# Supplementary material for: Single-cell multiomic human brain atlas reveals regulatory drivers of cortical regionality
Source: Nat Commun. 2026 Feb 21;17:3051. doi: 10.1038/s41467-026-69368-2 (PMC13039890; doi:10.1038/s41467-026-69368-2)
Supplement: Supplementary file 3 — Supplementary Data 1 [file 41467_2026_69368_MOESM3_ESM.xlsx]

## Sheet: BICCN_NEMO_DATA
Sample_ID	Anatomical_site	Patient ID	BCDC_collection	Program	Sub-program	Species	Technique
BICCN_20190523A-SNARE2-AC	M1C	H18.30.001	zhangK_hs_snareseq_AC	biccn	U01_zhangk	human	SNARE-seq2;ATAC-seq
BICCN_20190523A-SNARE2-R	M1C	H18.30.001	zhangK_hs_snareseq_R	biccn	U01_zhangk	human	SNARE-seq2;RNAseq
BICCN_20190523B-SNARE2-AC	M1C	H18.30.001	zhangK_hs_snareseq_AC	biccn	U01_zhangk	human	SNARE-seq2;ATAC-seq
BICCN_20190523B-SNARE2-R	M1C	H18.30.001	zhangK_hs_snareseq_R	biccn	U01_zhangk	human	SNARE-seq2;RNAseq
BICCN_20190523C-SNARE2-AC	M1C	H18.30.002	zhangK_hs_snareseq_AC	biccn	U01_zhangk	human	SNARE-seq2;ATAC-seq
BICCN_20190523C-SNARE2-R	M1C	H18.30.002	zhangK_hs_snareseq_R	biccn	U01_zhangk	human	SNARE-seq2;RNAseq
BICCN_20190523D-SNARE2-AC	M1C	H18.30.002	zhangK_hs_snareseq_AC	biccn	U01_zhangk	human	SNARE-seq2;ATAC-seq
BICCN_20190523D-SNARE2-R	M1C	H18.30.002	zhangK_hs_snareseq_R	biccn	U01_zhangk	human	SNARE-seq2;RNAseq
BICCN_20190611A-SNARE2-AC	M1C	H18.30.001	zhangK_hs_snareseq_AC	biccn	U01_zhangk	human	SNARE-seq2;ATAC-seq
BICCN_20190611A-SNARE2-R	M1C	H18.30.001	zhangK_hs_snareseq_R	biccn	U01_zhangk	human	SNARE-seq2;RNAseq
BICCN_20190611B-SNARE2-AC	M1C	H18.30.002	zhangK_hs_snareseq_AC	biccn	U01_zhangk	human	SNARE-seq2;ATAC-seq
BICCN_20190611B-SNARE2-R	M1C	H18.30.002	zhangK_hs_snareseq_R	biccn	U01_zhangk	human	SNARE-seq2;RNAseq
BICCN_20210218A_SNARE2-AC	DFC	H19.30.004	zhangK_hs_snareseq_AC	biccn	U01_zhangk	human	SNARE-seq2;ATAC-seq
BICCN_20210218A_SNARE2-R	DFC	H19.30.004	zhangK_hs_snareseq_R	biccn	U01_zhangk	human	SNARE-seq2;RNAseq
BICCN_20210218B_SNARE2-AC	ACC	H19.30.002	zhangK_hs_snareseq_AC	biccn	U01_zhangk	human	SNARE-seq2;ATAC-seq
BICCN_20210218B_SNARE2-R	ACC	H19.30.002	zhangK_hs_snareseq_R	biccn	U01_zhangk	human	SNARE-seq2;RNAseq
BICCN_20210218C_SNARE2-AC	AnG	H19.30.001	zhangK_hs_snareseq_AC	biccn	U01_zhangk	human	SNARE-seq2;ATAC-seq
BICCN_20210218C_SNARE2-R	AnG	H19.30.001	zhangK_hs_snareseq_R	biccn	U01_zhangk	human	SNARE-seq2;RNAseq
BICCN_20210311A_SNARE2-AC	FI	H19.30.001	zhangK_hs_snareseq_AC	biccn	U01_zhangk	human	SNARE-seq2;ATAC-seq
BICCN_20210311A_SNARE2-R	FI	H19.30.001	zhangK_hs_snareseq_R	biccn	U01_zhangk	human	SNARE-seq2;RNAseq
BICCN_20210311B_SNARE2-AC	AnG	H19.30.002	zhangK_hs_snareseq_AC	biccn	U01_zhangk	human	SNARE-seq2;ATAC-seq
BICCN_20210311B_SNARE2-R	AnG	H19.30.002	zhangK_hs_snareseq_R	biccn	U01_zhangk	human	SNARE-seq2;RNAseq
BICCN_20210311C_SNARE2-AC	ACC	H19.30.004	zhangK_hs_snareseq_AC	biccn	U01_zhangk	human	SNARE-seq2;ATAC-seq
BICCN_20210311C_SNARE2-R	ACC	H19.30.004	zhangK_hs_snareseq_R	biccn	U01_zhangk	human	SNARE-seq2;RNAseq
BICCN_20210429A_SNARE2-AC	MTG	H19.30.004	zhangK_hs_snareseq_AC	biccn	U01_zhangk	human	SNARE-seq2;ATAC-seq
BICCN_20210429A_SNARE2-R	MTG	H19.30.004	zhangK_hs_snareseq_R	biccn	U01_zhangk	human	SNARE-seq2;RNAseq
BICCN_20210429B_SNARE2-AC	A1C	H19.30.001	zhangK_hs_snareseq_AC	biccn	U01_zhangk	human	SNARE-seq2;ATAC-seq
BICCN_20210429B_SNARE2-R	A1C	H19.30.001	zhangK_hs_snareseq_R	biccn	U01_zhangk	human	SNARE-seq2;RNAseq
BICCN_20210429C_SNARE2-AC	S1C	H19.30.002	zhangK_hs_snareseq_AC	biccn	U01_zhangk	human	SNARE-seq2;ATAC-seq
BICCN_20210429C_SNARE2-R	S1C	H19.30.002	zhangK_hs_snareseq_R	biccn	U01_zhangk	human	SNARE-seq2;RNAseq
BICCN_20210506A_SNARE2-AC	A1C	H19.30.002	zhangK_hs_snareseq_AC	biccn	U01_zhangk	human	SNARE-seq2;ATAC-seq
BICCN_20210506A_SNARE2-R	A1C	H19.30.002	zhangK_hs_snareseq_R	biccn	U01_zhangk	human	SNARE-seq2;RNAseq
BICCN_20210506B_SNARE2-AC	S1C	H19.30.001	zhangK_hs_snareseq_AC	biccn	U01_zhangk	human	SNARE-seq2;ATAC-seq
BICCN_20210506B_SNARE2-R	S1C	H19.30.001	zhangK_hs_snareseq_R	biccn	U01_zhangk	human	SNARE-seq2;RNAseq
BICCN_20210506C_SNARE2-AC	M1C	H19.30.004	zhangK_hs_snareseq_AC	biccn	U01_zhangk	human	SNARE-seq2;ATAC-seq
BICCN_20210506C_SNARE2-R	M1C	H19.30.004	zhangK_hs_snareseq_R	biccn	U01_zhangk	human	SNARE-seq2;RNAseq
BICCN_20210513A_SNARE2-AC	M1C	H19.30.001	zhangK_hs_snareseq_AC	biccn	U01_zhangk	human	SNARE-seq2;ATAC-seq
BICCN_20210513A_SNARE2-R	M1C	H19.30.001	zhangK_hs_snareseq_R	biccn	U01_zhangk	human	SNARE-seq2;RNAseq
BICCN_20210513B_SNARE2-AC	S1C	H19.30.004	zhangK_hs_snareseq_AC	biccn	U01_zhangk	human	SNARE-seq2;ATAC-seq
BICCN_20210513B_SNARE2-R	S1C	H19.30.004	zhangK_hs_snareseq_R	biccn	U01_zhangk	human	SNARE-seq2;RNAseq
BICCN_20210513C_SNARE2-AC	MTG	H19.30.002	zhangK_hs_snareseq_AC	biccn	U01_zhangk	human	SNARE-seq2;ATAC-seq
BICCN_20210513C_SNARE2-R	MTG	H19.30.002	zhangK_hs_snareseq_R	biccn	U01_zhangk	human	SNARE-seq2;RNAseq
BICCN_20210520A_SNARE2-AC	DFC	H19.30.002	zhangK_hs_snareseq_AC	biccn	U01_zhangk	human	SNARE-seq2;ATAC-seq
BICCN_20210520A_SNARE2-R	DFC	H19.30.002	zhangK_hs_snareseq_R	biccn	U01_zhangk	human	SNARE-seq2;RNAseq
BICCN_20210520B_SNARE2-AC	MTG	H19.30.001	zhangK_hs_snareseq_AC	biccn	U01_zhangk	human	SNARE-seq2;ATAC-seq
BICCN_20210520B_SNARE2-R	MTG	H19.30.001	zhangK_hs_snareseq_R	biccn	U01_zhangk	human	SNARE-seq2;RNAseq
BICCN_20210520C_SNARE2-AC	V1C	H19.30.004	zhangK_hs_snareseq_AC	biccn	U01_zhangk	human	SNARE-seq2;ATAC-seq
BICCN_20210520C_SNARE2-R	V1C	H19.30.004	zhangK_hs_snareseq_R	biccn	U01_zhangk	human	SNARE-seq2;RNAseq
BICCN_20210527A_SNARE2-AC	ACC	H19.30.001	zhangK_hs_snareseq_AC	biccn	U01_zhangk	human	SNARE-seq2;ATAC-seq
BICCN_20210527A_SNARE2-R	ACC	H19.30.001	zhangK_hs_snareseq_R	biccn	U01_zhangk	human	SNARE-seq2;RNAseq
BICCN_20210527B_SNARE2-AC	V1C	H19.30.002	zhangK_hs_snareseq_AC	biccn	U01_zhangk	human	SNARE-seq2;ATAC-seq
BICCN_20210527B_SNARE2-R	V1C	H19.30.002	zhangK_hs_snareseq_R	biccn	U01_zhangk	human	SNARE-seq2;RNAseq
BICCN_20210527C_SNARE2-AC	A1C	H19.30.004	zhangK_hs_snareseq_AC	biccn	U01_zhangk	human	SNARE-seq2;ATAC-seq
BICCN_20210527C_SNARE2-R	A1C	H19.30.004	zhangK_hs_snareseq_R	biccn	U01_zhangk	human	SNARE-seq2;RNAseq
BICCN_20210610A_SNARE2-AC	DFC	H19.30.004	zhangK_hs_snareseq_AC	biccn	U01_zhangk	human	SNARE-seq2;ATAC-seq
BICCN_20210610A_SNARE2-R	DFC	H19.30.004	zhangK_hs_snareseq_R	biccn	U01_zhangk	human	SNARE-seq2;RNAseq
BICCN_20210610B_SNARE2-AC	ACC	H19.30.002	zhangK_hs_snareseq_AC	biccn	U01_zhangk	human	SNARE-seq2;ATAC-seq
BICCN_20210610B_SNARE2-R	ACC	H19.30.002	zhangK_hs_snareseq_R	biccn	U01_zhangk	human	SNARE-seq2;RNAseq
BICCN_20210610C_SNARE2-AC	AnG	H19.30.001	zhangK_hs_snareseq_AC	biccn	U01_zhangk	human	SNARE-seq2;ATAC-seq
BICCN_20210610C_SNARE2-R	AnG	H19.30.001	zhangK_hs_snareseq_R	biccn	U01_zhangk	human	SNARE-seq2;RNAseq
BICCN_20210610D_SNARE2-AC	FI	H19.30.001	zhangK_hs_snareseq_AC	biccn	U01_zhangk	human	SNARE-seq2;ATAC-seq
BICCN_20210610D_SNARE2-R	FI	H19.30.001	zhangK_hs_snareseq_R	biccn	U01_zhangk	human	SNARE-seq2;RNAseq
BICCN_20210610E_SNARE2-AC	AnG	H19.30.002	zhangK_hs_snareseq_AC	biccn	U01_zhangk	human	SNARE-seq2;ATAC-seq
BICCN_20210610E_SNARE2-R	AnG	H19.30.002	zhangK_hs_snareseq_R	biccn	U01_zhangk	human	SNARE-seq2;RNAseq
BICCN_20210610F_SNARE2-AC	ACC	H19.30.004	zhangK_hs_snareseq_AC	biccn	U01_zhangk	human	SNARE-seq2;ATAC-seq
BICCN_20210610F_SNARE2-R	ACC	H19.30.004	zhangK_hs_snareseq_R	biccn	U01_zhangk	human	SNARE-seq2;RNAseq
BICCN_20210617A_SNARE2-AC	FI	H19.30.002	zhangK_hs_snareseq_AC	biccn	U01_zhangk	human	SNARE-seq2;ATAC-seq
BICCN_20210617A_SNARE2-R	FI	H19.30.002	zhangK_hs_snareseq_R	biccn	U01_zhangk	human	SNARE-seq2;RNAseq
BICCN_20210617B_SNARE2-AC	AnG	H19.30.004	zhangK_hs_snareseq_AC	biccn	U01_zhangk	human	SNARE-seq2;ATAC-seq
BICCN_20210617B_SNARE2-R	AnG	H19.30.004	zhangK_hs_snareseq_R	biccn	U01_zhangk	human	SNARE-seq2;RNAseq
BICCN_20210617C_SNARE2-AC	DFC	H19.30.001	zhangK_hs_snareseq_AC	biccn	U01_zhangk	human	SNARE-seq2;ATAC-seq
BICCN_20210617C_SNARE2-R	DFC	H19.30.001	zhangK_hs_snareseq_R	biccn	U01_zhangk	human	SNARE-seq2;RNAseq
BICCN_20210624A_SNARE2-AC	V1C	H19.30.001	zhangK_hs_snareseq_AC	biccn	U01_zhangk	human	SNARE-seq2;ATAC-seq
BICCN_20210624A_SNARE2-R	V1C	H19.30.001	zhangK_hs_snareseq_R	biccn	U01_zhangk	human	SNARE-seq2;RNAseq
BICCN_20210624B_SNARE2-AC	FI	H19.30.004	zhangK_hs_snareseq_AC	biccn	U01_zhangk	human	SNARE-seq2;ATAC-seq
BICCN_20210624B_SNARE2-R	FI	H19.30.004	zhangK_hs_snareseq_R	biccn	U01_zhangk	human	SNARE-seq2;RNAseq
BICCN_20210624C_SNARE2-AC	M1C	H19.30.002	zhangK_hs_snareseq_AC	biccn	U01_zhangk	human	SNARE-seq2;ATAC-seq
BICCN_20210624C_SNARE2-R	M1C	H19.30.002	zhangK_hs_snareseq_R	biccn	U01_zhangk	human	SNARE-seq2;RNAseq
BICCN_20211021A-SNARE2-AC	M1C	UW 7118	zhangK_hs_snareseq_AC	biccn	U01_zhangk	human	SNARE-seq2;ATAC-seq
BICCN_20211021A-SNARE2-R	M1C	UW 7118	zhangK_hs_snareseq_R	biccn	U01_zhangk	human	SNARE-seq2;RNAseq
BICCN_20211021B-SNARE2-AC	S1C	UW 7118	zhangK_hs_snareseq_AC	biccn	U01_zhangk	human	SNARE-seq2;ATAC-seq
BICCN_20211021B-SNARE2-R	S1C	UW 7118	zhangK_hs_snareseq_R	biccn	U01_zhangk	human	SNARE-seq2;RNAseq
BICCN_20211021C-SNARE2-AC	MTG	UW 7118	zhangK_hs_snareseq_AC	biccn	U01_zhangk	human	SNARE-seq2;ATAC-seq
BICCN_20211021C-SNARE2-R	MTG	UW 7118	zhangK_hs_snareseq_R	biccn	U01_zhangk	human	SNARE-seq2;RNAseq
BICCN_20220120A-SNARE2-AC	BA22	UW 7118	zhangK_hs_snareseq_AC	biccn	U01_zhangk	human	SNARE-seq2;ATAC-seq
BICCN_20220120A-SNARE2-R	BA22	UW 7118	zhangK_hs_snareseq_R	biccn	U01_zhangk	human	SNARE-seq2;RNAseq
BICCN_20220120B-SNARE2-AC	BA40	UW 7118	zhangK_hs_snareseq_AC	biccn	U01_zhangk	human	SNARE-seq2;ATAC-seq
BICCN_20220120B-SNARE2-R	BA40	UW 7118	zhangK_hs_snareseq_R	biccn	U01_zhangk	human	SNARE-seq2;RNAseq
BICCN_20220210A-SNARE2-AC	FI	UW 7118	zhangK_hs_snareseq_AC	biccn	U01_zhangk	human	SNARE-seq2;ATAC-seq
BICCN_20220210A-SNARE2-R	FI	UW 7118	zhangK_hs_snareseq_R	biccn	U01_zhangk	human	SNARE-seq2;RNAseq
BICCN_20220210B-SNARE2-AC	A1C	UW 7118	zhangK_hs_snareseq_AC	biccn	U01_zhangk	human	SNARE-seq2;ATAC-seq
BICCN_20220210B-SNARE2-R	A1C	UW 7118	zhangK_hs_snareseq_R	biccn	U01_zhangk	human	SNARE-seq2;RNAseq
BICCN_20220210C-SNARE2-AC	V1C	UW 7118	zhangK_hs_snareseq_AC	biccn	U01_zhangk	human	SNARE-seq2;ATAC-seq
BICCN_20220210C-SNARE2-R	V1C	UW 7118	zhangK_hs_snareseq_R	biccn	U01_zhangk	human	SNARE-seq2;RNAseq
BICCN_20220217A-SNARE2-AC	AnG	H19.30.001	zhangK_hs_snareseq_AC	biccn	U01_zhangk	human	SNARE-seq2;ATAC-seq
BICCN_20220217A-SNARE2-R	AnG	H19.30.001	zhangK_hs_snareseq_R	biccn	U01_zhangk	human	SNARE-seq2;RNAseq
BICCN_20220217B-SNARE2-AC	AnG	H19.30.002	zhangK_hs_snareseq_AC	biccn	U01_zhangk	human	SNARE-seq2;ATAC-seq
BICCN_20220217B-SNARE2-R	AnG	H19.30.002	zhangK_hs_snareseq_R	biccn	U01_zhangk	human	SNARE-seq2;RNAseq
BICCN_20220217C-SNARE2-AC	AnG	H19.30.004	zhangK_hs_snareseq_AC	biccn	U01_zhangk	human	SNARE-seq2;ATAC-seq
BICCN_20220217C-SNARE2-R	AnG	H19.30.004	zhangK_hs_snareseq_R	biccn	U01_zhangk	human	SNARE-seq2;RNAseq
BICCN_20220217D-SNARE2-AC	DFC	H19.30.004	zhangK_hs_snareseq_AC	biccn	U01_zhangk	human	SNARE-seq2;ATAC-seq
BICCN_20220217D-SNARE2-R	DFC	H19.30.004	zhangK_hs_snareseq_R	biccn	U01_zhangk	human	SNARE-seq2;RNAseq
BICCN_20220217E-SNARE2-AC	S1C	H19.30.001	zhangK_hs_snareseq_AC	biccn	U01_zhangk	human	SNARE-seq2;ATAC-seq
BICCN_20220217E-SNARE2-R	S1C	H19.30.001	zhangK_hs_snareseq_R	biccn	U01_zhangk	human	SNARE-seq2;RNAseq
BICCN_20220217F-SNARE2-AC	FI	H19.30.001	zhangK_hs_snareseq_AC	biccn	U01_zhangk	human	SNARE-seq2;ATAC-seq
BICCN_20220217F-SNARE2-R	FI	H19.30.001	zhangK_hs_snareseq_R	biccn	U01_zhangk	human	SNARE-seq2;RNAseq

## Sheet: Sample Information
Brain region	Brain region name	Donor ID	Sex	Age	PMI	RIN	Cause of Death	Technical replicates	# Passed RNA QC
ACC	Anterior cingulate cortex	H19.30.001	Male	42	8	8.1	Suicide	1	42988
		H19.30.002	Male	29	5	7.5	Pulmonary embolism	2	37009
		H19.30.004	Male	58	12	7.9	Witnessed cardiac arrest	2	24156
DFC	Dorsolateral prefrontal cortex	H19.30.001	Male	42	8	7.8	Suicide	1	47534
		H19.30.002	Male	29	5	7.3	Pulmonary embolism	1	56896
		H19.30.004	Male	58	12	7.9	Witnessed cardiac arrest	3	56373
FI	Insular cortex	H19.30.001	Male	42	8	7.1	Suicide	3	98724
		H19.30.002	Male	29	5	7.2	Pulmonary embolism	1	62418
		H19.30.004	Male	58	12	7.6	Witnessed cardiac arrest	1	47792
		UW 7118	Female	27	8	7.4	Unknown	1	19729
M1C	Primary motor cortex	H19.30.001	Male	42	8	7.5	Suicide	1	40634
		H19.30.002	Male	29	5	7.4	Pulmonary embolism	1	48410
		H19.30.004	Male	58	12	7.1	Witnessed cardiac arrest	1	26665
		UW 7118	Female	27	8	7	Unknown	1	31803
		H18.30.001	Female	60	18	7.9	Unknown	3	58835
		H18.30.002	Male	50	8	8.2	Unknown	3	112257
S1C	Primary somatosensory cortex	H19.30.001	Male	42	8	7.1	Suicide	2	100843
		H19.30.002	Male	29	5	7.4	Pulmonary embolism	1	30567
		H19.30.004	Male	58	12	7.6	Witnessed cardiac arrest	1	41971
		UW 7118	Female	27	8	7.6	Unknown	1	23091
MTG	Middle temporal gyrus	H19.30.001	Male	42	8	7.6	Suicide	1	58327
		H19.30.002	Male	29	5	8.1	Pulmonary embolism	1	46420
		H19.30.004	Male	58	12	7	Witnessed cardiac arrest	1	26291
		UW 7118	Female	27	8	7.8	Unknown	1	15033
A1C	Primary auditory cortex	H19.30.001	Male	42	8	7.6	Suicide	1	27002
		H19.30.002	Male	29	5	7	Pulmonary embolism	1	29539
		H19.30.004	Male	58	12	8	Witnessed cardiac arrest	1	51144
		UW 7118	Female	27	8	7	Unknown	1	45314
AnG	Angular gyrus	H19.30.001	Male	42	8	7.9	Suicide	3	87376
		H19.30.002	Male	29	5	8.2	Pulmonary embolism	3	97418
		H19.30.004	Male	58	12	7.4	Witnessed cardiac arrest	2	72087
V1C	Primary visual cortex	H19.30.001	Male	42	8	7.5	Suicide	1	47430
		H19.30.002	Male	29	5	8.1	Pulmonary embolism	1	38702
		H19.30.004	Male	58	12	7.3	Witnessed cardiac arrest	1	60314
		UW 7118	Female	27	8	7.6	Unknown	1	22818

## Sheet: Subclass Information
Class	Neighborhood	Subclass	Description	# Cell types	# Passed RNA QC	# Passed dual QC
Excitatory neuron	IT-projecting	L2/3 IT	Layer 2/3 intratelencephalic-projecting	6	314433	272171
Excitatory neuron	IT-projecting	L4 IT	Layer 4 intratelencephalic-projecting	6	62736	55226
Excitatory neuron	IT-projecting	L5 IT	Layer 5 intratelencephalic-projecting	6	72673	63000
Excitatory neuron	IT-projecting	L6 IT	Layer 6 intratelencephalic-projecting	2	51202	45454
Excitatory neuron	IT-projecting	L6 IT Car3	Layer 6 intratelencephalic-projecting (Car3-like)	2	22745	19978
Excitatory neuron	Deep layer (Non-IT)	L5 ET	Layer 5 extratelencephalic-projecting	4	4031	3430
Excitatory neuron	Deep layer (Non-IT)	L5/6 NP	Layer 5/6 near-projecting	6	13154	11538
Excitatory neuron	Deep layer (Non-IT)	L6B	Layer 6b	6	20355	17988
Excitatory neuron	Deep layer (Non-IT)	L6 CT	Layer 6 corticothalamic-projecting	3	37229	32800
Inhibitory neuron	CGE-derived	LAMP5 LHX6	LAMP5- and LHX6-expressing interneuron	1	11358	10015
Inhibitory neuron	CGE-derived	LAMP5	LAMP5-expressing interneuron	7	24219	20427
Inhibitory neuron	CGE-derived	SNCG	SNCG-like interneuron	8	13373	10767
Inhibitory neuron	CGE-derived	VIP	VIP-expressing interneuron	28	56593	45795
Inhibitory neuron	CGE-derived	PAX6	PAX6-expressing interneuron	4	6955	5973
Inhibitory neuron	MGE-derived	Chandelier	Chandelier parvalbumin-expressing interneuron	1	10235	8466
Inhibitory neuron	MGE-derived	PVALB	Parvalbumin-expressing interneuron	9	61539	54556
Inhibitory neuron	MGE-derived	SST	Somatostatin-expressing interneuron	35	60983	47196
Inhibitory neuron	MGE-derived	SST CHODL	Somatostatin- and Chodl-expressing interneuron	1	1082	699
Non-neuron	NN	Astro	Astrocyte	5	156584	110318
Non-neuron	NN	Micro/PVM	Microglia/Perivascular macrophage	1	76885	59411
Non-neuron	NN	OPC	Oligodendrocyte precursor cell	1	90245	80031
Non-neuron	NN	Oligo	Oligodendrocyte	4	554529	395218
Non-neuron	NN	Endo	Endothelial cell	2	4337	1925
Non-neuron	NN	VLMC	Vascular leptomeningeal cell	2	6435	3637

## Sheet: Subclass markers by region
Subclass	Region	Gene_name	P_value	Avg_log2FC	Pct.1	Pct.2	P_value_adj
Astro	A1C	CSGALNACT1	0	1.63357	0.703	0.466	0
Astro	A1C	NADK2	0	1.03367	0.346	0.228	0
Astro	A1C	AC092691.1	0	1.81134	0.838	0.55	0
Astro	A1C	FGD4	0	1.2011	0.535	0.351	0
Astro	A1C	TPCN1	0	1.25167	0.454	0.297	0
Astro	A1C	EPHB1	0	1.75437	0.585	0.377	0
Astro	A1C	GPM6A	0	3.34118	0.951	0.609	0
Astro	A1C	WWC1	0	1.47066	0.453	0.289	0
Astro	A1C	AL589740.1	0	2.07066	0.778	0.495	0
Astro	A1C	CPE	0	2.0877	0.675	0.429	0
Astro	A1C	ANKFN1	0	1.11735	0.355	0.224	0
Astro	A1C	MGAT4C	0	1.30156	0.737	0.461	0
Astro	A1C	ADCY8	0	1.07466	0.39	0.243	0
Astro	A1C	TRPS1	0	1.96866	0.751	0.465	0
Astro	A1C	DGKG	0	1.53233	0.585	0.361	0
Astro	A1C	BMP2K	0	1.06413	0.474	0.29	0
Astro	A1C	PDE7B	0	1.25881	0.459	0.28	0
Astro	A1C	SOX5	0	2.17508	0.879	0.531	0
Astro	A1C	ECHDC2	0	1.14921	0.357	0.214	0
Astro	A1C	TLE1	0	1.1929	0.356	0.212	0
Astro	A1C	MSI2	0	2.99762	0.873	0.518	0
Astro	A1C	NCAN	0	1.55314	0.436	0.257	0
Astro	A1C	FAM184A	0	1.52504	0.463	0.272	0
Astro	A1C	SFXN5	0	2.45784	0.732	0.428	0
Astro	A1C	SASH1	0	1.81303	0.734	0.429	0
Astro	A1C	PRKG1	0	1.87145	0.799	0.465	0
Astro	A1C	CAMK2G	0	1.90752	0.603	0.35	0
Astro	A1C	SPARCL1	0	2.198	0.809	0.468	0
Astro	A1C	LGR4	0	1.35918	0.439	0.252	0
Astro	A1C	CAPN2	0	1.04912	0.336	0.191	0
Astro	A1C	AC138627.1	0	1.17081	0.368	0.209	0
Astro	A1C	LGI1	0	1.45386	0.428	0.243	0
Astro	A1C	AL022068.1	0	1.24167	0.316	0.179	0
Astro	A1C	GPR75-ASB3	0	1.24473	0.405	0.229	0
Astro	A1C	ARHGEF10L	0	1.26627	0.375	0.212	0
Astro	A1C	ZNF521	0	1.04633	0.373	0.21	0
Astro	A1C	LIFR	0	1.56386	0.654	0.365	0
Astro	A1C	ALDH7A1	0	1.15467	0.337	0.188	0
Astro	A1C	CARMIL1	0	2.27841	0.739	0.411	0
Astro	A1C	TRPM3	0	2.08958	0.743	0.411	0
Astro	A1C	VAV3	0	1.20461	0.396	0.219	0
Astro	A1C	FGD6	0	1.2831	0.395	0.217	0
Astro	A1C	TOX	0	1.12558	0.541	0.297	0
Astro	A1C	AC108866.1	0	1.4082	0.434	0.238	0
Astro	A1C	BCO1	0	1.32875	0.331	0.181	0
Astro	A1C	OGFRL1	0	1.00542	0.292	0.158	0
Astro	A1C	MEIS2	0	1.53724	0.674	0.364	0
Astro	A1C	OLFM2	0	1.83734	0.508	0.274	0
Astro	A1C	RERG	0	1.24781	0.338	0.182	0
Astro	A1C	ARHGEF4	0	2.34342	0.678	0.363	0
Astro	A1C	NEAT1	0	1.88393	0.861	0.457	0
Astro	A1C	CLYBL	0	1.73708	0.498	0.264	0
Astro	A1C	SNTA1	0	1.18781	0.335	0.176	0
Astro	A1C	MID1	0	1.02938	0.326	0.17	0
Astro	A1C	SERPINE2	0	1.00478	0.329	0.171	0
Astro	A1C	CDHR3	0	1.50464	0.482	0.249	0
Astro	A1C	ADAMTS17	0	1.24286	0.467	0.241	0
Astro	A1C	PLEKHG1	0	1.13804	0.412	0.212	0
Astro	A1C	ZHX2	0	1.39613	0.605	0.309	0
Astro	A1C	FUT10	0	1.02697	0.304	0.155	0
Astro	A1C	ITPR2	0	1.22555	0.733	0.367	0
Astro	A1C	LINC00511	0	1.56817	0.548	0.272	0
Astro	A1C	ANKDD1A	0	1.94084	0.59	0.291	0
Astro	A1C	CLU	0	2.02225	0.587	0.289	0
Astro	A1C	AHCYL1	0	1.64063	0.495	0.243	0
Astro	A1C	GOLIM4	0	1.08886	0.38	0.186	0
Astro	A1C	KANK1	0	1.27408	0.601	0.292	0
Astro	A1C	MCC	0	1.46683	0.465	0.225	0
Astro	A1C	IQCA1	0	1.78515	0.476	0.23	0
Astro	A1C	MGST1	0	1.13395	0.295	0.142	0
Astro	A1C	ARMH1	0	1.33504	0.351	0.166	0
Astro	A1C	TCF7L2	0	1.77222	0.574	0.269	0
Astro	A1C	PCSK5	0	1.40292	0.477	0.22	0
Astro	A1C	MIR4300HG	0	2.35048	0.564	0.26	0
Astro	A1C	MYO10	0	1.38689	0.447	0.204	0
Astro	A1C	PITPNC1	0	3.62628	0.923	0.42	0
Astro	A1C	ZNRF3	0	2.77716	0.724	0.327	0
Astro	A1C	FBXL7	0	1.82684	0.829	0.372	0
Astro	A1C	RORB	0	1.0684	0.526	0.236	0
Astro	A1C	NBPF19	0	1.78827	0.594	0.265	0
Astro	A1C	MAML2	0	1.38637	0.711	0.315	0
Astro	A1C	GLUD1	0	2.07402	0.588	0.259	0
Astro	A1C	SHROOM3	0	2.05346	0.543	0.237	0
Astro	A1C	SLC25A33	0	1.18477	0.303	0.132	0
Astro	A1C	SH3PXD2B	0	1.08209	0.382	0.165	0
Astro	A1C	CRB1	0	1.86656	0.615	0.265	0
Astro	A1C	RYR3	0	2.87137	0.859	0.37	0
Astro	A1C	TTYH1	0	1.48294	0.462	0.198	0
Astro	A1C	AC087564.1	0	1.02339	0.443	0.189	0
Astro	A1C	FADS2	0	1.09459	0.289	0.122	0
Astro	A1C	NBPF26	0	1.65036	0.526	0.22	0
Astro	A1C	PLEKHA7	0	1.26362	0.372	0.155	0
Astro	A1C	PARD3	0	2.31704	0.752	0.313	0
Astro	A1C	RFX2	0	1.24055	0.346	0.143	0
Astro	A1C	ZFHX4	0	1.34234	0.559	0.23	0
Astro	A1C	ABCA1	0	1.18812	0.365	0.148	0
Astro	A1C	SLC15A2	0	1.37616	0.408	0.165	0
Astro	A1C	ADHFE1	0	1.23292	0.378	0.151	0
Astro	A1C	CABLES1	0	1.86461	0.397	0.157	0
Astro	A1C	TGFB2	0	1.06976	0.263	0.104	0
Astro	A1C	GPC5	0	4.40927	0.942	0.37	0
Astro	A1C	CNN3	0	1.12226	0.327	0.126	0
Astro	A1C	NBPF14	0	1.88181	0.597	0.23	0
Astro	A1C	SLC1A2	0	5.4315	0.94	0.361	0
Astro	A1C	PTPRZ1	0	1.57881	0.739	0.28	0
Astro	A1C	PARD3B	0	2.33683	0.734	0.276	0
Astro	A1C	PRKCQ	0	1.36791	0.431	0.161	0
Astro	A1C	MTSS1L	0	1.63497	0.494	0.184	0
Astro	A1C	ELOVL2	0	1.08306	0.293	0.109	0
Astro	A1C	ARHGAP24	0	1.28693	0.592	0.22	0
Astro	A1C	SUCLG2-AS1	0	1.22566	0.342	0.127	0
Astro	A1C	FOXO1	0	1.5712	0.537	0.199	0
Astro	A1C	SLC4A4	0	3.16725	0.764	0.283	0
Astro	A1C	C1orf61	0	2.51448	0.721	0.265	0
Astro	A1C	HPSE2	0	3.05393	0.589	0.209	0
Astro	A1C	GRAMD1C	0	1.49701	0.397	0.137	0
Astro	A1C	LRRC3B	0	1.70502	0.379	0.129	0
Astro	A1C	ZNF423	0	1.25575	0.34	0.115	0
Astro	A1C	GLIS3	0	2.97292	0.767	0.256	0
Astro	A1C	KCNN3	0	2.17169	0.533	0.177	0
Astro	A1C	PREX2	0	2.40718	0.765	0.253	0
Astro	A1C	TCF7L1	0	1.26629	0.318	0.102	0
Astro	A1C	STOX1	0	1.48096	0.383	0.122	0
Astro	A1C	BMPR1B	0	2.62447	0.687	0.218	0
Astro	A1C	LRIG1	0	2.11642	0.594	0.188	0
Astro	A1C	ACSS3	0	1.5131	0.403	0.121	0
Astro	A1C	PDLIM5	0	1.5104	0.49	0.147	0
Astro	A1C	ADGRV1	0	4.68163	0.926	0.276	0
Astro	A1C	NOTCH2	0	1.6746	0.505	0.148	0
Astro	A1C	CACHD1	0	2.23628	0.575	0.166	0
Astro	A1C	NKAIN3	0	3.58387	0.859	0.245	0
Astro	A1C	EGFR	0	1.51388	0.453	0.126	0
Astro	A1C	NWD1	0	1.22284	0.279	0.077	0
Astro	A1C	ACOT11	0	2.06297	0.56	0.151	0
Astro	A1C	ADGRA3	0	2.02028	0.544	0.146	0
Astro	A1C	GLUL	0	1.9606	0.537	0.143	0
Astro	A1C	STK33	0	1.88675	0.512	0.135	0
Astro	A1C	EMID1	0	1.30817	0.332	0.087	0
Astro	A1C	NPL	0	1.31474	0.371	0.097	0
Astro	A1C	FGF2	0	1.06943	0.284	0.074	0
Astro	A1C	GRAMD2B	0	1.59689	0.493	0.127	0
Astro	A1C	MERTK	0	1.56857	0.486	0.125	0
Astro	A1C	PLPP3	0	1.71227	0.488	0.123	0
Astro	A1C	RGMA	0	1.2657	0.279	0.069	0
Astro	A1C	ACACB	0	1.9117	0.548	0.135	0
Astro	A1C	ARHGAP31	0	1.02051	0.315	0.077	0
Astro	A1C	LINC01748	0	2.14933	0.542	0.129	0
Astro	A1C	EYA2	0	1.74446	0.464	0.11	0
Astro	A1C	GNA14	0	1.44493	0.347	0.082	0
Astro	A1C	ITPKB	0	1.88314	0.543	0.128	0
Astro	A1C	PON2	0	1.27834	0.451	0.106	0
Astro	A1C	MMD2	0	2.65749	0.682	0.16	0
Astro	A1C	AHNAK	0	1.50386	0.333	0.077	0
Astro	A1C	SPON1	0	2.25903	0.589	0.136	0
Astro	A1C	SLC7A2	0	1.2751	0.254	0.058	0
Astro	A1C	SDC2	0	1.18097	0.291	0.066	0
Astro	A1C	ATP13A4	0	2.51845	0.684	0.15	0
Astro	A1C	BCL6	0	1.22369	0.313	0.068	0
Astro	A1C	AC091826.2	0	2.23758	0.565	0.122	0
Astro	A1C	LINC00299	0	2.64158	0.65	0.14	0
Astro	A1C	EYA1	0	1.91164	0.477	0.102	0
Astro	A1C	BMP7	0	1.09225	0.298	0.062	0
Astro	A1C	ARHGEF26	0	2.10189	0.55	0.112	0
Astro	A1C	SCARA3	0	1.03099	0.251	0.051	0
Astro	A1C	PHF21B	0	1.86457	0.483	0.098	0
Astro	A1C	LRP4	0	1.17643	0.334	0.067	0
Astro	A1C	SLC25A48	0	1.27462	0.344	0.069	0
Astro	A1C	PDGFRB	0	1.13503	0.28	0.055	0
Astro	A1C	ALDH1A1	0	1.99512	0.442	0.086	0
Astro	A1C	SLC1A3	0	3.14896	0.815	0.157	0
Astro	A1C	LAMA1	0	1.35824	0.329	0.062	0
Astro	A1C	RGS20	0	2.27016	0.531	0.099	0
Astro	A1C	PSD2	0	2.05377	0.529	0.096	0
Astro	A1C	COL5A3	0	3.21549	0.691	0.122	0
Astro	A1C	NHSL1	0	3.05009	0.714	0.125	0
Astro	A1C	ZNF98	0	3.27652	0.543	0.095	0
Astro	A1C	ATP1B2	0	1.37615	0.351	0.06	0
Astro	A1C	RHOJ	0	1.39044	0.348	0.058	0
Astro	A1C	AL137145.2	0	1.14256	0.291	0.048	0
Astro	A1C	CDC14A	0	1.33654	0.362	0.056	0
Astro	A1C	ACSBG1	0	1.68138	0.487	0.075	0
Astro	A1C	NDRG2	0	1.57619	0.433	0.065	0
Astro	A1C	WIF1	0	1.52016	0.286	0.042	0
Astro	A1C	F11-AS1	0	1.82757	0.411	0.06	0
Astro	A1C	AC069368.1	0	1.2499	0.275	0.037	0
Astro	A1C	CGNL1	0	1.13947	0.28	0.036	0
Astro	A1C	TPD52L1	0	1.68991	0.389	0.049	0
Astro	A1C	MRVI1	0	2.05197	0.503	0.063	0
Astro	A1C	AC027117.2	0	1.82159	0.474	0.059	0
Astro	A1C	RNF219-AS1	0	3.95333	0.799	0.097	0
Astro	A1C	AC099792.1	0	1.7862	0.425	0.051	0
Astro	A1C	IGFBP7	0	1.25527	0.255	0.027	0
Astro	A1C	PAMR1	0	2.73472	0.617	0.065	0
Astro	A1C	ACSS1	0	1.72885	0.449	0.044	0
Astro	A1C	RANBP3L	0	2.41653	0.574	0.055	0
Astro	A1C	SLC25A18	0	1.98898	0.47	0.044	0
Astro	A1C	STON2	0	2.46163	0.593	0.055	0
Astro	A1C	YAP1	0	1.49115	0.37	0.032	0
Astro	A1C	ATP1A2	0	2.97656	0.735	0.062	0
Astro	A1C	SLC39A12	0	1.07578	0.252	0.021	0
Astro	A1C	CST3	0	1.24505	0.281	0.023	0
Astro	A1C	HIF3A	0	2.37997	0.588	0.046	0
Astro	A1C	GLI3	0	2.52134	0.583	0.042	0
Astro	A1C	ALDH1L1	0	1.69107	0.383	0.026	0
Astro	A1C	PLSCR4	0	1.37715	0.347	0.023	0
Astro	A1C	AQP4	0	1.9579	0.433	0.025	0
Astro	A1C	EFEMP1	0	1.65624	0.355	0.02	0
Astro	A1C	LINC00499	0	3.11158	0.541	0.03	0
Astro	A1C	EZR	0	1.61679	0.385	0.021	0
Astro	A1C	SLCO1C1	0	2.08597	0.479	0.026	0
Astro	A1C	FAM189A2	0	2.30338	0.502	0.026	0
Astro	A1C	PAPLN	0	1.48994	0.348	0.018	0
Astro	A1C	SLC7A11	0	2.34295	0.547	0.028	0
Astro	A1C	AC007325.2	0	1.83289	0.432	0.02	0
Astro	A1C	EMX2OS	0	1.19619	0.275	0.012	0
Astro	A1C	PRDM16	0	2.36485	0.561	0.024	0
Astro	A1C	GFAP	0	2.46864	0.335	0.013	0
Astro	A1C	GRIN2C	0	1.18249	0.267	0.01	0
Astro	A1C	GJA1	0	1.39187	0.321	0.01	0
Astro	A1C	F3	0	1.35876	0.311	0.007	0
Astro	A1C	ETNPPL	0	2.47406	0.54	0.008	0
Astro	A1C	FGFR3	0	1.8309	0.41	0.006	0
Astro	ACC	PTCHD1-AS	0	1.39774	0.598	0.398	0
Astro	ACC	ADD3	0	1.434	0.785	0.52	0
Astro	ACC	PNPLA7	0	1.33249	0.588	0.386	0
Astro	ACC	MAST4	0	1.2074	0.765	0.497	0
Astro	ACC	NRG3	0	1.15204	0.994	0.639	0
Astro	ACC	NTRK2	0	2.0865	0.955	0.611	0
Astro	ACC	NFIB	0	1.16239	0.796	0.506	0
Astro	ACC	SORCS2	0	1.07104	0.646	0.41	0
Astro	ACC	IQCK	0	1.15336	0.467	0.296	0
Astro	ACC	CDH4	0	1.26427	0.598	0.376	0
Astro	ACC	ASAP2	0	1.16654	0.473	0.296	0
Astro	ACC	ZHX3	0	1.61703	0.719	0.447	0
Astro	ACC	AC104596.1	0	1.01966	0.506	0.314	0
Astro	ACC	NADK2	0	1.02378	0.392	0.243	0
Astro	ACC	RORA	0	2.3206	0.976	0.604	0
Astro	ACC	FAM182B	0	1.29785	0.492	0.304	0
Astro	ACC	WASF3	0	1.15401	0.467	0.288	0
Astro	ACC	FUT9	0	1.80835	0.855	0.526	0
Astro	ACC	KATNAL2	0	1.05878	0.405	0.248	0
Astro	ACC	DTNA	0	2.58211	0.967	0.59	0
Astro	ACC	FGD4	0	1.03729	0.621	0.377	0
Astro	ACC	DCLK2	0	1.88387	0.796	0.479	0
Astro	ACC	GABBR1	0	1.49971	0.595	0.358	0
Astro	ACC	DOCK7	0	1.68554	0.719	0.432	0
Astro	ACC	MAP3K5	0	1.24632	0.727	0.436	0
Astro	ACC	ADCY2	0	1.56919	0.815	0.485	0
Astro	ACC	AC092691.1	0	1.66577	0.943	0.561	0
Astro	ACC	DGKG	0	1.17039	0.688	0.409	0
Astro	ACC	PRKD1	0	1.23782	0.654	0.388	0
Astro	ACC	FMN2	0	1.69724	0.907	0.529	0
Astro	ACC	LINC00461	0	1.78487	0.768	0.446	0
Astro	ACC	OPHN1	0	1.85039	0.845	0.489	0
Astro	ACC	NEBL	0	2.00258	0.919	0.531	0
Astro	ACC	BCL2	0	1.43605	0.674	0.387	0
Astro	ACC	GPM6A	0	3.27096	0.992	0.569	0
Astro	ACC	CACNB2	0	1.97112	0.829	0.474	0
Astro	ACC	DLC1	0	1.86481	0.892	0.51	0
Astro	ACC	CDH20	0	1.50261	0.901	0.515	0
Astro	ACC	GAN	0	1.17638	0.423	0.241	0
Astro	ACC	GABRB1	0	1.86435	0.904	0.515	0
Astro	ACC	INTU	0	1.64431	0.655	0.373	0
Astro	ACC	AHCYL2	0	2.17223	0.838	0.477	0
Astro	ACC	PALLD	0	1.01275	0.395	0.223	0
Astro	ACC	BCO1	0	1.22543	0.382	0.215	0
Astro	ACC	SORBS1	0	2.03174	0.919	0.517	0
Astro	ACC	TRPS1	0	1.87239	0.841	0.466	0
Astro	ACC	GABRA2	0	1.61108	0.63	0.349	0
Astro	ACC	CHPT1	0	1.52808	0.559	0.308	0
Astro	ACC	AC073050.1	0	1.89379	0.799	0.44	0
Astro	ACC	AL589740.1	0	1.61651	0.736	0.405	0
Astro	ACC	AC098829.1	0	1.20889	0.335	0.184	0
Astro	ACC	SOX5	0	2.13315	0.965	0.529	0
Astro	ACC	TLE1	0	1.06134	0.35	0.19	0
Astro	ACC	TPCN1	0	1.17893	0.494	0.267	0
Astro	ACC	CSGALNACT1	0	1.48945	0.807	0.435	0
Astro	ACC	DNAH7	0	1.68738	0.588	0.316	0
Astro	ACC	ARHGEF4	0	1.94355	0.671	0.36	0
Astro	ACC	SASH1	0	1.6024	0.799	0.428	0
Astro	ACC	ASPH	0	1.91662	0.764	0.409	0
Astro	ACC	FAM184A	0	1.44118	0.502	0.268	0
Astro	ACC	ABCD2	0	1.05284	0.314	0.167	0
Astro	ACC	LGI1	0	1.37143	0.462	0.242	0
Astro	ACC	ABLIM1	0	2.17709	0.853	0.441	0
Astro	ACC	MSI2	0	3.03116	0.958	0.495	0
Astro	ACC	WWC1	0	1.52531	0.514	0.262	0
Astro	ACC	EPHB1	0	1.73077	0.62	0.315	0
Astro	ACC	CPE	0	2.03342	0.764	0.385	0
Astro	ACC	MAPK4	0	1.41494	0.481	0.238	0
Astro	ACC	LIFR	0	1.54722	0.763	0.377	0
Astro	ACC	MGAT4C	0	1.535	0.895	0.442	0
Astro	ACC	ARHGEF10L	0	1.15106	0.384	0.189	0
Astro	ACC	CAMK2G	0	1.77017	0.634	0.309	0
Astro	ACC	TOX	0	1.00511	0.587	0.286	0
Astro	ACC	ACSL6	0	1.49368	0.501	0.244	0
Astro	ACC	ZNF521	0	1.0242	0.425	0.205	0
Astro	ACC	ECHDC2	0	1.0844	0.373	0.179	0
Astro	ACC	LINC00511	0	1.35211	0.625	0.298	0
Astro	ACC	MIR4300HG	0	1.55943	0.491	0.234	0
Astro	ACC	AC138627.1	0	1.34034	0.45	0.213	0
Astro	ACC	ANKFN1	0	1.31872	0.455	0.215	0
Astro	ACC	MEIS2	0	1.61163	0.779	0.366	0
Astro	ACC	SPARCL1	0	2.66629	0.877	0.408	0
Astro	ACC	CAPN2	0	1.07189	0.4	0.184	0
Astro	ACC	TRPM3	0	1.84915	0.738	0.338	0
Astro	ACC	CARMIL1	0	2.28428	0.848	0.388	0
Astro	ACC	PCSK5	0	1.26989	0.567	0.259	0
Astro	ACC	CNN3	0	1.02369	0.335	0.153	0
Astro	ACC	GPR75-ASB3	0	1.26608	0.46	0.21	0
Astro	ACC	SNTA1	0	1.08118	0.344	0.156	0
Astro	ACC	NEAT1	0	1.70542	0.924	0.416	0
Astro	ACC	PITPNC1	0	3.28207	0.97	0.436	0
Astro	ACC	KANK1	0	1.18199	0.669	0.299	0
Astro	ACC	LGR4	0	1.57068	0.553	0.246	0
Astro	ACC	PRKG1	0	2.47128	0.946	0.42	0
Astro	ACC	PLEKHG1	0	1.27896	0.498	0.22	0
Astro	ACC	ARMH1	0	1.28158	0.386	0.17	0
Astro	ACC	UFL1-AS1	0	1.05372	0.32	0.14	0
Astro	ACC	AF279873.3	0	1.43837	0.31	0.135	0
Astro	ACC	AC108866.1	0	1.70006	0.602	0.262	0
Astro	ACC	CRB1	0	1.84231	0.713	0.307	0
Astro	ACC	DCHS2	0	1.3673	0.347	0.149	0
Astro	ACC	SH3PXD2B	0	1.19921	0.438	0.188	0
Astro	ACC	ADAMTS17	0	1.18707	0.517	0.221	0
Astro	ACC	SLC6A11	0	1.11153	0.325	0.138	0
Astro	ACC	ANKDD1A	0	1.97288	0.702	0.298	0
Astro	ACC	OSBPL11	0	1.34967	0.449	0.189	0
Astro	ACC	OLFM2	0	1.81127	0.585	0.245	0
Astro	ACC	SERPINE2	0	1.08439	0.382	0.159	0
Astro	ACC	CDHR3	0	1.67118	0.589	0.241	0
Astro	ACC	AHCYL1	0	1.61099	0.556	0.226	0
Astro	ACC	FBXL7	0	1.89338	0.917	0.371	0
Astro	ACC	ZSWIM7	0	1.03265	0.323	0.13	0
Astro	ACC	SFXN5	0	2.7909	0.845	0.34	0
Astro	ACC	MYO10	0	1.25733	0.477	0.191	0
Astro	ACC	FGD6	0	1.24987	0.411	0.163	0
Astro	ACC	CLU	0	1.97563	0.621	0.246	0
Astro	ACC	PTN	0	1.17995	0.582	0.227	0
Astro	ACC	RYR3	0	2.66055	0.91	0.349	0
Astro	ACC	AC087564.1	0	1.01299	0.52	0.198	0
Astro	ACC	SHROOM3	0	2.16412	0.667	0.253	0
Astro	ACC	ADHFE1	0	1.1325	0.398	0.148	0
Astro	ACC	NCAN	0	1.92916	0.591	0.219	0
Astro	ACC	PARD3	0	2.25626	0.842	0.311	0
Astro	ACC	ANOS1	0	1.04135	0.345	0.127	0
Astro	ACC	AL022068.1	0	1.45453	0.388	0.142	0
Astro	ACC	SLC1A2	0	5.20306	0.981	0.359	0
Astro	ACC	NBPF19	0	1.51218	0.58	0.212	0
Astro	ACC	IQCA1	0	2.10481	0.639	0.23	0
Astro	ACC	EMID1	0	1.02643	0.323	0.116	0
Astro	ACC	GPC5	0	4.23069	0.989	0.355	0
Astro	ACC	MCC	0	1.67586	0.565	0.201	0
Astro	ACC	ZNRF3	0	2.75831	0.801	0.284	0
Astro	ACC	LRRC3B	0	1.75944	0.479	0.169	0
Astro	ACC	CLYBL	0	2.09197	0.686	0.241	0
Astro	ACC	GOLIM4	0	1.09209	0.431	0.151	0
Astro	ACC	NBPF26	0	1.31887	0.503	0.176	0
Astro	ACC	TCF7L2	0	1.91188	0.715	0.25	0
Astro	ACC	MTSS1L	0	1.57763	0.562	0.194	0
Astro	ACC	PDE7B	0	1.394	0.478	0.163	0
Astro	ACC	KCNN3	0	2.14148	0.617	0.21	0
Astro	ACC	ZFHX4	0	1.34337	0.648	0.22	0
Astro	ACC	C1orf61	0	2.41773	0.828	0.279	0
Astro	ACC	NBPF14	0	1.51016	0.588	0.198	0
Astro	ACC	GRAMD1C	0	1.58788	0.497	0.167	0
Astro	ACC	PARD3B	0	2.41722	0.863	0.288	0
Astro	ACC	AC091078.1	0	1.21747	0.324	0.108	0
Astro	ACC	GLUD1	0	2.30024	0.738	0.246	0
Astro	ACC	PLEKHA7	0	1.23111	0.402	0.133	0
Astro	ACC	TTYH1	0	1.58379	0.536	0.177	0
Astro	ACC	RFX2	0	1.18315	0.353	0.115	0
Astro	ACC	PTPRZ1	0	1.2274	0.841	0.272	0
Astro	ACC	NKAIN3	0	3.5481	0.964	0.309	0
Astro	ACC	SLC4A4	0	3.45263	0.887	0.277	0
Astro	ACC	HPSE2	0	2.93905	0.621	0.192	0
Astro	ACC	SLC15A2	0	1.46781	0.513	0.157	0
Astro	ACC	SUCLG2-AS1	0	1.47615	0.474	0.145	0
Astro	ACC	FADS2	0	1.15478	0.351	0.107	0
Astro	ACC	MGST1	0	1.71025	0.475	0.143	0
Astro	ACC	PREX2	0	2.42948	0.862	0.259	0
Astro	ACC	FOXO1	0	1.44148	0.584	0.175	0
Astro	ACC	CACHD1	0	2.21958	0.679	0.203	0
Astro	ACC	PRRX1	0	1.06534	0.362	0.107	0
Astro	ACC	PRKCQ	0	1.51455	0.545	0.159	0
Astro	ACC	ZNF423	0	1.16122	0.36	0.104	0
Astro	ACC	ELOVL2	0	1.18402	0.348	0.1	0
Astro	ACC	GLIS3	0	2.81043	0.827	0.234	0
Astro	ACC	ACOT11	0	1.88595	0.593	0.165	0
Astro	ACC	TCF7L1	0	1.16299	0.338	0.094	0
Astro	ACC	PLPP3	0	1.49608	0.53	0.147	0
Astro	ACC	MMD2	0	2.45438	0.789	0.216	0
Astro	ACC	ADGRV1	0	4.97448	0.99	0.27	0
Astro	ACC	LRIG1	0	2.01922	0.624	0.169	0
Astro	ACC	NOTCH2	0	1.28967	0.485	0.13	0
Astro	ACC	GABRG1	0	1.09748	0.311	0.08	0
Astro	ACC	RERG	0	1.86051	0.514	0.13	0
Astro	ACC	VAV3	0	1.54141	0.431	0.109	0
Astro	ACC	FGF2	0	1.0428	0.311	0.077	0
Astro	ACC	NPL	0	1.20003	0.441	0.109	0
Astro	ACC	STOX1	0	1.53078	0.439	0.108	0
Astro	ACC	EGFR	0	1.21318	0.44	0.107	0
Astro	ACC	ITPKB	0	1.51154	0.518	0.125	0
Astro	ACC	PDLIM5	0	1.57627	0.605	0.145	0
Astro	ACC	CABLES1	0	2.24834	0.512	0.122	0
Astro	ACC	SLC7A2	0	1.1161	0.261	0.062	0
Astro	ACC	PSD2	0	1.55453	0.479	0.111	0
Astro	ACC	NWD1	0	1.13487	0.294	0.068	0
Astro	ACC	ACACB	0	1.75355	0.582	0.133	0
Astro	ACC	LINC01748	0	2.22432	0.63	0.143	0
Astro	ACC	STK33	0	1.87621	0.579	0.131	0
Astro	ACC	BCL6	0	1.33004	0.377	0.083	0
Astro	ACC	GRAMD2B	0	1.41664	0.511	0.111	0
Astro	ACC	MERTK	0	1.27186	0.552	0.118	0
Astro	ACC	ATP13A4	0	2.41932	0.771	0.163	0
Astro	ACC	BMPR1B	0	2.85786	0.806	0.167	0
Astro	ACC	SLC1A3	0	3.17261	0.928	0.192	0
Astro	ACC	ACSS3	0	1.71134	0.495	0.102	0
Astro	ACC	PON2	0	1.52271	0.584	0.119	0
Astro	ACC	RGS20	0	2.20107	0.604	0.123	0
Astro	ACC	SLC25A48	0	1.24169	0.369	0.075	0
Astro	ACC	ZNF98	0	2.76762	0.561	0.114	0
Astro	ACC	ADGRA3	0	2.08913	0.63	0.127	0
Astro	ACC	EYA2	0	1.7282	0.532	0.105	0
Astro	ACC	RORB	0	1.83076	0.604	0.118	0
Astro	ACC	AC091826.2	0	2.45536	0.687	0.134	0
Astro	ACC	AHNAK	0	1.28869	0.365	0.071	0
Astro	ACC	RGMA	0	1.22579	0.319	0.062	0
Astro	ACC	SPON1	0	2.38172	0.702	0.135	0
Astro	ACC	ARHGEF26	0	2.03959	0.603	0.114	0
Astro	ACC	FAM107A	0	1.23142	0.313	0.059	0
Astro	ACC	ATP1B2	0	1.295	0.374	0.069	0
Astro	ACC	GNA14	0	1.44512	0.389	0.07	0
Astro	ACC	EYA1	0	1.96127	0.552	0.099	0
Astro	ACC	LRP4	0	1.20514	0.409	0.07	0
Astro	ACC	GLUL	0	2.44526	0.719	0.123	0
Astro	ACC	NHSL1	0	3.0161	0.838	0.141	0
Astro	ACC	AL137145.2	0	1.07025	0.339	0.057	0
Astro	ACC	PAMR1	0	2.56299	0.662	0.107	0
Astro	ACC	NDRG2	0	1.43212	0.478	0.076	0
Astro	ACC	SDC2	0	1.31782	0.36	0.057	0
Astro	ACC	F11-AS1	0	1.70648	0.429	0.063	0
Astro	ACC	LAMA1	0	1.48755	0.413	0.057	0
Astro	ACC	PHF21B	0	1.87954	0.553	0.076	0
Astro	ACC	COL5A3	0	3.26669	0.775	0.106	0
Astro	ACC	TPD52L1	0	1.61301	0.412	0.055	0
Astro	ACC	CDC14A	0	1.31862	0.42	0.056	0
Astro	ACC	LINC00299	0	2.85275	0.758	0.1	0
Astro	ACC	RNF182	0	1.26132	0.314	0.039	0
Astro	ACC	RHOJ	0	1.61923	0.455	0.056	0
Astro	ACC	ALDH1A1	0	1.63094	0.359	0.043	0
Astro	ACC	ACSBG1	0	1.73939	0.533	0.063	0
Astro	ACC	AC099792.1	0	1.76245	0.468	0.051	0
Astro	ACC	CST3	0	1.01445	0.276	0.03	0
Astro	ACC	AC069368.1	0	1.3237	0.343	0.036	0
Astro	ACC	SPATC1	0	1.15968	0.292	0.03	0
Astro	ACC	ACSS1	0	1.61657	0.491	0.05	0
Astro	ACC	RANBP3L	0	2.60848	0.697	0.07	0
Astro	ACC	AC027117.2	0	1.76923	0.492	0.049	0
Astro	ACC	RNF219-AS1	0	4.56683	0.958	0.093	0
Astro	ACC	IGFBP7	0	1.25167	0.312	0.03	0
Astro	ACC	HIF3A	0	2.25876	0.667	0.064	0
Astro	ACC	PLSCR4	0	1.46304	0.417	0.04	0
Astro	ACC	MRVI1	0	2.18935	0.606	0.058	0
Astro	ACC	SLC7A11	0	2.42678	0.649	0.057	0
Astro	ACC	STON2	0	2.42344	0.686	0.06	0
Astro	ACC	SLC25A18	0	1.87217	0.497	0.04	0
Astro	ACC	ATP1A2	0	2.90635	0.848	0.062	0
Astro	ACC	CD38	0	1.30461	0.315	0.023	0
Astro	ACC	YAP1	0	1.65467	0.459	0.032	0
Astro	ACC	LINC01726	0	1.31529	0.288	0.02	0
Astro	ACC	SLC39A12	0	1.13217	0.292	0.02	0
Astro	ACC	PDGFRB	0	1.35189	0.347	0.022	0
Astro	ACC	MFGE8	0	1.04158	0.269	0.016	0
Astro	ACC	EZR	0	1.52558	0.413	0.024	0
Astro	ACC	GLI3	0	2.49716	0.654	0.036	0
Astro	ACC	FAM189A2	0	2.15611	0.538	0.029	0
Astro	ACC	ALDH1L1	0	1.79077	0.464	0.024	0
Astro	ACC	EFEMP1	0	1.69509	0.409	0.02	0
Astro	ACC	EDNRB	0	1.31235	0.334	0.016	0
Astro	ACC	LINC00499	0	3.51015	0.774	0.033	0
Astro	ACC	GFAP	0	1.8384	0.288	0.012	0
Astro	ACC	SLCO1C1	0	2.26994	0.6	0.025	0
Astro	ACC	AC007325.2	0	1.72015	0.458	0.019	0
Astro	ACC	GRIN2C	0	1.08403	0.267	0.011	0
Astro	ACC	AQP4	0	1.92968	0.495	0.02	0
Astro	ACC	PAPLN	0	1.51559	0.403	0.016	0
Astro	ACC	PRDM16	0	2.23047	0.601	0.023	0
Astro	ACC	AL160272.2	0	1.06903	0.285	0.009	0
Astro	ACC	EMX2OS	0	1.36363	0.344	0.01	0
Astro	ACC	GJA1	0	1.34853	0.345	0.01	0
Astro	ACC	F3	0	1.28002	0.326	0.009	0
Astro	ACC	FGFR3	0	1.63217	0.419	0.009	0
Astro	ACC	ETNPPL	0	2.70701	0.668	0.009	0
Astro	AnG	MAP3K5	0	1.42605	0.649	0.428	0
Astro	AnG	SH3RF1	0	1.04097	0.398	0.261	0
Astro	AnG	GABRA2	0	1.66473	0.573	0.375	0
Astro	AnG	PDE7B	0	1.15811	0.44	0.286	0
Astro	AnG	GPD2	0	1.02088	0.367	0.238	0
Astro	AnG	WWC1	0	1.3173	0.388	0.25	0
Astro	AnG	ABLIM1	0	1.99361	0.764	0.492	0
Astro	AnG	CSGALNACT1	0	1.50997	0.687	0.442	0
Astro	AnG	WASF3	0	1.21347	0.413	0.265	0
Astro	AnG	DOCK7	0	1.85992	0.661	0.424	0
Astro	AnG	GPM6A	0	3.35495	0.964	0.614	0
Astro	AnG	PFKP	0	1.49135	0.399	0.252	0
Astro	AnG	AC104596.1	0	1.02775	0.415	0.26	0
Astro	AnG	ASPH	0	1.9104	0.692	0.432	0
Astro	AnG	NADK2	0	1.05398	0.329	0.205	0
Astro	AnG	MGAT4C	0	1.22604	0.728	0.445	0
Astro	AnG	AHCYL2	0	2.38685	0.801	0.488	0
Astro	AnG	ACSL6	0	1.35	0.414	0.252	0
Astro	AnG	BCO1	0	1.0963	0.258	0.155	0
Astro	AnG	ABCD2	0	1.15879	0.305	0.183	0
Astro	AnG	CPE	0	2.01602	0.672	0.402	0
Astro	AnG	EPHB1	0	1.78254	0.604	0.361	0
Astro	AnG	AL589740.1	0	2.15291	0.811	0.484	0
Astro	AnG	DLC1	0	2.06678	0.816	0.482	0
Astro	AnG	CDH20	0	1.60986	0.833	0.491	0
Astro	AnG	NFIA	0	1.87316	0.852	0.492	0
Astro	AnG	ECHDC2	0	1.10693	0.309	0.178	0
Astro	AnG	LGI1	0	1.36644	0.386	0.222	0
Astro	AnG	SPARCL1	0	2.23229	0.816	0.462	0
Astro	AnG	SOX5	0	2.30334	0.908	0.514	0
Astro	AnG	AC098829.1	0	1.23021	0.291	0.162	0
Astro	AnG	ARHGEF4	0	2.07036	0.607	0.331	0
Astro	AnG	ALDH7A1	0	1.00065	0.286	0.155	0
Astro	AnG	TOX	0	1.05973	0.563	0.302	0
Astro	AnG	FAM184A	0	1.57224	0.461	0.247	0
Astro	AnG	PLCG1	0	1.07871	0.297	0.158	0
Astro	AnG	ITPR2	0	1.43698	0.76	0.403	0
Astro	AnG	SERPINE2	0	1.00451	0.315	0.167	0
Astro	AnG	MSI2	0	3.02788	0.874	0.463	0
Astro	AnG	CAMK2G	0	1.88998	0.571	0.301	0
Astro	AnG	SASH1	0	1.85805	0.728	0.381	0
Astro	AnG	TRPM3	0	2.34731	0.758	0.396	0
Astro	AnG	TRPS1	0	2.16736	0.774	0.404	0
Astro	AnG	BMP2K	0	1.31859	0.512	0.266	0
Astro	AnG	GPR75-ASB3	0	1.30436	0.391	0.203	0
Astro	AnG	ZNF516	0	1.03458	0.31	0.16	0
Astro	AnG	TPCN1	0	1.47377	0.484	0.249	0
Astro	AnG	PRKG1	0	2.13751	0.803	0.412	0
Astro	AnG	CARMIL1	0	2.42328	0.781	0.4	0
Astro	AnG	CAPN2	0	1.10534	0.334	0.171	0
Astro	AnG	SFXN5	0	2.64749	0.76	0.385	0
Astro	AnG	DGKG	0	1.77015	0.659	0.333	0
Astro	AnG	OSBPL11	0	1.10679	0.323	0.162	0
Astro	AnG	CLU	0	1.87758	0.534	0.267	0
Astro	AnG	FGD4	0	1.51092	0.567	0.283	0
Astro	AnG	NEAT1	0	2.09799	0.891	0.437	0
Astro	AnG	IQCA1	0	1.7028	0.443	0.217	0
Astro	AnG	LGR4	0	1.57633	0.47	0.23	0
Astro	AnG	MIR4300HG	0	1.7307	0.439	0.214	0
Astro	AnG	LIFR	0	1.68689	0.688	0.333	0
Astro	AnG	AC138627.1	0	1.37659	0.399	0.193	0
Astro	AnG	PLEKHG1	0	1.25651	0.395	0.191	0
Astro	AnG	ADAMTS17	0	1.16273	0.473	0.227	0
Astro	AnG	MEIS2	0	1.5994	0.676	0.324	0
Astro	AnG	ASRGL1	0	1.01871	0.283	0.135	0
Astro	AnG	ARHGEF10L	0	1.32591	0.361	0.172	0
Astro	AnG	ARMH1	0	1.23064	0.295	0.139	0
Astro	AnG	GOLIM4	0	1.15183	0.387	0.182	0
Astro	AnG	FGD6	0	1.34435	0.371	0.174	0
Astro	AnG	NCAN	0	1.73244	0.457	0.21	0
Astro	AnG	ZNF521	0	1.14476	0.36	0.165	0
Astro	AnG	CDHR3	0	1.61027	0.48	0.216	0
Astro	AnG	ABCA1	0	1.00673	0.304	0.136	0
Astro	AnG	MICALL2	0	1.04842	0.261	0.116	0
Astro	AnG	ANKDD1A	0	2.00109	0.595	0.264	0
Astro	AnG	RASSF8	0	1.04422	0.388	0.172	0
Astro	AnG	SLC6A11	0	1.11198	0.274	0.121	0
Astro	AnG	ZHX2	0	1.24615	0.559	0.246	0
Astro	AnG	AHCYL1	0	1.64257	0.484	0.212	0
Astro	AnG	PITPNC1	0	3.44188	0.92	0.402	0
Astro	AnG	AC108866.1	0	1.72431	0.513	0.224	0
Astro	AnG	MAML2	0	1.29769	0.71	0.309	0
Astro	AnG	AL022068.1	0	1.31629	0.304	0.132	0
Astro	AnG	SNTA1	0	1.27774	0.324	0.14	0
Astro	AnG	SHROOM3	0	2.06151	0.577	0.249	0
Astro	AnG	ZSWIM7	0	1.03042	0.255	0.11	0
Astro	AnG	LINC00511	0	1.74797	0.602	0.259	0
Astro	AnG	DCHS2	0	1.18507	0.252	0.108	0
Astro	AnG	OLFM2	0	2.08123	0.57	0.243	0
Astro	AnG	MID1	0	1.10304	0.319	0.135	0
Astro	AnG	TCF7L2	0	1.82207	0.585	0.246	0
Astro	AnG	MCC	0	1.60901	0.494	0.206	0
Astro	AnG	KANK1	0	1.252	0.584	0.241	0
Astro	AnG	FBXL7	0	1.82886	0.841	0.345	0
Astro	AnG	CLYBL	0	2.05831	0.561	0.227	0
Astro	AnG	CNN3	0	1.03364	0.281	0.113	0
Astro	AnG	CRB1	0	1.94304	0.632	0.253	0
Astro	AnG	KCNN3	0	1.76565	0.438	0.17	0
Astro	AnG	NBPF19	0	1.87189	0.554	0.215	0
Astro	AnG	RORB	0	1.42416	0.568	0.22	0
Astro	AnG	GLUD1	0	1.98762	0.574	0.22	0
Astro	AnG	SH3PXD2B	0	1.05706	0.35	0.134	0
Astro	AnG	PCSK5	0	1.59791	0.51	0.192	0
Astro	AnG	ZNRF3	0	2.90089	0.739	0.278	0
Astro	AnG	TTYH1	0	1.51696	0.434	0.163	0
Astro	AnG	PTN	0	1.22171	0.519	0.189	0
Astro	AnG	ADHFE1	0	1.20384	0.338	0.123	0
Astro	AnG	RYR3	0	3.02909	0.848	0.307	0
Astro	AnG	NBPF26	0	1.56796	0.464	0.167	0
Astro	AnG	RFX2	0	1.25403	0.321	0.115	0
Astro	AnG	FADS2	0	1.02719	0.252	0.09	0
Astro	AnG	SLC1A2	0	5.66201	0.965	0.343	0
Astro	AnG	SLC4A4	0	3.35592	0.822	0.292	0
Astro	AnG	MYO10	0	1.50161	0.436	0.152	0
Astro	AnG	SLC25A33	0	1.36456	0.331	0.115	0
Astro	AnG	PLEKHA7	0	1.23719	0.331	0.114	0
Astro	AnG	PARD3	0	2.46797	0.768	0.264	0
Astro	AnG	MGST1	0	1.45999	0.338	0.116	0
Astro	AnG	GLIS3	0	2.55765	0.753	0.258	0
Astro	AnG	SLC15A2	0	1.42759	0.403	0.138	0
Astro	AnG	TGFB2	0	1.11463	0.258	0.088	0
Astro	AnG	ZFHX4	0	1.40414	0.586	0.197	0
Astro	AnG	NBPF14	0	1.86632	0.549	0.183	0
Astro	AnG	RERG	0	1.70379	0.455	0.151	0
Astro	AnG	SUCLG2-AS1	0	1.34167	0.356	0.116	0
Astro	AnG	AC087564.1	0	1.21356	0.453	0.147	0
Astro	AnG	GPC5	0	4.89553	0.968	0.314	0
Astro	AnG	C1orf61	0	2.61432	0.743	0.239	0
Astro	AnG	PRKCQ	0	1.42271	0.426	0.137	0
Astro	AnG	MTSS1L	0	1.77572	0.507	0.16	0
Astro	AnG	ZNF423	0	1.21204	0.305	0.095	0
Astro	AnG	ELOVL2	0	1.21682	0.302	0.093	0
Astro	AnG	PTPRZ1	0	1.61031	0.751	0.229	0
Astro	AnG	STOX1	0	1.58266	0.389	0.116	0
Astro	AnG	PREX2	0	2.52728	0.819	0.242	0
Astro	AnG	TCF7L1	0	1.1345	0.26	0.076	0
Astro	AnG	LRRC3B	0	1.56886	0.372	0.108	0
Astro	AnG	BMPR1B	0	2.62022	0.7	0.2	0
Astro	AnG	PARD3B	0	2.44245	0.735	0.21	0
Astro	AnG	LRIG1	0	2.08161	0.569	0.158	0
Astro	AnG	NOTCH2	0	1.69759	0.49	0.134	0
Astro	AnG	ACOT11	0	2.0121	0.535	0.146	0
Astro	AnG	VAV3	0	1.8433	0.458	0.124	0
Astro	AnG	GABRG1	0	1.06114	0.259	0.07	0
Astro	AnG	EMID1	0	1.17076	0.278	0.075	0
Astro	AnG	NKAIN3	0	3.34449	0.874	0.225	0
Astro	AnG	CACHD1	0	2.09049	0.539	0.138	0
Astro	AnG	ADGRV1	0	4.81243	0.955	0.243	0
Astro	AnG	CABLES1	0	2.37123	0.492	0.125	0
Astro	AnG	FGF2	0	1.08642	0.264	0.066	0
Astro	AnG	EGFR	0	1.54645	0.469	0.116	0
Astro	AnG	ARHGAP24	0	1.72547	0.689	0.17	0
Astro	AnG	FOXO1	0	1.72799	0.54	0.131	0
Astro	AnG	GRAMD1C	0	1.74543	0.436	0.104	0
Astro	AnG	TP53BP2	0	1.04482	0.299	0.071	0
Astro	AnG	ADGRA3	0	1.98972	0.52	0.121	0
Astro	AnG	PDLIM5	0	1.63652	0.492	0.112	0
Astro	AnG	PLPP3	0	1.57586	0.439	0.099	0
Astro	AnG	LINC00299	0	2.81291	0.692	0.155	0
Astro	AnG	HPSE2	0	3.64067	0.761	0.169	0
Astro	AnG	GPAM	0	1.07648	0.257	0.057	0
Astro	AnG	SLC25A48	0	1.30796	0.347	0.075	0
Astro	AnG	STK33	0	1.90486	0.487	0.105	0
Astro	AnG	GRAMD2B	0	1.40455	0.427	0.091	0
Astro	AnG	MERTK	0	1.86381	0.54	0.114	0
Astro	AnG	AC091826.2	0	2.27028	0.56	0.118	0
Astro	AnG	AHNAK	0	1.26736	0.257	0.054	0
Astro	AnG	ACSS3	0	1.78721	0.445	0.093	0
Astro	AnG	LINC01748	0	2.18587	0.53	0.11	0
Astro	AnG	SDC2	0	1.26515	0.291	0.06	0
Astro	AnG	BCL6	0	1.2753	0.306	0.063	0
Astro	AnG	PDGFRB	0	1.23021	0.278	0.057	0
Astro	AnG	ITPKB	0	1.70209	0.474	0.097	0
Astro	AnG	NPL	0	1.46529	0.388	0.077	0
Astro	AnG	ACACB	0	2.02978	0.563	0.111	0
Astro	AnG	ARHGAP31	0	1.19754	0.337	0.065	0
Astro	AnG	ATP13A4	0	2.65002	0.706	0.133	0
Astro	AnG	GNA14	0	1.46593	0.335	0.063	0
Astro	AnG	LRP4	0	1.19802	0.346	0.065	0
Astro	AnG	MMD2	0	2.59827	0.678	0.127	0
Astro	AnG	EYA2	0	1.79559	0.447	0.082	0
Astro	AnG	SPON1	0	2.21906	0.558	0.101	0
Astro	AnG	EYA1	0	2.005	0.484	0.086	0
Astro	AnG	PON2	0	1.44793	0.465	0.082	0
Astro	AnG	GLUL	0	2.3157	0.637	0.111	0
Astro	AnG	PHF21B	0	1.89961	0.479	0.083	0
Astro	AnG	LAMA1	0	1.17758	0.252	0.043	0
Astro	AnG	ARHGEF26	0	2.18776	0.553	0.094	0
Astro	AnG	BMP7	0	1.07278	0.262	0.044	0
Astro	AnG	RAPGEF3	0	1.13587	0.271	0.042	0
Astro	AnG	PSD2	0	1.99438	0.495	0.076	0
Astro	AnG	SLC1A3	0	3.34662	0.86	0.128	0
Astro	AnG	RGS20	0	2.36211	0.548	0.081	0
Astro	AnG	ALDH1A1	0	2.12169	0.467	0.069	0
Astro	AnG	ATP1B2	0	1.4692	0.354	0.052	0
Astro	AnG	RHOJ	0	1.5509	0.37	0.053	0
Astro	AnG	WIF1	0	1.37633	0.282	0.04	0
Astro	AnG	TPD52L1	0	1.89873	0.441	0.057	0
Astro	AnG	NHSL1	0	3.13411	0.748	0.095	0
Astro	AnG	COL5A3	0	3.66228	0.78	0.096	0
Astro	AnG	CDC14A	0	1.37604	0.342	0.042	0
Astro	AnG	MRVI1	0	2.11378	0.505	0.06	0
Astro	AnG	NDRG2	0	1.84377	0.489	0.058	0
Astro	AnG	PAMR1	0	2.80395	0.632	0.073	0
Astro	AnG	ZNF98	0	3.72358	0.698	0.08	0
Astro	AnG	RNF182	0	1.32291	0.275	0.03	0
Astro	AnG	AC099792.1	0	1.74162	0.393	0.04	0
Astro	AnG	SPATC1	0	1.26079	0.266	0.027	0
Astro	AnG	F11-AS1	0	1.98855	0.433	0.043	0
Astro	AnG	RNF219-AS1	0	4.26393	0.867	0.083	0
Astro	AnG	AC069368.1	0	1.37946	0.3	0.027	0
Astro	AnG	RANBP3L	0	2.65652	0.623	0.051	0
Astro	AnG	AQP4	0	1.59283	0.341	0.027	0
Astro	AnG	AC027117.2	0	1.89395	0.449	0.035	0
Astro	AnG	SLC25A18	0	2.04304	0.466	0.036	0
Astro	AnG	ACSBG1	0	2.07877	0.506	0.039	0
Astro	AnG	IGFBP7	0	1.38068	0.267	0.02	0
Astro	AnG	CST3	0	1.29298	0.275	0.02	0
Astro	AnG	ATP1A2	0	3.29189	0.791	0.055	0
Astro	AnG	YAP1	0	1.58505	0.361	0.025	0
Astro	AnG	ACSS1	0	1.98768	0.498	0.034	0
Astro	AnG	HIF3A	0	2.56743	0.63	0.041	0
Astro	AnG	STON2	0	2.31675	0.556	0.034	0
Astro	AnG	PLSCR4	0	1.36915	0.315	0.019	0
Astro	AnG	LINC01726	0	1.37677	0.265	0.015	0
Astro	AnG	GLI3	0	2.44193	0.569	0.032	0
Astro	AnG	SLC7A11	0	2.26615	0.525	0.029	0
Astro	AnG	ALDH1L1	0	1.9383	0.428	0.023	0
Astro	AnG	FAM189A2	0	1.96691	0.42	0.021	0
Astro	AnG	EZR	0	1.56349	0.337	0.015	0
Astro	AnG	EFEMP1	0	1.58381	0.331	0.014	0
Astro	AnG	AC007325.2	0	1.83937	0.412	0.017	0
Astro	AnG	LINC00499	0	3.39902	0.706	0.029	0
Astro	AnG	PAPLN	0	1.63956	0.363	0.014	0
Astro	AnG	SLCO1C1	0	2.19546	0.506	0.019	0
Astro	AnG	PRDM16	0	2.48947	0.576	0.019	0
Astro	AnG	EMX2OS	0	1.33269	0.287	0.009	0
Astro	AnG	F3	0	1.33408	0.276	0.008	0
Astro	AnG	GJA1	0	1.33168	0.285	0.008	0
Astro	AnG	FGFR3	0	1.8847	0.398	0.006	0
Astro	AnG	ETNPPL	0	2.45801	0.526	0.007	0
Astro	DFC	FARP1	0	1.27189	0.683	0.454	0
Astro	DFC	ARHGAP5	0	1.33584	0.726	0.482	0
Astro	DFC	DTNA	0	2.44338	0.948	0.626	0
Astro	DFC	PRKCA	0	1.53423	0.883	0.581	0
Astro	DFC	SORCS2	0	1.02377	0.656	0.428	0
Astro	DFC	RORA	0	2.25102	0.945	0.615	0
Astro	DFC	NRG3	0	1.15433	0.985	0.639	0
Astro	DFC	MFHAS1	0	1.11014	0.403	0.261	0
Astro	DFC	PPARGC1A	0	1.07692	0.438	0.282	0
Astro	DFC	RFX3-AS1	0	1.03271	0.634	0.408	0
Astro	DFC	ZHX3	0	1.56652	0.718	0.456	0
Astro	DFC	PFKFB3	0	1.24479	0.501	0.318	0
Astro	DFC	ASAP2	0	1.22029	0.549	0.348	0
Astro	DFC	DCLK2	0	1.79936	0.784	0.496	0
Astro	DFC	ADCY2	0	1.41799	0.822	0.517	0
Astro	DFC	AC092691.1	0	1.77192	0.924	0.581	0
Astro	DFC	CDH4	0	1.26921	0.601	0.376	0
Astro	DFC	DLC1	0	1.80557	0.851	0.532	0
Astro	DFC	NFIB	0	1.26132	0.805	0.503	0
Astro	DFC	FAM182B	0	1.20587	0.473	0.295	0
Astro	DFC	CHPT1	0	1.27162	0.485	0.3	0
Astro	DFC	PRKD1	0	1.20898	0.705	0.434	0
Astro	DFC	GABBR1	0	1.49273	0.614	0.373	0
Astro	DFC	FMN2	0	1.67334	0.912	0.554	0
Astro	DFC	GABRB1	0	1.75257	0.873	0.53	0
Astro	DFC	LHFPL6	0	1.05523	0.585	0.355	0
Astro	DFC	ZFAND5	0	1.26719	0.46	0.279	0
Astro	DFC	CACNB2	0	1.9419	0.806	0.488	0
Astro	DFC	CDH20	0	1.45942	0.889	0.537	0
Astro	DFC	AC073050.1	0	1.75054	0.788	0.471	0
Astro	DFC	LINC00461	0	1.74672	0.758	0.453	0
Astro	DFC	ELOVL5	0	1.4775	0.461	0.275	0
Astro	DFC	NEBL	0	2.09267	0.915	0.545	0
Astro	DFC	SORBS1	0	1.84922	0.916	0.545	0
Astro	DFC	INTU	0	1.39469	0.594	0.353	0
Astro	DFC	OPHN1	0	1.83386	0.818	0.482	0
Astro	DFC	GPM6A	0	3.37322	0.977	0.573	0
Astro	DFC	DOCK7	0	1.87166	0.769	0.447	0
Astro	DFC	DNAH7	0	1.68778	0.588	0.34	0
Astro	DFC	AHCYL2	0	2.33139	0.864	0.499	0
Astro	DFC	KATNAL2	0	1.06305	0.447	0.258	0
Astro	DFC	TMEM164	0	1.01312	0.359	0.207	0
Astro	DFC	BCL2	0	1.4778	0.689	0.396	0
Astro	DFC	TFRC	0	1.51696	0.392	0.225	0
Astro	DFC	MAPK4	0	1.35666	0.532	0.3	0
Astro	DFC	ASPH	0	1.95851	0.784	0.442	0
Astro	DFC	NADK2	0	1.0917	0.438	0.243	0
Astro	DFC	MAP3K5	0	1.48044	0.758	0.42	0
Astro	DFC	WASF3	0	1.27035	0.527	0.292	0
Astro	DFC	BCO1	0	1.16668	0.33	0.182	0
Astro	DFC	PFKP	0	1.63332	0.508	0.28	0
Astro	DFC	ABLIM1	0	2.18156	0.86	0.474	0
Astro	DFC	GAN	0	1.17044	0.431	0.237	0
Astro	DFC	GABRA2	0	1.77548	0.668	0.367	0
Astro	DFC	SOX5	0	2.31672	0.945	0.518	0
Astro	DFC	TRPS1	0	2.06643	0.86	0.467	0
Astro	DFC	CPE	0	1.98975	0.767	0.413	0
Astro	DFC	SASH1	0	1.72886	0.814	0.432	0
Astro	DFC	AL589740.1	0	2.30189	0.867	0.46	0
Astro	DFC	MGAT4C	0	1.47305	0.867	0.459	0
Astro	DFC	WWC1	0	1.43348	0.501	0.264	0
Astro	DFC	CSGALNACT1	0	1.64124	0.798	0.42	0
Astro	DFC	ABCD2	0	1.04545	0.348	0.182	0
Astro	DFC	MSI2	0	3.21312	0.941	0.488	0
Astro	DFC	SPARCL1	0	2.43661	0.88	0.454	0
Astro	DFC	FGD4	0	1.21968	0.63	0.324	0
Astro	DFC	NEAT1	0	2.00172	0.941	0.481	0
Astro	DFC	TLE1	0	1.17245	0.388	0.198	0
Astro	DFC	ACSL6	0	1.35562	0.503	0.256	0
Astro	DFC	TRPM3	0	1.90938	0.729	0.368	0
Astro	DFC	CAMK2G	0	1.72417	0.636	0.318	0
Astro	DFC	EPHB1	0	1.98779	0.703	0.351	0
Astro	DFC	DGKG	0	1.51393	0.707	0.35	0
Astro	DFC	LGI1	0	1.39509	0.495	0.244	0
Astro	DFC	ANKFN1	0	1.14419	0.407	0.2	0
Astro	DFC	ARHGEF4	0	2.16378	0.725	0.355	0
Astro	DFC	LIFR	0	1.59598	0.79	0.385	0
Astro	DFC	PALLD	0	1.11191	0.428	0.208	0
Astro	DFC	AC098829.1	0	1.28429	0.369	0.177	0
Astro	DFC	CARMIL1	0	2.3966	0.849	0.405	0
Astro	DFC	ALDH7A1	0	1.02785	0.363	0.173	0
Astro	DFC	TPCN1	0	1.31191	0.554	0.264	0
Astro	DFC	SFXN5	0	2.69617	0.821	0.384	0
Astro	DFC	BMP2K	0	1.30667	0.638	0.297	0
Astro	DFC	TOX	0	1.08689	0.651	0.301	0
Astro	DFC	CLU	0	1.91797	0.633	0.29	0
Astro	DFC	ITPR2	0	1.34739	0.837	0.381	0
Astro	DFC	MEIS2	0	1.55713	0.784	0.356	0
Astro	DFC	FAM184A	0	1.72748	0.584	0.265	0
Astro	DFC	PRKG1	0	2.39316	0.916	0.411	0
Astro	DFC	ECHDC2	0	1.0971	0.39	0.174	0
Astro	DFC	GPR75-ASB3	0	1.23926	0.462	0.205	0
Astro	DFC	PITPNC1	0	3.41465	0.952	0.417	0
Astro	DFC	AC138627.1	0	1.33735	0.487	0.212	0
Astro	DFC	LGR4	0	1.56314	0.578	0.251	0
Astro	DFC	ARMH1	0	1.17191	0.364	0.158	0
Astro	DFC	PLEKHG1	0	1.16459	0.484	0.209	0
Astro	DFC	MAML2	0	1.23142	0.795	0.341	0
Astro	DFC	FBXL7	0	1.81464	0.913	0.391	0
Astro	DFC	ANKDD1A	0	1.81886	0.662	0.283	0
Astro	DFC	ZHX2	0	1.18303	0.666	0.284	0
Astro	DFC	CDHR3	0	1.60706	0.594	0.252	0
Astro	DFC	FKBP5	0	1.05952	0.477	0.202	0
Astro	DFC	CAPN2	0	1.08931	0.427	0.179	0
Astro	DFC	NCAN	0	1.68804	0.536	0.224	0
Astro	DFC	FGD6	0	1.24173	0.44	0.183	0
Astro	DFC	AHCYL1	0	1.58814	0.581	0.241	0
Astro	DFC	ZNF516	0	1.17707	0.44	0.182	0
Astro	DFC	MIR4300HG	0	1.98417	0.567	0.233	0
Astro	DFC	LINC00511	0	1.72677	0.682	0.277	0
Astro	DFC	ZNF521	0	1.16319	0.464	0.188	0
Astro	DFC	AC108866.1	0	1.68215	0.605	0.245	0
Astro	DFC	ADAMTS17	0	1.28113	0.558	0.223	0
Astro	DFC	PDE7B	0	1.52706	0.562	0.223	0
Astro	DFC	ARHGEF10L	0	1.45015	0.477	0.188	0
Astro	DFC	IQCA1	0	1.83616	0.568	0.223	0
Astro	DFC	SLC1A2	0	5.59575	0.959	0.373	0
Astro	DFC	OLFM2	0	1.96639	0.626	0.243	0
Astro	DFC	OGFRL1	0	1.08676	0.373	0.144	0
Astro	DFC	SHROOM3	0	2.14195	0.676	0.259	0
Astro	DFC	CRB1	0	1.95068	0.739	0.283	0
Astro	DFC	MID1	0	1.05689	0.391	0.149	0
Astro	DFC	ABCA1	0	1.02031	0.376	0.143	0
Astro	DFC	KANK1	0	1.28402	0.719	0.272	0
Astro	DFC	SH3PXD2B	0	1.13848	0.474	0.179	0
Astro	DFC	SNTA1	0	1.15319	0.381	0.143	0
Astro	DFC	CNN3	0	1.14971	0.395	0.148	0
Astro	DFC	RASSF8	0	1.01685	0.484	0.181	0
Astro	DFC	MCC	0	1.53641	0.564	0.21	0
Astro	DFC	AF279873.3	0	1.47706	0.321	0.117	0
Astro	DFC	RYR3	0	2.9837	0.9	0.323	0
Astro	DFC	ZNRF3	0	2.95008	0.811	0.291	0
Astro	DFC	OSBPL11	0	1.43646	0.487	0.173	0
Astro	DFC	PCSK5	0	1.57771	0.63	0.222	0
Astro	DFC	GOLIM4	0	1.16136	0.48	0.168	0
Astro	DFC	TCF7L2	0	1.97135	0.72	0.252	0
Astro	DFC	TTYH1	0	1.35784	0.51	0.177	0
Astro	DFC	AL022068.1	0	1.36778	0.372	0.129	0
Astro	DFC	AC091078.1	0	1.15231	0.333	0.115	0
Astro	DFC	GLUD1	0	2.10006	0.701	0.242	0
Astro	DFC	SLC4A4	0	3.43949	0.861	0.282	0
Astro	DFC	CLYBL	0	2.21561	0.718	0.235	0
Astro	DFC	C1orf61	0	2.4996	0.808	0.262	0
Astro	DFC	SOX6	0	1.08801	0.802	0.26	0
Astro	DFC	KCNN3	0	2.03529	0.586	0.189	0
Astro	DFC	AC087564.1	0	1.03265	0.524	0.169	0
Astro	DFC	MGST1	0	1.51837	0.437	0.14	0
Astro	DFC	ADRA1A	0	1.03412	0.419	0.134	0
Astro	DFC	GPC5	0	4.80785	0.968	0.309	0
Astro	DFC	ADHFE1	0	1.20149	0.445	0.141	0
Astro	DFC	NBPF19	0	1.96477	0.672	0.212	0
Astro	DFC	SLC25A33	0	1.18891	0.365	0.115	0
Astro	DFC	MYO10	0	1.41834	0.522	0.164	0
Astro	DFC	ZFHX4	0	1.34043	0.691	0.214	0
Astro	DFC	FADS2	0	1.10498	0.346	0.106	0
Astro	DFC	PREX2	0	2.49746	0.86	0.26	0
Astro	DFC	LRRC3B	0	1.56178	0.448	0.135	0
Astro	DFC	TGFB2	0	1.07881	0.311	0.093	0
Astro	DFC	PLEKHA7	0	1.25221	0.428	0.127	0
Astro	DFC	PARD3	0	2.5636	0.866	0.256	0
Astro	DFC	SLC15A2	0	1.48798	0.528	0.156	0
Astro	DFC	RORB	0	1.52205	0.642	0.189	0
Astro	DFC	SUCLG2-AS1	0	1.3877	0.457	0.134	0
Astro	DFC	PRKCQ	0	1.43171	0.539	0.155	0
Astro	DFC	MTSS1L	0	1.6934	0.594	0.17	0
Astro	DFC	NBPF26	0	1.59951	0.572	0.163	0
Astro	DFC	PARD3B	0	2.427	0.84	0.238	0
Astro	DFC	RFX2	0	1.21034	0.383	0.108	0
Astro	DFC	ZNF423	0	1.21582	0.394	0.111	0
Astro	DFC	NBPF14	0	1.87628	0.65	0.181	0
Astro	DFC	ELOVL2	0	1.14982	0.374	0.103	0
Astro	DFC	CACHD1	0	2.17716	0.669	0.183	0
Astro	DFC	GLIS3	0	2.91624	0.864	0.231	0
Astro	DFC	EMID1	0	1.02084	0.315	0.084	0
Astro	DFC	ACOT11	0	1.90726	0.623	0.166	0
Astro	DFC	PTPRZ1	0	1.66907	0.85	0.224	0
Astro	DFC	NKAIN3	0	3.543	0.935	0.242	0
Astro	DFC	LRIG1	0	2.15995	0.681	0.173	0
Astro	DFC	RERG	0	1.71659	0.522	0.13	0
Astro	DFC	GRAMD1C	0	1.71766	0.54	0.134	0
Astro	DFC	ADGRV1	0	5.00089	0.976	0.242	0
Astro	DFC	ARHGAP24	0	1.48976	0.755	0.184	0
Astro	DFC	FOXO1	0	1.82806	0.662	0.155	0
Astro	DFC	STOX1	0	1.55378	0.467	0.108	0
Astro	DFC	PLPP3	0	1.44442	0.518	0.119	0
Astro	DFC	HPSE2	0	3.68232	0.778	0.174	0
Astro	DFC	VAV3	0	1.82336	0.528	0.117	0
Astro	DFC	LINC01748	0	2.21774	0.646	0.143	0
Astro	DFC	TCF7L1	0	1.22364	0.352	0.077	0
Astro	DFC	FAM198B-AS1	0	1.04336	0.345	0.075	0
Astro	DFC	GLUL	0	2.28449	0.701	0.149	0
Astro	DFC	CABLES1	0	2.53346	0.567	0.12	0
Astro	DFC	NOTCH2	0	1.71484	0.599	0.126	0
Astro	DFC	GABRG1	0	1.10206	0.33	0.069	0
Astro	DFC	FGF2	0	1.0633	0.335	0.068	0
Astro	DFC	PDLIM5	0	1.6318	0.626	0.125	0
Astro	DFC	EGFR	0	1.41036	0.514	0.102	0
Astro	DFC	MERTK	0	1.66501	0.603	0.119	0
Astro	DFC	NWD1	0	1.07149	0.294	0.058	0
Astro	DFC	MMD2	0	2.4609	0.753	0.148	0
Astro	DFC	BMPR1B	0	2.91113	0.817	0.158	0
Astro	DFC	AHNAK	0	1.20474	0.299	0.057	0
Astro	DFC	GPAM	0	1.12755	0.344	0.065	0
Astro	DFC	GRAMD2B	0	1.45126	0.547	0.103	0
Astro	DFC	ITPKB	0	1.82433	0.599	0.112	0
Astro	DFC	STK33	0	1.96588	0.605	0.113	0
Astro	DFC	ADGRA3	0	2.21064	0.673	0.125	0
Astro	DFC	AC091826.2	0	2.34458	0.686	0.127	0
Astro	DFC	LINC00299	0	2.8739	0.776	0.141	0
Astro	DFC	ATP13A4	0	2.7024	0.808	0.146	0
Astro	DFC	ACACB	0	1.9375	0.646	0.116	0
Astro	DFC	RGMA	0	1.24408	0.329	0.058	0
Astro	DFC	ACSS3	0	1.87729	0.569	0.1	0
Astro	DFC	SLC25A48	0	1.26886	0.418	0.073	0
Astro	DFC	NPL	0	1.45689	0.498	0.086	0
Astro	DFC	SLC1A3	0	3.17648	0.884	0.151	0
Astro	DFC	PON2	0	1.46433	0.598	0.102	0
Astro	DFC	GNA14	0	1.46099	0.412	0.07	0
Astro	DFC	ARHGAP31	0	1.13528	0.424	0.072	0
Astro	DFC	LRP4	0	1.08618	0.403	0.068	0
Astro	DFC	PSD2	0	1.83557	0.575	0.097	0
Astro	DFC	BCL6	0	1.47272	0.442	0.074	0
Astro	DFC	ARHGEF26	0	2.1717	0.659	0.106	0
Astro	DFC	PAMR1	0	2.60515	0.676	0.107	0
Astro	DFC	RGS20	0	2.19321	0.613	0.096	0
Astro	DFC	EYA2	0	1.72453	0.536	0.082	0
Astro	DFC	SLC7A2	0	1.48689	0.371	0.056	0
Astro	DFC	RHOJ	0	1.49954	0.447	0.067	0
Astro	DFC	SPON1	0	2.39395	0.701	0.105	0
Astro	DFC	EYA1	0	2.14036	0.602	0.088	0
Astro	DFC	SDC2	0	1.37504	0.397	0.055	0
Astro	DFC	COL5A3	0	3.54937	0.798	0.11	0
Astro	DFC	ZNF98	0	3.40411	0.675	0.093	0
Astro	DFC	ATP1B2	0	1.24972	0.392	0.054	0
Astro	DFC	NDRG2	0	1.38783	0.503	0.068	0
Astro	DFC	AL137145.2	0	1.13664	0.342	0.043	0
Astro	DFC	PHF21B	0	1.88045	0.573	0.071	0
Astro	DFC	NHSL1	0	3.161	0.832	0.101	0
Astro	DFC	WIF1	0	1.68337	0.394	0.047	0
Astro	DFC	TPD52L1	0	1.78578	0.506	0.06	0
Astro	DFC	PDGFRB	0	1.3197	0.37	0.043	0
Astro	DFC	LAMA1	0	1.45078	0.402	0.045	0
Astro	DFC	ALDH1A1	0	2.09816	0.535	0.059	0
Astro	DFC	CDC14A	0	1.4403	0.456	0.05	0
Astro	DFC	F11-AS1	0	1.79851	0.487	0.051	0
Astro	DFC	RNF182	0	1.25695	0.328	0.033	0
Astro	DFC	MRVI1	0	2.20043	0.626	0.061	0
Astro	DFC	SPATC1	0	1.09927	0.305	0.028	0
Astro	DFC	RNF219-AS1	0	4.42448	0.928	0.083	0
Astro	DFC	RANBP3L	0	2.59449	0.708	0.061	0
Astro	DFC	AC099792.1	0	1.78244	0.497	0.042	0
Astro	DFC	AC069368.1	0	1.29091	0.358	0.029	0
Astro	DFC	AC027117.2	0	1.75596	0.519	0.042	0
Astro	DFC	ACSBG1	0	1.92863	0.589	0.047	0
Astro	DFC	IGFBP7	0	1.24005	0.312	0.024	0
Astro	DFC	CST3	0	1.20052	0.347	0.026	0
Astro	DFC	CDC42EP4	0	1.17066	0.277	0.02	0
Astro	DFC	PLSCR4	0	1.37414	0.402	0.029	0
Astro	DFC	ACSS1	0	1.78834	0.558	0.038	0
Astro	DFC	CD38	0	1.29161	0.304	0.02	0
Astro	DFC	ATP1A2	0	3.01845	0.831	0.054	0
Astro	DFC	HIF3A	0	2.28381	0.67	0.041	0
Astro	DFC	SLC25A18	0	2.08755	0.576	0.035	0
Astro	DFC	SLC7A11	0	2.5063	0.676	0.041	0
Astro	DFC	AQP4	0	1.82859	0.471	0.028	0
Astro	DFC	STON2	0	2.39467	0.682	0.039	0
Astro	DFC	YAP1	0	1.57743	0.456	0.026	0
Astro	DFC	LINC01726	0	1.17205	0.298	0.016	0
Astro	DFC	EDNRB	0	1.01165	0.264	0.014	0
Astro	DFC	SLC39A12	0	1.14672	0.319	0.016	0
Astro	DFC	GLI3	0	2.56869	0.694	0.031	0
Astro	DFC	FAM189A2	0	2.26615	0.57	0.024	0
Astro	DFC	ALDH1L1	0	1.89061	0.508	0.021	0
Astro	DFC	PPP1R3C	0	1.10941	0.272	0.011	0
Astro	DFC	LINC00499	0	3.26929	0.748	0.03	0
Astro	DFC	PAPLN	0	1.46386	0.415	0.016	0
Astro	DFC	EZR	0	1.71248	0.456	0.017	0
Astro	DFC	AC007325.2	0	1.54031	0.442	0.016	0
Astro	DFC	EFEMP1	0	1.62017	0.419	0.015	0
Astro	DFC	GFAP	0	1.99075	0.286	0.01	0
Astro	DFC	GRIN2C	0	1.0474	0.291	0.009	0
Astro	DFC	SLCO1C1	0	2.33868	0.632	0.019	0
Astro	DFC	PRDM16	0	2.39797	0.649	0.019	0
Astro	DFC	F3	0	1.2345	0.326	0.009	0
Astro	DFC	GJA1	0	1.34024	0.363	0.009	0
Astro	DFC	AL160272.2	0	1.13092	0.306	0.007	0
Astro	DFC	EMX2OS	0	1.27479	0.354	0.008	0
Astro	DFC	SDC4	0	1.00484	0.262	0.005	0
Astro	DFC	FGFR3	0	1.44314	0.381	0.005	0
Astro	DFC	ETNPPL	0	2.75921	0.674	0.007	0
Astro	FI	ASPH	0	1.83101	0.767	0.509	0
Astro	FI	GPM6A	0	3.32171	0.977	0.647	0
Astro	FI	SORCS2	0	1.22807	0.667	0.441	0
Astro	FI	AHCYL2	0	2.29936	0.851	0.561	0
Astro	FI	NFIA	0	1.78017	0.9	0.579	0
Astro	FI	ABCD2	0	1.04458	0.35	0.225	0
Astro	FI	WWC1	0	1.40422	0.513	0.329	0
Astro	FI	AC104596.1	0	1.09684	0.527	0.337	0
Astro	FI	ABLIM1	0	2.09071	0.841	0.537	0
Astro	FI	MAPK4	0	1.35512	0.535	0.339	0
Astro	FI	TRPS1	0	1.94452	0.846	0.535	0
Astro	FI	SOX5	0	2.02838	0.94	0.594	0
Astro	FI	DGKG	0	1.25253	0.665	0.417	0
Astro	FI	DLC1	0	2.02979	0.867	0.543	0
Astro	FI	EGLN3	0	1.01312	0.386	0.241	0
Astro	FI	ACSL6	0	1.36745	0.517	0.322	0
Astro	FI	CPE	0	2.06047	0.78	0.483	0
Astro	FI	CDH20	0	1.66447	0.891	0.544	0
Astro	FI	PALLD	0	1.05174	0.414	0.251	0
Astro	FI	CSGALNACT1	0	1.64661	0.815	0.494	0
Astro	FI	TLE1	0	1.16201	0.417	0.252	0
Astro	FI	MGAT4C	0	1.41205	0.857	0.513	0
Astro	FI	AL589740.1	0	2.33468	0.866	0.516	0
Astro	FI	AC098829.1	0	1.16911	0.321	0.191	0
Astro	FI	ARHGEF4	0	2.10872	0.718	0.426	0
Astro	FI	SASH1	0	1.78771	0.796	0.471	0
Astro	FI	FAM184A	0	1.63793	0.577	0.337	0
Astro	FI	TPCN1	0	1.25031	0.526	0.307	0
Astro	FI	LGI1	0	1.46047	0.521	0.303	0
Astro	FI	MSI2	0	3.23422	0.933	0.541	0
Astro	FI	FGD4	0	1.32652	0.652	0.377	0
Astro	FI	EPHB1	0	1.95131	0.698	0.4	0
Astro	FI	TRPM3	0	1.75966	0.731	0.413	0
Astro	FI	BMP2K	0	1.25642	0.627	0.352	0
Astro	FI	CARMIL1	0	2.30974	0.847	0.473	0
Astro	FI	DCHS2	0	1.10722	0.325	0.181	0
Astro	FI	SPARCL1	0	2.83029	0.899	0.5	0
Astro	FI	CAMK2G	0	1.79737	0.653	0.363	0
Astro	FI	ZNF516	0	1.02784	0.416	0.231	0
Astro	FI	PRKG1	0	1.98196	0.867	0.48	0
Astro	FI	ECHDC2	0	1.13666	0.414	0.227	0
Astro	FI	ARHGEF10L	0	1.19767	0.417	0.224	0
Astro	FI	ARMH1	0	1.20043	0.384	0.206	0
Astro	FI	ZHX2	0	1.16983	0.653	0.349	0
Astro	FI	ANKFN1	0	1.19951	0.444	0.237	0
Astro	FI	LGR4	0	1.51089	0.544	0.29	0
Astro	FI	RBMS3	0	1.01172	0.424	0.226	0
Astro	FI	ALDH7A1	0	1.00319	0.366	0.195	0
Astro	FI	CLU	0	1.88978	0.624	0.331	0
Astro	FI	LIFR	0	1.66659	0.772	0.409	0
Astro	FI	SFXN5	0	2.70983	0.828	0.438	0
Astro	FI	OSBPL11	0	1.17608	0.423	0.219	0
Astro	FI	MEIS2	0	1.56183	0.774	0.4	0
Astro	FI	MIR4300HG	0	1.79408	0.506	0.261	0
Astro	FI	CNN3	0	1.04727	0.379	0.195	0
Astro	FI	AC138627.1	0	1.34582	0.459	0.236	0
Astro	FI	AHCYL1	0	1.5198	0.547	0.281	0
Astro	FI	ZNF521	0	1.10078	0.457	0.234	0
Astro	FI	GPR75-ASB3	0	1.29405	0.488	0.247	0
Astro	FI	ANKDD1A	0	1.91043	0.682	0.342	0
Astro	FI	SNTA1	0	1.15706	0.387	0.194	0
Astro	FI	CAPN2	0	1.09383	0.427	0.214	0
Astro	FI	NCAN	0	1.75009	0.575	0.287	0
Astro	FI	TOX	0	1.03518	0.651	0.323	0
Astro	FI	PITPNC1	0	3.39724	0.948	0.469	0
Astro	FI	AC108866.1	0	1.72211	0.611	0.3	0
Astro	FI	IQCA1	0	1.8199	0.575	0.281	0
Astro	FI	PDE7B	0	1.4274	0.553	0.267	0
Astro	FI	ITPR2	0	1.24516	0.845	0.407	0
Astro	FI	AC091078.1	0	1.04865	0.325	0.156	0
Astro	FI	FGD6	0	1.32405	0.463	0.222	0
Astro	FI	OLFM2	0	1.89075	0.614	0.291	0
Astro	FI	MGST1	0	1.39213	0.423	0.199	0
Astro	FI	LINC00511	0	1.64955	0.685	0.32	0
Astro	FI	CDHR3	0	1.6693	0.613	0.284	0
Astro	FI	NEAT1	0	2.01537	0.914	0.423	0
Astro	FI	CRB1	0	1.91991	0.725	0.335	0
Astro	FI	FUT10	0	1.02795	0.361	0.165	0
Astro	FI	PCSK5	0	1.36537	0.601	0.274	0
Astro	FI	MAML2	0	1.22254	0.795	0.362	0
Astro	FI	SLC1A2	0	5.46164	0.969	0.431	0
Astro	FI	ZNRF3	0	2.77721	0.804	0.349	0
Astro	FI	SLC25A33	0	1.05985	0.329	0.142	0
Astro	FI	SHROOM3	0	2.17527	0.691	0.297	0
Astro	FI	PLEKHG1	0	1.40146	0.53	0.227	0
Astro	FI	AF279873.3	0	1.55481	0.334	0.143	0
Astro	FI	RYR3	0	2.90072	0.902	0.384	0
Astro	FI	ADAMTS17	0	1.31186	0.572	0.243	0
Astro	FI	KANK1	0	1.29382	0.708	0.3	0
Astro	FI	FBXL7	0	1.94407	0.897	0.38	0
Astro	FI	CLYBL	0	2.1468	0.681	0.286	0
Astro	FI	KCNN3	0	1.93417	0.598	0.251	0
Astro	FI	GLUD1	0	2.19713	0.714	0.298	0
Astro	FI	AL022068.1	0	1.42906	0.397	0.165	0
Astro	FI	SH3PXD2B	0	1.26719	0.467	0.194	0
Astro	FI	GOLIM4	0	1.12287	0.464	0.189	0
Astro	FI	C1orf61	0	2.47544	0.817	0.33	0
Astro	FI	MCC	0	1.5897	0.575	0.231	0
Astro	FI	MYO10	0	1.40894	0.534	0.213	0
Astro	FI	NBPF19	0	1.68864	0.621	0.247	0
Astro	FI	PTN	0	1.19191	0.611	0.242	0
Astro	FI	TTYH1	0	1.47938	0.527	0.207	0
Astro	FI	MTSS1L	0	1.59976	0.578	0.227	0
Astro	FI	ADHFE1	0	1.21296	0.45	0.176	0
Astro	FI	TCF7L2	0	2.041	0.72	0.28	0
Astro	FI	ABCA1	0	1.16743	0.44	0.171	0
Astro	FI	ANOS1	0	1.00058	0.332	0.129	0
Astro	FI	PARD3	0	2.35734	0.833	0.323	0
Astro	FI	TGFB2	0	1.04655	0.317	0.122	0
Astro	FI	GPC5	0	4.5021	0.968	0.371	0
Astro	FI	SLC4A4	0	3.455	0.882	0.338	0
Astro	FI	NBPF26	0	1.49646	0.546	0.204	0
Astro	FI	LRRC3B	0	1.86186	0.531	0.196	0
Astro	FI	RFX2	0	1.2256	0.393	0.143	0
Astro	FI	CACHD1	0	2.22559	0.69	0.25	0
Astro	FI	SLC15A2	0	1.51322	0.547	0.198	0
Astro	FI	NBPF14	0	1.69911	0.622	0.222	0
Astro	FI	NKAIN3	0	3.52344	0.931	0.325	0
Astro	FI	PLEKHA7	0	1.30985	0.439	0.153	0
Astro	FI	RERG	0	1.53738	0.469	0.159	0
Astro	FI	SUCLG2-AS1	0	1.44488	0.485	0.163	0
Astro	FI	GLIS3	0	2.72409	0.837	0.281	0
Astro	FI	PARD3B	0	2.5025	0.831	0.278	0
Astro	FI	ZFHX4	0	1.42634	0.675	0.225	0
Astro	FI	PTPRZ1	0	1.51822	0.841	0.279	0
Astro	FI	PRKCQ	0	1.43858	0.522	0.17	0
Astro	FI	ADGRV1	0	5.10536	0.98	0.314	0
Astro	FI	AC087564.1	0	1.22511	0.559	0.177	0
Astro	FI	ACOT11	0	1.83813	0.597	0.189	0
Astro	FI	GRAMD1C	0	1.67789	0.531	0.168	0
Astro	FI	ZNF423	0	1.22356	0.394	0.124	0
Astro	FI	PREX2	0	2.5551	0.869	0.272	0
Astro	FI	ELOVL2	0	1.25114	0.396	0.121	0
Astro	FI	LRIG1	0	2.20588	0.686	0.208	0
Astro	FI	ARHGAP24	0	1.34047	0.735	0.221	0
Astro	FI	LINC01748	0	2.13001	0.638	0.19	0
Astro	FI	GABRG1	0	1.08082	0.351	0.104	0
Astro	FI	CABLES1	0	2.21856	0.543	0.16	0
Astro	FI	HPSE2	0	3.52719	0.71	0.208	0
Astro	FI	EMID1	0	1.17422	0.37	0.108	0
Astro	FI	RORB	0	1.61952	0.654	0.181	0
Astro	FI	VAV3	0	1.69693	0.503	0.139	0
Astro	FI	STOX1	0	1.64223	0.5	0.137	0
Astro	FI	TCF7L1	0	1.18369	0.355	0.097	0
Astro	FI	NOTCH2	0	1.54925	0.562	0.152	0
Astro	FI	FOXO1	0	1.71195	0.63	0.167	0
Astro	FI	FGF2	0	1.077	0.339	0.089	0
Astro	FI	TP53BP2	0	1.0489	0.387	0.101	0
Astro	FI	GPAM	0	1.03787	0.324	0.083	0
Astro	FI	MMD2	0	2.56369	0.79	0.199	0
Astro	FI	PDLIM5	0	1.64828	0.623	0.154	0
Astro	FI	NPL	0	1.32512	0.459	0.113	0
Astro	FI	BMPR1B	0	2.83383	0.796	0.193	0
Astro	FI	RGMA	0	1.14869	0.323	0.078	0
Astro	FI	PLPP3	0	1.66773	0.569	0.137	0
Astro	FI	ADGRA3	0	2.09327	0.648	0.156	0
Astro	FI	SLC7A2	0	1.19397	0.289	0.069	0
Astro	FI	STK33	0	1.94741	0.601	0.142	0
Astro	FI	NWD1	0	1.11166	0.302	0.071	0
Astro	FI	EGFR	0	1.31954	0.465	0.109	0
Astro	FI	BCL6	0	1.25781	0.377	0.088	0
Astro	FI	ATP13A4	0	2.54983	0.783	0.182	0
Astro	FI	RGS20	0	2.30727	0.65	0.15	0
Astro	FI	AC091826.2	0	2.38938	0.682	0.155	0
Astro	FI	ACSS3	0	1.85467	0.561	0.126	0
Astro	FI	PSD2	0	1.76784	0.549	0.122	0
Astro	FI	ARHGAP31	0	1.09658	0.43	0.094	0
Astro	FI	ITPKB	0	1.65923	0.582	0.126	0
Astro	FI	ACACB	0	1.89393	0.625	0.135	0
Astro	FI	ARHGEF26	0	2.15777	0.649	0.139	0
Astro	FI	SPON1	0	2.32841	0.688	0.143	0
Astro	FI	GRAMD2B	0	1.51281	0.56	0.116	0
Astro	FI	ZNF98	0	3.20493	0.561	0.114	0
Astro	FI	FAM107A	0	1.21861	0.331	0.067	0
Astro	FI	EYA1	0	1.98306	0.569	0.115	0
Astro	FI	AHNAK	0	1.26786	0.339	0.068	0
Astro	FI	MERTK	0	1.66761	0.621	0.122	0
Astro	FI	EYA2	0	1.78474	0.55	0.103	0
Astro	FI	GLUL	0	2.31974	0.705	0.13	0
Astro	FI	SLC1A3	0	3.44103	0.912	0.168	0
Astro	FI	LRP4	0	1.17953	0.429	0.079	0
Astro	FI	BMP7	0	1.02605	0.342	0.062	0
Astro	FI	LINC00299	0	2.94425	0.77	0.139	0
Astro	FI	ATP1B2	0	1.34389	0.414	0.074	0
Astro	FI	PON2	0	1.54576	0.602	0.107	0
Astro	FI	RHOJ	0	1.61457	0.495	0.086	0
Astro	FI	SDC2	0	1.37543	0.398	0.069	0
Astro	FI	COL5A3	0	3.31762	0.797	0.134	0
Astro	FI	GNA14	0	1.75947	0.495	0.082	0
Astro	FI	SLC25A48	0	1.39108	0.442	0.073	0
Astro	FI	NHSL1	0	3.19377	0.835	0.135	0
Astro	FI	ALDH1A1	0	1.87736	0.454	0.072	0
Astro	FI	PHF21B	0	1.91921	0.582	0.092	0
Astro	FI	WIF1	0	1.69116	0.392	0.06	0
Astro	FI	AL137145.2	0	1.09307	0.345	0.052	0
Astro	FI	PAMR1	0	2.88015	0.736	0.107	0
Astro	FI	NDRG2	0	1.5391	0.514	0.073	0
Astro	FI	LAMA1	0	1.44128	0.407	0.055	0
Astro	FI	CDC14A	0	1.42451	0.456	0.06	0
Astro	FI	RNF182	0	1.28362	0.336	0.042	0
Astro	FI	AC099792.1	0	1.79259	0.505	0.063	0
Astro	FI	PDGFRB	0	1.41174	0.391	0.048	0
Astro	FI	MRVI1	0	2.16405	0.609	0.072	0
Astro	FI	F11-AS1	0	1.83616	0.48	0.055	0
Astro	FI	TPD52L1	0	1.777	0.49	0.055	0
Astro	FI	RNF219-AS1	0	4.447	0.914	0.101	0
Astro	FI	CGNL1	0	1.0825	0.323	0.035	0
Astro	FI	AC069368.1	0	1.21583	0.33	0.035	0
Astro	FI	RANBP3L	0	2.65434	0.713	0.071	0
Astro	FI	SPATC1	0	1.12279	0.302	0.03	0
Astro	FI	ACSBG1	0	1.94937	0.596	0.056	0
Astro	FI	CST3	0	1.17751	0.334	0.029	0
Astro	FI	ATP1A2	0	2.92982	0.819	0.071	0
Astro	FI	IGFBP7	0	1.25255	0.312	0.027	0
Astro	FI	HIF3A	0	2.27605	0.672	0.055	0
Astro	FI	CD38	0	1.14864	0.284	0.023	0
Astro	FI	AC027117.2	0	1.8493	0.53	0.042	0
Astro	FI	SLC25A18	0	1.93251	0.544	0.043	0
Astro	FI	ACSS1	0	1.76042	0.545	0.043	0
Astro	FI	PLSCR4	0	1.4143	0.42	0.033	0
Astro	FI	STON2	0	2.46536	0.689	0.051	0
Astro	FI	SLC7A11	0	2.4546	0.657	0.046	0
Astro	FI	YAP1	0	1.59048	0.46	0.031	0
Astro	FI	OAF	0	1.08448	0.309	0.02	0
Astro	FI	AQP4	0	1.88808	0.508	0.032	0
Astro	FI	LINC01726	0	1.29516	0.308	0.019	0
Astro	FI	SLC39A12	0	1.21801	0.341	0.02	0
Astro	FI	EDNRB	0	1.11461	0.313	0.018	0
Astro	FI	FAM189A2	0	2.08155	0.548	0.031	0
Astro	FI	ALDH1L1	0	1.78806	0.493	0.026	0
Astro	FI	GLI3	0	2.66943	0.7	0.036	0
Astro	FI	EFEMP1	0	1.66751	0.427	0.021	0
Astro	FI	EZR	0	1.5955	0.443	0.02	0
Astro	FI	AC007325.2	0	1.58288	0.447	0.02	0
Astro	FI	LINC00499	0	3.71879	0.821	0.036	0
Astro	FI	PAPLN	0	1.60512	0.459	0.019	0
Astro	FI	SLCO1C1	0	2.45974	0.647	0.023	0
Astro	FI	PRDM16	0	2.38277	0.651	0.023	0
Astro	FI	GRIN2C	0	1.15885	0.318	0.011	0
Astro	FI	GFAP	0	1.7339	0.261	0.009	0
Astro	FI	EMX2OS	0	1.37371	0.376	0.012	0
Astro	FI	F3	0	1.42909	0.394	0.011	0
Astro	FI	AL160272.2	0	1.21656	0.343	0.009	0
Astro	FI	GJA1	0	1.46117	0.395	0.01	0
Astro	FI	FGFR3	0	1.59408	0.416	0.007	0
Astro	FI	ETNPPL	0	2.64732	0.662	0.008	0
Astro	M1C	PFKFB3	0	1.52535	0.397	0.264	0
Astro	M1C	DTNA	0	2.25199	0.84	0.555	0
Astro	M1C	DNAH7	0	1.52286	0.358	0.234	0
Astro	M1C	NTRK2	0	1.82378	0.81	0.526	0
Astro	M1C	AC073050.1	0	1.70514	0.547	0.349	0
Astro	M1C	DCLK2	0	2.08079	0.607	0.387	0
Astro	M1C	MAPK4	0	1.45137	0.359	0.226	0
Astro	M1C	FARP1	0	1.52505	0.476	0.298	0
Astro	M1C	ZFHX3	0	1.01725	0.393	0.246	0
Astro	M1C	ADCY2	0	1.75578	0.643	0.4	0
Astro	M1C	PNPLA7	0	1.80503	0.478	0.297	0
Astro	M1C	ADCY8	0	1.0891	0.263	0.161	0
Astro	M1C	FGD4	0	1.31123	0.472	0.287	0
Astro	M1C	PLCG1	0	1.1074	0.253	0.153	0
Astro	M1C	CACNB2	0	2.03174	0.643	0.388	0
Astro	M1C	LINC00461	0	1.77013	0.515	0.309	0
Astro	M1C	MAP3K5	0	1.57504	0.536	0.318	0
Astro	M1C	LIFR	0	1.36806	0.564	0.334	0
Astro	M1C	GABRB1	0	2.0055	0.697	0.411	0
Astro	M1C	ASPH	0	1.82242	0.526	0.31	0
Astro	M1C	OPHN1	0	1.80858	0.594	0.35	0
Astro	M1C	FMN2	0	1.85091	0.746	0.438	0
Astro	M1C	TRPS1	0	1.81658	0.645	0.377	0
Astro	M1C	NEAT1	0	1.53621	0.811	0.473	0
Astro	M1C	CTNNA2	0	2.50213	0.928	0.537	0
Astro	M1C	RORA	0	2.34909	0.878	0.507	0
Astro	M1C	TLE1	0	1.20538	0.26	0.15	0
Astro	M1C	BMP2K	0	1.13173	0.36	0.207	0
Astro	M1C	UTRN	0	1.14583	0.34	0.195	0
Astro	M1C	WWC1	0	1.58416	0.342	0.196	0
Astro	M1C	GABRA2	0	1.75521	0.429	0.245	0
Astro	M1C	EPHB1	0	1.77289	0.468	0.267	0
Astro	M1C	CAPN2	0	1.09102	0.267	0.152	0
Astro	M1C	TPCN1	0	1.37037	0.389	0.221	0
Astro	M1C	AC092691.1	0	1.97484	0.786	0.446	0
Astro	M1C	DOCK7	0	1.95267	0.536	0.304	0
Astro	M1C	AL589740.1	0	2.07401	0.698	0.394	0
Astro	M1C	MEIS2	0	1.46753	0.571	0.321	0
Astro	M1C	NRG3	0	1.36301	0.939	0.527	0
Astro	M1C	AHCYL2	0	2.35297	0.692	0.388	0
Astro	M1C	MGAT4C	0	1.53328	0.637	0.352	0
Astro	M1C	AC138627.1	0	1.09612	0.285	0.157	0
Astro	M1C	SASH1	0	1.54403	0.635	0.349	0
Astro	M1C	BCL2	0	1.59471	0.484	0.266	0
Astro	M1C	ANKFN1	0	1.20062	0.256	0.14	0
Astro	M1C	SERPINE2	0	1.0774	0.256	0.14	0
Astro	M1C	GPR75-ASB3	0	1.23067	0.293	0.16	0
Astro	M1C	CPE	0	2.12013	0.583	0.317	0
Astro	M1C	LGR4	0	1.36556	0.348	0.189	0
Astro	M1C	NEBL	0	2.33722	0.784	0.425	0
Astro	M1C	SORBS1	0	2.22116	0.818	0.443	0
Astro	M1C	ABLIM1	0	2.27979	0.691	0.368	0
Astro	M1C	DGKG	0	1.76498	0.54	0.286	0
Astro	M1C	ARHGEF10L	0	1.38807	0.302	0.156	0
Astro	M1C	MAML2	0	1.28381	0.621	0.318	0
Astro	M1C	LGI1	0	1.51732	0.323	0.165	0
Astro	M1C	MIR4300HG	0	1.60392	0.355	0.18	0
Astro	M1C	CSGALNACT1	0	1.8833	0.607	0.305	0
Astro	M1C	ALDH7A1	0	1.19864	0.259	0.13	0
Astro	M1C	ECHDC2	0	1.25931	0.261	0.131	0
Astro	M1C	ITPR2	0	1.47817	0.626	0.314	0
Astro	M1C	MSI2	0	2.98585	0.861	0.43	0
Astro	M1C	FBXL7	0	1.4372	0.743	0.371	0
Astro	M1C	SYT17	0	1.20406	0.266	0.132	0
Astro	M1C	CAMK2G	0	2.14652	0.535	0.265	0
Astro	M1C	SFXN5	0	2.4519	0.638	0.316	0
Astro	M1C	SOX5	0	2.36453	0.821	0.405	0
Astro	M1C	SPARCL1	0	2.27138	0.758	0.372	0
Astro	M1C	ZHX2	0	1.27633	0.518	0.254	0
Astro	M1C	FAM184A	0	1.59368	0.348	0.169	0
Astro	M1C	CLU	0	2.1918	0.559	0.27	0
Astro	M1C	ZFHX4	0	1.12722	0.463	0.222	0
Astro	M1C	ARHGEF4	0	2.35356	0.562	0.269	0
Astro	M1C	GPM6A	0	3.5227	0.929	0.443	0
Astro	M1C	ADAMTS17	0	1.08448	0.35	0.166	0
Astro	M1C	PDE7B	0	1.3935	0.331	0.155	0
Astro	M1C	AC108866.1	0	1.4628	0.359	0.166	0
Astro	M1C	SH3PXD2B	0	1.012	0.286	0.132	0
Astro	M1C	CDHR3	0	1.64867	0.386	0.178	0
Astro	M1C	MCC	0	1.51165	0.367	0.166	0
Astro	M1C	LINC00511	0	1.71589	0.505	0.228	0
Astro	M1C	TOX	0	1.34256	0.43	0.193	0
Astro	M1C	GOLIM4	0	1.167	0.305	0.136	0
Astro	M1C	AHCYL1	0	1.69348	0.411	0.183	0
Astro	M1C	TTYH1	0	1.43471	0.36	0.159	0
Astro	M1C	PRKG1	0	2.33625	0.677	0.298	0
Astro	M1C	CARMIL1	0	2.44247	0.655	0.288	0
Astro	M1C	KANK1	0	1.35818	0.528	0.232	0
Astro	M1C	SNTA1	0	1.35533	0.272	0.116	0
Astro	M1C	TRPM3	0	2.34743	0.668	0.283	0
Astro	M1C	ADRA1A	0	1.06761	0.257	0.107	0
Astro	M1C	ANKDD1A	0	2.01223	0.476	0.197	0
Astro	M1C	FGD6	0	1.43984	0.302	0.124	0
Astro	M1C	TCF7L2	0	1.83375	0.489	0.199	0
Astro	M1C	GLUD1	0	1.90831	0.454	0.182	0
Astro	M1C	NCAN	0	1.98146	0.406	0.161	0
Astro	M1C	ARMH1	0	1.35341	0.25	0.099	0
Astro	M1C	PRKCQ	0	1.26108	0.333	0.131	0
Astro	M1C	SUCLG2-AS1	0	1.12546	0.257	0.101	0
Astro	M1C	RAB31	0	1.03038	0.28	0.11	0
Astro	M1C	OLFM2	0	2.18822	0.471	0.182	0
Astro	M1C	CRB1	0	1.86903	0.501	0.19	0
Astro	M1C	PLEKHA7	0	1.2789	0.285	0.108	0
Astro	M1C	ADHFE1	0	1.19435	0.268	0.101	0
Astro	M1C	FOXO1	0	1.31369	0.412	0.155	0
Astro	M1C	PCSK5	0	1.55689	0.375	0.136	0
Astro	M1C	MTSS1L	0	1.67006	0.394	0.142	0
Astro	M1C	PITPNC1	0	3.7045	0.899	0.321	0
Astro	M1C	SLC15A2	0	1.3899	0.298	0.104	0
Astro	M1C	SHROOM3	0	2.27796	0.483	0.167	0
Astro	M1C	SOX6	0	1.2339	0.55	0.19	0
Astro	M1C	ZNRF3	0	2.89778	0.635	0.217	0
Astro	M1C	PREX2	0	2.22075	0.698	0.238	0
Astro	M1C	IQCA1	0	2.04027	0.405	0.135	0
Astro	M1C	MGST1	0	1.36611	0.253	0.084	0
Astro	M1C	PARD3B	0	2.15068	0.61	0.199	0
Astro	M1C	ZNF423	0	1.41037	0.273	0.089	0
Astro	M1C	CLYBL	0	2.34817	0.538	0.174	0
Astro	M1C	RERG	0	1.49483	0.291	0.093	0
Astro	M1C	MYO10	0	1.64926	0.379	0.12	0
Astro	M1C	NBPF26	0	1.64201	0.372	0.117	0
Astro	M1C	ITPKB	0	1.60066	0.444	0.137	0
Astro	M1C	NBPF19	0	1.90796	0.434	0.133	0
Astro	M1C	PARD3	0	2.49058	0.663	0.203	0
Astro	M1C	RYR3	0	3.1925	0.807	0.247	0
Astro	M1C	VAV3	0	1.76351	0.36	0.108	0
Astro	M1C	RFX2	0	1.39919	0.265	0.079	0
Astro	M1C	GLUL	0	1.95684	0.522	0.152	0
Astro	M1C	KCNN3	0	2.17866	0.414	0.12	0
Astro	M1C	SLC1A2	0	5.46455	0.923	0.266	0
Astro	M1C	C1orf61	0	2.8118	0.683	0.196	0
Astro	M1C	SLC4A4	0	3.32007	0.693	0.197	0
Astro	M1C	GRAMD1C	0	1.53796	0.307	0.087	0
Astro	M1C	RORB	0	1.6929	0.429	0.121	0
Astro	M1C	STOX1	0	1.59337	0.303	0.084	0
Astro	M1C	LRIG1	0	2.24469	0.526	0.143	0
Astro	M1C	NBPF14	0	2.00949	0.462	0.125	0
Astro	M1C	PLPP3	0	1.64475	0.387	0.102	0
Astro	M1C	EMID1	0	1.39232	0.251	0.066	0
Astro	M1C	GRAMD2B	0	1.4276	0.35	0.092	0
Astro	M1C	CABLES1	0	2.13045	0.363	0.095	0
Astro	M1C	PTPRZ1	0	1.71883	0.641	0.164	0
Astro	M1C	RGMA	0	1.56752	0.255	0.065	0
Astro	M1C	PDLIM5	0	1.47841	0.37	0.094	0
Astro	M1C	PON2	0	1.26493	0.351	0.084	0
Astro	M1C	STK33	0	1.84075	0.389	0.092	0
Astro	M1C	ACACB	0	1.88906	0.449	0.106	0
Astro	M1C	LRRC3B	0	1.63489	0.293	0.069	0
Astro	M1C	BMPR1B	0	2.63312	0.573	0.134	0
Astro	M1C	ARHGAP24	0	1.65135	0.518	0.121	0
Astro	M1C	GPC5	0	4.76331	0.917	0.212	0
Astro	M1C	ACOT11	0	2.19668	0.464	0.105	0
Astro	M1C	ADGRA3	0	2.07203	0.434	0.098	0
Astro	M1C	TCF7L1	0	1.44768	0.25	0.055	0
Astro	M1C	EGFR	0	1.6809	0.392	0.086	0
Astro	M1C	NOTCH2	0	1.76989	0.387	0.084	0
Astro	M1C	GNA14	0	1.5062	0.266	0.056	0
Astro	M1C	CACHD1	0	2.19822	0.449	0.094	0
Astro	M1C	NKAIN3	0	3.38154	0.789	0.164	0
Astro	M1C	GLIS3	0	3.11504	0.663	0.136	0
Astro	M1C	LINC01748	0	2.15463	0.425	0.086	0
Astro	M1C	ARHGAP31	0	1.26492	0.275	0.055	0
Astro	M1C	NPL	0	1.55081	0.331	0.066	0
Astro	M1C	HPSE2	0	3.49427	0.622	0.123	0
Astro	M1C	ADGRV1	0	4.82372	0.92	0.18	0
Astro	M1C	ACSS3	0	1.65825	0.324	0.062	0
Astro	M1C	SLC25A48	0	1.4258	0.274	0.052	0
Astro	M1C	AC091826.2	0	2.03464	0.398	0.075	0
Astro	M1C	MMD2	0	2.82848	0.623	0.116	0
Astro	M1C	ATP13A4	0	2.49301	0.571	0.103	0
Astro	M1C	SLC1A3	0	3.02817	0.748	0.134	0
Astro	M1C	PHF21B	0	1.958	0.397	0.067	0
Astro	M1C	LRP4	0	1.41557	0.305	0.051	0
Astro	M1C	PSD2	0	2.20895	0.451	0.075	0
Astro	M1C	LINC00299	0	2.76987	0.565	0.093	0
Astro	M1C	MERTK	0	1.87665	0.405	0.065	0
Astro	M1C	ACSBG1	0	1.7557	0.404	0.064	0
Astro	M1C	EYA2	0	1.96949	0.382	0.059	0
Astro	M1C	EYA1	0	2.00562	0.385	0.059	0
Astro	M1C	AHNAK	0	1.76245	0.282	0.043	0
Astro	M1C	TPD52L1	0	1.71925	0.31	0.047	0
Astro	M1C	ATP1B2	0	1.51223	0.278	0.042	0
Astro	M1C	RHOJ	0	1.54414	0.286	0.043	0
Astro	M1C	SPON1	0	2.51718	0.507	0.072	0
Astro	M1C	ARHGEF26	0	2.19993	0.445	0.062	0
Astro	M1C	NDRG2	0	1.71009	0.365	0.05	0
Astro	M1C	AC027117.2	0	1.76208	0.354	0.047	0
Astro	M1C	COL5A3	0	3.44066	0.636	0.084	0
Astro	M1C	CDC14A	0	1.36539	0.266	0.034	0
Astro	M1C	ALDH1A1	0	2.05404	0.357	0.045	0
Astro	M1C	PAMR1	0	2.62744	0.499	0.061	0
Astro	M1C	RGS20	0	2.58039	0.489	0.054	0
Astro	M1C	NHSL1	0	3.14593	0.654	0.071	0
Astro	M1C	F11-AS1	0	1.7039	0.292	0.029	0
Astro	M1C	ZNF98	0	3.62235	0.586	0.056	0
Astro	M1C	MRVI1	0	2.23092	0.428	0.039	0
Astro	M1C	ACSS1	0	1.99584	0.41	0.036	0
Astro	M1C	AC099792.1	0	1.80111	0.319	0.027	0
Astro	M1C	STON2	0	2.27668	0.456	0.037	0
Astro	M1C	RANBP3L	0	2.47389	0.479	0.037	0
Astro	M1C	SLC7A11	0	2.29062	0.433	0.032	0
Astro	M1C	SLC25A18	0	2.02761	0.368	0.027	0
Astro	M1C	YAP1	0	1.51756	0.276	0.019	0
Astro	M1C	RNF219-AS1	0	4.00341	0.75	0.051	0
Astro	M1C	ATP1A2	0	3.23794	0.698	0.044	0
Astro	M1C	ALDH1L1	0	1.8086	0.317	0.017	0
Astro	M1C	HIF3A	0	2.46447	0.496	0.026	0
Astro	M1C	GLI3	0	2.58443	0.494	0.023	0
Astro	M1C	LINC00499	0	2.70878	0.431	0.019	0
Astro	M1C	AQP4	0	2.21304	0.364	0.016	0
Astro	M1C	EZR	0	1.78497	0.301	0.012	0
Astro	M1C	AC007325.2	0	1.84692	0.329	0.013	0
Astro	M1C	FAM189A2	0	2.24577	0.38	0.014	0
Astro	M1C	PAPLN	0	1.752	0.302	0.011	0
Astro	M1C	SLCO1C1	0	2.00262	0.368	0.013	0
Astro	M1C	EFEMP1	0	1.91835	0.307	0.01	0
Astro	M1C	PRDM16	0	2.79363	0.529	0.016	0
Astro	M1C	GFAP	0	2.76319	0.32	0.008	0
Astro	M1C	GJA1	0	1.62981	0.255	0.005	0
Astro	M1C	FGFR3	0	1.93526	0.323	0.004	0
Astro	M1C	ETNPPL	0	2.43312	0.423	0.004	0
Astro	MTG	LINC00461	0	1.66913	0.641	0.427	0
Astro	MTG	NEBL	0	1.95991	0.857	0.569	0
Astro	MTG	MAP3K5	0	1.40235	0.643	0.424	0
Astro	MTG	ZBTB20	0	1.2632	0.903	0.594	0
Astro	MTG	WWC1	0	1.35135	0.395	0.259	0
Astro	MTG	OPHN1	0	1.68813	0.719	0.468	0
Astro	MTG	DOCK7	0	1.82887	0.651	0.419	0
Astro	MTG	KATNAL2	0	1.14573	0.365	0.233	0
Astro	MTG	CSGALNACT1	0	1.58233	0.699	0.439	0
Astro	MTG	GPM6A	0	3.35132	0.978	0.609	0
Astro	MTG	NADK2	0	1.03062	0.314	0.195	0
Astro	MTG	ABLIM1	0	2.05722	0.767	0.475	0
Astro	MTG	WASF3	0	1.19358	0.395	0.243	0
Astro	MTG	ASPH	0	1.81459	0.657	0.404	0
Astro	MTG	AHCYL2	0	2.2921	0.794	0.485	0
Astro	MTG	BCO1	0	1.25335	0.303	0.185	0
Astro	MTG	ACSL6	0	1.28354	0.383	0.227	0
Astro	MTG	DLC1	0	1.86823	0.788	0.466	0
Astro	MTG	FAM184A	0	1.43202	0.429	0.246	0
Astro	MTG	MGAT4C	0	1.36829	0.709	0.405	0
Astro	MTG	AL589740.1	0	2.17771	0.807	0.459	0
Astro	MTG	CPE	0	2.1149	0.69	0.391	0
Astro	MTG	CDH20	0	1.56846	0.798	0.449	0
Astro	MTG	SOX5	0	2.25307	0.922	0.518	0
Astro	MTG	EPHB1	0	1.89773	0.609	0.34	0
Astro	MTG	DGKG	0	1.52838	0.597	0.329	0
Astro	MTG	ECHDC2	0	1.12845	0.314	0.172	0
Astro	MTG	NFIA	0	1.90972	0.882	0.481	0
Astro	MTG	LGI1	0	1.33216	0.374	0.203	0
Astro	MTG	PLCG1	0	1.01783	0.284	0.154	0
Astro	MTG	SERPINE2	0	1.00035	0.308	0.167	0
Astro	MTG	ARHGEF4	0	2.11159	0.618	0.333	0
Astro	MTG	SASH1	0	1.80546	0.741	0.399	0
Astro	MTG	OSBPL11	0	1.00451	0.292	0.157	0
Astro	MTG	PRKG1	0	1.9447	0.793	0.424	0
Astro	MTG	ZNF516	0	1.06134	0.313	0.167	0
Astro	MTG	SPARCL1	0	2.3992	0.774	0.411	0
Astro	MTG	IQCA1	0	1.56264	0.414	0.218	0
Astro	MTG	TRPM3	0	2.22975	0.709	0.371	0
Astro	MTG	TPCN1	0	1.42878	0.474	0.246	0
Astro	MTG	TRPS1	0	2.13421	0.765	0.397	0
Astro	MTG	ASRGL1	0	1.00189	0.261	0.135	0
Astro	MTG	GPR75-ASB3	0	1.31884	0.389	0.2	0
Astro	MTG	CAMK2G	0	1.83819	0.565	0.289	0
Astro	MTG	CARMIL1	0	2.3885	0.786	0.402	0
Astro	MTG	MIR4300HG	0	1.71702	0.417	0.212	0
Astro	MTG	AC138627.1	0	1.33039	0.388	0.195	0
Astro	MTG	BMP2K	0	1.34914	0.496	0.248	0
Astro	MTG	ARHGEF10L	0	1.27478	0.342	0.17	0
Astro	MTG	NCAN	0	1.68794	0.451	0.223	0
Astro	MTG	MSI2	0	3.0915	0.914	0.448	0
Astro	MTG	MEIS2	0	1.50595	0.637	0.311	0
Astro	MTG	SFXN5	0	2.64305	0.764	0.37	0
Astro	MTG	ANKDD1A	0	1.76283	0.574	0.277	0
Astro	MTG	ARMH1	0	1.28409	0.309	0.149	0
Astro	MTG	FGD4	0	1.57714	0.564	0.271	0
Astro	MTG	FUT10	0	1.05214	0.276	0.132	0
Astro	MTG	PLEKHG1	0	1.28903	0.383	0.183	0
Astro	MTG	ALDH7A1	0	1.13296	0.306	0.146	0
Astro	MTG	ZNF521	0	1.14291	0.358	0.17	0
Astro	MTG	ZHX2	0	1.19518	0.544	0.258	0
Astro	MTG	AL022068.1	0	1.28273	0.306	0.145	0
Astro	MTG	OLFM2	0	2.00034	0.559	0.264	0
Astro	MTG	LGR4	0	1.5922	0.452	0.213	0
Astro	MTG	FGD6	0	1.3741	0.387	0.181	0
Astro	MTG	SNTA1	0	1.30375	0.335	0.156	0
Astro	MTG	CLU	0	1.86459	0.514	0.238	0
Astro	MTG	GOLIM4	0	1.06731	0.36	0.165	0
Astro	MTG	ADAMTS17	0	1.15257	0.454	0.208	0
Astro	MTG	ITPR2	0	1.45383	0.735	0.336	0
Astro	MTG	LINC00511	0	1.68998	0.598	0.271	0
Astro	MTG	SHROOM3	0	1.94267	0.544	0.246	0
Astro	MTG	MID1	0	1.01139	0.304	0.137	0
Astro	MTG	LIFR	0	1.66198	0.657	0.294	0
Astro	MTG	AC108866.1	0	1.63177	0.477	0.212	0
Astro	MTG	CLYBL	0	1.85134	0.518	0.23	0
Astro	MTG	CDHR3	0	1.57052	0.466	0.205	0
Astro	MTG	KANK1	0	1.16095	0.585	0.256	0
Astro	MTG	MCC	0	1.49728	0.453	0.198	0
Astro	MTG	AHCYL1	0	1.60388	0.457	0.198	0
Astro	MTG	PITPNC1	0	3.41869	0.942	0.402	0
Astro	MTG	NEAT1	0	2.21364	0.915	0.385	0
Astro	MTG	RASSF8	0	1.04814	0.363	0.151	0
Astro	MTG	CRB1	0	1.76219	0.572	0.236	0
Astro	MTG	RORB	0	1.34462	0.522	0.212	0
Astro	MTG	KCNN3	0	1.8959	0.469	0.19	0
Astro	MTG	PCSK5	0	1.53115	0.479	0.193	0
Astro	MTG	TCF7L2	0	1.8701	0.593	0.238	0
Astro	MTG	FBXL7	0	1.82438	0.85	0.341	0
Astro	MTG	MAML2	0	1.39581	0.712	0.281	0
Astro	MTG	SH3PXD2B	0	1.04978	0.339	0.133	0
Astro	MTG	RYR3	0	2.81134	0.841	0.329	0
Astro	MTG	TTYH1	0	1.49142	0.43	0.168	0
Astro	MTG	SLC25A33	0	1.27959	0.308	0.12	0
Astro	MTG	ABCA1	0	1.11112	0.329	0.128	0
Astro	MTG	SOX6	0	1.01364	0.67	0.258	0
Astro	MTG	ZNRF3	0	2.81088	0.739	0.282	0
Astro	MTG	RFX2	0	1.26951	0.323	0.122	0
Astro	MTG	PTN	0	1.08361	0.467	0.174	0
Astro	MTG	RERG	0	1.45142	0.384	0.143	0
Astro	MTG	MGST1	0	1.36497	0.312	0.114	0
Astro	MTG	MYO10	0	1.52681	0.456	0.165	0
Astro	MTG	NBPF19	0	1.86945	0.54	0.194	0
Astro	MTG	PARD3	0	2.41155	0.785	0.282	0
Astro	MTG	GLUD1	0	2.10947	0.588	0.211	0
Astro	MTG	SLC4A4	0	3.26551	0.816	0.281	0
Astro	MTG	ADHFE1	0	1.17409	0.333	0.114	0
Astro	MTG	GLIS3	0	2.67624	0.76	0.255	0
Astro	MTG	PLEKHA7	0	1.34566	0.346	0.116	0
Astro	MTG	SLC15A2	0	1.41289	0.389	0.13	0
Astro	MTG	AC087564.1	0	1.17138	0.447	0.149	0
Astro	MTG	SLC1A2	0	5.61509	0.975	0.324	0
Astro	MTG	PRKCQ	0	1.32982	0.396	0.131	0
Astro	MTG	NBPF26	0	1.63107	0.474	0.156	0
Astro	MTG	MTSS1L	0	1.73584	0.487	0.16	0
Astro	MTG	TCF7L1	0	1.16533	0.271	0.088	0
Astro	MTG	GPC5	0	4.6988	0.976	0.315	0
Astro	MTG	C1orf61	0	2.55187	0.746	0.238	0
Astro	MTG	LRRC3B	0	1.70299	0.395	0.125	0
Astro	MTG	PTPRZ1	0	1.48742	0.724	0.226	0
Astro	MTG	ZFHX4	0	1.42785	0.571	0.178	0
Astro	MTG	ELOVL2	0	1.11418	0.277	0.086	0
Astro	MTG	SUCLG2-AS1	0	1.30342	0.342	0.106	0
Astro	MTG	NBPF14	0	1.87914	0.541	0.167	0
Astro	MTG	PARD3B	0	2.42466	0.735	0.221	0
Astro	MTG	ZNF423	0	1.23487	0.312	0.092	0
Astro	MTG	ACOT11	0	2.05907	0.544	0.157	0
Astro	MTG	STOX1	0	1.64507	0.394	0.113	0
Astro	MTG	BMPR1B	0	2.58672	0.7	0.199	0
Astro	MTG	CACHD1	0	2.18031	0.561	0.159	0
Astro	MTG	CABLES1	0	2.20922	0.46	0.13	0
Astro	MTG	VAV3	0	1.63871	0.402	0.113	0
Astro	MTG	GRAMD1C	0	1.63593	0.4	0.109	0
Astro	MTG	NKAIN3	0	3.31381	0.879	0.238	0
Astro	MTG	LRIG1	0	2.12599	0.564	0.151	0
Astro	MTG	EMID1	0	1.20924	0.285	0.076	0
Astro	MTG	PREX2	0	2.59152	0.814	0.213	0
Astro	MTG	EGFR	0	1.40911	0.413	0.108	0
Astro	MTG	FOXO1	0	1.6021	0.515	0.134	0
Astro	MTG	TP53BP2	0	1.00298	0.283	0.072	0
Astro	MTG	NOTCH2	0	1.70084	0.476	0.12	0
Astro	MTG	ARHGAP24	0	1.76161	0.655	0.165	0
Astro	MTG	ADGRV1	0	4.84546	0.96	0.239	0
Astro	MTG	FGF2	0	1.03885	0.25	0.061	0
Astro	MTG	HPSE2	0	3.5088	0.71	0.173	0
Astro	MTG	PDLIM5	0	1.60821	0.478	0.114	0
Astro	MTG	LINC01748	0	2.0074	0.482	0.111	0
Astro	MTG	AHNAK	0	1.34387	0.286	0.065	0
Astro	MTG	ADGRA3	0	1.95757	0.506	0.112	0
Astro	MTG	PLPP3	0	1.61042	0.444	0.098	0
Astro	MTG	EYA2	0	1.70772	0.436	0.096	0
Astro	MTG	MERTK	0	1.78827	0.507	0.11	0
Astro	MTG	STK33	0	1.87896	0.48	0.104	0
Astro	MTG	LINC00299	0	2.81597	0.681	0.147	0
Astro	MTG	ACSS3	0	1.70377	0.417	0.09	0
Astro	MTG	BCL6	0	1.18703	0.275	0.059	0
Astro	MTG	SLC25A48	0	1.30699	0.323	0.068	0
Astro	MTG	ARHGAP31	0	1.1034	0.318	0.066	0
Astro	MTG	LRP4	0	1.13687	0.335	0.069	0
Astro	MTG	ACACB	0	1.97395	0.549	0.112	0
Astro	MTG	NPL	0	1.42628	0.361	0.073	0
Astro	MTG	SDC2	0	1.26848	0.283	0.057	0
Astro	MTG	AC091826.2	0	2.16149	0.527	0.106	0
Astro	MTG	MMD2	0	2.68168	0.732	0.146	0
Astro	MTG	ATP13A4	0	2.48573	0.678	0.132	0
Astro	MTG	EYA1	0	1.93641	0.447	0.086	0
Astro	MTG	SPON1	0	2.12245	0.527	0.1	0
Astro	MTG	PON2	0	1.2742	0.417	0.079	0
Astro	MTG	RGS20	0	2.24056	0.53	0.1	0
Astro	MTG	BMP7	0	1.05573	0.26	0.049	0
Astro	MTG	GRAMD2B	0	1.43822	0.426	0.079	0
Astro	MTG	LAMA1	0	1.35718	0.295	0.053	0
Astro	MTG	GNA14	0	1.62835	0.365	0.064	0
Astro	MTG	ITPKB	0	1.74392	0.481	0.084	0
Astro	MTG	PHF21B	0	1.95694	0.487	0.085	0
Astro	MTG	RHOJ	0	1.48956	0.35	0.061	0
Astro	MTG	ARHGEF26	0	2.16061	0.528	0.091	0
Astro	MTG	PSD2	0	1.95776	0.484	0.078	0
Astro	MTG	ZNF98	0	3.4479	0.639	0.101	0
Astro	MTG	COL5A3	0	3.58045	0.773	0.119	0
Astro	MTG	RAPGEF3	0	1.13824	0.27	0.041	0
Astro	MTG	ALDH1A1	0	1.94847	0.419	0.063	0
Astro	MTG	ATP1B2	0	1.4042	0.321	0.047	0
Astro	MTG	GLUL	0	2.21241	0.573	0.083	0
Astro	MTG	SLC1A3	0	3.3104	0.857	0.12	0
Astro	MTG	NHSL1	0	3.24172	0.784	0.108	0
Astro	MTG	WIF1	0	1.34177	0.267	0.036	0
Astro	MTG	TPD52L1	0	1.75354	0.393	0.049	0
Astro	MTG	CDC14A	0	1.41485	0.344	0.042	0
Astro	MTG	MRVI1	0	2.03139	0.474	0.057	0
Astro	MTG	NDRG2	0	1.65594	0.439	0.052	0
Astro	MTG	AC099792.1	0	1.66035	0.376	0.044	0
Astro	MTG	AC069368.1	0	1.32466	0.267	0.03	0
Astro	MTG	PAMR1	0	2.62801	0.571	0.059	0
Astro	MTG	F11-AS1	0	1.89276	0.409	0.042	0
Astro	MTG	RNF219-AS1	0	4.24689	0.88	0.081	0
Astro	MTG	IGFBP7	0	1.30135	0.254	0.023	0
Astro	MTG	SLC25A18	0	1.95803	0.439	0.038	0
Astro	MTG	RANBP3L	0	2.45881	0.568	0.048	0
Astro	MTG	AC027117.2	0	1.9413	0.448	0.035	0
Astro	MTG	ACSBG1	0	2.0848	0.5	0.039	0
Astro	MTG	YAP1	0	1.5974	0.357	0.027	0
Astro	MTG	HIF3A	0	2.57575	0.628	0.047	0
Astro	MTG	AQP4	0	1.58804	0.326	0.023	0
Astro	MTG	PLSCR4	0	1.27264	0.289	0.02	0
Astro	MTG	ACSS1	0	2.02507	0.494	0.034	0
Astro	MTG	STON2	0	2.39154	0.558	0.037	0
Astro	MTG	ATP1A2	0	3.05105	0.765	0.05	0
Astro	MTG	ALDH1L1	0	1.84271	0.398	0.023	0
Astro	MTG	GLI3	0	2.57061	0.582	0.033	0
Astro	MTG	EZR	0	1.54474	0.335	0.017	0
Astro	MTG	FAM189A2	0	2.19921	0.457	0.022	0
Astro	MTG	SLC7A11	0	2.25471	0.511	0.023	0
Astro	MTG	SLCO1C1	0	2.12729	0.477	0.021	0
Astro	MTG	EFEMP1	0	1.51412	0.298	0.013	0
Astro	MTG	PAPLN	0	1.61941	0.345	0.015	0
Astro	MTG	LINC00499	0	3.32686	0.662	0.025	0
Astro	MTG	AC007325.2	0	1.98244	0.439	0.016	0
Astro	MTG	EMX2OS	0	1.25115	0.268	0.009	0
Astro	MTG	PRDM16	0	2.49136	0.569	0.019	0
Astro	MTG	GRIN2C	0	1.22801	0.251	0.008	0
Astro	MTG	GJA1	0	1.34877	0.275	0.007	0
Astro	MTG	AL160272.2	0	1.22938	0.254	0.006	0
Astro	MTG	F3	0	1.31468	0.273	0.006	0
Astro	MTG	ETNPPL	0	2.50931	0.535	0.007	0
Astro	MTG	FGFR3	0	2.03312	0.417	0.005	0
Astro	S1C	AC108866.1	0	1.45759	0.367	0.242	0
Astro	S1C	SFXN5	0	2.41257	0.62	0.408	0
Astro	S1C	CDHR3	0	1.50821	0.372	0.243	0
Astro	S1C	PDE7B	0	1.4149	0.359	0.234	0
Astro	S1C	MCC	0	1.41452	0.353	0.23	0
Astro	S1C	ARHGEF4	0	2.19832	0.525	0.342	0
Astro	S1C	FAM184A	0	1.67172	0.369	0.24	0
Astro	S1C	CAMK2G	0	2.13387	0.517	0.332	0
Astro	S1C	DGKG	0	1.91543	0.559	0.357	0
Astro	S1C	SPARCL1	0	2.13663	0.677	0.432	0
Astro	S1C	ZHX2	0	1.3064	0.488	0.311	0
Astro	S1C	FBXL7	0	1.42353	0.698	0.44	0
Astro	S1C	SOX5	0	2.09698	0.793	0.495	0
Astro	S1C	GOLIM4	0	1.10965	0.3	0.187	0
Astro	S1C	ZNF521	0	1.11153	0.306	0.19	0
Astro	S1C	LINC00511	0	1.75978	0.505	0.313	0
Astro	S1C	SH3PXD2B	0	1.0139	0.282	0.171	0
Astro	S1C	TOX	0	1.2335	0.426	0.258	0
Astro	S1C	FGD6	0	1.37771	0.291	0.175	0
Astro	S1C	TRPM3	0	2.19096	0.647	0.387	0
Astro	S1C	PTN	0	1.05517	0.383	0.229	0
Astro	S1C	KANK1	0	1.32926	0.499	0.298	0
Astro	S1C	GLUD1	0	1.75536	0.416	0.246	0
Astro	S1C	CARMIL1	0	2.27933	0.626	0.369	0
Astro	S1C	ANKDD1A	0	2.07398	0.476	0.28	0
Astro	S1C	AHCYL1	0	1.64356	0.4	0.235	0
Astro	S1C	PRKCQ	0	1.17643	0.313	0.183	0
Astro	S1C	PRKG1	0	2.1048	0.628	0.366	0
Astro	S1C	GPM6A	0	3.39983	0.913	0.531	0
Astro	S1C	SUCLG2-AS1	0	1.10933	0.258	0.149	0
Astro	S1C	TCF7L2	0	1.79067	0.465	0.267	0
Astro	S1C	ADHFE1	0	1.10979	0.253	0.143	0
Astro	S1C	TTYH1	0	1.48716	0.34	0.192	0
Astro	S1C	CLU	0	2.23118	0.49	0.276	0
Astro	S1C	SNTA1	0	1.42106	0.267	0.149	0
Astro	S1C	RERG	0	1.33368	0.279	0.155	0
Astro	S1C	NCAN	0	1.80161	0.361	0.2	0
Astro	S1C	OLFM2	0	2.25589	0.47	0.257	0
Astro	S1C	ARMH1	0	1.31202	0.251	0.137	0
Astro	S1C	RAB31	0	1.00403	0.284	0.155	0
Astro	S1C	CRB1	0	1.81352	0.497	0.268	0
Astro	S1C	SLC15A2	0	1.2823	0.295	0.157	0
Astro	S1C	ZNF423	0	1.30081	0.261	0.137	0
Astro	S1C	PLEKHA7	0	1.23879	0.271	0.14	0
Astro	S1C	SLC25A33	0	1.38465	0.258	0.133	0
Astro	S1C	PCSK5	0	1.48227	0.377	0.192	0
Astro	S1C	CLYBL	0	2.18469	0.509	0.249	0
Astro	S1C	PREX2	0	2.03483	0.661	0.323	0
Astro	S1C	PITPNC1	0	3.61002	0.865	0.421	0
Astro	S1C	ZNRF3	0	2.88748	0.624	0.302	0
Astro	S1C	SOX6	0	1.02441	0.541	0.257	0
Astro	S1C	IQCA1	0	1.90491	0.383	0.181	0
Astro	S1C	MYO10	0	1.60077	0.353	0.166	0
Astro	S1C	NBPF19	0	1.92693	0.46	0.215	0
Astro	S1C	NBPF26	0	1.62147	0.388	0.181	0
Astro	S1C	MTSS1L	0	1.62483	0.382	0.177	0
Astro	S1C	VAV3	0	1.73372	0.371	0.171	0
Astro	S1C	FOXO1	0	1.4901	0.426	0.194	0
Astro	S1C	PARD3B	0	2.14521	0.584	0.263	0
Astro	S1C	STOX1	0	1.47253	0.279	0.125	0
Astro	S1C	SHROOM3	0	2.30153	0.48	0.213	0
Astro	S1C	PARD3	0	2.37981	0.638	0.28	0
Astro	S1C	NBPF14	0	1.92319	0.458	0.193	0
Astro	S1C	RORB	0	1.51613	0.42	0.175	0
Astro	S1C	SLC4A4	0	3.23841	0.676	0.281	0
Astro	S1C	RYR3	0	3.07496	0.754	0.312	0
Astro	S1C	KCNN3	0	1.86739	0.356	0.146	0
Astro	S1C	BMPR1B	0	2.40831	0.561	0.222	0
Astro	S1C	STK33	0	1.7272	0.38	0.146	0
Astro	S1C	GRAMD2B	0	1.30245	0.336	0.128	0
Astro	S1C	C1orf61	0	2.94076	0.667	0.254	0
Astro	S1C	LRIG1	0	2.24009	0.518	0.197	0
Astro	S1C	GLUL	0	1.94365	0.5	0.19	0
Astro	S1C	GRAMD1C	0	1.53106	0.303	0.113	0
Astro	S1C	PDLIM5	0	1.40083	0.36	0.134	0
Astro	S1C	ADGRA3	0	1.93005	0.417	0.152	0
Astro	S1C	ITPKB	0	1.73783	0.426	0.154	0
Astro	S1C	CABLES1	0	2.2154	0.362	0.127	0
Astro	S1C	PLPP3	0	1.63193	0.369	0.129	0
Astro	S1C	SLC1A2	0	5.44773	0.934	0.321	0
Astro	S1C	PTPRZ1	0	1.69518	0.617	0.212	0
Astro	S1C	GLIS3	0	2.88516	0.625	0.214	0
Astro	S1C	ACACB	0	1.97055	0.444	0.149	0
Astro	S1C	ARHGAP24	0	1.56133	0.532	0.176	0
Astro	S1C	NOTCH2	0	1.68937	0.389	0.127	0
Astro	S1C	ACOT11	0	2.08537	0.432	0.14	0
Astro	S1C	GPC5	0	4.76172	0.918	0.296	0
Astro	S1C	PON2	0	1.22641	0.342	0.108	0
Astro	S1C	NKAIN3	0	3.11167	0.727	0.229	0
Astro	S1C	AC091826.2	0	1.85759	0.378	0.119	0
Astro	S1C	CACHD1	0	2.05702	0.409	0.128	0
Astro	S1C	HPSE2	0	3.45243	0.612	0.189	0
Astro	S1C	ADGRV1	0	4.42515	0.825	0.251	0
Astro	S1C	LINC01748	0	2.09791	0.422	0.128	0
Astro	S1C	EGFR	0	1.71142	0.401	0.119	0
Astro	S1C	SLC25A48	0	1.30995	0.258	0.075	0
Astro	S1C	ACSS3	0	1.58157	0.323	0.093	0
Astro	S1C	NPL	0	1.52093	0.339	0.097	0
Astro	S1C	PHF21B	0	1.82983	0.368	0.102	0
Astro	S1C	ATP13A4	0	2.47828	0.566	0.155	0
Astro	S1C	BCL6	0	1.31762	0.264	0.072	0
Astro	S1C	LRP4	0	1.29304	0.283	0.077	0
Astro	S1C	ARHGAP31	0	1.24236	0.266	0.072	0
Astro	S1C	LINC00299	0	2.68701	0.552	0.149	0
Astro	S1C	EYA2	0	1.84292	0.361	0.094	0
Astro	S1C	EYA1	0	1.93201	0.377	0.098	0
Astro	S1C	SLC1A3	0	2.98607	0.732	0.176	0
Astro	S1C	MERTK	0	1.76776	0.405	0.095	0
Astro	S1C	MMD2	0	2.93928	0.614	0.138	0
Astro	S1C	ALDH1A1	0	2.13999	0.395	0.088	0
Astro	S1C	SPON1	0	2.33851	0.476	0.105	0
Astro	S1C	TPD52L1	0	1.71046	0.305	0.067	0
Astro	S1C	RHOJ	0	1.40358	0.264	0.055	0
Astro	S1C	PSD2	0	2.23986	0.447	0.091	0
Astro	S1C	ARHGEF26	0	2.15035	0.44	0.087	0
Astro	S1C	CDC14A	0	1.23981	0.255	0.049	0
Astro	S1C	NDRG2	0	1.98104	0.399	0.075	0
Astro	S1C	NHSL1	0	2.98822	0.611	0.109	0
Astro	S1C	ATP1B2	0	1.42853	0.252	0.044	0
Astro	S1C	COL5A3	0	3.65915	0.66	0.109	0
Astro	S1C	AC027117.2	0	1.6222	0.327	0.054	0
Astro	S1C	PAMR1	0	2.45016	0.452	0.069	0
Astro	S1C	RGS20	0	2.52093	0.472	0.072	0
Astro	S1C	F11-AS1	0	1.79399	0.297	0.045	0
Astro	S1C	ACSBG1	0	1.99255	0.399	0.059	0
Astro	S1C	MRVI1	0	2.15766	0.415	0.056	0
Astro	S1C	AC099792.1	0	1.75661	0.322	0.043	0
Astro	S1C	ZNF98	0	3.90508	0.645	0.082	0
Astro	S1C	RNF219-AS1	0	3.73757	0.669	0.084	0
Astro	S1C	SLC25A18	0	2.07999	0.377	0.047	0
Astro	S1C	RANBP3L	0	2.33528	0.448	0.053	0
Astro	S1C	STON2	0	2.10448	0.417	0.049	0
Astro	S1C	ACSS1	0	1.99654	0.401	0.047	0
Astro	S1C	YAP1	0	1.44128	0.266	0.03	0
Astro	S1C	SLC7A11	0	2.21859	0.413	0.044	0
Astro	S1C	AQP4	0	1.63013	0.284	0.025	0
Astro	S1C	ALDH1L1	0	1.85628	0.319	0.028	0
Astro	S1C	ATP1A2	0	3.15598	0.648	0.056	0
Astro	S1C	CST3	0	1.65709	0.276	0.021	0
Astro	S1C	GLI3	0	2.37443	0.449	0.034	0
Astro	S1C	HIF3A	0	2.52956	0.499	0.037	0
Astro	S1C	EZR	0	1.72306	0.301	0.018	0
Astro	S1C	PAPLN	0	1.68203	0.286	0.017	0
Astro	S1C	AC007325.2	0	1.91126	0.327	0.019	0
Astro	S1C	SLCO1C1	0	1.93842	0.364	0.021	0
Astro	S1C	LINC00499	0	2.96265	0.476	0.027	0
Astro	S1C	FAM189A2	0	2.0632	0.357	0.02	0
Astro	S1C	PRDM16	0	2.52705	0.473	0.022	0
Astro	S1C	GFAP	0	2.31092	0.28	0.007	0
Astro	S1C	ETNPPL	0	2.29709	0.381	0.007	0
Astro	S1C	FGFR3	0	1.94882	0.305	0.005	0
Astro	V1C	BICC1	0	1.1414	0.362	0.24	0
Astro	V1C	CDHR3	0	1.26928	0.394	0.261	0
Astro	V1C	DOCK7	0	1.85017	0.611	0.404	0
Astro	V1C	NFIB	0	1.35751	0.661	0.435	0
Astro	V1C	BMP2K	0	1.19828	0.403	0.259	0
Astro	V1C	TLE1	0	1.19748	0.291	0.187	0
Astro	V1C	PLEKHG1	0	1.06976	0.335	0.215	0
Astro	V1C	SORCS2	0	1.2194	0.481	0.307	0
Astro	V1C	AHCYL2	0	2.44349	0.798	0.509	0
Astro	V1C	SLC39A11	0	1.40121	0.599	0.38	0
Astro	V1C	SAMD4A	0	1.32072	0.452	0.284	0
Astro	V1C	SFXN5	0	2.25847	0.72	0.451	0
Astro	V1C	ZBTB20	0	1.70956	0.914	0.572	0
Astro	V1C	FGD6	0	1.13607	0.297	0.185	0
Astro	V1C	RFX3-AS1	0	1.20573	0.422	0.262	0
Astro	V1C	WWC1	0	1.30383	0.337	0.209	0
Astro	V1C	DLC1	0	2.05134	0.775	0.472	0
Astro	V1C	PTAR1	0	1.01548	0.281	0.171	0
Astro	V1C	TFRC	0	2.79846	0.35	0.212	0
Astro	V1C	ARHGEF10L	0	1.25687	0.324	0.196	0
Astro	V1C	GPR75-ASB3	0	1.2271	0.329	0.199	0
Astro	V1C	AC092691.1	0	2.06859	0.87	0.526	0
Astro	V1C	CSGALNACT1	0	1.54464	0.617	0.371	0
Astro	V1C	SH3RF1	0	1.22695	0.371	0.223	0
Astro	V1C	TPCN1	0	1.4323	0.422	0.252	0
Astro	V1C	IQCA1	0	1.39478	0.334	0.198	0
Astro	V1C	MSI2	0	2.74035	0.871	0.514	0
Astro	V1C	SOX5	0	2.32081	0.911	0.534	0
Astro	V1C	CARMIL1	0	2.08804	0.72	0.421	0
Astro	V1C	AC104596.1	0	1.13833	0.349	0.204	0
Astro	V1C	CAPN2	0	1.05796	0.273	0.158	0
Astro	V1C	LGR4	0	1.41734	0.38	0.215	0
Astro	V1C	RASSF8	0	1.05734	0.338	0.19	0
Astro	V1C	RERG	0	1.24458	0.349	0.196	0
Astro	V1C	NADK2	0	1.0681	0.269	0.15	0
Astro	V1C	CDH20	0	1.79824	0.821	0.457	0
Astro	V1C	NFIA	0	2.02374	0.844	0.465	0
Astro	V1C	GPD2	0	1.09795	0.316	0.174	0
Astro	V1C	MEIS2	0	1.65198	0.66	0.362	0
Astro	V1C	OGFRL1	0	1.10505	0.268	0.145	0
Astro	V1C	MID1	0	1.06921	0.28	0.149	0
Astro	V1C	FAM184A	0	1.58866	0.406	0.216	0
Astro	V1C	TCF7L2	0	1.63556	0.505	0.267	0
Astro	V1C	FGD4	0	1.56773	0.536	0.283	0
Astro	V1C	ZNF521	0	1.14217	0.324	0.17	0
Astro	V1C	ZNF516	0	1.01642	0.258	0.135	0
Astro	V1C	ERBB4	0	1.09614	0.931	0.486	0
Astro	V1C	NBPF19	0	1.72037	0.524	0.272	0
Astro	V1C	LIFR	0	1.8986	0.65	0.333	0
Astro	V1C	ANKDD1A	0	1.728	0.494	0.253	0
Astro	V1C	NCAN	0	1.5902	0.397	0.203	0
Astro	V1C	OLFM2	0	1.78829	0.476	0.241	0
Astro	V1C	SNTA1	0	1.19852	0.27	0.135	0
Astro	V1C	TRPS1	0	2.19674	0.746	0.372	0
Astro	V1C	CLU	0	2.04752	0.531	0.26	0
Astro	V1C	NBPF26	0	1.50946	0.425	0.207	0
Astro	V1C	SASH1	0	2.1056	0.699	0.338	0
Astro	V1C	AC138627.1	0	1.28647	0.31	0.148	0
Astro	V1C	PRKG1	0	2.0736	0.782	0.371	0
Astro	V1C	NEAT1	0	2.43749	0.915	0.433	0
Astro	V1C	SRGAP1	0	1.03426	0.346	0.163	0
Astro	V1C	SHROOM3	0	2.01195	0.533	0.251	0
Astro	V1C	PITPNC1	0	3.38714	0.945	0.437	0
Astro	V1C	NBPF14	0	1.74149	0.511	0.236	0
Astro	V1C	GLUD1	0	1.81512	0.456	0.209	0
Astro	V1C	DPF3	0	1.22917	0.396	0.181	0
Astro	V1C	RFX2	0	1.12219	0.271	0.123	0
Astro	V1C	ABCA1	0	1.25195	0.274	0.123	0
Astro	V1C	SUCLG2-AS1	0	1.10712	0.26	0.116	0
Astro	V1C	MCC	0	1.65414	0.483	0.214	0
Astro	V1C	RIN2	0	1.13575	0.368	0.161	0
Astro	V1C	SLC6A1	0	1.14753	0.415	0.181	0
Astro	V1C	STOX1	0	1.20483	0.269	0.117	0
Astro	V1C	AC108866.1	0	1.64178	0.415	0.18	0
Astro	V1C	ZNRF3	0	2.82675	0.728	0.312	0
Astro	V1C	TTYH1	0	1.32777	0.327	0.138	0
Astro	V1C	RYR3	0	2.75792	0.851	0.354	0
Astro	V1C	ARHGEF4	0	2.45349	0.639	0.265	0
Astro	V1C	CABLES1	0	2.2251	0.406	0.167	0
Astro	V1C	AHCYL1	0	1.83043	0.48	0.197	0
Astro	V1C	GRAMD2B	0	1.32966	0.345	0.14	0
Astro	V1C	MIR4300HG	0	2.23501	0.46	0.183	0
Astro	V1C	ADRA1A	0	1.06854	0.287	0.113	0
Astro	V1C	DGKG	0	2.14616	0.676	0.266	0
Astro	V1C	ADHFE1	0	1.12148	0.272	0.106	0
Astro	V1C	KANK1	0	1.49062	0.512	0.199	0
Astro	V1C	SLC6A11	0	1.34925	0.286	0.11	0
Astro	V1C	PTPRZ1	0	1.76138	0.727	0.279	0
Astro	V1C	CLYBL	0	2.17832	0.57	0.217	0
Astro	V1C	FGFR2	0	1.27251	0.515	0.194	0
Astro	V1C	SLC1A2	0	5.43399	0.961	0.357	0
Astro	V1C	CRB1	0	1.98713	0.556	0.205	0
Astro	V1C	PLEKHA7	0	1.281	0.294	0.108	0
Astro	V1C	SLC15A2	0	1.39071	0.34	0.124	0
Astro	V1C	SERPINE2	0	1.15826	0.291	0.105	0
Astro	V1C	LINC00511	0	2.01123	0.585	0.21	0
Astro	V1C	ZNF423	0	1.2876	0.293	0.105	0
Astro	V1C	ZFHX4	0	1.52869	0.499	0.178	0
Astro	V1C	SOX6	0	1.15027	0.62	0.219	0
Astro	V1C	RAB31	0	1.1449	0.35	0.123	0
Astro	V1C	NOTCH2	0	1.73011	0.455	0.159	0
Astro	V1C	ZHX2	0	1.71375	0.546	0.19	0
Astro	V1C	C1orf61	0	2.60081	0.692	0.24	0
Astro	V1C	PRKCQ	0	1.39267	0.334	0.115	0
Astro	V1C	BMPR1B	0	2.34919	0.64	0.22	0
Astro	V1C	GLIS3	0	2.53496	0.695	0.238	0
Astro	V1C	ARHGAP24	0	1.92356	0.634	0.212	0
Astro	V1C	MAML2	0	1.64196	0.668	0.222	0
Astro	V1C	SPON1	0	1.89214	0.511	0.168	0
Astro	V1C	MYO10	0	1.5331	0.379	0.123	0
Astro	V1C	ADGRA3	0	1.81965	0.445	0.144	0
Astro	V1C	SH3PXD2B	0	1.22522	0.301	0.097	0
Astro	V1C	STK33	0	1.70817	0.416	0.133	0
Astro	V1C	MICALL2	0	1.25827	0.263	0.084	0
Astro	V1C	GPC5	0	4.91599	0.975	0.306	0
Astro	V1C	ACOT11	0	1.99265	0.489	0.153	0
Astro	V1C	MERTK	0	1.77594	0.47	0.147	0
Astro	V1C	FBXL7	0	2.12977	0.804	0.251	0
Astro	V1C	PTN	0	1.50846	0.455	0.141	0
Astro	V1C	SLC25A33	0	1.78801	0.36	0.111	0
Astro	V1C	PHF21B	0	1.76481	0.424	0.13	0
Astro	V1C	ARHGAP42	0	1.1163	0.286	0.087	0
Astro	V1C	PARD3	0	2.50826	0.735	0.223	0
Astro	V1C	PCSK5	0	1.75009	0.462	0.139	0
Astro	V1C	SLC4A4	0	3.44286	0.792	0.236	0
Astro	V1C	ACSS3	0	1.53964	0.349	0.103	0
Astro	V1C	TGFB2	0	1.30441	0.262	0.077	0
Astro	V1C	MEGF10	0	1.19823	0.445	0.13	0
Astro	V1C	ADGRV1	0	4.19642	0.916	0.266	0
Astro	V1C	SYT17	0	1.11054	0.25	0.072	0
[truncated: 27,491 more rows]
