# Supplementary material for: Single-cell multiomic human brain atlas reveals regulatory drivers of cortical regionality
Source: Nat Commun. 2026 Feb 21;17:3051. doi: 10.1038/s41467-026-69368-2 (PMC13039890; doi:10.1038/s41467-026-69368-2)
Supplement: Supplementary file 4 — Supplementary Data 2 [file 41467_2026_69368_MOESM4_ESM.xlsx]

## Sheet: Endo
gene	logFC	logCPM	F	PValue	FDR	region	subclass
SERPINE1	4.12004	6.3208	43.6264	1.52611e-07	0.000646613	A9	Endo
IL1R1	2.72522	7.39208	39.5622	3.85585e-07	0.000816863	A9	Endo

## Sheet: PAX6
gene	logFC	logCPM	F	PValue	FDR	region	subclass
COL5A2	1.38439	3.73264	48.7376	3.68371e-08	0.000516236	A1C	PAX6
SLCO1C1	1.60039	4.3572	48.6437	3.75885e-08	0.000526766	A24	PAX6
EDNRA	1.53428	4.08137	49.859	2.89909e-08	0.00011771	V1C	PAX6
ADAMTS9-AS2	2.21403	4.76199	47.2349	5.10428e-08	0.000126324	V1C	PAX6
RGS7BP	0.949143	7.22441	46.9711	5.40846e-08	0.000126324	V1C	PAX6
JAM2	1.00587	5.31387	43.963	1.0611e-07	0.000176462	V1C	PAX6
ETV6	1.07081	5.22455	42.4178	1.51561e-07	0.000194968	V1C	PAX6
PPFIBP1	0.615443	7.83648	42.3762	1.53036e-07	0.000194968	V1C	PAX6
B4GALT6	0.795509	4.99852	41.8329	1.73791e-07	0.000201929	V1C	PAX6
HTR1E	1.20631	5.97075	41.3404	1.95179e-07	0.000201929	V1C	PAX6
GRIN3A	1.13928	6.93201	41.201	2.01727e-07	0.000201929	V1C	PAX6
NKAIN3	0.892147	8.06706	39.9118	2.74527e-07	0.000240452	V1C	PAX6
PLXDC2	0.800078	6.45656	38.4908	3.88025e-07	0.000302099	V1C	PAX6
CDH13	0.717949	9.02561	36.8076	5.89949e-07	0.000359458	V1C	PAX6
PMEPA1	1.85464	4.73518	36.1143	7.03139e-07	0.000394151	V1C	PAX6
GRIK1	0.931913	9.42122	35.9095	7.40822e-07	0.000399303	V1C	PAX6
STEAP2	0.578211	5.99068	35.728	7.75987e-07	0.000402766	V1C	PAX6
NELL2	0.625742	7.17548	35.0865	9.15148e-07	0.000458032	V1C	PAX6
ITPR2	1.7037	5.19818	34.0862	1.18729e-06	0.000550183	V1C	PAX6
MIR181A1HG	1.39673	5.62024	33.7988	1.28044e-06	0.000555238	V1C	PAX6
NFIA	1.12431	5.87058	33.7195	1.30747e-06	0.000555238	V1C	PAX6
CHST11	0.710235	8.18214	33.0543	1.55955e-06	0.000642809	V1C	PAX6
ESRRG	0.848108	7.78209	32.6077	1.75727e-06	0.000684065	V1C	PAX6
CREB5	1.68047	5.26822	32.3074	1.90505e-06	0.000721549	V1C	PAX6
MCC	0.661112	7.61728	32.0997	2.01488e-06	0.000743065	V1C	PAX6
PCSK6	0.910633	5.95527	31.9255	2.11216e-06	0.00075897	V1C	PAX6
ANKRD24	0.930102	5.36102	31.7858	2.19377e-06	0.000768587	V1C	PAX6
ARHGAP10	0.985521	4.43707	31.6126	2.29962e-06	0.00078602	V1C	PAX6
NR1H4	1.4646	4.42841	43.9722	1.05886e-07	0.000959179	S1C	PAX6
RASGRF2	0.937023	7.36269	42.8559	1.36889e-07	0.000959179	S1C	PAX6

## Sheet: Astro
gene	logFC	logCPM	F	PValue	FDR	region	subclass
NR2F2-AS1	3.32044	-0.793042	65.7482	3.80101e-09	7.89659e-05	A1C	Astro
NR2F2	2.39906	0.282828	54.7565	2.52527e-08	0.000262312	A1C	Astro
NRP2	2.87791	2.96141	87.7807	1.5323e-10	1.81977e-06	A24	Astro
ZIC1	2.04088	4.97938	86.0218	1.93458e-10	1.81977e-06	A24	Astro
AC092957.1	2.68637	3.44607	83.4747	2.72883e-10	1.81977e-06	A24	Astro
LINC01833	3.92033	1.4326	81.6591	3.50377e-10	1.81977e-06	A24	Astro
ZIC4	2.02284	1.30831	60.1584	9.67065e-09	4.01816e-05	A24	Astro
LUZP2	2.3598	5.46853	47.5151	1.01283e-07	0.000277034	A24	Astro
HEYL	1.80353	1.76023	47.257	1.0668e-07	0.000277034	A24	Astro
AC024941.2	1.64334	1.83841	45.8238	1.42784e-07	0.000309048	A24	Astro
LRRTM4	1.66522	8.61475	45.6244	1.4876e-07	0.000309048	A24	Astro
SIX3	3.32888	-0.433754	43.8702	2.14406e-07	0.000402859	A24	Astro
AL121827.2	1.52492	4.29382	40.7211	4.22785e-07	0.000675643	A24	Astro
AC016766.1	0.989245	3.70957	40.2055	4.739e-07	0.000700228	A24	Astro
CXorf57	1.0723	2.33626	39.4967	5.55167e-07	0.00072085	A24	Astro
CDH23	1.37758	5.09184	121.57	3.08532e-12	6.40975e-08	V1C	Astro
SEMA3E	1.78972	3.64656	87.2684	1.63934e-10	1.70287e-06	V1C	Astro
CLDN5	3.04968	-0.934294	72.3269	1.35577e-09	9.38874e-06	V1C	Astro
LGR6	2.67349	3.38503	68.7046	2.37126e-09	1.23157e-05	V1C	Astro
PLEKHD1	1.68775	1.87746	65.506	3.95342e-09	1.48695e-05	V1C	Astro
GPR158	1.01485	4.93257	64.9982	4.29445e-09	1.48695e-05	V1C	Astro
LANCL3	2.58993	0.227164	61.0094	8.35792e-09	2.48051e-05	V1C	Astro
ASCL1	1.52762	2.49688	52.3052	3.98515e-08	9.19905e-05	V1C	Astro
NRXN2	0.820833	4.95448	47.0063	1.12214e-07	0.000233125	V1C	Astro
MAML3	1.25618	5.84847	45.7656	1.44502e-07	0.000253136	V1C	Astro
SCN1B	2.30192	2.38502	45.7082	1.46216e-07	0.000253136	V1C	Astro
BTBD11	1.41424	5.03384	43.6767	2.23345e-07	0.000331428	V1C	Astro
COL11A2	0.860276	2.84312	41.0869	3.90108e-07	0.00047093	V1C	Astro
AR	1.12729	4.81928	39.4079	5.66356e-07	0.000619265	V1C	Astro
ACTN2	1.17234	4.81094	38.3858	7.13869e-07	0.000741531	V1C	Astro
UAP1	2.0315	4.74973	38.051	7.70707e-07	0.00076245	V1C	Astro
GPCPD1	0.602103	5.86861	37.6665	8.41983e-07	0.000769765	V1C	Astro
HPN	1.35385	2.80833	37.6142	8.52207e-07	0.000769765	V1C	Astro
CKS2	3.11239	0.355881	36.884	1.00965e-06	0.000873977	V1C	Astro
RASD2	2.09827	-0.28029	36.4724	1.11184e-06	0.000923942	V1C	Astro
C1QTNF1	1.76068	1.8276	36.0897	1.21677e-06	0.000968694	V1C	Astro
SPON2	0.976859	4.88073	35.8641	1.28355e-06	0.000968694	V1C	Astro
C8orf34	1.29789	4.10159	35.7924	1.30558e-06	0.000968694	V1C	Astro
PYGM	0.860369	5.22037	35.4813	1.40594e-06	0.000973611	V1C	Astro
NR2F2	3.25384	0.282828	98.0669	4.18895e-11	8.70254e-07	MTG	Astro

## Sheet: SNCG
gene	logFC	logCPM	F	PValue	FDR	region	subclass
PRKG1	2.17353	6.20945	101.761	7.0802e-12	1.01388e-07	V1C	SNCG
EIF2AK3	1.39281	5.36076	86.5745	5.63143e-11	4.0321e-07	V1C	SNCG
SLC24A4	0.994309	5.99529	68.9022	9.01844e-10	4.3048e-06	V1C	SNCG
VSNL1	0.840298	6.82535	65.045	1.76106e-09	6.30459e-06	V1C	SNCG
CLSTN2	1.18935	6.90802	60.5153	4.00028e-09	1.14568e-05	V1C	SNCG
ALDH1A2	1.89599	7.56829	58.0946	6.30482e-09	1.50475e-05	V1C	SNCG
AC006372.3	2.58502	1.15824	51.3419	2.39913e-08	4.6033e-05	V1C	SNCG
MMP16	0.610498	7.65978	50.5139	2.84716e-08	4.6033e-05	V1C	SNCG
LAMB1	0.821513	4.72995	50.4368	2.89314e-08	4.6033e-05	V1C	SNCG
NPR3	1.43453	4.27147	47.3053	5.62021e-08	7.21864e-05	V1C	SNCG
SYTL2	1.38479	4.79745	47.2939	5.6341e-08	7.21864e-05	V1C	SNCG
SMOC2	1.4641	3.63262	46.9659	6.04914e-08	7.21864e-05	V1C	SNCG
CNTNAP5	0.838944	9.17165	46.5713	6.59161e-08	7.26091e-05	V1C	SNCG
ZFPM2	0.782391	8.36543	44.2493	1.10238e-07	0.000112758	V1C	SNCG
SPECC1	0.482336	6.79614	42.8051	1.53001e-07	0.000146065	V1C	SNCG
CREB5	1.5129	6.0333	42.2533	1.73705e-07	0.000155466	V1C	SNCG
PKIG	0.694108	5.60505	41.4412	2.09743e-07	0.000175769	V1C	SNCG
MIR181A1HG	1.22436	6.63374	41.2187	2.20938e-07	0.000175769	V1C	SNCG
CPE	0.665184	7.07409	39.4624	3.34985e-07	0.000252473	V1C	SNCG
KHDRBS3	0.911329	5.62386	37.4197	5.5071e-07	0.000394308	V1C	SNCG
ITPR1	1.01402	7.28223	37.1532	5.88248e-07	0.000401129	V1C	SNCG
TMEM132D	0.807583	8.65368	34.7841	1.0693e-06	0.000653508	V1C	SNCG
MN1	0.775708	5.65507	34.6908	1.09526e-06	0.000653508	V1C	SNCG
ELN	0.722037	5.10335	34.3786	1.18702e-06	0.000679925	V1C	SNCG
ARHGAP26	0.481866	7.6074	34.1325	1.26505e-06	0.000696752	V1C	SNCG
TMEM178A	0.591593	6.31536	33.6093	1.44963e-06	0.000768839	V1C	SNCG
ROR2	1.25056	5.36312	33.4375	1.51631e-06	0.000775277	V1C	SNCG
SMAD3	1.09146	3.91326	33.1758	1.62418e-06	0.000775277	V1C	SNCG
CADM2	0.654558	11.7242	31.9203	2.26723e-06	0.000987005	V1C	SNCG
ATP2B2	0.524714	8.09145	31.8003	2.3415e-06	0.000987005	V1C	SNCG
GALNT7	0.755982	6.99521	31.7972	2.34345e-06	0.000987005	V1C	SNCG
CLSTN2	1.02114	6.90802	46.8802	6.16275e-08	0.000474143	S1C	SNCG
MUM1L1	1.89806	2.15002	46.5501	6.62211e-08	0.000474143	S1C	SNCG

## Sheet: LAMP5
gene	logFC	logCPM	F	PValue	FDR	region	subclass
FOXO1	1.79572	5.88497	86.5526	9.21466e-11	1.65606e-06	V1C	LAMP5
KCNN3	0.992025	5.778	81.3869	1.92915e-10	1.73353e-06	V1C	LAMP5
LDLRAD4	1.12513	6.2478	73.4311	6.44956e-10	3.54262e-06	V1C	LAMP5
ANK1	0.973403	6.90976	72.0272	8.05651e-10	3.54262e-06	V1C	LAMP5
ELOVL2	0.898419	4.40726	69.2687	1.25854e-09	3.54262e-06	V1C	LAMP5
COL5A3	1.43511	3.42886	68.7089	1.37983e-09	3.54262e-06	V1C	LAMP5
ARAP2	1.46075	3.82326	65.5259	2.35177e-09	5.28076e-06	V1C	LAMP5
PLEKHD1	1.6116	2.40731	64.8393	2.64449e-09	5.28076e-06	V1C	LAMP5
RYR2	0.7825	8.76255	63.0709	3.59136e-09	6.45438e-06	V1C	LAMP5
TNS1	1.97496	1.3563	54.7731	1.63792e-08	2.26437e-05	V1C	LAMP5
WDR86	1.55362	1.53425	52.6198	2.4874e-08	3.19311e-05	V1C	LAMP5
HPGD	2.14356	1.0644	51.415	3.15737e-08	3.54651e-05	V1C	LAMP5
LINC00836	1.50827	4.49015	51.0107	3.42315e-08	3.61887e-05	V1C	LAMP5
FAM198B-AS1	2.42058	2.7054	50.4786	3.80964e-08	3.80371e-05	V1C	LAMP5
ST3GAL6	1.05747	3.8822	49.7102	4.45159e-08	4.21074e-05	V1C	LAMP5
ADAMTSL3	0.863346	8.67877	49.2164	4.92398e-08	4.42469e-05	V1C	LAMP5
ELOVL5	2.39848	6.22536	48.4687	5.74329e-08	4.59308e-05	V1C	LAMP5
ADAMTS2	0.77464	5.61452	48.4137	5.80904e-08	4.59308e-05	V1C	LAMP5
GPRC5B	0.786975	5.2626	48.3566	5.87808e-08	4.59308e-05	V1C	LAMP5
CHST11	0.592629	9.04259	47.5524	6.94937e-08	4.99576e-05	V1C	LAMP5
MIR34AHG	1.38043	4.0169	46.705	8.30548e-08	5.52837e-05	V1C	LAMP5
LIFR	0.923884	7.07889	45.6513	1.03951e-07	6.67219e-05	V1C	LAMP5
LDLR	1.42657	4.04198	44.537	1.32244e-07	7.92232e-05	V1C	LAMP5
SFXN5	0.476668	5.82696	43.4803	1.66709e-07	9.30813e-05	V1C	LAMP5
KCNH1	0.693598	6.84693	43.3675	1.70915e-07	9.30813e-05	V1C	LAMP5
CALN1	0.835398	7.23988	42.814	1.9325e-07	0.00010215	V1C	LAMP5
CACNA1D	0.479603	8.88217	42.0129	2.31227e-07	0.000118732	V1C	LAMP5
CACNA1A	0.535856	9.38063	41.6472	2.51132e-07	0.000125371	V1C	LAMP5
ROCK2	0.609648	7.90183	40.6987	3.11714e-07	0.000149001	V1C	LAMP5
ANTXR1	0.78468	5.03933	40.6523	3.15047e-07	0.000149001	V1C	LAMP5
ITPR1	0.897498	6.0153	40.3442	3.38189e-07	0.000155844	V1C	LAMP5
AC007614.1	1.82692	1.80787	39.9357	3.71677e-07	0.000162362	V1C	LAMP5
PDGFRB	1.80956	1.17939	39.8583	3.78417e-07	0.000162362	V1C	LAMP5
LDB2	0.809391	7.89411	39.8467	3.79435e-07	0.000162362	V1C	LAMP5
GPCPD1	0.590922	6.06288	39.5073	4.10616e-07	0.000171618	V1C	LAMP5
NCALD	1.04243	8.072	38.8794	4.75701e-07	0.000187287	V1C	LAMP5
MLXIPL	1.12248	3.60347	38.8468	4.79369e-07	0.000187287	V1C	LAMP5
RGS7BP	0.850922	7.89032	38.6722	4.99517e-07	0.000189474	V1C	LAMP5
LINC00587	2.17337	4.11978	38.6171	5.06052e-07	0.000189474	V1C	LAMP5
NEAT1	1.38467	5.33907	38.2173	5.5635e-07	0.000199974	V1C	LAMP5
CACNB4	0.446193	7.70008	38.0042	5.85297e-07	0.000206254	V1C	LAMP5
PPARGC1A	1.1917	4.58991	37.8473	6.07633e-07	0.000208649	V1C	LAMP5
GRAMD1B	0.513465	7.52558	37.6003	6.44643e-07	0.000214547	V1C	LAMP5
SREBF2	0.393433	7.1095	37.1932	7.10954e-07	0.000228165	V1C	LAMP5
RGS8	1.12421	4.46505	36.998	7.45294e-07	0.00023499	V1C	LAMP5
ZBTB7C	1.04866	3.01777	35.9351	9.65859e-07	0.000299283	V1C	LAMP5
NFIA	1.0117	8.63453	35.3086	1.12753e-06	0.000343458	V1C	LAMP5
SEC14L1	0.627879	7.56819	35.0301	1.20841e-06	0.000361961	V1C	LAMP5
PREX2	0.812919	7.33451	34.6382	1.3328e-06	0.000391057	V1C	LAMP5
SLC4A8	0.762058	6.721	34.5899	1.34907e-06	0.000391057	V1C	LAMP5
MID1	0.525831	5.66323	34.4347	1.40272e-06	0.000400155	V1C	LAMP5
CACNA1G	1.03951	3.43202	34.2404	1.47307e-06	0.000407292	V1C	LAMP5
ELOVL6	0.509416	5.90099	33.6719	1.70141e-06	0.000449674	V1C	LAMP5
NRSN1	0.65309	5.90024	32.6003	2.24029e-06	0.000583514	V1C	LAMP5
LINC02139	1.35062	1.9094	32.221	2.47219e-06	0.000612885	V1C	LAMP5
ANO6	0.650743	6.56705	32.1192	2.5387e-06	0.00061656	V1C	LAMP5
FAM198B	1.86926	2.06106	31.7558	2.79205e-06	0.000660246	V1C	LAMP5
GALNT7	0.839525	7.11477	31.5767	2.92665e-06	0.000683088	V1C	LAMP5
SRRM4	0.502053	8.16456	31.2595	3.18218e-06	0.000721076	V1C	LAMP5
LINC00598	1.21804	4.61659	31.2348	3.20306e-06	0.000721076	V1C	LAMP5
ROR2	0.845031	7.19771	31.0373	3.37532e-06	0.000739771	V1C	LAMP5

## Sheet: Oligo
gene	logFC	logCPM	F	PValue	FDR	region	subclass
ZIC4	2.11139	1.15828	74.5015	1.01331e-09	1.32695e-05	M1C	Oligo
PRTG	1.11451	3.6744	71.4979	1.5907e-09	1.32695e-05	M1C	Oligo
TNFRSF21	1.21186	4.81777	68.7652	2.42615e-09	1.32695e-05	M1C	Oligo
TMEM163	1.18217	4.13992	68.6941	2.45335e-09	1.32695e-05	M1C	Oligo
INPP5F	0.720211	5.87563	66.3809	3.54091e-09	1.53215e-05	M1C	Oligo
HIVEP3	0.595488	7.48228	61.1163	8.4473e-09	3.04596e-05	M1C	Oligo
MMD2	1.33029	3.61624	59.9541	1.0305e-08	3.18499e-05	M1C	Oligo
ARHGAP39	0.923564	4.41706	58.581	1.30773e-08	3.27015e-05	M1C	Oligo
ASPM	1.69543	1.35305	58.3557	1.36036e-08	3.27015e-05	M1C	Oligo
PPEF1	0.991649	3.41536	57.6886	1.52983e-08	3.30978e-05	M1C	Oligo
MBOAT1	1.32392	4.60624	57.1106	1.69488e-08	3.33352e-05	M1C	Oligo
LUCAT1	1.12016	1.01589	55.0638	2.44999e-08	4.41713e-05	M1C	Oligo
SAMD4A	1.01776	6.47003	52.3674	4.03685e-08	6.71826e-05	M1C	Oligo
ADAMTS12	1.41139	3.61166	51.5498	4.71232e-08	7.28222e-05	M1C	Oligo
LDLRAD3	0.59182	7.52522	50.9603	5.27358e-08	7.60626e-05	M1C	Oligo
RXRG	1.61403	0.12081	50.3504	5.92994e-08	8.01839e-05	M1C	Oligo
KANK4	1.14498	4.77048	48.4886	8.53176e-08	0.00010354	M1C	Oligo
RELL1	1.04589	2.95291	48.4399	8.61436e-08	0.00010354	M1C	Oligo
LINC00511	0.629103	5.47747	47.4306	1.05325e-07	0.000119932	M1C	Oligo
EMILIN2	1.27909	3.21988	46.9169	1.16791e-07	0.000124115	M1C	Oligo
ZMIZ1	0.57794	6.29681	46.7634	1.20472e-07	0.000124115	M1C	Oligo
C2CD2	1.26794	4.0356	45.9433	1.42339e-07	0.000139978	M1C	Oligo
DTNA	0.479604	8.08259	45.5571	1.5407e-07	0.000144927	M1C	Oligo
ZIC1	1.66806	4.64531	44.9447	1.74831e-07	0.000150263	M1C	Oligo
EFR3B	0.589239	5.90723	44.8222	1.7933e-07	0.000150263	M1C	Oligo
RASGRF1	1.07999	6.96767	44.6318	1.86572e-07	0.000150263	M1C	Oligo
CHST2	2.25146	0.321073	44.6073	1.87525e-07	0.000150263	M1C	Oligo
SALL3	1.62045	2.08522	43.9017	2.17366e-07	0.000167954	M1C	Oligo
STK33	0.748031	4.15294	43.336	2.44937e-07	0.000178612	M1C	Oligo
HSPA1B	2.87652	3.87886	43.2836	2.47672e-07	0.000178612	M1C	Oligo
C5orf17	2.91304	4.06632	43.0312	2.61316e-07	0.000179865	M1C	Oligo
PDLIM2	1.1221	0.622813	42.9472	2.66035e-07	0.000179865	M1C	Oligo
HSPA1A	2.65777	4.40582	41.6091	3.54771e-07	0.00023259	M1C	Oligo
CHST8	1.11209	2.46377	40.761	4.27003e-07	0.000271712	M1C	Oligo
RAMP3	1.46837	2.13985	40.1728	4.86216e-07	0.000300551	M1C	Oligo
SGSM1	0.864269	5.67867	39.825	5.25309e-07	0.000315696	M1C	Oligo
STON2	0.985368	3.40785	39.2902	5.92075e-07	0.000346204	M1C	Oligo
ABCC8	1.23492	3.00368	38.8094	6.59858e-07	0.000375685	M1C	Oligo
ABCC1	0.793561	4.64124	37.9108	8.09738e-07	0.000449197	M1C	Oligo
RGMB	0.699388	2.0163	37.5574	8.78289e-07	0.000474833	M1C	Oligo
RNF180	0.681021	5.17567	37.0206	9.9452e-07	0.000512296	M1C	Oligo
ALDH3B1	0.804114	1.87955	36.3228	1.17068e-06	0.000589017	M1C	Oligo
CDK18	0.442315	8.84406	36.2156	1.20056e-06	0.000590323	M1C	Oligo
ENPP6	1.03232	6.16963	36.0743	1.24121e-06	0.000596745	M1C	Oligo
GPD1	0.770014	3.38724	35.6562	1.37031e-06	0.000644491	M1C	Oligo
LINC01896	1.16656	1.02113	34.7898	1.68571e-06	0.000775963	M1C	Oligo
CHRNA4	1.29647	-0.0217235	34.2867	1.90364e-06	0.000858026	M1C	Oligo
SAMD8	0.510543	6.21803	34.0637	2.0097e-06	0.000887343	M1C	Oligo
FGFR1	0.926165	3.3839	33.6816	2.20633e-06	0.000954679	M1C	Oligo
MYO1A	1.23605	-0.450536	33.4985	2.30775e-06	0.000969211	M1C	Oligo
CORO2B	0.489033	7.5296	33.3835	2.37394e-06	0.000969211	M1C	Oligo
RBMS1	0.613289	3.64517	33.3829	2.37431e-06	0.000969211	M1C	Oligo
HMGCLL1	0.99364	3.42406	33.1819	2.49495e-06	0.000999599	M1C	Oligo
ZIC4	2.32063	1.15828	62.2587	6.96527e-09	0.000150694	A9	Oligo
ZIC1	2.14295	4.64531	49.4778	7.02474e-08	0.000759902	A9	Oligo
ZIC4	2.48606	1.15828	54.5379	2.69714e-08	0.000583527	A24	Oligo
GPR158	1.58126	5.98872	86.0808	1.99747e-10	4.32152e-06	V1C	Oligo
DTNA	0.62041	8.08259	56.0502	2.04907e-08	0.000221658	V1C	Oligo
LINC00511	0.962431	5.47747	85.1329	2.26716e-10	4.90501e-06	S1C	Oligo
HIVEP3	0.67704	7.48228	57.9455	1.46205e-08	0.000158158	S1C	Oligo
DTNA	0.598772	8.08259	52.2479	4.12877e-08	0.000297753	S1C	Oligo

## Sheet: L5_ET
gene	logFC	logCPM	F	PValue	FDR	region	subclass
LINC02008	3.88046	7.47356	327.252	5.00263e-19	7.81211e-15	M1C	L5_ET
AC079098.1	3.90143	6.52469	192.625	1.43374e-15	1.11946e-11	M1C	L5_ET
TWIST2	4.20902	2.72683	129.838	8.39829e-13	4.37159e-09	M1C	L5_ET
MAML2	1.76852	6.22614	107.325	4.65035e-12	1.8155e-08	M1C	L5_ET
ARSJ	2.58869	3.8631	102.03	8.95426e-12	2.79659e-08	M1C	L5_ET
AC003985.1	4.75656	2.37083	130.946	1.95517e-11	5.08866e-08	M1C	L5_ET
AL590079.1	2.5471	3.42429	90.8741	3.89191e-11	8.27023e-08	M1C	L5_ET
TPK1	1.04313	7.08981	90.2585	4.2368e-11	8.27023e-08	M1C	L5_ET
GBE1	1.04509	5.73276	88.6622	5.29087e-11	9.18024e-08	M1C	L5_ET
LAMA2	1.94644	6.6228	80.938	1.61875e-10	2.52783e-07	M1C	L5_ET
KLRG2	3.01892	2.64245	83.9113	2.47838e-10	3.5184e-07	M1C	L5_ET
BTNL9	3.21279	3.30777	77.5347	2.71505e-10	3.53319e-07	M1C	L5_ET
ERVMER61-1	1.8621	6.36474	74.0714	4.67304e-10	5.6134e-07	M1C	L5_ET
LINC02424	3.54357	5.34801	72.6553	5.86467e-10	6.54162e-07	M1C	L5_ET
AC099753.1	2.09874	3.44465	71.214	7.41357e-10	7.30606e-07	M1C	L5_ET
AC128707.1	3.18094	6.33317	70.9227	7.77621e-10	7.30606e-07	M1C	L5_ET
AC003985.2	4.774	1.7257	99.4869	7.95357e-10	7.30606e-07	M1C	L5_ET
C22orf34	1.67977	4.77924	69.9665	9.10483e-10	7.89895e-07	M1C	L5_ET
COL5A2	1.5997	8.47116	68.6639	1.13145e-09	9.29929e-07	M1C	L5_ET
AC079949.2	2.42442	1.51753	68.1466	1.23438e-09	9.63806e-07	M1C	L5_ET
AC121154.1	2.80969	3.11994	66.6948	1.57988e-09	1.17483e-06	M1C	L5_ET
CCDC168	3.45206	3.0759	64.6647	2.24467e-09	1.59331e-06	M1C	L5_ET
LINC00922	2.92512	5.3363	63.1939	2.90857e-09	1.9748e-06	M1C	L5_ET
FP325330.3	2.17913	2.01107	62.6509	3.2038e-09	2.06676e-06	M1C	L5_ET
LUZP2	1.40993	7.67134	62.4706	3.30872e-09	2.06676e-06	M1C	L5_ET
PTPRK	1.41771	8.25307	62.1441	3.50808e-09	2.10701e-06	M1C	L5_ET
LINC01644	2.67106	2.07028	60.2227	4.97059e-09	2.74715e-06	M1C	L5_ET
AC138646.1	4.11046	1.67034	68.8141	4.98396e-09	2.74715e-06	M1C	L5_ET
OR51E2	2.12856	4.3945	60.0808	5.10165e-09	2.74715e-06	M1C	L5_ET
ZNF385D	1.31103	6.0029	58.3307	7.05574e-09	3.67275e-06	M1C	L5_ET
FAM83D	1.66615	3.39704	53.8566	1.66493e-08	8.38696e-06	M1C	L5_ET
MICA	1.26738	3.93046	53.0049	1.9705e-08	9.61604e-06	M1C	L5_ET
AL117329.1	1.67451	7.73446	52.3749	2.23452e-08	1.0574e-05	M1C	L5_ET
MCC	1.42359	5.01495	47.956	5.54763e-08	2.54799e-05	M1C	L5_ET
VIM	2.00579	1.82236	47.1507	6.58325e-08	2.92638e-05	M1C	L5_ET
ALDOC	2.16657	3.25555	47.0363	6.74626e-08	2.92638e-05	M1C	L5_ET
C15orf53	1.76386	5.55349	45.9468	8.53077e-08	3.60045e-05	M1C	L5_ET
CARD11	1.27117	3.89166	45.7694	8.86598e-08	3.64345e-05	M1C	L5_ET
FAM84B	1.7275	2.90995	45.5457	9.30843e-08	3.72719e-05	M1C	L5_ET
PCDH15	1.89911	8.95997	45.2726	9.88079e-08	3.85746e-05	M1C	L5_ET
EYS	1.4015	6.93965	45.1469	1.01564e-07	3.86836e-05	M1C	L5_ET
PROS1	1.41814	6.39487	44.4394	1.18688e-07	4.41293e-05	M1C	L5_ET
LPIN2	0.759629	5.0572	44.252	1.2372e-07	4.49304e-05	M1C	L5_ET
NEFH	1.83259	6.07813	43.8476	1.35362e-07	4.80411e-05	M1C	L5_ET
TRIM22	1.74434	3.57157	43.3988	1.49652e-07	5.19327e-05	M1C	L5_ET
MIR4500HG	1.49219	6.33979	42.011	2.04908e-07	6.95617e-05	M1C	L5_ET
SLC30A8	1.68278	4.40125	41.5816	2.26102e-07	7.51235e-05	M1C	L5_ET
VAV2	1.42599	4.87134	41.2136	2.46116e-07	7.95953e-05	M1C	L5_ET
VWC2	2.00747	5.93178	41.1502	2.49755e-07	7.95953e-05	M1C	L5_ET
CUBN	0.930434	5.33113	40.6071	2.83313e-07	8.84842e-05	M1C	L5_ET
LINC01102	1.23293	5.22893	39.8096	3.41529e-07	0.000104575	M1C	L5_ET
PKN2-AS1	1.72067	8.49163	39.6932	3.51033e-07	0.000105418	M1C	L5_ET
HSPA8	1.6712	5.00274	39.3994	3.76291e-07	0.000110871	M1C	L5_ET
ITGA7	1.20076	5.54684	39.1673	3.97609e-07	0.000114983	M1C	L5_ET
LINC01630	1.20513	4.25304	38.9582	4.17915e-07	0.000118657	M1C	L5_ET
POU3F3	1.04632	3.54234	38.3902	4.78802e-07	0.000129816	M1C	L5_ET
DCC	1.27234	6.18058	38.3612	4.82156e-07	0.000129816	M1C	L5_ET
AC084365.1	2.47543	2.58413	39.2484	5.77226e-07	0.000152779	M1C	L5_ET
AC026746.1	1.78196	3.7065	37.364	6.13931e-07	0.000155959	M1C	L5_ET
LPIN3	1.6605	2.09957	37.329	6.19202e-07	0.000155959	M1C	L5_ET
KCNC2	1.67083	7.61643	36.9757	6.75143e-07	0.00016735	M1C	L5_ET
OSBPL3	0.911727	7.98513	36.1286	8.32265e-07	0.000201783	M1C	L5_ET
GAPDH	1.90493	3.76594	35.8196	8.98871e-07	0.000212678	M1C	L5_ET
AC007611.1	0.902315	4.14034	35.4583	9.83969e-07	0.000229338	M1C	L5_ET
AL139327.2	2.894	2.47498	38.4339	1.06843e-06	0.000241806	M1C	L5_ET
MUM1L1	1.43788	4.31789	34.8137	1.15772e-06	0.000258271	M1C	L5_ET
AC013546.1	1.80303	3.00518	34.1186	1.38213e-06	0.000303991	M1C	L5_ET
ITGA8	1.50919	5.61045	34.006	1.42261e-06	0.000308549	M1C	L5_ET
LINC02232	2.49258	4.11868	33.8665	1.47451e-06	0.000315425	M1C	L5_ET
PMEPA1	1.7523	2.27739	33.7067	1.53647e-06	0.000319913	M1C	L5_ET
DCN	2.68334	3.46792	33.1549	1.77253e-06	0.000364209	M1C	L5_ET
YBX3	2.00441	2.73368	34.3338	1.8269e-06	0.000370504	M1C	L5_ET
CDK18	1.47515	2.90509	32.6102	2.04354e-06	0.000409128	M1C	L5_ET
TUBB4A	1.65517	3.85879	32.4417	2.13603e-06	0.000418186	M1C	L5_ET
LINC01965	1.38787	4.54629	32.4223	2.14693e-06	0.000418186	M1C	L5_ET
AC129807.1	1.68445	3.25727	32.3367	2.19591e-06	0.000418186	M1C	L5_ET
FTH1	0.874	4.13252	32.2081	2.27164e-06	0.000426204	M1C	L5_ET
CALM3	1.55423	6.16888	32.1733	2.29259e-06	0.000426204	M1C	L5_ET
ADGRG6	1.83707	4.67762	31.5912	2.6756e-06	0.000484732	M1C	L5_ET
AL354702.2	1.29108	2.79688	31.5564	2.70054e-06	0.000484732	M1C	L5_ET
DDX60	0.864121	4.11524	31.2406	2.93859e-06	0.000515829	M1C	L5_ET
LINC01685	0.788313	4.34395	31.2389	2.93986e-06	0.000515829	M1C	L5_ET
ESAM	1.57957	3.05044	31.1144	3.03977e-06	0.000527434	M1C	L5_ET
ARHGAP10	0.858798	6.08008	31.0293	3.11018e-06	0.00053372	M1C	L5_ET
LINC00898	2.79184	1.28315	31.8919	3.35091e-06	0.00056878	M1C	L5_ET
DNAJC22	2.82354	1.68434	33.0533	3.59219e-06	0.000593197	M1C	L5_ET
KCNA2	0.92336	5.97576	30.4792	3.60872e-06	0.000593197	M1C	L5_ET
TEX26	1.3245	3.39486	30.3315	3.75652e-06	0.000611061	M1C	L5_ET
SMOC2	1.442	3.15929	30.2734	3.8164e-06	0.000614401	M1C	L5_ET
MAP1A	1.23452	6.58681	30.1368	3.9613e-06	0.000631221	M1C	L5_ET
PCP4	0.967557	5.52471	29.9973	4.11525e-06	0.000636603	M1C	L5_ET
TMTC2	0.978706	8.75741	29.9503	4.16853e-06	0.000636603	M1C	L5_ET
EMB	1.02	5.42249	29.9418	4.17823e-06	0.000636603	M1C	L5_ET
BAALC-AS2	1.38374	3.29384	29.9403	4.17995e-06	0.000636603	M1C	L5_ET
EPHB2	0.711646	6.42921	29.8885	4.23967e-06	0.000636603	M1C	L5_ET
NEFM	1.62751	6.99408	29.6596	4.51478e-06	0.000665121	M1C	L5_ET
NRP1	1.07353	8.1138	29.5733	4.62338e-06	0.000668421	M1C	L5_ET
AC111006.1	1.23397	4.89657	29.5299	4.67898e-06	0.000668421	M1C	L5_ET
AL354994.1	2.26863	3.62428	29.518	4.69446e-06	0.000668421	M1C	L5_ET
Z82186.1	1.54449	2.38895	29.5072	4.70839e-06	0.000668421	M1C	L5_ET
PDZRN4	1.10408	5.82178	29.4158	4.82882e-06	0.000679341	M1C	L5_ET
KCNJ6	0.656472	7.6288	29.3203	4.958e-06	0.000691287	M1C	L5_ET
SLC35F3	0.858934	9.67383	29.231	5.08216e-06	0.000702327	M1C	L5_ET
AJ009632.1	2.36123	2.16939	30.1913	5.18876e-06	0.000710769	M1C	L5_ET
CRTAC1	0.758925	5.89081	28.9179	5.54405e-06	0.000752834	M1C	L5_ET
CENPF	1.73586	2.28376	28.2345	6.71441e-06	0.000896173	M1C	L5_ET
PCDHGC5	1.52683	2.26678	28.1148	6.94508e-06	0.000911381	M1C	L5_ET
BAALC	0.729112	5.64807	28.014	7.14593e-06	0.000929923	M1C	L5_ET
PTPN14	1.10188	5.48884	27.9562	7.26375e-06	0.000937444	M1C	L5_ET
MCM6	0.99016	3.84155	27.8138	7.56302e-06	0.000968066	M1C	L5_ET
NRGN	0.799937	6.2881	27.7154	7.77748e-06	0.000973712	M1C	L5_ET
GNAS	0.779711	5.83077	27.6994	7.81304e-06	0.000973712	M1C	L5_ET
TSC22D3	1.237	2.5834	27.6796	7.85721e-06	0.000973712	M1C	L5_ET
ACTB	1.2495	5.21505	27.5754	8.09373e-06	0.000985646	M1C	L5_ET
IRGQ	0.976742	3.56736	27.5545	8.14218e-06	0.000985646	M1C	L5_ET
SEMA3E	2.56496	4.30835	87.1351	6.56197e-11	1.02472e-06	A9	L5_ET
RREB1	2.44847	5.19605	82.1107	1.35942e-10	1.06144e-06	A9	L5_ET
MIR548XHG	3.01654	3.8791	65.3709	1.98488e-09	1.0332e-05	A9	L5_ET
TSHZ1	1.06039	5.33168	42.6266	1.78117e-07	0.000695369	A9	L5_ET
GRIK1	2.30849	6.34817	48.0579	5.42954e-08	0.000481396	AnG	L5_ET
AL021396.1	2.77242	2.04168	46.8169	7.07084e-08	0.000481396	AnG	L5_ET
FAM160A1	2.57046	5.39937	62.3724	3.36737e-09	5.25849e-05	A1C	L5_ET
LINC01505	2.55381	6.8909	56.3445	1.02738e-08	8.0218e-05	A1C	L5_ET
AC021594.2	3.66178	3.90854	91.0207	9.67424e-11	1.1688e-06	A24	L5_ET
RREB1	2.43633	5.19605	81.462	1.49693e-10	1.1688e-06	A24	L5_ET
GNG2	1.36142	5.34731	72.5046	6.00923e-10	3.128e-06	A24	L5_ET
EMID1	1.99955	3.13539	69.328	1.01246e-09	3.40212e-06	A24	L5_ET
GABRQ	4.04787	3.79258	73.5633	1.0893e-09	3.40212e-06	A24	L5_ET
RASAL1	2.14658	4.49742	64.0564	2.49739e-09	6.45487e-06	A24	L5_ET
COL5A2	1.90863	8.47116	63.2233	2.89345e-09	6.45487e-06	A24	L5_ET
RIPOR2	1.41275	6.0984	61.6794	3.81407e-09	7.44506e-06	A24	L5_ET
IQCJ-SCHIP1	1.85505	10.014	58.0237	7.47357e-09	1.16707e-05	A24	L5_ET
STUM	2.36715	3.44674	53.8809	1.65701e-08	2.35235e-05	A24	L5_ET
CMTM8	2.0304	5.23122	52.3344	2.25275e-08	2.84628e-05	A24	L5_ET
LINC02232	3.34483	4.11868	51.5396	2.64373e-08	2.84628e-05	A24	L5_ET
AC008574.1	2.76707	5.74546	51.3996	2.71978e-08	2.84628e-05	A24	L5_ET
CCDC191	0.896164	6.09841	51.3739	2.73401e-08	2.84628e-05	A24	L5_ET
PCDH17	1.79272	6.04023	49.9581	3.65199e-08	3.35468e-05	A24	L5_ET
GNG12	2.09826	1.58369	48.6375	4.80616e-08	4.16961e-05	A24	L5_ET
CFAP44	0.990191	5.59963	47.0169	6.77423e-08	5.5677e-05	A24	L5_ET
LINC00607	2.51442	3.41342	46.2601	7.97146e-08	6.22411e-05	A24	L5_ET
ADAMTSL1	2.53453	5.85902	45.794	8.81862e-08	6.46712e-05	A24	L5_ET
CHD3	1.04185	5.54872	45.4744	9.4544e-08	6.46712e-05	A24	L5_ET
ATP6V1C2	1.54602	5.5591	45.4403	9.52509e-08	6.46712e-05	A24	L5_ET
GCNT1	1.10154	3.99409	45.073	1.03223e-07	6.53232e-05	A24	L5_ET
LYPD1	2.27262	2.42275	45.0137	1.04577e-07	6.53232e-05	A24	L5_ET
KCNK13	1.8646	3.74291	43.703	1.39801e-07	8.39666e-05	A24	L5_ET
DIAPH3	1.36845	3.33926	43.1551	1.58076e-07	9.14266e-05	A24	L5_ET
KCNG2	1.61823	3.93982	42.9386	1.65981e-07	9.25701e-05	A24	L5_ET
SRGAP1	1.53194	4.93151	42.3908	1.87911e-07	0.000101187	A24	L5_ET
CADM1	1.21948	9.01207	42.1941	1.96518e-07	0.000102294	A24	L5_ET
ITGA6	1.78395	4.63764	41.955	2.07547e-07	0.00010455	A24	L5_ET
CALN1	1.72121	8.0633	41.7027	2.19899e-07	0.000107311	A24	L5_ET
NTSR1	1.48595	3.13858	41.1566	2.49381e-07	0.00011801	A24	L5_ET
PSRC1	2.02187	2.41856	40.1437	3.15727e-07	0.000145011	A24	L5_ET
RUNX1T1	1.39948	5.97325	39.159	3.98397e-07	0.000177753	A24	L5_ET
MEIS3	1.87539	4.69355	38.8733	4.26465e-07	0.000184991	A24	L5_ET
ABO	2.64005	2.05143	38.3125	4.87833e-07	0.000205892	A24	L5_ET
PKN1	1.13772	3.40802	37.95	5.32441e-07	0.000218805	A24	L5_ET
GRIK4	1.33453	7.09075	37.3165	6.21087e-07	0.000240407	A24	L5_ET
NEUROD6	2.43215	2.66114	36.2161	8.14369e-07	0.000284256	A24	L5_ET
NRP2	1.48992	3.83744	36.1926	8.19128e-07	0.000284256	A24	L5_ET
MTA3	0.6636	7.20038	36.0587	8.46858e-07	0.00028749	A24	L5_ET
PPFIBP2	1.65986	4.37895	34.9652	1.11415e-06	0.000362469	A24	L5_ET
PDZRN4	1.45415	5.82178	34.3891	1.28974e-06	0.000405109	A24	L5_ET
FRMD6	1.14479	5.49487	34.344	1.30469e-06	0.000405109	A24	L5_ET
FAM110C	2.61265	1.59614	33.5469	1.6012e-06	0.000472922	A24	L5_ET
HS3ST4	1.78456	5.49071	33.5376	1.60507e-06	0.000472922	A24	L5_ET
HRK	1.18007	4.02167	33.3036	1.70535e-06	0.000493161	A24	L5_ET
DNAH6	1.72353	6.42938	33.1503	1.77462e-06	0.000494865	A24	L5_ET
AC245041.2	1.75783	2.76661	32.812	1.93835e-06	0.000521885	A24	L5_ET
CCBE1	1.8483	7.15169	32.5315	2.08621e-06	0.000542121	A24	L5_ET
ITGA9	0.966138	6.4965	32.3929	2.16365e-06	0.000542121	A24	L5_ET
CPNE8	1.63772	6.86581	32.3633	2.18058e-06	0.000542121	A24	L5_ET
TOX3	2.40038	3.2128	32.347	2.18993e-06	0.000542121	A24	L5_ET
C1QL3	1.77832	3.52279	32.1846	2.28575e-06	0.000542121	A24	L5_ET
ARGLU1	0.669778	7.96969	31.9747	2.4163e-06	0.000563178	A24	L5_ET
LRP2	1.54632	5.587	31.5497	2.70538e-06	0.000610581	A24	L5_ET
CACNB2	1.06696	7.48929	31.1139	3.04021e-06	0.00064515	A24	L5_ET
CLMN	1.26797	3.67332	31.0738	3.07317e-06	0.00064515	A24	L5_ET
RAI14	1.40318	3.73696	31.0256	3.11323e-06	0.00064515	A24	L5_ET
MIR137HG	1.01293	7.56695	30.994	3.13982e-06	0.00064515	A24	L5_ET
LINC02301	1.05054	2.8779	30.8329	3.27921e-06	0.000657395	A24	L5_ET
BX005019.1	1.21753	3.24283	30.7386	3.36383e-06	0.000657395	A24	L5_ET
AL158058.1	0.902841	5.25469	30.516	3.57282e-06	0.000680079	A24	L5_ET
AC092691.1	1.62503	9.43709	30.3002	3.78866e-06	0.00069827	A24	L5_ET
LINC02082	2.18903	3.08358	30.2885	3.80078e-06	0.00069827	A24	L5_ET
GHR	1.43949	6.0743	30.0262	4.0828e-06	0.00074136	A24	L5_ET
LINC01090	1.57409	6.3307	29.9147	4.20937e-06	0.000755558	A24	L5_ET
SIK1	1.74568	2.09791	29.6199	4.56444e-06	0.00080998	A24	L5_ET
TMC5	1.35038	3.31255	29.4279	4.8127e-06	0.00084444	A24	L5_ET
SYT17	1.31432	5.91374	29.2323	5.0803e-06	0.000871803	A24	L5_ET
RAB3IP	0.923182	4.92166	29.1552	5.19008e-06	0.00087509	A24	L5_ET
Z94721.1	0.970389	3.98449	29.1048	5.26329e-06	0.00087509	A24	L5_ET
FFAR4	2.06852	1.42577	29.1018	5.26757e-06	0.00087509	A24	L5_ET
CEP112	0.7856	7.90558	28.9799	5.44918e-06	0.0008864	A24	L5_ET
LSAMP	1.34343	11.0132	28.7362	5.83239e-06	0.000929374	A24	L5_ET
BSPRY	1.41038	2.65792	28.6942	5.90133e-06	0.000930069	A24	L5_ET
SYT9	1.08876	4.13133	28.5821	6.08943e-06	0.000930069	A24	L5_ET
DCHS2	1.51172	6.76344	28.5697	6.11074e-06	0.000930069	A24	L5_ET
AC009041.2	1.27732	5.32602	28.5558	6.13455e-06	0.000930069	A24	L5_ET
PNMA5	2.45267	1.18135	28.5068	6.21944e-06	0.000933873	A24	L5_ET
ANKRD30B	1.87418	5.27473	28.294	6.60283e-06	0.000981999	A24	L5_ET
DAB1	1.03437	9.48463	28.2064	6.76783e-06	0.000987002	A24	L5_ET
SHISA9	1.86299	6.31287	28.175	6.82806e-06	0.000987002	A24	L5_ET
LINC01320	2.47134	4.21384	28.1735	6.83094e-06	0.000987002	A24	L5_ET
MAP7	0.605844	7.90528	28.1434	6.8893e-06	0.000987002	A24	L5_ET
ZNF528	1.16338	4.18916	28.0899	6.99403e-06	0.000992898	A24	L5_ET
RORB	5.98801	4.61223	532.309	2.3481e-22	3.6668e-18	V1C	L5_ET
TRPC3	5.99757	2.61269	292.752	2.77268e-18	2.10691e-14	V1C	L5_ET
ADAMTS17	4.31914	4.4988	285.587	4.04761e-18	2.10691e-14	V1C	L5_ET
SLC24A4	4.31714	3.76814	269.639	9.69633e-18	3.78545e-14	V1C	L5_ET
AL589740.1	2.72827	5.62778	228.895	1.13495e-16	3.54469e-13	V1C	L5_ET
CUX1	2.70814	7.03225	216.539	2.58261e-16	6.21674e-13	V1C	L5_ET
POU6F2	3.63498	6.28157	215.426	2.7867e-16	6.21674e-13	V1C	L5_ET
PELI2	3.39689	3.82145	207.85	4.71986e-16	9.21317e-13	V1C	L5_ET
ABI3BP	3.5929	3.73202	191.988	1.50439e-15	2.61028e-12	V1C	L5_ET
STAC	5.09565	3.53144	184.591	2.65711e-15	3.89347e-12	V1C	L5_ET
MET	4.80712	2.21683	184.187	2.74258e-15	3.89347e-12	V1C	L5_ET
PDZRN3	3.32571	4.7961	181.28	3.44929e-15	4.48868e-12	V1C	L5_ET
RORA	2.0584	8.85325	179.424	3.99967e-15	4.74701e-12	V1C	L5_ET
TSPAN9	2.54179	4.4721	177.853	4.53813e-15	4.74701e-12	V1C	L5_ET
ANK1	3.46805	4.50596	177.794	4.55976e-15	4.74701e-12	V1C	L5_ET
AC109466.1	2.86705	5.35588	162.355	1.66387e-14	1.62394e-11	V1C	L5_ET
RPS6KA2	2.68297	5.27981	158.927	2.249e-14	2.06591e-11	V1C	L5_ET
CUX2	3.95981	5.54563	154.478	3.35216e-14	2.90819e-11	V1C	L5_ET
EPHA3	3.18473	4.67668	152.025	4.19473e-14	3.39891e-11	V1C	L5_ET
CPNE9	3.07391	3.64234	151.622	4.35311e-14	3.39891e-11	V1C	L5_ET
VIPR2	3.84664	1.9253	147.924	6.14317e-14	4.36053e-11	V1C	L5_ET
NCALD	3.42478	6.09013	143.42	9.43462e-14	6.4057e-11	V1C	L5_ET
DOK5	3.34837	3.99532	141.559	1.13016e-13	7.23277e-11	V1C	L5_ET
TNNT2	6.84695	1.13278	151.012	1.15791e-13	7.23277e-11	V1C	L5_ET
PRKG1	3.21435	5.89055	137.288	1.72302e-13	1.03487e-10	V1C	L5_ET
FSTL1	3.51494	2.89391	135.203	2.12504e-13	1.22906e-10	V1C	L5_ET
GLDN	4.46988	2.79263	134.256	2.33943e-13	1.30473e-10	V1C	L5_ET
ANKRD44	2.11551	5.50187	126.674	5.15374e-13	2.7752e-10	V1C	L5_ET
MAML3	2.89539	3.78391	126.335	5.34341e-13	2.78143e-10	V1C	L5_ET
PAK5	1.4706	6.98681	124.074	6.81593e-13	3.43347e-10	V1C	L5_ET
SPATS2L	2.95759	3.39568	122.554	8.04327e-13	3.92512e-10	V1C	L5_ET
NREP	2.41461	4.39276	120.538	1.00437e-12	4.75282e-10	V1C	L5_ET
GOLIM4	3.33913	2.64861	119.502	1.12716e-12	5.03605e-10	V1C	L5_ET
NEAT1	3.89379	6.94588	119.489	1.12873e-12	5.03605e-10	V1C	L5_ET
AC008415.1	2.71328	4.1425	116.938	1.50436e-12	6.23778e-10	V1C	L5_ET
IL1RAPL2	2.46109	5.22109	116.867	1.51652e-12	6.23778e-10	V1C	L5_ET
SLC16A10	2.9393	3.30233	116.859	1.5179e-12	6.23778e-10	V1C	L5_ET
CNTN5	3.4647	8.87294	114.181	2.06352e-12	8.26254e-10	V1C	L5_ET
RNF144A	1.3294	7.48545	113.432	2.2509e-12	8.78753e-10	V1C	L5_ET
ZNF385D	2.17537	6.0029	109.554	3.55529e-12	1.31985e-09	V1C	L5_ET
GRIA4	2.6151	7.16591	109.198	3.71003e-12	1.31985e-09	V1C	L5_ET
EEPD1	1.50947	5.03919	100.412	1.09962e-11	3.81593e-09	V1C	L5_ET
CPNE4	2.16652	6.75119	99.8943	1.17489e-11	3.98849e-09	V1C	L5_ET
SHISA6	1.32716	6.81387	99.6306	1.21532e-11	4.03798e-09	V1C	L5_ET
THSD7A	3.03707	4.17203	99.2725	1.27263e-11	4.14027e-09	V1C	L5_ET
LAMA3	2.83326	4.64913	97.9231	1.51555e-11	4.82997e-09	V1C	L5_ET
STK33	2.04121	4.22888	97.4223	1.61783e-11	5.05282e-09	V1C	L5_ET
TGFB2	2.02282	3.44843	97.1424	1.67816e-11	5.13847e-09	V1C	L5_ET
FOXP2	2.79281	3.89807	96.1762	1.90535e-11	5.72192e-09	V1C	L5_ET
FHOD3	1.22279	8.36497	95.0679	2.20669e-11	6.50183e-09	V1C	L5_ET
LHFPL3	2.70456	5.18324	93.7356	2.63715e-11	7.62625e-09	V1C	L5_ET
BRINP1	1.56648	7.83643	93.1317	2.8608e-11	8.12259e-09	V1C	L5_ET
EPHA4	1.56674	7.44242	91.7529	3.45014e-11	9.62097e-09	V1C	L5_ET
LIN7A	1.4601	6.13022	90.8972	3.87955e-11	1.06286e-08	V1C	L5_ET
PHLDB2	3.02671	2.85334	90.4697	4.11495e-11	1.10791e-08	V1C	L5_ET
MEF2A	1.31517	7.0913	85.7386	8.00936e-11	2.08457e-08	V1C	L5_ET
RUNX2	2.53327	3.52616	85.3973	8.41219e-11	2.15352e-08	V1C	L5_ET
ANXA1	5.1704	0.632302	85.1542	8.71216e-11	2.19434e-08	V1C	L5_ET
AC106894.1	2.06718	3.9864	83.965	1.03521e-10	2.5259e-08	V1C	L5_ET
EPHB1	1.49873	6.90323	83.388	1.12626e-10	2.70581e-08	V1C	L5_ET
USH2A	1.52007	5.65187	82.7508	1.23677e-10	2.88012e-08	V1C	L5_ET
COL19A1	2.581	5.67784	82.6561	1.25415e-10	2.88012e-08	V1C	L5_ET
ST8SIA4	3.65848	2.51431	81.6715	1.45098e-10	3.21499e-08	V1C	L5_ET
ALDH1A1	3.05577	2.62025	81.6218	1.46173e-10	3.21499e-08	V1C	L5_ET
BARD1	3.72454	1.77905	80.9872	1.60689e-10	3.46606e-08	V1C	L5_ET
LINC01524	2.5178	2.98326	79.9245	1.88518e-10	3.9252e-08	V1C	L5_ET
MSRB3	1.73305	4.52376	79.2628	2.0839e-10	4.28186e-08	V1C	L5_ET
PDE7B	3.20607	4.48402	78.8724	2.21146e-10	4.48495e-08	V1C	L5_ET
CDH12	2.01688	8.27872	78.6802	2.27727e-10	4.55921e-08	V1C	L5_ET
KCTD16	1.94626	7.02991	78.565	2.31768e-10	4.58138e-08	V1C	L5_ET
BACE2	1.73384	4.41354	78.4572	2.35624e-10	4.59938e-08	V1C	L5_ET
KDM7A	1.45711	4.81424	77.9931	2.53e-10	4.87759e-08	V1C	L5_ET
SYN3	1.90038	7.2253	76.0893	3.39844e-10	6.39397e-08	V1C	L5_ET
DCC	2.1427	6.18058	75.888	3.50719e-10	6.52003e-08	V1C	L5_ET
ADARB1	1.0429	6.1698	73.7255	4.93825e-10	8.86387e-08	V1C	L5_ET
FAM19A2	2.62644	7.8092	73.493	5.12537e-10	9.09521e-08	V1C	L5_ET
TGFBR1	3.8333	1.80886	73.3632	5.23314e-10	9.18209e-08	V1C	L5_ET
KCNH8	2.74723	3.30188	72.747	5.77852e-10	1.00264e-07	V1C	L5_ET
PXDN	2.34976	2.13265	71.874	6.65639e-10	1.14227e-07	V1C	L5_ET
LINC00504	2.71254	4.52961	70.8506	7.86889e-10	1.33566e-07	V1C	L5_ET
SYT13	3.8884	1.98248	70.6243	8.16732e-10	1.37141e-07	V1C	L5_ET
RALGAPA2	0.945056	7.3466	69.4958	9.84535e-10	1.55298e-07	V1C	L5_ET
DCBLD2	1.45898	4.72841	69.4023	9.99981e-10	1.56157e-07	V1C	L5_ET
TMEM145	2.7574	2.77589	68.7991	1.10608e-09	1.69338e-07	V1C	L5_ET
CACNG5	3.45451	1.42701	68.6588	1.13242e-09	1.71687e-07	V1C	L5_ET
NXPH1	3.13524	3.40841	68.3896	1.18483e-09	1.77907e-07	V1C	L5_ET
AL365255.1	2.91708	3.57339	67.8121	1.30618e-09	1.92427e-07	V1C	L5_ET
AC005699.1	2.16257	3.48654	67.7389	1.32247e-09	1.93006e-07	V1C	L5_ET
EDIL3	1.29484	7.02798	67.6615	1.33994e-09	1.93745e-07	V1C	L5_ET
AC131211.1	7.14026	0.310704	101.957	1.61883e-09	2.31924e-07	V1C	L5_ET
SLC1A2	1.49554	5.30944	65.8109	1.83925e-09	2.5491e-07	V1C	L5_ET
NTNG1	1.2041	8.95246	65.666	1.88594e-09	2.5834e-07	V1C	L5_ET
TANC1	2.10281	3.31896	65.2852	2.01463e-09	2.73569e-07	V1C	L5_ET
VAV3	2.73565	6.29646	65.0168	2.11092e-09	2.81745e-07	V1C	L5_ET
ROR1	2.53845	3.51797	63.7678	2.62768e-09	3.47745e-07	V1C	L5_ET
PPFIBP1	2.53535	5.27042	63.6802	2.66859e-09	3.50191e-07	V1C	L5_ET
PLCXD3	2.92762	2.43386	63.5769	2.71777e-09	3.51584e-07	V1C	L5_ET
PLAGL1	1.83174	5.26068	62.4667	3.31101e-09	4.16974e-07	V1C	L5_ET
RSPO2	2.45434	4.35064	62.1275	3.51853e-09	4.39563e-07	V1C	L5_ET
GALNT14	1.39939	5.92987	60.2536	4.94254e-09	5.89181e-07	V1C	L5_ET
MGST2	2.46833	2.5748	60.0385	5.1414e-09	6.0367e-07	V1C	L5_ET
HTR2A	3.53746	3.72445	59.5777	5.59653e-09	6.52179e-07	V1C	L5_ET
PLPP4	2.59626	3.6839	59.5376	5.63807e-09	6.52179e-07	V1C	L5_ET
MGAT5B	2.26383	3.6665	59.2795	5.91366e-09	6.74071e-07	V1C	L5_ET
SRGAP3	0.635334	7.86708	58.6518	6.64511e-09	7.35958e-07	V1C	L5_ET
PLD1	1.80753	4.94952	58.2524	7.15988e-09	7.84083e-07	V1C	L5_ET
GRAMD2B	3.04454	2.89913	58.0072	7.4968e-09	8.07379e-07	V1C	L5_ET
STARD4-AS1	1.94712	3.72475	57.5831	8.1197e-09	8.68475e-07	V1C	L5_ET
MKNK1	1.07392	5.30317	56.8582	9.31481e-09	9.89524e-07	V1C	L5_ET
CAMK4	1.81328	4.75267	56.7195	9.56392e-09	1.00912e-06	V1C	L5_ET
CHRM2	6.87659	0.231944	72.0091	1.0871e-08	1.12025e-06	V1C	L5_ET
ARHGAP10	1.43251	6.08008	55.6093	1.18322e-08	1.19645e-06	V1C	L5_ET
KCTD8	2.88182	7.02525	55.2988	1.25639e-08	1.24907e-06	V1C	L5_ET
TRHDE	3.77947	7.11654	55.2685	1.26379e-08	1.24907e-06	V1C	L5_ET
AC098829.1	3.38906	6.87028	54.838	1.37394e-08	1.33656e-06	V1C	L5_ET
BICD1	0.771542	8.73378	54.7464	1.39869e-08	1.34827e-06	V1C	L5_ET
ERVMER61-1	2.02875	6.36474	54.6055	1.43763e-08	1.3773e-06	V1C	L5_ET
AL139383.1	1.65993	4.89066	53.9059	1.64887e-08	1.55113e-06	V1C	L5_ET
PHACTR2	1.95679	6.36509	53.5393	1.77247e-08	1.65742e-06	V1C	L5_ET
GLCCI1	1.0741	6.6146	52.6653	2.10845e-08	1.94826e-06	V1C	L5_ET
TNS1	2.40313	4.22401	52.2551	2.28887e-08	2.10253e-06	V1C	L5_ET
RASSF3	2.19442	3.19702	51.8757	2.47028e-08	2.24279e-06	V1C	L5_ET
PDIA5	1.8274	4.38052	51.7844	2.51617e-08	2.27125e-06	V1C	L5_ET
ST3GAL6	1.26916	5.57617	51.6932	2.56292e-08	2.30015e-06	V1C	L5_ET
SPOCK1	1.29705	8.31743	51.3607	2.74133e-08	2.42738e-06	V1C	L5_ET
AFF2	1.26503	5.24737	51.3427	2.75133e-08	2.42738e-06	V1C	L5_ET
SH3RF2	2.60379	2.59251	51.1344	2.87023e-08	2.50543e-06	V1C	L5_ET
GABRG3	1.28161	8.1164	51.1316	2.87187e-08	2.50543e-06	V1C	L5_ET
SNCAIP	3.19681	1.5414	50.8861	3.01905e-08	2.61919e-06	V1C	L5_ET
PLEKHH2	2.93446	3.00748	50.818	3.0613e-08	2.64117e-06	V1C	L5_ET
ZBTB20	1.30812	5.95933	49.991	3.62734e-08	3.09533e-06	V1C	L5_ET
ERBB4	2.10443	5.44311	49.4798	4.03182e-08	3.42178e-06	V1C	L5_ET
MMS22L	1.42442	3.9456	49.233	4.24397e-08	3.58237e-06	V1C	L5_ET
CA10	2.13452	7.25532	49.0889	4.37332e-08	3.67171e-06	V1C	L5_ET
SLC35F4	2.05328	4.09973	48.9699	4.48324e-08	3.74387e-06	V1C	L5_ET
KCNAB3	1.84399	3.93998	48.9003	4.54892e-08	3.77851e-06	V1C	L5_ET
GRK5	1.2747	4.19257	46.863	7.00136e-08	5.60683e-06	V1C	L5_ET
AC246817.1	2.65227	2.79693	46.4619	7.63174e-08	6.0496e-06	V1C	L5_ET
OLFM2	1.75031	4.71842	46.3461	7.82476e-08	6.14027e-06	V1C	L5_ET
SLC24A2	1.58515	8.31792	46.3034	7.89724e-08	6.16616e-06	V1C	L5_ET
KCNH5	2.04448	4.45952	46.0881	8.27352e-08	6.396e-06	V1C	L5_ET
SAMD5	2.60397	5.40791	45.8288	8.75225e-08	6.66438e-06	V1C	L5_ET
GAB1	1.9628	4.8235	45.7853	8.83537e-08	6.66438e-06	V1C	L5_ET
SLC30A3	2.31724	2.8284	45.7638	8.87673e-08	6.66438e-06	V1C	L5_ET
SLC24A3	2.80776	4.40489	45.0769	1.03136e-07	7.66936e-06	V1C	L5_ET
SEMA5B	2.93038	2.78602	44.7211	1.1153e-07	8.25428e-06	V1C	L5_ET
FAM110B	1.49782	4.55092	44.624	1.13944e-07	8.39316e-06	V1C	L5_ET
MALRD1	1.83225	5.52606	44.5127	1.16781e-07	8.56172e-06	V1C	L5_ET
NPC1	1.06728	4.86082	44.2901	1.22678e-07	8.87389e-06	V1C	L5_ET
OSBP2	0.647518	7.74631	44.0655	1.28951e-07	9.2797e-06	V1C	L5_ET
GRIN2D	1.88687	3.68049	43.6644	1.41013e-07	1.00093e-05	V1C	L5_ET
FBXO32	1.34125	4.93384	43.5822	1.43628e-07	1.01488e-05	V1C	L5_ET
PPP2R2B	0.620975	9.73444	43.5098	1.45976e-07	1.02683e-05	V1C	L5_ET
UXS1	0.746166	6.44736	43.2486	1.54788e-07	1.07909e-05	V1C	L5_ET
LYSMD4	1.47487	3.71672	43.2029	1.56385e-07	1.08538e-05	V1C	L5_ET
FNDC5	2.95267	1.29325	42.943	1.65817e-07	1.14575e-05	V1C	L5_ET
ADGRF2	5.35789	0.404132	48.6134	1.70115e-07	1.17027e-05	V1C	L5_ET
LAMA4	2.07571	3.85024	42.5518	1.81165e-07	1.23541e-05	V1C	L5_ET
TRIM54	2.61386	2.01266	42.5324	1.81964e-07	1.23546e-05	V1C	L5_ET
LINC01482	1.96108	3.65202	42.4868	1.83855e-07	1.23754e-05	V1C	L5_ET
LHX2	3.11043	1.24129	42.2007	1.96225e-07	1.30394e-05	V1C	L5_ET
MMP16	0.917549	7.0807	42.1182	1.99949e-07	1.32305e-05	V1C	L5_ET
AFF1	1.15003	6.13177	41.8725	2.11503e-07	1.38775e-05	V1C	L5_ET
BTBD11	1.48475	3.75965	41.8274	2.13699e-07	1.39628e-05	V1C	L5_ET
TENM4	1.314	8.96348	41.2205	2.45723e-07	1.5922e-05	V1C	L5_ET
MARCH3	1.56727	3.31525	41.146	2.49994e-07	1.60655e-05	V1C	L5_ET
HGF	3.24854	1.39932	41.0848	2.53557e-07	1.62277e-05	V1C	L5_ET
PARP4	1.98937	2.87698	40.9483	2.61705e-07	1.66808e-05	V1C	L5_ET
EDNRA	2.24754	2.64441	40.4643	2.92906e-07	1.83696e-05	V1C	L5_ET
CNTLN	0.981976	5.17766	40.2134	3.10613e-07	1.9362e-05	V1C	L5_ET
VEGFC	2.79861	1.99258	40.1933	3.1208e-07	1.9362e-05	V1C	L5_ET
LINC00886	2.66566	1.94409	40.1882	3.1245e-07	1.9362e-05	V1C	L5_ET
ABTB2	1.43521	4.57557	40.0078	3.25966e-07	2.00405e-05	V1C	L5_ET
CYP39A1	2.5238	1.58868	39.8653	3.37077e-07	2.06423e-05	V1C	L5_ET
SGCZ	1.87167	9.95082	39.7782	3.44064e-07	2.09879e-05	V1C	L5_ET
SLC15A2	0.985285	4.30923	39.67	3.52957e-07	2.13634e-05	V1C	L5_ET
PTPN3	2.64083	2.34624	39.6109	3.57925e-07	2.15805e-05	V1C	L5_ET
ADARB2	1.94403	5.03588	39.3541	3.80355e-07	2.27572e-05	V1C	L5_ET
PXDNL	1.01611	5.47624	39.316	3.83814e-07	2.28765e-05	V1C	L5_ET
DLG5	1.39754	5.45334	39.2882	3.86347e-07	2.29399e-05	V1C	L5_ET
TRANK1	0.782858	6.56238	39.1049	4.03555e-07	2.37373e-05	V1C	L5_ET
HAPLN1	3.05294	1.21749	38.8304	4.3086e-07	2.51056e-05	V1C	L5_ET
FSTL4	1.00088	7.22049	38.751	4.39118e-07	2.54917e-05	V1C	L5_ET
PTPRG	0.972915	8.09796	38.6628	4.48479e-07	2.5843e-05	V1C	L5_ET
KCNC1	1.12141	5.2007	38.5889	4.56497e-07	2.6052e-05	V1C	L5_ET
APBB2	0.598084	7.49527	38.5886	4.56528e-07	2.6052e-05	V1C	L5_ET
PLEKHG1	1.61895	3.61042	38.5833	4.57111e-07	2.6052e-05	V1C	L5_ET
QKI	1.69503	4.83698	38.4136	4.76118e-07	2.68414e-05	V1C	L5_ET
LGR4	0.986199	5.12057	38.3291	4.85895e-07	2.7294e-05	V1C	L5_ET
ANXA5	2.38983	2.99795	38.2665	4.93274e-07	2.75362e-05	V1C	L5_ET
UBE2Q2	1.73483	3.33049	38.2479	4.95493e-07	2.75362e-05	V1C	L5_ET
LINC02197	1.9868	2.83206	38.0724	5.16912e-07	2.86245e-05	V1C	L5_ET
DUSP10	3.75473	0.793698	37.8983	5.39142e-07	2.96452e-05	V1C	L5_ET
CDK5RAP2	0.735529	6.43033	37.6757	5.69052e-07	3.0885e-05	V1C	L5_ET
MGAT5	1.00674	8.32627	37.6603	5.71197e-07	3.0885e-05	V1C	L5_ET
AC091819.2	2.41874	1.12379	37.6365	5.74503e-07	3.0936e-05	V1C	L5_ET
USP3	1.66399	3.09561	37.292	6.24817e-07	3.34149e-05	V1C	L5_ET
ZNF83	0.978074	5.82699	37.2775	6.27032e-07	3.34189e-05	V1C	L5_ET
QRFPR	3.03184	1.45634	37.1877	6.40959e-07	3.40449e-05	V1C	L5_ET
LINC02296	2.77725	4.84497	37.1395	6.48572e-07	3.43325e-05	V1C	L5_ET
ZFAND4	1.67619	2.64339	37.1003	6.54816e-07	3.45265e-05	V1C	L5_ET
SLC25A13	1.11785	5.25395	37.0752	6.58868e-07	3.45265e-05	V1C	L5_ET
RHOXF1-AS1	1.45715	4.04219	36.9849	6.73613e-07	3.51811e-05	V1C	L5_ET
GPAT3	1.48152	4.74856	36.6461	7.32181e-07	3.78601e-05	V1C	L5_ET
MCU	0.750069	5.9691	36.6286	7.35341e-07	3.7898e-05	V1C	L5_ET
AL022068.1	1.36874	4.47671	36.5827	7.43726e-07	3.8204e-05	V1C	L5_ET
SLC1A3	2.99518	1.55886	36.1899	8.19691e-07	4.16948e-05	V1C	L5_ET
ANTXR2	1.75273	3.79189	36.0517	8.48329e-07	4.28722e-05	V1C	L5_ET
LINC02270	2.83618	1.40992	35.9175	8.77171e-07	4.41868e-05	V1C	L5_ET
CTTNBP2	0.605961	7.84252	35.5788	9.5468e-07	4.76303e-05	V1C	L5_ET
TMEM132E	2.80841	1.57191	35.5425	9.63389e-07	4.79117e-05	V1C	L5_ET
PAMR1	1.99821	3.32258	35.5254	9.67528e-07	4.79648e-05	V1C	L5_ET
DISC1	1.55416	3.3455	35.4006	9.98337e-07	4.93355e-05	V1C	L5_ET
KITLG	1.70725	4.16788	35.3634	1.00772e-06	4.94949e-05	V1C	L5_ET
TIMP3	2.4216	1.8382	35.3372	1.01438e-06	4.94949e-05	V1C	L5_ET
CTNNAL1	1.131	5.46865	35.326	1.01723e-06	4.94949e-05	V1C	L5_ET
STARD13	1.51933	5.45558	35.3084	1.02174e-06	4.95512e-05	V1C	L5_ET
NCOA3	0.834064	5.7734	35.2604	1.03415e-06	4.9998e-05	V1C	L5_ET
PLCL1	1.11492	7.38822	35.1453	1.0646e-06	5.08402e-05	V1C	L5_ET
TENM2	1.02913	10.3861	35.0242	1.09767e-06	5.22596e-05	V1C	L5_ET
KCNIP2	1.60586	3.26453	34.7488	1.17695e-06	5.5864e-05	V1C	L5_ET
PTH1R	3.47918	0.958358	34.6423	1.20922e-06	5.72218e-05	V1C	L5_ET
NR2F1	2.17899	2.0548	33.8028	1.49892e-06	6.83597e-05	V1C	L5_ET
PTPRT	2.00542	7.61154	33.7961	1.5015e-06	6.83597e-05	V1C	L5_ET
CLSTN2	0.968601	9.24838	33.7142	1.53351e-06	6.9614e-05	V1C	L5_ET
ITGBL1	2.53139	4.39422	33.6756	1.54888e-06	6.99053e-05	V1C	L5_ET
CCDC50	1.24625	4.62536	33.648	1.55994e-06	7.02017e-05	V1C	L5_ET
ACVR1C	2.60974	2.12076	33.4877	1.62592e-06	7.27519e-05	V1C	L5_ET
MSI2	0.811382	7.78377	33.4455	1.64375e-06	7.31306e-05	V1C	L5_ET
RUNX1T1	1.33568	5.97325	33.3892	1.66792e-06	7.39951e-05	V1C	L5_ET
MGLL	1.39444	4.03455	33.3003	1.70679e-06	7.51813e-05	V1C	L5_ET
SNTG1	1.32024	9.21418	33.2504	1.72905e-06	7.58449e-05	V1C	L5_ET
AL033504.1	2.25402	5.26336	33.21	1.74733e-06	7.64322e-05	V1C	L5_ET
ZNF536	1.54019	3.55554	33.0086	1.84134e-06	7.98733e-05	V1C	L5_ET
AL109615.3	1.65667	3.18174	32.9046	1.89201e-06	8.18437e-05	V1C	L5_ET
KIZ	0.82155	5.22145	32.881	1.90369e-06	8.21214e-05	V1C	L5_ET
CNTNAP4	2.15147	4.3822	32.8393	1.92454e-06	8.27923e-05	V1C	L5_ET
MSH4	1.07034	4.52773	32.7281	1.98136e-06	8.49198e-05	V1C	L5_ET
LTBP1	1.23862	5.09155	32.7213	1.98487e-06	8.49198e-05	V1C	L5_ET
IFT57	0.88119	5.20357	32.6705	2.01146e-06	8.58221e-05	V1C	L5_ET
SLC44A5	2.33687	8.23633	32.5191	2.09302e-06	8.83672e-05	V1C	L5_ET
AL157688.1	4.0388	0.69385	33.2342	2.14138e-06	9.01341e-05	V1C	L5_ET
TTC28	0.646574	7.4733	32.3823	2.16968e-06	9.108e-05	V1C	L5_ET
NXPH2	2.6449	1.28779	32.3332	2.19793e-06	9.20183e-05	V1C	L5_ET
PPP1R14C	1.91582	3.0785	31.7892	2.53821e-06	0.000104033	V1C	L5_ET
AC010127.1	1.33836	5.0509	31.7217	2.58423e-06	0.000105366	V1C	L5_ET
LINC00210	3.6321	0.669368	31.6635	2.62454e-06	0.000106731	V1C	L5_ET
SASH1	1.49532	5.18615	31.4751	2.75982e-06	0.000111941	V1C	L5_ET
SGCD	1.21306	6.71436	31.0138	3.12317e-06	0.000124536	V1C	L5_ET
LIMA1	1.08176	4.44568	30.9421	3.18406e-06	0.000126199	V1C	L5_ET
AK4	1.51687	3.64832	30.8269	3.2845e-06	0.000129196	V1C	L5_ET
LRP4	2.79807	1.90761	30.7671	3.33801e-06	0.000130971	V1C	L5_ET
CYP27C1	2.29451	1.77361	30.5608	3.52969e-06	0.000137114	V1C	L5_ET
RIMS1	0.673626	8.26705	30.4265	3.66072e-06	0.00014115	V1C	L5_ET
GALR1	2.55696	1.41588	30.3946	3.69257e-06	0.000142028	V1C	L5_ET
HHIPL1	2.06447	2.07377	30.2879	3.80137e-06	0.000145496	V1C	L5_ET
RBMS1	0.760345	6.82141	30.2555	3.83507e-06	0.000146426	V1C	L5_ET
AC087457.1	3.28916	0.60412	30.1043	3.99658e-06	0.000151482	V1C	L5_ET
EYA4	2.08777	6.60924	29.9929	4.12015e-06	0.000155037	V1C	L5_ET
MKRN3	2.67329	1.45089	29.9437	4.17602e-06	0.000156761	V1C	L5_ET
ASTN2	0.890654	8.7967	29.7088	4.45416e-06	0.00016561	V1C	L5_ET
PRRX1	2.71621	1.67334	29.6139	4.572e-06	0.000168388	V1C	L5_ET
MICU1	0.569334	7.23959	29.6	4.58954e-06	0.000168636	V1C	L5_ET
LINC01837	2.03628	4.11339	29.5527	4.6497e-06	0.000170445	V1C	L5_ET
RASSF8	1.3832	4.33077	29.513	4.70092e-06	0.000171919	V1C	L5_ET
FGF11	4.64949	0.589821	30.8896	4.81396e-06	0.00017538	V1C	L5_ET
AL445250.1	1.22785	5.31069	29.4239	4.818e-06	0.00017538	V1C	L5_ET
LINC01811	0.824635	6.5734	29.3597	4.90428e-06	0.000178105	V1C	L5_ET
GPC5	1.78881	5.85589	29.0965	5.27544e-06	0.000190257	V1C	L5_ET
LHFPL4	0.617734	6.20072	29.0274	5.37766e-06	0.000193052	V1C	L5_ET
LINC00402	2.66511	3.75284	28.8992	5.57301e-06	0.000199149	V1C	L5_ET
AMPH	0.552391	7.77487	28.7831	5.7566e-06	0.000204307	V1C	L5_ET
CCDC136	1.07121	5.1112	28.6543	5.96756e-06	0.000210836	V1C	L5_ET
AC008568.1	2.19073	5.26566	28.6341	6.00148e-06	0.000211235	V1C	L5_ET
OSBPL9	0.665637	7.01664	28.546	6.15143e-06	0.000215867	V1C	L5_ET
PPM1K	0.525265	5.90374	28.4267	6.36092e-06	0.000221504	V1C	L5_ET
LRRC28	0.610439	6.85695	28.4223	6.36882e-06	0.000221504	V1C	L5_ET
KIAA1211	1.05873	5.8847	28.2107	6.7596e-06	0.000233755	V1C	L5_ET
PLXNA4	0.69677	8.36827	28.2053	6.76995e-06	0.000233755	V1C	L5_ET
MICA	1.40198	3.93046	28.1849	6.80905e-06	0.000233879	V1C	L5_ET
LINC00598	1.81175	3.61232	28.182	6.81449e-06	0.000233879	V1C	L5_ET
HIBADH	0.560771	6.03113	28.1504	6.8757e-06	0.000234947	V1C	L5_ET
RELN	2.2646	4.83336	28.1146	6.94553e-06	0.000236815	V1C	L5_ET
CYFIP1	0.902686	5.40822	28.0788	7.01611e-06	0.000238701	V1C	L5_ET
CLEC16A	0.580843	7.86779	28.0048	7.16451e-06	0.000242692	V1C	L5_ET
NELL1	1.16082	9.08743	27.8283	7.53189e-06	0.000254584	V1C	L5_ET
CCDC68	2.64453	1.71582	27.6727	7.87263e-06	0.000264385	V1C	L5_ET
ABHD3	1.37979	4.47932	27.5556	8.13965e-06	0.000272181	V1C	L5_ET
RERG	1.09525	6.38871	27.4226	8.45469e-06	0.000281511	V1C	L5_ET
SMPX	3.06255	0.979455	27.3955	8.52034e-06	0.000281856	V1C	L5_ET
ZNF33B	0.981369	4.61457	27.3932	8.52609e-06	0.000281856	V1C	L5_ET
ZNF608	2.66005	1.7548	27.3854	8.54508e-06	0.000281856	V1C	L5_ET
CDH2	0.790461	6.71005	27.3812	8.55532e-06	0.000281856	V1C	L5_ET
HS6ST2	1.13061	5.90825	27.2323	8.92811e-06	0.000292902	V1C	L5_ET
FNBP1	0.619747	6.37474	27.1998	9.01174e-06	0.000295026	V1C	L5_ET
STK3	0.843081	5.81431	27.1331	9.18589e-06	0.000300098	V1C	L5_ET
ELL2	0.927918	7.07033	27.1003	9.27294e-06	0.000302309	V1C	L5_ET
MOSMO	0.809144	7.59146	27.0386	9.4391e-06	0.000306447	V1C	L5_ET
WLS	2.96976	1.99485	26.9779	9.60555e-06	0.00031056	V1C	L5_ET
ALDH1L1	2.7138	1.11239	26.952	9.67738e-06	0.000312236	V1C	L5_ET
TBK1	0.593359	5.57563	26.9145	9.78271e-06	0.000314983	V1C	L5_ET
PREX2	2.5171	2.74173	26.8596	9.93868e-06	0.000318691	V1C	L5_ET
TRPC5	1.16268	4.18242	26.8295	1.00256e-05	0.000319511	V1C	L5_ET
CPEB2-DT	1.49346	4.34598	26.6683	1.0504e-05	0.000332717	V1C	L5_ET
MED13L	0.465811	8.43471	26.6127	1.06748e-05	0.000337444	V1C	L5_ET
KLF12	1.41773	6.93233	26.5736	1.07964e-05	0.000340598	V1C	L5_ET
HIVEP2	0.411402	8.77093	26.5394	1.09041e-05	0.000341924	V1C	L5_ET
PLA2G4A	2.25049	1.72042	26.4293	1.12587e-05	0.000351632	V1C	L5_ET
SH3RF3	0.64814	7.39604	26.0702	1.25025e-05	0.000381326	V1C	L5_ET
SHTN1	0.575672	6.56391	25.9909	1.27963e-05	0.000388769	V1C	L5_ET
FRMPD4	0.506768	9.13478	25.7949	1.35545e-05	0.000408624	V1C	L5_ET
EXTL3	0.807434	5.24541	25.7859	1.35903e-05	0.000408914	V1C	L5_ET
CDKL3	0.619539	5.46569	25.7104	1.38958e-05	0.000417301	V1C	L5_ET
GPLD1	0.624438	5.96213	25.6735	1.40477e-05	0.000418644	V1C	L5_ET
PIK3C2A	0.630738	6.22995	25.5547	1.45489e-05	0.00043111	V1C	L5_ET
MAN1C1	1.07234	5.49514	25.5255	1.46751e-05	0.000432855	V1C	L5_ET
LINC01725	1.53416	6.64663	25.4116	1.5178e-05	0.000446366	V1C	L5_ET
LPAR1	2.11286	2.24936	25.3428	1.54909e-05	0.00045392	V1C	L5_ET
GNG12-AS1	1.97449	3.45055	25.3321	1.554e-05	0.000454442	V1C	L5_ET
SRL	1.79732	2.10422	25.2297	1.60199e-05	0.000466729	V1C	L5_ET
CLMN	1.37925	3.67332	25.1614	1.63486e-05	0.000475048	V1C	L5_ET
KIF1C	1.00607	4.36468	25.1577	1.63663e-05	0.000475048	V1C	L5_ET
DNAJC5G	2.94135	1.04026	25.0131	1.70872e-05	0.000493222	V1C	L5_ET
WDR11-AS1	1.10764	5.10888	24.8493	1.79444e-05	0.000516059	V1C	L5_ET
ALCAM	1.25155	7.54998	24.789	1.82713e-05	0.000522573	V1C	L5_ET
SLC25A27	0.796174	5.70744	24.6654	1.8961e-05	0.000541308	V1C	L5_ET
PARD3B	1.04917	4.75877	24.4967	1.99483e-05	0.000564982	V1C	L5_ET
EXTL2	0.966961	5.10307	24.4936	1.99666e-05	0.000564982	V1C	L5_ET
BMPR1B	1.99739	5.56016	24.4929	1.99712e-05	0.000564982	V1C	L5_ET
INPP5J	1.23968	3.27974	24.4752	2.00777e-05	0.000566968	V1C	L5_ET
LINC01948	3.41688	0.53076	24.4661	2.01329e-05	0.000567501	V1C	L5_ET
TNC	2.77484	1.84933	24.2684	2.1371e-05	0.000594882	V1C	L5_ET
HSPBAP1	1.0905	4.10995	24.2299	2.16218e-05	0.00060049	V1C	L5_ET
NR2F1-AS1	1.05849	6.83586	24.2257	2.16493e-05	0.00060049	V1C	L5_ET
PBRM1	0.503157	6.18257	24.2043	2.17902e-05	0.000601193	V1C	L5_ET
ARHGEF6	1.25729	4.52866	24.1781	2.19632e-05	0.0006049	V1C	L5_ET
SOX6	1.36488	4.46744	24.1192	2.23593e-05	0.000612567	V1C	L5_ET
RALGPS1	0.503511	7.36055	23.9687	2.34048e-05	0.000636741	V1C	L5_ET
AC066613.2	2.04811	1.98778	23.9558	2.34973e-05	0.000638147	V1C	L5_ET
RADIL	1.39238	2.80205	23.884	2.4016e-05	0.000651101	V1C	L5_ET
FER1L6-AS2	2.30309	1.9436	23.7954	2.4674e-05	0.000664682	V1C	L5_ET
PTN	1.7143	2.44824	23.7936	2.46872e-05	0.000664682	V1C	L5_ET
FRMD3	1.22347	4.63515	23.7704	2.48627e-05	0.000665615	V1C	L5_ET
ADGRA3	1.22148	4.48999	23.7665	2.48924e-05	0.000665615	V1C	L5_ET
SLC8B1	0.814471	5.01287	23.7299	2.51721e-05	0.000671944	V1C	L5_ET
ATP1A2	1.9334	1.59275	23.7112	2.53163e-05	0.000674641	V1C	L5_ET
NAALAD2	0.907635	6.97404	23.5833	2.63271e-05	0.000698002	V1C	L5_ET
COL14A1	1.49193	3.16912	23.5529	2.65734e-05	0.000703341	V1C	L5_ET
SLC4A9	1.7759	2.12102	23.5163	2.68737e-05	0.000710084	V1C	L5_ET
WDR93	1.74236	2.3496	23.5056	2.69616e-05	0.000711203	V1C	L5_ET
TRAF5	2.02408	3.10444	23.3993	2.78567e-05	0.000732114	V1C	L5_ET
PLCXD2	2.43957	1.81348	23.3948	2.7895e-05	0.000732114	V1C	L5_ET
MAGI2	0.504189	10.4455	23.3584	2.82091e-05	0.00073858	V1C	L5_ET
C9orf3	0.53558	8.11533	23.3553	2.82359e-05	0.00073858	V1C	L5_ET
GALNTL6	1.53825	5.239	23.3456	2.83204e-05	0.00073955	V1C	L5_ET
PVALB	3.56574	0.459392	23.7353	2.87869e-05	0.000750478	V1C	L5_ET
FCHSD2	0.516609	7.19086	23.2565	2.91081e-05	0.000754285	V1C	L5_ET
TMEM72-AS1	0.724411	5.75128	23.1332	3.02377e-05	0.000780482	V1C	L5_ET
PAG1	1.03895	4.77356	23.0597	3.09322e-05	0.000793164	V1C	L5_ET
MAST2	0.5209	6.19025	22.9974	3.15348e-05	0.00080597	V1C	L5_ET
SYT10	2.41422	3.7512	22.8825	3.26789e-05	0.000829779	V1C	L5_ET
NFE2L2	0.53003	6.08256	22.7352	3.42103e-05	0.000863049	V1C	L5_ET
RHOQ	0.97062	3.77709	22.6617	3.50031e-05	0.000878792	V1C	L5_ET
ETS1	2.00245	2.0836	22.6377	3.52656e-05	0.000882544	V1C	L5_ET
SMC5	0.54529	6.18381	22.6269	3.53847e-05	0.000884107	V1C	L5_ET
RAB27A	0.887013	4.76031	22.6171	3.54937e-05	0.000885416	V1C	L5_ET
KANK1	1.39531	3.73626	22.4948	3.68755e-05	0.000914045	V1C	L5_ET
CTIF	0.489754	7.31272	22.4876	3.69588e-05	0.000914658	V1C	L5_ET
EPB41L1	0.675549	6.35723	22.4457	3.74468e-05	0.000922465	V1C	L5_ET
LRRC4C	1.2176	9.53825	22.4297	3.76344e-05	0.00092551	V1C	L5_ET
MPZL3	2.07333	2.252	22.4085	3.78853e-05	0.000930215	V1C	L5_ET
MIR4300HG	1.01365	4.37452	22.3312	3.8815e-05	0.000950054	V1C	L5_ET
UPP1	0.784628	5.5287	22.2948	3.9261e-05	0.00095328	V1C	L5_ET
ADGRD1	1.53642	2.5737	22.266	3.96172e-05	0.00095768	V1C	L5_ET
BEAN1	1.3055	4.30188	22.1958	4.05017e-05	0.000973328	V1C	L5_ET
TBC1D9	0.580418	5.78289	22.193	4.05373e-05	0.000973328	V1C	L5_ET
PRDM11	0.971692	3.37906	22.2681	4.08705e-05	0.000975986	V1C	L5_ET
KIFC3	0.942561	3.81805	22.1668	4.08725e-05	0.000975986	V1C	L5_ET
DMKN	2.80891	0.722401	22.1288	4.13647e-05	0.000983182	V1C	L5_ET
TRIP11	0.469733	6.29018	22.1081	4.16356e-05	0.000986618	V1C	L5_ET
DOCK6	1.54512	3.2393	51.0563	2.9162e-08	0.000210023	MTG	L5_ET
KCNN3	2.31656	4.35087	48.757	4.68732e-08	0.000210023	MTG	L5_ET
RXFP2	3.28452	2.95103	48.1016	5.37969e-08	0.000210023	MTG	L5_ET
B3GLCT	1.20217	6.52464	44.4485	1.1845e-07	0.00035434	MTG	L5_ET
GRIK1	2.11704	6.34817	43.8217	1.36145e-07	0.00035434	MTG	L5_ET
LINC01894	2.50575	1.3316	40.0627	3.21789e-07	0.000643512	MTG	L5_ET
KLHL14	2.34284	2.36696	39.9597	3.29668e-07	0.000643512	MTG	L5_ET
TMOD1	1.46727	5.29154	38.0781	5.16208e-07	0.000815679	MTG	L5_ET
FREM2	2.87196	4.38905	38.0292	5.22335e-07	0.000815679	MTG	L5_ET
MIR548XHG	3.39688	3.8791	108.789	3.89686e-12	6.08534e-08	FI	L5_ET
GABRQ	4.15048	3.79258	92.5809	7.92844e-11	5.30907e-07	FI	L5_ET
STUM	2.63912	3.44674	84.067	1.01993e-10	5.30907e-07	FI	L5_ET
OTOGL	1.80175	7.20122	69.5991	9.67758e-10	3.77813e-06	FI	L5_ET
NPY1R	1.92991	3.61138	66.7046	1.57722e-09	4.92597e-06	FI	L5_ET
AC021594.2	3.12087	3.90854	68.0212	2.56247e-09	6.56294e-06	FI	L5_ET
ATP10A	1.62492	6.66277	63.1298	2.94189e-09	6.56294e-06	FI	L5_ET
NRP2	1.6164	3.83744	53.8956	1.65221e-08	2.86676e-05	FI	L5_ET
GNG2	1.06509	5.34731	51.3894	2.72542e-08	4.25601e-05	FI	L5_ET
AC104803.1	1.18877	4.50557	49.3671	4.12728e-08	5.69138e-05	FI	L5_ET
LINC00607	2.43162	3.41342	49.0887	4.3735e-08	5.69138e-05	FI	L5_ET
LINC01320	2.84608	4.21384	47.8631	5.65784e-08	6.33019e-05	FI	L5_ET
VWA5A	1.34072	4.97957	47.8487	5.67512e-08	6.33019e-05	FI	L5_ET
SYT17	1.50411	5.91374	47.1047	6.64829e-08	6.87261e-05	FI	L5_ET
PDCD4	0.955459	5.20312	46.8157	7.07265e-08	6.87261e-05	FI	L5_ET
LINC02550	2.16245	2.86321	46.5541	7.48171e-08	6.87261e-05	FI	L5_ET
CTXN3	1.80283	2.7469	45.7831	8.83963e-08	7.35962e-05	FI	L5_ET
AC008574.1	2.47845	5.74546	45.3355	9.74576e-08	7.35962e-05	FI	L5_ET
GADL1	2.50671	1.76871	45.318	9.78306e-08	7.35962e-05	FI	L5_ET
FRMD6	1.17516	5.49487	45.265	9.89703e-08	7.35962e-05	FI	L5_ET
BMP3	1.98457	2.88281	44.99	1.05123e-07	7.46179e-05	FI	L5_ET
CPNE8	1.71408	6.86581	44.1713	1.25956e-07	8.55183e-05	FI	L5_ET
CRIM1	1.48834	6.26016	40.1441	3.15698e-07	0.000205414	FI	L5_ET
GALNT13	1.09436	7.55184	39.6692	3.53025e-07	0.000220514	FI	L5_ET
BX088645.1	1.08268	5.00309	38.7655	4.37593e-07	0.000262825	FI	L5_ET
ART3	1.51266	4.5798	37.47	5.98272e-07	0.000333665	FI	L5_ET
FRMD6-AS2	1.70418	2.8745	36.0533	8.48001e-07	0.000441413	FI	L5_ET
PRKAA2	0.777154	7.16137	35.3661	1.00703e-06	0.00049143	FI	L5_ET
PSRC1	1.75373	2.41856	35.0912	1.07923e-06	0.000510703	FI	L5_ET
LMO3	0.969679	6.10174	34.7091	1.18887e-06	0.000546042	FI	L5_ET
RIPOR2	0.998113	6.0984	34.5501	1.23792e-06	0.000548884	FI	L5_ET
C1QL3	1.6733	3.52279	34.178	1.36124e-06	0.000574516	FI	L5_ET
LINC02082	2.08417	3.08358	33.558	1.59661e-06	0.000639301	FI	L5_ET
SCUBE1	1.72575	2.61932	33.0897	1.80286e-06	0.000703836	FI	L5_ET
TCERG1L	1.09978	7.83819	31.7645	2.55496e-06	0.000949957	FI	L5_ET
LINC02008	4.87335	7.47356	468.139	1.82297e-21	2.84675e-17	S1C	L5_ET
AC079098.1	4.35464	6.52469	211.934	3.54562e-16	2.76842e-12	S1C	L5_ET
CCDC168	4.96894	3.0759	166.598	1.15429e-14	6.00847e-11	S1C	L5_ET
LAMA2	2.80964	6.6228	150.077	5.02247e-14	1.85593e-10	S1C	L5_ET
TWIST2	4.6453	2.72683	158.752	5.9424e-14	1.85593e-10	S1C	L5_ET
GBE1	1.42096	5.73276	136.419	1.87968e-13	4.89218e-10	S1C	L5_ET
MAML2	2.08248	6.22614	123.59	7.18378e-13	1.6026e-09	S1C	L5_ET
ERVMER61-1	2.54259	6.36474	121.454	9.07591e-13	1.77162e-09	S1C	L5_ET
ARSJ	2.78977	3.8631	105.23	6.0082e-12	1.04249e-08	S1C	L5_ET
AC018742.1	3.46743	3.83851	100.998	1.02043e-11	1.48361e-08	S1C	L5_ET
LINC01630	1.96327	4.25304	100.811	1.04506e-11	1.48361e-08	S1C	L5_ET
DCC	2.1053	6.18058	94.7802	2.2929e-11	2.80369e-08	S1C	L5_ET
AL354702.2	2.15359	2.79688	94.647	2.33402e-11	2.80369e-08	S1C	L5_ET
AC003985.1	4.83471	2.37083	127.021	2.6955e-11	3.00664e-08	S1C	L5_ET
AC099753.1	2.42592	3.44465	87.651	6.09976e-11	6.35025e-08	S1C	L5_ET
ZNF385D	1.72994	6.0029	85.978	7.73905e-11	7.48946e-08	S1C	L5_ET
TPK1	1.15814	7.08981	85.6147	8.15322e-11	7.48946e-08	S1C	L5_ET
AC138646.1	4.57446	1.67034	91.7818	2.44141e-10	2.01357e-07	S1C	L5_ET
PTPRK	1.78007	8.25307	78.2027	2.44991e-10	2.01357e-07	S1C	L5_ET
OR51E2	2.55245	4.3945	77.3137	2.80931e-10	2.1755e-07	S1C	L5_ET
C22orf34	1.9019	4.77924	77.0518	2.92555e-10	2.1755e-07	S1C	L5_ET
LINC02424	3.83778	5.34801	76.0528	3.41787e-10	2.36935e-07	S1C	L5_ET
AC128707.1	3.52845	6.33317	75.7042	3.60974e-10	2.36935e-07	S1C	L5_ET
FP325330.3	2.41928	2.01107	75.6485	3.64143e-10	2.36935e-07	S1C	L5_ET
MICA	1.55582	3.93046	71.8387	6.69475e-10	4.18181e-07	S1C	L5_ET
SLC30A8	2.25416	4.40125	70.459	8.39282e-10	5.04086e-07	S1C	L5_ET
LINC01644	2.93199	2.07028	68.5804	1.14743e-09	6.63637e-07	S1C	L5_ET
AL117329.1	2.08322	7.73446	66.0076	1.77788e-09	9.59311e-07	S1C	L5_ET
EDNRB	3.60933	1.11514	65.9957	1.78151e-09	9.59311e-07	S1C	L5_ET
AC003985.2	4.73808	1.7257	90.2014	1.98762e-09	1.00151e-06	S1C	L5_ET
EYS	1.86108	6.93965	65.3614	1.98814e-09	1.00151e-06	S1C	L5_ET
AP000470.1	2.78898	1.56774	64.1403	2.46082e-09	1.20088e-06	S1C	L5_ET
MCC	1.78428	5.01495	63.7654	2.62878e-09	1.24397e-06	S1C	L5_ET
AL139327.2	3.65091	2.47498	72.4717	2.94492e-09	1.35259e-06	S1C	L5_ET
KLRG2	2.87007	2.64245	65.8425	3.63532e-09	1.62198e-06	S1C	L5_ET
AC125618.1	2.26185	2.51029	59.9771	5.19971e-09	2.25552e-06	S1C	L5_ET
LUZP2	1.51852	7.67134	55.6975	1.16327e-08	4.90962e-06	S1C	L5_ET
LINC00836	1.6395	3.10517	54.2909	1.52884e-08	6.28274e-06	S1C	L5_ET
ZEB1-AS1	1.35721	4.94792	53.6674	1.7282e-08	6.74688e-06	S1C	L5_ET
TEX30	2.58516	2.28495	53.3184	1.85166e-08	7.03349e-06	S1C	L5_ET
AC007611.1	1.17802	4.14034	53.2105	1.89169e-08	7.03349e-06	S1C	L5_ET
LINC01102	1.5421	5.22893	52.502	2.17838e-08	7.91107e-06	S1C	L5_ET
MIR4500HG	1.79991	6.33979	50.1148	3.53596e-08	1.25494e-05	S1C	L5_ET
AC113137.1	1.93413	5.41183	49.83	3.74987e-08	1.30019e-05	S1C	L5_ET
AC013546.1	2.21228	3.00518	49.7277	3.82998e-08	1.30019e-05	S1C	L5_ET
BCHE	2.5001	2.64399	49.2759	4.20624e-08	1.39755e-05	S1C	L5_ET
AC002127.2	2.55401	3.81152	48.7997	4.64563e-08	1.51138e-05	S1C	L5_ET
AC129807.1	2.1419	3.25727	48.688	4.7555e-08	1.51555e-05	S1C	L5_ET
PCDH15	2.18253	8.95997	47.8081	5.72408e-08	1.78775e-05	S1C	L5_ET
OSBPL3	1.18481	7.98513	47.3703	6.28198e-08	1.89476e-05	S1C	L5_ET
ARHGAP10	1.17247	6.08008	47.3498	6.30941e-08	1.89476e-05	S1C	L5_ET
OR52A5	3.995	1.61789	49.6377	6.50798e-08	1.91752e-05	S1C	L5_ET
PDE7B	2.16002	4.48402	45.9565	8.51288e-08	2.4618e-05	S1C	L5_ET
AL590079.1	2.02857	3.42429	45.69	9.02036e-08	2.52701e-05	S1C	L5_ET
SMOC2	1.82072	3.15929	45.6688	9.06202e-08	2.52701e-05	S1C	L5_ET
KCNC2	2.05001	7.61643	45.3842	9.6425e-08	2.64171e-05	S1C	L5_ET
PROS1	1.60189	6.39487	45.2344	9.96357e-08	2.6826e-05	S1C	L5_ET
COL5A2	1.49744	8.47116	45.1297	1.0195e-07	2.69838e-05	S1C	L5_ET
RASEF	2.04348	1.79321	44.2122	1.24817e-07	3.24858e-05	S1C	L5_ET
ESAM	1.92243	3.05044	43.7531	1.38246e-07	3.53911e-05	S1C	L5_ET
LINC01685	0.98736	4.34395	42.1172	1.99996e-07	4.95737e-05	S1C	L5_ET
VWC2L	3.44106	0.981801	46.0939	2.2428e-07	5.47244e-05	S1C	L5_ET
LINC02237	2.14204	4.51198	41.4454	2.33301e-07	5.52003e-05	S1C	L5_ET
VWC2	2.20159	5.93178	40.3825	2.98563e-07	6.95873e-05	S1C	L5_ET
PNLIPRP3	1.73946	2.70926	40.2067	3.11098e-07	7.14427e-05	S1C	L5_ET
LINC01422	3.56997	1.56536	43.2471	3.92565e-07	8.88447e-05	S1C	L5_ET
AC027701.1	2.40896	3.42358	38.874	4.26392e-07	9.5122e-05	S1C	L5_ET
TSPAN2	2.75439	1.93015	39.9063	4.33576e-07	9.53623e-05	S1C	L5_ET
AC084365.1	2.59964	2.58413	40.31	4.55036e-07	9.78901e-05	S1C	L5_ET
OR52A1	3.509	1.6299	38.5788	4.57606e-07	9.78901e-05	S1C	L5_ET
AC121154.1	2.39281	3.11994	38.3209	4.86856e-07	0.00010274	S1C	L5_ET
ZPBP	1.16589	4.23945	38.2202	4.98806e-07	0.000103858	S1C	L5_ET
CARD11	1.27734	3.89166	38.0861	5.15213e-07	0.000105863	S1C	L5_ET
LINC00922	2.54257	5.3363	37.9049	5.38284e-07	0.000109167	S1C	L5_ET
AL354994.1	2.66075	3.62428	37.4387	6.02851e-07	0.000119958	S1C	L5_ET
DDX60	1.02576	4.11524	37.4115	6.06858e-07	0.000119958	S1C	L5_ET
AC112206.2	1.25369	3.52604	37.2413	6.32617e-07	0.000123487	S1C	L5_ET
ADGRG6	2.11085	4.67762	36.4886	7.61208e-07	0.000146753	S1C	L5_ET
TPST2	1.002	5.59175	35.7522	9.14128e-07	0.000174086	S1C	L5_ET
AL356272.1	1.72711	3.07583	35.681	9.30556e-07	0.000175079	S1C	L5_ET
LINC01965	1.57283	4.54629	35.6047	9.48492e-07	0.000175664	S1C	L5_ET
AC104803.1	1.02094	4.50557	35.567	9.57489e-07	0.000175664	S1C	L5_ET
YBX3	2.13247	2.73368	36.9997	9.67412e-07	0.000175664	S1C	L5_ET
DPY19L1	0.752583	6.2368	35.1866	1.05357e-06	0.00018911	S1C	L5_ET
BTNL9	2.4502	3.30777	34.6842	1.19639e-06	0.000212305	S1C	L5_ET
KEL	1.88761	2.48769	34.382	1.29211e-06	0.000226714	S1C	L5_ET
C15orf53	1.69776	5.55349	33.7869	1.50505e-06	0.000258274	S1C	L5_ET
FAM83D	1.45237	3.39704	33.6902	1.54302e-06	0.000261352	S1C	L5_ET
NAALADL2	0.607118	7.76767	33.6566	1.55647e-06	0.000261352	S1C	L5_ET
DCN	2.83774	3.46792	33.5135	1.61508e-06	0.00026831	S1C	L5_ET
BAALC-AS2	1.52847	3.29384	33.1392	1.77979e-06	0.00029256	S1C	L5_ET
PCP4	1.13102	5.52471	33.0152	1.83819e-06	0.000299013	S1C	L5_ET
MCTP2	1.38626	2.73287	32.6639	2.01499e-06	0.000321082	S1C	L5_ET
HBD	3.29361	1.51588	32.2457	2.24924e-06	0.000354789	S1C	L5_ET
AC022784.6	1.55342	2.56458	31.9182	2.45278e-06	0.000380596	S1C	L5_ET
CCDC172	1.87681	1.88261	33.1212	2.46159e-06	0.000380596	S1C	L5_ET
PDZRN4	1.26414	5.82178	31.7322	2.57699e-06	0.000394532	S1C	L5_ET
AC026746.1	1.76362	3.7065	31.0931	3.05728e-06	0.00046352	S1C	L5_ET
RENBP	2.14071	1.29505	31.0301	3.10944e-06	0.000466895	S1C	L5_ET
ITGA8	1.59588	5.61045	30.9692	3.16085e-06	0.000470094	S1C	L5_ET
EGFR	2.20758	2.68762	30.718	3.38261e-06	0.000498329	S1C	L5_ET
RORA	0.905871	8.85325	30.1595	3.93677e-06	0.000567016	S1C	L5_ET
TGFBR3	1.03132	3.64208	30.1475	3.94971e-06	0.000567016	S1C	L5_ET
MSR1	1.55947	3.38221	29.7909	4.35472e-06	0.000618212	S1C	L5_ET
CNTN6	0.796981	6.99726	29.7488	4.40536e-06	0.000619384	S1C	L5_ET
LINC01684	1.75814	1.50086	29.7185	4.4423e-06	0.000619384	S1C	L5_ET
THSD4	1.32724	6.92551	29.6644	4.5088e-06	0.000623092	S1C	L5_ET
DDX60L	1.16281	5.13685	29.4033	4.84551e-06	0.000652979	S1C	L5_ET
EMB	1.12109	5.42249	28.7215	5.85646e-06	0.000781663	S1C	L5_ET
SLC2A9	0.992178	3.86156	28.6266	6.01405e-06	0.000785402	S1C	L5_ET
NCKAP5	1.17995	7.10663	28.614	6.03537e-06	0.000785402	S1C	L5_ET
FHOD3	0.677481	8.36497	28.5671	6.11513e-06	0.000785571	S1C	L5_ET
NALCN-AS1	1.10274	4.04866	28.5542	6.13727e-06	0.000785571	S1C	L5_ET
PTPN14	1.23393	5.48884	28.318	6.55837e-06	0.000825932	S1C	L5_ET
AC079949.2	1.75781	1.51753	27.9718	7.23176e-06	0.000896279	S1C	L5_ET
TMTC2	1.08963	8.75741	27.9327	7.31227e-06	0.000899121	S1C	L5_ET
MUM1L1	1.41594	4.31789	27.7985	7.59592e-06	0.000921127	S1C	L5_ET
LINC00898	2.73039	1.28315	28.7421	7.60921e-06	0.000921127	S1C	L5_ET
CUBN	0.870079	5.33113	27.5247	8.21175e-06	0.000977439	S1C	L5_ET
TYR	1.644	3.79738	27.4869	8.30082e-06	0.000977439	S1C	L5_ET
LINC02055	1.78148	6.85817	27.4768	8.32476e-06	0.000977439	S1C	L5_ET

## Sheet: Micro
gene	logFC	logCPM	F	PValue	FDR	region	subclass
ZNF98	2.61535	3.62934	62.4465	6.95822e-09	9.67193e-05	V1C	Micro

## Sheet: SST_CHODL
gene	logFC	logCPM	F	PValue	FDR	region	subclass
ADAMTS17	2.05628	6.44755	53.7274	8.97992e-09	3.57554e-05	V1C	SST_CHODL
LDLRAD4	1.03872	9.34959	53.3806	9.66101e-09	3.57554e-05	V1C	SST_CHODL
ZNF804A	1.61281	8.10179	49.2168	2.37762e-08	5.86637e-05	V1C	SST_CHODL

## Sheet: L2_3_IT
gene	logFC	logCPM	F	PValue	FDR	region	subclass
AL691515.2	3.40032	-1.14935	87.5019	1.61583e-10	2.80467e-06	M1C	L2_3_IT
AL450313.1	3.73174	-2.90094	85.8119	2.02189e-10	2.80467e-06	M1C	L2_3_IT
PAX6	2.85834	-0.0666517	80.5342	4.16187e-10	3.84876e-06	M1C	L2_3_IT
SV2C	1.94933	5.63776	74.4418	1.00126e-09	6.94448e-06	M1C	L2_3_IT
AC120045.1	2.27731	-1.1242	68.863	2.34357e-09	1.30035e-05	M1C	L2_3_IT
ITGA7	1.23425	3.86016	67.4433	2.93245e-09	1.35591e-05	M1C	L2_3_IT
SYT2	1.56381	4.85442	64.8458	4.45769e-09	1.76671e-05	M1C	L2_3_IT
AC139426.2	2.40728	-1.20303	59.9579	1.01261e-08	3.51161e-05	M1C	L2_3_IT
DUX4	3.28361	3.10537	55.6683	2.16124e-08	5.55343e-05	M1C	L2_3_IT
AMOTL1	1.2543	3.67156	55.2426	2.33503e-08	5.55343e-05	M1C	L2_3_IT
AL590079.1	1.08316	2.54448	55.1625	2.36934e-08	5.55343e-05	M1C	L2_3_IT
ALDOC	2.2234	2.19174	55.0872	2.40209e-08	5.55343e-05	M1C	L2_3_IT
CD209	1.86125	-1.03644	54.0268	2.91844e-08	6.22817e-05	M1C	L2_3_IT
SCN4B	1.4352	3.6539	52.6073	3.80238e-08	7.13677e-05	M1C	L2_3_IT
OSCAR	1.15315	1.34298	52.1345	4.15689e-08	7.13677e-05	M1C	L2_3_IT
AC018742.1	2.40449	4.81419	52.0189	4.24884e-08	7.13677e-05	M1C	L2_3_IT
AC110048.2	1.30978	-1.80158	51.5661	4.63042e-08	7.13677e-05	M1C	L2_3_IT
SDC1	1.1657	-1.47478	49.628	6.72804e-08	9.824e-05	M1C	L2_3_IT
CBLN1	2.1578	-2.2948	48.9075	7.74888e-08	0.000107489	M1C	L2_3_IT
CNGA3	1.65517	1.42831	48.5337	8.34245e-08	0.000110212	M1C	L2_3_IT
LINC01035	1.36781	1.73578	47.4489	1.03564e-07	0.00012492	M1C	L2_3_IT
LINC01822	3.58072	-3.27483	49.4449	1.23544e-07	0.000142811	M1C	L2_3_IT
IL17RC	0.693256	2.18118	45.6729	1.48554e-07	0.000164853	M1C	L2_3_IT
RREB1	1.13663	2.56011	45.0338	1.69507e-07	0.000180871	M1C	L2_3_IT
AC011752.1	3.39982	-3.74642	46.9672	1.96119e-07	0.000201516	M1C	L2_3_IT
ITGA8	1.38203	3.96467	44.1019	2.05892e-07	0.000204002	M1C	L2_3_IT
PAQR4	1.75549	-0.70478	43.8614	2.16577e-07	0.00020719	M1C	L2_3_IT
CBLN4	0.851693	3.97223	43.5965	2.29032e-07	0.000211801	M1C	L2_3_IT
GAPDH	1.80135	3.49203	42.9637	2.61982e-07	0.000234457	M1C	L2_3_IT
RILP	1.02163	-0.383164	42.0029	3.22037e-07	0.000279196	M1C	L2_3_IT
LINC00440	1.4531	-2.36605	41.2577	3.78678e-07	0.000318353	M1C	L2_3_IT
AC015522.1	1.15505	3.4618	40.9765	4.0274e-07	0.000323313	M1C	L2_3_IT
MT1X	1.39003	-2.18232	40.9186	4.07885e-07	0.000323313	M1C	L2_3_IT
PCDH8	1.4787	3.49043	40.4717	4.50104e-07	0.000346868	M1C	L2_3_IT
PCDHGC5	1.69447	2.30031	40.1479	4.83586e-07	0.000362598	M1C	L2_3_IT
MIR34AHG	1.49901	4.6767	39.2311	5.93629e-07	0.000416711	M1C	L2_3_IT
CLEC4G	1.49426	-1.06743	39.1853	5.99779e-07	0.000416711	M1C	L2_3_IT
CHST15	0.841347	5.64179	39.1777	6.00816e-07	0.000416711	M1C	L2_3_IT
STUB1	1.58444	0.551269	38.5601	6.90958e-07	0.000467543	M1C	L2_3_IT
MAFK	1.13988	1.96803	38.4056	7.15695e-07	0.00047275	M1C	L2_3_IT
AIRE	1.3751	-0.864596	37.9788	7.89069e-07	0.000502907	M1C	L2_3_IT
KCNA1	1.03344	4.6017	37.9319	7.97604e-07	0.000502907	M1C	L2_3_IT
SEMA7A	1.15592	3.88907	37.8192	8.18535e-07	0.000504636	M1C	L2_3_IT
OR1J1	1.60988	-3.03218	37.568	8.67299e-07	0.000523076	M1C	L2_3_IT
NEFH	2.04614	4.21019	37.4266	8.96117e-07	0.000527443	M1C	L2_3_IT
EPHB6	0.913515	5.64794	37.2333	9.37159e-07	0.000527443	M1C	L2_3_IT
IMPA2	0.776918	4.21975	37.1671	9.51677e-07	0.000527443	M1C	L2_3_IT
METTL7B	1.82228	-2.0146	37.0868	9.69599e-07	0.000527443	M1C	L2_3_IT
AC113404.1	2.13195	-3.04145	36.3883	1.14159e-06	0.00059757	M1C	L2_3_IT
AP002414.5	0.853679	-0.408785	36.0809	1.22735e-06	0.000630564	M1C	L2_3_IT
ADCYAP1R1	0.925478	3.598	35.8653	1.29159e-06	0.0006515	M1C	L2_3_IT
DIRAS2	0.684613	5.41022	35.3784	1.4502e-06	0.000718446	M1C	L2_3_IT
KCNS1	1.35516	3.51863	35.104	1.54862e-06	0.000753742	M1C	L2_3_IT
AP000943.3	0.948437	3.38978	34.8239	1.6565e-06	0.000792348	M1C	L2_3_IT
PDZD7	0.829617	4.15877	34.6946	1.70895e-06	0.000803584	M1C	L2_3_IT
VEGFA	1.17527	1.91341	34.6042	1.74665e-06	0.000807624	M1C	L2_3_IT
ACE	0.628102	1.87185	34.1623	1.94433e-06	0.000884288	M1C	L2_3_IT
ASAP3	0.699932	3.08136	33.9555	2.04494e-06	0.000908402	M1C	L2_3_IT
MCHR1	1.27294	0.911828	33.8148	2.1165e-06	0.000917471	M1C	L2_3_IT
AL157955.1	3.54532	-3.99946	58.889	1.21894e-08	0.000231119	A9	L2_3_IT
AL157955.2	3.05225	-1.63311	57.1165	1.66615e-08	0.000231119	A9	L2_3_IT
AL590079.1	2.11497	2.54448	145.805	3.18698e-13	8.84163e-09	A24	L2_3_IT
NPFFR2	2.14883	1.38981	109.937	1.08314e-11	1.50248e-07	A24	L2_3_IT
CFAP58	1.6684	2.47881	102.04	2.65925e-11	2.45919e-07	A24	L2_3_IT
ST8SIA2	2.5464	1.09646	87.6906	1.5762e-10	9.67689e-07	A24	L2_3_IT
AC004805.1	0.98463	4.44013	86.9236	1.74402e-10	9.67689e-07	A24	L2_3_IT
C1QTNF9B	2.72895	-0.0593189	84.0312	2.56985e-10	1.18825e-06	A24	L2_3_IT
HTR7	1.95436	3.23849	81.8458	3.46728e-10	1.37418e-06	A24	L2_3_IT
AL583836.1	2.24373	0.749467	80.0421	4.45955e-10	1.48406e-06	A24	L2_3_IT
LINC01146	2.78046	1.66459	79.4993	4.81437e-10	1.48406e-06	A24	L2_3_IT
SRGAP1	0.805158	4.18329	75.982	7.98158e-10	2.10645e-06	A24	L2_3_IT
GSG1L2	2.22573	-0.871054	75.1206	9.05682e-10	2.10645e-06	A24	L2_3_IT
AC104257.1	1.7383	-0.597557	75.0799	9.11126e-10	2.10645e-06	A24	L2_3_IT
PRLR	1.68272	2.2886	74.1287	1.04893e-09	2.23849e-06	A24	L2_3_IT
GPR65	3.75221	-0.128199	73.148	1.2145e-09	2.40671e-06	A24	L2_3_IT
AC109779.1	2.53072	5.23911	69.5219	2.11437e-09	3.9106e-06	A24	L2_3_IT
AC015712.1	1.99901	-0.507587	68.9995	2.29402e-09	3.92369e-06	A24	L2_3_IT
AL157955.2	3.52287	-1.63311	68.6999	2.40431e-09	3.92369e-06	A24	L2_3_IT
AL391704.2	3.34404	2.46817	66.6967	3.30367e-09	5.09187e-06	A24	L2_3_IT
AC116345.1	2.54529	2.11147	65.7124	3.87142e-09	5.65288e-06	A24	L2_3_IT
KLHDC8A	2.07452	0.5212	65.339	4.11325e-09	5.7057e-06	A24	L2_3_IT
GRP	3.22447	0.00179444	64.892	4.42413e-09	5.8447e-06	A24	L2_3_IT
AC068633.1	1.5508	4.05657	64.4734	4.73801e-09	5.97485e-06	A24	L2_3_IT
LINC02346	1.62223	3.7481	63.0511	5.99434e-09	7.23048e-06	A24	L2_3_IT
EFEMP1	1.71488	-0.732483	62.482	6.59257e-09	7.62073e-06	A24	L2_3_IT
PDYN	2.28443	-2.83216	62.1579	6.96143e-09	7.72523e-06	A24	L2_3_IT
OSR1	3.60851	-2.87943	61.3986	7.91436e-09	8.44492e-06	A24	L2_3_IT
SYNPR	1.27385	6.35993	59.4917	1.09762e-08	1.12782e-05	A24	L2_3_IT
AC008127.1	1.88564	2.16693	58.747	1.24954e-08	1.23807e-05	A24	L2_3_IT
AL391704.1	3.69132	-3.9541	58.5333	1.29716e-08	1.24093e-05	A24	L2_3_IT
MCOLN3	2.90845	-0.297173	55.3987	2.26963e-08	2.09888e-05	A24	L2_3_IT
AC004052.1	1.59851	1.47957	55.2074	2.35002e-08	2.10311e-05	A24	L2_3_IT
CYP2C18	2.66348	-1.84549	54.9201	2.47655e-08	2.14709e-05	A24	L2_3_IT
POSTN	2.30874	0.292863	54.3149	2.76739e-08	2.32653e-05	A24	L2_3_IT
AC090877.2	3.38086	-4.14329	53.984	2.94162e-08	2.40027e-05	A24	L2_3_IT
SLN	2.01468	-0.911296	53.3413	3.3143e-08	2.56836e-05	A24	L2_3_IT
AC010983.1	1.81064	0.297047	51.8783	4.36357e-08	3.27185e-05	A24	L2_3_IT
CFAP52	0.566232	4.16494	50.4511	5.73435e-08	4.18653e-05	A24	L2_3_IT
LINC01090	1.86813	6.4081	50.2336	5.98079e-08	4.25449e-05	A24	L2_3_IT
RGS8	2.29028	1.99621	49.5776	6.79458e-08	4.71255e-05	A24	L2_3_IT
C6orf118	1.32885	1.04698	49.2633	7.22548e-08	4.88919e-05	A24	L2_3_IT
ADAMTS9-AS2	1.42177	7.01048	48.8102	7.89891e-08	5.21761e-05	A24	L2_3_IT
C1QTNF9	3.22665	-3.99119	48.194	8.9239e-08	5.75757e-05	A24	L2_3_IT
MAPK15	2.86287	1.17492	47.6899	9.86785e-08	6.2219e-05	A24	L2_3_IT
CNGB1	1.97285	4.76449	46.7072	1.2028e-07	7.41538e-05	A24	L2_3_IT
SIRPD	2.00689	-3.08207	46.5899	1.23174e-07	7.42875e-05	A24	L2_3_IT
AC024909.1	1.1962	4.52783	45.9813	1.39448e-07	8.0598e-05	A24	L2_3_IT
AC023886.1	0.929119	1.74847	45.4974	1.54018e-07	8.72023e-05	A24	L2_3_IT
MS4A8	2.12459	1.75508	45.0323	1.69558e-07	9.3521e-05	A24	L2_3_IT
RIPOR2	0.900051	5.88535	44.9085	1.73973e-07	9.3521e-05	A24	L2_3_IT
LINC02458	1.28881	0.355593	44.7837	1.78547e-07	9.3521e-05	A24	L2_3_IT
ADAD2	2.23936	-3.03048	44.7806	1.78662e-07	9.3521e-05	A24	L2_3_IT
AC062021.1	2.26625	0.629936	43.3206	2.4282e-07	0.000122483	A24	L2_3_IT
PCOLCE2	1.21196	1.43852	43.1597	2.51268e-07	0.000124481	A24	L2_3_IT
ACOT12	1.29467	1.89783	43.0757	2.55804e-07	0.000124505	A24	L2_3_IT
TRPC5	0.761797	6.03709	42.6513	2.80081e-07	0.0001317	A24	L2_3_IT
AP003121.1	1.24129	0.713613	42.2796	3.03365e-07	0.000138083	A24	L2_3_IT
AC092131.1	1.34601	1.88185	42.1957	3.08905e-07	0.000138083	A24	L2_3_IT
LINC01821	2.4538	3.34234	42.1381	3.12766e-07	0.000138083	A24	L2_3_IT
LINC02248	3.02215	3.5583	42.0911	3.15958e-07	0.000138083	A24	L2_3_IT
AC007563.2	0.882171	8.31622	42.0482	3.18901e-07	0.000138083	A24	L2_3_IT
GPR160	0.835903	2.96537	41.9817	3.2352e-07	0.000138083	A24	L2_3_IT
COL21A1	1.90778	4.34625	41.784	3.37677e-07	0.000141942	A24	L2_3_IT
SMIM36	1.68277	2.66934	41.5742	3.53424e-07	0.000146344	A24	L2_3_IT
AL157955.1	3.48303	-3.99946	40.9457	4.05472e-07	0.000165427	A24	L2_3_IT
NTSR1	1.44153	1.43907	40.7846	4.20082e-07	0.000168904	A24	L2_3_IT
MIR4500HG	1.3668	6.74235	40.5126	4.46051e-07	0.000176783	A24	L2_3_IT
AC113347.4	2.08244	-0.552762	40.2649	4.71193e-07	0.00018156	A24	L2_3_IT
LCORL	0.877169	6.42487	39.7619	5.27003e-07	0.000199148	A24	L2_3_IT
ATP8B4	0.917869	5.39392	39.7265	5.31196e-07	0.000199148	A24	L2_3_IT
CPNE7	1.53348	2.94656	39.4987	5.58992e-07	0.000204625	A24	L2_3_IT
AMIGO2	2.06766	0.398232	39.4862	5.60557e-07	0.000204625	A24	L2_3_IT
DNAH14	1.20859	6.47166	38.8542	6.46355e-07	0.000232881	A24	L2_3_IT
PCED1B	1.66665	5.58209	38.5122	6.9854e-07	0.000248456	A24	L2_3_IT
TRIP13	0.891683	1.03728	38.4393	7.10231e-07	0.000249417	A24	L2_3_IT
RUNX1T1	0.845704	7.6042	38.0773	7.71457e-07	0.000262013	A24	L2_3_IT
AC097375.2	1.54925	-0.397703	38.0605	7.74431e-07	0.000262013	A24	L2_3_IT
CHD3	0.774184	5.40629	37.9883	7.87345e-07	0.000263172	A24	L2_3_IT
LINC02074	0.95267	1.69899	37.7581	8.30112e-07	0.00027351	A24	L2_3_IT
NKAIN2	1.13272	10.4173	37.7171	8.37989e-07	0.00027351	A24	L2_3_IT
GRIN3A	1.2377	4.23063	37.5374	8.73458e-07	0.000281771	A24	L2_3_IT
HIVEP3	0.539872	8.41517	37.3173	9.19085e-07	0.000293082	A24	L2_3_IT
LINC01776	2.33309	3.43929	36.8683	1.02022e-06	0.000320853	A24	L2_3_IT
ZBTB8B	0.869217	0.879265	36.7617	1.04595e-06	0.000320853	A24	L2_3_IT
S100PBP	0.816711	5.06616	36.7586	1.0467e-06	0.000320853	A24	L2_3_IT
BTNL9	2.89639	2.17807	36.7169	1.05695e-06	0.000320853	A24	L2_3_IT
AL353811.1	1.3872	0.934453	36.6885	1.064e-06	0.000320853	A24	L2_3_IT
AC233296.1	0.914387	5.24413	36.624	1.08019e-06	0.000322233	A24	L2_3_IT
AC136489.1	1.24343	0.645154	36.5562	1.09747e-06	0.000323905	A24	L2_3_IT
EYS	0.956945	6.2555	36.4396	1.12791e-06	0.000329386	A24	L2_3_IT
AC048383.1	2.18771	-3.85413	36.2354	1.18342e-06	0.00033845	A24	L2_3_IT
CACNG4	1.75338	3.20961	36.1922	1.19555e-06	0.00033845	A24	L2_3_IT
RERGL	1.61842	3.69233	36.1419	1.20981e-06	0.000338646	A24	L2_3_IT
AL353753.1	1.56457	-0.151687	36.1041	1.22065e-06	0.000338646	A24	L2_3_IT
AC008164.1	1.35488	1.19115	35.8618	1.29267e-06	0.000352255	A24	L2_3_IT
TTC23L	0.550354	4.22986	35.8075	1.30939e-06	0.000352255	A24	L2_3_IT
MYO16	1.09408	6.34138	35.7982	1.31229e-06	0.000352255	A24	L2_3_IT
CDH13	0.802544	8.94784	35.7719	1.32049e-06	0.000352255	A24	L2_3_IT
PCDH15	2.03639	6.62062	35.7274	1.33454e-06	0.000352611	A24	L2_3_IT
SLC7A11	2.05451	2.36688	35.4365	1.43023e-06	0.000370832	A24	L2_3_IT
GABRA3	0.912739	6.20277	35.3932	1.44507e-06	0.000371208	A24	L2_3_IT
DUSP9	1.65341	0.292626	35.3266	1.46823e-06	0.000373622	A24	L2_3_IT
LINC01902	1.68869	1.16168	35.2893	1.4814e-06	0.000373622	A24	L2_3_IT
PPP3R2	1.75	-1.96841	35.0977	1.55094e-06	0.000384987	A24	L2_3_IT
ATP2C2	0.696065	3.47985	35.089	1.55421e-06	0.000384987	A24	L2_3_IT
TMEM26-AS1	1.06177	1.01791	35.0051	1.58581e-06	0.000389336	A24	L2_3_IT
SYT10	1.72092	4.18143	34.8119	1.66127e-06	0.000404047	A24	L2_3_IT
AC078980.1	1.12723	4.33332	34.7394	1.69055e-06	0.000404047	A24	L2_3_IT
CYP2C19	2.83114	-3.08327	34.7111	1.70215e-06	0.000404047	A24	L2_3_IT
DPYD	1.25336	8.71723	34.6822	1.71406e-06	0.000404047	A24	L2_3_IT
AL355578.1	1.45227	0.424905	34.6714	1.71854e-06	0.000404047	A24	L2_3_IT
GCNT1	1.1329	3.62079	34.4519	1.81225e-06	0.000422498	A24	L2_3_IT
TENM3	1.18604	7.52787	34.3163	1.87289e-06	0.000432996	A24	L2_3_IT
AC005999.1	1.22282	0.962657	34.1729	1.93932e-06	0.000441488	A24	L2_3_IT
BX005019.1	1.06789	4.07006	34.1684	1.94145e-06	0.000441488	A24	L2_3_IT
AC092546.1	0.842458	2.35513	33.9316	2.05688e-06	0.000461834	A24	L2_3_IT
GRIA1	1.05261	8.71286	33.9155	2.06499e-06	0.000461834	A24	L2_3_IT
FSTL5	1.34506	5.59552	33.8842	2.08086e-06	0.000461834	A24	L2_3_IT
KIF12	1.10837	1.3737	33.6835	2.18573e-06	0.00048126	A24	L2_3_IT
LRGUK	0.689148	4.96565	33.6053	2.22808e-06	0.000486722	A24	L2_3_IT
AC073848.1	1.35292	-1.24831	33.4979	2.28774e-06	0.00049585	A24	L2_3_IT
AC097375.1	1.54169	-0.531994	33.2557	2.42851e-06	0.000520708	A24	L2_3_IT
GALNTL6	0.97884	9.46106	33.2367	2.43997e-06	0.000520708	A24	L2_3_IT
AC008083.1	1.42201	2.03619	33.0241	2.57185e-06	0.000541636	A24	L2_3_IT
U52112.2	1.12823	0.378544	33.0159	2.57708e-06	0.000541636	A24	L2_3_IT
CDH19	1.39828	0.361395	32.7189	2.77462e-06	0.000570006	A24	L2_3_IT
CRACR2B	2.73081	-3.24558	32.684	2.79884e-06	0.000570006	A24	L2_3_IT
AC027045.2	1.03266	0.0880947	32.6694	2.80905e-06	0.000570006	A24	L2_3_IT
AL354994.1	1.32347	1.27963	32.6612	2.81479e-06	0.000570006	A24	L2_3_IT
SMARCD3	0.630415	4.08862	32.5814	2.87146e-06	0.000577267	A24	L2_3_IT
ADAMTS9-AS1	1.8478	0.732848	32.4225	2.9879e-06	0.000596355	A24	L2_3_IT
SLC30A8	1.55644	3.105	31.934	3.37856e-06	0.000655465	A24	L2_3_IT
LINC00683	2.29811	0.559698	31.8842	3.42127e-06	0.000659142	A24	L2_3_IT
LTBP4	0.756834	4.16494	31.6218	3.65645e-06	0.000694801	A24	L2_3_IT
SLC2A12	0.718189	4.32862	31.5513	3.72251e-06	0.000700762	A24	L2_3_IT
SLC27A2	0.600051	3.15871	31.5346	3.73834e-06	0.000700762	A24	L2_3_IT
DYRK3	0.875752	2.76743	31.2128	4.058e-06	0.000755139	A24	L2_3_IT
LINC00964	1.05079	2.11936	31.1889	4.08286e-06	0.000755139	A24	L2_3_IT
KCNK13	1.36366	4.40682	30.9922	4.29389e-06	0.000782932	A24	L2_3_IT
LINC01422	1.57734	-0.438302	30.9852	4.30157e-06	0.000782932	A24	L2_3_IT
LRRC53	1.36371	0.0860945	30.9631	4.32608e-06	0.000782932	A24	L2_3_IT
AC004817.1	0.78898	2.84962	30.9303	4.3626e-06	0.000782932	A24	L2_3_IT
CMTM8	0.992088	2.14926	30.92	4.37424e-06	0.000782932	A24	L2_3_IT
GLP2R	1.62088	4.64162	30.8624	4.43945e-06	0.000789418	A24	L2_3_IT
CIP2A	0.51658	4.4165	30.8133	4.49584e-06	0.000789418	A24	L2_3_IT
LINC02101	1.68866	-2.43215	30.711	4.61591e-06	0.000801157	A24	L2_3_IT
LINC01927	2.15941	0.997912	30.7072	4.62045e-06	0.000801157	A24	L2_3_IT
LRRC63	1.20629	1.71651	30.6247	4.71987e-06	0.000812474	A24	L2_3_IT
AL356479.1	1.31854	3.83562	30.6047	4.74429e-06	0.000812474	A24	L2_3_IT
HIP1R	0.737207	3.3438	30.2411	5.21302e-06	0.000881858	A24	L2_3_IT
CEP295NL	2.10353	-2.06775	30.0745	5.44403e-06	0.000915357	A24	L2_3_IT
COX7A2L	0.740494	6.55324	29.8715	5.74044e-06	0.000959379	A24	L2_3_IT
ORC6	0.583612	2.42686	29.8308	5.80192e-06	0.000963157	A24	L2_3_IT
SH3PXD2B	0.892855	3.66831	29.8107	5.83247e-06	0.000963157	A24	L2_3_IT
LINC00504	0.81427	4.40358	29.7811	5.87786e-06	0.000964907	A24	L2_3_IT
MCUB	0.8962	2.45054	29.6869	6.02488e-06	0.000977475	A24	L2_3_IT
CCDC191	0.5162	5.60013	29.6209	6.13013e-06	0.000988769	A24	L2_3_IT
AL133346.1	3.57344	2.27391	550.538	3.13689e-21	8.70268e-17	V1C	L2_3_IT
RASSF6	3.60796	0.475639	522.38	6.75486e-21	9.37001e-17	V1C	L2_3_IT
NOX3	3.34182	-0.0339833	403.088	2.88227e-19	2.23497e-15	V1C	L2_3_IT
ROR1	2.88434	3.47586	399.969	3.22238e-19	2.23497e-15	V1C	L2_3_IT
ARHGEF26	1.67353	4.18725	318.712	8.16233e-18	4.52895e-14	V1C	L2_3_IT
DUSP10	2.79532	-0.377714	311.543	1.12464e-17	5.20016e-14	V1C	L2_3_IT
RADIL	2.1411	3.37926	303.231	1.6449e-17	6.51921e-14	V1C	L2_3_IT
EYA4	3.46923	3.88104	279.995	5.01832e-17	1.69386e-13	V1C	L2_3_IT
AL021408.1	3.175	-1.36362	278.177	5.49498e-17	1.69386e-13	V1C	L2_3_IT
DMP1	6.90079	-3.94517	374.135	6.77897e-17	1.88069e-13	V1C	L2_3_IT
KCNIP1	3.18961	4.06685	269.627	8.48305e-17	2.1395e-13	V1C	L2_3_IT
LINC01948	3.44977	-0.138043	261.059	1.3274e-16	2.92365e-13	V1C	L2_3_IT
EMX2	3.98458	-1.354	259.623	1.43268e-16	2.92365e-13	V1C	L2_3_IT
AC011294.1	2.76928	1.1044	259.073	1.47536e-16	2.92365e-13	V1C	L2_3_IT
CACNG5	4.05657	2.4801	254.718	1.8649e-16	3.44919e-13	V1C	L2_3_IT
LINC01013	3.28623	-0.82147	240.673	4.07119e-16	7.0592e-13	V1C	L2_3_IT
EMX2OS	3.03424	1.12767	232.04	6.71457e-16	1.09578e-12	V1C	L2_3_IT
LINC01694	3.23136	-0.914179	228.391	8.33736e-16	1.28502e-12	V1C	L2_3_IT
WLS	2.77724	2.19458	219.852	1.4005e-15	2.04495e-12	V1C	L2_3_IT
RAB3B	2.58223	2.27087	210.574	2.51181e-15	3.48426e-12	V1C	L2_3_IT
ARHGAP24	2.25938	4.65026	198.59	5.52796e-15	7.30297e-12	V1C	L2_3_IT
PMAIP1	6.3434	-3.75775	208.348	1.8766e-14	2.36648e-11	V1C	L2_3_IT
SLC24A3	1.89607	3.77406	180.566	1.96462e-14	2.36976e-11	V1C	L2_3_IT
RBM20	2.1041	2.52294	178.521	2.28414e-14	2.64037e-11	V1C	L2_3_IT
CD74	2.48972	0.856974	173.042	3.44562e-14	3.82367e-11	V1C	L2_3_IT
LINC00886	2.20322	1.49324	161.996	8.1736e-14	8.72155e-11	V1C	L2_3_IT
MMP3	5.12415	-3.71942	157.458	1.18271e-13	1.21525e-10	V1C	L2_3_IT
TBL1X	2.25053	4.22312	154.825	1.47149e-13	1.45798e-10	V1C	L2_3_IT
FAM189A2	1.55688	1.33082	153.227	1.68262e-13	1.60969e-10	V1C	L2_3_IT
AC066613.2	1.20333	1.99519	152.78	1.74737e-13	1.61591e-10	V1C	L2_3_IT
PHACTR2-AS1	2.70956	-1.85659	152.181	1.83811e-13	1.64499e-10	V1C	L2_3_IT
GDNF-AS1	1.90878	0.149718	151.041	2.02536e-13	1.75593e-10	V1C	L2_3_IT
SPON1	2.45944	4.44896	149.25	2.36147e-13	1.98528e-10	V1C	L2_3_IT
ADAMTS17	2.8296	5.19823	148.261	2.5722e-13	2.09884e-10	V1C	L2_3_IT
CCDC152	1.70676	1.41484	147.78	2.6818e-13	2.12575e-10	V1C	L2_3_IT
GLDN	2.53997	3.86482	144.534	3.56478e-13	2.74251e-10	V1C	L2_3_IT
PHACTR2	1.58238	6.45806	144.203	3.67103e-13	2.74251e-10	V1C	L2_3_IT
SEPT10	1.89893	1.62172	143.944	3.75646e-13	2.74251e-10	V1C	L2_3_IT
DGKK	2.29752	0.314098	138.998	5.86512e-13	4.00539e-10	V1C	L2_3_IT
AC026495.1	2.52204	-0.0894904	137.388	6.8003e-13	4.49192e-10	V1C	L2_3_IT
ALPP	3.91792	-4.05951	136.692	7.25246e-13	4.67919e-10	V1C	L2_3_IT
ANK1	2.4042	3.95542	135.445	8.1442e-13	5.09306e-10	V1C	L2_3_IT
FER1L6-AS2	1.45301	1.61454	135.076	8.43003e-13	5.09306e-10	V1C	L2_3_IT
ALPG	6.64955	-3.339	187.825	8.44469e-13	5.09306e-10	V1C	L2_3_IT
KRT31	3.86305	-4.19302	133.304	9.95992e-13	5.82257e-10	V1C	L2_3_IT
CMKLR1	2.62594	0.31678	132.999	1.02517e-12	5.82257e-10	V1C	L2_3_IT
DIXDC1	1.03806	5.42501	132.891	1.03572e-12	5.82257e-10	V1C	L2_3_IT
GNG12-AS1	2.30384	3.86023	132.753	1.04938e-12	5.82257e-10	V1C	L2_3_IT
LINC01137	1.94474	0.939828	131.829	1.14589e-12	6.23343e-10	V1C	L2_3_IT
MARCH3	1.22971	3.51285	127.978	1.66255e-12	8.70268e-10	V1C	L2_3_IT
AC079341.2	2.58186	-2.0009	127.618	1.72208e-12	8.84734e-10	V1C	L2_3_IT
TRPC3	4.87264	5.18998	125.358	2.15281e-12	1.08591e-09	V1C	L2_3_IT
STC1	2.61723	-1.30411	124.719	2.29427e-12	1.13661e-09	V1C	L2_3_IT
GFRA1	1.98829	3.64565	120.311	3.58613e-12	1.74544e-09	V1C	L2_3_IT
KCNMB1	1.99034	-0.871648	117.616	4.74315e-12	2.26878e-09	V1C	L2_3_IT
GRM4	2.21682	3.6643	117.043	5.03711e-12	2.36855e-09	V1C	L2_3_IT
COL13A1	1.86245	2.015	116.071	5.58069e-12	2.58042e-09	V1C	L2_3_IT
LINC02019	2.86504	-2.37043	115.508	5.92409e-12	2.69429e-09	V1C	L2_3_IT
LINC02058	2.56656	-1.24309	114.445	6.63486e-12	2.96888e-09	V1C	L2_3_IT
LHFPL3	1.49189	5.13215	113.954	6.99392e-12	3.07988e-09	V1C	L2_3_IT
AC005871.1	4.04459	-4.02565	112.719	7.99033e-12	3.46369e-09	V1C	L2_3_IT
TENT5C	3.4461	-0.754743	111.852	8.77924e-12	3.74712e-09	V1C	L2_3_IT
AASS	2.17444	1.70538	111.707	8.91896e-12	3.74907e-09	V1C	L2_3_IT
AC128685.1	2.9842	0.689321	111.418	9.20472e-12	3.81144e-09	V1C	L2_3_IT
RORA	1.77307	9.31994	110.573	1.00981e-11	4.06016e-09	V1C	L2_3_IT
RUNX2	1.71918	3.26167	109.683	1.11407e-11	4.41539e-09	V1C	L2_3_IT
BTN2A2	2.37519	-0.350397	109.43	1.14567e-11	4.44446e-09	V1C	L2_3_IT
ABTB2	1.23092	4.17965	109.369	1.15345e-11	4.44446e-09	V1C	L2_3_IT
CLMP	2.14038	4.32615	108.39	1.28625e-11	4.8883e-09	V1C	L2_3_IT
STAC	2.68167	2.90341	108.265	1.30432e-11	4.88997e-09	V1C	L2_3_IT
USP3	1.35765	3.52594	107.292	1.45482e-11	5.31067e-09	V1C	L2_3_IT
LINC02388	2.99583	-0.380185	106.631	1.56759e-11	5.53983e-09	V1C	L2_3_IT
GRIP2	1.84196	1.53691	106.575	1.5775e-11	5.53983e-09	V1C	L2_3_IT
AC092674.1	2.01968	2.34325	106.446	1.60076e-11	5.55124e-09	V1C	L2_3_IT
MAPKAPK3	1.42699	-0.245736	104.809	1.92909e-11	6.60724e-09	V1C	L2_3_IT
VGLL2	3.46995	-4.5359	104.557	1.98577e-11	6.70099e-09	V1C	L2_3_IT
PPM1J	1.49034	0.0507193	104.456	2.009e-11	6.70099e-09	V1C	L2_3_IT
AC134980.2	2.36849	-1.04832	104.103	2.09247e-11	6.82959e-09	V1C	L2_3_IT
LINC01938	2.52997	1.51297	103.936	2.13302e-11	6.88097e-09	V1C	L2_3_IT
AC068134.2	5.41704	-5.05333	124.73	2.18001e-11	6.90829e-09	V1C	L2_3_IT
NKX6-3	3.38961	-3.12582	103.703	2.19129e-11	6.90829e-09	V1C	L2_3_IT
RASSF8	1.42699	3.50683	103.168	2.33149e-11	7.2001e-09	V1C	L2_3_IT
AL591686.2	3.85636	-4.52413	114.144	2.33946e-11	7.2001e-09	V1C	L2_3_IT
CXCL13	1.8678	3.14765	103.057	2.36171e-11	7.2001e-09	V1C	L2_3_IT
PLD5	2.20305	4.87788	102.495	2.52152e-11	7.60377e-09	V1C	L2_3_IT
AC012404.2	2.00222	-0.0736018	102.325	2.57202e-11	7.67263e-09	V1C	L2_3_IT
BARD1	1.89883	2.31415	101.628	2.79094e-11	8.23714e-09	V1C	L2_3_IT
AC010127.1	1.62625	3.97169	101.147	2.95348e-11	8.6251e-09	V1C	L2_3_IT
CUX1	1.72986	8.77752	100.072	3.35448e-11	9.6941e-09	V1C	L2_3_IT
AKAP7	0.932758	5.73527	98.8977	3.85934e-11	1.09012e-08	V1C	L2_3_IT
SHISA8	3.02781	-3.57893	98.8239	3.89368e-11	1.09012e-08	V1C	L2_3_IT
AC131211.1	4.83558	0.49385	98.7479	3.92937e-11	1.09012e-08	V1C	L2_3_IT
AC027306.1	3.42621	-3.77096	98.45	4.07273e-11	1.11871e-08	V1C	L2_3_IT
ALDH1A1	2.69033	3.76584	98.1693	4.21285e-11	1.14585e-08	V1C	L2_3_IT
KIAA1211	1.29197	4.45488	96.7956	4.97685e-11	1.34051e-08	V1C	L2_3_IT
PTK7	1.50713	3.07166	96.5628	5.12036e-11	1.36591e-08	V1C	L2_3_IT
GPR156	1.08454	2.64437	95.9184	5.54104e-11	1.45814e-08	V1C	L2_3_IT
AFP	1.4776	-2.11206	95.8742	5.57123e-11	1.45814e-08	V1C	L2_3_IT
CTXND1	1.60207	0.766451	95.6796	5.70613e-11	1.47949e-08	V1C	L2_3_IT
MARCKSL1	2.66783	-0.184623	95.4703	5.85519e-11	1.50408e-08	V1C	L2_3_IT
ADARB2	1.61679	5.08845	95.3755	5.92404e-11	1.5078e-08	V1C	L2_3_IT
KCNH8	3.6429	5.28827	95.1492	6.09191e-11	1.52259e-08	V1C	L2_3_IT
PDE9A	1.52697	2.76909	94.9125	6.27288e-11	1.55383e-08	V1C	L2_3_IT
LINC01474	3.83583	-1.58795	92.7895	8.17766e-11	1.97281e-08	V1C	L2_3_IT
TRPV5	1.58498	-0.796616	92.71	8.26002e-11	1.9755e-08	V1C	L2_3_IT
TMTC4	1.15784	3.51318	91.9091	9.14062e-11	2.13099e-08	V1C	L2_3_IT
SCN5A	1.42776	1.79836	91.2552	9.93373e-11	2.29659e-08	V1C	L2_3_IT
SORBS3	1.25337	1.84888	90.1938	1.13812e-10	2.5881e-08	V1C	L2_3_IT
SLC4A9	1.38111	1.05059	90.0521	1.15908e-10	2.61433e-08	V1C	L2_3_IT
AC027312.1	3.43332	-4.32454	89.5419	1.23802e-10	2.73887e-08	V1C	L2_3_IT
LAMA3	1.99964	4.49526	89.3566	1.2681e-10	2.73887e-08	V1C	L2_3_IT
GPRIN3	2.60217	2.37627	89.3549	1.26839e-10	2.73887e-08	V1C	L2_3_IT
UCP2	1.50574	-1.83495	89.3255	1.27322e-10	2.73887e-08	V1C	L2_3_IT
RERG	2.21465	5.02903	89.3237	1.27353e-10	2.73887e-08	V1C	L2_3_IT
PROX1	2.61744	0.810907	89.1751	1.29832e-10	2.77072e-08	V1C	L2_3_IT
EPB41	1.21214	6.75026	88.6365	1.39258e-10	2.92685e-08	V1C	L2_3_IT
FSTL1	3.10177	4.24665	87.7587	1.56217e-10	3.24389e-08	V1C	L2_3_IT
GRAMD2B	2.46375	2.78024	87.7361	1.56681e-10	3.24389e-08	V1C	L2_3_IT
EEPD1	1.33863	5.31918	87.6234	1.5902e-10	3.26792e-08	V1C	L2_3_IT
PENK	3.41176	0.385096	87.3408	1.65051e-10	3.34234e-08	V1C	L2_3_IT
LINC01193	2.25412	0.695164	87.1975	1.68201e-10	3.38144e-08	V1C	L2_3_IT
IRF6	1.85601	-1.33816	86.8869	1.75251e-10	3.49784e-08	V1C	L2_3_IT
NCOA3	1.09299	6.29114	86.5635	1.82929e-10	3.55807e-08	V1C	L2_3_IT
AL096865.1	3.66151	-4.16253	86.4917	1.84682e-10	3.55807e-08	V1C	L2_3_IT
PLAGL1	1.65899	5.51819	85.9636	1.98134e-10	3.78611e-08	V1C	L2_3_IT
CCDC88B	1.34441	1.80348	85.8253	2.01827e-10	3.80905e-08	V1C	L2_3_IT
GPR161	2.31597	3.68941	85.7583	2.03644e-10	3.81737e-08	V1C	L2_3_IT
PTN	1.05733	2.16594	85.2921	2.16766e-10	4.03608e-08	V1C	L2_3_IT
PTCHD4	2.22236	5.88546	85.1783	2.20105e-10	4.07092e-08	V1C	L2_3_IT
ITM2A	3.36703	0.600512	84.3782	2.4518e-10	4.44577e-08	V1C	L2_3_IT
MSRB3	1.32283	5.32416	83.7549	2.66816e-10	4.80667e-08	V1C	L2_3_IT
PTH1R	2.43689	0.630716	83.5953	2.72677e-10	4.88057e-08	V1C	L2_3_IT
CCNG2	1.5328	4.72122	83.399	2.80077e-10	4.92036e-08	V1C	L2_3_IT
KCNAB3	2.86354	2.04197	83.3986	2.80092e-10	4.92036e-08	V1C	L2_3_IT
C5orf63	1.64181	1.1556	81.9678	3.40922e-10	5.90935e-08	V1C	L2_3_IT
BACH2	1.35005	6.5015	81.9253	3.42935e-10	5.90935e-08	V1C	L2_3_IT
PARP4	1.03533	2.48132	81.5587	3.60801e-10	6.14743e-08	V1C	L2_3_IT
DIRAS3	2.94224	-1.72901	81.4919	3.6416e-10	6.1603e-08	V1C	L2_3_IT
IFNLR1	1.54121	1.55301	81.1679	3.80939e-10	6.31016e-08	V1C	L2_3_IT
ADSSL1	1.12201	-0.43336	81.1462	3.82092e-10	6.31016e-08	V1C	L2_3_IT
TMEM145	1.19739	3.69456	81.1458	3.82117e-10	6.31016e-08	V1C	L2_3_IT
HAUS5	1.21832	1.52618	80.9926	3.9036e-10	6.40813e-08	V1C	L2_3_IT
PAPOLB	2.68978	-0.92738	80.6779	4.07901e-10	6.6567e-08	V1C	L2_3_IT
SCN1B	1.96693	4.02632	80.2766	4.315e-10	6.95994e-08	V1C	L2_3_IT
FGF13	1.16385	6.59062	79.6094	4.74001e-10	7.55759e-08	V1C	L2_3_IT
LHFPL1	1.11022	0.676242	78.9571	5.1989e-10	8.19506e-08	V1C	L2_3_IT
CSDC2	1.40185	2.63728	77.5699	6.33976e-10	9.66396e-08	V1C	L2_3_IT
MYL3	3.48054	-2.25357	77.4189	6.47915e-10	9.82246e-08	V1C	L2_3_IT
AC005096.1	2.15128	0.55587	77.3354	6.55767e-10	9.88747e-08	V1C	L2_3_IT
CDKN2B-AS1	1.36306	1.36597	77.0599	6.82389e-10	1.01782e-07	V1C	L2_3_IT
GPCPD1	1.07625	5.66415	76.6372	7.25497e-10	1.07166e-07	V1C	L2_3_IT
PTTG1	2.06137	0.00415864	76.6305	7.2621e-10	1.07166e-07	V1C	L2_3_IT
RET	2.31697	1.978	76.5228	7.37658e-10	1.0828e-07	V1C	L2_3_IT
AC008708.2	1.31145	2.2699	76.3968	7.51302e-10	1.09702e-07	V1C	L2_3_IT
IGDCC3	1.34485	2.04775	76.2464	7.67939e-10	1.11544e-07	V1C	L2_3_IT
RPGR	1.06976	3.41809	76.1587	7.77832e-10	1.12393e-07	V1C	L2_3_IT
AC008549.2	1.92994	-1.43115	75.6132	8.4242e-10	1.21095e-07	V1C	L2_3_IT
ALDH1L1	1.61927	0.770009	75.5376	8.5182e-10	1.21815e-07	V1C	L2_3_IT
USP13	0.64396	5.3761	75.4216	8.66454e-10	1.23272e-07	V1C	L2_3_IT
CEP135	0.804502	3.42326	74.9855	9.23895e-10	1.29453e-07	V1C	L2_3_IT
SLC6A1	1.85291	1.16503	74.9295	9.31566e-10	1.29872e-07	V1C	L2_3_IT
MIR1-1HG	2.72934	-1.56261	74.795	9.50257e-10	1.31815e-07	V1C	L2_3_IT
PLK5	1.44291	2.94723	74.6744	9.67351e-10	1.32857e-07	V1C	L2_3_IT
GPR149	1.62667	1.21425	74.5476	9.85684e-10	1.34708e-07	V1C	L2_3_IT
ITGB3	1.99992	-2.67642	74.3958	1.00811e-09	1.36739e-07	V1C	L2_3_IT
NEAT1	2.41253	4.70967	74.2203	1.03473e-09	1.39352e-07	V1C	L2_3_IT
AL591686.1	2.5055	-3.6794	74.0152	1.0668e-09	1.42563e-07	V1C	L2_3_IT
GPLD1	0.654437	5.54417	73.8086	1.10016e-09	1.46037e-07	V1C	L2_3_IT
LINC02139	1.95692	-0.101403	73.3466	1.17885e-09	1.54999e-07	V1C	L2_3_IT
CAV1	2.59433	0.346294	73.2556	1.19504e-09	1.56387e-07	V1C	L2_3_IT
FRMD3	0.897634	4.91955	73.1639	1.21159e-09	1.57333e-07	V1C	L2_3_IT
LRRC1	0.987953	3.267	73.1421	1.21557e-09	1.57333e-07	V1C	L2_3_IT
UMODL1	1.03826	2.49037	73.0159	1.23884e-09	1.59117e-07	V1C	L2_3_IT
BTBD11	1.41655	3.37168	72.8676	1.26681e-09	1.61959e-07	V1C	L2_3_IT
ESRRG	1.01734	8.19643	71.9277	1.46037e-09	1.8416e-07	V1C	L2_3_IT
AC012349.1	1.37483	0.14883	71.6665	1.51959e-09	1.89077e-07	V1C	L2_3_IT
ACAP1	1.59601	0.280866	71.6655	1.51981e-09	1.89077e-07	V1C	L2_3_IT
PIP	1.70731	-0.507417	71.6058	1.53369e-09	1.89952e-07	V1C	L2_3_IT
KDELC2	1.33871	1.09479	71.5011	1.55841e-09	1.92135e-07	V1C	L2_3_IT
ROR1-AS1	2.06859	-3.07795	71.4541	1.56961e-09	1.92135e-07	V1C	L2_3_IT
PCOLCE	2.08922	-1.37913	71.4117	1.57981e-09	1.92231e-07	V1C	L2_3_IT
PAIP2B	0.885005	2.20312	71.2356	1.62294e-09	1.96616e-07	V1C	L2_3_IT
AC107029.1	1.54578	-1.52984	71.0298	1.67492e-09	2.02032e-07	V1C	L2_3_IT
AC008415.1	1.97645	5.91854	70.8121	1.73183e-09	2.07095e-07	V1C	L2_3_IT
PELI2	1.81105	4.46889	70.3146	1.8698e-09	2.22634e-07	V1C	L2_3_IT
SYNE3	1.76108	1.93361	70.2756	1.88108e-09	2.22935e-07	V1C	L2_3_IT
ATP11C	1.27015	3.23777	70.226	1.89557e-09	2.22935e-07	V1C	L2_3_IT
AC129102.1	2.74785	-2.39936	70.2231	1.89643e-09	2.22935e-07	V1C	L2_3_IT
LIMK2	0.902849	3.41159	69.9822	1.96847e-09	2.28499e-07	V1C	L2_3_IT
EDNRA	2.82781	3.62175	69.8786	2.00034e-09	2.3123e-07	V1C	L2_3_IT
AL390860.1	1.15579	2.19968	69.4573	2.13574e-09	2.45858e-07	V1C	L2_3_IT
OXGR1	1.22885	0.390836	69.382	2.16094e-09	2.47732e-07	V1C	L2_3_IT
EGFR	3.02298	2.7491	69.1275	2.24855e-09	2.54618e-07	V1C	L2_3_IT
RARG	1.58066	1.48571	68.8154	2.36113e-09	2.65202e-07	V1C	L2_3_IT
AC091819.2	1.73609	2.25297	68.6175	2.43566e-09	2.7029e-07	V1C	L2_3_IT
VAV3	2.97237	6.43938	68.3388	2.54483e-09	2.80164e-07	V1C	L2_3_IT
USH2A	1.258	4.64703	68.124	2.63256e-09	2.88676e-07	V1C	L2_3_IT
MICA	2.1935	2.13525	68.0287	2.6725e-09	2.91902e-07	V1C	L2_3_IT
ANXA1	3.32135	3.11428	67.7753	2.78188e-09	3.00303e-07	V1C	L2_3_IT
AL139383.1	1.25884	5.05657	67.5719	2.87309e-09	3.08947e-07	V1C	L2_3_IT
FAM189A1	1.19977	7.53488	67.4299	2.9387e-09	3.14781e-07	V1C	L2_3_IT
CYP2J2	1.37372	-0.960859	67.389	2.95787e-09	3.15616e-07	V1C	L2_3_IT
LINC01886	2.53965	-1.88983	67.1718	3.06202e-09	3.25478e-07	V1C	L2_3_IT
SPAG6	1.83547	3.8864	66.5948	3.35814e-09	3.54239e-07	V1C	L2_3_IT
SCN9A	1.701	4.74682	66.4109	3.45881e-09	3.62583e-07	V1C	L2_3_IT
STOX2	0.650655	7.94737	66.4027	3.46338e-09	3.62583e-07	V1C	L2_3_IT
DENND4C	0.766282	6.33912	66.2323	3.55964e-09	3.71007e-07	V1C	L2_3_IT
CEMIP	1.26088	6.425	66.1436	3.61086e-09	3.71007e-07	V1C	L2_3_IT
SCRT2	2.34815	-1.10293	66.121	3.62408e-09	3.71007e-07	V1C	L2_3_IT
ZFAND4	1.49637	2.40248	65.8724	3.77247e-09	3.84778e-07	V1C	L2_3_IT
ANKRD44	1.19392	5.75978	65.8171	3.80642e-09	3.86818e-07	V1C	L2_3_IT
MID1	1.03385	3.88625	65.708	3.87421e-09	3.92271e-07	V1C	L2_3_IT
WDR76	1.02798	2.17785	65.672	3.89689e-09	3.93133e-07	V1C	L2_3_IT
MSI2	0.908756	6.49496	65.3826	4.08421e-09	4.07584e-07	V1C	L2_3_IT
SEMA3F	1.27412	0.548665	65.3384	4.11371e-09	4.09056e-07	V1C	L2_3_IT
DLG5	1.19457	5.6202	65.0485	4.31253e-09	4.27295e-07	V1C	L2_3_IT
CTSC	1.40841	1.68083	64.7455	4.53138e-09	4.44737e-07	V1C	L2_3_IT
JAM2	1.44051	5.20057	64.7059	4.56082e-09	4.45531e-07	V1C	L2_3_IT
DCDC2C	2.0777	2.62433	64.6643	4.59202e-09	4.47005e-07	V1C	L2_3_IT
BHLHE22	2.78624	1.4531	64.625	4.62168e-09	4.48319e-07	V1C	L2_3_IT
CRABP1	1.56672	-2.25907	64.5741	4.66037e-09	4.50497e-07	V1C	L2_3_IT
CCDC136	1.07092	5.81825	63.9618	5.15411e-09	4.93071e-07	V1C	L2_3_IT
CSMD2	1.07173	8.35715	63.7467	5.34055e-09	5.0915e-07	V1C	L2_3_IT
COX7A1	1.36843	0.852108	63.4116	5.64549e-09	5.36379e-07	V1C	L2_3_IT
PRSS56	3.49398	-3.66031	63.1704	5.87637e-09	5.5641e-07	V1C	L2_3_IT
HS6ST2	1.30014	5.86628	63.1045	5.94119e-09	5.60634e-07	V1C	L2_3_IT
TMEM266	0.855968	5.77337	62.8459	6.2031e-09	5.81394e-07	V1C	L2_3_IT
CASQ2	1.18322	0.383298	62.5615	6.50526e-09	6.05622e-07	V1C	L2_3_IT
AC027288.1	1.49538	-0.384474	61.883	7.2915e-09	6.72053e-07	V1C	L2_3_IT
TTC24	1.51907	-1.31202	61.7427	7.4663e-09	6.85886e-07	V1C	L2_3_IT
AC092435.3	3.57878	-3.47825	61.7048	7.51438e-09	6.88024e-07	V1C	L2_3_IT
FNDC5	1.03354	2.9941	61.6422	7.59431e-09	6.91985e-07	V1C	L2_3_IT
AC092435.1	3.15126	-0.450232	61.632	7.60751e-09	6.91985e-07	V1C	L2_3_IT
ZNF33A	0.625538	5.69852	61.5526	7.71049e-09	6.97947e-07	V1C	L2_3_IT
CDR2L	1.42489	1.76482	61.5427	7.72338e-09	6.97947e-07	V1C	L2_3_IT
TLE2	1.28965	3.26416	61.4186	7.88762e-09	7.10475e-07	V1C	L2_3_IT
AC139491.3	1.85322	-1.45557	60.821	8.73217e-09	7.75727e-07	V1C	L2_3_IT
CPNE9	1.25519	5.08295	60.7089	8.90099e-09	7.84498e-07	V1C	L2_3_IT
AC097478.1	1.29994	4.60406	60.5376	9.16578e-09	8.04703e-07	V1C	L2_3_IT
ANKRD29	1.77785	4.43262	60.5173	9.19785e-09	8.04972e-07	V1C	L2_3_IT
UMAD1	0.749302	6.73942	60.4369	9.32542e-09	8.13569e-07	V1C	L2_3_IT
CHRM2	1.76026	1.13074	60.1273	9.83494e-09	8.54779e-07	V1C	L2_3_IT
LINC02270	2.13658	1.4171	60.1129	9.8594e-09	8.54779e-07	V1C	L2_3_IT
AC140125.1	2.55484	-2.63354	60.0505	9.96584e-09	8.61316e-07	V1C	L2_3_IT
RERG-AS1	2.46378	-4.07082	60.0148	1.00273e-08	8.62745e-07	V1C	L2_3_IT
ST8SIA4	2.07935	4.48213	59.7432	1.05086e-08	8.99814e-07	V1C	L2_3_IT
RORA-AS1	1.07433	1.01989	59.7158	1.05585e-08	9.01304e-07	V1C	L2_3_IT
AC026401.3	3.04812	-4.67093	59.5637	1.08401e-08	9.16877e-07	V1C	L2_3_IT
TENM2	1.4011	10.8702	59.0708	1.18091e-08	9.83842e-07	V1C	L2_3_IT
AC116366.3	0.788109	5.32038	58.4069	1.32624e-08	1.08217e-06	V1C	L2_3_IT
BMP2	1.5734	-0.965684	58.2284	1.3685e-08	1.11012e-06	V1C	L2_3_IT
RHBDL3	1.80506	5.85365	58.0559	1.41068e-08	1.13615e-06	V1C	L2_3_IT
MYO16	1.225	6.34138	58.0472	1.41286e-08	1.13615e-06	V1C	L2_3_IT
B3GAT2	0.805322	2.51644	57.981	1.42944e-08	1.14615e-06	V1C	L2_3_IT
PAWR	1.57041	2.77588	57.9302	1.44231e-08	1.15271e-06	V1C	L2_3_IT
TBC1D16	0.686915	3.65137	57.916	1.44592e-08	1.15271e-06	V1C	L2_3_IT
ACOT11	0.701816	4.1209	57.8155	1.47181e-08	1.16664e-06	V1C	L2_3_IT
PARM1	1.65521	5.52284	57.7711	1.48342e-08	1.17249e-06	V1C	L2_3_IT
ARHGAP27	1.09624	2.53438	57.6766	1.50841e-08	1.18215e-06	V1C	L2_3_IT
TMEM215	2.01434	0.555148	57.5933	1.53083e-08	1.19257e-06	V1C	L2_3_IT
ALDH1L1-AS2	2.08635	-2.14083	57.5794	1.53461e-08	1.19257e-06	V1C	L2_3_IT
WWOX	0.866938	8.12606	57.1438	1.65808e-08	1.28134e-06	V1C	L2_3_IT
BMP8A	1.26367	3.8702	57.093	1.67315e-08	1.28227e-06	V1C	L2_3_IT
LINC00472	2.14862	0.454658	57.0587	1.68339e-08	1.28657e-06	V1C	L2_3_IT
PHLDB1	0.80847	2.06329	57.0313	1.69165e-08	1.28933e-06	V1C	L2_3_IT
MYO1E	1.53005	4.73933	56.9214	1.72515e-08	1.31126e-06	V1C	L2_3_IT
TSHZ1	1.31167	5.49785	56.8908	1.73459e-08	1.31483e-06	V1C	L2_3_IT
LIFR	0.941573	5.21562	56.7975	1.76375e-08	1.32867e-06	V1C	L2_3_IT
PTGIS	1.32936	2.42529	56.7971	1.7639e-08	1.32867e-06	V1C	L2_3_IT
HDAC1	1.01115	2.0947	56.7865	1.76721e-08	1.32867e-06	V1C	L2_3_IT
MERTK	1.74328	3.93225	56.7385	1.78246e-08	1.33651e-06	V1C	L2_3_IT
SETD7	0.907028	4.69413	56.5295	1.85048e-08	1.38377e-06	V1C	L2_3_IT
MYH14	1.31655	4.08815	56.4304	1.88368e-08	1.40481e-06	V1C	L2_3_IT
ERG	1.29958	2.88344	56.3878	1.89813e-08	1.40828e-06	V1C	L2_3_IT
LAG3	1.99978	-2.4152	56.2429	1.94825e-08	1.43751e-06	V1C	L2_3_IT
LINC01837	1.15155	1.56233	56.0892	2.00293e-08	1.46615e-06	V1C	L2_3_IT
CMYA5	1.03827	5.7569	56.0678	2.01069e-08	1.46796e-06	V1C	L2_3_IT
PTGS1	1.43522	-0.351158	55.8901	2.07623e-08	1.50394e-06	V1C	L2_3_IT
AC107029.2	1.47144	-0.756202	55.8697	2.08389e-08	1.50555e-06	V1C	L2_3_IT
HEG1	0.978439	1.17343	55.8265	2.10026e-08	1.51344e-06	V1C	L2_3_IT
LINC01968	1.06439	1.36158	55.7465	2.13085e-08	1.53151e-06	V1C	L2_3_IT
PLAUR	0.898164	2.20332	55.7156	2.14282e-08	1.53613e-06	V1C	L2_3_IT
CDS1	0.917373	5.41846	55.6317	2.17566e-08	1.55165e-06	V1C	L2_3_IT
CNTLN	0.836448	4.93197	55.4837	2.23487e-08	1.58169e-06	V1C	L2_3_IT
HS3ST1	1.78623	3.71647	55.2859	2.31667e-08	1.61893e-06	V1C	L2_3_IT
TIFA	1.86756	-0.35785	55.1943	2.35567e-08	1.64205e-06	V1C	L2_3_IT
LPIN2	0.691402	4.51951	55.171	2.36567e-08	1.64488e-06	V1C	L2_3_IT
CARD8	0.810266	2.47665	55.1005	2.39629e-08	1.66201e-06	V1C	L2_3_IT
CTGF	2.82282	-3.98588	55.0796	2.40543e-08	1.66419e-06	V1C	L2_3_IT
LINC01405	1.11306	0.94823	54.8972	2.48694e-08	1.7078e-06	V1C	L2_3_IT
AC022898.1	1.74512	-1.37879	54.393	2.72789e-08	1.85945e-06	V1C	L2_3_IT
AC026469.1	3.03032	-3.60559	54.3761	2.7364e-08	1.86069e-06	V1C	L2_3_IT
PFKFB2	0.80082	3.83837	54.3095	2.77016e-08	1.87903e-06	V1C	L2_3_IT
LINC01482	1.39733	3.13643	54.1881	2.83279e-08	1.90291e-06	V1C	L2_3_IT
BEAN1	0.893804	4.09977	54.1188	2.86928e-08	1.91813e-06	V1C	L2_3_IT
LINC00968	2.05076	-2.0688	54.084	2.88776e-08	1.92584e-06	V1C	L2_3_IT
ANXA5	1.3717	3.64282	53.9835	2.94188e-08	1.95255e-06	V1C	L2_3_IT
PCP4	2.03317	4.15641	53.8787	2.99948e-08	1.98603e-06	V1C	L2_3_IT
OPN5	1.65429	1.21892	53.811	3.0373e-08	2.00628e-06	V1C	L2_3_IT
KRTDAP	1.4577	-1.32747	53.7975	3.0449e-08	2.00653e-06	V1C	L2_3_IT
VWC2	1.6219	4.62464	53.7439	3.07531e-08	2.01698e-06	V1C	L2_3_IT
TMEM200B	2.35542	-0.964276	53.5483	3.18906e-08	2.08665e-06	V1C	L2_3_IT
RANBP17	1.35163	6.41904	53.4934	3.22175e-08	2.10308e-06	V1C	L2_3_IT
RBPJL	1.35443	-0.977121	53.198	3.40409e-08	2.20139e-06	V1C	L2_3_IT
CCNI	0.73297	6.23996	52.9289	3.5797e-08	2.29888e-06	V1C	L2_3_IT
AC005086.1	1.5592	0.948331	52.7963	3.66979e-08	2.34662e-06	V1C	L2_3_IT
TRBC2	2.5782	-0.940455	52.7946	3.67096e-08	2.34662e-06	V1C	L2_3_IT
WHRN	2.60041	3.38544	52.6731	3.75562e-08	2.39522e-06	V1C	L2_3_IT
ACSL3	0.770376	7.10998	52.6546	3.76874e-08	2.39765e-06	V1C	L2_3_IT
BRINP1	1.13091	8.50986	52.5996	3.80785e-08	2.40892e-06	V1C	L2_3_IT
MMS22L	1.00841	3.97671	52.5941	3.81183e-08	2.40892e-06	V1C	L2_3_IT
IFNA13	2.49397	-3.32087	52.5659	3.83208e-08	2.411e-06	V1C	L2_3_IT
LRRC23	0.545912	2.99418	52.5653	3.83251e-08	2.411e-06	V1C	L2_3_IT
PALLD	0.636108	4.72714	52.2168	4.09272e-08	2.55156e-06	V1C	L2_3_IT
PACSIN3	2.01406	-0.542753	52.1825	4.1194e-08	2.56243e-06	V1C	L2_3_IT
AC012404.1	1.67601	-2.04571	52.1699	4.12918e-08	2.56277e-06	V1C	L2_3_IT
NACC2	1.26729	2.42608	52.0033	4.26146e-08	2.6365e-06	V1C	L2_3_IT
EBF4	1.0914	1.52245	51.9178	4.33106e-08	2.66423e-06	V1C	L2_3_IT
ID4	3.03422	-0.457748	51.8926	4.35182e-08	2.67107e-06	V1C	L2_3_IT
GRIN2C	1.09706	-0.201699	51.6943	4.5188e-08	2.75527e-06	V1C	L2_3_IT
AC008443.4	2.32448	-0.786683	51.6707	4.53914e-08	2.76161e-06	V1C	L2_3_IT
GRID2IP	1.21744	3.1467	51.6467	4.55988e-08	2.76816e-06	V1C	L2_3_IT
TGFBR3	0.885268	4.0979	51.6137	4.58863e-08	2.77953e-06	V1C	L2_3_IT
CCDC40	0.726502	4.26991	51.5652	4.63123e-08	2.79313e-06	V1C	L2_3_IT
UPP1	0.936313	5.06	51.5355	4.65745e-08	2.80286e-06	V1C	L2_3_IT
AC022710.1	2.24749	-3.25539	51.3402	4.83423e-08	2.89668e-06	V1C	L2_3_IT
DCBLD2	1.05119	5.90553	51.1842	4.9806e-08	2.9506e-06	V1C	L2_3_IT
AC114321.1	1.43703	1.62196	51.1329	5.02977e-08	2.96265e-06	V1C	L2_3_IT
DMKN	1.52391	2.79047	51.1085	5.05329e-08	2.9702e-06	V1C	L2_3_IT
RASSF8-AS1	0.89476	2.85724	50.8272	5.33357e-08	3.1086e-06	V1C	L2_3_IT
LINC00485	1.31973	-2.5182	50.6599	5.50802e-08	3.19456e-06	V1C	L2_3_IT
MOGAT1	1.43187	1.82497	50.5667	5.60788e-08	3.2345e-06	V1C	L2_3_IT
AL606537.1	3.27034	-3.96022	50.4964	5.68442e-08	3.26507e-06	V1C	L2_3_IT
MYO19	0.568925	4.87886	50.2219	5.99428e-08	3.42179e-06	V1C	L2_3_IT
DCLRE1C	0.637989	4.13311	50.1171	6.11728e-08	3.47059e-06	V1C	L2_3_IT
FAXDC2	0.545942	3.81674	50.0361	6.21421e-08	3.50408e-06	V1C	L2_3_IT
CTTNBP2	0.891053	7.38704	49.9984	6.25995e-08	3.52271e-06	V1C	L2_3_IT
PATJ	0.571996	7.5157	49.7915	6.51698e-08	3.65254e-06	V1C	L2_3_IT
MGST2	1.02182	4.04163	49.6894	6.64786e-08	3.71838e-06	V1C	L2_3_IT
LTBP1	0.951508	4.62698	49.6702	6.67286e-08	3.72485e-06	V1C	L2_3_IT
POMT1	0.524256	4.67374	49.4843	6.9195e-08	3.83936e-06	V1C	L2_3_IT
TNS1	1.34228	3.24644	49.2426	7.25498e-08	4.00149e-06	V1C	L2_3_IT
AL807740.1	0.904647	0.919639	49.1066	7.45116e-08	4.09609e-06	V1C	L2_3_IT
ZBTB20	0.969779	5.72915	49.1033	7.45602e-08	4.09609e-06	V1C	L2_3_IT
CYFIP1	0.574935	6.37335	49.0012	7.60729e-08	4.15451e-06	V1C	L2_3_IT
PLEKHD1	1.36606	3.10875	48.9261	7.72048e-08	4.20804e-06	V1C	L2_3_IT
B3GLCT	1.16586	5.50858	48.8886	7.77775e-08	4.23094e-06	V1C	L2_3_IT
AP000238.1	2.35854	-4.26457	48.8579	7.82497e-08	4.2483e-06	V1C	L2_3_IT
HS3ST4	1.30068	7.52193	48.75	7.99337e-08	4.3144e-06	V1C	L2_3_IT
IRAK3	1.03412	1.43208	48.5407	8.33088e-08	4.47914e-06	V1C	L2_3_IT
DIP2B	0.411874	7.38441	48.4423	8.49483e-08	4.55846e-06	V1C	L2_3_IT
AC093535.1	2.95468	-1.73694	48.4309	8.51403e-08	4.55994e-06	V1C	L2_3_IT
AC096736.3	3.56182	-4.1756	50.2016	8.80071e-08	4.68634e-06	V1C	L2_3_IT
POU6F2-AS2	2.32248	-1.90971	48.0293	9.22138e-08	4.87293e-06	V1C	L2_3_IT
AL024497.1	3.5668	-4.87386	49.8364	9.41988e-08	4.96836e-06	V1C	L2_3_IT
TDRD1	1.15589	1.34957	47.767	9.71692e-08	5.11329e-06	V1C	L2_3_IT
STK33	1.14889	3.92292	47.7451	9.75961e-08	5.11835e-06	V1C	L2_3_IT
PLD1	1.62618	4.1943	47.7208	9.80717e-08	5.13359e-06	V1C	L2_3_IT
CNFN	1.27771	-1.55305	47.6305	9.98592e-08	5.19773e-06	V1C	L2_3_IT
THSD4	1.76445	6.56006	47.5604	1.01272e-07	5.22612e-06	V1C	L2_3_IT
TNFAIP8	1.14139	1.95358	47.3996	1.04593e-07	5.35488e-06	V1C	L2_3_IT
NPC1	0.707679	4.27207	47.3334	1.05994e-07	5.41543e-06	V1C	L2_3_IT
LOXHD1	1.21916	2.97587	47.2169	1.08508e-07	5.52404e-06	V1C	L2_3_IT
AL357052.1	1.21343	0.546539	47.0059	1.13224e-07	5.73206e-06	V1C	L2_3_IT
PPFIBP2	1.1529	2.90749	46.8992	1.15693e-07	5.84639e-06	V1C	L2_3_IT
ZBTB7C	0.976753	6.50469	46.87	1.16377e-07	5.8643e-06	V1C	L2_3_IT
STX8	0.477439	6.68948	46.8659	1.16475e-07	5.8643e-06	V1C	L2_3_IT
PPP3CC	0.556191	6.54488	46.8223	1.17506e-07	5.87406e-06	V1C	L2_3_IT
AP001627.1	2.33231	-4.16736	46.8221	1.17511e-07	5.87406e-06	V1C	L2_3_IT
FAM43B	2.31093	-1.58505	46.7966	1.1812e-07	5.88707e-06	V1C	L2_3_IT
MTUS1	1.22984	3.81045	46.7934	1.18195e-07	5.88707e-06	V1C	L2_3_IT
AIFM3	1.77454	3.01888	46.7242	1.19866e-07	5.9472e-06	V1C	L2_3_IT
LINC02538	2.36291	-4.07022	46.7168	1.20046e-07	5.9472e-06	V1C	L2_3_IT
AL390036.1	2.87049	-0.0279424	46.6581	1.21483e-07	5.997e-06	V1C	L2_3_IT
ADCY8	1.40321	5.58539	46.5247	1.24817e-07	6.12885e-06	V1C	L2_3_IT
LIN7A	1.04358	7.24118	46.1882	1.33671e-07	6.54047e-06	V1C	L2_3_IT
ABCD2	0.693262	5.37916	46.1597	1.34453e-07	6.56628e-06	V1C	L2_3_IT
TTC39B	0.780366	6.26025	46.1517	1.34672e-07	6.56628e-06	V1C	L2_3_IT
TMEM72-AS1	1.30756	5.38736	46.1236	1.35448e-07	6.59251e-06	V1C	L2_3_IT
CLEC3A	1.51143	-1.85406	46.0202	1.38341e-07	6.70978e-06	V1C	L2_3_IT
SCN7A	2.11779	3.22085	46.0042	1.38796e-07	6.7201e-06	V1C	L2_3_IT
GRIK1	1.77341	5.1282	45.9292	1.40944e-07	6.81122e-06	V1C	L2_3_IT
CRYAB	1.54035	0.144726	45.9145	1.41368e-07	6.81122e-06	V1C	L2_3_IT
RASSF4	1.89157	3.57078	45.8949	1.41939e-07	6.8128e-06	V1C	L2_3_IT
AC107208.1	1.93211	-2.76093	45.8801	1.42369e-07	6.81453e-06	V1C	L2_3_IT
AC087341.1	1.32308	-0.517824	45.8623	1.4289e-07	6.81453e-06	V1C	L2_3_IT
CAMTA1	0.602781	9.19718	45.8495	1.43263e-07	6.81453e-06	V1C	L2_3_IT
STK26	1.50888	0.669931	45.6999	1.47734e-07	7.00612e-06	V1C	L2_3_IT
AL355073.1	1.9386	-1.35153	45.6266	1.49976e-07	7.07618e-06	V1C	L2_3_IT
ANTXR1	0.825957	6.06018	45.4572	1.553e-07	7.27786e-06	V1C	L2_3_IT
ELOVL5	1.60561	5.047	45.4387	1.55893e-07	7.29332e-06	V1C	L2_3_IT
LINC01533	2.09724	-3.19116	45.3034	1.60308e-07	7.47464e-06	V1C	L2_3_IT
PIK3C2A	0.683891	6.14597	45.2787	1.61127e-07	7.50024e-06	V1C	L2_3_IT
AL121761.1	1.08096	0.715814	45.1708	1.64764e-07	7.64389e-06	V1C	L2_3_IT
SLC25A37	0.708813	5.50049	45.0648	1.68422e-07	7.80053e-06	V1C	L2_3_IT
AC091820.1	1.62467	-0.278603	45.043	1.69182e-07	7.82271e-06	V1C	L2_3_IT
ASTN2	1.34725	7.73711	44.993	1.70949e-07	7.89124e-06	V1C	L2_3_IT
SH2B2	0.902433	2.18145	44.9776	1.71494e-07	7.89764e-06	V1C	L2_3_IT
MROH7-TTC4	0.951431	0.918167	44.973	1.71657e-07	7.89764e-06	V1C	L2_3_IT
AL354761.1	1.69031	-2.93755	44.9545	1.72318e-07	7.91491e-06	V1C	L2_3_IT
CABLES1	1.15593	4.21955	44.9332	1.73081e-07	7.91627e-06	V1C	L2_3_IT
INPP4B	1.14008	7.43063	44.9268	1.73311e-07	7.91627e-06	V1C	L2_3_IT
AC022387.1	0.89556	3.95472	44.9219	1.73489e-07	7.91627e-06	V1C	L2_3_IT
CRISPLD1	1.0344	3.7436	44.8999	1.74284e-07	7.938e-06	V1C	L2_3_IT
PHYH	0.748867	3.29556	44.8929	1.74537e-07	7.938e-06	V1C	L2_3_IT
AL450311.2	3.60609	-4.10016	44.8689	1.75408e-07	7.96458e-06	V1C	L2_3_IT
OR14A16	1.28148	-1.39663	44.7967	1.78061e-07	8.04931e-06	V1C	L2_3_IT
KEL	1.07878	0.820337	44.7945	1.78145e-07	8.04931e-06	V1C	L2_3_IT
CPS1	0.881777	3.06311	44.598	1.85587e-07	8.31782e-06	V1C	L2_3_IT
IFNE	1.99907	-1.03224	44.4838	1.90063e-07	8.50472e-06	V1C	L2_3_IT
FKBP7	1.01428	0.849375	44.4583	1.91081e-07	8.52275e-06	V1C	L2_3_IT
SLC25A25-AS1	0.817706	1.91209	44.3748	1.94446e-07	8.65893e-06	V1C	L2_3_IT
SLC35F4	1.9205	5.03679	44.3514	1.95402e-07	8.68755e-06	V1C	L2_3_IT
ECHDC2	0.583596	5.23921	44.0477	2.0825e-07	9.17062e-06	V1C	L2_3_IT
AC108861.1	2.64323	-2.99849	43.8761	2.15907e-07	9.47771e-06	V1C	L2_3_IT
LAMA4	1.56304	4.61368	43.8665	2.16344e-07	9.4819e-06	V1C	L2_3_IT
CPA4	1.00744	0.287847	43.8204	2.18459e-07	9.55947e-06	V1C	L2_3_IT
LYSMD4	1.05051	3.95953	43.8122	2.18836e-07	9.56091e-06	V1C	L2_3_IT
CCDC50	1.17061	4.09788	43.7479	2.21822e-07	9.64576e-06	V1C	L2_3_IT
NBPF14	1.30279	5.23596	43.6821	2.24929e-07	9.75031e-06	V1C	L2_3_IT
TRANK1	0.521598	6.98264	43.6687	2.25564e-07	9.7626e-06	V1C	L2_3_IT
GLCCI1	1.07857	7.54356	43.62	2.27895e-07	9.83281e-06	V1C	L2_3_IT
EPHA1	0.918021	-0.597638	43.5175	2.32895e-07	1.00174e-05	V1C	L2_3_IT
MTHFD2L	0.95043	5.37185	43.4739	2.35056e-07	1.00947e-05	V1C	L2_3_IT
SERINC2	1.03242	0.925185	43.3932	2.39109e-07	1.02388e-05	V1C	L2_3_IT
ST3GAL6	0.943284	6.28979	43.3153	2.43095e-07	1.03597e-05	V1C	L2_3_IT
BTN3A3	0.957863	1.42684	43.2599	2.45974e-07	1.04663e-05	V1C	L2_3_IT
OLFML2B	0.902798	-1.13781	43.2198	2.48075e-07	1.05396e-05	V1C	L2_3_IT
CISH	1.91959	-3.45247	43.1245	2.53156e-07	1.0739e-05	V1C	L2_3_IT
AP002991.1	1.21323	2.96284	43.0375	2.57894e-07	1.09206e-05	V1C	L2_3_IT
NBPF10	1.49147	2.01984	43.0315	2.58224e-07	1.09206e-05	V1C	L2_3_IT
TTC39C	0.950435	6.69962	42.9987	2.60035e-07	1.09804e-05	V1C	L2_3_IT
TRIM7	0.889897	0.648328	42.9119	2.64897e-07	1.11518e-05	V1C	L2_3_IT
VAV3-AS1	1.6465	1.09881	42.7964	2.71513e-07	1.14068e-05	V1C	L2_3_IT
UGDH	0.596186	3.37366	42.7792	2.72515e-07	1.14205e-05	V1C	L2_3_IT
AC091819.1	1.67203	1.78886	42.7272	2.75563e-07	1.15135e-05	V1C	L2_3_IT
CTNNB1	0.569172	6.17227	42.6492	2.80208e-07	1.16724e-05	V1C	L2_3_IT
DIP2A	0.539493	5.95897	42.638	2.80881e-07	1.16829e-05	V1C	L2_3_IT
ALPK3	0.972452	2.36089	42.6168	2.82159e-07	1.17185e-05	V1C	L2_3_IT
UST	1.61909	5.27378	42.5013	2.89239e-07	1.19945e-05	V1C	L2_3_IT
PCDHGA5	0.953896	1.53603	42.4921	2.89812e-07	1.20004e-05	V1C	L2_3_IT
OR1C1	1.44103	-1.52188	42.4706	2.91153e-07	1.20281e-05	V1C	L2_3_IT
SAP30L-AS1	0.860534	1.72046	42.4675	2.91349e-07	1.20281e-05	V1C	L2_3_IT
AC110760.1	1.84465	-1.88322	42.3721	2.97384e-07	1.22408e-05	V1C	L2_3_IT
ENTPD3	1.01614	1.61089	42.3531	2.98605e-07	1.22729e-05	V1C	L2_3_IT
VEGFB	1.00725	0.465928	42.2287	3.06712e-07	1.25318e-05	V1C	L2_3_IT
VSTM2A	0.865172	6.8187	42.1849	3.09621e-07	1.2595e-05	V1C	L2_3_IT
RHOBTB3	1.6717	2.95544	42.0229	3.20647e-07	1.29566e-05	V1C	L2_3_IT
CLMN	1.4994	4.37372	42.0201	3.20843e-07	1.29566e-05	V1C	L2_3_IT
BID	1.06817	4.65785	41.7926	3.37044e-07	1.35712e-05	V1C	L2_3_IT
AC109347.2	2.11794	-3.55575	41.786	3.37532e-07	1.35712e-05	V1C	L2_3_IT
ABCB7	0.574498	4.83929	41.646	3.4795e-07	1.39497e-05	V1C	L2_3_IT
TGFBR1	1.47066	2.7087	41.4804	3.60717e-07	1.43991e-05	V1C	L2_3_IT
FGF18	1.4942	1.22025	41.4542	3.62784e-07	1.44488e-05	V1C	L2_3_IT
ABHD3	0.73558	3.48047	41.4514	3.63004e-07	1.44488e-05	V1C	L2_3_IT
PAPPA	1.49981	3.77694	41.3918	3.6775e-07	1.45991e-05	V1C	L2_3_IT
AC048341.1	0.888823	3.5067	41.3818	3.68555e-07	1.45991e-05	V1C	L2_3_IT
TRMT2B	0.519633	4.074	41.379	3.68777e-07	1.45991e-05	V1C	L2_3_IT
HIVEP2	0.736208	8.5914	41.377	3.68938e-07	1.45991e-05	V1C	L2_3_IT
FAM13B	0.485088	7.41021	41.3712	3.69411e-07	1.45991e-05	V1C	L2_3_IT
MXI1	0.65845	5.51661	41.3099	3.74383e-07	1.47326e-05	V1C	L2_3_IT
BTN3A1	1.17792	0.0493652	41.2181	3.81971e-07	1.49887e-05	V1C	L2_3_IT
ATP8B1	1.21452	5.03221	41.1816	3.85033e-07	1.50575e-05	V1C	L2_3_IT
SPATA9	0.826805	-0.33386	41.1576	3.87063e-07	1.51031e-05	V1C	L2_3_IT
AC092376.2	1.64421	-1.94699	41.0651	3.94982e-07	1.53688e-05	V1C	L2_3_IT
MET	2.10351	5.01807	41.033	3.97774e-07	1.54558e-05	V1C	L2_3_IT
AC084064.1	1.33191	-2.06094	41.0188	3.99015e-07	1.54723e-05	V1C	L2_3_IT
LGALS3	1.21972	-1.08489	41.009	3.9987e-07	1.54723e-05	V1C	L2_3_IT
TMEM212	1.485	2.02758	40.9186	4.07884e-07	1.57166e-05	V1C	L2_3_IT
PCDHGA8	0.741719	1.44851	40.9062	4.09003e-07	1.57378e-05	V1C	L2_3_IT
PLCXD2	1.83906	2.90636	40.8792	4.11436e-07	1.58095e-05	V1C	L2_3_IT
AC090136.3	1.86484	-1.00016	40.8146	4.17323e-07	1.60135e-05	V1C	L2_3_IT
PCDHGA3	1.23767	0.126231	40.8075	4.17972e-07	1.60163e-05	V1C	L2_3_IT
SULF1	1.10316	1.83845	40.7912	4.19477e-07	1.60415e-05	V1C	L2_3_IT
AC008728.1	1.44976	1.91984	40.7827	4.20262e-07	1.60415e-05	V1C	L2_3_IT
ZNF385B	1.02619	8.9848	40.7816	4.20364e-07	1.60415e-05	V1C	L2_3_IT
RBBP8	0.466076	4.94008	40.6599	4.31786e-07	1.64096e-05	V1C	L2_3_IT
CATSPERB	0.877527	4.14859	40.6051	4.37037e-07	1.65638e-05	V1C	L2_3_IT
BPGM	0.827338	2.41638	40.4273	4.54548e-07	1.71339e-05	V1C	L2_3_IT
ARHGEF10L	0.53279	4.86277	40.3103	4.66469e-07	1.75594e-05	V1C	L2_3_IT
GABRG3	1.19976	8.42566	40.2962	4.67931e-07	1.75905e-05	V1C	L2_3_IT
WWP2	0.337012	5.51995	40.2411	4.73686e-07	1.77828e-05	V1C	L2_3_IT
ASRGL1	0.551194	4.16656	40.1341	4.85075e-07	1.81612e-05	V1C	L2_3_IT
PDGFRL	0.805204	1.78137	40.1253	4.86024e-07	1.81722e-05	V1C	L2_3_IT
NKX3-1	2.38319	-1.85865	39.9561	5.04662e-07	1.8733e-05	V1C	L2_3_IT
AC008601.1	1.73983	-0.164246	39.9509	5.05249e-07	1.8733e-05	V1C	L2_3_IT
MCF2	0.807276	4.56419	39.9336	5.07202e-07	1.87617e-05	V1C	L2_3_IT
DOPEY2	0.522669	6.57675	39.9142	5.09405e-07	1.8773e-05	V1C	L2_3_IT
CDKN2B	2.191	-3.1871	39.913	5.09535e-07	1.8773e-05	V1C	L2_3_IT
CCDC146	0.664132	6.03594	39.891	5.12037e-07	1.88401e-05	V1C	L2_3_IT
AC025539.1	1.69781	0.0843923	39.8812	5.1316e-07	1.88564e-05	V1C	L2_3_IT
AL133284.1	1.57372	0.134303	39.8003	5.22514e-07	1.91241e-05	V1C	L2_3_IT
AC104170.1	1.1104	1.75815	39.7595	5.27296e-07	1.92624e-05	V1C	L2_3_IT
AC021439.1	1.18043	1.44634	39.6463	5.40813e-07	1.969e-05	V1C	L2_3_IT
LGI2	1.58931	1.14795	39.605	5.45827e-07	1.98205e-05	V1C	L2_3_IT
MVB12A	0.7652	1.85028	39.5442	5.53319e-07	2.00663e-05	V1C	L2_3_IT
AC073342.1	0.646979	2.05866	39.4329	5.67298e-07	2.04929e-05	V1C	L2_3_IT
BEAN1-AS1	1.2111	-2.05243	39.3991	5.71619e-07	2.06221e-05	V1C	L2_3_IT
ATP11A-AS1	0.772273	-0.391211	39.3592	5.76763e-07	2.07268e-05	V1C	L2_3_IT
ARID2	0.428638	5.87366	39.3382	5.79499e-07	2.07446e-05	V1C	L2_3_IT
HPSE	1.01037	1.4882	39.3257	5.81134e-07	2.07672e-05	V1C	L2_3_IT
MNS1	0.684708	2.86447	39.2746	5.8784e-07	2.0962e-05	V1C	L2_3_IT
ATP2B2	0.739202	9.21497	39.2503	5.91072e-07	2.10502e-05	V1C	L2_3_IT
ADGRF2	1.49636	-2.55056	39.2398	5.92462e-07	2.10727e-05	V1C	L2_3_IT
BACH1	0.584304	4.22097	39.1166	6.09141e-07	2.16105e-05	V1C	L2_3_IT
AC073342.2	1.68547	-3.19317	39.1018	6.11187e-07	2.16554e-05	V1C	L2_3_IT
PPCDC	0.453136	4.56564	38.862	6.45215e-07	2.2716e-05	V1C	L2_3_IT
HLA-DPA1	2.06524	-3.19761	38.7696	6.58866e-07	2.30794e-05	V1C	L2_3_IT
PIK3R3	1.5738	1.76412	38.6596	6.75507e-07	2.35139e-05	V1C	L2_3_IT
AC084855.1	2.13058	-2.05447	38.5994	6.8481e-07	2.37501e-05	V1C	L2_3_IT
RORB	2.00807	7.66708	38.5284	6.95966e-07	2.40751e-05	V1C	L2_3_IT
SELENOP	0.712658	1.71507	38.4838	7.03061e-07	2.426e-05	V1C	L2_3_IT
KIF7	0.859681	1.82958	38.3431	7.25979e-07	2.48652e-05	V1C	L2_3_IT
ANKRD34C	1.69074	0.84468	38.2846	7.35726e-07	2.5168e-05	V1C	L2_3_IT
HCRTR1	1.71113	-0.435095	38.2436	7.42651e-07	2.53424e-05	V1C	L2_3_IT
PKP1	1.63383	-0.923555	38.2149	7.47544e-07	2.5478e-05	V1C	L2_3_IT
AC078828.1	2.36575	-4.28103	38.1721	7.54885e-07	2.56967e-05	V1C	L2_3_IT
MOSMO	0.582332	7.04188	38.1598	7.57017e-07	2.57376e-05	V1C	L2_3_IT
AL110503.1	2.05623	-3.47345	38.1452	7.59549e-07	2.57921e-05	V1C	L2_3_IT
Z99289.3	2.12168	-2.29454	38.0743	7.71983e-07	2.61823e-05	V1C	L2_3_IT
KIAA1324L	0.775006	6.156	38.051	7.76119e-07	2.62584e-05	V1C	L2_3_IT
SAMD5	1.81492	5.14779	38.0251	7.80731e-07	2.63822e-05	V1C	L2_3_IT
FAM20C	0.716842	4.20654	38.0179	7.8202e-07	2.63937e-05	V1C	L2_3_IT
FRMPD3	0.61474	1.34201	37.9116	8.0133e-07	2.69144e-05	V1C	L2_3_IT
AL359922.1	1.00354	1.25152	37.8964	8.04132e-07	2.69759e-05	V1C	L2_3_IT
NCALD	0.972191	8.52466	37.8583	8.11215e-07	2.71478e-05	V1C	L2_3_IT
LHX9	2.64355	-4.34354	37.827	8.17059e-07	2.72668e-05	V1C	L2_3_IT
RASD2	1.4366	2.31776	37.8235	8.17718e-07	2.72668e-05	V1C	L2_3_IT
CARD8-AS1	1.55004	-3.19269	37.7835	8.25277e-07	2.74379e-05	V1C	L2_3_IT
DGKD	0.752152	4.36743	37.7807	8.25818e-07	2.74379e-05	V1C	L2_3_IT
DZIP1L	0.860962	3.13817	37.7277	8.35955e-07	2.77298e-05	V1C	L2_3_IT
SEPT6	0.704009	4.82521	37.7174	8.37934e-07	2.77408e-05	V1C	L2_3_IT
RCL1	0.729957	4.73905	37.6624	8.48622e-07	2.80278e-05	V1C	L2_3_IT
AL365271.1	1.90426	-2.2949	37.5302	8.74911e-07	2.88004e-05	V1C	L2_3_IT
SHMT1	0.682803	3.33263	37.5291	8.75129e-07	2.88004e-05	V1C	L2_3_IT
LINC01503	0.619503	3.10365	37.4106	8.99426e-07	2.9495e-05	V1C	L2_3_IT
ACSL6	0.608091	5.59461	37.3034	9.2205e-07	3.01656e-05	V1C	L2_3_IT
C1GALT1C1L	2.69295	-3.91824	37.2937	9.2412e-07	3.0185e-05	V1C	L2_3_IT
MROH7	0.814795	-0.0352893	37.2904	9.24818e-07	3.0185e-05	V1C	L2_3_IT
TRIM67	0.993187	0.919316	37.2663	9.30007e-07	3.02388e-05	V1C	L2_3_IT
CAMK2G	0.842538	6.15036	37.2618	9.30989e-07	3.02388e-05	V1C	L2_3_IT
PROB1	1.51516	-1.97322	37.096	9.67525e-07	3.1248e-05	V1C	L2_3_IT
BORCS7-ASMT	0.548837	1.62287	37.059	9.75882e-07	3.14541e-05	V1C	L2_3_IT
SDSL	0.914112	-0.439898	37.0577	9.76174e-07	3.14541e-05	V1C	L2_3_IT
POTEE	2.22458	-3.81281	36.9567	9.99401e-07	3.20907e-05	V1C	L2_3_IT
INSM2	1.72673	-1.72372	36.9246	1.00692e-06	3.22947e-05	V1C	L2_3_IT
LINC01721	1.67793	2.35196	36.8579	1.0227e-06	3.2763e-05	V1C	L2_3_IT
IGFBP2	1.19522	2.39576	36.7976	1.03719e-06	3.30838e-05	V1C	L2_3_IT
MSH4	0.712867	4.38272	36.7455	1.04991e-06	3.3365e-05	V1C	L2_3_IT
ADARB2-AS1	2.61453	-3.86447	36.7093	1.05882e-06	3.36096e-05	V1C	L2_3_IT
HSD11B2	1.4946	-0.375896	36.6433	1.0753e-06	3.40806e-05	V1C	L2_3_IT
EXTL2	1.23255	5.11168	36.5292	1.10445e-06	3.48585e-05	V1C	L2_3_IT
RPP25	2.05527	-2.25988	36.424	1.13206e-06	3.56894e-05	V1C	L2_3_IT
ITPKB	1.35456	2.31412	36.4106	1.13563e-06	3.57614e-05	V1C	L2_3_IT
SMIM3	0.93758	-0.31265	36.3917	1.1407e-06	3.58802e-05	V1C	L2_3_IT
ZC3H12A	1.96285	-3.21679	36.32	1.16008e-06	3.63834e-05	V1C	L2_3_IT
PYGO1	1.69981	1.87698	36.3132	1.16194e-06	3.63834e-05	V1C	L2_3_IT
STAMBPL1	0.802378	6.19227	36.2715	1.17339e-06	3.66591e-05	V1C	L2_3_IT
ANAPC16	0.432877	4.80006	36.244	1.18102e-06	3.68145e-05	V1C	L2_3_IT
AC110760.2	1.78001	0.57093	36.2206	1.18755e-06	3.69601e-05	V1C	L2_3_IT
CEP152	0.897047	4.01101	36.2178	1.18835e-06	3.69601e-05	V1C	L2_3_IT
AL445123.1	1.99938	-0.267696	36.1626	1.20392e-06	3.73606e-05	V1C	L2_3_IT
SLC24A2	1.12541	8.38873	36.1319	1.21266e-06	3.75898e-05	V1C	L2_3_IT
LINC01166	1.17853	1.38373	36.1006	1.22167e-06	3.7823e-05	V1C	L2_3_IT
IFNA6	2.5287	-4.15511	36.0768	1.22853e-06	3.79544e-05	V1C	L2_3_IT
AC004053.1	1.01603	4.92735	36.025	1.24366e-06	3.82515e-05	V1C	L2_3_IT
DPP4	1.20209	4.35397	35.9896	1.25412e-06	3.84452e-05	V1C	L2_3_IT
EPGN	0.956932	-2.44889	35.8937	1.28293e-06	3.91554e-05	V1C	L2_3_IT
AFF1	0.732972	6.1119	35.871	1.28983e-06	3.93228e-05	V1C	L2_3_IT
ASAH2B	0.715666	3.12524	35.8468	1.29725e-06	3.94622e-05	V1C	L2_3_IT
AC117513.1	1.23128	2.34275	35.7917	1.31431e-06	3.98067e-05	V1C	L2_3_IT
SERPING1	0.704692	1.98725	35.7313	1.33329e-06	4.03375e-05	V1C	L2_3_IT
PLCXD3	1.40747	4.20748	35.7124	1.3393e-06	4.04311e-05	V1C	L2_3_IT
EGFL6	0.9956	0.712048	35.6823	1.3489e-06	4.06435e-05	V1C	L2_3_IT
CA12	0.905003	0.934962	35.6732	1.35182e-06	4.06435e-05	V1C	L2_3_IT
HMGB4	1.22554	-1.65686	35.6653	1.35437e-06	4.06435e-05	V1C	L2_3_IT
GYPC	1.39103	-0.265654	35.5936	1.37767e-06	4.1186e-05	V1C	L2_3_IT
AC105271.1	1.32864	-1.38963	35.5533	1.39094e-06	4.15084e-05	V1C	L2_3_IT
AC106874.1	0.804996	0.688954	35.5518	1.39144e-06	4.15084e-05	V1C	L2_3_IT
ARSG	0.448993	5.53544	35.5005	1.40856e-06	4.1884e-05	V1C	L2_3_IT
CADM4	1.01963	2.67104	35.4684	1.41936e-06	4.20698e-05	V1C	L2_3_IT
RORB-AS1	1.88405	3.10825	35.4588	1.42263e-06	4.21218e-05	V1C	L2_3_IT
MAP3K13	0.469787	7.39896	35.3893	1.44643e-06	4.27622e-05	V1C	L2_3_IT
SYT2	1.35623	4.85442	35.3866	1.44734e-06	4.27622e-05	V1C	L2_3_IT
GPR137C	0.940598	6.54186	35.3096	1.47422e-06	4.34635e-05	V1C	L2_3_IT
RAB37	1.21088	4.56844	35.2685	1.4888e-06	4.3847e-05	V1C	L2_3_IT
AL354771.1	1.35505	-2.04091	35.1232	1.5415e-06	4.53028e-05	V1C	L2_3_IT
NALCN-AS1	0.674619	3.34721	35.1078	1.54723e-06	4.5375e-05	V1C	L2_3_IT
RORA-AS2	1.39644	-2.19905	35.0877	1.55468e-06	4.55454e-05	V1C	L2_3_IT
AL627171.2	1.39153	3.41807	34.9879	1.5924e-06	4.6574e-05	V1C	L2_3_IT
NOTCH2	1.47283	4.03339	34.938	1.6116e-06	4.68271e-05	V1C	L2_3_IT
OR13G1	1.42261	-2.95521	34.9368	1.61207e-06	4.68271e-05	V1C	L2_3_IT
AC098487.1	0.886134	-0.0596999	34.9341	1.61314e-06	4.68271e-05	V1C	L2_3_IT
NHS	0.837606	5.54623	34.9308	1.61439e-06	4.68271e-05	V1C	L2_3_IT
MAP3K1	0.989886	3.45243	34.9285	1.61531e-06	4.68271e-05	V1C	L2_3_IT
POU6F2	1.99327	8.24641	34.9113	1.622e-06	4.69721e-05	V1C	L2_3_IT
DOCK11	0.830677	3.19014	34.8885	1.6309e-06	4.70899e-05	V1C	L2_3_IT
AC027097.2	1.01696	-1.271	34.8835	1.63286e-06	4.70899e-05	V1C	L2_3_IT
AC005865.1	1.25194	1.62704	34.8262	1.65555e-06	4.76845e-05	V1C	L2_3_IT
MC4R	2.08815	-2.45007	34.8228	1.65692e-06	4.76845e-05	V1C	L2_3_IT
AC109466.1	1.61812	6.99801	34.7937	1.66859e-06	4.7921e-05	V1C	L2_3_IT
STON1	1.27994	-0.582997	34.7528	1.6851e-06	4.83453e-05	V1C	L2_3_IT
PHKA2	0.434513	4.68434	34.6623	1.72231e-06	4.92091e-05	V1C	L2_3_IT
PVALB	1.12289	-1.14678	34.5881	1.7535e-06	4.98437e-05	V1C	L2_3_IT
VSIG2	1.08044	1.10322	34.5721	1.7603e-06	4.99857e-05	V1C	L2_3_IT
AL355674.1	1.97497	-0.666701	34.5232	1.78125e-06	5.0529e-05	V1C	L2_3_IT
PLOD2	1.60778	2.85983	34.4949	1.79348e-06	5.08238e-05	V1C	L2_3_IT
TMCC3	0.967536	2.04696	34.4504	1.81293e-06	5.13126e-05	V1C	L2_3_IT
TCAIM	0.417001	5.83706	34.4273	1.82311e-06	5.15055e-05	V1C	L2_3_IT
AL136164.2	1.1273	0.999608	34.4029	1.8339e-06	5.17579e-05	V1C	L2_3_IT
CSMD2-AS1	1.08795	-1.41919	34.3982	1.83601e-06	5.17646e-05	V1C	L2_3_IT
GPR75-ASB3	0.353246	4.77899	34.3816	1.84342e-06	5.19207e-05	V1C	L2_3_IT
SHISA6	0.584876	6.34936	34.355	1.85537e-06	5.21341e-05	V1C	L2_3_IT
ZNF385A	1.26262	0.918909	34.2519	1.90239e-06	5.32158e-05	V1C	L2_3_IT
AC097713.1	1.48318	-0.168667	34.2497	1.90341e-06	5.32158e-05	V1C	L2_3_IT
CNTRL	0.516798	5.6318	34.2469	1.90474e-06	5.32158e-05	V1C	L2_3_IT
STARD10	0.825309	1.32142	34.1249	1.96215e-06	5.46926e-05	V1C	L2_3_IT
PLEKHG3	1.03339	0.984862	34.122	1.96352e-06	5.46926e-05	V1C	L2_3_IT
CYP20A1	0.546927	4.16834	34.0947	1.9766e-06	5.49468e-05	V1C	L2_3_IT
AC016888.1	1.00609	-0.923462	34.0261	2.00996e-06	5.5818e-05	V1C	L2_3_IT
PCDHGB6	0.624965	1.66344	33.9991	2.02324e-06	5.60746e-05	V1C	L2_3_IT
MKNK2	1.12606	2.00479	33.9341	2.05562e-06	5.67454e-05	V1C	L2_3_IT
MCC	0.642357	3.99807	33.8952	2.0753e-06	5.72316e-05	V1C	L2_3_IT
LINC01891	2.41926	-4.3324	33.8716	2.08728e-06	5.7448e-05	V1C	L2_3_IT
LATS2	0.945535	1.70751	33.8589	2.09381e-06	5.75703e-05	V1C	L2_3_IT
AC048341.2	1.10623	-0.553144	33.8332	2.10701e-06	5.78671e-05	V1C	L2_3_IT
TNFAIP3	1.3049	-3.19407	33.8298	2.10877e-06	5.78671e-05	V1C	L2_3_IT
GOLIM4	1.55393	4.2986	33.8058	2.12117e-06	5.81499e-05	V1C	L2_3_IT
SPATA5	0.527379	5.60918	33.7391	2.15614e-06	5.89339e-05	V1C	L2_3_IT
SH3RF2	0.7608	5.03224	33.6803	2.18745e-06	5.9601e-05	V1C	L2_3_IT
TNK1	0.723025	0.839536	33.6273	2.2161e-06	6.02756e-05	V1C	L2_3_IT
CFAP53	0.578694	2.17701	33.4656	2.30599e-06	6.22933e-05	V1C	L2_3_IT
CPLX1	0.835931	4.90557	33.4336	2.32421e-06	6.27243e-05	V1C	L2_3_IT
FAM198B	2.03519	2.56626	33.3484	2.37356e-06	6.38697e-05	V1C	L2_3_IT
MAF	1.74536	-0.93997	33.3268	2.38625e-06	6.40948e-05	V1C	L2_3_IT
GAS1RR	0.875782	3.91753	33.3263	2.38655e-06	6.40948e-05	V1C	L2_3_IT
STAG1	0.537026	7.84544	33.3045	2.39942e-06	6.43161e-05	V1C	L2_3_IT
EXTL3	0.491333	5.92298	33.2207	2.44961e-06	6.54716e-05	V1C	L2_3_IT
HSPB2	2.13774	-3.23513	33.2126	2.45456e-06	6.55408e-05	V1C	L2_3_IT
AKR1B15	1.18723	0.392025	33.1835	2.47224e-06	6.5886e-05	V1C	L2_3_IT
JAK2	0.776505	7.11673	33.1432	2.49706e-06	6.64636e-05	V1C	L2_3_IT
RALGPS1	0.429865	7.19396	33.1405	2.4987e-06	6.64636e-05	V1C	L2_3_IT
TMEM139	1.62415	-3.26488	33.1364	2.50125e-06	6.64676e-05	V1C	L2_3_IT
NFIC	0.70333	6.08673	33.1255	2.50803e-06	6.6584e-05	V1C	L2_3_IT
ZDHHC22	1.00678	2.11721	33.0836	2.53417e-06	6.71884e-05	V1C	L2_3_IT
NCR2	1.64202	-0.817433	33.0813	2.53564e-06	6.71884e-05	V1C	L2_3_IT
MRVI1	0.544127	2.9511	33.0743	2.54001e-06	6.72399e-05	V1C	L2_3_IT
RPS29	0.445987	5.01656	32.9886	2.59456e-06	6.85531e-05	V1C	L2_3_IT
NTN1	0.790168	4.09898	32.9644	2.6102e-06	6.87887e-05	V1C	L2_3_IT
MTCL1	0.635159	7.38685	32.9633	2.61091e-06	6.87887e-05	V1C	L2_3_IT
HTRA1	0.847843	0.932904	32.8548	2.68229e-06	7.05861e-05	V1C	L2_3_IT
RNF152	1.53019	2.3453	32.8519	2.68422e-06	7.05861e-05	V1C	L2_3_IT
AVEN	0.423132	4.20759	32.8362	2.69472e-06	7.07281e-05	V1C	L2_3_IT
AC116366.1	0.820696	0.807139	32.8075	2.71403e-06	7.11677e-05	V1C	L2_3_IT
AP003774.3	1.48351	-1.94006	32.7971	2.72104e-06	7.12841e-05	V1C	L2_3_IT
GPAT3	0.892687	4.56511	32.7714	2.73856e-06	7.16077e-05	V1C	L2_3_IT
RNLS	0.674589	6.23469	32.7167	2.77611e-06	7.23516e-05	V1C	L2_3_IT
NBPF26	1.05847	4.97812	32.6857	2.79765e-06	7.28098e-05	V1C	L2_3_IT
DYNC1LI1	0.477702	5.69218	32.6582	2.8169e-06	7.31736e-05	V1C	L2_3_IT
SAMD11	1.2848	-1.9121	32.638	2.83119e-06	7.34758e-05	V1C	L2_3_IT
BRINP3	1.24976	8.21393	32.6205	2.84352e-06	7.37269e-05	V1C	L2_3_IT
TSHZ3	1.5901	4.99509	32.6047	2.85481e-06	7.39506e-05	V1C	L2_3_IT
AC078785.1	0.42957	4.24751	32.5612	2.88599e-06	7.45494e-05	V1C	L2_3_IT
NEUROG3	3.68382	-4.43558	33.4723	2.92912e-06	7.55931e-05	V1C	L2_3_IT
BCAR3	0.632132	4.07657	32.4971	2.93262e-06	7.56131e-05	V1C	L2_3_IT
AL365214.2	2.08086	-3.27312	32.4853	2.94128e-06	7.5766e-05	V1C	L2_3_IT
AC026620.1	1.75881	-2.98972	32.4744	2.94934e-06	7.5903e-05	V1C	L2_3_IT
AC011228.1	0.946021	2.37159	32.4639	2.95707e-06	7.60315e-05	V1C	L2_3_IT
BMP8B	1.1065	2.07035	32.337	3.05259e-06	7.81977e-05	V1C	L2_3_IT
AC016708.1	0.738983	2.67466	32.3125	3.07147e-06	7.85362e-05	V1C	L2_3_IT
AC005041.1	0.535717	4.87779	32.2997	3.08137e-06	7.87168e-05	V1C	L2_3_IT
LINC00599	0.614371	6.7208	32.2495	3.12044e-06	7.95684e-05	V1C	L2_3_IT
AL022068.1	0.927956	4.46587	32.0892	3.24882e-06	8.23876e-05	V1C	L2_3_IT
TANC1	1.05513	4.07419	32.063	3.27035e-06	8.28579e-05	V1C	L2_3_IT
SMIM14	0.368927	4.82898	32.0558	3.27631e-06	8.29331e-05	V1C	L2_3_IT
LHCGR	1.97647	-2.11803	32.0457	3.28466e-06	8.30686e-05	V1C	L2_3_IT
NAA16	0.502235	6.10091	32.0254	3.30152e-06	8.33432e-05	V1C	L2_3_IT
AC091212.1	0.555424	2.41881	31.9927	3.32881e-06	8.38794e-05	V1C	L2_3_IT
LRRC49	0.593131	6.96447	31.9686	3.34912e-06	8.42381e-05	V1C	L2_3_IT
TSPAN9	1.21403	5.62428	31.9527	3.36264e-06	8.45015e-05	V1C	L2_3_IT
AC107021.1	1.98032	-2.39929	31.9303	3.38168e-06	8.47509e-05	V1C	L2_3_IT
UXS1	0.541487	5.88134	31.9302	3.38173e-06	8.47509e-05	V1C	L2_3_IT
LHFPL2	0.566846	4.95317	31.8861	3.41968e-06	8.54705e-05	V1C	L2_3_IT
C4orf33	0.826274	3.11682	31.8176	3.47942e-06	8.68852e-05	V1C	L2_3_IT
NECAP2	0.455516	3.72471	31.8053	3.49026e-06	8.70776e-05	V1C	L2_3_IT
GOLGA8F	1.0083	-1.87136	31.7766	3.51575e-06	8.73208e-05	V1C	L2_3_IT
SCAF11	0.532622	6.17211	31.7014	3.58332e-06	8.86803e-05	V1C	L2_3_IT
ITGA5	1.40704	-0.976996	31.6944	3.58966e-06	8.86803e-05	V1C	L2_3_IT
ZNF462	0.813859	4.65698	31.6541	3.62656e-06	8.93669e-05	V1C	L2_3_IT
AIM2	0.984259	0.913791	31.6517	3.62881e-06	8.93669e-05	V1C	L2_3_IT
RIN2	0.87832	2.17974	31.6318	3.6472e-06	8.95436e-05	V1C	L2_3_IT
MTFR1	0.492747	4.0371	31.6214	3.6568e-06	8.96999e-05	V1C	L2_3_IT
AC008705.1	1.16172	-0.796749	31.5875	3.68845e-06	9.03963e-05	V1C	L2_3_IT
ACSS2	0.52351	4.44047	31.519	3.7532e-06	9.17401e-05	V1C	L2_3_IT
CXCL5	1.59532	-2.07543	31.4037	3.86495e-06	9.38926e-05	V1C	L2_3_IT
HIST1H1D	2.43147	-2.51872	31.3464	3.92188e-06	9.50261e-05	V1C	L2_3_IT
AC063944.3	1.03201	0.0643751	31.3401	3.92822e-06	9.50965e-05	V1C	L2_3_IT
IRF1	0.722388	0.825577	31.3338	3.93449e-06	9.51654e-05	V1C	L2_3_IT
PCDH11X	1.82967	7.50928	31.2941	3.9746e-06	9.59681e-05	V1C	L2_3_IT
AL450306.1	0.743552	1.39303	31.2655	4.00374e-06	9.65037e-05	V1C	L2_3_IT
LMO2	0.741841	-0.134136	31.2414	4.02838e-06	9.69292e-05	V1C	L2_3_IT
AL513164.1	1.45926	2.18951	31.2136	4.05719e-06	9.75377e-05	V1C	L2_3_IT
PITPNM1	1.03583	2.52375	31.0118	4.27233e-06	0.000102003	V1C	L2_3_IT
AC005009.2	1.13556	-1.31516	31.0042	4.28064e-06	0.000102113	V1C	L2_3_IT
AL033504.1	1.44088	4.9489	30.9707	4.31758e-06	0.000102906	V1C	L2_3_IT
CXXC4-AS1	0.891362	5.84286	30.9521	4.33825e-06	0.00010331	V1C	L2_3_IT
Z99289.2	2.06691	-2.47823	30.9096	4.38586e-06	0.000104175	V1C	L2_3_IT
AC005224.3	2.40307	-2.00368	30.8973	4.39982e-06	0.000104418	V1C	L2_3_IT
USP44	0.872793	2.20955	30.8596	4.44258e-06	0.00010528	V1C	L2_3_IT
POU3F2	1.14289	2.75662	30.8586	4.44375e-06	0.00010528	V1C	L2_3_IT
NHLH2	2.04625	0.0860623	30.8327	4.47342e-06	0.000105893	V1C	L2_3_IT
TMEM184C	0.758872	4.22365	30.8129	4.49633e-06	0.000106337	V1C	L2_3_IT
AC005699.1	1.13849	3.3939	30.8098	4.49987e-06	0.000106337	V1C	L2_3_IT
ADGRD1	0.848547	2.43687	30.7904	4.52248e-06	0.000106629	V1C	L2_3_IT
CLDN18	0.887907	3.17893	30.786	4.52758e-06	0.000106629	V1C	L2_3_IT
BMP7	0.930789	1.48563	30.7255	4.59872e-06	0.000108163	V1C	L2_3_IT
HSPA4L	0.776911	6.10782	30.7239	4.60053e-06	0.000108163	V1C	L2_3_IT
GLI3	0.813328	1.87557	30.7107	4.61629e-06	0.000108442	V1C	L2_3_IT
MCM8	0.469591	2.94604	30.6928	4.63758e-06	0.00010885	V1C	L2_3_IT
CDKN2A	1.98516	-3.38385	30.6015	4.74827e-06	0.000111085	V1C	L2_3_IT
AC027702.1	1.72216	-3.13959	30.601	4.74883e-06	0.000111085	V1C	L2_3_IT
ATP12A	0.695522	0.292168	30.5976	4.75299e-06	0.000111089	V1C	L2_3_IT
POU6F2-AS1	1.84385	-1.32516	30.5769	4.77845e-06	0.000111496	V1C	L2_3_IT
AC079630.1	0.58397	0.17792	30.545	4.8181e-06	0.000112232	V1C	L2_3_IT
MAP2K6	0.506267	5.35219	30.4395	4.95147e-06	0.000114761	V1C	L2_3_IT
SHOX2	2.97873	-4.30047	30.4264	4.96824e-06	0.000114986	V1C	L2_3_IT
ZNF131	0.369555	6.60348	30.4255	4.96946e-06	0.000114986	V1C	L2_3_IT
OSBPL10	0.735318	6.59797	30.328	5.09665e-06	0.000117439	V1C	L2_3_IT
AL035691.1	1.21847	0.773429	30.2852	5.15358e-06	0.000118456	V1C	L2_3_IT
FCHSD2	0.846322	6.18155	30.2327	5.22433e-06	0.000119586	V1C	L2_3_IT
NFIL3	0.927943	1.79231	30.209	5.25675e-06	0.000120229	V1C	L2_3_IT
GRHL2	0.663476	2.87777	30.1872	5.28659e-06	0.000120812	V1C	L2_3_IT
DLC1	1.0923	5.65234	30.1787	5.29823e-06	0.000120978	V1C	L2_3_IT
CYB5R2	1.70332	-0.679791	30.1243	5.37384e-06	0.000122284	V1C	L2_3_IT
VIPR2	2.04298	4.68649	30.1229	5.37577e-06	0.000122284	V1C	L2_3_IT
AC011369.1	1.12236	-0.220005	30.1186	5.38187e-06	0.000122284	V1C	L2_3_IT
RSPO2	1.2115	6.83919	30.113	5.38964e-06	0.000122361	V1C	L2_3_IT
THAP10	1.25263	0.0400774	30.0418	5.49065e-06	0.000124552	V1C	L2_3_IT
ADRB2	1.77499	-3.76739	30.0353	5.50003e-06	0.000124663	V1C	L2_3_IT
SERTAD4	1.12464	1.85383	30.0202	5.52171e-06	0.000125052	V1C	L2_3_IT
PPARD	0.609421	5.34118	29.9742	5.58832e-06	0.000126252	V1C	L2_3_IT
LINC00347	2.29132	-4.13562	29.9641	5.60309e-06	0.000126482	V1C	L2_3_IT
PIF1	1.36496	0.639192	29.9575	5.61286e-06	0.000126497	V1C	L2_3_IT
PCDHGA6	0.770742	1.9134	29.9389	5.64006e-06	0.000127007	V1C	L2_3_IT
LINC00362	2.22823	-3.34757	29.9213	5.66617e-06	0.000127491	V1C	L2_3_IT
DEPP1	1.71478	-0.690979	29.9127	5.67887e-06	0.000127673	V1C	L2_3_IT
CCDC81	0.607429	3.2831	29.8932	5.70789e-06	0.000128015	V1C	L2_3_IT
SFTPD	0.761195	3.45048	29.8844	5.72108e-06	0.000128103	V1C	L2_3_IT
LIPE-AS1	0.376561	5.70464	29.8681	5.7455e-06	0.000128443	V1C	L2_3_IT
SUV39H2	0.51688	3.12193	29.8613	5.75569e-06	0.000128567	V1C	L2_3_IT
STARD9	0.429323	6.1527	29.8056	5.84032e-06	0.000129622	V1C	L2_3_IT
RGS16	2.22552	-2.88381	29.7845	5.87262e-06	0.000130235	V1C	L2_3_IT
CCL13	2.1721	-2.9923	29.7785	5.88196e-06	0.00013033	V1C	L2_3_IT
ZBTB20-AS4	1.19664	-2.49704	29.7734	5.88972e-06	0.00013033	V1C	L2_3_IT
OR6V1	1.90121	-3.30961	29.7726	5.89099e-06	0.00013033	V1C	L2_3_IT
SGCG	1.37779	4.33909	29.7238	5.96676e-06	0.000131901	V1C	L2_3_IT
AC003070.1	2.10289	-4.31597	29.6952	6.01181e-06	0.000132512	V1C	L2_3_IT
IL15RA	0.867506	1.77478	29.6941	6.0135e-06	0.000132512	V1C	L2_3_IT
OSBPL9	0.445831	6.33598	29.6664	6.05744e-06	0.000133374	V1C	L2_3_IT
AC078906.1	1.78664	-1.21571	29.6333	6.11026e-06	0.000134324	V1C	L2_3_IT
MIR34AHG	1.50492	4.6767	29.5997	6.1644e-06	0.000135407	V1C	L2_3_IT
AC246817.1	1.59592	5.13247	29.5465	6.25136e-06	0.000136884	V1C	L2_3_IT
FOXO1	1.39196	3.36871	29.4438	6.42258e-06	0.00013997	V1C	L2_3_IT
PLA1A	0.873002	-1.02626	29.3949	6.50597e-06	0.000141676	V1C	L2_3_IT
AC079414.1	2.02131	-4.2227	29.3598	6.56657e-06	0.000142772	V1C	L2_3_IT
HSPA1B	2.69663	2.21321	29.3529	6.57843e-06	0.000142917	V1C	L2_3_IT
FANCC	0.449285	5.91425	29.3439	6.59412e-06	0.000143072	V1C	L2_3_IT
KIAA1958	0.988826	5.52473	29.3429	6.59584e-06	0.000143072	V1C	L2_3_IT
AC134980.3	2.69559	-1.95994	29.3118	6.65036e-06	0.000144029	V1C	L2_3_IT
PJVK	0.530243	2.83535	29.3058	6.66087e-06	0.000144144	V1C	L2_3_IT
ZADH2	0.677443	4.69494	29.2356	6.78557e-06	0.000146614	V1C	L2_3_IT
HELQ	0.460757	4.28375	29.1919	6.86447e-06	0.000148088	V1C	L2_3_IT
AC022639.1	0.880185	6.92703	29.1705	6.90356e-06	0.000148815	V1C	L2_3_IT
TIGD3	1.19768	-1.4121	29.13	6.97804e-06	0.000150304	V1C	L2_3_IT
MMP13	1.4273	-3.07305	29.1152	7.00549e-06	0.000150566	V1C	L2_3_IT
AP005273.1	1.48094	-3.75216	29.1082	7.01848e-06	0.000150707	V1C	L2_3_IT
LINC01149	1.54105	-3.19077	29.0538	7.12053e-06	0.000152427	V1C	L2_3_IT
WDR11-AS1	0.744473	5.17366	29.0099	7.20385e-06	0.000154091	V1C	L2_3_IT
MITF	0.843869	3.20314	28.9942	7.23402e-06	0.000154498	V1C	L2_3_IT
SPATA41	1.17906	-0.85718	28.9515	7.31653e-06	0.000155781	V1C	L2_3_IT
AC145422.1	0.74359	3.18951	28.9431	7.33287e-06	0.000156009	V1C	L2_3_IT
COL7A1	1.17846	3.35866	28.8944	7.42847e-06	0.00015756	V1C	L2_3_IT
CPNE4	0.901899	8.10239	28.8889	7.43941e-06	0.000157671	V1C	L2_3_IT
AL049844.1	0.733481	-0.801542	28.8774	7.46227e-06	0.000158035	V1C	L2_3_IT
GALR1	1.07819	0.809864	28.8515	7.51387e-06	0.000158962	V1C	L2_3_IT
AC004943.2	0.749526	2.52357	28.8497	7.51751e-06	0.000158962	V1C	L2_3_IT
MTDH	0.299169	6.7976	28.7835	7.65133e-06	0.000161055	V1C	L2_3_IT
NKAPL	0.720043	0.855081	28.7604	7.69861e-06	0.000161805	V1C	L2_3_IT
OR14A2	1.47067	-3.01642	28.7531	7.71348e-06	0.000161946	V1C	L2_3_IT
FLRT3	0.889564	3.21482	28.7473	7.7255e-06	0.00016199	V1C	L2_3_IT
IFNA2	2.68084	-4.62005	28.7447	7.73077e-06	0.00016199	V1C	L2_3_IT
CCL1	2.85412	-4.09369	28.7271	7.76734e-06	0.000162511	V1C	L2_3_IT
AC010754.1	1.11101	-1.14797	28.7213	7.7793e-06	0.000162638	V1C	L2_3_IT
FAM178B	0.742166	4.001	28.7125	7.79759e-06	0.000162898	V1C	L2_3_IT
AC092813.1	0.90276	2.4348	28.7059	7.81124e-06	0.00016306	V1C	L2_3_IT
CPB2-AS1	0.546329	2.19619	28.6817	7.86194e-06	0.000163995	V1C	L2_3_IT
OR6F1	1.50535	-3.50626	28.6717	7.88301e-06	0.000164226	V1C	L2_3_IT
ATP10A	0.795105	2.65847	28.6689	7.88898e-06	0.000164226	V1C	L2_3_IT
AL359382.1	1.81364	0.00646392	28.668	7.89077e-06	0.000164226	V1C	L2_3_IT
CEP85L	0.535714	7.16018	28.6536	7.92119e-06	0.000164736	V1C	L2_3_IT
HSBP1L1	0.603803	2.1729	28.5996	8.03643e-06	0.000166384	V1C	L2_3_IT
AC239799.1	1.32471	1.62048	28.5455	8.15369e-06	0.000168309	V1C	L2_3_IT
AF233439.1	0.853493	0.586346	28.5173	8.21555e-06	0.000169399	V1C	L2_3_IT
CTPS2	0.594916	4.29208	28.5158	8.21867e-06	0.000169399	V1C	L2_3_IT
AC089998.4	0.916752	1.49797	28.4715	8.31694e-06	0.000171226	V1C	L2_3_IT
AC006042.2	0.92007	-2.13134	28.468	8.3248e-06	0.000171226	V1C	L2_3_IT
PLBD2	0.691937	4.69771	28.4675	8.32587e-06	0.000171226	V1C	L2_3_IT
NPNT	1.02418	1.52431	28.4495	8.36618e-06	0.000171715	V1C	L2_3_IT
ATP10D	0.60692	4.91341	28.4486	8.3682e-06	0.000171715	V1C	L2_3_IT
LYPLA1	0.512183	4.94166	28.442	8.38299e-06	0.000171759	V1C	L2_3_IT
CITED2	1.53218	2.27814	28.4057	8.4651e-06	0.000173064	V1C	L2_3_IT
PLEKHH3	1.40984	0.977443	28.3769	8.53086e-06	0.000174151	V1C	L2_3_IT
FBXO39	1.25396	-1.64429	28.3709	8.54446e-06	0.000174301	V1C	L2_3_IT
INPP5J	0.58374	2.1342	28.356	8.57871e-06	0.000174764	V1C	L2_3_IT
NOTCH2NL	1.55421	2.34922	28.3134	8.67763e-06	0.000176498	V1C	L2_3_IT
CSPG5	0.653022	3.34534	28.3084	8.68918e-06	0.000176604	V1C	L2_3_IT
WASF3	0.417234	5.09293	28.2599	8.80341e-06	0.000178402	V1C	L2_3_IT
FAM110A	0.934349	-0.179736	28.2248	8.8869e-06	0.000179832	V1C	L2_3_IT
AL138731.1	1.02749	-2.08753	28.2199	8.89881e-06	0.000179941	V1C	L2_3_IT
AC011700.1	2.75649	-4.60764	28.2167	8.9063e-06	0.000179962	V1C	L2_3_IT
HTR2A-AS1	0.826021	-0.906906	28.1673	9.02567e-06	0.000182109	V1C	L2_3_IT
FRMD5	0.550126	9.32919	28.1644	9.03273e-06	0.000182118	V1C	L2_3_IT
KIAA1614	0.557011	3.25596	28.1562	9.05277e-06	0.00018239	V1C	L2_3_IT
DHRS13	0.903349	-1.07935	28.1428	9.08551e-06	0.000182917	V1C	L2_3_IT
PLEKHH2	1.86558	4.42095	28.0855	9.2271e-06	0.000185255	V1C	L2_3_IT
C17orf75	0.448268	4.04046	28.083	9.23337e-06	0.000185255	V1C	L2_3_IT
LINC02499	0.99813	-1.36158	28.0593	9.2928e-06	0.000186126	V1C	L2_3_IT
SMARCD2	0.801861	2.81236	28.0569	9.2986e-06	0.000186126	V1C	L2_3_IT
CTBP2	0.840844	5.29067	28.0396	9.34217e-06	0.000186864	V1C	L2_3_IT
C2orf68	0.653305	1.22291	28.007	9.42504e-06	0.000188322	V1C	L2_3_IT
PTAR1	0.668067	4.14359	27.984	9.48386e-06	0.000189152	V1C	L2_3_IT
GPR158-AS1	1.01989	2.0559	27.8508	9.83208e-06	0.000195675	V1C	L2_3_IT
HSD17B11	0.395735	4.04748	27.8342	9.8764e-06	0.000196416	V1C	L2_3_IT
SFXN5	0.469165	7.03328	27.7696	1.00512e-05	0.000198894	V1C	L2_3_IT
ZFAND6	0.45997	4.58141	27.7262	1.01703e-05	0.000200966	V1C	L2_3_IT
ZFHX4	1.11704	4.08174	27.7045	1.02304e-05	0.000202009	V1C	L2_3_IT
AL354696.2	0.464523	2.67355	27.5995	1.05269e-05	0.00020654	V1C	L2_3_IT
MYD88	1.94572	-3.38805	27.5909	1.05517e-05	0.000206822	V1C	L2_3_IT
AC107241.1	1.41433	-2.32024	27.5762	1.05941e-05	0.000207418	V1C	L2_3_IT
SEPT4	1.29347	2.76373	27.5709	1.06094e-05	0.000207571	V1C	L2_3_IT
PLCXD2-AS1	1.87812	-3.38057	27.5087	1.07909e-05	0.000210732	V1C	L2_3_IT
TMEM144	1.03821	2.7403	27.4888	1.08496e-05	0.000211525	V1C	L2_3_IT
DDX46	0.272615	6.40917	27.466	1.09175e-05	0.000212699	V1C	L2_3_IT
WNT3	0.686498	4.0562	27.4477	1.09721e-05	0.000213613	V1C	L2_3_IT
ADGRA3	0.680894	4.26946	27.4373	1.10032e-05	0.000214068	V1C	L2_3_IT
KLHL13	0.621875	3.37451	27.4078	1.10923e-05	0.000215639	V1C	L2_3_IT
AC091820.2	1.73221	-1.55949	27.4054	1.10995e-05	0.000215639	V1C	L2_3_IT
EPM2A	0.537677	5.44661	27.3946	1.11323e-05	0.000215974	V1C	L2_3_IT
AL391421.1	1.27891	-1.63963	27.3906	1.11444e-05	0.000216059	V1C	L2_3_IT
PDZD8	0.341128	6.24154	27.3782	1.11824e-05	0.000216642	V1C	L2_3_IT
AC009276.1	1.18477	-0.807386	27.3523	1.12619e-05	0.000217787	V1C	L2_3_IT
PWRN4	0.908709	0.812133	27.3513	1.1265e-05	0.000217787	V1C	L2_3_IT
PRDM11	0.467792	4.93304	27.3261	1.1343e-05	0.00021899	V1C	L2_3_IT
PTPRM	0.686466	5.96907	27.273	1.15093e-05	0.000222045	V1C	L2_3_IT
CACNA2D2	0.997289	3.05859	27.2616	1.15451e-05	0.000222392	V1C	L2_3_IT
COX5A	0.600355	3.8817	27.218	1.16839e-05	0.000224789	V1C	L2_3_IT
PXDNL	0.771093	5.02848	27.1677	1.18462e-05	0.000227597	V1C	L2_3_IT
ASCL1	1.33226	0.185279	27.1158	1.20166e-05	0.000230391	V1C	L2_3_IT
MYL6	0.524455	3.59211	27.1119	1.20293e-05	0.000230475	V1C	L2_3_IT
ADGRF4	1.00821	-2.18531	27.1037	1.20564e-05	0.000230836	V1C	L2_3_IT
PRRT4	0.845856	-1.52356	27.0684	1.21741e-05	0.000232928	V1C	L2_3_IT
LINC02203	1.2952	1.82615	27.0605	1.22004e-05	0.000233271	V1C	L2_3_IT
AC005224.4	2.55467	-3.08809	27.0396	1.22708e-05	0.000234293	V1C	L2_3_IT
IGFBP3	1.37341	1.11566	27.0068	1.23823e-05	0.000235936	V1C	L2_3_IT
DHX36	0.458583	6.54119	26.9953	1.24213e-05	0.000236516	V1C	L2_3_IT
IGF1	1.34536	-1.82201	26.9893	1.24419e-05	0.000236585	V1C	L2_3_IT
AC011747.2	1.63056	0.746171	26.9825	1.24655e-05	0.000236869	V1C	L2_3_IT
ANTXR2	1.25654	5.03151	26.964	1.25292e-05	0.000237592	V1C	L2_3_IT
PPP2R2B	0.561115	10.0831	26.9475	1.25861e-05	0.000238346	V1C	L2_3_IT
ZNF33B	0.596062	5.07317	26.89	1.27873e-05	0.000241826	V1C	L2_3_IT
ARHGEF16	2.12551	-3.26942	26.8798	1.28233e-05	0.000242341	V1C	L2_3_IT
SOCS2	0.89259	1.71058	26.8722	1.28502e-05	0.000242683	V1C	L2_3_IT
ABCG1	0.747634	4.33172	26.8444	1.29492e-05	0.000244203	V1C	L2_3_IT
PTPN6	0.79317	-0.0448215	26.7664	1.32315e-05	0.000249039	V1C	L2_3_IT
ZNF620	0.774971	1.39533	26.727	1.33766e-05	0.000251599	V1C	L2_3_IT
HSPA1A	2.64664	2.37367	26.7004	1.34755e-05	0.000253116	V1C	L2_3_IT
USP6NL	0.65732	4.408	26.6903	1.35132e-05	0.000253481	V1C	L2_3_IT
SLC8B1	0.844927	4.0725	26.5672	1.39823e-05	0.000261219	V1C	L2_3_IT
NUP160	0.297096	5.38617	26.498	1.42536e-05	0.000265216	V1C	L2_3_IT
LINC01516	0.584321	0.41225	26.4092	1.46103e-05	0.000270856	V1C	L2_3_IT
HSPB1	1.64791	0.886297	26.4079	1.46153e-05	0.000270856	V1C	L2_3_IT
NSRP1	0.274361	5.46818	26.3707	1.47675e-05	0.000273313	V1C	L2_3_IT
GABRG3-AS1	1.10114	-0.868781	26.368	1.47789e-05	0.000273341	V1C	L2_3_IT
SLC44A5	0.856327	8.10642	26.3412	1.48897e-05	0.000275023	V1C	L2_3_IT
ITPK1	0.67079	6.03919	26.3197	1.49791e-05	0.000276123	V1C	L2_3_IT
RCN3	0.693731	1.56955	26.292	1.50955e-05	0.000277899	V1C	L2_3_IT
SPAG16	0.629419	7.26454	26.2863	1.51195e-05	0.000278156	V1C	L2_3_IT
SNRPN	0.982139	7.16154	26.2503	1.5272e-05	0.000280777	V1C	L2_3_IT
GADD45G	1.22432	-1.8101	26.2336	1.53434e-05	0.000281902	V1C	L2_3_IT
HLA-C	1.8189	-0.134033	26.2215	1.53955e-05	0.000282672	V1C	L2_3_IT
NFIX	0.615024	6.5947	26.2118	1.54373e-05	0.000283252	V1C	L2_3_IT
NKD1	1.19692	0.669474	26.2012	1.54828e-05	0.00028377	V1C	L2_3_IT
Z99289.1	1.73475	-1.5166	26.1964	1.55037e-05	0.00028377	V1C	L2_3_IT
LINC01322	1.11484	6.8996	26.1933	1.55173e-05	0.00028377	V1C	L2_3_IT
NXPE3	0.574963	5.01636	26.1911	1.55269e-05	0.00028377	V1C	L2_3_IT
SEL1L3	1.25883	5.27498	26.1863	1.55477e-05	0.000283962	V1C	L2_3_IT
INSL6	0.921009	3.09159	26.1293	1.57976e-05	0.000287958	V1C	L2_3_IT
NOG	1.46837	-2.671	26.12	1.58386e-05	0.000288516	V1C	L2_3_IT
BMP4	2.00085	-0.833685	26.05	1.6152e-05	0.000293071	V1C	L2_3_IT
VRK2	1.05864	3.41326	26.0352	1.62194e-05	0.000294101	V1C	L2_3_IT
NR3C2	0.528847	8.38316	25.9928	1.64136e-05	0.000297234	V1C	L2_3_IT
ZCCHC8	0.304972	5.03216	25.9689	1.6524e-05	0.000299038	V1C	L2_3_IT
ZNF300	2.03971	-1.09666	25.9544	1.65914e-05	0.000299671	V1C	L2_3_IT
RASSF3	1.17054	4.46672	25.9335	1.66887e-05	0.000301038	V1C	L2_3_IT
AC078842.2	1.44921	-3.72539	25.9203	1.67511e-05	0.000301771	V1C	L2_3_IT
AC116003.2	1.19203	-1.87406	25.9174	1.67646e-05	0.000301817	V1C	L2_3_IT
TTC29	1.30186	3.21306	25.8666	1.7006e-05	0.00030537	V1C	L2_3_IT
C6orf47	1.14049	0.0764848	25.8642	1.70173e-05	0.000305375	V1C	L2_3_IT
ITGA11	1.22152	2.57223	25.8607	1.70341e-05	0.000305479	V1C	L2_3_IT
CCAR1	0.44072	6.70988	25.7838	1.74068e-05	0.000311559	V1C	L2_3_IT
RACGAP1	0.45329	3.77015	25.7745	1.74526e-05	0.000312177	V1C	L2_3_IT
AL133163.3	1.52344	-2.86837	25.7542	1.75524e-05	0.000313172	V1C	L2_3_IT
ASAH2	0.680885	1.80176	25.754	1.75533e-05	0.000313172	V1C	L2_3_IT
AC245427.1	0.956645	-1.41651	25.728	1.76826e-05	0.000315073	V1C	L2_3_IT
CXXC4	1.15612	3.09097	25.7188	1.77287e-05	0.000315691	V1C	L2_3_IT
ASTN2-AS1	1.34973	-1.91256	25.7097	1.77742e-05	0.000316299	V1C	L2_3_IT
TNIK	0.474467	7.54376	25.706	1.77927e-05	0.0003164	V1C	L2_3_IT
AC005537.1	0.721517	5.54232	25.6995	1.78252e-05	0.000316597	V1C	L2_3_IT
SPOCK1	0.729971	8.60488	25.6458	1.80978e-05	0.000320617	V1C	L2_3_IT
CARD9	1.17664	0.384489	25.6318	1.81696e-05	0.000321274	V1C	L2_3_IT
ADGRE5	0.758162	1.40691	25.5472	1.86091e-05	0.000328626	V1C	L2_3_IT
AC011472.1	1.11148	-1.3894	25.5198	1.87538e-05	0.000330761	V1C	L2_3_IT
ACP6	0.922687	3.40748	25.4991	1.88645e-05	0.000332502	V1C	L2_3_IT
LINC02585	0.60602	2.09193	25.4924	1.89e-05	0.000332514	V1C	L2_3_IT
CTAGE15	1.22547	-0.949445	25.4858	1.89356e-05	0.000332909	V1C	L2_3_IT
PTEN	0.429097	7.21639	25.4521	1.91172e-05	0.000335028	V1C	L2_3_IT
AC008464.1	1.06153	-0.836738	25.445	1.91559e-05	0.000335294	V1C	L2_3_IT
IFNA1	1.86589	-3.2308	25.4367	1.92009e-05	0.000335659	V1C	L2_3_IT
DUBR	0.821111	5.35422	25.4127	1.93318e-05	0.000337521	V1C	L2_3_IT
PCDH11Y	1.75134	7.41073	25.3331	1.97741e-05	0.000344346	V1C	L2_3_IT
MMP15	1.10684	-0.183716	25.3312	1.97847e-05	0.000344346	V1C	L2_3_IT
AC019197.1	0.71431	3.9498	25.3269	1.98087e-05	0.000344548	V1C	L2_3_IT
ADPRH	0.747687	-0.747302	25.285	2.00462e-05	0.000347805	V1C	L2_3_IT
TUBGCP5	0.341072	5.3092	25.2357	2.03292e-05	0.000352055	V1C	L2_3_IT
CHGA	1.42812	4.91546	25.2321	2.03503e-05	0.00035211	V1C	L2_3_IT
EIF5A2	0.858775	2.05131	25.2117	2.04686e-05	0.000353335	V1C	L2_3_IT
NRIP3	0.895328	2.4045	25.2098	2.04795e-05	0.000353335	V1C	L2_3_IT
CADPS2	1.23521	8.90063	25.2001	2.05362e-05	0.00035396	V1C	L2_3_IT
NTNG1	1.15281	8.02257	25.1993	2.05412e-05	0.00035396	V1C	L2_3_IT
UBE2D1	0.423714	4.56627	25.1839	2.06315e-05	0.000354854	V1C	L2_3_IT
LINC02026	0.784963	-0.926107	25.1767	2.06738e-05	0.000355142	V1C	L2_3_IT
DNAJC4	0.71886	0.619284	25.136	2.09147e-05	0.00035817	V1C	L2_3_IT
COTL1	0.82956	2.54117	25.1269	2.09694e-05	0.000358484	V1C	L2_3_IT
CCDC134	0.728779	2.22051	25.1265	2.09717e-05	0.000358484	V1C	L2_3_IT
REEP6	0.886814	-0.126085	25.0986	2.11394e-05	0.000360684	V1C	L2_3_IT
LMNA	0.832315	3.30837	25.0956	2.11576e-05	0.000360772	V1C	L2_3_IT
JDP2	1.04881	4.65397	25.0761	2.12753e-05	0.000362298	V1C	L2_3_IT
HSDL2	0.509219	3.25512	25.0743	2.12863e-05	0.000362298	V1C	L2_3_IT
SERPINH1	1.78236	-1.15213	25.0151	2.16497e-05	0.000367581	V1C	L2_3_IT
FHOD1	0.719839	2.03469	25.0015	2.17335e-05	0.000368328	V1C	L2_3_IT
ASIC1	0.602117	3.13598	24.9897	2.18073e-05	0.000369352	V1C	L2_3_IT
AC084866.1	0.6783	0.0547837	24.9484	2.20662e-05	0.000372601	V1C	L2_3_IT
TPCN1	0.31967	5.34072	24.9163	2.22702e-05	0.000375588	V1C	L2_3_IT
ELL2	0.530887	7.4014	24.8986	2.23834e-05	0.000377267	V1C	L2_3_IT
IL5	0.780584	-0.212379	24.8954	2.24038e-05	0.000377382	V1C	L2_3_IT
ZBTB34	0.717473	3.2269	24.8926	2.24222e-05	0.000377422	V1C	L2_3_IT
CTAGE8	1.22808	-1.79544	24.8908	2.24334e-05	0.000377422	V1C	L2_3_IT
QRFPR	1.42756	2.02432	24.8654	2.25971e-05	0.000379469	V1C	L2_3_IT
DCHS1	0.714157	2.03451	24.8635	2.26098e-05	0.000379469	V1C	L2_3_IT
CBLB	0.558299	5.50123	24.8503	2.26956e-05	0.000380449	V1C	L2_3_IT
CDC14B	0.712556	6.80804	24.8028	2.30067e-05	0.000385431	V1C	L2_3_IT
DPY19L4	0.311396	4.40451	24.773	2.32042e-05	0.000388272	V1C	L2_3_IT
AC025917.1	0.566154	-0.0491136	24.7547	2.3327e-05	0.000389856	V1C	L2_3_IT
CNTN5	1.33246	10.485	24.7309	2.3487e-05	0.000392294	V1C	L2_3_IT
TTC9B	0.795887	2.86083	24.7277	2.35082e-05	0.000392405	V1C	L2_3_IT
TP53INP1	1.02947	-0.0644916	24.7229	2.35409e-05	0.000392405	V1C	L2_3_IT
AC008992.1	1.51405	0.0234773	24.7215	2.35503e-05	0.000392405	V1C	L2_3_IT
TAS2R39	1.50833	-3.1382	24.7064	2.36529e-05	0.000393643	V1C	L2_3_IT
FOXP2	1.78256	5.97795	24.7001	2.3696e-05	0.000394124	V1C	L2_3_IT
ST8SIA1	0.807829	6.63777	24.6832	2.38115e-05	0.000395571	V1C	L2_3_IT
LRRC55	1.06558	-0.286751	24.6694	2.39062e-05	0.000396668	V1C	L2_3_IT
SRL	0.782698	1.62735	24.6519	2.40267e-05	0.00039843	V1C	L2_3_IT
CLTCL1	0.79062	2.83706	24.6471	2.40599e-05	0.000398742	V1C	L2_3_IT
SOX11	1.75196	-2.67753	24.6314	2.41687e-05	0.000400067	V1C	L2_3_IT
PLD4	1.13245	-0.226704	24.629	2.41853e-05	0.000400103	V1C	L2_3_IT
TEAD4	0.74198	2.41386	24.6146	2.42859e-05	0.00040105	V1C	L2_3_IT
KIAA1109	0.553169	8.27254	24.6055	2.43499e-05	0.000401868	V1C	L2_3_IT
CCR10	0.776354	1.04106	24.5782	2.45419e-05	0.000404795	V1C	L2_3_IT
IL6ST	0.704417	4.67983	24.569	2.46076e-05	0.000405639	V1C	L2_3_IT
AC098851.1	1.06178	-2.75585	24.5596	2.46743e-05	0.000406497	V1C	L2_3_IT
UTRN	1.16801	6.50813	24.5309	2.48794e-05	0.000409631	V1C	L2_3_IT
DNAJC5G	0.788804	4.53418	24.5273	2.49053e-05	0.000409814	V1C	L2_3_IT
HES1	1.39903	-1.59	24.5165	2.49827e-05	0.000410601	V1C	L2_3_IT
UNC13B	0.608025	6.63842	24.5001	2.51016e-05	0.000412311	V1C	L2_3_IT
DOCK6	0.809601	2.20667	24.4739	2.52921e-05	0.000414703	V1C	L2_3_IT
AL353801.2	1.80116	-3.55895	24.428	2.56297e-05	0.000419743	V1C	L2_3_IT
OSBP2	0.30744	8.19198	24.4206	2.56848e-05	0.000420397	V1C	L2_3_IT
SEMA7A	1.0876	3.88907	24.4148	2.57279e-05	0.000420855	V1C	L2_3_IT
THEMIS	1.04116	3.13177	24.4097	2.57655e-05	0.000421221	V1C	L2_3_IT
SPAG1	0.383105	5.65062	24.3921	2.58976e-05	0.000422633	V1C	L2_3_IT
CENPV	0.478076	2.54623	24.3861	2.59419e-05	0.000423108	V1C	L2_3_IT
AP000941.1	1.04612	-2.92561	24.3544	2.6181e-05	0.000425907	V1C	L2_3_IT
CTSH	0.338178	2.6252	24.3226	2.64233e-05	0.000428691	V1C	L2_3_IT
HACD4	0.778579	6.02062	24.2887	2.66847e-05	0.000432174	V1C	L2_3_IT
KRT18	1.82243	-3.97811	24.2703	2.68268e-05	0.000433969	V1C	L2_3_IT
PHF21B	1.99904	3.56028	24.2599	2.69086e-05	0.000434785	V1C	L2_3_IT
CLDN9	1.11178	-2.42828	24.2411	2.70551e-05	0.000436643	V1C	L2_3_IT
RALB	0.831572	4.1043	24.2225	2.72021e-05	0.000438506	V1C	L2_3_IT
NAPEPLD	0.543147	6.40487	24.2047	2.73425e-05	0.000440256	V1C	L2_3_IT
CRTAC1	1.25398	4.32851	24.1926	2.74392e-05	0.000441301	V1C	L2_3_IT
ORAI3	0.753278	0.43699	24.1319	2.79277e-05	0.000448379	V1C	L2_3_IT
AL589826.2	1.05338	-2.04935	24.123	2.79998e-05	0.000449276	V1C	L2_3_IT
OSBPL6	0.496939	8.26121	24.1201	2.80235e-05	0.000449396	V1C	L2_3_IT
AC008063.1	2.04077	-3.41515	24.687	2.80485e-05	0.000449537	V1C	L2_3_IT
COBLL1	1.3818	5.46235	24.0664	2.84643e-05	0.000455413	V1C	L2_3_IT
AC018529.2	1.0121	-1.04166	24.0636	2.84876e-05	0.000455523	V1C	L2_3_IT
IDE	0.276898	5.98026	24.0377	2.87032e-05	0.000458204	V1C	L2_3_IT
HAUS4	1.33252	-2.07773	24.0323	2.8749e-05	0.000458645	V1C	L2_3_IT
BCAT1	0.466302	4.72743	24.0043	2.89843e-05	0.000461868	V1C	L2_3_IT
SDC2	1.04537	3.24984	24.001	2.90119e-05	0.000461958	V1C	L2_3_IT
PRPS2	0.849962	3.85057	23.9836	2.91596e-05	0.000463353	V1C	L2_3_IT
SGO2	0.590363	2.27209	23.9533	2.94184e-05	0.000466907	V1C	L2_3_IT
AC084357.2	0.653414	2.1017	23.9056	2.98315e-05	0.000472383	V1C	L2_3_IT
PREX2	0.782082	1.87567	23.8866	2.99976e-05	0.000474743	V1C	L2_3_IT
AC113383.1	0.968753	5.63487	23.8765	3.00861e-05	0.000475447	V1C	L2_3_IT
LINC01637	0.67149	1.7645	23.8737	3.01107e-05	0.000475447	V1C	L2_3_IT
FAM198B-AS1	1.9905	2.37229	23.8373	3.04326e-05	0.000479984	V1C	L2_3_IT
TNNI3K	1.03753	0.110142	23.8331	3.04702e-05	0.000480303	V1C	L2_3_IT
WHAMM	0.363822	3.93659	23.7243	3.14565e-05	0.000494166	V1C	L2_3_IT
MAP3K8	0.919673	1.79687	23.6875	3.17973e-05	0.000498278	V1C	L2_3_IT
CRADD	0.446588	5.61016	23.6838	3.1832e-05	0.000498372	V1C	L2_3_IT
TCN2	0.976028	-0.0762299	23.6564	3.20888e-05	0.000501544	V1C	L2_3_IT
FRMPD3-AS1	0.794132	-1.01317	23.6484	3.21647e-05	0.000502447	V1C	L2_3_IT
ZNF662	0.647255	1.34146	23.6421	3.22239e-05	0.000503088	V1C	L2_3_IT
SAMD12-AS1	0.569815	4.28723	23.6312	3.23273e-05	0.000504135	V1C	L2_3_IT
GABRD	0.695295	4.21125	23.6164	3.24687e-05	0.000505772	V1C	L2_3_IT
FAM214A	0.586587	6.38224	23.603	3.25965e-05	0.000507478	V1C	L2_3_IT
ABCC3	0.635692	2.39473	23.5968	3.26554e-05	0.000508109	V1C	L2_3_IT
PHLPP1	0.464224	6.80523	23.5948	3.26747e-05	0.000508125	V1C	L2_3_IT
SMIM32	1.55676	-3.0967	23.5835	3.27837e-05	0.000509249	V1C	L2_3_IT
S1PR1	1.67707	-3.82074	23.5426	3.31805e-05	0.000514836	V1C	L2_3_IT
GMPR	0.895195	2.00134	23.5342	3.32623e-05	0.000515529	V1C	L2_3_IT
RNF148	1.47875	-0.40234	23.5223	3.33794e-05	0.000516907	V1C	L2_3_IT
RGCC	1.31569	1.48646	23.5191	3.34109e-05	0.000516965	V1C	L2_3_IT
KANK2	0.758443	1.57372	23.4594	3.40027e-05	0.000525244	V1C	L2_3_IT
ASPM	1.4694	2.06386	23.4439	3.41588e-05	0.000527068	V1C	L2_3_IT
BDH2	1.01559	-0.898181	23.4196	3.44041e-05	0.000529674	V1C	L2_3_IT
AC007376.2	0.696428	3.61521	23.4027	3.45765e-05	0.000531738	V1C	L2_3_IT
CTAGE6	1.16524	-0.968895	23.3976	3.46286e-05	0.000532244	V1C	L2_3_IT
EAPP	0.369301	4.3161	23.3762	3.48479e-05	0.000535022	V1C	L2_3_IT
PRMT9	0.565159	4.74583	23.3668	3.49451e-05	0.000536217	V1C	L2_3_IT
SERTAD4-AS1	1.24429	-1.55868	23.2933	3.5712e-05	0.000547078	V1C	L2_3_IT
ZNF124	0.618757	4.89935	23.2739	3.59174e-05	0.000549921	V1C	L2_3_IT
PAK2	0.290833	5.54091	23.1922	3.67963e-05	0.00056121	V1C	L2_3_IT
RPL34-AS1	0.435424	4.01601	23.1902	3.68184e-05	0.000561237	V1C	L2_3_IT
COX17	0.737976	1.76408	23.1666	3.70761e-05	0.000564855	V1C	L2_3_IT
LRRC3-DT	1.03179	-0.943157	23.1493	3.72669e-05	0.00056714	V1C	L2_3_IT
TCHP	0.400448	4.15923	23.137	3.74034e-05	0.000568904	V1C	L2_3_IT
SASS6	0.546901	3.28192	23.1116	3.76863e-05	0.00057258	V1C	L2_3_IT
SLC16A7	0.465236	7.40717	23.0726	3.81247e-05	0.000578291	V1C	L2_3_IT
HLA-F	1.66395	1.52686	23.0703	3.81514e-05	0.00057838	V1C	L2_3_IT
AC103726.2	1.34911	-3.09238	23.0569	3.83031e-05	0.000580363	V1C	L2_3_IT
AC011472.4	1.60831	-2.08535	23.0026	3.89258e-05	0.000588833	V1C	L2_3_IT
AP1S2	0.51371	3.77459	22.9851	3.91299e-05	0.000590953	V1C	L2_3_IT
KIAA0040	1.04973	-1.83219	22.9423	3.9631e-05	0.000596897	V1C	L2_3_IT
ENPP3	0.56092	1.79512	22.9028	4.01003e-05	0.000602637	V1C	L2_3_IT
MRPL52	0.464014	1.81176	22.883	4.03368e-05	0.000604572	V1C	L2_3_IT
BICD1	0.496199	7.79484	22.8787	4.03893e-05	0.000605033	V1C	L2_3_IT
RNF144B	0.777466	0.658857	22.8172	4.11372e-05	0.000614247	V1C	L2_3_IT
ASB17	0.94203	0.499771	22.7657	4.17739e-05	0.000622748	V1C	L2_3_IT
UNKL	0.450229	3.67091	22.7448	4.20356e-05	0.000626313	V1C	L2_3_IT
ANKRD13A	0.399665	4.27911	22.644	4.33226e-05	0.000643415	V1C	L2_3_IT
AC078842.1	0.735623	-1.39217	22.595	4.39634e-05	0.000651885	V1C	L2_3_IT
GYS2	0.428332	1.67619	22.5862	4.40805e-05	0.000653064	V1C	L2_3_IT
GOLGA6L4	0.598391	2.92029	22.5654	4.43564e-05	0.00065666	V1C	L2_3_IT
CKS2	1.16165	-1.34295	22.5633	4.4384e-05	0.000656717	V1C	L2_3_IT
GNG12	0.80203	0.12939	22.5599	4.44287e-05	0.000657028	V1C	L2_3_IT
LARP7	0.458627	3.86349	22.5521	4.45328e-05	0.000658218	V1C	L2_3_IT
UBE2QL1	0.914011	4.67684	22.5445	4.46347e-05	0.000659372	V1C	L2_3_IT
IDI2-AS1	0.772675	1.37317	22.5235	4.49178e-05	0.000662848	V1C	L2_3_IT
SCN1A	0.641962	7.05057	22.4921	4.53423e-05	0.000668402	V1C	L2_3_IT
NIPAL1	0.472834	1.6764	22.4901	4.53704e-05	0.00066846	V1C	L2_3_IT
CCNE2	0.394946	2.68505	22.4771	4.55475e-05	0.000670714	V1C	L2_3_IT
KIAA1324	0.319386	6.41965	22.4565	4.58309e-05	0.000673813	V1C	L2_3_IT
C12orf57	0.977049	0.738844	22.4488	4.59363e-05	0.000675006	V1C	L2_3_IT
BEND6	0.419983	6.1847	22.4169	4.63804e-05	0.000680091	V1C	L2_3_IT
HAUS8	0.411061	1.8806	22.3844	4.68351e-05	0.00068567	V1C	L2_3_IT
FZD8	0.865913	-1.33699	22.3715	4.70175e-05	0.000687978	V1C	L2_3_IT
WISP3	0.744397	-0.119489	22.3691	4.7052e-05	0.00068812	V1C	L2_3_IT
GRB7	0.961722	-1.35098	22.3481	4.735e-05	0.000691384	V1C	L2_3_IT
CCL27	0.983079	-1.8565	22.3175	4.77893e-05	0.000696333	V1C	L2_3_IT
CCDC39	0.643736	4.45065	22.3122	4.7866e-05	0.000697084	V1C	L2_3_IT
SCN4B	1.11111	3.6539	22.3025	4.80064e-05	0.000698763	V1C	L2_3_IT
TRIR	0.621663	3.04517	22.2759	4.83936e-05	0.00070366	V1C	L2_3_IT
STON1-GTF2A1L	0.908314	1.05354	22.2271	4.91105e-05	0.000712591	V1C	L2_3_IT
CACNB4	0.62825	8.16293	22.214	4.93052e-05	0.000714668	V1C	L2_3_IT
AC008637.1	1.06948	-1.59078	22.191	4.96497e-05	0.000718161	V1C	L2_3_IT
AC139720.2	1.45911	-3.04133	22.188	4.96949e-05	0.00071844	V1C	L2_3_IT
DEK	0.577689	4.07452	22.1837	4.97591e-05	0.000718994	V1C	L2_3_IT
OXCT2	1.05279	-0.371648	22.1766	4.98669e-05	0.000720175	V1C	L2_3_IT
PMEPA1	0.951874	3.87175	22.1728	4.99244e-05	0.00072063	V1C	L2_3_IT
LINC01814	1.43418	0.64901	22.1429	5.03781e-05	0.000726611	V1C	L2_3_IT
AC084757.3	0.746821	-1.12375	22.142	5.03911e-05	0.000726611	V1C	L2_3_IT
AC131011.1	0.574165	0.700104	22.0868	5.12405e-05	0.00073771	V1C	L2_3_IT
FASTKD1	0.356908	6.14121	22.052	5.17836e-05	0.000744369	V1C	L2_3_IT
PLA2G3	1.15629	-3.66444	22.04	5.19728e-05	0.000746702	V1C	L2_3_IT
LINC01791	1.39102	1.3648	22.0178	5.23238e-05	0.000750579	V1C	L2_3_IT
ZMYM4	0.301755	7.19205	21.9224	5.38622e-05	0.000771051	V1C	L2_3_IT
HMGN3	0.488413	5.11254	21.9096	5.40713e-05	0.000773647	V1C	L2_3_IT
C1orf56	0.471185	0.664873	21.9006	5.42199e-05	0.000775373	V1C	L2_3_IT
KREMEN1	0.487222	3.81099	21.8855	5.447e-05	0.000778323	V1C	L2_3_IT
FAM43A	1.82605	-1.47825	21.8847	5.44823e-05	0.000778323	V1C	L2_3_IT
ZNF792	1.67779	-0.451482	21.8673	5.47716e-05	0.00078165	V1C	L2_3_IT
TAS2R40	1.67152	-3.89128	21.8533	5.50049e-05	0.000784173	V1C	L2_3_IT
CFC1B	0.819827	-0.92528	21.8501	5.50599e-05	0.000784554	V1C	L2_3_IT
AL365275.1	0.547361	0.971953	21.846	5.51287e-05	0.000785065	V1C	L2_3_IT
AL009031.1	0.946099	-1.09271	21.836	5.52955e-05	0.000786699	V1C	L2_3_IT
PAPSS2	1.0089	4.7339	21.8183	5.55956e-05	0.000789349	V1C	L2_3_IT
AC011124.1	0.7616	3.08328	21.8162	5.56298e-05	0.000789431	V1C	L2_3_IT
GPATCH8	0.275698	8.29484	21.8086	5.57599e-05	0.000790873	V1C	L2_3_IT
SPINT3	1.81616	-3.78708	21.7439	5.68701e-05	0.000804849	V1C	L2_3_IT
PARVA	0.697051	4.14224	21.7427	5.68904e-05	0.000804849	V1C	L2_3_IT
CIITA	0.623968	3.06958	21.7151	5.73725e-05	0.000810431	V1C	L2_3_IT
MAP4K2	0.511749	3.56734	21.711	5.74439e-05	0.000811026	V1C	L2_3_IT
AC007785.1	0.638912	4.37732	21.7064	5.75251e-05	0.000811759	V1C	L2_3_IT
RBL1	0.394911	4.41167	21.6957	5.77122e-05	0.000813986	V1C	L2_3_IT
KRT17	1.52333	-0.146989	21.6902	5.781e-05	0.000814951	V1C	L2_3_IT
ANKS1A	0.388794	7.05121	21.685	5.79017e-05	0.000815829	V1C	L2_3_IT
B2M	1.58933	-0.0955907	21.6709	5.81523e-05	0.000818113	V1C	L2_3_IT
KANK1	0.705614	3.73078	21.6513	5.85019e-05	0.000822217	V1C	L2_3_IT
PLPP1	0.353794	6.92737	21.6365	5.8767e-05	0.000825088	V1C	L2_3_IT
LRRK2	0.56336	7.10958	21.5812	5.97699e-05	0.000836206	V1C	L2_3_IT
SNF8	0.268201	4.0833	21.5687	5.99994e-05	0.000838855	V1C	L2_3_IT
GLDC	0.816709	4.84852	21.5487	6.03676e-05	0.000842868	V1C	L2_3_IT
AC084706.1	1.26011	-3.28965	21.541	6.05089e-05	0.000844416	V1C	L2_3_IT
SLC7A2	1.06935	1.65703	21.5253	6.08009e-05	0.000847638	V1C	L2_3_IT
TCAF2	0.949002	3.48892	21.5227	6.08497e-05	0.000847892	V1C	L2_3_IT
ATP11A	0.407768	6.31488	21.4852	6.15535e-05	0.000856409	V1C	L2_3_IT
SHLD1	0.537423	4.66289	21.4643	6.19502e-05	0.000861496	V1C	L2_3_IT
PARP12	0.922227	1.30596	21.4567	6.20938e-05	0.000862628	V1C	L2_3_IT
INPP5D	0.781123	3.79811	21.4234	6.2733e-05	0.0008702	V1C	L2_3_IT
MCU	0.39353	6.37605	21.4029	6.3128e-05	0.000874368	V1C	L2_3_IT
PRIM1	0.436188	2.13165	21.399	6.3204e-05	0.000874984	V1C	L2_3_IT
MIR181A1HG	0.793236	6.01454	21.3877	6.34242e-05	0.000876782	V1C	L2_3_IT
AC009118.3	0.590469	1.11636	21.3875	6.34287e-05	0.000876782	V1C	L2_3_IT
AC064805.2	1.26423	-1.70685	21.3841	6.34942e-05	0.000877251	V1C	L2_3_IT
LINC01465	0.590623	-0.535858	21.3767	6.36383e-05	0.000878672	V1C	L2_3_IT
LINC01563	1.01845	0.512477	21.374	6.3691e-05	0.000878672	V1C	L2_3_IT
IGFL2-AS1	0.719531	1.31795	21.3724	6.37237e-05	0.000878672	V1C	L2_3_IT
RALGAPA2	0.401017	6.82109	21.3529	6.41066e-05	0.000882197	V1C	L2_3_IT
STAG3	0.391361	4.19259	21.3326	6.45085e-05	0.000886409	V1C	L2_3_IT
AC140125.3	1.28077	-0.267943	21.3274	6.46121e-05	0.000886953	V1C	L2_3_IT
NR2C1	0.327888	5.99695	21.2696	6.57714e-05	0.000900065	V1C	L2_3_IT
C15orf41	0.395837	5.74276	21.2685	6.57943e-05	0.000900065	V1C	L2_3_IT
AC124798.1	0.609125	2.53543	21.238	6.64149e-05	0.00090632	V1C	L2_3_IT
PPIL3	0.377189	3.92345	21.2357	6.64625e-05	0.000906523	V1C	L2_3_IT
PCOLCE2	0.775073	1.43852	21.2206	6.67721e-05	0.000909406	V1C	L2_3_IT
AC097534.1	0.737306	1.22474	21.2105	6.69808e-05	0.000911801	V1C	L2_3_IT
KANK3	0.693982	1.91448	21.1957	6.72879e-05	0.000915082	V1C	L2_3_IT
ELF2	0.303425	6.5138	21.1595	6.80445e-05	0.000923419	V1C	L2_3_IT
MAP3K6	1.1943	0.361135	21.1584	6.80673e-05	0.000923419	V1C	L2_3_IT
MINDY1	0.662501	-0.172345	21.121	6.88583e-05	0.00093153	V1C	L2_3_IT
AC008050.1	0.579016	4.26202	21.1091	6.91114e-05	0.000933415	V1C	L2_3_IT
HERC6	0.535223	4.90727	21.1062	6.91729e-05	0.000933415	V1C	L2_3_IT
PCDHGA2	0.957473	-0.654283	21.105	6.91992e-05	0.000933415	V1C	L2_3_IT
AL592295.4	0.59264	0.397715	21.0864	6.95977e-05	0.000938217	V1C	L2_3_IT
AL356608.1	0.665745	-0.967839	21.0771	6.97981e-05	0.000940258	V1C	L2_3_IT
LINC01572	0.547352	3.89835	21.0759	6.98256e-05	0.000940258	V1C	L2_3_IT
FAM19A3	0.842144	-2.14357	21.0687	6.99798e-05	0.000941505	V1C	L2_3_IT
AL592295.3	0.583813	1.02007	21.0657	7.00453e-05	0.000941505	V1C	L2_3_IT
ARID3B	0.377968	3.87147	21.0558	7.02605e-05	0.000942551	V1C	L2_3_IT
AC093591.2	0.889879	-0.459376	21.0543	7.0293e-05	0.000942551	V1C	L2_3_IT
ALOXE3	0.740083	1.48351	21.016	7.11327e-05	0.000951971	V1C	L2_3_IT
SGO1	1.01828	0.267303	20.9952	7.15913e-05	0.000956723	V1C	L2_3_IT
SPINK2	0.651055	-0.0651969	20.9555	7.24788e-05	0.000967186	V1C	L2_3_IT
FBXO32	0.513193	5.80705	20.9449	7.27171e-05	0.000969489	V1C	L2_3_IT
TBC1D4	0.438162	6.15682	20.9352	7.2937e-05	0.000971278	V1C	L2_3_IT
NAAA	0.394669	3.70926	20.9147	7.34005e-05	0.000976199	V1C	L2_3_IT
MTAP	0.818838	2.19395	20.8933	7.38911e-05	0.000982252	V1C	L2_3_IT
HEY2	0.922213	-2.35959	20.8882	7.40073e-05	0.000983326	V1C	L2_3_IT
TPTEP2-CSNK1E	0.343248	5.85399	20.881	7.41746e-05	0.000985078	V1C	L2_3_IT
LINC01192	0.783504	1.29573	20.8764	7.42808e-05	0.000986015	V1C	L2_3_IT
MTMR14	0.377912	4.42925	20.8518	7.48509e-05	0.000992159	V1C	L2_3_IT
NUP107	0.329762	4.62794	20.8378	7.51774e-05	0.000996011	V1C	L2_3_IT
NR2F2-AS1	3.4056	-1.69792	91.0972	1.01362e-10	2.81209e-06	MTG	L2_3_IT
NR2F2	3.19612	-2.08459	76.073	7.87615e-10	1.09254e-05	MTG	L2_3_IT
LINC01568	3.28461	-1.32796	84.8438	2.30239e-10	5.55793e-06	FI	L2_3_IT
TFAP2D	1.72476	-0.529406	80.8058	4.00673e-10	5.55793e-06	FI	L2_3_IT
AC100844.1	4.01788	0.340296	66.4132	3.45752e-09	2.9422e-05	FI	L2_3_IT
LINC01912	3.72114	-2.37082	65.1496	4.24208e-09	2.9422e-05	FI	L2_3_IT
NFIB	0.765231	8.20431	56.7895	1.76627e-08	9.80032e-05	FI	L2_3_IT
VWA5A	1.97918	1.60759	55.477	2.23756e-08	9.94843e-05	FI	L2_3_IT
HCCAT5	3.09931	-3.81066	54.3132	2.76824e-08	9.94843e-05	FI	L2_3_IT
AC068112.1	3.66612	0.938079	53.8339	3.02448e-08	9.94843e-05	FI	L2_3_IT
AC116667.1	2.65949	-3.4124	53.4841	3.22733e-08	9.94843e-05	FI	L2_3_IT
AL157955.2	2.69677	-1.63311	52.7784	3.68214e-08	0.000102154	FI	L2_3_IT
LINC01903	2.92603	-2.62313	52.2075	4.09992e-08	0.000103404	FI	L2_3_IT
RGS8	2.05998	1.99621	49.3619	7.08728e-08	0.000163852	FI	L2_3_IT
LINC02346	1.29911	3.7481	48.5243	8.35798e-08	0.000178366	FI	L2_3_IT
AC005909.1	3.44254	-2.17727	47.9665	9.33742e-08	0.000185034	FI	L2_3_IT
AL157955.1	2.93339	-3.99946	45.3511	1.58737e-07	0.000293589	FI	L2_3_IT
TPRG1	0.953559	4.47334	43.1897	2.49672e-07	0.000400247	FI	L2_3_IT
LINC01146	1.93074	1.66459	42.9514	2.62673e-07	0.000400247	FI	L2_3_IT
AMIGO2	1.89516	0.398232	42.6364	2.80976e-07	0.000400247	FI	L2_3_IT
ADAMTS9-AS1	1.84278	0.732848	42.5218	2.87969e-07	0.000400247	FI	L2_3_IT
AC093536.2	2.20978	-3.97038	42.2912	3.02609e-07	0.000400247	FI	L2_3_IT
MGST1	0.806042	4.70513	42.2857	3.02966e-07	0.000400247	FI	L2_3_IT
GPR65	2.62632	-0.128199	40.926	4.07224e-07	0.000513528	FI	L2_3_IT
PLCZ1	1.19342	1.56335	40.4613	4.51141e-07	0.000544174	FI	L2_3_IT
AC105393.2	1.44306	1.07515	39.2466	5.91566e-07	0.000648837	FI	L2_3_IT
AC114689.3	2.0504	4.25159	39.1856	5.99746e-07	0.000648837	FI	L2_3_IT
ADAMTS9-AS2	1.16031	7.01048	39.1244	6.08073e-07	0.000648837	FI	L2_3_IT
TENM3	1.12408	7.52787	38.5276	6.96082e-07	0.000715237	FI	L2_3_IT
ROBO1	0.955114	9.21928	37.646	8.51829e-07	0.00084401	FI	L2_3_IT
AC110597.1	2.01706	-0.615856	36.999	9.89603e-07	0.00094041	FI	L2_3_IT
SIRPD	1.44048	-3.08207	36.8822	1.01692e-06	0.00094041	FI	L2_3_IT
LINC01776	2.11799	3.43929	36.6596	1.07122e-06	0.000958675	FI	L2_3_IT
ZFHX3	0.946617	5.79282	36.3885	1.14155e-06	0.000989687	FI	L2_3_IT
LINC01035	2.79826	1.73578	182.781	1.67144e-14	3.60958e-10	S1C	L2_3_IT
AL691515.2	4.85443	-1.14935	176.768	2.60216e-14	3.60958e-10	S1C	L2_3_IT
OR8B2	4.63928	-3.88375	169.335	4.57966e-14	4.23511e-10	S1C	L2_3_IT
OR8D1	3.5748	-1.37072	148.745	2.46661e-13	1.71078e-09	S1C	L2_3_IT
AC120045.1	3.26805	-1.1242	131.233	1.21311e-12	6.73104e-09	S1C	L2_3_IT
OR8D2	5.27859	-3.96846	128.621	3.78178e-12	1.74863e-08	S1C	L2_3_IT
OR8B3	3.65463	-3.12205	117.541	4.78046e-12	1.89463e-08	S1C	L2_3_IT
CD209	2.79887	-1.03644	111.628	8.99575e-12	3.11962e-08	S1C	L2_3_IT
AC139426.2	3.37898	-1.20303	109.617	1.12226e-11	3.45943e-08	S1C	L2_3_IT
OR8B8	2.69944	-2.47091	105.254	1.83332e-11	5.08617e-08	S1C	L2_3_IT
SV2C	2.36742	5.63776	88.7917	1.36469e-10	3.44186e-07	S1C	L2_3_IT
THEMIS	1.80318	3.13177	82.9006	2.99836e-10	6.44702e-07	S1C	L2_3_IT
AC073311.1	2.71359	2.05501	82.3507	3.23375e-10	6.44702e-07	S1C	L2_3_IT
AC015522.1	1.80767	3.4618	82.3068	3.25337e-10	6.44702e-07	S1C	L2_3_IT
AC008060.1	2.00122	-2.0445	73.8374	1.09544e-09	1.78642e-06	S1C	L2_3_IT
SYT2	1.87738	4.85442	73.5892	1.1368e-09	1.78642e-06	S1C	L2_3_IT
IFIH1	2.08962	1.49744	73.3904	1.17113e-09	1.78642e-06	S1C	L2_3_IT
TNFAIP3	1.78171	-3.19407	73.3171	1.18408e-09	1.78642e-06	S1C	L2_3_IT
FLT3	1.18194	2.81117	72.9149	1.25782e-09	1.78642e-06	S1C	L2_3_IT
OR8B12	3.27453	-2.95133	72.7583	1.28784e-09	1.78642e-06	S1C	L2_3_IT
AC113404.1	2.93071	-3.04145	64.659	4.59601e-09	5.55358e-06	S1C	L2_3_IT
TDO2	1.52682	3.40917	64.6482	4.60413e-09	5.55358e-06	S1C	L2_3_IT
OR8B4	3.90357	-4.70313	63.7173	5.36659e-09	6.20356e-06	S1C	L2_3_IT
MIR34AHG	2.1027	4.6767	63.2939	5.75696e-09	6.38861e-06	S1C	L2_3_IT
C6orf58	0.780033	1.05185	61.9595	7.19794e-09	7.68048e-06	S1C	L2_3_IT
OR8G5	1.98162	-3.28456	60.9971	8.47368e-09	8.70686e-06	S1C	L2_3_IT
CLEC4G	2.01788	-1.06743	59.9682	1.01081e-08	1.00154e-05	S1C	L2_3_IT
ITGA8	1.79932	3.96467	59.515	1.0932e-08	1.04582e-05	S1C	L2_3_IT
MITF	1.17166	3.20314	59.2234	1.14996e-08	1.06344e-05	S1C	L2_3_IT
LTBP1	1.0175	4.62698	57.4646	1.56617e-08	1.31668e-05	S1C	L2_3_IT
DOCK5	0.978397	3.39341	56.0712	2.00947e-08	1.63967e-05	S1C	L2_3_IT
ABCA1	1.15679	3.50727	54.5967	2.62768e-08	1.99941e-05	S1C	L2_3_IT
MT1X	1.74809	-2.18232	53.3512	3.30817e-08	2.3533e-05	S1C	L2_3_IT
IMPA2	1.0502	4.21975	51.8375	4.3975e-08	3.05e-05	S1C	L2_3_IT
RREB1	1.37808	2.56011	50.8343	5.32625e-08	3.50845e-05	S1C	L2_3_IT
LINC00353	2.99452	-3.85554	50.1544	6.07328e-08	3.82934e-05	S1C	L2_3_IT
AC008063.1	2.69187	-3.41515	51.9019	6.43938e-08	3.96995e-05	S1C	L2_3_IT
TANC1	1.28146	4.07419	49.1581	7.37628e-08	4.4487e-05	S1C	L2_3_IT
LAMA2	1.65215	8.01175	49.0017	7.60654e-08	4.4867e-05	S1C	L2_3_IT
CDKN2B-AS1	1.10767	1.36597	48.8984	7.76274e-08	4.4867e-05	S1C	L2_3_IT
ASIC5	0.980063	-0.64018	48.757	7.98224e-08	4.51942e-05	S1C	L2_3_IT
PAX6	2.54434	-0.0666517	48.4449	8.4905e-08	4.71104e-05	S1C	L2_3_IT
CDH6	0.962729	3.91877	48.2486	8.8277e-08	4.8021e-05	S1C	L2_3_IT
AL450313.1	3.15623	-2.90094	46.4053	1.27886e-07	6.82294e-05	S1C	L2_3_IT
LINC01759	2.17698	-1.47176	45.2471	1.62184e-07	8.43994e-05	S1C	L2_3_IT
CLEC11A	0.717686	0.166343	45.1851	1.64278e-07	8.43994e-05	S1C	L2_3_IT
OR10D3	2.07318	-3.74944	43.7069	2.23752e-07	0.000110452	S1C	L2_3_IT
SMIM3	1.01389	-0.31265	43.6401	2.26931e-07	0.000110452	S1C	L2_3_IT
IGSF5	1.10174	1.36194	43.527	2.32426e-07	0.000111176	S1C	L2_3_IT
OSCAR	1.21473	1.34298	43.3262	2.42531e-07	0.000114043	S1C	L2_3_IT
ANK1	1.45177	3.95542	42.9979	2.60077e-07	0.000120255	S1C	L2_3_IT
LINC00559	1.47095	-0.325671	42.7194	2.76025e-07	0.00012541	S1C	L2_3_IT
AASS	1.42075	1.70538	42.5749	2.84705e-07	0.00012541	S1C	L2_3_IT
HTRA1	0.952084	0.932904	42.5736	2.84786e-07	0.00012541	S1C	L2_3_IT
NCR2	1.80237	-0.817433	42.0012	3.22154e-07	0.000136618	S1C	L2_3_IT
STARD9	0.506163	6.1527	41.9995	3.22275e-07	0.000136618	S1C	L2_3_IT
DPP4	1.28856	4.35397	41.9604	3.25011e-07	0.000136618	S1C	L2_3_IT
LINC02536	1.18109	1.19704	41.1441	3.88212e-07	0.000159058	S1C	L2_3_IT
FGD4	0.756725	5.48374	41.0474	3.96519e-07	0.000159429	S1C	L2_3_IT
TEX26	1.07392	0.824819	40.4088	4.56413e-07	0.00018089	S1C	L2_3_IT
GPR157	1.03163	1.66988	39.1197	6.08715e-07	0.000234852	S1C	L2_3_IT
BCHE	1.41888	2.10503	39.114	6.09501e-07	0.000234852	S1C	L2_3_IT
AC007611.1	0.79763	2.26983	38.8596	6.45572e-07	0.000245344	S1C	L2_3_IT
AC027306.1	2.31401	-3.77096	37.7826	8.25448e-07	0.000303483	S1C	L2_3_IT
LGR5	1.18549	1.42549	37.7516	8.31371e-07	0.000303483	S1C	L2_3_IT
ASAP3	0.851688	3.08136	37.5385	8.73236e-07	0.000314626	S1C	L2_3_IT
ESRRG	0.7502	8.19643	37.3849	9.04795e-07	0.000321817	S1C	L2_3_IT
LINC01040	1.11119	-0.518131	37.299	9.22979e-07	0.000323929	S1C	L2_3_IT
HAP1	1.42645	0.972221	37.1939	9.4576e-07	0.000323929	S1C	L2_3_IT
GALNT12	0.866299	2.075	36.9154	1.00908e-06	0.0003414	S1C	L2_3_IT
GREM2	1.17683	4.16915	36.2104	1.19042e-06	0.000392718	S1C	L2_3_IT
SLC47A1	0.775796	2.87221	35.4928	1.41116e-06	0.00045523	S1C	L2_3_IT
LINC00210	1.92339	1.09066	35.3699	1.45314e-06	0.000463385	S1C	L2_3_IT
LINC01653	1.3748	-1.84995	34.8041	1.66439e-06	0.000524719	S1C	L2_3_IT
RNF152	1.56661	2.3453	34.6745	1.71725e-06	0.000535299	S1C	L2_3_IT
LINC01474	2.56138	-1.58795	34.6266	1.73726e-06	0.00053552	S1C	L2_3_IT
TMEM100	1.84097	-2.84492	34.333	1.86531e-06	0.00056367	S1C	L2_3_IT
PRSS56	2.72113	-3.66031	34.3244	1.86921e-06	0.00056367	S1C	L2_3_IT
ITGA7	1.03604	3.86016	34.0425	2.00195e-06	0.000595578	S1C	L2_3_IT
ARHGEF6	0.796184	4.34173	34.0098	2.01796e-06	0.000595578	S1C	L2_3_IT
DNAI1	0.513372	3.83553	33.8522	2.09724e-06	0.00060988	S1C	L2_3_IT
BMP6	1.2462	2.08224	33.8266	2.11039e-06	0.00060988	S1C	L2_3_IT
ANXA1	2.45389	3.11428	33.6835	2.18574e-06	0.000625145	S1C	L2_3_IT
NHS	0.817428	5.54623	33.1684	2.48149e-06	0.000676811	S1C	L2_3_IT
ABI3	1.11918	0.518888	33.1588	2.48742e-06	0.000676811	S1C	L2_3_IT
GPR20	2.26494	-1.30201	33.1573	2.48837e-06	0.000676811	S1C	L2_3_IT
CLEC4M	1.25644	-1.78041	32.9429	2.62416e-06	0.000706817	S1C	L2_3_IT
LCP2	1.23555	1.3524	32.626	2.83967e-06	0.000755638	S1C	L2_3_IT
AMOTL1	1.13042	3.67156	32.5741	2.8767e-06	0.000755638	S1C	L2_3_IT
LINC01047	1.46839	-0.0117933	32.5596	2.88713e-06	0.000755638	S1C	L2_3_IT
MIR1-1HG	1.88624	-1.56261	32.3974	3.00678e-06	0.000779599	S1C	L2_3_IT
GRIK3	1.28066	3.90746	32.1298	3.21578e-06	0.000826069	S1C	L2_3_IT
AP001542.3	1.07668	-1.04288	31.8277	3.47049e-06	0.000877854	S1C	L2_3_IT
AC110048.2	1.19695	-1.80158	31.8162	3.48066e-06	0.000877854	S1C	L2_3_IT
LINC01822	3.32445	-3.27483	33.2418	3.51481e-06	0.00087848	S1C	L2_3_IT
AC018742.1	2.16145	4.81419	31.7324	3.55525e-06	0.000880655	S1C	L2_3_IT
GSTM5	1.23017	-2.1883	31.1745	4.09794e-06	0.000988602	S1C	L2_3_IT

[truncated: 15 more sheets: SST, Chandelier, PVALB, OPC, VIP, L5_6_NP, VLMC, L6_CT, LAMP5_LHX6, L5_IT, L4_IT, L6_IT_Car3, L6B, L6_IT, Bhaduri_Neuron_Overlap]
