# Supplementary material for: Single-cell multiomic human brain atlas reveals regulatory drivers of cortical regionality
Source: Nat Commun. 2026 Feb 21;17:3051. doi: 10.1038/s41467-026-69368-2 (PMC13039890; doi:10.1038/s41467-026-69368-2)
Supplement: Supplementary file 5 — Supplementary Data 3 [file 41467_2026_69368_MOESM5_ESM.xlsx]

## Sheet: L2_3_IT
p_val	avg_log2FC	pct.1	pct.2	p_val_adj	cluster	gene
8.16944e-175	0.563206	0.997	0.99	2.68579e-170	A24	RALYL
2.09075e-146	0.955737	0.977	0.847	6.87354e-142	A24	GALNTL6
1.13459e-144	0.890843	0.975	0.849	3.73007e-140	A24	GRIA1
8.42427e-123	0.889273	0.971	0.827	2.76956e-118	A24	MCTP1
1.05873e-122	1.31746	0.797	0.416	3.48067e-118	A24	PCDH17
8.80610e-102	0.602102	0.997	0.962	2.89509e-97	A24	LRP1B
6.01485e-101	0.816121	0.913	0.654	1.97744e-96	A24	GRIK4
4.13249e-95	0.539074	0.984	0.904	1.35860e-90	A24	SYN2
4.81363e-90	0.560261	0.979	0.945	1.58253e-85	A24	DAB1
3.97159e-85	0.654026	0.947	0.793	1.30570e-80	A24	TMEM117
1.97773e-83	0.683613	0.958	0.79	6.50199e-79	A24	AC007563.2
1.74408e-80	3.26297	0.236	0.032	5.73383e-76	A24	AL391704.2
1.22329e-79	0.544039	0.968	0.871	4.02170e-75	A24	XKR4
5.59930e-79	1.95187	0.332	0.082	1.84082e-74	A24	HTR7
3.23791e-78	0.595796	0.982	0.92	1.06450e-73	A24	CACNA1E
2.08155e-77	1.02132	0.737	0.414	6.84331e-73	A24	CNTNAP3B
5.23606e-76	0.57904	0.982	0.927	1.72141e-71	A24	CACNB2
7.69879e-76	0.787985	0.929	0.746	2.53105e-71	A24	RUNX1T1
3.13562e-74	0.525007	0.97	0.814	1.03087e-69	A24	PDE1A
1.00162e-72	0.647316	0.968	0.855	3.29292e-68	A24	CDH13
4.17507e-71	0.850421	0.795	0.505	1.37260e-66	A24	GABRA3
1.11068e-69	1.01183	0.671	0.375	3.65148e-65	A24	PDGFC
1.31357e-69	0.85109	0.851	0.632	4.31850e-65	A24	RYR3
1.60708e-68	0.542579	0.962	0.847	5.28343e-64	A24	NDST3
9.59707e-67	0.973993	0.532	0.247	3.15513e-62	A24	RASGEF1C
2.16580e-66	0.667637	0.645	0.366	7.12030e-62	A24	TMEM196
7.39094e-66	1.01068	0.783	0.517	2.42984e-61	A24	EYS
7.14331e-61	0.637373	0.827	0.6	2.34843e-56	A24	PGAP1
1.91277e-59	0.766366	0.851	0.651	6.28841e-55	A24	PLXDC2
1.42146e-58	0.509087	0.814	0.57	4.67320e-54	A24	U91319.1
4.93105e-57	0.504121	0.989	0.92	1.62113e-52	A24	ENOX1
1.35494e-56	0.536608	0.61	0.353	4.45450e-52	A24	RASAL1
1.87386e-56	1.07099	0.664	0.381	6.16049e-52	A24	CNTN6
2.34169e-56	0.608922	0.792	0.538	7.69855e-52	A24	RALGPS2
2.72055e-56	0.761065	0.767	0.479	8.94408e-52	A24	TRPC5
1.68593e-55	0.511616	0.822	0.564	5.54266e-51	A24	PTPRB
1.75908e-55	1.00557	0.571	0.314	5.78314e-51	A24	C8orf34
9.69690e-54	0.59671	0.898	0.707	3.18795e-49	A24	LCA5
3.24188e-53	0.554742	0.75	0.498	1.06580e-48	A24	SPEF2
2.41941e-52	0.778095	0.576	0.325	7.95404e-48	A24	PRKCG
6.14971e-52	0.664554	0.634	0.392	2.02178e-47	A24	STXBP3
9.34191e-52	1.76126	0.219	0.057	3.07125e-47	A24	AL590079.1
3.40266e-51	0.621425	0.871	0.661	1.11866e-46	A24	KCNN2
9.49178e-51	0.644217	0.889	0.679	3.12052e-46	A24	PRKAA2
1.62235e-50	0.562649	0.929	0.786	5.33363e-46	A24	PUM3
2.18217e-50	0.979295	0.746	0.529	7.17411e-46	A24	LCORL
3.75674e-50	0.580318	0.593	0.351	1.23507e-45	A24	ZNF831
9.70061e-50	2.41563	0.161	0.03	3.18917e-45	A24	BTNL9
8.61367e-49	0.682335	0.657	0.4	2.83183e-44	A24	CHD3
3.26860e-48	0.506866	0.632	0.405	1.07459e-43	A24	CFAP54
4.06510e-48	0.528676	0.936	0.805	1.33644e-43	A24	RNF150
1.22804e-47	0.501315	0.816	0.592	4.03731e-43	A24	DTWD1
1.64408e-47	0.534741	0.963	0.893	5.40507e-43	A24	CA10
1.71118e-47	0.616361	0.7	0.449	5.62568e-43	A24	CFAP44
1.58949e-46	0.500824	0.608	0.391	5.22560e-42	A24	AC139795.2
2.46269e-46	0.695071	0.563	0.319	8.09634e-42	A24	LRRIQ1
2.60501e-46	0.653872	0.567	0.338	8.56422e-42	A24	AL662796.1
3.54094e-46	0.633883	0.75	0.518	1.16412e-41	A24	SLC6A15
1.31687e-45	0.575035	0.484	0.281	4.32935e-41	A24	FAM124A
1.34367e-45	0.578062	0.553	0.329	4.41746e-41	A24	S100PBP
1.41759e-45	0.766029	0.387	0.19	4.66046e-41	A24	LINC00504
3.82348e-45	1.56324	0.367	0.16	1.25701e-40	A24	AC068633.1
8.60581e-45	0.644227	0.637	0.401	2.82925e-40	A24	CCDC148
1.01362e-44	0.561525	0.865	0.634	3.33237e-40	A24	AC006504.5
4.61872e-44	1.60243	0.389	0.171	1.51845e-39	A24	LINC02008
6.97860e-44	1.43281	0.214	0.064	2.29428e-39	A24	SMIM36
7.06522e-44	0.531413	0.651	0.41	2.32276e-39	A24	CRYM
1.63649e-43	0.716993	0.536	0.337	5.38014e-39	A24	PDZRN4
4.16410e-43	0.57518	0.951	0.884	1.36899e-38	A24	ARL15
2.15237e-42	0.608326	0.554	0.322	7.07614e-38	A24	GPR63
4.30049e-42	0.656894	0.566	0.339	1.41383e-37	A24	ATP8B4
6.87307e-42	0.979707	0.303	0.138	2.25959e-37	A24	FAM126A
1.40165e-41	0.665383	0.344	0.169	4.60807e-37	A24	AC106791.1
1.45622e-41	0.780222	0.541	0.312	4.78746e-37	A24	AC233296.1
3.64666e-41	0.83077	0.641	0.402	1.19888e-36	A24	VSTM2B
5.67726e-41	0.75218	0.523	0.291	1.86646e-36	A24	ARMC3
6.86994e-41	0.815216	0.802	0.526	2.25856e-36	A24	AC025159.1
3.12935e-40	0.572644	0.775	0.542	1.02881e-35	A24	CEP83
4.26117e-40	2.83521	0.139	0.021	1.40090e-35	A24	ST8SIA2
5.93223e-40	0.515229	0.794	0.556	1.95028e-35	A24	HTR1E
1.32921e-39	0.519477	0.649	0.435	4.36991e-35	A24	CCDC191
4.71505e-39	0.5091	0.747	0.51	1.55012e-34	A24	VWA3A
1.23005e-38	0.600982	0.461	0.26	4.04391e-34	A24	Z94721.1
9.63643e-38	0.544069	0.616	0.403	3.16807e-33	A24	SFTA1P
2.27040e-37	0.857631	0.265	0.115	7.46416e-33	A24	AC110491.3
5.85224e-37	1.97811	0.186	0.052	1.92398e-32	A24	PRLR
1.30122e-36	0.694804	0.321	0.149	4.27791e-32	A24	INHBA-AS1
2.51176e-36	0.643608	0.439	0.246	8.25767e-32	A24	GRAMD1C
5.04491e-36	0.705833	0.777	0.591	1.65857e-31	A24	CDH11
6.70006e-36	0.530795	0.716	0.513	2.20271e-31	A24	COL19A1
1.11519e-35	1.25482	0.278	0.113	3.66630e-31	A24	CPVL
1.33105e-35	0.859944	0.515	0.303	4.37595e-31	A24	CNTNAP3
2.24208e-35	0.582508	0.419	0.241	7.37106e-31	A24	CIP2A
2.53885e-35	0.717634	0.64	0.394	8.34672e-31	A24	RFC3
5.43530e-35	1.06554	0.327	0.158	1.78691e-30	A24	SEMA5A
7.41730e-35	0.56985	0.628	0.406	2.43851e-30	A24	AL359710.1
3.39534e-34	1.96291	0.173	0.042	1.11625e-29	A24	SLC7A11
3.81606e-34	1.14722	0.392	0.183	1.25457e-29	A24	AC078980.1
4.77818e-34	1.20392	0.38	0.177	1.57087e-29	A24	AC024909.1
4.98161e-34	0.575449	0.56	0.345	1.63775e-29	A24	KCNG3
6.71757e-34	0.61138	0.638	0.411	2.20847e-29	A24	PPARG
1.37879e-33	2.22107	0.13	0.025	4.53293e-29	A24	LECT2
1.64926e-33	0.576352	0.512	0.3	5.42210e-29	A24	LRGUK
2.06529e-33	0.805135	0.396	0.211	6.78986e-29	A24	PLPPR1
2.16805e-33	0.682724	0.316	0.166	7.12768e-29	A24	RGS22
2.37034e-33	0.645392	0.574	0.362	7.79273e-29	A24	AC008014.1
2.53882e-33	1.01902	0.303	0.132	8.34662e-29	A24	GCNT1
5.62532e-33	0.54067	0.799	0.594	1.84938e-28	A24	COX7A2L
6.38839e-33	0.529947	0.194	0.086	2.10025e-28	A24	DYRK3
6.81225e-33	0.798854	0.422	0.228	2.23960e-28	A24	DPYSL3
1.03197e-32	0.662347	0.431	0.245	3.39269e-28	A24	MMD
1.06416e-32	0.636009	0.404	0.227	3.49854e-28	A24	ZNF449
1.18965e-32	0.554979	0.675	0.462	3.91108e-28	A24	USP43
3.63076e-32	0.58278	0.376	0.211	1.19365e-27	A24	ZNF514
1.50645e-31	0.68109	0.249	0.116	4.95260e-27	A24	FAM241A
1.85988e-31	0.560967	0.93	0.828	6.11453e-27	A24	NECTIN3
2.10768e-31	1.76029	0.15	0.038	6.92920e-27	A24	ABO
3.01899e-31	0.941731	0.492	0.285	9.92522e-27	A24	LINC01435
3.53315e-31	0.828236	0.275	0.131	1.16156e-26	A24	SEMA4A
3.66895e-31	0.883927	0.569	0.363	1.20620e-26	A24	GBE1
4.33634e-31	0.505392	0.287	0.151	1.42561e-26	A24	RNF139-AS1
6.68546e-31	0.58994	0.425	0.248	2.19791e-26	A24	CRB1
1.32559e-30	0.528384	0.472	0.291	4.35801e-26	A24	BCL2L14
1.45951e-30	0.559413	0.425	0.25	4.79827e-26	A24	DNAH5
2.17347e-30	0.60958	0.322	0.175	7.14550e-26	A24	RAB3IP
3.14423e-30	0.921738	0.258	0.12	1.03370e-25	A24	ZNF727
3.50652e-30	0.580019	0.65	0.42	1.15280e-25	A24	SFMBT2
6.47302e-30	0.577179	0.315	0.172	2.12807e-25	A24	AC008591.1
1.04623e-29	0.540428	0.446	0.267	3.43958e-25	A24	LINC01301
1.69697e-29	0.682739	0.37	0.2	5.57895e-25	A24	GNB4
4.17499e-29	0.580344	0.349	0.196	1.37257e-24	A24	SRGAP1
6.01834e-29	1.17693	0.377	0.224	1.97859e-24	A24	AC138305.1
6.79843e-29	0.881559	0.325	0.163	2.23505e-24	A24	AC010636.2
1.04601e-28	0.846388	0.293	0.133	3.43887e-24	A24	IQANK1
1.10149e-28	0.827761	0.267	0.135	3.62127e-24	A24	LRRN1
2.46755e-28	0.588118	0.241	0.121	8.11233e-24	A24	MAGEC3
3.42577e-28	0.581912	0.5	0.318	1.12626e-23	A24	AC104596.1
9.94654e-28	0.985156	0.31	0.144	3.27002e-23	A24	SH3PXD2B
1.24332e-27	0.848033	0.546	0.335	4.08753e-23	A24	ERBB4
1.89220e-27	0.557603	0.376	0.213	6.22081e-23	A24	AHRR
3.27239e-27	0.86957	0.511	0.328	1.07583e-22	A24	LINC02197
3.51399e-27	0.630769	0.873	0.712	1.15526e-22	A24	LINC01378
4.51732e-27	0.777311	0.29	0.149	1.48511e-22	A24	ZFP69
4.59928e-27	0.808753	0.259	0.124	1.51206e-22	A24	FILIP1
1.60629e-26	1.30402	0.158	0.053	5.28085e-22	A24	AC008083.1
5.63913e-26	0.73623	0.258	0.138	1.85392e-21	A24	AL445472.1
6.64604e-26	0.680911	0.383	0.223	2.18495e-21	A24	AC004805.1
8.42858e-26	0.781925	0.285	0.134	2.77098e-21	A24	GALNT3
1.45977e-25	0.741758	0.375	0.226	4.79914e-21	A24	AC092535.3
1.46060e-25	1.28266	0.136	0.045	4.80188e-21	A24	ACOT12
1.89476e-25	1.13123	0.12	0.038	6.22921e-21	A24	TMEM159
2.03496e-25	0.538374	0.347	0.196	6.69014e-21	A24	SMARCD3
2.22602e-25	0.906701	0.269	0.124	7.31827e-21	A24	LINC01951
3.55599e-25	0.829953	0.177	0.077	1.16907e-20	A24	CD36
3.70814e-25	1.88932	0.135	0.042	1.21909e-20	A24	AC116345.1
3.77513e-25	1.19953	0.142	0.052	1.24111e-20	A24	LPA
4.13003e-25	2.09448	0.1	0.021	1.35779e-20	A24	TGFBI
9.90170e-25	0.840029	0.229	0.113	3.25528e-20	A24	AL356124.1
1.10403e-24	0.950223	0.327	0.185	3.62961e-20	A24	ARHGAP18
1.32359e-24	1.93283	0.135	0.029	4.35145e-20	A24	AL359551.1
1.45884e-24	0.673609	0.45	0.289	4.79607e-20	A24	AC007402.1
1.64615e-24	0.751316	0.359	0.207	5.41188e-20	A24	AC079385.1
7.60442e-24	0.831443	0.312	0.176	2.50003e-19	A24	PRSS12
1.05458e-23	1.01861	0.193	0.082	3.46705e-19	A24	MYLK3
1.42437e-23	0.631182	0.425	0.272	4.68275e-19	A24	MOXD1
1.65759e-23	0.592884	0.271	0.141	5.44951e-19	A24	AL157834.1
1.97775e-23	0.675199	0.307	0.169	6.50204e-19	A24	MYLIP
2.04304e-23	0.546059	0.27	0.149	6.71671e-19	A24	CCKBR
4.37645e-23	0.640338	0.28	0.155	1.43880e-18	A24	VSTM4
4.46133e-23	0.52063	0.355	0.201	1.46671e-18	A24	ADAM12
5.19858e-23	1.21604	0.13	0.043	1.70909e-18	A24	AC007614.1
5.90266e-23	0.934536	0.277	0.126	1.94056e-18	A24	EBPL
6.02052e-23	0.524105	0.649	0.451	1.97931e-18	A24	DPH6-DT
9.25512e-23	0.962053	0.159	0.066	3.04271e-18	A24	FBLN2
2.56613e-22	0.810219	0.257	0.133	8.43641e-18	A24	AL160290.2
2.85828e-22	0.797539	0.143	0.062	9.39688e-18	A24	DSC2
3.64189e-22	0.601761	0.341	0.196	1.19731e-17	A24	AC091948.1
3.85178e-22	0.520337	0.318	0.182	1.26631e-17	A24	AL390729.1
4.85169e-22	0.580301	0.239	0.131	1.59504e-17	A24	TYW5
7.04213e-22	0.510967	0.712	0.525	2.31517e-17	A24	KITLG
8.21163e-22	1.0969	0.185	0.064	2.69966e-17	A24	MYRFL
8.59905e-22	0.52253	0.231	0.128	2.82702e-17	A24	NPHP3-AS1
8.62513e-22	0.694073	0.275	0.146	2.83560e-17	A24	C1QL3
9.57422e-22	0.56871	0.213	0.115	3.14762e-17	A24	TMEM206
1.60578e-21	0.808488	0.198	0.093	5.27917e-17	A24	GPR160
2.04509e-21	2.15104	0.083	0.017	6.72343e-17	A24	AC062021.1
2.08084e-21	1.47587	0.121	0.033	6.84097e-17	A24	AC003684.1
3.04554e-21	0.691851	0.188	0.083	1.00125e-16	A24	ENPP2
3.22517e-21	0.696371	0.249	0.134	1.06031e-16	A24	ATP2C2
3.23655e-21	0.69621	0.27	0.144	1.06405e-16	A24	SPATC1L
3.87911e-21	1.1949	0.162	0.058	1.27530e-16	A24	COL18A1
5.76853e-21	1.20415	0.168	0.063	1.89646e-16	A24	AC060809.1
5.93932e-21	0.676323	0.355	0.204	1.95261e-16	A24	GLRA2
5.97970e-21	0.987753	0.191	0.081	1.96589e-16	A24	ARHGAP25
8.84082e-21	0.651634	0.254	0.135	2.90651e-16	A24	HACD1
1.03722e-20	1.23453	0.126	0.047	3.40996e-16	A24	LINC02338
1.53048e-20	0.603032	0.17	0.089	5.03162e-16	A24	CLEC2D
1.75794e-20	0.535198	0.308	0.189	5.77941e-16	A24	EFHC2
2.15577e-20	1.08781	0.154	0.059	7.08732e-16	A24	MYH15
3.83129e-20	1.38017	0.09	0.025	1.25957e-15	A24	C6orf118
9.05010e-20	0.542091	0.167	0.082	2.97531e-15	A24	AL359265.3
2.04124e-19	0.514044	0.229	0.129	6.71079e-15	A24	AC025569.1
2.19987e-19	0.790923	0.365	0.203	7.23229e-15	A24	PPEF1
2.68022e-19	0.589827	0.258	0.146	8.81151e-15	A24	AC018754.1
3.45527e-19	1.06031	0.123	0.046	1.13595e-14	A24	GOLT1A
3.67899e-19	0.561735	0.285	0.167	1.20950e-14	A24	TECTA
6.07098e-19	0.571684	0.183	0.093	1.99590e-14	A24	RNF217-AS1
6.35896e-19	0.565992	0.233	0.132	2.09057e-14	A24	SPINK8
6.79126e-19	0.767544	0.263	0.13	2.23270e-14	A24	ACSM6
7.08177e-19	2.26082	0.063	0.012	2.32820e-14	A24	GRP
1.14696e-18	0.705364	0.185	0.094	3.77075e-14	A24	MOV10
1.17933e-18	2.86395	0.051	0.008	3.87718e-14	A24	MCOLN3
1.19240e-18	0.821609	0.224	0.116	3.92013e-14	A24	LINC02427
2.79175e-18	0.509476	0.435	0.283	9.17816e-14	A24	WDR66
4.09708e-18	0.621032	0.156	0.077	1.34696e-13	A24	RANBP3L
5.11882e-18	0.589509	0.217	0.121	1.68286e-13	A24	TMCC1-AS1
6.00365e-18	0.528296	0.225	0.126	1.97376e-13	A24	GATM
1.11678e-17	0.539489	0.184	0.096	3.67152e-13	A24	AC004817.1
1.17508e-17	1.12584	0.105	0.036	3.86320e-13	A24	NTSR1
2.35811e-17	0.690349	0.302	0.178	7.75252e-13	A24	UFL1-AS1
2.52727e-17	0.649641	0.314	0.183	8.30864e-13	A24	AC084816.1
2.89689e-17	0.854653	0.226	0.116	9.52381e-13	A24	TSHZ2
4.17707e-17	1.71585	0.062	0.017	1.37325e-12	A24	LINC00683
4.79044e-17	1.77101	0.083	0.02	1.57490e-12	A24	AL583836.1
6.21565e-17	0.689113	0.212	0.115	2.04346e-12	A24	TMEM74
7.02526e-17	0.565363	0.219	0.122	2.30962e-12	A24	AC137770.1
7.52022e-17	0.541852	0.11	0.053	2.47235e-12	A24	AL033379.1
8.13854e-17	0.575729	0.173	0.09	2.67562e-12	A24	AC113346.2
9.93835e-17	0.843995	0.206	0.104	3.26733e-12	A24	DIAPH3
1.25271e-16	0.599897	0.115	0.055	4.11841e-12	A24	SDR42E2
1.48298e-16	0.533578	0.102	0.045	4.87543e-12	A24	MBOAT1
1.72954e-16	1.06524	0.169	0.072	5.68603e-12	A24	AP005433.1
1.75592e-16	0.563317	0.159	0.083	5.77276e-12	A24	AC009690.3
1.83717e-16	0.877547	0.251	0.137	6.03988e-12	A24	LINC02237
1.90003e-16	0.555794	0.24	0.131	6.24654e-12	A24	FAM81B
2.93833e-16	0.51335	0.152	0.081	9.66006e-12	A24	BEND3
3.06651e-16	0.687292	0.121	0.054	1.00815e-11	A24	BTBD19
3.53499e-16	1.21966	0.102	0.038	1.16216e-11	A24	OPRK1
4.46508e-16	0.56816	0.252	0.142	1.46794e-11	A24	TMC2
5.87235e-16	0.853771	0.133	0.061	1.93060e-11	A24	CXorf57
7.98755e-16	0.9737	0.097	0.037	2.62599e-11	A24	ZNF229
8.05958e-16	0.88559	0.121	0.047	2.64967e-11	A24	CARMIL3
1.28696e-15	0.556654	0.224	0.127	4.23099e-11	A24	LINC02340
1.49078e-15	0.942343	0.14	0.06	4.90109e-11	A24	CACNA1H
1.70749e-15	1.04607	0.115	0.045	5.61354e-11	A24	AC107072.1
1.91388e-15	0.961154	0.204	0.108	6.29207e-11	A24	CFAP47
3.12966e-15	0.980787	0.106	0.041	1.02891e-10	A24	LIMS2
3.42036e-15	0.666978	0.218	0.123	1.12448e-10	A24	BX088645.1
4.62808e-15	0.625175	0.197	0.111	1.52153e-10	A24	LINC01091
6.29953e-15	0.954077	0.093	0.036	2.07103e-10	A24	AC007001.1
7.23100e-15	1.20253	0.104	0.033	2.37726e-10	A24	AC046130.2
9.78966e-15	0.580402	0.182	0.096	3.21845e-10	A24	AC009053.3
9.96268e-15	0.531097	0.255	0.154	3.27533e-10	A24	RAI14
1.12555e-14	1.57825	0.08	0.023	3.70035e-10	A24	AC016229.2
1.22539e-14	0.619712	0.286	0.178	4.02859e-10	A24	NOS1
1.37405e-14	0.762956	0.166	0.084	4.51732e-10	A24	SNORC
1.39001e-14	0.879238	0.13	0.057	4.56979e-10	A24	CYP2C8
2.36513e-14	0.713617	0.111	0.052	7.77560e-10	A24	OPN4
2.78151e-14	1.33755	0.088	0.03	9.14449e-10	A24	AL354994.1
3.08671e-14	0.505891	0.197	0.111	1.01479e-09	A24	BCL7C
6.04899e-14	0.545221	0.225	0.141	1.98866e-09	A24	RBM15-AS1
6.43394e-14	0.532796	0.126	0.058	2.11522e-09	A24	HORMAD1
6.55322e-14	1.70468	0.104	0.022	2.15444e-09	A24	LINC02470
7.77008e-14	1.58449	0.056	0.015	2.55449e-09	A24	LINC01570
8.40829e-14	0.873982	0.117	0.056	2.76431e-09	A24	CAV2
8.75194e-14	0.632754	0.106	0.05	2.87729e-09	A24	AC110491.1
9.90686e-14	1.06997	0.086	0.032	3.25698e-09	A24	AC008164.1
1.00870e-13	0.54474	0.182	0.095	3.31619e-09	A24	AC024257.1
1.40768e-13	0.682809	0.097	0.046	4.62790e-09	A24	KLRB1
1.92177e-13	0.595236	0.294	0.187	6.31802e-09	A24	PCSK5
2.23844e-13	0.878583	0.086	0.038	7.35910e-09	A24	AC012368.1
2.73787e-13	0.759456	0.112	0.052	9.00102e-09	A24	LINC00845
3.02107e-13	0.729025	0.125	0.059	9.93207e-09	A24	AC005324.4
3.40379e-13	0.503261	0.135	0.071	1.11903e-08	A24	SHCBP1
3.61292e-13	0.870839	0.098	0.042	1.18778e-08	A24	LINC02024
4.27176e-13	0.568194	0.144	0.083	1.40438e-08	A24	AC106779.1
4.41277e-13	1.76387	0.06	0.015	1.45074e-08	A24	CDH19
5.21582e-13	0.635934	0.121	0.057	1.71475e-08	A24	UPK1B
5.22570e-13	0.827918	0.097	0.04	1.71800e-08	A24	LINC02074
7.65583e-13	0.809236	0.131	0.063	2.51693e-08	A24	UACA
7.82590e-13	0.793	0.179	0.092	2.57284e-08	A24	TTLL9
7.87678e-13	1.38048	0.067	0.02	2.58957e-08	A24	AMIGO2
7.96618e-13	0.694432	0.156	0.083	2.61896e-08	A24	ZNF350-AS1
1.21251e-12	0.652546	0.203	0.118	3.98624e-08	A24	ZNF98
1.38700e-12	0.533455	0.234	0.14	4.55990e-08	A24	OVOL2
1.44385e-12	0.569525	0.152	0.083	4.74681e-08	A24	SPRY1
2.12936e-12	1.50248	0.051	0.012	7.00050e-08	A24	RHOU
2.20118e-12	0.517473	0.182	0.106	7.23660e-08	A24	AL160313.1
2.31694e-12	0.75182	0.232	0.138	7.61718e-08	A24	GXYLT2
2.98989e-12	0.518767	0.185	0.105	9.82957e-08	A24	TGFB2
2.99001e-12	0.512574	0.131	0.076	9.82995e-08	A24	P2RY13
3.11569e-12	0.729584	0.082	0.037	1.02431e-07	A24	AC011287.2
3.72943e-12	0.502839	0.189	0.114	1.22609e-07	A24	ZNF626
3.76616e-12	0.640318	0.12	0.059	1.23816e-07	A24	FXYD5
4.37136e-12	0.76221	0.147	0.073	1.43713e-07	A24	PNPLA3
4.48274e-12	0.872632	0.065	0.026	1.47374e-07	A24	TBX19
4.85193e-12	1.3772	0.066	0.02	1.59512e-07	A24	LINC01238
5.09294e-12	0.765576	0.099	0.045	1.67435e-07	A24	KCNV2
5.22083e-12	2.03773	0.046	0.009	1.71640e-07	A24	AC015712.1
5.37661e-12	0.58575	0.218	0.14	1.76761e-07	A24	AC046195.1
5.50519e-12	1.64683	0.073	0.025	1.80989e-07	A24	AL353811.1
6.66210e-12	0.619966	0.146	0.085	2.19023e-07	A24	LINC01340
6.86469e-12	0.747962	0.153	0.078	2.25683e-07	A24	CFAP100
8.45982e-12	0.619969	0.055	0.024	2.78125e-07	A24	AC011389.1
8.74960e-12	0.551177	0.192	0.114	2.87652e-07	A24	AC016205.1
8.86704e-12	0.575363	0.148	0.085	2.91513e-07	A24	AC007262.2
1.00083e-11	0.938453	0.088	0.035	3.29032e-07	A24	DAB2
1.06747e-11	0.549811	0.109	0.054	3.50942e-07	A24	WFDC1
1.31828e-11	1.64375	0.108	0.04	4.33399e-07	A24	AC002127.2
1.44806e-11	0.633117	0.148	0.078	4.76065e-07	A24	PAH
2.14751e-11	0.852979	0.088	0.04	7.06015e-07	A24	TSPAN19
2.47382e-11	0.652013	0.087	0.043	8.13294e-07	A24	AC007557.3
3.07409e-11	2.14789	0.038	0.01	1.01064e-06	A24	C1QTNF9B
3.07872e-11	0.785493	0.099	0.045	1.01216e-06	A24	AC128707.1
3.36559e-11	0.85665	0.104	0.046	1.10647e-06	A24	AC092078.2
3.93316e-11	0.788531	0.163	0.066	1.29307e-06	A24	HLA-DMA
4.19854e-11	0.615157	0.124	0.067	1.38031e-06	A24	AC092546.1
4.62237e-11	0.756177	0.065	0.028	1.51965e-06	A24	AC007552.2
4.69448e-11	1.46185	0.059	0.017	1.54336e-06	A24	AC010983.1
5.01994e-11	0.774122	0.143	0.074	1.65036e-06	A24	AC002454.1
5.58714e-11	1.95061	0.09	0.036	1.83683e-06	A24	AC004052.1
5.72568e-11	0.677985	0.115	0.056	1.88237e-06	A24	ENOX1-AS1
7.45461e-11	0.631973	0.135	0.073	2.45078e-06	A24	MCUB
9.26373e-11	0.599532	0.081	0.038	3.04555e-06	A24	ZNF90
9.96356e-11	0.71507	0.098	0.042	3.27562e-06	A24	MTHFS
1.08498e-10	1.05996	0.035	0.009	3.56699e-06	A24	AL445123.1
1.14434e-10	1.57592	0.12	0.045	3.76215e-06	A24	LINC01606
1.19494e-10	0.630925	0.108	0.052	3.92848e-06	A24	ABCG5
1.22637e-10	0.778226	0.106	0.052	4.03180e-06	A24	MACC1
1.38207e-10	0.668114	0.123	0.06	4.54369e-06	A24	PRR5
1.53325e-10	0.782309	0.145	0.078	5.04070e-06	A24	SPINK5
1.90761e-10	2.85436	0.039	0.009	6.27145e-06	A24	POSTN
2.19386e-10	0.955437	0.091	0.039	7.21252e-06	A24	AL023755.1
2.51526e-10	0.618861	0.375	0.272	8.26917e-06	A24	PLCH1
2.62585e-10	0.71026	0.143	0.077	8.63274e-06	A24	F11-AS1
2.63258e-10	0.70625	0.088	0.04	8.65488e-06	A24	CA8
2.95025e-10	0.666393	0.082	0.039	9.69925e-06	A24	LINC02218
2.99103e-10	0.56096	0.175	0.1	9.83331e-06	A24	LRRC66
3.04467e-10	0.886058	0.159	0.081	1.00097e-05	A24	OR9Q1
3.08904e-10	0.59931	0.103	0.056	1.01555e-05	A24	GFRAL
3.36708e-10	0.506087	0.108	0.057	1.10696e-05	A24	AL445483.1
3.36956e-10	0.506694	0.14	0.084	1.10778e-05	A24	AC098617.1
3.47410e-10	0.821763	0.1	0.052	1.14214e-05	A24	ARHGAP19-SLIT1
3.82405e-10	1.63119	0.069	0.027	1.25719e-05	A24	NPFFR2
3.85943e-10	4.90797	0.014	0	1.26883e-05	A24	CRACR2B
4.10919e-10	1.59635	0.044	0.011	1.35094e-05	A24	LRRC53
4.57638e-10	0.883129	0.052	0.021	1.50453e-05	A24	SPATA13
4.64825e-10	0.55214	0.14	0.081	1.52816e-05	A24	SLC19A1
4.78729e-10	0.521006	0.148	0.091	1.57387e-05	A24	AF130359.1
5.15351e-10	1.05953	0.094	0.043	1.69427e-05	A24	LVRN
5.47733e-10	0.774694	0.05	0.018	1.80073e-05	A24	AP004147.1
5.77993e-10	0.745333	0.094	0.049	1.90021e-05	A24	AL136369.2
6.23493e-10	0.593474	0.109	0.06	2.04979e-05	A24	EFCC1
6.54684e-10	0.641411	0.109	0.054	2.15234e-05	A24	C12orf60
6.82046e-10	0.584335	0.1	0.058	2.24229e-05	A24	TSHR
8.12030e-10	0.512145	0.105	0.062	2.66963e-05	A24	PLD2
9.75600e-10	0.827949	0.109	0.054	3.20738e-05	A24	CMTM8
1.01969e-09	0.821278	0.08	0.039	3.35234e-05	A24	AC068305.2
1.11782e-09	0.550112	0.085	0.043	3.67495e-05	A24	IL17RD
1.26438e-09	0.753474	0.11	0.057	4.15676e-05	A24	CD58
1.35028e-09	0.500155	0.067	0.033	4.43920e-05	A24	AL049697.1
1.42816e-09	1.34526	0.072	0.028	4.69522e-05	A24	NOV
1.46805e-09	0.520692	0.08	0.041	4.82636e-05	A24	LINC02268
1.80606e-09	0.758808	0.054	0.022	5.93760e-05	A24	C21orf91-OT1
1.81629e-09	0.582231	0.148	0.092	5.97124e-05	A24	ACCS
2.00222e-09	0.539011	0.065	0.033	6.58251e-05	A24	C11orf71
2.14383e-09	0.585981	0.084	0.042	7.04804e-05	A24	CRYZ
2.17014e-09	0.510466	0.174	0.103	7.13456e-05	A24	GALNT15
2.20063e-09	0.628802	0.04	0.016	7.23481e-05	A24	C8orf34-AS1
2.22719e-09	0.704029	0.053	0.026	7.32212e-05	A24	AC021739.2
2.40791e-09	0.695898	0.099	0.048	7.91625e-05	A24	TGFB3
2.41587e-09	1.81287	0.033	0.006	7.94241e-05	A24	SLN
3.12391e-09	0.52236	0.076	0.038	1.02702e-04	A24	AL359706.1
3.26917e-09	1.03967	0.085	0.037	1.07477e-04	A24	C1orf198
3.40962e-09	0.543491	0.153	0.088	1.12095e-04	A24	TACR1
3.83747e-09	0.500122	0.1	0.056	1.26161e-04	A24	AC104662.2
4.03841e-09	1.15086	0.058	0.022	1.32767e-04	A24	BX088723.1
4.13671e-09	0.624871	0.075	0.038	1.35998e-04	A24	OR14I1
4.16328e-09	0.796683	0.054	0.021	1.36872e-04	A24	EPHA8
4.67258e-09	0.509783	0.089	0.047	1.53616e-04	A24	KLF3
4.71517e-09	0.70197	0.037	0.017	1.55016e-04	A24	AC016722.3
5.25617e-09	0.557726	0.11	0.065	1.72802e-04	A24	MAPK3
5.70323e-09	2.71208	0.024	0.003	1.87499e-04	A24	LGALS13
6.62470e-09	0.663382	0.052	0.021	2.17794e-04	A24	LINC01800
6.80777e-09	0.517869	0.103	0.054	2.23812e-04	A24	MANEAL
6.90665e-09	0.66513	0.089	0.044	2.27063e-04	A24	MAPKAPK2
6.94705e-09	0.630504	0.118	0.061	2.28391e-04	A24	AC114400.1
8.03782e-09	0.598806	0.078	0.039	2.64251e-04	A24	HIST1H2AC
8.37043e-09	0.525048	0.086	0.043	2.75186e-04	A24	HS3ST3A1
8.80344e-09	0.683204	0.151	0.086	2.89422e-04	A24	AL358234.1
9.20229e-09	0.519452	0.07	0.034	3.02535e-04	A24	PLPPR3
9.52926e-09	1.0487	0.074	0.031	3.13284e-04	A24	AC091885.2
9.96216e-09	0.556417	0.075	0.04	3.27516e-04	A24	ZGLP1
1.26595e-08	0.533845	0.127	0.077	4.16193e-04	A24	AC018616.1
1.31731e-08	1.93148	0.035	0.008	4.33078e-04	A24	AC097375.1
1.31917e-08	0.54408	0.063	0.032	4.33689e-04	A24	FABP5
1.32410e-08	0.598668	0.14	0.083	4.35310e-04	A24	LINC00609
1.39852e-08	0.702533	0.079	0.038	4.59779e-04	A24	AC008554.1
1.42259e-08	0.588051	0.088	0.047	4.67690e-04	A24	AL139042.1
1.42342e-08	1.37205	0.054	0.02	4.67963e-04	A24	AL355578.1
1.42870e-08	1.56295	0.039	0.01	4.69699e-04	A24	AL359382.1
1.55715e-08	0.722386	0.07	0.032	5.11930e-04	A24	POLE4
1.60258e-08	0.502342	0.124	0.076	5.26864e-04	A24	AL591518.1
1.72252e-08	1.50179	0.038	0.011	5.66297e-04	A24	AC092691.3
1.85513e-08	0.528722	0.127	0.076	6.09891e-04	A24	SULT1A2
2.17198e-08	1.02393	0.093	0.048	7.14061e-04	A24	AC092131.1
2.28622e-08	0.513522	0.068	0.036	7.51619e-04	A24	SMKR1
2.52942e-08	0.709505	0.052	0.024	8.31572e-04	A24	AL139161.1
2.67191e-08	0.924591	0.073	0.037	8.78418e-04	A24	AL162254.1
2.89686e-08	0.690847	0.071	0.038	9.52372e-04	A24	AL139147.1
2.90109e-08	0.64188	0.036	0.018	9.53762e-04	A24	AC036108.3
2.98052e-08	1.40508	0.045	0.015	9.79877e-04	A24	AC012625.1
2.67366e-85	0.723337	0.91	0.683	8.78994e-81	A9	MAN2A1
4.08111e-52	0.649582	0.777	0.543	1.34171e-47	A9	ZBBX
4.81089e-48	1.01771	0.717	0.418	1.58163e-43	A9	AC093607.1
3.35694e-47	0.551283	0.962	0.821	1.10363e-42	A9	SHC3
4.36166e-42	0.536724	0.662	0.423	1.43394e-37	A9	NT5DC3
6.77290e-42	0.865554	0.608	0.461	2.22666e-37	A9	AJ009632.2
2.86359e-33	0.84163	0.502	0.292	9.41435e-29	A9	AL445623.2
5.98837e-33	0.900162	0.557	0.358	1.96874e-28	A9	COL5A2
1.32822e-32	1.00733	0.299	0.125	4.36667e-28	A9	AC097512.1
1.65077e-30	0.678757	0.773	0.575	5.42706e-26	A9	AC067956.1
6.82359e-30	0.540765	0.661	0.457	2.24332e-25	A9	GYPE
2.33028e-29	0.726074	0.424	0.248	7.66103e-25	A9	LINC01478
1.83025e-28	0.543931	0.774	0.587	6.01714e-24	A9	TCERG1L
2.50530e-28	0.592773	0.412	0.239	8.23642e-24	A9	CCDC141
1.57638e-27	0.703349	0.26	0.124	5.18251e-23	A9	TNNT2
1.01832e-26	1.47994	0.159	0.051	3.34782e-22	A9	CTXN3
3.43160e-24	0.514237	0.666	0.492	1.12817e-19	A9	ELAVL2
6.04478e-21	0.507071	0.366	0.234	1.98728e-16	A9	AC092747.1
8.17009e-20	0.552687	0.291	0.169	2.68600e-15	A9	RPH3AL
2.21149e-19	0.518415	0.19	0.1	7.27048e-15	A9	FGF1
6.23198e-18	0.659459	0.205	0.106	2.04883e-13	A9	SELP
4.81877e-17	0.662743	0.292	0.163	1.58422e-12	A9	NOX5
2.37244e-16	0.809111	0.105	0.045	7.79962e-12	A9	LINC01327
3.94636e-16	0.623197	0.147	0.076	1.29741e-11	A9	AC008780.2
2.68430e-15	0.974733	0.106	0.042	8.82491e-11	A9	AL390778.1
4.67571e-15	0.969105	0.111	0.043	1.53719e-10	A9	AC245164.1
1.13262e-14	1.1571	0.122	0.052	3.72361e-10	A9	AC084365.1
3.05079e-14	0.541813	0.232	0.135	1.00298e-09	A9	AC112206.2
4.73442e-14	0.52604	0.181	0.096	1.55649e-09	A9	LINC02253
5.09714e-14	0.630797	0.179	0.094	1.67574e-09	A9	DYNLT3
3.01086e-13	0.591516	0.129	0.062	9.89851e-09	A9	AP001999.1
3.59001e-13	0.500952	0.613	0.462	1.18025e-08	A9	PTH2R
5.23591e-13	0.677012	0.197	0.102	1.72136e-08	A9	COLEC11
5.26611e-13	0.614821	0.181	0.104	1.73129e-08	A9	AC025366.1
5.76276e-13	0.724891	0.135	0.067	1.89457e-08	A9	AC009262.1
7.70480e-13	0.996013	0.119	0.054	2.53303e-08	A9	TMEM200C
1.20957e-12	0.502072	0.149	0.08	3.97658e-08	A9	LINC02254
2.35637e-12	0.575011	0.098	0.053	7.74679e-08	A9	AC044781.1
4.40420e-12	1.22253	0.138	0.068	1.44793e-07	A9	LINC02015
8.33311e-12	0.817762	0.1	0.047	2.73959e-07	A9	AL136320.1
1.58122e-11	0.905542	0.138	0.068	5.19843e-07	A9	VIT
5.75589e-11	0.504179	0.185	0.114	1.89231e-06	A9	SWAP70
7.53856e-11	1.54851	0.124	0.074	2.47838e-06	A9	AC090502.1
2.11831e-10	0.777465	0.127	0.067	6.96414e-06	A9	CCDC68
1.15216e-09	1.44025	0.045	0.013	3.78783e-05	A9	LINC02063
1.95185e-09	0.67637	0.138	0.076	6.41690e-05	A9	AL596202.1
2.32191e-09	0.703645	0.081	0.041	7.63351e-05	A9	AC069277.1
3.21040e-09	0.685985	0.101	0.053	1.05545e-04	A9	PCA3
4.50746e-09	0.567881	0.073	0.036	1.48187e-04	A9	LINC02175
4.89106e-09	0.524815	0.086	0.047	1.60798e-04	A9	RPL17
1.01219e-08	0.503033	0.091	0.051	3.32766e-04	A9	AC018638.7
1.24163e-08	1.13426	0.057	0.021	4.08197e-04	A9	AP005121.1
1.33399e-08	0.818901	0.06	0.021	4.38564e-04	A9	AC092834.1
1.79057e-08	0.595391	0.117	0.066	5.88669e-04	A9	AKR1C1
2.31141e-08	0.55891	0.099	0.053	7.59900e-04	A9	PKP4-AS1
2.36140e-08	0.534532	0.097	0.049	7.76334e-04	A9	TMPRSS7
9.01579e-107	0.555005	1	0.977	2.96403e-102	FI	ADGRL3
1.05647e-80	0.527417	0.991	0.927	3.47325e-76	FI	RFX3
1.55479e-80	0.741858	0.867	0.572	5.11152e-76	FI	ATP2B4
9.94784e-71	0.972459	0.521	0.234	3.27045e-66	FI	FAM163A
4.47816e-67	0.676182	0.705	0.4	1.47224e-62	FI	CNR1
2.04184e-65	0.518415	0.863	0.588	6.71274e-61	FI	SCN3B
2.73030e-61	0.899006	0.723	0.437	8.97614e-57	FI	ZFHX3
8.41088e-61	0.567093	0.752	0.465	2.76516e-56	FI	KCNN3
1.26066e-60	0.616117	0.887	0.624	4.14455e-56	FI	DNAH6
7.85742e-56	0.666642	0.903	0.713	2.58321e-51	FI	PDE4B
8.85688e-53	0.547277	0.7	0.425	2.91179e-48	FI	NPY1R
2.00980e-48	0.574308	0.878	0.643	6.60742e-44	FI	FARP1
1.64795e-47	0.5093	0.904	0.73	5.41781e-43	FI	PLPPR4
1.23633e-43	0.508823	0.766	0.524	4.06457e-39	FI	GNG2
1.74148e-43	0.551966	0.854	0.643	5.72530e-39	FI	TRPS1
3.63862e-43	0.557471	0.656	0.407	1.19623e-38	FI	SMAD1
2.13863e-41	0.642678	0.512	0.281	7.03096e-37	FI	LRRC2
6.42368e-41	0.59814	0.845	0.619	2.11185e-36	FI	MIR4435-2HG
3.21422e-39	0.777162	0.479	0.256	1.05671e-34	FI	MGST1
4.57102e-39	0.571224	0.35	0.17	1.50277e-34	FI	BAIAP3
1.24091e-38	0.516839	0.671	0.429	4.07962e-34	FI	TPGS2
1.51741e-38	0.516134	0.623	0.391	4.98865e-34	FI	PKIA
1.68587e-37	0.52107	0.693	0.455	5.54248e-33	FI	STYK1
1.59195e-32	0.602505	0.345	0.175	5.23369e-28	FI	CPNE6
3.45651e-29	1.431	0.275	0.14	1.13636e-24	FI	LINC02301
9.89519e-29	1.02085	0.266	0.113	3.25314e-24	FI	IQCJ
4.74769e-27	0.557493	0.313	0.166	1.56085e-22	FI	CALB1
1.58720e-26	0.562398	0.349	0.191	5.21809e-22	FI	FAT4
9.70199e-25	1.19828	0.157	0.055	3.18963e-20	FI	LINC01865
4.56232e-24	0.800183	0.265	0.125	1.49991e-19	FI	TWIST1
4.91324e-24	0.54875	0.277	0.147	1.61528e-19	FI	PPFIA2-AS1
7.91110e-24	0.660797	0.318	0.167	2.60085e-19	FI	AC234772.2
1.08443e-23	0.522573	0.451	0.273	3.56517e-19	FI	SVEP1
1.90930e-23	0.661229	0.245	0.12	6.27702e-19	FI	LINC01771
3.22220e-23	0.817036	0.235	0.111	1.05933e-18	FI	DLGAP1-AS5
9.72276e-23	0.802857	0.218	0.103	3.19645e-18	FI	EGF
1.09658e-22	0.577835	0.303	0.166	3.60512e-18	FI	SERTM1
1.57183e-22	0.580714	0.309	0.168	5.16754e-18	FI	KCNA4
2.23254e-22	0.874086	0.197	0.085	7.33968e-18	FI	FAM107A
3.41024e-22	0.702059	0.25	0.127	1.12115e-17	FI	AC018467.1
3.07971e-21	0.531251	0.361	0.214	1.01249e-16	FI	PTTG1IP
1.98261e-19	1.92135	0.108	0.031	6.51802e-15	FI	VWA5A
2.33898e-19	0.578535	0.316	0.181	7.68964e-15	FI	LINC01135
2.42066e-19	0.500944	0.306	0.18	7.95815e-15	FI	AC079760.1
2.79549e-19	0.70246	0.145	0.061	9.19045e-15	FI	TP53I11
4.48399e-19	0.637452	0.209	0.105	1.47416e-14	FI	AC011900.1
1.99680e-17	0.721227	0.238	0.125	6.56468e-13	FI	TNFRSF11A
5.94650e-17	1.53475	0.064	0.016	1.95497e-12	FI	CASC16
2.24473e-16	0.64225	0.167	0.082	7.37979e-12	FI	KRT86
2.74484e-16	0.697153	0.224	0.115	9.02395e-12	FI	AC097537.1
5.92307e-15	0.778857	0.144	0.065	1.94727e-10	FI	AC018685.2
7.76136e-15	1.33531	0.094	0.029	2.55163e-10	FI	AL353608.3
1.07896e-14	0.545273	0.241	0.137	3.54717e-10	FI	NRP2
1.17427e-14	1.30765	0.082	0.027	3.86054e-10	FI	AC105393.2
1.60371e-14	0.58418	0.279	0.164	5.27234e-10	FI	AC100818.1
1.61483e-14	0.577565	0.27	0.157	5.30891e-10	FI	DOCK10
2.30308e-14	0.517934	0.234	0.134	7.57160e-10	FI	ETAA1
3.29432e-14	0.68856	0.132	0.062	1.08304e-09	FI	AL365361.1
2.65023e-13	0.780085	0.124	0.057	8.71289e-09	FI	BUB1B-PAK6
4.25168e-13	1.858	0.058	0.015	1.39778e-08	FI	AL365394.1
5.34079e-13	0.611159	0.163	0.084	1.75584e-08	FI	LINC02263
7.95024e-13	0.666283	0.095	0.042	2.61372e-08	FI	LINC01616
1.12842e-12	0.631715	0.105	0.047	3.70980e-08	FI	SEZ6
1.19864e-12	0.519905	0.16	0.087	3.94066e-08	FI	HHLA2
1.30732e-12	0.643275	0.138	0.068	4.29796e-08	FI	STEAP1
1.54483e-12	0.507589	0.179	0.098	5.07878e-08	FI	TAF1A
2.93163e-12	1.31257	0.068	0.023	9.63803e-08	FI	AC079380.1
3.57499e-12	0.778432	0.075	0.03	1.17531e-07	FI	CYTH4
1.03811e-11	0.55093	0.141	0.074	3.41290e-07	FI	MMAA
1.29248e-11	0.893953	0.081	0.031	4.24917e-07	FI	BX255923.2
2.12576e-11	0.722781	0.137	0.067	6.98866e-07	FI	SERPINA10
3.43308e-11	1.07015	0.063	0.022	1.12866e-06	FI	LINC00390
4.79086e-11	0.940046	0.08	0.033	1.57504e-06	FI	GPR37
4.98806e-11	1.18264	0.08	0.031	1.63988e-06	FI	LINC01164
5.96705e-11	1.23366	0.063	0.02	1.96173e-06	FI	IL33
6.98845e-11	0.613128	0.102	0.048	2.29752e-06	FI	THPO
8.40365e-11	0.84095	0.093	0.04	2.76278e-06	FI	AC005355.1
9.31118e-11	0.663499	0.088	0.041	3.06114e-06	FI	AP000462.1
1.13714e-10	0.671703	0.147	0.078	3.73846e-06	FI	LINC02177
1.74074e-10	0.520113	0.101	0.051	5.72285e-06	FI	PAXIP1-AS1
1.92503e-10	0.692203	0.098	0.045	6.32872e-06	FI	GABRG1
2.74220e-10	0.517995	0.1	0.048	9.01524e-06	FI	MIR4458HG
3.77825e-10	0.561567	0.135	0.073	1.24214e-05	FI	LEPROT
4.07738e-10	0.523375	0.113	0.06	1.34048e-05	FI	ABCB4
6.87693e-10	1.44237	0.036	0.009	2.26086e-05	FI	AC110597.1
7.10149e-10	0.746164	0.175	0.098	2.33469e-05	FI	CD96
8.16838e-10	0.525881	0.073	0.034	2.68544e-05	FI	AC022915.2
9.16274e-10	1.03647	0.068	0.026	3.01234e-05	FI	AC104803.1
1.26452e-09	0.882962	0.064	0.025	4.15725e-05	FI	LINC01117
1.33814e-09	2.9549	0.02	0.002	4.39927e-05	FI	AC005909.1
1.49536e-09	0.607541	0.079	0.038	4.91615e-05	FI	KCTD12
1.53283e-09	2.39235	0.027	0.004	5.03933e-05	FI	LINC02040
2.42608e-09	1.05728	0.065	0.025	7.97599e-05	FI	FABP7
2.47402e-09	0.873756	0.067	0.027	8.13360e-05	FI	AC005394.1
2.55697e-09	0.78163	0.085	0.037	8.40630e-05	FI	MYB
3.74989e-09	1.28834	0.093	0.042	1.23281e-04	FI	TG
3.88937e-09	0.608585	0.105	0.054	1.27867e-04	FI	AP002833.1
4.34160e-09	0.511894	0.085	0.042	1.42735e-04	FI	NPY5R
4.61125e-09	0.572898	0.083	0.041	1.51600e-04	FI	SNAPC5
5.57071e-09	1.02005	0.049	0.016	1.83143e-04	FI	AC140912.1
6.78727e-09	0.616988	0.071	0.033	2.23138e-04	FI	CFAP73
1.09988e-08	2.09753	0.035	0.008	3.61596e-04	FI	TFAP2D
1.11730e-08	0.658909	0.058	0.024	3.67324e-04	FI	C1QTNF2
1.13382e-08	2.55899	0.029	0.006	3.72756e-04	FI	SNAI2
1.26571e-08	1.03557	0.069	0.028	4.16113e-04	FI	HSD11B1
1.31300e-08	0.902904	0.059	0.025	4.31663e-04	FI	PGA4
1.39683e-08	0.871753	0.081	0.037	4.59223e-04	FI	PLCZ1
1.42535e-08	0.618347	0.061	0.028	4.68599e-04	FI	LYZL4
2.68846e-08	0.521389	0.114	0.06	8.83859e-04	FI	AL121760.1
3.02256e-08	0.526106	0.115	0.059	9.93696e-04	FI	AC092634.3
1.35228e-30	0.985702	0.779	0.723	4.44577e-26	M1C	KCNT1
1.07671e-25	0.56367	0.792	0.794	3.53979e-21	M1C	IGSF21
3.79356e-25	0.665409	0.698	0.683	1.24717e-20	M1C	GSE1
1.59168e-23	1.06638	0.742	0.666	5.23281e-19	M1C	ATP1A1
2.56222e-21	0.723538	0.753	0.73	8.42356e-17	M1C	KLHL29
1.58091e-20	0.754877	0.431	0.403	5.19740e-16	M1C	AL139158.2
1.72042e-20	0.946483	0.579	0.514	5.65607e-16	M1C	FAM213A
4.45426e-20	0.555331	0.907	0.929	1.46438e-15	M1C	PLXNA4
2.48967e-17	0.510778	0.755	0.764	8.18504e-13	M1C	ST8SIA5
6.38583e-17	0.691149	0.664	0.666	2.09940e-12	M1C	SIPA1L3
4.82114e-15	1.1465	0.268	0.202	1.58500e-10	M1C	ADAMTS2
1.41891e-14	0.694455	0.403	0.368	4.66481e-10	M1C	MLXIPL
3.28759e-14	0.717319	0.438	0.429	1.08083e-09	M1C	SLC45A4
3.39839e-14	0.526742	0.609	0.611	1.11725e-09	M1C	CFAP46
4.92949e-14	1.5199	0.563	0.454	1.62062e-09	M1C	CLU
7.02228e-14	0.595899	0.558	0.552	2.30865e-09	M1C	ASAP2
7.22084e-14	0.635278	0.565	0.576	2.37392e-09	M1C	LPCAT4
9.31419e-14	0.670926	0.873	0.838	3.06213e-09	M1C	ENC1
2.59099e-13	1.20567	0.157	0.115	8.51813e-09	M1C	SLCO4A1
2.77887e-13	0.670121	0.377	0.342	9.13582e-09	M1C	SYT12
2.05758e-12	0.737983	0.423	0.408	6.76450e-08	M1C	LZTS1
3.17024e-12	0.864529	0.676	0.661	1.04225e-07	M1C	CREG2
6.34835e-12	0.746894	0.596	0.579	2.08708e-07	M1C	IGSF9B
7.82522e-12	1.05141	0.721	0.661	2.57262e-07	M1C	LRP1
7.92992e-12	0.560635	0.691	0.665	2.60704e-07	M1C	TMTC1
9.13489e-12	0.554763	0.879	0.883	3.00319e-07	M1C	NFASC
1.37609e-11	0.955557	0.613	0.552	4.52404e-07	M1C	GNAS
1.44529e-11	1.2475	0.588	0.497	4.75153e-07	M1C	ADGRB2
2.14924e-11	0.73479	0.644	0.627	7.06584e-07	M1C	UNC5A
3.19745e-11	0.739713	0.556	0.53	1.05119e-06	M1C	KCNIP3
3.32762e-11	0.663355	0.621	0.61	1.09399e-06	M1C	EIF4A2
4.01570e-11	0.583535	0.466	0.474	1.32020e-06	M1C	AC092902.3
5.21166e-11	0.506637	0.966	0.973	1.71338e-06	M1C	RBFOX3
1.26792e-10	0.512188	0.512	0.513	4.16841e-06	M1C	IQSEC3
1.30281e-10	0.838706	0.939	0.935	4.28313e-06	M1C	MAP1B
1.58186e-10	0.788721	0.651	0.628	5.20052e-06	M1C	KIF5A
5.06008e-10	0.675651	0.522	0.52	1.66355e-05	M1C	DAB2IP
5.38320e-10	0.813107	0.718	0.684	1.76978e-05	M1C	SLC12A5
5.41440e-10	1.23537	0.168	0.12	1.78004e-05	M1C	MUC12
5.60799e-10	0.631864	0.718	0.698	1.84368e-05	M1C	RASGRF1
5.89636e-10	1.0362	0.404	0.336	1.93849e-05	M1C	PCDH1
9.08669e-10	0.934436	0.471	0.393	2.98734e-05	M1C	DIRAS2
9.71421e-10	0.624674	0.657	0.665	3.19364e-05	M1C	GALNT9
1.33051e-09	0.772459	0.705	0.673	4.37418e-05	M1C	CLSTN3
1.51014e-09	0.902562	0.341	0.308	4.96474e-05	M1C	MIRLET7BHG
2.82810e-09	1.24599	0.358	0.276	9.29767e-05	M1C	CNTNAP1
2.92049e-09	0.524787	0.385	0.386	9.60139e-05	M1C	ERCC1
2.99953e-09	0.505634	0.614	0.626	9.86125e-05	M1C	GALNT2
6.23392e-09	0.567749	0.471	0.499	2.04946e-04	M1C	PLEKHG5
7.28381e-09	0.892587	0.391	0.348	2.39463e-04	M1C	POLR2A
7.58082e-09	0.542839	0.565	0.56	2.49227e-04	M1C	CD99L2
7.88641e-09	0.752638	0.541	0.52	2.59273e-04	M1C	TPCN2
1.02181e-08	0.979966	0.758	0.718	3.35929e-04	M1C	PKD1
1.21988e-08	1.40376	0.105	0.068	4.01049e-04	M1C	HR
1.30709e-08	0.829355	0.247	0.213	4.29719e-04	M1C	SLCO2A1
1.36629e-08	0.760965	0.26	0.241	4.49180e-04	M1C	PASK
1.55333e-08	0.698682	0.638	0.623	5.10672e-04	M1C	SYNJ2
1.59335e-08	1.03927	0.164	0.121	5.23828e-04	M1C	C17orf100
2.06727e-08	0.81588	0.27	0.254	6.79635e-04	M1C	ADORA1
2.36487e-08	1.51284	0.14	0.091	7.77476e-04	M1C	AC105180.1
2.55377e-08	0.925754	0.433	0.386	8.39576e-04	M1C	KBTBD11
2.75521e-08	0.506979	0.684	0.688	9.05803e-04	M1C	RTN4RL1
2.78473e-08	0.879061	0.34	0.305	9.15508e-04	M1C	ARHGEF17
1.81920e-95	0.743038	0.933	0.846	5.98080e-91	S1C	KIAA1217
5.22765e-78	0.674444	0.963	0.923	1.71864e-73	S1C	KAZN
1.43206e-59	1.78967	0.3	0.13	4.70803e-55	S1C	ITGA8
7.65066e-58	0.560303	0.9	0.798	2.51523e-53	S1C	FAM135B
1.94165e-54	0.609353	0.895	0.709	6.38335e-50	S1C	ZNF804A
1.73443e-49	0.889804	0.669	0.466	5.70211e-45	S1C	SLC35F1
2.05158e-48	0.532117	0.917	0.813	6.74478e-44	S1C	AC073050.1
2.61361e-45	0.755806	0.692	0.47	8.59252e-41	S1C	PTPN14
5.86581e-38	1.30194	0.207	0.079	1.92844e-33	S1C	TPBG
2.88488e-35	0.756421	0.64	0.437	9.48434e-31	S1C	BMPR1B
5.51232e-34	0.606649	0.692	0.549	1.81223e-29	S1C	CKMT1B
3.02694e-32	1.70647	0.212	0.083	9.95135e-28	S1C	AC015522.1
5.30162e-32	0.672084	0.455	0.248	1.74296e-27	S1C	ANKRD62
3.69235e-29	0.759461	0.307	0.149	1.21390e-24	S1C	ITGA7
1.36009e-28	0.694876	0.546	0.386	4.47144e-24	S1C	LINC00511
5.65677e-28	1.07431	0.296	0.151	1.85972e-23	S1C	CDH6
9.65603e-28	1.31885	0.204	0.083	3.17452e-23	S1C	TDO2
1.05696e-26	0.70303	0.537	0.377	3.47486e-22	S1C	FGD4
1.99405e-26	0.653742	0.578	0.372	6.55563e-22	S1C	ZDHHC2
3.49489e-25	0.523474	0.684	0.524	1.14898e-20	S1C	STARD9
3.73126e-25	0.729421	0.557	0.327	1.22669e-20	S1C	AC016598.1
4.72017e-25	1.01132	0.266	0.13	1.55180e-20	S1C	AC013546.1
2.66787e-24	0.600087	0.561	0.47	8.77091e-20	S1C	AC120193.1
7.46524e-24	0.662063	0.586	0.394	2.45427e-19	S1C	LINC01102
8.08393e-24	0.790473	0.481	0.343	2.65767e-19	S1C	ZNF385D
3.51618e-22	0.673707	0.534	0.362	1.15598e-17	S1C	PRCP
6.58559e-22	0.592742	0.457	0.289	2.16508e-17	S1C	PNKD
7.24303e-22	0.514797	0.758	0.602	2.38122e-17	S1C	ANKRD20A3
5.17158e-21	0.636165	0.485	0.328	1.70021e-16	S1C	CRYBG3
8.88554e-21	1.73023	0.095	0.025	2.92121e-16	S1C	IFIH1
1.46710e-20	0.64973	0.389	0.237	4.82322e-16	S1C	NEB
1.55779e-20	0.80822	0.408	0.249	5.12139e-16	S1C	PROS1
5.38156e-20	0.526332	0.667	0.507	1.76924e-15	S1C	TBC1D4
1.51115e-19	0.730263	0.347	0.201	4.96804e-15	S1C	ARHGEF6
3.55423e-19	0.92455	0.265	0.165	1.16849e-14	S1C	CHST8
3.67575e-19	0.828356	0.311	0.164	1.20844e-14	S1C	SERPINB9
4.39752e-18	0.889307	0.278	0.156	1.44573e-13	S1C	GREM2
5.28007e-18	0.50394	0.707	0.576	1.73588e-13	S1C	ANKRD20A4
1.54008e-17	0.503465	0.578	0.417	5.06318e-13	S1C	LINC02389
4.32616e-17	0.936308	0.223	0.117	1.42227e-12	S1C	ABCA1
7.68081e-17	1.28584	0.116	0.042	2.52514e-12	S1C	SCARA3
1.38941e-16	0.539301	0.528	0.372	4.56781e-12	S1C	CKMT1A
2.43937e-16	0.755672	0.23	0.126	8.01969e-12	S1C	UNC5B
3.19452e-16	0.990801	0.158	0.063	1.05023e-11	S1C	TFEB
4.48540e-16	1.10163	0.081	0.027	1.47462e-11	S1C	CNGA3
1.00216e-15	0.626686	0.533	0.347	3.29471e-11	S1C	ITGB1
1.04609e-15	0.614203	0.503	0.361	3.43911e-11	S1C	SPATA6
1.15104e-15	0.752012	0.275	0.165	3.78416e-11	S1C	MKX
1.94063e-15	0.92845	0.209	0.123	6.38000e-11	S1C	GRIK3
3.70002e-15	0.88394	0.205	0.102	1.21642e-10	S1C	AR
4.96204e-15	1.33335	0.076	0.022	1.63132e-10	S1C	HAP1
2.09189e-14	0.755858	0.267	0.166	6.87728e-10	S1C	B3GALT5
2.38974e-14	0.939077	0.177	0.089	7.85650e-10	S1C	CHD7
2.39770e-14	1.25022	0.077	0.023	7.88267e-10	S1C	ISG20
2.80458e-14	2.51594	0.032	0.004	9.22034e-10	S1C	CD209
3.32408e-14	0.905294	0.278	0.157	1.09282e-09	S1C	KREMEN1
4.33573e-14	0.765765	0.327	0.208	1.42542e-09	S1C	CCDC39
5.90412e-14	0.524672	0.321	0.2	1.94104e-09	S1C	COL27A1
3.50848e-13	2.72794	0.021	0.002	1.15345e-08	S1C	AL691515.2
4.19313e-13	0.628281	0.328	0.222	1.37853e-08	S1C	FAM95C
5.51750e-13	0.682955	0.219	0.123	1.81393e-08	S1C	SNTG2
6.20862e-13	1.00694	0.1	0.042	2.04115e-08	S1C	BMP6
1.78984e-12	1.04134	0.15	0.074	5.88426e-08	S1C	FLT3
3.03227e-12	0.808813	0.281	0.166	9.96889e-08	S1C	HIST2H2BF
4.61535e-12	0.699889	0.367	0.23	1.51734e-07	S1C	PDZK1
1.00936e-11	0.723933	0.177	0.099	3.31837e-07	S1C	ASAP3
1.17897e-11	1.22451	0.093	0.034	3.87598e-07	S1C	ARHGAP9
2.20776e-11	0.842491	0.182	0.092	7.25825e-07	S1C	AL020994.2
2.32497e-11	0.905248	0.159	0.087	7.64357e-07	S1C	SULF2
3.57949e-11	2.04494	0.047	0.021	1.17679e-06	S1C	LINC01035
4.68921e-11	0.900306	0.288	0.196	1.54163e-06	S1C	EMCN
6.84538e-11	0.627219	0.267	0.151	2.25049e-06	S1C	SOAT1
7.27562e-11	0.762629	0.2	0.105	2.39193e-06	S1C	CLDN18
8.25155e-11	3.62745	0.022	0.002	2.71278e-06	S1C	AC120045.1
9.43767e-11	3.51925	0.022	0.002	3.10273e-06	S1C	OR8D1
3.20158e-10	0.541731	0.417	0.279	1.05255e-05	S1C	FGF9
3.21377e-10	0.544923	0.372	0.259	1.05656e-05	S1C	KCNN1
5.46244e-10	0.554607	0.327	0.226	1.79583e-05	S1C	TXK
7.01641e-10	0.503509	0.343	0.222	2.30671e-05	S1C	CA3
1.15101e-09	1.1141	0.089	0.038	3.78405e-05	S1C	GPR157
1.48920e-09	1.62301	0.058	0.02	4.89591e-05	S1C	LINC00210
1.63734e-09	1.95939	0.022	0.004	5.38292e-05	S1C	CLEC4G
2.48531e-09	0.536713	0.326	0.212	8.17070e-05	S1C	MREG
2.55706e-09	0.781723	0.185	0.107	8.40659e-05	S1C	LINC01965
3.68857e-09	0.560179	0.289	0.179	1.21265e-04	S1C	NFKBIZ
4.08197e-09	1.22612	0.07	0.025	1.34199e-04	S1C	LINC02536
4.91281e-09	0.578979	0.318	0.206	1.61514e-04	S1C	FGF5
4.92020e-09	0.586126	0.33	0.215	1.61756e-04	S1C	EMB
5.46579e-09	1.94069	0.027	0.004	1.79693e-04	S1C	AC103982.1
5.90923e-09	1.09237	0.079	0.033	1.94272e-04	S1C	THEMIS2
6.69610e-09	0.601987	0.255	0.16	2.20141e-04	S1C	DNAI1
6.78025e-09	0.633194	0.65	0.467	2.22907e-04	S1C	AL592183.1
6.94075e-09	2.3497	0.024	0.004	2.28184e-04	S1C	AC139426.2
8.47253e-09	0.756088	0.169	0.099	2.78543e-04	S1C	SLC5A8
1.10138e-08	1.09836	0.083	0.031	3.62090e-04	S1C	QRFPR
1.22603e-08	0.584537	0.274	0.171	4.03069e-04	S1C	CA1
1.57187e-08	0.995904	0.069	0.027	5.16768e-04	S1C	ECM1
1.63720e-08	1.07801	0.107	0.057	5.38246e-04	S1C	RREB1
2.11450e-08	1.286	0.094	0.039	6.95164e-04	S1C	BCHE
2.14378e-08	0.893933	0.106	0.051	7.04789e-04	S1C	AL589743.5
2.45616e-08	1.39007	0.036	0.011	8.07487e-04	S1C	GDF6
2.84364e-08	0.679476	0.258	0.158	9.34874e-04	S1C	AC244453.3
1.52907e-83	1.10951	0.74	0.613	5.02696e-79	MTG	AC245060.5
8.10483e-73	0.52299	0.948	0.934	2.66454e-68	MTG	FP671120.4
3.11035e-70	0.85227	0.869	0.774	1.02256e-65	MTG	ANKRD24
4.18093e-66	1.06797	0.523	0.474	1.37452e-61	MTG	PLCG2
1.20042e-56	1.08312	0.57	0.469	3.94651e-52	MTG	COL6A3
3.13056e-53	0.83011	0.906	0.816	1.02920e-48	MTG	AL109659.1
5.32475e-53	1.52349	0.273	0.195	1.75056e-48	MTG	RMRP
5.55728e-50	1.2932	0.363	0.275	1.82701e-45	MTG	AC087386.1
2.40764e-48	0.556814	0.96	0.903	7.91536e-44	MTG	PDZD2
7.02409e-47	0.643714	0.744	0.712	2.30924e-42	MTG	TERF2
9.11164e-45	0.602648	0.912	0.853	2.99554e-40	MTG	INO80D
5.31691e-42	0.836163	0.557	0.497	1.74799e-37	MTG	AC106869.1
1.46839e-41	0.570994	0.795	0.758	4.82747e-37	MTG	INPP5B
3.33635e-40	0.558776	0.919	0.872	1.09686e-35	MTG	IGF2R
4.36370e-40	0.529863	0.713	0.692	1.43461e-35	MTG	AC105052.3
2.23554e-38	0.676456	0.81	0.755	7.34955e-34	MTG	NSUN6
3.04228e-35	0.589234	0.563	0.527	1.00018e-30	MTG	ACAP3
7.42571e-35	0.876987	0.48	0.404	2.44128e-30	MTG	SLBP
9.19422e-35	0.542342	0.582	0.544	3.02269e-30	MTG	DMTN
1.77240e-34	0.569225	0.671	0.65	5.82693e-30	MTG	RPS6KB1
3.77223e-34	0.62608	0.537	0.513	1.24016e-29	MTG	LINC00486
5.20692e-33	0.701095	0.627	0.572	1.71183e-28	MTG	PNPLA7
3.06487e-32	0.695239	0.489	0.427	1.00761e-27	MTG	GRK5
3.25083e-32	0.537225	0.602	0.567	1.06874e-27	MTG	FANCL
4.32514e-32	0.648455	0.533	0.507	1.42193e-27	MTG	SLC26A3
7.99128e-31	0.701972	0.604	0.557	2.62721e-26	MTG	TSNAXIP1
8.85063e-31	0.525199	0.52	0.498	2.90973e-26	MTG	NOVA2
1.52433e-30	0.61828	0.605	0.545	5.01139e-26	MTG	GSG1L
3.94015e-30	0.695098	0.452	0.415	1.29537e-25	MTG	POLDIP3
7.35417e-30	0.511221	0.538	0.537	2.41776e-25	MTG	NVL
1.24068e-29	0.548699	0.227	0.253	4.07887e-25	MTG	PDE6B
3.27644e-29	0.730229	0.333	0.318	1.07716e-24	MTG	RPN1
7.30715e-28	0.615238	0.392	0.373	2.40230e-23	MTG	THOC3
7.75911e-28	0.506768	0.628	0.591	2.55089e-23	MTG	FBXO16
1.30772e-27	0.546663	0.784	0.728	4.29926e-23	MTG	AL669831.5
6.11843e-26	0.532992	0.565	0.515	2.01149e-21	MTG	TLE1
6.31971e-26	0.815024	0.292	0.27	2.07767e-21	MTG	NUP210L
9.52286e-26	0.689228	0.398	0.362	3.13074e-21	MTG	BCOR
1.48089e-25	0.632983	0.304	0.288	4.86857e-21	MTG	SLC25A23
1.56325e-25	0.569416	0.569	0.515	5.13934e-21	MTG	TEAD1
7.95601e-25	0.822223	0.297	0.24	2.61562e-20	MTG	COL5A3
1.21111e-24	0.567342	0.488	0.452	3.98164e-20	MTG	PALM
4.61684e-24	0.688428	0.343	0.328	1.51783e-19	MTG	MUC6
5.65560e-24	0.666559	0.505	0.42	1.85933e-19	MTG	HTR4
9.73816e-24	0.824891	0.321	0.259	3.20152e-19	MTG	CREB5
1.28926e-23	0.57247	0.416	0.386	4.23856e-19	MTG	BRSK1
1.41129e-23	0.761761	0.171	0.172	4.63974e-19	MTG	MRPL41
1.61752e-23	0.518062	0.609	0.563	5.31776e-19	MTG	PLA2G4C
3.99995e-23	0.597935	0.26	0.259	1.31503e-18	MTG	ATAD3B
2.06045e-22	0.532529	0.431	0.395	6.77394e-18	MTG	ELFN2
2.61555e-22	0.518854	0.413	0.391	8.59889e-18	MTG	POMZP3
3.00075e-22	0.505256	0.335	0.333	9.86527e-18	MTG	CYP4F26P
5.93471e-22	0.505582	0.362	0.372	1.95110e-17	MTG	WDTC1
1.27346e-21	1.25363	0.226	0.153	4.18662e-17	MTG	LINC01500
1.54719e-21	0.512774	0.304	0.293	5.08655e-17	MTG	KLHL25
1.84712e-21	0.560455	0.235	0.238	6.07259e-17	MTG	B4GALNT4
2.73909e-21	0.729727	0.299	0.257	9.00502e-17	MTG	RAB11FIP1
2.77199e-21	0.504432	0.313	0.313	9.11320e-17	MTG	DAG1
3.70800e-21	0.544894	0.332	0.327	1.21904e-16	MTG	ACAD9
4.08018e-21	0.5638	0.145	0.168	1.34140e-16	MTG	TBC1D25
6.30996e-21	0.687022	0.247	0.244	2.07446e-16	MTG	LINC01019
7.50696e-21	0.556612	0.339	0.313	2.46799e-16	MTG	GFOD2
1.24967e-20	1.04794	0.147	0.13	4.10842e-16	MTG	TEX14
1.49941e-20	0.541617	0.524	0.463	4.92946e-16	MTG	LINC00276
1.67145e-20	0.505156	0.197	0.216	5.49507e-16	MTG	MSH6
1.72138e-20	0.537258	0.285	0.289	5.65920e-16	MTG	DHTKD1
2.40624e-20	0.566425	0.31	0.289	7.91076e-16	MTG	DCAKD
3.07507e-20	0.534371	0.324	0.322	1.01096e-15	MTG	GPC4
3.62680e-20	0.622607	0.135	0.149	1.19235e-15	MTG	NRBF2
5.58667e-20	0.50315	0.367	0.361	1.83667e-15	MTG	GIPC1
1.62495e-19	0.513152	0.225	0.246	5.34218e-15	MTG	C16orf70
1.79874e-19	0.580808	0.27	0.259	5.91353e-15	MTG	ZNF329
2.12943e-19	0.55835	0.322	0.324	7.00072e-15	MTG	AC011603.2
2.27122e-19	0.596689	0.236	0.229	7.46686e-15	MTG	DEF8
2.67928e-19	0.626969	0.368	0.32	8.80842e-15	MTG	CCDC88C
3.08278e-19	0.699057	0.254	0.237	1.01350e-14	MTG	NMNAT1
3.15682e-19	0.866834	0.207	0.169	1.03784e-14	MTG	AC020911.2
3.37015e-19	0.584523	0.235	0.236	1.10797e-14	MTG	NXN
6.94839e-19	0.68251	0.368	0.323	2.28435e-14	MTG	MAP3K15
7.53010e-19	0.829353	0.258	0.218	2.47559e-14	MTG	AL138720.1
1.02217e-18	0.691878	0.17	0.17	3.36050e-14	MTG	ITGAE
1.07734e-18	0.570466	0.261	0.26	3.54186e-14	MTG	FAM45A
1.07957e-18	0.781219	0.31	0.242	3.54921e-14	MTG	OBSCN
1.54232e-18	0.50045	0.304	0.296	5.07054e-14	MTG	VSIG10
2.71177e-18	0.681229	0.133	0.137	8.91521e-14	MTG	ZNF785
2.90967e-18	0.553624	0.234	0.239	9.56584e-14	MTG	DNAH2
3.15341e-18	0.602853	0.253	0.255	1.03671e-13	MTG	DLGAP1-AS2
4.90611e-18	1.03499	0.236	0.161	1.61293e-13	MTG	MEIS1
6.33026e-18	0.821377	0.153	0.139	2.08114e-13	MTG	C5AR1
7.28551e-18	0.548893	0.124	0.141	2.39518e-13	MTG	CIC
9.26002e-18	0.557517	0.227	0.224	3.04432e-13	MTG	FTCD
1.13323e-17	0.878382	0.274	0.204	3.72562e-13	MTG	HTR3B
1.15354e-17	0.530699	0.288	0.279	3.79238e-13	MTG	AC020928.1
1.78182e-17	0.613184	0.195	0.202	5.85790e-13	MTG	COPZ1
2.05744e-17	0.610707	0.309	0.294	6.76405e-13	MTG	TTF2
2.12391e-17	0.669518	0.19	0.183	6.98257e-13	MTG	LINC00578
2.37243e-17	0.56674	0.245	0.234	7.79959e-13	MTG	PRR12
2.94761e-17	1.19163	0.173	0.127	9.69055e-13	MTG	GNG4
3.26452e-17	0.76129	0.134	0.125	1.07324e-12	MTG	NACC1
3.27598e-17	1.06438	0.102	0.093	1.07701e-12	MTG	GCNT2
3.48346e-17	0.629654	0.194	0.189	1.14522e-12	MTG	ANKDD1B
4.22421e-17	1.02159	0.11	0.103	1.38875e-12	MTG	LINC00707
5.62033e-17	0.549012	0.195	0.2	1.84774e-12	MTG	CASP9
5.86214e-17	0.908575	0.221	0.158	1.92724e-12	MTG	SLC22A8
6.28766e-17	1.15469	0.084	0.076	2.06713e-12	MTG	HMCN2
1.20006e-16	0.547563	0.048	0.071	3.94533e-12	MTG	AL445426.1
1.22794e-16	0.583945	0.187	0.188	4.03697e-12	MTG	P2RX4
1.49612e-16	0.550436	0.239	0.233	4.91865e-12	MTG	ELOA-AS1
2.27884e-16	1.01791	0.115	0.096	7.49191e-12	MTG	MRC2
2.53080e-16	0.979737	0.172	0.144	8.32027e-12	MTG	TMCO4
2.78252e-16	0.552942	0.365	0.347	9.14783e-12	MTG	AC010300.1
2.84686e-16	0.672947	0.144	0.146	9.35932e-12	MTG	LINC00620
3.32092e-16	1.00481	0.079	0.073	1.09178e-11	MTG	FOXRED2
5.31730e-16	0.64915	0.433	0.367	1.74812e-11	MTG	PTPRQ
5.57114e-16	0.728919	0.126	0.126	1.83157e-11	MTG	AXDND1
6.65760e-16	0.823007	0.152	0.128	2.18875e-11	MTG	SLC29A3
8.05008e-16	0.856316	0.18	0.133	2.64654e-11	MTG	NPTX2
8.10865e-16	0.548184	0.229	0.217	2.66580e-11	MTG	RUNDC1
9.75508e-16	0.561057	0.231	0.226	3.20708e-11	MTG	STK11
1.17898e-15	0.915052	0.097	0.09	3.87603e-11	MTG	CLNK
1.21449e-15	0.723349	0.103	0.098	3.99276e-11	MTG	CORO1A
1.92838e-15	0.886466	0.219	0.174	6.33974e-11	MTG	RBM47
3.36536e-15	0.815327	0.157	0.144	1.10640e-10	MTG	RSPH10B
3.54613e-15	0.542268	0.24	0.24	1.16583e-10	MTG	COL5A1
4.06136e-15	0.561487	0.099	0.113	1.33521e-10	MTG	MRPS16
4.83121e-15	0.626633	0.137	0.134	1.58831e-10	MTG	CU634019.1
4.83263e-15	0.692781	0.146	0.133	1.58878e-10	MTG	L3MBTL2
5.38857e-15	0.71542	0.172	0.167	1.77155e-10	MTG	BNC2
8.03273e-15	0.653854	0.142	0.141	2.64084e-10	MTG	PLA2G16
8.05315e-15	0.568588	0.099	0.113	2.64756e-10	MTG	C3orf62
8.48473e-15	0.635953	0.16	0.161	2.78944e-10	MTG	MOB3A
8.75705e-15	0.848967	0.178	0.15	2.87897e-10	MTG	MEI1
9.71053e-15	0.518624	0.216	0.219	3.19243e-10	MTG	TEX11
1.01494e-14	0.534439	0.139	0.148	3.33673e-10	MTG	METTL5
1.11551e-14	0.569287	0.224	0.214	3.66735e-10	MTG	AL356580.1
1.12776e-14	0.925115	0.118	0.103	3.70761e-10	MTG	MON1A
1.33822e-14	0.589089	0.293	0.266	4.39953e-10	MTG	PPIL6
1.60280e-14	0.788658	0.174	0.156	5.26938e-10	MTG	PDE11A
1.77222e-14	1.29609	0.077	0.059	5.82635e-10	MTG	GABRP
2.11391e-14	0.591033	0.177	0.17	6.94968e-10	MTG	FBXO46
2.56229e-14	1.06588	0.145	0.098	8.42380e-10	MTG	LPL
2.77650e-14	0.745554	0.109	0.11	9.12804e-10	MTG	C11orf65
2.81577e-14	0.736634	0.133	0.127	9.25712e-10	MTG	CCDC36
2.95661e-14	0.519937	0.297	0.286	9.72014e-10	MTG	SLC27A5
2.99452e-14	0.551895	0.181	0.176	9.84480e-10	MTG	CAMSAP3
3.19750e-14	0.876738	0.264	0.2	1.05121e-09	MTG	AC092422.1
3.23594e-14	0.500527	0.185	0.189	1.06385e-09	MTG	ASPHD1
3.40567e-14	0.528497	0.186	0.195	1.11965e-09	MTG	RNF220
3.45775e-14	1.24999	0.04	0.037	1.13677e-09	MTG	DRD3
3.94805e-14	0.785055	0.113	0.107	1.29796e-09	MTG	DCDC2B
3.99084e-14	0.704855	0.172	0.15	1.31203e-09	MTG	MAPK11
5.31465e-14	0.628034	0.187	0.185	1.74724e-09	MTG	CECR2
7.52180e-14	0.961871	0.073	0.066	2.47287e-09	MTG	ADCY7
9.09861e-14	0.522289	0.155	0.161	2.99126e-09	MTG	TRAF2
9.59846e-14	0.746613	0.146	0.138	3.15559e-09	MTG	PPP2R3B
1.11117e-13	0.634764	0.193	0.181	3.65307e-09	MTG	PBX4
1.17096e-13	0.547944	0.156	0.159	3.84965e-09	MTG	AC016907.2
1.20806e-13	1.20898	0.08	0.067	3.97161e-09	MTG	ITGAL
1.25265e-13	0.52698	0.213	0.21	4.11822e-09	MTG	TTLL1
1.25286e-13	0.599887	0.17	0.16	4.11892e-09	MTG	ATAD3A
1.28941e-13	0.581312	0.216	0.203	4.23906e-09	MTG	LINC01317
1.48206e-13	1.26535	0.085	0.065	4.87241e-09	MTG	ZNF350
1.73166e-13	0.607082	0.227	0.21	5.69299e-09	MTG	ZP3
1.73663e-13	0.716107	0.172	0.144	5.70935e-09	MTG	AL353604.1
1.96472e-13	0.669551	0.171	0.158	6.45922e-09	MTG	PAK4
2.36722e-13	0.565912	0.166	0.17	7.78249e-09	MTG	FSD2
2.42820e-13	0.576631	0.068	0.081	7.98296e-09	MTG	ARL6IP4
2.49226e-13	0.507208	0.251	0.242	8.19356e-09	MTG	RTN4R
2.52740e-13	0.536796	0.176	0.176	8.30909e-09	MTG	MFAP1
2.56682e-13	0.530314	0.179	0.181	8.43869e-09	MTG	AC231533.1
2.72439e-13	0.633828	0.091	0.095	8.95670e-09	MTG	R3HDM4
2.85896e-13	0.625576	0.18	0.166	9.39912e-09	MTG	CA4
2.99019e-13	0.606049	0.131	0.136	9.83056e-09	MTG	AP2S1
3.22115e-13	0.602819	0.19	0.181	1.05898e-08	MTG	TBC1D13
3.59177e-13	0.523158	0.176	0.176	1.18083e-08	MTG	AL513329.1
3.80430e-13	0.578388	0.141	0.141	1.25070e-08	MTG	CENPI
3.93704e-13	1.25233	0.077	0.064	1.29434e-08	MTG	MYBL2
4.16669e-13	0.84214	0.07	0.075	1.36984e-08	MTG	LSM3
4.99277e-13	0.772717	0.129	0.115	1.64142e-08	MTG	PABPC1L
5.34528e-13	0.700933	0.079	0.084	1.75731e-08	MTG	ERICH6
5.37895e-13	0.813843	0.232	0.183	1.76838e-08	MTG	ARHGAP29
5.41897e-13	0.50824	0.155	0.163	1.78154e-08	MTG	FIS1
5.48575e-13	0.575727	0.17	0.168	1.80349e-08	MTG	DKK2
5.81323e-13	0.85563	0.093	0.087	1.91116e-08	MTG	CDKN2AIPNL
6.10015e-13	0.524674	0.274	0.262	2.00549e-08	MTG	SAMHD1
6.10062e-13	1.1249	0.119	0.082	2.00564e-08	MTG	CD53
6.11383e-13	0.813395	0.16	0.14	2.00998e-08	MTG	PDP2
6.38326e-13	0.578703	0.182	0.177	2.09856e-08	MTG	SRD5A3
7.18408e-13	0.513151	0.126	0.135	2.36184e-08	MTG	MRPS23
7.28224e-13	1.12443	0.105	0.08	2.39411e-08	MTG	SPNS3
8.28091e-13	0.746912	0.061	0.065	2.72243e-08	MTG	CA5A
8.95399e-13	1.14824	0.149	0.094	2.94372e-08	MTG	PIK3CD
9.49240e-13	0.582953	0.173	0.158	3.12072e-08	MTG	PTBP1
9.93668e-13	0.532206	0.218	0.211	3.26678e-08	MTG	CBFB
1.26391e-12	1.14379	0.099	0.073	4.15523e-08	MTG	TMC5
1.26785e-12	0.774273	0.141	0.123	4.16819e-08	MTG	AL591806.3
1.40083e-12	0.551499	0.118	0.132	4.60538e-08	MTG	AC092650.1
1.73954e-12	0.5515	0.23	0.224	5.71892e-08	MTG	OPA3
1.85915e-12	1.08667	0.092	0.075	6.11214e-08	MTG	ZNF367
2.10381e-12	0.784486	0.141	0.126	6.91649e-08	MTG	NWD1
2.26564e-12	0.933698	0.095	0.084	7.44850e-08	MTG	ADA2
2.43659e-12	0.566814	0.131	0.141	8.01055e-08	MTG	MYO3A
2.49192e-12	0.9978	0.152	0.119	8.19244e-08	MTG	AC073320.1
2.60487e-12	0.605839	0.181	0.166	8.56377e-08	MTG	LRRC8A
2.70747e-12	0.626282	0.112	0.116	8.90108e-08	MTG	PAQR7
2.81955e-12	0.620184	0.174	0.152	9.26954e-08	MTG	ITPKC
2.86666e-12	0.851596	0.181	0.147	9.42443e-08	MTG	AL034417.2
3.42801e-12	0.623903	0.163	0.156	1.12699e-07	MTG	VWCE
3.82240e-12	1.41044	0.101	0.067	1.25665e-07	MTG	AC010649.1
4.03782e-12	0.658514	0.176	0.162	1.32747e-07	MTG	RUBCNL
4.32724e-12	1.07974	0.083	0.065	1.42262e-07	MTG	IDH2-DT
4.56361e-12	0.658224	0.112	0.114	1.50033e-07	MTG	WDYHV1
4.74604e-12	0.826214	0.082	0.079	1.56031e-07	MTG	P2RY8
5.04977e-12	0.563727	0.198	0.19	1.66016e-07	MTG	SLC30A4
5.56941e-12	1.01323	0.112	0.09	1.83100e-07	MTG	CPAMD8
5.98999e-12	0.518087	0.097	0.109	1.96927e-07	MTG	CETN3
6.13610e-12	0.592594	0.129	0.126	2.01730e-07	MTG	PROSER3
6.24485e-12	0.820261	0.069	0.073	2.05306e-07	MTG	C22orf34
6.35539e-12	0.816306	0.154	0.129	2.08940e-07	MTG	TCF7L1
6.36440e-12	0.520106	0.137	0.146	2.09236e-07	MTG	RASGRP3
7.34323e-12	0.524449	0.229	0.216	2.41416e-07	MTG	FO393400.1
7.48676e-12	0.517695	0.285	0.269	2.46135e-07	MTG	PLS3
7.94628e-12	0.648092	0.15	0.141	2.61242e-07	MTG	SLA2
8.04527e-12	0.645187	0.095	0.102	2.64496e-07	MTG	PBLD
9.17455e-12	0.567416	0.115	0.116	3.01622e-07	MTG	CYS1
1.15822e-11	0.643441	0.115	0.109	3.80777e-07	MTG	RHPN2
1.22009e-11	0.765502	0.135	0.121	4.01117e-07	MTG	AC138150.1
1.22231e-11	0.534472	0.212	0.182	4.01847e-07	MTG	JAG1
1.24968e-11	1.06923	0.078	0.068	4.10846e-07	MTG	TNFRSF8
1.35860e-11	0.565139	0.157	0.158	4.46654e-07	MTG	NHSL1
1.36964e-11	0.801161	0.095	0.088	4.50284e-07	MTG	TP63
1.38243e-11	0.668004	0.142	0.138	4.54487e-07	MTG	CLIC4
1.44639e-11	0.763069	0.089	0.088	4.75515e-07	MTG	LY6H
1.48322e-11	0.581264	0.055	0.063	4.87623e-07	MTG	TRAF3IP3
1.48597e-11	1.27629	0.1	0.07	4.88527e-07	MTG	ANGPTL5
1.51374e-11	0.852151	0.108	0.096	4.97658e-07	MTG	AL139021.2
1.51418e-11	0.63082	0.151	0.148	4.97802e-07	MTG	AC138123.1
1.53574e-11	0.760294	0.022	0.03	5.04889e-07	MTG	ZNF230
1.55291e-11	0.922656	0.08	0.072	5.10534e-07	MTG	MGAT4B
1.60796e-11	0.567778	0.124	0.121	5.28631e-07	MTG	COL11A2
1.69513e-11	0.945473	0.099	0.086	5.57292e-07	MTG	SNTB1
1.78027e-11	0.552666	0.151	0.147	5.85282e-07	MTG	RPA2
2.00213e-11	0.789482	0.142	0.132	6.58220e-07	MTG	TMC1
2.03501e-11	0.76701	0.122	0.116	6.69029e-07	MTG	CELSR1
2.15855e-11	0.563132	0.121	0.126	7.09643e-07	MTG	PFAS
2.19519e-11	0.51684	0.273	0.266	7.21690e-07	MTG	EDA
2.26875e-11	0.529903	0.09	0.098	7.45875e-07	MTG	NCAPH2
2.27663e-11	0.723643	0.081	0.082	7.48464e-07	MTG	SCNN1D
2.33827e-11	0.532932	0.16	0.157	7.68728e-07	MTG	MIR3681HG
2.52047e-11	0.734506	0.144	0.131	8.28629e-07	MTG	COQ5
2.54008e-11	0.833075	0.163	0.133	8.35075e-07	MTG	EYA2
2.64059e-11	0.588585	0.123	0.125	8.68122e-07	MTG	B4GALT1
2.85011e-11	0.786956	0.178	0.142	9.37003e-07	MTG	AC069120.1
3.18156e-11	0.829316	0.076	0.07	1.04597e-06	MTG	LINC01708
3.22163e-11	0.654846	0.157	0.15	1.05914e-06	MTG	MARCH2
3.30421e-11	0.55382	0.115	0.121	1.08629e-06	MTG	CXorf38
3.37130e-11	0.588814	0.092	0.1	1.10835e-06	MTG	PPIL1
3.92015e-11	0.515717	0.131	0.135	1.28879e-06	MTG	AC008758.5
4.03097e-11	0.605769	0.222	0.195	1.32522e-06	MTG	MYO1F
4.53572e-11	1.0909	0.081	0.066	1.49116e-06	MTG	PGAM5
4.84999e-11	0.579865	0.335	0.289	1.59448e-06	MTG	EXPH5
4.85141e-11	1.00297	0.069	0.057	1.59495e-06	MTG	AL139246.5
5.32523e-11	0.803783	0.133	0.121	1.75072e-06	MTG	LINC01060
5.78109e-11	1.0664	0.073	0.059	1.90059e-06	MTG	CRISPLD2
6.02212e-11	0.502878	0.089	0.098	1.97983e-06	MTG	YJU2
6.32759e-11	0.52531	0.224	0.206	2.08026e-06	MTG	AC008105.3
6.44442e-11	1.0705	0.065	0.057	2.11867e-06	MTG	LMNB1-DT
6.45937e-11	0.705739	0.091	0.092	2.12358e-06	MTG	RASGRP4
7.41316e-11	0.531363	0.162	0.166	2.43715e-06	MTG	PIEZO2
7.45171e-11	0.519226	0.113	0.113	2.44983e-06	MTG	POLRMT
8.39685e-11	0.510804	0.116	0.119	2.76055e-06	MTG	ZNF761
8.62233e-11	0.674368	0.143	0.133	2.83468e-06	MTG	HSD3B1
8.86306e-11	0.581237	0.089	0.094	2.91382e-06	MTG	AIMP2
9.51624e-11	0.699853	0.11	0.105	3.12856e-06	MTG	CATSPERD
1.04487e-10	0.607101	0.129	0.132	3.43511e-06	MTG	AL592287.1
1.04853e-10	0.68748	0.069	0.073	3.44715e-06	MTG	IGSF10
1.19244e-10	0.736781	0.261	0.202	3.92025e-06	MTG	SLC22A9
1.22874e-10	0.710695	0.119	0.112	4.03962e-06	MTG	RNF215
1.28487e-10	1.13654	0.048	0.038	4.22414e-06	MTG	C2CD4C
1.31667e-10	0.560956	0.085	0.088	4.32868e-06	MTG	C1S
1.32521e-10	0.602909	0.138	0.136	4.35676e-06	MTG	NOSIP
1.45978e-10	0.67941	0.105	0.102	4.79917e-06	MTG	ZNF2
1.54003e-10	0.629013	0.043	0.055	5.06301e-06	MTG	RPL39L
1.64099e-10	0.582188	0.143	0.14	5.39491e-06	MTG	THAP7-AS1
1.72678e-10	0.744511	0.056	0.064	5.67695e-06	MTG	PRR11
1.73462e-10	1.15724	0.071	0.057	5.70272e-06	MTG	CPM
1.75147e-10	0.62194	0.095	0.097	5.75813e-06	MTG	MYOF
1.83371e-10	1.38079	0.091	0.059	6.02849e-06	MTG	ARGFX
1.96017e-10	0.504685	0.132	0.133	6.44425e-06	MTG	MN1
1.96312e-10	0.677213	0.121	0.118	6.45397e-06	MTG	NKAIN1
2.04597e-10	0.567994	0.121	0.125	6.72634e-06	MTG	DOCK5
2.09941e-10	0.587398	0.07	0.076	6.90203e-06	MTG	AC009148.1
2.10931e-10	0.523714	0.188	0.186	6.93457e-06	MTG	ZMYM1
2.15480e-10	0.566592	0.139	0.133	7.08412e-06	MTG	ZNF787
2.27379e-10	0.780823	0.072	0.073	7.47532e-06	MTG	RMI2
2.44458e-10	0.526939	0.076	0.082	8.03679e-06	MTG	ABCC6
2.45824e-10	1.2059	0.045	0.037	8.08169e-06	MTG	FYB1
2.51954e-10	0.703808	0.094	0.095	8.28323e-06	MTG	GRIN2D
2.51978e-10	0.701967	0.104	0.098	8.28403e-06	MTG	LINC02267
2.74225e-10	1.00188	0.026	0.03	9.01543e-06	MTG	MUC17
2.80743e-10	0.539417	0.085	0.093	9.22970e-06	MTG	DEDD
3.04994e-10	0.595021	0.098	0.103	1.00270e-05	MTG	SVOPL
3.06656e-10	0.698271	0.071	0.077	1.00816e-05	MTG	FGF17
3.22249e-10	0.688008	0.238	0.192	1.05943e-05	MTG	LINC01484
3.22590e-10	0.581792	0.098	0.1	1.06055e-05	MTG	FFAR4
3.39392e-10	0.963455	0.092	0.081	1.11579e-05	MTG	PADI4
3.44619e-10	0.655152	0.09	0.09	1.13297e-05	MTG	AP002026.1
3.54488e-10	0.676961	0.069	0.072	1.16542e-05	MTG	SMIM20
3.72926e-10	0.745677	0.155	0.135	1.22603e-05	MTG	RSPH10B2
3.78442e-10	0.725063	0.093	0.091	1.24417e-05	MTG	RASIP1
3.95051e-10	1.0739	0.107	0.081	1.29877e-05	MTG	ZAN
3.99151e-10	0.628861	0.105	0.1	1.31225e-05	MTG	TJP3
4.14539e-10	0.889886	0.116	0.09	1.36284e-05	MTG	AL033529.1
4.35077e-10	0.707124	0.122	0.11	1.43036e-05	MTG	AL445248.1
4.47938e-10	0.956253	0.094	0.078	1.47264e-05	MTG	AL732314.6
4.73919e-10	0.720422	0.114	0.104	1.55806e-05	MTG	PKD1L3
4.77928e-10	0.602911	0.118	0.121	1.57124e-05	MTG	C1orf35
4.90508e-10	0.610724	0.106	0.101	1.61259e-05	MTG	ERMAP
4.95565e-10	0.560796	0.158	0.159	1.62922e-05	MTG	AC096719.1
5.07890e-10	0.561857	0.117	0.118	1.66974e-05	MTG	MECOM
5.10481e-10	1.0959	0.038	0.035	1.67826e-05	MTG	MCOLN2
5.54155e-10	0.513477	0.179	0.174	1.82184e-05	MTG	TTC25
5.62333e-10	0.512005	0.122	0.124	1.84873e-05	MTG	CCDC142
6.25813e-10	0.508134	0.082	0.089	2.05742e-05	MTG	VPS28
6.72229e-10	0.555476	0.058	0.072	2.21002e-05	MTG	AL034405.1
6.97644e-10	0.741079	0.062	0.069	2.29358e-05	MTG	HEPH
7.20392e-10	0.955658	0.106	0.087	2.36836e-05	MTG	EBF1
7.24856e-10	0.507397	0.097	0.105	2.38304e-05	MTG	ZNF554
7.99104e-10	0.53965	0.132	0.13	2.62714e-05	MTG	PPP1R8
8.06752e-10	0.631438	0.148	0.138	2.65228e-05	MTG	AC008438.1
8.27289e-10	0.534449	0.033	0.045	2.71980e-05	MTG	DNAJC30
8.58963e-10	1.46365	0.028	0.024	2.82393e-05	MTG	AC106892.1
8.59903e-10	0.982198	0.209	0.138	2.82702e-05	MTG	FHAD1
9.05517e-10	1.07361	0.082	0.065	2.97698e-05	MTG	ZSWIM9
9.25798e-10	0.928351	0.074	0.062	3.04365e-05	MTG	NLRP12
9.27475e-10	0.91679	0.126	0.105	3.04917e-05	MTG	AC008892.1
1.05432e-09	0.759745	0.114	0.1	3.46619e-05	MTG	AC016766.1
1.16098e-09	0.508649	0.119	0.115	3.81684e-05	MTG	SH2D5
1.19551e-09	0.77024	0.042	0.049	3.93036e-05	MTG	AL049557.1
1.19801e-09	0.840861	0.104	0.087	3.93859e-05	MTG	AL136115.2
1.20190e-09	0.620163	0.122	0.119	3.95137e-05	MTG	B3GAT3
1.32624e-09	0.537599	0.077	0.084	4.36016e-05	MTG	DVL1
1.34576e-09	0.594627	0.072	0.076	4.42432e-05	MTG	WFS1
1.39540e-09	0.584377	0.146	0.143	4.58753e-05	MTG	BAIAP2L1
1.41089e-09	1.57025	0.048	0.029	4.63843e-05	MTG	LINC00670
1.50211e-09	0.706205	0.03	0.041	4.93833e-05	MTG	LINC01229
1.53996e-09	0.572645	0.157	0.144	5.06277e-05	MTG	COQ8B
1.64563e-09	0.592881	0.102	0.107	5.41018e-05	MTG	TBC1D2
1.66069e-09	0.73657	0.024	0.03	5.45967e-05	MTG	C2orf48
1.77449e-09	0.53311	0.062	0.068	5.83382e-05	MTG	SUOX
1.80471e-09	0.759549	0.104	0.095	5.93317e-05	MTG	TRIB3
1.84280e-09	0.770388	0.079	0.079	6.05839e-05	MTG	AL121972.1
1.89568e-09	1.01601	0.122	0.096	6.23223e-05	MTG	CHRNB4
1.91535e-09	0.666201	0.098	0.093	6.29690e-05	MTG	AC002310.4
1.93785e-09	0.502898	0.182	0.168	6.37089e-05	MTG	C9orf41-AS1
2.11234e-09	0.692875	0.062	0.064	6.94452e-05	MTG	AL122019.1
2.12046e-09	0.723919	0.047	0.052	6.97122e-05	MTG	CTSD
2.15630e-09	0.525205	0.139	0.134	7.08907e-05	MTG	PRKD2
2.21105e-09	0.895981	0.088	0.073	7.26904e-05	MTG	VRTN
2.23559e-09	0.6131	0.167	0.148	7.34974e-05	MTG	BCORL1
2.24778e-09	0.857222	0.047	0.05	7.38980e-05	MTG	AL132989.2
2.43302e-09	0.845696	0.056	0.056	7.99878e-05	MTG	LINC01257
2.52992e-09	0.56564	0.126	0.125	8.31736e-05	MTG	TMEM182
2.63024e-09	0.685271	0.039	0.045	8.64717e-05	MTG	MORN5
2.63504e-09	0.572689	0.096	0.096	8.66296e-05	MTG	AC135782.1
2.68611e-09	1.37642	0.051	0.037	8.83086e-05	MTG	THNSL2
2.74515e-09	0.538675	0.087	0.093	9.02495e-05	MTG	NFATC2
2.74635e-09	0.693285	0.111	0.101	9.02891e-05	MTG	IKBIP
2.89515e-09	0.610759	0.099	0.099	9.51808e-05	MTG	AL355312.2
2.90635e-09	0.7396	0.085	0.084	9.55492e-05	MTG	ADGB
2.93508e-09	0.754201	0.092	0.087	9.64936e-05	MTG	MYH11
3.32187e-09	1.32093	0.052	0.044	1.09210e-04	MTG	RBPMS2
4.18168e-09	0.564328	0.081	0.085	1.37477e-04	MTG	AC124947.1
4.31642e-09	0.756715	0.054	0.054	1.41907e-04	MTG	CCDC157
4.34875e-09	0.782302	0.118	0.105	1.42970e-04	MTG	NR1H3
5.43373e-09	1.2584	0.031	0.028	1.78639e-04	MTG	LINC01726
5.84849e-09	0.514113	0.17	0.163	1.92275e-04	MTG	IPP
6.06620e-09	0.867322	0.095	0.081	1.99432e-04	MTG	STAP2
6.83597e-09	0.572953	0.166	0.153	2.24739e-04	MTG	LINC01630
7.13008e-09	0.617085	0.062	0.068	2.34409e-04	MTG	SPIN2B
7.31906e-09	0.903331	0.076	0.066	2.40621e-04	MTG	AC011509.2
7.53182e-09	0.66206	0.048	0.056	2.47616e-04	MTG	WDR83OS
7.98655e-09	0.728498	0.072	0.07	2.62566e-04	MTG	AGBL2
8.05163e-09	0.575244	0.139	0.133	2.64705e-04	MTG	REXO4
9.45758e-09	0.509887	0.078	0.084	3.10927e-04	MTG	TCEAL7
1.02019e-08	0.773271	0.108	0.083	3.35397e-04	MTG	LTK
1.07984e-08	1.20587	0.033	0.029	3.55007e-04	MTG	ZNF442
1.08399e-08	0.568826	0.068	0.075	3.56372e-04	MTG	WAS
1.16075e-08	0.772317	0.081	0.068	3.81609e-04	MTG	BFSP1
1.17123e-08	1.07267	0.059	0.049	3.85054e-04	MTG	EGFLAM
1.20628e-08	0.644909	0.122	0.109	3.96576e-04	MTG	DHODH
1.42426e-08	1.92799	0.037	0.02	4.68240e-04	MTG	PRTN3
1.46434e-08	0.783625	0.019	0.028	4.81415e-04	MTG	AC012309.1
1.69887e-08	0.50784	0.209	0.201	5.58522e-04	MTG	AC109927.1
1.76077e-08	0.721359	0.075	0.075	5.78869e-04	MTG	AL117348.2
1.80870e-08	1.19282	0.067	0.054	5.94627e-04	MTG	TMEM256-PLSCR3
1.82927e-08	0.74453	0.039	0.043	6.01390e-04	MTG	ADAMTSL4
1.86277e-08	0.503206	0.075	0.081	6.12404e-04	MTG	ADCK2
1.96348e-08	0.692648	0.056	0.059	6.45514e-04	MTG	SLC25A41
1.97965e-08	0.864288	0.095	0.08	6.50830e-04	MTG	ACOXL
1.98757e-08	0.66003	0.049	0.055	6.53435e-04	MTG	PRR25
2.15167e-08	0.661474	0.117	0.126	7.07383e-04	MTG	TTC34
2.20863e-08	1.02661	0.075	0.059	7.26110e-04	MTG	AC140847.2
2.23943e-08	0.50894	0.137	0.137	7.36235e-04	MTG	WDR88
2.25481e-08	0.683997	0.164	0.144	7.41291e-04	MTG	FAM186A
2.31877e-08	0.736037	0.064	0.062	7.62318e-04	MTG	RAB19
2.40083e-08	0.914528	0.068	0.064	7.89298e-04	MTG	CGAS
2.44300e-08	0.526246	0.08	0.087	8.03160e-04	MTG	XRCC2
2.55342e-08	0.866396	0.059	0.053	8.39463e-04	MTG	AC090192.2
2.55825e-08	0.640019	0.033	0.039	8.41049e-04	MTG	PEX11G
2.72068e-08	1.10225	0.049	0.039	8.94451e-04	MTG	AL162414.1
2.74947e-08	0.518859	0.13	0.131	9.03917e-04	MTG	ZNF34
2.79575e-08	0.563381	0.14	0.13	9.19130e-04	MTG	AC099489.1
2.97318e-08	0.79031	0.07	0.062	9.77463e-04	MTG	NAGPA-AS1
3.66486e-57	0.696015	0.894	0.752	1.20486e-52	A1C	TIAM1
1.35136e-28	1.08866	0.413	0.27	4.44272e-24	A1C	PARD3
4.04236e-26	0.532342	0.799	0.638	1.32897e-21	A1C	THSD7A
9.49748e-25	1.06519	0.342	0.23	3.12239e-20	A1C	FAM160A1
3.78443e-20	0.987782	0.328	0.213	1.24417e-15	A1C	MATN2
7.38511e-18	2.11255	0.089	0.044	2.42793e-13	A1C	AC113137.1
3.04151e-17	0.551225	0.626	0.471	9.99928e-13	A1C	RGS12
6.89782e-17	0.787295	0.291	0.167	2.26773e-12	A1C	AC007091.1
1.34230e-14	0.559263	0.529	0.42	4.41293e-10	A1C	ECE1
2.79242e-14	0.634082	0.398	0.314	9.18036e-10	A1C	CHRNA7
8.76227e-14	0.760451	0.274	0.166	2.88068e-09	A1C	DISP3
9.50408e-14	0.626037	0.406	0.286	3.12456e-09	A1C	DPF3
3.81626e-12	1.89917	0.071	0.027	1.25463e-07	A1C	HS3ST3B1
1.05978e-11	2.5382	0.053	0.017	3.48412e-07	A1C	ADGRL4
6.98176e-11	0.993615	0.174	0.114	2.29532e-06	A1C	LINC00598
7.45963e-11	0.566381	0.327	0.243	2.45243e-06	A1C	BEX1
8.73063e-11	0.57862	0.285	0.25	2.87028e-06	A1C	USP6
9.79908e-10	1.33105	0.103	0.049	3.22154e-05	A1C	LURAP1L-AS1
1.01170e-09	1.06286	0.124	0.077	3.32607e-05	A1C	C19orf57
1.49097e-09	0.533569	0.228	0.192	4.90171e-05	A1C	SLC4A3
8.37832e-09	0.557943	0.298	0.233	2.75446e-04	A1C	EIF1AX
2.50225e-08	0.616039	0.16	0.142	8.22639e-04	A1C	LINC01141
9.61710e-21	0.5723	0.66	0.534	3.16172e-16	AnG	LINC00507
9.76298e-19	0.648698	0.55	0.442	3.20968e-14	AnG	LINC00470
2.52437e-17	0.658509	0.524	0.454	8.29912e-13	AnG	LINC02223
5.03681e-13	0.562039	0.202	0.206	1.65590e-08	AnG	ZNF334
4.93483e-12	0.514969	0.429	0.366	1.62237e-07	AnG	FBLN7
5.02206e-09	1.00622	0.012	0.017	1.65105e-04	AnG	AC113615.1
5.74011e-09	0.505946	0.475	0.396	1.88712e-04	AnG	PCDH19
6.97476e-09	0.5086	0.347	0.318	2.29302e-04	AnG	LINC02552
9.55193e-09	0.828053	0.195	0.136	3.14029e-04	AnG	AL355974.2
0.00000e+00	1.85045	0.911	0.903	0.00000e+00	V1C	RORA
0.00000e+00	1.38929	0.99	0.984	0.00000e+00	V1C	TENM2
9.10972e-313	0.604202	1	1	2.99491e-308	V1C	MALAT1
9.13093e-275	1.00078	0.829	0.903	3.00188e-270	V1C	CSMD2
2.71060e-251	1.10838	0.896	0.897	8.91136e-247	V1C	BRINP1
2.19710e-228	2.02921	0.743	0.46	7.22318e-224	V1C	POU6F2
1.55884e-224	1.30068	0.689	0.736	5.12485e-220	V1C	FAM189A1
6.22403e-208	1.62267	0.521	0.521	2.04621e-203	V1C	PHACTR2
3.16298e-199	1.30646	0.811	0.806	1.03986e-194	V1C	GABRG3
9.03641e-199	2.67072	0.406	0.234	2.97081e-194	V1C	ADAMTS17
3.38977e-197	1.11336	0.766	0.784	1.11442e-192	V1C	GLCCI1
3.95618e-187	2.54172	0.312	0.217	1.30063e-182	V1C	ARHGAP24
5.06203e-187	0.848914	0.667	0.741	1.66419e-182	V1C	JAK2
1.04736e-186	1.24949	0.823	0.781	3.44332e-182	V1C	BRINP3
5.74147e-185	1.11475	0.865	0.805	1.88757e-180	V1C	SLC24A2
8.02632e-185	1.48116	0.801	0.562	2.63873e-180	V1C	PCDH11Y
5.75356e-183	3.45653	0.359	0.142	1.89154e-178	V1C	KCNH8
2.77699e-182	0.822276	0.685	0.772	9.12964e-178	V1C	CTTNBP2
5.15972e-181	1.04263	0.73	0.745	1.69631e-176	V1C	LIN7A
4.09684e-179	1.53526	0.553	0.484	1.34688e-174	V1C	THSD4
1.27093e-177	1.24344	0.538	0.55	4.17829e-173	V1C	NCOA3
7.99763e-177	1.3132	0.585	0.56	2.62930e-172	V1C	BACH2
6.28426e-176	0.673334	0.918	0.96	2.06601e-171	V1C	ATP2B2
2.54451e-164	0.937836	0.882	0.89	8.36533e-160	V1C	ZNF385B
2.57522e-164	0.774894	0.678	0.755	8.46628e-160	V1C	ACSL3
6.31152e-162	1.14018	0.534	0.594	2.07497e-157	V1C	FGF13
1.09176e-159	1.39446	0.474	0.436	3.58926e-155	V1C	ANKRD44
2.61831e-157	0.874535	0.638	0.742	8.60797e-153	V1C	HSPH1
1.77577e-154	0.956753	0.622	0.634	5.83801e-150	V1C	TTC39C
6.08821e-154	2.74043	0.357	0.135	2.00156e-149	V1C	FSTL1
1.98452e-152	0.834922	0.687	0.738	6.52431e-148	V1C	GABRA1
2.05209e-150	0.889312	0.86	0.841	6.74644e-146	V1C	NCALD
1.50519e-148	1.08825	0.661	0.632	4.94846e-144	V1C	EPB41
1.87027e-148	0.615461	0.78	0.87	6.14870e-144	V1C	STOX2
6.28098e-148	0.547522	0.686	0.816	2.06493e-143	V1C	FAM13B
4.89817e-147	1.59886	0.419	0.364	1.61032e-142	V1C	PLAGL1
6.63596e-147	1.90578	0.32	0.294	2.18164e-142	V1C	ELOVL5
1.39653e-146	0.97564	0.477	0.534	4.59125e-142	V1C	CAMK2G
1.57104e-146	0.82243	0.527	0.603	5.16496e-142	V1C	CCNI
7.35042e-146	1.25891	0.5	0.497	2.41652e-141	V1C	IL3RA
2.95156e-143	1.01143	0.623	0.65	9.70356e-139	V1C	INPP4B
1.63807e-140	0.671482	0.867	0.924	5.38533e-136	V1C	HIVEP2
2.24650e-138	0.637754	0.566	0.692	7.38558e-134	V1C	STX8
1.04007e-137	1.0823	0.57	0.576	3.41932e-133	V1C	RSPO2
3.26650e-137	0.597402	0.928	0.967	1.07389e-132	V1C	CAMTA1
3.96164e-137	0.610808	0.724	0.826	1.30243e-132	V1C	BICD1
6.78186e-137	0.920372	0.361	0.479	2.22960e-132	V1C	ZNF331
5.18583e-135	2.31106	0.244	0.209	1.70489e-130	V1C	PLD5
5.21546e-135	0.52559	0.631	0.76	1.71464e-130	V1C	MIR124-2HG
1.26592e-134	1.48889	0.887	0.865	4.16184e-130	V1C	CNTN5
1.27093e-134	0.948513	0.538	0.547	4.17832e-130	V1C	ST3GAL6
5.75524e-133	0.907385	0.556	0.607	1.89209e-128	V1C	MSI2
7.63854e-133	0.732219	0.579	0.669	2.51125e-128	V1C	UMAD1
9.71874e-133	0.695791	0.585	0.669	3.19513e-128	V1C	SREBF2
3.33173e-131	1.04097	0.486	0.493	1.09534e-126	V1C	CCDC136
6.71143e-131	1.35201	0.411	0.371	2.20645e-126	V1C	TSHZ1
2.87445e-130	0.889164	0.978	0.971	9.45004e-126	V1C	FAM19A2
1.80618e-129	1.066	0.438	0.458	5.93799e-125	V1C	GPCPD1
4.13314e-129	1.57025	0.504	0.456	1.35881e-124	V1C	MT-CO1
3.12494e-127	0.512668	0.795	0.9	1.02736e-122	V1C	NR3C2
3.97926e-127	1.75088	0.424	0.306	1.30822e-122	V1C	PARM1
3.91722e-126	0.840066	0.563	0.652	1.28782e-121	V1C	AC022639.1
4.18076e-126	0.522202	0.696	0.805	1.37447e-121	V1C	TNIK
6.48852e-126	0.692308	0.809	0.842	2.13317e-121	V1C	CACNB4
9.21926e-126	0.574134	0.638	0.752	3.03092e-121	V1C	MOSMO
4.86882e-125	0.739891	0.282	0.45	1.60067e-120	V1C	HOPX
1.10832e-124	0.526176	0.588	0.711	3.64373e-120	V1C	SYP
1.36218e-123	0.527845	0.577	0.731	4.47829e-119	V1C	PRMT8
1.96753e-123	3.2311	0.145	0.087	6.46845e-119	V1C	KCNIP1
9.85137e-123	0.950718	0.78	0.798	3.23874e-118	V1C	WWOX
2.78110e-122	1.36181	0.423	0.401	9.14314e-118	V1C	HS6ST2
2.92097e-122	1.03264	0.496	0.499	9.60298e-118	V1C	DCBLD2
2.97977e-122	0.562582	0.997	0.994	9.79631e-118	V1C	PLCB1
9.91782e-122	0.500888	0.629	0.747	3.26058e-117	V1C	SCN1A
1.94487e-121	0.549788	0.632	0.733	6.39396e-117	V1C	LRRC49
4.95237e-121	0.580416	0.74	0.837	1.62814e-116	V1C	PATJ
5.43237e-121	0.542301	0.826	0.9	1.78595e-116	V1C	OSBPL6
2.00949e-120	0.807417	0.504	0.569	6.60640e-116	V1C	PIK3C2A
2.46815e-120	0.531532	0.8	0.899	8.11427e-116	V1C	ARAP2
2.78184e-120	0.657002	0.63	0.726	9.14558e-116	V1C	ARNTL
2.98507e-120	0.502162	0.68	0.801	9.81372e-116	V1C	ELL2
2.03003e-119	3.18668	0.207	0.086	6.67392e-115	V1C	EYA4
2.14057e-118	0.923116	0.433	0.48	7.03733e-114	V1C	TMEM266
3.51492e-118	0.540232	0.705	0.804	1.15556e-113	V1C	MTCL1
2.93551e-117	0.788899	0.409	0.514	9.65080e-113	V1C	SERINC5
3.27757e-117	0.521814	0.683	0.793	1.07753e-112	V1C	SLC16A7
5.70572e-117	0.782076	0.478	0.535	1.87581e-112	V1C	KIAA1324L
9.69783e-117	0.8331	0.496	0.547	3.18826e-112	V1C	HTR2A
1.40179e-116	0.574568	0.573	0.676	4.60851e-112	V1C	NFIX
4.36101e-116	0.517444	0.593	0.727	1.43372e-111	V1C	CCAR1
4.70316e-116	1.02676	0.762	0.735	1.54621e-111	V1C	CPNE4
1.36594e-115	1.16418	0.528	0.549	4.49065e-111	V1C	CEMIP
2.31328e-115	1.27713	0.645	0.613	7.60515e-111	V1C	HS3ST4
2.31878e-115	1.06671	0.305	0.345	7.62321e-111	V1C	HMGCS1
6.21583e-115	0.68466	0.533	0.625	2.04351e-110	V1C	SLC38A1
8.18259e-115	1.20052	0.411	0.398	2.69011e-110	V1C	DLG5
2.79239e-114	0.739944	0.526	0.577	9.18026e-110	V1C	DENND4C
3.62037e-114	0.518217	0.822	0.913	1.19023e-109	V1C	MEF2A
1.32709e-113	2.63412	0.213	0.108	4.36293e-109	V1C	GLDN
1.88119e-112	0.611309	0.681	0.761	6.18459e-108	V1C	RAP1GDS1
1.89984e-112	0.813193	0.613	0.661	6.24591e-108	V1C	CDC14B
1.18726e-111	0.577752	0.533	0.658	3.90323e-107	V1C	ATP1B3
2.23083e-111	0.608394	0.823	0.891	7.33409e-107	V1C	SSBP2
5.06075e-111	0.520059	0.557	0.68	1.66377e-106	V1C	HSP90AA1
1.23468e-110	0.539969	0.64	0.759	4.05915e-106	V1C	SPAG16
9.09599e-110	1.81912	0.379	0.284	2.99040e-105	V1C	MT-ND4
3.72447e-109	1.39855	0.332	0.315	1.22446e-104	V1C	LHFPL3
4.58931e-109	0.552786	0.626	0.723	1.50878e-104	V1C	ABCA10
4.72881e-109	0.823532	0.958	0.973	1.55464e-104	V1C	HFM1
1.22672e-108	0.992307	0.314	0.362	4.03297e-104	V1C	LIFR
5.16332e-108	0.793366	0.45	0.515	1.69749e-103	V1C	CTNND1
5.84952e-108	0.501476	0.558	0.685	1.92309e-103	V1C	RSRC1
1.14083e-107	0.553779	0.56	0.681	3.75058e-103	V1C	C16orf45
1.60747e-107	1.51996	0.288	0.248	5.28471e-103	V1C	CCNG2
2.14480e-107	2.20048	0.279	0.152	7.05126e-103	V1C	TBL1X
3.72612e-107	0.561301	0.995	0.993	1.22500e-102	V1C	MAGI2
4.04875e-107	0.778343	0.413	0.49	1.33107e-102	V1C	MIR181A1HG
5.05460e-107	0.505268	0.368	0.528	1.66175e-102	V1C	ELAVL3
7.33145e-107	0.772235	0.439	0.529	2.41029e-102	V1C	FNDC3B
1.18082e-106	1.15187	0.4	0.39	3.88205e-102	V1C	B3GLCT
1.57880e-106	1.52159	0.339	0.266	5.19047e-102	V1C	TSHZ3
4.93985e-106	1.37179	0.385	0.326	1.62403e-101	V1C	JAM2
5.75345e-106	0.766536	0.442	0.53	1.89151e-101	V1C	RNLS
7.77402e-106	1.29524	0.364	0.314	2.55579e-101	V1C	CPNE9
1.65154e-105	0.844234	0.422	0.471	5.42961e-101	V1C	AKAP7
2.37121e-105	0.518405	0.461	0.553	7.79558e-101	V1C	MAP1A
3.31876e-105	0.582886	0.431	0.546	1.09108e-100	V1C	DIP2A
1.96067e-104	0.706992	0.508	0.591	6.44591e-100	V1C	ST6GAL2
2.13331e-104	0.646029	0.484	0.562	7.01348e-100	V1C	STAMBPL1
4.08275e-104	2.08524	0.26	0.179	1.34225e-99	V1C	MT-CO2
6.07683e-104	0.549183	0.973	0.981	1.99782e-99	V1C	PPP2R2B
8.00505e-104	0.842387	0.776	0.782	2.63174e-99	V1C	SPOCK1
2.91499e-103	0.91767	0.356	0.386	9.58332e-99	V1C	MTHFD2L
3.68787e-103	1.02157	0.41	0.408	1.21242e-98	V1C	DIXDC1
6.09358e-103	0.685823	0.445	0.521	2.00333e-98	V1C	HACD4
1.54641e-102	0.768986	0.316	0.414	5.08397e-98	V1C	UPF3B
1.99307e-102	1.85797	0.281	0.189	6.55240e-98	V1C	ST8SIA4
2.11471e-102	1.20014	0.279	0.309	6.95233e-98	V1C	AL139383.1
2.68091e-102	0.558602	0.507	0.621	8.81376e-98	V1C	FAM214A
3.04563e-102	0.914758	0.352	0.385	1.00128e-97	V1C	CDS1
1.07837e-101	0.539226	0.412	0.522	3.54525e-97	V1C	NR1D2
2.90389e-100	0.611407	0.552	0.643	9.54684e-96	V1C	EPS15
2.92332e-100	0.511246	0.793	0.879	9.61072e-96	V1C	STAG1
3.24655e-100	0.826748	0.347	0.41	1.06733e-95	V1C	DPY19L3
6.85580e-100	0.611891	0.393	0.485	2.25391e-95	V1C	SLC6A17
7.56927e-100	0.58847	0.468	0.568	2.48847e-95	V1C	NAA16
2.35484e-99	1.09122	0.681	0.653	7.74179e-95	V1C	SGCZ
2.52799e-99	0.617076	0.531	0.617	8.31103e-95	V1C	UNC13B
3.03209e-99	0.946087	0.524	0.518	9.96829e-95	V1C	ZBTB7C
3.84074e-99	0.542338	0.328	0.454	1.26268e-94	V1C	MB21D2
4.28557e-99	1.58736	0.254	0.198	1.40892e-94	V1C	ARHGEF26
6.43128e-99	0.553087	0.431	0.53	2.11435e-94	V1C	ITPK1
2.84568e-98	0.56034	0.485	0.572	9.35547e-94	V1C	TTC39B
4.40969e-98	0.540232	0.459	0.566	1.44973e-93	V1C	ANAPC4
4.68974e-98	0.546685	0.531	0.626	1.54180e-93	V1C	CYFIP1
1.11046e-97	0.509601	0.49	0.621	3.65074e-93	V1C	RNF157
1.30217e-97	2.43927	0.223	0.107	4.28103e-93	V1C	GRM4
5.72250e-97	1.31534	0.342	0.275	1.88133e-92	V1C	CHGA
7.63908e-97	0.758202	0.995	0.999	2.51142e-92	V1C	FP671120.1
8.06450e-97	0.775715	0.335	0.409	2.65128e-92	V1C	AL390957.1
9.03287e-97	1.2477	0.221	0.247	2.96965e-92	V1C	PAPSS2
1.41968e-96	0.699613	0.26	0.355	4.66733e-92	V1C	DNAJA1
2.33282e-96	0.825983	0.333	0.419	7.66937e-92	V1C	PTPRM
4.73909e-96	0.608214	0.383	0.485	1.55802e-91	V1C	ZNF33A
7.17557e-96	0.988621	0.781	0.767	2.35904e-91	V1C	PTPRT
7.59027e-96	1.3649	0.695	0.505	2.49538e-91	V1C	NTNG1
9.32807e-96	0.615509	0.8	0.861	3.06670e-91	V1C	ZMAT4
1.49399e-95	1.56493	0.281	0.254	4.91165e-91	V1C	ADARB2
1.92495e-95	0.616795	0.428	0.528	6.32846e-91	V1C	EXTL3
8.67119e-95	0.538481	0.432	0.554	2.85074e-90	V1C	UBL3
2.83218e-94	1.17123	0.342	0.313	9.31106e-90	V1C	EXTL2
3.43747e-94	1.10779	0.37	0.348	1.13010e-89	V1C	MSRB3
1.39498e-93	1.66546	0.316	0.249	4.58613e-89	V1C	MYO1E
1.41526e-93	1.41925	0.324	0.267	4.65282e-89	V1C	AC025809.1
1.43545e-93	0.951198	0.749	0.713	4.71919e-89	V1C	SLC44A5
1.50241e-93	1.25631	0.289	0.28	4.93933e-89	V1C	CHGB
1.94284e-93	0.53644	0.409	0.518	6.38729e-89	V1C	UXS1
2.24616e-93	0.766438	0.543	0.566	7.38446e-89	V1C	OSBPL10
4.46176e-93	1.64572	0.365	0.266	1.46685e-88	V1C	UST
4.63919e-93	0.82047	0.566	0.599	1.52518e-88	V1C	GPR137C
2.43781e-92	0.526622	0.396	0.518	8.01454e-88	V1C	FANCC
1.31511e-91	0.739724	0.336	0.416	4.32354e-87	V1C	AC114316.2
2.39324e-91	0.98499	0.443	0.444	7.86800e-87	V1C	CMYA5
2.84421e-91	0.847574	0.248	0.326	9.35062e-87	V1C	PXDNL
2.96871e-91	2.0123	0.278	0.168	9.75992e-87	V1C	CLMP
3.52799e-91	0.538391	0.57	0.679	1.15986e-86	V1C	UBA6-AS1
5.11378e-91	0.621465	0.438	0.52	1.68121e-86	V1C	JCAD
6.62882e-91	0.587931	0.365	0.456	2.17929e-86	V1C	GPLD1
1.01224e-90	0.553073	0.936	0.964	3.32785e-86	V1C	MEF2C
3.78436e-90	1.37045	0.319	0.282	1.24414e-85	V1C	ATP8B1
3.98612e-90	0.831832	0.426	0.462	1.31048e-85	V1C	CAST
6.40522e-90	0.613013	0.456	0.566	2.10578e-85	V1C	PITPNC1
1.03023e-89	1.95009	0.333	0.203	3.38699e-85	V1C	AC246817.1
2.14790e-89	0.539501	0.468	0.568	7.06144e-85	V1C	NFIC
2.96849e-89	1.30383	0.29	0.274	9.75922e-85	V1C	BID
3.23956e-89	0.603244	0.348	0.44	1.06504e-84	V1C	MXI1
6.70203e-89	0.606362	0.426	0.52	2.20336e-84	V1C	PDE7A
6.97154e-89	0.638767	0.342	0.424	2.29196e-84	V1C	MUM1
2.41326e-88	2.12309	0.171	0.128	7.93385e-84	V1C	GFRA1
2.44560e-88	0.528211	0.367	0.453	8.04017e-84	V1C	SLC25A37
2.92872e-88	0.772668	0.355	0.391	9.62845e-84	V1C	DUBR
8.31004e-88	0.622352	0.42	0.514	2.73201e-83	V1C	CCDC146
2.63537e-87	0.779039	0.263	0.332	8.66405e-83	V1C	MYO19
3.03399e-87	0.636204	0.651	0.745	9.97456e-83	V1C	PRR16
1.44815e-86	0.637839	0.386	0.473	4.76095e-82	V1C	PER3
2.71344e-86	0.566318	0.272	0.368	8.92071e-82	V1C	WASF3
4.01270e-86	0.531735	0.368	0.455	1.31921e-81	V1C	ACSL6
6.63720e-86	0.544146	0.335	0.442	2.18204e-81	V1C	TBC1D12
9.32838e-86	0.771903	0.287	0.37	3.06680e-81	V1C	NRG4
1.35284e-85	0.59735	0.278	0.378	4.44759e-81	V1C	RNF168
1.37328e-85	0.734009	0.335	0.403	4.51480e-81	V1C	ABCD2
2.41991e-85	2.72609	0.156	0.082	7.95571e-81	V1C	ROR1
2.69777e-85	2.32766	0.235	0.115	8.86918e-81	V1C	RADIL
8.91992e-85	0.536446	0.927	0.957	2.93251e-80	V1C	FRMD5
1.15622e-84	0.536816	0.247	0.355	3.80120e-80	V1C	PRRT2
1.30970e-84	0.569336	0.387	0.512	4.30576e-80	V1C	LINC01681
2.09772e-84	0.611615	0.376	0.471	6.89646e-80	V1C	MAMLD1
3.37839e-84	0.501707	0.252	0.361	1.11068e-79	V1C	SLC25A13
5.85403e-84	0.505623	0.289	0.41	1.92457e-79	V1C	SLC20A1
9.20861e-84	0.611284	0.402	0.484	3.02742e-79	V1C	SLC30A3
2.02812e-83	0.633952	0.343	0.418	6.66766e-79	V1C	PPARD
2.20587e-83	0.593178	0.459	0.524	7.25200e-79	V1C	ANTXR1
5.32836e-83	1.18417	0.386	0.342	1.75175e-78	V1C	TMEM72-AS1
6.43171e-83	0.715787	0.655	0.728	2.11449e-78	V1C	TRHDE
8.33684e-83	0.603919	0.919	0.931	2.74082e-78	V1C	PDE3A
3.18309e-82	1.15824	0.291	0.289	1.04647e-77	V1C	AC004053.1
4.54842e-82	1.72341	0.271	0.196	1.49534e-77	V1C	MT-ND1
8.70000e-82	0.607489	0.449	0.551	2.86021e-77	V1C	NYAP2
1.04258e-81	1.93257	0.236	0.164	3.42758e-77	V1C	MT-CYB
1.11121e-81	0.53369	0.998	1	3.65321e-77	V1C	FP236383.1
1.44520e-81	0.512222	0.302	0.398	4.75125e-77	V1C	PLXND1
2.22230e-81	1.07762	0.195	0.239	7.30603e-77	V1C	AL022068.1
4.51260e-81	1.71016	0.426	0.27	1.48356e-76	V1C	FOXP2
1.33009e-80	1.08234	0.328	0.321	4.37279e-76	V1C	NBPF14
2.34930e-80	0.645541	0.421	0.511	7.72357e-76	V1C	SHISA6
2.50170e-80	0.898178	0.304	0.304	8.22457e-76	V1C	SPOCK2
2.60253e-80	0.634866	0.439	0.504	8.55608e-76	V1C	AFF1
2.66044e-80	0.677352	0.351	0.414	8.74645e-76	V1C	CBLB
4.44376e-80	2.13339	0.31	0.203	1.46093e-75	V1C	AC008415.1
6.71294e-79	0.59019	1	0.996	2.20695e-74	V1C	PTPRD
8.34623e-79	0.552856	0.298	0.399	2.74391e-74	V1C	AC124854.1
9.80194e-79	0.583199	0.326	0.412	3.22249e-74	V1C	SEZ6L2
4.48476e-78	0.866886	0.382	0.416	1.47441e-73	V1C	CXXC4-AS1
9.65775e-78	0.512209	0.343	0.436	3.17508e-73	V1C	SMPD3
1.18674e-77	0.637708	0.317	0.392	3.90152e-73	V1C	SLC7A8
2.14848e-77	0.589825	0.317	0.383	7.06334e-73	V1C	PEBP1
2.53104e-77	0.602669	0.421	0.515	8.32104e-73	V1C	TMEM132C
3.27922e-77	0.631762	0.749	0.799	1.07808e-72	V1C	FP236383.3
3.80115e-77	0.595317	0.337	0.413	1.24967e-72	V1C	USP13
1.39988e-76	0.81444	0.234	0.279	4.60223e-72	V1C	PLBD2
1.90559e-76	0.856779	0.324	0.34	6.26483e-72	V1C	UPP1
1.18813e-75	2.30007	0.247	0.117	3.90610e-71	V1C	GNG12-AS1
1.38166e-75	1.55292	0.211	0.172	4.54234e-71	V1C	PLD1
3.04959e-75	3.83891	0.135	0.03	1.00258e-70	V1C	CACNG5
7.13315e-75	0.829076	0.493	0.5	2.34509e-70	V1C	FCHSD2
9.43933e-75	1.88228	0.141	0.124	3.10327e-70	V1C	SLC24A3
1.81243e-74	0.828727	0.236	0.268	5.95854e-70	V1C	JDP2
4.06445e-74	0.553729	0.288	0.383	1.33623e-69	V1C	CRADD
4.76317e-74	0.569208	0.896	0.912	1.56594e-69	V1C	MAST4
3.03023e-73	0.643019	0.248	0.312	9.96218e-69	V1C	ATP10D
3.51537e-73	0.693308	0.275	0.338	1.15571e-68	V1C	LYPLA1
4.12622e-73	0.965569	0.449	0.462	1.35654e-68	V1C	LINC02296
4.97535e-73	0.590359	0.352	0.433	1.63569e-68	V1C	USP53
7.51805e-73	2.16825	0.228	0.133	2.47163e-68	V1C	NEAT1
1.97884e-72	0.696547	0.24	0.304	6.50564e-68	V1C	RYR1
4.09172e-72	0.538701	0.998	1	1.34519e-67	V1C	FP236383.2
9.35267e-72	0.505252	0.273	0.358	3.07478e-67	V1C	TBR1
9.46323e-72	2.01319	0.221	0.117	3.11113e-67	V1C	GPR161
2.63273e-71	0.91225	0.245	0.275	8.65535e-67	V1C	RHOXF1-AS1
7.52887e-71	0.584011	0.401	0.466	2.47519e-66	V1C	MBP
1.75703e-70	0.655568	0.157	0.254	5.77642e-66	V1C	HPSE2
3.05761e-70	1.02358	0.412	0.35	1.00522e-65	V1C	EEPD1
3.16405e-70	0.61697	0.285	0.356	1.04021e-65	V1C	MFAP3L
5.88968e-70	0.504446	0.228	0.319	1.93629e-65	V1C	POGLUT1
1.05599e-69	1.65996	0.227	0.154	3.47166e-65	V1C	MERTK
1.10180e-69	1.24166	0.208	0.208	3.62229e-65	V1C	AC097478.1
1.37401e-69	1.17138	0.233	0.221	4.51718e-65	V1C	RASSF3
4.04335e-69	0.653486	0.235	0.297	1.32929e-64	V1C	SNCB
5.44420e-69	0.707968	0.313	0.364	1.78983e-64	V1C	WDR11-AS1
1.46958e-68	0.833579	0.336	0.365	4.83141e-64	V1C	AC005537.1
1.97196e-68	0.943436	0.235	0.261	6.48301e-64	V1C	GLDC
2.33494e-68	0.57345	0.256	0.327	7.67636e-64	V1C	SMIM14
5.85238e-68	0.925231	0.168	0.205	1.92403e-63	V1C	CATSPERB
7.93931e-68	1.8272	0.244	0.148	2.61013e-63	V1C	SCN1B
3.69895e-67	0.768721	0.351	0.38	1.21607e-62	V1C	TRIM54
3.84812e-67	0.839323	0.363	0.362	1.26511e-62	V1C	KIAA1958
1.22364e-66	1.35911	0.234	0.204	4.02285e-62	V1C	KIAA1211
1.23282e-66	0.603909	0.373	0.424	4.05302e-62	V1C	WSCD2
1.59553e-66	1.00849	0.215	0.25	5.24547e-62	V1C	USH2A
2.86208e-66	0.855124	0.24	0.271	9.40937e-62	V1C	LPIN2
4.42770e-66	0.91559	0.301	0.307	1.45565e-61	V1C	NBPF26
4.48301e-66	0.693831	0.249	0.303	1.47383e-61	V1C	CNTLN
7.11985e-66	0.540139	0.192	0.273	2.34072e-61	V1C	MSMO1
9.29808e-66	1.15843	0.135	0.161	3.05684e-61	V1C	PCBP3
1.21826e-65	1.51124	0.394	0.25	4.00517e-61	V1C	ADCY8
1.45097e-65	0.570399	0.244	0.338	4.77019e-61	V1C	AC104123.1
1.95680e-65	0.597458	0.152	0.237	6.43317e-61	V1C	PIGX
3.83069e-65	2.30818	0.191	0.088	1.25938e-60	V1C	WHRN
6.80306e-65	0.567466	0.167	0.242	2.23657e-60	V1C	PALM2
1.14017e-64	0.700601	0.246	0.293	3.74841e-60	V1C	ZADH2
1.67609e-64	0.596138	0.809	0.844	5.51031e-60	V1C	FP671120.3
2.42366e-64	1.12581	0.148	0.172	7.96801e-60	V1C	AC022387.1
2.42500e-64	0.612566	0.309	0.362	7.97242e-60	V1C	GSAP
5.25731e-64	0.535261	0.291	0.366	1.72839e-59	V1C	ZNF33B
7.05387e-64	1.59933	0.211	0.179	2.31903e-59	V1C	MTRNR2L8
8.75590e-64	0.523187	0.247	0.32	2.87859e-59	V1C	PPIA
9.54798e-64	1.55167	0.149	0.128	3.13899e-59	V1C	MARCH3
1.08140e-63	0.88947	0.233	0.258	3.55521e-59	V1C	DNAJC5G
1.43046e-63	0.504016	0.711	0.809	4.70279e-59	V1C	UNC13C
2.74340e-63	0.819034	0.208	0.243	9.01919e-59	V1C	SLC5A4-AS1
3.04136e-63	0.785125	0.265	0.313	9.99877e-59	V1C	ZNF124
4.72225e-63	0.54425	0.276	0.344	1.55249e-58	V1C	NXPE3
1.07645e-62	0.506572	0.228	0.317	3.53895e-58	V1C	SFXN4
4.78782e-62	0.895725	0.261	0.275	1.57404e-57	V1C	MCF2
7.89227e-62	0.515169	0.216	0.293	2.59466e-57	V1C	RTKN2
1.00720e-61	1.67963	0.232	0.148	3.31127e-57	V1C	SPAG6
1.03675e-61	2.75632	0.09	0.056	3.40844e-57	V1C	STAC
1.37626e-61	0.817554	0.299	0.308	4.52461e-57	V1C	CPLX1
1.58205e-61	0.681428	0.216	0.285	5.20116e-57	V1C	ZNF521
3.42808e-61	0.569939	0.299	0.333	1.12702e-56	V1C	NEFM
3.43781e-61	0.577391	0.263	0.331	1.13021e-56	V1C	ARHGEF10L
4.78883e-61	1.43992	0.245	0.191	1.57437e-56	V1C	SGCG
7.42871e-61	2.75525	0.119	0.044	2.44226e-56	V1C	HSPA1A
9.41166e-61	1.25714	0.216	0.207	3.09418e-56	V1C	ABTB2
1.85614e-60	1.25538	0.194	0.169	6.10225e-56	V1C	BMP8A
2.26168e-60	0.682508	0.611	0.611	7.43551e-56	V1C	KLF12
2.56980e-60	0.63393	0.422	0.47	8.44847e-56	V1C	STARD13
3.42146e-60	0.894171	0.162	0.201	1.12484e-55	V1C	CRY1
9.50343e-60	0.93478	0.284	0.283	3.12435e-55	V1C	SETD7
9.96817e-60	0.802885	0.284	0.304	3.27713e-55	V1C	FRMD3
2.21500e-59	0.693815	0.706	0.669	7.28203e-55	V1C	SEMA6D
4.47771e-59	0.559062	0.265	0.33	1.47209e-54	V1C	CENPJ
5.05255e-59	0.700786	0.217	0.281	1.66108e-54	V1C	AC092683.2
6.38563e-59	0.515777	0.223	0.296	2.09934e-54	V1C	BCAT1
7.68162e-59	0.66291	0.209	0.262	2.52541e-54	V1C	PANK1
1.06932e-58	0.963074	0.233	0.235	3.51551e-54	V1C	MRAP2
3.87332e-58	0.788504	0.202	0.227	1.27339e-53	V1C	PRDM8
2.25754e-57	0.59479	0.37	0.424	7.42188e-53	V1C	PDIA5
3.31655e-57	0.733641	0.235	0.271	1.09035e-52	V1C	GALNT8
1.07348e-56	0.544903	0.331	0.39	3.52917e-52	V1C	AC116366.3
1.34733e-56	0.701214	0.21	0.257	4.42947e-52	V1C	AC068446.2
6.54190e-56	0.601848	0.287	0.333	2.15072e-51	V1C	DECR1
6.78778e-56	0.601496	0.218	0.271	2.23155e-51	V1C	THEM4
8.08565e-56	0.685458	0.181	0.244	2.65824e-51	V1C	ANP32A
9.89032e-56	0.512586	0.229	0.302	3.25154e-51	V1C	ZNF487
3.74392e-55	0.629982	0.243	0.297	1.23085e-50	V1C	PALLD
4.10357e-55	0.5188	0.158	0.236	1.34909e-50	V1C	TCHP
5.30370e-55	0.51646	0.186	0.261	1.74364e-50	V1C	RBL1
1.05108e-54	0.602752	0.217	0.276	3.45554e-50	V1C	ZFAND6
2.07659e-54	0.533367	0.185	0.265	6.82700e-50	V1C	MGLL
2.28135e-54	0.739907	0.156	0.2	7.50017e-50	V1C	ACSS3
4.51325e-54	1.73408	0.203	0.12	1.48378e-49	V1C	RASSF4
8.83482e-54	0.578941	0.188	0.246	2.90454e-49	V1C	USP6NL
1.02686e-53	1.21819	0.189	0.167	3.37591e-49	V1C	PMEPA1
1.39539e-53	0.707245	0.323	0.342	4.58747e-49	V1C	CCND3
2.22577e-53	0.524992	0.436	0.504	7.31743e-49	V1C	LINC01725
2.33343e-53	1.56486	0.222	0.163	7.67138e-49	V1C	CLMN
2.61901e-53	0.605004	0.242	0.289	8.61026e-49	V1C	MALRD1
3.57752e-53	1.00305	0.156	0.172	1.17615e-48	V1C	NR4A1
5.93470e-53	0.697789	0.264	0.287	1.95109e-48	V1C	IL6ST
5.94885e-53	0.534547	0.157	0.223	1.95574e-48	V1C	AP001831.1
1.03920e-52	0.619559	0.136	0.212	3.41648e-48	V1C	ZNF250
1.36995e-52	0.686093	0.15	0.205	4.50383e-48	V1C	IDI1
2.08144e-52	0.724937	0.19	0.229	6.84295e-48	V1C	TMEM184C
2.10960e-52	2.05407	0.148	0.09	6.93551e-48	V1C	CXCL13
2.11406e-52	1.6675	0.218	0.129	6.95020e-48	V1C	HS3ST1
2.58759e-52	0.863256	0.166	0.207	8.50695e-48	V1C	NTN1
3.00847e-52	0.610457	0.173	0.219	9.89064e-48	V1C	UBC
4.21106e-52	1.1241	0.211	0.191	1.38443e-47	V1C	MGST2
4.36737e-52	0.589632	0.184	0.253	1.43582e-47	V1C	TSPAN7
6.27114e-52	0.647261	0.262	0.306	2.06170e-47	V1C	SH3RF2
7.03108e-52	1.67873	0.167	0.124	2.31154e-47	V1C	MT-ND4L
8.37963e-52	2.17648	0.149	0.068	2.75489e-47	V1C	GRAMD2B
9.88289e-52	0.788876	0.236	0.28	3.24910e-47	V1C	LINC00299
2.68777e-51	0.714991	0.24	0.286	8.83632e-47	V1C	PLEKHG1
3.09385e-51	0.675849	0.179	0.219	1.01713e-46	V1C	TCEAL2
1.54327e-50	1.23032	0.17	0.167	5.07367e-46	V1C	STK33
2.50274e-50	0.622096	0.183	0.229	8.22800e-46	V1C	NPC1
3.45903e-50	1.72548	0.137	0.093	1.13719e-45	V1C	RHOBTB3
8.60181e-50	0.654205	0.209	0.249	2.82793e-45	V1C	VWDE
8.68250e-50	0.854337	0.168	0.195	2.85446e-45	V1C	FAM178B
1.03693e-49	0.538014	0.151	0.21	3.40902e-45	V1C	CCNB1IP1
1.30329e-49	1.72776	0.4	0.322	4.28471e-45	V1C	AC109466.1
1.41545e-49	0.883036	0.181	0.215	4.65344e-45	V1C	CYP20A1
1.77514e-49	1.24491	0.252	0.209	5.83596e-45	V1C	CABLES1
2.06747e-49	0.505302	0.123	0.192	6.79702e-45	V1C	ZNF732
2.68894e-49	0.574206	0.166	0.226	8.84016e-45	V1C	DCLRE1C
3.73466e-49	0.704779	0.156	0.204	1.22781e-44	V1C	AC008050.1
1.12985e-48	1.55084	0.237	0.162	3.71450e-44	V1C	GOLIM4
1.36127e-48	0.709484	0.329	0.344	4.47532e-44	V1C	CTBP2
1.38870e-48	0.507757	0.134	0.19	4.56548e-44	V1C	CYCS
1.69707e-48	0.766567	0.121	0.16	5.57928e-44	V1C	RAI2
2.71502e-48	1.00303	0.17	0.18	8.92591e-44	V1C	SLC8B1
3.18706e-48	0.89867	0.15	0.172	1.04778e-43	V1C	PFKFB2
4.20924e-48	0.526028	0.187	0.239	1.38383e-43	V1C	SPTSSB
4.60682e-48	0.504917	0.105	0.167	1.51454e-43	V1C	BECN1
5.90157e-48	0.547549	0.245	0.291	1.94020e-43	V1C	RCL1
7.85218e-48	0.681994	0.17	0.214	2.58148e-43	V1C	SAMD12-AS1
8.53551e-48	0.561073	0.184	0.236	2.80614e-43	V1C	NNT-AS1
8.78669e-48	1.08829	0.177	0.176	2.88871e-43	V1C	AC009975.1
8.83285e-48	0.537226	0.112	0.177	2.90389e-43	V1C	KCNQ1
1.01839e-47	0.538811	0.097	0.157	3.34806e-43	V1C	LEO1
1.09213e-47	0.618951	0.207	0.26	3.59049e-43	V1C	PSMA1
3.52786e-47	0.917461	0.156	0.188	1.15982e-42	V1C	ABCA7
3.81506e-47	0.873946	0.1	0.134	1.25424e-42	V1C	MAGT1
3.85984e-47	0.653565	0.174	0.219	1.26896e-42	V1C	PPL
4.67694e-47	1.45234	0.322	0.207	1.53759e-42	V1C	COBLL1
5.20556e-47	0.823962	0.182	0.205	1.71138e-42	V1C	SEMA6A
6.05008e-47	0.539962	0.077	0.139	1.98903e-42	V1C	EBF3
6.32997e-47	0.772749	0.332	0.357	2.08104e-42	V1C	IL1RAP
6.60211e-47	0.772713	0.186	0.222	2.17051e-42	V1C	AC012414.5
9.08650e-47	0.503978	0.12	0.18	2.98728e-42	V1C	STIP1
9.10566e-47	0.700633	0.203	0.232	2.99358e-42	V1C	DGKD
1.36467e-46	0.72891	0.233	0.264	4.48650e-42	V1C	ZNF462
1.77579e-46	0.70366	0.139	0.181	5.83809e-42	V1C	FAXDC2
1.87607e-46	0.93652	0.156	0.167	6.16778e-42	V1C	SLC39A8
2.61155e-46	0.593286	0.158	0.207	8.58574e-42	V1C	TAF12
2.76332e-46	0.593276	0.88	0.931	9.08468e-42	V1C	SNTG1
1.14623e-45	0.783528	0.161	0.197	3.76835e-41	V1C	TGFBR3
1.20745e-45	0.613859	0.171	0.212	3.96960e-41	V1C	ALDH7A1
1.25291e-45	0.552293	0.087	0.146	4.11908e-41	V1C	Z96074.1
1.47240e-45	2.43389	0.093	0.045	4.84066e-41	V1C	RAB3B
1.53433e-45	0.52922	0.162	0.214	5.04428e-41	V1C	RCC2
1.54928e-45	0.934645	0.177	0.182	5.09342e-41	V1C	LYSMD4
2.00300e-45	0.821459	0.176	0.198	6.58506e-41	V1C	PARVA
2.04744e-45	0.80747	0.156	0.185	6.73117e-41	V1C	LINC01572
2.46583e-45	0.507677	0.148	0.219	8.10666e-41	V1C	AC078785.1
3.89311e-45	1.60547	0.111	0.099	1.27990e-40	V1C	RUNX2
5.03499e-45	1.25506	0.212	0.166	1.65530e-40	V1C	NOTCH2
6.47623e-45	0.533576	0.098	0.161	2.12913e-40	V1C	AC006299.1
7.24496e-45	1.62678	0.122	0.098	2.38185e-40	V1C	PTK7
8.58016e-45	1.75609	0.114	0.085	2.82081e-40	V1C	LINC01482
1.05893e-44	0.640908	0.091	0.149	3.48135e-40	V1C	XACT
1.42757e-44	2.83298	0.117	0.037	4.69327e-40	V1C	WLS
2.09548e-44	1.4916	0.145	0.113	6.88909e-40	V1C	GRID2IP
2.30216e-44	0.715821	0.207	0.236	7.56859e-40	V1C	ABCG1
2.67252e-44	0.575888	0.107	0.157	8.78618e-40	V1C	FKBP9
4.09858e-44	0.516302	0.233	0.281	1.34745e-39	V1C	UBE2QL1
6.14814e-44	0.931774	0.116	0.133	2.02126e-39	V1C	ATP1A3
7.11102e-44	0.948421	0.17	0.176	2.33782e-39	V1C	MMS22L
7.87802e-44	0.623692	0.124	0.191	2.58998e-39	V1C	SKA2
8.90147e-44	0.910381	0.153	0.17	2.92645e-39	V1C	MID1
1.16173e-43	0.705737	0.122	0.159	3.81932e-39	V1C	TC2N
2.33919e-43	0.832334	0.161	0.189	7.69033e-39	V1C	MCC
2.37563e-43	0.561964	0.186	0.243	7.81011e-39	V1C	CEP72
4.67817e-43	2.55525	0.103	0.042	1.53800e-38	V1C	GPRIN3
4.97012e-43	0.734567	0.208	0.228	1.63398e-38	V1C	LNX2
5.59345e-43	0.686401	0.182	0.213	1.83890e-38	V1C	DEK
6.42442e-43	0.529647	0.196	0.256	2.11209e-38	V1C	BACE2
7.79546e-43	0.646152	0.176	0.211	2.56283e-38	V1C	SLC19A2
8.53465e-43	0.632897	0.153	0.198	2.80585e-38	V1C	BCAR3
1.49534e-42	0.662878	0.098	0.142	4.91609e-38	V1C	FABP3
1.87922e-42	0.566423	0.144	0.207	6.17812e-38	V1C	PAX8
1.97733e-42	0.794649	0.129	0.151	6.50068e-38	V1C	LINC00473
3.70058e-42	0.709207	0.203	0.24	1.21660e-37	V1C	GPAT3
6.33468e-42	0.706946	0.081	0.127	2.08259e-37	V1C	NXPE1
6.58929e-42	0.73244	0.189	0.214	2.16629e-37	V1C	ADGRA3
1.21455e-41	0.802683	0.194	0.2	3.99296e-37	V1C	BEAN1
1.34878e-41	0.597775	0.243	0.286	4.43424e-37	V1C	PRIMPOL
1.46944e-41	1.33451	0.099	0.099	4.83093e-37	V1C	CXXC4
1.51756e-41	2.61719	0.073	0.041	4.98912e-37	V1C	MT-ND3
1.72743e-41	0.575576	0.109	0.147	5.67911e-37	V1C	SMNDC1
3.52795e-41	0.683552	0.099	0.146	1.15985e-36	V1C	ZSWIM4
4.08594e-41	1.37669	0.138	0.114	1.34329e-36	V1C	ATP11C
4.29532e-41	1.34304	0.126	0.113	1.41213e-36	V1C	INSL6
7.20238e-41	0.505304	0.121	0.18	2.36785e-36	V1C	WIPI1
7.22382e-41	1.19167	0.178	0.156	2.37490e-36	V1C	MTUS1
1.10071e-40	1.06231	0.144	0.148	3.61869e-36	V1C	ENPEP
1.20709e-40	0.933039	0.121	0.147	3.96845e-36	V1C	ACAT2
2.44947e-40	0.876262	0.11	0.127	8.05289e-36	V1C	PHYH
2.80325e-40	1.51679	0.098	0.083	9.21598e-36	V1C	AP002991.1
3.67772e-40	1.68094	0.142	0.088	1.20909e-35	V1C	RORB-AS1
3.87325e-40	0.715927	0.134	0.165	1.27337e-35	V1C	ZNF621
1.01789e-39	0.67234	0.103	0.151	3.34642e-35	V1C	CELA2B
1.27291e-39	0.666514	0.125	0.163	4.18482e-35	V1C	MARCKS
1.55975e-39	0.568814	0.105	0.16	5.12785e-35	V1C	AC009501.1
1.71339e-39	2.5001	0.089	0.038	5.63294e-35	V1C	HSPA1B
1.90505e-39	1.01423	0.237	0.198	6.26305e-35	V1C	CCDC50
2.41236e-39	1.0121	0.087	0.113	7.93086e-35	V1C	MXD4
4.44762e-39	0.602619	0.117	0.17	1.46220e-34	V1C	AC108047.1
6.80313e-39	0.628326	0.167	0.2	2.23660e-34	V1C	SLC18B1
8.36776e-39	0.510951	0.144	0.185	2.75098e-34	V1C	GSTK1
8.57641e-39	1.26341	0.094	0.099	2.81958e-34	V1C	PPFIBP2
1.11467e-38	1.28177	0.08	0.086	3.66458e-34	V1C	CALCB
1.34310e-38	1.26024	0.189	0.132	4.41556e-34	V1C	USP3
1.38019e-38	0.523396	0.197	0.239	4.53752e-34	V1C	MSH4
1.76099e-38	0.572093	0.123	0.166	5.78941e-34	V1C	TMED3
1.77178e-38	0.793731	0.125	0.156	5.82489e-34	V1C	YPEL3
2.44330e-38	0.615447	0.204	0.236	8.03260e-34	V1C	AC007785.1
5.40130e-38	0.73247	0.158	0.177	1.77573e-33	V1C	PRPS2
6.18949e-38	0.633936	0.179	0.201	2.03486e-33	V1C	RALB
6.19622e-38	1.90484	0.109	0.067	2.03707e-33	V1C	PLCXD2
1.16400e-37	2.97912	0.08	0.027	3.82676e-33	V1C	AL133346.1
2.06396e-37	0.603345	0.099	0.136	6.78549e-33	V1C	RSL24D1
2.56604e-37	0.665634	0.15	0.173	8.43611e-33	V1C	NFATC2IP
4.50913e-37	0.565476	0.141	0.185	1.48242e-32	V1C	ATP5PF
4.71686e-37	0.587844	0.103	0.14	1.55072e-32	V1C	CEND1
4.74891e-37	0.566518	0.138	0.176	1.56125e-32	V1C	UNKL
7.31016e-37	0.817075	0.088	0.119	2.40329e-32	V1C	Z93403.1
8.73176e-37	0.630925	0.144	0.178	2.87065e-32	V1C	AP1S2
1.08612e-36	0.587379	0.144	0.168	3.57071e-32	V1C	SCN2B
1.09596e-36	0.540563	0.118	0.156	3.60307e-32	V1C	MAP4K2
1.61066e-36	0.515686	0.109	0.165	5.29521e-32	V1C	CNIH4
2.88076e-36	0.593642	0.088	0.134	9.47080e-32	V1C	KCNS3
2.89315e-36	2.4485	0.09	0.039	9.51151e-32	V1C	RET
3.58215e-36	0.577301	0.19	0.217	1.17767e-31	V1C	BACH1
3.63599e-36	1.18517	0.128	0.114	1.19537e-31	V1C	LRRC1
6.89142e-36	1.03107	0.178	0.142	2.26562e-31	V1C	PCSK1
7.31227e-36	1.43875	0.127	0.102	2.40398e-31	V1C	PLK5
9.02401e-36	0.930686	0.37	0.332	2.96673e-31	V1C	TOX
1.04118e-35	0.561891	0.122	0.165	3.42297e-31	V1C	MYL6
1.13392e-35	0.851627	0.112	0.143	3.72786e-31	V1C	DOK7
1.42200e-35	0.876214	0.113	0.134	4.67497e-31	V1C	SHMT1
1.60499e-35	0.509382	0.173	0.219	5.27655e-31	V1C	SLC3A2
1.88415e-35	0.533533	0.095	0.142	6.19432e-31	V1C	KIF20B
4.86933e-35	0.979764	0.129	0.137	1.60084e-30	V1C	RPGR
7.98483e-35	0.753783	0.11	0.136	2.62509e-30	V1C	TCEAL6
8.99952e-35	0.660341	0.063	0.1	2.95868e-30	V1C	PRRT1
1.51298e-34	1.19965	0.122	0.101	4.97409e-30	V1C	FNDC5
1.62474e-34	0.734026	0.099	0.131	5.34148e-30	V1C	TRMT6
2.15289e-34	0.621335	0.141	0.177	7.07783e-30	V1C	AC019197.1
5.62882e-34	2.15692	0.087	0.045	1.85053e-29	V1C	COL13A1
6.07742e-34	0.685767	0.071	0.111	1.99801e-29	V1C	CUBN
8.61281e-34	0.975252	0.088	0.096	2.83155e-29	V1C	AC011124.1
1.30835e-33	0.545039	0.117	0.155	4.30132e-29	V1C	TRDMT1
1.34317e-33	0.503083	0.184	0.224	4.41582e-29	V1C	ASRGL1
1.38701e-33	0.663366	0.144	0.181	4.55995e-29	V1C	FBXL7
1.38890e-33	1.06763	0.098	0.107	4.56615e-29	V1C	EGR1
1.45080e-33	0.990222	0.079	0.09	4.76965e-29	V1C	AC016866.1
1.86244e-33	0.974713	0.078	0.097	6.12296e-29	V1C	MIR193BHG
1.89219e-33	0.568048	0.111	0.159	6.22076e-29	V1C	SRPRB
2.67259e-33	0.991838	0.061	0.077	8.78640e-29	V1C	ADGRD1
5.11929e-33	0.520807	0.131	0.168	1.68302e-28	V1C	LINC01709
7.02362e-33	0.548942	0.092	0.14	2.30909e-28	V1C	RUVBL2
1.04163e-32	0.560026	0.119	0.154	3.42447e-28	V1C	NAP1L5
1.37067e-32	1.06621	0.05	0.068	4.50620e-28	V1C	HAGHL
2.00328e-32	1.82645	0.106	0.059	6.58600e-28	V1C	FAM198B
2.36639e-32	0.530866	0.159	0.206	7.77973e-28	V1C	ACOT11
3.51810e-32	1.81444	0.096	0.061	1.15661e-27	V1C	PTGIS
3.87917e-32	1.13492	0.129	0.115	1.27532e-27	V1C	RASSF8
4.79389e-32	1.66533	0.098	0.077	1.57604e-27	V1C	CSDC2
5.37231e-32	0.728149	0.076	0.104	1.76620e-27	V1C	AC073333.1
1.01191e-31	0.888062	0.144	0.144	3.32677e-27	V1C	AC048341.1
1.12733e-31	0.55452	0.106	0.141	3.70619e-27	V1C	ITIH2
1.18437e-31	0.709859	0.122	0.15	3.89373e-27	V1C	AC007376.2
1.69327e-31	0.923798	0.037	0.062	5.56679e-27	V1C	OTX2-AS1
1.69600e-31	0.638616	0.074	0.113	5.57577e-27	V1C	CHODL
1.75689e-31	1.17217	0.073	0.08	5.77596e-27	V1C	DHRS3
1.85570e-31	0.894792	0.139	0.135	6.10081e-27	V1C	LIMK2
2.64581e-31	0.755595	0.047	0.085	8.69837e-27	V1C	ANKEF1
2.78555e-31	0.772063	0.046	0.073	9.15777e-27	V1C	TNFRSF19
8.07220e-31	0.562187	0.123	0.164	2.65381e-26	V1C	FOSL2
9.24836e-31	0.601005	0.104	0.138	3.04049e-26	V1C	AP5Z1
1.79766e-30	0.730432	0.328	0.317	5.90999e-26	V1C	LINC00923
2.44072e-30	0.765452	0.101	0.132	8.02412e-26	V1C	KLHL13
3.01258e-30	0.954871	0.075	0.097	9.90414e-26	V1C	CARD11
3.02506e-30	2.03381	0.099	0.058	9.94517e-26	V1C	RBM20
3.38482e-30	1.51502	0.158	0.116	1.11279e-25	V1C	PLCXD3
3.42168e-30	0.928545	0.092	0.101	1.12491e-25	V1C	TTC9B
3.70816e-30	0.529314	0.087	0.136	1.21910e-25	V1C	CPXM2
4.54544e-30	0.643473	0.094	0.122	1.49436e-25	V1C	ASIC1
5.53528e-30	0.933128	0.135	0.136	1.81978e-25	V1C	MAP3K1
6.28467e-30	0.565849	0.121	0.158	2.06615e-25	V1C	KANK1
6.66521e-30	0.668048	0.128	0.156	2.19125e-25	V1C	PLEKHA7
9.46517e-30	0.804301	0.108	0.121	3.11177e-25	V1C	ORAI2
1.08873e-29	0.580347	0.143	0.169	3.57930e-25	V1C	POU3F3
1.12278e-29	0.991804	0.121	0.124	3.69126e-25	V1C	LMNA
1.33216e-29	0.501325	0.045	0.083	4.37962e-25	V1C	AL035401.1
1.64390e-29	0.5667	0.076	0.114	5.40448e-25	V1C	CUEDC2
2.06557e-29	0.888365	0.087	0.113	6.79076e-25	V1C	PTMS
2.41290e-29	0.652959	0.136	0.158	7.93266e-25	V1C	SLC17A6
2.67684e-29	0.533968	0.08	0.121	8.80037e-25	V1C	UTP11
3.06117e-29	1.38414	0.154	0.121	1.00639e-24	V1C	AL627171.2
3.38657e-29	0.818446	0.102	0.12	1.11337e-24	V1C	FLRT3
7.21608e-29	1.01675	0.087	0.086	2.37236e-24	V1C	TMEM144
7.33462e-29	0.612974	0.087	0.115	2.41133e-24	V1C	NANS
7.62586e-29	1.63352	0.095	0.06	2.50708e-24	V1C	RASD2
8.22313e-29	0.511548	0.097	0.137	2.70344e-24	V1C	ZNF3
8.45619e-29	0.556332	0.056	0.088	2.78006e-24	V1C	HNRNPUL2
9.31661e-29	1.09807	0.073	0.082	3.06293e-24	V1C	ERG
1.31659e-28	0.563746	0.103	0.129	4.32842e-24	V1C	RAB11B
1.82275e-28	0.585042	0.114	0.143	5.99249e-24	V1C	SMCO4
1.96096e-28	0.719891	0.215	0.231	6.44685e-24	V1C	COL14A1
2.05049e-28	0.728358	0.053	0.08	6.74119e-24	V1C	LAMC3
2.15341e-28	1.97309	0.096	0.054	7.07956e-24	V1C	FAM198B-AS1
3.26494e-28	0.63973	0.059	0.09	1.07338e-23	V1C	GGT1
4.08346e-28	0.527764	0.065	0.1	1.34248e-23	V1C	AC123768.3
4.93263e-28	0.928409	0.171	0.154	1.62165e-23	V1C	TMEM145
5.62432e-28	0.923536	0.081	0.089	1.84905e-23	V1C	JUND
8.17381e-28	0.934197	0.161	0.151	2.68722e-23	V1C	NAT8L
9.50174e-28	1.34082	0.077	0.073	3.12379e-23	V1C	PARP4
1.11776e-27	0.890853	0.085	0.096	3.67473e-23	V1C	RASSF8-AS1
1.12176e-27	1.5154	0.09	0.068	3.68790e-23	V1C	TGFBR1
1.34386e-27	0.804447	0.09	0.111	4.41807e-23	V1C	CYP3A4
1.34410e-27	0.506186	0.066	0.099	4.41886e-23	V1C	RNFT1-DT
1.40354e-27	0.722118	0.117	0.137	4.61427e-23	V1C	CREB3L2
1.63571e-27	1.18228	0.049	0.059	5.37757e-23	V1C	TMCC3
1.68442e-27	0.606073	0.073	0.106	5.53771e-23	V1C	GOLGA6L4
1.77379e-27	1.20088	0.108	0.106	5.83150e-23	V1C	AC005699.1
1.77977e-27	0.629333	0.085	0.116	5.85117e-23	V1C	BTG3
1.80185e-27	0.891735	0.072	0.09	5.92377e-23	V1C	AC010307.2
1.88874e-27	0.598972	0.09	0.118	6.20941e-23	V1C	LSM5
1.94586e-27	0.827267	0.077	0.095	6.39721e-23	V1C	DDX11
2.06494e-27	0.514912	0.088	0.123	6.78870e-23	V1C	RANBP1
2.60613e-27	0.548083	0.108	0.14	8.56791e-23	V1C	AC005225.2
2.85601e-27	1.49681	0.205	0.111	9.38942e-23	V1C	PHF21B
4.53789e-27	1.14555	0.081	0.08	1.49188e-22	V1C	INSIG1
4.97993e-27	0.527335	0.057	0.096	1.63720e-22	V1C	PES1
5.21777e-27	0.581689	0.125	0.146	1.71539e-22	V1C	AL136382.1
5.58201e-27	0.534757	0.08	0.111	1.83514e-22	V1C	MCM8
6.49688e-27	2.00266	0.111	0.059	2.13592e-22	V1C	DCDC2C
7.06962e-27	0.539444	0.11	0.144	2.32421e-22	V1C	LIPI
7.15083e-27	0.671736	0.086	0.117	2.35091e-22	V1C	AC073529.1
7.79402e-27	0.591018	0.073	0.105	2.56236e-22	V1C	AC092142.1
8.12257e-27	0.843871	0.033	0.058	2.67038e-22	V1C	NME3
8.82645e-27	0.747279	0.068	0.088	2.90178e-22	V1C	ZNF660
9.60053e-27	0.653641	0.061	0.085	3.15627e-22	V1C	PARPBP
1.53392e-26	0.767499	0.036	0.058	5.04293e-22	V1C	AL008723.1
1.96334e-26	0.550682	0.074	0.106	6.45469e-22	V1C	ZBTB48
2.08901e-26	1.09731	0.084	0.084	6.86783e-22	V1C	PAQR9
2.30797e-26	0.702561	0.078	0.098	7.58769e-22	V1C	ARMT1
2.59629e-26	0.938958	0.091	0.098	8.53557e-22	V1C	AC006547.1
2.79334e-26	0.547007	0.064	0.095	9.18340e-22	V1C	PIP4P1
2.86001e-26	0.701587	0.053	0.085	9.40256e-22	V1C	TRIM61
3.19074e-26	0.731249	0.023	0.047	1.04899e-21	V1C	SMO
3.47186e-26	0.672572	0.129	0.139	1.14141e-21	V1C	ZNF641
3.53743e-26	1.44916	0.088	0.069	1.16296e-21	V1C	NACC2
4.41481e-26	1.86116	0.053	0.039	1.45141e-21	V1C	FER1L6-AS2
5.01533e-26	0.640703	0.098	0.126	1.64884e-21	V1C	AC145422.1
6.19669e-26	0.579952	0.074	0.108	2.03722e-21	V1C	AC073569.2
6.75035e-26	0.761567	0.048	0.079	2.21925e-21	V1C	CPSF4
7.22554e-26	0.581084	0.118	0.143	2.37547e-21	V1C	SFTPD
8.43434e-26	1.10701	0.08	0.078	2.77287e-21	V1C	UMODL1
9.31080e-26	0.895436	0.05	0.077	3.06102e-21	V1C	BLM
9.55481e-26	0.719246	0.065	0.085	3.14124e-21	V1C	NDUFA6
1.12512e-25	1.72217	0.028	0.029	3.69894e-21	V1C	JUNB
1.36796e-25	0.753587	0.068	0.093	4.49732e-21	V1C	PYY
1.48099e-25	0.529766	0.598	0.57	4.86889e-21	V1C	DCC
1.68787e-25	0.924922	0.129	0.124	5.54903e-21	V1C	ACP6
1.76292e-25	2.28293	0.062	0.032	5.79577e-21	V1C	LINC00886
2.31627e-25	1.59067	0.05	0.049	7.61497e-21	V1C	SCRT1
2.64053e-25	0.64497	0.112	0.136	8.68099e-21	V1C	ABHD3
2.67713e-25	0.59123	0.066	0.097	8.80133e-21	V1C	RNF187
2.68045e-25	0.690926	0.104	0.12	8.81225e-21	V1C	C4orf33
2.81335e-25	0.610118	0.047	0.079	9.24917e-21	V1C	GOLGA8R
2.99047e-25	1.42166	0.082	0.066	9.83147e-21	V1C	ZFAND4
3.19588e-25	0.645406	0.098	0.12	1.05068e-20	V1C	ASAH2B
4.95860e-25	0.5754	0.091	0.119	1.63019e-20	V1C	DEPDC1B
5.43368e-25	1.42507	0.093	0.072	1.78638e-20	V1C	ARHGAP27
6.52152e-25	0.665604	0.111	0.132	2.14402e-20	V1C	ZBTB34
6.66078e-25	1.37754	0.067	0.066	2.18980e-20	V1C	DOCK6
6.76224e-25	1.79257	0.092	0.057	2.22315e-20	V1C	AC091819.2
6.95336e-25	0.767149	0.062	0.09	2.28599e-20	V1C	MORC4
8.56258e-25	0.568526	0.097	0.125	2.81503e-20	V1C	SNW1
9.32381e-25	0.623877	0.085	0.112	3.06530e-20	V1C	ALDH9A1
9.45248e-25	0.667397	0.051	0.086	3.10760e-20	V1C	ST18
9.63956e-25	0.506182	0.09	0.121	3.16910e-20	V1C	PRRT3
1.02470e-24	0.667259	0.061	0.086	3.36881e-20	V1C	SLC7A7
1.06784e-24	0.599577	0.052	0.083	3.51064e-20	V1C	HMCN1
1.16653e-24	0.551785	0.079	0.105	3.83510e-20	V1C	FUCA1
1.17731e-24	0.799959	0.058	0.082	3.87052e-20	V1C	AC105760.2
1.32722e-24	0.560673	0.088	0.122	4.36335e-20	V1C	AL591684.1
1.45333e-24	1.07355	0.111	0.104	4.77796e-20	V1C	TTC29
1.54308e-24	0.872725	0.084	0.085	5.07301e-20	V1C	PLSCR1
1.66107e-24	1.04379	0.067	0.077	5.46093e-20	V1C	RTN2
1.72592e-24	0.697907	0.042	0.067	5.67413e-20	V1C	LINC01894
2.26708e-24	0.544601	0.095	0.129	7.45325e-20	V1C	TMEM35A
2.35445e-24	1.28864	0.059	0.056	7.74050e-20	V1C	AC066613.2
2.77969e-24	0.818122	0.104	0.107	9.13850e-20	V1C	SDC2
3.97329e-24	0.702513	0.056	0.079	1.30626e-19	V1C	FAM71D
4.45304e-24	0.789484	0.114	0.118	1.46398e-19	V1C	ETS1
4.78847e-24	0.712613	0.093	0.117	1.57426e-19	V1C	LINC01503
4.99854e-24	1.03168	0.086	0.094	1.64332e-19	V1C	SMARCD2
5.19969e-24	0.753639	0.03	0.055	1.70945e-19	V1C	GLI3
5.39035e-24	0.678721	0.09	0.106	1.77213e-19	V1C	LRRC23
5.40713e-24	0.860668	0.081	0.093	1.77765e-19	V1C	AL022323.4
5.45621e-24	0.66486	0.083	0.106	1.79378e-19	V1C	AC026704.1
5.68023e-24	1.21303	0.068	0.06	1.86743e-19	V1C	GPR12
6.48140e-24	0.606393	0.05	0.079	2.13083e-19	V1C	HCRTR2
6.52753e-24	1.03766	0.08	0.087	2.14599e-19	V1C	AC124798.1
7.44996e-24	0.721105	0.081	0.096	2.44925e-19	V1C	CHDH
7.56491e-24	0.513999	0.046	0.082	2.48704e-19	V1C	DMRT1
8.50752e-24	0.696014	0.119	0.132	2.79693e-19	V1C	CSPG5
9.42976e-24	0.518962	0.033	0.062	3.10013e-19	V1C	EGR2
1.00917e-23	0.700078	0.059	0.082	3.31776e-19	V1C	MPP3
1.09568e-23	0.723274	0.071	0.094	3.60217e-19	V1C	BHLHE41
1.50944e-23	0.524947	0.094	0.118	4.96243e-19	V1C	HMGN2
2.31039e-23	0.968903	0.056	0.069	7.59563e-19	V1C	C10orf90
2.39040e-23	0.553691	0.084	0.109	7.85867e-19	V1C	ESRRA
2.64163e-23	0.883851	0.089	0.105	8.68463e-19	V1C	CPS1
3.22675e-23	0.584298	0.061	0.086	1.06083e-18	V1C	NDUFA1
4.46690e-23	0.657789	0.051	0.081	1.46854e-18	V1C	TTC31
4.63988e-23	0.586775	0.061	0.09	1.52541e-18	V1C	LRRC36
5.25773e-23	0.660959	0.07	0.095	1.72853e-18	V1C	NDUFB9
7.49987e-23	0.53555	0.029	0.054	2.46566e-18	V1C	TMEM151A
8.15286e-23	1.57389	0.038	0.036	2.68033e-18	V1C	CCDC69
8.41289e-23	0.81961	0.056	0.079	2.76582e-18	V1C	TGFB1
9.13968e-23	2.70287	0.035	0.019	3.00476e-18	V1C	AC011294.1
9.94200e-23	0.838491	0.043	0.061	3.26853e-18	V1C	HNRNPH2
9.99027e-23	0.580249	0.103	0.121	3.28440e-18	V1C	ARAP1
1.03285e-22	2.74847	0.061	0.02	3.39560e-18	V1C	EMX2OS
1.05652e-22	0.563518	0.104	0.132	3.47340e-18	V1C	TMC3-AS1
1.11384e-22	0.643699	0.049	0.073	3.66185e-18	V1C	ABCC3
1.21307e-22	1.23959	0.053	0.053	3.98809e-18	V1C	MKNK2
1.27373e-22	0.894498	0.091	0.093	4.18751e-18	V1C	LOXHD1
1.32851e-22	0.648685	0.056	0.082	4.36761e-18	V1C	SPAAR
1.43302e-22	0.814449	0.051	0.068	4.71120e-18	V1C	PDPN
1.62045e-22	0.813711	0.053	0.073	5.32739e-18	V1C	BNIP1
1.67040e-22	0.569187	0.033	0.068	5.49161e-18	V1C	COL22A1
1.68390e-22	0.682607	0.089	0.106	5.53601e-18	V1C	GOLGA6L10
1.72870e-22	0.768589	0.049	0.066	5.68326e-18	V1C	THSD1
2.27529e-22	0.972974	0.054	0.067	7.48023e-18	V1C	PCDHGA10
2.28599e-22	0.511688	0.079	0.106	7.51543e-18	V1C	RBAK
2.30182e-22	0.867468	0.08	0.082	7.56747e-18	V1C	AC010894.3
2.34235e-22	3.20329	0.053	0.014	7.70070e-18	V1C	PROX1
2.40823e-22	1.29769	0.104	0.081	7.91730e-18	V1C	POU3F2
2.73860e-22	1.33263	0.087	0.069	9.00343e-18	V1C	AC011228.1
2.84674e-22	1.20264	0.058	0.06	9.35893e-18	V1C	SH2B2
2.99312e-22	0.672511	0.104	0.12	9.84018e-18	V1C	TUBA8
3.25390e-22	1.39088	0.072	0.054	1.06975e-17	V1C	CITED2
3.25687e-22	0.529256	0.062	0.095	1.07073e-17	V1C	AC004542.2
3.33380e-22	0.569192	0.139	0.158	1.09602e-17	V1C	TBC1D16
3.40650e-22	0.691001	0.034	0.055	1.11992e-17	V1C	ZNF765
4.04002e-22	0.514608	0.075	0.116	1.32820e-17	V1C	AC007405.1
4.15928e-22	0.567527	0.048	0.077	1.36741e-17	V1C	EFCAB12
5.41156e-22	1.20322	0.115	0.087	1.77911e-17	V1C	DMKN
5.70456e-22	0.883904	0.034	0.049	1.87543e-17	V1C	ENPP3
7.22246e-22	0.725089	0.062	0.079	2.37445e-17	V1C	MOB4
7.90273e-22	0.86263	0.047	0.068	2.59810e-17	V1C	METTL26
7.99483e-22	0.502044	0.06	0.089	2.62838e-17	V1C	EIF4A3
8.06636e-22	1.67352	0.07	0.046	2.65190e-17	V1C	H1F0
8.32490e-22	0.654706	0.058	0.078	2.73689e-17	V1C	CEP131
8.93106e-22	0.908611	0.105	0.101	2.93617e-17	V1C	HELB
9.84698e-22	1.80871	0.078	0.049	3.23729e-17	V1C	BARD1
9.97367e-22	0.838174	0.134	0.13	3.27895e-17	V1C	TMTC4
1.06512e-21	1.15711	0.094	0.083	3.50168e-17	V1C	PAWR
1.07377e-21	0.735006	0.065	0.09	3.53012e-17	V1C	AC073842.1
1.10050e-21	0.818473	0.044	0.066	3.61801e-17	V1C	HAND2-AS1
1.59437e-21	0.616646	0.037	0.062	5.24166e-17	V1C	FBXO6
2.08950e-21	1.20964	0.052	0.056	6.86942e-17	V1C	MRPL52
2.12543e-21	0.742545	0.062	0.081	6.98755e-17	V1C	B3GAT2
2.21881e-21	0.667822	0.069	0.09	7.29455e-17	V1C	PTGS2
2.34986e-21	1.55974	0.069	0.051	7.72541e-17	V1C	NBPF10
2.47192e-21	0.545121	0.051	0.078	8.12667e-17	V1C	PPP1R9B
2.57024e-21	0.519626	0.072	0.099	8.44992e-17	V1C	TMEM69
2.68643e-21	0.526846	0.045	0.076	8.83192e-17	V1C	CELA2A
2.72147e-21	1.22925	0.074	0.066	8.94711e-17	V1C	ITGA11
3.01577e-21	1.75106	0.073	0.046	9.91464e-17	V1C	MOGAT1
3.18920e-21	0.915615	0.047	0.064	1.04848e-16	V1C	PRIM1
3.29302e-21	1.10413	0.066	0.063	1.08261e-16	V1C	USP44
4.12932e-21	1.46624	0.051	0.048	1.35755e-16	V1C	LINC02203
4.13339e-21	0.914603	0.056	0.067	1.35889e-16	V1C	SGO2
5.21463e-21	0.651211	0.103	0.115	1.71436e-16	V1C	ZEB1-AS1
5.84385e-21	2.65371	0.041	0.017	1.92123e-16	V1C	FOS
8.04190e-21	0.755153	0.05	0.069	2.64386e-16	V1C	PCBP1
8.57768e-21	0.892749	0.054	0.061	2.82000e-16	V1C	PHLDB1
8.63177e-21	0.651394	0.071	0.099	2.83778e-16	V1C	ZNF536
9.35980e-21	0.720131	0.066	0.082	3.07713e-16	V1C	KEAP1
1.07168e-20	0.591687	0.039	0.063	3.52326e-16	V1C	PKP2
1.13533e-20	0.55487	0.053	0.08	3.73252e-16	V1C	NPRL2
1.15262e-20	0.889376	0.063	0.079	3.78934e-16	V1C	ATP10A
1.18917e-20	0.650852	0.055	0.082	3.90951e-16	V1C	JRKL
1.22331e-20	0.573509	0.037	0.063	4.02176e-16	V1C	AL139317.1
1.40442e-20	0.949875	0.107	0.1	4.61716e-16	V1C	AC004594.1
1.52389e-20	2.49418	0.06	0.019	5.00994e-16	V1C	CD74
1.59101e-20	0.661817	0.046	0.072	5.23061e-16	V1C	AL121852.1
1.70499e-20	0.941724	0.092	0.094	5.60532e-16	V1C	EFHD2
1.71170e-20	0.685808	0.073	0.086	5.62739e-16	V1C	AL354822.1
1.91951e-20	0.852561	0.062	0.076	6.31058e-16	V1C	HSPG2
2.62254e-20	0.90507	0.035	0.056	8.62186e-16	V1C	PLAT
2.72876e-20	2.23423	0.036	0.023	8.97107e-16	V1C	HSPB1
2.79044e-20	0.828947	0.034	0.044	9.17385e-16	V1C	ITGA10
3.33208e-20	0.640284	0.064	0.089	1.09546e-15	V1C	RAVER1
3.50837e-20	0.74724	0.03	0.048	1.15341e-15	V1C	KRT8
3.60568e-20	0.788068	0.07	0.089	1.18540e-15	V1C	GPKOW
4.08490e-20	0.587487	0.048	0.078	1.34295e-15	V1C	LINC02405
5.30929e-20	0.726462	0.044	0.068	1.74548e-15	V1C	AC104574.2
5.40251e-20	0.537144	0.05	0.074	1.77613e-15	V1C	LRFN3
5.53612e-20	1.83517	0.102	0.046	1.82005e-15	V1C	MICA
5.55215e-20	0.788182	0.052	0.071	1.82532e-15	V1C	HSD17B13
5.56714e-20	0.705703	0.067	0.093	1.83025e-15	V1C	TFR2
7.96266e-20	0.590838	0.056	0.078	2.61780e-15	V1C	FBXW5
8.02185e-20	0.638986	0.064	0.079	2.63726e-15	V1C	AL132656.2
9.09768e-20	0.604724	0.068	0.09	2.99095e-15	V1C	EHBP1L1
1.46945e-19	1.38494	0.028	0.033	4.83098e-15	V1C	AP001107.1
1.56085e-19	1.70203	0.012	0.015	5.13144e-15	V1C	FAM177B
1.70782e-19	0.826453	0.025	0.042	5.61462e-15	V1C	LINC02540
2.34411e-19	0.515782	0.058	0.083	7.70651e-15	V1C	AL691420.1
2.44794e-19	0.888757	0.075	0.081	8.04786e-15	V1C	SEMA6C
3.20963e-19	0.727699	0.034	0.052	1.05520e-14	V1C	CSNK2B
3.35045e-19	1.06676	0.072	0.079	1.10149e-14	V1C	GPR156
3.36989e-19	1.60999	0.057	0.045	1.10789e-14	V1C	CDR2L
3.38808e-19	1.30114	0.046	0.046	1.11386e-14	V1C	SELENOP
3.48647e-19	0.931606	0.063	0.066	1.14621e-14	V1C	DNAJB1
3.53602e-19	0.906652	0.039	0.058	1.16250e-14	V1C	AC022523.1
4.07498e-19	0.588162	0.043	0.068	1.33969e-14	V1C	PIGP
4.23016e-19	1.48654	0.046	0.045	1.39071e-14	V1C	AC104170.1
4.42068e-19	0.664865	0.069	0.089	1.45334e-14	V1C	AC012464.1
4.54730e-19	0.711193	0.092	0.108	1.49497e-14	V1C	GRHL2
4.75655e-19	0.61759	0.049	0.069	1.56376e-14	V1C	PSMA2
5.03407e-19	0.58561	0.083	0.105	1.65500e-14	V1C	AC068533.3
5.23082e-19	1.32481	0.052	0.046	1.71968e-14	V1C	SULF1
6.35924e-19	0.805661	0.05	0.066	2.09066e-14	V1C	STRC
6.81726e-19	2.32285	0.053	0.025	2.24124e-14	V1C	SLC6A1
7.57139e-19	0.68335	0.042	0.062	2.48917e-14	V1C	NDE1
7.88427e-19	0.805642	0.074	0.082	2.59203e-14	V1C	EIF5A
9.31458e-19	2.4463	0.036	0.017	3.06226e-14	V1C	AC110760.2
9.61470e-19	0.845692	0.064	0.073	3.16093e-14	V1C	AC091212.1
9.75842e-19	0.854671	0.04	0.051	3.20818e-14	V1C	TLNRD1
9.93981e-19	0.787104	0.055	0.066	3.26781e-14	V1C	PAIP2B
1.21588e-18	0.795448	0.067	0.078	3.99731e-14	V1C	PLPP4
[truncated: 752 more rows]

## Sheet: L4_IT
p_val	avg_log2FC	pct.1	pct.2	p_val_adj	cluster	gene
3.83608e-241	1.73532	0.817	0.578	1.26115e-236	A24	DAB1
5.79865e-196	2.19051	0.662	0.252	1.90636e-191	A24	SLIT3
9.24279e-187	1.54015	0.781	0.533	3.03866e-182	A24	TMEM108
1.72046e-178	1.02277	0.924	0.818	5.65618e-174	A24	XKR4
1.82875e-168	1.99875	0.651	0.201	6.01220e-164	A24	PCED1B
4.11437e-155	1.06463	0.936	0.776	1.35264e-150	A24	AC090568.2
2.39137e-147	0.902809	0.935	0.846	7.86186e-143	A24	GRIA1
6.27744e-144	0.687238	0.987	0.952	2.06377e-139	A24	DMD
4.05376e-141	2.72892	0.409	0.106	1.33272e-136	A24	KLHL1
1.32437e-140	2.21987	0.531	0.179	4.35400e-136	A24	MIR4500HG
1.57437e-128	2.3469	0.462	0.11	5.17591e-124	A24	GULP1
7.10182e-124	1.55394	0.613	0.241	2.33479e-119	A24	ATP2B4
2.19528e-122	0.661903	0.994	0.95	7.21719e-118	A24	NKAIN2
3.42857e-122	1.01248	0.888	0.708	1.12718e-117	A24	AK5
9.07505e-118	2.58428	0.359	0.075	2.98351e-113	A24	NPFFR2
2.81360e-116	3.11248	0.279	0.037	9.25000e-112	A24	AL391704.2
5.33765e-116	0.771119	0.988	0.972	1.75480e-111	A24	DPP10
1.75840e-110	1.48932	0.643	0.428	5.78092e-106	A24	GPC6
8.64260e-109	2.44771	0.38	0.095	2.84134e-104	A24	COL21A1
5.41494e-106	0.632113	0.965	0.951	1.78022e-101	A24	ADGRL3
1.04822e-104	2.59163	0.336	0.07	3.44614e-100	A24	CFAP58
1.10239e-104	1.84772	0.522	0.203	3.62422e-100	A24	ARHGEF28
1.23851e-104	2.66318	0.296	0.05	4.07171e-100	A24	CNGB1
7.72936e-100	1.21084	0.76	0.497	2.54111e-95	A24	LCORL
2.27846e-99	0.731282	0.893	0.861	7.49065e-95	A24	GRIK2
9.35759e-99	0.712765	0.937	0.886	3.07640e-94	A24	CPNE4
1.48859e-98	1.19046	0.644	0.308	4.89388e-94	A24	SYT17
3.21957e-97	0.809797	0.902	0.818	1.05847e-92	A24	SEMA6D
4.53105e-96	1.65282	0.474	0.157	1.48963e-91	A24	ARHGAP12
5.82450e-96	1.87183	0.388	0.11	1.91486e-91	A24	ANKRD6
4.37928e-95	2.37765	0.287	0.053	1.43973e-90	A24	BTNL9
1.12002e-94	3.04317	0.268	0.037	3.68218e-90	A24	LINC01606
4.09923e-92	1.31201	0.695	0.389	1.34766e-87	A24	CA10
8.20814e-92	0.779865	0.885	0.726	2.69851e-87	A24	ANO3
1.02485e-88	2.05886	0.299	0.063	3.36931e-84	A24	NECAB2
8.87297e-86	1.87744	0.406	0.119	2.91708e-81	A24	CPNE7
3.00953e-85	1.34632	0.769	0.636	9.89414e-81	A24	AC011287.1
6.31387e-85	1.75201	0.36	0.106	2.07575e-80	A24	TIMP2
8.34854e-82	1.87847	0.463	0.206	2.74467e-77	A24	TENM3
1.65377e-81	2.54806	0.294	0.057	5.43695e-77	A24	SYT10
8.55023e-81	1.92291	0.398	0.127	2.81097e-76	A24	GXYLT2
1.75209e-80	1.01509	0.743	0.567	5.76016e-76	A24	PID1
1.95202e-80	0.918314	0.767	0.516	6.41747e-76	A24	RYR3
2.29619e-80	0.770255	0.866	0.652	7.54896e-76	A24	RXFP1
1.62845e-79	1.00649	0.8	0.559	5.35370e-75	A24	TCERG1L
4.76823e-78	1.62848	0.469	0.2	1.56760e-73	A24	DGKG
8.15228e-78	1.68043	0.395	0.131	2.68014e-73	A24	F11-AS1
3.51091e-77	2.8145	0.21	0.033	1.15425e-72	A24	MAPK15
4.30440e-77	1.08996	0.5	0.214	1.41512e-72	A24	AC007656.1
5.07272e-76	1.19404	0.421	0.156	1.66771e-71	A24	GPRIN3
9.00513e-76	2.81361	0.244	0.052	2.96053e-71	A24	PREX2
2.65068e-75	3.09108	0.193	0.024	8.71439e-71	A24	FAM163A
1.63954e-72	0.810388	0.578	0.285	5.39014e-68	A24	AL392023.2
5.17806e-72	1.23087	0.523	0.254	1.70234e-67	A24	KIAA2012
1.10508e-70	1.97564	0.331	0.093	3.63308e-66	A24	PAMR1
1.40229e-70	1.75654	0.379	0.14	4.61017e-66	A24	KCNK2
9.19221e-70	1.57139	0.428	0.183	3.02203e-65	A24	CNTNAP3
4.12883e-68	1.68795	0.383	0.132	1.35739e-63	A24	KCNN3
1.35098e-67	0.718323	0.87	0.805	4.44149e-63	A24	GRIA4
5.45217e-67	2.01407	0.275	0.069	1.79245e-62	A24	PLSCR4
1.63441e-66	0.623829	0.987	0.976	5.37328e-62	A24	LRP1B
4.12268e-66	0.549841	0.982	0.962	1.35537e-61	A24	LRRTM4
4.21522e-66	0.973182	0.751	0.501	1.38579e-61	A24	DNAH14
2.36411e-65	2.51428	0.178	0.028	7.77224e-61	A24	TSPAN2
4.05405e-65	1.14549	0.455	0.204	1.33281e-60	A24	DPYSL3
1.82373e-64	1.60518	0.362	0.128	5.99568e-60	A24	GLRA3
1.91864e-64	0.943283	0.714	0.552	6.30773e-60	A24	ANKRD30BL
1.30999e-63	2.05086	0.254	0.06	4.30674e-59	A24	HPCAL1
2.83132e-63	1.77189	0.281	0.081	9.30824e-59	A24	CHST8
3.29553e-63	1.31375	0.52	0.262	1.08344e-58	A24	RFC3
9.86160e-63	0.516587	0.92	0.883	3.24210e-58	A24	GUCY1A2
2.42279e-61	1.4246	0.48	0.216	7.96516e-57	A24	ALDH1A2
1.30214e-60	1.70157	0.293	0.095	4.28091e-56	A24	KLHL13
3.43743e-60	1.5897	0.411	0.168	1.13009e-55	A24	BCO1
7.40428e-58	1.52634	0.327	0.117	2.43423e-53	A24	FAM126A
1.11933e-57	0.863876	0.715	0.457	3.67991e-53	A24	KCNMB4
1.14708e-57	1.55084	0.356	0.13	3.77114e-53	A24	GNG4
9.71422e-57	2.20407	0.225	0.056	3.19365e-52	A24	AC018709.1
1.16255e-56	1.49943	0.366	0.142	3.82200e-52	A24	AC024909.1
4.59463e-56	0.935011	0.701	0.471	1.51053e-51	A24	MBOAT2
5.87744e-56	1.51343	0.282	0.087	1.93227e-51	A24	BAIAP3
1.06760e-55	1.33277	0.317	0.112	3.50986e-51	A24	LINC01902
1.43147e-55	0.840731	0.792	0.593	4.70609e-51	A24	SORCS3
1.43823e-55	2.48315	0.155	0.027	4.72833e-51	A24	LINC01776
6.80983e-54	1.07503	0.558	0.336	2.23880e-49	A24	TRPS1
8.61738e-54	1.31307	0.388	0.162	2.83305e-49	A24	OPRM1
1.19284e-53	1.86175	0.27	0.074	3.92156e-49	A24	LRRC2
1.51474e-53	0.53706	0.938	0.858	4.97984e-49	A24	PCSK2
2.71251e-53	1.07245	0.43	0.201	8.91765e-49	A24	MAOB
4.45348e-53	0.859053	0.731	0.501	1.46413e-48	A24	TMEFF2
1.23783e-52	1.15515	0.534	0.271	4.06948e-48	A24	PCDH17
2.37447e-51	1.41468	0.357	0.147	7.80630e-47	A24	AC016205.1
2.63296e-51	1.25923	0.28	0.105	8.65614e-47	A24	STYK1
8.21228e-51	0.582634	0.513	0.286	2.69987e-46	A24	TTC6
9.37269e-51	1.45142	0.307	0.108	3.08137e-46	A24	ARHGAP28
2.00330e-50	0.670174	0.846	0.709	6.58605e-46	A24	PRKAG2
2.03608e-50	1.19542	0.41	0.179	6.69382e-46	A24	SMARCD3
2.36377e-50	1.68985	0.262	0.077	7.77112e-46	A24	TRIM36
5.02529e-49	1.1911	0.373	0.17	1.65211e-44	A24	SRGAP1
1.97072e-48	0.99774	0.741	0.486	6.47893e-44	A24	AC025159.1
2.03206e-48	0.551364	0.917	0.829	6.68059e-44	A24	KCNB2
6.03706e-48	1.19624	0.369	0.172	1.98474e-43	A24	LRRIQ1
6.96992e-48	1.0414	0.446	0.223	2.29143e-43	A24	CRYM
8.05245e-48	0.885016	0.718	0.558	2.64732e-43	A24	LPP
1.74516e-47	1.64589	0.34	0.151	5.73739e-43	A24	ARHGAP15
2.16403e-47	0.826658	0.859	0.709	7.11445e-43	A24	AL109659.1
2.31903e-47	1.05798	0.549	0.306	7.62404e-43	A24	PDE1C
3.01832e-47	1.72046	0.213	0.057	9.92304e-43	A24	SLC26A4-AS1
2.04161e-46	1.35526	0.272	0.093	6.71200e-42	A24	LINC01164
2.39058e-46	0.877975	0.619	0.381	7.85929e-42	A24	SGK1
3.33821e-46	0.605341	0.86	0.738	1.09747e-41	A24	ZEB2
4.41360e-46	1.68151	0.221	0.068	1.45102e-41	A24	AC060809.1
6.03321e-46	1.55151	0.238	0.074	1.98348e-41	A24	MUM1L1
6.48146e-46	1.07381	0.407	0.187	2.13085e-41	A24	AC011247.1
7.66233e-46	0.602605	0.843	0.702	2.51907e-41	A24	ASXL3
9.42016e-46	1.52197	0.208	0.066	3.09697e-41	A24	BX088645.1
2.60564e-45	1.20205	0.436	0.228	8.56631e-41	A24	TMTC1
1.81965e-44	1.60666	0.264	0.089	5.98228e-40	A24	GNG2
1.88437e-44	0.978835	0.411	0.21	6.19504e-40	A24	SNX7
2.13404e-44	1.0331	0.421	0.209	7.01587e-40	A24	VWA3A
2.18986e-44	0.889827	0.681	0.54	7.19938e-40	A24	TLK1
2.60198e-44	0.924428	0.48	0.26	8.55426e-40	A24	FERMT2
2.95401e-44	1.13832	0.33	0.143	9.71160e-40	A24	ARMC3
4.36139e-44	2.056	0.179	0.039	1.43385e-39	A24	TDRD5
7.04006e-44	1.42147	0.213	0.069	2.31449e-39	A24	AP005433.1
1.49999e-43	1.60579	0.227	0.072	4.93135e-39	A24	DIAPH3
1.90063e-43	1.08404	0.572	0.388	6.24852e-39	A24	EYS
5.07208e-43	1.1462	0.348	0.157	1.66750e-38	A24	VLDLR-AS1
6.75655e-43	0.875071	0.441	0.237	2.22128e-38	A24	S100PBP
7.16373e-43	0.522473	0.893	0.834	2.35515e-38	A24	SHISA9
1.01511e-42	1.11536	0.461	0.282	3.33729e-38	A24	SDK1
1.04563e-42	0.696891	0.717	0.54	3.43760e-38	A24	NOS1AP
1.44840e-42	0.578558	0.885	0.799	4.76176e-38	A24	NIN
1.50630e-42	1.07798	0.408	0.211	4.95212e-38	A24	GALNT16
1.86905e-42	0.984173	0.547	0.332	6.14470e-38	A24	AL359710.1
2.86537e-42	0.933234	0.34	0.152	9.42020e-38	A24	LINC01748
3.18084e-42	0.575324	0.866	0.795	1.04573e-37	A24	SHANK2
9.39543e-42	0.798782	0.718	0.509	3.08884e-37	A24	CFAP46
9.56776e-42	0.752599	0.688	0.481	3.14550e-37	A24	UPP2
1.48927e-41	0.787353	0.59	0.377	4.89611e-37	A24	LINC01376
2.27682e-41	0.970974	0.549	0.359	7.48528e-37	A24	ANKRD18B
3.17631e-41	1.99782	0.212	0.066	1.04424e-36	A24	AC016152.1
3.34862e-41	1.06266	0.358	0.172	1.10089e-36	A24	DENND2A
3.56236e-41	1.46296	0.257	0.104	1.17116e-36	A24	BX005019.1
3.63576e-41	0.803468	0.735	0.553	1.19529e-36	A24	TAPT1-AS1
6.09831e-41	1.27122	0.224	0.073	2.00488e-36	A24	HHIPL1
7.57397e-41	0.746443	0.663	0.443	2.49002e-36	A24	DENND3
1.29998e-40	0.855431	0.549	0.321	4.27382e-36	A24	TMEM150C
2.91182e-40	0.761007	0.51	0.316	9.57289e-36	A24	CFAP54
3.31244e-40	1.66228	0.198	0.062	1.08900e-35	A24	CPXM2
5.27569e-40	1.59659	0.158	0.041	1.73444e-35	A24	RNF182
8.84256e-40	0.914958	0.321	0.152	2.90708e-35	A24	COL4A2
1.14969e-39	0.78731	0.518	0.316	3.77973e-35	A24	ERICH3
2.12386e-39	1.5948	0.216	0.078	6.98240e-35	A24	RGS22
3.04575e-39	1.09376	0.326	0.152	1.00132e-34	A24	ARHGAP23
3.48808e-39	1.95007	0.152	0.036	1.14674e-34	A24	LINC01885
3.96812e-39	0.738277	0.465	0.272	1.30456e-34	A24	PRMT2
4.11987e-39	0.817436	0.472	0.268	1.35445e-34	A24	ARHGAP22
4.73362e-39	0.607273	0.787	0.691	1.55623e-34	A24	ARFGEF3
1.00234e-38	0.694967	0.747	0.607	3.29528e-34	A24	PUM3
1.63370e-38	0.688505	0.694	0.555	5.37094e-34	A24	KCNQ1OT1
2.02037e-38	0.758753	0.383	0.215	6.64216e-34	A24	GTF2F2
2.65404e-38	0.810125	0.484	0.289	8.72542e-34	A24	STXBP3
3.13690e-38	0.799061	0.52	0.339	1.03129e-33	A24	KLHL4
3.89115e-38	2.08222	0.143	0.031	1.27926e-33	A24	AL590079.1
3.98836e-38	0.701652	0.523	0.334	1.31121e-33	A24	SFTA1P
6.27648e-38	0.863697	0.561	0.375	2.06346e-33	A24	TENM1
2.28578e-37	1.07628	0.401	0.207	7.51472e-33	A24	WDR66
2.61361e-37	0.720181	0.733	0.559	8.59250e-33	A24	SUSD4
1.14270e-36	0.758584	0.52	0.328	3.75673e-32	A24	C9orf84
1.53802e-36	0.987684	0.386	0.21	5.05639e-32	A24	ZSCAN30
1.93266e-36	1.23103	0.259	0.098	6.35380e-32	A24	ADCYAP1R1
2.64164e-36	0.891313	0.268	0.122	8.68464e-32	A24	MMD
3.09738e-36	0.92192	0.408	0.228	1.01829e-31	A24	ANKFN1
3.25703e-36	1.22656	0.334	0.165	1.07078e-31	A24	QKI
3.40217e-36	0.820556	0.262	0.13	1.11850e-31	A24	FAM124A
3.74785e-36	1.17008	0.342	0.17	1.23214e-31	A24	AGBL1
7.16311e-36	1.61578	0.131	0.033	2.35494e-31	A24	TUNAR
8.33231e-36	1.93426	0.182	0.046	2.73933e-31	A24	LINC01197
1.08532e-35	2.53188	0.145	0.029	3.56808e-31	A24	LINC01781
1.61238e-35	0.623724	0.771	0.645	5.30085e-31	A24	DNAH7
1.96286e-35	0.940158	0.318	0.152	6.45310e-31	A24	LRGUK
2.83345e-35	1.86088	0.171	0.05	9.31524e-31	A24	GRIN3A
2.84061e-35	0.732845	0.293	0.142	9.33878e-31	A24	PLCH2
3.09726e-35	0.773951	0.513	0.326	1.01825e-30	A24	AC106869.1
4.14783e-35	1.13345	0.19	0.074	1.36364e-30	A24	NDRG1
5.09798e-35	0.800636	0.615	0.429	1.67601e-30	A24	IQCA1
8.83362e-35	0.639195	0.721	0.55	2.90414e-30	A24	PTCHD1-AS
1.35652e-34	0.853653	0.244	0.116	4.45969e-30	A24	EFHC2
1.80256e-34	1.40685	0.239	0.098	5.92610e-30	A24	ITGA8
2.06301e-34	0.707224	0.408	0.241	6.78235e-30	A24	CCDC148
2.41137e-34	0.579137	0.44	0.274	7.92764e-30	A24	AL591885.1
2.67509e-34	0.736122	0.636	0.444	8.79463e-30	A24	KIF13A
2.75179e-34	0.692272	0.317	0.165	9.04679e-30	A24	IQANK1
3.18627e-34	0.549106	0.777	0.706	1.04752e-29	A24	MPDZ
4.86436e-34	0.725984	0.407	0.241	1.59921e-29	A24	ALS2CR12
1.04753e-33	2.53627	0.083	0.011	3.44387e-29	A24	MS4A8
1.05792e-33	0.69402	0.413	0.241	3.47801e-29	A24	NT5DC3
2.13464e-33	0.958291	0.269	0.119	7.01784e-29	A24	GRAMD1C
2.77333e-33	0.88393	0.527	0.33	9.11760e-29	A24	CHD3
2.95388e-33	2.3967	0.124	0.03	9.71117e-29	A24	FREM2
3.25033e-33	2.12102	0.105	0.024	1.06858e-28	A24	EFCAB1
4.65347e-33	0.804959	0.755	0.617	1.52987e-28	A24	PLXDC2
5.05074e-33	1.05998	0.335	0.164	1.66048e-28	A24	LUZP2
5.08656e-33	1.28371	0.241	0.097	1.67226e-28	A24	DPYS
5.18614e-33	1.27088	0.17	0.065	1.70499e-28	A24	CPNE6
6.60563e-33	1.46249	0.15	0.043	2.17167e-28	A24	TMEM26
7.30624e-33	0.669402	0.424	0.262	2.40200e-28	A24	SPATA6L
9.18289e-33	0.713596	0.353	0.195	3.01897e-28	A24	CYP46A1
9.18608e-33	1.02849	0.402	0.236	3.02001e-28	A24	ANKRD18A
1.07488e-32	0.567646	0.435	0.284	3.53379e-28	A24	NBPF1
1.26584e-32	0.559903	0.836	0.754	4.16158e-28	A24	GRIA3
1.85505e-32	0.894783	0.372	0.2	6.09866e-28	A24	GNB4
2.62792e-32	0.685529	0.529	0.332	8.63955e-28	A24	CDK6
4.65117e-32	0.585284	0.766	0.65	1.52912e-27	A24	PTBP2
5.15612e-32	0.582662	0.363	0.212	1.69513e-27	A24	CFAP70
7.54174e-32	1.83754	0.185	0.052	2.47942e-27	A24	MYRFL
7.82284e-32	1.13188	0.296	0.153	2.57184e-27	A24	SHISAL1
1.03224e-31	0.890948	0.443	0.274	3.39361e-27	A24	DNAAF4
1.27756e-31	0.719617	0.486	0.303	4.20011e-27	A24	LINC02250
1.62762e-31	0.685721	0.441	0.284	5.35098e-27	A24	LMCD1-AS1
1.81000e-31	0.656704	0.505	0.332	5.95056e-27	A24	KLF7
2.04017e-31	2.25923	0.113	0.021	6.70726e-27	A24	ABO
2.19219e-31	0.706115	0.433	0.27	7.20704e-27	A24	ZMAT1
2.48324e-31	1.47701	0.23	0.094	8.16392e-27	A24	CCBE1
3.01235e-31	0.572447	0.349	0.201	9.90339e-27	A24	OVOL2
3.10189e-31	1.79006	0.186	0.062	1.01978e-26	A24	AC012593.1
3.42598e-31	0.738587	0.536	0.346	1.12632e-26	A24	PRELID2
6.57236e-31	1.00353	0.155	0.062	2.16073e-26	A24	AC079154.1
7.12437e-31	0.636135	0.514	0.356	2.34221e-26	A24	PTPRB
8.58862e-31	1.24093	0.198	0.075	2.82359e-26	A24	LINC00620
8.71814e-31	0.694489	0.276	0.149	2.86618e-26	A24	CFAP52
1.07955e-30	0.574819	0.888	0.775	3.54914e-26	A24	ARGLU1
1.33723e-30	1.26819	0.203	0.08	4.39627e-26	A24	AL358234.1
1.70350e-30	1.75589	0.362	0.228	5.60044e-26	A24	ROBO1
2.26198e-30	0.773509	0.346	0.192	7.43649e-26	A24	AK4
2.28966e-30	0.987357	0.359	0.191	7.52750e-26	A24	SCPEP1
2.30453e-30	0.801811	0.503	0.318	7.57638e-26	A24	CCDC191
4.49485e-30	0.799499	0.322	0.174	1.47773e-25	A24	ACTN2
6.99939e-30	0.539776	0.677	0.501	2.30112e-25	A24	SAMD4A
7.68286e-30	0.624857	0.368	0.212	2.52582e-25	A24	ZDHHC23
1.13596e-29	0.592188	0.286	0.153	3.73458e-25	A24	LINC00884
1.17118e-29	0.829022	0.568	0.383	3.85039e-25	A24	TSNAXIP1
1.21906e-29	1.5252	0.19	0.072	4.00780e-25	A24	AL445472.1
1.27558e-29	0.805059	0.308	0.172	4.19359e-25	A24	VAT1L
1.28611e-29	0.610019	0.693	0.524	4.22820e-25	A24	PRUNE2
1.32950e-29	0.654881	0.523	0.365	4.37087e-25	A24	AL662796.1
1.79843e-29	1.52379	0.137	0.041	5.91252e-25	A24	SMOC1
1.97135e-29	0.686965	0.386	0.229	6.48101e-25	A24	B3GAT1
2.08509e-29	1.67039	0.264	0.129	6.85495e-25	A24	LINC01090
2.43615e-29	0.820642	0.238	0.115	8.00907e-25	A24	LHX2
3.04967e-29	1.56074	0.154	0.052	1.00261e-24	A24	PLA2G16
3.13670e-29	0.798369	0.265	0.136	1.03122e-24	A24	KLF6
3.22351e-29	0.589627	0.5	0.338	1.05976e-24	A24	IL12RB2
3.43171e-29	0.828172	0.45	0.267	1.12821e-24	A24	CDK18
4.79087e-29	0.556935	0.516	0.361	1.57505e-24	A24	B4GALNT3
4.81309e-29	0.650883	0.538	0.38	1.58235e-24	A24	FAM228B
5.22007e-29	1.01453	0.192	0.084	1.71615e-24	A24	CFLAR
5.23347e-29	0.620912	0.409	0.26	1.72056e-24	A24	SMAD3
7.31936e-29	1.04003	0.211	0.086	2.40631e-24	A24	AC109779.1
7.85396e-29	0.63938	0.684	0.523	2.58207e-24	A24	PGAP1
8.10712e-29	0.57757	0.709	0.563	2.66530e-24	A24	LCA5
8.86754e-29	0.830764	0.393	0.224	2.91529e-24	A24	LINC01476
9.99994e-29	0.753441	0.464	0.288	3.28758e-24	A24	CFAP44
1.30804e-28	0.526475	0.828	0.728	4.30030e-24	A24	MEF2C-AS1
1.54303e-28	0.531126	0.304	0.178	5.07287e-24	A24	GPR173
1.66838e-28	0.883157	0.188	0.08	5.48496e-24	A24	PIK3AP1
2.08763e-28	2.08088	0.114	0.029	6.86330e-24	A24	WSCD1
2.18978e-28	0.555362	0.326	0.194	7.19911e-24	A24	ZNF439
2.55462e-28	0.706258	0.513	0.343	8.39857e-24	A24	CEP164
2.64193e-28	0.740654	0.602	0.421	8.68561e-24	A24	EFR3B
2.70657e-28	0.783021	0.261	0.138	8.89813e-24	A24	FADS3
2.88847e-28	0.568589	0.73	0.595	9.49615e-24	A24	KIAA1328
3.13400e-28	0.939305	0.258	0.122	1.03034e-23	A24	COL4A1
3.99605e-28	2.04198	0.094	0.018	1.31374e-23	A24	AC018541.1
4.97556e-28	1.10752	0.236	0.1	1.63577e-23	A24	SH3PXD2B
5.58659e-28	0.861511	0.206	0.1	1.83665e-23	A24	KLF8
8.25378e-28	1.73201	0.105	0.024	2.71351e-23	A24	KCTD15
1.07740e-27	1.85942	0.139	0.046	3.54206e-23	A24	GRIK3
1.09113e-27	0.518029	0.359	0.225	3.58721e-23	A24	DNAJC27-AS1
1.24710e-27	1.04422	0.182	0.078	4.09996e-23	A24	RIPK2
1.92687e-27	0.791902	0.564	0.366	6.33479e-23	A24	SLC39A11
1.95674e-27	0.878846	0.466	0.285	6.43299e-23	A24	GTF2IRD1
2.13796e-27	0.605437	0.671	0.504	7.02876e-23	A24	USP43
2.24627e-27	1.40754	0.189	0.075	7.38484e-23	A24	SEMA4A
2.66939e-27	3.24808	0.064	0.006	8.77588e-23	A24	AC005999.1
2.80028e-27	0.642109	0.272	0.151	9.20620e-23	A24	TTC23L
2.97840e-27	0.769021	0.54	0.347	9.79180e-23	A24	MEIS3
3.46748e-27	0.675945	0.363	0.227	1.13997e-22	A24	SLC26A8
3.59970e-27	2.25407	0.096	0.022	1.18344e-22	A24	SLA
3.65461e-27	1.20762	0.153	0.054	1.20149e-22	A24	GALNT3
5.01574e-27	0.593462	0.284	0.16	1.64898e-22	A24	LINC02018
5.02096e-27	2.38924	0.076	0.014	1.65069e-22	A24	AL353604.1
5.85117e-27	1.04498	0.207	0.09	1.92363e-22	A24	NEURL1B
1.02196e-26	2.49934	0.127	0.03	3.35979e-22	A24	PTGER3
1.07085e-26	0.524485	0.337	0.21	3.52054e-22	A24	CTNNBIP1
1.17449e-26	1.91412	0.136	0.038	3.86125e-22	A24	AC008083.1
1.19557e-26	1.07106	0.247	0.12	3.93056e-22	A24	LTBP4
1.26225e-26	1.18725	0.174	0.068	4.14976e-22	A24	RSPH9
1.42736e-26	1.8073	0.129	0.033	4.69259e-22	A24	ADTRP
1.59671e-26	0.592652	0.521	0.368	5.24934e-22	A24	ITGA9
2.24300e-26	0.671115	0.467	0.31	7.37409e-22	A24	AC008014.1
2.26831e-26	0.981917	0.456	0.312	7.45730e-22	A24	PDE4B
2.58743e-26	0.934996	0.303	0.149	8.50645e-22	A24	PPEF1
3.35157e-26	1.43967	0.12	0.04	1.10186e-21	A24	ACOT12
3.36675e-26	0.831342	0.8	0.67	1.10685e-21	A24	NSUN6
5.55695e-26	0.555274	0.482	0.324	1.82690e-21	A24	IQGAP1
6.26235e-26	2.32098	0.075	0.011	2.05881e-21	A24	WNT9A
7.38358e-26	0.501061	0.319	0.205	2.42743e-21	A24	STX16-NPEPL1
7.40559e-26	0.590113	0.705	0.542	2.43466e-21	A24	TCF20
9.23405e-26	0.619911	0.673	0.519	3.03579e-21	A24	NDST3
9.41329e-26	0.765315	0.499	0.321	3.09471e-21	A24	SMYD2
1.08371e-25	0.71444	0.237	0.124	3.56280e-21	A24	AC092535.3
1.09299e-25	0.911869	0.186	0.083	3.59330e-21	A24	PKN1
1.09472e-25	0.662704	0.233	0.124	3.59899e-21	A24	RBFA
1.33887e-25	0.706077	0.42	0.259	4.40167e-21	A24	AKAP13
1.42241e-25	0.684787	0.424	0.279	4.67633e-21	A24	POLDIP3
1.44952e-25	0.633717	0.365	0.227	4.76545e-21	A24	SPICE1
1.49113e-25	1.57931	0.16	0.056	4.90225e-21	A24	AC128707.1
1.57548e-25	2.0975	0.096	0.022	5.17953e-21	A24	RSPO3
1.58931e-25	0.550057	0.477	0.32	5.22501e-21	A24	COLQ
1.61971e-25	0.547812	0.442	0.293	5.32496e-21	A24	GSTO2
1.64221e-25	2.01611	0.109	0.03	5.39892e-21	A24	SFT2D2
1.69376e-25	0.62669	0.476	0.312	5.56839e-21	A24	ZBTB46
2.08864e-25	1.34782	0.141	0.047	6.86660e-21	A24	COL18A1
2.31160e-25	0.572955	0.771	0.66	7.59963e-21	A24	C11orf80
2.59607e-25	1.47149	0.155	0.054	8.53485e-21	A24	AL356479.1
2.68729e-25	0.816964	0.462	0.302	8.83472e-21	A24	WWC2
4.76477e-25	1.13036	0.179	0.079	1.56647e-20	A24	RNF139-AS1
4.91041e-25	0.624769	0.711	0.564	1.61435e-20	A24	NREP
6.89990e-25	2.42846	0.076	0.011	2.26841e-20	A24	SPARC
7.27541e-25	0.595393	0.362	0.224	2.39186e-20	A24	AC007495.1
8.45873e-25	1.33248	0.171	0.068	2.78089e-20	A24	NR4A3
9.19618e-25	0.505559	0.479	0.335	3.02334e-20	A24	GPR63
1.40368e-24	1.16189	0.162	0.068	4.61475e-20	A24	MYLK3
1.73534e-24	0.946543	0.225	0.11	5.70511e-20	A24	AC092902.3
1.96520e-24	1.59489	0.086	0.02	6.46078e-20	A24	WFDC1
2.37490e-24	0.886564	0.228	0.109	7.80774e-20	A24	AC138123.1
2.52599e-24	0.772599	0.388	0.239	8.30444e-20	A24	PELI1
2.65907e-24	0.597992	0.375	0.234	8.74194e-20	A24	CCDC18
2.90222e-24	1.30662	0.128	0.044	9.54135e-20	A24	CD24
3.41696e-24	0.767931	0.211	0.108	1.12336e-19	A24	PLPPR1
3.48632e-24	1.33961	0.112	0.035	1.14616e-19	A24	C8orf34-AS1
3.60656e-24	1.38808	0.157	0.06	1.18569e-19	A24	C5AR1
3.68875e-24	0.861086	0.29	0.163	1.21271e-19	A24	EPHA10
3.90099e-24	0.695594	0.622	0.44	1.28249e-19	A24	AC006504.5
3.95416e-24	0.756337	0.194	0.097	1.29997e-19	A24	HIP1R
4.79148e-24	0.515429	0.312	0.191	1.57525e-19	A24	NBPF3
5.09048e-24	0.603057	0.523	0.371	1.67355e-19	A24	BCLAF3
5.16717e-24	2.15639	0.118	0.033	1.69876e-19	A24	LINC02549
5.28442e-24	0.872983	0.268	0.142	1.73731e-19	A24	LINC00271
5.91136e-24	0.50415	0.758	0.621	1.94342e-19	A24	NETO1
5.96943e-24	0.592263	0.316	0.191	1.96251e-19	A24	C6orf99
7.68351e-24	0.552679	0.218	0.13	2.52603e-19	A24	NAGK
8.16840e-24	0.500428	0.392	0.261	2.68544e-19	A24	CPOX
9.93572e-24	0.638684	0.228	0.12	3.26647e-19	A24	C1QL3
1.00414e-23	0.581292	0.47	0.324	3.30120e-19	A24	CEP89
1.06384e-23	0.629434	0.317	0.2	3.49749e-19	A24	SLC16A2
1.13732e-23	3.92991	0.043	0.003	3.73904e-19	A24	KRT32
1.13800e-23	1.08875	0.189	0.069	3.74130e-19	A24	SLC7A11
1.35481e-23	0.546708	0.325	0.201	4.45407e-19	A24	LINC01301
1.45538e-23	1.55697	0.096	0.03	4.78470e-19	A24	Z82196.2
1.46535e-23	0.961518	0.19	0.084	4.81749e-19	A24	FGFR2
1.47764e-23	1.1237	0.271	0.146	4.85788e-19	A24	AC068599.1
1.54274e-23	1.61965	0.128	0.044	5.07190e-19	A24	LY6H
1.77729e-23	0.57289	0.437	0.293	5.84303e-19	A24	WAC-AS1
1.94818e-23	0.777197	0.118	0.045	6.40484e-19	A24	PNPLA3
2.88295e-23	0.928766	0.264	0.141	9.47797e-19	A24	CABCOCO1
3.23902e-23	1.21526	0.179	0.077	1.06486e-18	A24	AL160290.2
3.31655e-23	0.832833	0.246	0.135	1.09035e-18	A24	PTTG1IP
3.75800e-23	0.543191	0.285	0.175	1.23548e-18	A24	DOC2A
3.99520e-23	2.09792	0.079	0.015	1.31346e-18	A24	OPRK1
4.28296e-23	0.547671	0.433	0.29	1.40807e-18	A24	PKIA
4.72167e-23	0.88789	0.224	0.114	1.55230e-18	A24	RSPH1
5.16575e-23	0.545216	0.947	0.885	1.69829e-18	A24	RBM25
5.88749e-23	0.539558	0.601	0.444	1.93557e-18	A24	ARHGEF4
6.20126e-23	2.52654	0.082	0.019	2.03872e-18	A24	LRRC63
7.81985e-23	0.921114	0.207	0.098	2.57085e-18	A24	CBFB
7.89877e-23	0.581436	0.255	0.15	2.59680e-18	A24	DNAH2
8.26023e-23	2.05718	0.081	0.016	2.71563e-18	A24	TMEM26-AS1
9.76024e-23	1.70027	0.081	0.02	3.20878e-18	A24	CXorf57
1.01323e-22	0.578684	0.599	0.455	3.33108e-18	A24	RALGPS2
1.12298e-22	0.822938	0.143	0.055	3.69190e-18	A24	ASB2
1.29062e-22	0.52224	0.641	0.487	4.24303e-18	A24	MPP6
1.40297e-22	0.591449	0.257	0.149	4.61240e-18	A24	AL158055.1
1.40484e-22	0.632914	0.386	0.246	4.61854e-18	A24	FGD4
1.46642e-22	0.533161	0.646	0.494	4.82101e-18	A24	HIVEP1
1.80944e-22	0.890044	0.273	0.15	5.94872e-18	A24	RAB3IP
2.47258e-22	0.58333	0.448	0.31	8.12885e-18	A24	NBPF15
2.93018e-22	0.665947	0.194	0.112	9.63327e-18	A24	RBM24
3.26282e-22	0.7294	0.347	0.214	1.07268e-17	A24	ARMH1
3.28916e-22	0.714685	0.417	0.27	1.08135e-17	A24	AC104596.1
4.18358e-22	0.560602	0.567	0.42	1.37539e-17	A24	SLC22A23
4.41323e-22	0.500784	0.465	0.34	1.45089e-17	A24	NAV1
4.54375e-22	0.504563	0.465	0.33	1.49380e-17	A24	IQCK
4.59648e-22	0.650937	0.223	0.122	1.51114e-17	A24	TDRG1
6.54471e-22	1.80107	0.096	0.026	2.15164e-17	A24	AC012625.1
6.77648e-22	0.640298	0.535	0.378	2.22784e-17	A24	ZFP64
6.86515e-22	0.833787	0.318	0.188	2.25699e-17	A24	CCDC144NL-AS1
7.58310e-22	3.54884	0.044	0.004	2.49302e-17	A24	LINC01231
8.19573e-22	0.712234	0.172	0.086	2.69443e-17	A24	THAP7-AS1
8.43928e-22	1.28147	0.11	0.037	2.77450e-17	A24	ACAP1
8.99736e-22	0.698065	0.204	0.108	2.95797e-17	A24	CATSPERG
1.22144e-21	0.66309	0.259	0.15	4.01559e-17	A24	AC097515.1
1.35974e-21	0.776678	0.223	0.122	4.47028e-17	A24	SLC26A11
1.51897e-21	0.510935	0.415	0.284	4.99377e-17	A24	TMEM64
1.55251e-21	1.25662	0.175	0.075	5.10403e-17	A24	TPRG1
1.74543e-21	0.718329	0.112	0.05	5.73827e-17	A24	AC022424.1
2.14894e-21	0.616838	0.256	0.143	7.06487e-17	A24	AC068633.1
2.27506e-21	0.664716	0.181	0.096	7.47948e-17	A24	TXNRD3
2.38138e-21	0.519105	0.269	0.166	7.82902e-17	A24	PIGF
2.74792e-21	0.739644	0.225	0.121	9.03406e-17	A24	ZNF69
3.65435e-21	0.610602	0.65	0.496	1.20140e-16	A24	ST6GAL1
3.78779e-21	0.791406	0.317	0.2	1.24527e-16	A24	LGI4
4.53997e-21	2.06222	0.106	0.024	1.49256e-16	A24	AC003684.1
4.92867e-21	0.772382	0.175	0.088	1.62035e-16	A24	GRHL1
5.36887e-21	1.10452	0.224	0.112	1.76507e-16	A24	LINC02008
5.73948e-21	1.33367	0.093	0.028	1.88691e-16	A24	EPHA8
5.85252e-21	0.937405	0.107	0.044	1.92407e-16	A24	AL359317.1
6.32881e-21	0.567921	0.434	0.311	2.08066e-16	A24	AC139795.2
6.60776e-21	0.775356	0.231	0.123	2.17237e-16	A24	TMEM44
6.64725e-21	0.617511	0.332	0.212	2.18535e-16	A24	RPN1
6.97091e-21	0.867834	0.134	0.057	2.29176e-16	A24	BUB1B
6.97780e-21	1.00355	0.103	0.036	2.29402e-16	A24	CRYZ
8.06511e-21	1.05768	0.122	0.044	2.65149e-16	A24	AL139158.2
8.60939e-21	2.81714	0.054	0.008	2.83042e-16	A24	RGS8
9.08735e-21	0.545618	0.488	0.351	2.98756e-16	A24	NMNAT3
9.44049e-21	0.577943	0.597	0.439	3.10366e-16	A24	RAB3C
1.06924e-20	0.940076	0.231	0.123	3.51525e-16	A24	TMC3-AS1
1.32432e-20	0.721916	0.225	0.119	4.35385e-16	A24	PCSK6
1.64295e-20	1.56925	0.109	0.034	5.40135e-16	A24	AC113346.2
1.73067e-20	0.716397	0.241	0.135	5.68974e-16	A24	RNF207
1.85018e-20	0.605172	0.215	0.124	6.08266e-16	A24	FLNA
2.02966e-20	0.526402	0.346	0.223	6.67272e-16	A24	RIMKLB
2.11662e-20	0.534821	0.289	0.182	6.95861e-16	A24	C2CD2
2.40021e-20	2.40324	0.101	0.029	7.89093e-16	A24	AC004052.1
2.46561e-20	1.85615	0.097	0.029	8.10592e-16	A24	GLIPR2
2.81658e-20	0.554888	0.579	0.449	9.25978e-16	A24	MIR4435-2HG
4.06529e-20	0.837162	0.133	0.061	1.33650e-15	A24	AC098617.1
4.34138e-20	1.48493	0.116	0.035	1.42727e-15	A24	AC005162.3
4.55830e-20	0.617623	0.479	0.336	1.49859e-15	A24	TOM1L1
5.95772e-20	1.11392	0.175	0.086	1.95866e-15	A24	TRPC6
6.94662e-20	0.63063	0.232	0.137	2.28377e-15	A24	KIF17
8.40326e-20	1.72838	0.107	0.034	2.76265e-15	A24	AC007846.2
8.91958e-20	0.635929	0.324	0.203	2.93240e-15	A24	CFAP43
1.05249e-19	0.615845	0.345	0.227	3.46015e-15	A24	LHFPL5
1.05383e-19	1.11461	0.13	0.055	3.46457e-15	A24	TEX26
1.41465e-19	0.604523	0.615	0.481	4.65080e-15	A24	MYLK
1.45724e-19	0.60952	0.549	0.394	4.79083e-15	A24	MPP7
1.81471e-19	1.66921	0.082	0.022	5.96604e-15	A24	TMEM108-AS1
1.87797e-19	0.715829	0.111	0.051	6.17401e-15	A24	CTBS
1.98274e-19	0.630085	0.415	0.277	6.51845e-15	A24	DMGDH
2.31151e-19	0.587279	0.08	0.032	7.59933e-15	A24	ZNF730
2.46239e-19	1.21582	0.119	0.048	8.09536e-15	A24	MOV10
2.47798e-19	1.33965	0.125	0.045	8.14661e-15	A24	LINC01951
2.62921e-19	0.812456	0.149	0.07	8.64379e-15	A24	ATP2C2
3.46561e-19	3.99568	0.036	0.003	1.13935e-14	A24	RXRG
3.64722e-19	1.81518	0.069	0.016	1.19906e-14	A24	AMIGO2
3.70840e-19	1.06452	0.108	0.042	1.21918e-14	A24	CACNG4
3.72517e-19	0.834912	0.244	0.137	1.22469e-14	A24	PBX4
3.86267e-19	1.09244	0.147	0.063	1.26989e-14	A24	TTLL9
3.92456e-19	0.586615	0.594	0.456	1.29024e-14	A24	SVIL
4.59961e-19	1.77469	0.074	0.019	1.51217e-14	A24	IGSF5
4.65938e-19	0.540642	0.43	0.3	1.53182e-14	A24	RDX
4.80909e-19	0.500638	0.464	0.334	1.58104e-14	A24	CES4A
5.09438e-19	0.526777	0.21	0.129	1.67483e-14	A24	SUCLG2
5.10199e-19	0.887556	0.119	0.051	1.67733e-14	A24	AC009053.3
5.53369e-19	0.738876	0.288	0.175	1.81926e-14	A24	GLIS3
6.53559e-19	0.733198	0.238	0.14	2.14864e-14	A24	TLDC1
7.22257e-19	0.832173	0.191	0.098	2.37449e-14	A24	AC009264.1
8.28338e-19	1.30901	0.167	0.083	2.72324e-14	A24	AC138305.1
9.32663e-19	0.875195	0.187	0.098	3.06622e-14	A24	TXNRD3NB
9.35725e-19	1.26272	0.109	0.039	3.07629e-14	A24	AC137770.1
1.14266e-18	0.609144	0.302	0.196	3.75661e-14	A24	PLG
1.23496e-18	4.70512	0.03	0.001	4.06004e-14	A24	KRT36
1.29515e-18	0.841256	0.228	0.124	4.25794e-14	A24	VSTM4
1.32717e-18	0.514326	0.322	0.216	4.36319e-14	A24	KYAT3
1.38333e-18	0.600101	0.155	0.082	4.54784e-14	A24	LINC01894
1.42280e-18	2.42186	0.039	0.004	4.67760e-14	A24	AC011365.1
1.69994e-18	0.659278	0.279	0.166	5.58872e-14	A24	SPATA1
1.83545e-18	0.793174	0.131	0.058	6.03421e-14	A24	NOD1
1.87872e-18	0.624751	0.251	0.141	6.17647e-14	A24	LINC00685
1.92415e-18	0.521703	0.229	0.134	6.32585e-14	A24	AC078881.1
2.11193e-18	1.37793	0.099	0.031	6.94318e-14	A24	CARMIL3
2.13091e-18	0.978105	0.132	0.059	7.00559e-14	A24	MCUB
3.12534e-18	0.71021	0.339	0.223	1.02749e-13	A24	MUC6
3.76142e-18	0.845732	0.263	0.157	1.23660e-13	A24	LINC00276
3.89163e-18	0.650741	0.487	0.37	1.27941e-13	A24	PNN
5.41948e-18	0.75978	0.184	0.1	1.78171e-13	A24	LRRC8C-DT
5.53809e-18	0.695337	0.293	0.183	1.82070e-13	A24	PZP
6.53981e-18	0.754275	0.373	0.231	2.15003e-13	A24	SIDT1
7.16783e-18	0.637822	0.237	0.144	2.35650e-13	A24	DRAIC
9.73810e-18	1.40026	0.14	0.06	3.20150e-13	A24	LINC00854
1.02296e-17	0.913495	0.137	0.059	3.36308e-13	A24	DYRK2
1.10959e-17	3.58397	0.038	0.003	3.64788e-13	A24	AC003958.2
1.19636e-17	0.597953	0.293	0.187	3.93316e-13	A24	LINC01505
1.52998e-17	1.37094	0.079	0.025	5.02996e-13	A24	LINC02074
1.56512e-17	0.707728	0.274	0.168	5.14549e-13	A24	NXN
1.70074e-17	4.06592	0.031	0.002	5.59135e-13	A24	AL355578.1
1.70350e-17	0.727493	0.259	0.157	5.60043e-13	A24	ADAM12
1.98374e-17	0.608578	0.365	0.244	6.52174e-13	A24	ATP8B4
2.37723e-17	1.74195	0.091	0.03	7.81537e-13	A24	KIRREL1
2.66701e-17	0.603582	0.388	0.27	8.76806e-13	A24	STXBP4
2.74360e-17	1.0365	0.177	0.091	9.01984e-13	A24	AMZ1
2.80349e-17	1.24941	0.163	0.083	9.21677e-13	A24	SAMD3
2.84380e-17	0.684198	0.505	0.355	9.34926e-13	A24	SLC16A1-AS1
2.93067e-17	2.08791	0.065	0.013	9.63488e-13	A24	AL354994.1
3.29073e-17	1.64914	0.071	0.019	1.08186e-12	A24	CHRDL1
3.32398e-17	0.534623	0.206	0.113	1.09279e-12	A24	CLDN16
3.56577e-17	0.541764	0.386	0.284	1.17228e-12	A24	AC097376.2
3.67901e-17	0.699026	0.115	0.059	1.20951e-12	A24	MTMR11
4.36387e-17	0.790846	0.365	0.225	1.43467e-12	A24	TEX41
5.54681e-17	1.58013	0.067	0.017	1.82357e-12	A24	FYCO1
6.31788e-17	1.33425	0.079	0.025	2.07707e-12	A24	LINC02424
6.58257e-17	1.09852	0.145	0.067	2.16409e-12	A24	AC025569.1
6.68225e-17	1.15824	0.143	0.064	2.19686e-12	A24	CDK15
6.72992e-17	0.646941	0.122	0.064	2.21253e-12	A24	FBL
7.09859e-17	1.03593	0.097	0.042	2.33373e-12	A24	ZNF229
8.45813e-17	0.857338	0.147	0.076	2.78070e-12	A24	NEDD1
8.77969e-17	1.51617	0.087	0.027	2.88641e-12	A24	NABP1
8.99482e-17	1.16579	0.121	0.055	2.95714e-12	A24	AC004817.1
9.09410e-17	0.882436	0.157	0.077	2.98978e-12	A24	LINC01088
1.12197e-16	0.547335	0.169	0.1	3.68857e-12	A24	CENPO
1.24037e-16	0.508204	0.535	0.419	4.07785e-12	A24	RSU1
1.30174e-16	1.27207	0.124	0.048	4.27960e-12	A24	AC090502.1
1.41804e-16	0.605469	0.169	0.093	4.66194e-12	A24	SPATA17
1.72075e-16	0.850692	0.26	0.16	5.65714e-12	A24	TNFRSF19
1.79177e-16	0.919123	0.206	0.111	5.89063e-12	A24	NRP2
1.96959e-16	1.79216	0.073	0.021	6.47523e-12	A24	PNMA5
2.28510e-16	0.586131	0.4	0.276	7.51249e-12	A24	SHC2
2.53550e-16	0.922146	0.192	0.104	8.33571e-12	A24	AL591806.3
2.64946e-16	0.50988	0.327	0.224	8.71037e-12	A24	DACH2
3.05594e-16	1.33529	0.084	0.027	1.00467e-11	A24	TMEM159
3.50339e-16	0.745149	0.279	0.176	1.15178e-11	A24	LRRC27
3.54766e-16	0.523225	0.765	0.662	1.16633e-11	A24	AP2A2
3.61130e-16	0.804131	0.093	0.04	1.18725e-11	A24	LINC00845
3.70072e-16	0.636993	0.303	0.196	1.21665e-11	A24	GIPC1
3.73698e-16	1.66189	0.081	0.025	1.22857e-11	A24	SPC25
3.92363e-16	0.521171	0.13	0.071	1.28993e-11	A24	LINC02320
3.95084e-16	0.612097	0.142	0.074	1.29888e-11	A24	AL161751.1
4.19543e-16	1.06425	0.224	0.131	1.37929e-11	A24	CD81-AS1
5.76333e-16	0.670772	0.079	0.032	1.89475e-11	A24	SHCBP1
5.99476e-16	0.904659	0.253	0.152	1.97084e-11	A24	LINC01317
6.11999e-16	0.570466	0.218	0.142	2.01201e-11	A24	SHQ1
6.48256e-16	0.541223	0.277	0.178	2.13121e-11	A24	PEA15
7.49711e-16	0.881868	0.183	0.102	2.46475e-11	A24	ICAM5
7.74419e-16	0.771044	0.276	0.172	2.54598e-11	A24	ZNF514
9.14681e-16	0.710402	0.18	0.105	3.00711e-11	A24	AC016705.2
9.63429e-16	0.544804	0.25	0.162	3.16737e-11	A24	NKAIN1
9.71184e-16	0.521947	0.282	0.193	3.19286e-11	A24	FAM76A
9.82371e-16	0.570615	0.341	0.231	3.22964e-11	A24	AL442647.1
1.10878e-15	0.573214	0.311	0.209	3.64523e-11	A24	POLE2
1.23594e-15	1.06729	0.109	0.048	4.06328e-11	A24	LINC02343
1.26287e-15	0.852339	0.14	0.07	4.15180e-11	A24	DNAH11
1.42873e-15	1.16163	0.067	0.022	4.69709e-11	A24	LINC02097
1.96396e-15	0.54816	0.261	0.168	6.45672e-11	A24	AC002383.1
1.98585e-15	0.822962	0.188	0.099	6.52868e-11	A24	SVEP1
2.04708e-15	0.64418	0.226	0.144	6.72997e-11	A24	ZNF808
2.13430e-15	0.668977	0.35	0.234	7.01672e-11	A24	CC2D1A
2.23851e-15	0.943781	0.163	0.086	7.35933e-11	A24	AC026316.5
2.28128e-15	0.990837	0.117	0.051	7.49994e-11	A24	AC104041.1
2.37572e-15	0.74242	0.138	0.066	7.81043e-11	A24	AC024257.1
2.53883e-15	3.10118	0.039	0.005	8.34667e-11	A24	WISP1
2.54337e-15	1.16728	0.091	0.034	8.36157e-11	A24	MAPKAPK2
2.79223e-15	1.30914	0.066	0.019	9.17975e-11	A24	HCN4
2.81149e-15	2.76343	0.048	0.009	9.24305e-11	A24	DAB1-AS1
3.70217e-15	1.37031	0.083	0.028	1.21712e-10	A24	ARHGAP11A
4.64498e-15	0.596133	0.182	0.103	1.52708e-10	A24	CCDC77
4.93624e-15	0.526431	0.277	0.185	1.62284e-10	A24	L1CAM
5.92356e-15	0.762267	0.182	0.103	1.94743e-10	A24	FILIP1
6.74161e-15	1.46375	0.074	0.024	2.21637e-10	A24	LINC02016
7.23743e-15	2.21783	0.044	0.01	2.37938e-10	A24	PALMD
7.62303e-15	0.764128	0.133	0.067	2.50615e-10	A24	AL392023.1
7.80381e-15	0.860471	0.225	0.13	2.56558e-10	A24	AC005899.8
7.91989e-15	1.577	0.075	0.021	2.60374e-10	A24	AL138694.1
8.88541e-15	0.647773	0.109	0.053	2.92117e-10	A24	PLXNA3
9.35570e-15	1.84291	0.064	0.016	3.07578e-10	A24	HRH3
9.96593e-15	1.89741	0.086	0.031	3.27640e-10	A24	NTSR1
1.09553e-14	1.21089	0.085	0.032	3.60167e-10	A24	LINC00964
1.14357e-14	0.514718	0.208	0.136	3.75961e-10	A24	LZTR1
1.25390e-14	1.72766	0.042	0.009	4.12231e-10	A24	L3MBTL4-AS1
1.25774e-14	0.581699	0.083	0.04	4.13494e-10	A24	CES3
1.30002e-14	0.579715	0.143	0.08	4.27393e-10	A24	AC005972.4
1.36631e-14	0.558836	0.224	0.146	4.49189e-10	A24	BCL2L2-PABPN1
1.41926e-14	0.56551	0.498	0.368	4.66597e-10	A24	SKAP2
1.52508e-14	0.535069	0.124	0.072	5.01387e-10	A24	AL355312.3
1.63962e-14	1.31047	0.078	0.027	5.39042e-10	A24	FAM107A
1.64419e-14	0.541878	0.214	0.138	5.40544e-10	A24	CNBD1
1.68474e-14	0.596482	0.302	0.208	5.53876e-10	A24	RDH13
1.75468e-14	0.559956	0.236	0.154	5.76868e-10	A24	ZNF780A
1.84154e-14	0.571576	0.189	0.119	6.05424e-10	A24	FAM47E
1.96323e-14	0.656809	0.161	0.096	6.45433e-10	A24	SPANXA2-OT1
2.05569e-14	0.668227	0.18	0.102	6.75830e-10	A24	BCL7C
2.10046e-14	1.39589	0.09	0.027	6.90549e-10	A24	GUCA1C
2.20946e-14	0.541369	0.261	0.178	7.26381e-10	A24	NRBP2
2.22063e-14	0.505946	0.515	0.394	7.30055e-10	A24	ADGRV1
2.25945e-14	0.970371	0.08	0.031	7.42816e-10	A24	OR1L8
2.39560e-14	0.786457	0.14	0.076	7.87578e-10	A24	AC046195.1
2.55426e-14	0.837498	0.104	0.038	8.39737e-10	A24	HLA-DMA
2.66702e-14	1.22077	0.161	0.077	8.76810e-10	A24	SMCO2
2.92484e-14	0.760777	0.074	0.032	9.61570e-10	A24	TUBB8
3.17205e-14	0.568378	0.112	0.057	1.04284e-09	A24	CRIP2
3.86475e-14	0.995383	0.157	0.082	1.27057e-09	A24	AL512380.2
3.86976e-14	0.952873	0.063	0.023	1.27222e-09	A24	SMIM36
4.06692e-14	1.57535	0.087	0.033	1.33704e-09	A24	ZNF185
4.92466e-14	1.24318	0.072	0.023	1.61903e-09	A24	TXLNB
5.12568e-14	1.57296	0.076	0.027	1.68512e-09	A24	LINC02347
5.57484e-14	1.07905	0.073	0.025	1.83279e-09	A24	AL365204.1
6.01941e-14	0.554787	0.195	0.118	1.97894e-09	A24	DDX58
6.12542e-14	1.1568	0.15	0.076	2.01379e-09	A24	SPINK8
6.49332e-14	1.05888	0.096	0.039	2.13474e-09	A24	CCM2L
6.70640e-14	0.525258	0.153	0.088	2.20480e-09	A24	CLCN5
8.65597e-14	0.821362	0.143	0.084	2.84574e-09	A24	SFRP4
8.71156e-14	0.62599	0.226	0.15	2.86401e-09	A24	TRMT12
9.59268e-14	0.525808	0.136	0.077	3.15369e-09	A24	PODXL
1.07570e-13	0.83141	0.156	0.083	3.53646e-09	A24	AC020704.1
1.18735e-13	0.580656	0.152	0.099	3.90352e-09	A24	AC017091.1
1.26693e-13	0.786368	0.235	0.146	4.16516e-09	A24	AC011447.3
1.32567e-13	0.717454	0.292	0.192	4.35827e-09	A24	CFAP74
1.34940e-13	2.19657	0.045	0.008	4.43629e-09	A24	PCDH8
1.37022e-13	1.16447	0.079	0.027	4.50475e-09	A24	BCL6
1.56316e-13	0.835013	0.103	0.048	5.13906e-09	A24	KRT86
1.60749e-13	0.875014	0.152	0.082	5.28480e-09	A24	AF123462.1
1.61550e-13	0.569113	0.148	0.083	5.31113e-09	A24	ABLIM3
1.64277e-13	0.899651	0.116	0.056	5.40078e-09	A24	PDLIM7
1.70301e-13	1.54514	0.076	0.022	5.59882e-09	A24	PCA3
2.19148e-13	0.518489	0.175	0.115	7.20472e-09	A24	SPATA33
2.20083e-13	0.649622	0.136	0.079	7.23543e-09	A24	PSMG3-AS1
2.20396e-13	2.07318	0.048	0.012	7.24575e-09	A24	TMEM244
2.28628e-13	0.674876	0.094	0.045	7.51638e-09	A24	AC004076.2
2.44609e-13	2.31612	0.035	0.005	8.04175e-09	A24	YBX2
2.46542e-13	1.56438	0.037	0.007	8.10531e-09	A24	AC138028.2
2.57969e-13	1.17586	0.072	0.026	8.48100e-09	A24	CLEC18A
2.63516e-13	1.27052	0.071	0.026	8.66336e-09	A24	FNDC1
2.76551e-13	0.538793	0.114	0.064	9.09191e-09	A24	BTBD19
2.78142e-13	0.60946	0.27	0.18	9.14418e-09	A24	DENND6B
3.12105e-13	0.64229	0.043	0.019	1.02608e-08	A24	MESTIT1
3.37398e-13	0.838501	0.095	0.043	1.10923e-08	A24	FFAR4
3.53809e-13	0.671118	0.138	0.081	1.16318e-08	A24	RNF212B
3.61860e-13	0.567028	0.117	0.064	1.18965e-08	A24	PARD6G-AS1
3.84563e-13	1.54363	0.069	0.024	1.26429e-08	A24	ZBTB8B
4.07423e-13	0.636108	0.186	0.109	1.33945e-08	A24	AC008691.1
4.13115e-13	1.00182	0.171	0.085	1.35816e-08	A24	CPT1A
4.55567e-13	0.610924	0.07	0.032	1.49772e-08	A24	PBOV1
4.70057e-13	0.592463	0.071	0.036	1.54536e-08	A24	ZC3HAV1L
4.70291e-13	1.61365	0.054	0.014	1.54613e-08	A24	PLCB2
4.98587e-13	0.530163	0.158	0.094	1.63915e-08	A24	AL512306.3
5.42355e-13	1.05814	0.111	0.052	1.78304e-08	A24	CENPE
5.66402e-13	0.506116	0.106	0.061	1.86210e-08	A24	CD63
5.80366e-13	1.09347	0.138	0.062	1.90801e-08	A24	LINC02220
5.85052e-13	1.59045	0.069	0.023	1.92342e-08	A24	GPR149
5.97978e-13	0.82359	0.074	0.032	1.96591e-08	A24	WTIP
6.30599e-13	0.720139	0.162	0.096	2.07316e-08	A24	TACR1
6.33885e-13	1.09617	0.1	0.041	2.08396e-08	A24	DOC2B
7.92566e-13	0.508903	0.153	0.094	2.60564e-08	A24	SLC2A12
8.10578e-13	0.615075	0.173	0.108	2.66486e-08	A24	AL031590.1
8.18621e-13	0.555336	0.076	0.041	2.69130e-08	A24	TSPAN19
8.72733e-13	0.535561	0.117	0.066	2.86920e-08	A24	JPT2
9.20133e-13	0.574832	0.206	0.133	3.02503e-08	A24	PDIA2
9.38565e-13	0.553285	0.141	0.084	3.08563e-08	A24	PIANP
9.54244e-13	1.00683	0.102	0.046	3.13717e-08	A24	CD83
1.00119e-12	0.738947	0.158	0.094	3.29152e-08	A24	GALM
1.04634e-12	1.897	0.053	0.013	3.43994e-08	A24	DDAH2
1.05664e-12	1.79076	0.048	0.011	3.47380e-08	A24	KLK7
1.14331e-12	0.532278	0.122	0.07	3.75874e-08	A24	TRIM17
1.15759e-12	0.595349	0.174	0.107	3.80569e-08	A24	AC018754.1
1.17721e-12	0.637577	0.106	0.056	3.87021e-08	A24	ABCG5
1.17758e-12	0.518366	0.197	0.128	3.87141e-08	A24	PCSK1N
1.19743e-12	0.780481	0.12	0.059	3.93669e-08	A24	AC021504.1
1.24299e-12	0.512002	0.104	0.057	4.08647e-08	A24	RGS9
1.26745e-12	1.45449	0.053	0.016	4.16687e-08	A24	FIBIN
1.27056e-12	0.789295	0.17	0.096	4.17709e-08	A24	SPATC1L
1.28134e-12	1.03857	0.077	0.034	4.21254e-08	A24	FABP5
1.28880e-12	0.696129	0.116	0.059	4.23706e-08	A24	TAF7L
1.29474e-12	0.814345	0.172	0.096	4.25659e-08	A24	LINC02427
1.32293e-12	1.32011	0.096	0.04	4.34926e-08	A24	TMCC3
1.34932e-12	0.586004	0.245	0.166	4.43601e-08	A24	ZNF334
1.48201e-12	0.554786	0.359	0.262	4.87224e-08	A24	AC021351.1
1.72479e-12	0.67974	0.172	0.104	5.67043e-08	A24	C10orf67
1.96767e-12	0.698663	0.143	0.085	6.46892e-08	A24	SLC27A2
1.97779e-12	0.708364	0.184	0.112	6.50219e-08	A24	SYNE2
2.02761e-12	0.84238	0.084	0.036	6.66597e-08	A24	MACC1
2.19912e-12	0.80025	0.159	0.091	7.22983e-08	A24	PDGFA
2.20754e-12	0.579349	0.176	0.112	7.25749e-08	A24	UTP25
2.30860e-12	1.49125	0.047	0.013	7.58974e-08	A24	STX17-AS1
2.32283e-12	0.554142	0.16	0.094	7.63652e-08	A24	AC097460.1
2.34845e-12	0.557182	0.201	0.126	7.72078e-08	A24	AC018467.1
2.44031e-12	0.753555	0.087	0.044	8.02275e-08	A24	CDH17
2.50115e-12	0.586578	0.204	0.136	8.22278e-08	A24	THAP9-AS1
2.52850e-12	0.544867	0.212	0.136	8.31270e-08	A24	MAMDC2
2.80241e-12	1.51234	0.043	0.012	9.21319e-08	A24	SPATA18
2.85564e-12	0.514419	0.141	0.093	9.38820e-08	A24	DYNLT1
2.87591e-12	0.648346	0.172	0.097	9.45485e-08	A24	GRB14
2.99138e-12	1.81187	0.08	0.029	9.83445e-08	A24	AC073941.1
3.12197e-12	1.92593	0.034	0.008	1.02638e-07	A24	ADAMTS9-AS1
3.13565e-12	0.565237	0.259	0.181	1.03088e-07	A24	NEK5
3.15376e-12	0.872728	0.125	0.065	1.03683e-07	A24	TMC2
3.43398e-12	0.798382	0.096	0.045	1.12895e-07	A24	AL359265.3
3.56483e-12	2.21014	0.043	0.01	1.17197e-07	A24	OSR1
3.60094e-12	0.900667	0.093	0.044	1.18385e-07	A24	AC009690.3
3.85874e-12	0.520216	0.11	0.056	1.26860e-07	A24	RIOX2
3.95133e-12	0.514174	0.835	0.672	1.29904e-07	A24	NLGN4Y
4.24688e-12	0.664877	0.169	0.097	1.39621e-07	A24	OR3A2
4.49624e-12	0.933844	0.076	0.031	1.47818e-07	A24	AC068643.1
4.50724e-12	0.887683	0.064	0.023	1.48180e-07	A24	AC005355.1
6.48277e-12	0.94474	0.164	0.091	2.13128e-07	A24	ASAP3
6.65194e-12	0.536702	0.147	0.088	2.18689e-07	A24	GRK6
6.66912e-12	0.643174	0.172	0.107	2.19254e-07	A24	ARHGAP6
6.76755e-12	0.601818	0.241	0.151	2.22490e-07	A24	RPH3AL
7.29127e-12	1.86676	0.053	0.013	2.39708e-07	A24	LINC02458
7.40122e-12	0.920535	0.07	0.029	2.43323e-07	A24	ISLR2
7.51518e-12	0.752295	0.139	0.078	2.47069e-07	A24	CCDC129
7.98847e-12	0.617755	0.206	0.137	2.62629e-07	A24	ARHGAP33
8.51535e-12	0.736995	0.148	0.083	2.79951e-07	A24	FAM71F2
8.98380e-12	0.562439	0.112	0.063	2.95351e-07	A24	ORC6
9.36053e-12	0.516174	0.417	0.297	3.07737e-07	A24	CDH4
9.52937e-12	1.47501	0.069	0.024	3.13287e-07	A24	LINC01238
1.02855e-11	0.546318	0.111	0.06	3.38144e-07	A24	WDR49
1.05034e-11	1.03038	0.066	0.025	3.45311e-07	A24	PDLIM3
1.05195e-11	1.7785	0.063	0.021	3.45840e-07	A24	CLEC19A
1.16653e-11	0.737079	0.058	0.025	3.83510e-07	A24	AP005328.2
1.18975e-11	0.934301	0.066	0.027	3.91142e-07	A24	RAD51AP2
1.24263e-11	0.617193	0.093	0.048	4.08527e-07	A24	FBXW12
1.24809e-11	1.16706	0.052	0.017	4.10321e-07	A24	F11
1.31741e-11	0.545391	0.079	0.042	4.33110e-07	A24	NXNL2
1.33508e-11	0.809882	0.149	0.081	4.38921e-07	A24	AL355838.1
1.40142e-11	2.16932	0.029	0.005	4.60730e-07	A24	LINC00488
1.41823e-11	0.677677	0.202	0.127	4.66258e-07	A24	GNAI2
1.41897e-11	0.752322	0.148	0.087	4.66500e-07	A24	LETM2
1.51949e-11	1.13297	0.057	0.021	4.99547e-07	A24	TIPARP
1.56412e-11	0.682394	0.117	0.061	5.14220e-07	A24	ELN
1.57337e-11	0.528717	0.111	0.061	5.17261e-07	A24	GLIPR1L2
1.62469e-11	0.559831	0.288	0.196	5.34134e-07	A24	SLC9A9
1.86576e-11	0.618096	0.081	0.04	6.13388e-07	A24	POLE4
1.87170e-11	1.01679	0.12	0.059	6.15340e-07	A24	MSANTD1
1.93602e-11	0.512551	0.163	0.11	6.36486e-07	A24	PDE11A
1.95144e-11	4.65283	0.019	0	6.41555e-07	A24	KRT13
2.00512e-11	0.614066	0.144	0.098	6.59204e-07	A24	AL356124.1
2.11987e-11	0.519498	0.109	0.064	6.96930e-07	A24	AL353743.2
2.19862e-11	0.540019	0.106	0.06	7.22817e-07	A24	ZNF19
2.22341e-11	1.00838	0.05	0.019	7.30967e-07	A24	KLF5
2.26258e-11	0.529423	0.135	0.079	7.43845e-07	A24	RBM15-AS1
2.37017e-11	1.13599	0.071	0.027	7.79217e-07	A24	AC007001.1
2.40869e-11	1.11131	0.096	0.047	7.91882e-07	A24	PLD2
2.76069e-11	2.38696	0.03	0.005	9.07606e-07	A24	AC011389.1
3.03600e-11	0.747171	0.105	0.051	9.98117e-07	A24	AC020558.1
3.11837e-11	0.600802	0.394	0.293	1.02520e-06	A24	GBE1
3.15613e-11	1.54371	0.058	0.024	1.03761e-06	A24	LINC01241
3.22010e-11	0.592603	0.088	0.049	1.05864e-06	A24	TINCR
3.35943e-11	0.858725	0.126	0.07	1.10445e-06	A24	LPA
3.35958e-11	1.11733	0.061	0.021	1.10449e-06	A24	LIMS2
3.41311e-11	0.703616	0.112	0.061	1.12209e-06	A24	NIPSNAP3A
3.47337e-11	0.500944	0.218	0.159	1.14191e-06	A24	AC240274.1
3.69606e-11	0.5108	0.166	0.107	1.21512e-06	A24	RPL27
3.73551e-11	1.11338	0.104	0.051	1.22808e-06	A24	RANBP3L
3.77758e-11	0.705252	0.074	0.035	1.24192e-06	A24	AC018685.2
3.91051e-11	0.867677	0.11	0.06	1.28562e-06	A24	RNF212
4.23693e-11	0.504367	0.129	0.081	1.39293e-06	A24	SMUG1
4.33589e-11	0.538398	0.116	0.07	1.42547e-06	A24	FAM200A
4.36348e-11	1.30291	0.054	0.017	1.43454e-06	A24	AC087457.1
4.43910e-11	0.707966	0.104	0.061	1.45940e-06	A24	AL049646.1
4.54311e-11	0.627272	0.18	0.113	1.49359e-06	A24	CCDC178
4.81282e-11	2.5279	0.04	0.008	1.58226e-06	A24	IZUMO3
5.20840e-11	0.549131	0.105	0.061	1.71231e-06	A24	AC025244.1
5.22167e-11	0.543027	0.061	0.03	1.71668e-06	A24	DHCR7
5.54059e-11	1.68869	0.047	0.013	1.82152e-06	A24	SOX9
5.75467e-11	0.583077	0.145	0.094	1.89190e-06	A24	AKR1E2
6.64884e-11	0.517471	0.164	0.109	2.18587e-06	A24	SLC35F2
7.30019e-11	0.962462	0.13	0.071	2.40001e-06	A24	AL033530.1
7.56556e-11	0.990378	0.108	0.055	2.48725e-06	A24	TEK
7.89764e-11	1.19018	0.051	0.017	2.59643e-06	A24	AL137067.1
9.02692e-11	0.610552	0.17	0.106	2.96769e-06	A24	RFX2
9.32502e-11	0.681671	0.522	0.401	3.06569e-06	A24	LINC01681
9.51784e-11	1.6018	0.032	0.007	3.12908e-06	A24	VANGL2
9.71869e-11	0.851648	0.057	0.024	3.19512e-06	A24	NPHS1
9.79307e-11	0.696849	0.041	0.017	3.21957e-06	A24	AC020741.1
1.01130e-10	0.892659	0.144	0.076	3.32474e-06	A24	AL162718.1
1.14166e-10	0.717037	0.113	0.065	3.75331e-06	A24	AP002026.1
1.15481e-10	0.703953	0.12	0.07	3.79656e-06	A24	CFAP100
1.21662e-10	0.849274	0.043	0.016	3.99975e-06	A24	CYP4F3
1.22922e-10	0.536863	0.308	0.227	4.04118e-06	A24	PEBP4
1.29399e-10	1.38158	0.053	0.017	4.25413e-06	A24	CLEC18C
1.36140e-10	0.830673	0.073	0.035	4.47573e-06	A24	ZC3H12D
1.36697e-10	1.23344	0.053	0.018	4.49405e-06	A24	AL162394.1
1.38439e-10	0.546838	0.116	0.067	4.55132e-06	A24	KHNYN
1.39263e-10	1.06684	0.063	0.024	4.57840e-06	A24	ABCB4
1.39765e-10	1.51547	0.062	0.019	4.59490e-06	A24	NKD2
1.46184e-10	1.62748	0.036	0.012	4.80593e-06	A24	LINC00430
1.51702e-10	1.25284	0.129	0.061	4.98735e-06	A24	GALNT15
1.58278e-10	0.534925	0.207	0.138	5.20353e-06	A24	PIK3CD
1.65174e-10	0.598973	0.1	0.051	5.43026e-06	A24	MMAA
1.69429e-10	1.48721	0.079	0.035	5.57013e-06	A24	AL513323.1
1.80468e-10	1.19451	0.057	0.019	5.93306e-06	A24	GOLT1A
1.85545e-10	0.644659	0.062	0.03	6.09999e-06	A24	ERICH6-AS1
1.92853e-10	0.631817	0.241	0.172	6.34025e-06	A24	CDH3
2.03483e-10	0.893253	0.08	0.038	6.68971e-06	A24	PRDM6
2.03931e-10	1.87267	0.087	0.039	6.70443e-06	A24	AL356488.2
2.07943e-10	2.39003	0.027	0.005	6.83633e-06	A24	GABRQ
2.16001e-10	1.27271	0.084	0.038	7.10126e-06	A24	AC009148.1
2.18657e-10	0.710341	0.155	0.099	7.18856e-06	A24	PNKP
2.18862e-10	1.77705	0.055	0.017	7.19530e-06	A24	AC008780.1
2.21116e-10	0.614651	0.076	0.039	7.26941e-06	A24	ROPN1B
2.22389e-10	0.870752	0.061	0.024	7.31126e-06	A24	ZNF516
2.37721e-10	1.27421	0.061	0.024	7.81531e-06	A24	AP001025.1
2.39556e-10	1.62764	0.048	0.015	7.87565e-06	A24	CCDC148-AS1
2.78962e-10	0.638332	0.135	0.086	9.17117e-06	A24	ANKRD49
3.02405e-10	0.630137	0.156	0.099	9.94186e-06	A24	ZNF512B
3.39015e-10	1.34207	0.034	0.009	1.11455e-05	A24	TPPP3
3.50906e-10	1.34054	0.092	0.038	1.15364e-05	A24	AL451164.1
3.75242e-10	0.949273	0.062	0.026	1.23365e-05	A24	KCNK3
3.98039e-10	0.815814	0.271	0.188	1.30859e-05	A24	PCDH15
4.13138e-10	0.645238	0.134	0.077	1.35823e-05	A24	AC246817.2
4.22180e-10	0.556749	0.238	0.164	1.38796e-05	A24	RAB31
4.73379e-10	0.702532	0.112	0.062	1.55628e-05	A24	HTR4
5.12903e-10	0.680982	0.046	0.019	1.68622e-05	A24	PKP4-AS1
5.23545e-10	2.45411	0.05	0.014	1.72121e-05	A24	AC010754.1
5.82165e-10	0.703811	0.095	0.049	1.91392e-05	A24	LINC02177
5.87083e-10	1.87233	0.028	0.005	1.93009e-05	A24	LINC01117
5.91854e-10	1.82587	0.062	0.025	1.94578e-05	A24	LINC01787
6.16882e-10	0.580304	0.064	0.031	2.02806e-05	A24	IL17RD
6.46405e-10	1.14048	0.077	0.032	2.12512e-05	A24	LINC01194
6.79847e-10	0.501249	0.098	0.055	2.23506e-05	A24	AL133516.1
6.86528e-10	0.670682	0.128	0.073	2.25703e-05	A24	LAMC3
7.52875e-10	0.91625	0.105	0.052	2.47515e-05	A24	LINC01586
8.49561e-10	0.577613	0.065	0.034	2.79302e-05	A24	ECHDC3
8.97015e-10	0.841016	0.104	0.058	2.94903e-05	A24	ENPP2
9.15174e-10	0.971853	0.043	0.014	3.00873e-05	A24	RAMP3
9.21591e-10	1.24679	0.084	0.04	3.02982e-05	A24	ANGPT1
9.40691e-10	1.38177	0.05	0.016	3.09262e-05	A24	CACNA1H
9.67314e-10	0.534478	0.166	0.112	3.18014e-05	A24	PAPPA2
9.78835e-10	0.701183	0.203	0.136	3.21802e-05	A24	DRC1
9.93390e-10	0.730084	0.088	0.047	3.26587e-05	A24	STAP2
1.00136e-09	0.748844	0.069	0.033	3.29208e-05	A24	IGFBP5
1.00602e-09	1.02203	0.036	0.011	3.30739e-05	A24	AC024941.2
1.01277e-09	0.57719	0.107	0.061	3.32959e-05	A24	AL357055.3
1.04715e-09	1.12845	0.051	0.018	3.44260e-05	A24	AC010967.1
1.08447e-09	0.718332	0.117	0.069	3.56532e-05	A24	MIATNB
1.23283e-09	0.610502	0.183	0.117	4.05305e-05	A24	JHY
1.25296e-09	0.654654	0.139	0.09	4.11923e-05	A24	ATP10B
1.26796e-09	0.506599	0.102	0.061	4.16853e-05	A24	RHPN2
1.34952e-09	0.834623	0.066	0.032	4.43668e-05	A24	AC005324.4
1.35174e-09	0.67762	0.079	0.042	4.44398e-05	A24	LINC00639
1.37694e-09	0.539334	0.077	0.039	4.52684e-05	A24	PRR5L
1.47909e-09	0.541973	0.118	0.071	4.86266e-05	A24	AC107067.1
1.79163e-09	0.648305	0.092	0.051	5.89015e-05	A24	MXRA8
1.84430e-09	0.541877	0.098	0.053	6.06332e-05	A24	RAB39A
1.89190e-09	0.623973	0.062	0.031	6.21982e-05	A24	AL445483.1
1.90998e-09	0.607756	0.051	0.023	6.27924e-05	A24	STMND1
2.06989e-09	1.50935	0.043	0.014	6.80498e-05	A24	AC023905.1
2.09814e-09	1.23419	0.063	0.025	6.89784e-05	A24	PRR5
2.17509e-09	0.56544	0.092	0.052	7.15082e-05	A24	AL139317.1
2.22577e-09	0.547936	0.114	0.075	7.31745e-05	A24	LINC01285
2.23592e-09	0.688951	0.095	0.049	7.35081e-05	A24	MYH15
2.27716e-09	0.817929	0.03	0.008	7.48639e-05	A24	AEN
2.34244e-09	0.606719	0.113	0.07	7.70100e-05	A24	HYAL1
2.45893e-09	0.642599	0.069	0.034	8.08397e-05	A24	AC007221.1
2.71412e-09	1.35345	0.099	0.052	8.92294e-05	A24	MAGED4
2.96280e-09	0.892292	0.129	0.076	9.74049e-05	A24	GREM1
3.02722e-09	1.3304	0.048	0.016	9.95228e-05	A24	AL591848.2
3.07202e-09	0.943449	0.103	0.055	1.00996e-04	A24	LINC02426
3.17484e-09	0.697906	0.09	0.049	1.04376e-04	A24	LINC01789
3.45373e-09	0.50272	0.166	0.11	1.13545e-04	A24	IL12A-AS1
3.49019e-09	0.565008	0.275	0.207	1.14744e-04	A24	CIP2A
3.50169e-09	0.824827	0.091	0.042	1.15122e-04	A24	ENOSF1
3.55818e-09	0.80826	0.031	0.014	1.16979e-04	A24	DCLK3
3.62212e-09	0.960962	0.098	0.052	1.19081e-04	A24	LINC02359
3.76984e-09	0.692756	0.068	0.032	1.23937e-04	A24	DCAF15
3.85325e-09	0.953841	0.043	0.015	1.26679e-04	A24	LINC01570
4.56417e-09	1.80447	0.032	0.009	1.50052e-04	A24	AC007368.2
4.66136e-09	3.01572	0.021	0.002	1.53247e-04	A24	RTP5
4.89167e-09	0.58712	0.083	0.052	1.60818e-04	A24	HSPG2
4.89328e-09	0.52539	0.142	0.092	1.60871e-04	A24	AC006058.1
4.99593e-09	1.35957	0.044	0.013	1.64246e-04	A24	C2CD4C
5.22781e-09	0.531064	0.053	0.025	1.71870e-04	A24	PRDX4
5.48450e-09	0.989224	0.104	0.057	1.80308e-04	A24	AC098864.1
5.52801e-09	0.590909	0.208	0.153	1.81739e-04	A24	AC092111.1
5.74325e-09	0.868836	0.09	0.046	1.88815e-04	A24	NXF2
5.79462e-09	0.639604	0.143	0.094	1.90504e-04	A24	AL109936.6
6.11710e-09	0.557057	0.162	0.104	2.01106e-04	A24	MAPK11
6.40538e-09	0.897328	0.067	0.031	2.10583e-04	A24	LINC02218
6.46051e-09	1.45556	0.063	0.022	2.12396e-04	A24	AC107072.1
8.81517e-09	0.679065	0.045	0.018	2.89808e-04	A24	AC092903.2
8.92411e-09	0.505784	0.144	0.095	2.93389e-04	A24	AC010636.2
9.64342e-09	0.74929	0.081	0.045	3.17037e-04	A24	CCDC110
1.02526e-08	1.06057	0.044	0.015	3.37064e-04	A24	AC096669.1
1.03966e-08	0.592787	0.029	0.009	3.41797e-04	A24	AL355339.1
1.08874e-08	0.835978	0.147	0.099	3.57933e-04	A24	AC112229.3
1.17284e-08	0.574305	0.089	0.052	3.85583e-04	A24	C20orf96
1.19420e-08	0.932827	0.056	0.026	3.92604e-04	A24	AC114400.1
1.20819e-08	1.13462	0.071	0.032	3.97206e-04	A24	RBFADN
1.24804e-08	1.00671	0.083	0.044	4.10305e-04	A24	ZNF350-AS1
1.30133e-08	0.835471	0.057	0.026	4.27824e-04	A24	MUC15
1.34235e-08	1.53879	0.074	0.032	4.41312e-04	A24	MKRN3
1.34736e-08	0.909604	0.039	0.016	4.42959e-04	A24	CENPW
1.38472e-08	1.24534	0.063	0.033	4.55239e-04	A24	LINC02352
1.46134e-08	0.64476	0.166	0.108	4.80430e-04	A24	AC079385.1
1.48197e-08	0.594973	0.161	0.106	4.87213e-04	A24	AIFM2
1.49393e-08	0.9167	0.069	0.032	4.91146e-04	A24	LPCAT2
1.51298e-08	0.874652	0.044	0.019	4.97407e-04	A24	AL157834.2
1.59572e-08	2.70484	0.018	0.002	5.24609e-04	A24	KRT15
1.69522e-08	0.76668	0.069	0.04	5.57321e-04	A24	AL035696.3
1.87837e-08	0.615199	0.053	0.026	6.17531e-04	A24	OTUB2
1.88767e-08	0.821	0.092	0.054	6.20591e-04	A24	AC092957.1
1.90363e-08	0.970983	0.094	0.048	6.25836e-04	A24	TMEM200C
1.95950e-08	0.866893	0.103	0.056	6.44205e-04	A24	AC233976.1
2.05090e-08	0.734778	0.035	0.016	6.74255e-04	A24	ROPN1
2.10946e-08	0.618227	0.09	0.052	6.93505e-04	A24	AL033379.1
2.23399e-08	1.07191	0.047	0.017	7.34447e-04	A24	AL136537.1
2.39209e-08	0.78084	0.053	0.023	7.86423e-04	A24	MEFV
2.53820e-08	2.67946	0.027	0.005	8.34460e-04	A24	GRP
2.53913e-08	1.76005	0.027	0.006	8.34766e-04	A24	TEX35
2.62837e-08	0.543472	0.068	0.039	8.64102e-04	A24	WRAP53
2.80263e-08	0.901327	0.088	0.047	9.21394e-04	A24	RUBCNL
2.81346e-08	0.834071	0.084	0.04	9.24952e-04	A24	NCAPG
2.82720e-08	1.85761	0.044	0.013	9.29470e-04	A24	PLPPR3
2.93098e-08	1.81944	0.045	0.015	9.63587e-04	A24	HGF
2.95603e-08	0.977745	0.064	0.03	9.71825e-04	A24	NFAM1
5.06386e-85	1.03967	0.524	0.258	1.66479e-80	A9	CCDC168
4.32311e-55	0.877753	0.645	0.414	1.42126e-50	A9	ZBBX
3.47730e-51	0.541776	0.839	0.625	1.14320e-46	A9	MSC-AS1
8.06769e-42	0.521094	0.89	0.729	2.65233e-37	A9	ASPH
9.50192e-33	0.564249	0.86	0.691	3.12385e-28	A9	SHC3
1.88382e-29	0.643723	0.502	0.326	6.19326e-25	A9	COL12A1
1.03756e-28	0.827652	0.31	0.177	3.41107e-24	A9	PRSS12
8.12412e-27	0.556523	0.594	0.419	2.67088e-22	A9	AC084816.1
1.02039e-18	0.65936	0.315	0.212	3.35464e-14	A9	FRMPD2
1.02927e-18	0.620642	0.262	0.164	3.38384e-14	A9	TEX30
1.93809e-16	0.587118	0.414	0.296	6.37167e-12	A9	COL23A1
3.64929e-14	0.550952	0.177	0.104	1.19974e-09	A9	LINC02150
7.53605e-14	0.523529	0.491	0.377	2.47755e-09	A9	MOB3B
1.43103e-13	0.565779	0.352	0.24	4.70464e-09	A9	NEUROD6
2.46713e-13	2.56672	0.037	0.006	8.11095e-09	A9	AL157955.2
7.43304e-13	0.545451	0.369	0.262	2.44369e-08	A9	AC106729.1
1.24758e-11	0.560828	0.231	0.155	4.10155e-07	A9	HINT1
4.73807e-11	0.639817	0.237	0.158	1.55769e-06	A9	VWC2L
9.96664e-11	1.66264	0.086	0.035	3.27663e-06	A9	AADACL2-AS1
1.22673e-10	0.627973	0.13	0.073	4.03299e-06	A9	AL008723.1
1.77552e-10	1.22947	0.079	0.037	5.83719e-06	A9	BARX2
1.22053e-09	0.547388	0.202	0.134	4.01260e-05	A9	ARAP3
2.96094e-09	0.861211	0.092	0.045	9.73439e-05	A9	TUBB4B
5.10254e-09	0.587881	0.131	0.079	1.67751e-04	A9	ZNF622
5.14013e-09	0.665439	0.094	0.042	1.68987e-04	A9	KIF25
8.04567e-09	0.542182	0.197	0.123	2.64509e-04	A9	NOX5
1.37846e-08	0.649908	0.129	0.072	4.53183e-04	A9	COLEC11
2.37864e-08	0.620529	0.178	0.116	7.82000e-04	A9	HTR1F
1.79559e-102	0.62968	0.977	0.756	5.90318e-98	FI	SLIT1
1.94613e-98	0.583412	0.995	0.893	6.39810e-94	FI	ENOX1
8.15461e-87	1.02997	0.779	0.427	2.68091e-82	FI	COL11A1
5.22255e-79	0.652627	0.967	0.775	1.71697e-74	FI	GALNT18
1.04968e-72	0.549321	0.982	0.833	3.45092e-68	FI	KCNH5
9.59009e-62	0.680881	0.94	0.726	3.15284e-57	FI	SH3GL3
6.81920e-61	1.05065	0.597	0.298	2.24188e-56	FI	GHR
8.01072e-60	0.688652	0.861	0.567	2.63360e-55	FI	FNBP1L
2.29909e-56	0.793297	0.68	0.381	7.55849e-52	FI	HTR1E
9.37402e-56	0.559994	0.954	0.745	3.08180e-51	FI	CNTNAP4
8.39403e-52	0.637647	0.71	0.425	2.75962e-47	FI	TRPC5
2.88381e-51	0.515619	0.836	0.592	9.48083e-47	FI	MAN1A1
1.17669e-48	0.648246	0.763	0.5	3.86848e-44	FI	HS3ST2
1.89653e-47	0.585594	0.904	0.694	6.23503e-43	FI	BMPER
1.93672e-44	0.502767	0.989	0.899	6.36715e-40	FI	KCND2
2.64123e-44	0.531381	0.903	0.672	8.68332e-40	FI	PACRG
3.67478e-43	0.58407	0.934	0.753	1.20812e-38	FI	RARB
2.30167e-42	0.521802	0.914	0.731	7.56698e-38	FI	ZDHHC14
5.24582e-42	0.513524	0.678	0.417	1.72462e-37	FI	DGKE
1.05965e-38	0.550098	0.623	0.368	3.48370e-34	FI	U91319.1
2.48317e-38	0.82019	0.608	0.355	8.16368e-34	FI	ESR1
6.97284e-38	0.569147	0.95	0.873	2.29239e-33	FI	IL1RAPL2
1.01946e-37	0.502675	0.752	0.497	3.35156e-33	FI	DOK6
9.75962e-37	0.512205	0.735	0.477	3.20857e-32	FI	PRKAA2
1.09292e-36	1.5234	0.245	0.079	3.59310e-32	FI	LINC02465
8.74818e-35	0.783241	0.589	0.349	2.87605e-30	FI	AC013652.1
4.14492e-34	0.74219	0.369	0.182	1.36268e-29	FI	KCNV1
5.55030e-34	0.526722	0.769	0.527	1.82472e-29	FI	CTNNA3
1.02532e-33	0.552657	0.802	0.575	3.37085e-29	FI	RFTN1
2.27050e-33	1.06657	0.265	0.099	7.46449e-29	FI	PRKG2
3.90163e-32	0.935167	0.533	0.313	1.28270e-27	FI	ERBB4
1.55908e-31	1.07554	0.545	0.319	5.12563e-27	FI	AL022068.1
1.10149e-29	0.650781	0.409	0.213	3.62127e-25	FI	INTS7
1.63572e-29	0.890325	0.315	0.143	5.37758e-25	FI	CNN3
1.72031e-28	1.7964	0.091	0.016	5.65569e-24	FI	P2RY6
1.82790e-28	0.752353	0.269	0.115	6.00942e-24	FI	AC009041.2
1.15120e-27	0.556842	0.822	0.622	3.78469e-23	FI	SGCD
1.17584e-27	0.632726	0.351	0.176	3.86569e-23	FI	AC011474.2
9.61395e-27	0.859387	0.358	0.167	3.16068e-22	FI	C3orf70
2.53402e-26	0.525828	0.361	0.199	8.33084e-22	FI	KCNA4
9.32348e-26	0.531778	0.609	0.39	3.06519e-21	FI	C3orf58
9.56633e-26	0.552303	0.528	0.312	3.14503e-21	FI	FSIP1
3.17155e-24	0.776233	0.298	0.146	1.04268e-19	FI	NETO2
3.75515e-24	0.655331	0.551	0.339	1.23454e-19	FI	GREM2
5.07908e-24	0.637544	0.318	0.162	1.66980e-19	FI	DCDC2
5.95207e-24	0.596768	0.384	0.214	1.95680e-19	FI	PCDH19
1.68582e-23	0.663983	0.35	0.182	5.54232e-19	FI	MARCH3
4.59353e-23	1.0654	0.169	0.062	1.51017e-18	FI	NID2
5.67839e-23	0.531094	0.439	0.252	1.86683e-18	FI	LYPD8
1.53978e-22	1.20551	0.132	0.042	5.06218e-18	FI	C1R
1.68594e-22	0.531439	0.604	0.364	5.54271e-18	FI	FAM66A
8.03128e-22	0.532426	0.519	0.319	2.64036e-17	FI	FASTKD2
2.08772e-20	1.33698	0.121	0.038	6.86358e-16	FI	AC026391.1
8.08811e-20	1.04112	0.238	0.107	2.65905e-15	FI	AC100818.1
1.21196e-19	3.39581	0.044	0.004	3.98445e-15	FI	TFAP2D
1.49543e-19	0.594637	0.444	0.268	4.91639e-15	FI	NUDCD1
2.97223e-19	0.985505	0.196	0.082	9.77151e-15	FI	AP002991.1
9.07530e-19	0.649405	0.298	0.154	2.98359e-14	FI	DLEU7
1.24622e-18	1.51148	0.097	0.028	4.09709e-14	FI	AC010983.1
5.87925e-18	0.548651	0.148	0.072	1.93286e-13	FI	AC114912.1
9.40563e-18	0.885304	0.182	0.077	3.09219e-13	FI	AC234772.2
1.40469e-17	0.581942	0.322	0.178	4.61805e-13	FI	PTCH1
1.69800e-17	0.5013	0.274	0.15	5.58234e-13	FI	ELMO2
1.77189e-17	0.535028	0.266	0.143	5.82526e-13	FI	ZNF883
6.45699e-17	0.608356	0.255	0.133	2.12280e-12	FI	ACSM6
8.03273e-17	0.51848	0.202	0.1	2.64084e-12	FI	ZFP37
8.03613e-17	0.574404	0.309	0.168	2.64196e-12	FI	PROSER1
1.13542e-16	1.24417	0.098	0.029	3.73281e-12	FI	LINC02553
2.96620e-16	0.596067	0.254	0.134	9.75169e-12	FI	ZNF727
3.60145e-16	1.96499	0.114	0.044	1.18401e-11	FI	AC004704.1
6.71035e-16	0.576564	0.283	0.154	2.20609e-11	FI	AL354809.1
1.07761e-15	0.587872	0.243	0.128	3.54274e-11	FI	C10orf88
1.10051e-15	0.504499	0.19	0.097	3.61803e-11	FI	PSD2
1.10245e-15	0.560499	0.231	0.119	3.62441e-11	FI	KLHL25
1.39102e-15	0.595054	0.26	0.142	4.57310e-11	FI	ARHGAP18
4.08481e-15	0.576488	0.207	0.103	1.34292e-10	FI	MYLIP
6.68591e-15	0.546196	0.236	0.128	2.19806e-10	FI	WDR3
9.16260e-15	0.633587	0.113	0.048	3.01230e-10	FI	AC092634.3
1.36928e-14	1.48561	0.117	0.041	4.50166e-10	FI	KIAA1024
3.07383e-14	0.841531	0.176	0.08	1.01055e-09	FI	THBS1
3.32034e-14	0.597973	0.23	0.121	1.09159e-09	FI	PLOD2
3.51444e-14	1.84325	0.067	0.016	1.15541e-09	FI	LINC02466
1.30124e-13	0.596898	0.2	0.101	4.27795e-09	FI	GPR61
1.36674e-13	0.660156	0.27	0.149	4.49330e-09	FI	DKK2
2.20914e-13	0.519247	0.193	0.102	7.26278e-09	FI	TUSC7
6.77032e-13	1.73795	0.041	0.008	2.22581e-08	FI	Z68323.1
8.59038e-13	1.92563	0.054	0.012	2.82417e-08	FI	AP003781.1
1.07381e-12	0.948205	0.116	0.049	3.53027e-08	FI	AC107419.1
2.12307e-12	0.546881	0.237	0.132	6.97981e-08	FI	CCKBR
2.19362e-12	0.712767	0.13	0.059	7.21173e-08	FI	ARHGAP19-SLIT1
4.49085e-12	1.78121	0.066	0.018	1.47641e-07	FI	DACT1
8.58482e-12	1.29011	0.073	0.023	2.82235e-07	FI	HES1
1.20436e-11	0.666068	0.13	0.062	3.95946e-07	FI	AC025366.1
1.46163e-11	1.02142	0.097	0.037	4.80525e-07	FI	AL357052.1
1.55875e-11	0.570112	0.094	0.044	5.12456e-07	FI	FAM96B
1.59902e-11	1.05057	0.078	0.026	5.25693e-07	FI	LINC01794
1.85744e-11	0.547926	0.144	0.072	6.10652e-07	FI	FAM47E-STBD1
3.77837e-11	0.780379	0.105	0.044	1.24218e-06	FI	AL359237.1
3.96635e-11	0.557489	0.149	0.076	1.30398e-06	FI	LINC01234
3.97529e-11	1.17824	0.13	0.056	1.30692e-06	FI	LINC01478
4.08099e-11	0.506483	0.27	0.157	1.34167e-06	FI	MBIP
4.13898e-11	0.721792	0.159	0.076	1.36073e-06	FI	UNC5B
4.76352e-11	0.563284	0.203	0.112	1.56605e-06	FI	SCML1
5.12085e-11	0.707694	0.133	0.062	1.68353e-06	FI	AC013271.1
5.27465e-11	0.998008	0.09	0.034	1.73409e-06	FI	AC109630.1
7.09271e-11	0.557478	0.193	0.102	2.33180e-06	FI	TDRD1
9.33352e-11	0.721797	0.152	0.073	3.06849e-06	FI	TRPM6
1.10846e-10	0.589683	0.185	0.098	3.64417e-06	FI	POPDC3
2.47113e-10	0.690564	0.232	0.131	8.12410e-06	FI	LINC00871
2.71015e-10	0.789966	0.103	0.045	8.90988e-06	FI	PCDHB13
4.19415e-10	0.520557	0.21	0.118	1.37887e-05	FI	PLSCR1
4.61941e-10	0.687915	0.101	0.044	1.51868e-05	FI	TNFRSF1A
5.24041e-10	0.719894	0.102	0.044	1.72284e-05	FI	SLC27A3
6.03807e-10	0.900306	0.105	0.046	1.98508e-05	FI	PRKCD
6.62517e-10	0.537197	0.183	0.104	2.17809e-05	FI	RBM11
7.27366e-10	0.588348	0.137	0.07	2.39129e-05	FI	AC007389.3
8.59252e-10	0.541791	0.152	0.081	2.82488e-05	FI	GPR39
1.93529e-09	1.28602	0.062	0.02	6.36246e-05	FI	AC107884.1
2.26138e-09	0.526551	0.059	0.024	7.43450e-05	FI	ZFP41
2.30919e-09	0.614764	0.141	0.073	7.59169e-05	FI	FILIP1L
3.14208e-09	0.627782	0.1	0.047	1.03299e-04	FI	PTGS2
3.27480e-09	1.01785	0.072	0.028	1.07662e-04	FI	AL355974.2
3.62640e-09	0.513604	0.176	0.098	1.19222e-04	FI	HSF2BP
4.04175e-09	0.537277	0.149	0.082	1.32877e-04	FI	AC073023.1
4.04330e-09	0.611492	0.163	0.082	1.32927e-04	FI	AC073578.1
4.36016e-09	0.663166	0.064	0.026	1.43345e-04	FI	CES5A
4.58161e-09	0.521658	0.166	0.092	1.50625e-04	FI	AC115622.1
5.12255e-09	1.14207	0.099	0.038	1.68409e-04	FI	IQCJ
5.57815e-09	1.19116	0.066	0.021	1.83387e-04	FI	LINC02026
5.72828e-09	0.551723	0.144	0.075	1.88323e-04	FI	TAF1A
6.35483e-09	0.604135	0.16	0.087	2.08921e-04	FI	SELP
6.99541e-09	1.25157	0.054	0.018	2.29981e-04	FI	TRIM22
7.74450e-09	0.534435	0.118	0.06	2.54608e-04	FI	MYDGF
1.25301e-08	0.534667	0.044	0.017	4.11940e-04	FI	LINC00887
1.52381e-08	0.772368	0.071	0.03	5.00967e-04	FI	AFAP1L1
1.75546e-08	0.988582	0.082	0.034	5.77125e-04	FI	LYPD6
1.85613e-08	0.686205	0.066	0.029	6.10220e-04	FI	PPP1R1A
1.95748e-08	0.661591	0.075	0.033	6.43543e-04	FI	LINC01500
2.33099e-08	0.738801	0.081	0.039	7.66337e-04	FI	SLCO4C1
2.40506e-08	0.595588	0.125	0.065	7.90689e-04	FI	AC006213.3
2.41009e-08	0.648196	0.07	0.031	7.92342e-04	FI	AC006019.2
2.61328e-08	0.52448	0.168	0.096	8.59144e-04	FI	AC092920.1
2.97651e-08	0.862029	0.085	0.038	9.78558e-04	FI	LINC01534
2.98515e-08	0.556162	0.181	0.103	9.81397e-04	FI	C1S
1.10704e-20	0.959921	0.97	0.933	3.63949e-16	M1C	MAP1B
1.07839e-15	0.52373	0.505	0.476	3.54532e-11	M1C	GALNT9
1.96602e-15	0.922306	0.724	0.64	6.46349e-11	M1C	HSP90AA1
6.43298e-13	0.565664	0.674	0.613	2.11491e-08	M1C	SYT7
1.05091e-12	0.559569	0.638	0.586	3.45497e-08	M1C	NFIX
4.69355e-12	0.816788	0.6	0.535	1.54305e-07	M1C	PFKP
9.21671e-12	0.795506	0.288	0.202	3.03009e-07	M1C	GPR26
4.13841e-10	0.832096	0.306	0.252	1.36054e-05	M1C	HS6ST1
4.94314e-10	0.986418	0.629	0.548	1.62511e-05	M1C	KIAA0513
4.07074e-09	1.3134	0.115	0.061	1.33830e-04	M1C	SYT6
5.45479e-09	0.578413	0.773	0.734	1.79332e-04	M1C	BSN
1.28095e-08	0.536785	0.827	0.798	4.21124e-04	M1C	DPYSL2
2.55468e-123	0.766013	0.934	0.647	8.39876e-119	S1C	NECAB1
5.11654e-110	2.47043	0.346	0.078	1.68211e-105	S1C	THEMIS
1.73363e-108	0.545698	0.999	0.982	5.69948e-104	S1C	KCNQ5
9.04463e-107	0.509755	0.995	0.946	2.97351e-102	S1C	CDK14
4.25088e-94	0.756335	0.931	0.741	1.39752e-89	S1C	ZNF804B
1.16615e-83	2.07566	0.273	0.069	3.83382e-79	S1C	MKX
9.30074e-63	0.782791	0.687	0.424	3.05771e-58	S1C	STARD13
1.94473e-58	0.57872	0.946	0.835	6.39349e-54	S1C	ZFPM2
4.92944e-55	1.68191	0.311	0.153	1.62060e-50	S1C	AL391117.1
3.54671e-54	0.52765	0.944	0.847	1.16602e-49	S1C	AC019211.1
3.17052e-53	0.648017	0.851	0.677	1.04234e-48	S1C	RGS6
4.55258e-49	1.41036	0.3	0.099	1.49671e-44	S1C	ONECUT2
4.97883e-43	2.20876	0.142	0.036	1.63684e-38	S1C	KEL
4.92147e-42	0.681206	0.713	0.498	1.61798e-37	S1C	RBMS1
2.56021e-32	0.655897	0.704	0.488	8.41695e-28	S1C	MAML3
7.97246e-32	0.799035	0.502	0.343	2.62103e-27	S1C	AC120193.1
3.89796e-31	0.63703	0.654	0.455	1.28149e-26	S1C	RHOBTB1
4.22823e-29	0.68735	0.561	0.363	1.39007e-24	S1C	EMB
6.98680e-29	0.692342	0.597	0.391	2.29698e-24	S1C	LRMDA
1.56895e-27	2.08449	0.11	0.025	5.15808e-23	S1C	LINC02536
1.54204e-23	1.50033	0.123	0.042	5.06962e-19	S1C	LINC01632
1.89511e-23	0.860129	0.339	0.184	6.23036e-19	S1C	HDAC2-AS2
4.21089e-23	0.524733	0.628	0.455	1.38437e-18	S1C	JPH1
4.60727e-23	0.559534	0.594	0.414	1.51469e-18	S1C	KCNK10
7.26530e-23	0.598651	0.483	0.304	2.38854e-18	S1C	CDH22
1.08275e-21	0.860541	0.228	0.1	3.55964e-17	S1C	CA3
3.71395e-20	0.63043	0.526	0.346	1.22100e-15	S1C	ZDHHC2
5.03313e-20	1.17031	0.186	0.076	1.65469e-15	S1C	TOX2
7.63656e-20	0.567694	0.482	0.312	2.51059e-15	S1C	FAM3C
1.22945e-19	0.610983	0.531	0.348	4.04195e-15	S1C	PTPN13
1.46038e-19	0.751681	0.417	0.248	4.80115e-15	S1C	PVT1
4.81197e-19	0.528996	0.447	0.281	1.58198e-14	S1C	UBE2QL1
7.67565e-19	0.636837	0.496	0.331	2.52345e-14	S1C	CORO1C
2.73222e-18	1.60125	0.107	0.035	8.98244e-14	S1C	ITGA6
6.89993e-18	0.648836	0.345	0.2	2.26842e-13	S1C	ZYX
7.05247e-18	0.565551	0.541	0.394	2.31857e-13	S1C	AL445623.2
3.30205e-17	2.16385	0.051	0.01	1.08558e-12	S1C	AC021594.2
2.05901e-16	0.600126	0.533	0.37	6.76919e-12	S1C	NT5DC1
2.09197e-16	1.10645	0.182	0.081	6.87756e-12	S1C	CA1
1.33199e-15	0.99166	0.286	0.162	4.37905e-11	S1C	STK33
2.07426e-15	0.608886	0.274	0.163	6.81933e-11	S1C	TESC
2.69521e-15	2.17352	0.066	0.019	8.86077e-11	S1C	LINC01239
1.07462e-14	0.768327	0.27	0.149	3.53292e-10	S1C	PXDN
1.61933e-14	0.92243	0.226	0.117	5.32370e-10	S1C	ZNF774
1.81620e-14	0.572521	0.349	0.225	5.97095e-10	S1C	STARD4
1.07929e-13	0.737869	0.246	0.145	3.54826e-09	S1C	MYOM2
2.35867e-13	0.872838	0.172	0.078	7.75435e-09	S1C	C8orf88
3.33223e-13	1.09045	0.099	0.039	1.09551e-08	S1C	TRPV6
2.37551e-12	0.681476	0.365	0.222	7.80971e-08	S1C	FAM198B-AS1
3.06405e-12	0.709741	0.289	0.166	1.00734e-07	S1C	TMEM144
3.19352e-12	0.835881	0.145	0.075	1.04990e-07	S1C	ABCC9
2.08004e-11	1.07542	0.081	0.033	6.83835e-07	S1C	TNC
2.29915e-11	1.61555	0.069	0.02	7.55869e-07	S1C	PRRX1
3.83341e-11	0.511215	0.344	0.23	1.26027e-06	S1C	C12orf76
1.23879e-10	1.50524	0.096	0.032	4.07264e-06	S1C	AC010931.3
1.29651e-10	0.951876	0.123	0.061	4.26239e-06	S1C	WNT7A
1.71605e-10	0.633708	0.229	0.131	5.64169e-06	S1C	MCC
5.31790e-10	0.945866	0.105	0.045	1.74831e-05	S1C	ATP1A2
8.94560e-10	1.45812	0.061	0.02	2.94095e-05	S1C	LINC02263
1.56311e-09	0.676724	0.214	0.13	5.13888e-05	S1C	LINC00598
1.56693e-09	0.524456	0.317	0.209	5.15145e-05	S1C	MSMO1
2.25329e-09	1.31153	0.069	0.024	7.40791e-05	S1C	C6orf58
7.20367e-09	0.721826	0.233	0.135	2.36828e-04	S1C	AC093152.1
1.19274e-08	0.927908	0.065	0.027	3.92126e-04	S1C	HS3ST5
2.31439e-08	0.742549	0.121	0.06	7.60879e-04	S1C	RCSD1
1.60961e-46	0.873982	0.584	0.491	5.29175e-42	MTG	AC245060.5
3.68899e-42	0.877377	0.548	0.446	1.21279e-37	MTG	PDZD2
7.20970e-42	0.502804	0.843	0.804	2.37026e-37	MTG	KCND3
3.34343e-39	0.516263	0.887	0.779	1.09919e-34	MTG	NELL1
1.78754e-35	0.501075	0.916	0.898	5.87670e-31	MTG	ASIP
1.51292e-33	0.557315	0.414	0.41	4.97386e-29	MTG	ELAVL3
1.23376e-31	0.505893	0.589	0.561	4.05612e-27	MTG	IGSF9B
3.53808e-30	0.622381	0.27	0.272	1.16318e-25	MTG	INTS1
1.05033e-29	0.631996	0.345	0.323	3.45305e-25	MTG	HIC2
1.42876e-29	0.87963	0.277	0.24	4.69719e-25	MTG	SLCO5A1
2.39384e-29	0.62831	0.507	0.477	7.86997e-25	MTG	SLC30A10
3.03374e-29	0.550674	0.718	0.702	9.97372e-25	MTG	AL669831.5
3.98912e-29	0.567427	0.633	0.553	1.31146e-24	MTG	GLIS1
5.62230e-29	0.519667	0.534	0.523	1.84839e-24	MTG	ADGRB1
4.16414e-27	0.823299	0.375	0.302	1.36900e-22	MTG	TMEM38A
1.60133e-25	0.52137	0.539	0.496	5.26454e-21	MTG	FBXO16
1.69430e-25	0.62445	0.536	0.462	5.57019e-21	MTG	DLEU2
1.56052e-24	0.546519	0.38	0.366	5.13035e-20	MTG	CROCC
1.66933e-23	0.617996	0.279	0.264	5.48809e-19	MTG	THOC3
1.17700e-22	0.553562	0.393	0.365	3.86950e-18	MTG	LINC01252
1.99550e-22	0.563801	0.239	0.241	6.56040e-18	MTG	DAG1
1.54288e-21	0.55186	0.327	0.309	5.07238e-17	MTG	DNAH9
1.60861e-21	0.684602	0.413	0.348	5.28846e-17	MTG	PTK7
3.44577e-21	0.568409	0.162	0.182	1.13283e-16	MTG	CCDC62
2.40763e-20	0.643867	0.193	0.197	7.91533e-16	MTG	SAP30BP
6.53062e-20	0.508678	0.414	0.384	2.14701e-15	MTG	AC138904.3
7.36993e-20	0.737706	0.291	0.241	2.42294e-15	MTG	DNAJC21
8.55958e-20	0.559566	0.295	0.287	2.81405e-15	MTG	BCOR
1.11768e-19	0.927848	0.205	0.174	3.67450e-15	MTG	AC087386.1
1.32722e-19	0.500032	0.642	0.542	4.36335e-15	MTG	CAMK2D
1.81369e-19	0.73002	0.125	0.128	5.96270e-15	MTG	SNAI3-AS1
2.03903e-19	0.875449	0.189	0.157	6.70350e-15	MTG	AL138720.1
4.30355e-19	0.54393	0.288	0.304	1.41484e-14	MTG	SLBP
6.55293e-19	0.526721	0.147	0.157	2.15434e-14	MTG	QRICH2
6.90164e-19	0.619964	0.193	0.2	2.26898e-14	MTG	GFOD2
7.08339e-19	0.501358	0.222	0.233	2.32874e-14	MTG	RBPMS
9.01136e-19	1.51247	0.122	0.068	2.96257e-14	MTG	AC110023.1
9.06129e-19	0.527084	0.385	0.351	2.97899e-14	MTG	AC105052.1
1.09522e-18	0.656609	0.268	0.243	3.60066e-14	MTG	AC020928.1
1.29871e-18	0.671097	0.098	0.111	4.26963e-14	MTG	ENTR1
1.50883e-18	0.638976	0.211	0.196	4.96042e-14	MTG	ECSIT
1.75890e-18	0.524609	0.379	0.346	5.78255e-14	MTG	AC093668.2
3.63709e-18	0.849443	0.177	0.153	1.19573e-13	MTG	PAX8
3.78472e-18	0.584903	0.242	0.227	1.24427e-13	MTG	TTYH1
4.34983e-18	0.678631	0.127	0.13	1.43005e-13	MTG	SNUPN
4.75054e-18	0.547836	0.328	0.301	1.56179e-13	MTG	OPRD1
6.88189e-18	0.620396	0.138	0.151	2.26249e-13	MTG	CHST10
7.24137e-18	0.516308	0.174	0.186	2.38067e-13	MTG	UBE2D4
9.16321e-18	0.597379	0.229	0.218	3.01250e-13	MTG	AGRN
2.68344e-17	0.864147	0.312	0.238	8.82208e-13	MTG	TLE1
2.81887e-17	0.507123	0.236	0.246	9.26731e-13	MTG	SLC27A6
2.87041e-17	0.557238	0.162	0.161	9.43675e-13	MTG	CPSF1
3.03348e-17	0.953332	0.117	0.114	9.97288e-13	MTG	BNC2
3.64054e-17	1.0545	0.094	0.078	1.19686e-12	MTG	WDR97
5.19856e-17	0.547348	0.184	0.187	1.70908e-12	MTG	C2orf80
5.30623e-17	0.965271	0.166	0.13	1.74448e-12	MTG	AL591368.1
6.64715e-17	0.542475	0.209	0.217	2.18532e-12	MTG	YTHDF2
7.40122e-17	0.560978	0.211	0.211	2.43323e-12	MTG	SRC
8.49386e-17	0.523038	0.282	0.271	2.79244e-12	MTG	ADAMTSL3
1.02353e-16	0.721317	0.265	0.241	3.36497e-12	MTG	MROH8
1.22559e-16	0.523203	0.356	0.326	4.02926e-12	MTG	TMEM179
2.08201e-16	0.595149	0.29	0.272	6.84480e-12	MTG	GSR
3.89941e-16	0.537746	0.185	0.18	1.28197e-11	MTG	SLC38A10
4.35675e-16	0.605736	0.235	0.215	1.43233e-11	MTG	ASMTL
6.10962e-16	0.555777	0.196	0.197	2.00860e-11	MTG	MTO1
6.16566e-16	0.584239	0.215	0.198	2.02702e-11	MTG	ZSCAN18
7.47197e-16	0.581773	0.193	0.194	2.45648e-11	MTG	RHBDD2
8.15356e-16	0.527126	0.152	0.154	2.68057e-11	MTG	KIF9
1.06123e-15	0.668618	0.317	0.275	3.48889e-11	MTG	VSTM2B
1.10984e-15	0.504897	0.127	0.142	3.64871e-11	MTG	UBE2J2
1.51961e-15	0.605283	0.169	0.167	4.99587e-11	MTG	ZNF341
1.54595e-15	0.628496	0.15	0.145	5.08247e-11	MTG	RPS10-NUDT3
1.64681e-15	0.566132	0.183	0.186	5.41406e-11	MTG	PPP3R1
1.74312e-15	0.624767	0.249	0.223	5.73067e-11	MTG	DBF4B
1.79773e-15	0.676501	0.187	0.173	5.91021e-11	MTG	ZNF43
2.34596e-15	1.08671	0.126	0.088	7.71259e-11	MTG	AC091078.1
2.61216e-15	0.566593	0.203	0.193	8.58774e-11	MTG	RTN4R
2.64006e-15	0.642877	0.177	0.178	8.67946e-11	MTG	AC006288.1
2.99873e-15	0.557915	0.131	0.139	9.85862e-11	MTG	AC034114.2
3.44540e-15	0.500246	0.118	0.136	1.13271e-10	MTG	PCSK5
5.69899e-15	0.542067	0.16	0.158	1.87360e-10	MTG	SLC25A23
6.84453e-15	0.517938	0.162	0.163	2.25021e-10	MTG	LRP3
7.23053e-15	0.61072	0.129	0.13	2.37711e-10	MTG	CLPTM1L
8.09154e-15	0.627773	0.095	0.102	2.66017e-10	MTG	DUSP14
1.01139e-14	0.591489	0.211	0.202	3.32505e-10	MTG	MRI1
1.01358e-14	0.873114	0.059	0.068	3.33226e-10	MTG	PES1
1.12010e-14	0.578223	0.204	0.187	3.68243e-10	MTG	FAM86B2
1.61190e-14	0.682303	0.108	0.109	5.29927e-10	MTG	CCDC73
2.14937e-14	0.706755	0.159	0.144	7.06628e-10	MTG	RPL34-AS1
2.50451e-14	0.613353	0.197	0.181	8.23383e-10	MTG	SLC3A2
2.82355e-14	0.590068	0.081	0.1	9.28271e-10	MTG	DHX37
3.94763e-14	0.50684	0.145	0.153	1.29782e-09	MTG	FAM234A
3.96741e-14	0.586881	0.18	0.174	1.30433e-09	MTG	TANGO2
4.06418e-14	1.01515	0.138	0.104	1.33614e-09	MTG	HTR3B
4.32889e-14	0.716121	0.075	0.086	1.42316e-09	MTG	B3GAT3
4.82100e-14	0.519754	0.141	0.147	1.58495e-09	MTG	TK2
6.92753e-14	0.526669	0.097	0.11	2.27749e-09	MTG	RIT1
9.36644e-14	0.794583	0.029	0.042	3.07931e-09	MTG	MFSD2A
1.28828e-13	0.516155	0.228	0.213	4.23534e-09	MTG	FAM86B1
1.77351e-13	0.525909	0.175	0.183	5.83059e-09	MTG	TUBD1
1.95926e-13	0.669787	0.172	0.163	6.44126e-09	MTG	MYO1F
3.37590e-13	0.89772	0.108	0.099	1.10986e-08	MTG	TMCO4
3.70325e-13	0.685939	0.124	0.128	1.21748e-08	MTG	TRMT1
4.07844e-13	0.672322	0.111	0.118	1.34083e-08	MTG	AP000487.1
4.81169e-13	0.59326	0.13	0.134	1.58189e-08	MTG	TRIM16
5.34173e-13	1.65842	0.08	0.043	1.75615e-08	MTG	LINC01579
5.53148e-13	0.774395	0.22	0.182	1.81853e-08	MTG	DISP3
6.24142e-13	0.534418	0.227	0.219	2.05193e-08	MTG	QTRT1
7.33210e-13	0.693545	0.082	0.092	2.41050e-08	MTG	MIER2
8.48191e-13	0.526344	0.123	0.129	2.78851e-08	MTG	GPAT4
8.85527e-13	0.755663	0.102	0.095	2.91126e-08	MTG	ZNF777
1.06374e-12	0.504278	0.172	0.173	3.49716e-08	MTG	AC103876.1
1.14293e-12	0.623444	0.116	0.121	3.75750e-08	MTG	FBF1
1.20666e-12	0.548447	0.121	0.13	3.96703e-08	MTG	AC009120.3
1.31527e-12	0.530426	0.18	0.179	4.32407e-08	MTG	SLC25A25
1.32853e-12	0.523427	0.091	0.099	4.36766e-08	MTG	PHKG2
1.36012e-12	0.684338	0.101	0.103	4.47154e-08	MTG	SMIM7
1.38301e-12	0.532732	0.113	0.132	4.54679e-08	MTG	WDR89
1.39422e-12	0.519294	0.103	0.114	4.58363e-08	MTG	AC243829.1
1.54858e-12	0.520364	0.125	0.133	5.09112e-08	MTG	ZP3
1.58549e-12	0.516449	0.137	0.143	5.21247e-08	MTG	AGFG2
1.63562e-12	0.547718	0.077	0.087	5.37725e-08	MTG	NR1H3
2.31283e-12	0.559495	0.281	0.256	7.60365e-08	MTG	AC019197.1
2.92360e-12	0.61916	0.081	0.101	9.61162e-08	MTG	SLC46A3
3.49113e-12	0.765085	0.096	0.091	1.14774e-07	MTG	PLB1
4.78182e-12	0.861862	0.086	0.077	1.57207e-07	MTG	AL445426.1
4.91140e-12	0.930454	0.119	0.098	1.61467e-07	MTG	SLA2
6.20204e-12	0.836798	0.111	0.092	2.03898e-07	MTG	GRIN2D
8.12729e-12	0.609254	0.068	0.073	2.67193e-07	MTG	SPRED3
8.24783e-12	0.555799	0.159	0.157	2.71156e-07	MTG	PCAT1
8.55451e-12	0.701431	0.063	0.069	2.81238e-07	MTG	AC008946.1
8.79885e-12	0.609503	0.074	0.083	2.89271e-07	MTG	STK11IP
8.91893e-12	0.536988	0.094	0.096	2.93219e-07	MTG	FARSA
1.00318e-11	0.509794	0.099	0.115	3.29805e-07	MTG	MTFR1L
1.11904e-11	0.785312	0.04	0.049	3.67896e-07	MTG	CREB3
1.32035e-11	0.827774	0.102	0.09	4.34079e-07	MTG	AC092100.1
1.62027e-11	0.662645	0.065	0.07	5.32681e-07	MTG	RPGRIP1
1.82712e-11	0.810243	0.087	0.094	6.00684e-07	MTG	DRAM1
1.85678e-11	0.778468	0.073	0.079	6.10436e-07	MTG	PICK1
2.01354e-11	0.590183	0.064	0.071	6.61972e-07	MTG	CNPY2
2.14566e-11	1.03802	0.069	0.06	7.05408e-07	MTG	CARD11
2.27936e-11	0.636978	0.15	0.146	7.49363e-07	MTG	MOBP
2.43043e-11	1.02371	0.052	0.05	7.99029e-07	MTG	VRTN
2.59041e-11	0.722282	0.021	0.034	8.51624e-07	MTG	TMEM211
2.65636e-11	0.92171	0.087	0.077	8.73303e-07	MTG	RELB
2.71516e-11	0.540569	0.118	0.122	8.92637e-07	MTG	RBM47
2.72403e-11	0.582532	0.104	0.103	8.95551e-07	MTG	TYSND1
3.01045e-11	0.507487	0.173	0.16	9.89717e-07	MTG	BCAR1
3.29528e-11	1.15244	0.123	0.076	1.08335e-06	MTG	CYP26B1
3.46262e-11	0.524329	0.064	0.078	1.13837e-06	MTG	CLIC5
3.55953e-11	0.648347	0.153	0.151	1.17023e-06	MTG	ZNF732
3.79035e-11	0.830443	0.106	0.092	1.24612e-06	MTG	ADGRE3
3.88943e-11	1.79724	0.068	0.026	1.27869e-06	MTG	AC105031.2
4.17587e-11	0.505841	0.111	0.119	1.37286e-06	MTG	SLC30A4
5.13107e-11	0.544924	0.108	0.108	1.68689e-06	MTG	RPA2
5.41348e-11	0.706716	0.086	0.083	1.77974e-06	MTG	AC073320.1
6.82185e-11	0.683458	0.092	0.094	2.24275e-06	MTG	NINL
7.43208e-11	0.760326	0.145	0.122	2.44337e-06	MTG	ADGRA2
9.51313e-11	0.731509	0.095	0.091	3.12754e-06	MTG	AC027682.4
1.05563e-10	0.675874	0.061	0.064	3.47048e-06	MTG	TMC5
1.05955e-10	0.605879	0.108	0.108	3.48337e-06	MTG	SETD1A
1.17135e-10	0.650547	0.095	0.095	3.85092e-06	MTG	EYA2
1.23778e-10	0.502116	0.082	0.09	4.06934e-06	MTG	LINC02211
1.35609e-10	0.60614	0.134	0.129	4.45828e-06	MTG	ZDHHC18
1.44593e-10	0.848603	0.079	0.075	4.75364e-06	MTG	APOLD1
1.58035e-10	0.743095	0.213	0.156	5.19556e-06	MTG	LINC00299
1.69056e-10	0.563068	0.096	0.104	5.55790e-06	MTG	PPP1R1C
1.71606e-10	1.07731	0.077	0.062	5.64173e-06	MTG	RASGRP4
1.73881e-10	0.835128	0.057	0.058	5.71651e-06	MTG	ZMAT5
1.80642e-10	0.533627	0.084	0.089	5.93879e-06	MTG	AC135782.1
1.82056e-10	0.973656	0.097	0.066	5.98527e-06	MTG	SCARF1
2.13472e-10	0.621705	0.036	0.045	7.01810e-06	MTG	AC074286.1
2.16140e-10	0.625703	0.059	0.07	7.10580e-06	MTG	LPL
2.26000e-10	0.619858	0.068	0.079	7.42997e-06	MTG	GCH1
2.34071e-10	0.526247	0.259	0.226	7.69531e-06	MTG	SEC16B
2.77999e-10	0.778526	0.034	0.043	9.13948e-06	MTG	AC010649.1
2.90087e-10	0.598708	0.083	0.086	9.53691e-06	MTG	ZDHHC1
3.04577e-10	0.609593	0.095	0.096	1.00133e-05	MTG	EDEM2
3.23877e-10	1.05519	0.114	0.077	1.06478e-05	MTG	AC099753.1
3.34782e-10	0.918492	0.137	0.109	1.10063e-05	MTG	ZNF98
3.37662e-10	0.809222	0.093	0.086	1.11010e-05	MTG	KCNQ4
3.37712e-10	0.507011	0.098	0.104	1.11026e-05	MTG	NADK
3.92607e-10	0.606919	0.116	0.122	1.29073e-05	MTG	FRMD4B
4.06548e-10	0.610576	0.105	0.1	1.33657e-05	MTG	FAM86C1
4.10455e-10	0.557057	0.11	0.11	1.34941e-05	MTG	AHR
4.96547e-10	1.12362	0.032	0.03	1.63245e-05	MTG	WDR72
5.42978e-10	0.532954	0.091	0.093	1.78510e-05	MTG	TBC1D2
5.47300e-10	0.64888	0.071	0.079	1.79930e-05	MTG	AC068631.1
5.55390e-10	0.522652	0.072	0.08	1.82590e-05	MTG	AXIN2
5.70948e-10	0.707352	0.147	0.13	1.87705e-05	MTG	RAB3D
5.80289e-10	0.519305	0.147	0.143	1.90776e-05	MTG	DPF1
6.92372e-10	0.506734	0.06	0.075	2.27624e-05	MTG	URB2
1.06824e-09	0.605269	0.123	0.113	3.51196e-05	MTG	CSNKA2IP
1.22358e-09	0.651304	0.122	0.111	4.02264e-05	MTG	PARD6B
1.30866e-09	0.504306	0.055	0.066	4.30234e-05	MTG	ADAM15
1.33763e-09	0.651132	0.134	0.119	4.39760e-05	MTG	HAAO
1.38431e-09	0.810287	0.083	0.07	4.55105e-05	MTG	AP5B1
1.39881e-09	0.602478	0.085	0.084	4.59872e-05	MTG	OBSCN
1.45232e-09	0.620551	0.068	0.072	4.77466e-05	MTG	CCDC9
1.47227e-09	0.57217	0.061	0.067	4.84024e-05	MTG	LINC02137
1.49754e-09	0.647679	0.063	0.07	4.92331e-05	MTG	SIRT7
1.70048e-09	0.549733	0.044	0.045	5.59051e-05	MTG	IMP4
1.80929e-09	0.853665	0.156	0.121	5.94822e-05	MTG	DOK7
1.94528e-09	0.577421	0.092	0.092	6.39530e-05	MTG	RAD1
1.96078e-09	0.590547	0.102	0.099	6.44626e-05	MTG	C12orf56
2.07977e-09	0.903435	0.104	0.077	6.83745e-05	MTG	ITPKA
2.09369e-09	1.18023	0.055	0.044	6.88321e-05	MTG	ITGAL
2.09410e-09	0.520871	0.167	0.157	6.88455e-05	MTG	TMEM25
2.10849e-09	0.954552	0.054	0.05	6.93187e-05	MTG	INKA2
2.14223e-09	0.529467	0.195	0.184	7.04281e-05	MTG	STOX1
2.34390e-09	0.655439	0.132	0.134	7.70581e-05	MTG	MATK
2.46737e-09	0.814994	0.099	0.082	8.11174e-05	MTG	GALNT10
2.53824e-09	0.542725	0.092	0.093	8.34472e-05	MTG	RNF126
2.57074e-09	0.511394	0.111	0.114	8.45156e-05	MTG	TULP3
2.67572e-09	0.567278	0.102	0.098	8.79670e-05	MTG	ITPKC
2.75585e-09	0.83787	0.087	0.08	9.06013e-05	MTG	EDARADD
2.93498e-09	0.869984	0.042	0.043	9.64904e-05	MTG	PLK1
3.13755e-09	0.961254	0.064	0.055	1.03150e-04	MTG	C22orf34
3.40618e-09	0.642918	0.227	0.191	1.11982e-04	MTG	FAM178B
3.47134e-09	0.94388	0.063	0.05	1.14124e-04	MTG	PSD4
3.58966e-09	1.20002	0.028	0.026	1.18014e-04	MTG	SLC12A3
3.65080e-09	0.504437	0.133	0.134	1.20024e-04	MTG	TBC1D13
3.72236e-09	0.964097	0.079	0.064	1.22376e-04	MTG	AC092681.2
3.86730e-09	0.847473	0.061	0.061	1.27141e-04	MTG	AC087857.1
3.90706e-09	0.564293	0.042	0.048	1.28448e-04	MTG	ZBTB6
4.03995e-09	0.521374	0.147	0.145	1.32817e-04	MTG	SP1
4.06848e-09	0.616291	0.083	0.082	1.33755e-04	MTG	PAK4
5.07968e-09	0.568694	0.197	0.166	1.67000e-04	MTG	CCDC40
5.19887e-09	0.831258	0.087	0.069	1.70918e-04	MTG	AL021937.3
6.55226e-09	0.591815	0.104	0.1	2.15412e-04	MTG	TRPV3
6.74008e-09	1.01313	0.07	0.063	2.21587e-04	MTG	TLL2
7.44355e-09	0.521026	0.073	0.081	2.44714e-04	MTG	TCF7L1
8.01666e-09	0.571899	0.085	0.085	2.63556e-04	MTG	PLPPR2
8.90134e-09	0.625094	0.071	0.069	2.92640e-04	MTG	AC012617.1
9.06165e-09	0.849673	0.065	0.059	2.97911e-04	MTG	EHBP1L1
9.18427e-09	0.765408	0.158	0.121	3.01942e-04	MTG	IGDCC3
9.35001e-09	0.8081	0.067	0.063	3.07391e-04	MTG	AC105206.2
9.44010e-09	0.709314	0.173	0.136	3.10353e-04	MTG	TOGARAM2
9.66668e-09	0.529788	0.088	0.084	3.17802e-04	MTG	LINC01567
9.70641e-09	1.22494	0.035	0.037	3.19108e-04	MTG	AC135586.2
1.07382e-08	0.70213	0.09	0.078	3.53029e-04	MTG	NOP53-AS1
1.13584e-08	0.918563	0.067	0.054	3.73418e-04	MTG	AC112493.1
1.17765e-08	0.607778	0.131	0.142	3.87164e-04	MTG	ZNF567
1.19487e-08	0.746678	0.03	0.041	3.92825e-04	MTG	ZNF436
1.22309e-08	1.39592	0.044	0.033	4.02103e-04	MTG	TSKS
1.23863e-08	0.629796	0.04	0.043	4.07214e-04	MTG	FAM53B
1.25573e-08	0.52321	0.11	0.111	4.12834e-04	MTG	HSDL2
1.25666e-08	1.46683	0.058	0.037	4.13140e-04	MTG	AC005224.3
1.26507e-08	0.926298	0.06	0.061	4.15905e-04	MTG	LRRC36
1.47822e-08	0.501467	0.059	0.065	4.85979e-04	MTG	TJP3
1.53261e-08	0.64789	0.112	0.106	5.03862e-04	MTG	KCNS3
1.59425e-08	0.502118	0.062	0.071	5.24126e-04	MTG	MYO18B
1.59984e-08	0.739773	0.057	0.055	5.25963e-04	MTG	ABCA13
1.68451e-08	0.780203	0.072	0.072	5.53798e-04	MTG	DOCK10
1.69036e-08	0.502041	0.039	0.047	5.55723e-04	MTG	PXN-AS1
1.71130e-08	0.614219	0.162	0.128	5.62608e-04	MTG	BDNF
1.79259e-08	0.840077	0.078	0.082	5.89333e-04	MTG	AC090518.1
1.97278e-08	0.550619	0.107	0.093	6.48571e-04	MTG	C2CD2L
2.00731e-08	1.10884	0.04	0.032	6.59924e-04	MTG	ACP7
2.02104e-08	0.783963	0.032	0.037	6.64437e-04	MTG	SLFN12L
2.05222e-08	0.625795	0.043	0.052	6.74688e-04	MTG	FAAP100
2.08098e-08	0.561278	0.144	0.122	6.84144e-04	MTG	FHAD1
2.13581e-08	0.729223	0.046	0.045	7.02168e-04	MTG	PNPLA2
2.14678e-08	1.6497	0.014	0.016	7.05776e-04	MTG	AL390198.1
2.15771e-08	0.506334	0.065	0.07	7.09369e-04	MTG	AP002986.1
2.27411e-08	0.575347	0.035	0.043	7.47637e-04	MTG	GPATCH3
2.28040e-08	0.612598	0.04	0.045	7.49706e-04	MTG	LINC01616
2.28783e-08	0.97588	0.121	0.084	7.52148e-04	MTG	ARL9
2.41487e-08	0.65292	0.048	0.051	7.93912e-04	MTG	GEMIN6
2.53890e-08	0.568598	0.097	0.098	8.34690e-04	MTG	ZNF181
2.64640e-08	0.781503	0.038	0.044	8.70032e-04	MTG	ZSWIM9
2.66167e-08	0.532874	0.186	0.164	8.75050e-04	MTG	STK11
2.67151e-08	0.722097	0.034	0.038	8.78286e-04	MTG	FALEC
2.73487e-08	0.618472	0.092	0.086	8.99117e-04	MTG	SMIM15-AS1
2.73966e-08	1.01263	0.016	0.019	9.00692e-04	MTG	DARS-AS1
2.77075e-08	0.525225	0.013	0.024	9.10912e-04	MTG	MR1
3.00146e-08	0.74698	0.148	0.122	9.86761e-04	MTG	LINC01524
4.41156e-111	1.83006	0.542	0.234	1.45034e-106	A1C	ANTXR2
5.73497e-99	0.843566	0.953	0.818	1.88543e-94	A1C	UNC5C
2.77745e-97	0.862248	0.937	0.809	9.13116e-93	A1C	SMARCA2
7.52949e-39	0.706136	0.662	0.471	2.47539e-34	A1C	ZNF827
4.19514e-38	0.682413	0.948	0.866	1.37920e-33	A1C	SPARCL1
5.99697e-37	0.505424	0.949	0.858	1.97156e-32	A1C	FAT3
2.92180e-34	0.572749	0.872	0.756	9.60571e-30	A1C	HS3ST4
2.53193e-32	0.735471	0.757	0.616	8.32396e-28	A1C	TTN
1.66333e-29	0.760613	0.495	0.328	5.46835e-25	A1C	PREX1
4.32218e-28	1.01194	0.371	0.21	1.42096e-23	A1C	PRDM8
1.04936e-27	1.07674	0.314	0.159	3.44987e-23	A1C	PLCXD2
3.19733e-26	0.527829	0.662	0.474	1.05115e-21	A1C	SP100
3.52137e-26	0.61525	0.719	0.558	1.15769e-21	A1C	TSPAN9
6.01640e-26	0.729627	0.515	0.326	1.97795e-21	A1C	MTRNR2L12
6.48667e-26	1.15346	0.279	0.145	2.13256e-21	A1C	LINC01141
1.03809e-25	0.685829	0.565	0.417	3.41281e-21	A1C	CDH7
6.35994e-25	3.53125	0.057	0.007	2.09089e-20	A1C	LINC02262
2.16344e-24	0.762617	0.517	0.365	7.11252e-20	A1C	C11orf87
4.63196e-23	0.576535	0.565	0.419	1.52280e-18	A1C	PDE7B
5.73973e-23	0.880168	0.285	0.149	1.88699e-18	A1C	LINC01609
2.36305e-22	2.04819	0.09	0.022	7.76878e-18	A1C	PYGO1
3.81775e-22	1.51485	0.154	0.06	1.25512e-17	A1C	AR
1.21243e-21	2.80735	0.075	0.016	3.98599e-17	A1C	PIK3CG
3.73689e-20	0.547174	0.556	0.41	1.22854e-15	A1C	RIMS3
1.06582e-19	2.00413	0.094	0.025	3.50398e-15	A1C	ID4
5.05286e-18	0.98976	0.293	0.173	1.66118e-13	A1C	RGS12
3.85899e-17	0.644964	0.416	0.278	1.26868e-12	A1C	NR2F1
8.15322e-17	0.771794	0.4	0.282	2.68045e-12	A1C	SLC37A1
7.56871e-15	0.882799	0.238	0.142	2.48829e-10	A1C	KANK1
3.10975e-14	0.523044	0.413	0.295	1.02236e-09	A1C	DIRAS2
9.22254e-14	0.544901	0.502	0.399	3.03200e-09	A1C	MAPK4
9.83705e-14	0.656794	0.388	0.258	3.23403e-09	A1C	MT-ND5
1.15714e-13	0.677285	0.351	0.263	3.80420e-09	A1C	SLC8B1
1.60639e-13	0.581118	0.292	0.186	5.28117e-09	A1C	AC024600.1
3.60035e-13	1.26221	0.124	0.057	1.18365e-08	A1C	BMP8B
1.36065e-12	0.567243	0.432	0.316	4.47327e-08	A1C	RASGRP1
2.72108e-12	1.41546	0.092	0.045	8.94582e-08	A1C	AP002759.1
3.16552e-12	0.514354	0.363	0.26	1.04070e-07	A1C	GCA
5.37655e-12	0.508631	0.366	0.252	1.76759e-07	A1C	CDK5R1
5.54961e-12	1.15157	0.15	0.083	1.82449e-07	A1C	ATP10A
1.04289e-11	0.854224	0.141	0.072	3.42859e-07	A1C	SAMMSON
2.81073e-11	1.52687	0.072	0.025	9.24054e-07	A1C	OLR1
2.83788e-11	0.590527	0.477	0.381	9.32981e-07	A1C	ANXA1
6.40996e-11	0.888501	0.188	0.119	2.10734e-06	A1C	LZTS1
9.03906e-11	1.45465	0.105	0.031	2.97168e-06	A1C	MTRNR2L1
1.04493e-10	0.652931	0.271	0.16	3.43531e-06	A1C	MT-ND6
1.43894e-10	4.35469	0.016	0.001	4.73067e-06	A1C	NR2F2
1.84761e-10	0.773537	0.278	0.18	6.07421e-06	A1C	ARL4C
2.44984e-10	3.38115	0.017	0.001	8.05410e-06	A1C	DMRT2
2.58299e-10	3.21796	0.022	0.002	8.49184e-06	A1C	STC1
2.64974e-10	1.41316	0.106	0.058	8.71128e-06	A1C	SMIM2-AS1
4.55437e-10	0.626126	0.231	0.148	1.49730e-05	A1C	AC019330.1
5.94050e-10	0.71241	0.253	0.183	1.95300e-05	A1C	ZNF521
6.89848e-10	0.960372	0.098	0.046	2.26794e-05	A1C	PLA2G4A
9.89235e-10	0.863151	0.153	0.092	3.25221e-05	A1C	ZNF684
1.06736e-09	2.88749	0.025	0.004	3.50904e-05	A1C	LINC02388
4.53401e-09	0.542682	0.368	0.269	1.49060e-04	A1C	SNCB
4.80859e-09	0.644717	0.233	0.147	1.58087e-04	A1C	SET
5.92012e-09	1.04769	0.094	0.044	1.94630e-04	A1C	AL354861.2
7.55966e-09	1.63312	0.07	0.029	2.48532e-04	A1C	AP001978.1
8.24581e-09	1.23706	0.071	0.031	2.71089e-04	A1C	GPR153
9.31974e-09	1.66635	0.044	0.016	3.06396e-04	A1C	AP006295.1
8.41970e-74	1.26348	0.635	0.468	2.76806e-69	AnG	LINC00923
1.31739e-57	0.534529	0.947	0.838	4.33106e-53	AnG	MLIP
5.24268e-54	0.586209	0.87	0.743	1.72358e-49	AnG	TOX
3.32772e-47	0.644335	0.854	0.754	1.09402e-42	AnG	LINC01725
1.84074e-32	0.684849	0.732	0.592	6.05161e-28	AnG	AC006148.1
2.21672e-31	0.552203	0.715	0.612	7.28768e-27	AnG	CTNNB1
2.91832e-30	0.741938	0.538	0.39	9.59428e-26	AnG	PALM2
5.65506e-29	0.762416	0.61	0.448	1.85916e-24	AnG	AC097478.1
5.40299e-26	0.613539	0.744	0.62	1.77629e-21	AnG	AL445250.1
1.04707e-25	1.06696	0.295	0.164	3.44236e-21	AnG	KCNA1
8.36065e-25	0.763744	0.51	0.37	2.74865e-20	AnG	PTH2R
4.04369e-24	1.42709	0.197	0.098	1.32940e-19	AnG	SV2C
1.18977e-23	0.603405	0.602	0.507	3.91149e-19	AnG	NIPAL2
4.78366e-23	0.729727	0.585	0.425	1.57268e-18	AnG	STAT4
7.70787e-22	0.634738	0.467	0.349	2.53404e-17	AnG	CPLX2
3.45108e-14	2.18523	0.047	0.009	1.13458e-09	AnG	GDF6
9.09100e-14	0.500397	0.481	0.392	2.98876e-09	AnG	PTPN3
2.05557e-13	0.558454	0.514	0.41	6.75791e-09	AnG	CAPS2
7.81557e-13	1.42736	0.093	0.038	2.56945e-08	AnG	PTGS1
9.55620e-13	0.500676	0.524	0.413	3.14170e-08	AnG	ALDH1A1
1.03496e-12	0.63631	0.38	0.295	3.40255e-08	AnG	TDO2
1.74896e-12	0.584045	0.431	0.344	5.74987e-08	AnG	GAREM1
7.70154e-12	1.096	0.112	0.048	2.53196e-07	AnG	LMO7DN
1.07220e-10	0.883696	0.213	0.134	3.52495e-06	AnG	AC025887.2
1.71153e-10	0.666442	0.299	0.234	5.62684e-06	AnG	TNXB
5.01573e-10	0.802245	0.189	0.138	1.64897e-05	AnG	FEM1C
1.08018e-09	1.25523	0.091	0.049	3.55121e-05	AnG	IGLV10-54
1.56748e-09	0.638291	0.245	0.181	5.15323e-05	AnG	MAL2
2.76399e-09	0.524334	0.363	0.287	9.08691e-05	AnG	RASSF4
4.53845e-09	0.504317	0.324	0.279	1.49206e-04	AnG	AC068205.1
6.14207e-09	0.509567	0.294	0.222	2.01927e-04	AnG	SLC38A11
0.00000e+00	1.40516	0.88	0.819	0.00000e+00	V1C	CSMD2
0.00000e+00	1.30158	0.999	0.986	0.00000e+00	V1C	TENM2
0.00000e+00	0.661358	1	1	0.00000e+00	V1C	MALAT1
1.80381e-313	2.47875	0.525	0.307	5.93021e-309	V1C	FGF13
9.55565e-247	0.953165	0.999	0.973	3.14152e-242	V1C	PLCB1
5.31045e-235	3.56606	0.386	0.16	1.74586e-230	V1C	CDH20
3.20066e-203	2.08208	0.574	0.291	1.05225e-198	V1C	RHBDL3
7.85465e-203	1.0042	0.991	0.952	2.58229e-198	V1C	RORA
2.15399e-199	0.9849	0.897	0.867	7.08144e-195	V1C	NCALD
3.92804e-187	0.966239	0.852	0.831	1.29138e-182	V1C	SSBP2
5.14187e-186	2.46271	0.469	0.178	1.69044e-181	V1C	ADCY8
9.37224e-185	3.05013	0.305	0.125	3.08122e-180	V1C	MYO16
1.12443e-178	1.87942	0.595	0.364	3.69669e-174	V1C	ITPR2
4.33232e-177	1.21084	0.717	0.621	1.42429e-172	V1C	PAM
1.34922e-176	1.02515	0.802	0.79	4.43571e-172	V1C	ASTN2
3.72637e-174	4.80002	0.226	0.04	1.22508e-169	V1C	EYA4
2.30929e-173	1.01248	0.975	0.932	7.59204e-169	V1C	CNTNAP5
7.67832e-170	1.11588	0.895	0.805	2.52432e-165	V1C	CADPS2
1.42329e-169	1.12322	0.784	0.701	4.67920e-165	V1C	NR3C2
3.38780e-169	3.17941	0.345	0.119	1.11377e-164	V1C	ADAMTS17
9.48719e-155	0.94127	0.706	0.687	3.11901e-150	V1C	MTCL1
2.85346e-149	0.765033	0.795	0.869	9.38104e-145	V1C	TMEM132D
4.20423e-149	1.16324	0.639	0.604	1.38218e-144	V1C	SNRPN
9.09234e-149	0.749732	0.729	0.78	2.98920e-144	V1C	CTTNBP2
4.13844e-148	0.908716	0.772	0.774	1.36055e-143	V1C	GRK3
7.29782e-147	0.808439	0.938	0.929	2.39923e-142	V1C	MAST4
1.76667e-143	0.922556	0.562	0.584	5.80809e-139	V1C	LRRK2
4.44652e-143	0.945759	0.709	0.707	1.46184e-138	V1C	LIN7A
1.96039e-140	0.71809	0.901	0.92	6.44499e-136	V1C	HIVEP2
1.93167e-137	2.19094	0.243	0.168	6.35057e-133	V1C	ADARB2
2.99770e-136	4.35752	0.182	0.049	9.85525e-132	V1C	KCNIP1
4.69621e-134	0.837468	0.58	0.609	1.54393e-129	V1C	MOSMO
4.67535e-133	0.716783	0.82	0.836	1.53707e-128	V1C	NEBL
1.38125e-131	1.67954	0.307	0.256	4.54099e-127	V1C	THSD4
1.51013e-131	0.50813	0.999	0.995	4.96471e-127	V1C	MAGI2
1.64488e-129	0.700747	0.878	0.905	5.40770e-125	V1C	BRINP1
4.80724e-129	0.96688	0.743	0.746	1.58043e-124	V1C	BACH2
6.04249e-129	2.18553	0.284	0.167	1.98653e-124	V1C	TSHZ1
8.79854e-129	0.661329	0.934	0.946	2.89261e-124	V1C	ATP2B2
5.37648e-128	1.48149	0.521	0.37	1.76757e-123	V1C	VSTM2A
5.88078e-127	3.12169	0.214	0.083	1.93336e-122	V1C	MEIS2
3.91907e-126	0.987369	0.563	0.558	1.28843e-121	V1C	ELL2
7.66614e-125	1.12011	0.649	0.562	2.52032e-120	V1C	EPB41
1.97738e-124	0.792819	0.6	0.645	6.50085e-120	V1C	PTPRS
9.22654e-123	0.698441	0.664	0.712	3.03332e-118	V1C	SPECC1
2.31536e-122	0.735304	0.997	0.973	7.61198e-118	V1C	FAM19A2
8.59543e-121	0.822484	0.935	0.897	2.82583e-116	V1C	ZNF385B
1.48954e-120	0.773488	0.593	0.682	4.89701e-116	V1C	HSPH1
3.06938e-120	0.936182	0.751	0.727	1.00909e-115	V1C	PRR16
9.27877e-116	0.831536	0.512	0.551	3.05049e-111	V1C	TRERF1
3.00618e-115	4.32941	0.188	0.022	9.88310e-111	V1C	CACNG5
1.20915e-113	0.621837	0.948	0.954	3.97521e-109	V1C	CAMTA1
2.76273e-110	1.30157	0.407	0.375	9.08275e-106	V1C	PITPNC1
4.32862e-110	0.671391	0.731	0.795	1.42308e-105	V1C	SRRM3
1.68765e-108	1.41715	0.35	0.301	5.54832e-104	V1C	DSCAML1
3.54652e-108	1.43385	0.257	0.244	1.16595e-103	V1C	PTPRM
3.67879e-107	1.16387	0.546	0.441	1.20944e-102	V1C	UST
1.55490e-106	0.824711	0.581	0.603	5.11189e-102	V1C	CDK19
2.38835e-104	0.586525	0.847	0.89	7.85195e-100	V1C	MEF2A
3.24055e-104	0.713546	0.506	0.568	1.06536e-99	V1C	CTNND1
4.61403e-104	0.68594	0.523	0.572	1.51691e-99	V1C	HTR2A
6.92961e-104	1.57422	0.285	0.237	2.27818e-99	V1C	LHFPL3
2.48175e-103	1.77165	0.358	0.227	8.15901e-99	V1C	HS6ST2
3.22981e-103	0.922547	0.495	0.502	1.06183e-98	V1C	ILDR2
6.65477e-103	1.57537	0.308	0.25	2.18782e-98	V1C	KIAA1211
1.79377e-102	0.770487	0.608	0.634	5.89720e-98	V1C	PRMT8
2.05912e-102	0.530045	0.671	0.776	6.76956e-98	V1C	PTEN
7.95772e-102	0.880072	0.551	0.561	2.61618e-97	V1C	BRINP2
1.59280e-101	0.56237	0.989	0.981	5.23648e-97	V1C	PPP2R2B
4.47628e-101	0.926586	0.544	0.528	1.47162e-96	V1C	NCOA3
6.07325e-101	0.654803	0.905	0.916	1.99664e-96	V1C	NTM
1.00912e-100	0.541007	0.787	0.857	3.31759e-96	V1C	OSBP2
8.77735e-100	0.589909	0.738	0.807	2.88564e-95	V1C	PATJ
6.96975e-99	0.616477	0.579	0.657	2.29138e-94	V1C	DAPK1
2.10543e-98	1.60069	0.372	0.248	6.92180e-94	V1C	NBPF14
3.82072e-98	0.520819	0.839	0.896	1.25610e-93	V1C	CCDC88A
1.15289e-97	0.548976	0.606	0.694	3.79025e-93	V1C	ACSL3
4.11839e-97	0.56297	0.781	0.849	1.35396e-92	V1C	STOX2
3.90309e-96	0.77493	0.453	0.491	1.28318e-91	V1C	CAMK2G
1.39582e-95	0.800573	0.508	0.537	4.58889e-91	V1C	PHLPP1
1.57882e-95	0.677161	0.776	0.832	5.19054e-91	V1C	ARAP2
1.03086e-94	0.96384	0.441	0.427	3.38904e-90	V1C	CCDC136
3.18104e-94	0.563431	0.524	0.6	1.04580e-89	V1C	CCNI
7.27995e-94	0.894951	0.653	0.625	2.39336e-89	V1C	CALN1
9.43262e-94	0.514885	0.791	0.859	3.10107e-89	V1C	CIT
1.31820e-93	0.520484	0.603	0.684	4.33370e-89	V1C	RALGPS1
1.75214e-93	0.530548	0.835	0.881	5.76033e-89	V1C	FRY
4.88637e-93	0.623737	0.556	0.614	1.60644e-88	V1C	RALGAPA2
5.22296e-93	0.90278	0.574	0.553	1.71710e-88	V1C	FHOD3
4.71204e-92	0.506214	0.558	0.661	1.54913e-87	V1C	CCAR1
7.81381e-92	0.523232	0.981	0.975	2.56887e-87	V1C	ERC2
8.98272e-91	0.615464	0.605	0.663	2.95316e-86	V1C	LRRC49
1.17691e-90	0.971666	0.502	0.475	3.86920e-86	V1C	GARNL3
2.00182e-90	0.662347	0.56	0.607	6.58118e-86	V1C	PPP3CC
5.81301e-90	1.50361	0.29	0.235	1.91109e-85	V1C	ELOVL5
3.69583e-89	0.707879	0.41	0.469	1.21504e-84	V1C	ANKRD44
6.45185e-89	0.887178	0.591	0.577	2.12111e-84	V1C	LINC01122
7.08317e-88	1.31724	0.296	0.26	2.32866e-83	V1C	CCNG2
1.24445e-87	0.710952	0.454	0.503	4.09127e-83	V1C	CYFIP1
3.07769e-87	0.555169	0.907	0.918	1.01182e-82	V1C	PLEKHA5
3.13128e-87	0.548597	0.519	0.602	1.02944e-82	V1C	ARNTL
5.22792e-87	0.62379	0.646	0.7	1.71873e-82	V1C	RAP1GDS1
3.12773e-86	0.571307	0.671	0.735	1.02827e-81	V1C	TTC28
2.01465e-85	0.53044	0.647	0.737	6.62336e-81	V1C	SLC16A7
2.65010e-85	0.703163	0.556	0.588	8.71246e-81	V1C	TIAM1
3.15991e-85	0.568663	0.544	0.625	1.03885e-80	V1C	CLIP2
4.18721e-85	0.760591	0.558	0.57	1.37659e-80	V1C	CDC14B
6.76974e-84	0.571772	0.661	0.728	2.22562e-79	V1C	COL26A1
1.18510e-83	0.613233	0.512	0.571	3.89615e-79	V1C	SLC1A2
1.27620e-83	0.731217	0.921	0.873	4.19562e-79	V1C	FRMD5
2.19910e-83	0.640801	0.832	0.867	7.22975e-79	V1C	FAM189A1
4.14546e-83	1.8228	0.295	0.181	1.36286e-78	V1C	SLC35F4
8.57181e-83	0.792743	0.474	0.483	2.81807e-78	V1C	FNDC3B
9.77844e-83	0.613201	0.629	0.68	3.21476e-78	V1C	JAK2
2.06825e-82	0.618514	0.437	0.503	6.79959e-78	V1C	HSPA4L
1.49602e-81	1.69621	0.247	0.162	4.91833e-77	V1C	BID
5.09225e-81	0.77452	0.771	0.777	1.67413e-76	V1C	WWOX
1.31929e-80	0.539108	0.493	0.559	4.33730e-76	V1C	IPO5
3.06976e-80	1.64392	0.299	0.189	1.00921e-75	V1C	PLA2R1
6.12842e-80	0.545974	0.955	0.965	2.01478e-75	V1C	POU6F2
1.97607e-79	0.556242	0.418	0.497	6.49651e-75	V1C	NBPF12
3.56752e-79	0.506105	0.468	0.56	1.17286e-74	V1C	SYCP2
3.03442e-78	1.00273	0.386	0.361	9.97595e-74	V1C	GPCPD1
7.80566e-78	0.601964	0.555	0.6	2.56619e-73	V1C	TRANK1
1.59016e-77	0.533705	0.404	0.502	5.22782e-73	V1C	ABHD18
3.64321e-77	0.594097	0.675	0.696	1.19774e-72	V1C	CCDC91
2.07000e-75	1.06947	0.371	0.328	6.80533e-71	V1C	CDS1
2.10960e-75	2.46158	0.234	0.088	6.93553e-71	V1C	SEMA6A
7.41081e-75	1.63762	0.311	0.184	2.43638e-70	V1C	EEPD1
4.79374e-74	0.566086	0.486	0.538	1.57599e-69	V1C	TTC39B
6.86922e-73	0.535194	0.36	0.45	2.25833e-68	V1C	SPPL2A
8.79385e-73	0.608182	0.896	0.896	2.89106e-68	V1C	SORCS1
2.17029e-72	0.610326	0.578	0.592	7.13504e-68	V1C	SCN1A
5.85618e-72	0.528723	0.737	0.788	1.92528e-67	V1C	PTCHD4
7.34511e-72	0.847621	0.3	0.309	2.41478e-67	V1C	CHGB
7.47672e-72	0.75452	0.369	0.382	2.45805e-67	V1C	AKAP7
2.79065e-71	0.515101	0.45	0.533	9.17453e-67	V1C	DCBLD2
3.07242e-71	0.504947	0.365	0.447	1.01009e-66	V1C	UXS1
3.77219e-71	0.836091	0.46	0.451	1.24014e-66	V1C	CMYA5
7.11562e-71	0.500324	0.51	0.587	2.33933e-66	V1C	DENND1B
7.51454e-71	0.611476	0.436	0.488	2.47048e-66	V1C	CYTH3
1.03900e-70	0.722558	0.48	0.5	3.41580e-66	V1C	DPY19L3
4.25117e-70	0.980775	0.425	0.411	1.39761e-65	V1C	COL19A1
1.10228e-69	0.761081	0.468	0.466	3.62386e-65	V1C	CTNNAL1
5.26463e-69	1.17583	0.3	0.25	1.73080e-64	V1C	NBPF26
1.83252e-68	0.549147	0.532	0.608	6.02459e-64	V1C	NYAP2
8.35663e-68	0.504954	0.432	0.503	2.74733e-63	V1C	GDPD1
1.64440e-67	0.66579	0.594	0.617	5.40614e-63	V1C	RSPO2
2.13978e-67	0.675203	0.34	0.386	7.03473e-63	V1C	DUBR
4.87712e-67	0.539381	0.374	0.44	1.60340e-62	V1C	ZNRF3
5.76270e-67	0.585818	0.37	0.427	1.89455e-62	V1C	SHTN1
9.44353e-67	1.20697	0.257	0.233	3.10466e-62	V1C	JAM2
2.60247e-66	0.588825	0.447	0.487	8.55587e-62	V1C	NAALAD2
3.65031e-66	1.10467	0.323	0.258	1.20008e-61	V1C	MBP
6.06365e-66	0.538548	0.383	0.453	1.99349e-61	V1C	PDE7A
6.96692e-66	2.43571	0.197	0.067	2.29045e-61	V1C	CRHR2
1.02981e-65	0.535171	0.928	0.948	3.38560e-61	V1C	GABRG3
1.53274e-65	0.600366	0.452	0.493	5.03904e-61	V1C	FAR2
3.35855e-65	0.8847	0.277	0.287	1.10416e-60	V1C	TMEM65
4.39382e-65	0.666175	0.394	0.423	1.44451e-60	V1C	CAB39L
6.59468e-65	0.546255	0.455	0.515	2.16807e-60	V1C	MSI2
2.27932e-64	0.760488	0.376	0.402	7.49348e-60	V1C	TMEM266
3.78457e-64	1.64317	0.285	0.178	1.24421e-59	V1C	SPON1
7.47059e-64	2.47619	0.126	0.057	2.45603e-59	V1C	HSPA1A
1.18902e-63	1.07712	0.253	0.243	3.90902e-59	V1C	HIP1
1.24199e-63	0.694502	0.345	0.36	4.08315e-59	V1C	CHGA
8.85775e-63	0.71395	0.546	0.54	2.91208e-58	V1C	GPR137C
1.36678e-62	1.02712	0.378	0.318	4.49344e-58	V1C	PRKD1
2.63344e-62	0.750046	0.334	0.347	8.65768e-58	V1C	SLC25A37
3.61453e-62	0.675999	0.41	0.433	1.18831e-57	V1C	CPNE9
5.99477e-62	1.76785	0.198	0.115	1.97084e-57	V1C	RADIL
3.82334e-61	0.653363	0.33	0.373	1.25696e-56	V1C	HACD2
4.29980e-61	0.528606	0.532	0.595	1.41360e-56	V1C	UBA6-AS1
6.25751e-61	0.566693	0.372	0.421	2.05722e-56	V1C	GPLD1
7.46122e-61	0.651253	0.321	0.354	2.45295e-56	V1C	ACSL6
8.93422e-61	0.985155	0.262	0.261	2.93721e-56	V1C	GRM4
7.94892e-60	1.48787	0.16	0.13	2.61329e-55	V1C	GLDC
1.17025e-59	0.577173	0.275	0.349	3.84732e-55	V1C	TMEM120B
2.65663e-59	0.748559	0.329	0.364	8.73394e-55	V1C	CCDC146
5.82641e-59	0.730943	0.322	0.341	1.91549e-54	V1C	SMPD3
5.55351e-58	1.58906	0.158	0.114	1.82577e-53	V1C	ABTB2
1.38286e-57	0.9875	0.271	0.263	4.54628e-53	V1C	MAP2K6
1.62175e-57	0.707455	0.336	0.357	5.33166e-53	V1C	SLC17A5
4.12762e-57	0.533461	0.47	0.515	1.35700e-52	V1C	TCF12
6.64595e-57	1.39329	0.107	0.137	2.18492e-52	V1C	ABI3BP
2.02797e-56	0.596932	0.371	0.422	6.66715e-52	V1C	SERINC5
2.51754e-56	0.666605	0.485	0.483	8.27665e-52	V1C	MSRB3
6.05013e-56	1.51675	0.122	0.107	1.98904e-51	V1C	CLMN
1.33447e-55	0.593736	0.332	0.379	4.38721e-51	V1C	ETV6
2.01901e-55	1.34031	0.32	0.217	6.63768e-51	V1C	LINC01102
2.13158e-55	0.508716	0.312	0.387	7.00779e-51	V1C	MB21D2
1.67798e-54	1.01564	0.15	0.201	5.51653e-50	V1C	ERVMER61-1
1.69884e-54	1.00673	0.127	0.15	5.58509e-50	V1C	NTN1
2.83088e-54	0.765029	0.477	0.465	9.30681e-50	V1C	CLMP
2.92582e-54	1.09412	0.209	0.217	9.61893e-50	V1C	ARHGEF26
5.35484e-54	2.22011	0.123	0.07	1.76046e-49	V1C	GRIK1
6.05673e-54	1.42249	0.252	0.173	1.99121e-49	V1C	ZNF462
7.27041e-54	0.523264	0.293	0.35	2.39022e-49	V1C	KYAT1
8.32522e-54	0.728303	0.315	0.329	2.73700e-49	V1C	SH3BGRL
2.80967e-53	0.514945	0.361	0.419	9.23706e-49	V1C	UBL3
8.28128e-53	0.592178	0.361	0.41	2.72255e-48	V1C	TCF7L2
4.35341e-52	3.95464	0.093	0.018	1.43123e-47	V1C	AIM2
4.56318e-52	0.64769	0.393	0.428	1.50019e-47	V1C	ZBTB7C
7.22340e-52	0.541853	0.241	0.301	2.37476e-47	V1C	RCOR1
1.47722e-51	0.563975	0.231	0.286	4.85651e-47	V1C	REEP2
1.65134e-51	0.508807	0.202	0.271	5.42894e-47	V1C	ARHGEF10L
4.01189e-51	0.613944	0.26	0.312	1.31895e-46	V1C	HMGCS1
4.52994e-51	0.572462	0.376	0.415	1.48926e-46	V1C	ZBTB20
8.67341e-51	0.590726	0.247	0.284	2.85147e-46	V1C	SLC39A14
2.20517e-50	0.705709	0.228	0.258	7.24972e-46	V1C	POMT1
2.59002e-50	1.74775	0.2	0.102	8.51495e-46	V1C	WLS
3.35205e-50	3.45523	0.075	0.026	1.10202e-45	V1C	STAC
3.36753e-50	0.682064	0.243	0.282	1.10711e-45	V1C	OSBPL5
7.52215e-50	2.43495	0.144	0.058	2.47298e-45	V1C	EDNRA
1.36437e-49	1.33845	0.219	0.168	4.48551e-45	V1C	BEAN1
3.42782e-49	0.632781	0.181	0.225	1.12693e-44	V1C	DHTKD1
1.04842e-48	0.616684	0.344	0.391	3.44680e-44	V1C	CAMKMT
1.20384e-48	0.785127	0.243	0.251	3.95776e-44	V1C	ALDH7A1
1.61027e-48	0.506169	0.894	0.884	5.29392e-44	V1C	PCDH11X
2.58497e-48	1.12624	0.253	0.199	8.49834e-44	V1C	PRAG1
9.07489e-48	0.883783	0.158	0.163	2.98346e-43	V1C	ARL5A
2.66426e-47	0.547621	0.368	0.399	8.75901e-43	V1C	TBC1D4
5.09395e-47	0.558198	0.192	0.245	1.67469e-42	V1C	MYH14
5.65948e-47	0.756793	0.285	0.284	1.86061e-42	V1C	GSAP
7.96039e-47	0.640434	0.231	0.271	2.61706e-42	V1C	TMEM131L
1.08988e-46	0.712376	0.183	0.209	3.58310e-42	V1C	PRMT9
1.76244e-46	0.940186	0.219	0.216	5.79421e-42	V1C	JDP2
2.95755e-46	0.783216	0.181	0.203	9.72324e-42	V1C	FLVCR1
3.13898e-46	0.500539	0.21	0.274	1.03197e-41	V1C	TMEM63B
3.35009e-46	0.912778	0.22	0.211	1.10137e-41	V1C	SETD7
3.78234e-46	0.594454	0.289	0.314	1.24348e-41	V1C	ITGB1
5.38843e-46	2.29239	0.156	0.055	1.77150e-41	V1C	PHF21B
2.28107e-45	0.932959	0.293	0.283	7.49923e-41	V1C	PELI2
2.40659e-45	0.852269	0.187	0.198	7.91191e-41	V1C	ZFAND6
3.61169e-45	0.509368	0.285	0.343	1.18738e-40	V1C	AC005537.1
4.51617e-45	1.44658	0.207	0.151	1.48474e-40	V1C	PLD1
8.03021e-45	0.509052	0.427	0.45	2.64001e-40	V1C	LRCH1
1.74018e-44	0.545337	0.21	0.252	5.72102e-40	V1C	SMAD5
1.83510e-44	0.82999	0.198	0.211	6.03306e-40	V1C	FAM110B
1.84504e-44	0.518177	0.181	0.229	6.06574e-40	V1C	CHP1
2.37556e-44	2.12666	0.12	0.06	7.80990e-40	V1C	HSPA1B
3.08414e-44	0.549183	0.166	0.218	1.01394e-39	V1C	ACO1
3.86724e-44	0.714327	0.2	0.221	1.27139e-39	V1C	PALLD
7.59152e-44	0.51998	0.219	0.253	2.49579e-39	V1C	ETS2
1.43514e-43	0.689546	0.213	0.233	4.71816e-39	V1C	LYPLA1
1.74341e-43	0.863054	0.233	0.226	5.73163e-39	V1C	ABCD2
1.98159e-43	0.781422	0.24	0.24	6.51468e-39	V1C	SEPT6
2.10704e-43	0.583186	0.197	0.24	6.92712e-39	V1C	UBE2Q2
3.04216e-43	0.689649	0.415	0.414	1.00014e-38	V1C	TBL1X
3.51389e-43	0.507266	0.182	0.24	1.15523e-38	V1C	CEMIP2
3.95865e-43	0.618524	0.248	0.273	1.30144e-38	V1C	TMEM268
6.43156e-43	0.518021	0.17	0.22	2.11444e-38	V1C	PARP2
2.56455e-42	0.731759	0.232	0.244	8.43121e-38	V1C	MFAP3L
1.43833e-41	0.573089	0.161	0.22	4.72867e-37	V1C	ACSS2
3.84112e-41	0.847623	0.132	0.147	1.26281e-36	V1C	STIP1
7.63158e-41	0.814998	0.172	0.181	2.50896e-36	V1C	ZADH2
9.99310e-41	0.722883	0.099	0.14	3.28533e-36	V1C	TNFSF13B
5.25042e-40	1.78178	0.125	0.082	1.72613e-35	V1C	TGFBR3
5.99573e-40	0.711645	0.288	0.279	1.97116e-35	V1C	UPP1
5.29678e-39	1.62665	0.17	0.1	1.74137e-34	V1C	HS3ST1
1.57365e-38	1.16042	0.202	0.165	5.17352e-34	V1C	CABLES1
2.77086e-38	0.996089	0.223	0.192	9.10947e-34	V1C	LINC01938
3.50176e-38	0.568941	0.134	0.182	1.15124e-33	V1C	ELL
3.68507e-38	0.531471	0.171	0.208	1.21150e-33	V1C	DCLRE1C
6.14725e-38	0.832376	0.194	0.197	2.02097e-33	V1C	PXYLP1
6.32470e-38	1.02633	0.173	0.156	2.07931e-33	V1C	ANKRD29
1.06357e-37	0.763787	0.295	0.287	3.49659e-33	V1C	CNTLN
1.39054e-37	0.772174	0.182	0.204	4.57155e-33	V1C	RAB37
5.53002e-37	0.512157	0.262	0.311	1.81805e-32	V1C	AC034195.1
6.03647e-37	0.619386	0.151	0.178	1.98455e-32	V1C	ITGAV
6.88735e-37	1.30611	0.168	0.121	2.26429e-32	V1C	SEMA7A
1.41479e-36	0.889545	0.214	0.203	4.65127e-32	V1C	DECR1
1.46107e-36	1.03602	0.155	0.152	4.80342e-32	V1C	USH2A
2.94584e-36	0.502582	0.131	0.169	9.68473e-32	V1C	ZHX1
3.30642e-36	0.617973	0.177	0.208	1.08702e-31	V1C	RHOXF1-AS1
3.40696e-36	0.553065	0.278	0.3	1.12007e-31	V1C	KDM7A
4.01650e-36	0.729567	0.126	0.161	1.32046e-31	V1C	LINC01772
4.40288e-36	0.612762	0.189	0.209	1.44749e-31	V1C	SPNS2
1.15051e-35	0.6392	0.195	0.215	3.78243e-31	V1C	PRPS2
1.20777e-35	1.38199	0.149	0.109	3.97066e-31	V1C	CXCL13
1.37145e-35	0.832442	0.122	0.139	4.50877e-31	V1C	MID1
2.36935e-35	0.639368	0.214	0.249	7.78947e-31	V1C	MIR2052HG
5.67795e-35	0.977633	0.206	0.174	1.86668e-30	V1C	RALB
6.28454e-35	0.715189	0.234	0.238	2.06611e-30	V1C	ANO6
7.68556e-35	0.727212	0.311	0.316	2.52670e-30	V1C	SGCG
1.06531e-34	0.555201	0.169	0.208	3.50231e-30	V1C	AC005041.1
1.07474e-34	0.645484	0.246	0.254	3.53331e-30	V1C	STS
1.42719e-34	0.742988	0.133	0.151	4.69203e-30	V1C	MALT1
2.33572e-34	0.518801	0.191	0.229	7.67892e-30	V1C	SLC12A8
2.72972e-34	0.655513	0.182	0.2	8.97423e-30	V1C	PANK1
5.02842e-34	4.3797	0.055	0.006	1.65314e-29	V1C	NOX3
8.03423e-34	0.963982	0.19	0.163	2.64133e-29	V1C	LYSMD4
1.11667e-33	0.586088	0.137	0.174	3.67115e-29	V1C	UVSSA
1.60316e-33	0.591885	0.138	0.17	5.27056e-29	V1C	FAM118A
1.81962e-33	0.506616	0.192	0.228	5.98218e-29	V1C	SHLD1
2.60690e-33	1.14369	0.14	0.113	8.57046e-29	V1C	CNTN2
2.70932e-33	1.47046	0.188	0.116	8.90715e-29	V1C	AC016598.1
2.82713e-33	0.512913	0.1	0.139	9.29448e-29	V1C	FBXL19
3.17860e-33	0.520864	0.228	0.271	1.04500e-28	V1C	PDCD4
4.87967e-33	1.05302	0.25	0.21	1.60424e-28	V1C	AL033504.1
6.90461e-33	0.62082	0.149	0.183	2.26996e-28	V1C	HOPX
7.21557e-33	0.637025	0.223	0.229	2.37219e-28	V1C	NXPE3
7.50011e-33	0.506183	0.28	0.304	2.46574e-28	V1C	SLC16A10
1.01962e-32	0.560751	0.117	0.143	3.35209e-28	V1C	IMPA1
1.06174e-32	1.90653	0.1	0.056	3.49058e-28	V1C	GFRA1
1.41846e-32	0.656929	0.21	0.215	4.66333e-28	V1C	MCF2
3.16794e-32	0.574714	0.331	0.351	1.04149e-27	V1C	GALNT13
3.83836e-32	0.608737	0.119	0.145	1.26190e-27	V1C	AHSA1
1.38609e-31	1.18444	0.104	0.087	4.55692e-27	V1C	SMCO4
1.48340e-31	0.645611	0.154	0.181	4.87681e-27	V1C	BACH1
1.70604e-31	0.555337	0.156	0.187	5.60877e-27	V1C	RMDN1
2.12193e-31	0.811256	0.109	0.124	6.97606e-27	V1C	TNIP1
2.42624e-31	1.97417	0.115	0.061	7.97651e-27	V1C	AC092674.1
2.49834e-31	0.612835	0.134	0.162	8.21353e-27	V1C	GREB1L
3.34442e-31	1.71695	0.089	0.06	1.09951e-26	V1C	ATP11C
3.53409e-31	0.794035	0.165	0.171	1.16187e-26	V1C	LAMA3
5.28499e-31	0.552204	0.104	0.141	1.73749e-26	V1C	DDX31
5.54375e-31	0.605577	0.207	0.224	1.82256e-26	V1C	AP1S3
7.54465e-31	0.564521	0.067	0.112	2.48038e-26	V1C	ITPA
1.21305e-30	0.504424	0.118	0.151	3.98801e-26	V1C	PSPH
1.47633e-30	0.585408	0.136	0.163	4.85358e-26	V1C	NEK6
1.76298e-30	0.604682	0.162	0.177	5.79598e-26	V1C	TMEM145
2.35018e-30	2.69296	0.065	0.025	7.72646e-26	V1C	ADRA1A
4.02079e-30	0.598209	0.149	0.174	1.32187e-25	V1C	FAM20C
4.54393e-30	0.5593	0.217	0.236	1.49386e-25	V1C	SPTB
6.34347e-30	1.03245	0.14	0.13	2.08548e-25	V1C	PAPPA
6.69915e-30	0.548776	0.063	0.1	2.20241e-25	V1C	RP1
1.98906e-29	0.567677	0.12	0.156	6.53924e-25	V1C	PFKFB2
3.01841e-29	0.705007	0.091	0.114	9.92333e-25	V1C	C19orf66
3.45342e-29	0.818317	0.15	0.143	1.13535e-24	V1C	GABRD
3.92782e-29	1.44289	0.118	0.078	1.29131e-24	V1C	CRTAC1
6.57959e-29	1.30697	0.143	0.106	2.16311e-24	V1C	AL627171.2
1.00432e-28	0.620423	0.174	0.186	3.30181e-24	V1C	SDCBP
1.04189e-28	1.05522	0.185	0.151	3.42530e-24	V1C	MMS22L
1.16614e-28	1.00383	0.179	0.152	3.83382e-24	V1C	VWDE
1.21325e-28	1.70328	0.134	0.078	3.98867e-24	V1C	TMEM132E
1.31888e-28	0.561842	0.065	0.1	4.33594e-24	V1C	AC092650.1
1.41690e-28	0.583273	0.075	0.107	4.65819e-24	V1C	PTOV1
1.41718e-28	0.713369	0.134	0.154	4.65911e-24	V1C	FOXN2
1.72595e-28	0.953135	0.108	0.102	5.67424e-24	V1C	EGR1
2.72310e-28	2.85911	0.081	0.019	8.95247e-24	V1C	EMX2OS
2.79592e-28	1.07402	0.162	0.142	9.19186e-24	V1C	BACE2
5.47392e-28	0.563797	0.189	0.208	1.79961e-23	V1C	AC068446.2
5.61524e-28	3.4947	0.058	0.011	1.84607e-23	V1C	C6orf141
6.30359e-28	0.646847	0.198	0.209	2.07237e-23	V1C	MGST2
6.79587e-28	0.55753	0.106	0.136	2.23421e-23	V1C	IRAK2
8.40550e-28	0.5172	0.276	0.303	2.76339e-23	V1C	CYP7B1
9.63359e-28	0.961092	0.109	0.109	3.16714e-23	V1C	LIMK2
1.21775e-27	1.0995	0.148	0.117	4.00348e-23	V1C	STRIP2
1.41458e-27	0.542293	0.116	0.141	4.65057e-23	V1C	EPHA5-AS1
1.81405e-27	1.8658	0.078	0.045	5.96387e-23	V1C	AC008708.2
1.88963e-27	0.604748	0.105	0.131	6.21234e-23	V1C	CDC42EP3
1.93779e-27	0.587918	0.112	0.134	6.37068e-23	V1C	TH2LCRR
2.75711e-27	0.653353	0.134	0.148	9.06427e-23	V1C	COX5A
7.42849e-27	0.695494	0.753	0.678	2.44219e-22	V1C	AC008415.1
8.14868e-27	0.990069	0.065	0.076	2.67896e-22	V1C	GOLGA6L10
8.49825e-27	0.685165	0.061	0.086	2.79388e-22	V1C	AD000090.1
8.52686e-27	0.516471	0.186	0.209	2.80329e-22	V1C	PRIMPOL
3.34243e-26	1.20676	0.091	0.082	1.09886e-21	V1C	CLDN18
6.45659e-26	2.823	0.066	0.018	2.12267e-21	V1C	SCN5A
9.12328e-26	0.991341	0.096	0.086	2.99937e-21	V1C	NEFH
9.19116e-26	0.501641	0.154	0.175	3.02169e-21	V1C	CTPS2
9.29020e-26	0.611535	0.1	0.12	3.05424e-21	V1C	TMEM127
1.04669e-25	1.36947	0.103	0.079	3.44109e-21	V1C	AL136382.1
1.10012e-25	0.808665	0.131	0.132	3.61676e-21	V1C	MT-ND4L
1.37888e-25	0.573507	0.136	0.162	4.53319e-21	V1C	SLC19A2
1.86236e-25	0.837436	0.1	0.108	6.12269e-21	V1C	ABHD3
2.47753e-25	0.618768	0.055	0.08	8.14512e-21	V1C	PFKFB4
2.81676e-25	0.631232	0.097	0.115	9.26038e-21	V1C	ASB14
2.83478e-25	0.514085	0.078	0.107	9.31962e-21	V1C	MCM8
5.12885e-25	1.1872	0.076	0.084	1.68616e-20	V1C	SERPINB9
5.49243e-25	0.560281	0.127	0.146	1.80569e-20	V1C	SYT2
6.75903e-25	0.559383	0.254	0.262	2.22210e-20	V1C	AC004053.1
8.32082e-25	0.502926	0.128	0.155	2.73555e-20	V1C	RACGAP1
9.73422e-25	0.594129	0.105	0.132	3.20022e-20	V1C	ABCA7
1.29881e-24	1.76759	0.119	0.058	4.26996e-20	V1C	MTUS1
1.75310e-24	0.750623	0.136	0.137	5.76351e-20	V1C	CEP152
2.34898e-24	2.40296	0.069	0.03	7.72250e-20	V1C	AL596218.1
2.35586e-24	0.978274	0.205	0.163	7.74513e-20	V1C	LINC02197
2.38543e-24	0.57879	0.104	0.128	7.84235e-20	V1C	ZSWIM4
2.50401e-24	0.53181	0.092	0.117	8.23219e-20	V1C	MRPS36
2.57140e-24	0.558073	0.059	0.085	8.45372e-20	V1C	AC012358.3
2.66406e-24	0.693924	0.142	0.153	8.75837e-20	V1C	FNDC5
2.82855e-24	1.3371	0.07	0.063	9.29913e-20	V1C	AC124798.1
3.72232e-24	0.843218	0.07	0.083	1.22375e-19	V1C	SMARCD2
4.89521e-24	1.33761	0.075	0.064	1.60935e-19	V1C	CRISPLD1
4.95173e-24	2.10802	0.054	0.032	1.62793e-19	V1C	NOX4
8.72160e-24	0.613615	0.061	0.089	2.86731e-19	V1C	LRRC69
9.13341e-24	0.520868	0.091	0.12	3.00270e-19	V1C	ACOT13
1.06863e-23	0.742158	0.13	0.133	3.51324e-19	V1C	ALDH8A1
1.20631e-23	0.504341	0.04	0.072	3.96587e-19	V1C	RGS20
1.33941e-23	1.00166	0.099	0.097	4.40344e-19	V1C	PBX3
1.89903e-23	0.542184	0.101	0.128	6.24324e-19	V1C	UNKL
2.05729e-23	0.693434	0.119	0.14	6.76356e-19	V1C	ACAT2
2.23380e-23	0.546332	0.105	0.123	7.34382e-19	V1C	FABP3
2.59460e-23	0.577696	0.077	0.1	8.52999e-19	V1C	TSPAN11
2.64099e-23	1.13058	0.039	0.055	8.68250e-19	V1C	SLC12A9
3.47246e-23	1.03731	0.085	0.086	1.14161e-18	V1C	MXD4
6.10581e-23	0.728796	0.097	0.114	2.00735e-18	V1C	FAXDC2
7.28535e-23	2.13816	0.057	0.032	2.39513e-18	V1C	CDH6
9.44709e-23	0.891831	0.067	0.075	3.10583e-18	V1C	AC078845.1
1.55788e-22	0.62758	0.064	0.088	5.12169e-18	V1C	AC006547.1
1.63944e-22	2.3487	0.056	0.022	5.38982e-18	V1C	RNF152
1.93287e-22	0.557453	0.042	0.07	6.35450e-18	V1C	MAGEF1
4.01270e-22	0.892729	0.052	0.067	1.31922e-17	V1C	FAM71D
4.68826e-22	0.56175	0.07	0.094	1.54131e-17	V1C	SCAMP2
5.01736e-22	1.90246	0.071	0.04	1.64951e-17	V1C	PLK5
5.45527e-22	0.825538	0.073	0.084	1.79347e-17	V1C	GOLGA6L9
8.69279e-22	0.892795	0.09	0.097	2.85784e-17	V1C	INPP5D
9.25621e-22	0.588059	0.109	0.126	3.04307e-17	V1C	PCTP
1.08850e-21	1.55218	0.08	0.055	3.57857e-17	V1C	AC008662.1
1.28057e-21	0.728748	0.033	0.053	4.21000e-17	V1C	SH2B2
1.56780e-21	1.30489	0.034	0.04	5.15431e-17	V1C	FHOD1
1.62945e-21	0.681865	0.067	0.083	5.35697e-17	V1C	ZBTB34
1.86794e-21	0.67186	0.04	0.06	6.14105e-17	V1C	BRDT
2.03278e-21	0.713358	0.132	0.137	6.68295e-17	V1C	RHOBTB3
2.34654e-21	1.41311	0.056	0.049	7.71448e-17	V1C	PPFIBP2
2.72529e-21	0.525268	0.068	0.098	8.95966e-17	V1C	LINC01242
3.35348e-21	0.573941	0.107	0.122	1.10249e-16	V1C	RGL4
3.56526e-21	1.33831	0.085	0.067	1.17211e-16	V1C	CALB1
5.25527e-21	1.02493	0.045	0.054	1.72772e-16	V1C	CD36
6.33088e-21	1.44623	0.069	0.054	2.08134e-16	V1C	INTS12
7.36743e-21	1.05532	0.159	0.118	2.42212e-16	V1C	USP3
7.64995e-21	0.735183	0.09	0.102	2.51500e-16	V1C	AC024610.2
9.37875e-21	1.53288	0.095	0.062	3.08336e-16	V1C	AC091819.2
1.06553e-20	1.43544	0.117	0.074	3.50304e-16	V1C	MIR34AHG
1.32630e-20	0.662709	0.089	0.108	4.36035e-16	V1C	SLC25A29
2.39930e-20	0.86785	0.064	0.072	7.88793e-16	V1C	TIMP3
3.18008e-20	0.727107	0.035	0.051	1.04548e-15	V1C	HEMK1
3.83853e-20	1.02011	0.123	0.104	1.26196e-15	V1C	RASSF8
4.11577e-20	2.08172	0.083	0.032	1.35310e-15	V1C	MICA
4.87237e-20	0.510437	0.046	0.072	1.60184e-15	V1C	SNHG27
5.04933e-20	0.585945	0.057	0.078	1.66002e-15	V1C	MAP2K3
6.38455e-20	0.67464	0.063	0.085	2.09898e-15	V1C	ADPRHL1
7.80609e-20	1.42344	0.061	0.051	2.56633e-15	V1C	PDE9A
7.91576e-20	1.08299	0.071	0.068	2.60239e-15	V1C	GRHL2
9.44252e-20	1.6173	0.058	0.04	3.10432e-15	V1C	SH3RF2
1.01967e-19	0.992176	0.114	0.096	3.35227e-15	V1C	MAP3K1
1.09349e-19	0.707437	0.078	0.09	3.59495e-15	V1C	ASPHD2
1.21234e-19	1.16319	0.09	0.071	3.98570e-15	V1C	AIFM3
1.25014e-19	0.976006	0.1	0.088	4.10995e-15	V1C	OCIAD2
2.28051e-19	1.74659	0.102	0.049	7.49741e-15	V1C	FAM162B
2.31649e-19	0.576185	0.152	0.162	7.61569e-15	V1C	AC114321.1
2.39453e-19	0.787196	0.044	0.062	7.87227e-15	V1C	CHRNA7
2.47117e-19	1.15144	0.089	0.071	8.12420e-15	V1C	CSDC2
2.99087e-19	1.2076	0.048	0.05	9.83277e-15	V1C	LINC02585
3.27130e-19	0.536745	0.059	0.078	1.07547e-14	V1C	FAM57A
3.40330e-19	1.05702	0.06	0.061	1.11887e-14	V1C	NACC2
3.61509e-19	0.586025	0.046	0.068	1.18850e-14	V1C	C3orf62
4.13692e-19	0.781523	0.093	0.102	1.36005e-14	V1C	MARCH2
4.68793e-19	0.557203	0.047	0.068	1.54120e-14	V1C	TMEM19
5.52280e-19	1.19582	0.073	0.065	1.81568e-14	V1C	COL7A1
5.65667e-19	0.646587	0.103	0.116	1.85969e-14	V1C	CCDC122
5.70049e-19	1.26776	0.078	0.061	1.87409e-14	V1C	AC004594.1
5.80699e-19	0.610348	0.038	0.054	1.90911e-14	V1C	GPS1
6.81975e-19	0.889912	0.133	0.141	2.24206e-14	V1C	AL110292.1
7.15830e-19	0.787282	0.048	0.061	2.35336e-14	V1C	MRPL47
8.37474e-19	1.41328	0.098	0.062	2.75328e-14	V1C	IL6R
8.68370e-19	1.31165	0.103	0.067	2.85485e-14	V1C	KCNAB3
9.93035e-19	1.03637	0.068	0.063	3.26470e-14	V1C	H1F0
1.23362e-18	0.928251	0.08	0.084	4.05566e-14	V1C	BTBD11
1.43556e-18	0.758082	0.098	0.099	4.71956e-14	V1C	DZIP1L
1.45663e-18	0.680778	0.055	0.067	4.78882e-14	V1C	CACNA2D2
[truncated: 406 more rows]

## Sheet: L5_IT
p_val	avg_log2FC	pct.1	pct.2	p_val_adj	cluster	gene
3.75900e-241	1.47299	0.915	0.782	1.23581e-236	A24	MGAT4C
1.40990e-213	2.10041	0.74	0.347	4.63518e-209	A24	PLCH1
2.83999e-138	0.695322	0.982	0.924	9.33674e-134	A24	GRIA1
4.96672e-129	0.950903	0.971	0.846	1.63286e-124	A24	GRID2
2.03895e-119	2.47685	0.409	0.116	6.70326e-115	A24	KLHL1
3.63874e-110	0.704791	0.971	0.831	1.19627e-105	A24	PID1
1.95477e-101	1.21744	0.733	0.522	6.42649e-97	A24	SLIT3
4.15348e-100	1.01799	0.845	0.55	1.36550e-95	A24	GHR
1.25357e-99	1.01702	0.81	0.512	4.12125e-95	A24	ARHGEF28
2.15736e-91	0.875655	0.906	0.737	7.09254e-87	A24	TMEM108
1.10824e-90	0.563493	0.995	0.909	3.64346e-86	A24	ST6GALNAC5
1.96074e-90	0.707765	0.952	0.847	6.44614e-86	A24	XYLT1
3.74384e-90	0.927478	0.878	0.671	1.23082e-85	A24	GALNTL6
7.57476e-90	1.40645	0.766	0.636	2.49028e-85	A24	GPC5
8.04255e-89	1.15938	0.705	0.407	2.64407e-84	A24	RIPOR2
3.41004e-87	0.697244	0.954	0.85	1.12108e-82	A24	KCNAB1
1.35646e-85	0.846239	0.881	0.716	4.45949e-81	A24	SORBS2
1.12979e-83	0.739621	0.972	0.921	3.71428e-79	A24	LRRC4C
9.87998e-81	0.559842	0.986	0.928	3.24814e-76	A24	KCNB2
7.64866e-76	0.694693	0.91	0.737	2.51457e-71	A24	NWD2
2.00807e-74	1.09151	0.663	0.396	6.60174e-70	A24	ADAMTS16
1.62053e-69	0.546662	0.956	0.876	5.32764e-65	A24	CNTN3
3.28622e-68	0.583192	0.942	0.823	1.08038e-63	A24	RAB27B
8.56216e-68	1.36506	0.54	0.289	2.81490e-63	A24	CCBE1
2.27980e-67	0.531286	0.98	0.958	7.49507e-63	A24	NCAM2
6.78362e-67	0.569399	0.969	0.895	2.23018e-62	A24	TNR
1.07345e-66	1.06289	0.711	0.452	3.52907e-62	A24	SEMA3A
4.77398e-66	0.551724	0.981	0.941	1.56950e-61	A24	ARL15
2.14528e-65	0.599684	0.897	0.752	7.05283e-61	A24	ASXL3
2.31781e-62	0.601025	0.949	0.82	7.62002e-58	A24	HS6ST3
2.74403e-62	1.04606	0.566	0.306	9.02128e-58	A24	CNR1
2.50128e-61	1.25296	0.564	0.315	8.22322e-57	A24	MYO16
3.91943e-61	1.06954	0.574	0.319	1.28855e-56	A24	AL662796.1
2.92427e-60	0.769926	0.942	0.869	9.61383e-56	A24	ROBO2
3.13681e-60	0.532335	0.914	0.73	1.03126e-55	A24	GRM1
3.36330e-58	2.43521	0.198	0.045	1.10572e-53	A24	PLSCR4
1.31415e-57	0.700634	0.799	0.645	4.32039e-53	A24	RYR3
1.04654e-56	1.34781	0.505	0.255	3.44060e-52	A24	B3GALT5
4.93516e-56	0.801436	0.833	0.652	1.62248e-51	A24	GUCY1A2
7.31426e-56	1.56829	0.384	0.152	2.40464e-51	A24	ADAMTS3
6.97881e-55	0.969839	0.659	0.401	2.29435e-50	A24	AC233296.1
2.33232e-54	0.70128	0.896	0.71	7.66772e-50	A24	DNAH14
1.97585e-53	2.49305	0.198	0.047	6.49579e-49	A24	AC008574.1
4.57825e-53	1.07913	0.48	0.273	1.50515e-48	A24	COL4A1
7.10371e-53	0.575723	0.891	0.702	2.33542e-48	A24	KCNMB4
7.53444e-52	0.73961	0.854	0.697	2.47702e-47	A24	FSTL5
9.91832e-52	0.974005	0.616	0.364	3.26075e-47	A24	BCO1
4.02031e-51	0.994253	0.585	0.33	1.32172e-46	A24	RASAL1
9.33245e-49	0.684694	0.821	0.658	3.06813e-44	A24	CALN1
3.36835e-48	1.00808	0.556	0.316	1.10738e-43	A24	AC007563.2
1.08628e-47	0.793956	0.672	0.507	3.57125e-43	A24	TENM1
2.76615e-47	1.35401	0.379	0.171	9.09399e-43	A24	GXYLT2
8.65728e-47	1.22886	0.436	0.234	2.84617e-42	A24	PPP4R4
1.09758e-46	0.608471	0.88	0.743	3.60840e-42	A24	CEP112
1.25937e-46	0.751434	0.762	0.548	4.14032e-42	A24	AP003049.2
2.77190e-45	0.515243	0.877	0.708	9.11291e-41	A24	MAN1A1
1.34367e-44	3.33791	0.107	0.015	4.41744e-40	A24	MAPK15
5.00373e-44	0.54606	0.882	0.769	1.64502e-39	A24	DOK6
5.35691e-44	0.712576	0.676	0.443	1.76114e-39	A24	PCBP3
5.93684e-44	0.840818	0.55	0.335	1.95179e-39	A24	RASGEF1C
9.84957e-44	0.508437	0.897	0.732	3.23814e-39	A24	FNBP1L
1.18322e-43	0.534441	0.901	0.765	3.88995e-39	A24	MBOAT2
1.30455e-43	1.08235	0.441	0.235	4.28884e-39	A24	FAM126A
7.68770e-43	0.868712	0.552	0.332	2.52741e-38	A24	CAMK2N1
1.56109e-42	1.22841	0.567	0.372	5.13225e-38	A24	AGBL1
1.10343e-40	0.564743	0.871	0.766	3.62764e-36	A24	KCNQ1OT1
1.81132e-40	0.909943	0.533	0.32	5.95491e-36	A24	ZBTB46
1.58752e-39	0.789401	0.545	0.35	5.21914e-35	A24	VAT1L
4.40191e-39	1.20754	0.365	0.194	1.44717e-34	A24	LINC01821
4.22626e-38	0.958159	0.495	0.304	1.38942e-33	A24	RFC3
1.09922e-37	0.942489	0.498	0.295	3.61380e-33	A24	GCNT1
1.94407e-37	0.535155	0.794	0.62	6.39134e-33	A24	PTPRB
2.02065e-37	0.694854	0.626	0.41	6.64310e-33	A24	USP43
2.42382e-37	1.10539	0.378	0.195	7.96854e-33	A24	KCNN3
2.97040e-37	0.517177	0.85	0.676	9.76549e-33	A24	UPP2
4.90132e-37	0.587671	0.779	0.606	1.61136e-32	A24	MPP6
7.27489e-37	0.589015	0.709	0.53	2.39169e-32	A24	U91319.1
9.31565e-37	0.991708	0.41	0.216	3.06261e-32	A24	TTC6
1.76200e-36	0.723626	0.518	0.314	5.79274e-32	A24	PRKCG
4.13241e-36	1.01088	0.399	0.216	1.35857e-31	A24	LRRIQ1
6.11715e-36	0.538585	0.354	0.19	2.01107e-31	A24	NPFFR2
6.19900e-36	1.06458	0.323	0.148	2.03798e-31	A24	ROR2
1.23523e-35	0.700411	0.669	0.482	4.06093e-31	A24	AC008014.1
2.74023e-35	0.861245	0.444	0.25	9.00879e-31	A24	SRGAP1
6.03473e-35	0.617363	0.815	0.617	1.98398e-30	A24	AC025159.1
1.04967e-34	0.574549	0.652	0.441	3.45089e-30	A24	MEIS3
4.24194e-34	0.645074	0.605	0.41	1.39458e-29	A24	CCDC148
1.41685e-33	0.558717	0.638	0.445	4.65804e-29	A24	CXADR
7.55459e-33	0.556091	0.822	0.636	2.48365e-28	A24	TCERG1L
1.18211e-32	0.592846	0.939	0.846	3.88629e-28	A24	AC090568.2
1.22263e-32	0.586477	0.696	0.539	4.01952e-28	A24	SPHKAP
1.44223e-32	0.752335	0.482	0.294	4.74149e-28	A24	ANKRD6
1.45491e-32	0.691162	0.683	0.513	4.78315e-28	A24	SFMBT2
2.37606e-32	0.734966	0.612	0.41	7.81154e-28	A24	CDK6
2.50787e-32	0.6538	0.566	0.372	8.24488e-28	A24	SMARCD3
3.22868e-32	0.628702	0.877	0.759	1.06146e-27	A24	NSUN6
3.29453e-32	0.521612	0.847	0.724	1.08311e-27	A24	GALNT18
5.19496e-32	0.535616	0.748	0.571	1.70789e-27	A24	DAPK1
6.12307e-32	1.10231	0.237	0.098	2.01302e-27	A24	LYPD6B
7.16093e-32	0.717495	0.621	0.423	2.35423e-27	A24	AC008127.1
1.90163e-31	0.907479	0.414	0.237	6.25180e-27	A24	ADAMTS19
3.01549e-31	0.623925	0.827	0.675	9.91373e-27	A24	TMTC1
4.70845e-31	0.88355	0.508	0.309	1.54795e-26	A24	LRGUK
1.39614e-30	0.825385	0.613	0.418	4.58995e-26	A24	LINC02223
2.24358e-30	0.76239	0.466	0.278	7.37601e-26	A24	LINC01902
3.28813e-30	0.703805	0.611	0.44	1.08101e-25	A24	QKI
3.55456e-30	1.31531	0.242	0.106	1.16860e-25	A24	ANGPT1
6.00673e-30	0.536817	0.817	0.711	1.97477e-25	A24	PGAP1
8.74426e-30	0.71327	0.669	0.481	2.87476e-25	A24	ALDH1A2
1.14002e-29	0.715008	0.613	0.424	3.74791e-25	A24	CCDC191
1.94379e-29	0.942283	0.347	0.185	6.39042e-25	A24	BX005019.1
2.07907e-29	0.557254	0.574	0.38	6.83516e-25	A24	CDK18
3.04980e-29	0.926598	0.35	0.185	1.00265e-24	A24	LINC00271
3.17648e-29	1.36665	0.239	0.099	1.04430e-24	A24	AL158058.1
6.26098e-29	0.517795	0.767	0.597	2.05836e-24	A24	SVIL
6.65618e-29	0.780582	0.523	0.324	2.18829e-24	A24	LINC01317
9.94760e-29	0.581023	0.468	0.295	3.27037e-24	A24	SCN9A
3.57504e-28	1.88836	0.204	0.068	1.17533e-23	A24	LINC02505
5.10194e-28	0.517147	0.737	0.583	1.67732e-23	A24	DNER
9.51634e-28	0.724662	0.394	0.234	3.12859e-23	A24	GRAMD1C
1.11608e-27	0.752469	0.478	0.3	3.66924e-23	A24	FERMT2
1.16772e-27	0.555118	0.679	0.503	3.83901e-23	A24	ZFP64
1.36180e-27	0.762375	0.44	0.265	4.47706e-23	A24	TRIM36
1.64911e-27	0.903243	0.333	0.19	5.42163e-23	A24	KLHL13
2.43386e-27	1.16446	0.264	0.128	8.00155e-23	A24	ITGA6
3.21851e-27	0.599341	0.643	0.464	1.05812e-22	A24	IGSF11
4.00442e-27	0.703274	0.445	0.273	1.31649e-22	A24	AC024909.1
9.15734e-27	0.735947	0.418	0.255	3.01057e-22	A24	ZNF831
9.24703e-27	0.642068	0.572	0.4	3.04005e-22	A24	VSTM2B
9.72407e-27	0.657262	0.549	0.37	3.19689e-22	A24	S100PBP
1.06257e-26	0.78374	0.389	0.231	3.49330e-22	A24	STX16-NPEPL1
1.37540e-26	0.68208	0.516	0.357	4.52176e-22	A24	ESR1
1.86094e-26	0.810512	0.391	0.238	6.11802e-22	A24	SEMA4A
2.72104e-26	0.826861	0.274	0.136	8.94567e-22	A24	KCNIP1
2.80754e-26	0.634145	0.565	0.369	9.23005e-22	A24	CPNE7
3.01404e-26	1.34206	0.154	0.054	9.90897e-22	A24	SULT1C4
7.12869e-26	1.67036	0.172	0.07	2.34363e-21	A24	FAM129A
7.86707e-26	0.545552	0.736	0.569	2.58638e-21	A24	TSNAXIP1
9.31237e-26	0.858312	0.428	0.26	3.06154e-21	A24	AC016205.1
1.17983e-25	0.50761	0.542	0.376	3.87880e-21	A24	YPEL1
1.22266e-25	0.649312	0.561	0.385	4.01962e-21	A24	SLC8B1
1.69145e-25	0.581859	0.665	0.498	5.56081e-21	A24	LINC01376
1.83433e-25	0.50674	0.681	0.516	6.03053e-21	A24	RSU1
1.93464e-25	0.504393	0.577	0.404	6.36034e-21	A24	AC139795.2
2.16818e-25	0.616338	0.577	0.399	7.12810e-21	A24	SLC26A4
2.76845e-25	0.502357	0.779	0.635	9.10157e-21	A24	LIPA
2.93253e-25	1.35257	0.224	0.104	9.64100e-21	A24	GNG4
3.82050e-25	0.501128	0.33	0.197	1.25603e-20	A24	AC106791.1
4.20026e-25	1.6102	0.123	0.037	1.38088e-20	A24	NECAB2
5.94468e-25	0.990047	0.366	0.203	1.95437e-20	A24	ARHGAP28
7.01514e-25	0.606632	0.629	0.464	2.30630e-20	A24	SEMA6D
4.12891e-24	1.05167	0.225	0.108	1.35742e-19	A24	PTER
4.41846e-24	1.02134	0.26	0.128	1.45261e-19	A24	AC021504.1
1.24211e-23	0.817778	0.253	0.128	4.08357e-19	A24	GREM1
1.61288e-23	1.75824	0.145	0.053	5.30250e-19	A24	CD24
1.88861e-23	0.961588	0.245	0.128	6.20899e-19	A24	NABP1
2.40528e-23	0.54568	0.486	0.324	7.90759e-19	A24	GNB4
2.54726e-23	1.9797	0.107	0.028	8.37438e-19	A24	AL033381.1
2.79783e-23	0.508642	0.66	0.492	9.19814e-19	A24	CFAP44
5.00442e-23	1.0113	0.286	0.147	1.64525e-18	A24	RPH3AL
5.66648e-23	0.907087	0.272	0.145	1.86291e-18	A24	TRPC4
8.29365e-23	1.92206	0.093	0.024	2.72662e-18	A24	KCNG1
1.52543e-22	1.17329	0.25	0.128	5.01502e-18	A24	AC021594.2
1.88785e-22	0.705078	0.451	0.293	6.20649e-18	A24	PELI1
1.89563e-22	0.884789	0.398	0.249	6.23206e-18	A24	MUC6
4.12498e-22	0.809453	0.256	0.14	1.35613e-17	A24	AC025569.1
4.22983e-22	0.55682	0.384	0.242	1.39060e-17	A24	RSPO3
7.27120e-22	1.0536	0.3	0.153	2.39048e-17	A24	LRRC2
7.28419e-22	1.09626	0.242	0.117	2.39475e-17	A24	COL18A1
9.72890e-22	0.509226	0.676	0.52	3.19847e-17	A24	PCDH17
1.19976e-21	0.51594	0.399	0.262	3.94434e-17	A24	GABRA5
1.94959e-21	0.6605	0.377	0.236	6.40946e-17	A24	VWA3A
3.27101e-21	0.818431	0.247	0.123	1.07538e-16	A24	HHIPL1
3.75272e-21	0.646736	0.432	0.288	1.23374e-16	A24	AK4
3.92603e-21	0.503376	0.65	0.503	1.29072e-16	A24	GABRA3
4.03377e-21	1.51159	0.112	0.035	1.32614e-16	A24	FFAR4
4.79020e-21	0.610596	0.462	0.306	1.57483e-16	A24	ARMH1
6.22388e-21	0.517744	0.58	0.42	2.04616e-16	A24	LINC02250
7.39444e-21	1.13793	0.243	0.118	2.43099e-16	A24	AC009041.2
8.09803e-21	0.510085	0.702	0.597	2.66231e-16	A24	CA10
1.19430e-20	1.51584	0.124	0.043	3.92638e-16	A24	PRKCD
1.26684e-20	0.763656	0.272	0.15	4.16485e-16	A24	AC098864.1
2.36422e-20	1.04408	0.181	0.082	7.77260e-16	A24	PKN1
3.59867e-20	0.531185	0.638	0.48	1.18310e-15	A24	TRABD2A
4.39243e-20	0.557283	0.459	0.314	1.44406e-15	A24	ZNF737
5.29392e-20	0.500961	0.411	0.282	1.74043e-15	A24	CFAP54
5.43377e-20	0.503499	0.588	0.44	1.78641e-15	A24	RILPL1
7.04354e-20	0.551946	0.376	0.25	2.31563e-15	A24	ZSCAN30
7.17383e-20	0.797984	0.43	0.281	2.35847e-15	A24	AC068599.1
9.30335e-20	0.632542	0.641	0.52	3.05857e-15	A24	MIR4500HG
1.15335e-19	1.16308	0.192	0.085	3.79174e-15	A24	IGSF5
1.15654e-19	0.677221	0.348	0.226	3.80225e-15	A24	AC008591.1
1.82816e-19	1.31158	0.368	0.235	6.01024e-15	A24	LINC01090
2.06510e-19	0.867228	0.201	0.104	6.78921e-15	A24	KLF8
2.16110e-19	1.41136	0.115	0.04	7.10484e-15	A24	C8orf34-AS1
2.38558e-19	0.715816	0.366	0.234	7.84285e-15	A24	ARHGAP23
2.50494e-19	0.517947	0.399	0.262	8.23524e-15	A24	LINC01301
3.88920e-19	0.508308	0.561	0.404	1.27861e-14	A24	SCPEP1
4.73181e-19	0.62863	0.417	0.283	1.55563e-14	A24	AC004805.1
5.88961e-19	1.27539	0.188	0.087	1.93627e-14	A24	NDST4
6.66465e-19	0.884155	0.235	0.128	2.19107e-14	A24	RAP2B
9.22432e-19	0.500906	0.822	0.767	3.03259e-14	A24	FAM19A1
1.91527e-18	0.865891	0.288	0.164	6.29663e-14	A24	SH3PXD2B
2.25989e-18	1.37458	0.134	0.055	7.42960e-14	A24	LINC02074
2.42706e-18	0.63645	0.323	0.19	7.97920e-14	A24	AC018467.1
2.77678e-18	0.643626	0.35	0.226	9.12896e-14	A24	Z94721.1
3.88673e-18	0.535954	0.26	0.16	1.27780e-13	A24	ZHX2
3.91472e-18	1.01605	0.286	0.163	1.28700e-13	A24	AC012593.1
3.95620e-18	0.530218	0.557	0.427	1.30064e-13	A24	SFTA1P
4.08350e-18	0.612441	0.387	0.26	1.34249e-13	A24	SNX7
4.20004e-18	0.595921	0.459	0.308	1.38080e-13	A24	CCDC18
5.29564e-18	0.716754	0.321	0.18	1.74099e-13	A24	LINC01197
5.60141e-18	0.659826	0.312	0.19	1.84152e-13	A24	ARMC3
6.94888e-18	0.501439	0.545	0.399	2.28451e-13	A24	GAREM1
8.51633e-18	0.751722	0.275	0.143	2.79983e-13	A24	TDRD5
1.05573e-17	1.32873	0.148	0.062	3.47082e-13	A24	PREX2
1.21753e-17	0.849637	0.231	0.123	4.00274e-13	A24	IQANK1
1.33080e-17	0.836608	0.259	0.146	4.37513e-13	A24	LINC02427
1.50836e-17	1.09424	0.226	0.117	4.95889e-13	A24	AC109779.1
1.55134e-17	1.25944	0.171	0.083	5.10020e-13	A24	SPAG17
1.90532e-17	0.943656	0.274	0.148	6.26392e-13	A24	GRB14
2.37400e-17	1.12196	0.145	0.063	7.80477e-13	A24	SULT1C2
3.22857e-17	0.686273	0.348	0.216	1.06143e-12	A24	WDR66
3.84935e-17	0.510761	0.57	0.441	1.26551e-12	A24	IQCA1
4.24046e-17	1.29417	0.173	0.079	1.39409e-12	A24	ADRA1A
5.31640e-17	0.578874	0.438	0.296	1.74782e-12	A24	ALS2CR12
7.11822e-17	1.54163	0.082	0.028	2.34018e-12	A24	SFT2D2
1.78895e-16	0.92608	0.219	0.115	5.88134e-12	A24	PAMR1
1.86283e-16	0.728468	0.258	0.149	6.12424e-12	A24	COL16A1
2.32485e-16	0.79964	0.308	0.184	7.64317e-12	A24	OVOL2
2.42540e-16	0.985322	0.228	0.12	7.97376e-12	A24	TPRG1
2.65617e-16	0.597545	0.287	0.178	8.73242e-12	A24	FLNA
5.78309e-16	0.646905	0.306	0.19	1.90125e-11	A24	ZNF521
7.58381e-16	1.34738	0.138	0.059	2.49325e-11	A24	NTSR1
8.46197e-16	1.10064	0.194	0.09	2.78196e-11	A24	MYRFL
1.01437e-15	0.574608	0.443	0.306	3.33484e-11	A24	AC069120.1
1.30867e-15	1.35013	0.094	0.035	4.30239e-11	A24	ACOT12
1.50507e-15	0.683014	0.318	0.197	4.94806e-11	A24	DNAH5
1.59881e-15	0.606793	0.357	0.242	5.25625e-11	A24	AC092535.3
1.62862e-15	1.23327	0.097	0.038	5.35425e-11	A24	TP53I11
1.92527e-15	0.652898	0.337	0.227	6.32951e-11	A24	PLG
2.22131e-15	1.04885	0.182	0.093	7.30278e-11	A24	NR4A3
2.38051e-15	0.812455	0.297	0.195	7.82618e-11	A24	SEMA5A
3.66238e-15	0.803308	0.188	0.098	1.20405e-10	A24	ENPP2
4.12527e-15	0.52467	0.276	0.171	1.35622e-10	A24	TTC23L
4.14847e-15	0.741544	0.337	0.223	1.36385e-10	A24	KIAA2012
4.55483e-15	0.649918	0.336	0.209	1.49745e-10	A24	LINC00685
5.00933e-15	0.551566	0.3	0.191	1.64687e-10	A24	AP002884.1
6.98600e-15	1.42704	0.11	0.046	2.29672e-10	A24	AL136537.1
1.05085e-14	1.69225	0.097	0.037	3.45476e-10	A24	KLK7
1.09738e-14	0.650712	0.227	0.129	3.60773e-10	A24	AL591806.3
1.11283e-14	1.34309	0.098	0.037	3.65853e-10	A24	SULT1C3
1.49535e-14	0.759034	0.215	0.124	4.91610e-10	A24	AL445472.1
1.58064e-14	0.619334	0.211	0.127	5.19650e-10	A24	ARHGAP42
1.60572e-14	0.500666	0.406	0.283	5.27897e-10	A24	CNN3
1.69722e-14	1.68611	0.081	0.026	5.57978e-10	A24	AC116345.1
2.33630e-14	0.833784	0.152	0.077	7.68081e-10	A24	MOV10
2.35911e-14	0.595885	0.331	0.205	7.75580e-10	A24	LINC00884
4.35700e-14	1.10284	0.11	0.045	1.43241e-09	A24	TMEM200A
4.81975e-14	0.609444	0.306	0.202	1.58454e-09	A24	LTBP4
6.04273e-14	1.09743	0.124	0.053	1.98661e-09	A24	CACNG4
6.65529e-14	1.30533	0.119	0.049	2.18799e-09	A24	AC018541.1
7.25162e-14	0.574249	0.217	0.14	2.38404e-09	A24	AC017091.1
9.51546e-14	0.515394	0.552	0.427	3.12830e-09	A24	KCNN2
9.69980e-14	0.521565	0.395	0.289	3.18891e-09	A24	STYXL1
1.13964e-13	0.562599	0.333	0.221	3.74668e-09	A24	CBFB
1.24687e-13	1.26201	0.115	0.048	4.09921e-09	A24	SPATA18
1.42095e-13	1.78968	0.062	0.019	4.67151e-09	A24	PNMA5
1.43549e-13	2.98219	0.029	0.004	4.71933e-09	A24	DDAH2
1.44285e-13	0.555656	0.31	0.211	4.74351e-09	A24	RAB3IP
1.46167e-13	0.912257	0.157	0.084	4.80537e-09	A24	EMID1
1.79729e-13	1.29231	0.1	0.041	5.90877e-09	A24	MTMR11
2.08420e-13	1.06249	0.23	0.134	6.85202e-09	A24	LINC02237
2.39809e-13	0.637167	0.265	0.158	7.88396e-09	A24	CLMN
2.55333e-13	0.940903	0.149	0.076	8.39433e-09	A24	C1orf220
3.31397e-13	1.05419	0.177	0.091	1.08950e-08	A24	AC008083.1
3.58657e-13	0.717751	0.11	0.057	1.17912e-08	A24	FABP5
3.69052e-13	0.878584	0.2	0.111	1.21329e-08	A24	TMC5
3.75480e-13	0.546325	0.254	0.168	1.23443e-08	A24	CD81-AS1
3.82189e-13	0.979638	0.13	0.062	1.25649e-08	A24	LINC01500
4.39072e-13	0.82061	0.169	0.09	1.44349e-08	A24	PRKG2
4.62594e-13	0.589324	0.278	0.179	1.52082e-08	A24	SLC2A9
5.08185e-13	0.704861	0.182	0.106	1.67071e-08	A24	LY6H
6.03907e-13	0.882611	0.242	0.146	1.98540e-08	A24	AC112206.2
6.17209e-13	0.812498	0.329	0.22	2.02913e-08	A24	PCSK5
8.89023e-13	0.958457	0.143	0.08	2.92275e-08	A24	LPA
1.00380e-12	0.727294	0.346	0.239	3.30010e-08	A24	AC246817.1
1.17591e-12	1.05671	0.15	0.074	3.86593e-08	A24	TRDN
1.20603e-12	0.707972	0.392	0.285	3.96494e-08	A24	LINC01505
1.30974e-12	0.742029	0.262	0.165	4.30589e-08	A24	FILIP1
1.55350e-12	0.911407	0.189	0.104	5.10729e-08	A24	C1QL3
1.64679e-12	0.521265	0.276	0.182	5.41400e-08	A24	DCDC2
1.85128e-12	0.510855	0.307	0.21	6.08625e-08	A24	PTPRU
1.89024e-12	0.550043	0.407	0.298	6.21435e-08	A24	AC092683.2
2.33179e-12	0.658743	0.229	0.143	7.66600e-08	A24	SMCO2
2.55586e-12	0.828874	0.165	0.092	8.40265e-08	A24	AP005433.1
2.78555e-12	0.552035	0.19	0.114	9.15777e-08	A24	LINC01088
2.96443e-12	1.6258	0.071	0.023	9.74585e-08	A24	WNT9A
2.96922e-12	0.681779	0.224	0.134	9.76162e-08	A24	HTR7
3.06566e-12	0.987328	0.15	0.076	1.00787e-07	A24	LINC02426
3.50449e-12	0.872974	0.15	0.081	1.15214e-07	A24	RSPH9
4.30838e-12	0.555005	0.184	0.109	1.41642e-07	A24	SLC19A1
4.71026e-12	0.684342	0.215	0.121	1.54855e-07	A24	AC024257.1
5.23492e-12	0.585978	0.303	0.202	1.72103e-07	A24	LINC01284
5.63776e-12	1.9787	0.057	0.014	1.85347e-07	A24	AC003684.1
6.65053e-12	1.00416	0.136	0.063	2.18643e-07	A24	LINC00842
9.45018e-12	0.755556	0.19	0.113	3.10684e-07	A24	LINC02347
9.93607e-12	0.501859	0.2	0.127	3.26658e-07	A24	AMZ1
1.15496e-11	0.80008	0.265	0.17	3.79705e-07	A24	RILPL2
1.54331e-11	0.626507	0.235	0.147	5.07379e-07	A24	HSF2BP
1.61185e-11	0.909991	0.09	0.046	5.29913e-07	A24	AC022424.1
1.65192e-11	0.660291	0.23	0.145	5.43084e-07	A24	SLC6A11
1.65200e-11	1.2024	0.058	0.021	5.43111e-07	A24	LRIG3
1.73382e-11	0.590831	0.152	0.087	5.70012e-07	A24	LYRM9
1.92333e-11	1.15292	0.124	0.057	6.32313e-07	A24	AC245041.2
1.92815e-11	0.684321	0.175	0.099	6.33900e-07	A24	AL031316.1
2.11049e-11	0.6983	0.168	0.09	6.93844e-07	A24	ABO
2.22294e-11	0.546818	0.164	0.097	7.30814e-07	A24	NDRG1
2.66387e-11	2.92876	0.028	0.004	8.75773e-07	A24	FOXF2
2.73864e-11	0.514619	0.247	0.158	9.00355e-07	A24	AC079760.1
2.92994e-11	0.6021	0.274	0.18	9.63246e-07	A24	C4orf47
2.93507e-11	0.669351	0.162	0.095	9.64933e-07	A24	AC006511.4
3.34279e-11	0.562045	0.188	0.112	1.09898e-06	A24	EME2
3.54215e-11	1.03803	0.106	0.05	1.16452e-06	A24	DAPL1
3.65120e-11	0.856451	0.199	0.118	1.20037e-06	A24	AC113346.2
4.28263e-11	0.828056	0.222	0.135	1.40796e-06	A24	LINC01951
4.61689e-11	1.01833	0.132	0.065	1.51785e-06	A24	KCNK13
4.82227e-11	0.913164	0.146	0.076	1.58537e-06	A24	AC037450.1
5.30823e-11	1.03887	0.093	0.043	1.74514e-06	A24	LINC01238
6.06443e-11	0.617404	0.215	0.137	1.99374e-06	A24	SLC2A12
6.36302e-11	0.857301	0.136	0.076	2.09191e-06	A24	DENND2C
6.91021e-11	0.566647	0.203	0.131	2.27180e-06	A24	ICAM5
6.98340e-11	1.46707	0.066	0.025	2.29586e-06	A24	LRRC63
8.04993e-11	0.55767	0.241	0.156	2.64650e-06	A24	AL162718.1
9.06441e-11	1.46999	0.069	0.025	2.98002e-06	A24	AL391704.2
9.07633e-11	1.2579	0.088	0.03	2.98394e-06	A24	LINC01164
9.27192e-11	2.45101	0.03	0.005	3.04824e-06	A24	SLA
9.31448e-11	0.73544	0.13	0.071	3.06223e-06	A24	LINC01798
1.05087e-10	0.526791	0.282	0.194	3.45484e-06	A24	KCNQ1
1.21295e-10	1.06506	0.09	0.044	3.98771e-06	A24	TUBB8
1.25374e-10	0.797573	0.181	0.106	4.12180e-06	A24	AL358234.1
1.50546e-10	0.536261	0.148	0.091	4.94934e-06	A24	Z82190.2
1.51823e-10	2.28552	0.028	0.005	4.99134e-06	A24	GPC5-AS2
1.74452e-10	0.514189	0.245	0.16	5.73529e-06	A24	MYOM2
1.87157e-10	0.506047	0.27	0.189	6.15298e-06	A24	HIP1R
1.88225e-10	0.65569	0.11	0.057	6.18810e-06	A24	BTG3
1.99511e-10	0.62974	0.134	0.081	6.55913e-06	A24	DSC2
2.40065e-10	0.914368	0.093	0.05	7.89239e-06	A24	FAM189A2
2.40249e-10	0.513567	0.149	0.087	7.89843e-06	A24	DACT3-AS1
2.43044e-10	0.596031	0.218	0.135	7.99032e-06	A24	NPTX2
2.84595e-10	0.538747	0.242	0.157	9.35635e-06	A24	AC078881.1
3.18081e-10	0.844649	0.115	0.059	1.04572e-05	A24	CDK15
3.20056e-10	2.59372	0.025	0.003	1.05222e-05	A24	KRT31
3.75146e-10	1.04962	0.058	0.023	1.23333e-05	A24	CALB2
4.62370e-10	0.745802	0.203	0.123	1.52009e-05	A24	AC078980.1
4.74198e-10	1.07528	0.108	0.053	1.55897e-05	A24	AC010230.1
5.65511e-10	0.529428	0.184	0.117	1.85918e-05	A24	KCTD6
5.74105e-10	0.806778	0.087	0.041	1.88743e-05	A24	CYP2D6
5.95195e-10	1.38338	0.076	0.029	1.95676e-05	A24	FAM110C
6.38636e-10	0.516122	0.199	0.129	2.09958e-05	A24	BCL7C
6.71597e-10	2.20025	0.036	0.008	2.20794e-05	A24	SLC5A7
7.50203e-10	0.687536	0.131	0.073	2.46637e-05	A24	TAF7L
8.59548e-10	0.603326	0.193	0.12	2.82585e-05	A24	TTLL9
9.35557e-10	0.551141	0.11	0.064	3.07574e-05	A24	TMEM45B
1.11308e-09	1.22931	0.069	0.028	3.65935e-05	A24	SH3BP4
1.15510e-09	1.30783	0.061	0.022	3.79750e-05	A24	AL392023.1
1.16282e-09	1.13853	0.105	0.047	3.82289e-05	A24	AL138694.1
1.41674e-09	0.895134	0.114	0.063	4.65767e-05	A24	LINC01594
1.42552e-09	0.634415	0.16	0.098	4.68653e-05	A24	AL162497.1
1.52267e-09	1.23191	0.078	0.029	5.00594e-05	A24	CDH19
1.52826e-09	1.67603	0.053	0.016	5.02431e-05	A24	AC138028.2
1.55573e-09	0.679407	0.1	0.053	5.11461e-05	A24	LINC01894
1.70639e-09	0.504664	0.15	0.091	5.60991e-05	A24	DAP
1.72797e-09	0.579152	0.148	0.09	5.68089e-05	A24	RUBCNL
1.91055e-09	0.776885	0.148	0.088	6.28111e-05	A24	MMD2
2.26389e-09	1.07769	0.09	0.04	7.44276e-05	A24	SDR16C5
2.56958e-09	0.512545	0.182	0.119	8.44776e-05	A24	PVALEF
3.06672e-09	0.592619	0.14	0.086	1.00821e-04	A24	AC024563.1
3.17026e-09	0.816459	0.107	0.056	1.04225e-04	A24	AC005162.3
3.30934e-09	0.674668	0.112	0.062	1.08798e-04	A24	WNT10B
3.91508e-09	0.742141	0.1	0.051	1.28712e-04	A24	AL160313.1
4.06428e-09	1.04853	0.078	0.036	1.33617e-04	A24	Z82196.2
4.41461e-09	1.11468	0.091	0.041	1.45135e-04	A24	AC002454.1
4.60790e-09	0.711298	0.101	0.054	1.51489e-04	A24	ADGRG1
4.70736e-09	0.599713	0.271	0.186	1.54759e-04	A24	KCNG2
4.72539e-09	0.582528	0.143	0.089	1.55352e-04	A24	AC013271.1
4.93439e-09	0.774867	0.243	0.184	1.62223e-04	A24	SNTG2
5.36563e-09	0.685382	0.186	0.116	1.76400e-04	A24	ATP2C2
5.71913e-09	0.710235	0.174	0.106	1.88022e-04	A24	CHIT1
5.85391e-09	0.717342	0.176	0.105	1.92453e-04	A24	HPCAL1
6.27126e-09	0.638144	0.114	0.066	2.06174e-04	A24	ZNF730
6.78860e-09	1.04272	0.086	0.042	2.23182e-04	A24	CD58
7.48837e-09	0.564602	0.083	0.043	2.46188e-04	A24	AC091544.5
8.00906e-09	0.538985	0.21	0.139	2.63306e-04	A24	THAP7-AS1
8.55401e-09	0.69025	0.113	0.07	2.81221e-04	A24	AL035696.3
9.70691e-09	2.3377	0.028	0.007	3.19124e-04	A24	LINC02131
1.13695e-08	0.629365	0.139	0.085	3.73782e-04	A24	ORC6
1.18194e-08	0.600153	0.157	0.096	3.88576e-04	A24	TRIM61
1.25378e-08	0.61279	0.15	0.091	4.12193e-04	A24	C7orf57
1.55836e-08	0.830176	0.12	0.067	5.12326e-04	A24	LINC00964
1.69945e-08	0.975927	0.08	0.039	5.58713e-04	A24	AP002833.1
1.84168e-08	0.691203	0.156	0.097	6.05469e-04	A24	PNPLA3
1.85178e-08	0.539376	0.17	0.105	6.08793e-04	A24	CARMIL3
1.90302e-08	0.585672	0.273	0.191	6.25638e-04	A24	PRELID2
1.93330e-08	1.8675	0.047	0.016	6.35593e-04	A24	AP003121.1
2.27476e-08	0.617333	0.1	0.056	7.47849e-04	A24	AL139042.1
2.41269e-08	0.512553	0.329	0.242	7.93196e-04	A24	ZNF69
2.42861e-08	0.619952	0.1	0.058	7.98428e-04	A24	PRLR
2.55442e-08	0.529263	0.246	0.168	8.39790e-04	A24	AC026458.2
2.65955e-08	0.529412	0.194	0.13	8.74352e-04	A24	AC112229.3
2.75761e-08	0.662902	0.197	0.125	9.06593e-04	A24	AL160290.2
2.87519e-08	0.593443	0.261	0.182	9.45246e-04	A24	TXNRD3NB
3.03067e-08	0.577751	0.181	0.117	9.96362e-04	A24	AK7
1.86093e-15	0.519272	0.6	0.474	6.11799e-11	A9	MSC-AS1
7.06912e-15	0.550295	0.292	0.184	2.32404e-10	A9	PAH
1.21994e-12	0.851953	0.187	0.09	4.01068e-08	A9	KIF25
4.13772e-11	0.723545	0.151	0.092	1.36032e-06	A9	LINC02263
3.16856e-09	0.515533	0.291	0.199	1.04170e-04	A9	PKD2L1
3.36852e-09	0.816863	0.23	0.14	1.10744e-04	A9	CCDC141
3.56384e-09	0.668696	0.277	0.182	1.17165e-04	A9	MERTK
6.19570e-09	0.552896	0.273	0.19	2.03690e-04	A9	MUM1L1
8.89172e-09	0.70863	0.163	0.098	2.92324e-04	A9	LINC00507
2.37589e-69	0.624399	0.937	0.694	7.81098e-65	FI	TLL1
1.72949e-68	0.599019	0.992	0.878	5.68587e-64	FI	LINGO2
9.37254e-62	0.556351	0.966	0.837	3.08132e-57	FI	SLIT1
4.23470e-56	0.734228	0.659	0.383	1.39220e-51	FI	SULF2
4.12547e-55	0.77582	0.848	0.643	1.35629e-50	FI	KCNH5
1.02746e-46	0.758947	0.638	0.356	3.37787e-42	FI	AL033539.1
2.62764e-37	3.45791	0.087	0.009	8.63863e-33	FI	TFAP2D
5.60614e-35	0.91688	0.264	0.106	1.84307e-30	FI	TRIM22
6.07550e-35	0.529182	0.973	0.919	1.99738e-30	FI	IL1RAPL2
2.95538e-31	0.576898	0.867	0.693	9.71610e-27	FI	CNTNAP4
3.37366e-31	0.626353	0.615	0.394	1.10913e-26	FI	ADTRP
1.61486e-26	0.708208	0.635	0.411	5.30903e-22	FI	ANKRD30B
2.42548e-25	0.533729	0.619	0.411	7.97401e-21	FI	RASGRF2
2.94500e-24	0.601822	0.399	0.227	9.68198e-20	FI	SHISAL1
3.95157e-22	1.02549	0.309	0.164	1.29912e-17	FI	LINC00320
7.18271e-22	0.578349	0.85	0.713	2.36139e-17	FI	KCTD8
8.91066e-22	1.20037	0.248	0.123	2.92947e-17	FI	MEGF10
3.22787e-21	0.661883	0.49	0.305	1.06120e-16	FI	AC104151.1
1.03841e-20	0.690662	0.424	0.263	3.41389e-16	FI	PWRN1
1.84291e-20	0.59203	0.74	0.536	6.05877e-16	FI	SAMD5
2.32274e-20	0.99415	0.417	0.275	7.63624e-16	FI	LINC02196
3.08554e-18	0.638323	0.218	0.11	1.01440e-13	FI	RHOJ
1.25958e-17	0.501512	0.322	0.184	4.14098e-13	FI	COMMD2
2.45129e-16	0.585063	0.366	0.211	8.05886e-12	FI	TNFRSF11A
2.89126e-16	0.848577	0.2	0.093	9.50532e-12	FI	MYLIP
1.11414e-15	0.822959	0.164	0.074	3.66283e-11	FI	C1R
4.56278e-15	0.536867	0.291	0.167	1.50006e-10	FI	AC011900.1
5.81100e-15	0.63782	0.28	0.154	1.91042e-10	FI	HTR3B
8.75893e-15	1.0383	0.201	0.095	2.87958e-10	FI	AL450423.1
5.88785e-14	0.827133	0.191	0.095	1.93569e-09	FI	AL353608.3
1.07450e-13	0.599061	0.23	0.122	3.53253e-09	FI	SLC22A25
6.00047e-13	1.94376	0.057	0.013	1.97271e-08	FI	AC005150.1
6.17923e-13	0.678673	0.236	0.125	2.03148e-08	FI	AC234772.2
9.83716e-13	1.47991	0.08	0.025	3.23406e-08	FI	TWIST2
1.56501e-12	0.779276	0.205	0.106	5.14512e-08	FI	BX255923.2
1.89411e-12	0.511272	0.248	0.145	6.22706e-08	FI	DPYS
4.01632e-12	0.745621	0.188	0.099	1.32041e-07	FI	UNC5B
9.62803e-12	0.51552	0.198	0.109	3.16531e-07	FI	LINC00158
1.33896e-11	0.500355	0.385	0.249	4.40198e-07	FI	ZNF727
1.90391e-11	0.541563	0.166	0.089	6.25930e-07	FI	ALPK3
3.29170e-11	0.682801	0.367	0.286	1.08218e-06	FI	COBLL1
4.93104e-11	0.545679	0.729	0.685	1.62113e-06	FI	DCC
7.98848e-11	0.80969	0.208	0.118	2.62629e-06	FI	NHSL2
1.96103e-10	0.53254	0.228	0.129	6.44709e-06	FI	MIR155HG
1.97634e-10	0.596516	0.206	0.114	6.49741e-06	FI	WNT7A
3.37942e-10	0.580851	0.132	0.067	1.11102e-05	FI	OPN5
4.04270e-10	0.693123	0.217	0.123	1.32908e-05	FI	AP002991.1
4.46043e-10	1.12369	0.043	0.014	1.46641e-05	FI	CBLN1
4.94674e-10	0.515779	0.116	0.062	1.62629e-05	FI	NOV
5.86044e-10	0.821558	0.202	0.112	1.92668e-05	FI	LINC02465
7.63204e-10	0.707858	0.211	0.12	2.50911e-05	FI	AC104389.4
1.05920e-09	0.899363	0.1	0.044	3.48224e-05	FI	AL136985.3
1.74429e-09	0.558265	0.094	0.046	5.73453e-05	FI	SIK1B
2.36559e-09	0.540977	0.219	0.132	7.77712e-05	FI	GABRG1
2.96107e-09	1.56124	0.056	0.018	9.73481e-05	FI	AC005909.1
3.50163e-09	0.578005	0.187	0.11	1.15120e-04	FI	FAM84A
6.23361e-09	0.590039	0.189	0.106	2.04936e-04	FI	AC097537.1
9.39323e-09	1.25188	0.048	0.015	3.08812e-04	FI	HES1
9.80447e-09	0.556724	0.147	0.082	3.22332e-04	FI	LINC02220
1.05222e-08	0.940364	0.147	0.074	3.45928e-04	FI	AL356476.1
1.10699e-08	0.64552	0.178	0.1	3.63935e-04	FI	BVES
1.26624e-08	0.51712	0.126	0.067	4.16289e-04	FI	PIGO
2.01201e-08	0.504859	0.194	0.115	6.61469e-04	FI	AC079298.3
1.58100e-25	0.95145	0.99	0.98	5.19770e-21	M1C	MAP1B
2.46594e-19	0.52033	0.846	0.816	8.10704e-15	M1C	PLXNA2
7.09735e-19	0.78165	0.852	0.769	2.33332e-14	M1C	ATP1B1
4.29418e-17	0.774856	0.958	0.936	1.41175e-12	M1C	DYNC1H1
1.69469e-15	1.00901	0.668	0.507	5.57145e-11	M1C	RGS4
1.54869e-14	0.673739	0.827	0.761	5.09147e-10	M1C	APLP2
2.01832e-12	0.665338	0.727	0.633	6.63543e-08	M1C	EPHB6
2.56116e-12	0.542788	0.804	0.736	8.42008e-08	M1C	PFKP
3.19118e-12	1.45235	0.515	0.348	1.04913e-07	M1C	HSPA8
4.07106e-12	0.696774	0.791	0.709	1.33840e-07	M1C	ENC1
4.30710e-12	0.673807	0.788	0.705	1.41600e-07	M1C	AKAP12
8.23631e-12	0.703578	0.874	0.816	2.70777e-07	M1C	BSN
1.09524e-11	0.66913	0.538	0.433	3.60070e-07	M1C	RANGAP1
2.03490e-11	0.585562	0.476	0.39	6.68993e-07	M1C	SLC38A2
2.61750e-11	0.922998	0.634	0.5	8.60528e-07	M1C	KCNA2
3.47242e-11	2.24982	0.223	0.08	1.14159e-06	M1C	ALDOC
3.64848e-11	0.686952	0.684	0.59	1.19948e-06	M1C	DKK3
5.22297e-11	1.21685	0.363	0.247	1.71710e-06	M1C	BHLHE40
6.41161e-11	0.558181	0.748	0.69	2.10788e-06	M1C	EIF4A2
1.70573e-10	0.536386	0.186	0.141	5.60776e-06	M1C	MUC12
2.86967e-10	0.544942	0.552	0.506	9.43432e-06	M1C	MYH9
3.52321e-10	0.679187	0.583	0.499	1.15829e-05	M1C	GPRASP1
3.65930e-10	0.66731	0.632	0.546	1.20303e-05	M1C	SPTBN2
9.37293e-10	0.656024	0.724	0.639	3.08144e-05	M1C	RAB6B
1.11923e-09	0.674242	0.414	0.316	3.67958e-05	M1C	GHITM
1.18369e-09	0.913228	0.677	0.577	3.89151e-05	M1C	SYNGR1
1.31575e-09	0.670409	0.429	0.342	4.32567e-05	M1C	LRPAP1
2.34289e-09	0.579695	0.446	0.369	7.70250e-05	M1C	GOT1
2.89714e-09	0.791246	0.098	0.065	9.52465e-05	M1C	LPCAT2
3.05869e-09	0.882603	0.477	0.38	1.00557e-04	M1C	SLC22A17
3.37542e-09	0.834541	0.951	0.901	1.10970e-04	M1C	CALM1
3.57807e-09	0.664981	0.484	0.386	1.17633e-04	M1C	FAM213A
5.38997e-09	0.556077	0.67	0.6	1.77201e-04	M1C	CD99L2
7.16876e-09	0.622707	0.631	0.545	2.35680e-04	M1C	MAST3
8.71884e-09	0.736822	0.291	0.222	2.86641e-04	M1C	RGMA
8.88498e-09	0.882875	0.14	0.082	2.92102e-04	M1C	BAG1
1.75356e-08	0.77135	0.769	0.697	5.76500e-04	M1C	KIF5A
1.85247e-08	0.674859	0.719	0.622	6.09018e-04	M1C	SLC12A5
1.86528e-08	0.790204	0.723	0.634	6.13229e-04	M1C	ENO2
2.04713e-08	0.708782	0.796	0.722	6.73014e-04	M1C	ATP1A1
2.50722e-08	0.547271	0.402	0.328	8.24272e-04	M1C	CACNB1
2.65439e-08	0.662637	0.364	0.291	8.72656e-04	M1C	TAPBP
2.67944e-08	0.763846	0.476	0.37	8.80891e-04	M1C	SLC25A3
2.82446e-08	0.67591	0.56	0.464	9.28569e-04	M1C	PLEKHB2
4.34825e-134	0.813618	0.982	0.917	1.42953e-129	S1C	CNTN4
5.46118e-113	0.588884	0.998	0.954	1.79542e-108	S1C	MAST4
5.32921e-70	0.788447	0.812	0.603	1.75203e-65	S1C	AC120193.1
1.24199e-58	0.725493	0.786	0.62	4.08317e-54	S1C	PRKCA
5.90174e-47	0.934597	0.658	0.474	1.94026e-42	S1C	ZNF804B
6.52058e-46	0.665715	0.768	0.525	2.14371e-41	S1C	RBMS1
9.46784e-42	0.643972	0.827	0.676	3.11265e-37	S1C	SOX5
4.85972e-39	0.525723	0.905	0.806	1.59768e-34	S1C	TRPM3
8.90293e-38	1.25581	0.289	0.12	2.92693e-33	S1C	AP005328.1
2.89832e-36	2.72728	0.108	0.019	9.52853e-32	S1C	LINC00210
4.21435e-34	0.695382	0.496	0.284	1.38551e-29	S1C	VAV2
5.67329e-34	1.25747	0.232	0.087	1.86515e-29	S1C	ONECUT2
5.49715e-33	1.20043	0.342	0.206	1.80724e-28	S1C	NOX4
3.88527e-31	1.34062	0.295	0.134	1.27732e-26	S1C	TPO
7.54437e-31	0.743866	0.546	0.341	2.48029e-26	S1C	HS6ST2
1.70814e-29	0.784658	0.448	0.257	5.61568e-25	S1C	CNKSR3
5.35986e-29	0.935688	0.492	0.331	1.76211e-24	S1C	GBE1
1.72391e-28	0.73247	0.474	0.284	5.66754e-24	S1C	JDP2
1.97204e-28	0.671725	0.605	0.5	6.48328e-24	S1C	COL24A1
6.72834e-28	1.46921	0.243	0.127	2.21201e-23	S1C	SPATA17
3.40373e-26	0.626142	0.543	0.342	1.11901e-21	S1C	ZDHHC2
3.97544e-25	1.42639	0.18	0.088	1.30696e-20	S1C	SLC7A11
1.13361e-24	0.943972	0.378	0.215	3.72687e-20	S1C	PTH2R
1.30377e-24	0.919899	0.246	0.117	4.28628e-20	S1C	LINC00470
1.47848e-24	0.584502	0.555	0.367	4.86064e-20	S1C	PLA2R1
1.76655e-24	0.576823	0.468	0.302	5.80771e-20	S1C	ST3GAL1
4.18615e-23	0.935808	0.284	0.141	1.37624e-18	S1C	PRAG1
5.85257e-23	0.64076	0.507	0.338	1.92409e-18	S1C	TESC
5.88488e-23	0.809318	0.415	0.245	1.93471e-18	S1C	CCDC39
1.09465e-22	1.03297	0.261	0.135	3.59878e-18	S1C	GLDC
1.31719e-22	1.21805	0.233	0.11	4.33040e-18	S1C	AP003400.1
2.21022e-22	0.817045	0.108	0.04	7.26632e-18	S1C	HAPLN4
3.01028e-22	0.591298	0.314	0.179	9.89658e-18	S1C	STAC2
8.97706e-22	0.520308	0.73	0.584	2.95130e-17	S1C	AL589740.1
1.40555e-21	0.574753	0.523	0.35	4.62088e-17	S1C	TOX2
9.64308e-21	0.614146	0.547	0.393	3.17026e-16	S1C	CFAP299
1.95091e-20	0.525272	0.548	0.383	6.41381e-16	S1C	LIN28B
2.20841e-20	0.623533	0.506	0.332	7.26035e-16	S1C	PRCP
2.35470e-20	0.801912	0.299	0.163	7.74130e-16	S1C	NFKBIZ
1.69394e-19	0.581985	0.425	0.265	5.56898e-15	S1C	ANKRD29
7.27225e-18	0.559067	0.489	0.341	2.39083e-13	S1C	ANXA4
7.31629e-18	1.72763	0.083	0.024	2.40530e-13	S1C	LINC01442
7.81738e-18	1.36751	0.127	0.045	2.57004e-13	S1C	ANKRD62
2.84973e-17	0.604965	0.365	0.227	9.36877e-13	S1C	PDE7B
1.23446e-16	0.67064	0.437	0.286	4.05839e-12	S1C	ANTXR2
2.19395e-16	0.596791	0.432	0.28	7.21283e-12	S1C	HDAC2-AS2
4.05588e-16	1.90413	0.068	0.019	1.33341e-11	S1C	LINC02424
1.59045e-15	0.807278	0.222	0.118	5.22876e-11	S1C	AC074286.1
1.95424e-15	1.16957	0.109	0.038	6.42475e-11	S1C	FP325330.3
5.92612e-15	0.503951	0.504	0.359	1.94827e-10	S1C	SMAD3
6.52169e-15	0.680253	0.309	0.182	2.14407e-10	S1C	SLC4A4
1.24365e-14	0.940415	0.205	0.112	4.08864e-10	S1C	TYR
1.67399e-14	0.506396	0.505	0.358	5.50339e-10	S1C	CORO6
1.92238e-14	1.34488	0.099	0.04	6.32000e-10	S1C	MIR3976HG
2.03654e-14	0.530813	0.488	0.35	6.69533e-10	S1C	NXPE3
5.77762e-14	1.18166	0.107	0.042	1.89945e-09	S1C	IMPA2
5.81555e-14	0.548073	0.34	0.24	1.91192e-09	S1C	PMEPA1
1.61685e-13	1.36461	0.124	0.058	5.31557e-09	S1C	AC128707.1
4.67015e-13	0.519788	0.308	0.196	1.53536e-08	S1C	AC244021.1
6.05626e-13	0.569011	0.462	0.317	1.99106e-08	S1C	PIP5K1B
1.22344e-12	0.642836	0.273	0.176	4.02216e-08	S1C	RANBP3L
2.75642e-12	0.742028	0.236	0.14	9.06200e-08	S1C	CRYBG3
5.23575e-12	1.41203	0.071	0.024	1.72131e-07	S1C	ADCYAP1
6.87512e-12	0.744332	0.222	0.126	2.26026e-07	S1C	AC011124.1
8.54355e-12	1.09061	0.132	0.062	2.80878e-07	S1C	ANXA1
1.23041e-11	0.619334	0.322	0.204	4.04510e-07	S1C	RHOBTB3
1.74186e-11	1.16821	0.092	0.039	5.72655e-07	S1C	ADRA1D
2.67072e-11	0.568863	0.29	0.176	8.78027e-07	S1C	SERPINB9
3.07872e-11	3.84249	0.015	0.001	1.01216e-06	S1C	AL355526.1
3.27634e-11	3.27976	0.024	0.002	1.07713e-06	S1C	LINC01653
5.43654e-11	0.993586	0.151	0.105	1.78732e-06	S1C	ITGA8
8.34197e-11	0.717846	0.132	0.069	2.74251e-06	S1C	AL589743.5
1.27562e-10	0.829318	0.061	0.021	4.19372e-06	S1C	TFEB
1.88956e-10	0.654541	0.256	0.157	6.21213e-06	S1C	ADAMTS6
1.94401e-10	0.563675	0.344	0.234	6.39112e-06	S1C	ENDOD1
3.83877e-10	0.734432	0.206	0.132	1.26203e-05	S1C	ANOS1
4.66772e-10	0.55757	0.192	0.113	1.53456e-05	S1C	AC145350.2
5.32542e-10	0.632972	0.219	0.126	1.75079e-05	S1C	PLEKHD1
5.41269e-10	0.553408	0.238	0.143	1.77948e-05	S1C	SAP30
1.10577e-09	0.69337	0.229	0.138	3.63534e-05	S1C	FGF5
1.58566e-09	0.669167	0.112	0.054	5.21302e-05	S1C	AC006063.2
2.44424e-09	0.565437	0.216	0.131	8.03570e-05	S1C	AP005131.1
2.48139e-09	0.606484	0.26	0.162	8.15782e-05	S1C	AC092902.3
2.80786e-09	1.22644	0.058	0.022	9.23112e-05	S1C	CYR61
4.29198e-09	1.25938	0.084	0.035	1.41103e-04	S1C	KEL
5.41946e-09	1.03191	0.08	0.034	1.78170e-04	S1C	LGR5
6.97179e-09	1.32984	0.053	0.018	2.29205e-04	S1C	LCP2
8.04526e-09	1.35625	0.066	0.026	2.64496e-04	S1C	SH2D1B
1.24290e-08	1.11899	0.074	0.03	4.08617e-04	S1C	FHDC1
1.87797e-08	0.593053	0.087	0.042	6.17400e-04	S1C	AC134312.1
1.92280e-08	1.31414	0.057	0.021	6.32140e-04	S1C	ROS1
1.96401e-08	0.580935	0.236	0.146	6.45687e-04	S1C	ZEB1-AS1
2.19796e-08	0.70066	0.145	0.083	7.22600e-04	S1C	EPHX2
2.20510e-08	1.08433	0.091	0.04	7.24948e-04	S1C	SLFN5
2.26326e-50	0.905013	0.546	0.476	7.44069e-46	MTG	COL6A3
1.53833e-45	0.7413	0.704	0.642	5.05743e-41	MTG	AC245060.5
8.75115e-41	1.18794	0.241	0.191	2.87703e-36	MTG	RMRP
1.62674e-39	0.600848	0.961	0.927	5.34807e-35	MTG	ASIP
4.63155e-34	0.585443	0.62	0.599	1.52267e-29	MTG	SLC30A10
1.76156e-33	1.01617	0.358	0.274	5.79130e-29	MTG	AC087386.1
5.09441e-30	0.848244	0.383	0.308	1.67484e-25	MTG	SLCO5A1
4.85469e-28	0.563724	0.338	0.348	1.59603e-23	MTG	RPN1
3.47694e-25	0.507196	0.446	0.446	1.14308e-20	MTG	POLDIP3
6.03206e-25	0.537212	0.543	0.524	1.98310e-20	MTG	LINC00486
1.26206e-24	0.894275	0.251	0.217	4.14915e-20	MTG	MYO1F
1.89833e-24	0.612061	0.32	0.301	6.24095e-20	MTG	AGRN
5.48155e-24	0.524151	0.664	0.615	1.80211e-19	MTG	PDZD2
6.59409e-24	0.581131	0.428	0.407	2.16787e-19	MTG	SLBP
1.33818e-22	0.524082	0.435	0.419	4.39941e-18	MTG	BCOR
4.99141e-22	0.711635	0.255	0.245	1.64098e-17	MTG	C2orf42
1.28721e-21	0.675252	0.335	0.301	4.23183e-17	MTG	TTF2
1.51231e-21	0.639901	0.538	0.454	4.97188e-17	MTG	SLC22A6
5.53202e-21	0.544337	0.481	0.439	1.81871e-16	MTG	SNX8
6.19170e-21	0.651954	0.62	0.502	2.03558e-16	MTG	SASH1
7.35080e-18	0.729695	0.255	0.24	2.41665e-13	MTG	PCAT1
1.44194e-17	0.514077	0.238	0.246	4.74051e-13	MTG	UBTD2
1.44384e-17	0.535043	0.363	0.348	4.74676e-13	MTG	SLC44A2
1.96234e-17	0.706808	0.227	0.232	6.45137e-13	MTG	LINC01632
2.18462e-17	0.581283	0.446	0.39	7.18216e-13	MTG	TMEM38A
3.27720e-17	1.08262	0.1	0.083	1.07741e-12	MTG	PROCA1
6.22749e-17	0.758379	0.273	0.233	2.04735e-12	MTG	STK11
2.50747e-16	0.915173	0.174	0.134	8.24357e-12	MTG	AC092100.1
3.57397e-16	0.506554	0.144	0.16	1.17498e-11	MTG	SULT1A4
5.89541e-16	0.537332	0.416	0.367	1.93818e-11	MTG	DNAJC5G
2.19614e-15	0.646524	0.18	0.174	7.22003e-11	MTG	ZSWIM4
2.30576e-15	0.562376	0.638	0.505	7.58041e-11	MTG	AL033504.1
3.13640e-15	0.809766	0.139	0.131	1.03112e-10	MTG	TMCO4
6.54293e-15	1.06269	0.182	0.122	2.15105e-10	MTG	LINC01331
9.06687e-15	0.75257	0.306	0.242	2.98082e-10	MTG	CDH9
9.48784e-15	0.585117	0.107	0.111	3.11922e-10	MTG	CRTC2
1.23495e-14	0.730507	0.147	0.135	4.06002e-10	MTG	ZNF157
1.86864e-14	0.793066	0.142	0.125	6.14335e-10	MTG	MIER2
2.42082e-14	0.669424	0.281	0.253	7.95870e-10	MTG	DOK7
3.41483e-14	0.526802	0.159	0.165	1.12266e-09	MTG	SCAMP2
3.52287e-14	0.712155	0.134	0.135	1.15818e-09	MTG	SCGN
4.47177e-14	0.535583	0.249	0.246	1.47014e-09	MTG	RTN4R
6.17376e-14	0.792868	0.19	0.155	2.02968e-09	MTG	AC021683.2
9.91416e-14	0.608588	0.206	0.195	3.25938e-09	MTG	GNAL
1.09549e-13	0.653332	0.189	0.173	3.60154e-09	MTG	MAPK11
1.86755e-13	0.75905	0.115	0.113	6.13976e-09	MTG	CCDC9
1.95209e-13	0.580288	0.158	0.154	6.41768e-09	MTG	AC009501.1
2.98176e-13	0.709867	0.287	0.236	9.80283e-09	MTG	LINC02296
3.01502e-13	1.33889	0.1	0.074	9.91217e-09	MTG	SPATA3
5.34082e-13	0.794322	0.114	0.099	1.75585e-08	MTG	LAMA1
8.61995e-13	0.652239	0.184	0.164	2.83390e-08	MTG	ARHGEF37
9.91815e-13	0.687363	0.138	0.131	3.26069e-08	MTG	TEX14
1.12144e-12	0.565923	0.126	0.13	3.68684e-08	MTG	AC092910.3
1.32422e-12	0.561783	0.252	0.227	4.35349e-08	MTG	AL138720.1
1.53070e-12	0.550852	0.118	0.124	5.03232e-08	MTG	EDARADD
1.71774e-12	0.51843	0.229	0.22	5.64726e-08	MTG	PEX6
1.91821e-12	0.565726	0.142	0.141	6.30632e-08	MTG	ZNF316
2.98342e-12	0.508691	0.263	0.25	9.80830e-08	MTG	GTF2IRD2B
4.73783e-12	0.516072	0.178	0.18	1.55761e-07	MTG	ZNF823
5.72556e-12	0.550051	0.182	0.183	1.88233e-07	MTG	DPP7
6.02099e-12	0.689702	0.16	0.15	1.97946e-07	MTG	NOSIP
6.26143e-12	0.74548	0.215	0.176	2.05851e-07	MTG	RBM47
6.39989e-12	0.672534	0.125	0.122	2.10403e-07	MTG	PRR5
7.68467e-12	0.564453	0.207	0.194	2.52641e-07	MTG	ZNF282
8.54945e-12	0.546556	0.229	0.216	2.81072e-07	MTG	NFATC2IP
9.87815e-12	0.727966	0.156	0.141	3.24754e-07	MTG	EYA2
1.01699e-11	0.680927	0.124	0.118	3.34347e-07	MTG	AC068631.1
1.05411e-11	0.513549	0.217	0.208	3.46548e-07	MTG	AL035587.1
1.06253e-11	1.11526	0.152	0.086	3.49317e-07	MTG	SEMA3D
1.18595e-11	0.606618	0.167	0.163	3.89893e-07	MTG	NOS1
1.26864e-11	0.663879	0.197	0.173	4.17079e-07	MTG	CECR2
1.58348e-11	0.526654	0.222	0.21	5.20584e-07	MTG	AC025682.1
1.63876e-11	0.505847	0.236	0.222	5.38758e-07	MTG	ZNF490
2.85729e-11	0.777966	0.066	0.066	9.39364e-07	MTG	UHRF1
3.10835e-11	0.627393	0.232	0.202	1.02190e-06	MTG	ZMYM1
3.14568e-11	0.690638	0.076	0.083	1.03417e-06	MTG	ZNF320
3.79182e-11	0.5581	0.226	0.21	1.24660e-06	MTG	ZP3
3.98092e-11	0.570914	0.145	0.151	1.30877e-06	MTG	TMEM182
4.29203e-11	0.570871	0.203	0.186	1.41105e-06	MTG	TMEM143
4.68591e-11	0.510723	0.188	0.179	1.54054e-06	MTG	MATK
4.77888e-11	0.624305	0.164	0.147	1.57110e-06	MTG	L3MBTL2
4.80377e-11	0.565742	0.099	0.104	1.57929e-06	MTG	CRTC3-AS1
5.33942e-11	0.593892	0.138	0.133	1.75539e-06	MTG	MELK
5.51176e-11	0.54542	0.206	0.194	1.81205e-06	MTG	DNAH17
8.46468e-11	0.704986	0.198	0.176	2.78285e-06	MTG	AL357507.1
9.79612e-11	0.827266	0.142	0.117	3.22057e-06	MTG	AC037486.1
1.20174e-10	0.69379	0.087	0.087	3.95086e-06	MTG	TLL2
1.23472e-10	0.553955	0.159	0.15	4.05927e-06	MTG	ADGRE3
1.26996e-10	0.964953	0.11	0.091	4.17512e-06	MTG	RPGRIP1
1.47941e-10	0.583897	0.168	0.156	4.86371e-06	MTG	LINC01588
2.78448e-10	0.605849	0.167	0.147	9.15427e-06	MTG	NOCT
2.83288e-10	0.607997	0.143	0.134	9.31338e-06	MTG	CUEDC1
3.08373e-10	0.648489	0.091	0.095	1.01381e-05	MTG	PIK3AP1
3.16112e-10	0.589621	0.138	0.126	1.03925e-05	MTG	ZNF142
3.78509e-10	0.519372	0.108	0.113	1.24439e-05	MTG	CHMP1A
3.86744e-10	1.05186	0.118	0.093	1.27146e-05	MTG	LIPH
3.94545e-10	1.14971	0.062	0.049	1.29711e-05	MTG	NFAM1
4.00858e-10	0.580316	0.154	0.148	1.31786e-05	MTG	MOB3A
4.27934e-10	0.979951	0.056	0.053	1.40688e-05	MTG	RPRML
5.05290e-10	0.947483	0.019	0.024	1.66119e-05	MTG	CXorf57
5.42317e-10	0.561342	0.196	0.178	1.78292e-05	MTG	MARCH2
5.82264e-10	0.506917	0.152	0.154	1.91425e-05	MTG	VWCE
6.15215e-10	1.16709	0.066	0.051	2.02258e-05	MTG	MDS2
6.31916e-10	0.92381	0.128	0.1	2.07749e-05	MTG	CYP1B1-AS1
7.09444e-10	0.712099	0.182	0.154	2.33237e-05	MTG	AC009435.1
7.16071e-10	0.528678	0.181	0.17	2.35415e-05	MTG	ITGAE
8.13569e-10	0.811566	0.102	0.087	2.67469e-05	MTG	LAT2
8.67203e-10	0.541978	0.219	0.2	2.85102e-05	MTG	DNAH12
9.89311e-10	0.639922	0.088	0.087	3.25246e-05	MTG	PECAM1
1.00699e-09	0.712353	0.11	0.104	3.31057e-05	MTG	DCDC2B
1.00991e-09	0.622062	0.108	0.105	3.32017e-05	MTG	LINC01285
1.11584e-09	0.998585	0.062	0.056	3.66843e-05	MTG	LINC01980
1.37992e-09	1.1323	0.054	0.05	4.53662e-05	MTG	AC093512.2
1.70824e-09	0.593213	0.145	0.135	5.61600e-05	MTG	AL034417.2
1.82047e-09	0.969396	0.122	0.096	5.98498e-05	MTG	PHLDB3
1.86578e-09	0.598824	0.115	0.111	6.13395e-05	MTG	CDH23
1.93456e-09	0.678273	0.164	0.139	6.36006e-05	MTG	PRKD2
2.49827e-09	0.595838	0.121	0.112	8.21330e-05	MTG	DGKQ
2.56153e-09	0.802858	0.02	0.027	8.42129e-05	MTG	SLC27A3
2.60601e-09	0.862067	0.051	0.049	8.56752e-05	MTG	PLIN2
2.67155e-09	0.918585	0.101	0.086	8.78300e-05	MTG	C5AR1
2.70424e-09	1.63309	0.012	0.012	8.89045e-05	MTG	LIN37
2.91113e-09	0.688964	0.165	0.142	9.57063e-05	MTG	C2
2.96112e-09	0.591043	0.046	0.054	9.73496e-05	MTG	SCARF1
3.28931e-09	1.24943	0.043	0.034	1.08139e-04	MTG	HIF3A
3.34350e-09	0.508619	0.141	0.139	1.09921e-04	MTG	AXDND1
3.47719e-09	0.575172	0.161	0.149	1.14316e-04	MTG	NANOS3
3.55503e-09	0.841412	0.077	0.066	1.16875e-04	MTG	VASP
3.58515e-09	0.797822	0.12	0.107	1.17865e-04	MTG	CHRNB4
3.64435e-09	0.547258	0.052	0.064	1.19812e-04	MTG	FAM96B
3.79699e-09	0.559837	0.157	0.154	1.24830e-04	MTG	ARHGAP6
4.39017e-09	0.699123	0.06	0.06	1.44331e-04	MTG	ADAMTS5
4.56083e-09	0.565611	0.046	0.051	1.49942e-04	MTG	LINC00836
4.75640e-09	0.767974	0.032	0.04	1.56372e-04	MTG	WFDC1
5.05489e-09	0.760277	0.207	0.164	1.66185e-04	MTG	INPP5D
5.84595e-09	0.992622	0.057	0.05	1.92192e-04	MTG	SMIM31
5.89307e-09	0.860782	0.232	0.159	1.93741e-04	MTG	AC007091.1
6.18360e-09	0.548304	0.155	0.144	2.03292e-04	MTG	TTLL3
6.81246e-09	1.01101	0.063	0.05	2.23967e-04	MTG	ITGA1
7.47220e-09	0.5009	0.185	0.175	2.45656e-04	MTG	PSKH1
7.73842e-09	0.582918	0.111	0.108	2.54408e-04	MTG	ZNF541
8.34685e-09	0.748611	0.077	0.073	2.74411e-04	MTG	HMCN2
8.49834e-09	0.542891	0.128	0.131	2.79391e-04	MTG	SLA2
9.20088e-09	0.681549	0.07	0.068	3.02488e-04	MTG	NR5A2
9.59395e-09	0.637848	0.202	0.172	3.15411e-04	MTG	SPINT2
1.05205e-08	0.538235	0.108	0.11	3.45871e-04	MTG	FAM86C1
1.10824e-08	1.00014	0.07	0.055	3.64345e-04	MTG	FSCN2
1.16440e-08	1.0289	0.045	0.04	3.82809e-04	MTG	C16orf74
1.18867e-08	0.647246	0.078	0.077	3.90787e-04	MTG	LITAF
1.24843e-08	0.501168	0.081	0.085	4.10434e-04	MTG	FBL
1.32228e-08	0.639911	0.1	0.092	4.34714e-04	MTG	ZNF367
1.35575e-08	0.552907	0.177	0.158	4.45716e-04	MTG	RBMS2
1.45166e-08	0.501853	0.097	0.098	4.77248e-04	MTG	AC025178.1
1.63942e-08	0.850293	0.079	0.066	5.38974e-04	MTG	FLT1
1.74797e-08	0.671858	0.067	0.068	5.74661e-04	MTG	AC026765.2
1.91732e-08	0.539116	0.093	0.096	6.30338e-04	MTG	AC136604.3
1.92502e-08	0.73114	0.115	0.107	6.32870e-04	MTG	AL139021.2
2.06558e-08	0.955481	0.057	0.046	6.79080e-04	MTG	BIK
2.17596e-08	1.69088	0.018	0.013	7.15370e-04	MTG	ZIM3
2.28239e-08	0.556538	0.155	0.138	7.50359e-04	MTG	SMAD9
2.37727e-08	0.645195	0.143	0.135	7.81550e-04	MTG	SKAP1
2.40717e-08	0.591581	0.078	0.076	7.91381e-04	MTG	AC022826.2
2.53902e-08	0.946025	0.038	0.036	8.34729e-04	MTG	DAPP1
2.54128e-08	0.565535	0.304	0.238	8.35472e-04	MTG	RCSD1
2.59570e-08	0.535143	0.092	0.096	8.53361e-04	MTG	ESRRA
2.68387e-08	0.509606	0.153	0.144	8.82348e-04	MTG	MLYCD
8.13941e-78	2.6967	0.254	0.075	2.67591e-73	A1C	AC008568.1
7.01232e-57	0.631041	0.985	0.927	2.30537e-52	A1C	CNTNAP5
4.12049e-27	0.603818	0.71	0.536	1.35465e-22	A1C	GALNT14
2.57236e-21	0.523126	0.741	0.588	8.45690e-17	A1C	SP100
2.67128e-20	0.559369	0.686	0.54	8.78210e-16	A1C	SLC26A3
2.92515e-19	0.592648	0.644	0.517	9.61673e-15	A1C	TSPAN9
3.41368e-19	1.36292	0.183	0.102	1.12228e-14	A1C	DOCK8
1.64132e-18	0.828891	0.348	0.214	5.39599e-14	A1C	LINC01609
1.49263e-13	1.3048	0.13	0.06	4.90716e-09	A1C	EDNRA
1.42581e-12	1.01476	0.228	0.161	4.68751e-08	A1C	COL13A1
2.05313e-11	0.537132	0.498	0.397	6.74987e-07	A1C	ARHGAP10
1.59054e-09	1.04087	0.151	0.088	5.22905e-05	A1C	TTC29
8.12139e-19	0.950816	0.443	0.395	2.66999e-14	AnG	ADAMTSL1
2.95663e-15	0.698233	0.39	0.315	9.72020e-11	AnG	GLDN
3.34125e-228	1.5028	0.923	0.866	1.09847e-223	V1C	CDH12
1.30770e-174	1.52732	0.584	0.465	4.29919e-170	V1C	TSHZ1
3.57340e-155	1.07573	0.915	0.871	1.17479e-150	V1C	SPARCL1
1.10673e-149	0.964134	0.903	0.872	3.63849e-145	V1C	ESRRG
1.78196e-137	0.941192	0.996	0.991	5.85838e-133	V1C	CNTN5
7.71589e-126	0.881711	0.71	0.691	2.53668e-121	V1C	SCN1A
1.61020e-124	0.850262	0.927	0.898	5.29370e-120	V1C	EPHA3
1.21965e-122	2.40612	0.386	0.136	4.00972e-118	V1C	FSTL1
3.12054e-111	1.12967	0.521	0.467	1.02591e-106	V1C	GPCPD1
5.65876e-107	0.673298	0.77	0.795	1.86037e-102	V1C	SPECC1
1.10617e-105	1.00172	0.543	0.502	3.63664e-101	V1C	STARD9
1.17154e-105	0.710243	0.65	0.734	3.85157e-101	V1C	HSPH1
2.67974e-105	1.94296	0.435	0.212	8.80992e-101	V1C	DPP4
1.20461e-104	0.535135	0.995	0.991	3.96028e-100	V1C	PPP2R2B
8.18126e-102	0.573283	0.987	0.988	2.68967e-97	V1C	CDK14
1.08035e-101	1.0949	0.877	0.741	3.55176e-97	V1C	SGCZ
7.22408e-101	0.56147	0.948	0.965	2.37499e-96	V1C	HIVEP2
1.16803e-100	0.726061	0.81	0.83	3.84003e-96	V1C	PAM
1.82052e-94	0.558519	0.909	0.936	5.98513e-90	V1C	MEF2A
4.41076e-91	0.62908	0.857	0.889	1.45008e-86	V1C	GLCCI1
4.79547e-91	0.713543	0.994	0.966	1.57656e-86	V1C	FAM19A2
5.10242e-91	0.514542	0.73	0.805	1.67747e-86	V1C	PSME4
1.01724e-86	0.565736	0.986	0.989	3.34429e-82	V1C	SLC8A1
3.63708e-86	0.561041	0.621	0.684	1.19573e-81	V1C	CCNI
1.56830e-85	0.672146	0.665	0.679	5.15595e-81	V1C	GNAS
2.91907e-85	0.507163	0.725	0.796	9.59675e-81	V1C	BTBD8
9.91927e-85	0.710262	0.532	0.56	3.26106e-80	V1C	CNTRL
1.45985e-84	0.595977	0.85	0.881	4.79940e-80	V1C	SSBP2
2.89561e-84	0.666955	0.625	0.708	9.51960e-80	V1C	CDH20
7.28012e-84	0.564382	0.682	0.735	2.39341e-79	V1C	SRPK1
1.06882e-83	0.503155	0.586	0.668	3.51386e-79	V1C	MBP
2.03990e-82	0.50642	0.704	0.769	6.70638e-78	V1C	ELL2
7.18029e-82	0.570391	0.767	0.819	2.36059e-77	V1C	RALGAPA2
1.20455e-81	0.720108	0.591	0.65	3.96009e-77	V1C	EPHB1
6.15871e-81	1.83897	0.25	0.178	2.02474e-76	V1C	PLEKHH2
4.62128e-80	0.937433	0.496	0.464	1.51929e-75	V1C	ZBTB20
9.08856e-80	1.54945	0.285	0.243	2.98796e-75	V1C	USH2A
1.34251e-79	1.65183	0.41	0.215	4.41362e-75	V1C	ASPM
6.54529e-79	0.818463	0.778	0.786	2.15183e-74	V1C	AC019211.1
7.80829e-79	0.812127	0.712	0.733	2.56705e-74	V1C	AC067956.1
8.41714e-78	0.617114	0.857	0.875	2.76722e-73	V1C	EDIL3
2.06789e-77	0.817317	0.636	0.583	6.79839e-73	V1C	RHBDL3
4.88786e-77	1.53772	0.244	0.198	1.60693e-72	V1C	C22orf34
1.10245e-76	0.521198	0.874	0.907	3.62441e-72	V1C	STAG1
1.10939e-76	1.69902	0.323	0.18	3.64724e-72	V1C	PXDN
5.29808e-75	1.62167	0.277	0.174	1.74180e-70	V1C	EEPD1
1.44199e-74	0.699055	0.981	0.947	4.74070e-70	V1C	TENM2
3.87292e-74	0.864667	0.64	0.604	1.27326e-69	V1C	SHISA6
1.49006e-73	0.655932	0.51	0.542	4.89871e-69	V1C	FBXO32
3.31041e-73	0.728666	0.753	0.76	1.08833e-68	V1C	AC006148.1
6.24990e-73	0.519171	0.74	0.783	2.05472e-68	V1C	ABCA10
1.32406e-72	0.748664	0.487	0.486	4.35299e-68	V1C	KITLG
3.46482e-72	0.610693	0.516	0.543	1.13909e-67	V1C	ZNF33A
1.27441e-71	0.909828	0.238	0.264	4.18974e-67	V1C	GREB1L
1.33988e-71	0.782809	0.55	0.512	4.40500e-67	V1C	AC025809.1
2.37661e-71	0.628157	0.592	0.608	7.81335e-67	V1C	CPLX2
2.47432e-71	0.919482	0.561	0.49	8.13456e-67	V1C	TSHZ3
3.01575e-71	0.59831	0.509	0.557	9.91459e-67	V1C	GDPD1
3.22309e-71	0.709121	0.684	0.667	1.05962e-66	V1C	EPB41
1.18766e-69	0.636779	0.445	0.455	3.90456e-65	V1C	ACTB
1.31901e-69	0.694867	0.501	0.523	4.33639e-65	V1C	CAB39L
1.93449e-69	0.513723	0.504	0.566	6.35982e-65	V1C	ACTN4
2.83704e-69	0.520407	0.54	0.566	9.32704e-65	V1C	MAP1A
3.92988e-69	0.724087	0.534	0.505	1.29199e-64	V1C	CHGA
5.87649e-69	1.25316	0.4	0.321	1.93196e-64	V1C	MALRD1
1.11567e-68	0.544185	0.639	0.679	3.66789e-64	V1C	CDHR3
8.74608e-68	1.39012	0.462	0.272	2.87536e-63	V1C	RUNX2
2.59281e-67	0.520999	0.596	0.652	8.52414e-63	V1C	FAM3C
2.16466e-66	0.519496	0.707	0.754	7.11654e-62	V1C	PRKAR2B
2.99005e-66	1.5768	0.356	0.202	9.83009e-62	V1C	ADCY8
3.97489e-66	0.561018	0.549	0.602	1.30679e-61	V1C	NFIC
2.41593e-65	0.573109	0.788	0.809	7.94260e-61	V1C	GRK3
1.35673e-64	0.525459	0.365	0.429	4.46040e-60	V1C	HSPD1
3.32583e-64	0.682869	0.59	0.607	1.09340e-59	V1C	RSPO2
3.60231e-64	0.5236	0.384	0.466	1.18429e-59	V1C	AL390957.1
1.20759e-63	0.588235	0.479	0.522	3.97006e-59	V1C	CCND3
3.33114e-63	0.521836	0.56	0.611	1.09515e-58	V1C	HSPA4L
5.69750e-63	0.761236	0.504	0.487	1.87311e-58	V1C	BBX
1.01631e-62	0.572117	0.305	0.36	3.34124e-58	V1C	THOC3
2.07776e-62	0.500609	0.805	0.856	6.83085e-58	V1C	SPAG16
6.19218e-62	0.574068	0.407	0.476	2.03574e-57	V1C	PER3
2.48378e-61	0.950252	0.241	0.292	8.16569e-57	V1C	MGST1
3.61290e-61	0.559455	0.867	0.886	1.18778e-56	V1C	SNAP25
6.46984e-61	0.650582	0.488	0.495	2.12702e-56	V1C	KLHL5
3.63897e-60	0.83347	0.287	0.285	1.19635e-55	V1C	RASSF4
9.43363e-60	0.715717	0.399	0.443	3.10140e-55	V1C	ELOVL5
1.54572e-59	2.7759	0.142	0.049	5.08172e-55	V1C	HSPA1B
3.34576e-59	0.799855	0.46	0.438	1.09995e-54	V1C	MSRB3
8.56231e-59	0.77011	0.396	0.375	2.81494e-54	V1C	SNCB
1.63016e-58	0.74926	0.528	0.521	5.35932e-54	V1C	GAB1
3.30327e-58	0.607518	0.699	0.717	1.08598e-53	V1C	BACH2
3.35860e-58	0.652257	0.782	0.799	1.10417e-53	V1C	TRHDE
4.42751e-58	0.605957	0.465	0.49	1.45559e-53	V1C	UBL3
4.58232e-58	0.542936	0.44	0.488	1.50648e-53	V1C	LONRF1
6.49480e-58	1.18765	0.253	0.242	2.13523e-53	V1C	ADARB2
1.27192e-57	0.518269	0.91	0.928	4.18156e-53	V1C	ZMAT4
2.51725e-57	0.880129	0.461	0.408	8.27570e-53	V1C	PLOD2
3.83540e-57	1.55426	0.216	0.145	1.26093e-52	V1C	BACE2
6.59696e-57	0.514543	0.601	0.646	2.16881e-52	V1C	AFF1
1.31094e-56	0.553623	0.474	0.509	4.30984e-52	V1C	MXI1
7.09657e-56	0.512818	0.47	0.512	2.33307e-51	V1C	AKAP7
8.51777e-56	0.747004	0.63	0.663	2.80030e-51	V1C	RPS6KA2
8.70355e-56	1.01894	0.377	0.312	2.86138e-51	V1C	GPR161
1.72087e-55	0.504358	0.421	0.479	5.65754e-51	V1C	CTNNAL1
1.96966e-55	0.523787	0.429	0.468	6.47545e-51	V1C	GALNT8
4.38490e-55	0.75853	0.331	0.33	1.44158e-50	V1C	MAP2K6
1.19400e-54	1.22088	0.408	0.308	3.92538e-50	V1C	MAML3
1.92498e-54	0.549631	0.498	0.526	6.32855e-50	V1C	DCBLD2
1.64396e-52	0.783706	0.266	0.298	5.40469e-48	V1C	THSD7B
4.46126e-52	0.899012	0.332	0.3	1.46669e-47	V1C	N4BP2
9.86829e-52	1.39453	0.258	0.198	3.24430e-47	V1C	IGSF1
1.12401e-51	0.576684	0.64	0.69	3.69530e-47	V1C	RARB
1.87516e-51	0.671474	0.855	0.763	6.16477e-47	V1C	PLXDC2
5.44725e-51	2.63557	0.153	0.052	1.79084e-46	V1C	HSPA1A
1.12554e-50	0.652664	0.392	0.4	3.70031e-46	V1C	CMYA5
2.58420e-50	0.70507	0.443	0.426	8.49582e-46	V1C	NTN4
2.70704e-50	0.678115	0.457	0.479	8.89966e-46	V1C	TCF7L2
4.01331e-50	0.555452	0.359	0.39	1.31942e-45	V1C	SPAG1
4.63167e-50	0.519025	0.354	0.401	1.52271e-45	V1C	ABCD2
2.43051e-49	0.582901	0.26	0.3	7.99054e-45	V1C	PPM1D
5.14507e-49	2.1244	0.183	0.068	1.69149e-44	V1C	SEPT10
1.61161e-48	0.634842	0.426	0.439	5.29831e-44	V1C	AC005537.1
2.21153e-48	0.73003	0.312	0.305	7.27062e-44	V1C	ZADH2
2.35111e-48	1.81325	0.167	0.133	7.72951e-44	V1C	AC113137.1
4.78391e-48	0.735937	0.291	0.298	1.57276e-43	V1C	BID
1.76794e-47	0.508308	0.769	0.825	5.81228e-43	V1C	BRINP3
3.91342e-47	0.584561	0.86	0.852	1.28658e-42	V1C	PDE1C
3.91643e-47	0.931141	0.397	0.336	1.28757e-42	V1C	PLCB4
1.10976e-46	0.542997	0.388	0.411	3.64843e-42	V1C	AP002518.2
1.34910e-46	1.40653	0.183	0.123	4.43530e-42	V1C	AC010127.1
1.45075e-46	0.759947	0.302	0.298	4.76950e-42	V1C	MRPS22
1.57467e-46	0.501183	0.372	0.422	5.17690e-42	V1C	SPATA6
2.97849e-46	0.650655	0.549	0.533	9.79210e-42	V1C	ERBIN
7.23729e-46	0.511522	0.317	0.355	2.37933e-41	V1C	SLU7
8.99419e-46	0.505474	0.31	0.352	2.95693e-41	V1C	MAP9
1.25868e-45	0.831532	0.199	0.232	4.13805e-41	V1C	AC022387.1
2.17196e-45	0.589056	0.291	0.333	7.14054e-41	V1C	HIP1
4.63627e-45	0.573586	0.299	0.322	1.52422e-40	V1C	POU6F1
5.54289e-45	0.658495	0.358	0.344	1.82228e-40	V1C	CHGB
1.44671e-44	1.09374	0.207	0.177	4.75619e-40	V1C	SEMA6A
2.68775e-44	0.65001	0.267	0.291	8.83625e-40	V1C	NBPF26
6.21538e-44	0.7528	0.437	0.445	2.04337e-39	V1C	AL445250.1
1.08415e-43	0.816639	0.239	0.235	3.56424e-39	V1C	TCEAL3
2.36664e-43	0.776608	0.192	0.201	7.78056e-39	V1C	TMPO
6.57238e-43	0.592689	0.177	0.217	2.16074e-38	V1C	LINC01772
7.56984e-43	0.61235	0.265	0.293	2.48866e-38	V1C	UBE2D1
7.73257e-43	1.22166	0.287	0.198	2.54216e-38	V1C	SCN1B
9.55521e-43	0.641396	0.407	0.41	3.14137e-38	V1C	AC116366.3
1.38377e-42	1.11958	0.179	0.162	4.54928e-38	V1C	STIP1
1.62309e-42	0.613025	0.329	0.341	5.33608e-38	V1C	IL6ST
2.12752e-42	0.725468	0.183	0.201	6.99442e-38	V1C	TLE2
2.57771e-42	0.674515	0.254	0.274	8.47446e-38	V1C	NBPF14
3.96178e-42	0.994069	0.589	0.434	1.30247e-37	V1C	NTNG1
4.43802e-42	0.962017	0.315	0.271	1.45904e-37	V1C	LINC02197
9.74622e-42	0.908443	0.328	0.277	3.20417e-37	V1C	SLC18B1
1.94212e-41	0.652211	0.2	0.229	6.38491e-37	V1C	UNKL
1.99370e-41	0.528805	0.215	0.249	6.55448e-37	V1C	PAICS
5.06570e-41	0.533428	0.279	0.308	1.66540e-36	V1C	SPTSSB
9.50316e-41	0.570288	0.315	0.34	3.12426e-36	V1C	TET1
1.13309e-40	0.516843	0.226	0.265	3.72515e-36	V1C	IK
3.49738e-40	0.606439	0.681	0.662	1.14980e-35	V1C	GALNT13
4.99069e-40	0.538437	0.363	0.37	1.64074e-35	V1C	ZYX
5.81047e-40	0.513517	0.216	0.249	1.91025e-35	V1C	MPC2
1.47201e-39	0.586947	0.265	0.294	4.83939e-35	V1C	CR381653.1
1.57600e-39	0.522015	0.543	0.557	5.18126e-35	V1C	RPS6KA5
1.74196e-39	1.06504	0.283	0.224	5.72688e-35	V1C	MT-CO2
4.89146e-39	0.556196	0.238	0.268	1.60812e-34	V1C	NNT-AS1
5.29924e-39	0.561412	0.201	0.224	1.74218e-34	V1C	CEND1
6.51047e-39	0.594103	0.275	0.286	2.14038e-34	V1C	LYSMD4
8.01668e-39	0.559352	0.271	0.289	2.63556e-34	V1C	AC007785.1
1.55789e-38	0.536468	0.324	0.338	5.12170e-34	V1C	PTMA
2.22832e-38	0.509063	0.286	0.322	7.32583e-34	V1C	METTL24
2.38325e-38	0.645752	0.358	0.387	7.83518e-34	V1C	LINC00299
3.01671e-38	0.731689	0.253	0.261	9.91774e-34	V1C	TNXB
3.53859e-38	0.780613	0.238	0.239	1.16335e-33	V1C	VSTM2A
9.81019e-38	1.57239	0.191	0.109	3.22520e-33	V1C	FAM198B
1.11934e-37	0.5272	0.256	0.286	3.67993e-33	V1C	RHOXF1-AS1
6.26252e-37	0.652078	0.239	0.239	2.05887e-32	V1C	ZNF774
1.72596e-36	0.631761	0.261	0.275	5.67428e-32	V1C	MSH4
2.45230e-36	0.651322	0.286	0.296	8.06217e-32	V1C	KAT2B
2.48909e-36	0.804874	0.504	0.449	8.18312e-32	V1C	AC092422.1
5.06975e-36	0.527353	0.264	0.276	1.66673e-31	V1C	TCEAL2
5.14887e-36	2.76957	0.123	0.03	1.69274e-31	V1C	FBLN7
1.63662e-35	1.81664	0.121	0.073	5.38054e-31	V1C	IGLV10-54
1.90068e-35	0.638622	0.408	0.402	6.24868e-31	V1C	CNTLN
2.15071e-35	0.511508	0.336	0.344	7.07068e-31	V1C	KLF9
2.93607e-35	1.01997	0.134	0.128	9.65263e-31	V1C	HOPX
4.69399e-35	0.518174	0.129	0.168	1.54319e-30	V1C	BCAS2
6.23157e-35	0.577666	0.139	0.176	2.04869e-30	V1C	ATAT1
8.25294e-35	0.520495	0.198	0.244	2.71324e-30	V1C	RAB37
1.37413e-34	0.625201	0.182	0.215	4.51759e-30	V1C	FAXDC2
2.73361e-34	0.606914	0.165	0.199	8.98701e-30	V1C	PTN
2.74623e-34	1.11195	0.236	0.176	9.02849e-30	V1C	TGFBR1
3.65299e-34	0.760346	0.303	0.285	1.20096e-29	V1C	LINC01102
4.46085e-34	0.697878	0.125	0.142	1.46655e-29	V1C	RXRA
4.93342e-34	0.563295	0.17	0.195	1.62191e-29	V1C	KCNC3
7.23603e-34	0.725856	0.23	0.223	2.37892e-29	V1C	FAM178B
1.21702e-33	1.27127	0.174	0.12	4.00109e-29	V1C	MTUS1
1.38301e-33	0.996578	0.165	0.139	4.54678e-29	V1C	TRIQK
2.17124e-33	0.573623	0.252	0.267	7.13815e-29	V1C	MCF2
2.56795e-33	0.637342	0.212	0.224	8.44240e-29	V1C	CTPS2
4.06473e-33	0.905327	0.192	0.181	1.33632e-28	V1C	OR3A2
8.86728e-33	2.79532	0.049	0.026	2.91521e-28	V1C	LINC02378
9.21691e-33	0.738447	0.169	0.179	3.03015e-28	V1C	BEX5
1.37389e-32	1.4915	0.213	0.116	4.51680e-28	V1C	FAM198B-AS1
1.70390e-32	0.713352	0.193	0.201	5.60173e-28	V1C	GPAT3
5.72461e-32	0.509881	0.197	0.23	1.88202e-27	V1C	MTFR1
6.21129e-32	0.520668	0.198	0.232	2.04202e-27	V1C	TCHP
1.17192e-31	0.507069	0.078	0.104	3.85282e-27	V1C	TMEM69
1.27439e-31	0.551849	0.368	0.358	4.18967e-27	V1C	TSPAN7
1.73048e-31	0.69919	0.267	0.26	5.68914e-27	V1C	ALDH7A1
1.82424e-31	1.84023	0.086	0.053	5.99736e-27	V1C	MME
2.19175e-31	0.556804	0.227	0.249	7.20559e-27	V1C	DEK
2.34022e-31	0.882473	0.167	0.158	7.69369e-27	V1C	RPGR
2.80806e-31	0.692915	0.152	0.163	9.23176e-27	V1C	ATP1A3
2.94899e-31	0.516494	0.141	0.172	9.69510e-27	V1C	MIER3
5.11057e-31	0.543985	0.163	0.186	1.68015e-26	V1C	LEO1
5.33928e-31	0.83355	0.302	0.256	1.75534e-26	V1C	SPAG6
7.72448e-31	0.52999	0.155	0.181	2.53950e-26	V1C	CCNG2
1.24539e-30	0.84586	0.243	0.218	4.09436e-26	V1C	MT-CYB
1.68175e-30	0.861111	0.186	0.165	5.52894e-26	V1C	NAT8L
2.04093e-30	0.501891	0.182	0.209	6.70977e-26	V1C	CKAP2
2.26762e-30	0.571812	0.164	0.177	7.45504e-26	V1C	PTGR1
7.14651e-30	0.855555	0.145	0.143	2.34949e-25	V1C	PCP4L1
8.80031e-30	0.516222	0.197	0.22	2.89319e-25	V1C	SKA2
1.04616e-29	0.632269	0.163	0.182	3.43937e-25	V1C	RAMP1
1.13772e-29	0.625441	0.294	0.306	3.74036e-25	V1C	CHST11
1.15518e-29	1.16759	0.222	0.163	3.79777e-25	V1C	MT-ND4L
1.38324e-29	0.540372	0.189	0.214	4.54754e-25	V1C	GJC1
1.45487e-29	0.956745	0.342	0.274	4.78303e-25	V1C	MT-CO3
1.91876e-29	1.02259	0.162	0.142	6.30813e-25	V1C	AL627171.2
2.81413e-29	0.681603	0.209	0.205	9.25172e-25	V1C	AP1S2
3.95803e-29	1.57069	0.083	0.06	1.30124e-24	V1C	AC100863.1
4.79214e-29	0.548059	0.113	0.146	1.57546e-24	V1C	ARNTL2-AS1
6.02379e-29	1.00579	0.151	0.132	1.98038e-24	V1C	AL136382.1
7.48480e-29	0.580074	0.147	0.165	2.46070e-24	V1C	NECAP2
7.76564e-29	1.19616	0.221	0.148	2.55303e-24	V1C	TRPC3
8.48057e-29	0.511295	0.155	0.181	2.78807e-24	V1C	LIMK2
1.24488e-28	2.82529	0.077	0.027	4.09268e-24	V1C	NXPH2
1.52560e-28	1.17158	0.164	0.122	5.01555e-24	V1C	CFLAR
2.23538e-28	0.648834	0.156	0.17	7.34902e-24	V1C	AC093152.1
4.44763e-28	0.711058	0.141	0.142	1.46220e-23	V1C	IL17RA
7.21159e-28	0.65015	0.482	0.44	2.37088e-23	V1C	PTPRZ1
8.95510e-28	0.602549	0.154	0.171	2.94408e-23	V1C	SEPT4
9.27352e-28	0.668821	0.158	0.18	3.04876e-23	V1C	AC115622.1
1.33590e-27	0.667107	0.168	0.18	4.39190e-23	V1C	TCEAL5
1.67227e-27	0.628855	0.161	0.167	5.49777e-23	V1C	MXD4
2.74484e-27	1.06245	0.156	0.122	9.02395e-23	V1C	NOTCH2
3.31737e-27	0.566011	0.123	0.148	1.09062e-22	V1C	SASS6
1.05921e-26	0.849686	0.13	0.13	3.48225e-22	V1C	OCIAD2
1.39358e-26	0.825451	0.311	0.287	4.58152e-22	V1C	ATP10A
1.59935e-26	0.626761	0.095	0.111	5.25803e-22	V1C	ZDHHC24
1.97615e-26	0.916234	0.215	0.176	6.49681e-22	V1C	USP3
2.72300e-26	0.615767	0.237	0.231	8.95213e-22	V1C	CACYBP
2.81769e-26	0.541549	0.122	0.15	9.26344e-22	V1C	TSEN54
2.95007e-26	0.634336	0.1	0.122	9.69866e-22	V1C	KREMEN1
3.02864e-26	0.654622	0.186	0.206	9.95695e-22	V1C	SPON1
3.10550e-26	0.676816	0.176	0.168	1.02097e-21	V1C	H3F3A
3.21323e-26	0.532424	0.16	0.187	1.05638e-21	V1C	KLF3
3.24880e-26	0.556859	0.131	0.149	1.06808e-21	V1C	LRRC4
3.54620e-26	0.549212	0.284	0.277	1.16585e-21	V1C	NAP1L3
3.96378e-26	0.670695	0.186	0.187	1.30313e-21	V1C	ARG2
6.20550e-26	1.345	0.07	0.06	2.04012e-21	V1C	TCEAL9
1.48495e-25	0.860971	0.273	0.228	4.88191e-21	V1C	MT-ND1
2.15263e-25	0.83382	0.084	0.095	7.07699e-21	V1C	AC016708.1
2.74690e-25	0.964369	0.145	0.133	9.03070e-21	V1C	SV2C
2.99846e-25	0.987777	0.138	0.12	9.85773e-21	V1C	ABCA1
3.12317e-25	0.515983	0.079	0.105	1.02677e-20	V1C	DNM3OS
3.35404e-25	0.521423	0.227	0.25	1.10268e-20	V1C	CYP20A1
4.63903e-25	0.552774	0.114	0.137	1.52513e-20	V1C	AL031772.1
6.23407e-25	0.869872	0.152	0.142	2.04951e-20	V1C	LRRC1
7.15341e-25	0.653355	0.15	0.154	2.35176e-20	V1C	RAPGEF6
8.60252e-25	0.735908	0.337	0.276	2.82816e-20	V1C	SCG2
9.45644e-25	1.15321	0.107	0.087	3.10890e-20	V1C	VRK2
1.15854e-24	0.752546	0.23	0.2	3.80882e-20	V1C	CNTN2
1.28523e-24	0.7955	0.082	0.086	4.22531e-20	V1C	PCBP1
1.29460e-24	0.92186	0.098	0.095	4.25613e-20	V1C	LRRC8C
1.48894e-24	0.750579	0.109	0.124	4.89505e-20	V1C	ABI3BP
1.78957e-24	0.587213	0.118	0.136	5.88338e-20	V1C	KLHL25
2.18349e-24	0.554521	0.084	0.11	7.17846e-20	V1C	MRPS26
2.51091e-24	0.621314	0.206	0.208	8.25486e-20	V1C	RASSF8
2.94775e-24	0.566777	0.394	0.384	9.69102e-20	V1C	PELI2
4.56023e-24	1.59608	0.176	0.096	1.49922e-19	V1C	NPNT
4.89771e-24	0.662495	0.099	0.125	1.61017e-19	V1C	LINC00598
4.91046e-24	0.754277	0.235	0.213	1.61436e-19	V1C	ITGA11
7.45935e-24	0.504488	0.23	0.246	2.45234e-19	V1C	CEP135
8.21270e-24	0.605635	0.147	0.15	2.70001e-19	V1C	BTBD1
8.32123e-24	1.57116	0.117	0.068	2.73569e-19	V1C	SPATA22
2.26818e-23	1.17574	0.107	0.101	7.45688e-19	V1C	F11-AS1
2.86384e-23	0.97298	0.201	0.155	9.41518e-19	V1C	PARP4
4.56736e-23	0.597594	0.212	0.222	1.50156e-18	V1C	SGCG
4.73197e-23	1.03316	0.101	0.091	1.55568e-18	V1C	ART3
7.38662e-23	0.560944	0.09	0.114	2.42842e-18	V1C	SRSF9
8.02611e-23	0.562076	0.198	0.198	2.63867e-18	V1C	PDGFRB
1.25656e-22	0.673811	0.188	0.174	4.13106e-18	V1C	MGST2
1.32983e-22	0.57116	0.125	0.144	4.37196e-18	V1C	AC125616.1
1.47374e-22	0.665197	0.083	0.1	4.84506e-18	V1C	RAB39A
1.51146e-22	1.02378	0.128	0.108	4.96908e-18	V1C	LINC02536
1.73225e-22	0.561483	0.179	0.203	5.69494e-18	V1C	SEL1L3
1.78663e-22	0.610199	0.099	0.111	5.87373e-18	V1C	HNRNPUL2
2.55829e-22	0.62049	0.315	0.287	8.41064e-18	V1C	SLC16A10
2.98260e-22	0.911181	0.144	0.141	9.80559e-18	V1C	SMIM36
3.65126e-22	0.797263	0.145	0.134	1.20039e-17	V1C	ZNF354C
4.80154e-22	0.62675	0.14	0.148	1.57856e-17	V1C	ITIH2
5.26600e-22	0.54385	0.124	0.162	1.73125e-17	V1C	LINC01060
6.30315e-22	0.687024	0.236	0.219	2.07222e-17	V1C	MT-ND6
6.86996e-22	0.99428	0.132	0.108	2.25857e-17	V1C	COL7A1
7.71624e-22	0.993976	0.105	0.087	2.53679e-17	V1C	CSDC2
1.54137e-21	0.744305	0.105	0.109	5.06742e-17	V1C	FBXO30
1.66969e-21	0.714964	0.077	0.09	5.48927e-17	V1C	CLDN4
2.06642e-21	0.834765	0.174	0.145	6.79357e-17	V1C	HS3ST1
2.31837e-21	0.758939	0.07	0.08	7.62188e-17	V1C	SSBP3-AS1
2.78310e-21	0.810292	0.169	0.144	9.14972e-17	V1C	GABRD
3.03672e-21	0.56013	0.074	0.1	9.98352e-17	V1C	AC145285.2
3.23528e-21	1.22354	0.087	0.066	1.06363e-16	V1C	TMEM200C
5.99008e-21	0.705317	0.117	0.121	1.96930e-16	V1C	FAM160A1
6.16777e-21	0.598524	0.097	0.111	2.02772e-16	V1C	LSM14B
6.38966e-21	0.926873	0.137	0.114	2.10066e-16	V1C	DZIP1L
7.58931e-21	0.522369	0.072	0.095	2.49506e-16	V1C	HIGD1C
7.61358e-21	1.35603	0.089	0.067	2.50304e-16	V1C	MT-ND3
7.97113e-21	1.17914	0.069	0.062	2.62059e-16	V1C	GMPR
8.22143e-21	0.518243	0.142	0.161	2.70288e-16	V1C	DERA
8.30391e-21	1.2279	0.097	0.071	2.72999e-16	V1C	DNAJB1
1.30523e-20	0.710623	0.06	0.073	4.29108e-16	V1C	MRPL52
2.63835e-20	1.00927	0.079	0.073	8.67383e-16	V1C	CARD8
3.93198e-20	0.71086	0.162	0.16	1.29268e-15	V1C	TMEM144
7.10759e-20	1.08595	0.097	0.087	2.33669e-15	V1C	NFATC2
7.11508e-20	1.23135	0.138	0.094	2.33915e-15	V1C	INTS12
8.13957e-20	0.542369	0.056	0.085	2.67597e-15	V1C	ST18
1.01066e-19	0.888712	0.062	0.062	3.32265e-15	V1C	RAB6C
1.25817e-19	0.849315	0.181	0.148	4.13637e-15	V1C	ITGAV
1.34281e-19	0.851779	0.121	0.119	4.41463e-15	V1C	FOXO1
1.58834e-19	1.4748	0.092	0.051	5.22181e-15	V1C	CAT
1.89866e-19	0.773774	0.073	0.082	6.24204e-15	V1C	TLNRD1
2.28093e-19	0.742025	0.069	0.081	7.49880e-15	V1C	KMT5C
2.73111e-19	0.624202	0.116	0.122	8.97880e-15	V1C	DOCK11
2.87855e-19	0.613879	0.039	0.056	9.46352e-15	V1C	LINC01031
3.27292e-19	0.709475	0.071	0.081	1.07600e-14	V1C	AC092813.1
4.38837e-19	0.545822	0.106	0.124	1.44272e-14	V1C	ATP5F1D
6.27892e-19	0.530119	0.233	0.245	2.06426e-14	V1C	AC010099.4
7.67694e-19	0.508906	0.069	0.088	2.52387e-14	V1C	TEP1
9.06995e-19	0.51949	0.109	0.123	2.98184e-14	V1C	SERPINB6
1.39498e-18	0.522531	0.1	0.118	4.58613e-14	V1C	LINC00298
1.57205e-18	0.632324	0.039	0.059	5.16828e-14	V1C	NLRP5
1.65837e-18	0.666632	0.071	0.088	5.45205e-14	V1C	ATP5ME
1.75283e-18	0.529771	0.051	0.072	5.76261e-14	V1C	SP140L
1.92298e-18	0.939931	0.162	0.125	6.32198e-14	V1C	TNS1
1.97850e-18	0.851561	0.076	0.08	6.50453e-14	V1C	STXBP6
2.20829e-18	0.53698	0.121	0.129	7.25996e-14	V1C	NEMP2
2.45615e-18	0.54884	0.053	0.069	8.07482e-14	V1C	ENTPD1
2.53415e-18	1.05499	0.053	0.058	8.33126e-14	V1C	LINC00908
2.99166e-18	0.505995	0.073	0.095	9.83537e-14	V1C	CYS1
3.88187e-18	0.58657	0.047	0.065	1.27620e-13	V1C	POLE3
4.23576e-18	0.886365	0.079	0.08	1.39255e-13	V1C	CFAP53
5.82929e-18	0.609526	0.08	0.088	1.91644e-13	V1C	CDK5R2
5.93737e-18	0.536162	0.083	0.093	1.95197e-13	V1C	FKBP4
6.65287e-18	1.19767	0.076	0.06	2.18720e-13	V1C	LINC02270
7.04780e-18	0.956228	0.065	0.065	2.31704e-13	V1C	C21orf58
7.94161e-18	0.627577	0.155	0.145	2.61088e-13	V1C	UBQLN2
8.26070e-18	0.522056	0.049	0.07	2.71579e-13	V1C	AC110491.3
8.76677e-18	1.52655	0.145	0.078	2.88216e-13	V1C	ADGRL4
9.94994e-18	0.687771	0.246	0.212	3.27114e-13	V1C	VAV3
1.17698e-17	1.33806	0.11	0.065	3.86943e-13	V1C	CHRM2
1.30820e-17	0.501416	0.082	0.1	4.30085e-13	V1C	AC006581.2
1.31942e-17	0.805551	0.172	0.149	4.33773e-13	V1C	SCARA3
1.44690e-17	0.578427	0.166	0.162	4.75682e-13	V1C	TH2LCRR
1.56360e-17	0.542715	0.044	0.061	5.14049e-13	V1C	AL355076.2
1.66020e-17	0.707947	0.109	0.112	5.45807e-13	V1C	RND1
1.73682e-17	0.960064	0.115	0.102	5.70996e-13	V1C	CLDN18
1.80189e-17	0.514057	0.258	0.253	5.92388e-13	V1C	CCK
1.90328e-17	0.605916	0.041	0.057	6.25722e-13	V1C	C4BPA
2.16363e-17	0.679122	0.13	0.129	7.11314e-13	V1C	USP44
2.21129e-17	0.971897	0.052	0.055	7.26985e-13	V1C	RASSF1
2.41294e-17	0.523991	0.088	0.096	7.93279e-13	V1C	UBL7
2.86225e-17	0.910016	0.242	0.193	9.40993e-13	V1C	AC016687.3
3.16707e-17	0.79308	0.112	0.097	1.04121e-12	V1C	TSC22D3
3.39098e-17	0.697885	0.073	0.081	1.11482e-12	V1C	APOD
4.29093e-17	0.738569	0.023	0.036	1.41069e-12	V1C	LINC00326
4.68755e-17	0.938755	0.059	0.055	1.54108e-12	V1C	SCRN2
4.72488e-17	2.10304	0.061	0.026	1.55335e-12	V1C	VEGFC
5.83296e-17	0.960131	0.135	0.102	1.91764e-12	V1C	AC124254.1
6.20908e-17	3.27363	0.045	0.007	2.04130e-12	V1C	ADAM33
6.41219e-17	0.505165	0.124	0.139	2.10807e-12	V1C	ANP32B
8.32532e-17	1.27482	0.053	0.046	2.73703e-12	V1C	BARD1
1.21151e-16	0.514861	0.041	0.057	3.98296e-12	V1C	CEACAM1
1.39515e-16	0.64082	0.087	0.092	4.58668e-12	V1C	EIF5A2
1.49470e-16	0.753042	0.037	0.049	4.91398e-12	V1C	AC008438.2
1.64475e-16	0.917452	0.086	0.076	5.40729e-12	V1C	AR
1.69958e-16	0.984259	0.122	0.1	5.58755e-12	V1C	SCN7A
1.72198e-16	0.664785	0.048	0.065	5.66118e-12	V1C	C16orf71
2.21203e-16	0.504825	0.05	0.072	7.27228e-12	V1C	LRFN1
2.53165e-16	0.769819	0.038	0.048	8.32306e-12	V1C	CENPH
2.79608e-16	0.73287	0.151	0.143	9.19240e-12	V1C	RADIL
3.08541e-16	0.663091	0.056	0.069	1.01436e-11	V1C	AC104662.2
3.83461e-16	0.524344	0.043	0.061	1.26067e-11	V1C	WRAP53
4.03827e-16	0.509594	0.049	0.068	1.32762e-11	V1C	PAX5
4.03919e-16	0.588783	0.069	0.081	1.32792e-11	V1C	AC019068.1
5.51499e-16	0.545367	0.067	0.081	1.81311e-11	V1C	LINC02405
5.69656e-16	0.677042	0.072	0.079	1.87280e-11	V1C	DSCC1
5.76566e-16	0.871805	0.057	0.06	1.89552e-11	V1C	PCDHGA10
6.03386e-16	0.588782	0.071	0.088	1.98369e-11	V1C	LINC01482
9.50718e-16	0.73316	0.096	0.09	3.12558e-11	V1C	AC010894.3
9.73316e-16	0.515864	0.027	0.043	3.19987e-11	V1C	AL359706.1
9.91237e-16	1.72308	0.051	0.03	3.25879e-11	V1C	OR3A3
1.38761e-15	0.602904	0.168	0.152	4.56192e-11	V1C	PEG10
1.43957e-15	1.0057	0.044	0.046	4.73274e-11	V1C	ANO1
1.52910e-15	0.540264	0.066	0.083	5.02709e-11	V1C	CCDC134
1.90469e-15	0.890816	0.083	0.076	6.26186e-11	V1C	GPRC5B
1.91056e-15	0.551292	0.048	0.063	6.28117e-11	V1C	AL596202.1
2.00895e-15	0.75772	0.025	0.039	6.60462e-11	V1C	DCTN1-AS1
2.02448e-15	0.56309	0.068	0.076	6.65569e-11	V1C	HNRNPH2
2.21085e-15	0.596788	0.058	0.073	7.26840e-11	V1C	SLC35G1
2.26950e-15	0.869494	0.061	0.065	7.46120e-11	V1C	MTCP1
2.27525e-15	0.726225	0.086	0.12	7.48012e-11	V1C	AL110292.1
4.34106e-15	0.666114	0.104	0.099	1.42717e-10	V1C	DMKN
4.37964e-15	0.685358	0.036	0.051	1.43985e-10	V1C	SCML4
4.64615e-15	0.584483	0.299	0.295	1.52747e-10	V1C	LINC01266
5.64306e-15	0.506962	0.033	0.049	1.85521e-10	V1C	CCDC151
6.02865e-15	0.648236	0.154	0.143	1.98198e-10	V1C	EBF4
6.08075e-15	0.722984	0.091	0.105	1.99911e-10	V1C	GFRA1
7.01453e-15	0.50299	0.037	0.055	2.30610e-10	V1C	GAS6-AS1
7.46973e-15	0.549809	0.057	0.072	2.45575e-10	V1C	TIMP3
7.76501e-15	0.638861	0.347	0.304	2.55282e-10	V1C	SEMA3E
1.24055e-14	0.54067	0.051	0.062	4.07842e-10	V1C	TRMT10A
1.34654e-14	0.723692	0.038	0.052	4.42688e-10	V1C	AKR1D1
1.47763e-14	0.781197	0.128	0.115	4.85786e-10	V1C	ZNF462
1.49722e-14	0.632691	0.116	0.11	4.92225e-10	V1C	CDKN1B
1.50147e-14	0.51298	0.066	0.083	4.93623e-10	V1C	TMEM209
1.51952e-14	0.784178	0.053	0.06	4.99556e-10	V1C	RCN3
1.51978e-14	1.14855	0.028	0.035	4.99641e-10	V1C	SPTLC3
1.57151e-14	0.732144	0.103	0.098	5.16650e-10	V1C	DUSP8
1.69130e-14	0.580333	0.048	0.061	5.56031e-10	V1C	ARPP21-AS1
1.72898e-14	1.17008	0.133	0.082	5.68421e-10	V1C	KCNAB3
1.85252e-14	0.535439	0.069	0.078	6.09033e-10	V1C	RGS2
1.86976e-14	0.620412	0.067	0.087	6.14702e-10	V1C	ZNF502
2.69542e-14	0.502285	0.052	0.068	8.86147e-10	V1C	AC015660.2
2.98553e-14	0.541171	0.095	0.108	9.81524e-10	V1C	AL390860.1
3.01667e-14	0.732571	0.092	0.087	9.91761e-10	V1C	UBB
3.04708e-14	0.617337	0.042	0.057	1.00176e-09	V1C	AC092279.1
3.18755e-14	0.652189	0.06	0.073	1.04794e-09	V1C	AC138512.1
3.30246e-14	0.655356	0.032	0.043	1.08572e-09	V1C	ASPDH
3.48786e-14	1.15679	0.027	0.03	1.14667e-09	V1C	AC009563.1
4.23296e-14	1.22345	0.089	0.059	1.39163e-09	V1C	PIK3R3
4.40629e-14	0.852636	0.078	0.073	1.44861e-09	V1C	RIN2
5.22141e-14	0.996857	0.02	0.026	1.71659e-09	V1C	AC006960.2
6.15940e-14	1.12373	0.061	0.05	2.02496e-09	V1C	OLR1
6.61173e-14	0.828005	0.009	0.022	2.17367e-09	V1C	AC092590.1
6.61978e-14	0.709623	0.061	0.066	2.17632e-09	V1C	HAGHL
7.09003e-14	0.644895	0.059	0.067	2.33092e-09	V1C	CELA2A
7.99654e-14	0.767733	0.031	0.039	2.62894e-09	V1C	ANLN
8.33135e-14	0.538043	0.124	0.125	2.73901e-09	V1C	CRISPLD2
8.71430e-14	0.50754	0.073	0.084	2.86491e-09	V1C	ACOT6
1.01121e-13	0.760936	0.089	0.085	3.32446e-09	V1C	LIFR-AS1
1.10618e-13	0.793536	0.146	0.123	3.63668e-09	V1C	GOLIM4
1.19407e-13	1.16348	0.014	0.016	3.92562e-09	V1C	AC107871.1
1.21881e-13	0.574965	0.076	0.089	4.00697e-09	V1C	CDC26
1.76835e-13	0.763636	0.028	0.037	5.81364e-09	V1C	BMP5
1.78318e-13	1.22651	0.018	0.025	5.86238e-09	V1C	LINC01204
1.92747e-13	1.24921	0.085	0.058	6.33675e-09	V1C	AC008728.1
2.11099e-13	0.529193	0.031	0.047	6.94009e-09	V1C	AL445430.1
2.19286e-13	0.700091	0.048	0.055	7.20925e-09	V1C	PLAC9
2.79697e-13	0.515819	0.028	0.044	9.19531e-09	V1C	AC055855.2
2.83650e-13	0.500152	0.058	0.078	9.32528e-09	V1C	P3H4
2.88089e-13	0.603874	0.054	0.068	9.47123e-09	V1C	AC011595.1
3.08813e-13	0.663364	0.063	0.071	1.01526e-08	V1C	SPAAR
3.47637e-13	0.652403	0.082	0.086	1.14289e-08	V1C	CDKN3
3.55034e-13	2.25297	0.05	0.025	1.16721e-08	V1C	ASB5
3.67946e-13	1.12234	0.07	0.055	1.20966e-08	V1C	HSPE1
3.72868e-13	0.667573	0.074	0.07	1.22584e-08	V1C	HIST1H4C
4.37581e-13	0.692579	0.05	0.058	1.43859e-08	V1C	IQCD
4.92460e-13	0.57269	0.025	0.04	1.61901e-08	V1C	SLC28A1
5.51932e-13	1.10658	0.057	0.044	1.81453e-08	V1C	H1FX
5.64135e-13	0.917958	0.039	0.045	1.85465e-08	V1C	AC005020.2
5.69593e-13	0.502551	0.049	0.063	1.87260e-08	V1C	AP002433.1
6.24311e-13	1.40949	0.031	0.027	2.05248e-08	V1C	AL121761.1
6.90047e-13	0.906189	0.051	0.056	2.26860e-08	V1C	AL360227.1
7.48892e-13	0.540729	0.098	0.1	2.46206e-08	V1C	H2AFZ
8.12263e-13	0.503515	0.033	0.042	2.67040e-08	V1C	ERAP2
8.21076e-13	1.03089	0.009	0.018	2.69937e-08	V1C	AP003031.2
8.55473e-13	0.61432	0.055	0.067	2.81245e-08	V1C	AC009975.1
9.70035e-13	0.922264	0.054	0.05	3.18909e-08	V1C	CSRP2
9.95267e-13	2.06692	0.052	0.019	3.27204e-08	V1C	LECT2
1.04558e-12	0.560176	0.061	0.077	3.43746e-08	V1C	SPSB1
1.18621e-12	0.632758	0.086	0.09	3.89978e-08	V1C	AC105402.3
1.18727e-12	0.692896	0.053	0.057	3.90326e-08	V1C	KCNK12
1.35135e-12	0.595418	0.027	0.04	4.44269e-08	V1C	GINS2
1.49177e-12	0.792284	0.068	0.066	4.90436e-08	V1C	BET1
1.51189e-12	0.551119	0.064	0.072	4.97050e-08	V1C	ABHD14A
1.57143e-12	0.950814	0.058	0.053	5.16624e-08	V1C	C4orf54
1.58136e-12	0.637287	0.022	0.034	5.19888e-08	V1C	AL159169.2
1.59859e-12	0.570151	0.096	0.1	5.25553e-08	V1C	PCDHA4
1.60699e-12	0.78205	0.115	0.103	5.28313e-08	V1C	HS3ST3B1
2.04483e-12	0.887141	0.03	0.039	6.72260e-08	V1C	FCAR
2.05227e-12	0.998435	0.02	0.026	6.74704e-08	V1C	LINC00376
2.37678e-12	0.577534	0.08	0.078	7.81390e-08	V1C	PAQR9
2.55478e-12	0.534199	0.036	0.048	8.39909e-08	V1C	HABP2
2.57588e-12	0.816642	0.02	0.03	8.46848e-08	V1C	WNT8A
2.72032e-12	3.68049	0.023	0.002	8.94332e-08	V1C	LHX9
2.86285e-12	0.645566	0.042	0.052	9.41189e-08	V1C	LZTS1
2.91318e-12	0.608123	0.035	0.047	9.57737e-08	V1C	KIF14
2.91636e-12	0.58655	0.042	0.052	9.58783e-08	V1C	TPRN
3.08331e-12	0.622734	0.048	0.059	1.01367e-07	V1C	AC009554.1
3.20298e-12	0.513536	0.053	0.059	1.05301e-07	V1C	AC023590.1
3.22102e-12	0.870355	0.06	0.062	1.05894e-07	V1C	AC148477.1
3.46703e-12	0.591525	0.057	0.064	1.13982e-07	V1C	ZHX1-C8orf76
4.02354e-12	1.10821	0.032	0.031	1.32278e-07	V1C	GPR157
4.13197e-12	0.820789	0.034	0.039	1.35843e-07	V1C	LINC01837
4.38255e-12	0.680355	0.028	0.036	1.44081e-07	V1C	CCNE1
4.62454e-12	0.606861	0.043	0.054	1.52036e-07	V1C	COA4
5.00898e-12	2.51227	0.03	0.014	1.64675e-07	V1C	CFH
5.51007e-12	1.2467	0.057	0.039	1.81149e-07	V1C	NOTCH2NL
5.79185e-12	0.756935	0.058	0.056	1.90413e-07	V1C	MTRNR2L1
5.79640e-12	0.503277	0.229	0.242	1.90562e-07	V1C	AC138305.1
6.45568e-12	0.862023	0.061	0.064	2.12237e-07	V1C	TRIOBP
6.56551e-12	1.36618	0.049	0.035	2.15848e-07	V1C	IGFBP2
7.04447e-12	0.737873	0.086	0.079	2.31594e-07	V1C	MYT1L-AS1
7.32516e-12	0.650658	0.046	0.056	2.40822e-07	V1C	TEC
7.39785e-12	0.722504	0.072	0.068	2.43212e-07	V1C	TRIM32
7.75339e-12	0.648623	0.052	0.054	2.54901e-07	V1C	IL17RC
8.67163e-12	0.660749	0.053	0.056	2.85088e-07	V1C	UCK1
9.60116e-12	0.762405	0.032	0.04	3.15648e-07	V1C	AC099850.1
1.02745e-11	0.600885	0.041	0.051	3.37783e-07	V1C	HLA-C
1.04293e-11	0.586049	0.059	0.068	3.42874e-07	V1C	PRNCR1
1.11130e-11	0.575948	0.013	0.028	3.65350e-07	V1C	OSMR-AS1
1.19145e-11	0.52487	0.058	0.066	3.91701e-07	V1C	HAUS5
1.24046e-11	0.674833	0.045	0.052	4.07815e-07	V1C	NUP62
1.24824e-11	0.613241	0.022	0.035	4.10372e-07	V1C	LINC00581
1.30981e-11	0.930106	0.048	0.046	4.30615e-07	V1C	SCRT1
1.45113e-11	0.548872	0.036	0.049	4.77075e-07	V1C	STARD5
1.77561e-11	0.954317	0.013	0.02	5.83750e-07	V1C	AP002907.1
1.79349e-11	0.555853	0.032	0.041	5.89626e-07	V1C	TSPYL6
2.01787e-11	0.579416	0.049	0.056	6.63394e-07	V1C	DUSP7
2.14076e-11	0.65769	0.017	0.024	7.03798e-07	V1C	POU2F3
2.17477e-11	0.668739	0.047	0.051	7.14979e-07	V1C	SELENOP
2.34683e-11	0.584965	0.052	0.058	7.71544e-07	V1C	SOX4
2.40692e-11	0.670937	0.029	0.04	7.91300e-07	V1C	SGSM3
2.48519e-11	0.924973	0.02	0.03	8.17033e-07	V1C	CNDP1
2.50509e-11	0.880157	0.037	0.039	8.23573e-07	V1C	AC009113.1
2.55285e-11	0.606733	0.081	0.081	8.39274e-07	V1C	WDR76
2.67618e-11	0.597605	0.04	0.047	8.79820e-07	V1C	MIR133A1HG
2.68583e-11	0.638238	0.036	0.043	8.82995e-07	V1C	AC091132.1
3.26767e-11	0.617456	0.024	0.034	1.07428e-06	V1C	C7orf31
3.30318e-11	1.5899	0.02	0.017	1.08595e-06	V1C	QRFPR
3.50204e-11	1.19933	0.022	0.024	1.15133e-06	V1C	AP001469.3
3.88137e-11	1.20552	0.035	0.032	1.27604e-06	V1C	AC018709.1
3.93795e-11	0.821217	0.017	0.027	1.29464e-06	V1C	KIFC1
4.35463e-11	0.892821	0.173	0.12	1.43163e-06	V1C	FER1L6-AS2
4.72852e-11	1.07635	0.033	0.032	1.55455e-06	V1C	CDKN2B-AS1
5.02788e-11	0.614594	0.039	0.048	1.65296e-06	V1C	AC069287.1
5.05025e-11	0.639646	0.067	0.072	1.66032e-06	V1C	ARPIN
5.28180e-11	0.564561	0.013	0.024	1.73645e-06	V1C	SPIC
5.32070e-11	0.507894	0.019	0.032	1.74923e-06	V1C	LRRC73
6.08362e-11	0.706602	0.023	0.031	2.00005e-06	V1C	AC064807.2
6.39605e-11	1.88091	0.027	0.016	2.10276e-06	V1C	C6orf141
6.57898e-11	1.02692	0.018	0.02	2.16290e-06	V1C	AL139412.1
7.41766e-11	0.579848	0.043	0.054	2.43863e-06	V1C	RNPEPL1
7.81987e-11	0.735536	0.036	0.042	2.57086e-06	V1C	AC008467.1
8.11205e-11	0.539062	0.041	0.049	2.66692e-06	V1C	SERPINE3
8.33134e-11	0.778495	0.047	0.049	2.73901e-06	V1C	SKIDA1
9.10872e-11	0.713558	0.026	0.034	2.99458e-06	V1C	AC127164.1
9.27994e-11	0.57516	0.025	0.034	3.05087e-06	V1C	AP001029.1
9.39404e-11	0.916265	0.051	0.048	3.08839e-06	V1C	OSCAR
1.04252e-10	0.560233	0.036	0.047	3.42739e-06	V1C	ANKUB1
1.05025e-10	0.503814	0.072	0.08	3.45281e-06	V1C	MGAM
1.05723e-10	1.32388	0.075	0.044	3.47575e-06	V1C	SERTAD4
1.07980e-10	0.860492	0.021	0.029	3.54995e-06	V1C	AC010680.5
1.08904e-10	0.572896	0.087	0.084	3.58032e-06	V1C	C17orf100
1.15490e-10	1.55875	0.053	0.033	3.79684e-06	V1C	AC008992.1
1.16210e-10	0.799251	0.048	0.05	3.82052e-06	V1C	AC091819.1
1.31094e-10	0.946858	0.034	0.035	4.30985e-06	V1C	AC069437.1
1.39084e-10	0.634596	0.044	0.052	4.57252e-06	V1C	RBBP9
1.42273e-10	0.642573	0.029	0.039	4.67736e-06	V1C	AC093525.7
1.45848e-10	0.704374	0.014	0.022	4.79490e-06	V1C	CACNA2D3-AS1
1.61407e-10	0.772657	0.118	0.108	5.30642e-06	V1C	ZNF516
1.71696e-10	0.65121	0.076	0.074	5.64468e-06	V1C	UBXN1
1.81911e-10	0.896062	0.013	0.02	5.98051e-06	V1C	LBP
2.05482e-10	0.922175	0.012	0.016	6.75544e-06	V1C	AC090186.1
2.22252e-10	0.505993	0.118	0.115	7.30676e-06	V1C	SRSF8
2.44015e-10	0.553685	0.025	0.036	8.02224e-06	V1C	C2orf68
2.49862e-10	0.569568	0.043	0.05	8.21446e-06	V1C	TMEM177
2.52540e-10	0.512012	0.061	0.07	8.30249e-06	V1C	LINC01712
2.56624e-10	0.700227	0.012	0.02	8.43676e-06	V1C	AC244517.1
2.74299e-10	0.745622	0.015	0.023	9.01786e-06	V1C	LINC02338
2.85343e-10	0.759538	0.01	0.019	9.38093e-06	V1C	AC005871.2
2.96216e-10	0.690934	0.022	0.033	9.73839e-06	V1C	SLC51A
3.11762e-10	0.814852	0.019	0.029	1.02495e-05	V1C	HRH3
3.20398e-10	0.804168	0.027	0.031	1.05334e-05	V1C	PRAM1
3.59040e-10	0.616337	0.093	0.087	1.18038e-05	V1C	ALDH1A3
3.62912e-10	0.589197	0.015	0.026	1.19311e-05	V1C	TAF6L
3.74491e-10	0.573374	0.031	0.042	1.23118e-05	V1C	SURF1
3.79963e-10	1.08765	0.038	0.039	1.24916e-05	V1C	AASS
4.08022e-10	1.40467	0.045	0.026	1.34141e-05	V1C	IL17REL
4.12200e-10	0.517847	0.027	0.042	1.35515e-05	V1C	LMOD1
4.15895e-10	1.17208	0.032	0.029	1.36729e-05	V1C	PRAF2
4.35923e-10	0.534188	0.009	0.02	1.43314e-05	V1C	TMIGD3
4.51261e-10	0.587298	0.027	0.038	1.48357e-05	V1C	AP000442.2
4.96832e-10	0.635688	0.056	0.06	1.63339e-05	V1C	RARG
4.97487e-10	0.612334	0.08	0.081	1.63554e-05	V1C	FGF17
4.97939e-10	0.58051	0.029	0.041	1.63702e-05	V1C	MZF1-AS1
5.06837e-10	0.609671	0.023	0.031	1.66628e-05	V1C	AC004922.1
5.15656e-10	0.742419	0.087	0.075	1.69527e-05	V1C	MAP3K20
5.32730e-10	0.690834	0.059	0.066	1.75140e-05	V1C	GPR158-AS1
5.78395e-10	0.606799	0.07	0.066	1.90153e-05	V1C	LDOC1
5.90824e-10	0.580836	0.003	0.011	1.94239e-05	V1C	BX005214.1
6.29775e-10	0.55245	0.09	0.087	2.07045e-05	V1C	CFL2
6.63030e-10	0.516378	0.047	0.056	2.17978e-05	V1C	STOM
6.94920e-10	0.840276	0.019	0.023	2.28462e-05	V1C	AC016245.1
7.06163e-10	0.867953	0.032	0.037	2.32158e-05	V1C	AC023469.1
7.16149e-10	0.537884	0.035	0.045	2.35441e-05	V1C	AC005696.4
7.38533e-10	1.64232	0.027	0.018	2.42800e-05	V1C	BICDL2
7.38630e-10	1.31839	0.058	0.036	2.42832e-05	V1C	HLA-F
7.70158e-10	1.19785	0.027	0.029	2.53197e-05	V1C	ABCB1
7.89405e-10	0.542639	0.019	0.031	2.59525e-05	V1C	PAPLN
8.14584e-10	0.562245	0.051	0.058	2.67803e-05	V1C	DNAJC30
8.55514e-10	1.15672	0.007	0.013	2.81259e-05	V1C	VSX2
8.57630e-10	0.532879	0.113	0.108	2.81954e-05	V1C	ZFAND4
8.92532e-10	1.7381	0.012	0.014	2.93429e-05	V1C	ZNF579
8.94073e-10	0.747808	0.021	0.029	2.93936e-05	V1C	TMEM63A
9.31140e-10	0.851393	0.019	0.024	3.06122e-05	V1C	CCDC190
9.52177e-10	0.646287	0.018	0.026	3.13038e-05	V1C	IL4I1
9.54377e-10	0.782968	0.026	0.034	3.13761e-05	V1C	AC011479.1
9.88737e-10	0.824205	0.017	0.024	3.25057e-05	V1C	TNFRSF9
1.05295e-09	0.649019	0.036	0.048	3.46169e-05	V1C	AC084200.1
1.05482e-09	1.21925	0.007	0.012	3.46782e-05	V1C	DCAF4L1
1.07084e-09	0.507978	0.018	0.03	3.52048e-05	V1C	AC125603.2
1.10188e-09	0.801932	0.098	0.082	3.62254e-05	V1C	IRF2BP2
1.21195e-09	0.523198	0.03	0.042	3.98441e-05	V1C	PLN
1.29248e-09	0.824871	0.04	0.041	4.24915e-05	V1C	AP003355.2
1.32151e-09	0.53668	0.035	0.046	4.34460e-05	V1C	ATP7A
1.34742e-09	0.897513	0.039	0.037	4.42979e-05	V1C	ATF3
1.38916e-09	0.500457	0.057	0.069	4.56700e-05	V1C	DNAJC3-DT
1.48511e-09	0.515546	0.066	0.077	4.88244e-05	V1C	AC018680.1
1.51946e-09	1.28817	0.046	0.033	4.99538e-05	V1C	NFIL3
1.56224e-09	0.703654	0.043	0.046	5.13603e-05	V1C	IFNLR1
1.56444e-09	1.10633	0.022	0.027	5.14326e-05	V1C	ARR3
1.57072e-09	0.642453	0.251	0.213	5.16390e-05	V1C	LINC00402
1.72183e-09	1.03322	0.048	0.041	5.66068e-05	V1C	HLA-DPB1
1.85906e-09	0.73405	0.038	0.043	6.11184e-05	V1C	AC073591.1
1.89224e-09	0.559886	0.059	0.062	6.22094e-05	V1C	VASH2
1.91538e-09	0.612814	0.041	0.044	6.29702e-05	V1C	AL034417.4
1.91692e-09	0.518722	0.035	0.051	6.30207e-05	V1C	LINC02511
1.92808e-09	0.89725	0.092	0.071	6.33876e-05	V1C	BHLHE41
1.95102e-09	1.39969	0.055	0.033	6.41418e-05	V1C	PYGO1
2.00930e-09	1.58962	0.038	0.022	6.60578e-05	V1C	DUSP1
2.01870e-09	1.41486	0.042	0.027	6.63667e-05	V1C	AC087863.1
2.05794e-09	0.558636	0.027	0.037	6.76567e-05	V1C	IL15
2.06319e-09	0.851337	0.049	0.044	6.78294e-05	V1C	LINC00928
2.20429e-09	0.716299	0.038	0.045	7.24682e-05	V1C	MOGAT1
2.22897e-09	0.680671	0.018	0.024	7.32797e-05	V1C	SLC2A2
2.32839e-09	0.543694	0.023	0.032	7.65483e-05	V1C	OXSM
2.40470e-09	0.600277	0.044	0.055	7.90569e-05	V1C	ZNF497
2.41209e-09	0.597079	0.052	0.058	7.92997e-05	V1C	C19orf53
2.46318e-09	1.21367	0.028	0.027	8.09795e-05	V1C	GAL3ST1
2.48184e-09	0.724042	0.014	0.021	8.15929e-05	V1C	FUT1
2.70551e-09	0.583308	0.016	0.026	8.89462e-05	V1C	SCTR
2.74327e-09	0.723957	0.05	0.054	9.01877e-05	V1C	S100Z
2.77271e-09	0.718723	0.057	0.058	9.11558e-05	V1C	TRPC7
2.79414e-09	1.05316	0.028	0.026	9.18601e-05	V1C	L3MBTL4-AS1
2.96024e-09	0.517505	0.025	0.034	9.73207e-05	V1C	TMBIM1
2.98320e-09	0.765994	0.031	0.036	9.80757e-05	V1C	CENPS-CORT
3.05796e-09	0.721703	0.054	0.052	1.00534e-04	V1C	BBS10
3.14320e-09	0.761234	0.026	0.032	1.03336e-04	V1C	AC008434.1
3.14922e-09	0.785329	0.11	0.082	1.03534e-04	V1C	H1F0
3.23123e-09	0.795434	0.042	0.04	1.06230e-04	V1C	PPEF2
3.37565e-09	0.784619	0.037	0.039	1.10978e-04	V1C	CARD14
4.00758e-09	1.04027	0.069	0.054	1.31753e-04	V1C	PCDHGA1
4.21273e-09	1.16405	0.036	0.032	1.38498e-04	V1C	LINC00989
4.26729e-09	0.665132	0.024	0.034	1.40292e-04	V1C	IER2
4.60307e-09	0.711356	0.028	0.034	1.51330e-04	V1C	AL359313.1
4.82413e-09	1.3509	0.019	0.015	1.58598e-04	V1C	LINC00887
5.13851e-09	0.503052	0.034	0.046	1.68934e-04	V1C	ATP1A2
5.19460e-09	0.525386	0.019	0.027	1.70778e-04	V1C	GCK
5.45941e-09	0.601518	0.041	0.046	1.79484e-04	V1C	C1orf122
5.52052e-09	0.68775	0.008	0.016	1.81493e-04	V1C	TEX35
5.54685e-09	0.588896	0.023	0.03	1.82358e-04	V1C	ANXA13
6.23824e-09	0.55212	0.011	0.018	2.05089e-04	V1C	BCAR4
6.28666e-09	1.24053	0.023	0.019	2.06680e-04	V1C	CASP7
6.53218e-09	0.521106	0.015	0.025	2.14752e-04	V1C	BLOC1S5
6.59275e-09	0.70806	0.044	0.05	2.16743e-04	V1C	MVP
6.90959e-09	0.898551	0.029	0.033	2.27160e-04	V1C	FASTKD5
6.96419e-09	0.605667	0.038	0.042	2.28955e-04	V1C	RNF208
6.98529e-09	0.565454	0.029	0.039	2.29649e-04	V1C	AC010327.4
7.33195e-09	0.769566	0.025	0.028	2.41045e-04	V1C	AC006946.2
7.33461e-09	0.991272	0.048	0.041	2.41133e-04	V1C	ARL2
7.41013e-09	0.845381	0.011	0.019	2.43615e-04	V1C	C11orf16
8.05985e-09	0.660725	0.039	0.043	2.64976e-04	V1C	IER5
8.39624e-09	0.623252	0.055	0.057	2.76035e-04	V1C	FER1L6
8.42821e-09	0.995517	0.022	0.027	2.77086e-04	V1C	FUT6
8.82417e-09	0.542508	0.022	0.03	2.90104e-04	V1C	AC096588.1
9.50871e-09	1.21627	0.028	0.025	3.12608e-04	V1C	CYP39A1
9.66308e-09	0.598651	0.024	0.032	3.17683e-04	V1C	ZNF556
9.80771e-09	1.34922	0.009	0.012	3.22438e-04	V1C	AL450992.1
9.94021e-09	1.11965	0.023	0.024	3.26794e-04	V1C	AC037487.1
1.02951e-08	0.913235	0.053	0.047	3.38460e-04	V1C	TIMM13
1.04384e-08	0.600206	0.008	0.015	3.43173e-04	V1C	ACCSL
1.06828e-08	0.7085	0.005	0.011	3.51207e-04	V1C	AC104109.2
1.10571e-08	0.632745	0.024	0.032	3.63513e-04	V1C	GABRR1
1.15846e-08	0.676657	0.052	0.056	3.80854e-04	V1C	GAD1
1.19695e-08	0.73663	0.027	0.033	3.93510e-04	V1C	MRPL17
1.20516e-08	0.818409	0.039	0.036	3.96208e-04	V1C	SYNE3
1.28594e-08	0.617697	0.017	0.025	4.22764e-04	V1C	AL445488.1
1.31523e-08	0.807309	0.044	0.045	4.32393e-04	V1C	EDAR
1.34179e-08	0.535774	0.013	0.021	4.41127e-04	V1C	LINC01289
1.38464e-08	1.95852	0.033	0.014	4.55216e-04	V1C	CMKLR1
1.38850e-08	0.861468	0.024	0.028	4.56485e-04	V1C	TPD52L1
1.40688e-08	0.554289	0.017	0.027	4.62525e-04	V1C	LMOD3
1.44250e-08	0.820837	0.011	0.017	4.74236e-04	V1C	AL121583.1
1.50262e-08	0.502997	0.016	0.023	4.94001e-04	V1C	LINC01967
1.57114e-08	0.933965	0.009	0.015	5.16529e-04	V1C	DUXA
1.64412e-08	0.800265	0.033	0.036	5.40522e-04	V1C	AC110760.2
1.70436e-08	0.573122	0.058	0.06	5.60324e-04	V1C	ERICH5
1.77886e-08	0.879001	0.022	0.027	5.84818e-04	V1C	PLEKHG2
1.84897e-08	0.506749	0.027	0.037	6.07867e-04	V1C	CASZ1
1.90283e-08	0.664957	0.027	0.034	6.25575e-04	V1C	RAD54L
1.92938e-08	0.99789	0.039	0.032	6.34302e-04	V1C	LMO7DN
1.98647e-08	1.33725	0.015	0.014	6.53073e-04	V1C	AC006974.1
2.08382e-08	0.65704	0.075	0.071	6.85076e-04	V1C	ATP1B2
2.09333e-08	0.717417	0.024	0.032	6.88203e-04	V1C	FDXR
2.14645e-08	0.566451	0.071	0.067	7.05667e-04	V1C	ARF6
2.16255e-08	0.714082	0.038	0.036	7.10960e-04	V1C	COQ10A
2.17847e-08	0.500639	0.021	0.033	7.16193e-04	V1C	LINC01846
2.30120e-08	0.542974	0.04	0.046	7.56541e-04	V1C	AL359382.1
2.31731e-08	0.51052	0.007	0.016	7.61838e-04	V1C	TGIF2-RAB5IF
2.31763e-08	0.709413	0.046	0.045	7.61945e-04	V1C	ADRM1
2.33940e-08	0.621967	0.043	0.05	7.69101e-04	V1C	DCUN1D3
2.35398e-08	0.55282	0.021	0.034	7.73895e-04	V1C	LINC02261
2.43022e-08	0.543956	0.024	0.033	7.98958e-04	V1C	NLRP8
2.56814e-08	0.537715	0.034	0.044	8.44302e-04	V1C	ISM2
2.61230e-08	0.573944	0.095	0.1	8.58821e-04	V1C	LINC02484
2.62399e-08	0.809622	0.037	0.035	8.62663e-04	V1C	SOWAHB
2.63084e-08	0.609007	0.055	0.056	8.64916e-04	V1C	AC036176.1
2.68022e-08	1.10971	0.007	0.012	8.81150e-04	V1C	AC114956.1
2.71536e-08	0.884921	0.032	0.034	8.92701e-04	V1C	AC126696.1
2.79580e-08	0.642008	0.019	0.026	9.19148e-04	V1C	MUC13
2.82079e-08	0.547063	0.022	0.035	9.27364e-04	V1C	AL445430.2
3.01960e-08	0.572951	0.031	0.041	9.92723e-04	V1C	MAFF

## Sheet: L6_IT
p_val	avg_log2FC	pct.1	pct.2	p_val_adj	cluster	gene
9.50400e-215	0.906008	0.988	0.93	3.12453e-210	A24	DPYD
1.08412e-191	1.29976	0.934	0.722	3.56416e-187	A24	GPC6
2.68737e-190	0.669183	0.999	0.982	8.83498e-186	A24	GRIA1
8.39699e-179	2.38197	0.617	0.256	2.76059e-174	A24	SEMA6D
2.15103e-161	1.6569	0.821	0.574	7.07173e-157	A24	MGAT4C
4.09128e-133	2.64261	0.361	0.088	1.34505e-128	A24	AC008574.1
2.85237e-125	0.724487	0.969	0.913	9.37745e-121	A24	CALN1
3.31078e-110	2.39204	0.431	0.202	1.08845e-105	A24	PLCH1
4.27317e-100	3.11136	0.221	0.034	1.40485e-95	A24	BTNL9
7.30164e-92	1.22694	0.722	0.4	2.40049e-87	A24	NRP1
6.83513e-87	0.613889	0.969	0.895	2.24712e-82	A24	ANKRD30BL
1.06875e-75	0.880978	0.819	0.593	3.51361e-71	A24	RIPOR2
1.65089e-75	0.501212	0.981	0.947	5.42747e-71	A24	MIR137HG
3.40487e-75	1.79763	0.463	0.283	1.11939e-70	A24	EPHA6
3.18191e-72	1.32846	0.597	0.312	1.04608e-67	A24	SYNPR
1.68518e-71	0.894223	0.777	0.572	5.54020e-67	A24	LCORL
3.02558e-70	1.95126	0.322	0.106	9.94690e-66	A24	AL662796.1
4.48812e-63	0.576769	0.948	0.864	1.47551e-58	A24	ANO3
1.79135e-62	0.696503	0.914	0.769	5.88925e-58	A24	DNAH14
3.68829e-62	0.613772	0.981	0.966	1.21256e-57	A24	LRRC4C
1.22540e-58	0.509645	0.94	0.89	4.02862e-54	A24	GRIK4
1.54955e-58	0.965843	0.705	0.485	5.09431e-54	A24	PLD5
3.75082e-58	1.20801	0.543	0.279	1.23312e-53	A24	CTBP2
2.84949e-57	0.518711	0.909	0.841	9.36799e-53	A24	PTBP2
1.30054e-55	0.912061	0.704	0.484	4.27564e-51	A24	TTC6
1.09919e-54	0.964678	0.608	0.411	3.61371e-50	A24	RUNX1
1.34295e-54	0.593334	0.931	0.832	4.41507e-50	A24	DGKG
1.38213e-54	0.932275	0.675	0.433	4.54388e-50	A24	VWA3A
4.23160e-54	0.545629	0.931	0.875	1.39118e-49	A24	CSMD2
3.81002e-52	0.855092	0.686	0.494	1.25258e-47	A24	CHST11
2.12832e-49	0.53536	0.941	0.881	6.99705e-45	A24	GALNT18
2.85979e-48	0.67048	0.957	0.913	9.40185e-44	A24	AL109659.1
3.18122e-48	0.500938	0.96	0.908	1.04586e-43	A24	AC098850.3
3.39680e-48	0.538127	0.954	0.885	1.11673e-43	A24	CEP112
3.96695e-48	0.657913	0.815	0.681	1.30417e-43	A24	PRR16
9.11869e-46	1.36762	0.296	0.121	2.99786e-41	A24	PREX2
3.91307e-45	1.74682	0.326	0.143	1.28646e-40	A24	ATP10A
5.33349e-44	1.46353	0.328	0.133	1.75344e-39	A24	DIAPH3
1.70109e-43	1.94236	0.176	0.044	5.59250e-39	A24	AL391704.2
6.32949e-43	0.511787	0.898	0.804	2.08088e-38	A24	EXOC2
2.18421e-42	0.894879	0.659	0.455	7.18079e-38	A24	SHROOM3
2.67539e-42	0.596396	0.964	0.912	8.79560e-38	A24	PTPRT
5.49641e-42	0.591443	0.88	0.799	1.80700e-37	A24	RPS6KA5
2.68627e-40	0.886073	0.519	0.297	8.83138e-36	A24	ARHGAP23
7.20284e-39	0.942474	0.479	0.276	2.36801e-34	A24	AMZ1
9.32059e-39	0.96772	0.576	0.373	3.06424e-34	A24	AC233296.1
1.17479e-38	0.563163	0.909	0.831	3.86225e-34	A24	PLCL1
1.26280e-37	0.579544	0.822	0.674	4.15159e-33	A24	QKI
3.20725e-36	0.906105	0.504	0.312	1.05442e-31	A24	SMARCD3
7.23253e-35	0.541467	0.834	0.832	2.37777e-30	A24	RIT2
2.25677e-34	0.523183	0.858	0.761	7.41937e-30	A24	PCDH17
3.55419e-33	0.865851	0.477	0.295	1.16848e-28	A24	IQCA1
2.07174e-32	1.12469	0.371	0.183	6.81105e-28	A24	CPNE7
3.58765e-32	0.710769	0.694	0.517	1.17947e-27	A24	VSTM2B
5.12726e-32	1.68708	0.144	0.045	1.68564e-27	A24	CNGB1
9.04539e-32	2.55132	0.08	0.014	2.97376e-27	A24	MAPK15
1.50655e-31	0.601047	0.693	0.516	4.95294e-27	A24	STXBP3
2.35454e-31	0.788222	0.568	0.444	7.74079e-27	A24	MAN1A1
3.51852e-31	0.708493	0.454	0.26	1.15675e-26	A24	SMIM36
7.51722e-31	0.558383	0.903	0.882	2.47136e-26	A24	CPNE4
1.33795e-30	0.78984	0.502	0.317	4.39865e-26	A24	LRRIQ1
4.12760e-30	0.977972	0.381	0.208	1.35699e-25	A24	CBFB
7.97563e-30	1.15018	0.189	0.073	2.62207e-25	A24	PKN1
1.03847e-29	1.33082	0.296	0.145	3.41406e-25	A24	PCED1B
3.48562e-29	0.713235	0.734	0.563	1.14593e-24	A24	AC106869.1
6.12368e-29	0.813126	0.524	0.334	2.01322e-24	A24	AC011247.1
9.18418e-29	0.546922	0.822	0.7	3.01939e-24	A24	CCDC144A
3.15247e-28	0.566179	0.727	0.577	1.03641e-23	A24	ADGRV1
4.08645e-28	1.40944	0.196	0.083	1.34346e-23	A24	SCN9A
5.40814e-28	0.550784	0.749	0.617	1.77798e-23	A24	DIXDC1
9.92704e-28	0.693296	0.562	0.38	3.26362e-23	A24	GALNT16
2.11715e-27	1.52026	0.199	0.088	6.96035e-23	A24	SLC24A3
8.07225e-27	1.14208	0.432	0.29	2.65383e-22	A24	TSHZ2
1.24832e-26	0.734809	0.472	0.31	4.10399e-22	A24	DPYSL3
3.72641e-26	0.530434	0.685	0.521	1.22509e-21	A24	DPYSL5
4.03265e-26	0.928677	0.328	0.19	1.32577e-21	A24	FAM126A
5.90393e-26	0.740279	0.512	0.336	1.94098e-21	A24	GCNT1
1.12020e-25	0.797081	0.402	0.249	3.68277e-21	A24	ATP8B4
1.30242e-25	0.919487	0.408	0.25	4.28183e-21	A24	PCBP3
1.55404e-25	0.501428	0.808	0.701	5.10907e-21	A24	KCNQ1OT1
1.61896e-25	0.697715	0.343	0.226	5.32249e-21	A24	PEG10
1.75782e-25	0.786395	0.446	0.273	5.77901e-21	A24	KCNIP2
4.32029e-25	0.65355	0.802	0.679	1.42034e-20	A24	AC060765.1
6.24073e-25	1.40466	0.202	0.086	2.05170e-20	A24	MMD2
1.69858e-24	0.541228	0.72	0.592	5.58425e-20	A24	SLC4A7
3.71253e-24	0.584542	0.634	0.467	1.22053e-19	A24	LINC02250
1.29517e-23	0.672229	0.577	0.407	4.25800e-19	A24	AC004805.1
1.78824e-23	0.561421	0.829	0.757	5.87900e-19	A24	FSTL5
2.71089e-23	0.594119	0.627	0.486	8.91231e-19	A24	CDHR3
4.31274e-23	0.992247	0.315	0.166	1.41786e-18	A24	SH3PXD2B
1.05575e-22	0.940947	0.209	0.1	3.47089e-18	A24	TRIM71
1.21519e-22	0.98593	0.319	0.181	3.99507e-18	A24	PTTG1IP
1.30464e-22	0.653967	0.485	0.34	4.28913e-18	A24	GNAL
1.50715e-22	2.34151	0.072	0.015	4.95491e-18	A24	TSPAN2
2.27976e-22	0.782066	0.434	0.277	7.49493e-18	A24	BX005019.1
5.16689e-22	1.20925	0.18	0.073	1.69867e-17	A24	PRKCD
6.82367e-22	0.857189	0.532	0.37	2.24335e-17	A24	MUC6
1.22841e-21	0.806643	0.465	0.318	4.03853e-17	A24	SEMA5A
1.70484e-21	0.732887	0.436	0.291	5.60485e-17	A24	TMEM196
2.76308e-21	0.608929	0.493	0.328	9.08389e-17	A24	FERMT2
3.68789e-21	0.672671	0.367	0.215	1.21243e-16	A24	LINC00884
3.86844e-21	0.575569	0.5	0.338	1.27179e-16	A24	ARMH1
4.72272e-21	1.50595	0.174	0.072	1.55264e-16	A24	AL590079.1
5.06632e-21	0.660064	0.308	0.181	1.66560e-16	A24	BAIAP3
1.18696e-20	1.14913	0.251	0.124	3.90224e-16	A24	BCL7C
5.05771e-20	0.643149	0.379	0.234	1.66277e-15	A24	ADAMTS19
6.43530e-20	0.588592	0.517	0.364	2.11567e-15	A24	AC008014.1
6.72743e-20	0.643119	0.324	0.201	2.21171e-15	A24	SEMA6A
7.96390e-20	0.546738	0.607	0.464	2.61821e-15	A24	FGGY
9.01540e-20	1.84526	0.113	0.038	2.96390e-15	A24	LINC01787
9.22972e-20	0.845747	0.342	0.213	3.03436e-15	A24	AC092535.3
2.55156e-19	0.653307	0.405	0.258	8.38850e-15	A24	ARHGAP24
3.45260e-19	0.804132	0.386	0.241	1.13508e-14	A24	AC016831.1
4.01162e-19	1.38154	0.135	0.055	1.31886e-14	A24	LRRN1
4.64295e-19	0.869382	0.244	0.129	1.52642e-14	A24	SYT9
5.67709e-19	0.678112	0.522	0.392	1.86640e-14	A24	ESR1
7.69014e-19	1.29604	0.181	0.08	2.52821e-14	A24	SYT10
8.12029e-19	1.11085	0.207	0.097	2.66963e-14	A24	CARMIL3
1.37829e-18	0.637679	0.422	0.276	4.53125e-14	A24	ADRA1B
2.04814e-18	0.636207	0.477	0.338	6.73345e-14	A24	KIAA2012
2.58755e-18	0.996546	0.183	0.084	8.50682e-14	A24	C12orf75
2.77487e-18	0.633738	0.457	0.321	9.12267e-14	A24	ANKRD44
3.31948e-18	0.895498	0.298	0.172	1.09131e-13	A24	GXYLT2
3.38501e-18	0.510914	0.517	0.368	1.11285e-13	A24	CC2D1A
3.55157e-18	0.620008	0.354	0.226	1.16761e-13	A24	AC008591.1
5.03482e-18	1.2065	0.145	0.065	1.65525e-13	A24	LINC00456
5.89066e-18	0.709269	0.383	0.248	1.93661e-13	A24	RSPO3
6.77780e-18	0.603534	0.332	0.209	2.22827e-13	A24	FAM117A
1.67393e-17	0.501242	0.561	0.395	5.50321e-13	A24	CFAP70
2.18232e-17	0.517957	0.35	0.226	7.17459e-13	A24	PPP1R26-AS1
2.80067e-17	0.819273	0.292	0.169	9.20749e-13	A24	LINC01182
4.27321e-17	2.4512	0.05	0.01	1.40486e-12	A24	AC005999.1
5.09549e-17	1.37946	0.144	0.059	1.67519e-12	A24	LINC01606
7.57952e-17	0.58012	0.549	0.426	2.49184e-12	A24	KLHL4
1.44768e-16	0.521443	0.275	0.17	4.75941e-12	A24	CATSPERG
1.46844e-16	0.99902	0.208	0.102	4.82765e-12	A24	TMC5
2.54875e-16	0.572808	0.532	0.397	8.37926e-12	A24	DNAAF4
2.67050e-16	0.796271	0.327	0.199	8.77953e-12	A24	LINC00271
3.45255e-16	0.742276	0.355	0.226	1.13506e-11	A24	TXNRD3NB
3.87269e-16	1.05028	0.173	0.09	1.27318e-11	A24	SERTM1
4.22315e-16	1.55982	0.089	0.031	1.38840e-11	A24	LINC02338
4.22826e-16	0.598712	0.557	0.414	1.39008e-11	A24	AC108866.1
4.56848e-16	1.22867	0.131	0.054	1.50193e-11	A24	LINC01141
5.53187e-16	1.65113	0.097	0.031	1.81866e-11	A24	TWIST2
7.95367e-16	0.555288	0.517	0.366	2.61485e-11	A24	LRGUK
8.78683e-16	0.746767	0.439	0.33	2.88876e-11	A24	AC092683.2
8.90421e-16	1.36418	0.155	0.071	2.92735e-11	A24	SPAG17
9.43042e-16	0.73049	0.237	0.132	3.10034e-11	A24	AL591806.3
1.16063e-15	0.620078	0.42	0.276	3.81568e-11	A24	NRG4
1.20342e-15	1.1806	0.141	0.066	3.95637e-11	A24	STON2
1.89800e-15	1.13304	0.2	0.102	6.23985e-11	A24	TEK
2.11480e-15	0.733153	0.294	0.186	6.95260e-11	A24	SLC4A3
2.37085e-15	0.687627	0.175	0.098	7.79441e-11	A24	RSPH9
2.51203e-15	1.62147	0.116	0.046	8.25854e-11	A24	AC007614.1
2.53902e-15	0.577478	0.429	0.302	8.34727e-11	A24	LTBP4
3.52618e-15	0.816226	0.274	0.163	1.15927e-10	A24	PLCE1
3.79408e-15	0.617412	0.477	0.387	1.24734e-10	A24	SNTG2
3.88680e-15	0.855785	0.196	0.105	1.27782e-10	A24	BEND7
4.17014e-15	0.613692	0.307	0.183	1.37098e-10	A24	ACSM6
6.97552e-15	1.6616	0.101	0.035	2.29327e-10	A24	WNT9A
8.69187e-15	1.13676	0.173	0.083	2.85754e-10	A24	AC018742.1
9.04765e-15	1.95582	0.062	0.015	2.97451e-10	A24	LINC01570
1.02421e-14	0.618519	0.267	0.169	3.36720e-10	A24	SPATA17
1.04130e-14	1.47592	0.115	0.044	3.42338e-10	A24	MIR548XHG
1.11729e-14	0.723299	0.196	0.102	3.67321e-10	A24	MYRFL
1.24900e-14	0.546047	0.488	0.354	4.10620e-10	A24	GPC4
1.25283e-14	0.880258	0.161	0.082	4.11881e-10	A24	AC007656.1
1.70262e-14	0.915595	0.149	0.071	5.59752e-10	A24	Z82196.2
2.14426e-14	1.6564	0.071	0.021	7.04946e-10	A24	NRP2
2.64364e-14	0.72852	0.164	0.083	8.69123e-10	A24	PLXNA3
2.89435e-14	0.5994	0.183	0.103	9.51548e-10	A24	CLCN5
4.21175e-14	0.637012	0.419	0.312	1.38466e-09	A24	SPON2
4.36228e-14	0.965783	0.169	0.083	1.43414e-09	A24	KRT86
4.74727e-14	0.963194	0.195	0.106	1.56071e-09	A24	EMID1
5.25266e-14	1.03207	0.145	0.066	1.72687e-09	A24	ABO
6.18425e-14	0.679373	0.431	0.296	2.03313e-09	A24	NXN
6.34865e-14	0.671306	0.29	0.18	2.08718e-09	A24	AC025569.1
6.47893e-14	1.29136	0.108	0.042	2.13001e-09	A24	FAM110C
6.56697e-14	0.739943	0.165	0.088	2.15896e-09	A24	PNPLA3
6.59146e-14	1.42117	0.102	0.041	2.16701e-09	A24	PNMA5
8.08097e-14	0.757647	0.337	0.22	2.65670e-09	A24	ADAM12
8.93409e-14	1.1139	0.168	0.082	2.93717e-09	A24	RPH3AL
9.68695e-14	0.918875	0.27	0.156	3.18468e-09	A24	SLC2A9
1.37382e-13	0.690254	0.253	0.151	4.51657e-09	A24	AC019330.1
2.05335e-13	0.937401	0.188	0.099	6.75059e-09	A24	AL357054.3
2.08384e-13	0.748581	0.26	0.162	6.85084e-09	A24	HPCAL1
2.10566e-13	1.89242	0.093	0.037	6.92256e-09	A24	LYPD6B
2.14915e-13	0.58352	0.508	0.377	7.06556e-09	A24	ERBB4
2.17550e-13	0.551485	0.528	0.386	7.15219e-09	A24	MAMLD1
2.73844e-13	0.515442	0.363	0.236	9.00290e-09	A24	IL34
3.28739e-13	0.550682	0.272	0.18	1.08076e-08	A24	RAP2B
3.47799e-13	0.660153	0.421	0.285	1.14342e-08	A24	PTPRQ
4.16006e-13	0.656457	0.287	0.185	1.36766e-08	A24	AL445472.1
4.17747e-13	0.661342	0.243	0.141	1.37338e-08	A24	DPYS
4.41252e-13	1.23393	0.143	0.069	1.45066e-08	A24	SLC30A8
5.64563e-13	0.579433	0.325	0.218	1.85606e-08	A24	FLNA
5.74195e-13	1.25502	0.087	0.034	1.88772e-08	A24	WSCD1
6.17649e-13	0.766165	0.244	0.144	2.03058e-08	A24	C17orf67
6.61795e-13	0.749579	0.213	0.126	2.17572e-08	A24	AHRR
6.89913e-13	1.60923	0.06	0.018	2.26816e-08	A24	AC016229.2
7.41215e-13	0.828295	0.16	0.088	2.43682e-08	A24	TMEM233
8.04310e-13	0.550205	0.329	0.221	2.64425e-08	A24	GREM1
1.12170e-12	0.622472	0.286	0.188	3.68770e-08	A24	CPEB2
1.25740e-12	0.558647	0.167	0.101	4.13384e-08	A24	EFCAB1
1.30936e-12	1.0778	0.147	0.071	4.30466e-08	A24	WTIP
1.47767e-12	1.36372	0.092	0.04	4.85797e-08	A24	ACOT12
1.51244e-12	0.540306	0.41	0.29	4.97230e-08	A24	CIP2A
1.64992e-12	0.57818	0.433	0.313	5.42426e-08	A24	LINC00276
2.17457e-12	0.539193	0.356	0.241	7.14913e-08	A24	CCDC77
2.34162e-12	0.890469	0.215	0.118	7.69832e-08	A24	LINC00964
3.59826e-12	0.624906	0.344	0.227	1.18296e-07	A24	AC068633.1
3.62869e-12	0.565321	0.254	0.167	1.19297e-07	A24	FILIP1
5.06666e-12	0.533235	0.387	0.285	1.66572e-07	A24	ZSCAN30
5.67000e-12	0.803016	0.262	0.161	1.86407e-07	A24	COL16A1
6.74973e-12	0.74726	0.296	0.195	2.21904e-07	A24	AL031599.1
7.53622e-12	1.05042	0.114	0.052	2.47761e-07	A24	CXorf57
1.00930e-11	1.01177	0.141	0.068	3.31816e-07	A24	LINC02268
1.28841e-11	1.12985	0.069	0.026	4.23577e-07	A24	ADGRG1
1.49239e-11	0.643574	0.226	0.136	4.90638e-07	A24	AC004817.1
1.55712e-11	1.25611	0.085	0.035	5.11920e-07	A24	SPC25
1.81874e-11	1.27295	0.108	0.047	5.97929e-07	A24	LINC01885
1.83219e-11	0.537334	0.231	0.144	6.02350e-07	A24	EME2
2.07446e-11	0.864607	0.164	0.091	6.81999e-07	A24	RANBP3L
2.09340e-11	0.540401	0.479	0.36	6.88226e-07	A24	CRB1
2.17092e-11	0.530784	0.573	0.445	7.13711e-07	A24	SCHLAP1
2.20444e-11	0.560844	0.238	0.154	7.24732e-07	A24	LINC02427
2.47978e-11	0.74982	0.23	0.135	8.15252e-07	A24	NECAB2
2.87436e-11	1.45251	0.099	0.042	9.44973e-07	A24	AL450423.1
3.10404e-11	1.03122	0.137	0.068	1.02048e-06	A24	DOC2B
3.79077e-11	0.883135	0.105	0.048	1.24625e-06	A24	GOLT1A
3.98774e-11	1.036	0.108	0.05	1.31101e-06	A24	COL18A1
4.21442e-11	0.642644	0.224	0.142	1.38553e-06	A24	SMAD9
4.32641e-11	2.12882	0.032	0.007	1.42235e-06	A24	LOXL1
4.67253e-11	0.955132	0.169	0.102	1.53614e-06	A24	RGS22
5.98688e-11	0.820801	0.183	0.104	1.96825e-06	A24	ALCAM
6.81234e-11	1.72668	0.052	0.018	2.23963e-06	A24	CAV2
6.82480e-11	0.674691	0.274	0.171	2.24372e-06	A24	AC078881.1
7.59834e-11	0.845423	0.074	0.032	2.49803e-06	A24	TBX19
8.08229e-11	0.590523	0.246	0.156	2.65713e-06	A24	MIATNB
8.58482e-11	0.634119	0.203	0.124	2.82234e-06	A24	AC246817.1
8.84062e-11	2.18975	0.049	0.013	2.90644e-06	A24	LINC02073
9.61600e-11	1.31856	0.067	0.026	3.16136e-06	A24	DAB1-AS1
9.77144e-11	0.53824	0.323	0.218	3.21246e-06	A24	SPATA33
9.78140e-11	0.65785	0.333	0.218	3.21573e-06	A24	LINC02237
1.01680e-10	0.885818	0.15	0.078	3.34282e-06	A24	LY96
1.13151e-10	0.661925	0.196	0.121	3.71995e-06	A24	MOV10
1.19687e-10	0.979992	0.117	0.055	3.93482e-06	A24	GPR153
1.20496e-10	0.767877	0.241	0.141	3.96144e-06	A24	B3GALT5
1.48709e-10	1.4529	0.064	0.021	4.88895e-06	A24	BOK
1.61249e-10	0.72964	0.143	0.076	5.30121e-06	A24	CASP6
1.76884e-10	1.65474	0.067	0.02	5.81524e-06	A24	AL033381.1
1.91005e-10	1.65645	0.054	0.015	6.27949e-06	A24	CDH19
1.94344e-10	0.776882	0.234	0.152	6.38926e-06	A24	AC137770.1
2.04183e-10	0.613209	0.25	0.168	6.71272e-06	A24	LINC00504
2.53072e-10	1.73649	0.033	0.008	8.31999e-06	A24	GABRQ
3.43817e-10	1.15501	0.16	0.091	1.13033e-05	A24	LINC02196
3.59122e-10	0.634626	0.199	0.116	1.18065e-05	A24	AL139158.2
3.61444e-10	0.543821	0.346	0.239	1.18828e-05	A24	NBPF20
3.70587e-10	1.14741	0.126	0.063	1.21834e-05	A24	CFAP58
4.89191e-10	0.530082	0.322	0.219	1.60826e-05	A24	AC079385.1
5.71723e-10	0.861063	0.144	0.078	1.87960e-05	A24	DISP3
6.08147e-10	0.575596	0.247	0.159	1.99934e-05	A24	KCTD6
6.54619e-10	0.992168	0.103	0.048	2.15213e-05	A24	OPN4
6.67386e-10	0.691998	0.21	0.132	2.19410e-05	A24	RRBP1
6.67682e-10	0.633478	0.191	0.117	2.19507e-05	A24	HACD1
8.13603e-10	0.58054	0.256	0.165	2.67480e-05	A24	DNAH11
8.26536e-10	0.5899	0.28	0.187	2.71732e-05	A24	AL357054.2
8.95988e-10	1.35824	0.095	0.04	2.94565e-05	A24	LINC01821
1.04373e-09	0.663199	0.161	0.094	3.43138e-05	A24	AC009690.3
1.10347e-09	1.44154	0.078	0.032	3.62777e-05	A24	AC079917.1
1.19396e-09	1.17958	0.119	0.054	3.92526e-05	A24	MFSD2A
1.34214e-09	1.0095	0.075	0.031	4.41240e-05	A24	LINC01878
1.61186e-09	1.53344	0.056	0.019	5.29916e-05	A24	ACAP1
1.64687e-09	1.2708	0.082	0.037	5.41424e-05	A24	LRRC63
1.65790e-09	0.779874	0.118	0.063	5.45050e-05	A24	CD83
1.78795e-09	1.92508	0.037	0.009	5.87807e-05	A24	TPPP3
1.92212e-09	0.545793	0.284	0.192	6.31916e-05	A24	MAMDC2
2.54941e-09	0.555928	0.087	0.045	8.38144e-05	A24	FRMPD2
2.63216e-09	0.629983	0.25	0.159	8.65350e-05	A24	GPR160
2.73938e-09	0.538674	0.373	0.26	9.00599e-05	A24	AC090630.1
3.38841e-09	0.972003	0.151	0.089	1.11397e-04	A24	B4GALT1
3.53785e-09	0.897142	0.049	0.019	1.16310e-04	A24	LAMP5
3.58994e-09	0.647106	0.208	0.144	1.18023e-04	A24	ADCYAP1R1
3.59064e-09	0.612543	0.25	0.163	1.18046e-04	A24	FAM227B
4.00587e-09	0.899875	0.164	0.098	1.31697e-04	A24	AC008700.1
4.35947e-09	1.46642	0.052	0.018	1.43322e-04	A24	SLN
7.84639e-09	0.529687	0.166	0.102	2.57958e-04	A24	RNF212
7.89516e-09	0.838494	0.148	0.081	2.59561e-04	A24	RNF182
8.44052e-09	0.897495	0.098	0.048	2.77490e-04	A24	WDFY4
8.44299e-09	0.591747	0.362	0.277	2.77572e-04	A24	AC068599.1
9.04855e-09	1.34652	0.06	0.022	2.97480e-04	A24	AL354821.1
9.73983e-09	0.942859	0.144	0.077	3.20207e-04	A24	AC010230.1
9.74013e-09	0.640658	0.249	0.171	3.20216e-04	A24	TGFBR3
9.94128e-09	0.583846	0.223	0.143	3.26829e-04	A24	LRMP
1.03048e-08	0.653257	0.158	0.094	3.38780e-04	A24	ACOX2
1.09776e-08	0.680263	0.139	0.084	3.60900e-04	A24	MUC19
1.18107e-08	0.638444	0.157	0.096	3.88288e-04	A24	ZNF665
1.20988e-08	0.546587	0.164	0.1	3.97761e-04	A24	IQANK1
1.25404e-08	0.918764	0.139	0.075	4.12279e-04	A24	ENOSF1
1.32437e-08	0.649516	0.115	0.064	4.35398e-04	A24	PPFIBP2
1.49091e-08	0.717136	0.208	0.133	4.90151e-04	A24	PNCK
1.54912e-08	0.651835	0.242	0.161	5.09290e-04	A24	GLP2R
1.60884e-08	0.819607	0.131	0.076	5.28923e-04	A24	AL392023.1
1.65005e-08	0.938289	0.115	0.06	5.42469e-04	A24	AC007923.4
1.76770e-08	0.53679	0.097	0.055	5.81149e-04	A24	TSPAN33
1.93046e-08	0.613873	0.257	0.173	6.34657e-04	A24	THAP7-AS1
2.37430e-08	0.578432	0.108	0.062	7.80575e-04	A24	PLEKHF2
2.54460e-08	1.44837	0.075	0.031	8.36564e-04	A24	AC073071.1
2.58695e-08	0.723888	0.214	0.134	8.50486e-04	A24	TGFB2
2.68662e-08	0.526663	0.191	0.129	8.83253e-04	A24	ADAMTSL2
3.00066e-08	0.828589	0.13	0.072	9.86496e-04	A24	VWA3B
3.73319e-32	0.611721	0.746	0.521	1.22732e-27	A9	LINC01197
1.07721e-27	0.691421	0.524	0.338	3.54145e-23	A9	MYO1B
6.03585e-26	0.648926	0.736	0.53	1.98434e-21	A9	DCHS2
3.94090e-18	0.818662	0.486	0.309	1.29561e-13	A9	AL133346.1
4.42431e-14	0.590827	0.33	0.209	1.45454e-09	A9	FRMD6-AS2
1.54700e-11	0.750262	0.296	0.187	5.08592e-07	A9	PLA2G4A
4.60969e-10	1.09478	0.166	0.081	1.51548e-05	A9	LINC01013
6.99631e-09	0.789199	0.222	0.132	2.30011e-04	A9	AC107072.1
7.88284e-09	0.526644	0.307	0.207	2.59156e-04	A9	OVOL2
2.02217e-109	0.910277	0.968	0.809	6.64809e-105	FI	ROBO1
4.26433e-79	0.592083	0.988	0.917	1.40194e-74	FI	CA10
2.33684e-72	0.994666	0.829	0.574	7.68260e-68	FI	LINC01435
2.01147e-51	0.593129	0.907	0.728	6.61291e-47	FI	SLCO3A1
1.93541e-48	0.61576	0.853	0.619	6.36285e-44	FI	GAREM1
3.32249e-48	0.650511	0.879	0.7	1.09230e-43	FI	SFMBT2
8.14665e-46	0.653582	0.874	0.68	2.67829e-41	FI	FNDC3B
3.00437e-42	0.523623	0.919	0.774	9.87715e-38	FI	GALNT14
2.97780e-40	0.660851	0.792	0.572	9.78982e-36	FI	NPY1R
3.93116e-40	0.636248	0.835	0.624	1.29241e-35	FI	SAMD5
7.42843e-38	1.90224	0.175	0.047	2.44217e-33	FI	RXFP2
1.47237e-34	0.534727	0.792	0.582	4.84057e-30	FI	PLPPR5
1.75298e-34	0.595403	0.801	0.586	5.76309e-30	FI	AL033504.1
3.30117e-33	0.632657	0.633	0.406	1.08529e-28	FI	MGST1
1.83217e-31	0.744382	0.838	0.773	6.02345e-27	FI	TRPM3
8.12293e-29	0.553294	0.575	0.37	2.67049e-24	FI	CYP46A1
5.14275e-28	0.600571	0.533	0.338	1.69073e-23	FI	BTBD3
1.23454e-27	0.675701	0.528	0.33	4.05868e-23	FI	TRPC4
8.53747e-25	0.578868	0.597	0.392	2.80678e-20	FI	LINC01748
9.34657e-25	0.557182	0.545	0.348	3.07278e-20	FI	PLAGL1
1.10798e-24	0.556741	0.444	0.261	3.64260e-20	FI	FOXN2
1.21662e-24	0.958155	0.247	0.11	3.99974e-20	FI	PIK3CG
1.37442e-24	0.788048	0.404	0.221	4.51855e-20	FI	LRRC3B
4.81786e-24	0.64363	0.463	0.28	1.58392e-19	FI	AC025887.2
2.04738e-23	1.70117	0.211	0.114	6.73098e-19	FI	HTR2C
8.04684e-23	0.553497	0.662	0.493	2.64548e-18	FI	MOXD1
1.10057e-21	0.53457	0.589	0.397	3.61822e-17	FI	LRCH2
5.77194e-20	0.784907	0.326	0.176	1.89758e-15	FI	TUSC7
3.30006e-19	0.692964	0.207	0.105	1.08493e-14	FI	BTG3
3.72164e-19	0.861875	0.204	0.098	1.22353e-14	FI	MDGA1
3.42124e-18	0.550169	0.36	0.214	1.12477e-13	FI	KCNG3
4.77945e-18	0.516298	0.431	0.276	1.57129e-13	FI	CHRNA7
7.84675e-18	0.53887	0.401	0.245	2.57970e-13	FI	GYPB
5.70937e-17	0.589571	0.366	0.22	1.87701e-12	FI	EGF
7.15089e-17	0.648889	0.258	0.143	2.35093e-12	FI	AC011900.1
8.42887e-17	1.21507	0.173	0.073	2.77108e-12	FI	MEGF10
9.13988e-17	0.79247	0.174	0.077	3.00483e-12	FI	MN1
2.37841e-16	0.605002	0.249	0.136	7.81926e-12	FI	CLEC2D
2.94501e-16	0.719375	0.333	0.195	9.68200e-12	FI	AL359915.1
1.24113e-15	0.59212	0.229	0.124	4.08032e-11	FI	TC2N
1.72289e-15	0.516838	0.271	0.158	5.66416e-11	FI	RIOX2
4.30537e-15	0.675481	0.211	0.11	1.41543e-10	FI	AL136985.3
1.90998e-14	0.815857	0.171	0.082	6.27927e-10	FI	LINC02024
5.52479e-14	0.573309	0.227	0.131	1.81633e-09	FI	AP001978.1
4.23547e-13	0.630445	0.277	0.162	1.39245e-08	FI	HAO2
5.95090e-13	0.937184	0.184	0.091	1.95642e-08	FI	PRKG2
6.66243e-13	1.01071	0.169	0.082	2.19034e-08	FI	PDE9A
7.80211e-13	1.82286	0.061	0.016	2.56502e-08	FI	AC092484.1
1.44617e-12	0.782789	0.232	0.135	4.75444e-08	FI	AC090825.1
2.66672e-12	0.648435	0.107	0.05	8.76711e-08	FI	LYZL4
5.97166e-12	0.678258	0.219	0.122	1.96324e-07	FI	TMEM108-AS1
1.21617e-11	0.817141	0.12	0.053	3.99828e-07	FI	AL592402.1
1.29815e-11	0.677049	0.151	0.078	4.26781e-07	FI	CALB1
3.18500e-11	0.786162	0.071	0.03	1.04710e-06	FI	C6orf118
3.46238e-11	0.739296	0.087	0.038	1.13829e-06	FI	TPM2
4.72484e-11	1.63571	0.06	0.017	1.55334e-06	FI	IQCJ
5.77153e-11	1.15988	0.114	0.05	1.89745e-06	FI	AC008164.1
6.05943e-11	0.662934	0.162	0.087	1.99210e-06	FI	ZBED3-AS1
8.06942e-11	0.713531	0.185	0.101	2.65290e-06	FI	AL365255.1
9.61284e-11	0.678077	0.252	0.152	3.16032e-06	FI	KLHL13
1.11923e-10	0.547599	0.184	0.106	3.67959e-06	FI	AP001157.1
1.12962e-10	0.739235	0.367	0.257	3.71373e-06	FI	ADAMTS17
1.40337e-10	0.547888	0.172	0.098	4.61371e-06	FI	SAMD14
1.68148e-10	1.12936	0.137	0.066	5.52805e-06	FI	AL356476.1
3.40533e-10	0.643866	0.196	0.108	1.11954e-05	FI	AC007368.2
4.10044e-10	0.508406	0.216	0.131	1.34806e-05	FI	MRPL50
4.51004e-10	0.52308	0.159	0.086	1.48272e-05	FI	AP005121.1
4.88595e-10	0.51951	0.209	0.124	1.60631e-05	FI	AC112229.3
8.75240e-10	0.617541	0.145	0.081	2.87744e-05	FI	AC116158.1
1.44193e-09	0.5421	0.148	0.081	4.74048e-05	FI	SLC6A13
2.14197e-09	0.660783	0.159	0.088	7.04192e-05	FI	PBOV1
2.21861e-09	0.795058	0.126	0.06	7.29390e-05	FI	TUBB8
3.55319e-09	0.574984	0.135	0.075	1.16815e-04	FI	CCDC65
4.44134e-09	0.508127	0.078	0.04	1.46014e-04	FI	AC022272.1
4.82735e-09	0.529462	0.205	0.126	1.58704e-04	FI	FKBP14
4.87501e-09	0.680949	0.153	0.083	1.60271e-04	FI	FXYD5
5.16604e-09	1.16794	0.057	0.021	1.69839e-04	FI	AL365394.1
5.19086e-09	0.855142	0.37	0.275	1.70655e-04	FI	LINC02055
6.54841e-09	0.943604	0.053	0.021	2.15285e-04	FI	ETNK2
7.55679e-09	0.85458	0.094	0.041	2.48437e-04	FI	AC096639.1
8.55707e-09	0.522271	0.116	0.064	2.81322e-04	FI	TMEM107
1.05820e-08	0.730796	0.106	0.052	3.47893e-04	FI	CYTH4
1.18042e-08	0.530553	0.124	0.069	3.88076e-04	FI	C9orf131
1.23812e-08	2.02049	0.035	0.008	4.07046e-04	FI	TFAP2D
1.35315e-08	0.583506	0.157	0.087	4.44860e-04	FI	AL035409.1
1.52701e-08	1.50943	0.064	0.024	5.02018e-04	FI	TP53I11
2.07878e-08	0.739135	0.246	0.136	6.83421e-04	FI	AC010931.3
2.11439e-08	0.607377	0.095	0.049	6.95126e-04	FI	SNHG21
2.39979e-08	1.02855	0.075	0.034	7.88956e-04	FI	KCTD4
2.56426e-08	0.626438	0.108	0.055	8.43027e-04	FI	SLC27A3
2.89908e-08	0.535857	0.157	0.089	9.53102e-04	FI	TUNAR
1.63562e-19	1.30173	0.736	0.609	5.37725e-15	M1C	CLU
1.09102e-17	0.682985	0.765	0.669	3.58685e-13	M1C	AKAP12
1.06731e-15	0.928397	0.668	0.52	3.50890e-11	M1C	RGS4
5.78113e-15	0.590896	0.668	0.604	1.90061e-10	M1C	FAM213A
2.80913e-14	0.572524	0.872	0.805	9.23530e-10	M1C	APLP2
2.41287e-13	0.853204	0.997	0.987	7.93254e-09	M1C	MAP1B
4.24617e-13	0.625444	0.692	0.625	1.39597e-08	M1C	EIF4A2
5.60281e-13	1.21323	0.73	0.585	1.84198e-08	M1C	THY1
9.28184e-13	0.659679	0.505	0.426	3.05150e-08	M1C	NRN1
9.63335e-13	0.711076	0.692	0.618	3.16706e-08	M1C	DKK3
1.17077e-12	0.744668	0.856	0.777	3.84904e-08	M1C	CREG2
1.24835e-12	1.14939	0.12	0.067	4.10407e-08	M1C	AL353604.1
1.16884e-11	0.623061	0.85	0.798	3.84268e-07	M1C	ATP1B1
1.53408e-11	0.50928	0.183	0.152	5.04345e-07	M1C	RGN
1.84290e-11	0.913189	0.968	0.903	6.05871e-07	M1C	CALM1
3.37121e-11	0.532003	0.339	0.268	1.10832e-06	M1C	MFAP3L
2.26003e-10	0.501554	0.569	0.517	7.43007e-06	M1C	CCK
4.88033e-10	0.764335	0.357	0.295	1.60446e-05	M1C	ENDOD1
5.06870e-10	0.595643	0.118	0.087	1.66639e-05	M1C	AC021594.2
8.20685e-10	0.618494	0.484	0.42	2.69808e-05	M1C	PCDH1
9.56183e-10	1.30567	0.541	0.418	3.14355e-05	M1C	CELSR2
1.13226e-09	1.325	0.205	0.115	3.72243e-05	M1C	KCNS1
1.17565e-09	0.756052	0.297	0.212	3.86506e-05	M1C	MAP1LC3B
1.22314e-09	2.18219	0.282	0.128	4.02119e-05	M1C	GAPDH
1.51898e-09	0.556107	0.607	0.538	4.99380e-05	M1C	USP22
1.83996e-09	0.940336	0.762	0.678	6.04907e-05	M1C	KIAA0513
2.05049e-09	0.641282	0.206	0.161	6.74119e-05	M1C	WNT7A
2.39607e-09	0.889576	0.097	0.062	7.87732e-05	M1C	MUC3A
9.27580e-09	0.76749	0.675	0.592	3.04951e-04	M1C	SERINC1
1.17914e-08	0.855584	0.589	0.506	3.87655e-04	M1C	SYNGR1
1.31849e-08	1.08323	0.699	0.617	4.33468e-04	M1C	PSAP
1.94503e-08	1.06892	0.469	0.361	6.39449e-04	M1C	AP2M1
2.20540e-08	0.79204	0.658	0.565	7.25048e-04	M1C	TOMM20
4.50226e-76	0.783468	0.894	0.729	1.48016e-71	S1C	CNTN6
9.99945e-72	2.4654	0.231	0.046	3.28742e-67	S1C	ONECUT2
1.06040e-69	0.854031	0.707	0.418	3.48616e-65	S1C	EPB41L4A
1.85536e-62	0.815325	0.758	0.504	6.09968e-58	S1C	RBMS1
2.73728e-50	0.997661	0.573	0.351	8.99907e-46	S1C	FKBP5
8.29401e-44	0.566835	0.928	0.822	2.72674e-39	S1C	GRIP1
4.86061e-38	0.618105	0.745	0.594	1.59797e-33	S1C	AC120193.1
1.11869e-37	1.13355	0.341	0.159	3.67779e-33	S1C	IMPA2
4.32623e-32	0.541748	0.866	0.735	1.42229e-27	S1C	DACH1
1.05665e-25	0.563027	0.596	0.41	3.47386e-21	S1C	GSG1L
1.13036e-25	3.64621	0.057	0.006	3.71618e-21	S1C	OR8D1
1.15765e-25	0.57749	0.634	0.457	3.80588e-21	S1C	AL357833.1
5.96799e-23	0.565909	0.567	0.401	1.96204e-18	S1C	SMYD2
3.51020e-22	0.571434	0.565	0.402	1.15401e-17	S1C	ANXA4
1.34647e-21	0.887692	0.39	0.233	4.42667e-17	S1C	ZBTB7C
2.41624e-21	0.524217	0.502	0.342	7.94362e-17	S1C	KITLG
4.32304e-21	3.71886	0.039	0.003	1.42124e-16	S1C	OR8B8
4.45079e-21	0.74976	0.309	0.173	1.46324e-16	S1C	MIR3976HG
5.36856e-21	1.04475	0.234	0.108	1.76497e-16	S1C	ANTXR2
1.43403e-19	0.626028	0.71	0.627	4.71451e-15	S1C	LAMA2
1.56674e-16	1.76746	0.104	0.036	5.15082e-12	S1C	OR8A1
3.83995e-16	0.594855	0.408	0.289	1.26242e-11	S1C	CNKSR3
1.57779e-15	0.517772	0.49	0.341	5.18715e-11	S1C	POGLUT1
2.99977e-15	0.509037	0.775	0.67	9.86205e-11	S1C	SGCD
2.20913e-14	3.02625	0.027	0.002	7.26273e-10	S1C	OR8B12
5.44896e-14	1.22664	0.139	0.06	1.79140e-09	S1C	LGR5
1.93691e-13	0.925698	0.13	0.058	6.36777e-09	S1C	THEMIS2
2.73467e-12	3.39112	0.025	0.002	8.99049e-08	S1C	OR8B3
2.41146e-11	4.7048	0.017	0.001	7.92792e-07	S1C	OR8B2
2.88837e-11	0.683112	0.373	0.269	9.49582e-07	S1C	AC015522.1
2.91539e-11	0.701631	0.272	0.175	9.58462e-07	S1C	AL450322.2
3.47249e-11	0.736951	0.316	0.201	1.14162e-06	S1C	CDH20
1.02177e-10	0.992489	0.126	0.061	3.35916e-06	S1C	LINC01168
1.68457e-10	0.792621	0.208	0.117	5.53819e-06	S1C	DAPK2
2.51690e-10	0.942838	0.202	0.118	8.27455e-06	S1C	ABCA1
4.27014e-10	0.998038	0.135	0.067	1.40385e-05	S1C	PLEKHD1
5.56566e-10	0.545137	0.263	0.169	1.82977e-05	S1C	AP000943.3
7.97292e-10	0.801481	0.126	0.068	2.62118e-05	S1C	AL589743.5
1.02817e-09	0.824533	0.136	0.068	3.38020e-05	S1C	GALNT12
1.37057e-09	0.713598	0.26	0.161	4.50587e-05	S1C	TTC12
1.71363e-09	0.564567	0.218	0.134	5.63372e-05	S1C	AL357833.2
1.82669e-09	0.538057	0.375	0.261	6.00544e-05	S1C	RCBTB1
1.86421e-09	0.707619	0.237	0.143	6.12878e-05	S1C	SERPINB9
4.44744e-09	1.45107	0.06	0.022	1.46214e-04	S1C	NREP-AS1
4.58415e-09	1.01592	0.086	0.036	1.50709e-04	S1C	CTSZ
4.94109e-09	0.663967	0.157	0.091	1.62443e-04	S1C	HSPB8
6.22240e-09	0.555946	0.206	0.125	2.04568e-04	S1C	MYO15A
6.51426e-09	1.96979	0.029	0.006	2.14163e-04	S1C	GPR20
1.33859e-08	0.588581	0.193	0.118	4.40076e-04	S1C	AC097512.1
1.65979e-08	1.58482	0.053	0.019	5.45674e-04	S1C	LINC00402
3.09844e-85	0.67566	0.982	0.966	1.01864e-80	MTG	FP671120.4
5.64887e-66	0.599961	0.969	0.917	1.85712e-61	MTG	PDZD2
5.36197e-55	0.610762	0.907	0.841	1.76280e-50	MTG	ANKRD24
1.02706e-53	1.18509	0.344	0.279	3.37657e-49	MTG	RMRP
1.04457e-51	0.51987	0.903	0.851	3.43413e-47	MTG	FP236383.3
2.72321e-51	0.622883	0.989	0.945	8.95282e-47	MTG	ASIP
1.35865e-49	0.721391	0.806	0.688	4.46670e-45	MTG	AC245060.5
2.24990e-45	0.601051	0.868	0.787	7.39676e-41	MTG	COL26A1
6.23874e-43	0.623585	0.727	0.608	2.05105e-38	MTG	TMTC1
1.85915e-41	0.867948	0.615	0.522	6.11214e-37	MTG	COL6A3
1.10714e-38	0.99852	0.443	0.327	3.63982e-34	MTG	SLCO5A1
1.56209e-37	0.761411	0.593	0.469	5.13551e-33	MTG	AC138904.3
2.40247e-37	1.07747	0.439	0.311	7.89838e-33	MTG	AC087386.1
8.00969e-35	1.56658	0.243	0.118	2.63327e-30	MTG	ANKRD55
3.42579e-34	0.571373	0.81	0.751	1.12626e-29	MTG	MPPED1
4.07813e-33	0.911513	0.483	0.311	1.34072e-28	MTG	SUSD1
1.22757e-31	0.641026	0.691	0.546	4.03577e-27	MTG	SASH1
2.65540e-31	1.03939	0.381	0.249	8.72989e-27	MTG	LINC01331
6.53912e-30	0.504677	0.865	0.795	2.14980e-25	MTG	TERF2
4.18064e-23	3.0856	0.06	0.009	1.37443e-18	MTG	NR2F2-AS1
8.70910e-23	0.701037	0.479	0.374	2.86320e-18	MTG	COL5A3
1.13764e-22	0.570644	0.617	0.512	3.74012e-18	MTG	CCNYL1
2.53912e-22	1.25359	0.222	0.11	8.34762e-18	MTG	CYP1B1-AS1
8.67842e-22	0.606197	0.61	0.491	2.85312e-17	MTG	SPRY4-AS1
2.03650e-21	0.886867	0.373	0.255	6.69519e-17	MTG	ZNF98
4.91265e-21	1.19339	0.228	0.121	1.61508e-16	MTG	WHRN
6.87344e-21	1.10968	0.211	0.098	2.25971e-16	MTG	BX255923.2
1.03754e-20	2.39862	0.065	0.012	3.41102e-16	MTG	NR2F2
5.30788e-20	0.562643	0.656	0.577	1.74502e-15	MTG	SLC26A3
2.29878e-19	1.16982	0.22	0.12	7.55746e-15	MTG	PCDH19
4.13982e-19	0.508981	0.647	0.581	1.36101e-14	MTG	LINC00486
1.03656e-18	1.13945	0.193	0.089	3.40778e-14	MTG	AL353608.3
4.79241e-18	0.555014	0.507	0.452	1.57555e-13	MTG	SLBP
3.86549e-17	0.606929	0.423	0.355	1.27082e-12	MTG	RPN1
4.49576e-17	0.769878	0.343	0.254	1.47803e-12	MTG	STK11
8.56296e-17	0.605101	0.366	0.307	2.81516e-12	MTG	SBK1
1.09400e-16	0.920047	0.269	0.167	3.59664e-12	MTG	SLC22A6
1.52213e-16	0.88013	0.294	0.187	5.00415e-12	MTG	FHAD1
1.98481e-16	1.24873	0.144	0.096	6.52525e-12	MTG	SPATA3
2.94132e-16	0.741954	0.309	0.254	9.66987e-12	MTG	AL138720.1
3.41509e-16	0.66877	0.381	0.307	1.12275e-11	MTG	AGRN
3.65276e-16	0.512425	0.417	0.369	1.20088e-11	MTG	L3MBTL1
3.77911e-16	0.707485	0.301	0.235	1.24242e-11	MTG	FTCD
3.90502e-15	0.568701	0.26	0.23	1.28382e-10	MTG	CEP170B
4.24883e-15	0.609172	0.235	0.206	1.39684e-10	MTG	WDR4
7.14659e-15	0.956442	0.117	0.092	2.34951e-10	MTG	WDR97
2.54897e-14	0.539981	0.51	0.438	8.38000e-10	MTG	BCOR
3.54620e-14	0.754324	0.331	0.234	1.16585e-09	MTG	DNAJC5G
1.59709e-13	0.588715	0.48	0.361	5.25058e-09	MTG	HTR4
1.77476e-13	0.637416	0.384	0.316	5.83469e-09	MTG	ARHGAP10
2.24609e-13	0.512536	0.509	0.435	7.38424e-09	MTG	TMEM38A
2.89984e-13	0.598646	0.337	0.285	9.53351e-09	MTG	STK10
1.12208e-12	0.88233	0.145	0.112	3.68896e-08	MTG	RHPN2
1.22739e-12	0.767648	0.183	0.164	4.03517e-08	MTG	AL034417.2
2.68094e-12	0.607192	0.447	0.346	8.81387e-08	MTG	TRIM54
3.09301e-12	0.587749	0.423	0.327	1.01686e-07	MTG	AC009041.2
3.71788e-12	0.795504	0.245	0.166	1.22229e-07	MTG	MUM1L1
3.90385e-12	0.815629	0.25	0.17	1.28343e-07	MTG	PLCH2
4.08445e-12	0.56968	0.331	0.282	1.34280e-07	MTG	DCDC2
6.34473e-12	0.500215	0.301	0.265	2.08589e-07	MTG	RAB3D
9.29691e-12	0.582446	0.388	0.303	3.05645e-07	MTG	PREX1
2.96309e-11	0.505592	0.245	0.213	9.74144e-07	MTG	KIFC2
4.33084e-11	0.557073	0.367	0.314	1.42381e-06	MTG	TTF2
5.13017e-11	0.548878	0.269	0.237	1.68659e-06	MTG	MYO1F
7.20480e-11	0.759923	0.235	0.176	2.36865e-06	MTG	P2RY6
8.47960e-11	0.507848	0.354	0.313	2.78775e-06	MTG	POR
1.17960e-10	0.87848	0.201	0.136	3.87806e-06	MTG	GNG12-AS1
1.49885e-10	0.500609	0.226	0.206	4.92760e-06	MTG	LINC00106
1.84445e-10	0.698859	0.279	0.195	6.06382e-06	MTG	PLS3
2.06090e-10	0.66477	0.339	0.27	6.77542e-06	MTG	LINC01019
2.16733e-10	0.854775	0.171	0.108	7.12533e-06	MTG	LIPH
2.80464e-10	0.683345	0.235	0.184	9.22052e-06	MTG	AFMID
2.91625e-10	1.75075	0.062	0.024	9.58745e-06	MTG	AC012409.2
3.08575e-10	0.574958	0.215	0.192	1.01447e-05	MTG	C9orf41-AS1
3.18369e-10	0.552036	0.344	0.301	1.04667e-05	MTG	ERVMER61-1
3.32504e-10	0.583357	0.286	0.229	1.09314e-05	MTG	ITPKA
3.38783e-10	1.10572	0.119	0.072	1.11378e-05	MTG	AL353803.2
3.69048e-10	0.746336	0.136	0.115	1.21328e-05	MTG	ARHGDIG
3.69590e-10	0.851882	0.153	0.116	1.21506e-05	MTG	NWD1
4.05592e-10	1.04715	0.123	0.084	1.33342e-05	MTG	AL356488.2
4.72704e-10	0.637087	0.248	0.206	1.55406e-05	MTG	AC107973.1
5.47722e-10	1.07949	0.145	0.082	1.80069e-05	MTG	AC111006.1
6.57360e-10	0.696957	0.192	0.151	2.16114e-05	MTG	C1orf35
8.45578e-10	0.504088	0.348	0.306	2.77992e-05	MTG	OLFM2
9.12591e-10	0.512713	0.314	0.274	3.00024e-05	MTG	ZNF682
9.36080e-10	1.21309	0.114	0.064	3.07746e-05	MTG	ADCY7
1.17451e-09	0.949984	0.113	0.082	3.86131e-05	MTG	LINC01133
1.58051e-09	1.07357	0.127	0.072	5.19609e-05	MTG	SLC22A8
1.76787e-09	0.79215	0.176	0.142	5.81206e-05	MTG	SCGN
1.87783e-09	0.849279	0.123	0.092	6.17356e-05	MTG	AC093249.2
1.95633e-09	0.611599	0.23	0.188	6.43162e-05	MTG	CLTCL1
2.56523e-09	0.538375	0.247	0.218	8.43343e-05	MTG	D2HGDH
3.25625e-09	0.759408	0.16	0.124	1.07052e-04	MTG	AC008892.1
7.92581e-09	1.32618	0.071	0.034	2.60569e-04	MTG	SSPO
8.12910e-09	0.597955	0.147	0.138	2.67252e-04	MTG	AC024610.2
9.31714e-09	0.735811	0.166	0.118	3.06310e-04	MTG	AD000090.1
1.06324e-08	0.825821	0.06	0.057	3.49552e-04	MTG	AC111194.2
1.25925e-08	0.803524	0.144	0.109	4.13991e-04	MTG	AL390778.1
1.40009e-08	0.870443	0.097	0.078	4.60295e-04	MTG	GABRP
1.80992e-08	0.625488	0.244	0.202	5.95031e-04	MTG	RBM47
1.89655e-08	0.651004	0.186	0.157	6.23511e-04	MTG	AC092100.1
2.04780e-08	0.503393	0.305	0.262	6.73234e-04	MTG	SMIM17
2.51588e-08	0.555886	0.216	0.185	8.27120e-04	MTG	RILPL2
2.88375e-08	0.552684	0.219	0.188	9.48061e-04	MTG	CECR2
4.41076e-218	1.46139	0.925	0.639	1.45008e-213	A1C	NFIB
4.12222e-129	0.84159	0.975	0.893	1.35522e-124	A1C	CNTN3
4.53483e-96	0.895699	0.913	0.729	1.49087e-91	A1C	TIAM1
1.47735e-95	0.751938	0.994	0.956	4.85695e-91	A1C	SGCZ
1.29353e-58	0.626887	0.977	0.914	4.25261e-54	A1C	TENM3
1.44111e-55	0.682419	0.95	0.817	4.73780e-51	A1C	ZNF804A
1.25818e-54	0.676243	0.831	0.696	4.13640e-50	A1C	CNTNAP3B
2.38116e-49	0.533436	0.984	0.951	7.82830e-45	A1C	NFIA
1.47698e-46	0.673147	0.879	0.762	4.85571e-42	A1C	RYR3
5.52382e-35	0.779294	0.507	0.32	1.81601e-30	A1C	FAM95C
5.90801e-29	2.38986	0.145	0.035	1.94232e-24	A1C	KIRREL1
9.36042e-29	0.730384	0.608	0.472	3.07733e-24	A1C	BACE2
2.56844e-28	1.42593	0.245	0.117	8.44401e-24	A1C	PRLR
5.55808e-27	0.980946	0.478	0.3	1.82727e-22	A1C	PLEKHH2
7.89799e-27	0.721795	0.721	0.611	2.59654e-22	A1C	STPG2
3.16979e-26	0.605974	0.579	0.449	1.04210e-21	A1C	YPEL1
1.80299e-23	0.876542	0.471	0.304	5.92752e-19	A1C	SEL1L3
2.09134e-17	1.83962	0.108	0.044	6.87549e-13	A1C	COBLL1
2.65825e-17	1.14501	0.219	0.13	8.73926e-13	A1C	GNG4
7.79207e-16	1.64717	0.08	0.03	2.56172e-11	A1C	POSTN
2.29255e-15	2.3505	0.065	0.016	7.53700e-11	A1C	CFH
2.55937e-14	0.746964	0.273	0.188	8.41417e-10	A1C	IGFBP5
2.60163e-13	0.66924	0.368	0.239	8.55313e-09	A1C	LINC01609
8.37980e-13	0.629378	0.3	0.193	2.75494e-08	A1C	CYP4F26P
1.94772e-12	1.02805	0.215	0.167	6.40332e-08	A1C	MYBPC1
4.76942e-12	0.563788	0.431	0.309	1.56799e-07	A1C	NR2F1
6.51395e-11	0.533418	0.441	0.35	2.14153e-06	A1C	SLC37A1
1.19176e-10	0.828899	0.26	0.17	3.91802e-06	A1C	AP002759.1
2.17426e-10	0.70437	0.259	0.162	7.14810e-06	A1C	AC021683.2
1.24315e-09	1.00852	0.078	0.03	4.08697e-05	A1C	SH3BP4
1.92203e-09	0.569225	0.426	0.318	6.31887e-05	A1C	GLRA3
4.53729e-09	0.857119	0.177	0.106	1.49168e-04	A1C	CCNJL
5.00659e-09	0.541977	0.422	0.343	1.64597e-04	A1C	TMTC2
9.56295e-09	1.31811	0.127	0.066	3.14391e-04	A1C	PTPRZ1
1.03547e-08	1.49378	0.072	0.042	3.40421e-04	A1C	AC113137.1
7.14537e-46	0.775865	0.744	0.527	2.34911e-41	AnG	GULP1
7.21658e-26	0.857006	0.431	0.271	2.37252e-21	AnG	LINC00470
4.27795e-24	0.769955	0.455	0.309	1.40642e-19	AnG	AP005328.1
1.82034e-13	1.21934	0.175	0.089	5.98454e-09	AnG	NOX4
1.09014e-12	0.564754	0.432	0.31	3.58394e-08	AnG	PRAG1
1.86028e-10	1.45497	0.095	0.042	6.11586e-06	AnG	AP003400.1
5.01997e-09	0.978241	0.134	0.066	1.65037e-04	AnG	LINC01116
0.00000e+00	1.96544	0.88	0.608	0.00000e+00	V1C	PCDH11X
0.00000e+00	2.11086	0.831	0.579	0.00000e+00	V1C	PCDH11Y
0.00000e+00	2.11378	0.88	0.748	0.00000e+00	V1C	CNTN5
4.85666e-303	1.97864	0.769	0.48	1.59668e-298	V1C	EPHA3
6.74696e-256	1.45218	0.735	0.605	2.21813e-251	V1C	TSHZ1
9.10684e-253	1.27632	0.769	0.709	2.99397e-248	V1C	GSE1
1.30354e-218	1.87967	0.684	0.41	4.28552e-214	V1C	EDIL3
4.18306e-216	1.19373	0.757	0.811	1.37522e-211	V1C	HSPH1
2.00471e-212	1.8458	0.477	0.367	6.59069e-208	V1C	UTRN
7.46680e-199	0.890949	0.941	0.917	2.45479e-194	V1C	ASTN2
5.41574e-196	0.969327	0.979	0.924	1.78048e-191	V1C	CADPS2
8.68063e-195	1.16418	0.657	0.61	2.85384e-190	V1C	GPCPD1
1.88706e-194	1.96077	0.533	0.31	6.20390e-190	V1C	DPP4
3.14303e-193	0.675711	0.999	0.999	1.03330e-188	V1C	CDH12
5.49967e-187	1.05136	0.929	0.882	1.80807e-182	V1C	SPARCL1
9.21206e-180	1.4214	0.587	0.498	3.02856e-175	V1C	NREP
8.74183e-167	0.977317	0.707	0.699	2.87396e-162	V1C	ATP11A
2.83982e-163	1.59153	0.566	0.371	9.33618e-159	V1C	MKX
1.14999e-159	0.768709	0.804	0.839	3.78071e-155	V1C	GCC2
9.75232e-157	0.877655	0.856	0.858	3.20617e-152	V1C	SNAP25
2.41104e-156	3.88774	0.296	0.045	7.92653e-152	V1C	NXPH2
2.83368e-155	0.946952	0.778	0.777	9.31599e-151	V1C	BTBD8
1.48008e-154	0.793468	0.957	0.943	4.86592e-150	V1C	ESRRG
5.01193e-153	0.826825	0.822	0.845	1.64772e-148	V1C	CUX1
1.76373e-149	0.844257	0.888	0.88	5.79843e-145	V1C	KCNC2
3.26515e-148	0.734268	0.927	0.934	1.07345e-143	V1C	NCALD
1.73358e-138	0.672113	0.95	0.954	5.69933e-134	V1C	HIVEP2
3.17902e-138	1.22194	0.649	0.548	1.04513e-133	V1C	GPR137C
2.02822e-137	1.30146	0.71	0.558	6.66798e-133	V1C	LINC00299
3.35505e-135	0.823931	0.725	0.762	1.10301e-130	V1C	HSP90AA1
5.40005e-135	1.79576	0.44	0.275	1.77532e-130	V1C	RSPO2
1.33141e-134	1.37622	0.507	0.388	4.37715e-130	V1C	FBXO32
4.48488e-134	0.722888	0.847	0.881	1.47445e-129	V1C	OSBPL1A
3.69378e-131	1.47964	0.476	0.367	1.21437e-126	V1C	CHGB
2.10632e-128	0.714887	0.823	0.839	6.92472e-124	V1C	SPECC1
1.46028e-127	0.967348	0.585	0.572	4.80080e-123	V1C	ATP8B1
2.10242e-127	0.760531	0.706	0.731	6.91192e-123	V1C	FOXO3
2.91059e-124	0.818415	0.659	0.663	9.56884e-120	V1C	GNAS
3.06101e-124	0.595001	0.972	0.981	1.00634e-119	V1C	SLC24A2
7.64150e-124	0.741347	0.815	0.85	2.51222e-119	V1C	GLCCI1
1.54194e-122	0.745086	0.949	0.946	5.06929e-118	V1C	UNC5D
1.91447e-122	0.614548	0.979	0.982	6.29400e-118	V1C	CDK14
2.97951e-122	1.04065	0.717	0.666	9.79544e-118	V1C	TRHDE
5.52504e-118	0.625269	0.899	0.94	1.81641e-113	V1C	NR3C1
4.50063e-117	0.885836	0.575	0.562	1.47963e-112	V1C	NRGN
4.21474e-116	0.745769	0.608	0.642	1.38564e-111	V1C	FAM214A
5.25720e-116	1.04366	0.491	0.537	1.72836e-111	V1C	ZNF331
1.89334e-115	0.779254	0.911	0.898	6.22455e-111	V1C	LINC01122
7.82805e-115	1.35475	0.344	0.328	2.57355e-110	V1C	USH2A
7.83900e-115	0.667656	0.968	0.956	2.57715e-110	V1C	GABRG3
4.41793e-111	0.919081	0.526	0.514	1.45244e-106	V1C	TAF4B
5.67787e-111	0.687091	0.781	0.828	1.86666e-106	V1C	SPAG16
8.77515e-111	0.610708	0.801	0.838	2.88492e-106	V1C	KCNT1
1.49779e-109	2.02634	0.363	0.161	4.92414e-105	V1C	ITGA11
1.07011e-108	0.581067	0.698	0.757	3.51809e-104	V1C	PEG3
4.11610e-108	0.659678	0.672	0.729	1.35321e-103	V1C	CDR2
1.58974e-107	0.737551	0.879	0.866	5.22643e-103	V1C	DSCAML1
1.43633e-106	0.573773	0.77	0.826	4.72208e-102	V1C	TBC1D1
1.29966e-105	0.654822	0.554	0.58	4.27276e-101	V1C	MAP1A
1.57428e-105	1.85647	0.367	0.2	5.17560e-101	V1C	ASPM
2.42393e-105	0.738172	0.618	0.644	7.96891e-101	V1C	NFIC
1.77482e-104	0.606757	0.576	0.65	5.83489e-100	V1C	DIP2A
1.13354e-103	1.08549	0.591	0.575	3.72663e-99	V1C	ZBBX
3.32749e-103	0.572341	0.807	0.863	1.09394e-98	V1C	PKNOX2
4.61577e-103	0.759322	0.553	0.612	1.51748e-98	V1C	EPHB1
9.39036e-103	0.671869	0.504	0.583	3.08717e-98	V1C	HSPA4
7.67397e-102	0.663747	0.462	0.515	2.52289e-97	V1C	SPOPL
3.28230e-101	0.839728	0.581	0.573	1.07909e-96	V1C	RASA3
2.50559e-99	3.71838	0.187	0.04	8.23739e-95	V1C	HSPA1A
2.99072e-99	0.555486	0.646	0.719	9.83228e-95	V1C	NFIX
1.17860e-98	0.608062	0.597	0.658	3.87476e-94	V1C	CCDC186
2.05844e-98	0.584974	0.526	0.599	6.76733e-94	V1C	BMS1
8.37906e-98	0.898809	0.541	0.517	2.75470e-93	V1C	HSPA4L
1.29859e-97	0.743174	0.56	0.588	4.26926e-93	V1C	TTC39B
8.03338e-97	0.546854	0.679	0.746	2.64105e-92	V1C	ABCA10
2.04976e-96	0.597682	0.847	0.882	6.73879e-92	V1C	ZBTB16
5.24507e-96	0.503918	0.607	0.686	1.72437e-91	V1C	NDRG4
2.38012e-95	0.681123	0.747	0.759	7.82487e-91	V1C	ST8SIA1
7.16764e-95	0.505531	0.767	0.829	2.35643e-90	V1C	FAM13B
2.18880e-93	0.747087	0.802	0.78	7.19590e-89	V1C	THEMIS
1.12768e-92	1.0426	0.664	0.595	3.70737e-88	V1C	AL445250.1
1.27630e-92	0.737808	0.541	0.528	4.19597e-88	V1C	SLC36A1
3.36535e-92	0.64941	0.445	0.509	1.10639e-87	V1C	ZNF33A
4.24378e-92	0.928227	0.475	0.469	1.39519e-87	V1C	AC005537.1
5.62544e-92	1.40952	0.321	0.261	1.84942e-87	V1C	MYO1E
1.18920e-91	0.534704	0.677	0.742	3.90962e-87	V1C	ANKS1A
1.67173e-91	0.805207	0.375	0.429	5.49598e-87	V1C	IL3RA
2.22720e-91	1.05918	0.641	0.546	7.32215e-87	V1C	MAML3
1.46020e-90	0.623792	0.627	0.668	4.80057e-86	V1C	NRSN1
2.63887e-90	0.67413	0.556	0.582	8.67557e-86	V1C	PDP1
3.70200e-90	0.557064	0.629	0.727	1.21707e-85	V1C	ATP1B3
7.25063e-90	0.512808	0.793	0.856	2.38372e-85	V1C	ZFYVE28
2.17771e-89	0.601968	0.866	0.9	7.15945e-85	V1C	STAG1
6.40510e-89	0.550576	0.536	0.614	2.10574e-84	V1C	PIK3C2A
6.47091e-89	0.77162	0.641	0.635	2.12738e-84	V1C	AFF1
8.50924e-89	0.703561	0.537	0.56	2.79750e-84	V1C	NAALAD2
1.39351e-88	0.585411	0.587	0.643	4.58131e-84	V1C	STAMBPL1
2.88828e-88	0.731316	0.367	0.394	9.49549e-84	V1C	DNAJA1
4.30820e-88	0.882099	0.411	0.417	1.41637e-83	V1C	HDAC2-AS2
9.04278e-88	0.64034	0.608	0.662	2.97290e-83	V1C	TXNDC16
1.53268e-87	0.680919	0.812	0.834	5.03883e-83	V1C	STARD13
1.54651e-87	0.883742	0.419	0.396	5.08430e-83	V1C	ANXA5
2.89971e-87	0.702639	0.448	0.498	9.53310e-83	V1C	PTGES3
3.09612e-87	0.545462	0.568	0.642	1.01788e-82	V1C	GDPD1
3.39413e-87	0.780307	0.41	0.42	1.11586e-82	V1C	GALNT8
3.30308e-86	0.674669	0.424	0.462	1.08592e-81	V1C	NUDT4
2.17772e-85	0.711835	0.456	0.494	7.15946e-81	V1C	UBL3
2.87323e-85	1.46794	0.429	0.279	9.44603e-81	V1C	TRMT9B
4.08999e-85	0.599011	0.718	0.755	1.34463e-80	V1C	GABRA1
8.54279e-85	0.555084	0.642	0.699	2.80853e-80	V1C	TBC1D4
8.69537e-85	0.541549	0.615	0.688	2.85869e-80	V1C	WDR19
1.39996e-84	0.616554	0.496	0.559	4.60249e-80	V1C	PDE7A
6.97535e-84	0.702717	0.84	0.848	2.29322e-79	V1C	KIAA1217
7.92873e-84	0.597224	0.471	0.528	2.60665e-79	V1C	TMEM30A
8.20547e-84	0.543739	0.708	0.777	2.69763e-79	V1C	ELL2
1.41749e-83	0.517198	0.874	0.91	4.66013e-79	V1C	PRKCA
1.42272e-83	0.744529	0.412	0.441	4.67732e-79	V1C	MXI1
2.88809e-83	0.596426	0.775	0.81	9.49489e-79	V1C	PSME4
3.76223e-83	0.529291	0.473	0.549	1.23687e-78	V1C	PURA
2.19459e-82	0.525064	0.608	0.667	7.21495e-78	V1C	NDRG3
4.63532e-82	0.622812	0.658	0.689	1.52391e-77	V1C	NT5DC1
6.53143e-82	0.555851	0.729	0.785	2.14727e-77	V1C	SLC16A7
9.15850e-82	0.600371	0.655	0.702	3.01095e-77	V1C	FBN1
1.09766e-81	0.557332	0.932	0.907	3.60866e-77	V1C	XKR6
1.63475e-81	0.610819	0.459	0.52	5.37441e-77	V1C	NCOA3
2.06566e-81	0.711457	0.423	0.425	6.79106e-77	V1C	ACTB
1.39373e-80	0.731861	0.404	0.403	4.58203e-76	V1C	SLC38A2
2.85692e-80	0.545937	0.697	0.739	9.39240e-76	V1C	PVT1
8.95596e-80	0.701714	0.61	0.638	2.94436e-75	V1C	STAT4
1.46432e-79	1.05164	0.472	0.395	4.81409e-75	V1C	RHBDL3
3.33693e-79	0.620349	0.513	0.575	1.09705e-74	V1C	CHORDC1
3.35200e-79	0.699179	0.346	0.39	1.10200e-74	V1C	HSPD1
3.57043e-79	0.619807	0.498	0.542	1.17381e-74	V1C	ECE1
9.10655e-79	0.500948	0.485	0.573	2.99387e-74	V1C	ARID2
1.44764e-78	0.605327	0.641	0.685	4.75925e-74	V1C	CAST
1.64527e-78	0.685248	0.52	0.543	5.40898e-74	V1C	MSI2
1.72173e-78	0.579086	0.593	0.644	5.66035e-74	V1C	KCNK10
1.94742e-78	0.940104	0.414	0.399	6.40233e-74	V1C	TCF7L2
6.93386e-78	0.505926	0.582	0.66	2.27957e-73	V1C	STARD9
1.88524e-77	3.31631	0.148	0.038	6.19792e-73	V1C	HSPA1B
5.49182e-77	1.45493	0.259	0.172	1.80549e-72	V1C	SCN1B
1.26505e-76	0.561749	0.441	0.503	4.15897e-72	V1C	SLC45A4
1.90845e-76	0.629604	0.407	0.445	6.27423e-72	V1C	ERCC1
1.96182e-76	1.62613	0.231	0.155	6.44968e-72	V1C	COL5A1
3.93097e-76	0.963918	0.263	0.282	1.29234e-71	V1C	HOPX
4.25396e-76	1.79689	0.283	0.15	1.39853e-71	V1C	PLOD2
4.29641e-76	1.29897	0.334	0.249	1.41249e-71	V1C	SETD7
9.73385e-76	0.782229	0.402	0.406	3.20010e-71	V1C	EMB
4.67214e-75	0.523492	0.435	0.505	1.53601e-70	V1C	GPLD1
5.83597e-75	0.625663	0.398	0.425	1.91863e-70	V1C	CKB
6.24605e-75	0.677846	0.38	0.416	2.05345e-70	V1C	FAT2
8.88281e-75	1.30815	0.393	0.294	2.92031e-70	V1C	NTN4
1.10047e-74	1.84096	0.293	0.19	3.61791e-70	V1C	NEAT1
1.26022e-74	0.882375	0.304	0.343	4.14310e-70	V1C	ELOVL5
2.64658e-74	0.847117	0.342	0.348	8.70091e-70	V1C	SEPT6
2.94461e-74	0.733698	0.611	0.592	9.68071e-70	V1C	ASAP2
4.38705e-74	0.718492	0.74	0.726	1.44229e-69	V1C	PAM
6.12560e-74	1.53872	0.18	0.16	2.01385e-69	V1C	CLMP
3.65987e-73	0.547671	0.476	0.55	1.20322e-68	V1C	KDM2B
6.71892e-73	1.16551	0.327	0.269	2.20891e-68	V1C	BID
9.09567e-73	1.14599	0.268	0.221	2.99029e-68	V1C	UBC
9.63125e-73	0.54842	0.665	0.705	3.16637e-68	V1C	RNF157
4.67586e-72	0.562852	0.397	0.459	1.53724e-67	V1C	ARSG
5.65323e-72	0.647866	0.374	0.43	1.85855e-67	V1C	UPF3B
9.43170e-72	0.67877	0.437	0.46	3.10077e-67	V1C	UBE2QL1
1.96655e-71	0.668771	0.667	0.692	6.46522e-67	V1C	PNPLA7
1.98582e-71	0.531247	0.508	0.565	6.52858e-67	V1C	PRNP
4.57505e-71	0.72675	0.311	0.335	1.50409e-66	V1C	SNCB
1.64664e-70	0.613384	0.873	0.902	5.41349e-66	V1C	RASGEF1B
2.88122e-70	0.698138	0.448	0.434	9.47231e-66	V1C	PEBP1
5.22307e-70	0.826643	0.39	0.391	1.71714e-65	V1C	FRMD3
6.74328e-70	1.6464	0.245	0.172	2.21692e-65	V1C	VAV3
8.65748e-70	0.503407	0.4	0.469	2.84623e-65	V1C	BMP2K
1.09197e-69	0.609874	0.294	0.337	3.58996e-65	V1C	BNIP3
1.87205e-69	0.604917	0.36	0.42	6.15455e-65	V1C	PER3
4.04478e-69	0.699397	0.299	0.36	1.32976e-64	V1C	LHFPL3
1.28253e-68	0.523164	0.856	0.888	4.21644e-64	V1C	SLC44A5
1.73743e-68	0.531925	0.512	0.575	5.71197e-64	V1C	CAB39L
1.86129e-68	0.705648	0.366	0.392	6.11917e-64	V1C	AKAP7
7.23447e-68	0.571526	0.486	0.537	2.37840e-63	V1C	TSPYL2
1.21322e-67	0.630009	0.391	0.432	3.98858e-63	V1C	RNF168
1.52243e-67	0.553166	0.486	0.539	5.00513e-63	V1C	CNTRL
1.79554e-67	0.521205	0.401	0.479	5.90300e-63	V1C	SLC17A5
2.54172e-67	1.12062	0.396	0.311	8.35616e-63	V1C	AC025809.1
1.91556e-66	1.69069	0.333	0.368	6.29760e-62	V1C	AC109466.1
1.91959e-66	1.1903	0.283	0.233	6.31085e-62	V1C	HNMT
4.82141e-66	0.746561	0.279	0.294	1.58509e-61	V1C	AP002518.2
7.18103e-66	0.56078	0.37	0.42	2.36084e-61	V1C	ZYX
8.67680e-66	0.559463	0.477	0.546	2.85258e-61	V1C	TMEM132C
9.81389e-66	0.626953	0.31	0.356	3.22642e-61	V1C	TET1
1.16467e-65	0.822649	0.461	0.454	3.82896e-61	V1C	ZBTB20
2.96665e-65	0.564558	0.226	0.297	9.75317e-61	V1C	EAPP
7.25499e-65	1.09681	0.437	0.346	2.38515e-60	V1C	TSHZ3
9.85539e-65	0.564438	0.376	0.414	3.24006e-60	V1C	NCL
1.11995e-64	0.531458	0.801	0.851	3.68193e-60	V1C	RCAN2
1.92000e-64	0.528642	0.385	0.432	6.31219e-60	V1C	GABARAPL1
2.28310e-64	0.621613	0.373	0.411	7.50592e-60	V1C	SUPT16H
3.23491e-64	0.759653	0.791	0.728	1.06351e-59	V1C	HS3ST2
3.29040e-64	0.855448	0.675	0.587	1.08175e-59	V1C	STXBP5-AS1
5.61023e-64	0.503958	0.218	0.288	1.84442e-59	V1C	SYAP1
5.74672e-64	0.659681	0.287	0.315	1.88929e-59	V1C	BCO2
5.74923e-64	0.538694	0.521	0.567	1.89012e-59	V1C	MSRB3
7.05705e-64	0.619496	0.387	0.435	2.32008e-59	V1C	MYLK
3.30618e-63	0.614746	0.41	0.444	1.08694e-58	V1C	EPHB2
4.20272e-63	0.748202	0.241	0.264	1.38169e-58	V1C	DOT1L
1.33848e-62	0.759286	0.569	0.546	4.40038e-58	V1C	CPNE8
2.75907e-62	0.794968	0.378	0.374	9.07072e-58	V1C	TMEM72-AS1
4.78777e-62	0.557634	0.572	0.657	1.57403e-57	V1C	SP100
4.85870e-62	0.833759	0.354	0.344	1.59735e-57	V1C	MRPS22
9.49089e-62	0.662066	0.433	0.459	3.12022e-57	V1C	SLC1A2
1.57551e-61	0.66332	0.365	0.386	5.17964e-57	V1C	MIS18BP1
1.81945e-61	0.715146	0.317	0.331	5.98163e-57	V1C	IL6ST
2.89863e-61	0.670607	0.347	0.376	9.52954e-57	V1C	BCAT1
6.59906e-61	0.562273	0.264	0.316	2.16951e-56	V1C	AASDHPPT
1.64656e-60	0.563084	0.509	0.551	5.41323e-56	V1C	ZDHHC2
1.69703e-60	0.599198	0.352	0.388	5.57916e-56	V1C	LGI1
3.52630e-60	0.640095	0.366	0.387	1.15931e-55	V1C	GREB1
4.24953e-60	1.21463	0.262	0.215	1.39708e-55	V1C	FAM198B-AS1
4.71721e-60	1.10026	0.367	0.302	1.55083e-55	V1C	TSPAN9
6.63513e-60	0.706229	0.281	0.324	2.18136e-55	V1C	HIKESHI
8.12756e-60	1.01381	0.352	0.352	2.67202e-55	V1C	MTRNR2L12
1.09060e-59	0.619347	0.239	0.271	3.58545e-55	V1C	EIF1AX
1.24718e-59	0.578219	0.478	0.515	4.10022e-55	V1C	PLCG2
2.43621e-59	0.645373	0.381	0.402	8.00930e-55	V1C	ART3
5.96834e-59	0.549907	0.513	0.559	1.96215e-54	V1C	RNLS
4.89121e-58	0.528648	0.295	0.339	1.60803e-53	V1C	BEX3
5.17506e-58	1.11728	0.233	0.204	1.70135e-53	V1C	NR4A1
6.53644e-58	0.688703	0.57	0.583	2.14892e-53	V1C	LINC01725
8.95357e-58	0.539505	0.324	0.372	2.94357e-53	V1C	ABCB7
2.03494e-57	0.635663	0.276	0.304	6.69006e-53	V1C	POLE
2.68519e-57	0.933802	0.261	0.244	8.82784e-53	V1C	DOCK2
3.76614e-57	0.533709	0.208	0.274	1.23816e-52	V1C	NAMPT
4.07305e-57	0.697934	0.33	0.341	1.33905e-52	V1C	ZADH2
7.23572e-57	0.718899	0.259	0.273	2.37882e-52	V1C	MLF2
1.05836e-56	0.511809	0.405	0.456	3.47947e-52	V1C	CBLB
1.28845e-56	0.547771	0.394	0.432	4.23590e-52	V1C	ITGB1
3.78667e-56	0.533086	0.411	0.454	1.24490e-51	V1C	USP13
3.90159e-56	1.33085	0.219	0.176	1.28269e-51	V1C	MT-ATP6
4.61837e-56	0.551014	0.292	0.346	1.51834e-51	V1C	KLF13
6.68001e-56	0.596475	0.316	0.327	2.19612e-51	V1C	HSPA8
7.82621e-56	1.23193	0.281	0.209	2.57294e-51	V1C	KLHL5
8.27358e-56	0.508509	0.464	0.52	2.72002e-51	V1C	KIAA1324L
8.39462e-56	1.25984	0.361	0.242	2.75981e-51	V1C	LINC00298
8.65548e-56	0.601323	0.193	0.243	2.84558e-51	V1C	DNAJA4
1.55604e-55	0.770046	0.27	0.274	5.11563e-51	V1C	PTMA
2.28119e-55	0.637346	0.324	0.339	7.49965e-51	V1C	UPP1
4.65299e-55	1.18579	0.345	0.244	1.52972e-50	V1C	SCG2
4.67131e-55	0.556318	0.426	0.465	1.53574e-50	V1C	TPTEP2-CSNK1E
7.11189e-55	0.650986	0.24	0.274	2.33810e-50	V1C	EXTL2
1.13979e-54	0.711811	0.312	0.318	3.74718e-50	V1C	FZD6
1.76533e-54	0.833446	0.304	0.292	5.80370e-50	V1C	MRAP2
2.73507e-54	0.749708	0.26	0.265	8.99180e-50	V1C	BEX1
1.83595e-53	0.506452	0.234	0.288	6.03588e-49	V1C	NKIRAS1
3.21768e-53	0.774251	0.343	0.336	1.05784e-48	V1C	AC116366.3
3.60365e-53	0.63632	0.376	0.409	1.18474e-48	V1C	AGBL3
5.68789e-53	0.940816	0.319	0.286	1.86995e-48	V1C	CMYA5
7.15792e-53	1.09228	0.19	0.18	2.35324e-48	V1C	MT-CYB
8.05651e-53	0.526456	0.274	0.308	2.64866e-48	V1C	GHITM
9.20178e-53	0.646536	0.275	0.295	3.02518e-48	V1C	TSPAN7
1.06762e-52	0.787045	0.295	0.294	3.50990e-48	V1C	CRTAC1
1.16108e-52	0.848631	0.488	0.461	3.81717e-48	V1C	CNTNAP4
1.32712e-52	2.54932	0.141	0.048	4.36303e-48	V1C	TRPC3
1.97390e-52	1.00476	0.269	0.235	6.48941e-48	V1C	KCNH4
2.16073e-52	0.568704	0.332	0.364	7.10360e-48	V1C	BHLHB9
2.24533e-52	0.52865	0.292	0.345	7.38175e-48	V1C	USPL1
5.74880e-52	0.853544	0.408	0.4	1.88998e-47	V1C	AC034195.1
8.34590e-52	0.60623	0.301	0.326	2.74380e-47	V1C	MAP9
9.47517e-52	0.672402	0.349	0.367	3.11506e-47	V1C	KAT2B
1.14590e-51	0.649864	0.224	0.262	3.76725e-47	V1C	ASRGL1
1.81512e-51	0.61219	0.298	0.325	5.96737e-47	V1C	PDK1
2.80805e-51	0.889539	0.175	0.184	9.23176e-47	V1C	TRIQK
2.89774e-51	0.503829	0.345	0.399	9.52661e-47	V1C	FAM3C
4.58000e-51	0.63037	0.357	0.363	1.50572e-46	V1C	PLXDC1
7.75411e-51	0.906125	0.219	0.2	2.54924e-46	V1C	DYNLL2
9.35880e-51	0.521772	0.229	0.282	3.07680e-46	V1C	ALDH7A1
9.45046e-51	0.729449	0.32	0.34	3.10693e-46	V1C	AC004053.1
1.34420e-50	0.996961	0.286	0.248	4.41920e-46	V1C	EEPD1
1.45647e-50	0.541582	0.242	0.296	4.78828e-46	V1C	PPL
1.56705e-50	0.619389	0.361	0.397	5.15183e-46	V1C	ETV1
6.15759e-50	0.664872	0.211	0.23	2.02437e-45	V1C	OAT
6.29004e-50	0.678416	0.309	0.331	2.06791e-45	V1C	TLE4
6.88520e-50	0.804813	0.219	0.229	2.26358e-45	V1C	CCNG2
9.00075e-50	0.611916	0.449	0.483	2.95909e-45	V1C	DKK2
9.32911e-50	0.510137	0.298	0.349	3.06704e-45	V1C	STAT5B
1.41581e-49	0.712723	0.378	0.368	4.65463e-45	V1C	STARD4-AS1
1.63717e-49	0.759795	0.213	0.231	5.38235e-45	V1C	ARG2
1.82480e-49	0.856232	0.318	0.288	5.99921e-45	V1C	PRSS3
2.09043e-49	1.17153	0.292	0.231	6.87249e-45	V1C	FAP
2.21329e-49	0.764481	0.299	0.29	7.27641e-45	V1C	SLU7
2.55429e-49	0.695351	0.236	0.258	8.39747e-45	V1C	SPTSSB
2.63739e-49	0.804529	0.209	0.218	8.67069e-45	V1C	GJC1
3.15930e-49	0.722208	0.303	0.299	1.03865e-44	V1C	SLC12A8
4.59256e-49	0.612052	0.255	0.285	1.50985e-44	V1C	MTBP
6.79714e-49	0.540262	0.219	0.273	2.23463e-44	V1C	RYR1
7.02792e-49	1.01308	0.254	0.21	2.31050e-44	V1C	FAM198B
8.31516e-49	1.21664	0.22	0.165	2.73369e-44	V1C	CCDC40
9.87127e-49	0.666402	0.245	0.266	3.24528e-44	V1C	SCOC
1.49302e-48	0.84593	0.23	0.217	4.90846e-44	V1C	TCEAL2
1.78665e-48	0.506104	0.33	0.374	5.87378e-44	V1C	USP2-AS1
3.32666e-48	0.512136	0.431	0.464	1.09367e-43	V1C	KBTBD12
3.36433e-48	0.590151	0.263	0.29	1.10606e-43	V1C	HSD17B11
6.36387e-48	0.518543	0.562	0.573	2.09219e-43	V1C	RASGRF1
6.88018e-48	1.03891	0.155	0.16	2.26193e-43	V1C	NALCN-AS1
1.55033e-47	0.550672	0.239	0.295	5.09687e-43	V1C	MAATS1
1.76270e-47	1.01453	0.238	0.222	5.79505e-43	V1C	RTKN2
1.99282e-47	0.989545	0.221	0.208	6.55160e-43	V1C	MT-ND2
2.28188e-47	0.675391	0.253	0.273	7.50192e-43	V1C	JAM2
2.47959e-47	1.20399	0.185	0.154	8.15189e-43	V1C	RPGR
3.40251e-47	1.68924	0.173	0.105	1.11861e-42	V1C	PMEPA1
4.12778e-47	0.560304	0.364	0.4	1.35705e-42	V1C	TEX9
5.75862e-47	1.07837	0.286	0.236	1.89320e-42	V1C	MT-CO3
6.14289e-47	0.621914	0.201	0.23	2.01954e-42	V1C	CFL1
7.58802e-47	0.538654	0.204	0.257	2.49464e-42	V1C	GABRA6
8.51357e-47	0.559553	0.339	0.376	2.79892e-42	V1C	KIF13B
8.52106e-47	0.618115	0.178	0.206	2.80138e-42	V1C	FABP3
1.18737e-46	0.66401	0.199	0.228	3.90359e-42	V1C	CLTB
1.38555e-46	0.505608	0.265	0.298	4.55514e-42	V1C	EEF1A2
1.89135e-46	0.596381	0.291	0.316	6.21802e-42	V1C	WDR11-AS1
1.90391e-46	1.5473	0.188	0.119	6.25930e-42	V1C	ANK1
2.08920e-46	1.17648	0.217	0.186	6.86847e-42	V1C	MT-CO2
2.27676e-46	0.54192	0.244	0.274	7.48508e-42	V1C	LYSMD4
4.16508e-46	1.27048	0.177	0.137	1.36931e-41	V1C	AP1S2
4.25399e-46	0.812938	0.161	0.185	1.39854e-41	V1C	AC022387.1
8.64720e-46	0.618869	0.265	0.28	2.84285e-41	V1C	GAS6
9.51348e-46	0.787823	0.224	0.226	3.12765e-41	V1C	SEMA7A
1.34968e-45	0.722312	0.284	0.273	4.43720e-41	V1C	TNXB
1.35182e-45	0.747968	0.23	0.222	4.44425e-41	V1C	TSPYL4
2.50151e-45	0.549226	0.2	0.241	8.22396e-41	V1C	HPF1
2.87254e-45	1.02069	0.166	0.15	9.44376e-41	V1C	TCEAL5
4.75150e-45	0.788845	0.199	0.192	1.56210e-40	V1C	ITM2C
5.89853e-45	0.508632	0.213	0.26	1.93920e-40	V1C	SNF8
8.20252e-45	0.741592	0.137	0.172	2.69666e-40	V1C	FAM133A
1.20511e-44	1.85304	0.19	0.101	3.96193e-40	V1C	FOXO1
1.27994e-44	0.540549	0.202	0.239	4.20794e-40	V1C	TMEM184C
1.33510e-44	1.04342	0.223	0.182	4.38927e-40	V1C	IL6R
1.62408e-44	0.714015	0.141	0.168	5.33932e-40	V1C	LRIF1
2.66252e-44	0.559705	0.275	0.319	8.75329e-40	V1C	LTBP1
2.69473e-44	0.858962	0.181	0.178	8.85920e-40	V1C	NEUROD6
3.29933e-44	1.15847	0.218	0.172	1.08469e-39	V1C	CABLES1
3.77493e-44	0.717555	0.181	0.198	1.24104e-39	V1C	STIP1
6.12427e-44	0.503211	0.256	0.296	2.01341e-39	V1C	CFAP161
7.03798e-44	0.770122	0.114	0.139	2.31381e-39	V1C	LIMK2
8.55834e-44	0.655272	0.174	0.213	2.81364e-39	V1C	TPTE2
2.35302e-43	0.522555	0.188	0.233	7.73580e-39	V1C	ABCA9
2.38141e-43	1.61623	0.208	0.11	7.82913e-39	V1C	C14orf132
3.40926e-43	0.528963	0.258	0.302	1.12083e-38	V1C	LRRC75A
4.02737e-43	0.519264	0.133	0.183	1.32404e-38	V1C	AC009501.1
4.74383e-43	0.545053	0.189	0.231	1.55958e-38	V1C	SOAT1
4.98624e-43	0.695478	0.199	0.213	1.63928e-38	V1C	COX5A
5.97510e-43	0.841879	0.233	0.227	1.96437e-38	V1C	RAB37
8.77269e-43	0.705806	0.225	0.236	2.88411e-38	V1C	DEK
9.43291e-43	1.11423	0.211	0.166	3.10116e-38	V1C	NAP1L3
9.66031e-43	0.531195	0.266	0.287	3.17592e-38	V1C	OGFRL1
1.61773e-42	0.738163	0.458	0.45	5.31846e-38	V1C	MT-CO1
2.92549e-42	0.611525	0.119	0.155	9.61785e-38	V1C	ARAP3
4.66828e-42	1.14173	0.24	0.186	1.53474e-37	V1C	MT-ND1
4.89273e-42	0.834504	0.38	0.332	1.60853e-37	V1C	LINC02536
5.18716e-42	1.60846	0.113	0.074	1.70533e-37	V1C	ARL4C
5.86355e-42	0.828464	0.192	0.198	1.92770e-37	V1C	AC104151.1
9.15835e-42	0.66715	0.199	0.21	3.01090e-37	V1C	ABCC9
1.25762e-41	1.30251	0.173	0.123	4.13455e-37	V1C	TRPC7
1.27449e-41	1.0974	0.274	0.207	4.19002e-37	V1C	PARM1
1.38854e-41	0.941536	0.307	0.26	4.56497e-37	V1C	MT-ND5
1.46550e-41	0.625976	0.238	0.249	4.81798e-37	V1C	ID2
1.50217e-41	1.1897	0.197	0.153	4.93852e-37	V1C	MGST2
1.59751e-41	0.515046	0.205	0.236	5.25197e-37	V1C	CNTN2
1.97332e-41	0.718823	0.246	0.261	6.48747e-37	V1C	LNX2
2.18572e-41	0.777576	0.225	0.224	7.18577e-37	V1C	ITGAV
4.01689e-41	0.585036	0.136	0.163	1.32059e-36	V1C	HNRNPA0
5.19731e-41	0.536104	0.256	0.263	1.70867e-36	V1C	TSPYL1
8.22617e-41	0.806148	0.198	0.198	2.70444e-36	V1C	SYT2
1.06981e-40	2.46471	0.107	0.038	3.51712e-36	V1C	FSTL1
1.14980e-40	0.995334	0.18	0.166	3.78008e-36	V1C	TMEM144
1.61234e-40	0.572236	0.144	0.183	5.30072e-36	V1C	ADAMTS6
1.75861e-40	0.507502	0.225	0.241	5.78161e-36	V1C	EID1
2.20484e-40	0.635234	0.488	0.486	7.24863e-36	V1C	GALNT13
3.85239e-40	0.619286	0.177	0.2	1.26651e-35	V1C	SLC25A17
4.12921e-40	0.640828	0.156	0.186	1.35752e-35	V1C	AHSA1
4.29234e-40	1.77895	0.097	0.115	1.41115e-35	V1C	AL110292.1
1.50700e-39	0.639982	0.18	0.206	4.95442e-35	V1C	CASP2
2.40923e-39	0.623388	0.405	0.399	7.92060e-35	V1C	ANTXR1
2.95780e-39	0.549347	0.238	0.272	9.72407e-35	V1C	MCC
3.45944e-39	0.600708	0.207	0.237	1.13733e-34	V1C	LINC01605
5.06619e-39	0.638958	0.23	0.249	1.66556e-34	V1C	LAMA4
7.35020e-39	1.89018	0.111	0.068	2.41645e-34	V1C	DNAJB1
1.40190e-38	0.611518	0.219	0.229	4.60889e-34	V1C	RNF141
1.79028e-38	0.631435	0.162	0.192	5.88573e-34	V1C	GPN1
1.89063e-38	0.959562	0.156	0.155	6.21562e-34	V1C	PTMS
6.83984e-38	0.821302	0.26	0.241	2.24867e-33	V1C	AC007785.1
9.35396e-38	0.883897	0.131	0.133	3.07521e-33	V1C	DOCK11
1.09318e-37	0.586542	0.165	0.189	3.59394e-33	V1C	CKAP2
1.27608e-37	0.603256	0.157	0.18	4.19523e-33	V1C	PTP4A1
1.32039e-37	0.518918	0.134	0.172	4.34091e-33	V1C	TRMT6
1.94629e-37	0.698552	0.154	0.17	6.39864e-33	V1C	WIPI1
2.31757e-37	0.607896	0.172	0.19	7.61925e-33	V1C	FAM178B
3.54643e-37	0.503939	0.281	0.314	1.16593e-32	V1C	N4BP2
4.23095e-37	0.705178	0.193	0.18	1.39097e-32	V1C	MOAP1
5.54396e-37	0.617638	0.253	0.262	1.82263e-32	V1C	NNT-AS1
5.76247e-37	0.604802	0.571	0.602	1.89447e-32	V1C	GPC5
1.01581e-36	0.539661	0.141	0.181	3.33956e-32	V1C	RHCG
1.19801e-36	0.65498	0.155	0.169	3.93859e-32	V1C	GABRD
1.36777e-36	1.58132	0.126	0.083	4.49669e-32	V1C	AL162254.1
1.44413e-36	0.539948	0.223	0.254	4.74773e-32	V1C	SLC2A3
1.89323e-36	0.508955	0.165	0.208	6.22417e-32	V1C	SPACA6
5.57115e-36	0.530868	0.089	0.127	1.83157e-31	V1C	UCKL1
6.15911e-36	0.500216	0.559	0.564	2.02487e-31	V1C	PXDN
6.37743e-36	0.576003	0.138	0.169	2.09664e-31	V1C	PLCXD1
1.28501e-35	0.642526	0.234	0.238	4.22458e-31	V1C	MSH4
1.82234e-35	0.775521	0.225	0.202	5.99112e-31	V1C	NAP1L2
2.12652e-35	0.550242	0.112	0.147	6.99114e-31	V1C	NANOS3
2.21364e-35	0.607042	0.118	0.147	7.27755e-31	V1C	AL583808.1
2.57971e-35	0.665446	0.165	0.168	8.48104e-31	V1C	NAP1L5
2.61874e-35	0.793784	0.193	0.187	8.60939e-31	V1C	CPS1
4.86676e-35	1.79612	0.11	0.067	1.60000e-30	V1C	PTN
4.92842e-35	0.523916	0.144	0.171	1.62027e-30	V1C	HNRNPF
7.00379e-35	0.528321	0.18	0.207	2.30257e-30	V1C	NFKBIZ
7.54593e-35	0.820536	0.158	0.152	2.48080e-30	V1C	NAT8L
7.80165e-35	0.515752	0.138	0.162	2.56487e-30	V1C	OTUD6B-AS1
8.53273e-35	0.565753	0.081	0.118	2.80522e-30	V1C	BTBD11
1.24235e-34	0.566471	0.218	0.239	4.08434e-30	V1C	STS
1.24782e-34	0.604439	0.121	0.157	4.10232e-30	V1C	CELA2B
1.33870e-34	0.522869	0.211	0.231	4.40110e-30	V1C	BEX4
1.58067e-34	0.545976	0.134	0.162	5.19661e-30	V1C	WNT2B
1.92545e-34	0.550426	0.228	0.248	6.33011e-30	V1C	MCF2
2.03887e-34	0.850232	0.085	0.1	6.70299e-30	V1C	ADRB1
2.10784e-34	0.512185	0.158	0.178	6.92973e-30	V1C	MRFAP1
2.32112e-34	0.953969	0.159	0.136	7.63092e-30	V1C	HECA
3.32322e-34	0.557605	0.2	0.226	1.09254e-29	V1C	SUSD5
3.54409e-34	1.0456	0.15	0.138	1.16516e-29	V1C	ITIH2
3.78618e-34	0.630694	0.176	0.19	1.24474e-29	V1C	TMEM74
3.91295e-34	0.567742	0.139	0.179	1.28642e-29	V1C	PIP5K1B
4.55994e-34	0.588393	0.133	0.16	1.49913e-29	V1C	DCPS
6.11433e-34	0.959554	0.213	0.178	2.01015e-29	V1C	SPAG6
6.85995e-34	0.745931	0.16	0.145	2.25528e-29	V1C	NEFH
6.98660e-34	0.867319	0.184	0.169	2.29692e-29	V1C	TMEM145
7.25645e-34	0.630605	0.169	0.192	2.38563e-29	V1C	RPL34-AS1
9.15475e-34	0.895583	0.118	0.126	3.00971e-29	V1C	LINC02043
9.46334e-34	0.663606	0.177	0.196	3.11117e-29	V1C	KIAA1211
1.07390e-33	0.590932	0.157	0.182	3.53054e-29	V1C	OTOA
1.18161e-33	0.791214	0.123	0.127	3.88467e-29	V1C	SRP14
1.28749e-33	0.758993	0.114	0.132	4.23277e-29	V1C	SLC6A16
1.66719e-33	0.704025	0.151	0.163	5.48104e-29	V1C	TH2LCRR
1.90246e-33	0.858209	0.112	0.117	6.25454e-29	V1C	AL031772.1
3.15934e-33	0.530535	0.117	0.157	1.03866e-28	V1C	LINC01060
3.31675e-33	0.657544	0.204	0.221	1.09041e-28	V1C	CTPS2
4.14093e-33	1.23432	0.097	0.081	1.36137e-28	V1C	LYPD5
4.54948e-33	0.528693	0.171	0.2	1.49569e-28	V1C	AC093152.1
5.01620e-33	0.508627	0.178	0.204	1.64913e-28	V1C	CHRD
7.71552e-33	0.719671	0.144	0.151	2.53655e-28	V1C	AMOT
9.25032e-33	0.677577	0.238	0.272	3.04113e-28	V1C	AC068205.1
1.06232e-32	1.37536	0.125	0.088	3.49249e-28	V1C	EGR1
1.23971e-32	0.656172	0.084	0.107	4.07568e-28	V1C	PSAT1
1.40561e-32	0.709895	0.098	0.117	4.62107e-28	V1C	FASTK
1.43375e-32	0.746276	0.111	0.125	4.71358e-28	V1C	AC006547.1
1.63853e-32	0.897578	0.197	0.172	5.38682e-28	V1C	MT-ND6
2.15048e-32	0.654989	0.183	0.219	7.06992e-28	V1C	SLCO4C1
2.19945e-32	0.544758	0.115	0.15	7.23090e-28	V1C	REXO4
2.51319e-32	0.656248	0.173	0.186	8.26235e-28	V1C	MARCKS
2.81719e-32	0.985144	0.189	0.165	9.26180e-28	V1C	AC117513.1
2.82719e-32	0.673991	0.131	0.15	9.29468e-28	V1C	PHYH
4.56639e-32	1.70657	0.158	0.085	1.50125e-27	V1C	HS3ST1
4.62228e-32	0.722993	0.125	0.139	1.51962e-27	V1C	RASSF8
5.36764e-32	0.781866	0.121	0.129	1.76467e-27	V1C	ARAP1
7.40859e-32	0.986239	0.118	0.116	2.43565e-27	V1C	AC073333.1
7.67303e-32	0.59133	0.244	0.253	2.52259e-27	V1C	TMEM244
9.83406e-32	0.860767	0.146	0.134	3.23304e-27	V1C	AC009264.1
1.09957e-31	0.614636	0.159	0.186	3.61495e-27	V1C	LRIG1
1.20463e-31	0.823655	0.119	0.121	3.96034e-27	V1C	PJVK
1.50802e-31	0.508614	0.147	0.172	4.95776e-27	V1C	PCDHA10
1.84058e-31	0.592711	0.14	0.164	6.05109e-27	V1C	ZNF621
1.86469e-31	0.549406	0.083	0.126	6.13034e-27	V1C	EPS8
1.88201e-31	0.580234	0.174	0.187	6.18729e-27	V1C	AMPD3
2.13831e-31	0.660298	0.075	0.107	7.02991e-27	V1C	PIWIL2
3.02344e-31	0.67158	0.142	0.15	9.93985e-27	V1C	EMX1
3.08172e-31	1.40263	0.147	0.093	1.01315e-26	V1C	CACNA2D2
3.54876e-31	0.51598	0.159	0.186	1.16669e-26	V1C	RND1
3.79255e-31	0.644957	0.16	0.18	1.24684e-26	V1C	MNS1
4.24190e-31	0.831023	0.145	0.137	1.39457e-26	V1C	BEX5
4.34897e-31	0.731667	0.117	0.138	1.42977e-26	V1C	CREB3L2
4.42260e-31	0.586127	0.131	0.151	1.45397e-26	V1C	RXRA
4.47173e-31	0.789874	0.188	0.172	1.47013e-26	V1C	MID2
4.93883e-31	0.521666	0.164	0.222	1.62369e-26	V1C	PDE1C
5.93157e-31	0.715416	0.199	0.195	1.95006e-26	V1C	CYCS
6.55464e-31	0.661139	0.12	0.153	2.15490e-26	V1C	THSD7A
7.35927e-31	1.05501	0.2	0.148	2.41944e-26	V1C	USP3
7.41389e-31	0.988703	0.13	0.135	2.43739e-26	V1C	LINC00598
7.44373e-31	0.507134	0.108	0.136	2.44720e-26	V1C	TRIR
7.46771e-31	0.524018	0.141	0.168	2.45509e-26	V1C	AP003559.1
8.23214e-31	1.23707	0.105	0.084	2.70640e-26	V1C	VRK2
8.32059e-31	1.07251	0.15	0.129	2.73548e-26	V1C	AMOTL1
1.06431e-30	0.558455	0.101	0.129	3.49902e-26	V1C	ATP6V1G2
1.60636e-30	0.502617	0.173	0.189	5.28108e-26	V1C	BEX2
1.89256e-30	1.21339	0.117	0.093	6.22199e-26	V1C	MXD4
2.00499e-30	1.05565	0.156	0.127	6.59160e-26	V1C	TCAF2
3.23565e-30	0.587989	0.138	0.15	1.06375e-25	V1C	EIF1B
6.10138e-30	0.733228	0.596	0.53	2.00589e-25	V1C	LINC01378
9.48607e-30	0.825771	0.187	0.181	3.11864e-25	V1C	MTRNR2L8
9.59591e-30	0.507376	0.117	0.153	3.15475e-25	V1C	AC010884.1
1.21820e-29	0.647316	0.161	0.172	4.00497e-25	V1C	BHLHE40-AS1
1.63823e-29	0.599055	0.106	0.121	5.38585e-25	V1C	ATP6AP1
2.36902e-29	1.09421	0.11	0.098	7.78838e-25	V1C	NR4A2
2.83193e-29	0.667287	0.171	0.167	9.31027e-25	V1C	ATXN7L3B
3.04988e-29	0.588528	0.134	0.154	1.00268e-24	V1C	ATP6V0B
3.18016e-29	0.67367	0.208	0.207	1.04551e-24	V1C	SH3RF2
4.01835e-29	0.732702	0.2	0.192	1.32107e-24	V1C	CEP135
4.20451e-29	0.696026	0.168	0.172	1.38228e-24	V1C	AC069120.1
4.61815e-29	0.688689	0.13	0.141	1.51826e-24	V1C	NPAS1
4.61895e-29	0.62565	0.108	0.136	1.51853e-24	V1C	LINC02112
4.76328e-29	1.32271	0.114	0.08	1.56598e-24	V1C	TRPV6
6.51579e-29	0.54356	0.097	0.123	2.14213e-24	V1C	CHCHD10
7.22987e-29	0.554156	0.187	0.194	2.37689e-24	V1C	SLC25A4
7.74214e-29	0.946337	0.105	0.101	2.54531e-24	V1C	LINC00473
7.74363e-29	0.699341	0.119	0.135	2.54580e-24	V1C	SCAMP4
9.51406e-29	0.581212	0.078	0.104	3.12784e-24	V1C	TSC22D1-AS1
1.14110e-28	0.808658	0.219	0.203	3.75149e-24	V1C	SNCAIP
1.39147e-28	1.2983	0.131	0.101	4.57461e-24	V1C	MT-ATP8
1.45017e-28	0.733989	0.087	0.106	4.76756e-24	V1C	LINC02428
1.51044e-28	0.518888	0.133	0.152	4.96573e-24	V1C	SLC29A1
1.87631e-28	1.11921	0.154	0.112	6.16855e-24	V1C	HS3ST5
1.93953e-28	0.57109	0.156	0.168	6.37641e-24	V1C	STRIP2
2.27097e-28	0.763821	0.136	0.141	7.46605e-24	V1C	BMP8A
3.77971e-28	1.77676	0.113	0.052	1.24262e-23	V1C	MICA
3.85643e-28	0.779258	0.094	0.11	1.26784e-23	V1C	EHHADH
5.10147e-28	0.504074	0.151	0.166	1.67716e-23	V1C	SNURF
5.19158e-28	0.526763	0.149	0.17	1.70678e-23	V1C	ATP5F1E
6.53710e-28	0.692848	0.057	0.078	2.14914e-23	V1C	CADM2-AS1
6.87084e-28	0.582688	0.162	0.179	2.25886e-23	V1C	IRS1
9.13254e-28	0.640435	0.106	0.128	3.00241e-23	V1C	AL139352.1
9.79714e-28	0.631337	0.213	0.217	3.22091e-23	V1C	CEP152
1.02121e-27	0.533395	0.165	0.188	3.35734e-23	V1C	C8orf88
1.04898e-27	0.600179	0.143	0.164	3.44863e-23	V1C	MKRN2OS
1.12473e-27	0.563215	0.125	0.144	3.69766e-23	V1C	C11orf54
1.32579e-27	0.724471	0.15	0.142	4.35868e-23	V1C	SLITRK3
1.38473e-27	0.943494	0.164	0.148	4.55244e-23	V1C	ARMC4
1.42877e-27	0.531418	0.117	0.144	4.69721e-23	V1C	UBTD1
1.70337e-27	0.6214	0.153	0.175	5.60000e-23	V1C	EZH2
2.33248e-27	0.506917	0.117	0.155	7.66827e-23	V1C	TDRD9
2.88093e-27	0.524671	0.085	0.112	9.47133e-23	V1C	AC119396.1
2.99251e-27	0.997847	0.151	0.129	9.83817e-23	V1C	MT-ND4L
3.10095e-27	0.673014	0.114	0.127	1.01947e-22	V1C	SBF2-AS1
3.10814e-27	0.508386	0.038	0.065	1.02183e-22	V1C	PRR5L
3.15456e-27	1.30208	0.153	0.096	1.03709e-22	V1C	GPR161
3.60150e-27	1.19765	0.082	0.078	1.18403e-22	V1C	CSDC2
3.63441e-27	0.521727	0.087	0.112	1.19485e-22	V1C	MRVI1
4.19315e-27	0.525526	0.149	0.166	1.37854e-22	V1C	BCAS2
4.98868e-27	0.528687	0.129	0.152	1.64008e-22	V1C	SOHLH1
5.04166e-27	0.508469	0.143	0.16	1.65750e-22	V1C	FMO5
6.86830e-27	0.659966	0.064	0.096	2.25802e-22	V1C	AL035401.1
7.36350e-27	0.719322	0.169	0.166	2.42082e-22	V1C	LINC01709
7.37792e-27	0.570498	0.098	0.117	2.42556e-22	V1C	UBR7
8.06780e-27	0.735069	0.148	0.148	2.65237e-22	V1C	MMS22L
8.59135e-27	0.625868	0.119	0.138	2.82449e-22	V1C	CCDC81
9.36005e-27	0.707251	0.055	0.073	3.07721e-22	V1C	ELN
9.80338e-27	2.97941	0.077	0.019	3.22296e-22	V1C	NPAS4
1.23846e-26	0.900909	0.113	0.113	4.07157e-22	V1C	FAM160A1
1.38092e-26	0.696972	0.158	0.164	4.53992e-22	V1C	CSPG5
1.57309e-26	0.529018	0.144	0.157	5.17168e-22	V1C	SMIM7
2.21201e-26	0.816492	0.092	0.099	7.27219e-22	V1C	IL17RA
2.36508e-26	0.79863	0.091	0.1	7.77544e-22	V1C	RTN2
2.46411e-26	0.684529	0.123	0.14	8.10099e-22	V1C	SMC2
3.57864e-26	0.586096	0.187	0.204	1.17651e-21	V1C	CRYM
3.62832e-26	0.877519	0.327	0.274	1.19284e-21	V1C	PDE7B
4.06468e-26	0.812556	0.067	0.097	1.33631e-21	V1C	NXPH1
5.85749e-26	1.41603	0.102	0.067	1.92571e-21	V1C	PIK3R3
6.55183e-26	0.866973	0.042	0.058	2.15398e-21	V1C	AC008758.1
7.04949e-26	0.552631	0.187	0.195	2.31759e-21	V1C	CCDC50
7.28912e-26	0.791922	0.145	0.134	2.39637e-21	V1C	TCEAL6
7.96585e-26	1.41512	0.071	0.054	2.61885e-21	V1C	AC016687.3
1.13368e-25	0.915859	0.065	0.076	3.72707e-21	V1C	DSCC1
1.15617e-25	0.59946	0.132	0.141	3.80103e-21	V1C	STAT6
1.24723e-25	0.688687	0.123	0.127	4.10038e-21	V1C	LAMA5
1.89206e-25	0.80933	0.134	0.13	6.22033e-21	V1C	VARS
2.19335e-25	2.75883	0.073	0.021	7.21086e-21	V1C	C4orf54
2.86130e-25	0.546301	0.114	0.141	9.40682e-21	V1C	RANBP1
4.24048e-25	0.500725	0.109	0.129	1.39410e-20	V1C	WDR91
4.34658e-25	1.26472	0.072	0.068	1.42898e-20	V1C	LINC01482
5.27667e-25	0.969142	0.123	0.108	1.73476e-20	V1C	SELENOK
6.35456e-25	0.517946	0.084	0.108	2.08913e-20	V1C	AL596202.1
7.79626e-25	0.920237	0.046	0.058	2.56310e-20	V1C	PPP1R1B
7.97058e-25	0.757967	0.104	0.112	2.62041e-20	V1C	LINC01579
9.32981e-25	0.710203	0.095	0.111	3.06727e-20	V1C	AC145422.1
1.32246e-24	0.533447	0.065	0.091	4.34773e-20	V1C	TXNL4B
1.77748e-24	2.70815	0.075	0.021	5.84363e-20	V1C	QRFPR
2.02472e-24	0.747053	0.167	0.157	6.65647e-20	V1C	FOSL2
2.12426e-24	0.782214	0.102	0.103	6.98371e-20	V1C	HR
2.47015e-24	0.503862	0.161	0.198	8.12087e-20	V1C	ENPEP
2.59475e-24	0.572096	0.106	0.123	8.53051e-20	V1C	MED29
2.82065e-24	1.00949	0.113	0.096	9.27318e-20	V1C	RHOBTB3
3.91408e-24	0.514969	0.056	0.077	1.28679e-19	V1C	AL607028.1
4.58710e-24	0.54081	0.089	0.105	1.50806e-19	V1C	TADA3
4.92834e-24	0.872003	0.098	0.092	1.62024e-19	V1C	RGMA
6.54160e-24	1.01518	0.138	0.123	2.15062e-19	V1C	STXBP6
6.78692e-24	0.584753	0.217	0.227	2.23127e-19	V1C	TACR1
7.29733e-24	0.685021	0.153	0.148	2.39907e-19	V1C	AC103719.1
8.03038e-24	0.603879	0.133	0.141	2.64007e-19	V1C	AAAS
9.68881e-24	0.551322	0.102	0.119	3.18529e-19	V1C	LY6E
1.10041e-23	0.554043	0.074	0.098	3.61771e-19	V1C	SLC25A15
1.31237e-23	0.815113	0.095	0.09	4.31454e-19	V1C	CDKN1B
1.77514e-23	0.739108	0.117	0.116	5.83596e-19	V1C	MYT1
1.83062e-23	0.561182	0.096	0.115	6.01834e-19	V1C	ATP5F1D
1.88437e-23	0.536218	0.08	0.118	6.19505e-19	V1C	ETHE1
2.13718e-23	0.768105	0.116	0.116	7.02621e-19	V1C	ABCC3
2.19317e-23	1.00091	0.122	0.095	7.21026e-19	V1C	H2AFZ
2.38685e-23	1.21403	0.109	0.08	7.84701e-19	V1C	RAMP3
2.62451e-23	0.583265	0.088	0.11	8.62833e-19	V1C	CTHRC1
2.79044e-23	0.660602	0.134	0.132	9.17386e-19	V1C	ARRDC3
3.66594e-23	1.01581	0.095	0.084	1.20522e-18	V1C	LINC00658
4.00516e-23	0.674321	0.073	0.084	1.31674e-18	V1C	TMEM19
4.31107e-23	0.596781	0.055	0.074	1.41731e-18	V1C	P3H2-AS1
5.76023e-23	0.668596	0.116	0.117	1.89373e-18	V1C	VAMP1
7.83511e-23	0.692875	0.096	0.106	2.57587e-18	V1C	AC011124.1
8.33585e-23	0.575769	0.084	0.099	2.74049e-18	V1C	GNB3
9.14307e-23	0.709865	0.288	0.281	3.00588e-18	V1C	LINC00923
9.14806e-23	0.604451	0.107	0.116	3.00752e-18	V1C	MMGT1
1.20912e-22	0.543425	0.084	0.108	3.97510e-18	V1C	CXXC4
1.63865e-22	0.990083	0.078	0.072	5.38723e-18	V1C	ITPK1-AS1
2.21761e-22	0.587675	0.167	0.167	7.29061e-18	V1C	TNS1
2.26191e-22	0.568205	0.076	0.094	7.43626e-18	V1C	AC073389.2
2.28013e-22	0.890156	0.124	0.111	7.49614e-18	V1C	TCEAL7
2.34452e-22	1.5238	0.079	0.052	7.70784e-18	V1C	POU3F3
2.46780e-22	0.573312	0.063	0.084	8.11312e-18	V1C	TBXAS1
3.41884e-22	1.02161	0.124	0.099	1.12398e-17	V1C	SEPT4
3.91633e-22	0.522042	0.151	0.168	1.28753e-17	V1C	C4orf33
3.99380e-22	2.24162	0.066	0.033	1.31300e-17	V1C	CYR61
5.68517e-22	0.777522	0.095	0.094	1.86906e-17	V1C	TRIB2
5.88869e-22	0.67361	0.102	0.11	1.93597e-17	V1C	LOXHD1
6.21479e-22	0.713458	0.074	0.088	2.04318e-17	V1C	RMI1
7.55995e-22	0.748228	0.026	0.043	2.48541e-17	V1C	EEF2KMT
8.59185e-22	0.843037	0.059	0.071	2.82466e-17	V1C	SNRPA
8.92418e-22	0.535587	0.08	0.105	2.93391e-17	V1C	AL162411.1
8.99766e-22	0.538447	0.116	0.123	2.95807e-17	V1C	TUBA4A
1.07042e-21	0.801478	0.127	0.124	3.51912e-17	V1C	GOLIM4
1.27650e-21	0.535391	0.128	0.144	4.19662e-17	V1C	LIPI
1.38010e-21	0.539573	0.12	0.131	4.53721e-17	V1C	SNW1
1.57297e-21	0.514394	0.075	0.099	5.17128e-17	V1C	CCDC141
1.68501e-21	0.519178	0.087	0.107	5.53965e-17	V1C	GRPEL1
1.92636e-21	0.55928	0.105	0.121	6.33311e-17	V1C	EDF1
2.05097e-21	0.550093	0.073	0.097	6.74278e-17	V1C	AC107068.1
2.26635e-21	0.637	0.121	0.136	7.45085e-17	V1C	AL627171.2
2.34686e-21	0.610911	0.07	0.09	7.71554e-17	V1C	TPH1
3.03554e-21	0.502269	0.041	0.065	9.97965e-17	V1C	MARCOL
3.06078e-21	0.539902	0.024	0.046	1.00626e-16	V1C	RBP7
4.16522e-21	0.719374	0.04	0.054	1.36936e-16	V1C	GCM1
4.67162e-21	1.68006	0.121	0.056	1.53584e-16	V1C	OLR1
4.87822e-21	1.03145	0.047	0.046	1.60376e-16	V1C	AC068580.4
5.07713e-21	0.69251	0.021	0.039	1.66916e-16	V1C	BTK
5.50679e-21	1.33279	0.113	0.071	1.81041e-16	V1C	LINC01814
6.17671e-21	0.751953	0.043	0.063	2.03065e-16	V1C	CXCL14
6.54298e-21	0.87102	0.039	0.051	2.15107e-16	V1C	CATSPERZ
6.57119e-21	0.665698	0.049	0.068	2.16034e-16	V1C	PTAFR
1.05871e-20	0.615084	0.045	0.069	3.48060e-16	V1C	SPAAR
1.07759e-20	0.556025	0.077	0.094	3.54269e-16	V1C	RASL10A
1.11305e-20	0.946443	0.159	0.123	3.65925e-16	V1C	RASSF4
1.19645e-20	0.63923	0.121	0.128	3.93345e-16	V1C	RP9
1.19722e-20	0.510909	0.064	0.086	3.93597e-16	V1C	RASGRP4
1.30103e-20	0.533796	0.069	0.084	4.27727e-16	V1C	SLC13A4
1.58976e-20	0.811601	0.065	0.067	5.22650e-16	V1C	MTAP
1.89124e-20	0.587352	0.111	0.122	6.21764e-16	V1C	ASAH2B
1.90654e-20	0.669963	0.078	0.091	6.26793e-16	V1C	COMMD4
2.02232e-20	1.09685	0.115	0.088	6.64857e-16	V1C	HTR1F
2.07572e-20	0.535496	0.076	0.092	6.82413e-16	V1C	AC016866.1
2.34208e-20	1.06038	0.049	0.05	7.69981e-16	V1C	C3orf70
2.85209e-20	1.91334	0.081	0.038	9.37654e-16	V1C	DMKN
3.23038e-20	0.741904	0.058	0.072	1.06202e-15	V1C	LINC02519
3.64855e-20	1.19969	0.059	0.055	1.19950e-15	V1C	IGDCC3
3.86521e-20	1.22829	0.059	0.052	1.27073e-15	V1C	PLAT
3.97638e-20	0.808546	0.075	0.08	1.30728e-15	V1C	VASH2
4.34567e-20	0.516797	0.079	0.1	1.42868e-15	V1C	DEDD2
4.40126e-20	0.639634	0.097	0.105	1.44696e-15	V1C	BEND5
4.47666e-20	1.28643	0.09	0.067	1.47175e-15	V1C	GRAMD2B
4.57146e-20	0.761204	0.109	0.107	1.50291e-15	V1C	CLDN18
5.22374e-20	0.878932	0.147	0.128	1.71736e-15	V1C	LINC01310
5.90295e-20	0.562587	0.063	0.084	1.94065e-15	V1C	SMCR8
6.05503e-20	0.700672	0.067	0.077	1.99065e-15	V1C	METTL26
6.65881e-20	1.17753	0.059	0.052	2.18915e-15	V1C	MIMT1
7.81959e-20	0.598366	0.07	0.086	2.57077e-15	V1C	KIAA0391
8.21325e-20	1.0391	0.078	0.073	2.70019e-15	V1C	WDR76
8.98866e-20	0.832199	0.089	0.088	2.95511e-15	V1C	COTL1
1.03794e-19	0.515062	0.088	0.108	3.41233e-15	V1C	MAP2K3
1.06466e-19	0.664812	0.097	0.102	3.50019e-15	V1C	AL390860.1
1.20402e-19	0.694508	0.091	0.1	3.95834e-15	V1C	JUND
1.24191e-19	0.941931	0.054	0.06	4.08289e-15	V1C	MRPL28
1.43832e-19	0.524567	0.07	0.091	4.72863e-15	V1C	LINC02405
1.49298e-19	0.617033	0.065	0.076	4.90831e-15	V1C	SDR16C5
1.55692e-19	0.698517	0.107	0.101	5.11852e-15	V1C	AC015468.4
1.56667e-19	0.503889	0.073	0.093	5.15058e-15	V1C	AC073023.1
1.63128e-19	1.13462	0.053	0.052	5.36300e-15	V1C	RBM42
1.64143e-19	0.853237	0.033	0.048	5.39638e-15	V1C	AL021937.3
1.64360e-19	0.726483	0.077	0.087	5.40350e-15	V1C	ZNF268
1.66566e-19	0.795355	0.11	0.106	5.47604e-15	V1C	DZIP1L
1.66703e-19	0.660245	0.135	0.134	5.48053e-15	V1C	H3F3A
1.90400e-19	0.927836	0.104	0.11	6.25961e-15	V1C	C5orf17
2.36455e-19	0.613047	0.082	0.093	7.77370e-15	V1C	PRDX5
2.36598e-19	0.516385	0.087	0.097	7.77840e-15	V1C	TSC22D3
3.64104e-19	0.601311	0.081	0.091	1.19703e-14	V1C	PVR
4.06095e-19	0.528074	0.154	0.167	1.33508e-14	V1C	FBLN7
4.07550e-19	0.582147	0.031	0.049	1.33986e-14	V1C	SCRT1
4.08496e-19	0.509166	0.141	0.146	1.34297e-14	V1C	ZNF354C
4.26637e-19	0.948689	0.038	0.043	1.40261e-14	V1C	LRTM1
4.29215e-19	1.60675	0.081	0.052	1.41109e-14	V1C	IFI16
4.57919e-19	0.539131	0.032	0.056	1.50545e-14	V1C	PTPN22
4.71450e-19	0.628252	0.035	0.058	1.54994e-14	V1C	AC022167.2
5.21404e-19	0.640454	0.015	0.032	1.71417e-14	V1C	LPAR5
6.67095e-19	0.629625	0.046	0.067	2.19314e-14	V1C	LIPN
7.00753e-19	0.980519	0.144	0.118	2.30380e-14	V1C	AC024600.1
7.81577e-19	0.522084	0.034	0.052	2.56951e-14	V1C	AC093248.1
7.98036e-19	1.58534	0.079	0.037	2.62362e-14	V1C	AL359649.1
1.18550e-18	1.22995	0.081	0.067	3.89745e-14	V1C	CERCAM
1.28487e-18	0.638504	0.056	0.073	4.22415e-14	V1C	PRICKLE2-AS3
1.41348e-18	0.808149	0.09	0.1	4.64696e-14	V1C	F11-AS1
1.48466e-18	0.568649	0.059	0.086	4.88096e-14	V1C	SLC27A2
1.52124e-18	1.85609	0.087	0.032	5.00122e-14	V1C	CHRM2
1.66391e-18	0.562432	0.096	0.107	5.47028e-14	V1C	PEX2
1.73354e-18	0.504844	0.064	0.089	5.69918e-14	V1C	ST18
1.77815e-18	0.537244	0.048	0.066	5.84584e-14	V1C	IFI6
1.90780e-18	0.731233	0.045	0.056	6.27210e-14	V1C	ZBTB47
1.96743e-18	0.582676	0.054	0.072	6.46811e-14	V1C	FSTL3
2.17111e-18	0.613863	0.07	0.08	7.13775e-14	V1C	AC007406.3
2.35292e-18	0.599673	0.052	0.067	7.73547e-14	V1C	TMED9
2.41868e-18	0.507081	0.051	0.07	7.95166e-14	V1C	AC006013.1
2.58628e-18	1.11266	0.115	0.08	8.50264e-14	V1C	AC011747.2
2.70260e-18	0.753684	0.113	0.107	8.88507e-14	V1C	GLIPR1
2.88600e-18	0.551246	0.039	0.06	9.48801e-14	V1C	SMOC1
3.43504e-18	0.613041	0.074	0.087	1.12930e-13	V1C	CDKN3
3.69397e-18	0.667505	0.086	0.095	1.21443e-13	V1C	NDUFS3
4.03782e-18	0.752022	0.112	0.103	1.32748e-13	V1C	CADM4
4.86137e-18	0.571516	0.033	0.056	1.59822e-13	V1C	CCDC63
5.03273e-18	0.507089	0.048	0.065	1.65456e-13	V1C	TSNAX-DISC1
5.09743e-18	1.11736	0.053	0.048	1.67583e-13	V1C	SLC25A48
5.11774e-18	0.720682	0.05	0.067	1.68251e-13	V1C	ARL9
5.32806e-18	0.531101	0.068	0.086	1.75165e-13	V1C	NR1D1
5.48025e-18	0.506515	0.064	0.084	1.80169e-13	V1C	ING1
7.85782e-18	0.705553	0.063	0.076	2.58334e-13	V1C	AL135936.1
1.00405e-17	0.504461	0.056	0.075	3.30091e-13	V1C	AC022858.1
1.12520e-17	0.547639	0.022	0.04	3.69921e-13	V1C	AC018523.2
1.14818e-17	0.529433	0.068	0.09	3.77475e-13	V1C	AL121821.1
1.25653e-17	1.24277	0.059	0.049	4.13097e-13	V1C	MKNK2
1.40096e-17	0.515023	0.067	0.081	4.60580e-13	V1C	AC126773.4
1.56492e-17	0.512209	0.134	0.154	5.14483e-13	V1C	HCRTR2
1.90922e-17	0.888849	0.028	0.036	6.27674e-13	V1C	LCK
1.93450e-17	1.72093	0.054	0.03	6.35985e-13	V1C	SIK1B
2.22198e-17	0.577122	0.075	0.092	7.30497e-13	V1C	IDH3G
2.27581e-17	0.503542	0.083	0.099	7.48194e-13	V1C	C4orf19
2.45787e-17	0.777586	0.107	0.106	8.08048e-13	V1C	NKAIN1
2.59756e-17	0.581982	0.043	0.064	8.53973e-13	V1C	LBH
2.65695e-17	0.90172	0.063	0.065	8.73498e-13	V1C	MTCP1
2.82449e-17	0.669037	0.073	0.087	9.28578e-13	V1C	GRID2IP
2.95905e-17	0.543871	0.062	0.08	9.72818e-13	V1C	AC092681.2
3.34959e-17	0.533409	0.044	0.06	1.10121e-12	V1C	PHF21B
3.37588e-17	0.521981	0.091	0.111	1.10985e-12	V1C	AC109492.1
3.85539e-17	1.08859	0.03	0.038	1.26750e-12	V1C	AC007529.2
4.34814e-17	0.5018	0.066	0.081	1.42949e-12	V1C	FOXP4
4.35551e-17	0.67821	0.073	0.078	1.43192e-12	V1C	AC073525.1
4.74802e-17	0.741637	0.08	0.08	1.56096e-12	V1C	BPGM
5.74480e-17	0.502439	0.056	0.071	1.88866e-12	V1C	CXCL13
6.62423e-17	0.848296	0.044	0.047	2.17778e-12	V1C	LINC01089
6.93098e-17	0.969011	0.075	0.067	2.27863e-12	V1C	FNDC4
7.02259e-17	0.606418	0.076	0.084	2.30875e-12	V1C	TEP1
7.08866e-17	0.901996	0.027	0.036	2.33047e-12	V1C	PFN1
7.58781e-17	0.501838	0.056	0.076	2.49457e-12	V1C	C22orf34
8.10817e-17	0.954121	0.071	0.063	2.66564e-12	V1C	RIN2
8.98511e-17	0.720527	0.046	0.055	2.95395e-12	V1C	KCNK12
9.96227e-17	1.33427	0.053	0.041	3.27520e-12	V1C	BTG2
1.08218e-16	0.658082	0.037	0.054	3.55776e-12	V1C	LINC02284
1.10122e-16	0.602375	0.022	0.035	3.62038e-12	V1C	SYTL4
1.33636e-16	0.694971	0.05	0.059	4.39340e-12	V1C	SLC35G1
1.42823e-16	0.748282	0.058	0.062	4.69546e-12	V1C	AC002472.1
1.47032e-16	0.788195	0.077	0.082	4.83381e-12	V1C	RELL1
1.56295e-16	1.02119	0.01	0.02	5.13836e-12	V1C	GJA1
1.61937e-16	0.918646	0.085	0.082	5.32383e-12	V1C	SDC2
1.67860e-16	0.816664	0.068	0.066	5.51858e-12	V1C	NOS2
1.75938e-16	1.32773	0.048	0.035	5.78414e-12	V1C	AC093802.1
1.84357e-16	1.04845	0.066	0.064	6.06092e-12	V1C	LINC02102
1.88416e-16	0.959807	0.067	0.062	6.19438e-12	V1C	SERPING1
2.16405e-16	0.686701	0.088	0.089	7.11452e-12	V1C	DUSP6
2.53049e-16	0.641736	0.045	0.056	8.31924e-12	V1C	HMGA1
2.57660e-16	1.43545	0.051	0.035	8.47083e-12	V1C	ABCC12
2.61265e-16	0.506644	0.036	0.056	8.58933e-12	V1C	IL17RB
2.76661e-16	0.65334	0.04	0.055	9.09552e-12	V1C	HAPLN2
2.79352e-16	1.15453	0.023	0.03	9.18398e-12	V1C	SH3TC2
2.87841e-16	0.568101	0.045	0.056	9.46307e-12	V1C	EPHX1
3.40815e-16	1.06714	0.056	0.053	1.12046e-11	V1C	HSPE1
3.66262e-16	0.965028	0.044	0.047	1.20412e-11	V1C	PCDHGB6
3.67518e-16	0.551589	0.051	0.068	1.20825e-11	V1C	LINC00629
3.84314e-16	0.536579	0.137	0.14	1.26347e-11	V1C	CRIPT
3.93561e-16	0.776145	0.08	0.076	1.29387e-11	V1C	MAGEF1
4.03502e-16	0.794361	0.013	0.026	1.32655e-11	V1C	LINC02395
4.22870e-16	0.82119	0.045	0.056	1.39023e-11	V1C	PPDPF
4.37195e-16	0.544739	0.067	0.087	1.43732e-11	V1C	RSPO4
4.40297e-16	0.551291	0.014	0.028	1.44752e-11	V1C	CHPF
4.51167e-16	1.09269	0.072	0.059	1.48326e-11	V1C	RGS2
4.61983e-16	1.69268	0.04	0.028	1.51881e-11	V1C	AL359636.1
5.17181e-16	1.08763	0.061	0.054	1.70029e-11	V1C	CUTA
6.07536e-16	0.634076	0.014	0.026	1.99734e-11	V1C	HAPLN1
6.62647e-16	0.987181	0.083	0.072	2.17852e-11	V1C	AC083843.3
6.70972e-16	1.01196	0.03	0.034	2.20589e-11	V1C	MFSD2B
7.10732e-16	0.932351	0.048	0.054	2.33660e-11	V1C	AC008662.1
7.50193e-16	0.524209	0.105	0.127	2.46633e-11	V1C	LINC01242
7.57760e-16	0.567076	0.088	0.097	2.49121e-11	V1C	RHOQ
7.86633e-16	1.00022	0.056	0.058	2.58613e-11	V1C	PAMR1
8.46771e-16	0.754453	0.078	0.08	2.78385e-11	V1C	DCLRE1A
8.55821e-16	0.565537	0.076	0.081	2.81360e-11	V1C	PCDH12
8.96309e-16	0.55753	0.027	0.042	2.94670e-11	V1C	CASQ1
9.05430e-16	0.969177	0.051	0.05	2.97669e-11	V1C	AL009181.1
9.85857e-16	0.694325	0.04	0.051	3.24110e-11	V1C	SRL
1.00262e-15	0.813989	0.054	0.056	3.29620e-11	V1C	HRNR
1.05469e-15	0.639174	0.082	0.087	3.46741e-11	V1C	SERTAD4
1.14394e-15	0.729831	0.083	0.08	3.76083e-11	V1C	SF3A2
1.19777e-15	0.807805	0.055	0.054	3.93778e-11	V1C	VWA7
1.19778e-15	0.557164	0.039	0.068	3.93782e-11	V1C	NLRP3
1.28881e-15	0.566222	0.033	0.047	4.23709e-11	V1C	BORCS8
1.29896e-15	0.51252	0.041	0.053	4.27046e-11	V1C	DUSP7
1.30866e-15	0.524136	0.05	0.067	4.30237e-11	V1C	ST3GAL6-AS1
1.32920e-15	0.512775	0.046	0.061	4.36987e-11	V1C	AP000646.1
1.45782e-15	0.780372	0.072	0.072	4.79274e-11	V1C	PCBP1
1.50673e-15	0.617259	0.076	0.079	4.95354e-11	V1C	DRAP1
1.55145e-15	0.729473	0.025	0.042	5.10056e-11	V1C	B4GALNT2
1.59354e-15	0.643456	0.044	0.054	5.23892e-11	V1C	EGR2
1.62263e-15	0.749328	0.093	0.092	5.33456e-11	V1C	CLGN
1.73003e-15	1.34824	0.068	0.045	5.68764e-11	V1C	DCHS1
1.73249e-15	0.601152	0.111	0.113	5.69573e-11	V1C	RASSF8-AS1
1.90365e-15	0.776126	0.057	0.06	6.25844e-11	V1C	TEAD4
2.04525e-15	0.565011	0.065	0.077	6.72395e-11	V1C	PPP1R1A
2.15638e-15	1.27295	0.057	0.046	7.08931e-11	V1C	DAAM2
2.31322e-15	0.776523	0.063	0.067	7.60495e-11	V1C	C9orf64
2.53995e-15	0.761833	0.032	0.048	8.35034e-11	V1C	MEOX1
2.58636e-15	0.614274	0.049	0.063	8.50291e-11	V1C	CDK5
2.59123e-15	0.77259	0.045	0.056	8.51892e-11	V1C	LINC02201
2.71930e-15	0.88109	0.031	0.036	8.93998e-11	V1C	AL592148.3
2.73450e-15	0.508053	0.034	0.05	8.98995e-11	V1C	ALX4
2.75380e-15	0.502115	0.077	0.092	9.05338e-11	V1C	AC145285.2
2.99674e-15	0.547782	0.078	0.086	9.85208e-11	V1C	SSBP3-AS1
3.15833e-15	0.810963	0.068	0.065	1.03833e-10	V1C	ACTL6A
3.21545e-15	0.64149	0.039	0.051	1.05711e-10	V1C	AC008467.1
3.35918e-15	0.887731	0.061	0.059	1.10436e-10	V1C	TAPBPL
3.45748e-15	0.512556	0.09	0.102	1.13668e-10	V1C	MRPS26
3.47772e-15	1.15192	0.068	0.058	1.14333e-10	V1C	OR1L8
3.59561e-15	0.615236	0.024	0.036	1.18209e-10	V1C	LURAP1
3.61762e-15	0.506156	0.063	0.077	1.18933e-10	V1C	TMEM41A
3.64721e-15	0.577585	0.032	0.046	1.19906e-10	V1C	GBP3
3.71279e-15	0.511828	0.108	0.119	1.22062e-10	V1C	AC074286.1
4.90155e-15	0.619792	0.049	0.066	1.61143e-10	V1C	SHCBP1L
4.96582e-15	1.13343	0.087	0.08	1.63256e-10	V1C	LINC01876
6.64104e-15	0.526749	0.026	0.043	2.18331e-10	V1C	AC022784.6
6.83361e-15	0.518333	0.032	0.048	2.24662e-10	V1C	NOL3
6.95285e-15	0.501141	0.02	0.038	2.28582e-10	V1C	LMOD3
7.14694e-15	0.556644	0.092	0.099	2.34963e-10	V1C	TADA2B
7.69311e-15	0.631027	0.038	0.045	2.52919e-10	V1C	AC087276.2
8.08543e-15	0.604938	0.041	0.054	2.65817e-10	V1C	CHIC2
1.00998e-14	0.50027	0.035	0.05	3.32041e-10	V1C	GINS2
1.03472e-14	0.709342	0.024	0.036	3.40176e-10	V1C	METTL7A
1.09008e-14	0.673772	0.07	0.072	3.58374e-10	V1C	ISLR
1.14940e-14	0.573809	0.01	0.022	3.77878e-10	V1C	OR2T6
1.16238e-14	0.790008	0.034	0.042	3.82143e-10	V1C	NRIP2
1.43640e-14	0.795513	0.035	0.043	4.72231e-10	V1C	UBE2R2-AS1
1.46800e-14	0.629357	0.088	0.096	4.82619e-10	V1C	ACVR1C
1.56460e-14	0.607372	0.038	0.055	5.14378e-10	V1C	AC063979.2
1.56539e-14	0.561983	0.173	0.194	5.14638e-10	V1C	LINC01266
1.60422e-14	0.593357	0.051	0.063	5.27402e-10	V1C	AC008708.2
1.69401e-14	1.24912	0.061	0.043	5.56923e-10	V1C	HIST1H4C
1.74335e-14	0.75908	0.074	0.078	5.73145e-10	V1C	CFAP53
1.77084e-14	0.770341	0.056	0.059	5.82181e-10	V1C	AC242426.2
1.78810e-14	0.871917	0.06	0.062	5.87855e-10	V1C	AC109587.1
1.88145e-14	0.514824	0.028	0.043	6.18547e-10	V1C	LINC01192
1.95217e-14	0.515296	0.108	0.113	6.41797e-10	V1C	MAS1
2.15690e-14	0.610486	0.039	0.048	7.09103e-10	V1C	AC015660.3
2.27335e-14	0.5303	0.034	0.051	7.47387e-10	V1C	STH
2.34019e-14	0.545994	0.058	0.076	7.69361e-10	V1C	DYRK4
2.38399e-14	0.854687	0.045	0.052	7.83760e-10	V1C	AC018680.1
2.38820e-14	0.565902	0.06	0.066	7.85144e-10	V1C	RASD1
2.39680e-14	0.512276	0.057	0.073	7.87972e-10	V1C	CNMD
2.41124e-14	0.540475	0.018	0.03	7.92719e-10	V1C	SALL4
2.94071e-14	0.824395	0.05	0.054	9.66788e-10	V1C	ENPP3
3.09696e-14	0.889303	0.056	0.059	1.01816e-09	V1C	TAF9
3.21735e-14	0.598453	0.055	0.064	1.05773e-09	V1C	ARL2BP
3.49758e-14	0.768346	0.04	0.045	1.14986e-09	V1C	FBXO10
3.60821e-14	0.655109	0.023	0.035	1.18624e-09	V1C	SLC22A16
3.70570e-14	0.505631	0.064	0.07	1.21828e-09	V1C	AC011595.1
3.75517e-14	0.594482	0.032	0.041	1.23455e-09	V1C	NFYA
3.87733e-14	0.516705	0.048	0.066	1.27471e-09	V1C	ECI2
4.08164e-14	0.72847	0.012	0.023	1.34188e-09	V1C	TMEM121
4.14723e-14	1.17855	0.037	0.034	1.36344e-09	V1C	ZFHX4
4.40644e-14	0.847091	0.028	0.038	1.44866e-09	V1C	HMBS
4.43002e-14	0.602486	0.074	0.08	1.45641e-09	V1C	MYT1L-AS1
4.47601e-14	0.501901	0.082	0.096	1.47153e-09	V1C	GAS1RR
4.64874e-14	0.674388	0.03	0.042	1.52832e-09	V1C	ABCA4
5.54694e-14	0.602869	0.071	0.079	1.82361e-09	V1C	AR
5.70062e-14	0.885965	0.057	0.058	1.87414e-09	V1C	ARSJ
6.23943e-14	0.687469	0.065	0.064	2.05128e-09	V1C	CHN2
6.56361e-14	0.529546	0.062	0.071	2.15785e-09	V1C	AC092813.1
6.78682e-14	1.05388	0.027	0.032	2.23124e-09	V1C	AP002852.1
6.88421e-14	0.603746	0.041	0.055	2.26325e-09	V1C	TMC4
7.20625e-14	0.851184	0.04	0.047	2.36913e-09	V1C	AC132938.1
7.32100e-14	0.904801	0.043	0.044	2.40685e-09	V1C	ATP6V1F
7.97517e-14	0.797731	0.072	0.066	2.62192e-09	V1C	SPTBN5
8.04229e-14	0.83788	0.039	0.043	2.64398e-09	V1C	ARPC1A
8.59128e-14	0.988495	0.051	0.047	2.82447e-09	V1C	RHOXF2
8.68390e-14	0.921114	0.029	0.037	2.85492e-09	V1C	AC026464.4
8.88674e-14	0.653045	0.063	0.066	2.92160e-09	V1C	PAF1
9.50354e-14	0.88668	0.014	0.025	3.12438e-09	V1C	MICB
1.07978e-13	0.536791	0.075	0.095	3.54989e-09	V1C	PAWR
1.12615e-13	0.531326	0.024	0.041	3.70234e-09	V1C	LDHC
1.14949e-13	0.644441	0.061	0.065	3.77908e-09	V1C	C17orf100
1.20029e-13	0.963827	0.047	0.042	3.94608e-09	V1C	LINC00928
1.29825e-13	0.621154	0.059	0.066	4.26812e-09	V1C	MED22
1.33182e-13	0.690716	0.073	0.07	4.37849e-09	V1C	DRD1
1.37177e-13	2.08326	0.058	0.021	4.50983e-09	V1C	LECT2
1.49184e-13	0.550432	0.059	0.066	4.90459e-09	V1C	LINC02137
1.51711e-13	1.01093	0.067	0.056	4.98764e-09	V1C	ECM1
1.53376e-13	0.605885	0.033	0.047	5.04238e-09	V1C	ISM2
1.67875e-13	0.729005	0.033	0.042	5.51907e-09	V1C	BLNK
1.77604e-13	0.835406	0.03	0.039	5.83892e-09	V1C	DNAH10OS
1.77843e-13	0.773127	0.028	0.042	5.84678e-09	V1C	BHMT2
[truncated: 389 more rows]

## Sheet: L5_6_NP
p_val	avg_log2FC	pct.1	pct.2	p_val_adj	cluster	gene
[truncated: 1,091 more rows]

[truncated: 19 more sheets: L5_ET, L6_CT, L6B, L6_IT_Car3, SNCG, SST, SST_CHODL, LAMP5, LAMP5_LHX6, VIP, PAX6, PVALB, Chandelier, Oligo, Astro, Micro, OPC, Endo, VLMC]
