# Supplementary material for: Single-cell multiomic human brain atlas reveals regulatory drivers of cortical regionality
Source: Nat Commun. 2026 Feb 21;17:3051. doi: 10.1038/s41467-026-69368-2 (PMC13039890; doi:10.1038/s41467-026-69368-2)
Supplement: Supplementary file 6 — Supplementary Data 4 [file 41467_2026_69368_MOESM6_ESM.xlsx]

## Sheet: L2_3_IT
peak	logFC	logCPM	F	PValue	FDR	region	subclass
chr14-95779756-95780257	2.0613	0.342148	91.886	2.4861e-13	1.2398e-07	M1C	L2_3_IT
chr9-7545443-7545944	2.42423	0.20183	87.4291	5.85303e-13	1.45942e-07	M1C	L2_3_IT
chr10-132499169-132499670	1.5895	1.75026	82.6423	1.51421e-12	2.51708e-07	M1C	L2_3_IT
chr3-134829831-134830332	2.19906	0.237459	80.2317	2.4754e-12	2.87317e-07	M1C	L2_3_IT
chr17-14730880-14731381	2.16461	0.500451	79.4967	2.88072e-12	2.87317e-07	M1C	L2_3_IT
chr14-98193074-98193575	2.09057	1.15391	77.7561	4.13935e-12	3.24265e-07	M1C	L2_3_IT
chr6-76125329-76125830	1.83394	0.519243	77.304	4.55164e-12	3.24265e-07	M1C	L2_3_IT
chr10-91017380-91017881	2.03686	0.364435	75.781	6.28274e-12	3.91642e-07	M1C	L2_3_IT
chr2-9650445-9650946	2.07908	0.239171	73.4901	1.0277e-11	5.42464e-07	M1C	L2_3_IT
chr7-23333729-23334230	2.30024	0.302543	72.8468	1.18189e-11	5.42464e-07	M1C	L2_3_IT
chr11-100586497-100586998	2.4182	0.0942153	72.7903	1.19656e-11	5.42464e-07	M1C	L2_3_IT
chr15-78005134-78005635	1.34622	1.31867	72.3364	1.32122e-11	5.49068e-07	M1C	L2_3_IT
chr4-42785928-42786429	2.18888	0.248949	69.7969	2.31602e-11	8.8664e-07	M1C	L2_3_IT
chr14-88120039-88120540	1.94839	0.368399	69.4206	2.51938e-11	8.8664e-07	M1C	L2_3_IT
chr6-88605240-88605741	1.88737	0.459097	68.9004	2.83148e-11	8.8664e-07	M1C	L2_3_IT
chr1-111660857-111661358	1.43145	0.892334	68.8797	2.8447e-11	8.8664e-07	M1C	L2_3_IT
chr6-137062214-137062715	1.95487	0.263065	68.3602	3.19824e-11	9.38196e-07	M1C	L2_3_IT
chr4-116949930-116950431	1.54446	1.01408	67.3249	4.04537e-11	1.12077e-06	M1C	L2_3_IT
chr11-14134667-14135168	1.94971	0.331377	66.8932	4.46449e-11	1.17179e-06	M1C	L2_3_IT
chr11-111846833-111847334	1.56641	0.838042	65.0379	6.84796e-11	1.66593e-06	M1C	L2_3_IT
chr8-136607474-136607975	1.56346	0.683201	64.934	7.01527e-11	1.66593e-06	M1C	L2_3_IT
chr8-83540231-83540732	2.08805	0.915611	64.6769	7.44815e-11	1.68833e-06	M1C	L2_3_IT
chr12-32811184-32811685	1.62884	1.33578	64.0906	8.54191e-11	1.80618e-06	M1C	L2_3_IT
chr6-129249073-129249574	1.48422	0.919188	63.9124	8.90632e-11	1.80618e-06	M1C	L2_3_IT
chr10-51629899-51630400	1.35984	1.57319	63.7004	9.3611e-11	1.80618e-06	M1C	L2_3_IT
chr12-32811994-32812495	1.64503	0.378672	63.561	9.67318e-11	1.80618e-06	M1C	L2_3_IT
chr12-17276372-17276873	2.26752	0.0120943	63.5147	9.77899e-11	1.80618e-06	M1C	L2_3_IT
chr18-65347531-65348032	2.14919	-0.096694	63.3341	1.02043e-10	1.81743e-06	M1C	L2_3_IT
chr2-149200108-149200609	2.05324	0.0420203	62.7113	1.18233e-10	1.97765e-06	M1C	L2_3_IT
chr20-39903953-39904454	1.76426	0.194403	62.6851	1.18971e-10	1.97765e-06	M1C	L2_3_IT
chr10-33392150-33392651	1.76384	0.59628	62.5074	1.24096e-10	1.9963e-06	M1C	L2_3_IT
chr2-183281362-183281863	1.63185	0.49873	62.2481	1.31989e-10	2.05692e-06	M1C	L2_3_IT
chr8-115682923-115683424	1.6707	1.41787	61.7266	1.4948e-10	2.25892e-06	M1C	L2_3_IT
chr10-107706360-107706861	1.95449	-0.010527	61.0993	1.73745e-10	2.39346e-06	M1C	L2_3_IT
chr1-104630604-104631105	1.9181	0.798869	61.0536	1.75665e-10	2.39346e-06	M1C	L2_3_IT
chr13-88979833-88980334	1.47706	1.16983	61.0326	1.76559e-10	2.39346e-06	M1C	L2_3_IT
chr8-133645272-133645773	1.89911	1.08252	60.9463	1.80262e-10	2.39346e-06	M1C	L2_3_IT
chr5-169576233-169576734	1.61947	0.131559	60.8978	1.82381e-10	2.39346e-06	M1C	L2_3_IT
chr6-101779157-101779658	1.70416	0.788785	60.5873	1.96568e-10	2.49767e-06	M1C	L2_3_IT
chr2-164369421-164369922	1.78473	-0.265721	60.4395	2.03718e-10	2.49767e-06	M1C	L2_3_IT
chr3-153474815-153475316	2.2002	-0.164018	60.4066	2.05347e-10	2.49767e-06	M1C	L2_3_IT
chr5-127439821-127440322	1.63753	1.30376	59.6935	2.44156e-10	2.89901e-06	M1C	L2_3_IT
chr9-90489021-90489522	1.8989	0.400065	59.3972	2.62451e-10	3.02325e-06	M1C	L2_3_IT
chr11-35933097-35933598	1.7995	0.756399	59.313	2.679e-10	3.02325e-06	M1C	L2_3_IT
chr11-4466312-4466813	1.54207	1.25668	59.2388	2.72807e-10	3.02325e-06	M1C	L2_3_IT
chr3-46356219-46356720	2.29692	-0.218137	59.0748	2.83975e-10	3.0786e-06	M1C	L2_3_IT
chr4-123832246-123832747	1.52081	0.792473	58.9677	2.91528e-10	3.09324e-06	M1C	L2_3_IT
chr9-15955478-15955979	1.85937	0.263761	58.5047	3.26637e-10	3.39356e-06	M1C	L2_3_IT
chr8-85325954-85326455	1.68777	0.549167	58.2015	3.51993e-10	3.52552e-06	M1C	L2_3_IT
chr9-115054716-115055217	1.8241	0.17652	58.1844	3.53478e-10	3.52552e-06	M1C	L2_3_IT
chr5-113660809-113661310	1.72154	0.854728	57.8266	3.86176e-10	3.73208e-06	M1C	L2_3_IT
chr2-218193837-218194338	1.72276	1.31784	57.7956	3.89156e-10	3.73208e-06	M1C	L2_3_IT
chr4-120249596-120250097	1.85935	0.523654	57.2348	4.47313e-10	4.20888e-06	M1C	L2_3_IT
chr18-61006712-61007213	1.51747	0.660283	57.0821	4.64665e-10	4.29118e-06	M1C	L2_3_IT
chr7-68383833-68384334	2.277	-0.0637255	56.6993	5.11296e-10	4.63597e-06	M1C	L2_3_IT
chr3-157765440-157765941	1.5783	0.204874	56.5412	5.31944e-10	4.73705e-06	M1C	L2_3_IT
chr18-55838210-55838711	1.49888	1.58186	56.3057	5.64327e-10	4.75331e-06	M1C	L2_3_IT
chr13-21902370-21902871	1.74159	0.268389	56.3019	5.64863e-10	4.75331e-06	M1C	L2_3_IT
chr7-26480206-26480707	2.13201	-0.261044	56.3007	5.65035e-10	4.75331e-06	M1C	L2_3_IT
chr14-82345215-82345716	1.92967	0.0913191	56.2526	5.71896e-10	4.75331e-06	M1C	L2_3_IT
chr10-13622049-13622550	1.86722	0.262275	56.0601	6.00266e-10	4.90732e-06	M1C	L2_3_IT
chr4-81527212-81527713	2.04096	0.271474	55.9315	6.20033e-10	4.98716e-06	M1C	L2_3_IT
chr14-56087935-56088436	1.65636	0.366099	55.8152	6.38487e-10	5.03246e-06	M1C	L2_3_IT
chr5-127695497-127695998	1.86893	0.836049	55.7698	6.45847e-10	5.03246e-06	M1C	L2_3_IT
chr18-64660562-64661063	1.59494	0.903725	55.508	6.90014e-10	5.29389e-06	M1C	L2_3_IT
chr3-171234741-171235242	1.6084	1.04058	55.3805	7.12668e-10	5.38485e-06	M1C	L2_3_IT
chr9-15746857-15747358	2.19648	0.0183533	55.3144	7.24694e-10	5.39399e-06	M1C	L2_3_IT
chr8-13812593-13813094	1.81671	0.436197	55.0921	7.66751e-10	5.6231e-06	M1C	L2_3_IT
chr5-84589215-84589716	1.6777	0.670936	54.8367	8.18218e-10	5.91358e-06	M1C	L2_3_IT
chr12-66980016-66980517	2.20653	-0.162186	54.7404	8.38535e-10	5.97384e-06	M1C	L2_3_IT
chr10-18222993-18223494	1.68251	0.534315	54.4195	9.10104e-10	6.39239e-06	M1C	L2_3_IT
chr8-137183577-137184078	1.51297	1.06384	54.3198	9.33602e-10	6.46636e-06	M1C	L2_3_IT
chr2-184793260-184793761	1.81075	0.886455	54.2191	9.5798e-10	6.54432e-06	M1C	L2_3_IT
chr21-23114216-23114717	1.72736	0.247735	54.1022	9.87131e-10	6.65233e-06	M1C	L2_3_IT
chr2-159084515-159085016	1.38374	1.59433	53.9716	1.02075e-09	6.78719e-06	M1C	L2_3_IT
chr5-136035134-136035635	1.60514	0.341398	53.7888	1.06985e-09	7.02003e-06	M1C	L2_3_IT
chr21-40797426-40797927	1.65692	0.756902	53.6577	1.10655e-09	7.16659e-06	M1C	L2_3_IT
chr3-20700762-20701263	1.69782	1.17984	53.5164	1.14757e-09	7.33697e-06	M1C	L2_3_IT
chr5-103355566-103356067	1.74671	0.526863	53.456	1.16559e-09	7.35781e-06	M1C	L2_3_IT
chr1-79441405-79441906	1.6357	0.406873	53.2193	1.23908e-09	7.72397e-06	M1C	L2_3_IT
chr12-30067270-30067771	1.97426	0.355326	53.1525	1.26068e-09	7.75914e-06	M1C	L2_3_IT
chr1-193952878-193953379	1.78665	0.410071	53.1063	1.27584e-09	7.75914e-06	M1C	L2_3_IT
chr5-79873536-79874037	1.57636	0.462521	53.0154	1.30622e-09	7.84815e-06	M1C	L2_3_IT
chr2-33531778-33532279	2.19184	-0.210337	52.9617	1.32453e-09	7.86346e-06	M1C	L2_3_IT
chr12-71469381-71469882	1.82377	0.3043	52.7766	1.3897e-09	8.15328e-06	M1C	L2_3_IT
chr8-11096846-11097347	1.83218	0.717928	52.556	1.47172e-09	8.5341e-06	M1C	L2_3_IT
chr11-107259869-107260370	1.49789	0.865491	52.3204	1.56485e-09	8.96984e-06	M1C	L2_3_IT
chr2-218193101-218193602	1.89188	0.022098	52.1962	1.61639e-09	9.15999e-06	M1C	L2_3_IT
chr9-101083981-101084482	1.72519	0.405928	52.1074	1.65435e-09	9.26975e-06	M1C	L2_3_IT
chr8-83470504-83471005	1.72644	0.253128	51.8901	1.75111e-09	9.7029e-06	M1C	L2_3_IT
chr17-5644227-5644728	1.6316	1.08997	51.6143	1.88246e-09	1.03149e-05	M1C	L2_3_IT
chr14-98136273-98136774	1.77942	0.870065	51.5731	1.90294e-09	1.03149e-05	M1C	L2_3_IT
chr10-132499794-132500295	1.58147	0.681907	51.4351	1.97324e-09	1.0581e-05	M1C	L2_3_IT
chr18-51859117-51859618	1.18633	1.21014	51.2163	2.09027e-09	1.10893e-05	M1C	L2_3_IT
chr11-101752287-101752788	1.3999	1.22682	51.147	2.12884e-09	1.11751e-05	M1C	L2_3_IT
chr10-88604248-88604749	1.7721	-0.111652	50.9829	2.22311e-09	1.14372e-05	M1C	L2_3_IT
chr1-193454622-193455123	2.16439	-0.507833	50.9732	2.22879e-09	1.14372e-05	M1C	L2_3_IT
chr14-62673127-62673628	1.7591	0.34347	50.9414	2.24758e-09	1.14372e-05	M1C	L2_3_IT
chr12-128179057-128179558	1.71562	-0.0967891	50.8917	2.27731e-09	1.14692e-05	M1C	L2_3_IT
chr17-72311382-72311883	1.67728	0.0818658	50.8545	2.29987e-09	1.14692e-05	M1C	L2_3_IT
chr2-227308918-227309419	1.46529	0.440625	50.7842	2.34306e-09	1.1564e-05	M1C	L2_3_IT
chr17-35872709-35873210	1.50777	0.349411	50.7485	2.36526e-09	1.1564e-05	M1C	L2_3_IT
chr13-76667736-76668237	1.68167	0.444078	50.7083	2.39063e-09	1.15746e-05	M1C	L2_3_IT
chr10-25005612-25006113	1.91548	-0.250562	50.61	2.45369e-09	1.16705e-05	M1C	L2_3_IT
chr20-21315235-21315736	1.57181	0.465488	50.6046	2.45724e-09	1.16705e-05	M1C	L2_3_IT
chr12-4040116-4040617	1.63389	0.310721	50.4893	2.5336e-09	1.19196e-05	M1C	L2_3_IT
chr7-123096581-123097082	1.83863	-0.15548	50.4274	2.57555e-09	1.19585e-05	M1C	L2_3_IT
chr4-43103168-43103669	1.94762	0.242774	50.4066	2.58982e-09	1.19585e-05	M1C	L2_3_IT
chr8-11256783-11257284	1.90323	0.0780225	50.2962	2.66694e-09	1.22016e-05	M1C	L2_3_IT
chr1-164087982-164088483	1.81129	0.809764	50.2223	2.71993e-09	1.23309e-05	M1C	L2_3_IT
chr15-35566918-35567419	1.70953	0.871948	49.873	2.98547e-09	1.34128e-05	M1C	L2_3_IT
chr14-36741894-36742395	1.68366	0.401859	49.7251	3.10585e-09	1.37618e-05	M1C	L2_3_IT
chr5-111909642-111910143	1.49034	0.954388	49.7101	3.11833e-09	1.37618e-05	M1C	L2_3_IT
chr8-93241064-93241565	1.60616	0.599953	49.5382	3.26522e-09	1.41594e-05	M1C	L2_3_IT
chr2-6574278-6574779	1.76284	0.392986	49.314	3.46771e-09	1.48088e-05	M1C	L2_3_IT
chr20-6613463-6613964	1.96333	-0.34493	49.3025	3.47838e-09	1.48088e-05	M1C	L2_3_IT
chr10-106540724-106541225	1.74355	-0.0154698	49.2752	3.50405e-09	1.48088e-05	M1C	L2_3_IT
chr12-73534572-73535073	1.78557	-0.256209	49.1484	3.62556e-09	1.51935e-05	M1C	L2_3_IT
chr1-88541686-88542187	1.94633	-0.0507622	48.7958	3.98701e-09	1.6569e-05	M1C	L2_3_IT
chr18-42894076-42894577	1.71393	0.0329022	48.6711	4.12359e-09	1.6995e-05	M1C	L2_3_IT
chr6-65837781-65838282	1.94234	-0.211068	48.4564	4.37026e-09	1.7864e-05	M1C	L2_3_IT
chr4-67402090-67402591	1.31298	1.36898	48.11	4.80098e-09	1.9465e-05	M1C	L2_3_IT
chr9-100919617-100920118	1.60189	0.859704	47.9297	5.04246e-09	2.011e-05	M1C	L2_3_IT
chr12-78674765-78675266	1.4088	1.13956	47.8984	5.08564e-09	2.011e-05	M1C	L2_3_IT
chr2-123127328-123127829	1.85611	-0.0945386	47.8773	5.11494e-09	2.011e-05	M1C	L2_3_IT
chr20-39904672-39905173	1.76244	-0.126037	47.8727	5.12135e-09	2.011e-05	M1C	L2_3_IT
chr1-61088613-61089114	1.41254	0.756202	47.5087	5.65647e-09	2.20125e-05	M1C	L2_3_IT
chr15-56828717-56829218	1.62631	0.465788	47.4844	5.69413e-09	2.20125e-05	M1C	L2_3_IT
chr3-62653876-62654377	1.44168	0.860776	46.8755	6.72988e-09	2.5773e-05	M1C	L2_3_IT
chr6-93933042-93933543	1.68757	0.131412	46.8002	6.87081e-09	2.5773e-05	M1C	L2_3_IT
chr7-125061941-125062442	1.30903	1.01258	46.7706	6.92707e-09	2.5773e-05	M1C	L2_3_IT
chr7-16189215-16189716	1.5433	0.460353	46.7627	6.94225e-09	2.5773e-05	M1C	L2_3_IT
chr10-24345116-24345617	1.28267	0.905809	46.7513	6.964e-09	2.5773e-05	M1C	L2_3_IT
chr8-129035063-129035564	1.45227	0.740382	46.7357	6.99414e-09	2.5773e-05	M1C	L2_3_IT
chr3-62483057-62483558	1.48613	0.605259	46.7178	7.02866e-09	2.5773e-05	M1C	L2_3_IT
chr6-115608899-115609400	1.65946	0.107446	46.5899	7.28105e-09	2.65036e-05	M1C	L2_3_IT
chr2-138956237-138956738	1.67868	0.185458	46.5589	7.34366e-09	2.65378e-05	M1C	L2_3_IT
chr1-164912360-164912861	1.69554	0.958556	46.5068	7.45023e-09	2.67292e-05	M1C	L2_3_IT
chr3-43020037-43020538	1.55755	0.57043	46.162	8.19632e-09	2.91959e-05	M1C	L2_3_IT
chr4-140767110-140767611	2.46537	-0.906367	47.0225	8.36034e-09	2.95171e-05	M1C	L2_3_IT
chr14-96964084-96964585	1.67213	-0.0495081	46.0714	8.40486e-09	2.95171e-05	M1C	L2_3_IT
chr8-59370253-59370754	1.38961	1.24517	46.0248	8.51441e-09	2.9604e-05	M1C	L2_3_IT
chr4-73452501-73453002	1.41149	0.838519	46.0105	8.54835e-09	2.9604e-05	M1C	L2_3_IT
chr10-58766069-58766570	2.26814	-0.60164	45.913	8.78314e-09	3.02074e-05	M1C	L2_3_IT
chr11-116432338-116432839	1.60029	1.75887	45.7414	9.21265e-09	3.14675e-05	M1C	L2_3_IT
chr4-32771657-32772158	1.97042	0.0556492	45.5238	9.78882e-09	3.32081e-05	M1C	L2_3_IT
chr12-87883850-87884351	1.31007	0.665153	45.3775	1.01971e-08	3.43594e-05	M1C	L2_3_IT
chr2-177031492-177031993	1.4005	0.622538	45.279	1.04822e-08	3.50284e-05	M1C	L2_3_IT
chr5-84310417-84310918	1.62347	0.142507	45.2606	1.05361e-08	3.50284e-05	M1C	L2_3_IT
chr4-99612386-99612887	1.50383	0.394939	45.0424	1.12005e-08	3.69161e-05	M1C	L2_3_IT
chr2-117316833-117317334	1.81064	0.0102816	45.0212	1.12674e-08	3.69161e-05	M1C	L2_3_IT
chr5-4570507-4571008	1.66918	0.0268232	44.9993	1.13367e-08	3.69161e-05	M1C	L2_3_IT
chr2-19632461-19632962	1.51226	0.464342	44.9787	1.14026e-08	3.69161e-05	M1C	L2_3_IT
chr1-187509904-187510405	1.88169	0.617776	44.9564	1.1474e-08	3.69161e-05	M1C	L2_3_IT
chr11-104780783-104781284	1.44877	0.626103	44.8966	1.16684e-08	3.70812e-05	M1C	L2_3_IT
chr15-93488368-93488869	1.89388	0.0811106	44.8949	1.16741e-08	3.70812e-05	M1C	L2_3_IT
chr6-100008990-100009491	1.57758	0.835935	44.8383	1.18613e-08	3.74376e-05	M1C	L2_3_IT
chr12-89753998-89754499	1.42958	0.75009	44.746	1.21733e-08	3.80522e-05	M1C	L2_3_IT
chr4-170872954-170873455	2.32376	-0.8993	44.7357	1.22087e-08	3.80522e-05	M1C	L2_3_IT
chr11-47430660-47431161	1.51204	0.643082	44.6412	1.25379e-08	3.88357e-05	M1C	L2_3_IT
chr18-42719163-42719664	1.69215	-0.0327019	44.5502	1.28637e-08	3.94051e-05	M1C	L2_3_IT
chr11-84354977-84355478	1.11954	1.49113	44.543	1.28896e-08	3.94051e-05	M1C	L2_3_IT
chr6-12453294-12453795	2.28077	-0.367055	44.5062	1.30244e-08	3.94051e-05	M1C	L2_3_IT
chr4-171406158-171406659	1.83656	-0.045098	44.5024	1.30383e-08	3.94051e-05	M1C	L2_3_IT
chr3-22891287-22891788	1.61996	0.589776	44.4811	1.31169e-08	3.94051e-05	M1C	L2_3_IT
chr20-14637511-14638012	1.48818	0.125995	44.4271	1.33182e-08	3.95985e-05	M1C	L2_3_IT
chr10-15439549-15440050	1.46055	0.525223	44.4213	1.33401e-08	3.95985e-05	M1C	L2_3_IT
chr4-72144275-72144776	1.35233	1.04953	44.3894	1.34608e-08	3.97205e-05	M1C	L2_3_IT
chr2-224329827-224330328	1.57005	0.222996	44.1906	1.4239e-08	4.17697e-05	M1C	L2_3_IT
chr5-114118497-114118998	1.25545	1.59076	44.1078	1.4577e-08	4.25111e-05	M1C	L2_3_IT
chr18-45954452-45954953	1.19316	1.60516	44.0476	1.48279e-08	4.29913e-05	M1C	L2_3_IT
chr3-107604527-107605028	1.42078	0.788557	44.0114	1.49808e-08	4.31837e-05	M1C	L2_3_IT
chr8-60724420-60724921	2.48068	-0.523499	44.5899	1.61721e-08	4.63498e-05	M1C	L2_3_IT
chr4-14298576-14299077	2.24989	-0.596694	43.6834	1.6444e-08	4.68598e-05	M1C	L2_3_IT
chr10-111873738-111874239	1.87344	0.31415	43.5988	1.68446e-08	4.77285e-05	M1C	L2_3_IT
chr15-101808753-101809254	1.85867	-0.295596	43.5165	1.72443e-08	4.85852e-05	M1C	L2_3_IT
chr2-219222076-219222577	1.29779	1.06215	43.4431	1.76094e-08	4.92947e-05	M1C	L2_3_IT
chr2-136256251-136256752	1.42629	0.14111	43.4263	1.76939e-08	4.92947e-05	M1C	L2_3_IT
chr8-78907046-78907547	1.51359	0.289647	43.2238	1.87476e-08	5.19403e-05	M1C	L2_3_IT
chr1-34534076-34534577	1.74314	0.00638793	42.9668	2.01795e-08	5.54146e-05	M1C	L2_3_IT
chr2-102977304-102977805	1.68612	0.000921929	42.9591	2.02239e-08	5.54146e-05	M1C	L2_3_IT
chr3-101998540-101999041	1.5409	0.427468	42.8946	2.06017e-08	5.61413e-05	M1C	L2_3_IT
chr3-81554943-81555444	1.42903	1.00182	42.8314	2.09786e-08	5.65651e-05	M1C	L2_3_IT
chr16-9002026-9002527	1.28164	1.13187	42.8305	2.09841e-08	5.65651e-05	M1C	L2_3_IT
chr1-5029138-5029639	1.76043	0.578061	42.7566	2.14347e-08	5.74693e-05	M1C	L2_3_IT
chr8-60938350-60938851	1.6316	-0.031811	42.5335	2.28557e-08	6.08131e-05	M1C	L2_3_IT
chr2-22406198-22406699	1.44482	0.672215	42.5229	2.29258e-08	6.08131e-05	M1C	L2_3_IT
chr12-74001675-74002176	1.5347	1.31288	42.4587	2.33535e-08	6.16198e-05	M1C	L2_3_IT
chr7-111833464-111833965	1.36533	0.89816	42.4382	2.34923e-08	6.16599e-05	M1C	L2_3_IT
chr5-12208497-12208998	1.65333	1.60795	42.3389	2.41748e-08	6.3119e-05	M1C	L2_3_IT
chr22-10780260-10780761	1.61211	0.157919	42.2315	2.4937e-08	6.47699e-05	M1C	L2_3_IT
chr5-109418691-109419192	1.64223	0.165394	42.1434	2.55803e-08	6.60966e-05	M1C	L2_3_IT
chr3-134829016-134829517	1.57763	-0.0243825	41.9032	2.74238e-08	7.02618e-05	M1C	L2_3_IT
chr8-69005584-69006085	1.49135	1.12172	41.8969	2.74741e-08	7.02618e-05	M1C	L2_3_IT
chr20-16162579-16163080	1.57682	0.136468	41.7722	2.84867e-08	7.24799e-05	M1C	L2_3_IT
chr8-69187154-69187655	1.48572	1.3995	41.668	2.93619e-08	7.43273e-05	M1C	L2_3_IT
chr4-155696840-155697341	1.46899	0.00665368	41.617	2.9801e-08	7.50579e-05	M1C	L2_3_IT
chr11-25329320-25329821	1.57959	1.36396	41.5958	2.99855e-08	7.51429e-05	M1C	L2_3_IT
chr4-24779933-24780434	1.52921	0.0892924	41.5691	3.0219e-08	7.53497e-05	M1C	L2_3_IT
chr10-130589910-130590411	1.80072	-0.189482	41.5404	3.04731e-08	7.56051e-05	M1C	L2_3_IT
chr6-151544684-151545185	1.67566	-0.123322	41.5139	3.07093e-08	7.58139e-05	M1C	L2_3_IT
chr2-239889660-239890161	1.19196	0.827859	41.402	3.17269e-08	7.79402e-05	M1C	L2_3_IT
chr13-87954140-87954641	1.58474	0.593631	41.3527	3.21872e-08	7.86835e-05	M1C	L2_3_IT
chr11-58427292-58427793	1.6445	0.495847	41.3141	3.25515e-08	7.91859e-05	M1C	L2_3_IT
chr1-193783211-193783712	1.4698	0.380564	41.2702	3.29711e-08	7.98173e-05	M1C	L2_3_IT
chr12-69000216-69000717	1.60756	0.331083	41.2526	3.31409e-08	7.98408e-05	M1C	L2_3_IT
chr8-69004442-69004943	1.49831	0.206667	41.1451	3.41996e-08	8.17415e-05	M1C	L2_3_IT
chr6-49102906-49103407	1.59841	-0.0909365	41.1392	3.42577e-08	8.17415e-05	M1C	L2_3_IT
chr1-170202233-170202734	1.91584	0.0308217	41.0297	3.53741e-08	8.40034e-05	M1C	L2_3_IT
chr8-127240746-127241247	1.36679	0.894855	40.9052	3.66883e-08	8.67113e-05	M1C	L2_3_IT
chr2-150630993-150631494	1.53975	-0.305772	40.8558	3.7223e-08	8.75602e-05	M1C	L2_3_IT
chr18-35841983-35842484	1.57942	0.266585	40.8327	3.74763e-08	8.77419e-05	M1C	L2_3_IT
chr13-58192421-58192922	1.43305	0.625354	40.6865	3.91203e-08	9.11632e-05	M1C	L2_3_IT
chr7-3544743-3545244	1.43797	0.844707	40.5774	4.03968e-08	9.34775e-05	M1C	L2_3_IT
chr18-36195917-36196418	1.4701	0.65575	40.5697	4.04884e-08	9.34775e-05	M1C	L2_3_IT
chr12-50068419-50068920	1.24961	0.551467	40.5282	4.09863e-08	9.39767e-05	M1C	L2_3_IT
chr11-27196863-27197364	1.68049	-0.0452759	40.5203	4.10815e-08	9.39767e-05	M1C	L2_3_IT
chr6-4612808-4613309	1.18108	0.760527	40.4317	4.2168e-08	9.60217e-05	M1C	L2_3_IT
chr21-14063837-14064338	1.7745	-0.113719	40.3502	4.3193e-08	9.79086e-05	M1C	L2_3_IT
chr2-19608330-19608831	1.4882	0.41506	40.2458	4.45454e-08	0.000100342	M1C	L2_3_IT
chr7-25060576-25061077	1.48565	1.29548	40.2364	4.46687e-08	0.000100342	M1C	L2_3_IT
chr13-39011363-39011864	1.73903	-0.237581	40.1254	4.61595e-08	0.000103225	M1C	L2_3_IT
chr3-107680005-107680506	1.61567	0.640289	40.106	4.64251e-08	0.000103356	M1C	L2_3_IT
chr11-21912840-21913341	1.51038	-0.275959	40.0502	4.71974e-08	0.000104259	M1C	L2_3_IT
chr2-216754471-216754972	1.37115	0.769258	40.0465	4.72487e-08	0.000104259	M1C	L2_3_IT
chr3-54079872-54080373	1.61774	0.363998	39.9694	4.83408e-08	0.000106198	M1C	L2_3_IT
chr5-98031986-98032487	1.44809	0.784968	39.9499	4.86203e-08	0.000106344	M1C	L2_3_IT
chr14-72530207-72530708	1.35179	0.291456	39.8757	4.9701e-08	0.000108233	M1C	L2_3_IT
chr4-73451562-73452063	1.26747	0.642304	39.7926	5.09427e-08	0.000110455	M1C	L2_3_IT
chr4-146263894-146264395	1.52678	-0.247212	39.6421	5.32722e-08	0.000115006	M1C	L2_3_IT
chr18-62352471-62352972	1.53761	0.0505407	39.5758	5.43334e-08	0.00011578	M1C	L2_3_IT
chr7-85619320-85619821	1.62442	0.200107	39.5698	5.44307e-08	0.00011578	M1C	L2_3_IT
chr2-158984876-158985377	1.32982	1.42212	39.5545	5.46775e-08	0.00011578	M1C	L2_3_IT
chr5-88290941-88291442	1.48435	0.310356	39.545	5.48327e-08	0.00011578	M1C	L2_3_IT
chr6-49038362-49038863	1.37434	0.205271	39.5412	5.48953e-08	0.00011578	M1C	L2_3_IT
chr21-37781080-37781581	1.66607	0.0937501	39.5262	5.51412e-08	0.00011578	M1C	L2_3_IT
chr1-99252892-99253393	1.39093	0.654696	39.5119	5.53756e-08	0.00011578	M1C	L2_3_IT
chr2-208425516-208426017	2.00241	-0.0196912	39.5051	5.54881e-08	0.00011578	M1C	L2_3_IT
chr17-61498385-61498886	1.67577	0.168147	39.4791	5.5919e-08	0.000116026	M1C	L2_3_IT
chr9-115148823-115149324	1.17683	1.00749	39.47	5.60714e-08	0.000116026	M1C	L2_3_IT
chr4-138398489-138398990	1.34207	0.891316	39.2703	5.95118e-08	0.000122636	M1C	L2_3_IT
chr9-100927824-100928325	1.89623	-0.349919	39.224	6.03412e-08	0.000123834	M1C	L2_3_IT
chr1-63864508-63865009	1.43616	0.536606	39.1744	6.12428e-08	0.000124802	M1C	L2_3_IT
chr7-11620820-11621321	1.44826	0.0696106	39.1705	6.13134e-08	0.000124802	M1C	L2_3_IT
chr8-107897171-107897672	1.89168	-0.452684	39.1429	6.18207e-08	0.000125323	M1C	L2_3_IT
chr1-80092048-80092549	1.23633	0.48804	39.0151	6.42316e-08	0.000129683	M1C	L2_3_IT
chr21-14754762-14755263	1.69976	-0.225489	38.9313	6.58651e-08	0.000132445	M1C	L2_3_IT
chr6-159434399-159434900	1.25275	1.72595	38.7373	6.9811e-08	0.00013928	M1C	L2_3_IT
chr11-30635496-30635997	1.41364	0.226271	38.7368	6.98231e-08	0.00013928	M1C	L2_3_IT
chr6-7937463-7937964	1.39308	0.588122	38.6764	7.11006e-08	0.000141264	M1C	L2_3_IT
chr9-99046552-99047053	1.23867	1.40824	38.6287	7.21272e-08	0.000142735	M1C	L2_3_IT
chr18-10841285-10841786	1.71943	-0.457786	38.4925	7.51452e-08	0.000148119	M1C	L2_3_IT
chr5-65808289-65808790	1.50476	0.615504	38.4426	7.62835e-08	0.000149771	M1C	L2_3_IT
chr18-56389328-56389829	1.23817	0.719416	38.4209	7.67837e-08	0.000150162	M1C	L2_3_IT
chr11-122697746-122698247	1.31384	0.746871	38.3982	7.73124e-08	0.000150605	M1C	L2_3_IT
chr14-96963481-96963982	1.54555	0.20483	38.372	7.79252e-08	0.000151208	M1C	L2_3_IT
chr3-43019238-43019739	1.58277	-0.02081	38.2652	8.04772e-08	0.000154142	M1C	L2_3_IT
chr16-70285963-70286464	1.18606	1.04211	38.2643	8.05003e-08	0.000154142	M1C	L2_3_IT
chr10-33412681-33413182	1.07504	1.73067	38.2637	8.05135e-08	0.000154142	M1C	L2_3_IT
chr2-190607132-190607633	1.653	-0.210504	38.2571	8.06737e-08	0.000154142	M1C	L2_3_IT
chr8-136666165-136666666	1.32654	0.718382	38.1695	8.28384e-08	0.000157674	M1C	L2_3_IT
chr8-53727820-53728321	1.17751	1.18589	38.136	8.36816e-08	0.000158674	M1C	L2_3_IT
chr2-165429040-165429541	2.31517	-0.899881	38.1116	8.43023e-08	0.000159245	M1C	L2_3_IT
chr14-52703366-52703867	1.33485	0.943554	38.0915	8.48149e-08	0.000159609	M1C	L2_3_IT
chr10-83636785-83637286	1.19141	1.47167	38.0475	8.59522e-08	0.000161141	M1C	L2_3_IT
chr4-32781522-32782023	1.58741	-0.0021179	37.971	8.79677e-08	0.000164302	M1C	L2_3_IT
chr11-110830953-110831454	1.39378	0.525697	37.9467	8.86162e-08	0.00016439	M1C	L2_3_IT
chr13-30173191-30173692	1.57712	0.424626	37.9446	8.8674e-08	0.00016439	M1C	L2_3_IT
chr8-85914222-85914723	1.40152	0.586043	37.7361	9.44649e-08	0.000174477	M1C	L2_3_IT
chr15-45548924-45549425	1.22564	0.624767	37.7121	9.51561e-08	0.000175105	M1C	L2_3_IT
chr2-124417438-124417939	1.07287	1.37623	37.6664	9.64864e-08	0.0001769	M1C	L2_3_IT
chr3-70040445-70040946	1.56227	-0.302118	37.6397	9.72745e-08	0.000177692	M1C	L2_3_IT
chr7-115096332-115096833	1.75377	0.77892	37.62	9.78591e-08	0.000178107	M1C	L2_3_IT
chr9-7567882-7568383	1.52708	0.424551	37.5947	9.86147e-08	0.00017883	M1C	L2_3_IT
chr6-164641054-164641555	1.26054	1.1352	37.5752	9.92022e-08	0.000179243	M1C	L2_3_IT
chr14-64784333-64784834	1.11346	1.51816	37.5507	9.99453e-08	0.000179934	M1C	L2_3_IT
chr11-89735060-89735561	1.65884	-0.353598	37.5292	1.006e-07	0.000180461	M1C	L2_3_IT
chr20-37198792-37199293	1.25643	0.9306	37.4268	1.03789e-07	0.000185489	M1C	L2_3_IT
chr6-52634904-52635405	1.66248	0.0972153	37.4155	1.04147e-07	0.000185489	M1C	L2_3_IT
chr5-153572167-153572668	1.30591	1.13643	37.369	1.05635e-07	0.00018747	M1C	L2_3_IT
chr5-110195354-110195855	1.82433	0.233486	37.3234	1.07115e-07	0.000189423	M1C	L2_3_IT
chr7-123206299-123206800	1.34031	0.208377	37.3037	1.0776e-07	0.00018989	M1C	L2_3_IT
chr11-8040683-8041184	1.01881	1.16917	37.2427	1.09788e-07	0.000192255	M1C	L2_3_IT
chr8-93910712-93911213	1.57468	-0.114776	37.2371	1.09974e-07	0.000192255	M1C	L2_3_IT
chr21-40810809-40811310	1.96162	-0.814748	37.2286	1.10259e-07	0.000192255	M1C	L2_3_IT
chr8-79356706-79357207	1.41578	0.199066	37.1668	1.12362e-07	0.000195033	M1C	L2_3_IT
chr12-89752410-89752911	1.14185	1.28614	37.1511	1.12905e-07	0.000195033	M1C	L2_3_IT
chr4-118721962-118722463	1.40194	0.447255	37.1428	1.13192e-07	0.000195033	M1C	L2_3_IT
chr11-123360025-123360526	1.50963	0.508809	37.1363	1.13416e-07	0.000195033	M1C	L2_3_IT
chr16-8818569-8819070	1.15393	1.13983	37.0926	1.14942e-07	0.000196977	M1C	L2_3_IT
chr14-97944503-97945004	1.79534	0.0369678	37.0407	1.16783e-07	0.000199446	M1C	L2_3_IT
chr4-19844534-19845035	1.38754	0.222571	36.9981	1.18318e-07	0.000201379	M1C	L2_3_IT
chr11-30741332-30741833	1.61675	1.02758	36.9729	1.19234e-07	0.000202247	M1C	L2_3_IT
chr18-51478943-51479444	1.6339	0.670761	36.9462	1.20215e-07	0.00020322	M1C	L2_3_IT
chr2-81061248-81061749	1.98776	-0.160118	36.9111	1.21513e-07	0.000204721	M1C	L2_3_IT
chr14-76677832-76678333	1.75739	0.319978	36.8706	1.23035e-07	0.000206587	M1C	L2_3_IT
chr4-43104579-43105080	1.98728	0.340901	37.1725	1.26912e-07	0.000212382	M1C	L2_3_IT
chr6-97717185-97717686	1.39597	0.708761	36.7583	1.2735e-07	0.000212401	M1C	L2_3_IT
chr3-140739841-140740342	1.33632	0.726557	36.7457	1.27843e-07	0.000212514	M1C	L2_3_IT
chr3-107683525-107684026	1.44663	0.365793	36.7082	1.29325e-07	0.000214263	M1C	L2_3_IT
chr18-31970825-31971326	1.68002	0.0910644	36.6775	1.30552e-07	0.00021558	M1C	L2_3_IT
chrX-2159563-2160064	1.39924	1.30626	36.6302	1.32464e-07	0.000218016	M1C	L2_3_IT
chr15-51022281-51022782	1.2124	0.592967	36.6055	1.33475e-07	0.000218287	M1C	L2_3_IT
chr18-58619278-58619779	1.47958	0.535223	36.6048	1.33505e-07	0.000218287	M1C	L2_3_IT
chr2-68885325-68885826	1.45287	0.673727	36.517	1.37162e-07	0.000223534	M1C	L2_3_IT
chr4-184190382-184190883	1.10433	1.26275	36.4344	1.40701e-07	0.000228554	M1C	L2_3_IT
chr13-52969462-52969963	1.20311	0.981603	36.3841	1.42901e-07	0.000231374	M1C	L2_3_IT
chr18-43131013-43131514	1.34431	0.422252	36.3663	1.43688e-07	0.000231896	M1C	L2_3_IT
chr5-7802786-7803287	1.1751	1.68592	36.2547	1.48724e-07	0.000239249	M1C	L2_3_IT
chr22-11068037-11068538	1.64063	-0.436877	36.1938	1.51549e-07	0.00024301	M1C	L2_3_IT
chr17-72004751-72005252	1.47036	0.0950339	36.169	1.52717e-07	0.000243392	M1C	L2_3_IT
chr7-3510202-3510703	1.31616	0.979428	36.168	1.52763e-07	0.000243392	M1C	L2_3_IT
chr18-57234306-57234807	1.2281	1.68335	36.1125	1.5541e-07	0.00024604	M1C	L2_3_IT
chr13-86298898-86299399	1.57653	0.0131222	36.1002	1.56005e-07	0.00024604	M1C	L2_3_IT
chr13-106041528-106042029	1.49979	0.396128	36.0936	1.56322e-07	0.00024604	M1C	L2_3_IT
chr4-142372654-142373155	1.19112	1.36421	36.092	1.56399e-07	0.00024604	M1C	L2_3_IT
chr12-3841887-3842388	1.43772	0.0723948	36.0297	1.59448e-07	0.000250047	M1C	L2_3_IT
chr9-84297490-84297991	1.45264	1.176	36.0185	1.59999e-07	0.000250126	M1C	L2_3_IT
chr1-166418785-166419286	1.85403	-0.479267	35.9787	1.61988e-07	0.000252443	M1C	L2_3_IT
chr6-87441667-87442168	2.42648	-0.743308	35.8954	1.66225e-07	0.000258239	M1C	L2_3_IT
chr5-73482941-73483442	1.14697	0.752894	35.8599	1.68071e-07	0.000260296	M1C	L2_3_IT
chr18-24586212-24586713	1.34418	0.249958	35.7863	1.71953e-07	0.000264278	M1C	L2_3_IT
chr1-88530205-88530706	1.31538	0.720339	35.7837	1.72093e-07	0.000264278	M1C	L2_3_IT
chr12-30093357-30093858	1.75697	-0.267725	35.7811	1.72232e-07	0.000264278	M1C	L2_3_IT
chr19-38040503-38041004	1.55634	-0.0680762	35.7147	1.75823e-07	0.000268961	M1C	L2_3_IT
chr20-59190695-59191196	0.999689	1.6118	35.6897	1.77195e-07	0.000270231	M1C	L2_3_IT
chr8-89211987-89212488	1.40302	0.416122	35.6507	1.79359e-07	0.000272697	M1C	L2_3_IT
chr7-134932837-134933338	1.34505	1.90143	35.5774	1.83501e-07	0.000278146	M1C	L2_3_IT
chr1-117308455-117308956	1.25699	0.641025	35.5302	1.86221e-07	0.000281413	M1C	L2_3_IT
chr20-15547194-15547695	1.27401	1.51953	35.4817	1.89055e-07	0.000283857	M1C	L2_3_IT
chr12-56884530-56885031	1.2213	0.955345	35.4638	1.90115e-07	0.000283857	M1C	L2_3_IT
chr14-20999997-21000498	1.64106	0.425212	35.4596	1.9036e-07	0.000283857	M1C	L2_3_IT
chr5-114686435-114686936	1.1254	1.25633	35.4475	1.91081e-07	0.000283857	M1C	L2_3_IT
chr5-17295782-17296283	1.18015	1.12382	35.4332	1.91937e-07	0.000283857	M1C	L2_3_IT
chr21-23118166-23118667	1.34971	0.445473	35.4295	1.92159e-07	0.000283857	M1C	L2_3_IT
chr18-35178360-35178861	1.27925	0.40066	35.4237	1.92507e-07	0.000283857	M1C	L2_3_IT
chr5-140273426-140273927	1.31788	0.651753	35.4171	1.92905e-07	0.000283857	M1C	L2_3_IT
chr17-81886307-81886808	1.21397	0.551201	35.4161	1.92961e-07	0.000283857	M1C	L2_3_IT
chr18-27635983-27636484	1.36134	0.350484	35.3689	1.95826e-07	0.000287194	M1C	L2_3_IT
chr20-6612697-6613198	1.99219	-0.464406	35.3522	1.96853e-07	0.000287194	M1C	L2_3_IT
chr5-116830120-116830621	1.18549	0.646806	35.3505	1.96957e-07	0.000287194	M1C	L2_3_IT
chr5-5018704-5019205	1.48563	0.0200413	35.3372	1.97776e-07	0.000287547	M1C	L2_3_IT
chr8-89228605-89229106	0.978641	1.32225	35.3071	1.99643e-07	0.000288619	M1C	L2_3_IT
chrX-155545109-155545610	1.88984	-0.934531	35.3067	1.99671e-07	0.000288619	M1C	L2_3_IT
chr3-118167664-118168165	1.26521	0.449293	35.2665	2.02191e-07	0.00029137	M1C	L2_3_IT
chr5-127309030-127309531	1.2474	0.801102	35.2578	2.02742e-07	0.00029137	M1C	L2_3_IT
chr3-184806405-184806906	1.3412	1.1115	35.2434	2.0366e-07	0.000291849	M1C	L2_3_IT
chr10-89090884-89091385	1.36958	0.555291	35.2329	2.04328e-07	0.000291967	M1C	L2_3_IT
chr11-122755092-122755593	1.46036	0.341068	35.2139	2.05544e-07	0.000292864	M1C	L2_3_IT
chr1-6856636-6857137	1.60065	-0.0507539	35.1989	2.06515e-07	0.000293211	M1C	L2_3_IT
chr9-94713932-94714433	1.14551	1.14988	35.1856	2.07373e-07	0.000293211	M1C	L2_3_IT
chr9-78620887-78621388	1.31252	1.15113	35.1825	2.07575e-07	0.000293211	M1C	L2_3_IT
chr8-58540345-58540846	1.31745	0.884548	35.1738	2.08139e-07	0.000293211	M1C	L2_3_IT
chr13-57771948-57772449	1.73911	-0.421432	35.1539	2.09439e-07	0.000294211	M1C	L2_3_IT
chr6-140134301-140134802	1.74691	0.901103	35.0756	2.14642e-07	0.000300673	M1C	L2_3_IT
chr16-48845303-48845804	1.51823	0.708925	35.0571	2.15886e-07	0.00030081	M1C	L2_3_IT
chr9-116769044-116769545	1.37502	0.422202	35.0562	2.15946e-07	0.00030081	M1C	L2_3_IT
chr7-54955797-54956298	1.33172	-0.0134635	35.0329	2.17532e-07	0.00030145	M1C	L2_3_IT
chr1-87525742-87526243	1.36066	0.604407	35.0317	2.17614e-07	0.00030145	M1C	L2_3_IT
chr3-193156381-193156882	1.21805	1.18018	34.9976	2.19954e-07	0.000303847	M1C	L2_3_IT
chr4-151589123-151589624	1.21895	1.28802	34.9712	2.21778e-07	0.000305521	M1C	L2_3_IT
chr13-28650124-28650625	1.45072	0.493949	34.9223	2.25211e-07	0.000309396	M1C	L2_3_IT
chr2-240297269-240297770	1.36419	0.653424	34.9029	2.26586e-07	0.000309711	M1C	L2_3_IT
chr15-60255111-60255612	1.94988	-0.698772	34.9015	2.26683e-07	0.000309711	M1C	L2_3_IT
chr10-58358419-58358920	1.29263	0.294375	34.8871	2.27709e-07	0.000310263	M1C	L2_3_IT
chr3-62225166-62225667	1.11134	0.961295	34.859	2.29734e-07	0.000312168	M1C	L2_3_IT
chr9-116781938-116782439	1.52969	0.657403	34.7736	2.35981e-07	0.000319786	M1C	L2_3_IT
chr5-24177845-24178346	1.32266	0.638043	34.7483	2.37863e-07	0.000321463	M1C	L2_3_IT
chr9-15747815-15748316	2.5465	-1.03524	35.2529	2.41757e-07	0.000325843	M1C	L2_3_IT
chr5-107204530-107205031	1.43864	-0.109291	34.6817	2.42904e-07	0.000326506	M1C	L2_3_IT
chr8-127483186-127483687	1.45699	0.396959	34.6311	2.46804e-07	0.000330856	M1C	L2_3_IT
chr18-61308913-61309414	0.907077	2.00775	34.6179	2.47833e-07	0.000331345	M1C	L2_3_IT
chr9-19623806-19624307	1.36371	0.371598	34.575	2.51206e-07	0.000334957	M1C	L2_3_IT
chr14-95786723-95787224	1.57402	0.0652998	34.5382	2.54137e-07	0.000337831	M1C	L2_3_IT
chr3-150106959-150107460	1.52883	0.135249	34.531	2.54716e-07	0.000337831	M1C	L2_3_IT
chr18-11368158-11368659	1.41919	0.171845	34.4587	2.6059e-07	0.000344705	M1C	L2_3_IT
chr7-152402894-152403395	1.3924	0.155659	34.4402	2.62113e-07	0.000345279	M1C	L2_3_IT
chr1-204712257-204712758	1.04929	1.50797	34.4366	2.62409e-07	0.000345279	M1C	L2_3_IT
chr14-98137566-98138067	1.64465	-0.0723721	34.4127	2.64402e-07	0.000346972	M1C	L2_3_IT
chr7-32768983-32769484	1.67627	-0.702503	34.4045	2.65087e-07	0.000346972	M1C	L2_3_IT
chr1-166389714-166390215	1.5056	-0.23117	34.3662	2.68312e-07	0.000350274	M1C	L2_3_IT
chr13-107649174-107649675	1.35739	0.664807	34.3453	2.70094e-07	0.000351299	M1C	L2_3_IT
chr2-230954975-230955476	1.31931	0.283	34.3404	2.70506e-07	0.000351299	M1C	L2_3_IT
chr6-9581283-9581784	1.81687	-0.153077	34.3292	2.71467e-07	0.000351631	M1C	L2_3_IT
chr17-56130718-56131219	1.54842	3.0224e-05	34.2641	2.77114e-07	0.000356543	M1C	L2_3_IT
chr4-95051540-95052041	1.22746	0.953155	34.2509	2.78272e-07	0.000356543	M1C	L2_3_IT
chr10-124039299-124039800	1.13678	1.37898	34.2482	2.78511e-07	0.000356543	M1C	L2_3_IT
chr1-27451419-27451920	1.59976	0.0866922	34.2296	2.80155e-07	0.000356543	M1C	L2_3_IT
chr18-56205816-56206317	1.70028	-0.0431278	34.2171	2.8127e-07	0.000356543	M1C	L2_3_IT
chr13-93635610-93636111	1.20127	0.788314	34.2166	2.81314e-07	0.000356543	M1C	L2_3_IT
chr7-13117726-13118227	1.33249	0.32604	34.2085	2.82029e-07	0.000356543	M1C	L2_3_IT
chr18-41940846-41941347	1.39684	0.282179	34.2058	2.82269e-07	0.000356543	M1C	L2_3_IT
chr20-15216764-15217265	1.46413	0.333051	34.1939	2.83344e-07	0.000356543	M1C	L2_3_IT
chr1-193726775-193727276	1.59812	-0.0274235	34.1928	2.83435e-07	0.000356543	M1C	L2_3_IT
chr4-179415197-179415698	1.12513	0.385138	34.1876	2.83901e-07	0.000356543	M1C	L2_3_IT
chr6-162622727-162623228	1.70928	-0.379461	34.187	2.83957e-07	0.000356543	M1C	L2_3_IT
chr18-35897202-35897703	1.93047	-0.273424	34.1804	2.84554e-07	0.000356543	M1C	L2_3_IT
chr4-149887157-149887658	1.90456	-0.628571	34.1681	2.85664e-07	0.000356778	M1C	L2_3_IT
chr8-102564339-102564840	1.36559	0.708793	34.1625	2.86172e-07	0.000356778	M1C	L2_3_IT
chr11-86484035-86484536	1.03756	1.25738	34.1294	2.89187e-07	0.000359637	M1C	L2_3_IT
chr4-123353761-123354262	0.899476	1.29588	34.1104	2.90937e-07	0.000360914	M1C	L2_3_IT
chr8-82344720-82345221	1.27987	0.231967	34.0858	2.9321e-07	0.000362831	M1C	L2_3_IT
chr3-113043113-113043614	1.41267	0.136729	34.0491	2.96647e-07	0.000366175	M1C	L2_3_IT
chr3-175287498-175287999	1.37654	0.304933	33.9818	3.03042e-07	0.000373146	M1C	L2_3_IT
chr12-30095967-30096468	1.46486	0.294651	33.9644	3.04726e-07	0.000374295	M1C	L2_3_IT
chr11-92298816-92299317	1.48266	0.200874	33.9241	3.08643e-07	0.000376754	M1C	L2_3_IT
chr9-101578403-101578904	1.32724	0.319261	33.9218	3.08875e-07	0.000376754	M1C	L2_3_IT
chr9-38416010-38416511	1.18441	0.791127	33.9206	3.08994e-07	0.000376754	M1C	L2_3_IT
chr6-114364481-114364982	1.90657	-0.95934	33.9031	3.10714e-07	0.000377927	M1C	L2_3_IT
chr5-158268391-158268892	1.14241	1.66958	33.8762	3.1338e-07	0.00037946	M1C	L2_3_IT
chr21-38067220-38067721	1.63336	-0.00253403	33.875	3.13497e-07	0.00037946	M1C	L2_3_IT
chr10-83736202-83736703	1.56836	-0.211058	33.8254	3.18479e-07	0.000384558	M1C	L2_3_IT
chr10-25907327-25907828	1.20924	0.607753	33.8094	3.20108e-07	0.000385591	M1C	L2_3_IT
chr21-30674393-30674894	1.40656	0.196853	33.7883	3.22266e-07	0.000386987	M1C	L2_3_IT
chr3-107748572-107749073	1.55331	-0.352519	33.7829	3.22819e-07	0.000386987	M1C	L2_3_IT
chr1-118558988-118559489	1.52811	0.75513	33.7721	3.23933e-07	0.000387391	M1C	L2_3_IT
chr20-1693458-1693959	1.14819	1.02081	33.7443	3.26811e-07	0.000389899	M1C	L2_3_IT
chr10-111439133-111439634	1.37255	0.521533	33.6255	3.39413e-07	0.000403966	M1C	L2_3_IT
chr2-11968055-11968556	1.72522	-0.515511	33.5937	3.42867e-07	0.000407105	M1C	L2_3_IT
chr11-95075309-95075810	1.56102	-0.0299396	33.5789	3.44487e-07	0.000408057	M1C	L2_3_IT
chr2-223688495-223688996	1.2859	1.10112	33.5654	3.45982e-07	0.000408445	M1C	L2_3_IT
chr7-38675333-38675834	1.21506	0.45623	33.5611	3.46452e-07	0.000408445	M1C	L2_3_IT
chr1-100834824-100835325	1.05328	1.76387	33.537	3.49127e-07	0.000410627	M1C	L2_3_IT
chr13-18715049-18715550	1.32742	-0.243972	33.5222	3.50778e-07	0.000411599	M1C	L2_3_IT
chr2-224432092-224432593	1.11225	1.65632	33.5031	3.52927e-07	0.000413148	M1C	L2_3_IT
chr2-19195735-19196236	1.34001	1.34376	33.4752	3.56078e-07	0.000415861	M1C	L2_3_IT
chr21-15360795-15361296	1.43113	0.0991802	33.4436	3.59695e-07	0.00041889	M1C	L2_3_IT
chr4-109646033-109646534	1.31892	1.01694	33.4326	3.60963e-07	0.00041889	M1C	L2_3_IT
chr6-47823902-47824403	1.28066	0.666663	33.4306	3.61191e-07	0.00041889	M1C	L2_3_IT
chr9-126401184-126401685	1.29228	0.607978	33.3763	3.6751e-07	0.000424649	M1C	L2_3_IT
chr4-88245425-88245926	1.64941	-0.333817	33.3734	3.67861e-07	0.000424649	M1C	L2_3_IT
chr10-51322049-51322550	1.45386	0.0814822	33.3456	3.71147e-07	0.000427453	M1C	L2_3_IT
chr22-24379642-24380143	1.32319	0.0343772	33.3364	3.7224e-07	0.000427724	M1C	L2_3_IT
chr2-22879286-22879787	1.58137	0.253988	33.3136	3.74962e-07	0.000429862	M1C	L2_3_IT
chr3-157334532-157335033	1.20634	0.926422	33.2733	3.79832e-07	0.000434445	M1C	L2_3_IT
chr20-60113102-60113603	1.41506	0.307361	33.2485	3.82851e-07	0.000436897	M1C	L2_3_IT
chr12-4013407-4013908	1.597	0.119942	33.2318	3.84908e-07	0.000438242	M1C	L2_3_IT
chr14-90909110-90909611	1.27197	0.806597	33.188	3.9035e-07	0.000443425	M1C	L2_3_IT
chr2-51994201-51994702	1.21235	1.0502	33.1755	3.91919e-07	0.000444195	M1C	L2_3_IT
chr8-32132310-32132811	1.5851	0.304667	33.1496	3.95175e-07	0.000446532	M1C	L2_3_IT
chr2-217412795-217413296	1.39023	1.32908	33.1379	3.96666e-07	0.000446532	M1C	L2_3_IT
chr12-120907337-120907838	1.04335	0.585879	33.1096	4.00285e-07	0.00044959	M1C	L2_3_IT
chr6-84150809-84151310	1.14985	1.41665	33.0934	4.02369e-07	0.000450916	M1C	L2_3_IT
chr18-44689738-44690239	1.07104	1.48157	33.0576	4.07018e-07	0.000455103	M1C	L2_3_IT
chr4-58081541-58082042	1.34271	0.728507	33.0345	4.10045e-07	0.000457462	M1C	L2_3_IT
chr8-121499601-121500102	1.38596	-0.0382996	33.01	4.13283e-07	0.000460044	M1C	L2_3_IT
chr6-14472932-14473433	1.26275	0.733435	32.9875	4.16289e-07	0.000462359	M1C	L2_3_IT
chr4-148914383-148914884	1.26947	2.11775	32.9426	4.22329e-07	0.000468025	M1C	L2_3_IT
chr12-117486320-117486821	1.13344	1.13158	32.9244	4.24807e-07	0.000469144	M1C	L2_3_IT
chr1-76942630-76943131	1.33956	0.384107	32.9147	4.26141e-07	0.000469144	M1C	L2_3_IT
chr12-67540034-67540535	1.2204	0.641251	32.9145	4.26161e-07	0.000469144	M1C	L2_3_IT
chr2-23538151-23538652	1.34995	0.562825	32.8911	4.29384e-07	0.000471581	M1C	L2_3_IT
chr10-34011025-34011526	1.40532	0.326635	32.8847	4.30266e-07	0.000471581	M1C	L2_3_IT
chr7-114930179-114930680	1.10936	0.988917	32.8622	4.33387e-07	0.00047396	M1C	L2_3_IT
chr2-22867460-22867961	1.72434	0.24655	32.8464	4.35603e-07	0.000475341	M1C	L2_3_IT
chr5-135872643-135873144	1.37235	1.10538	32.8307	4.37811e-07	0.000476252	M1C	L2_3_IT
chr7-3888148-3888649	1.1859	0.975862	32.8264	4.3842e-07	0.000476252	M1C	L2_3_IT
chr18-77617782-77618283	1.40969	0.713757	32.8201	4.39303e-07	0.000476252	M1C	L2_3_IT
chr6-128233593-128234094	1.15006	0.799003	32.7992	4.42264e-07	0.000478422	M1C	L2_3_IT
chr9-101683196-101683697	1.04868	0.719273	32.7801	4.45005e-07	0.000480345	M1C	L2_3_IT
chr7-33495313-33495814	1.62442	0.0399895	32.7658	4.47046e-07	0.000480954	M1C	L2_3_IT
chr2-168132487-168132988	1.18832	1.46595	32.7595	4.47961e-07	0.000480954	M1C	L2_3_IT
chr13-93406202-93406703	1.70215	-0.202262	32.756	4.48462e-07	0.000480954	M1C	L2_3_IT
chr2-176832084-176832585	1.12474	1.86852	32.7153	4.5439e-07	0.000486265	M1C	L2_3_IT
chr2-104781313-104781814	1.43517	1.1965	32.6937	4.57568e-07	0.000488434	M1C	L2_3_IT
chr4-132538605-132539106	1.51574	-0.315423	32.6871	4.58543e-07	0.000488434	M1C	L2_3_IT
chr20-6735931-6736432	1.23905	0.896347	32.6816	4.59354e-07	0.000488434	M1C	L2_3_IT
chr7-37320320-37320821	1.68262	-0.152392	32.6015	4.71366e-07	0.000500139	M1C	L2_3_IT
chr1-162163777-162164278	1.29678	0.148563	32.5894	4.73213e-07	0.000500655	M1C	L2_3_IT
chr12-32513374-32513875	1.70999	-0.432813	32.5852	4.7386e-07	0.000500655	M1C	L2_3_IT
chr3-72437771-72438272	1.12334	0.895559	32.5646	4.77026e-07	0.000502572	M1C	L2_3_IT
chr2-40831380-40831881	1.59747	-0.00268059	32.5603	4.7769e-07	0.000502572	M1C	L2_3_IT
chr4-72194162-72194663	1.09202	1.49205	32.5342	4.81723e-07	0.000504749	M1C	L2_3_IT
chr4-148944591-148945092	1.24006	0.69427	32.5338	4.81783e-07	0.000504749	M1C	L2_3_IT
chr20-54431646-54432147	1.11125	0.691521	32.5179	4.84273e-07	0.000506293	M1C	L2_3_IT
chr14-72262076-72262577	1.02474	1.02537	32.5069	4.85991e-07	0.000507027	M1C	L2_3_IT
chr3-663571-664072	1.69757	0.273651	32.4396	4.96681e-07	0.000517098	M1C	L2_3_IT
chr1-219298497-219298998	1.42525	0.251783	32.4311	4.98051e-07	0.000517439	M1C	L2_3_IT
chr12-104792711-104793212	1.19749	0.368752	32.4247	4.99083e-07	0.000517439	M1C	L2_3_IT
chr11-76560297-76560798	1.29231	0.559565	32.3995	5.03172e-07	0.000520595	M1C	L2_3_IT
chr1-61087708-61088209	1.10317	0.876186	32.3764	5.06937e-07	0.000523405	M1C	L2_3_IT
chr10-84660492-84660993	1.59787	-0.0759103	32.3573	5.10079e-07	0.000525561	M1C	L2_3_IT
chr18-61997746-61998247	1.18841	0.319483	32.3376	5.1335e-07	0.00052706	M1C	L2_3_IT
chr9-7454762-7455263	1.18028	0.910052	32.3358	5.13648e-07	0.00052706	M1C	L2_3_IT
chr12-38954417-38954918	1.39646	0.368305	32.3253	5.15406e-07	0.000527777	M1C	L2_3_IT
chr11-13665832-13666333	1.46716	0.032464	32.2281	5.31894e-07	0.000543382	M1C	L2_3_IT
chr5-3933952-3934453	1.64027	0.577291	32.2209	5.33136e-07	0.000543382	M1C	L2_3_IT
chr9-19624598-19625099	1.52142	-0.0765298	32.2164	5.33914e-07	0.000543382	M1C	L2_3_IT
chr18-56267685-56268186	1.22418	0.731439	32.2088	5.35235e-07	0.000543508	M1C	L2_3_IT
chr6-143857785-143858286	1.39072	-0.189399	32.2031	5.36217e-07	0.000543508	M1C	L2_3_IT
chr20-14599683-14600184	1.10893	1.20818	32.141	5.47134e-07	0.000553449	M1C	L2_3_IT
chr2-22880467-22880968	1.69525	-0.329825	32.1243	5.50111e-07	0.000555334	M1C	L2_3_IT
chr6-78829867-78830368	1.57584	0.192457	32.0949	5.5538e-07	0.00055952	M1C	L2_3_IT
chr7-31602915-31603416	1.00799	1.45015	32.0762	5.58767e-07	0.000561798	M1C	L2_3_IT
chr10-108435096-108435597	1.73532	-0.289612	32.0668	5.60479e-07	0.000562385	M1C	L2_3_IT
chr9-115507332-115507833	1.16023	0.642244	32.0157	5.69868e-07	0.000570657	M1C	L2_3_IT
chr10-74813479-74813980	1.47185	-0.0711317	32.0067	5.71523e-07	0.000571168	M1C	L2_3_IT
chr7-18759670-18760171	1.21274	0.601437	31.9987	5.73016e-07	0.000571439	M1C	L2_3_IT
chr9-81871833-81872334	1.34092	0.259175	31.993	5.74086e-07	0.000571439	M1C	L2_3_IT
chr7-46396407-46396908	1.1082	0.614708	31.9362	5.84792e-07	0.000579688	M1C	L2_3_IT
chr1-96522505-96523006	1.1981	1.34038	31.9326	5.85468e-07	0.000579688	M1C	L2_3_IT
chr6-71301551-71302052	1.41499	0.944232	31.9306	5.8586e-07	0.000579688	M1C	L2_3_IT
chrX-117538501-117539002	1.91242	-0.42883	31.8281	6.05743e-07	0.000598175	M1C	L2_3_IT
chr9-1458554-1459055	1.12728	0.369896	31.8205	6.07241e-07	0.000598468	M1C	L2_3_IT
chr18-12791652-12792153	1.06828	1.07768	31.7735	6.16618e-07	0.000606511	M1C	L2_3_IT
chr15-80605590-80606091	1.48797	-0.20484	31.7087	6.29789e-07	0.000618247	M1C	L2_3_IT
chr9-100341470-100341971	1.35673	0.562352	31.668	6.38197e-07	0.00062527	M1C	L2_3_IT
chr1-119027179-119027680	2.06048	-0.845839	31.6538	6.41168e-07	0.000626949	M1C	L2_3_IT
chr1-218980925-218981426	1.58919	-0.467395	31.6308	6.46014e-07	0.000630451	M1C	L2_3_IT
chr12-26821450-26821951	1.27707	0.56198	31.6168	6.48961e-07	0.00063209	M1C	L2_3_IT
chr2-219965690-219966191	1.19662	1.38996	31.5621	6.60676e-07	0.000642246	M1C	L2_3_IT
chr5-112681710-112682211	1.23573	0.472356	31.5536	6.62513e-07	0.000642779	M1C	L2_3_IT
chr13-98486797-98487298	1.08418	0.869061	31.5433	6.64743e-07	0.000643691	M1C	L2_3_IT
chr12-85095608-85096109	1.50406	0.0415848	31.5328	6.67032e-07	0.000644655	M1C	L2_3_IT
chr2-71727569-71728070	1.30297	0.779929	31.5177	6.70345e-07	0.000645912	M1C	L2_3_IT
chr3-150168820-150169321	1.33957	0.403039	31.515	6.70923e-07	0.000645912	M1C	L2_3_IT
chr4-164373677-164374178	1.27893	0.606767	31.4928	6.75825e-07	0.000649378	M1C	L2_3_IT
chr11-122681903-122682404	1.03679	1.16486	31.4691	6.81089e-07	0.000653177	M1C	L2_3_IT
chr5-100232889-100233390	1.10875	1.26188	31.4242	6.91152e-07	0.000661556	M1C	L2_3_IT
chr15-51758790-51759291	0.947956	1.41729	31.4165	6.92899e-07	0.000661958	M1C	L2_3_IT
chr11-123475034-123475535	1.29724	0.815844	31.3997	6.96722e-07	0.000662225	M1C	L2_3_IT
chr9-76586190-76586691	1.44521	-0.274289	31.3979	6.97138e-07	0.000662225	M1C	L2_3_IT
chr5-97000427-97000928	1.58713	-0.0489061	31.3978	6.97163e-07	0.000662225	M1C	L2_3_IT
chr14-78853941-78854442	1.16236	0.748082	31.3855	6.99979e-07	0.000663636	M1C	L2_3_IT
chr1-64715239-64715740	1.43091	0.322529	31.3648	7.04737e-07	0.00066688	M1C	L2_3_IT
chr13-100130225-100130726	1.0745	0.668406	31.351	7.07943e-07	0.000668645	M1C	L2_3_IT
chr3-76615792-76616293	1.26449	0.25204	31.2876	7.22811e-07	0.000681396	M1C	L2_3_IT
chr11-46981543-46982044	2.25332	-1.06093	31.5672	7.27568e-07	0.000684476	M1C	L2_3_IT
chr8-79385123-79385624	1.07684	0.93574	31.2623	7.28823e-07	0.000684476	M1C	L2_3_IT
chr13-81765786-81766287	1.41882	-0.0501789	31.2441	7.33205e-07	0.000687297	M1C	L2_3_IT
chr5-20156119-20156620	1.25557	0.636424	31.2371	7.34898e-07	0.000687591	M1C	L2_3_IT
chr22-31891894-31892395	1.22884	1.01219	31.2106	7.41317e-07	0.000690749	M1C	L2_3_IT
chr3-195238878-195239379	1.71919	1.37155	31.2105	7.41336e-07	0.000690749	M1C	L2_3_IT
chr7-42677986-42678487	1.23606	1.32825	31.206	7.42428e-07	0.000690749	M1C	L2_3_IT
chr9-70106593-70107094	1.06085	0.69524	31.1858	7.47357e-07	0.00069404	M1C	L2_3_IT
chr1-6691624-6692125	1.21375	1.00349	31.1738	7.50312e-07	0.000695489	M1C	L2_3_IT
chr12-42786491-42786992	1.31492	0.211171	31.0959	7.69768e-07	0.000712199	M1C	L2_3_IT
chr1-171920121-171920622	1.11153	0.695385	31.0898	7.71318e-07	0.000712312	M1C	L2_3_IT
chr7-19667962-19668463	1.31262	-0.0762616	31.0806	7.73669e-07	0.000713162	M1C	L2_3_IT
chr6-82712126-82712627	1.48045	-0.199459	31.0718	7.759e-07	0.0007139	M1C	L2_3_IT
chr22-35458060-35458561	1.12369	0.800978	31.0536	7.80564e-07	0.000714956	M1C	L2_3_IT
chr12-67477801-67478302	1.14319	0.0759823	31.0511	7.81202e-07	0.000714956	M1C	L2_3_IT
chr11-42710666-42711167	1.36993	0.110316	31.0505	7.81349e-07	0.000714956	M1C	L2_3_IT
chr2-162316248-162316749	1.40482	0.51875	31.0377	7.84664e-07	0.000716674	M1C	L2_3_IT
chr6-134551370-134551871	1.56894	-0.292854	31.0292	7.86861e-07	0.000717366	M1C	L2_3_IT
chr10-90399802-90400303	1.21121	1.08058	31.0169	7.90044e-07	0.000718955	M1C	L2_3_IT
chr13-43830507-43831008	1.50914	-0.108238	30.9989	7.9475e-07	0.000721919	M1C	L2_3_IT
chr14-102101181-102101682	1.22429	0.591386	30.9648	8.03709e-07	0.00072873	M1C	L2_3_IT
chr14-28618851-28619352	1.0215	0.988602	30.8782	8.26967e-07	0.000748458	M1C	L2_3_IT
chr17-74619171-74619672	1.20366	0.925517	30.8683	8.29673e-07	0.000749546	M1C	L2_3_IT
chr11-133727861-133728362	1.33797	0.719749	30.8499	8.34735e-07	0.00075252	M1C	L2_3_IT
chr3-114213747-114214248	0.944619	0.926923	30.8454	8.35983e-07	0.00075252	M1C	L2_3_IT
chr10-76509632-76510133	1.63166	-0.303912	30.8364	8.38445e-07	0.000753377	M1C	L2_3_IT
chr6-49255395-49255896	1.51045	-0.00858774	30.825	8.41609e-07	0.000753505	M1C	L2_3_IT
chr9-24826799-24827300	1.37564	0.882126	30.8081	8.46308e-07	0.000756354	M1C	L2_3_IT
chr7-13473804-13474305	1.44899	0.16744	30.7956	8.49829e-07	0.000758142	M1C	L2_3_IT
chr8-136794883-136795384	1.75173	-0.46465	30.7739	8.55929e-07	0.000761323	M1C	L2_3_IT
chr12-89874051-89874552	1.13571	0.929197	30.7721	8.56448e-07	0.000761323	M1C	L2_3_IT
chr1-181784366-181784867	1.15791	0.805676	30.7648	8.58503e-07	0.000761792	M1C	L2_3_IT
chr20-56091723-56092224	1.013	1.49627	30.7385	8.65988e-07	0.000766385	M1C	L2_3_IT
chr4-17366595-17367096	1.08036	0.976332	30.7358	8.66753e-07	0.000766385	M1C	L2_3_IT
chr6-114216880-114217381	1.89067	-0.916334	30.7105	8.74038e-07	0.00077029	M1C	L2_3_IT
chr7-133883712-133884213	1.3243	0.280436	30.7097	8.74258e-07	0.00077029	M1C	L2_3_IT
chr13-39960029-39960530	1.51694	0.228486	30.6996	8.77204e-07	0.000771522	M1C	L2_3_IT
chr2-142974433-142974934	0.984734	0.983063	30.6932	8.79061e-07	0.000771794	M1C	L2_3_IT
chr8-60937848-60938349	1.3935	1.06631	30.6743	8.84557e-07	0.000773731	M1C	L2_3_IT
chr9-91580246-91580747	1.48748	0.0372416	30.6696	8.85922e-07	0.000773731	M1C	L2_3_IT
chr1-107009197-107009698	1.08781	1.03961	30.6542	8.90462e-07	0.000776336	M1C	L2_3_IT
chr8-69007897-69008398	1.10346	1.10896	30.6482	8.92238e-07	0.000776527	M1C	L2_3_IT
chr13-80266379-80266880	1.32254	0.137973	30.5828	9.1174e-07	0.000791073	M1C	L2_3_IT
chr11-66192285-66192786	1.0265	1.54329	30.5803	9.12482e-07	0.000791073	M1C	L2_3_IT
chr15-55814928-55815429	1.25465	0.0870682	30.5736	9.14522e-07	0.000791073	M1C	L2_3_IT
chr11-31246569-31247070	1.71932	-0.234228	30.571	9.15296e-07	0.000791073	M1C	L2_3_IT
chr3-162192593-162193094	1.11318	1.14653	30.5571	9.19519e-07	0.000791486	M1C	L2_3_IT
chr6-115687795-115688296	1.47736	-0.0953044	30.554	9.20455e-07	0.000791486	M1C	L2_3_IT
chr5-17295035-17295536	1.19359	0.854581	30.5507	9.21471e-07	0.000791486	M1C	L2_3_IT
chr7-29418529-29419030	1.70704	0.706984	30.5486	9.22122e-07	0.000791486	M1C	L2_3_IT
chr8-78903789-78904290	1.30934	0.360776	30.5302	9.27763e-07	0.000794959	M1C	L2_3_IT
chr2-239890336-239890837	1.16668	1.10014	30.5225	9.30111e-07	0.000795604	M1C	L2_3_IT
chr8-120025326-120025827	1.34185	0.551457	30.5056	9.35332e-07	0.000797753	M1C	L2_3_IT
chr10-120428745-120429246	1.38111	0.608322	30.5035	9.35989e-07	0.000797753	M1C	L2_3_IT
chr9-114034714-114035215	1.23599	0.703351	30.4989	9.37422e-07	0.000797753	M1C	L2_3_IT
chr2-75622649-75623150	1.43369	-0.075817	30.4537	9.51574e-07	0.000808416	M1C	L2_3_IT
chr20-17864726-17865227	1.31336	0.645615	30.4165	9.63369e-07	0.000817045	M1C	L2_3_IT
chr2-123651167-123651668	1.36784	-0.213976	30.4019	9.68045e-07	0.000818469	M1C	L2_3_IT
chr21-23695533-23696034	1.50411	-0.250099	30.401	9.68331e-07	0.000818469	M1C	L2_3_IT
chr5-99240076-99240577	1.24631	1.19138	30.3893	9.72102e-07	0.000820266	M1C	L2_3_IT
chr9-19484835-19485336	1.46394	0.598309	30.3427	9.87248e-07	0.00083164	M1C	L2_3_IT
chr8-83007945-83008446	1.47008	0.473299	30.2895	1.00484e-06	0.00084503	M1C	L2_3_IT
chr12-42981409-42981910	1.18183	0.642796	30.2766	1.00918e-06	0.000847248	M1C	L2_3_IT
chr3-89613379-89613880	1.3217	0.349401	30.2415	1.02101e-06	0.000855747	M1C	L2_3_IT
chr22-40721432-40721933	1.69394	-0.431991	30.2262	1.02619e-06	0.000858642	M1C	L2_3_IT
chr2-78890956-78891457	1.34201	0.846915	30.1976	1.03602e-06	0.000865416	M1C	L2_3_IT
chr7-68306723-68307224	0.906391	1.44826	30.172	1.04486e-06	0.000870918	M1C	L2_3_IT
chr8-60848242-60848743	0.965713	1.67684	30.1685	1.0461e-06	0.000870918	M1C	L2_3_IT
chr4-110865784-110866285	1.44574	-0.112896	30.161	1.0487e-06	0.000871627	M1C	L2_3_IT
chr4-88344486-88344987	1.07754	0.726107	30.1111	1.06625e-06	0.000884743	M1C	L2_3_IT
chr5-71810576-71811077	2.02557	-0.581857	30.3807	1.06976e-06	0.000886181	M1C	L2_3_IT
chr11-37203109-37203610	1.43288	-0.0297935	30.0794	1.07757e-06	0.000891165	M1C	L2_3_IT
chr9-82134067-82134568	1.35348	0.5727	30.0632	1.0834e-06	0.000894502	M1C	L2_3_IT
chr11-133793496-133793997	1.20811	1.76195	30.0503	1.08808e-06	0.000895842	M1C	L2_3_IT
chr20-60888701-60889202	1.42566	0.0780814	30.0475	1.08909e-06	0.000895842	M1C	L2_3_IT
chr8-75741372-75741873	1.50528	0.0268944	30.0416	1.09122e-06	0.000895842	M1C	L2_3_IT
chr5-76173998-76174499	1.61843	-0.385935	30.0389	1.0922e-06	0.000895842	M1C	L2_3_IT
chr1-169163158-169163659	1.24532	0.70866	30.0065	1.10406e-06	0.000901048	M1C	L2_3_IT
chr8-68634864-68635365	1.44721	0.409997	30.0031	1.10533e-06	0.000901048	M1C	L2_3_IT
chr2-123640956-123641457	1.24536	0.308487	30.0019	1.10578e-06	0.000901048	M1C	L2_3_IT
chr4-177596191-177596692	1.57058	-0.0524541	29.9892	1.11046e-06	0.000903386	M1C	L2_3_IT
chr2-65459113-65459614	1.32745	0.375089	29.9823	1.11303e-06	0.000903999	M1C	L2_3_IT
chr3-156575733-156576234	1.67951	-0.393979	29.9729	1.11649e-06	0.000905336	M1C	L2_3_IT
chr8-57530524-57531025	1.13217	0.806581	29.9615	1.12076e-06	0.000907321	M1C	L2_3_IT
chr5-102763105-102763606	1.34516	0.657141	29.9462	1.12648e-06	0.000910476	M1C	L2_3_IT
chr7-26880653-26881154	2.03548	-1.22281	30.3128	1.14793e-06	0.000926309	M1C	L2_3_IT
chr3-61146140-61146641	1.55662	-0.0698932	29.8686	1.15604e-06	0.000931348	M1C	L2_3_IT
chr7-20532912-20533413	1.3377	0.216955	29.8438	1.16566e-06	0.000937588	M1C	L2_3_IT
chr11-35968885-35969386	1.3004	1.02586	29.8261	1.17257e-06	0.000941625	M1C	L2_3_IT
chr6-39522009-39522510	1.27298	0.178293	29.8211	1.17456e-06	0.000941706	M1C	L2_3_IT
chr2-86319621-86320122	1.27438	0.23671	29.7866	1.18818e-06	0.000951095	M1C	L2_3_IT
chr9-19484072-19484573	1.64784	0.178449	30.051	1.19193e-06	0.000952572	M1C	L2_3_IT
chr14-98195114-98195615	1.30121	0.530556	29.7627	1.19769e-06	0.000954861	M1C	L2_3_IT
chr14-99176980-99177481	1.15416	1.02356	29.7567	1.20009e-06	0.000954861	M1C	L2_3_IT
chr6-69994397-69994898	1.14985	0.412351	29.7556	1.20054e-06	0.000954861	M1C	L2_3_IT
chr11-5317467-5317968	1.29613	0.921916	29.7268	1.21217e-06	0.000958732	M1C	L2_3_IT
chr4-142933127-142933628	1.4816	0.0161075	29.7234	1.21354e-06	0.000958732	M1C	L2_3_IT
chrX-80880069-80880570	1.43044	-0.273011	29.721	1.2145e-06	0.000958732	M1C	L2_3_IT
chr7-99344297-99344798	1.27396	0.809887	29.7153	1.21681e-06	0.000958732	M1C	L2_3_IT
chr14-34270560-34271061	1.50666	-0.177607	29.7142	1.21729e-06	0.000958732	M1C	L2_3_IT
chr18-70634734-70635235	1.43021	-0.251103	29.7113	1.21846e-06	0.000958732	M1C	L2_3_IT
chr12-30106283-30106784	1.10352	0.863365	29.7103	1.21887e-06	0.000958732	M1C	L2_3_IT
chr1-245774349-245774850	1.33478	0.95331	29.6738	1.23383e-06	0.000968977	M1C	L2_3_IT
chr5-76086022-76086523	1.51693	0.00266983	29.6645	1.2377e-06	0.000970484	M1C	L2_3_IT
chr7-118573008-118573509	1.0016	1.21535	29.6506	1.24345e-06	0.000973467	M1C	L2_3_IT
chrX-23796482-23796983	1.37357	0.418323	29.6294	1.25234e-06	0.000977793	M1C	L2_3_IT
chr2-22864409-22864910	1.02026	0.932801	29.628	1.2529e-06	0.000977793	M1C	L2_3_IT
chr11-126163081-126163582	0.938245	1.75802	29.6135	1.25904e-06	0.000980241	M1C	L2_3_IT
chr1-170133804-170134305	1.23473	0.594565	29.6112	1.25997e-06	0.000980241	M1C	L2_3_IT
chr12-59181295-59181796	0.975625	1.64665	29.5729	1.27627e-06	0.000991379	M1C	L2_3_IT
chr8-77953631-77954132	1.45647	0.383181	29.5647	1.27979e-06	0.000992564	M1C	L2_3_IT
chr8-26532736-26533237	1.24447	0.388346	29.5492	1.28644e-06	0.000996174	M1C	L2_3_IT
chr9-99446041-99446542	1.06801	0.614081	29.4904	1.31206e-06	0.00101374	M1C	L2_3_IT
chr3-118227286-118227787	1.17679	0.749311	29.4865	1.31377e-06	0.00101374	M1C	L2_3_IT
chr1-150003869-150004370	1.22849	0.609301	29.4833	1.31522e-06	0.00101374	M1C	L2_3_IT
chr11-133697227-133697728	1.231	1.46121	29.4687	1.32166e-06	0.00101712	M1C	L2_3_IT
chr6-101777682-101778183	1.56181	-0.112355	29.4267	1.34043e-06	0.0010298	M1C	L2_3_IT
chr10-121134692-121135193	1.26647	1.7612	29.4226	1.34226e-06	0.0010298	M1C	L2_3_IT
chr5-163312748-163313249	1.4637	0.158698	29.4126	1.34678e-06	0.00103168	M1C	L2_3_IT
chr17-65144006-65144507	1.49808	0.0889778	29.3997	1.35264e-06	0.00103449	M1C	L2_3_IT
chrX-32911829-32912330	1.44707	0.245215	29.3688	1.36674e-06	0.00104217	M1C	L2_3_IT
chr5-16864958-16865459	1.16329	0.219628	29.3528	1.37415e-06	0.00104337	M1C	L2_3_IT
chr14-88910557-88911058	1.12028	0.81352	29.3446	1.37793e-06	0.00104337	M1C	L2_3_IT
chr7-27484539-27485040	1.33401	0.644999	29.3402	1.37994e-06	0.00104337	M1C	L2_3_IT
chr10-65033608-65034109	0.945587	0.791245	29.3274	1.38589e-06	0.00104337	M1C	L2_3_IT
chr4-79053451-79053952	1.05617	0.335246	29.3253	1.38687e-06	0.00104337	M1C	L2_3_IT
chr7-135278154-135278655	1.55888	-0.383247	29.3248	1.38715e-06	0.00104337	M1C	L2_3_IT
chr9-13728129-13728630	0.990614	1.36661	29.3236	1.38766e-06	0.00104337	M1C	L2_3_IT
chr8-86030819-86031320	1.3211	0.324963	29.3186	1.39004e-06	0.00104337	M1C	L2_3_IT
chr9-112041624-112042125	1.37822	-0.0347893	29.3183	1.39017e-06	0.00104337	M1C	L2_3_IT
chr14-72635237-72635738	1.09715	0.0645102	29.3161	1.39119e-06	0.00104337	M1C	L2_3_IT
chr8-138461732-138462233	1.01393	0.696552	29.3158	1.39133e-06	0.00104337	M1C	L2_3_IT
chr2-214577674-214578175	1.28649	0.733852	29.3001	1.39871e-06	0.00104733	M1C	L2_3_IT
chr1-192609177-192609678	1.27214	0.390473	29.2669	1.41442e-06	0.00105751	M1C	L2_3_IT
chr2-35510696-35511197	2.05424	-0.823866	29.2467	1.42405e-06	0.00106311	M1C	L2_3_IT
chr1-61090691-61091192	1.03794	0.740012	29.2224	1.43574e-06	0.00107024	M1C	L2_3_IT
chr15-36158112-36158613	1.31885	0.640015	29.2	1.44662e-06	0.00107513	M1C	L2_3_IT
chr1-14301424-14301925	1.53376	0.245936	29.1798	1.45647e-06	0.00108085	M1C	L2_3_IT
chr5-165819256-165819757	1.47957	-0.314749	29.1531	1.46965e-06	0.00108772	M1C	L2_3_IT
chr5-175274336-175274837	1.18456	0.553514	29.1522	1.4701e-06	0.00108772	M1C	L2_3_IT
chr13-106049019-106049520	1.15125	0.945056	29.1133	1.48952e-06	0.00110046	M1C	L2_3_IT
chr10-23687730-23688231	1.24314	0.68584	29.0913	1.50058e-06	0.00110423	M1C	L2_3_IT
chr1-208604452-208604953	1.10461	0.835928	29.0906	1.50095e-06	0.00110423	M1C	L2_3_IT
chr8-104830224-104830725	0.960471	0.882505	29.09	1.50126e-06	0.00110423	M1C	L2_3_IT
chr8-81050767-81051268	1.1594	0.571179	29.0786	1.50702e-06	0.00110683	M1C	L2_3_IT
chr13-88843160-88843661	1.63873	0.0549946	29.0584	1.51737e-06	0.00111135	M1C	L2_3_IT
chr1-238606835-238607336	1.09081	0.0719565	29.0578	1.51763e-06	0.00111135	M1C	L2_3_IT
chr6-48030511-48031012	1.52926	0.222671	29.0501	1.52161e-06	0.00111263	M1C	L2_3_IT
chr5-174589076-174589577	1.00391	0.770211	29.0291	1.53245e-06	0.00111836	M1C	L2_3_IT
chr14-98146411-98146912	1.23846	0.0754371	29.0262	1.53393e-06	0.00111836	M1C	L2_3_IT
chr5-159898022-159898523	1.03588	0.526813	29.005	1.54496e-06	0.00112475	M1C	L2_3_IT
chr10-63901913-63902414	0.864402	2.03904	28.9574	1.56997e-06	0.00114129	M1C	L2_3_IT
chr13-75798992-75799493	1.33199	0.330426	28.953	1.57234e-06	0.00114135	M1C	L2_3_IT
chr2-7930884-7931385	1.20187	0.713353	28.9466	1.57574e-06	0.00114216	M1C	L2_3_IT
chr3-158954512-158955013	1.09996	0.570745	28.8945	1.60371e-06	0.00115973	M1C	L2_3_IT
chr9-116911656-116912157	1.53364	0.835351	28.8928	1.60464e-06	0.00115973	M1C	L2_3_IT
chr4-20570960-20571461	1.38458	0.23464	28.8571	1.62413e-06	0.0011703	M1C	L2_3_IT
chr2-216918213-216918714	1.23204	0.39897	28.8503	1.62786e-06	0.0011703	M1C	L2_3_IT
chr12-59215746-59216247	1.28638	0.529752	28.8503	1.62789e-06	0.0011703	M1C	L2_3_IT
chr13-100131127-100131628	1.37062	0.0636109	28.8489	1.62864e-06	0.0011703	M1C	L2_3_IT
chr3-107199818-107200319	0.923358	1.05401	28.8191	1.64512e-06	0.00118044	M1C	L2_3_IT
chr10-54808317-54808818	1.19384	0.838685	28.8143	1.64781e-06	0.00118067	M1C	L2_3_IT
chr13-93461912-93462413	1.51267	0.150465	28.7925	1.66006e-06	0.00118608	M1C	L2_3_IT
chr14-30125589-30126090	1.48345	-0.194295	28.7907	1.66105e-06	0.00118608	M1C	L2_3_IT
chr13-86296385-86296886	1.34084	0.268201	28.7881	1.6625e-06	0.00118608	M1C	L2_3_IT
chr21-40774347-40774848	1.22042	0.0948731	28.7656	1.67522e-06	0.00119212	M1C	L2_3_IT
chr2-123614722-123615223	1.64189	-0.513471	28.7626	1.67692e-06	0.00119212	M1C	L2_3_IT
chr2-149170336-149170837	1.393	-0.393874	28.7537	1.68196e-06	0.00119212	M1C	L2_3_IT
chr13-53191181-53191682	1.0208	1.07709	28.7516	1.68318e-06	0.00119212	M1C	L2_3_IT
chr5-10162693-10163194	1.47839	-0.192041	28.749	1.68465e-06	0.00119212	M1C	L2_3_IT
chr4-143273164-143273665	1.32933	0.582069	28.7479	1.68531e-06	0.00119212	M1C	L2_3_IT
chr18-74223437-74223938	1.64158	-0.266323	28.7426	1.68832e-06	0.00119256	M1C	L2_3_IT
chr2-139296410-139296911	1.33322	0.426709	28.7379	1.69099e-06	0.00119276	M1C	L2_3_IT
chr2-132898054-132898555	1.70435	-0.550261	28.7215	1.70046e-06	0.00119774	M1C	L2_3_IT
chr3-34567402-34567903	1.06198	0.74021	28.7011	1.71225e-06	0.00120265	M1C	L2_3_IT
chr3-157836208-157836709	1.83549	-0.160676	28.9465	1.71828e-06	0.00120366	M1C	L2_3_IT
chr18-46940157-46940658	1.49054	-0.3714	28.6903	1.71852e-06	0.00120366	M1C	L2_3_IT
chr2-104004735-104005236	1.62183	-0.319044	28.6765	1.72659e-06	0.00120762	M1C	L2_3_IT
chr10-107523482-107523983	1.47264	0.323135	28.672	1.7292e-06	0.00120775	M1C	L2_3_IT
chr2-1339669-1340170	1.25106	0.679335	28.6648	1.73343e-06	0.00120901	M1C	L2_3_IT
chr8-74085432-74085933	1.02425	1.38016	28.6126	1.7644e-06	0.00122732	M1C	L2_3_IT
chr8-74080585-74081086	1.47199	0.44591	28.6091	1.76648e-06	0.00122732	M1C	L2_3_IT
chr12-14993583-14994084	1.14107	0.715403	28.6069	1.76785e-06	0.00122732	M1C	L2_3_IT
chr18-64677811-64678312	1.23809	0.102562	28.6041	1.76953e-06	0.00122732	M1C	L2_3_IT
chr17-647426-647927	1.2818	0.468794	28.5863	1.78021e-06	0.00123238	M1C	L2_3_IT
chr8-99617892-99618393	1.13642	0.535789	28.5823	1.78263e-06	0.00123238	M1C	L2_3_IT
chr18-21662882-21663383	2.29546	-1.03479	28.8337	1.78423e-06	0.00123238	M1C	L2_3_IT
chr8-9221405-9221906	1.75707	-0.363414	28.8263	1.78866e-06	0.00123373	M1C	L2_3_IT
chr4-77349901-77350402	0.918006	1.23069	28.5557	1.79882e-06	0.00123775	M1C	L2_3_IT
chr22-36640813-36641314	1.19909	0.66287	28.5463	1.8046e-06	0.00123775	M1C	L2_3_IT
chr2-62341078-62341579	1.27373	0.539974	28.5443	1.80582e-06	0.00123775	M1C	L2_3_IT
chr4-177480798-177481299	1.10487	1.08589	28.5429	1.80668e-06	0.00123775	M1C	L2_3_IT
chr5-132251476-132251977	1.40927	-0.312316	28.5425	1.8069e-06	0.00123775	M1C	L2_3_IT
chr6-66961799-66962300	1.1452	0.960801	28.5286	1.81543e-06	0.00124189	M1C	L2_3_IT
chr2-79182740-79183241	1.39029	-0.123613	28.4971	1.83499e-06	0.00125355	M1C	L2_3_IT
chr8-127553016-127553517	1.43089	0.527965	28.4895	1.83975e-06	0.00125413	M1C	L2_3_IT
chr2-157838582-157839083	1.27415	-0.0500559	28.4877	1.84088e-06	0.00125413	M1C	L2_3_IT
chr3-125168945-125169446	1.25914	-0.0592394	28.4787	1.8465e-06	0.00125625	M1C	L2_3_IT
chr6-159249284-159249785	1.3093	0.342955	28.4578	1.85969e-06	0.0012635	M1C	L2_3_IT
chr2-215884906-215885407	1.12244	0.279414	28.4489	1.86529e-06	0.00126558	M1C	L2_3_IT
chr14-26401323-26401824	1.0549	0.823917	28.444	1.8684e-06	0.00126597	M1C	L2_3_IT
chr13-93522535-93523036	1.26401	0.0115463	28.4349	1.87423e-06	0.00126819	M1C	L2_3_IT
chr4-17067076-17067577	1.03108	0.582423	28.3894	1.90343e-06	0.00128621	M1C	L2_3_IT
chr9-18014676-18015177	1.27295	1.91499	28.3518	1.92796e-06	0.00130102	M1C	L2_3_IT
chr3-144899278-144899779	1.45838	-0.0267178	28.3418	1.93454e-06	0.0013037	M1C	L2_3_IT
chr1-218049069-218049570	1.43223	-0.156718	28.3049	1.95903e-06	0.00131664	M1C	L2_3_IT
chr20-10142359-10142860	1.4856	0.144768	28.2948	1.96577e-06	0.00131939	M1C	L2_3_IT
chr2-138945476-138945977	1.38696	0.149898	28.2845	1.97267e-06	0.00132225	M1C	L2_3_IT
chr8-79463570-79464071	1.08285	0.728133	28.2561	1.99186e-06	0.00133153	M1C	L2_3_IT
chr8-92196826-92197327	1.26467	-0.120183	28.2285	2.01069e-06	0.00134232	M1C	L2_3_IT
chr1-110706796-110707297	1.19253	0.708647	28.2191	2.01718e-06	0.00134485	M1C	L2_3_IT
chr3-76663336-76663837	1.3815	0.352806	28.2062	2.02605e-06	0.00134896	M1C	L2_3_IT
chr2-195487035-195487536	1.15394	1.29567	28.1967	2.03265e-06	0.00135123	M1C	L2_3_IT
chr3-40225454-40225955	1.44627	0.0734749	28.1935	2.03488e-06	0.00135123	M1C	L2_3_IT
chr2-21915677-21916178	1.35653	-0.216691	28.1668	2.05347e-06	0.00136028	M1C	L2_3_IT
chr14-87809408-87809909	1.25242	0.300745	28.1661	2.05396e-06	0.00136028	M1C	L2_3_IT
chr10-111873078-111873579	1.43106	0.0401244	28.1575	2.06005e-06	0.0013625	M1C	L2_3_IT
chr8-65219511-65220012	0.991541	1.03111	28.1315	2.07837e-06	0.00137156	M1C	L2_3_IT
chr11-94376959-94377460	1.30051	0.542037	28.1303	2.07925e-06	0.00137156	M1C	L2_3_IT
chr8-63570490-63570991	1.18185	0.526004	28.1209	2.08594e-06	0.00137414	M1C	L2_3_IT
chr4-154465147-154465648	1.59521	-0.265785	28.1171	2.08867e-06	0.00137414	M1C	L2_3_IT
chr1-17600380-17600881	1.18423	0.904641	28.103	2.09873e-06	0.00137665	M1C	L2_3_IT
chr9-76603571-76604072	1.18852	1.39683	28.1004	2.10061e-06	0.00137665	M1C	L2_3_IT
chr3-37535749-37536250	1.28273	0.609468	28.0998	2.10105e-06	0.00137665	M1C	L2_3_IT
chr4-126688065-126688566	1.22504	0.188108	28.0748	2.11905e-06	0.00138499	M1C	L2_3_IT
chr2-21288955-21289456	1.27183	0.147664	28.0565	2.13234e-06	0.00139185	M1C	L2_3_IT
chr6-118102006-118102507	1.24938	0.377322	28.0203	2.15887e-06	0.00140733	M1C	L2_3_IT
chr11-86104099-86104600	1.1186	0.675479	27.9816	2.18766e-06	0.00142423	M1C	L2_3_IT
chr2-31945594-31946095	1.1471	1.09723	27.9646	2.2004e-06	0.00143066	M1C	L2_3_IT
chr7-110374779-110375280	1.16102	0.295385	27.9535	2.2088e-06	0.00143425	M1C	L2_3_IT
chr7-24342509-24343010	1.50834	-0.232417	27.9367	2.22152e-06	0.0014404	M1C	L2_3_IT
chr21-23062612-23063113	1.29574	-0.127774	27.9334	2.22404e-06	0.0014404	M1C	L2_3_IT
chr7-112573340-112573841	1.39454	0.382932	27.9244	2.23095e-06	0.001443	M1C	L2_3_IT
chr3-16244157-16244658	1.28329	0.486976	27.9152	2.23795e-06	0.00144565	M1C	L2_3_IT
chr16-80731979-80732480	1.25094	0.705011	27.8861	2.2604e-06	0.00145646	M1C	L2_3_IT
chr2-181566728-181567229	1.43975	-0.0882292	27.8859	2.26052e-06	0.00145646	M1C	L2_3_IT
chr10-98000470-98000971	1.28777	0.337732	27.8799	2.26516e-06	0.0014571	M1C	L2_3_IT
chr16-14658127-14658628	1.33481	0.3606	27.8771	2.26736e-06	0.0014571	M1C	L2_3_IT
chr9-110029467-110029968	0.936562	0.964473	27.8648	2.27695e-06	0.00145997	M1C	L2_3_IT
chr9-76585609-76586110	1.64059	-0.475264	27.8639	2.27767e-06	0.00145997	M1C	L2_3_IT
chr3-67349618-67350119	1.25963	0.424689	27.8512	2.28757e-06	0.00146443	M1C	L2_3_IT
chr6-140600047-140600548	1.56509	-0.215892	27.7846	2.34044e-06	0.00149635	M1C	L2_3_IT
chr6-47764239-47764740	1.05521	1.12605	27.7765	2.3469e-06	0.00149856	M1C	L2_3_IT
chr10-94174992-94175493	1.6837	-0.601234	27.7716	2.35085e-06	0.00149916	M1C	L2_3_IT
chr2-214542361-214542862	1.42548	0.10115	27.7587	2.36129e-06	0.0015039	M1C	L2_3_IT
chr10-87201040-87201541	1.54507	-0.443716	27.7373	2.37873e-06	0.00151264	M1C	L2_3_IT
chr8-89002562-89003063	1.46687	-0.0752264	27.7319	2.38316e-06	0.00151264	M1C	L2_3_IT
chr6-143195547-143196048	1.10227	1.19641	27.7307	2.38412e-06	0.00151264	M1C	L2_3_IT
chr18-55476568-55477069	0.933507	0.992115	27.7233	2.39017e-06	0.00151456	M1C	L2_3_IT
chr2-171783784-171784285	1.29827	0.655493	27.7153	2.39678e-06	0.00151682	M1C	L2_3_IT
chr1-214643007-214643508	1.54566	-0.593364	27.6867	2.42037e-06	0.0015298	M1C	L2_3_IT
chr4-179441699-179442200	1.76699	-0.247614	27.6759	2.4294e-06	0.00153357	M1C	L2_3_IT
chr18-77616442-77616943	1.46311	-0.0952214	27.6668	2.43698e-06	0.00153415	M1C	L2_3_IT
chr5-170126628-170127129	1.55627	-0.211971	27.664	2.43939e-06	0.00153415	M1C	L2_3_IT
chr1-231016366-231016867	1.49719	-0.0615241	27.6638	2.43955e-06	0.00153415	M1C	L2_3_IT
chr11-92473806-92474307	1.20755	0.283133	27.6355	2.46334e-06	0.00154716	M1C	L2_3_IT
chr6-35755091-35755592	0.962355	1.34944	27.6288	2.46904e-06	0.00154879	M1C	L2_3_IT
chr5-50580598-50581099	1.56146	-0.589722	27.616	2.47997e-06	0.00155369	M1C	L2_3_IT
chr12-29880050-29880551	1.82415	-0.742368	27.603	2.49108e-06	0.00155869	M1C	L2_3_IT
chr12-56604474-56604975	1.10843	0.619968	27.5954	2.49759e-06	0.00156081	M1C	L2_3_IT
chr10-96390441-96390942	1.04346	1.20964	27.5602	2.52801e-06	0.00157587	M1C	L2_3_IT
chr13-56962509-56963010	2.00394	-0.843104	27.7935	2.53169e-06	0.00157619	M1C	L2_3_IT
chr9-126212218-126212719	1.5167	-0.50562	27.537	2.54822e-06	0.00158369	M1C	L2_3_IT
chr12-94172025-94172526	1.11189	1.43109	27.5349	2.55009e-06	0.00158369	M1C	L2_3_IT
chr7-22845549-22846050	0.927995	1.22082	27.5296	2.55476e-06	0.00158462	M1C	L2_3_IT
chr14-61551486-61551987	1.38649	0.128225	27.5255	2.55837e-06	0.00158489	M1C	L2_3_IT
chr7-16093013-16093514	1.40293	0.15459	27.5163	2.56651e-06	0.00158796	M1C	L2_3_IT
chr13-25508015-25508516	1.36566	0.439401	27.508	2.57378e-06	0.00158905	M1C	L2_3_IT
chr14-81831550-81832051	1.07155	0.882829	27.5001	2.58085e-06	0.00158905	M1C	L2_3_IT
chr11-118109327-118109828	1.09729	0.780222	27.4984	2.58232e-06	0.00158905	M1C	L2_3_IT
chr21-35414538-35415039	1.54075	-0.194112	27.4945	2.58584e-06	0.00158905	M1C	L2_3_IT
chr2-62056192-62056693	1.17882	1.17512	27.4928	2.58737e-06	0.00158905	M1C	L2_3_IT
chr8-37421097-37421598	1.35105	0.72062	27.4927	2.5874e-06	0.00158905	M1C	L2_3_IT
chr1-216051597-216052098	1.50517	-0.432708	27.4753	2.60301e-06	0.00159539	M1C	L2_3_IT
chr5-79738413-79738914	1.22645	0.236551	27.4715	2.60634e-06	0.00159539	M1C	L2_3_IT
chr7-89183729-89184230	1.01447	1.43113	27.4705	2.60731e-06	0.00159539	M1C	L2_3_IT
chr14-30159240-30159741	1.50466	0.277432	27.4641	2.613e-06	0.00159691	M1C	L2_3_IT
chr10-17508182-17508683	1.49977	-0.223519	27.4475	2.628e-06	0.00160265	M1C	L2_3_IT
chr10-113435989-113436490	1.21598	0.287901	27.4466	2.62883e-06	0.00160265	M1C	L2_3_IT
chr9-102615766-102616267	2.33947	-1.2053	27.6783	2.6325e-06	0.00160293	M1C	L2_3_IT
chr3-74743993-74744494	1.23045	-0.0465265	27.4379	2.63674e-06	0.00160356	M1C	L2_3_IT
chr18-76113192-76113693	1.75765	-0.591581	27.4301	2.64381e-06	0.00160456	M1C	L2_3_IT
chr3-21781351-21781852	1.16732	0.676624	27.429	2.64482e-06	0.00160456	M1C	L2_3_IT
chr6-15825461-15825962	1.33483	0.0651053	27.4151	2.65754e-06	0.00161031	M1C	L2_3_IT
chr7-71911100-71911601	1.32462	0.100187	27.4109	2.66135e-06	0.00161066	M1C	L2_3_IT
chr12-92356630-92357131	1.45785	-0.310278	27.3963	2.67478e-06	0.00161683	M1C	L2_3_IT
chr13-54016880-54017381	1.27895	0.688325	27.3861	2.68425e-06	0.00162059	M1C	L2_3_IT
chr1-111802227-111802728	0.978192	1.1366	27.3487	2.71913e-06	0.00163967	M1C	L2_3_IT
chr8-120357324-120357825	1.28099	0.0189964	27.3385	2.72867e-06	0.00164085	M1C	L2_3_IT
chr9-20558747-20559248	0.914534	1.35595	27.3373	2.72979e-06	0.00164085	M1C	L2_3_IT
chr13-91020378-91020879	1.36129	0.268898	27.3361	2.73097e-06	0.00164085	M1C	L2_3_IT
chr18-12788749-12789250	1.09229	0.939907	27.3318	2.73504e-06	0.00164132	M1C	L2_3_IT
chr2-236863104-236863605	1.28351	0.0461439	27.328	2.73856e-06	0.00164146	M1C	L2_3_IT
chr12-71476595-71477096	1.6703	-0.500566	27.314	2.75182e-06	0.00164719	M1C	L2_3_IT
chr5-138830264-138830765	1.3306	0.856781	27.311	2.75473e-06	0.00164719	M1C	L2_3_IT
chr4-93158147-93158648	1.19904	0.20639	27.2994	2.7658e-06	0.00164996	M1C	L2_3_IT
chr6-106281744-106282245	1.51658	0.110008	27.2992	2.76599e-06	0.00164996	M1C	L2_3_IT
chr13-30932481-30932982	1.25183	0.219387	27.2645	2.79934e-06	0.00166786	M1C	L2_3_IT
chr8-64138249-64138750	1.01762	0.429851	27.2589	2.80472e-06	0.00166908	M1C	L2_3_IT
chr2-185198523-185199024	1.39697	-0.470569	27.2549	2.80855e-06	0.00166936	M1C	L2_3_IT
chr3-102053678-102054179	0.981346	0.682122	27.2469	2.81637e-06	0.00167202	M1C	L2_3_IT
chr3-150250005-150250506	1.10874	1.30132	27.2421	2.82105e-06	0.00167281	M1C	L2_3_IT
chr1-7643391-7643892	1.28186	0.233569	27.234	2.82897e-06	0.00167551	M1C	L2_3_IT
chr7-68691973-68692474	1.36381	0.201339	27.229	2.83381e-06	0.00167638	M1C	L2_3_IT
chr8-23346582-23347083	1.02684	0.649478	27.2121	2.85041e-06	0.00168295	M1C	L2_3_IT
chr3-709557-710058	1.12372	0.288822	27.2109	2.85165e-06	0.00168295	M1C	L2_3_IT
chr1-202569526-202570027	1.16689	0.0280351	27.201	2.86136e-06	0.00168614	M1C	L2_3_IT
chr16-66064812-66065313	1.16942	0.353878	27.1986	2.86382e-06	0.00168614	M1C	L2_3_IT
chr14-47127324-47127825	1.14345	0.403443	27.1908	2.87152e-06	0.00168868	M1C	L2_3_IT
chr15-34953658-34954159	1.20388	0.474235	27.1792	2.88306e-06	0.00169347	M1C	L2_3_IT
chr6-90890877-90891378	1.14207	0.781914	27.1275	2.93507e-06	0.00172199	M1C	L2_3_IT
chr8-136618561-136619062	1.36169	0.371499	27.1199	2.94276e-06	0.00172271	M1C	L2_3_IT
chr3-127799619-127800120	1.09616	0.317909	27.1184	2.9443e-06	0.00172271	M1C	L2_3_IT
chr13-21899123-21899624	1.43432	0.238829	27.1161	2.94666e-06	0.00172271	M1C	L2_3_IT
chr11-111845405-111845906	1.33208	-0.0567452	27.1079	2.9551e-06	0.00172562	M1C	L2_3_IT
chr11-101894530-101895031	1.19732	0.488691	27.0933	2.97002e-06	0.0017323	M1C	L2_3_IT
chr3-178806851-178807352	1.08698	0.982464	27.0853	2.97822e-06	0.00173505	M1C	L2_3_IT
chr10-7186583-7187084	1.14982	0.559972	27.0593	3.00515e-06	0.00174871	M1C	L2_3_IT
chr1-201486248-201486749	1.50285	-0.364963	27.0514	3.01342e-06	0.00175147	M1C	L2_3_IT
chr9-2528769-2529270	1.38126	0.539393	27.0199	3.04649e-06	0.00176452	M1C	L2_3_IT
chr5-180748162-180748663	1.26136	0.513664	27.0151	3.0516e-06	0.00176543	M1C	L2_3_IT
chr1-76312793-76313294	1.37349	-0.114043	27.0015	3.06601e-06	0.00177171	M1C	L2_3_IT
chr1-245580679-245581180	1.58136	-0.452444	26.972	3.09747e-06	0.00178576	M1C	L2_3_IT
chr1-87240952-87241453	1.32504	0.0351396	26.9297	3.14326e-06	0.00181006	M1C	L2_3_IT
chr2-139447045-139447546	1.51828	-0.209933	26.9202	3.15369e-06	0.00181397	M1C	L2_3_IT
chr4-23136448-23136949	1.42046	-0.141206	26.9162	3.15808e-06	0.00181441	M1C	L2_3_IT
chr20-13449860-13450361	1.5171	-0.236491	26.8926	3.18398e-06	0.00182325	M1C	L2_3_IT
chr11-94831184-94831685	1.11838	1.3642	26.8925	3.18417e-06	0.00182325	M1C	L2_3_IT
chr2-138001905-138002406	1.66044	-0.399872	26.8886	3.18849e-06	0.00182325	M1C	L2_3_IT
chr13-83325253-83325754	1.21794	0.381092	26.8873	3.1899e-06	0.00182325	M1C	L2_3_IT
chr9-18325047-18325548	1.29617	0.67285	26.8856	3.19175e-06	0.00182325	M1C	L2_3_IT
chr1-194777946-194778447	0.946172	0.781559	26.8708	3.20826e-06	0.00183058	M1C	L2_3_IT
chr20-9306627-9307128	1.43868	0.246354	26.8637	3.21611e-06	0.00183296	M1C	L2_3_IT
chr9-120845578-120846079	1.02842	1.17589	26.8488	3.23286e-06	0.0018404	M1C	L2_3_IT
chr4-140789922-140790423	1.49717	0.0518532	26.8393	3.24356e-06	0.00184069	M1C	L2_3_IT
chr1-205764267-205764768	1.31316	0.877997	26.8385	3.24444e-06	0.00184069	M1C	L2_3_IT
chr11-92298021-92298522	1.37627	-0.047959	26.8312	3.25261e-06	0.00184323	M1C	L2_3_IT
chr13-46529415-46529916	1.36729	0.37316	26.8228	3.26215e-06	0.00184654	M1C	L2_3_IT
chr5-34684443-34684944	0.991876	0.647579	26.8126	3.27377e-06	0.00185101	M1C	L2_3_IT
chr3-81295872-81296373	1.35857	-0.0623812	26.8031	3.28456e-06	0.00185502	M1C	L2_3_IT
chr11-6048064-6048565	1.39631	0.151363	26.7755	3.31621e-06	0.00186752	M1C	L2_3_IT
chr6-125203577-125204078	1.60445	-0.7625	26.7754	3.31635e-06	0.00186752	M1C	L2_3_IT
chr6-132456933-132457434	0.870407	1.38879	26.774	3.31794e-06	0.00186752	M1C	L2_3_IT
chr5-66864661-66865162	1.20324	0.307008	26.7683	3.32455e-06	0.00186913	M1C	L2_3_IT
chr14-63381930-63382431	1.27114	1.02168	26.7595	3.33472e-06	0.00187274	M1C	L2_3_IT
chr9-78691625-78692126	1.24245	1.04965	26.7506	3.34506e-06	0.00187643	M1C	L2_3_IT
chr8-79818463-79818964	1.30765	0.169785	26.7299	3.36922e-06	0.00188786	M1C	L2_3_IT
chr11-99597749-99598250	1.8281	-0.430956	26.7069	3.3963e-06	0.0019009	M1C	L2_3_IT
chr3-176333183-176333684	1.45558	0.134479	26.6902	3.41614e-06	0.00190718	M1C	L2_3_IT
chr1-170694856-170695357	1.623	-0.592786	26.6901	3.41623e-06	0.00190718	M1C	L2_3_IT
chr6-74672277-74672778	1.79456	-0.568615	26.9117	3.419e-06	0.00190718	M1C	L2_3_IT
chr10-97227315-97227816	1.50278	-0.76729	26.6691	3.44127e-06	0.00191746	M1C	L2_3_IT
chr11-38618963-38619464	1.2905	-0.272369	26.626	3.49333e-06	0.00194213	M1C	L2_3_IT
chr13-106089401-106089902	1.08143	1.29922	26.6209	3.4995e-06	0.00194339	M1C	L2_3_IT
chr12-96120801-96121302	1.26798	-0.180658	26.6159	3.5056e-06	0.00194461	M1C	L2_3_IT
chr4-93580148-93580649	1.59529	0.230267	26.611	3.51159e-06	0.00194577	M1C	L2_3_IT
chr5-79922514-79923015	1.32879	0.440787	26.6024	3.52216e-06	0.0019473	M1C	L2_3_IT
chr2-144972112-144972613	1.42795	0.620551	26.5912	3.536e-06	0.00195279	M1C	L2_3_IT
chr2-183292166-183292667	1.40647	-0.343438	26.5842	3.54457e-06	0.00195535	M1C	L2_3_IT
chr3-58137468-58137969	1.215	0.320651	26.5571	3.57821e-06	0.00196955	M1C	L2_3_IT
chr19-19591422-19591923	1.13358	0.224757	26.5499	3.58719e-06	0.00197232	M1C	L2_3_IT
chr10-24353571-24354072	1.87543	-0.334581	26.762	3.59913e-06	0.00197671	M1C	L2_3_IT
chr8-93514594-93515095	1.52055	-0.213247	26.5331	3.60827e-06	0.00197955	M1C	L2_3_IT
chr6-92801209-92801710	1.20364	0.692471	26.5087	3.6392e-06	0.00199194	M1C	L2_3_IT
chr4-167123322-167123823	1.34445	0.37304	26.506	3.64258e-06	0.00199194	M1C	L2_3_IT
chr2-192390432-192390933	1.45006	-0.08145	26.5052	3.64363e-06	0.00199194	M1C	L2_3_IT
chr20-59377137-59377638	1.20576	0.500756	26.5027	3.64684e-06	0.00199194	M1C	L2_3_IT
chr11-130024362-130024863	1.24612	0.182081	26.4995	3.65084e-06	0.00199194	M1C	L2_3_IT
chr6-143187412-143187913	1.50588	-0.553935	26.4775	3.67897e-06	0.0020051	M1C	L2_3_IT
chr3-76454335-76454836	1.39541	0.21911	26.4679	3.69141e-06	0.00200729	M1C	L2_3_IT
chr2-103265647-103266148	1.21644	0.789943	26.467	3.69257e-06	0.00200729	M1C	L2_3_IT
chr17-55446192-55446693	1.33644	0.264108	26.465	3.69506e-06	0.00200729	M1C	L2_3_IT
chr5-38197146-38197647	1.39773	0.12166	26.4603	3.70121e-06	0.00200844	M1C	L2_3_IT
chr13-64551642-64552143	1.33752	-0.298447	26.4552	3.70781e-06	0.00200984	M1C	L2_3_IT
chr5-75864760-75865261	1.37393	-0.105446	26.4304	3.74005e-06	0.00202511	M1C	L2_3_IT
chr10-123637396-123637897	0.97312	1.80091	26.4238	3.74867e-06	0.00202757	M1C	L2_3_IT
chr6-108531697-108532198	0.958076	0.681797	26.4193	3.75456e-06	0.00202856	M1C	L2_3_IT
chr5-127696380-127696881	1.28357	0.640953	26.412	3.76407e-06	0.0020315	M1C	L2_3_IT
chr4-156981435-156981936	1.30969	0.338917	26.3999	3.78007e-06	0.00203793	M1C	L2_3_IT
chr1-79079843-79080344	1.62129	-0.10112	26.3944	3.78733e-06	0.00203964	M1C	L2_3_IT
chr10-108976438-108976939	1.17575	0.23794	26.386	3.79847e-06	0.00204123	M1C	L2_3_IT
chr11-4527929-4528430	1.10958	0.20353	26.3803	3.80601e-06	0.00204308	M1C	L2_3_IT
chr10-13617342-13617843	1.70821	-0.831113	26.366	3.82513e-06	0.00204893	M1C	L2_3_IT
chr5-111697255-111697756	1.00808	0.781763	26.3435	3.85541e-06	0.00206072	M1C	L2_3_IT
chr14-82197221-82197722	1.12027	1.00313	26.3394	3.86083e-06	0.00206141	M1C	L2_3_IT
chr6-87350010-87350511	1.32866	-0.322024	26.3322	3.87062e-06	0.00206443	M1C	L2_3_IT
chr20-43063546-43064047	1.61386	-0.800644	26.3236	3.88222e-06	0.00206703	M1C	L2_3_IT
chr13-52865017-52865518	1.02054	1.58023	26.3225	3.88379e-06	0.00206703	M1C	L2_3_IT
chr3-16239220-16239721	1.12391	0.436392	26.3185	3.88916e-06	0.00206768	M1C	L2_3_IT
chr17-11356297-11356798	1.05424	0.686935	26.3078	3.90375e-06	0.00207323	M1C	L2_3_IT
chr10-106837014-106837515	1.1261	0.841792	26.2891	3.92943e-06	0.00208465	M1C	L2_3_IT
chr7-141714824-141715325	1.34311	0.403292	26.2802	3.94169e-06	0.00208893	M1C	L2_3_IT
chr7-68700439-68700940	1.73177	-0.651208	26.2754	3.94828e-06	0.0020902	M1C	L2_3_IT
chr2-78682752-78683253	1.51987	-0.0718714	26.2616	3.9675e-06	0.00209482	M1C	L2_3_IT
chr8-108773563-108774064	0.981368	1.06116	26.2614	3.96774e-06	0.00209482	M1C	L2_3_IT
chr18-44890246-44890747	1.67632	-0.854244	26.2585	3.97168e-06	0.00209482	M1C	L2_3_IT
chr8-92043884-92044385	1.28744	-0.190961	26.257	3.97381e-06	0.00209482	M1C	L2_3_IT
chr12-64088527-64089028	1.4554	-0.142864	26.2264	4.01663e-06	0.00211515	M1C	L2_3_IT
chr19-29297366-29297867	1.40732	0.200035	26.207	4.04405e-06	0.00212735	M1C	L2_3_IT
chr13-108572963-108573464	1.39052	-0.13568	26.18	4.08244e-06	0.00214416	M1C	L2_3_IT
chr8-132230240-132230741	0.99068	1.62424	26.1659	4.10274e-06	0.00215142	M1C	L2_3_IT
chr7-88965396-88965897	1.13747	0.724473	26.1535	4.12057e-06	0.00215699	M1C	L2_3_IT
chr1-187513011-187513512	1.25629	0.589591	26.1525	4.12202e-06	0.00215699	M1C	L2_3_IT
chr5-71434874-71435375	1.63865	0.204699	26.147	4.13003e-06	0.00215891	M1C	L2_3_IT
chr5-170372999-170373500	1.20284	0.0226582	26.1432	4.1355e-06	0.00215951	M1C	L2_3_IT
chr15-60584225-60584726	1.22474	0.270849	26.1134	4.17891e-06	0.0021799	M1C	L2_3_IT
chr3-45455538-45456039	1.30933	-0.216571	26.1063	4.18933e-06	0.00218285	M1C	L2_3_IT
chr8-79490559-79491060	1.06884	0.278962	26.1036	4.19333e-06	0.00218285	M1C	L2_3_IT
chr3-107674533-107675034	0.862237	1.58281	26.0969	4.20312e-06	0.00218566	M1C	L2_3_IT
chr5-78041874-78042375	1.05367	0.836293	26.0382	4.29071e-06	0.00222889	M1C	L2_3_IT
chr14-33596796-33597297	1.1607	1.61262	26.0249	4.31077e-06	0.00223364	M1C	L2_3_IT
chr7-36535968-36536469	0.978141	0.589386	26.0212	4.31641e-06	0.00223364	M1C	L2_3_IT
chr19-12896639-12897140	1.12775	0.84981	26.0211	4.31657e-06	0.00223364	M1C	L2_3_IT
chr3-76383874-76384375	1.37377	0.328006	26.0203	4.31777e-06	0.00223364	M1C	L2_3_IT
chr18-37669758-37670259	1.11972	0.672609	26.012	4.33036e-06	0.00223783	M1C	L2_3_IT
chr8-119048286-119048787	1.11876	1.24347	25.9974	4.35263e-06	0.00224701	M1C	L2_3_IT
chr1-76516084-76516585	1.21646	-0.103299	25.9619	4.40728e-06	0.00227101	M1C	L2_3_IT
chr1-230157846-230158347	1.02894	0.909082	25.9585	4.41258e-06	0.00227101	M1C	L2_3_IT
chr2-190605683-190606184	1.89301	-0.342255	26.1703	4.41402e-06	0.00227101	M1C	L2_3_IT
chr16-58016883-58017384	1.04387	1.03326	25.9554	4.41734e-06	0.00227101	M1C	L2_3_IT
chr2-102785122-102785623	1.63196	-0.195508	25.9443	4.43457e-06	0.00227752	M1C	L2_3_IT
chr4-167118534-167119035	1.33068	-0.0859277	25.9267	4.46209e-06	0.00228607	M1C	L2_3_IT
chr10-97109717-97110218	0.854929	1.52183	25.926	4.46331e-06	0.00228607	M1C	L2_3_IT
chr16-1658906-1659407	0.876966	1.0088	25.9249	4.46497e-06	0.00228607	M1C	L2_3_IT
chr6-3693952-3694453	0.921084	0.902355	25.9161	4.4789e-06	0.00229085	M1C	L2_3_IT
chr13-25415356-25415857	1.29792	0.129528	25.9066	4.4938e-06	0.00229612	M1C	L2_3_IT
chr9-116471208-116471709	1.2659	0.227686	25.8717	4.54935e-06	0.00232135	M1C	L2_3_IT
chr11-131562124-131562625	1.32867	0.00866004	25.8697	4.55249e-06	0.00232135	M1C	L2_3_IT
chr20-9949825-9950326	1.46069	-0.36949	25.8558	4.57492e-06	0.00232924	M1C	L2_3_IT
chr7-36522095-36522596	1.24064	0.802219	25.8535	4.57862e-06	0.00232924	M1C	L2_3_IT
chr13-29767169-29767670	1.29607	0.0228173	25.8514	4.58197e-06	0.00232924	M1C	L2_3_IT
chr4-178823554-178824055	1.27494	0.0347582	25.828	4.61989e-06	0.00234612	M1C	L2_3_IT
chr2-238220958-238221459	1.15432	0.578162	25.8203	4.63241e-06	0.00235009	M1C	L2_3_IT
chr12-98058338-98058839	1.24445	0.6138	25.7829	4.69383e-06	0.00237552	M1C	L2_3_IT
chr4-92629929-92630430	1.35662	0.141376	25.7768	4.70398e-06	0.00237552	M1C	L2_3_IT
chr2-141331218-141331719	0.863627	1.3989	25.7751	4.70678e-06	0.00237552	M1C	L2_3_IT
chr13-98494832-98495333	0.850853	1.03906	25.7744	4.70795e-06	0.00237552	M1C	L2_3_IT
chr9-113994163-113994664	1.02391	1.32529	25.7725	4.71112e-06	0.00237552	M1C	L2_3_IT
chr1-111832590-111833091	0.923068	1.52467	25.7587	4.73405e-06	0.00238467	M1C	L2_3_IT
chr10-109119639-109120140	1.33701	0.299848	25.7539	4.74203e-06	0.00238628	M1C	L2_3_IT
chr8-21750627-21751128	1.18504	0.841468	25.7452	4.7567e-06	0.00239125	M1C	L2_3_IT
chr18-75973504-75974005	1.19758	0.767437	25.7391	4.7668e-06	0.00239391	M1C	L2_3_IT
chr5-10195372-10195873	1.50674	-0.50449	25.7358	4.77241e-06	0.00239432	M1C	L2_3_IT
chr3-66371142-66371643	1.14316	0.526867	25.7205	4.79817e-06	0.00240483	M1C	L2_3_IT
chr9-18685213-18685714	1.63896	-0.89917	25.7103	4.8156e-06	0.00240869	M1C	L2_3_IT
chr3-153409659-153410160	1.6232	-0.509756	25.7074	4.82038e-06	0.00240869	M1C	L2_3_IT
chr1-176578083-176578584	1.325	0.305926	25.6942	4.84302e-06	0.00241517	M1C	L2_3_IT
chr1-80887475-80887976	1.20457	-0.18041	25.6804	4.86654e-06	0.00242292	M1C	L2_3_IT
chr7-143929671-143930172	0.88954	1.37285	25.6794	4.86829e-06	0.00242292	M1C	L2_3_IT
chr9-82135151-82135652	1.88331	-0.907879	25.6744	4.87697e-06	0.00242482	M1C	L2_3_IT
chr4-65234140-65234641	1.86564	-1.01193	25.667	4.88966e-06	0.00242871	M1C	L2_3_IT
chr3-11323899-11324400	1.13369	0.503725	25.6525	4.91469e-06	0.00243871	M1C	L2_3_IT
chr8-62310711-62311212	1.27949	0.116612	25.6453	4.92719e-06	0.00243913	M1C	L2_3_IT
chr13-34086991-34087492	1.18223	0.156321	25.6442	4.92927e-06	0.00243913	M1C	L2_3_IT
chr4-140781825-140782326	2.09241	-0.894099	25.8516	4.9302e-06	0.00243913	M1C	L2_3_IT
chr7-32668744-32669245	1.20946	1.95223	25.6277	4.9579e-06	0.00244797	M1C	L2_3_IT
chr11-104503344-104503845	1.09087	0.179439	25.6218	4.96828e-06	0.00245067	M1C	L2_3_IT
chr8-93477291-93477792	1.50632	-0.499119	25.6067	4.99485e-06	0.00246081	M1C	L2_3_IT
chr6-10451886-10452387	1.18195	0.29443	25.6045	4.9987e-06	0.00246081	M1C	L2_3_IT
chr2-32797175-32797676	1.4421	-0.391012	25.5966	5.0128e-06	0.00246532	M1C	L2_3_IT
chr21-23607757-23608258	1.14218	0.126914	25.585	5.03331e-06	0.00247243	M1C	L2_3_IT
chr1-201754465-201754966	0.961621	1.28217	25.5828	5.03717e-06	0.00247243	M1C	L2_3_IT
chr5-140220628-140221129	1.07549	1.15154	25.5776	5.04655e-06	0.00247459	M1C	L2_3_IT
chrX-85666590-85667091	1.02686	0.559005	25.5666	5.06617e-06	0.00248044	M1C	L2_3_IT
chr6-143191559-143192060	1.2077	0.415463	25.5642	5.07053e-06	0.00248044	M1C	L2_3_IT
chr1-12316402-12316903	1.13092	0.0256589	25.5626	5.07339e-06	0.00248044	M1C	L2_3_IT
chr4-153089515-153090016	1.19429	0.547305	25.5569	5.08359e-06	0.00248299	M1C	L2_3_IT
chr1-108138810-108139311	1.40819	0.326402	25.5511	5.09393e-06	0.00248318	M1C	L2_3_IT
chr10-114541519-114542020	1.15632	0.0345624	25.5364	5.12061e-06	0.00249375	M1C	L2_3_IT
chr2-96484172-96484673	1.04899	0.707432	25.5247	5.14174e-06	0.0025016	M1C	L2_3_IT
chr4-138098279-138098780	0.95839	0.954045	25.5207	5.14911e-06	0.00250274	M1C	L2_3_IT
chr11-121142370-121142871	1.13319	0.533035	25.516	5.15763e-06	0.00250444	M1C	L2_3_IT
chr9-104909923-104910424	1.13894	0.329877	25.5101	5.16846e-06	0.00250726	M1C	L2_3_IT
chr10-85627772-85628273	1.04607	0.782408	25.5026	5.18218e-06	0.00251147	M1C	L2_3_IT
chr2-69193436-69193937	1.5675	-0.908654	25.4893	5.20661e-06	0.00252086	M1C	L2_3_IT
chr17-58207526-58208027	1.11794	1.11542	25.4573	5.26576e-06	0.0025442	M1C	L2_3_IT
chr14-48891924-48892425	1.14932	0.563493	25.4551	5.26988e-06	0.0025442	M1C	L2_3_IT
chr6-149851571-149852072	1.01093	1.3224	25.455	5.27013e-06	0.0025442	M1C	L2_3_IT
chr2-183666199-183666700	1.38079	0.356058	25.4354	5.30683e-06	0.00255944	M1C	L2_3_IT
chr8-81492493-81492994	1.01681	0.728322	25.4285	5.31979e-06	0.00256321	M1C	L2_3_IT
chr11-32213329-32213830	1.42198	-0.423998	25.4203	5.33524e-06	0.00256818	M1C	L2_3_IT
chr20-31497073-31497574	1.24321	0.188799	25.3914	5.39015e-06	0.00259211	M1C	L2_3_IT
chr9-104911106-104911607	1.04028	0.813764	25.3773	5.41711e-06	0.00260057	M1C	L2_3_IT
chr12-4978892-4979393	0.857587	1.93235	25.3761	5.41953e-06	0.00260057	M1C	L2_3_IT
chr3-71982648-71983149	0.967092	0.933788	25.3741	5.42339e-06	0.00260057	M1C	L2_3_IT
chr15-63986770-63987271	1.21721	0.267907	25.3487	5.47227e-06	0.0026176	M1C	L2_3_IT
chr5-72389302-72389803	1.03696	0.525551	25.3478	5.47417e-06	0.0026176	M1C	L2_3_IT
chr9-26322005-26322506	1.14928	0.862806	25.3475	5.47465e-06	0.0026176	M1C	L2_3_IT
chr3-22521603-22522104	1.52305	-0.366414	25.3387	5.49169e-06	0.00262323	M1C	L2_3_IT
chr6-47764753-47765254	1.18784	0.396543	25.3055	5.55672e-06	0.0026517	M1C	L2_3_IT
chr7-42678557-42679058	1.2036	0.275968	25.3012	5.56536e-06	0.0026517	M1C	L2_3_IT
chr13-37791849-37792350	1.23573	0.16373	25.3002	5.56724e-06	0.0026517	M1C	L2_3_IT
chr18-31724202-31724703	1.12536	0.9277	25.2919	5.58364e-06	0.00265697	M1C	L2_3_IT
chr9-101015782-101016283	1.33058	-0.20976	25.2855	5.59641e-06	0.00266051	M1C	L2_3_IT
chr2-57748575-57749076	1.17204	0.595454	25.2816	5.60416e-06	0.00266166	M1C	L2_3_IT
chr3-65190225-65190726	1.28109	0.260994	25.2763	5.61461e-06	0.0026625	M1C	L2_3_IT
chr13-89383097-89383598	1.19982	0.78154	25.2753	5.61662e-06	0.0026625	M1C	L2_3_IT
chr3-71385425-71385926	1.21743	0.241189	25.2536	5.66018e-06	0.00267994	M1C	L2_3_IT
chr8-35514155-35514656	1.05948	1.04868	25.2516	5.66415e-06	0.00267994	M1C	L2_3_IT
chr14-70564022-70564523	1.52563	-0.345743	25.2473	5.67281e-06	0.00268149	M1C	L2_3_IT
chr7-49669356-49669857	1.33119	0.683951	25.2439	5.67955e-06	0.00268214	M1C	L2_3_IT
chr7-66395439-66395940	1.00448	0.580026	25.2403	5.68688e-06	0.00268306	M1C	L2_3_IT
chr5-112185189-112185690	1.04981	0.79615	25.2365	5.69456e-06	0.00268405	M1C	L2_3_IT
chr11-44575365-44575866	1.3493	-0.144955	25.2339	5.69976e-06	0.00268405	M1C	L2_3_IT
chr1-219304974-219305475	1.15322	0.280205	25.2302	5.70731e-06	0.00268507	M1C	L2_3_IT
chr9-7542884-7543385	1.11022	0.574689	25.2263	5.71518e-06	0.00268624	M1C	L2_3_IT
chr20-48944104-48944605	1.13761	1.2363	25.2122	5.74381e-06	0.00269716	M1C	L2_3_IT
chr18-58501400-58501901	1.03888	0.772371	25.2063	5.75598e-06	0.00270033	M1C	L2_3_IT
chr11-22890399-22890900	1.37533	-0.199455	25.1816	5.80671e-06	0.0027207	M1C	L2_3_IT
chr8-135910784-135911285	1.22959	0.596757	25.1798	5.8103e-06	0.0027207	M1C	L2_3_IT
chr7-32616694-32617195	1.50494	-0.214645	25.1476	5.87717e-06	0.00274442	M1C	L2_3_IT
chr20-6632273-6632774	1.11945	1.29614	25.1471	5.87822e-06	0.00274442	M1C	L2_3_IT
chr2-44649283-44649784	0.912809	1.18156	25.1448	5.8831e-06	0.00274442	M1C	L2_3_IT
chr9-116910333-116910834	1.13365	0.787258	25.1444	5.88399e-06	0.00274442	M1C	L2_3_IT
chr12-50387476-50387977	1.22063	0.310238	25.14	5.89307e-06	0.00274442	M1C	L2_3_IT
chr12-86712442-86712943	0.936138	0.82845	25.1387	5.89591e-06	0.00274442	M1C	L2_3_IT
chr13-29969359-29969860	1.23692	0.519396	25.1325	5.90893e-06	0.00274442	M1C	L2_3_IT
chr12-38682737-38683238	1.20893	0.74405	25.1318	5.91029e-06	0.00274442	M1C	L2_3_IT
chr7-32750578-32751079	0.960874	0.811068	25.1317	5.91049e-06	0.00274442	M1C	L2_3_IT
chr12-115210941-115211442	1.8243	0.761449	25.3279	5.91919e-06	0.0027459	M1C	L2_3_IT
chr2-29059735-29060236	1.09705	0.524073	25.1005	5.97641e-06	0.00276741	M1C	L2_3_IT
chr9-98782188-98782689	1.75303	-0.889054	25.1004	5.97667e-06	0.00276741	M1C	L2_3_IT
chr6-90891425-90891926	1.07877	1.19102	25.0729	6.03554e-06	0.00279208	M1C	L2_3_IT
chr3-6107701-6108202	1.34181	0.749542	25.0677	6.04662e-06	0.00279461	M1C	L2_3_IT
chr13-43549910-43550411	1.1794	0.235326	25.0505	6.08371e-06	0.00280915	M1C	L2_3_IT
chr2-139296946-139297447	1.23178	0.772471	25.0412	6.10407e-06	0.00281594	M1C	L2_3_IT
chr6-146036057-146036558	0.970691	0.716057	25.0315	6.12498e-06	0.00282298	M1C	L2_3_IT
chr11-130995392-130995893	1.30306	0.22532	25.0246	6.14022e-06	0.00282739	M1C	L2_3_IT
chr1-216502692-216503193	1.06603	1.37007	25.0197	6.15095e-06	0.00282972	M1C	L2_3_IT
chrX-138715728-138716229	1.89332	-0.300649	25.1961	6.19933e-06	0.00284935	M1C	L2_3_IT
chr13-39154090-39154591	1.06627	0.658432	24.9865	6.22404e-06	0.00285206	M1C	L2_3_IT
chr7-24338532-24339033	1.06685	0.481337	24.984	6.22957e-06	0.00285206	M1C	L2_3_IT
chr11-42066314-42066815	0.846912	1.4163	24.9825	6.23283e-06	0.00285206	M1C	L2_3_IT
chr11-120607645-120608146	1.05131	1.40229	24.9821	6.23382e-06	0.00285206	M1C	L2_3_IT
chr12-38689302-38689803	1.03261	1.09618	24.9718	6.25669e-06	0.0028599	M1C	L2_3_IT
chr1-119981671-119982172	1.36434	-0.144957	24.961	6.28085e-06	0.00286819	M1C	L2_3_IT
chr8-85925211-85925712	1.07145	1.13132	24.9573	6.28922e-06	0.00286819	M1C	L2_3_IT
chr8-125405329-125405830	1.12848	0.420931	24.956	6.29208e-06	0.00286819	M1C	L2_3_IT
chrX-124256309-124256810	1.76215	0.528336	24.9522	6.30045e-06	0.00286868	M1C	L2_3_IT
chr4-32018518-32019019	1.52981	0.0579653	24.948	6.30994e-06	0.00286868	M1C	L2_3_IT
chr9-19522834-19523335	1.37551	-0.154184	24.9401	6.32771e-06	0.00287392	M1C	L2_3_IT
chr11-58968888-58969389	1.24159	0.592385	24.9366	6.33572e-06	0.00287494	M1C	L2_3_IT
chr4-37693534-37694035	1.1285	0.0948	24.9244	6.36336e-06	0.00288486	M1C	L2_3_IT
chr4-26769077-26769578	1.17584	0.226832	24.9174	6.3792e-06	0.00288838	M1C	L2_3_IT
chr6-15954443-15954944	1.38968	-0.313419	24.9152	6.38417e-06	0.00288838	M1C	L2_3_IT
chr1-160859134-160859635	1.42186	-0.338495	24.9133	6.38851e-06	0.00288838	M1C	L2_3_IT
chr2-200155709-200156210	1.14216	-0.0819067	24.9049	6.4076e-06	0.00289439	M1C	L2_3_IT
chr7-3549194-3549695	1.52034	-0.580159	24.8989	6.42146e-06	0.00289718	M1C	L2_3_IT
chr15-35282476-35282977	1.75786	-0.70834	24.8972	6.42539e-06	0.00289718	M1C	L2_3_IT
chr8-13080556-13081057	1.24544	0.547044	24.8661	6.49695e-06	0.00292416	M1C	L2_3_IT
chr3-194575222-194575723	1.30825	-0.126595	24.8548	6.52324e-06	0.00293128	M1C	L2_3_IT
chr9-112511103-112511604	1.1488	0.429779	24.8521	6.52965e-06	0.00293128	M1C	L2_3_IT
chr9-101500327-101500828	2.21363	-1.17593	25.048	6.53042e-06	0.00293128	M1C	L2_3_IT
chr2-146868358-146868859	0.996147	0.711025	24.8352	6.56908e-06	0.00294381	M1C	L2_3_IT
chr7-31115079-31115580	1.43617	-0.38421	24.8347	6.57013e-06	0.00294381	M1C	L2_3_IT
chr5-155217530-155218031	2.08836	-1.31061	24.8256	6.59168e-06	0.00294991	M1C	L2_3_IT
chr5-60264463-60264964	1.27318	-0.179733	24.8239	6.59558e-06	0.00294991	M1C	L2_3_IT
chr4-95092860-95093361	1.1856	0.288584	24.8162	6.61378e-06	0.00295404	M1C	L2_3_IT
chr4-104905147-104905648	1.01255	0.851439	24.815	6.61666e-06	0.00295404	M1C	L2_3_IT
chr1-85220947-85221448	1.46584	-0.527277	24.798	6.65696e-06	0.00296938	M1C	L2_3_IT
chr5-141695651-141696152	0.795888	2.18925	24.7867	6.6839e-06	0.00297873	M1C	L2_3_IT
chr18-28411931-28412432	1.26646	0.093407	24.7725	6.71777e-06	0.00298855	M1C	L2_3_IT
chr15-48855946-48856447	1.14466	-0.0837209	24.7723	6.71838e-06	0.00298855	M1C	L2_3_IT
chr18-51582483-51582984	1.27399	0.497575	24.7656	6.73453e-06	0.00298855	M1C	L2_3_IT
chr1-61259443-61259944	1.03982	1.24256	24.7627	6.74136e-06	0.00298855	M1C	L2_3_IT
chr9-130599448-130599949	1.02085	0.321252	24.7625	6.74189e-06	0.00298855	M1C	L2_3_IT
chr17-71975472-71975973	1.13602	0.415401	24.7445	6.78529e-06	0.00300277	M1C	L2_3_IT
chr10-17036337-17036838	1.10801	0.584581	24.7442	6.78602e-06	0.00300277	M1C	L2_3_IT
chr8-63684368-63684869	0.929543	1.01318	24.7403	6.79559e-06	0.00300434	M1C	L2_3_IT
chr13-70252898-70253399	1.91556	-0.826336	24.9279	6.81246e-06	0.00300913	M1C	L2_3_IT
chr13-49225713-49226214	1.59253	-0.870496	24.7199	6.84525e-06	0.00302093	M1C	L2_3_IT
chr8-11243846-11244347	1.14789	1.19215	24.7111	6.86681e-06	0.00302777	M1C	L2_3_IT
chr4-7948883-7949384	0.912914	1.45113	24.6907	6.9172e-06	0.0030473	M1C	L2_3_IT
chr3-187401939-187402440	1.69988	-0.944393	24.683	6.93624e-06	0.0030488	M1C	L2_3_IT
chr10-124378993-124379494	1.00751	0.959526	24.6825	6.93752e-06	0.0030488	M1C	L2_3_IT
chr10-106534574-106535075	1.35876	-0.344921	24.6819	6.93896e-06	0.0030488	M1C	L2_3_IT
chr8-134253892-134254393	0.968571	1.06611	24.6781	6.94843e-06	0.00305027	M1C	L2_3_IT
chr20-9051662-9052163	1.12867	0.411308	24.6713	6.96531e-06	0.003055	M1C	L2_3_IT
chr2-215946663-215947164	1.09933	0.748335	24.6689	6.97143e-06	0.003055	M1C	L2_3_IT
chr10-15608725-15609226	1.20787	1.90765	24.6567	7.00175e-06	0.00306559	M1C	L2_3_IT
chr3-27521651-27522152	1.20636	-0.0179706	24.6531	7.01085e-06	0.0030662	M1C	L2_3_IT
chr6-125212469-125212970	0.959075	0.786844	24.6488	7.02161e-06	0.0030662	M1C	L2_3_IT
chr4-94764070-94764571	1.09098	0.582688	24.6271	7.07639e-06	0.00308472	M1C	L2_3_IT
chr15-29669887-29670388	1.06486	1.09949	24.6177	7.10026e-06	0.00309243	M1C	L2_3_IT
chr4-78149745-78150246	1.06917	0.301234	24.5789	7.19975e-06	0.00312756	M1C	L2_3_IT
chr14-22499645-22500146	1.74793	-0.745056	24.567	7.23034e-06	0.00313683	M1C	L2_3_IT
chr6-76063556-76064057	1.24425	0.0141218	24.5657	7.23366e-06	0.00313683	M1C	L2_3_IT
chr6-70277556-70278057	0.879721	1.01899	24.5526	7.26789e-06	0.00314675	M1C	L2_3_IT
chr1-106363109-106363610	2.27355	-1.24371	24.744	7.26916e-06	0.00314675	M1C	L2_3_IT
chr3-18739113-18739614	1.13029	0.226029	24.5493	7.27633e-06	0.00314712	M1C	L2_3_IT
chr4-171847954-171848455	0.99776	0.685069	24.541	7.29814e-06	0.00315151	M1C	L2_3_IT
chr17-72420585-72421086	0.898715	1.46265	24.5406	7.2991e-06	0.00315151	M1C	L2_3_IT
chr10-93417308-93417809	0.992311	1.28908	24.5333	7.3182e-06	0.00315429	M1C	L2_3_IT
chr2-116490543-116491044	1.15038	0.659048	24.5253	7.33931e-06	0.00316066	M1C	L2_3_IT
chr7-146479109-146479610	1.27503	-0.0441396	24.5184	7.35749e-06	0.00316575	M1C	L2_3_IT
chrX-78314623-78315124	1.23029	0.119269	24.5159	7.36395e-06	0.0031658	M1C	L2_3_IT
chr5-12097575-12098076	2.10341	-1.10033	24.7025	7.37668e-06	0.00316854	M1C	L2_3_IT
chr1-166379557-166380058	0.830419	1.91011	24.5021	7.40061e-06	0.00317417	M1C	L2_3_IT
chr7-5717486-5717987	0.929968	1.27025	24.5	7.40622e-06	0.00317417	M1C	L2_3_IT
chr12-41039521-41040022	1.11297	1.15244	24.499	7.40888e-06	0.00317417	M1C	L2_3_IT
chr8-51455232-51455733	1.04377	0.528146	24.493	7.42482e-06	0.00317827	M1C	L2_3_IT
chr2-222802644-222803145	1.30026	0.129495	24.4829	7.45163e-06	0.00318701	M1C	L2_3_IT
chr9-70668910-70669411	1.13161	0.196726	24.4775	7.46607e-06	0.00319045	M1C	L2_3_IT
chr2-228767296-228767797	1.29581	0.65667	24.4746	7.47401e-06	0.00319111	M1C	L2_3_IT
chr1-28437990-28438491	1.50276	0.189008	24.4698	7.48678e-06	0.00319382	M1C	L2_3_IT
chr4-186121239-186121740	1.65858	-1.06594	24.4643	7.50159e-06	0.00319741	M1C	L2_3_IT
chr2-139894234-139894735	1.1764	0.0681667	24.4599	7.51352e-06	0.00319976	M1C	L2_3_IT
chr9-37953817-37954318	0.976651	1.22677	24.4526	7.53327e-06	0.00320337	M1C	L2_3_IT
chr3-22042364-22042865	1.8573	-0.757568	24.6413	7.53786e-06	0.00320337	M1C	L2_3_IT
chr1-81237568-81238069	1.14642	0.215569	24.4496	7.54127e-06	0.00320337	M1C	L2_3_IT
chr4-138406810-138407311	1.34453	0.0312712	24.4364	7.57712e-06	0.00321586	M1C	L2_3_IT
chr11-111934396-111934897	1.02745	0.483212	24.4272	7.60215e-06	0.00322374	M1C	L2_3_IT
chr6-136640592-136641093	0.823165	1.07904	24.424	7.61093e-06	0.00322472	M1C	L2_3_IT
chr15-29589541-29590042	1.06393	0.497611	24.4147	7.63648e-06	0.0032328	M1C	L2_3_IT
chr2-102978271-102978772	1.45178	-0.495148	24.4122	7.64332e-06	0.00323295	M1C	L2_3_IT
chr3-147191939-147192440	1.18269	0.0962268	24.3964	7.68684e-06	0.0032486	M1C	L2_3_IT
chr1-114034722-114035223	1.16791	0.113412	24.3883	7.70917e-06	0.00325502	M1C	L2_3_IT
chr1-184595720-184596221	1.19964	-0.0365266	24.3862	7.71509e-06	0.00325502	M1C	L2_3_IT
chr8-67238657-67239158	1.06105	0.321819	24.3828	7.72434e-06	0.00325617	M1C	L2_3_IT
chr4-189226510-189227011	1.53332	0.104192	24.3683	7.76477e-06	0.00327045	M1C	L2_3_IT
chr20-59306043-59306544	1.07151	1.85433	24.3438	7.83332e-06	0.00329654	M1C	L2_3_IT
chr2-33554845-33555346	1.01679	0.880586	24.3329	7.8642e-06	0.00330396	M1C	L2_3_IT
chr11-35986902-35987403	1.04139	0.516364	24.3285	7.87652e-06	0.00330635	M1C	L2_3_IT
chr11-32029843-32030344	0.924768	1.36359	24.3184	7.9054e-06	0.00331568	M1C	L2_3_IT
chr11-122816092-122816593	2.34723	-1.32421	24.5043	7.91266e-06	0.00331594	M1C	L2_3_IT
chr18-8965947-8966448	1.04883	0.681502	24.3049	7.94361e-06	0.00332611	M1C	L2_3_IT
chr1-188056109-188056610	1.2853	0.784588	24.3023	7.95107e-06	0.00332644	M1C	L2_3_IT
chr4-138233793-138234294	1.17736	0.198305	24.2975	7.96493e-06	0.00332799	M1C	L2_3_IT
chr3-87974009-87974510	1.31758	-0.210567	24.2964	7.96811e-06	0.00332799	M1C	L2_3_IT
chr7-126488159-126488660	1.3586	0.129457	24.2899	7.98677e-06	0.00333299	M1C	L2_3_IT
chr2-173652883-173653384	1.16013	0.777989	24.2859	7.99823e-06	0.00333498	M1C	L2_3_IT
chr10-112050177-112050678	1.87664	-0.675195	24.452	8.06073e-06	0.00335824	M1C	L2_3_IT
chr2-150627044-150627545	1.63413	-0.793234	24.2601	8.07269e-06	0.00336041	M1C	L2_3_IT
chr6-17851569-17852070	1.19705	-0.053749	24.254	8.09043e-06	0.00336498	M1C	L2_3_IT
chr8-136740491-136740992	1.14138	0.893313	24.2483	8.10709e-06	0.00336898	M1C	L2_3_IT
chr6-110617901-110618402	1.16308	0.398497	24.2461	8.11355e-06	0.00336898	M1C	L2_3_IT
chr3-62611690-62612191	0.920506	1.42619	24.235	8.14595e-06	0.00337962	M1C	L2_3_IT
chr8-68637276-68637777	1.32965	-0.308547	24.2294	8.16241e-06	0.00338364	M1C	L2_3_IT
chr7-32749667-32750168	0.935465	0.847939	24.2188	8.19361e-06	0.00339375	M1C	L2_3_IT
chr9-38051569-38052070	0.978106	1.35783	24.2134	8.20954e-06	0.00339581	M1C	L2_3_IT
chr14-21871335-21871836	1.59179	-0.881301	24.2125	8.21221e-06	0.00339581	M1C	L2_3_IT
chr6-113635440-113635941	1.80183	-0.931087	24.2026	8.24178e-06	0.00340367	M1C	L2_3_IT
chr13-106088472-106088973	1.16039	0.339078	24.2015	8.24488e-06	0.00340367	M1C	L2_3_IT
chr2-240295410-240295911	1.05588	0.864366	24.1913	8.2753e-06	0.00341341	M1C	L2_3_IT
chr8-20589814-20590315	1.0467	1.15659	24.1568	8.37881e-06	0.0034504	M1C	L2_3_IT
chr4-99743641-99744142	1.3653	-0.259291	24.1509	8.39658e-06	0.00345486	M1C	L2_3_IT
chr3-18730745-18731246	1.50567	-0.624835	24.1334	8.44961e-06	0.00347381	M1C	L2_3_IT
chr7-20038682-20039183	1.19631	0.370778	24.1176	8.49796e-06	0.00349081	M1C	L2_3_IT
chr2-32809187-32809688	1.40585	-0.213539	24.1148	8.50646e-06	0.00349143	M1C	L2_3_IT
chr1-160862224-160862725	1.06349	0.897337	24.0737	8.63371e-06	0.00353559	M1C	L2_3_IT
chr5-72498986-72499487	1.32109	0.0493046	24.0732	8.63532e-06	0.00353559	M1C	L2_3_IT
chr3-143158689-143159190	1.39031	-0.26377	24.0412	8.73535e-06	0.00357123	M1C	L2_3_IT
chr11-93957854-93958355	1.15314	0.0233746	24.0408	8.73669e-06	0.00357123	M1C	L2_3_IT
chr4-127006545-127007046	1.14765	1.07494	24.0384	8.74419e-06	0.00357137	M1C	L2_3_IT
chr4-93143931-93144432	1.27541	0.250826	24.0313	8.7668e-06	0.00357767	M1C	L2_3_IT
chr21-32071291-32071792	1.62837	-0.895225	24.0157	8.81618e-06	0.00359194	M1C	L2_3_IT
chr7-47304001-47304502	1.49299	-0.890449	23.9993	8.8687e-06	0.00360273	M1C	L2_3_IT
chr5-13720984-13721485	1.21263	1.22248	23.9988	8.87033e-06	0.00360273	M1C	L2_3_IT
chr3-167908069-167908570	1.26729	-0.218685	23.9972	8.87526e-06	0.00360273	M1C	L2_3_IT
chr1-219676099-219676600	1.69688	-0.853081	23.9961	8.87878e-06	0.00360273	M1C	L2_3_IT
chr9-7729746-7730247	1.2113	1.05796	23.9904	8.89709e-06	0.00360723	M1C	L2_3_IT
chr10-125130944-125131445	1.25111	0.105737	23.9849	8.91502e-06	0.00360899	M1C	L2_3_IT
chr1-208710112-208710613	1.09207	0.147269	23.9846	8.91591e-06	0.00360899	M1C	L2_3_IT
chr12-2485703-2486204	0.965154	0.762718	23.9469	9.03833e-06	0.00365558	M1C	L2_3_IT
chr6-48032227-48032728	1.19669	-0.270499	23.9395	9.06252e-06	0.00366239	M1C	L2_3_IT
chr8-91937919-91938420	1.17236	0.505734	23.9352	9.07661e-06	0.00366511	M1C	L2_3_IT
chrX-38941865-38942366	1.33216	0.12742	23.9249	9.11029e-06	0.00367277	M1C	L2_3_IT
chr6-96912138-96912639	1.19967	-0.0388966	23.9161	9.13952e-06	0.00368157	M1C	L2_3_IT
chr4-103410969-103411470	1.39253	0.124331	23.9124	9.15172e-06	0.00368351	M1C	L2_3_IT
chr4-160403195-160403696	1.16486	0.567274	23.8918	9.22016e-06	0.00370807	M1C	L2_3_IT
chr6-26628501-26629002	1.28284	0.112021	23.873	9.28313e-06	0.00372782	M1C	L2_3_IT
chr15-79971129-79971630	1.02353	0.861025	23.8726	9.28424e-06	0.00372782	M1C	L2_3_IT
chr13-107907113-107907614	1.19161	0.311016	23.8634	9.31543e-06	0.00373734	M1C	L2_3_IT
chr2-214497689-214498190	1.5152	-0.604251	23.8608	9.32405e-06	0.00373779	M1C	L2_3_IT
chr1-216905321-216905822	1.18933	0.212291	23.8498	9.36129e-06	0.0037497	M1C	L2_3_IT
chr8-108621551-108622052	1.13231	0.853337	23.8421	9.38724e-06	0.00375708	M1C	L2_3_IT
chr10-28149901-28150402	1.55784	-0.204237	23.8338	9.41554e-06	0.00376237	M1C	L2_3_IT
chr4-72875711-72876212	1.32189	0.152404	23.8315	9.42357e-06	0.00376256	M1C	L2_3_IT
chr15-48627649-48628150	0.912124	1.22212	23.8243	9.44798e-06	0.00376885	M1C	L2_3_IT
chr1-86233853-86234354	1.45041	-0.297841	23.8224	9.45443e-06	0.00376885	M1C	L2_3_IT
chr5-114007516-114008017	1.34135	0.52579	23.8195	9.4645e-06	0.00376934	M1C	L2_3_IT
chr7-16192918-16193419	1.17704	0.38297	23.8177	9.47078e-06	0.00376934	M1C	L2_3_IT
chr6-82352547-82353048	1.31137	0.169058	23.8148	9.48055e-06	0.00377022	M1C	L2_3_IT
chr14-56911252-56911753	2.02569	-1.10926	23.994	9.48816e-06	0.00377024	M1C	L2_3_IT
chr12-76939748-76940249	1.26064	0.380702	23.8058	9.51157e-06	0.00377653	M1C	L2_3_IT
chr21-23639842-23640343	1.22696	-0.185455	23.797	9.54178e-06	0.00378454	M1C	L2_3_IT
chr18-47832505-47833006	1.55187	-0.926958	23.7956	9.54691e-06	0.00378454	M1C	L2_3_IT
chr12-76611634-76612135	1.38974	-0.250036	23.7757	9.6157e-06	0.00380575	M1C	L2_3_IT
chr13-104782861-104783362	1.21064	0.1721	23.7615	9.66547e-06	0.00382242	M1C	L2_3_IT
chr12-67127182-67127683	0.985479	1.3363	23.7519	9.69929e-06	0.00383097	M1C	L2_3_IT
chr18-25075766-25076267	1.38026	-0.188508	23.751	9.70244e-06	0.00383097	M1C	L2_3_IT
chr5-169471763-169472264	1.40677	-0.567447	23.7406	9.73895e-06	0.00384234	M1C	L2_3_IT
chr3-143567355-143567856	1.70555	-0.820968	23.9139	9.76362e-06	0.00384599	M1C	L2_3_IT
chr1-229416716-229417217	1.1521	1.06711	23.7262	9.78983e-06	0.00385327	M1C	L2_3_IT
chr1-210100043-210100544	1.24769	0.248397	23.6896	9.92059e-06	0.00389624	M1C	L2_3_IT
chr17-48169349-48169850	1.39924	-0.106309	23.6891	9.9225e-06	0.00389624	M1C	L2_3_IT
chr22-34609695-34610196	1.39433	-0.190106	23.6838	9.94163e-06	0.00389624	M1C	L2_3_IT
chr8-144655487-144655988	0.981976	1.08946	23.6812	9.95101e-06	0.00389624	M1C	L2_3_IT
chr4-176438433-176438934	1.0991	0.760271	23.6783	9.96162e-06	0.00389624	M1C	L2_3_IT
chr3-149832186-149832687	0.925446	0.587746	23.674	9.97696e-06	0.00389624	M1C	L2_3_IT
chrX-102135010-102135511	2.12986	-1.00689	23.8534	9.97705e-06	0.00389624	M1C	L2_3_IT
chr15-56934363-56934864	1.3024	-0.193076	23.674	9.97714e-06	0.00389624	M1C	L2_3_IT
chr18-39349388-39349889	1.4243	-0.706338	23.6698	9.9924e-06	0.00389915	M1C	L2_3_IT
chr2-24577661-24578162	1.07049	0.677187	23.6539	1.005e-05	0.00391397	M1C	L2_3_IT
chr2-113672520-113673021	1.10071	0.707862	23.6522	1.00564e-05	0.00391397	M1C	L2_3_IT
chr7-24873279-24873780	1.1292	-0.098747	23.6507	1.00618e-05	0.00391397	M1C	L2_3_IT
chr15-87144891-87145392	1.1447	0.824175	23.6484	1.00701e-05	0.00391414	M1C	L2_3_IT
chr6-166739434-166739935	1.13375	0.411214	23.6381	1.0108e-05	0.00392537	M1C	L2_3_IT
chr21-30638490-30638991	1.14941	0.758505	23.6348	1.01201e-05	0.00392537	M1C	L2_3_IT
chr6-19896360-19896861	1.5717	0.170944	23.6341	1.01226e-05	0.00392537	M1C	L2_3_IT
chr16-5373005-5373506	1.44927	-0.404916	23.6275	1.0147e-05	0.00393177	M1C	L2_3_IT
chr3-80124835-80125336	1.00011	0.991747	23.6235	1.01615e-05	0.00393436	M1C	L2_3_IT
chr7-15839472-15839973	1.07074	0.55894	23.618	1.01819e-05	0.00393917	M1C	L2_3_IT
chr4-142637558-142638059	1.06589	0.703089	23.6156	1.01909e-05	0.00393961	M1C	L2_3_IT
chrX-4570289-4570790	1.25777	0.0993724	23.6125	1.02021e-05	0.0039409	M1C	L2_3_IT
chr5-9912453-9912954	1.32695	-0.0968969	23.5767	1.03359e-05	0.00398948	M1C	L2_3_IT
chr3-114181199-114181700	1.35183	0.0167092	23.572	1.03534e-05	0.00399145	M1C	L2_3_IT
chr13-74644273-74644774	2.03253	-0.907106	23.749	1.0357e-05	0.00399145	M1C	L2_3_IT
chr1-29686227-29686728	1.18899	0.492887	23.5668	1.0373e-05	0.00399153	M1C	L2_3_IT
chr6-129141524-129142025	0.949847	0.815722	23.5668	1.03732e-05	0.00399153	M1C	L2_3_IT
chr7-140506825-140507326	1.06776	0.236647	23.564	1.03836e-05	0.00399244	M1C	L2_3_IT
chr4-54802496-54802997	1.88963	-0.718831	23.7308	1.0425e-05	0.00400388	M1C	L2_3_IT
chr11-15408048-15408549	1.60811	-0.148825	23.5519	1.04294e-05	0.00400388	M1C	L2_3_IT
chr2-208248703-208249204	1.28685	-0.149343	23.5494	1.04388e-05	0.00400439	M1C	L2_3_IT
chr6-6667034-6667535	1.10224	1.56653	23.5439	1.04598e-05	0.00400693	M1C	L2_3_IT
chr2-182370531-182371032	1.16553	0.227661	23.5435	1.04614e-05	0.00400693	M1C	L2_3_IT
chr16-22831383-22831884	1.54774	-0.650812	23.5243	1.05345e-05	0.0040287	M1C	L2_3_IT
chr9-117763323-117763824	1.05305	1.39421	23.5181	1.05585e-05	0.00403481	M1C	L2_3_IT
chr11-50332515-50333016	1.18713	1.24675	23.515	1.05704e-05	0.00403627	M1C	L2_3_IT
chr8-9664246-9664747	1.0702	0.876572	23.5082	1.05965e-05	0.00404314	M1C	L2_3_IT
chr15-40775077-40775578	1.15585	0.491063	23.4905	1.06648e-05	0.00406019	M1C	L2_3_IT
chr8-120362128-120362629	1.22292	-0.114161	23.4903	1.06656e-05	0.00406019	M1C	L2_3_IT
chr11-112688136-112688637	1.24191	0.0325515	23.4828	1.06946e-05	0.00406812	M1C	L2_3_IT
chr8-61304073-61304574	1.11737	0.0294527	23.4678	1.07532e-05	0.0040873	M1C	L2_3_IT
chr11-80612525-80613026	2.02397	-0.955045	23.6375	1.07797e-05	0.00409422	M1C	L2_3_IT
chrX-125123948-125124449	1.38871	-0.595137	23.4563	1.07982e-05	0.00409588	M1C	L2_3_IT
chr18-24374208-24374709	1.60998	-0.889199	23.4558	1.08005e-05	0.00409588	M1C	L2_3_IT
chr11-115043697-115044198	1.39499	0.2032	23.4401	1.08624e-05	0.00411469	M1C	L2_3_IT
chr12-19946680-19947181	1.01628	1.59432	23.439	1.08666e-05	0.00411469	M1C	L2_3_IT
chr10-36499725-36500226	1.4849	-0.246788	23.4207	1.09394e-05	0.00413914	M1C	L2_3_IT
chr8-51162753-51163254	1.36014	0.0817778	23.4116	1.09755e-05	0.00414964	M1C	L2_3_IT
chr9-108284914-108285415	1.74012	-1.24261	23.407	1.09938e-05	0.00415342	M1C	L2_3_IT
chrX-151088319-151088820	1.30452	0.0126268	23.3955	1.10401e-05	0.00416775	M1C	L2_3_IT
chr12-92012853-92013354	1.03395	0.673022	23.3839	1.10869e-05	0.00417988	M1C	L2_3_IT
chr14-57810092-57810593	1.53446	-0.677671	23.3791	1.11065e-05	0.00417988	M1C	L2_3_IT
chr10-130607677-130608178	1.3252	-0.0895276	23.378	1.11109e-05	0.00417988	M1C	L2_3_IT
chr20-8985745-8986246	1.33873	0.225224	23.3741	1.11264e-05	0.00417988	M1C	L2_3_IT
chr1-16723638-16724139	1.22406	-0.0813568	23.3714	1.11376e-05	0.00417988	M1C	L2_3_IT
chr5-73094081-73094582	0.981662	0.60318	23.371	1.11391e-05	0.00417988	M1C	L2_3_IT
chr6-47204098-47204599	1.36735	-0.749397	23.371	1.11392e-05	0.00417988	M1C	L2_3_IT
chr12-62547855-62548356	1.07597	0.0759803	23.371	1.11393e-05	0.00417988	M1C	L2_3_IT
chr7-120609311-120609812	0.952244	1.70237	23.3658	1.11601e-05	0.00418422	M1C	L2_3_IT
chr8-19291595-19292096	1.13862	0.434336	23.364	1.11677e-05	0.00418422	M1C	L2_3_IT
chr1-215665187-215665688	0.974741	0.79985	23.3572	1.11953e-05	0.00419144	M1C	L2_3_IT
chr22-29621771-29622272	1.03801	0.622077	23.3522	1.12157e-05	0.00419367	M1C	L2_3_IT
chr8-96852534-96853035	1.07723	0.598078	23.3516	1.12181e-05	0.00419367	M1C	L2_3_IT
chr12-66799456-66799957	1.27188	0.211504	23.3468	1.1238e-05	0.00419795	M1C	L2_3_IT
chr21-14480315-14480816	1.42386	-0.223906	23.3373	1.12767e-05	0.00420926	M1C	L2_3_IT
chr12-83469564-83470065	1.17894	0.18791	23.3342	1.12894e-05	0.00421085	M1C	L2_3_IT
chr8-69648509-69649010	1.66174	-0.549	23.3214	1.13424e-05	0.00422336	M1C	L2_3_IT
chr8-84036896-84037397	1.16455	-0.222417	23.321	1.13439e-05	0.00422336	M1C	L2_3_IT
chr11-35972524-35973025	1.3272	-0.397969	23.32	1.13483e-05	0.00422336	M1C	L2_3_IT
chr13-28228954-28229455	1.16369	0.142142	23.3133	1.13758e-05	0.00423041	M1C	L2_3_IT
chr9-16200589-16201090	1.28305	-0.0757386	23.3021	1.14226e-05	0.00424467	M1C	L2_3_IT
chr4-118985195-118985696	1.01607	0.485652	23.2874	1.14841e-05	0.00426432	M1C	L2_3_IT
chr7-128086286-128086787	1.04018	0.453598	23.2834	1.15007e-05	0.00426732	M1C	L2_3_IT
chr5-10267651-10268152	1.04236	0.0970428	23.2737	1.15417e-05	0.00427812	M1C	L2_3_IT
chr2-98036735-98037236	0.930425	1.15568	23.2724	1.15469e-05	0.00427812	M1C	L2_3_IT
chr1-204438666-204439167	1.10669	0.855419	23.2584	1.1606e-05	0.00429682	M1C	L2_3_IT
chr8-92744858-92745359	1.23677	-0.0074594	23.2478	1.16512e-05	0.00430671	M1C	L2_3_IT
chr16-68660346-68660847	1.30171	-0.241071	23.2442	1.16665e-05	0.00430671	M1C	L2_3_IT
chr12-108701040-108701541	1.03119	0.696783	23.2441	1.16669e-05	0.00430671	M1C	L2_3_IT
chr9-7782870-7783371	0.861857	1.38461	23.244	1.16673e-05	0.00430671	M1C	L2_3_IT
chr5-66440214-66440715	1.28407	0.153994	23.2403	1.16829e-05	0.00430926	M1C	L2_3_IT
chr2-176482070-176482571	1.16576	-0.227689	23.2357	1.17025e-05	0.00431332	M1C	L2_3_IT
chr6-151703419-151703920	1.13575	0.217504	23.2336	1.17115e-05	0.00431343	M1C	L2_3_IT
chr13-73190576-73191077	1.00041	0.998683	23.2202	1.1769e-05	0.00432802	M1C	L2_3_IT
chr8-18299269-18299770	0.982721	0.770093	23.2184	1.17766e-05	0.00432802	M1C	L2_3_IT
chr10-15611200-15611701	1.3448	-0.258429	23.2183	1.17771e-05	0.00432802	M1C	L2_3_IT
chr7-29663004-29663505	1.07376	0.307255	23.2157	1.17885e-05	0.00432902	M1C	L2_3_IT
chr14-31792909-31793410	1.32486	0.0212372	23.2047	1.18357e-05	0.00434316	M1C	L2_3_IT
chr6-118335557-118336058	1.15894	0.989668	23.1924	1.18894e-05	0.00435889	M1C	L2_3_IT
chr17-543093-543594	1.17587	0.24811	23.1836	1.19276e-05	0.00436401	M1C	L2_3_IT
chr13-25453959-25454460	0.843502	1.96893	23.1776	1.19537e-05	0.00437036	M1C	L2_3_IT
chr15-39908165-39908666	0.921986	1.36616	23.1667	1.20015e-05	0.00438465	M1C	L2_3_IT
chr10-23877957-23878458	1.35396	-0.680387	23.1623	1.20206e-05	0.00438839	M1C	L2_3_IT
chr13-94289020-94289521	1.34718	-0.54874	23.1512	1.20697e-05	0.00440311	M1C	L2_3_IT
chr14-98145080-98145581	0.831315	1.60128	23.1441	1.21008e-05	0.0044112	M1C	L2_3_IT
chr1-81239224-81239725	1.13438	0.570929	23.1347	1.21426e-05	0.00442063	M1C	L2_3_IT
chr17-72297476-72297977	1.0013	0.945682	23.1343	1.21443e-05	0.00442063	M1C	L2_3_IT
chr4-31756711-31757212	1.38587	-0.570208	23.1196	1.221e-05	0.00444127	M1C	L2_3_IT
chr4-102554518-102555019	0.910318	1.006	23.1162	1.2225e-05	0.0044435	M1C	L2_3_IT
chr7-44184639-44185140	0.970093	0.406897	23.1099	1.22534e-05	0.00444852	M1C	L2_3_IT
chr6-118177033-118177534	1.21036	0.0333879	23.1091	1.22566e-05	0.00444852	M1C	L2_3_IT
chr1-87869846-87870347	0.913101	0.615654	23.0933	1.23281e-05	0.00446959	M1C	L2_3_IT
chr18-77658080-77658581	0.959541	0.827195	23.0923	1.23326e-05	0.00446959	M1C	L2_3_IT
chr6-137728852-137729353	0.926458	0.918013	23.0865	1.23585e-05	0.0044757	M1C	L2_3_IT
chr10-75283289-75283790	0.939817	2.20472	23.0792	1.23918e-05	0.00448452	M1C	L2_3_IT
chr17-11097340-11097841	1.14019	0.34281	23.0642	1.24599e-05	0.00450591	M1C	L2_3_IT
chr4-25532705-25533206	0.949334	0.458423	23.0606	1.24765e-05	0.00450594	M1C	L2_3_IT
chr6-25464822-25465323	1.16714	-0.0792981	23.0415	1.25637e-05	0.00453356	M1C	L2_3_IT
chr1-213768938-213769439	2.08282	-0.97563	23.2023	1.26087e-05	0.00454385	M1C	L2_3_IT
chr7-89839834-89840335	0.920913	1.53046	23.0314	1.26104e-05	0.00454385	M1C	L2_3_IT
chr8-108391098-108391599	0.972934	1.11152	23.0243	1.26432e-05	0.00455238	M1C	L2_3_IT
chr2-147914849-147915350	1.59083	-0.503454	23.1781	1.27195e-05	0.0045737	M1C	L2_3_IT
chr2-215153914-215154415	1.43535	-0.616068	23.0076	1.27208e-05	0.0045737	M1C	L2_3_IT
chr8-60929434-60929935	1.28906	-0.0134254	23.0053	1.27317e-05	0.00457433	M1C	L2_3_IT
chr20-58127871-58128372	1.28682	0.0843929	22.9986	1.27629e-05	0.00458224	M1C	L2_3_IT
chr2-104789173-104789674	1.2528	0.0531112	22.9964	1.27733e-05	0.00458266	M1C	L2_3_IT
chr6-82711272-82711773	1.1097	0.695374	22.9906	1.28001e-05	0.00458685	M1C	L2_3_IT
chr15-80975072-80975573	1.10031	0.0767697	22.9899	1.28033e-05	0.00458685	M1C	L2_3_IT
chr6-68293605-68294106	1.14789	0.636938	22.985	1.28266e-05	0.0045919	M1C	L2_3_IT
chr8-91042775-91043276	1.37816	-0.414128	22.9814	1.28435e-05	0.00459465	M1C	L2_3_IT
chr1-96355758-96356259	1.09124	0.589495	22.9746	1.28757e-05	0.00459875	M1C	L2_3_IT
chr3-181791636-181792137	1.17063	0.175597	22.9731	1.28827e-05	0.00459875	M1C	L2_3_IT
chr3-7973152-7973653	1.52923	-0.267947	22.9703	1.2896e-05	0.00460023	M1C	L2_3_IT
chr19-38190891-38191392	1.0902	0.179588	22.9676	1.29084e-05	0.00460136	M1C	L2_3_IT
chr12-124601854-124602355	0.89939	0.676155	22.943	1.30254e-05	0.00463421	M1C	L2_3_IT
chr10-30417364-30417865	1.00943	0.49552	22.941	1.30349e-05	0.00463421	M1C	L2_3_IT
chr10-123446492-123446993	1.06173	0.894019	22.941	1.3035e-05	0.00463421	M1C	L2_3_IT
chr7-3892272-3892773	1.33141	0.186761	22.9404	1.30378e-05	0.00463421	M1C	L2_3_IT
chr2-36128469-36128970	1.42736	0.567165	22.9315	1.30806e-05	0.00464614	M1C	L2_3_IT
chr9-9538502-9539003	0.936314	1.62959	22.9221	1.31258e-05	0.00465885	M1C	L2_3_IT
chr11-6799549-6800050	1.06541	0.226627	22.9199	1.31365e-05	0.00465935	M1C	L2_3_IT
chr8-32132878-32133379	1.28439	0.0566675	22.916	1.31553e-05	0.00465937	M1C	L2_3_IT
chr20-31461912-31462413	1.21576	-0.147651	22.9124	1.31726e-05	0.00466062	M1C	L2_3_IT
chr1-14027872-14028373	1.27097	-0.0663812	22.9109	1.31796e-05	0.00466062	M1C	L2_3_IT
chr14-39973275-39973776	1.21637	-0.0710736	22.9046	1.321e-05	0.00466552	M1C	L2_3_IT
chr5-143501550-143502051	1.61882	0.022832	23.0712	1.32208e-05	0.00466602	M1C	L2_3_IT
chr2-116580269-116580770	1.17012	0.910296	22.8991	1.32371e-05	0.00466848	M1C	L2_3_IT
chr4-171406825-171407326	1.84745	-0.965108	22.8932	1.32656e-05	0.0046752	M1C	L2_3_IT
chr5-27814360-27814861	1.03665	0.657373	22.875	1.33547e-05	0.00470327	M1C	L2_3_IT
chr15-51179512-51180013	1.1247	0.393588	22.8665	1.33964e-05	0.00471465	M1C	L2_3_IT
chr8-85911970-85912471	1.55604	-0.82161	22.864	1.34084e-05	0.00471552	M1C	L2_3_IT
chr1-87905695-87906196	1.11389	0.301858	22.8488	1.34836e-05	0.00473589	M1C	L2_3_IT
chr13-105390678-105391179	1.25361	0.326743	22.8478	1.34884e-05	0.00473589	M1C	L2_3_IT
chr10-77208855-77209356	0.881591	1.57808	22.845	1.35024e-05	0.00473589	M1C	L2_3_IT
chr8-133026000-133026501	0.894692	0.644886	22.8445	1.35048e-05	0.00473589	M1C	L2_3_IT
chr10-130169247-130169748	1.22093	0.146821	22.8427	1.35138e-05	0.00473589	M1C	L2_3_IT
chr7-81685055-81685556	1.21651	0.0517654	22.8365	1.35444e-05	0.00474332	M1C	L2_3_IT
chr3-140308544-140309045	0.943058	0.720413	22.8204	1.36247e-05	0.00476807	M1C	L2_3_IT
chr20-42484488-42484989	1.37249	0.0296549	22.8185	1.36346e-05	0.00476819	M1C	L2_3_IT
chr12-46667684-46668185	1.22082	0.282528	22.8135	1.36594e-05	0.0047735	M1C	L2_3_IT
chr14-20999153-20999654	1.26224	0.752645	22.8101	1.36768e-05	0.00477626	M1C	L2_3_IT
chr1-46910718-46911219	1.41287	0.142091	22.8076	1.36894e-05	0.0047773	M1C	L2_3_IT
chr1-57713473-57713974	1.44525	-0.517813	22.7982	1.37368e-05	0.00479048	M1C	L2_3_IT
chr10-20399905-20400406	1.13708	0.52562	22.7946	1.37547e-05	0.00479337	M1C	L2_3_IT
chr14-22395883-22396384	1.48226	-0.779995	22.7912	1.3772e-05	0.00479605	M1C	L2_3_IT
chr8-20982504-20983005	1.26496	-0.0707159	22.7827	1.38148e-05	0.0048076	M1C	L2_3_IT
chr4-138852720-138853221	1.43586	0.41646	22.7803	1.38273e-05	0.0048086	M1C	L2_3_IT
chr12-19946160-19946661	0.906964	0.915031	22.777	1.38437e-05	0.00481096	M1C	L2_3_IT
chr1-204802475-204802976	1.09584	0.11766	22.7734	1.38624e-05	0.00481411	M1C	L2_3_IT
chr2-190837484-190837985	1.1282	0.598711	22.7662	1.38989e-05	0.0048234	M1C	L2_3_IT
chr21-17792530-17793031	1.81876	-0.863071	22.9277	1.39263e-05	0.00482957	M1C	L2_3_IT
chr15-47533383-47533884	1.24537	-0.138757	22.7589	1.39363e-05	0.00482965	M1C	L2_3_IT
chr6-48061848-48062349	1.4028	-0.263998	22.7542	1.39603e-05	0.00483463	M1C	L2_3_IT
chrX-135088043-135088544	0.986825	0.459306	22.7515	1.39741e-05	0.00483605	M1C	L2_3_IT
chr11-126772375-126772876	1.11722	-0.0576981	22.7495	1.39847e-05	0.00483637	M1C	L2_3_IT
chr12-60255596-60256097	1.13069	0.165382	22.737	1.40488e-05	0.00485516	M1C	L2_3_IT
chr9-7467164-7467665	0.894262	1.09245	22.7171	1.41523e-05	0.00488546	M1C	L2_3_IT
chr1-162660742-162661243	1.00466	1.28588	22.7164	1.41561e-05	0.00488546	M1C	L2_3_IT
chr1-79282154-79282655	1.20932	0.440484	22.7104	1.41872e-05	0.00489282	M1C	L2_3_IT
chr1-163557696-163558197	1.05377	0.089039	22.7067	1.42064e-05	0.00489605	M1C	L2_3_IT
chr1-73802106-73802607	0.996942	0.635665	22.7009	1.42369e-05	0.00490318	M1C	L2_3_IT
chr6-118679464-118679965	0.942784	1.20467	22.6961	1.42618e-05	0.00490628	M1C	L2_3_IT
chr9-116959898-116960399	0.9454	0.935584	22.6946	1.42697e-05	0.00490628	M1C	L2_3_IT
chr7-3939654-3940155	1.55019	0.106456	22.6935	1.42754e-05	0.00490628	M1C	L2_3_IT
chr1-202289023-202289524	1.11733	0.361941	22.6713	1.43927e-05	0.0049399	M1C	L2_3_IT
chr13-30105531-30106032	1.28321	-0.355648	22.6696	1.44018e-05	0.0049399	M1C	L2_3_IT
chr10-91579409-91579910	1.07125	0.603227	22.6685	1.44076e-05	0.0049399	M1C	L2_3_IT
chr10-116826666-116827167	1.09304	0.26698	22.6675	1.44129e-05	0.0049399	M1C	L2_3_IT
chr10-79034561-79035062	1.09974	0.0531444	22.6612	1.44462e-05	0.00494631	M1C	L2_3_IT
chr7-4427438-4427939	1.33356	-0.13386	22.6588	1.4459e-05	0.00494631	M1C	L2_3_IT
chr12-71239839-71240340	1.25834	0.244361	22.6544	1.44828e-05	0.00494631	M1C	L2_3_IT
chr3-81931745-81932246	1.26441	0.289071	22.6539	1.44852e-05	0.00494631	M1C	L2_3_IT
chr9-101034944-101035445	1.06558	0.228702	22.6518	1.44962e-05	0.00494631	M1C	L2_3_IT
chr9-90077768-90078269	1.37859	-0.385369	22.6477	1.45183e-05	0.00494631	M1C	L2_3_IT
chr3-29072686-29073187	1.07955	0.804459	22.6472	1.4521e-05	0.00494631	M1C	L2_3_IT
chr11-93577350-93577851	1.10303	0.726525	22.6456	1.45297e-05	0.00494631	M1C	L2_3_IT
chr15-47398543-47399044	1.3436	-0.384469	22.6454	1.45308e-05	0.00494631	M1C	L2_3_IT
chr6-37502056-37502557	1.31626	0.453305	22.641	1.45543e-05	0.00495094	M1C	L2_3_IT
chr10-106535519-106536020	1.08815	0.573013	22.6371	1.45752e-05	0.00495468	M1C	L2_3_IT
chr13-45662310-45662811	0.932647	1.35923	22.6349	1.4587e-05	0.00495531	M1C	L2_3_IT
chr2-76187651-76188152	0.811073	1.7645	22.6186	1.46745e-05	0.00498165	M1C	L2_3_IT
chr6-115935695-115936196	1.50601	-0.29957	22.5929	1.48142e-05	0.00501881	M1C	L2_3_IT
chr2-129801309-129801810	0.974127	0.635163	22.5881	1.48408e-05	0.00502441	M1C	L2_3_IT
chr3-162398682-162399183	1.25459	0.260924	22.583	1.48684e-05	0.00503033	M1C	L2_3_IT
chr10-65042598-65043099	0.95759	1.10373	22.5539	1.50287e-05	0.00508112	M1C	L2_3_IT
chr8-130614460-130614961	1.81775	-1.12422	22.5418	1.50962e-05	0.00510049	M1C	L2_3_IT
chr6-17047977-17048478	1.70695	-0.968441	22.5381	1.51165e-05	0.0051039	M1C	L2_3_IT
chr18-50797181-50797682	0.886077	1.19184	22.5309	1.51569e-05	0.00511406	M1C	L2_3_IT
chr1-217617319-217617820	1.27713	-0.276984	22.5206	1.52146e-05	0.00513006	M1C	L2_3_IT
chr18-59464624-59465125	1.09804	1.16829	22.5169	1.52356e-05	0.00513366	M1C	L2_3_IT
chr7-3892848-3893349	1.13078	-0.000429018	22.4949	1.53599e-05	0.00517205	M1C	L2_3_IT
chr11-17360761-17361262	0.993202	0.244476	22.4876	1.5401e-05	0.00518093	M1C	L2_3_IT
chr1-183926945-183927446	0.919876	0.649624	22.4865	1.5407e-05	0.00518093	M1C	L2_3_IT
chr2-143283435-143283936	1.02604	0.86697	22.4802	1.54432e-05	0.00518961	M1C	L2_3_IT
chr5-127513532-127514033	1.14437	1.1803	22.4756	1.54695e-05	0.00519495	M1C	L2_3_IT
chr16-75158302-75158803	1.06112	0.473293	22.4721	1.54897e-05	0.00519821	M1C	L2_3_IT
chr6-129124500-129125001	0.889837	1.35923	22.4702	1.55004e-05	0.0051983	M1C	L2_3_IT
chr18-59571869-59572370	1.37341	-0.341569	22.4675	1.55155e-05	0.00519988	M1C	L2_3_IT
chr7-11244770-11245271	1.10142	-0.0434524	22.4574	1.55739e-05	0.00521596	M1C	L2_3_IT
chr4-81369981-81370482	1.03663	0.518909	22.4473	1.56317e-05	0.00522807	M1C	L2_3_IT
chr3-8289427-8289928	1.27651	0.0907062	22.4456	1.56416e-05	0.00522807	M1C	L2_3_IT
chr8-9042433-9042934	0.948632	0.731639	22.4361	1.56969e-05	0.00524307	M1C	L2_3_IT
chr11-123366230-123366731	1.13257	0.688652	22.428	1.57436e-05	0.00525515	M1C	L2_3_IT
chr10-120426350-120426851	1.15547	0.779707	22.4187	1.57977e-05	0.00526966	M1C	L2_3_IT
chr2-218005145-218005646	0.875038	1.22723	22.4157	1.58152e-05	0.00526991	M1C	L2_3_IT
chr6-49026429-49026930	1.59571	-0.0416582	22.415	1.58196e-05	0.00526991	M1C	L2_3_IT
chr6-134676301-134676802	1.05822	0.945944	22.4121	1.58365e-05	0.00527202	M1C	L2_3_IT
chr10-12983701-12984202	0.862787	1.03271	22.4096	1.58512e-05	0.00527341	M1C	L2_3_IT
chr1-83757087-83757588	1.16795	0.446314	22.404	1.58837e-05	0.00528069	M1C	L2_3_IT
chr1-167199068-167199569	1.48542	0.372436	22.3945	1.594e-05	0.00529587	M1C	L2_3_IT
chr10-25547453-25547954	1.05402	0.457775	22.3807	1.60213e-05	0.00531935	M1C	L2_3_IT
chr18-35916350-35916851	1.68661	-0.890883	22.3726	1.60695e-05	0.00533181	M1C	L2_3_IT
chr6-114378668-114379169	1.27967	-0.277561	22.3693	1.60891e-05	0.00533359	M1C	L2_3_IT
chr14-97064486-97064987	0.938438	0.749833	22.3681	1.60963e-05	0.00533359	M1C	L2_3_IT
chr9-42461391-42461892	1.14468	0.606099	22.3537	1.61821e-05	0.00535845	M1C	L2_3_IT
chr2-222797436-222797937	1.29036	0.00317963	22.3509	1.61991e-05	0.00536052	M1C	L2_3_IT
chr3-177760593-177761094	1.43208	-0.358599	22.3449	1.62348e-05	0.00536879	M1C	L2_3_IT
chr2-116411306-116411807	1.291	-0.320787	22.3424	1.62498e-05	0.00537018	M1C	L2_3_IT
chr16-57816378-57816879	0.829768	1.52046	22.3396	1.62664e-05	0.0053721	M1C	L2_3_IT
chr6-129102851-129103352	0.937246	1.20877	22.3366	1.62849e-05	0.00537467	M1C	L2_3_IT
chr17-64282731-64283232	1.29982	-0.227821	22.3246	1.63572e-05	0.00539497	M1C	L2_3_IT
chr18-73279600-73280101	1.00505	0.222995	22.3224	1.63703e-05	0.0053957	M1C	L2_3_IT
chr5-116565050-116565551	1.44068	-0.418339	22.3161	1.64086e-05	0.00540007	M1C	L2_3_IT
chr5-126016377-126016878	0.965271	1.03339	22.3122	1.64322e-05	0.00540007	M1C	L2_3_IT
chr21-26871187-26871688	1.95461	-1.24134	22.3118	1.64348e-05	0.00540007	M1C	L2_3_IT
chr2-16896846-16897347	1.02508	0.383169	22.3094	1.64492e-05	0.00540031	M1C	L2_3_IT
chr6-118130345-118130846	1.41536	-0.607762	22.2934	1.65472e-05	0.00542891	M1C	L2_3_IT
chr7-47765679-47766180	0.809571	1.39603	22.2881	1.65793e-05	0.00543585	M1C	L2_3_IT
chr10-22620481-22620982	0.989919	0.491094	22.2853	1.65967e-05	0.00543798	M1C	L2_3_IT
chr12-93017636-93018137	2.12842	-1.21939	22.4404	1.66291e-05	0.00544196	M1C	L2_3_IT
chrX-39795021-39795522	1.6589	-0.843495	22.2798	1.66307e-05	0.00544196	M1C	L2_3_IT
chr12-67694299-67694800	1.26623	-0.151364	22.2734	1.66697e-05	0.00545117	M1C	L2_3_IT
chr13-79905612-79906113	1.92934	-0.888974	22.4303	1.66906e-05	0.0054544	M1C	L2_3_IT
chr11-76327867-76328368	1.2354	0.219737	22.2614	1.67445e-05	0.00546486	M1C	L2_3_IT
chr2-23426556-23427057	1.3801	0.117051	22.2492	1.68202e-05	0.00548598	M1C	L2_3_IT
chr17-12093143-12093644	1.12044	-0.180562	22.2372	1.68952e-05	0.0055032	M1C	L2_3_IT
chr4-141546476-141546977	1.09996	0.594039	22.2364	1.68998e-05	0.0055032	M1C	L2_3_IT
chr2-165456069-165456570	1.88288	-0.839904	22.3952	1.69061e-05	0.0055032	M1C	L2_3_IT
chr2-104368229-104368730	0.910171	1.1104	22.2312	1.69326e-05	0.00550824	M1C	L2_3_IT
chr4-102624474-102624975	0.966083	0.518682	22.2272	1.69578e-05	0.00551182	M1C	L2_3_IT
chr12-72836310-72836811	1.33521	0.0284787	22.2246	1.69738e-05	0.00551182	M1C	L2_3_IT
chr2-154455554-154456055	1.25612	-0.193635	22.2242	1.69768e-05	0.00551182	M1C	L2_3_IT
chr1-113457042-113457543	0.96895	0.75331	22.2212	1.69954e-05	0.00551426	M1C	L2_3_IT
chr20-42219119-42219620	1.15097	-0.107571	22.2189	1.70099e-05	0.00551539	M1C	L2_3_IT
chr12-66915347-66915848	0.830016	2.02394	22.2094	1.70698e-05	0.0055312	M1C	L2_3_IT
chr7-120637025-120637526	1.15199	0.351219	22.2077	1.70808e-05	0.0055312	M1C	L2_3_IT
chr21-28568774-28569275	1.08311	0.662592	22.2022	1.71158e-05	0.00553784	M1C	L2_3_IT
chr4-117900957-117901458	1.11625	0.166296	22.2009	1.71236e-05	0.00553784	M1C	L2_3_IT
chr7-70259534-70260035	1.40252	-0.481106	22.192	1.71802e-05	0.00555255	M1C	L2_3_IT
chr7-22701420-22701921	1.81517	-0.843968	22.3471	1.72058e-05	0.0055571	M1C	L2_3_IT
chr10-121468500-121469001	1.09414	0.948977	22.1838	1.72325e-05	0.0055571	M1C	L2_3_IT
chr4-45983986-45984487	1.06874	1.66615	22.183	1.72375e-05	0.0055571	M1C	L2_3_IT
chr4-123295521-123296022	1.24515	-0.0387683	22.1813	1.72483e-05	0.0055571	M1C	L2_3_IT
chr2-79185011-79185512	1.20963	0.0404829	22.1811	1.725e-05	0.0055571	M1C	L2_3_IT
chr18-70659263-70659764	1.00577	1.16246	22.1773	1.72741e-05	0.00556008	M1C	L2_3_IT
chr8-65816478-65816979	1.33876	-0.439221	22.1762	1.72815e-05	0.00556008	M1C	L2_3_IT
chr9-98249379-98249880	1.27819	-0.260903	22.163	1.73663e-05	0.00558374	M1C	L2_3_IT
chr1-7124943-7125444	1.12493	0.478225	22.1554	1.74148e-05	0.00559295	M1C	L2_3_IT
chr2-61733692-61734193	1.08059	0.522207	22.1529	1.74313e-05	0.00559295	M1C	L2_3_IT
chr1-187532138-187532639	1.05576	0.463455	22.1521	1.74361e-05	0.00559295	M1C	L2_3_IT
chr3-192890808-192891309	1.62285	-1.0451	22.1516	1.74398e-05	0.00559295	M1C	L2_3_IT
chr13-105847686-105848187	1.05879	0.0844564	22.1452	1.74809e-05	0.0056007	M1C	L2_3_IT
chr21-13841564-13842065	1.26916	-0.189629	22.1439	1.74894e-05	0.0056007	M1C	L2_3_IT
chr3-108118314-108118815	0.761486	1.69019	22.1363	1.7539e-05	0.00561035	M1C	L2_3_IT
chr18-45281080-45281581	1.44442	-0.490018	22.1304	1.75771e-05	0.00561893	M1C	L2_3_IT
chr3-139994967-139995468	1.26612	-0.0936671	22.1259	1.76065e-05	0.0056223	M1C	L2_3_IT
chr1-5267605-5268106	0.933644	1.27269	22.1254	1.76102e-05	0.0056223	M1C	L2_3_IT
chr2-32811102-32811603	0.982038	1.28952	22.1236	1.7622e-05	0.00562246	M1C	L2_3_IT
chr7-49669964-49670465	1.1507	0.364159	22.1211	1.76377e-05	0.00562389	M1C	L2_3_IT
chr2-4023913-4024414	1.41403	-0.342196	22.1089	1.77183e-05	0.0056458	M1C	L2_3_IT
chr19-32475187-32475688	1.17149	0.606071	22.1072	1.77291e-05	0.0056458	M1C	L2_3_IT
chr10-23265362-23265863	1.16234	0.361908	22.1042	1.77489e-05	0.00564849	M1C	L2_3_IT
chr18-42363464-42363965	1.09424	0.433	22.0983	1.77879e-05	0.00565073	M1C	L2_3_IT
chr16-57618871-57619372	1.02253	0.394389	22.0935	1.78198e-05	0.00565661	M1C	L2_3_IT
chr7-113374964-113375465	0.986318	2.13933	22.0893	1.78476e-05	0.00566185	M1C	L2_3_IT
chr5-130652294-130652795	0.977476	0.550876	22.0753	1.79402e-05	0.00568524	M1C	L2_3_IT
chr1-184657885-184658386	1.18579	-0.114865	22.0747	1.79441e-05	0.00568524	M1C	L2_3_IT
chrX-136192806-136193307	1.65237	-0.88959	22.0621	1.80286e-05	0.00570838	M1C	L2_3_IT
chr1-192652267-192652768	1.10045	0.53725	22.0487	1.81184e-05	0.00572686	M1C	L2_3_IT
chr2-5230898-5231399	1.24848	0.373284	22.0457	1.81385e-05	0.00572686	M1C	L2_3_IT
chr3-126680753-126681254	1.16825	0.121123	22.0457	1.81386e-05	0.00572686	M1C	L2_3_IT
chr4-65473484-65473985	1.09864	0.136926	22.0449	1.81444e-05	0.00572686	M1C	L2_3_IT
chr1-202639519-202640020	1.69978	-0.348217	22.1829	1.82727e-05	0.00576005	M1C	L2_3_IT
chr4-176436219-176436720	0.941317	1.93949	22.0211	1.83054e-05	0.00576633	M1C	L2_3_IT
chr10-88800869-88801370	1.43099	-0.417374	22.019	1.83192e-05	0.00576633	M1C	L2_3_IT
chr6-9623914-9624415	1.1633	1.45474	22.0179	1.83273e-05	0.00576633	M1C	L2_3_IT
chr3-178749541-178750042	0.974266	0.343673	22.0159	1.83404e-05	0.00576681	M1C	L2_3_IT
chr10-118502282-118502783	1.39401	-0.133359	22.0109	1.83746e-05	0.00577219	M1C	L2_3_IT
chr7-36533069-36533570	0.895673	1.18186	22.01	1.83806e-05	0.00577219	M1C	L2_3_IT
chr10-48554759-48555260	1.08206	1.19803	22.0074	1.8399e-05	0.00577432	M1C	L2_3_IT
chr4-100517579-100518080	1.26435	-0.0372249	21.9989	1.84572e-05	0.00578895	M1C	L2_3_IT
chr16-35528798-35529299	0.808497	1.43845	21.9888	1.85262e-05	0.00580695	M1C	L2_3_IT
chr6-114144457-114144958	1.1629	-0.271408	21.9855	1.85491e-05	0.00581046	M1C	L2_3_IT
chr18-40473464-40473965	1.74207	-0.927718	21.9827	1.85682e-05	0.0058128	M1C	L2_3_IT
chr13-30006790-30007291	1.21291	0.334717	21.9716	1.86451e-05	0.00582614	M1C	L2_3_IT
chr18-53443773-53444274	1.82496	-1.03119	22.1261	1.86576e-05	0.00582614	M1C	L2_3_IT
chr5-57516128-57516629	1.14106	0.970451	21.9647	1.86935e-05	0.0058337	M1C	L2_3_IT
chr1-38433123-38433624	1.41432	0.122256	21.9471	1.88162e-05	0.00586465	M1C	L2_3_IT
chr9-2461947-2462448	0.895659	1.6646	21.9471	1.88162e-05	0.00586465	M1C	L2_3_IT
chr9-116782487-116782988	1.2877	-0.252145	21.945	1.88308e-05	0.00586553	M1C	L2_3_IT
chr6-106315287-106315788	0.917666	1.38097	21.9304	1.89329e-05	0.00589215	M1C	L2_3_IT
chr5-121791959-121792460	1.36656	0.668494	21.9295	1.89399e-05	0.00589215	M1C	L2_3_IT
chr18-32180782-32181283	1.27872	-0.0841551	21.9256	1.89672e-05	0.00589489	M1C	L2_3_IT
chr7-112530255-112530756	1.14281	0.418521	21.9249	1.89723e-05	0.00589489	M1C	L2_3_IT
chr5-112406742-112407243	1.10478	0.783816	21.9202	1.9005e-05	0.00590136	M1C	L2_3_IT
chr8-60716204-60716705	0.969721	0.940983	21.9152	1.90405e-05	0.00590504	M1C	L2_3_IT
chr1-209776801-209777302	1.01039	0.884935	21.9104	1.90745e-05	0.005909	M1C	L2_3_IT
chr10-98960046-98960547	1.31093	-0.557963	21.9086	1.90876e-05	0.005909	M1C	L2_3_IT
chr3-116254686-116255187	1.35784	-0.130751	21.9084	1.90888e-05	0.005909	M1C	L2_3_IT
chr3-102253962-102254463	1.8121	-1.06693	21.905	1.91129e-05	0.0059118	M1C	L2_3_IT
chr3-94361048-94361549	1.18369	0.0868076	21.9038	1.91216e-05	0.0059118	M1C	L2_3_IT
chr13-76198978-76199479	0.918342	0.772179	21.9021	1.9134e-05	0.00591197	M1C	L2_3_IT
chr8-6035096-6035597	0.948736	1.19924	21.8984	1.91603e-05	0.0059128	M1C	L2_3_IT
chr11-27213406-27213907	0.770753	1.56349	21.8983	1.91604e-05	0.0059128	M1C	L2_3_IT
chr11-19566543-19567044	1.1311	-0.0288307	21.8915	1.92093e-05	0.00592424	M1C	L2_3_IT
chr10-118501724-118502225	1.19674	0.582355	21.8647	1.94021e-05	0.00597631	M1C	L2_3_IT
chr11-131208068-131208569	1.18707	0.359535	21.8583	1.9448e-05	0.00598673	M1C	L2_3_IT
chr12-70255059-70255560	1.1177	0.281303	21.8558	1.94662e-05	0.00598731	M1C	L2_3_IT
chr2-84394539-84395040	1.53482	-1.01531	21.8531	1.94859e-05	0.00598731	M1C	L2_3_IT
chr1-219459927-219460428	1.84992	-0.709739	21.987	1.96353e-05	0.00602952	M1C	L2_3_IT
chr3-37281919-37282420	1.38874	-0.536443	21.8269	1.9677e-05	0.00603861	M1C	L2_3_IT
chr6-133498545-133499046	1.03478	0.665233	21.821	1.97204e-05	0.00604821	M1C	L2_3_IT
chr10-76331876-76332377	1.14096	0.984486	21.8145	1.97683e-05	0.00605915	M1C	L2_3_IT
chr6-142550708-142551209	1.00281	0.691864	21.8094	1.9806e-05	0.00606698	M1C	L2_3_IT
chr10-118501020-118501521	1.35232	0.547087	21.8062	1.98296e-05	0.00606705	M1C	L2_3_IT
chr4-163395942-163396443	1.10887	0.281717	21.8061	1.98305e-05	0.00606705	M1C	L2_3_IT
chr2-22946531-22947032	1.39507	-0.375558	21.8041	1.98454e-05	0.00606786	M1C	L2_3_IT
chr13-34035713-34036214	0.858544	1.32423	21.7861	1.99788e-05	0.00610492	M1C	L2_3_IT
chr6-84258913-84259414	0.928753	0.922297	21.7823	2.0007e-05	0.00610904	M1C	L2_3_IT
chr5-145325334-145325835	1.6449	-0.716915	21.7761	2.00535e-05	0.00611649	M1C	L2_3_IT
chr8-8860631-8861132	1.11346	0.171209	21.7722	2.00822e-05	0.00612151	M1C	L2_3_IT
chr18-45165538-45166039	1.12535	0.0287147	21.7661	2.01283e-05	0.00613183	M1C	L2_3_IT
chr5-153659397-153659898	1.02064	0.198676	21.75	2.02494e-05	0.00616495	M1C	L2_3_IT
chr10-121469054-121469555	1.0831	0.752266	21.7446	2.02905e-05	0.00617167	M1C	L2_3_IT
chr9-79812620-79813121	1.16606	0.491406	21.7437	2.02974e-05	0.00617167	M1C	L2_3_IT
chr17-62757461-62757962	0.937099	0.573738	21.7422	2.03086e-05	0.00617167	M1C	L2_3_IT
chr3-21328828-21329329	1.15982	-0.129965	21.7381	2.03395e-05	0.0061773	M1C	L2_3_IT
chr5-153662811-153663312	1.18399	0.178951	21.7268	2.04258e-05	0.00619972	M1C	L2_3_IT
chr8-133973624-133974125	1.08197	1.38088	21.7131	2.053e-05	0.00622755	M1C	L2_3_IT
chr18-50454562-50455063	1.03473	0.454306	21.7077	2.05717e-05	0.00623375	M1C	L2_3_IT
chr2-224443625-224444126	1.23531	0.676096	21.7072	2.05754e-05	0.00623375	M1C	L2_3_IT
chr1-81265590-81266091	1.02575	0.437636	21.7037	2.06027e-05	0.00623824	M1C	L2_3_IT
chr3-5467240-5467741	2.0022	-0.871894	21.8545	2.06173e-05	0.00623886	M1C	L2_3_IT
chr9-101628088-101628589	1.1405	0.480213	21.6988	2.06403e-05	0.00624204	M1C	L2_3_IT
chr4-127540358-127540859	1.23445	0.45136	21.6947	2.0672e-05	0.00624258	M1C	L2_3_IT
chr3-21881831-21882332	1.90645	-0.795222	21.8455	2.06856e-05	0.00624258	M1C	L2_3_IT
chr11-102851473-102851974	1.10113	0.0338572	21.6927	2.0687e-05	0.00624258	M1C	L2_3_IT
chr6-79733408-79733909	0.930351	1.29631	21.6921	2.06922e-05	0.00624258	M1C	L2_3_IT
chr3-188355525-188356026	1.49773	-0.785305	21.6896	2.07113e-05	0.00624458	M1C	L2_3_IT
chr1-154857999-154858500	0.85816	1.71695	21.6737	2.08342e-05	0.00627784	M1C	L2_3_IT
chr8-13220865-13221366	1.48471	-0.480011	21.6709	2.08563e-05	0.00628069	M1C	L2_3_IT
chr18-24565721-24566222	1.89128	-0.852829	21.8201	2.08801e-05	0.00628308	M1C	L2_3_IT
chr10-104401412-104401913	1.9571	-0.950341	21.8174	2.09007e-05	0.00628308	M1C	L2_3_IT
chr13-71019123-71019624	1.11881	0.816192	21.665	2.0902e-05	0.00628308	M1C	L2_3_IT
chr5-95530534-95531035	0.895252	1.2889	21.6587	2.09517e-05	0.00629423	M1C	L2_3_IT
chr1-63843995-63844496	1.67127	-0.707888	21.6546	2.09839e-05	0.00630011	M1C	L2_3_IT
chr7-114095798-114096299	1.48583	-0.76863	21.6497	2.1022e-05	0.00630775	M1C	L2_3_IT
chr3-76889021-76889522	0.903998	1.20342	21.6473	2.10408e-05	0.00630959	M1C	L2_3_IT
chr9-117156134-117156635	0.840745	1.13588	21.6358	2.11314e-05	0.00633295	M1C	L2_3_IT
chr3-69406140-69406641	1.35873	-0.628868	21.6248	2.12183e-05	0.00635135	M1C	L2_3_IT
chr14-67573328-67573829	1.70305	-0.626966	21.7642	2.13152e-05	0.00636897	M1C	L2_3_IT
chr18-64765926-64766427	1.01247	0.376039	21.6126	2.13155e-05	0.00636897	M1C	L2_3_IT
chr14-62675010-62675511	1.24865	0.480502	21.6028	2.13935e-05	0.00638463	M1C	L2_3_IT
chr13-77692771-77693272	1.03294	0.0871094	21.5956	2.14512e-05	0.00639471	M1C	L2_3_IT
chr3-8290678-8291179	1.2711	-0.0276962	21.5951	2.14555e-05	0.00639471	M1C	L2_3_IT
chr7-137043696-137044197	0.871426	1.2245	21.5938	2.14657e-05	0.00639471	M1C	L2_3_IT
chr3-19526192-19526693	1.34612	-0.557131	21.5876	2.15155e-05	0.00640572	M1C	L2_3_IT
chr12-119578188-119578689	1.26776	0.107501	21.5806	2.15725e-05	0.00641884	M1C	L2_3_IT
chr6-114140628-114141129	1.13852	0.0224389	21.5784	2.15902e-05	0.00642028	M1C	L2_3_IT
chr14-25020000-25020501	1.09212	0.216554	21.5762	2.16077e-05	0.00642167	M1C	L2_3_IT
chr1-221268382-221268883	1.0461	0.404824	21.5643	2.17044e-05	0.00644537	M1C	L2_3_IT
chr3-23272515-23273016	1.29822	0.127392	21.5632	2.17133e-05	0.00644537	M1C	L2_3_IT
chr6-105911346-105911847	1.0495	0.747895	21.5608	2.17329e-05	0.00644734	M1C	L2_3_IT
chr15-35563312-35563813	1.11815	0.655033	21.5578	2.17567e-05	0.00645058	M1C	L2_3_IT
chr3-63530802-63531303	0.966235	1.37665	21.5531	2.17949e-05	0.0064553	M1C	L2_3_IT
chr2-136259632-136260133	1.33014	-0.346968	21.5527	2.17986e-05	0.0064553	M1C	L2_3_IT
chr8-124624744-124625245	1.00148	1.00071	21.5468	2.18467e-05	0.00646448	M1C	L2_3_IT
chr1-233981370-233981871	1.07004	0.0712841	21.5457	2.18555e-05	0.00646448	M1C	L2_3_IT
chr18-77760839-77761340	1.01746	0.744401	21.542	2.18857e-05	0.00646858	M1C	L2_3_IT
chr3-22983353-22983854	1.02441	0.46321	21.5409	2.18953e-05	0.00646858	M1C	L2_3_IT
chr14-26133772-26134273	0.93615	0.689088	21.539	2.19105e-05	0.00646923	M1C	L2_3_IT
chr4-126899457-126899958	1.28747	-0.243271	21.5288	2.19947e-05	0.00649025	M1C	L2_3_IT
chr11-10544221-10544722	0.883712	1.17044	21.5266	2.20125e-05	0.00649168	M1C	L2_3_IT
chr21-27005993-27006494	1.92023	-1.09117	21.6692	2.20765e-05	0.00650671	M1C	L2_3_IT
chr3-107833128-107833629	1.1283	0.182963	21.5168	2.20938e-05	0.00650794	M1C	L2_3_IT
chr13-39976569-39977070	1.15304	1.3423	21.5111	2.21406e-05	0.0065179	M1C	L2_3_IT
chr12-71240397-71240898	1.15555	0.105103	21.5003	2.223e-05	0.00654035	M1C	L2_3_IT
chr18-45376526-45377027	1.81496	-0.494156	21.6358	2.23504e-05	0.00657161	M1C	L2_3_IT
chr10-45550462-45550963	0.839869	0.862636	21.4845	2.23626e-05	0.00657161	M1C	L2_3_IT
chr15-73035691-73036192	1.03912	1.03082	21.4792	2.24068e-05	0.00658072	M1C	L2_3_IT
chr15-31050106-31050607	1.13563	0.222299	21.4772	2.24232e-05	0.00658165	M1C	L2_3_IT
chr1-1562892-1563393	1.05286	0.548571	21.4747	2.24448e-05	0.00658242	M1C	L2_3_IT
chr9-71782557-71783058	1.34469	-0.210727	21.4738	2.24522e-05	0.00658242	M1C	L2_3_IT
chr3-157190247-157190748	1.39447	-0.565076	21.4704	2.24809e-05	0.00658421	M1C	L2_3_IT
chr1-107892858-107893359	1.71439	0.0300554	21.4699	2.24847e-05	0.00658421	M1C	L2_3_IT
chr8-129690985-129691486	2.02988	-1.16369	21.6137	2.25338e-05	0.00659469	M1C	L2_3_IT
chr8-74495674-74496175	1.04424	0.466936	21.4616	2.25548e-05	0.00659698	M1C	L2_3_IT
chr11-112835882-112836383	0.773606	1.41013	21.4592	2.25752e-05	0.00659839	M1C	L2_3_IT
chr6-129684050-129684551	1.22781	0.308127	21.4528	2.26292e-05	0.00660712	M1C	L2_3_IT
chr13-80727774-80728275	1.19592	-0.227106	21.4391	2.27458e-05	0.00663728	M1C	L2_3_IT
chr8-81073207-81073708	1.21414	0.0346717	21.4325	2.28019e-05	0.00664977	M1C	L2_3_IT
chr2-52000783-52001284	1.51954	-0.67015	21.4273	2.28464e-05	0.00665884	M1C	L2_3_IT
chr6-93859822-93860323	0.983943	0.506168	21.4109	2.29879e-05	0.00669617	M1C	L2_3_IT
chr8-68625380-68625881	1.03102	1.01381	21.4072	2.30194e-05	0.00670142	M1C	L2_3_IT
chr22-33249218-33249719	1.00308	0.766687	21.4027	2.30582e-05	0.00670881	M1C	L2_3_IT
chr18-35890687-35891188	0.968347	0.602241	21.3866	2.31976e-05	0.00674543	M1C	L2_3_IT
chr1-186790168-186790669	1.15206	0.424808	21.3761	2.32892e-05	0.00676811	M1C	L2_3_IT
chr8-137172950-137173451	1.33758	-0.532761	21.3683	2.33579e-05	0.00678413	M1C	L2_3_IT
chr7-108226876-108227377	0.779237	1.14741	21.3637	2.33978e-05	0.00678879	M1C	L2_3_IT
chr1-185528425-185528926	1.17286	0.338335	21.3634	2.34012e-05	0.00678879	M1C	L2_3_IT
chr11-41405914-41406415	0.891248	0.775273	21.3447	2.35659e-05	0.00682467	M1C	L2_3_IT
chr10-86898472-86898973	0.888882	0.846488	21.3422	2.35879e-05	0.00682707	M1C	L2_3_IT
chr6-12710911-12711412	0.828813	1.35467	21.3349	2.36521e-05	0.006835	M1C	L2_3_IT
chr7-11298314-11298815	1.05797	0.413829	21.3346	2.36553e-05	0.006835	M1C	L2_3_IT
chr7-3549769-3550270	1.65873	-0.577519	21.4824	2.36564e-05	0.006835	M1C	L2_3_IT
chr9-70053985-70054486	0.902567	1.28088	21.3324	2.36744e-05	0.00683553	M1C	L2_3_IT
chr1-193714918-193715419	1.30828	-0.164817	21.3295	2.37006e-05	0.00683553	M1C	L2_3_IT
chr14-88111601-88112102	1.70854	-0.907808	21.3284	2.37098e-05	0.00683553	M1C	L2_3_IT
chr2-238459103-238459604	0.88784	1.15314	21.3273	2.37202e-05	0.00683553	M1C	L2_3_IT
chr20-1728941-1729442	1.1243	0.835711	21.3252	2.37383e-05	0.00683553	M1C	L2_3_IT
chr7-32667348-32667849	1.20982	0.932987	21.325	2.37405e-05	0.00683553	M1C	L2_3_IT
chr3-111534690-111535191	1.09187	0.33286	21.3204	2.37811e-05	0.00684328	M1C	L2_3_IT
chr5-125349484-125349985	1.38886	-0.321296	21.3147	2.38321e-05	0.006854	M1C	L2_3_IT
chr3-62462257-62462758	0.926083	1.16724	21.3018	2.3948e-05	0.00688337	M1C	L2_3_IT
chr2-95530765-95531266	0.939673	1.11074	21.2971	2.39902e-05	0.00689152	M1C	L2_3_IT
chr2-209191211-209191712	1.36033	-0.304734	21.2923	2.40341e-05	0.00690015	M1C	L2_3_IT
chr11-92393263-92393764	0.923623	1.19281	21.2781	2.41625e-05	0.00693302	M1C	L2_3_IT
chr10-22850647-22851148	1.29172	-0.578436	21.2688	2.42472e-05	0.00694645	M1C	L2_3_IT
chr13-87513928-87514429	1.29805	-0.356584	21.2686	2.42485e-05	0.00694645	M1C	L2_3_IT
chr13-54029826-54030327	2.36344	-1.24226	21.5756	2.42511e-05	0.00694645	M1C	L2_3_IT
chr12-67426430-67426931	2.07786	-1.16654	21.4091	2.43087e-05	0.00695792	M1C	L2_3_IT
chr2-217418319-217418820	1.0622	1.10305	21.2609	2.4319e-05	0.00695792	M1C	L2_3_IT
chr12-26469593-26470094	1.3489	-0.414838	21.2539	2.43835e-05	0.00697195	M1C	L2_3_IT
chr2-226699367-226699868	1.25485	-0.121362	21.2525	2.4396e-05	0.00697195	M1C	L2_3_IT
chr13-58147843-58148344	1.14203	-0.222697	21.2437	2.44771e-05	0.00698711	M1C	L2_3_IT
chr6-167549374-167549875	1.42513	-0.513753	21.2397	2.45136e-05	0.00699352	M1C	L2_3_IT
chr14-73879099-73879600	1.35607	-0.623845	21.2294	2.4609e-05	0.00701674	M1C	L2_3_IT
chr1-176577509-176578010	0.983095	0.943993	21.2271	2.46302e-05	0.00701768	M1C	L2_3_IT
chr6-126307943-126308444	1.48686	-0.800444	21.226	2.46405e-05	0.00701768	M1C	L2_3_IT
chr8-84400525-84401026	0.981369	0.493852	21.2217	2.46796e-05	0.0070248	M1C	L2_3_IT
chr20-24103260-24103761	1.24998	-0.115996	21.2077	2.48106e-05	0.00705404	M1C	L2_3_IT
chr13-58469615-58470116	1.0449	1.24938	21.1959	2.49203e-05	0.00707168	M1C	L2_3_IT
chr6-132392169-132392670	1.08807	0.280781	21.1955	2.49246e-05	0.00707168	M1C	L2_3_IT
chr14-95488999-95489500	1.10757	0.254941	21.195	2.49294e-05	0.00707168	M1C	L2_3_IT
chr8-62474333-62474834	2.09312	-1.17659	21.337	2.49678e-05	0.0070727	M1C	L2_3_IT
chr3-44921198-44921699	1.17475	-0.125273	21.1903	2.49731e-05	0.0070727	M1C	L2_3_IT
chr7-125280061-125280562	0.80162	1.3518	21.1901	2.49755e-05	0.0070727	M1C	L2_3_IT
chr15-90660612-90661113	0.887222	0.945372	21.1791	2.50785e-05	0.00709784	M1C	L2_3_IT
chr17-55090257-55090758	1.11102	-0.115844	21.1772	2.50969e-05	0.00709841	M1C	L2_3_IT
chr17-57289705-57290206	1.429	-0.371641	21.1759	2.5109e-05	0.00709841	M1C	L2_3_IT
chr5-154087348-154087849	1.02607	1.08115	21.1697	2.51677e-05	0.00711037	M1C	L2_3_IT
chr1-157006723-157007224	0.93838	0.634423	21.1684	2.51798e-05	0.00711037	M1C	L2_3_IT
chr12-54239663-54240164	1.20317	0.498237	21.1651	2.5211e-05	0.00711515	M1C	L2_3_IT
chr2-160360244-160360745	1.09	0.119624	21.1624	2.52367e-05	0.00711838	M1C	L2_3_IT
chr5-170488342-170488843	1.29599	0.187435	21.1575	2.52836e-05	0.00712627	M1C	L2_3_IT
chr9-19610883-19611384	1.25734	-0.0572835	21.1561	2.52971e-05	0.00712627	M1C	L2_3_IT
chr9-116912206-116912707	1.22198	1.84646	21.1534	2.53224e-05	0.00712627	M1C	L2_3_IT
chr5-91314366-91314867	0.736155	1.73729	21.152	2.53361e-05	0.00712627	M1C	L2_3_IT
chr1-108139324-108139825	1.27228	0.179273	21.1479	2.53751e-05	0.0071332	M1C	L2_3_IT
chr12-32809972-32810473	1.31404	-0.240219	21.1394	2.54565e-05	0.00715206	M1C	L2_3_IT
chr4-171928696-171929197	1.03778	0.60858	21.1374	2.54753e-05	0.0071527	M1C	L2_3_IT
chr8-81836879-81837380	0.833475	1.32839	21.1361	2.54875e-05	0.0071527	M1C	L2_3_IT
chr1-198794596-198795097	1.07144	0.186718	21.1304	2.55427e-05	0.00716416	M1C	L2_3_IT
chr1-106876471-106876972	1.74233	-1.19168	21.1244	2.55999e-05	0.00717617	M1C	L2_3_IT
chr9-117258319-117258820	1.05734	0.856632	21.1182	2.56602e-05	0.00718805	M1C	L2_3_IT
chr4-77347634-77348135	1.11081	0.195519	21.1171	2.56711e-05	0.00718805	M1C	L2_3_IT
chr3-76378776-76379277	1.09472	0.383501	21.1025	2.58126e-05	0.00721426	M1C	L2_3_IT
chr11-104570184-104570685	0.814677	1.61474	21.1024	2.58135e-05	0.00721426	M1C	L2_3_IT
chr1-83760152-83760653	1.07519	1.56402	21.1012	2.58245e-05	0.00721426	M1C	L2_3_IT
chr9-116444937-116445438	0.831089	1.18498	21.099	2.5846e-05	0.00721426	M1C	L2_3_IT
chr3-13405834-13406335	0.928675	1.03891	21.0976	2.58604e-05	0.00721426	M1C	L2_3_IT
chr7-24879360-24879861	1.05298	-0.134108	21.097	2.5866e-05	0.00721426	M1C	L2_3_IT
chr5-152255483-152255984	1.33369	-0.350912	21.0929	2.59062e-05	0.00722143	M1C	L2_3_IT
chr5-57904795-57905296	1.33032	-0.753295	21.0889	2.59453e-05	0.00722829	M1C	L2_3_IT
chr1-193461599-193462100	1.07902	0.617614	21.0833	2.59995e-05	0.00723667	M1C	L2_3_IT
chr2-29279072-29279573	1.12822	0.429101	21.0826	2.60067e-05	0.00723667	M1C	L2_3_IT
chr1-235510923-235511424	1.24183	0.0510194	21.0811	2.60216e-05	0.00723667	M1C	L2_3_IT
chr6-21046439-21046940	1.14449	0.876866	21.0799	2.60334e-05	0.00723667	M1C	L2_3_IT
chr2-73844346-73844847	1.03163	0.772822	21.0757	2.60742e-05	0.00724399	M1C	L2_3_IT
chr2-150607307-150607808	1.64473	-1.08377	21.0693	2.61369e-05	0.00725734	M1C	L2_3_IT
chr22-25494704-25495205	0.948288	0.541141	21.0643	2.61868e-05	0.00726235	M1C	L2_3_IT
chr10-63941427-63941928	1.75828	-1.07787	21.0634	2.61957e-05	0.00726235	M1C	L2_3_IT
chr8-61610223-61610724	1.72094	-0.770222	21.2076	2.61986e-05	0.00726235	M1C	L2_3_IT
chr4-54082251-54082752	1.29559	-0.485347	21.0584	2.62448e-05	0.00726782	M1C	L2_3_IT
chr6-50386068-50386569	0.914836	0.430623	21.0581	2.62475e-05	0.00726782	M1C	L2_3_IT
chr4-100935194-100935695	0.816493	0.744964	21.0447	2.63808e-05	0.0073007	M1C	L2_3_IT
chr7-118218808-118219309	1.31302	-0.593452	21.0398	2.64298e-05	0.00730764	M1C	L2_3_IT
chr6-78701074-78701575	1.05641	0.496773	21.0392	2.64352e-05	0.00730764	M1C	L2_3_IT
chr3-148168836-148169337	2.22452	-1.1898	21.1806	2.64626e-05	0.00730808	M1C	L2_3_IT
chr11-33327990-33328491	1.44461	-0.828192	21.0361	2.64661e-05	0.00730808	M1C	L2_3_IT
chr6-17905709-17906210	1.19691	-0.356173	21.032	2.65069e-05	0.00731529	M1C	L2_3_IT
chr12-7302755-7303256	1.00177	1.16598	21.0285	2.65419e-05	0.0073209	M1C	L2_3_IT
chr22-45564762-45565263	1.18706	-0.334628	21.0254	2.65732e-05	0.00732548	M1C	L2_3_IT
chr6-129112695-129113196	0.942254	0.72029	21.0226	2.66014e-05	0.0073292	M1C	L2_3_IT
chr2-153202325-153202826	1.37564	-0.699756	21.0195	2.66328e-05	0.00733379	M1C	L2_3_IT
chr3-139529673-139530174	1.44786	-0.800499	21.0167	2.66606e-05	0.0073344	M1C	L2_3_IT
chr9-18490789-18491290	1.23156	0.159013	21.0142	2.66859e-05	0.0073344	M1C	L2_3_IT
chr12-27682176-27682677	1.24099	-0.527777	21.0134	2.66938e-05	0.0073344	M1C	L2_3_IT
chr1-154859815-154860316	0.950972	0.566108	21.0073	2.67554e-05	0.00734727	M1C	L2_3_IT
chr21-37705721-37706222	1.03263	0.28487	21.0041	2.67874e-05	0.007352	M1C	L2_3_IT
chr2-150624026-150624527	0.999762	0.751361	21.0018	2.68114e-05	0.00735455	M1C	L2_3_IT
chr4-93201755-93202256	0.971267	1.2031	21.0001	2.68287e-05	0.00735524	M1C	L2_3_IT
chr14-30328674-30329175	0.996974	0.830586	20.9953	2.68771e-05	0.00736446	M1C	L2_3_IT
chr11-21053528-21054029	1.04364	0.663603	20.9911	2.6919e-05	0.0073719	M1C	L2_3_IT
chr6-125451822-125452323	1.38317	-0.449606	20.9884	2.69464e-05	0.00737536	M1C	L2_3_IT
chr3-29236584-29237085	1.40891	-0.684447	20.9811	2.70212e-05	0.00739178	M1C	L2_3_IT
chr12-117884313-117884814	1.12446	0.934658	20.9743	2.7091e-05	0.0074068	M1C	L2_3_IT
chr1-245771940-245772441	1.05063	0.742261	20.9649	2.71869e-05	0.00742896	M1C	L2_3_IT
chr2-198359160-198359661	0.87994	0.871017	20.9475	2.73664e-05	0.00746573	M1C	L2_3_IT
chr9-76510644-76511145	1.04951	0.00264124	20.9446	2.73957e-05	0.00746963	M1C	L2_3_IT
chr9-7689402-7689903	1.2695	0.166073	20.9282	2.75663e-05	0.00751204	M1C	L2_3_IT
chr1-174365436-174365937	0.967873	0.633932	20.9166	2.76872e-05	0.00753386	M1C	L2_3_IT
chr16-78154731-78155232	1.4961	0.0911456	20.9162	2.76917e-05	0.00753386	M1C	L2_3_IT
chr1-204732096-204732597	1.10281	0.0552446	20.9145	2.77094e-05	0.00753457	M1C	L2_3_IT
chr3-21705833-21706334	0.890216	1.08073	20.91	2.77567e-05	0.00754332	M1C	L2_3_IT
chr16-69818947-69819448	0.897417	1.44504	20.9049	2.78101e-05	0.00755062	M1C	L2_3_IT
chr18-4761684-4762185	0.890502	1.88571	20.9045	2.78138e-05	0.00755062	M1C	L2_3_IT
chr17-58703276-58703777	0.993922	0.200906	20.9024	2.78361e-05	0.00755254	M1C	L2_3_IT
chrX-33599791-33600292	1.42824	0.089887	20.8985	2.78776e-05	0.00755722	M1C	L2_3_IT
chr14-58061765-58062266	1.03797	-0.00565235	20.8979	2.78836e-05	0.00755722	M1C	L2_3_IT
chr7-139527264-139527765	0.862824	1.16017	20.8904	2.79629e-05	0.00757458	M1C	L2_3_IT
chr1-160838943-160839444	1.20602	-0.00947036	20.8844	2.80265e-05	0.00758358	M1C	L2_3_IT
chr8-97971356-97971857	1.17837	0.0774865	20.8785	2.80888e-05	0.0075928	M1C	L2_3_IT
chr3-107981735-107982236	0.990575	0.544018	20.8783	2.8091e-05	0.0075928	M1C	L2_3_IT
chr10-24114149-24114650	1.02864	0.539133	20.8748	2.81284e-05	0.00759712	M1C	L2_3_IT
chr11-101604367-101604868	1.09384	0.61509	20.8739	2.81375e-05	0.00759712	M1C	L2_3_IT
chr20-24374309-24374810	1.51761	-0.334849	20.8659	2.82233e-05	0.00761342	M1C	L2_3_IT
chr1-210571496-210571997	0.908481	1.2583	20.8638	2.82453e-05	0.00761342	M1C	L2_3_IT
chr10-44342830-44343331	1.20753	-0.227512	20.863	2.82535e-05	0.00761342	M1C	L2_3_IT
chr1-216614862-216615363	0.978259	0.987531	20.8613	2.8272e-05	0.00761342	M1C	L2_3_IT
chr1-157542789-157543290	1.45555	-0.60703	20.8611	2.82742e-05	0.00761342	M1C	L2_3_IT
chr5-169648799-169649300	1.1326	0.240768	20.8555	2.83338e-05	0.00761887	M1C	L2_3_IT
chr16-68498956-68499457	0.887225	0.546388	20.8553	2.83358e-05	0.00761887	M1C	L2_3_IT
chr10-113543091-113543592	1.13695	0.348782	20.8549	2.83403e-05	0.00761887	M1C	L2_3_IT
chr1-198199177-198199678	1.29095	-0.619468	20.8534	2.83568e-05	0.00761921	M1C	L2_3_IT
chr13-27125925-27126426	0.974186	1.26478	20.8464	2.84312e-05	0.00762598	M1C	L2_3_IT
chr11-120590451-120590952	0.994953	0.398534	20.844	2.84577e-05	0.00762598	M1C	L2_3_IT
chr3-25965886-25966387	1.0758	0.776121	20.8439	2.84582e-05	0.00762598	M1C	L2_3_IT
chr8-133508856-133509357	1.05513	0.11824	20.8423	2.84756e-05	0.00762598	M1C	L2_3_IT
chr2-62783710-62784211	1.15235	0.28349	20.8422	2.84773e-05	0.00762598	M1C	L2_3_IT
chrX-9362474-9362975	1.31679	-0.333636	20.8412	2.84877e-05	0.00762598	M1C	L2_3_IT
chr1-67599141-67599642	1.49741	-0.683282	20.8386	2.85154e-05	0.00762598	M1C	L2_3_IT
chr2-143193786-143194287	1.10142	-0.0546085	20.8383	2.85186e-05	0.00762598	M1C	L2_3_IT
chr1-99431977-99432478	1.37242	-0.154806	20.8382	2.85196e-05	0.00762598	M1C	L2_3_IT
chr1-186957351-186957852	1.0291	0.417758	20.836	2.85432e-05	0.0076282	M1C	L2_3_IT
chr11-93957264-93957765	1.13157	0.442507	20.8313	2.85945e-05	0.00763177	M1C	L2_3_IT
chr22-29779153-29779654	0.909872	1.06301	20.8311	2.85968e-05	0.00763177	M1C	L2_3_IT
chr11-128174699-128175200	1.03547	0.359471	20.8306	2.86025e-05	0.00763177	M1C	L2_3_IT
chr21-32845117-32845618	1.37546	-0.295183	20.8259	2.86527e-05	0.00764108	M1C	L2_3_IT
chr9-42256653-42257154	2.12305	-1.09212	20.9638	2.86915e-05	0.00764732	M1C	L2_3_IT
chrX-98070680-98071181	1.56142	-0.346801	20.8183	2.87355e-05	0.00765496	M1C	L2_3_IT
chr7-124752400-124752901	0.845765	1.28318	20.8145	2.87766e-05	0.00765822	M1C	L2_3_IT
chr9-14752355-14752856	1.67769	-1.0005	20.8137	2.87853e-05	0.00765822	M1C	L2_3_IT
chr18-2314780-2315281	1.37308	-0.587914	20.8129	2.87938e-05	0.00765822	M1C	L2_3_IT
chr1-61672467-61672968	1.24434	-0.310135	20.8071	2.88579e-05	0.00767119	M1C	L2_3_IT
chr6-21444721-21445222	1.3943	-0.359397	20.8013	2.89203e-05	0.00768367	M1C	L2_3_IT
chr8-12569936-12570437	1.16661	0.0800078	20.7973	2.89646e-05	0.00768795	M1C	L2_3_IT
chr5-96177403-96177904	0.828129	1.0513	20.7967	2.89709e-05	0.00768795	M1C	L2_3_IT
chr8-32274987-32275488	0.826615	2.03912	20.7957	2.89826e-05	0.00768795	M1C	L2_3_IT
chr5-132741021-132741522	1.4854	-0.982233	20.7939	2.90016e-05	0.0076889	M1C	L2_3_IT
chr2-103982827-103983328	1.01484	0.468615	20.7913	2.90306e-05	0.0076925	M1C	L2_3_IT
chr3-8266849-8267350	1.34959	0.0157677	20.7853	2.90961e-05	0.00769972	M1C	L2_3_IT
chr10-120429875-120430376	1.25274	1.15216	20.7824	2.91287e-05	0.00769972	M1C	L2_3_IT
chr3-99832811-99833312	1.15781	0.500254	20.7818	2.91351e-05	0.00769972	M1C	L2_3_IT
chr1-111571975-111572476	1.06292	0.384903	20.778	2.91764e-05	0.00770657	M1C	L2_3_IT
chr13-26007837-26008338	1.28018	-0.4165	20.7735	2.92266e-05	0.00771306	M1C	L2_3_IT
chr3-51831009-51831510	1.20167	-0.151557	20.773	2.9232e-05	0.00771306	M1C	L2_3_IT
chr6-162715622-162716123	1.31493	-0.340708	20.7669	2.92999e-05	0.0077269	M1C	L2_3_IT
chr1-196210091-196210592	1.15486	0.335112	20.761	2.93652e-05	0.00774003	M1C	L2_3_IT
chr6-55373118-55373619	1.58398	-0.944968	20.7594	2.93829e-05	0.00774061	M1C	L2_3_IT
chr5-67221390-67221891	1.10973	0.451163	20.7491	2.94974e-05	0.00776667	M1C	L2_3_IT
chr11-35030772-35031273	0.812778	1.19122	20.7423	2.95737e-05	0.00777854	M1C	L2_3_IT
chr9-92772402-92772903	1.00721	0.781327	20.7383	2.96193e-05	0.00778567	M1C	L2_3_IT
chr13-20960909-20961410	1.85973	-0.720705	20.8775	2.9632e-05	0.00778567	M1C	L2_3_IT
chr1-202858505-202859006	0.933283	0.761153	20.7329	2.968e-05	0.00779416	M1C	L2_3_IT
chr19-16461744-16462245	0.980767	0.422903	20.7288	2.97256e-05	0.00780203	M1C	L2_3_IT
chr9-120559769-120560270	0.894113	0.505394	20.7233	2.97881e-05	0.00781431	M1C	L2_3_IT
chr11-91314632-91315133	1.02332	0.40866	20.7206	2.98181e-05	0.00781807	M1C	L2_3_IT
chr11-58968379-58968880	1.01509	1.36345	20.7179	2.98491e-05	0.00782208	M1C	L2_3_IT
chr12-108801775-108802276	0.891981	0.823423	20.7046	2.99995e-05	0.00784913	M1C	L2_3_IT
chr16-5960590-5961091	1.19034	0.0747784	20.6993	3.00594e-05	0.00786068	M1C	L2_3_IT
chr8-103102691-103103192	1.02084	0.311714	20.692	3.01435e-05	0.00787853	M1C	L2_3_IT
chr4-103892574-103893075	1.69608	-0.790119	20.8824	3.04113e-05	0.00794438	M1C	L2_3_IT
chr2-138053853-138054354	1.07245	0.281064	20.6642	3.04628e-05	0.00795027	M1C	L2_3_IT
chr1-160837955-160838456	1.26524	-0.515785	20.6639	3.04657e-05	0.00795027	M1C	L2_3_IT
chr7-113976299-113976800	1.83044	-0.333634	20.6605	3.05054e-05	0.00795646	M1C	L2_3_IT
chr13-74569717-74570218	1.37747	-0.594804	20.6586	3.05271e-05	0.00795795	M1C	L2_3_IT
chr9-119230229-119230730	0.794914	0.916318	20.6535	3.05864e-05	0.00796925	M1C	L2_3_IT
chr13-25571420-25571921	1.08419	0.575412	20.6464	3.06683e-05	0.00797813	M1C	L2_3_IT
chr8-65807979-65808480	1.03558	0.44897	20.6443	3.06933e-05	0.00797813	M1C	L2_3_IT
chr3-32885604-32886105	0.918758	1.31033	20.6437	3.07005e-05	0.00797813	M1C	L2_3_IT
chr9-72786659-72787160	0.977188	0.520139	20.633	3.08251e-05	0.00800599	M1C	L2_3_IT
chr2-144323037-144323538	1.01388	0.586808	20.6317	3.08398e-05	0.00800599	M1C	L2_3_IT
chr12-74152556-74153057	1.02995	0.733175	20.6279	3.08845e-05	0.00801342	M1C	L2_3_IT
chr16-80158974-80159475	1.1852	-0.136174	20.6247	3.09216e-05	0.00801796	M1C	L2_3_IT
chr6-148811504-148812005	1.30167	-0.381664	20.6237	3.09342e-05	0.00801796	M1C	L2_3_IT
chr10-69669182-69669683	1.04394	0.278789	20.6223	3.09506e-05	0.00801804	M1C	L2_3_IT
chr3-110314655-110315156	1.26414	0.0715912	20.6193	3.09851e-05	0.00801884	M1C	L2_3_IT
chr14-24819076-24819577	1.36292	0.0927375	20.6193	3.09858e-05	0.00801884	M1C	L2_3_IT
chr13-42952498-42952999	1.2141	0.334291	20.6154	3.10314e-05	0.00802647	M1C	L2_3_IT
chr6-97627136-97627637	0.930334	0.713497	20.613	3.10603e-05	0.00802978	M1C	L2_3_IT
chr14-94227267-94227768	1.74177	-1.02219	20.6082	3.11166e-05	0.00804017	M1C	L2_3_IT
chr8-54153306-54153807	1.13162	-0.0948937	20.6063	3.11393e-05	0.00804188	M1C	L2_3_IT
chr15-58673214-58673715	1.08984	0.212602	20.6017	3.11936e-05	0.00805172	M1C	L2_3_IT
chr10-111593568-111594069	0.86666	1.49409	20.5983	3.1234e-05	0.00805798	M1C	L2_3_IT
chr5-9741624-9742125	1.22394	0.39639	20.5881	3.13549e-05	0.008085	M1C	L2_3_IT
chr13-47677149-47677650	1.42434	-0.844454	20.5864	3.13747e-05	0.00808592	M1C	L2_3_IT
chr9-125908982-125909483	0.789767	1.45673	20.5775	3.14815e-05	0.00810926	M1C	L2_3_IT
chr7-139754512-139755013	1.44055	-0.724349	20.572	3.15474e-05	0.00812202	M1C	L2_3_IT
chr4-89312144-89312645	1.4087	-0.318274	20.5683	3.15912e-05	0.0081291	M1C	L2_3_IT
chr4-155695706-155696207	1.43501	-0.600974	20.5624	3.16618e-05	0.00814309	M1C	L2_3_IT
chr13-89375389-89375890	1.15302	-0.00950961	20.5576	3.17195e-05	0.00814952	M1C	L2_3_IT
chr2-223086468-223086969	1.11711	0.368603	20.5548	3.17531e-05	0.00815395	M1C	L2_3_IT
chr12-55686397-55686898	1.14949	0.275508	20.5531	3.17737e-05	0.00815502	M1C	L2_3_IT
chr17-33460903-33461404	0.992207	1.00504	20.5489	3.1825e-05	0.00815713	M1C	L2_3_IT
chr4-110916613-110917114	1.10655	0.461164	20.5475	3.18422e-05	0.00815713	M1C	L2_3_IT
chr22-29375407-29375908	0.865558	0.856716	20.547	3.18473e-05	0.00815713	M1C	L2_3_IT
chr5-115636837-115637338	1.81894	-0.657362	20.6829	3.18725e-05	0.00815939	M1C	L2_3_IT
chr9-7681554-7682055	0.843329	1.67174	20.5379	3.19576e-05	0.00817698	M1C	L2_3_IT
chr6-23895980-23896481	1.12306	-0.297133	20.5344	3.20011e-05	0.00818392	M1C	L2_3_IT
chr15-55784425-55784926	1.1852	-0.34134	20.5212	3.21611e-05	0.00822061	M1C	L2_3_IT
chr21-32000173-32000674	0.778667	1.8907	20.5182	3.21987e-05	0.00822455	M1C	L2_3_IT
chr21-28480776-28481277	1.09071	0.100778	20.5165	3.22191e-05	0.00822455	M1C	L2_3_IT
chr15-64011790-64012291	1.10241	0.293479	20.5159	3.2226e-05	0.00822455	M1C	L2_3_IT
chr6-118136782-118137283	1.29651	-0.498132	20.5113	3.22827e-05	0.00823302	M1C	L2_3_IT
chr1-163367440-163367941	1.54957	-0.879342	20.5105	3.22922e-05	0.00823302	M1C	L2_3_IT
chr12-106389262-106389763	0.888485	1.33216	20.5091	3.23093e-05	0.00823316	M1C	L2_3_IT
chr12-26606412-26606913	1.92623	-1.0166	20.6397	3.23941e-05	0.00824791	M1C	L2_3_IT
chr6-7939708-7940209	0.872943	0.973645	20.5017	3.24011e-05	0.00824791	M1C	L2_3_IT
chr4-164943294-164943795	0.848558	0.599247	20.5003	3.24182e-05	0.00824791	M1C	L2_3_IT
chr9-117041575-117042076	1.44316	-0.489091	20.4991	3.24333e-05	0.00824791	M1C	L2_3_IT
chr7-1917445-1917946	0.928428	0.665999	20.4949	3.24841e-05	0.00825663	M1C	L2_3_IT
chr8-76805485-76805986	1.26187	-0.425377	20.4923	3.25162e-05	0.00826057	M1C	L2_3_IT
chr7-31710267-31710768	0.907171	0.720854	20.4891	3.25563e-05	0.00826654	M1C	L2_3_IT
chr8-101822281-101822782	1.08853	0.451538	20.486	3.25949e-05	0.00827214	M1C	L2_3_IT
chr10-63696738-63697239	0.837087	1.3635	20.4834	3.26272e-05	0.00827295	M1C	L2_3_IT
chr7-127081613-127082114	0.762667	1.54335	20.483	3.26313e-05	0.00827295	M1C	L2_3_IT
chr13-56773215-56773716	1.45244	-0.652938	20.4811	3.26548e-05	0.00827471	M1C	L2_3_IT
chr5-79728457-79728958	0.947021	0.429782	20.4785	3.26878e-05	0.00827846	M1C	L2_3_IT
chr8-29978446-29978947	1.84344	-0.922234	20.6144	3.27028e-05	0.00827846	M1C	L2_3_IT
chr3-143731818-143732319	1.18758	-0.041554	20.4639	3.28701e-05	0.00831658	M1C	L2_3_IT
chr3-96584183-96584684	1.2083	0.910157	20.4604	3.2914e-05	0.00832347	M1C	L2_3_IT
chr11-11010647-11011148	0.766517	1.3144	20.456	3.29688e-05	0.00833186	M1C	L2_3_IT
chr1-194701748-194702249	1.24644	0.256487	20.455	3.29806e-05	0.00833186	M1C	L2_3_IT
chr12-101962644-101963145	2.01995	-1.08567	20.5834	3.30861e-05	0.00835178	M1C	L2_3_IT
chr16-66116524-66117025	1.19011	-0.121873	20.4461	3.30929e-05	0.00835178	M1C	L2_3_IT
chr3-120425870-120426371	1.05429	0.040304	20.4408	3.31593e-05	0.00836126	M1C	L2_3_IT
chr9-70539108-70539609	0.848121	1.45515	20.4405	3.3164e-05	0.00836126	M1C	L2_3_IT
chr18-59651146-59651647	1.08011	0.491822	20.4363	3.32169e-05	0.00837034	M1C	L2_3_IT
chr11-36012560-36013061	1.64269	-0.5149	20.5715	3.32343e-05	0.00837052	M1C	L2_3_IT
chr20-6629849-6630350	1.43028	-0.568731	20.4249	3.33612e-05	0.00839823	M1C	L2_3_IT
chr13-21174816-21175317	1.00723	0.300535	20.4231	3.33843e-05	0.00839951	M1C	L2_3_IT
chr6-25263607-25264108	0.977997	0.694172	20.4207	3.34149e-05	0.00839951	M1C	L2_3_IT
chr12-42668833-42669334	1.40348	-0.737984	20.4205	3.34168e-05	0.00839951	M1C	L2_3_IT
chr17-77898937-77899438	0.872524	0.780871	20.4171	3.34598e-05	0.00840607	M1C	L2_3_IT
chr14-26965622-26966123	1.03374	0.31175	20.4152	3.34841e-05	0.00840794	M1C	L2_3_IT
chr6-105167921-105168422	0.893674	1.40665	20.4112	3.35353e-05	0.00841656	M1C	L2_3_IT
chr9-15390688-15391189	1.49928	-0.754785	20.4085	3.35696e-05	0.00841695	M1C	L2_3_IT
chr1-115230403-115230904	1.95611	-1.14595	20.5379	3.3657e-05	0.00842787	M1C	L2_3_IT
chr10-132500973-132501474	1.10169	0.0189816	20.4011	3.36649e-05	0.00842787	M1C	L2_3_IT
chr5-147957911-147958412	1.79668	-0.993864	20.392	3.37811e-05	0.00845274	M1C	L2_3_IT
chr3-73409528-73410029	1.12598	0.353512	20.3852	3.38683e-05	0.00846792	M1C	L2_3_IT
chr5-117800408-117800909	1.75202	-0.904372	20.3845	3.38785e-05	0.00846792	M1C	L2_3_IT
chr15-66260939-66261440	1.24977	-0.0335703	20.3834	3.38927e-05	0.00846792	M1C	L2_3_IT
chr5-125236727-125237228	0.946085	0.757008	20.3808	3.39256e-05	0.0084719	M1C	L2_3_IT
chr13-22781232-22781733	1.29099	-0.609618	20.379	3.39494e-05	0.0084736	M1C	L2_3_IT
chr6-90894893-90895394	1.39328	-0.30318	20.371	3.40529e-05	0.00849517	M1C	L2_3_IT
chr10-86202189-86202690	1.05875	0.350806	20.3682	3.40895e-05	0.00850004	M1C	L2_3_IT
chr1-150061690-150062191	0.88098	0.992324	20.3641	3.41423e-05	0.00850897	M1C	L2_3_IT
chr2-143679481-143679982	0.886232	0.55921	20.357	3.4235e-05	0.0085278	M1C	L2_3_IT
chr1-163838762-163839263	1.14779	0.548907	20.349	3.43389e-05	0.0085486	M1C	L2_3_IT
chr9-13054623-13055124	1.77753	-0.478545	20.4821	3.43699e-05	0.0085486	M1C	L2_3_IT
chr15-41848798-41849299	0.796795	1.10639	20.344	3.44042e-05	0.00855287	M1C	L2_3_IT
chr11-128161535-128162036	1.07624	0.798301	20.3343	3.45326e-05	0.00858049	M1C	L2_3_IT
chr1-112232221-112232722	1.41902	-0.501314	20.3325	3.45561e-05	0.00858206	M1C	L2_3_IT
chr5-41781880-41782381	1.02925	1.49873	20.3302	3.45864e-05	0.0085853	M1C	L2_3_IT
chr18-26296218-26296719	0.974269	0.195626	20.3172	3.47584e-05	0.00862045	M1C	L2_3_IT
chr18-38590486-38590987	0.919748	0.631342	20.3168	3.47625e-05	0.00862045	M1C	L2_3_IT
chr13-97502247-97502748	1.09746	0.235153	20.3043	3.49288e-05	0.00865198	M1C	L2_3_IT
chr7-13420840-13421341	1.22603	0.185455	20.3034	3.49417e-05	0.00865198	M1C	L2_3_IT
chr15-57596722-57597223	1.49935	-0.395625	20.2985	3.50062e-05	0.00866133	M1C	L2_3_IT
chr8-41286067-41286568	1.45596	-0.745416	20.2972	3.5024e-05	0.00866133	M1C	L2_3_IT
chr3-170531798-170532299	1.06279	0.587047	20.2966	3.50316e-05	0.00866133	M1C	L2_3_IT
chr12-54460661-54461162	1.12036	0.0949329	20.2903	3.51163e-05	0.00867797	M1C	L2_3_IT
chr7-132619007-132619508	1.50774	-0.609107	20.2873	3.51569e-05	0.00868369	M1C	L2_3_IT
chr3-78810277-78810778	1.11043	-0.112655	20.2831	3.52128e-05	0.00868893	M1C	L2_3_IT
chr15-100311186-100311687	1.20099	1.59331	20.2831	3.52129e-05	0.00868893	M1C	L2_3_IT
chr12-33752969-33753470	0.999065	0.748415	20.2694	3.53977e-05	0.00872394	M1C	L2_3_IT
chr2-219600852-219601353	1.00306	0.379541	20.2686	3.54073e-05	0.00872394	M1C	L2_3_IT
chr3-172581869-172582370	1.1722	-0.148323	20.2647	3.54601e-05	0.00873263	M1C	L2_3_IT
chr3-70071154-70071655	0.902007	0.869435	20.2596	3.55299e-05	0.00874551	M1C	L2_3_IT
chr11-111761121-111761622	0.853013	1.32195	20.256	3.55786e-05	0.00875084	M1C	L2_3_IT
chr12-52671807-52672308	1.1328	-0.384155	20.2546	3.55982e-05	0.00875084	M1C	L2_3_IT
chr1-100622129-100622630	0.95649	0.720266	20.2541	3.56042e-05	0.00875084	M1C	L2_3_IT
chr11-19169253-19169754	1.34573	-0.655448	20.2528	3.56219e-05	0.00875089	M1C	L2_3_IT
chr15-46864291-46864792	1.48769	-0.24784	20.2511	3.56454e-05	0.00875235	M1C	L2_3_IT
chr13-69811526-69812027	1.63568	-0.956173	20.2465	3.57075e-05	0.00875885	M1C	L2_3_IT
chr9-10436895-10437396	0.70834	1.56588	20.2418	3.57717e-05	0.00875885	M1C	L2_3_IT
chr11-61500105-61500606	0.805014	1.20665	20.2416	3.57741e-05	0.00875885	M1C	L2_3_IT
chr14-22502119-22502620	1.26716	-0.579742	20.2364	3.5845e-05	0.00877113	M1C	L2_3_IT
chr10-124145169-124145670	1.38651	-0.661016	20.235	3.58652e-05	0.00877173	M1C	L2_3_IT
chr5-27256520-27257021	1.05773	0.414241	20.2324	3.59003e-05	0.00877173	M1C	L2_3_IT
chr2-105104137-105104638	1.43408	-0.583319	20.228	3.59603e-05	0.00878209	M1C	L2_3_IT
chr10-86187568-86188069	1.21653	-0.0224127	20.2145	3.6146e-05	0.00882314	M1C	L2_3_IT
chr11-123474397-123474898	1.07862	0.317215	20.2103	3.62044e-05	0.00883307	M1C	L2_3_IT
chr13-90425142-90425643	1.35027	-0.553743	20.2015	3.63259e-05	0.00885404	M1C	L2_3_IT
chr11-120718282-120718783	0.90958	1.03879	20.1943	3.64263e-05	0.00887417	M1C	L2_3_IT
chr12-16722781-16723282	1.34458	-0.67287	20.1916	3.64637e-05	0.00887895	M1C	L2_3_IT
chr7-92695972-92696473	1.01355	0.476165	20.1885	3.65077e-05	0.00888532	M1C	L2_3_IT
chr10-23872472-23872973	1.80555	-0.973207	20.3188	3.65523e-05	0.00889183	M1C	L2_3_IT
chr18-79925485-79925986	0.898353	0.662463	20.1777	3.66579e-05	0.00891306	M1C	L2_3_IT
chr12-42937004-42937505	0.926045	0.83	20.1765	3.66753e-05	0.00891306	M1C	L2_3_IT
chr4-184748183-184748684	1.36507	-0.516133	20.1632	3.68621e-05	0.00894974	M1C	L2_3_IT
chr8-279094-279595	1.276	-0.197535	20.1598	3.69095e-05	0.00895689	M1C	L2_3_IT
chr7-133536613-133537114	0.85007	0.804438	20.157	3.69493e-05	0.00896045	M1C	L2_3_IT
chr10-107533426-107533927	1.17453	-0.000622892	20.1548	3.69805e-05	0.00896045	M1C	L2_3_IT
chr3-21534476-21534977	1.24789	0.0397131	20.154	3.69918e-05	0.00896045	M1C	L2_3_IT
chr9-19727910-19728411	0.990721	0.164641	20.1529	3.70072e-05	0.00896045	M1C	L2_3_IT
chr7-132247982-132248483	1.23748	-0.441845	20.1524	3.70141e-05	0.00896045	M1C	L2_3_IT
chr1-90940861-90941362	1.50049	-0.837993	20.144	3.71325e-05	0.00898476	M1C	L2_3_IT
chr6-15453755-15454256	1.24242	1.79931	20.1387	3.72078e-05	0.00899862	M1C	L2_3_IT
chr1-238329738-238330239	0.906251	1.05358	20.1371	3.72311e-05	0.00899988	M1C	L2_3_IT
chr12-80703183-80703684	0.960537	0.565824	20.1334	3.72835e-05	0.00900382	M1C	L2_3_IT
chr7-76187359-76187860	1.26936	0.173109	20.1307	3.73226e-05	0.0090089	M1C	L2_3_IT
chr13-27403288-27403789	1.14853	0.623059	20.1232	3.743e-05	0.00903047	M1C	L2_3_IT
chr9-101792058-101792559	0.955432	1.07021	20.1212	3.7458e-05	0.00903284	M1C	L2_3_IT
chr12-99859200-99859701	1.00926	1.12493	20.1168	3.75208e-05	0.00904361	M1C	L2_3_IT
chr1-243273410-243273911	0.921485	0.758434	20.1129	3.75776e-05	0.00905293	M1C	L2_3_IT
chr3-107662255-107662756	0.893677	0.966494	20.1087	3.76368e-05	0.00906283	M1C	L2_3_IT
chr14-96966329-96966830	1.20457	-0.337889	20.102	3.77346e-05	0.00908086	M1C	L2_3_IT
chr12-12992911-12993412	1.28372	-0.278196	20.101	3.77481e-05	0.00908086	M1C	L2_3_IT
chr20-62080554-62081055	0.922416	1.32635	20.0966	3.78124e-05	0.00909193	M1C	L2_3_IT
chr9-21591753-21592254	0.952651	1.16728	20.0931	3.7863e-05	0.0090997	M1C	L2_3_IT
chr12-26466753-26467254	1.40691	-0.205159	20.0907	3.78974e-05	0.00910008	M1C	L2_3_IT
chr2-178743439-178743940	1.57129	-0.950877	20.0905	3.7901e-05	0.00910008	M1C	L2_3_IT
chr2-180187794-180188295	0.940893	0.832147	20.0877	3.79408e-05	0.00910525	M1C	L2_3_IT
chr2-40860386-40860887	0.933988	1.11981	20.0828	3.80129e-05	0.00911815	M1C	L2_3_IT
chr10-24046538-24047039	1.05135	0.382155	20.08	3.80536e-05	0.0091225	M1C	L2_3_IT
chr4-24067814-24068315	0.924919	1.47649	20.078	3.80815e-05	0.0091225	M1C	L2_3_IT
chr8-60736197-60736698	1.0616	0.0935981	20.0777	3.80859e-05	0.0091225	M1C	L2_3_IT
chr13-103909034-103909535	1.55894	-0.788508	20.0717	3.81745e-05	0.00913934	M1C	L2_3_IT
chr3-19450933-19451434	0.887265	0.874962	20.0678	3.82315e-05	0.00914697	M1C	L2_3_IT
chr3-11193537-11194038	1.147	-0.205387	20.0664	3.8251e-05	0.00914697	M1C	L2_3_IT
chr1-112448086-112448587	1.01608	0.995084	20.0657	3.82614e-05	0.00914697	M1C	L2_3_IT
chr7-49081066-49081567	1.01592	1.26545	20.0604	3.83394e-05	0.00916122	M1C	L2_3_IT
chr12-126338071-126338572	1.12289	0.0784092	20.0583	3.83699e-05	0.00916413	M1C	L2_3_IT
chr10-82854936-82855437	1.06338	0.602234	20.0526	3.84542e-05	0.00917973	M1C	L2_3_IT
chr11-101721248-101721749	1.4375	-0.534924	20.0514	3.8472e-05	0.00917973	M1C	L2_3_IT
chr10-24245204-24245705	1.47029	-0.825352	20.049	3.85068e-05	0.00918363	M1C	L2_3_IT
chr6-47354105-47354606	1.21658	-0.462183	20.047	3.85371e-05	0.00918365	M1C	L2_3_IT
chr15-40743974-40744475	0.925384	0.709457	20.0465	3.85437e-05	0.00918365	M1C	L2_3_IT
chr18-64942391-64942892	1.06499	0.264479	20.03	3.87883e-05	0.00923751	M1C	L2_3_IT
chr13-21902883-21903384	1.39376	-0.296724	20.0273	3.88283e-05	0.00924261	M1C	L2_3_IT
chr10-110447390-110447891	1.07146	0.638201	20.0185	3.89597e-05	0.00926379	M1C	L2_3_IT
chrX-20042365-20042866	1.16659	-0.512197	20.0181	3.89646e-05	0.00926379	M1C	L2_3_IT
chr5-139027874-139028375	0.896248	0.653471	20.0176	3.8973e-05	0.00926379	M1C	L2_3_IT
chr17-33798470-33798971	1.16019	0.643409	20.0147	3.90155e-05	0.00926506	M1C	L2_3_IT
chr11-107621229-107621730	0.928482	0.344837	20.0102	3.90829e-05	0.00927631	M1C	L2_3_IT
chr6-145947420-145947921	1.06802	0.820782	20.0091	3.91e-05	0.00927631	M1C	L2_3_IT
chr2-108678448-108678949	0.953718	0.431239	20.0054	3.91557e-05	0.00928509	M1C	L2_3_IT
chrX-130276631-130277132	1.48735	-0.895401	20.0005	3.92281e-05	0.00929725	M1C	L2_3_IT
chr11-118046068-118046569	1.38741	-0.628838	19.9995	3.92442e-05	0.00929725	M1C	L2_3_IT
chr9-120344120-120344621	0.857477	0.708358	19.998	3.92656e-05	0.0092979	M1C	L2_3_IT
chr14-44404957-44405458	0.925747	1.36028	19.9952	3.93084e-05	0.00930012	M1C	L2_3_IT
chr7-36650464-36650965	1.10765	0.467345	19.9949	3.93123e-05	0.00930012	M1C	L2_3_IT
chr14-85296384-85296885	1.45577	-0.701355	19.9903	3.93829e-05	0.0093093	M1C	L2_3_IT
chr8-96276609-96277110	0.956928	0.711185	19.9899	3.9389e-05	0.0093093	M1C	L2_3_IT
chr3-126899474-126899975	0.867735	0.948086	19.9884	3.94104e-05	0.0093093	M1C	L2_3_IT
chr15-26095813-26096314	1.04695	0.377712	19.9874	3.94258e-05	0.0093093	M1C	L2_3_IT
[truncated: 72,388 more rows]

## Sheet: VIP
peak	logFC	logCPM	F	PValue	FDR	region	subclass
chr3-140022475-140022976	2.22279	3.16827	45.9218	1.43994e-10	1.422e-05	V1C	VIP
chr20-16263673-16264174	1.6266	3.29365	25.3524	1.08818e-06	0.0397183	V1C	VIP
chr8-22927887-22928388	2.12105	2.85347	25.1272	1.20658e-06	0.0397183	V1C	VIP

## Sheet: L5_IT
peak	logFC	logCPM	F	PValue	FDR	region	subclass
chr4-3973667-3974168	2.65339	1.25439	33.9008	4.81049e-08	0.0135961	M1C	L5_IT
chr7-131741543-131742044	2.13562	1.42412	29.4339	2.9168e-07	0.036122	M1C	L5_IT
chr2-104120908-104121409	2.31833	1.2756	28.8597	3.83415e-07	0.036122	M1C	L5_IT
chr3-21744907-21745408	2.8105	0.839577	27.3125	7.25758e-07	0.0499067	M1C	L5_IT
chr8-12575363-12575864	1.67929	1.67082	26.4515	1.0254e-06	0.0499067	M1C	L5_IT
chr7-25060576-25061077	1.96027	1.30593	26.3749	1.05946e-06	0.0499067	M1C	L5_IT
chr2-239178994-239179495	2.47741	2.24237	92.8499	9.70806e-17	2.74383e-11	V1C	L5_IT
chr4-105895459-105895960	2.03611	2.6632	89.6454	2.46669e-16	3.48585e-11	V1C	L5_IT
chr2-199582021-199582522	4.10379	0.970864	76.5827	1.42914e-14	1.34641e-09	V1C	L5_IT
chr13-35471015-35471516	2.23492	2.17695	71.2139	7.07814e-14	5.00131e-09	V1C	L5_IT
chr2-109614166-109614667	2.26641	2.14962	65.2543	4.96871e-13	2.80865e-08	V1C	L5_IT
chr5-93595083-93595584	1.81823	3.07761	61.076	2.02456e-12	9.50808e-08	V1C	L5_IT
chr7-111728400-111728901	2.51702	1.80668	60.6322	2.35487e-12	9.50808e-08	V1C	L5_IT
chr8-11229973-11230474	2.66512	1.57887	59.3904	3.60182e-12	1.27249e-07	V1C	L5_IT
chr4-81473969-81474470	2.10447	2.14835	57.3956	7.17388e-12	2.02758e-07	V1C	L5_IT
chr13-35478872-35479373	2.4441	1.64829	54.4461	2.01648e-11	5.02251e-07	V1C	L5_IT
chr11-80798099-80798600	2.48718	1.64214	54.2454	2.16478e-11	5.02251e-07	V1C	L5_IT
chr8-142250324-142250825	2.47242	1.64463	54.0618	2.31015e-11	5.02251e-07	V1C	L5_IT
chr4-156558433-156558934	2.32361	1.79605	52.4084	4.16158e-11	8.40146e-07	V1C	L5_IT
chr19-2187897-2188398	2.79931	1.49482	51.8767	5.33429e-11	1.0051e-06	V1C	L5_IT
chr1-195096016-195096517	2.71804	1.61085	51.0317	7.2191e-11	1.27523e-06	V1C	L5_IT
chr11-75554548-75555049	1.92599	2.24389	50.3857	8.61911e-11	1.43297e-06	V1C	L5_IT
chrX-107766816-107767317	2.50924	1.40204	50.1547	9.37149e-11	1.4715e-06	V1C	L5_IT
chr8-143922710-143923211	1.88384	2.59293	49.743	1.08829e-10	1.54357e-06	V1C	L5_IT
chr6-155214157-155214658	2.44983	1.6005	49.7329	1.09227e-10	1.54357e-06	V1C	L5_IT
chr2-58046688-58047189	1.99051	1.98462	49.5001	1.18884e-10	1.60003e-06	V1C	L5_IT
chr5-105868355-105868856	2.51847	1.80287	49.4461	1.27915e-10	1.64332e-06	V1C	L5_IT
chr11-34438752-34439253	2.07973	2.024	48.4919	1.71812e-10	2.1113e-06	V1C	L5_IT
chr17-76008266-76008767	3.01277	1.26887	48.3813	1.88417e-10	2.21888e-06	V1C	L5_IT
chr21-43885167-43885668	2.35879	1.57243	47.7596	2.24823e-10	2.38951e-06	V1C	L5_IT
chr2-161918719-161919220	2.08475	1.99192	47.6195	2.36724e-10	2.38951e-06	V1C	L5_IT
chr3-83218880-83219381	2.22595	1.77174	47.4268	2.54146e-10	2.47691e-06	V1C	L5_IT
chr20-63127235-63127736	2.62762	1.35604	47.2987	2.66454e-10	2.5103e-06	V1C	L5_IT
chr3-194368188-194368689	2.6343	1.33815	46.9525	3.02808e-10	2.76077e-06	V1C	L5_IT
chr2-239197055-239197556	2.38389	1.46218	46.7434	3.27184e-10	2.80702e-06	V1C	L5_IT
chr10-113992415-113992916	2.64683	1.39716	46.7158	3.30546e-10	2.80702e-06	V1C	L5_IT
chr4-12488725-12489226	3.09645	1.28088	46.7907	3.37676e-10	2.80702e-06	V1C	L5_IT
chr10-79022687-79023188	1.75469	2.62045	46.1517	4.0752e-10	3.21025e-06	V1C	L5_IT
chr8-11232371-11232872	2.01138	1.96738	46.1426	4.08899e-10	3.21025e-06	V1C	L5_IT
chr3-120448763-120449264	2.9312	1.07768	45.5913	5.02089e-10	3.83534e-06	V1C	L5_IT
chr1-218164858-218165359	1.64775	2.79591	45.4097	5.3732e-10	3.99644e-06	V1C	L5_IT
chr11-134610456-134610957	2.13072	1.61656	45.3044	5.58881e-10	4.05023e-06	V1C	L5_IT
chr11-74057499-74058000	2.76972	1.4338	45.0997	6.31947e-10	4.46524e-06	V1C	L5_IT
chr8-26079244-26079745	2.96291	1.23584	44.754	7.3589e-10	5.07286e-06	V1C	L5_IT
chr5-106513063-106513564	2.15165	1.96981	44.5043	7.54259e-10	5.07569e-06	V1C	L5_IT
chr8-41895904-41896405	1.62546	2.62171	44.3868	7.88332e-10	5.16341e-06	V1C	L5_IT
chr7-36191438-36191939	2.19724	1.63613	44.335	8.03832e-10	5.16341e-06	V1C	L5_IT
chr19-33487576-33488077	1.85674	2.14809	44.1778	8.5282e-10	5.35636e-06	V1C	L5_IT
chr4-158044154-158044655	2.27623	1.62111	44.098	8.78819e-10	5.37186e-06	V1C	L5_IT
chr22-31248202-31248703	1.64539	2.36344	44.0028	9.10909e-10	5.37186e-06	V1C	L5_IT
chr1-110341285-110341786	2.72801	1.39665	44.1174	9.12307e-10	5.37186e-06	V1C	L5_IT
chr1-83298221-83298722	3.18735	1.02939	43.9374	9.98406e-10	5.75885e-06	V1C	L5_IT
chr3-5401138-5401639	3.26296	0.969164	43.4203	1.18559e-09	6.44401e-06	V1C	L5_IT
chr5-93595713-93596214	1.67827	2.31736	43.0755	1.29334e-09	6.89704e-06	V1C	L5_IT
chr5-93602453-93602954	1.83962	2.26815	42.8565	1.40544e-09	7.35601e-06	V1C	L5_IT
chr21-37904949-37905450	1.8674	2.07019	42.5127	1.60159e-09	8.08863e-06	V1C	L5_IT
chr15-89341477-89341978	1.88066	2.12507	42.4645	1.63127e-09	8.08863e-06	V1C	L5_IT
chr11-57571040-57571541	2.44263	1.50167	42.3135	1.7278e-09	8.28444e-06	V1C	L5_IT
chr13-101065257-101065758	2.18237	2.02926	42.1662	1.82762e-09	8.60858e-06	V1C	L5_IT
chr10-1274174-1274675	2.25906	1.82963	42.123	1.85796e-09	8.60858e-06	V1C	L5_IT
chr1-232521804-232522305	1.65353	2.26094	41.9174	2.00968e-09	9.01592e-06	V1C	L5_IT
chr2-239164321-239164822	2.45502	1.7692	41.949	2.06918e-09	9.0222e-06	V1C	L5_IT
chr8-142249640-142250141	2.29394	1.74323	41.8338	2.07496e-09	9.0222e-06	V1C	L5_IT
chr1-66331663-66332164	2.45087	1.44928	41.7939	2.10684e-09	9.0222e-06	V1C	L5_IT
chr17-75996822-75997323	2.79857	1.30806	41.764	2.22008e-09	9.36523e-06	V1C	L5_IT
chr17-29100595-29101096	2.06687	1.66362	41.5684	2.29669e-09	9.54593e-06	V1C	L5_IT
chr2-239396997-239397498	1.58069	2.44047	41.3584	2.48914e-09	1.00502e-05	V1C	L5_IT
chr18-77006390-77006891	1.79698	2.03437	40.5094	3.44997e-09	1.33572e-05	V1C	L5_IT
chr4-105896326-105896827	1.68071	2.1673	40.4138	3.57953e-09	1.36716e-05	V1C	L5_IT
chr5-132389716-132390217	2.74537	1.37011	40.2153	4.01645e-09	1.51358e-05	V1C	L5_IT
chr9-38352684-38353185	2.05708	1.76464	40.0416	4.13308e-09	1.51878e-05	V1C	L5_IT
chr18-77461347-77461848	2.89338	1.31861	40.1236	4.16061e-09	1.51878e-05	V1C	L5_IT
chr3-139281810-139282311	1.96759	2.09236	40.0053	4.19146e-09	1.51878e-05	V1C	L5_IT
chr20-16472187-16472688	1.73946	2.01992	39.9252	4.32338e-09	1.54459e-05	V1C	L5_IT
chr3-34988310-34988811	1.90656	2.00883	39.8963	4.37199e-09	1.54459e-05	V1C	L5_IT
chr9-129880937-129881438	2.01823	1.70151	39.6281	4.8508e-09	1.69259e-05	V1C	L5_IT
chr6-39861635-39862136	1.83684	1.91228	39.5234	5.05191e-09	1.73904e-05	V1C	L5_IT
chr17-6677492-6677993	1.95294	2.09197	39.4955	5.10696e-09	1.73904e-05	V1C	L5_IT
chr3-158672620-158673121	1.594	2.42417	39.3418	5.42113e-09	1.82404e-05	V1C	L5_IT
chr4-7753376-7753877	1.84499	1.96517	39.2985	5.51305e-09	1.83315e-05	V1C	L5_IT
chr6-45423428-45423929	1.61964	2.45887	39.2132	5.69904e-09	1.85143e-05	V1C	L5_IT
chr12-124553810-124554311	1.98688	1.74457	39.1374	5.86957e-09	1.88516e-05	V1C	L5_IT
chr8-41669186-41669687	1.90996	1.86008	38.9929	6.20917e-09	1.97159e-05	V1C	L5_IT
chr2-104444522-104445023	1.98343	1.98406	38.9387	6.3418e-09	1.97159e-05	V1C	L5_IT
chr19-2214350-2214851	2.25159	1.37643	38.9342	6.35272e-09	1.97159e-05	V1C	L5_IT
chr1-151805303-151805804	2.48936	1.23923	38.9081	6.41771e-09	1.97159e-05	V1C	L5_IT
chr9-129520882-129521383	1.86222	2.30139	38.7312	6.8762e-09	2.0675e-05	V1C	L5_IT
chr2-239075985-239076486	2.15121	1.61721	38.6291	7.15576e-09	2.12828e-05	V1C	L5_IT
chr19-7979179-7979680	2.30532	1.42988	38.5844	7.28177e-09	2.12828e-05	V1C	L5_IT
chr3-143891907-143892408	2.45949	1.43573	38.5765	7.30425e-09	2.12828e-05	V1C	L5_IT
chr10-128811988-128812489	2.27493	1.49627	38.334	8.03042e-09	2.28309e-05	V1C	L5_IT
chr3-158672102-158672603	1.73898	2.31832	38.3019	8.13186e-09	2.28309e-05	V1C	L5_IT
chr16-84789779-84790280	2.51046	1.43973	38.3848	8.15868e-09	2.28309e-05	V1C	L5_IT
chr11-70518354-70518855	1.51911	2.40246	38.2664	8.24561e-09	2.28479e-05	V1C	L5_IT
chr6-147559554-147560055	2.54982	1.25873	38.2122	8.42256e-09	2.31117e-05	V1C	L5_IT
chr2-96987667-96988168	2.34598	1.48779	38.1345	8.68284e-09	2.32981e-05	V1C	L5_IT
chr15-77104232-77104733	1.85299	1.92474	38.1184	8.73781e-09	2.32981e-05	V1C	L5_IT
chr22-46454438-46454939	2.03938	1.70867	38.0553	8.95649e-09	2.3658e-05	V1C	L5_IT
chr22-49618221-49618722	2.64724	1.11953	37.9973	9.16247e-09	2.3758e-05	V1C	L5_IT
chr6-125749416-125749917	1.73332	2.27263	37.9442	9.35514e-09	2.38043e-05	V1C	L5_IT
chr19-31330926-31331427	1.87666	1.85031	37.9139	9.4671e-09	2.38043e-05	V1C	L5_IT
chr13-35475358-35475859	1.69181	2.44385	37.8807	9.59129e-09	2.38043e-05	V1C	L5_IT
chr14-70555986-70556487	2.57794	1.21026	37.739	1.014e-08	2.49208e-05	V1C	L5_IT
chr1-67393442-67393943	2.69442	1.38151	37.7548	1.04337e-08	2.52045e-05	V1C	L5_IT
chr8-23682329-23682830	1.65538	2.55689	37.5248	1.10308e-08	2.64209e-05	V1C	L5_IT
chr4-73521030-73521531	2.04788	1.68664	37.4444	1.1385e-08	2.65934e-05	V1C	L5_IT
chr2-216568799-216569300	2.31829	1.51003	37.2019	1.25265e-08	2.88396e-05	V1C	L5_IT
chr2-120179488-120179989	1.89661	1.9026	37.197	1.25507e-08	2.88396e-05	V1C	L5_IT
chr12-118103975-118104476	1.4645	2.65508	37.1625	1.27224e-08	2.89983e-05	V1C	L5_IT
chr1-117346385-117346886	2.38429	1.50002	37.186	1.30399e-08	2.94843e-05	V1C	L5_IT
chr4-105894866-105895367	1.4855	2.5686	36.898	1.41225e-08	3.16785e-05	V1C	L5_IT
chr18-8848651-8849152	2.29248	1.38897	36.7347	1.50643e-08	3.34899e-05	V1C	L5_IT
chr1-18352690-18353191	1.90731	2.01192	36.7175	1.5167e-08	3.34899e-05	V1C	L5_IT
chr12-124786644-124787145	1.762	2.05068	36.6816	1.5384e-08	3.37057e-05	V1C	L5_IT
chr17-11242987-11243488	2.07135	1.56499	36.6511	1.55711e-08	3.38532e-05	V1C	L5_IT
chr13-29270367-29270868	2.28584	1.46405	36.6176	1.57786e-08	3.40425e-05	V1C	L5_IT
chr4-121905854-121906355	2.59059	1.17753	36.5813	1.60072e-08	3.42741e-05	V1C	L5_IT
chr18-48705158-48705659	2.45481	1.5192	36.5651	1.66505e-08	3.53377e-05	V1C	L5_IT
chr1-29120777-29121278	1.93118	1.73972	36.4662	1.6754e-08	3.53377e-05	V1C	L5_IT
chr11-119795285-119795786	1.51603	2.42096	36.265	1.81451e-08	3.77726e-05	V1C	L5_IT
chr11-6630454-6630955	1.38647	3.01995	36.0167	2.00253e-08	4.06365e-05	V1C	L5_IT
chr15-47548064-47548565	2.45492	1.27875	36.0165	2.00271e-08	4.06365e-05	V1C	L5_IT
chr7-2117019-2117520	1.48295	2.97747	35.9828	2.02975e-08	4.06365e-05	V1C	L5_IT
chr17-6471661-6472162	1.75616	2.14784	35.981	2.03116e-08	4.06365e-05	V1C	L5_IT
chr6-45415425-45415926	2.4341	1.54332	36.012	2.07189e-08	4.08365e-05	V1C	L5_IT
chr19-31344503-31345004	1.67442	2.09069	35.913	2.08684e-08	4.08365e-05	V1C	L5_IT
chr9-33388294-33388795	2.08529	1.72083	35.7984	2.18422e-08	4.22832e-05	V1C	L5_IT
chr15-65519729-65520230	2.15691	1.52874	35.7473	2.22909e-08	4.28583e-05	V1C	L5_IT
chr10-25661939-25662440	2.7231	1.30575	35.7647	2.28527e-08	4.36415e-05	V1C	L5_IT
chr3-119579581-119580082	1.52946	2.37028	35.6417	2.32493e-08	4.41009e-05	V1C	L5_IT
chr6-142771373-142771874	1.6885	1.96732	35.5889	2.3743e-08	4.44409e-05	V1C	L5_IT
chr11-117600339-117600840	2.47793	1.41305	35.6205	2.41995e-08	4.48153e-05	V1C	L5_IT
chr8-19505532-19506033	2.01539	1.70462	35.3053	2.65887e-08	4.87978e-05	V1C	L5_IT
chr1-205251774-205252275	1.96992	1.55927	35.2559	2.71187e-08	4.94495e-05	V1C	L5_IT
chr2-98127788-98128289	2.35363	1.24448	35.1827	2.79234e-08	4.995e-05	V1C	L5_IT
chr16-28319902-28320403	1.60842	2.87028	35.1209	2.8622e-08	5.06023e-05	V1C	L5_IT
chr1-218135413-218135914	3.29124	1.01759	35.3179	2.86461e-08	5.06023e-05	V1C	L5_IT
chr11-76493946-76494447	1.69469	2.20204	35.0368	2.96015e-08	5.17152e-05	V1C	L5_IT
chr10-132044947-132045448	1.82149	2.02456	35.0334	2.96421e-08	5.17152e-05	V1C	L5_IT
chr11-123185526-123186027	2.31227	1.86701	34.9277	3.18841e-08	5.52854e-05	V1C	L5_IT
chr5-93598721-93599222	1.44078	2.81397	34.7897	3.26808e-08	5.56714e-05	V1C	L5_IT
chr9-127122757-127123258	1.56856	2.30434	34.7781	3.28334e-08	5.56714e-05	V1C	L5_IT
chr21-38427380-38427881	2.35745	1.33898	34.7712	3.29241e-08	5.56714e-05	V1C	L5_IT
chr5-6312219-6312720	1.76334	2.08209	34.7711	3.29262e-08	5.56714e-05	V1C	L5_IT
chr12-127767703-127768204	2.23421	1.4533	34.7586	3.30916e-08	5.56714e-05	V1C	L5_IT
chr19-48255693-48256194	2.03063	1.53984	34.7034	3.38325e-08	5.62812e-05	V1C	L5_IT
chr6-121217190-121217691	2.64871	1.14912	34.7019	3.38523e-08	5.62812e-05	V1C	L5_IT
chr12-27521093-27521594	1.94733	1.61688	34.6867	3.40592e-08	5.62941e-05	V1C	L5_IT
chr2-216635210-216635711	2.00856	1.50981	34.5706	3.56833e-08	5.79617e-05	V1C	L5_IT
chr5-93593537-93594038	1.46721	2.67823	34.4009	3.8202e-08	6.15892e-05	V1C	L5_IT
chr17-81193995-81194496	2.63694	1.27367	34.4656	3.83524e-08	6.15892e-05	V1C	L5_IT
chr7-137093267-137093768	2.06384	1.61841	34.3181	3.94945e-08	6.30649e-05	V1C	L5_IT
chr22-17749097-17749598	1.84585	1.75903	34.2719	4.02358e-08	6.36755e-05	V1C	L5_IT
chr12-100375471-100375972	2.1546	1.4142	34.2662	4.03274e-08	6.36755e-05	V1C	L5_IT
chr6-148263025-148263526	2.18358	1.39403	34.1152	4.28554e-08	6.7291e-05	V1C	L5_IT
chr3-7264199-7264700	1.85915	1.792	34.0891	4.33092e-08	6.73928e-05	V1C	L5_IT
chr7-771352-771853	2.12246	1.48123	34.084	4.33971e-08	6.73928e-05	V1C	L5_IT
chr1-110243687-110244188	1.91098	1.74902	34.0521	4.39593e-08	6.78928e-05	V1C	L5_IT
chr12-129556132-129556633	2.65156	1.21821	34.1095	4.4238e-08	6.7952e-05	V1C	L5_IT
chr13-29935770-29936271	1.5994	2.28039	33.9192	4.63797e-08	7.05467e-05	V1C	L5_IT
chr4-7647806-7648307	1.99465	1.6409	33.9167	4.64264e-08	7.05467e-05	V1C	L5_IT
chr17-31008440-31008941	1.33897	2.96767	33.8634	4.74349e-08	7.15072e-05	V1C	L5_IT
chr15-80635964-80636465	2.70324	1.32878	33.9289	4.75645e-08	7.15072e-05	V1C	L5_IT
chr12-11878064-11878565	1.368	2.72448	33.7874	4.8912e-08	7.29646e-05	V1C	L5_IT
chr4-87622396-87622897	2.52178	1.34969	33.8524	4.90503e-08	7.29646e-05	V1C	L5_IT
chr17-76011564-76012065	1.858	1.805	33.7287	5.00859e-08	7.41151e-05	V1C	L5_IT
chr13-114056837-114057338	1.90618	1.57906	33.6658	5.13755e-08	7.56275e-05	V1C	L5_IT
chr3-129596815-129597316	1.45588	2.58654	33.6166	5.24073e-08	7.67465e-05	V1C	L5_IT
chr2-239391774-239392275	2.03425	1.59513	33.5883	5.3009e-08	7.68621e-05	V1C	L5_IT
chr12-131151703-131152204	1.89104	1.88182	33.5873	5.30301e-08	7.68621e-05	V1C	L5_IT
chr2-119283986-119284487	2.08293	1.45396	33.5032	5.48649e-08	7.91158e-05	V1C	L5_IT
chr20-16378864-16379365	1.51821	2.42461	33.419	5.67665e-08	8.06238e-05	V1C	L5_IT
chr6-133242803-133243304	2.05466	1.39216	33.398	5.72514e-08	8.0906e-05	V1C	L5_IT
chr5-93601899-93602400	1.70531	2.34253	33.3215	5.90525e-08	8.3036e-05	V1C	L5_IT
chr17-43552153-43552654	1.93852	1.9218	33.3024	5.95134e-08	8.32699e-05	V1C	L5_IT
chr1-9249736-9250237	1.46538	2.52755	33.2662	6.03921e-08	8.40831e-05	V1C	L5_IT
chr7-70026209-70026710	1.88986	1.95711	33.2359	6.11372e-08	8.47032e-05	V1C	L5_IT
chr18-77249473-77249974	1.32444	2.84998	33.2231	6.14565e-08	8.47302e-05	V1C	L5_IT
chr3-45599488-45599989	1.57351	2.35051	33.1424	6.35009e-08	8.71239e-05	V1C	L5_IT
chr13-113837804-113838305	1.43158	2.95182	33.121	6.40539e-08	8.74581e-05	V1C	L5_IT
chr8-1163572-1164073	1.54835	2.51118	33.0969	6.46841e-08	8.78939e-05	V1C	L5_IT
chr1-32248284-32248785	1.74845	1.97481	33.0639	6.55551e-08	8.86512e-05	V1C	L5_IT
chr9-114038151-114038652	2.02205	1.63815	32.975	6.79651e-08	9.14727e-05	V1C	L5_IT
chr14-101823685-101824186	2.01962	1.53855	32.9129	6.97014e-08	9.33648e-05	V1C	L5_IT
chr10-6171850-6172351	1.57119	2.23142	32.7367	7.48755e-08	9.89245e-05	V1C	L5_IT
chr13-58598100-58598601	1.88919	1.78342	32.7358	7.49019e-08	9.89245e-05	V1C	L5_IT
chr18-75257684-75258185	1.86354	1.66922	32.6631	7.71531e-08	0.000101424	V1C	L5_IT
chr15-93899872-93900373	2.61298	1.22069	32.6623	7.93193e-08	0.000103789	V1C	L5_IT
chr8-1669554-1670055	1.918	1.59611	32.5823	7.97318e-08	0.000103848	V1C	L5_IT
chr5-6430540-6431041	1.64933	2.1418	32.5247	8.16264e-08	0.000105593	V1C	L5_IT
chr16-951185-951686	1.90758	2.04404	32.5079	8.21867e-08	0.000105593	V1C	L5_IT
chr15-63505252-63505753	1.72988	1.99328	32.5077	8.21929e-08	0.000105593	V1C	L5_IT
chr21-41859299-41859800	2.53303	1.06938	32.4591	8.38369e-08	0.000107218	V1C	L5_IT
chr22-23698789-23699290	2.19189	1.41948	32.3674	8.70309e-08	0.00011003	V1C	L5_IT
chr20-4297243-4297744	2.80446	1.17849	32.4204	8.75067e-08	0.00011003	V1C	L5_IT
chr16-69089494-69089995	1.79626	2.12991	32.3516	8.75933e-08	0.00011003	V1C	L5_IT
chr9-127121890-127122391	1.37171	2.6559	32.3398	8.80156e-08	0.000110072	V1C	L5_IT
chr8-10546993-10547494	2.22659	1.36033	32.2759	9.03414e-08	0.000112483	V1C	L5_IT
chr11-133228548-133229049	1.39579	2.59436	32.2064	9.2941e-08	0.000114709	V1C	L5_IT
chr13-26821861-26822362	1.5837	2.05384	32.1061	9.68263e-08	0.000118469	V1C	L5_IT
chr1-6025956-6026457	1.50781	2.18959	31.9979	1.01208e-07	0.000122768	V1C	L5_IT
chr14-100489607-100490108	2.01717	1.48666	31.9297	1.04072e-07	0.000125534	V1C	L5_IT
chr4-140152179-140152680	1.33781	2.7638	31.9223	1.04386e-07	0.000125534	V1C	L5_IT
chr8-92583533-92584034	2.03669	1.67119	31.9121	1.04821e-07	0.000125534	V1C	L5_IT
chr17-10040640-10041141	1.53433	2.34746	31.8322	1.08306e-07	0.000128617	V1C	L5_IT
chr18-75259180-75259681	2.19762	1.37445	31.764	1.11374e-07	0.000131707	V1C	L5_IT
chr17-65148317-65148818	2.53091	1.05324	31.6814	1.15211e-07	0.000135677	V1C	L5_IT
chr6-109678783-109679284	2.15379	1.48294	31.6086	1.18698e-07	0.000139016	V1C	L5_IT
chr1-41689650-41690151	1.3503	2.69562	31.5994	1.19147e-07	0.000139016	V1C	L5_IT
chr18-77053100-77053601	1.90403	1.56832	31.5903	1.19596e-07	0.000139016	V1C	L5_IT
chr5-62647002-62647503	2.02432	1.74846	31.5818	1.20014e-07	0.000139016	V1C	L5_IT
chr17-6713409-6713910	2.11602	1.83399	31.6024	1.2213e-07	0.000140317	V1C	L5_IT
chr14-104618829-104619330	2.59883	1.259	31.5418	1.25193e-07	0.000143254	V1C	L5_IT
chr10-18738071-18738572	2.19779	1.43668	31.4497	1.26695e-07	0.000144163	V1C	L5_IT
chr22-23696363-23696864	1.86923	1.60069	31.43	1.27725e-07	0.000144163	V1C	L5_IT
chr12-49825081-49825582	1.48783	2.34329	31.3635	1.31264e-07	0.000147221	V1C	L5_IT
chr18-75267109-75267610	1.99462	1.39163	31.2075	1.39955e-07	0.000155707	V1C	L5_IT
chr17-57868468-57868969	1.73309	1.80976	31.1984	1.40483e-07	0.000155707	V1C	L5_IT
chr17-32297733-32298234	1.89012	1.74342	31.1728	1.41966e-07	0.000155934	V1C	L5_IT
chr10-3476339-3476840	1.78807	1.77634	31.1664	1.42343e-07	0.000155934	V1C	L5_IT
chr10-89837362-89837863	1.43181	2.61433	31.1373	1.44055e-07	0.000157162	V1C	L5_IT
chr5-126423345-126423846	1.37896	2.80049	31.1286	1.44576e-07	0.000157162	V1C	L5_IT
chr16-22347082-22347583	1.9329	1.61651	31.0852	1.4718e-07	0.000159097	V1C	L5_IT
chr11-17603173-17603674	2.25491	1.28952	31.032	1.50439e-07	0.00016167	V1C	L5_IT
chr16-11082628-11083129	2.34691	1.27504	31.0151	1.5149e-07	0.000161735	V1C	L5_IT
chr18-55838210-55838711	1.99116	2.28957	31.0606	1.52472e-07	0.000161735	V1C	L5_IT
chr10-128474027-128474528	1.68899	2.26181	30.9972	1.52615e-07	0.000161735	V1C	L5_IT
chr6-33926486-33926987	1.77789	1.79498	30.9944	1.52789e-07	0.000161735	V1C	L5_IT
chr5-127513532-127514033	1.83581	1.69619	30.9612	1.54893e-07	0.000163351	V1C	L5_IT
chr16-89905157-89905658	1.33362	2.57157	30.8402	1.62817e-07	0.000169182	V1C	L5_IT
chr20-25221881-25222382	1.48195	2.69786	30.8236	1.63933e-07	0.000169472	V1C	L5_IT
chr9-132191128-132191629	1.92441	1.70058	30.8159	1.64458e-07	0.000169472	V1C	L5_IT
chr6-166435615-166436116	2.09152	1.51908	30.7968	1.65754e-07	0.000169738	V1C	L5_IT
chr3-120450712-120451213	1.3531	2.9108	30.7176	1.71265e-07	0.000174749	V1C	L5_IT
chr13-111445076-111445577	2.62572	1.1486	30.7357	1.74248e-07	0.000176518	V1C	L5_IT
chr3-110753506-110754007	2.50601	1.30707	30.6615	1.79654e-07	0.000181344	V1C	L5_IT
chr13-112774483-112774984	1.36515	2.50566	30.5804	1.81249e-07	0.000182019	V1C	L5_IT
chr16-14989538-14990039	1.51016	2.30212	30.567	1.82255e-07	0.000182019	V1C	L5_IT
chr11-76327867-76328368	1.94342	1.60791	30.5455	1.83883e-07	0.000182775	V1C	L5_IT
chr4-144646845-144647346	1.85486	1.67284	30.5272	1.8528e-07	0.000182775	V1C	L5_IT
chr15-31159478-31159979	2.58701	1.13596	30.524	1.8552e-07	0.000182775	V1C	L5_IT
chr20-35525718-35526219	2.26638	1.73218	30.5824	1.85599e-07	0.000182775	V1C	L5_IT
chrX-2283104-2283605	2.53842	1.31052	30.5658	1.86876e-07	0.000183394	V1C	L5_IT
chr6-5937646-5938147	1.62218	1.90162	30.4905	1.88111e-07	0.000183967	V1C	L5_IT
chr1-230807127-230807628	1.36843	2.65858	30.4509	1.91215e-07	0.000186358	V1C	L5_IT
chr9-119736375-119736876	2.21892	1.40838	30.2477	2.07998e-07	0.00020064	V1C	L5_IT
chr3-14556002-14556503	1.54429	2.00764	30.2391	2.08739e-07	0.000200664	V1C	L5_IT
chr11-123193084-123193585	1.50178	2.32284	30.2309	2.09444e-07	0.000200664	V1C	L5_IT
chr16-14988949-14989450	1.68887	2.00913	30.1958	2.12513e-07	0.000202917	V1C	L5_IT
chr13-44106386-44106887	1.57114	2.24359	30.162	2.15515e-07	0.000205091	V1C	L5_IT
chr5-167399326-167399827	3.19469	0.686326	30.177	2.19387e-07	0.000208074	V1C	L5_IT
chr12-121523095-121523596	2.35868	1.1336	30.0964	2.21452e-07	0.000208776	V1C	L5_IT
chr3-24844016-24844517	2.10373	1.42636	30.0788	2.23081e-07	0.000208776	V1C	L5_IT
chr9-91459126-91459627	2.3741	1.17786	29.9942	2.31051e-07	0.000215521	V1C	L5_IT
chr17-1043601-1044102	1.96721	1.61374	29.9838	2.3205e-07	0.000215741	V1C	L5_IT
chr14-21039077-21039578	1.55321	2.04068	29.9456	2.35752e-07	0.000217603	V1C	L5_IT
chr6-138805421-138805922	1.85515	1.67767	29.9394	2.36362e-07	0.000217603	V1C	L5_IT
chr1-213914346-213914847	2.46881	1.38851	29.9617	2.39808e-07	0.000219983	V1C	L5_IT
chr4-95212739-95213240	2.07348	1.4223	29.8976	2.40505e-07	0.000219983	V1C	L5_IT
chr8-41620949-41621450	2.67888	1.10457	29.7711	2.59507e-07	0.000234653	V1C	L5_IT
chr7-26483185-26483686	1.97723	1.55668	29.7069	2.60339e-07	0.000234653	V1C	L5_IT
chr17-76382970-76383471	1.44538	2.61161	29.7036	2.60694e-07	0.000234653	V1C	L5_IT
chr16-84844011-84844512	1.71269	1.75327	29.681	2.63156e-07	0.000234783	V1C	L5_IT
chr1-202692014-202692515	1.74525	1.75292	29.6791	2.6337e-07	0.000234783	V1C	L5_IT
chr18-77271734-77272235	1.99082	1.5527	29.6737	2.63958e-07	0.000234783	V1C	L5_IT
chr5-93599535-93600036	1.58344	2.37701	29.6238	2.69497e-07	0.000238775	V1C	L5_IT
chr17-79692009-79692510	1.88008	1.78893	29.4826	2.85815e-07	0.000250873	V1C	L5_IT
chr1-201591521-201592022	1.69265	2.07578	29.4703	2.87291e-07	0.000251388	V1C	L5_IT
chr2-206642337-206642838	1.43599	2.33757	29.4118	2.94381e-07	0.000255267	V1C	L5_IT
chr19-31353113-31353614	1.7942	1.66577	29.4114	2.94427e-07	0.000255267	V1C	L5_IT
chr16-81558599-81559100	1.54077	2.01723	29.4113	2.94433e-07	0.000255267	V1C	L5_IT
chr15-101689962-101690463	2.59661	1.15545	29.4264	2.99402e-07	0.000257319	V1C	L5_IT
chr8-41656865-41657366	1.84179	1.74365	29.3641	3.00294e-07	0.000257319	V1C	L5_IT
chr17-652471-652972	2.09758	1.49989	29.3629	3.00443e-07	0.000257319	V1C	L5_IT
chr20-3316081-3316582	1.62228	1.87857	29.3507	3.01977e-07	0.000257852	V1C	L5_IT
chr6-26233750-26234251	1.64436	2.05201	29.3246	3.05282e-07	0.000259889	V1C	L5_IT
chr2-216634183-216634684	1.9354	1.81065	29.3044	3.07854e-07	0.000261291	V1C	L5_IT
chr1-29121321-29121822	1.93978	1.66231	29.2958	3.08966e-07	0.00026145	V1C	L5_IT
chr2-6924891-6925392	1.37041	2.44403	29.278	3.11266e-07	0.00026261	V1C	L5_IT
chr12-107581678-107582179	1.95443	1.63668	29.2435	3.15786e-07	0.00026563	V1C	L5_IT
chr3-29515528-29516029	2.72295	1.03091	29.2839	3.17674e-07	0.000266425	V1C	L5_IT
chr22-46506573-46507074	2.60903	1.17986	29.2246	3.2561e-07	0.00027147	V1C	L5_IT
chr22-40661822-40662323	2.02729	1.70232	29.0292	3.45351e-07	0.000287082	V1C	L5_IT
chr19-35500707-35501208	2.07641	1.521	28.9952	3.50298e-07	0.000290341	V1C	L5_IT
chr3-197496480-197496981	1.61716	1.9916	28.9696	3.5407e-07	0.000292609	V1C	L5_IT
chr14-76904128-76904629	1.68598	1.80824	28.9098	3.63035e-07	0.00029452	V1C	L5_IT
chr1-216725800-216726301	1.92456	1.54021	28.902	3.64231e-07	0.00029452	V1C	L5_IT
chr9-128494832-128495333	1.59015	1.93566	28.8915	3.65821e-07	0.00029452	V1C	L5_IT
chr11-21615931-21616432	2.22488	1.47861	28.8886	3.66271e-07	0.00029452	V1C	L5_IT
chr21-46390778-46391279	1.94344	1.52558	28.8874	3.66453e-07	0.00029452	V1C	L5_IT
chr19-2215285-2215786	1.88043	1.67986	28.8812	3.67402e-07	0.00029452	V1C	L5_IT
chr2-7005445-7005946	1.49701	2.20202	28.8722	3.68799e-07	0.00029452	V1C	L5_IT
chr9-135183660-135184161	1.26357	2.72289	28.8716	3.68887e-07	0.00029452	V1C	L5_IT
chr20-36371263-36371764	1.4996	2.60443	28.8544	3.7155e-07	0.000295276	V1C	L5_IT
chr16-87515860-87516361	1.94077	1.56941	28.852	3.71924e-07	0.000295276	V1C	L5_IT
chr19-19259832-19260333	1.34103	2.71125	28.7773	3.83743e-07	0.000303806	V1C	L5_IT
chr21-16280325-16280826	1.66572	1.91226	28.7019	3.96052e-07	0.000308985	V1C	L5_IT
chr11-76314954-76315455	1.68167	1.8826	28.6846	3.98942e-07	0.000308985	V1C	L5_IT
chr17-11240470-11240971	1.23269	3.06827	28.6758	4.0041e-07	0.000308985	V1C	L5_IT
chr6-90894893-90895394	1.64461	2.077	28.6653	4.02186e-07	0.000308985	V1C	L5_IT
chr1-50968156-50968657	1.24506	3.15017	28.6645	4.02311e-07	0.000308985	V1C	L5_IT
chr22-42180575-42181076	1.33316	2.5333	28.6353	4.07278e-07	0.000311953	V1C	L5_IT
chr9-89924852-89925353	1.84904	1.67257	28.6227	4.09425e-07	0.00031275	V1C	L5_IT
chr10-43114351-43114852	1.52447	2.13339	28.6162	4.10545e-07	0.00031276	V1C	L5_IT
chr16-26031339-26031840	2.51767	1.05344	28.5769	4.17366e-07	0.000316252	V1C	L5_IT
chr9-134431170-134431671	1.61099	2.05813	28.5608	4.20204e-07	0.000317551	V1C	L5_IT
chr2-239285248-239285749	1.46122	2.14271	28.5456	4.22889e-07	0.000318727	V1C	L5_IT
chr5-32539534-32540035	1.93628	1.62188	28.5272	4.26168e-07	0.000319469	V1C	L5_IT
chr2-216562961-216563462	2.16909	1.60984	28.5733	4.27264e-07	0.000319469	V1C	L5_IT
chr3-13365011-13365512	1.87447	1.59118	28.5013	4.30819e-07	0.000321277	V1C	L5_IT
chr13-29443258-29443759	1.8472	1.7079	28.4658	4.37293e-07	0.000325247	V1C	L5_IT
chr5-175603986-175604487	1.46295	2.19076	28.4453	4.41071e-07	0.000327196	V1C	L5_IT
chr11-98979294-98979795	2.48953	1.26844	28.4653	4.47003e-07	0.000330213	V1C	L5_IT
chr1-183574235-183574736	1.88339	1.53562	28.411	4.47475e-07	0.000330213	V1C	L5_IT
chr20-15151070-15151571	2.52317	1.20555	28.4393	4.51892e-07	0.00033159	V1C	L5_IT
chr3-127991753-127992254	2.22891	1.58154	28.4328	4.53135e-07	0.00033159	V1C	L5_IT
chr8-1182744-1183245	2.01913	1.37368	28.3763	4.54031e-07	0.00033159	V1C	L5_IT
chr9-26132967-26133468	1.63649	2.01223	28.373	4.54659e-07	0.00033159	V1C	L5_IT
chr8-1456187-1456688	1.7311	1.69075	28.3702	4.55207e-07	0.00033159	V1C	L5_IT
chr5-160726215-160726716	1.83978	1.83247	28.3527	4.58572e-07	0.000333182	V1C	L5_IT
chr2-138780610-138781111	1.68878	1.85525	28.3102	4.66835e-07	0.000338316	V1C	L5_IT
chr18-77250668-77251169	1.37136	2.68866	28.3026	4.68324e-07	0.000338528	V1C	L5_IT
chr1-202662168-202662669	1.51844	2.33055	28.2438	4.80036e-07	0.000346108	V1C	L5_IT
chr20-61322560-61323061	1.61765	2.24625	28.2126	4.86383e-07	0.000349792	V1C	L5_IT
chr15-29445868-29446369	1.94323	1.43804	28.1989	4.89189e-07	0.000350917	V1C	L5_IT
chr9-35853548-35854049	1.36343	2.45807	28.1178	5.06169e-07	0.000360454	V1C	L5_IT
chr8-101484890-101485391	2.39916	1.44227	28.168	5.06309e-07	0.000360454	V1C	L5_IT
chr4-186378663-186379164	2.9079	0.822639	28.1543	5.0923e-07	0.000361622	V1C	L5_IT
chr18-8828124-8828625	1.9663	1.52457	28.0957	5.10908e-07	0.000361904	V1C	L5_IT
chr11-117654683-117655184	1.46101	2.37563	28.0815	5.1398e-07	0.00036317	V1C	L5_IT
chr5-111073182-111073683	2.17738	1.67585	28.0709	5.27359e-07	0.000368029	V1C	L5_IT
chr13-112729431-112729932	1.75055	1.6991	28.0204	5.27367e-07	0.000368029	V1C	L5_IT
chr12-11653262-11653763	1.97906	1.34599	28.0082	5.30091e-07	0.000369019	V1C	L5_IT
chr10-22345357-22345858	1.41313	2.39178	27.9949	5.33072e-07	0.000370182	V1C	L5_IT
chr2-239304919-239305420	1.43569	2.20977	27.9866	5.34944e-07	0.000370572	V1C	L5_IT
chr18-8801349-8801850	1.84907	1.48162	27.9332	5.47118e-07	0.000378079	V1C	L5_IT
chr12-4871639-4872140	2.22806	1.60432	27.8889	5.69276e-07	0.000392431	V1C	L5_IT
chr7-36181766-36182267	2.73427	0.943403	27.873	5.73087e-07	0.000394097	V1C	L5_IT
chr8-1672892-1673393	1.93731	1.4196	27.7767	5.84437e-07	0.000399956	V1C	L5_IT
chr8-41897530-41898031	1.23548	3.00561	27.763	5.87842e-07	0.000401315	V1C	L5_IT
chr6-112251319-112251820	1.69705	1.79931	27.7532	5.90258e-07	0.000401578	V1C	L5_IT
chr4-2592566-2593067	1.35687	2.54677	27.75	5.9107e-07	0.000401578	V1C	L5_IT
chr11-46271893-46272394	2.01568	1.33428	27.7243	5.97501e-07	0.000404974	V1C	L5_IT
chr8-8822097-8822598	1.98279	1.47628	27.71	6.01142e-07	0.000406467	V1C	L5_IT
chr6-33925841-33926342	1.8865	1.57901	27.6935	6.05338e-07	0.000408077	V1C	L5_IT
chr5-120409005-120409506	1.92928	1.53785	27.6837	6.07854e-07	0.000408077	V1C	L5_IT
chr17-80937499-80938000	1.48412	1.98646	27.6748	6.10143e-07	0.000408642	V1C	L5_IT
chr18-8848018-8848519	2.16684	1.28069	27.6389	6.19454e-07	0.000411983	V1C	L5_IT
chr18-75430974-75431475	1.8347	1.61671	27.6125	6.264e-07	0.000414618	V1C	L5_IT
chr13-114065509-114066010	1.34209	2.77745	27.5641	6.39352e-07	0.000420239	V1C	L5_IT
chr1-116427984-116428485	1.94341	1.6028	27.5557	6.41633e-07	0.000420759	V1C	L5_IT
chr6-160757000-160757501	2.96035	0.832762	27.5871	6.46372e-07	0.000422886	V1C	L5_IT
chr1-213331803-213332304	1.84855	1.84221	27.513	6.53314e-07	0.000425458	V1C	L5_IT
chr9-108186878-108187379	2.11997	1.71847	27.5495	6.56706e-07	0.000426684	V1C	L5_IT
chr17-27571202-27571703	1.89126	1.51781	27.4933	6.5878e-07	0.000427049	V1C	L5_IT
chr20-36362194-36362695	1.75837	1.79981	27.4701	6.65291e-07	0.000428323	V1C	L5_IT
chr4-121697004-121697505	1.2793	2.81492	27.4375	6.74523e-07	0.000432297	V1C	L5_IT
chr3-101383225-101383726	1.35978	2.59095	27.3854	6.89561e-07	0.000440935	V1C	L5_IT
chr13-111845867-111846368	2.26332	1.20976	27.3562	6.98149e-07	0.00044371	V1C	L5_IT
chr11-70251871-70252372	1.69294	1.83085	27.3468	7.00926e-07	0.000444183	V1C	L5_IT
chr20-12063827-12064328	2.73374	0.817001	27.3363	7.04035e-07	0.000445155	V1C	L5_IT
chr6-156600083-156600584	2.40172	1.37312	27.3461	7.15538e-07	0.000449477	V1C	L5_IT
chr5-37665900-37666401	1.84643	1.58059	27.2934	7.16956e-07	0.000449477	V1C	L5_IT
chr12-18283925-18284426	2.7032	1.00578	27.3404	7.17256e-07	0.000449477	V1C	L5_IT
chr5-128765044-128765545	2.30696	1.17742	27.2873	7.18822e-07	0.000449477	V1C	L5_IT
chr1-94541833-94542334	1.42979	2.13603	27.2747	7.22666e-07	0.000450883	V1C	L5_IT
chr8-100458722-100459223	1.84925	1.67937	27.2535	7.29173e-07	0.000453152	V1C	L5_IT
chr19-4429366-4429867	1.54674	2.10607	27.2047	7.4443e-07	0.000460397	V1C	L5_IT
chr6-166508895-166509396	2.34804	1.33506	27.2356	7.49731e-07	0.000462663	V1C	L5_IT
chr8-6550180-6550681	1.92463	1.46331	27.1725	7.54662e-07	0.000463707	V1C	L5_IT
chr13-33735417-33735918	2.29826	1.17266	27.1674	7.56269e-07	0.000463707	V1C	L5_IT
chr8-77354197-77354698	2.04834	1.46422	27.1672	7.56346e-07	0.000463707	V1C	L5_IT
chr8-1256316-1256817	1.99086	1.33634	27.1548	7.60338e-07	0.000464498	V1C	L5_IT
chr7-26612828-26613329	1.35415	2.75403	27.1132	7.73858e-07	0.000470362	V1C	L5_IT
chr15-73859789-73860290	1.59538	1.94033	27.1018	7.77615e-07	0.000471632	V1C	L5_IT
chr15-74387292-74387793	1.26295	2.7342	27.0868	7.82599e-07	0.000472655	V1C	L5_IT
chr13-112775244-112775745	1.93325	1.54041	27.0846	7.83323e-07	0.000472655	V1C	L5_IT
chr7-75623365-75623866	1.41888	2.28317	27.0816	7.8432e-07	0.000472655	V1C	L5_IT
chr1-18693440-18693941	2.26964	1.19316	27.0349	8.00026e-07	0.000474079	V1C	L5_IT
chr20-17646617-17647118	2.20966	1.36534	27.0791	8.01007e-07	0.000474079	V1C	L5_IT
chr14-22370159-22370660	3.06858	0.821249	27.1462	8.03335e-07	0.000474079	V1C	L5_IT
chr2-239383057-239383558	1.69973	1.87512	27.0248	8.03455e-07	0.000474079	V1C	L5_IT
chr7-121574114-121574615	2.30459	1.16042	26.9924	8.14566e-07	0.000478636	V1C	L5_IT
chr18-58960998-58961499	1.46762	2.24452	26.9808	8.18603e-07	0.00048001	V1C	L5_IT
chr15-22239494-22239995	1.99762	1.42537	26.9571	8.26895e-07	0.000482869	V1C	L5_IT
chr3-141292495-141292996	1.50084	1.9705	26.9397	8.33013e-07	0.000485439	V1C	L5_IT
chr11-10455364-10455865	1.57834	2.23116	26.8664	8.59354e-07	0.000492132	V1C	L5_IT
chr4-144645965-144646466	1.39115	2.36686	26.8621	8.60941e-07	0.000492132	V1C	L5_IT
chr5-126376523-126377024	1.47409	2.44494	26.8595	8.61911e-07	0.000492132	V1C	L5_IT
chr10-114373961-114374462	2.18246	1.26267	26.786	8.89261e-07	0.000505856	V1C	L5_IT
chr15-31342952-31343453	1.38254	2.60638	26.782	8.90753e-07	0.000505856	V1C	L5_IT
chr21-17818657-17819158	1.88714	1.52057	26.7758	8.93105e-07	0.000505856	V1C	L5_IT
chr13-114015606-114016107	1.96695	1.38015	26.752	9.02206e-07	0.000509554	V1C	L5_IT
chr18-64762652-64763153	3.0254	0.829699	26.7955	9.03241e-07	0.000509554	V1C	L5_IT
chr3-176262131-176262632	1.80354	1.89727	26.7399	9.06854e-07	0.000510573	V1C	L5_IT
chr2-162073994-162074495	1.39417	2.4531	26.6956	9.24111e-07	0.000516186	V1C	L5_IT
chr17-45861218-45861719	1.87193	1.50936	26.6737	9.32757e-07	0.000519978	V1C	L5_IT
chr10-72435664-72436165	1.32607	2.62919	26.5837	9.69219e-07	0.000536568	V1C	L5_IT
chr19-13053993-13054494	1.49138	2.08913	26.5815	9.70111e-07	0.000536568	V1C	L5_IT
chr1-9242705-9243206	1.4957	2.33465	26.5318	9.90897e-07	0.000546995	V1C	L5_IT
chr18-79877347-79877848	1.27871	2.54969	26.4918	1.00793e-06	0.000554233	V1C	L5_IT
chr1-22891479-22891980	1.65754	1.92399	26.4837	1.0114e-06	0.000555062	V1C	L5_IT
chr7-117479341-117479842	1.69021	1.71469	26.452	1.02515e-06	0.000561519	V1C	L5_IT
chr10-103678263-103678764	1.54407	2.19998	26.4371	1.03171e-06	0.000563035	V1C	L5_IT
chr4-96615235-96615736	1.85753	1.5633	26.4366	1.03191e-06	0.000563035	V1C	L5_IT
chr16-9007356-9007857	1.39775	2.27335	26.4221	1.03832e-06	0.000563407	V1C	L5_IT
chr20-1632337-1632838	1.92826	1.46498	26.4216	1.03857e-06	0.000563407	V1C	L5_IT
chr7-68504797-68505298	1.87978	1.82238	26.3882	1.05347e-06	0.000569493	V1C	L5_IT
chr10-71964423-71964924	1.57479	1.89393	26.3874	1.05382e-06	0.000569493	V1C	L5_IT
chr2-216540874-216541375	1.91294	1.46646	26.3802	1.05706e-06	0.000570156	V1C	L5_IT
chr2-30922474-30922975	1.62738	1.85091	26.3426	1.07413e-06	0.000578258	V1C	L5_IT
chr6-28218670-28219171	1.81232	1.72186	26.3125	1.08804e-06	0.00058242	V1C	L5_IT
chr3-100423690-100424191	1.89095	1.42979	26.2831	1.1018e-06	0.000588669	V1C	L5_IT
chr2-233196988-233197489	1.67061	2.09552	26.2734	1.10638e-06	0.000589291	V1C	L5_IT
chr15-79036027-79036528	1.98635	1.35424	26.2718	1.10713e-06	0.000589291	V1C	L5_IT
chr17-17745746-17746247	1.31341	2.2737	26.263	1.1113e-06	0.000590395	V1C	L5_IT
chr20-41023552-41024053	2.49311	0.869168	26.2585	1.11343e-06	0.000590421	V1C	L5_IT
chr1-22767985-22768486	1.61372	2.03842	26.2477	1.11856e-06	0.000592027	V1C	L5_IT
chr6-169214994-169215495	1.74868	1.67541	26.2421	1.12125e-06	0.000592342	V1C	L5_IT
chr3-19030568-19031069	1.63826	1.86194	26.2243	1.12979e-06	0.00059574	V1C	L5_IT
chr7-64149-64650	1.2647	2.66328	26.2126	1.13545e-06	0.000597609	V1C	L5_IT
chr8-1302797-1303298	2.57472	0.929296	26.1754	1.15364e-06	0.000604933	V1C	L5_IT
chr21-41247005-41247506	1.66282	1.80588	26.1495	1.16649e-06	0.000606461	V1C	L5_IT
chr13-113729020-113729521	2.3535	1.31759	26.1923	1.16721e-06	0.000606461	V1C	L5_IT
chr4-148069795-148070296	1.48859	2.15218	26.1479	1.16729e-06	0.000606461	V1C	L5_IT
chr3-50392191-50392692	2.0816	1.28373	26.1246	1.179e-06	0.000611424	V1C	L5_IT
chr8-94949363-94949864	1.23001	2.62563	26.0906	1.19626e-06	0.000618107	V1C	L5_IT
chr16-4450392-4450893	1.80085	1.63589	26.0712	1.20621e-06	0.000618724	V1C	L5_IT
chr3-16742078-16742579	1.79464	1.74255	26.0386	1.22314e-06	0.000625252	V1C	L5_IT
chr10-1212617-1213118	1.37244	2.5897	26.0382	1.22336e-06	0.000625252	V1C	L5_IT
chr8-1255612-1256113	1.58848	1.87165	26.0201	1.23285e-06	0.000628964	V1C	L5_IT
chr9-127116421-127116922	1.559	1.81925	26.0115	1.2374e-06	0.000629438	V1C	L5_IT
chr2-126656471-126656972	1.40893	2.29141	26.0099	1.23824e-06	0.000629438	V1C	L5_IT
chr19-48414860-48415361	1.81532	1.58214	25.9992	1.24396e-06	0.000630057	V1C	L5_IT
chr11-57125017-57125518	1.6605	1.9352	25.9972	1.24499e-06	0.000630057	V1C	L5_IT
chr20-62995047-62995548	1.69533	1.73578	25.9857	1.25115e-06	0.000630057	V1C	L5_IT
chr7-124746868-124747369	1.67288	1.98365	25.9839	1.25214e-06	0.000630057	V1C	L5_IT
chr5-126385754-126386255	2.641	0.827354	26.0488	1.25283e-06	0.000630057	V1C	L5_IT
chr5-143132078-143132579	1.96851	1.409	25.9087	1.29306e-06	0.00064566	V1C	L5_IT
chr2-128219790-128220291	1.91663	1.53808	25.9047	1.29528e-06	0.00064566	V1C	L5_IT
chr9-137742832-137743333	1.84161	1.58037	25.8794	1.30942e-06	0.000651329	V1C	L5_IT
chr15-72873868-72874369	2.66139	1.10477	25.9138	1.31443e-06	0.000651329	V1C	L5_IT
chr1-6025262-6025763	1.15427	3.35178	25.8692	1.31517e-06	0.000651329	V1C	L5_IT
chr11-96114426-96114927	2.07291	1.52855	25.9037	1.32012e-06	0.000651715	V1C	L5_IT
chr20-63594048-63594549	2.17296	1.52588	25.8984	1.32311e-06	0.000651715	V1C	L5_IT
chr10-114374523-114375024	2.00902	1.48188	25.8425	1.33026e-06	0.000653871	V1C	L5_IT
chr12-127627134-127627635	1.50487	2.10632	25.819	1.34374e-06	0.000657069	V1C	L5_IT
chr18-52657140-52657641	1.4214	2.21813	25.7804	1.36616e-06	0.00066688	V1C	L5_IT
chr11-125139813-125140314	2.31414	1.11717	25.7669	1.3741e-06	0.000669247	V1C	L5_IT
chr2-162075429-162075930	2.59627	1.20997	25.845	1.3932e-06	0.000676572	V1C	L5_IT
chr18-36704338-36704839	3.06786	0.689602	25.7434	1.41375e-06	0.000685374	V1C	L5_IT
chr16-53091221-53091722	1.26479	2.71988	25.6712	1.43166e-06	0.000689329	V1C	L5_IT
chr21-16279729-16280230	1.57211	1.93315	25.6351	1.45398e-06	0.000697697	V1C	L5_IT
chr16-10675208-10675709	1.21195	2.9274	25.6269	1.45913e-06	0.000698983	V1C	L5_IT
chr3-144644004-144644505	1.54726	2.13599	25.6115	1.4688e-06	0.000701239	V1C	L5_IT
chr13-112735861-112736362	1.93574	1.84507	25.6461	1.47381e-06	0.000702445	V1C	L5_IT
chr14-35224034-35224535	1.86468	1.58851	25.534	1.51849e-06	0.000720095	V1C	L5_IT
chr3-133674542-133675043	1.22289	2.64544	25.5184	1.5287e-06	0.000722523	V1C	L5_IT
chr13-98481123-98481624	2.59801	1.00037	25.511	1.56156e-06	0.000734362	V1C	L5_IT
chr9-137366225-137366726	1.82229	1.51243	25.4563	1.57006e-06	0.00073713	V1C	L5_IT
chr1-112508668-112509169	1.31827	2.34812	25.4403	1.58091e-06	0.000740993	V1C	L5_IT
chr6-36135465-36135966	1.24493	2.70762	25.4335	1.5855e-06	0.000741914	V1C	L5_IT
chr3-126014366-126014867	1.43894	2.01409	25.4209	1.5941e-06	0.000744706	V1C	L5_IT
chr2-197852172-197852673	2.48451	1.14523	25.4356	1.61284e-06	0.000752218	V1C	L5_IT
chr17-57090304-57090805	1.6628	1.68727	25.3544	1.64034e-06	0.000761276	V1C	L5_IT
chr7-142797123-142797624	1.42495	2.40301	25.3472	1.64545e-06	0.000762393	V1C	L5_IT
chr1-2381847-2382348	1.1802	2.97327	25.3149	1.66849e-06	0.000769287	V1C	L5_IT
chr16-14029771-14030272	1.37845	2.42257	25.303	1.67706e-06	0.000770043	V1C	L5_IT
chr16-4293958-4294459	1.65883	1.83726	25.3013	1.67831e-06	0.000770043	V1C	L5_IT
chr8-42207483-42207984	1.56465	1.8374	25.297	1.68138e-06	0.000770202	V1C	L5_IT
chr7-36091967-36092468	1.954	1.5699	25.2903	1.68624e-06	0.000770562	V1C	L5_IT
chr19-37980690-37981191	2.16703	1.27658	25.2839	1.69091e-06	0.000770822	V1C	L5_IT
chr6-29792461-29792962	1.33085	2.34558	25.2541	1.71275e-06	0.000777019	V1C	L5_IT
chr19-31345298-31345799	1.62914	1.73979	25.2326	1.72867e-06	0.000780268	V1C	L5_IT
chr1-181556068-181556569	1.36089	2.17812	25.2228	1.73598e-06	0.000781287	V1C	L5_IT
chr1-230823547-230824048	1.32961	2.25936	25.2149	1.74184e-06	0.000782675	V1C	L5_IT
chr5-6753934-6754435	2.2555	1.43942	25.2323	1.75981e-06	0.000789008	V1C	L5_IT
chr9-33387741-33388242	2.03955	1.41073	25.1635	1.78085e-06	0.000795148	V1C	L5_IT
chr11-128522277-128522778	1.21816	2.86038	25.1521	1.78966e-06	0.000797819	V1C	L5_IT
chr21-41247668-41248169	1.94979	1.76088	25.1793	1.80039e-06	0.000798447	V1C	L5_IT
chr8-139683249-139683750	1.50973	2.13904	25.1297	1.80697e-06	0.000798447	V1C	L5_IT
chr3-139281146-139281647	1.64014	2.04396	25.1284	1.80801e-06	0.000798447	V1C	L5_IT
chr16-4870149-4870650	1.53077	2.27328	25.1058	1.8257e-06	0.000803745	V1C	L5_IT
chr18-75469643-75470144	3.38302	0.55319	25.2038	1.83134e-06	0.000803877	V1C	L5_IT
chr1-59107403-59107904	1.24841	2.94852	25.0982	1.83169e-06	0.000803877	V1C	L5_IT
chr5-55233631-55234132	1.31759	2.38345	25.0944	1.83468e-06	0.000803942	V1C	L5_IT
chr15-63985973-63986474	1.32859	2.25841	25.0696	1.85439e-06	0.000809952	V1C	L5_IT
chr16-85360505-85361006	1.63341	1.72499	25.0688	1.85505e-06	0.000809952	V1C	L5_IT
chr5-59038651-59039152	1.28728	2.3969	25.0571	1.86443e-06	0.000811544	V1C	L5_IT
chr2-138744908-138745409	2.14328	1.5034	25.083	1.87643e-06	0.000813829	V1C	L5_IT
chr1-25065741-25066242	1.62083	1.95905	25.0384	1.87953e-06	0.000813829	V1C	L5_IT
chr12-115709807-115710308	2.24572	1.18171	24.9679	1.93753e-06	0.000836049	V1C	L5_IT
chr18-4627476-4627977	1.87148	1.55459	24.9544	1.94888e-06	0.000838385	V1C	L5_IT
chr18-64133105-64133606	1.69577	1.90482	24.9423	1.95906e-06	0.000841327	V1C	L5_IT
chr1-66402313-66402814	1.38547	2.2583	24.9327	1.96725e-06	0.000841327	V1C	L5_IT
chr7-70646048-70646549	1.37816	2.25343	24.9286	1.97072e-06	0.000841327	V1C	L5_IT
chr17-64055841-64056342	2.47629	0.900372	24.9276	1.97159e-06	0.000841327	V1C	L5_IT
chr18-8747216-8747717	1.38039	2.20566	24.9252	1.97358e-06	0.000841327	V1C	L5_IT
chr19-1909487-1909988	1.44669	2.16861	24.916	1.98149e-06	0.000843427	V1C	L5_IT
chr11-126415300-126415801	1.62304	1.83487	24.9002	1.995e-06	0.000846554	V1C	L5_IT
chr19-2170303-2170804	2.40676	0.969397	24.8958	1.99883e-06	0.000846554	V1C	L5_IT
chr18-77013294-77013795	1.97749	1.27331	24.885	2.00814e-06	0.000846554	V1C	L5_IT
chr4-15392517-15393018	1.80301	1.89693	24.9252	2.00825e-06	0.000846554	V1C	L5_IT
chr1-9250667-9251168	1.23861	2.83371	24.8814	2.01131e-06	0.000846554	V1C	L5_IT
chr19-19261736-19262237	1.4547	2.71307	24.8796	2.01279e-06	0.000846554	V1C	L5_IT
chr1-119482761-119483262	1.85441	1.54689	24.8697	2.0215e-06	0.000847691	V1C	L5_IT
chr13-27125925-27126426	1.40879	2.16758	24.8388	2.0486e-06	0.000856783	V1C	L5_IT
chr1-32291945-32292446	1.69577	1.89489	24.8248	2.06103e-06	0.000858363	V1C	L5_IT
chr10-96390441-96390942	1.80181	1.56784	24.8236	2.06213e-06	0.000858363	V1C	L5_IT
chr2-112259524-112260025	1.71773	1.65397	24.8076	2.07643e-06	0.000863027	V1C	L5_IT
chr1-18229739-18230240	2.14199	1.48392	24.8409	2.08244e-06	0.000863027	V1C	L5_IT
chr19-5023194-5023695	1.73123	1.5121	24.8008	2.0825e-06	0.000863027	V1C	L5_IT
chr16-58422925-58423426	1.7382	1.63297	24.7932	2.08933e-06	0.00086459	V1C	L5_IT
chr5-135930026-135930527	2.32524	1.04127	24.7759	2.10502e-06	0.000868542	V1C	L5_IT
chr14-50027753-50028254	2.19741	1.44182	24.8103	2.11006e-06	0.000869352	V1C	L5_IT
chr6-167350151-167350652	1.24346	2.30633	24.7585	2.1209e-06	0.000872543	V1C	L5_IT
chr1-33366514-33367015	2.08139	1.27169	24.7499	2.12881e-06	0.000874525	V1C	L5_IT
chr1-94542341-94542842	1.45841	2.03685	24.7149	2.16126e-06	0.000885282	V1C	L5_IT
chr13-21476982-21477483	1.50033	1.96575	24.6851	2.18934e-06	0.000895489	V1C	L5_IT
chr2-236770173-236770674	1.42908	2.0941	24.661	2.21226e-06	0.000902253	V1C	L5_IT
chr15-45548924-45549425	1.47789	2.30653	24.6562	2.21684e-06	0.000902816	V1C	L5_IT
chr9-132187295-132187796	1.3832	2.34808	24.6435	2.22904e-06	0.000905178	V1C	L5_IT
chr20-2693267-2693768	1.44819	2.18181	24.6352	2.23709e-06	0.000907141	V1C	L5_IT
chr2-236705322-236705823	1.81824	1.42477	24.621	2.25083e-06	0.000908803	V1C	L5_IT
chr5-57419235-57419736	2.34445	1.23946	24.6484	2.26261e-06	0.000912256	V1C	L5_IT
chr4-25839584-25840085	1.85786	1.43124	24.601	2.27046e-06	0.00091374	V1C	L5_IT
chr6-142412281-142412782	1.93348	1.4503	24.5964	2.27495e-06	0.00091374	V1C	L5_IT
chr2-208098013-208098514	1.77942	1.55939	24.5885	2.28275e-06	0.000914787	V1C	L5_IT
chr1-31564693-31565194	1.67645	1.88026	24.5855	2.2857e-06	0.000914787	V1C	L5_IT
chr10-75030071-75030572	1.90918	1.40444	24.5829	2.28831e-06	0.000914787	V1C	L5_IT
chr12-10364148-10364649	1.24639	2.7993	24.5415	2.32964e-06	0.000928682	V1C	L5_IT
chr1-216915179-216915680	2.0931	1.47933	24.5675	2.34306e-06	0.000931406	V1C	L5_IT
chr21-40833352-40833853	2.23714	1.17777	24.5183	2.35318e-06	0.000934112	V1C	L5_IT
chr16-85586464-85586965	1.51509	1.95801	24.4923	2.37983e-06	0.000942046	V1C	L5_IT
chrX-10109863-10110364	1.49888	2.17241	24.4818	2.39066e-06	0.000944684	V1C	L5_IT
chr7-44288979-44289480	1.2749	2.6127	24.4702	2.40277e-06	0.000947146	V1C	L5_IT
chr8-23682899-23683400	1.19252	3.10101	24.4638	2.40944e-06	0.000948454	V1C	L5_IT
chrX-108736425-108736926	1.74372	1.58627	24.4506	2.4232e-06	0.000951221	V1C	L5_IT
chr19-3368187-3368688	1.35297	2.31617	24.4451	2.42896e-06	0.000951585	V1C	L5_IT
chr4-7746469-7746970	1.71922	1.70072	24.4273	2.44783e-06	0.00095553	V1C	L5_IT
chr11-44016238-44016739	1.24721	2.3403	24.4254	2.44984e-06	0.00095553	V1C	L5_IT
chr2-239182311-239182812	1.6923	1.65063	24.4242	2.45108e-06	0.00095553	V1C	L5_IT
chr14-104510961-104511462	1.47494	2.09648	24.3572	2.52338e-06	0.000981008	V1C	L5_IT
chr2-45823801-45824302	1.31618	2.47385	24.3219	2.56224e-06	0.000993384	V1C	L5_IT
chr11-123181884-123182385	1.2573	2.61871	24.2894	2.59868e-06	0.00100613	V1C	L5_IT
chr4-140097030-140097531	2.0483	1.29764	24.2788	2.61058e-06	0.00100911	V1C	L5_IT
chr6-30102053-30102554	1.70008	1.58957	24.2762	2.61353e-06	0.00100911	V1C	L5_IT
chr9-18020400-18020901	2.08324	1.57942	24.3005	2.62962e-06	0.00101256	V1C	L5_IT
chr2-239179751-239180252	2.09754	1.65279	24.2961	2.63462e-06	0.00101311	V1C	L5_IT
chr13-112777721-112778222	2.7872	0.804229	24.2554	2.68147e-06	0.00102833	V1C	L5_IT
chr5-176036040-176036541	1.7697	1.56986	24.2024	2.69868e-06	0.00103352	V1C	L5_IT
chr18-76246765-76247266	1.70128	1.6618	24.1885	2.71497e-06	0.00103835	V1C	L5_IT
chr12-4302214-4302715	1.59303	1.75773	24.1686	2.73858e-06	0.00104597	V1C	L5_IT
chr3-18234458-18234959	1.34281	2.3909	24.1579	2.75129e-06	0.0010494	V1C	L5_IT
chr6-27865135-27865636	1.62374	1.97593	24.1469	2.7645e-06	0.00105161	V1C	L5_IT
chr14-93013051-93013552	1.28487	2.29847	24.1425	2.76978e-06	0.0010522	V1C	L5_IT
chr22-35529981-35530482	1.67267	1.58848	24.1369	2.77652e-06	0.00105334	V1C	L5_IT
chr13-112619777-112620278	2.52314	1.10135	24.1556	2.79987e-06	0.0010595	V1C	L5_IT
chr3-139977038-139977539	1.43668	2.24875	24.1138	2.8045e-06	0.0010595	V1C	L5_IT
chr6-39821939-39822440	1.53841	2.01304	24.1127	2.80583e-06	0.0010595	V1C	L5_IT
chr2-32946803-32947304	1.07703	3.31958	24.1111	2.80775e-06	0.0010595	V1C	L5_IT
chr14-95507271-95507772	2.11875	1.13092	24.0747	2.8526e-06	0.00107356	V1C	L5_IT
chr11-17923284-17923785	1.63161	1.93442	24.0591	2.87202e-06	0.001078	V1C	L5_IT
chr1-111956479-111956980	1.52248	1.93199	24.0373	2.89937e-06	0.00108682	V1C	L5_IT
chr11-118150909-118151410	1.81426	1.57875	24.0077	2.93689e-06	0.00109797	V1C	L5_IT
chr2-216637233-216637734	1.76328	1.65843	24.0043	2.9412e-06	0.00109813	V1C	L5_IT
chr17-43543459-43543960	2.38832	1.11554	24.0355	2.94948e-06	0.00109977	V1C	L5_IT
chr4-7599134-7599635	1.58073	1.85318	23.9865	2.96406e-06	0.00110375	V1C	L5_IT
chr9-137731996-137732497	1.79226	1.55749	23.9804	2.972e-06	0.00110525	V1C	L5_IT
chr8-141785625-141786126	1.92068	1.45319	23.9695	2.98603e-06	0.0011065	V1C	L5_IT
chr10-18804861-18805362	2.37658	0.918871	23.9661	2.99045e-06	0.0011065	V1C	L5_IT
chr4-7842652-7843153	1.59997	1.85337	23.9661	2.99056e-06	0.0011065	V1C	L5_IT
chr19-30892842-30893343	1.88545	1.43655	23.9651	2.99183e-06	0.0011065	V1C	L5_IT
chr4-184382105-184382606	1.49013	2.09638	23.9615	2.99648e-06	0.0011065	V1C	L5_IT
chr14-64688835-64689336	1.51298	2.09519	23.9495	3.0122e-06	0.00110799	V1C	L5_IT
chr1-143736117-143736618	2.30365	1.29008	23.9866	3.01262e-06	0.00110799	V1C	L5_IT
chr1-236148247-236148748	2.41986	1.10146	23.9751	3.02773e-06	0.00111135	V1C	L5_IT
chr1-204046448-204046949	2.06286	1.43982	23.9257	3.04346e-06	0.00111568	V1C	L5_IT
chr8-98064474-98064975	1.08454	3.38499	23.904	3.07238e-06	0.00111704	V1C	L5_IT
chr22-44340690-44341191	1.28247	2.55197	23.9016	3.07563e-06	0.00111704	V1C	L5_IT
chr13-47908201-47908702	1.63848	1.62778	23.8993	3.07863e-06	0.00111704	V1C	L5_IT
chr21-17819311-17819812	1.63806	1.80138	23.8197	3.18722e-06	0.00115047	V1C	L5_IT
chr1-5831677-5832178	1.95471	1.77728	23.8149	3.24578e-06	0.00116766	V1C	L5_IT
chr9-99349909-99350410	1.86078	1.52216	23.7769	3.24724e-06	0.00116766	V1C	L5_IT
chr11-124115378-124115879	2.13631	1.08138	23.7668	3.26153e-06	0.00117131	V1C	L5_IT
chr1-58809317-58809818	2.10005	1.40149	23.7663	3.31501e-06	0.00118449	V1C	L5_IT
chr9-93262264-93262765	2.04221	1.56784	23.749	3.34004e-06	0.00119193	V1C	L5_IT
chr17-80065528-80066029	1.84007	1.4603	23.6975	3.36151e-06	0.00119657	V1C	L5_IT
chr11-13963988-13964489	1.54306	1.95352	23.6878	3.37587e-06	0.00120017	V1C	L5_IT
chr11-128532351-128532852	1.94853	1.38327	23.6712	3.40036e-06	0.00120433	V1C	L5_IT
chr6-170165776-170166277	1.41706	2.12293	23.6616	3.41456e-06	0.00120785	V1C	L5_IT
chr10-18737311-18737812	2.60711	0.764445	23.6349	3.45465e-06	0.00121624	V1C	L5_IT
chr1-5254453-5254954	2.86385	0.800839	23.6681	3.45967e-06	0.00121624	V1C	L5_IT
chr5-61228776-61229277	1.68108	1.72704	23.6315	3.45979e-06	0.00121624	V1C	L5_IT
chr12-108316184-108316685	1.51794	1.88427	23.6263	3.46756e-06	0.00121716	V1C	L5_IT
chr20-20799927-20800428	1.43854	2.09345	23.5969	3.51231e-06	0.00122859	V1C	L5_IT
chr22-40418717-40419218	1.05306	3.17339	23.577	3.54292e-06	0.00123471	V1C	L5_IT
chr1-216711227-216711728	1.90935	1.40354	23.5316	3.61391e-06	0.00125481	V1C	L5_IT
chr5-179344394-179344895	1.70113	2.67592	23.5614	3.62395e-06	0.00125675	V1C	L5_IT
chr12-4827606-4828107	1.61605	1.78204	23.5034	3.65859e-06	0.00126721	V1C	L5_IT
chr12-11652597-11653098	1.36391	2.09031	23.4921	3.67678e-06	0.00127195	V1C	L5_IT
chr11-71538388-71538889	1.88452	1.38318	23.4814	3.69397e-06	0.00127535	V1C	L5_IT
chr18-77101456-77101957	2.09119	1.17703	23.4804	3.69565e-06	0.00127535	V1C	L5_IT
chr20-43514008-43514509	1.18781	2.79104	23.447	3.74983e-06	0.00128776	V1C	L5_IT
chr3-187914337-187914838	1.50882	2.16191	23.4194	3.79535e-06	0.00129866	V1C	L5_IT
chr12-124845098-124845599	1.71939	1.5419	23.3928	3.83978e-06	0.00130998	V1C	L5_IT
chr1-8004193-8004694	1.65409	1.68535	23.3913	3.84233e-06	0.00130998	V1C	L5_IT
chr12-124297136-124297637	2.09333	1.14154	23.3824	3.85728e-06	0.00131349	V1C	L5_IT
chr15-74408523-74409024	1.19964	2.52293	23.3766	3.86712e-06	0.00131368	V1C	L5_IT
chr5-43276790-43277291	2.00005	1.23098	23.3549	3.90392e-06	0.00132379	V1C	L5_IT
chr22-18991920-18992421	1.33045	2.4452	23.3535	3.90627e-06	0.00132379	V1C	L5_IT
chr13-112997040-112997541	1.20201	2.51052	23.3357	3.93677e-06	0.00132744	V1C	L5_IT
chr11-92180855-92181356	1.77076	1.43947	23.3349	3.93828e-06	0.00132744	V1C	L5_IT
chr19-1957210-1957711	1.40192	2.37319	23.3316	3.94397e-06	0.00132744	V1C	L5_IT
chr6-45419680-45420181	1.21677	2.58958	23.3308	3.94525e-06	0.00132744	V1C	L5_IT
chr6-155384379-155384880	1.9528	1.44272	23.2888	4.01848e-06	0.00134092	V1C	L5_IT
chr6-26225014-26225515	1.43424	2.22897	23.2842	4.02646e-06	0.00134149	V1C	L5_IT
chr6-132545701-132546202	1.73218	1.58138	23.2824	4.02969e-06	0.00134149	V1C	L5_IT
chr4-139279569-139280070	1.58848	1.93299	23.2666	4.05768e-06	0.00134763	V1C	L5_IT
chr2-239176184-239176685	1.69061	1.47086	23.2606	4.06824e-06	0.00134956	V1C	L5_IT
chr4-77125903-77126404	1.59321	1.70499	23.2569	4.07496e-06	0.0013502	V1C	L5_IT
chr2-1731588-1732089	1.316	2.31646	23.2492	4.08861e-06	0.00135314	V1C	L5_IT
chr6-35931141-35931642	1.58905	1.97258	23.2175	4.14577e-06	0.00137045	V1C	L5_IT
chr14-92315052-92315553	1.66496	1.62185	23.2091	4.16112e-06	0.00137392	V1C	L5_IT
chr16-87370235-87370736	1.57337	1.82634	23.1978	4.18163e-06	0.00137605	V1C	L5_IT
chr5-175852902-175853403	1.66371	1.68935	23.1975	4.18218e-06	0.00137605	V1C	L5_IT
chr8-41723292-41723793	1.42902	2.2261	23.1947	4.18742e-06	0.00137617	V1C	L5_IT
chr5-168022717-168023218	2.14084	1.16591	23.1911	4.19399e-06	0.00137673	V1C	L5_IT
chr6-87309056-87309557	1.5185	1.84815	23.1576	4.25601e-06	0.00139174	V1C	L5_IT
chr7-5443791-5444292	1.65911	1.70608	23.1565	4.25792e-06	0.00139174	V1C	L5_IT
chr2-10413036-10413537	1.81738	1.48705	23.1557	4.2594e-06	0.00139174	V1C	L5_IT
chr5-143490146-143490647	2.54167	0.9719	23.1826	4.27485e-06	0.00139356	V1C	L5_IT
chr19-6232965-6233466	1.94542	1.36462	23.1428	4.28356e-06	0.0013941	V1C	L5_IT
chr2-196515117-196515618	1.24289	2.39955	23.1413	4.28638e-06	0.0013941	V1C	L5_IT
chr18-57309611-57310112	1.72902	1.55576	23.1352	4.2978e-06	0.00139464	V1C	L5_IT
chr1-6894768-6895269	1.39475	2.01654	23.1227	4.32152e-06	0.0014007	V1C	L5_IT
chr11-69013441-69013942	1.24028	2.78723	23.1104	4.34491e-06	0.00140666	V1C	L5_IT
chr16-1494822-1495323	1.37324	2.35409	23.1002	4.36425e-06	0.00141131	V1C	L5_IT
chr13-30818587-30819088	1.51199	2.20071	23.0588	4.44421e-06	0.00142899	V1C	L5_IT
chr7-72033065-72033566	1.96296	1.37306	23.0453	4.47059e-06	0.00143584	V1C	L5_IT
chr6-34131899-34132400	2.49038	0.98264	23.0738	4.48298e-06	0.00143623	V1C	L5_IT
chr3-141255822-141256323	1.20132	2.86035	23.0266	4.50738e-06	0.00143623	V1C	L5_IT
chr3-101849842-101850343	1.18581	2.8909	23.0053	4.54969e-06	0.00144575	V1C	L5_IT
chr6-77463668-77464169	1.12015	2.79114	22.9891	4.58213e-06	0.00144862	V1C	L5_IT
chr18-55660009-55660510	1.69892	1.63199	22.9711	4.6184e-06	0.00145522	V1C	L5_IT
chr4-140150454-140150955	1.1995	2.70878	22.9656	4.62956e-06	0.00145709	V1C	L5_IT
chr6-41734187-41734688	1.17353	2.92948	22.9475	4.66645e-06	0.00146544	V1C	L5_IT
chr7-67789837-67790338	1.92878	1.85422	22.9435	4.74578e-06	0.00148705	V1C	L5_IT
chr2-8268432-8268933	1.55414	1.89333	22.9016	4.76136e-06	0.00149028	V1C	L5_IT
chr15-91943123-91943624	2.1241	1.37481	22.9246	4.7852e-06	0.00149608	V1C	L5_IT
chr19-38713220-38713721	1.14563	2.78273	22.883	4.8004e-06	0.00149715	V1C	L5_IT
chr4-152227787-152228288	1.39322	2.121	22.8747	4.81803e-06	0.00149805	V1C	L5_IT
chr19-11426702-11427203	1.92136	1.35814	22.849	4.87255e-06	0.00151003	V1C	L5_IT
chr4-121950308-121950809	1.10195	3.24718	22.8386	4.89488e-06	0.00151389	V1C	L5_IT
chr3-168071605-168072106	2.0243	1.46353	22.8699	4.90107e-06	0.00151389	V1C	L5_IT
chr1-116474899-116475400	1.31264	2.38166	22.8139	4.94822e-06	0.00152512	V1C	L5_IT
chr2-96924224-96924725	1.42498	1.92517	22.8094	4.95808e-06	0.00152649	V1C	L5_IT
chr6-32095721-32096222	1.23676	2.69122	22.7958	4.98789e-06	0.001534	V1C	L5_IT
chr3-70568474-70568975	3.02386	0.540169	22.807	5.03797e-06	0.00154772	V1C	L5_IT
chr2-16139618-16140119	1.5051	2.01155	22.7672	5.05082e-06	0.00154854	V1C	L5_IT
chr16-88963694-88964195	1.90125	1.41808	22.7669	5.0516e-06	0.00154854	V1C	L5_IT
chr8-41894673-41895174	1.10048	2.88611	22.7629	5.0603e-06	0.00154953	V1C	L5_IT
chr7-47247180-47247681	2.17879	1.14099	22.7563	5.07509e-06	0.00155237	V1C	L5_IT
chr2-37576966-37577467	1.63598	1.81205	22.7507	5.0875e-06	0.00155449	V1C	L5_IT
chr6-141539743-141540244	2.54727	1.08886	22.7815	5.0947e-06	0.00155501	V1C	L5_IT
chr8-66308437-66308938	2.88623	0.668532	22.7756	5.10782e-06	0.0015566	V1C	L5_IT
chr1-23638860-23639361	1.60254	1.76476	22.7183	5.16054e-06	0.00156714	V1C	L5_IT
chr20-64107551-64108052	1.07239	3.31224	22.7111	5.17683e-06	0.00156736	V1C	L5_IT
chr9-37650890-37651391	1.40141	2.14325	22.6969	5.20941e-06	0.00157277	V1C	L5_IT
chr5-176778999-176779500	1.49306	1.7991	22.6948	5.2141e-06	0.00157277	V1C	L5_IT
chr7-30992586-30993087	1.40838	2.17489	22.6635	5.28634e-06	0.00158943	V1C	L5_IT
chr6-143333441-143333942	1.85962	1.49956	22.661	5.29229e-06	0.00158943	V1C	L5_IT
chr21-43884411-43884912	2.06387	1.23954	22.6581	5.29904e-06	0.00158943	V1C	L5_IT
chr1-66356943-66357444	1.17974	2.50733	22.655	5.30616e-06	0.00158943	V1C	L5_IT
chr6-155215048-155215549	2.64005	0.865434	22.6848	5.31533e-06	0.00158973	V1C	L5_IT
chr3-141129628-141130129	2.11068	1.54424	22.669	5.35224e-06	0.00159907	V1C	L5_IT
chr4-150583049-150583550	1.24634	2.4462	22.6194	5.3899e-06	0.00160699	V1C	L5_IT
chr9-27595734-27596235	2.05604	1.21596	22.6193	5.39011e-06	0.00160699	V1C	L5_IT
chr5-6551345-6551846	1.35928	2.33815	22.61	5.41236e-06	0.00160936	V1C	L5_IT
chr2-239249875-239250376	1.42239	2.36345	22.6067	5.4201e-06	0.00160936	V1C	L5_IT
chr5-175873966-175874467	2.06888	1.41961	22.6376	5.42652e-06	0.00160936	V1C	L5_IT
chr7-136863943-136864444	2.6684	0.937875	22.6348	5.43304e-06	0.0016096	V1C	L5_IT
chr5-191070-191571	1.39302	2.08631	22.5873	5.46651e-06	0.00161782	V1C	L5_IT
chr2-203893484-203893985	1.71836	1.67206	22.5648	5.52109e-06	0.00162819	V1C	L5_IT
chr10-132735629-132736130	1.47807	1.86921	22.5633	5.52458e-06	0.00162819	V1C	L5_IT
chr10-79090557-79091058	1.32136	2.20226	22.5512	5.55412e-06	0.00163069	V1C	L5_IT
chr8-96495164-96495665	1.11599	2.8115	22.5504	5.55614e-06	0.00163069	V1C	L5_IT
chr11-34357035-34357536	1.04272	3.29429	22.5219	5.62623e-06	0.00164646	V1C	L5_IT
chr10-111129501-111130002	1.71711	1.58052	22.5214	5.62735e-06	0.00164646	V1C	L5_IT
chr12-116383311-116383812	2.56199	0.960184	22.5463	5.64829e-06	0.00165088	V1C	L5_IT
chr15-88512123-88512624	1.68838	1.73687	22.5106	5.65439e-06	0.00165095	V1C	L5_IT
chr12-121048407-121048908	1.33217	2.27686	22.4982	5.68529e-06	0.00165826	V1C	L5_IT
chr7-150288981-150289482	1.35739	2.33265	22.4752	5.74301e-06	0.00166826	V1C	L5_IT
chr4-752211-752712	1.2692	2.374	22.4752	5.74319e-06	0.00166826	V1C	L5_IT
chr3-135084339-135084840	2.44747	0.827854	22.4626	5.77507e-06	0.00167408	V1C	L5_IT
chr11-117648780-117649281	2.06461	1.17804	22.4599	5.78188e-06	0.00167434	V1C	L5_IT
chr1-29121971-29122472	1.11663	2.92824	22.4431	5.82481e-06	0.00168505	V1C	L5_IT
chr2-47040105-47040606	1.83556	1.62426	22.4529	5.88486e-06	0.00169809	V1C	L5_IT
chr18-75260381-75260882	1.99329	1.2342	22.4187	5.88792e-06	0.00169809	V1C	L5_IT
chr11-117799652-117800153	1.69056	1.67424	22.4127	5.90338e-06	0.00170081	V1C	L5_IT
chr1-238136097-238136598	1.73636	1.45789	22.385	5.97593e-06	0.00171996	V1C	L5_IT
chr1-202643356-202643857	1.29047	2.47942	22.3272	6.13015e-06	0.00175083	V1C	L5_IT
chr6-111087320-111087821	1.01672	3.40248	22.3259	6.13377e-06	0.00175083	V1C	L5_IT
chr10-77939518-77940019	1.22491	2.57995	22.3257	6.13431e-06	0.00175083	V1C	L5_IT
chr2-47041207-47041708	1.49856	2.22847	22.3245	6.13744e-06	0.00175083	V1C	L5_IT
chr18-75204535-75205036	1.07127	3.01816	22.3218	6.14481e-06	0.00175083	V1C	L5_IT
chr3-119531232-119531733	1.69165	1.58832	22.3217	6.14513e-06	0.00175083	V1C	L5_IT
chr4-144556750-144557251	2.10909	1.24715	22.3172	6.15732e-06	0.00175254	V1C	L5_IT
chr16-22664295-22664796	1.08214	3.42384	22.3114	6.17309e-06	0.00175526	V1C	L5_IT
chr19-3369464-3369965	1.19479	2.55298	22.3033	6.19523e-06	0.00175706	V1C	L5_IT
chr6-45422906-45423407	1.29157	2.48681	22.3022	6.19809e-06	0.00175706	V1C	L5_IT
chr11-122759015-122759516	2.35285	0.907321	22.2914	6.22771e-06	0.00176243	V1C	L5_IT
chr5-134240121-134240622	1.5732	1.8406	22.2905	6.23022e-06	0.00176243	V1C	L5_IT
chr6-90148979-90149480	1.79089	1.43545	22.2885	6.23572e-06	0.00176243	V1C	L5_IT
chr9-4803964-4804465	2.05522	1.44376	22.3151	6.25254e-06	0.00176395	V1C	L5_IT
chr11-45875691-45876192	1.74616	1.39811	22.2785	6.26344e-06	0.00176395	V1C	L5_IT
chr8-98361809-98362310	1.25688	2.56811	22.2758	6.27068e-06	0.00176395	V1C	L5_IT
chr15-73745241-73745742	1.22794	2.49411	22.2686	6.29083e-06	0.00176564	V1C	L5_IT
chr11-70420811-70421312	1.37735	2.25441	22.2633	6.30533e-06	0.00176796	V1C	L5_IT
chr16-54426436-54426937	1.53115	1.8954	22.2514	6.33855e-06	0.00177551	V1C	L5_IT
chr19-31291370-31291871	1.65658	1.52014	22.2259	6.41052e-06	0.00178801	V1C	L5_IT
chr17-15513142-15513643	2.56554	0.955701	22.2563	6.41624e-06	0.00178801	V1C	L5_IT
chr2-232951293-232951794	1.55682	1.85115	22.2197	6.42783e-06	0.00178801	V1C	L5_IT
chr19-12140373-12140874	1.10192	3.19051	22.1905	6.51132e-06	0.00180424	V1C	L5_IT
chr13-113517015-113517516	2.41366	1.11541	22.2192	6.52205e-06	0.00180544	V1C	L5_IT
chr20-51501437-51501938	2.02735	1.58048	22.215	6.53401e-06	0.00180692	V1C	L5_IT
chr4-81421502-81422003	1.70448	1.50395	22.178	6.54741e-06	0.00180692	V1C	L5_IT
chr6-16523922-16524423	1.37962	1.89211	22.1777	6.54833e-06	0.00180692	V1C	L5_IT
chr5-22851247-22851748	1.43661	1.94354	22.1761	6.55299e-06	0.00180692	V1C	L5_IT
chr18-75244447-75244948	1.39407	2.04031	22.163	6.59101e-06	0.00181242	V1C	L5_IT
chr18-62767933-62768434	1.81898	2.04377	22.1944	6.5935e-06	0.00181242	V1C	L5_IT
chr22-20017447-20017948	1.43347	1.87319	22.1604	6.59858e-06	0.00181242	V1C	L5_IT
chr20-20764194-20764695	1.3672	2.23339	22.1479	6.63512e-06	0.00181927	V1C	L5_IT
chr10-6195394-6195895	1.62572	1.87102	22.1451	6.64324e-06	0.00181938	V1C	L5_IT
chr5-167561896-167562397	1.94828	1.25609	22.1377	6.66489e-06	0.00182331	V1C	L5_IT
chr8-140969942-140970443	1.65404	1.53858	22.117	6.72614e-06	0.00182999	V1C	L5_IT
chr12-50185408-50185909	1.20953	2.31087	22.1155	6.7307e-06	0.00182999	V1C	L5_IT
chr13-35476145-35476646	1.21432	2.40905	22.1142	6.7346e-06	0.00182999	V1C	L5_IT
chr19-3670259-3670760	1.20074	2.64627	22.1123	6.74024e-06	0.00182999	V1C	L5_IT
chr6-150264371-150264872	1.3414	2.15134	22.1004	6.77581e-06	0.00183612	V1C	L5_IT
chr1-175307226-175307727	1.37909	2.09764	22.0841	6.82477e-06	0.00184762	V1C	L5_IT
chr2-105117689-105118190	1.48859	1.98419	22.07	6.86736e-06	0.0018549	V1C	L5_IT
chr2-172743190-172743691	1.6232	1.82471	22.0687	6.87137e-06	0.0018549	V1C	L5_IT
chr7-49398872-49399373	2.30283	1.24157	22.0932	6.89414e-06	0.00185927	V1C	L5_IT
chr2-138779891-138780392	1.2176	2.4281	22.0575	6.90541e-06	0.00186054	V1C	L5_IT
chr5-132220604-132221105	1.72546	1.55691	22.0477	6.93547e-06	0.0018652	V1C	L5_IT
chr16-15770277-15770778	2.48143	0.836897	22.0373	6.96716e-06	0.00186827	V1C	L5_IT
chr8-41766856-41767357	1.39952	2.30399	22.0265	7.00072e-06	0.00187174	V1C	L5_IT
chr2-239964391-239964892	1.95481	1.19214	22.0245	7.00691e-06	0.00187174	V1C	L5_IT
chr20-4303465-4303966	1.38467	2.23655	22.021	7.01759e-06	0.00187174	V1C	L5_IT
chr17-11241839-11242340	2.35595	1.18465	22.0501	7.02648e-06	0.00187174	V1C	L5_IT
chr1-5966913-5967414	1.48384	1.87038	22.0107	7.04975e-06	0.00187546	V1C	L5_IT
chr4-7234209-7234710	1.92116	1.35113	22.0094	7.05369e-06	0.00187546	V1C	L5_IT
chr7-967763-968264	1.72082	1.47066	21.9997	7.08405e-06	0.00187887	V1C	L5_IT
chr18-75262633-75263134	2.26102	0.938983	21.9989	7.08647e-06	0.00187887	V1C	L5_IT
chr13-113549166-113549667	1.04569	2.96003	21.9895	7.11611e-06	0.00188426	V1C	L5_IT
chr7-132403606-132404107	1.4257	2.02932	21.9861	7.12681e-06	0.00188426	V1C	L5_IT
chr22-32881021-32881522	1.72375	1.68041	21.9681	7.1837e-06	0.00189753	V1C	L5_IT
chr7-23910831-23911332	2.13259	1.4227	21.9958	7.19662e-06	0.00189908	V1C	L5_IT
chr10-95414292-95414793	2.0471	1.14631	21.9609	7.20663e-06	0.00189908	V1C	L5_IT
chr1-42417130-42417631	2.34948	0.962086	21.96	7.20974e-06	0.00189908	V1C	L5_IT
chr2-239246377-239246878	1.39977	2.01112	21.9547	7.22636e-06	0.00190081	V1C	L5_IT
chr4-7501146-7501647	1.68268	1.55444	21.9415	7.269e-06	0.00190936	V1C	L5_IT
chr16-5580495-5580996	1.38496	2.02353	21.9372	7.2827e-06	0.00191118	V1C	L5_IT
chr5-150946504-150947005	2.68475	0.622408	21.9247	7.32318e-06	0.00192002	V1C	L5_IT
chr3-83216985-83217486	1.66842	2.66493	21.9419	7.36997e-06	0.00192871	V1C	L5_IT
chr5-168047464-168047965	1.39604	2.22022	21.8806	7.46725e-06	0.00195055	V1C	L5_IT
chr15-70426453-70426954	2.5921	0.971464	21.9068	7.4851e-06	0.00195341	V1C	L5_IT
chr1-226677230-226677731	1.34256	2.26172	21.8629	7.52612e-06	0.00195845	V1C	L5_IT
chr1-213280905-213281406	1.78126	1.44982	21.8629	7.52631e-06	0.00195845	V1C	L5_IT
chr2-28665031-28665532	1.56138	2.00373	21.8507	7.56692e-06	0.00196388	V1C	L5_IT
chr7-5649635-5650136	2.32852	1.17031	21.8761	7.58723e-06	0.00196735	V1C	L5_IT
chr10-25692195-25692696	1.81976	1.39545	21.841	7.59956e-06	0.00196874	V1C	L5_IT
chr2-128715986-128716487	1.53735	1.96299	21.8242	7.65613e-06	0.00198158	V1C	L5_IT
chr7-4823592-4824093	1.82137	1.3947	21.7951	7.75559e-06	0.00199635	V1C	L5_IT
chr3-10619337-10619838	1.74964	1.87483	21.8221	7.77026e-06	0.00199794	V1C	L5_IT
chr7-121480089-121480590	2.09918	1.40964	21.8205	7.77591e-06	0.00199794	V1C	L5_IT
chr1-216411476-216411977	2.02037	1.46734	21.8046	7.83079e-06	0.00201022	V1C	L5_IT
chr5-176866168-176866669	1.44976	1.93051	21.7707	7.84001e-06	0.00201076	V1C	L5_IT
chr6-158539005-158539506	1.20329	2.71617	21.7541	7.89784e-06	0.00202192	V1C	L5_IT
chr12-107115784-107116285	1.74883	1.50799	21.7428	7.93742e-06	0.00202838	V1C	L5_IT
chr12-27811397-27811898	1.28232	2.30608	21.7312	7.97818e-06	0.00203511	V1C	L5_IT
chr5-80208479-80208980	2.19902	1.18846	21.7472	8.0318e-06	0.0020451	V1C	L5_IT
chr5-133245649-133246150	1.33636	2.14177	21.7134	8.04139e-06	0.0020457	V1C	L5_IT
chr12-104669100-104669601	1.52977	1.63278	21.7006	8.08726e-06	0.00205538	V1C	L5_IT
chr9-116661186-116661687	1.21496	2.41588	21.6985	8.0947e-06	0.00205538	V1C	L5_IT
chr11-123195876-123196377	1.37525	2.07711	21.6965	8.10187e-06	0.00205538	V1C	L5_IT
chr12-64694789-64695290	1.74424	1.52921	21.6947	8.10853e-06	0.00205538	V1C	L5_IT
chr6-155216032-155216533	1.24091	2.38036	21.6853	8.14237e-06	0.00206211	V1C	L5_IT
chr14-39488658-39489159	1.15165	2.77695	21.6739	8.18358e-06	0.00207069	V1C	L5_IT
chr11-123192280-123192781	1.28701	2.31324	21.6693	8.20016e-06	0.00207303	V1C	L5_IT
chr10-133614888-133615389	1.9533	1.30753	21.665	8.21598e-06	0.00207476	V1C	L5_IT
chr1-66333492-66333993	2.31311	0.949354	21.6603	8.23314e-06	0.00207579	V1C	L5_IT
chr10-77898247-77898748	1.45367	1.94147	21.6572	8.24441e-06	0.00207584	V1C	L5_IT
chr4-38926138-38926639	1.9057	1.82645	21.6871	8.248e-06	0.00207584	V1C	L5_IT
chr6-142444431-142444932	1.49324	1.80146	21.6422	8.29933e-06	0.00208504	V1C	L5_IT
chr5-862948-863449	1.66817	1.61857	21.622	8.37404e-06	0.00209822	V1C	L5_IT
chr6-136038042-136038543	1.75153	1.5738	21.6138	8.40473e-06	0.00210076	V1C	L5_IT
chr1-7234196-7234697	2.5588	0.890913	21.6441	8.40648e-06	0.00210076	V1C	L5_IT
chr7-143070107-143070608	2.05219	1.1661	21.6028	8.44595e-06	0.00210876	V1C	L5_IT
chr10-44983358-44983859	1.53864	1.70127	21.6005	8.45438e-06	0.002109	V1C	L5_IT
chr7-101936249-101936750	1.66244	1.53954	21.5809	8.52819e-06	0.00212297	V1C	L5_IT
chr5-116423948-116424449	1.97961	1.22647	21.5777	8.54043e-06	0.00212297	V1C	L5_IT
chr5-15601385-15601886	1.45186	1.95247	21.5702	8.56878e-06	0.00212628	V1C	L5_IT
chr5-84231598-84232099	1.59847	1.60431	21.5597	8.60892e-06	0.00213436	V1C	L5_IT
chr10-85648172-85648673	1.39023	2.20173	21.536	8.69979e-06	0.00214935	V1C	L5_IT
chr20-49583896-49584397	1.18199	2.76317	21.5294	8.72568e-06	0.00215244	V1C	L5_IT
chr2-173037667-173038168	1.37159	2.07755	21.5289	8.72752e-06	0.00215244	V1C	L5_IT
chr19-10433528-10434029	1.54742	1.73515	21.5234	8.74865e-06	0.00215278	V1C	L5_IT
chr11-134641374-134641875	1.48126	1.74403	21.5226	8.75174e-06	0.00215278	V1C	L5_IT
chr1-187094830-187095331	2.10971	1.33863	21.5184	8.88777e-06	0.00217754	V1C	L5_IT
chr20-44742286-44742787	2.15745	1.23181	21.5139	8.90536e-06	0.00217754	V1C	L5_IT
chr11-123200999-123201500	2.27151	0.982966	21.4826	8.90885e-06	0.00217754	V1C	L5_IT
chr10-73911389-73911890	1.53758	1.88646	21.4813	8.91403e-06	0.00217754	V1C	L5_IT
chr16-68936831-68937332	2.07973	1.21004	21.4656	8.97607e-06	0.00218991	V1C	L5_IT
chr13-114067612-114068113	2.04175	1.45712	21.4843	9.02295e-06	0.0021943	V1C	L5_IT
chr10-63718517-63719018	1.36753	2.05175	21.4538	9.02346e-06	0.0021943	V1C	L5_IT
chr10-81894689-81895190	2.05985	1.18456	21.4332	9.10629e-06	0.00220482	V1C	L5_IT
chr6-111680150-111680651	1.63389	1.57317	21.43	9.11935e-06	0.00220482	V1C	L5_IT
chr7-9488605-9489106	1.90855	1.35288	21.4178	9.16885e-06	0.0022149	V1C	L5_IT
chr21-16280841-16281342	2.00705	1.22814	21.4152	9.1794e-06	0.00221555	V1C	L5_IT
chr6-157459418-157459919	1.37384	2.32527	21.4019	9.23418e-06	0.00222687	V1C	L5_IT
chr4-126956343-126956844	2.50139	0.808339	21.3801	9.32398e-06	0.0022447	V1C	L5_IT
chr17-57864215-57864716	2.02143	1.1237	21.3671	9.3779e-06	0.00225192	V1C	L5_IT
chr17-11241328-11241829	1.82539	1.35905	21.3639	9.39139e-06	0.00225325	V1C	L5_IT
chr11-10456207-10456708	1.23767	2.34352	21.352	9.44107e-06	0.00226133	V1C	L5_IT
chr1-153986326-153986827	1.52991	1.77272	21.3449	9.47095e-06	0.00226656	V1C	L5_IT
chr10-62962106-62962607	1.50208	1.77341	21.3358	9.50947e-06	0.00227386	V1C	L5_IT
chr3-139282822-139283323	1.90448	1.43488	21.3156	9.59531e-06	0.00229051	V1C	L5_IT
chr2-26184764-26185265	2.19535	1.06648	21.3135	9.60427e-06	0.00229071	V1C	L5_IT
chr19-18649580-18650081	1.48886	1.91496	21.3088	9.62413e-06	0.00229158	V1C	L5_IT
chr2-1602307-1602808	1.88237	1.3051	21.3049	9.64117e-06	0.00229371	V1C	L5_IT
chr1-216614862-216615363	2.20352	1.21927	21.3276	9.67218e-06	0.00229665	V1C	L5_IT
chr14-100554167-100554668	1.5297	1.77206	21.2946	9.68538e-06	0.00229665	V1C	L5_IT
chr18-59142842-59143343	2.45088	1.05883	21.3244	9.68607e-06	0.00229665	V1C	L5_IT
chr13-30445755-30446256	1.6662	1.54206	21.2889	9.70986e-06	0.00230037	V1C	L5_IT
chr3-9172898-9173399	1.06055	2.99144	21.2829	9.73601e-06	0.00230389	V1C	L5_IT
chr13-47232667-47233168	2.31185	0.877329	21.2817	9.74104e-06	0.00230389	V1C	L5_IT
chr2-157903643-157904144	1.55313	1.96682	21.2601	9.83506e-06	0.00232194	V1C	L5_IT
chr14-56310660-56311161	1.66822	1.71879	21.2595	9.83754e-06	0.00232194	V1C	L5_IT
chr8-17642454-17642955	1.86048	1.42484	21.2545	9.85969e-06	0.00232417	V1C	L5_IT
chrX-108735712-108736213	1.44236	1.88466	21.246	9.89703e-06	0.00232909	V1C	L5_IT
chr18-77303508-77304009	1.41259	2.28821	21.2334	9.95263e-06	0.00233634	V1C	L5_IT
chr11-123195362-123195863	1.24542	2.39656	21.2292	9.97147e-06	0.00233641	V1C	L5_IT
chr6-40542971-40543472	1.52748	1.74866	21.2278	9.97775e-06	0.00233641	V1C	L5_IT
chr2-3460348-3460849	1.46575	1.951	21.2218	1.00044e-05	0.00233709	V1C	L5_IT
chr2-31070488-31070989	2.17155	1.30827	21.2485	1.00178e-05	0.00233709	V1C	L5_IT
chr1-168941797-168942298	1.66947	1.60538	21.218	1.00213e-05	0.00233709	V1C	L5_IT
chr5-151491115-151491616	1.41439	2.11721	21.2178	1.0022e-05	0.00233709	V1C	L5_IT
chr5-122311496-122311997	1.44875	1.89373	21.2016	1.00947e-05	0.0023463	V1C	L5_IT
chr15-57423826-57424327	1.86968	1.42378	21.1814	1.01858e-05	0.00236554	V1C	L5_IT
chr10-13529083-13529584	1.70361	1.62829	21.1509	1.03253e-05	0.00239595	V1C	L5_IT
chr2-48938770-48939271	1.30069	2.16837	21.149	1.03337e-05	0.00239595	V1C	L5_IT
chr12-95548758-95549259	1.27819	2.46859	21.1287	1.04276e-05	0.00241178	V1C	L5_IT
chr1-166093886-166094387	1.32535	2.10705	21.1197	1.04698e-05	0.00241758	V1C	L5_IT
chr17-7734487-7734988	2.19298	1.04175	21.0851	1.06322e-05	0.0024431	V1C	L5_IT
chr9-94867308-94867809	1.63642	1.58577	21.0678	1.07146e-05	0.00245604	V1C	L5_IT
chr8-81569913-81570414	1.5616	1.81351	21.0492	1.08037e-05	0.00247247	V1C	L5_IT
chr10-59043468-59043969	1.10926	2.65406	21.0474	1.08126e-05	0.00247251	V1C	L5_IT
chr1-216710299-216710800	1.75448	1.49537	21.0416	1.08405e-05	0.00247488	V1C	L5_IT
chr9-119902810-119903311	1.63247	1.62839	21.0381	1.08575e-05	0.00247676	V1C	L5_IT
chr10-12681313-12681814	1.77149	1.29711	21.0349	1.08729e-05	0.00247828	V1C	L5_IT
chr17-4004729-4005230	1.31918	2.21377	21.0245	1.09235e-05	0.00248525	V1C	L5_IT
chr5-66732432-66732933	2.02734	1.55833	21.0524	1.09299e-05	0.00248525	V1C	L5_IT
chr1-116471448-116471949	1.7099	2.19733	21.0431	1.09754e-05	0.0024912	V1C	L5_IT
chr15-23174326-23174827	2.01814	1.16017	20.9998	1.10446e-05	0.00249449	V1C	L5_IT
chr6-167678730-167679231	1.10823	2.88782	20.9989	1.10489e-05	0.00249449	V1C	L5_IT
chr14-73909824-73910325	1.50765	1.68175	20.9987	1.105e-05	0.00249449	V1C	L5_IT
chr3-47891773-47892274	1.24424	2.29383	20.9916	1.1085e-05	0.0025004	V1C	L5_IT
chr2-162074596-162075097	1.86031	1.38506	20.9871	1.11073e-05	0.00250344	V1C	L5_IT
chr5-167039132-167039633	1.84723	1.27845	20.9812	1.11367e-05	0.0025072	V1C	L5_IT
chr1-168093940-168094441	1.90739	1.25938	20.9792	1.11465e-05	0.0025072	V1C	L5_IT
chr2-233477681-233478182	1.96726	1.18948	20.9777	1.1154e-05	0.0025072	V1C	L5_IT
chr4-1192196-1192697	1.17599	2.61285	20.9641	1.12218e-05	0.00251919	V1C	L5_IT
chr5-10138512-10139013	1.90543	1.75488	20.9774	1.1301e-05	0.00253095	V1C	L5_IT
chr11-58505484-58505985	1.97184	1.2209	20.9463	1.13114e-05	0.00253125	V1C	L5_IT
chr2-156601940-156602441	1.31368	2.20783	20.9429	1.13285e-05	0.00253302	V1C	L5_IT
chr17-1744252-1744753	1.57766	1.58604	20.9404	1.13411e-05	0.00253302	V1C	L5_IT
chr22-38739377-38739878	1.37943	2.06138	20.9155	1.14677e-05	0.00255612	V1C	L5_IT
chr2-220078563-220079064	1.34775	2.00984	20.8944	1.15764e-05	0.00257386	V1C	L5_IT
chr6-142551574-142552075	1.36225	2.22437	20.893	1.15837e-05	0.00257386	V1C	L5_IT
chr12-2397824-2398325	1.26793	2.13224	20.8567	1.1773e-05	0.0026071	V1C	L5_IT
chr17-80694619-80695120	1.34684	1.96346	20.8556	1.17788e-05	0.0026071	V1C	L5_IT
chr7-17095059-17095560	1.45073	1.97483	20.8529	1.17928e-05	0.00260801	V1C	L5_IT
chr3-24830442-24830943	1.2037	2.38209	20.8392	1.18652e-05	0.00261539	V1C	L5_IT
chr12-118540578-118541079	1.56616	1.82516	20.837	1.18768e-05	0.00261539	V1C	L5_IT
chr3-48429251-48429752	1.06222	2.82228	20.8344	1.1891e-05	0.00261539	V1C	L5_IT
chr11-94769443-94769944	1.63389	1.80595	20.8334	1.18962e-05	0.00261539	V1C	L5_IT
chr12-62628795-62629296	1.44768	1.8909	20.8323	1.19021e-05	0.00261539	V1C	L5_IT
chr12-52081527-52082028	1.35953	2.01093	20.829	1.19198e-05	0.00261539	V1C	L5_IT
chr17-79114592-79115093	1.35406	1.89406	20.8272	1.19292e-05	0.00261539	V1C	L5_IT
chr22-17788025-17788526	1.18668	2.37805	20.8081	1.20316e-05	0.00263403	V1C	L5_IT
chr7-4557004-4557505	1.75617	1.387	20.785	1.21562e-05	0.00265655	V1C	L5_IT
chr19-14381383-14381884	1.86016	1.25236	20.7722	1.22258e-05	0.00266417	V1C	L5_IT
chr9-92774428-92774929	1.60557	1.49822	20.7694	1.22413e-05	0.00266497	V1C	L5_IT
chr12-91138386-91138887	2.35438	1.06638	20.7967	1.22483e-05	0.00266497	V1C	L5_IT
chr3-106821879-106822380	1.20752	2.59548	20.758	1.23037e-05	0.00267086	V1C	L5_IT
chr20-25008920-25009421	2.40007	0.967708	20.7777	1.23522e-05	0.0026785	V1C	L5_IT
chrX-110432248-110432749	1.36696	1.97083	20.7482	1.23579e-05	0.0026785	V1C	L5_IT
chr2-1591486-1591987	1.7583	1.55163	20.7421	1.23917e-05	0.00268006	V1C	L5_IT
chr2-102066569-102067070	2.10055	1.11105	20.74	1.2403e-05	0.00268006	V1C	L5_IT
chr8-131032972-131033473	2.17895	1.02108	20.7344	1.24342e-05	0.00268475	V1C	L5_IT
chr18-48580663-48581164	1.64413	1.48979	20.7221	1.2503e-05	0.00269548	V1C	L5_IT
chr7-26857529-26858030	1.25353	2.29568	20.7125	1.25565e-05	0.00270494	V1C	L5_IT
chr5-140631951-140632452	1.09829	2.74468	20.7019	1.26165e-05	0.00271581	V1C	L5_IT
chr1-7039847-7040348	1.45166	1.83867	20.6951	1.26547e-05	0.00271989	V1C	L5_IT
chr2-193868919-193869420	1.53448	1.7741	20.6853	1.27102e-05	0.00272559	V1C	L5_IT
chr6-166757244-166757745	2.22866	1.265	20.7103	1.27292e-05	0.00272559	V1C	L5_IT
chr6-5063920-5064421	1.48097	1.79963	20.6819	1.27294e-05	0.00272559	V1C	L5_IT
chr6-40520956-40521457	1.61824	1.7792	20.6705	1.27945e-05	0.00273537	V1C	L5_IT
chr17-80773605-80774106	1.53009	1.92803	20.6681	1.28088e-05	0.00273635	V1C	L5_IT
chr1-205012165-205012666	1.18256	2.48798	20.6614	1.28468e-05	0.00274241	V1C	L5_IT
chr17-63361227-63361728	1.35203	1.98945	20.6585	1.28634e-05	0.00274286	V1C	L5_IT
chr6-143579782-143580283	1.50197	2.06624	20.6538	1.28905e-05	0.00274286	V1C	L5_IT
chr10-25675132-25675633	1.82904	1.65676	20.6674	1.29752e-05	0.00275525	V1C	L5_IT
chr17-82866700-82867201	1.23389	2.27253	20.6174	1.31022e-05	0.00277804	V1C	L5_IT
chr10-132971746-132972247	1.42575	1.95147	20.6132	1.31272e-05	0.00278125	V1C	L5_IT
chr20-50379338-50379839	2.09494	1.32731	20.6395	1.3138e-05	0.00278146	V1C	L5_IT
chr2-129469464-129469965	1.26478	2.50804	20.6037	1.3183e-05	0.00278536	V1C	L5_IT
chr8-118450017-118450518	1.69641	1.70857	20.6031	1.31866e-05	0.00278536	V1C	L5_IT
chr2-239098444-239098945	1.13654	2.61735	20.5911	1.32575e-05	0.00279629	V1C	L5_IT
chr6-26271433-26271934	1.65071	1.48797	20.5837	1.33015e-05	0.00280253	V1C	L5_IT
chr9-114034714-114035215	1.40508	2.21074	20.5806	1.33201e-05	0.00280253	V1C	L5_IT
chr10-89838207-89838708	1.53171	1.60991	20.5772	1.33402e-05	0.00280253	V1C	L5_IT
chr19-19262754-19263255	1.57142	2.02154	20.5763	1.33455e-05	0.00280253	V1C	L5_IT
chr7-128805309-128805810	1.61368	1.69202	20.5736	1.33618e-05	0.00280253	V1C	L5_IT
chr12-107318288-107318789	1.14203	3.09818	20.572	1.33717e-05	0.00280253	V1C	L5_IT
chr5-169426786-169427287	1.83008	1.3607	20.5712	1.33763e-05	0.00280253	V1C	L5_IT
chr13-29385666-29386167	2.07346	1.50082	20.5923	1.34179e-05	0.00280732	V1C	L5_IT
chr1-201739734-201740235	1.28183	2.33345	20.564	1.34191e-05	0.00280732	V1C	L5_IT
chr2-239246905-239247406	2.44675	0.985069	20.5866	1.34519e-05	0.00281072	V1C	L5_IT
chr7-196768-197269	1.77072	1.60203	20.5551	1.3473e-05	0.00281103	V1C	L5_IT
chr3-194871559-194872060	2.01254	1.12684	20.5545	1.34766e-05	0.00281103	V1C	L5_IT
chr3-157045594-157046095	1.61919	1.63203	20.5388	1.35719e-05	0.00282466	V1C	L5_IT
chr1-43913040-43913541	2.15673	1.04506	20.5347	1.35966e-05	0.00282772	V1C	L5_IT
chr13-113026133-113026634	1.22521	2.32459	20.5326	1.36095e-05	0.00282832	V1C	L5_IT
chr1-180271274-180271775	1.04588	2.96255	20.5141	1.37225e-05	0.00284135	V1C	L5_IT
chr3-69785142-69785643	1.88326	1.31024	20.5046	1.37813e-05	0.00284935	V1C	L5_IT
chr2-162091784-162092285	1.15506	2.83566	20.4887	1.38796e-05	0.00286548	V1C	L5_IT
chr7-132368312-132368813	1.13331	2.84327	20.479	1.39401e-05	0.00287587	V1C	L5_IT
chr14-76828181-76828682	2.43685	0.949682	20.5016	1.39729e-05	0.00288054	V1C	L5_IT
chr3-186138771-186139272	1.32411	1.99444	20.4713	1.39884e-05	0.00288061	V1C	L5_IT
chr6-79203926-79204427	2.10316	1.03134	20.463	1.40405e-05	0.00288396	V1C	L5_IT
chr7-55018985-55019486	1.71711	1.51644	20.4582	1.4071e-05	0.00288602	V1C	L5_IT
chr19-33623283-33623784	1.1744	2.32386	20.4555	1.40879e-05	0.00288672	V1C	L5_IT
chr14-77045645-77046146	1.73871	2.17224	20.4804	1.41056e-05	0.00288672	V1C	L5_IT
chr15-61075904-61076405	2.56673	0.85351	20.4794	1.41118e-05	0.00288672	V1C	L5_IT
chr18-23210617-23211118	1.81902	1.32597	20.4473	1.41398e-05	0.00288672	V1C	L5_IT
chr6-125182288-125182789	1.86868	1.3496	20.4472	1.41405e-05	0.00288672	V1C	L5_IT
chr17-35242917-35243418	1.07841	3.14708	20.4463	1.41459e-05	0.00288672	V1C	L5_IT
chr2-16615061-16615562	1.41509	1.8714	20.4439	1.41614e-05	0.00288761	V1C	L5_IT
chr14-20632958-20633459	1.77222	1.57436	20.4403	1.41839e-05	0.00288761	V1C	L5_IT
chr11-117684379-117684880	1.37563	2.25968	20.4392	1.41911e-05	0.00288761	V1C	L5_IT
chr8-58429175-58429676	1.24867	2.23871	20.4226	1.42973e-05	0.00290242	V1C	L5_IT
chr20-63025595-63026096	1.09241	3.02513	20.4198	1.43153e-05	0.00290242	V1C	L5_IT
chr5-93592723-93593224	1.10311	2.86114	20.4175	1.43301e-05	0.00290257	V1C	L5_IT
chr5-116600959-116601460	1.8247	1.36914	20.4165	1.43365e-05	0.00290257	V1C	L5_IT
chr3-49610794-49611295	1.18329	2.50154	20.4018	1.44307e-05	0.00291955	V1C	L5_IT
chr3-141291739-141292240	1.42847	1.92241	20.3969	1.44627e-05	0.00292393	V1C	L5_IT
chr2-40431070-40431571	1.25515	2.02095	20.3929	1.44888e-05	0.00292502	V1C	L5_IT
chr10-132520557-132521058	1.45417	1.72482	20.3741	1.46115e-05	0.00294539	V1C	L5_IT
chr4-11776959-11777460	2.0597	1.37732	20.4	1.4622e-05	0.00294539	V1C	L5_IT
chr3-67916499-67917000	2.20358	1.25439	20.3976	1.46381e-05	0.00294539	V1C	L5_IT
chr2-2600283-2600784	1.1205	2.55324	20.3634	1.46818e-05	0.00295134	V1C	L5_IT
chr8-22392739-22393240	1.41592	2.25355	20.3523	1.47553e-05	0.00295856	V1C	L5_IT
chr2-20524656-20525157	1.22064	2.3624	20.3516	1.47596e-05	0.00295856	V1C	L5_IT
chr1-15279702-15280203	1.26669	2.43239	20.3433	1.4815e-05	0.00296055	V1C	L5_IT
chr1-37476548-37477049	1.57716	1.69448	20.3427	1.48186e-05	0.00296055	V1C	L5_IT
chr20-3106781-3107282	1.57437	1.59288	20.3422	1.48219e-05	0.00296055	V1C	L5_IT
chr19-55467872-55468373	1.12128	2.41886	20.338	1.48498e-05	0.00296195	V1C	L5_IT
chr1-212950399-212950900	0.983464	3.69971	20.3212	1.49625e-05	0.00297601	V1C	L5_IT
chr14-61216614-61217115	1.77484	1.35566	20.3111	1.50301e-05	0.00298526	V1C	L5_IT
chr15-100879646-100880147	1.32991	2.29428	20.3078	1.50529e-05	0.00298768	V1C	L5_IT
chr2-14779396-14779897	1.6972	1.70143	20.2773	1.52601e-05	0.0030207	V1C	L5_IT
chr16-22424635-22425136	1.87683	1.30163	20.2506	1.54442e-05	0.00304278	V1C	L5_IT
chr2-178072688-178073189	1.17336	2.48572	20.2499	1.54489e-05	0.00304278	V1C	L5_IT
chr15-31349856-31350357	2.40214	1.1887	20.2924	1.55381e-05	0.00305821	V1C	L5_IT
chr4-139816387-139816888	1.31091	2.16971	20.2319	1.55741e-05	0.00306104	V1C	L5_IT
chr6-23447733-23448234	1.3166	2.14817	20.1975	1.58166e-05	0.00310085	V1C	L5_IT
chr2-6996904-6997405	1.40145	2.03467	20.197	1.58205e-05	0.00310085	V1C	L5_IT
chr4-24156202-24156703	1.91635	1.28775	20.1755	1.59742e-05	0.00312183	V1C	L5_IT
chr3-120507165-120507666	1.86914	1.33656	20.1608	1.608e-05	0.00313316	V1C	L5_IT
chr10-128018857-128019358	1.18984	2.24711	20.1582	1.60987e-05	0.00313365	V1C	L5_IT
chr4-139814320-139814821	2.36264	0.927298	20.1512	1.61495e-05	0.00314137	V1C	L5_IT
chr12-11651875-11652376	1.21133	2.46622	20.1481	1.6172e-05	0.00314358	V1C	L5_IT
chr11-132140192-132140693	1.52451	1.68517	20.1416	1.62189e-05	0.00314836	V1C	L5_IT
chr3-50474675-50475176	1.42633	2.05733	20.1377	1.62478e-05	0.00315181	V1C	L5_IT
chr10-107545836-107546337	1.61146	1.69177	20.1254	1.63378e-05	0.00316274	V1C	L5_IT
chr1-247639431-247639932	1.19512	2.41698	20.1206	1.63732e-05	0.00316324	V1C	L5_IT
chr2-46989390-46989891	1.1997	2.37118	20.1205	1.63739e-05	0.00316324	V1C	L5_IT
chr5-167934728-167935229	1.90209	1.67899	20.1414	1.64178e-05	0.00316742	V1C	L5_IT
chr11-134888197-134888698	1.22238	2.4163	20.1145	1.64179e-05	0.00316742	V1C	L5_IT
chr4-7239916-7240417	2.19663	1.00479	20.136	1.65597e-05	0.0031876	V1C	L5_IT
chr6-148177738-148178239	1.50734	1.6505	20.0935	1.65734e-05	0.0031876	V1C	L5_IT
chr10-69911662-69912163	1.36698	2.07922	20.0904	1.65964e-05	0.0031876	V1C	L5_IT
chr5-93603688-93604189	1.20312	2.46253	20.0901	1.6599e-05	0.0031876	V1C	L5_IT
chr2-134682682-134683183	2.38466	1.11056	20.1105	1.66465e-05	0.00319407	V1C	L5_IT
chr15-27683225-27683726	1.88264	1.52577	20.094	1.67706e-05	0.00321442	V1C	L5_IT
chr15-23180057-23180558	1.46161	2.01956	20.0666	1.67753e-05	0.00321442	V1C	L5_IT
chr20-38778795-38779296	1.20632	2.4489	20.0289	1.70625e-05	0.003265	V1C	L5_IT
chr4-187478865-187479366	1.62321	1.54832	20.0274	1.70739e-05	0.003265	V1C	L5_IT
chr13-107721500-107722001	1.75385	1.39535	20.0206	1.71264e-05	0.00327137	V1C	L5_IT
chr18-10563886-10564387	1.14395	2.5518	20.0201	1.71304e-05	0.00327137	V1C	L5_IT
chr18-74947532-74948033	1.88909	1.64389	20.0351	1.72196e-05	0.00328397	V1C	L5_IT
chr3-120554829-120555330	1.50879	1.95468	19.9972	1.73075e-05	0.00329629	V1C	L5_IT
chr12-4296103-4296604	1.33055	1.94364	19.9877	1.73814e-05	0.00330491	V1C	L5_IT
chr7-153091634-153092135	1.30373	2.17624	19.9869	1.73879e-05	0.00330491	V1C	L5_IT
chr2-108867455-108867956	1.60211	1.62397	19.9841	1.74094e-05	0.00330678	V1C	L5_IT
chr5-133855981-133856482	1.88691	1.19497	19.9767	1.7468e-05	0.0033142	V1C	L5_IT
chr10-6195906-6196407	1.28869	2.14243	19.9739	1.74896e-05	0.00331533	V1C	L5_IT
chr10-72542519-72543020	1.55955	1.4943	19.9687	1.75312e-05	0.003321	V1C	L5_IT
chr2-46847315-46847816	1.73173	1.37715	19.9598	1.76009e-05	0.00333196	V1C	L5_IT
chr4-168854649-168855150	2.04752	1.15814	19.9549	1.76404e-05	0.0033372	V1C	L5_IT
chr8-6878116-6878617	2.12903	1.08858	19.9425	1.77386e-05	0.00334694	V1C	L5_IT
chr15-85543820-85544321	2.33964	1.09926	19.9668	1.77561e-05	0.00334775	V1C	L5_IT
chr3-45594030-45594531	1.42979	2.03515	19.9381	1.7774e-05	0.00334775	V1C	L5_IT
chr8-144676633-144677134	1.92048	1.2026	19.9293	1.78442e-05	0.00335555	V1C	L5_IT
chr15-91264095-91264596	1.04353	2.75429	19.9033	1.80546e-05	0.00338835	V1C	L5_IT
chr5-135239777-135240278	1.47947	1.80446	19.8964	1.81107e-05	0.00339661	V1C	L5_IT
chr20-45470484-45470985	1.09772	2.81232	19.8923	1.81446e-05	0.00340071	V1C	L5_IT
chr14-64573187-64573688	1.6169	1.56463	19.8785	1.82578e-05	0.00341546	V1C	L5_IT
chr6-99013167-99013668	1.96148	1.19504	19.8783	1.82595e-05	0.00341546	V1C	L5_IT
chr2-70123183-70123684	1.22046	2.15122	19.8749	1.82869e-05	0.00341833	V1C	L5_IT
chr2-147639912-147640413	1.50706	1.65873	19.8597	1.84133e-05	0.0034374	V1C	L5_IT
chr8-20273439-20273940	2.25282	1.13211	19.8787	1.84732e-05	0.00344631	V1C	L5_IT
chr22-37812893-37813394	1.24012	2.25858	19.8468	1.852e-05	0.00345111	V1C	L5_IT
chr19-39380073-39380574	1.14603	2.61558	19.8464	1.85234e-05	0.00345111	V1C	L5_IT
chr11-69012457-69012958	1.23495	2.28031	19.8407	1.85715e-05	0.00345551	V1C	L5_IT
chr19-17739304-17739805	1.3317	1.87626	19.8327	1.86381e-05	0.00346363	V1C	L5_IT
chr13-49308090-49308591	1.43472	2.20328	19.8318	1.86458e-05	0.00346363	V1C	L5_IT
chr8-42195292-42195793	1.0885	2.97017	19.8311	1.86519e-05	0.00346363	V1C	L5_IT
chr4-38922962-38923463	1.57031	1.67497	19.8168	1.87723e-05	0.00348141	V1C	L5_IT
chr18-75219889-75220390	1.21935	2.31969	19.8096	1.88336e-05	0.00348822	V1C	L5_IT
chr1-20613889-20614390	1.88125	1.37812	19.8049	1.88737e-05	0.00349106	V1C	L5_IT
chr1-7649158-7649659	1.62353	1.52051	19.7777	1.91065e-05	0.0035272	V1C	L5_IT
chr19-32255595-32256096	1.54481	1.91065	19.7661	1.92065e-05	0.00354051	V1C	L5_IT
chr2-153498020-153498521	1.81909	1.27107	19.765	1.92162e-05	0.00354051	V1C	L5_IT
chr1-245247956-245248457	1.59155	1.77046	19.7414	1.94218e-05	0.00356525	V1C	L5_IT
chr3-120451888-120452389	1.26561	2.10596	19.7409	1.94261e-05	0.00356525	V1C	L5_IT
chr19-5586068-5586569	1.20517	2.29296	19.7332	1.94933e-05	0.00357336	V1C	L5_IT
chr7-44286271-44286772	1.43351	1.92704	19.7234	1.95798e-05	0.00358414	V1C	L5_IT
chr4-139989410-139989911	1.64698	1.53483	19.7177	1.96304e-05	0.00359109	V1C	L5_IT
chr1-9890565-9891066	1.38976	2.03813	19.7036	1.9756e-05	0.00361172	V1C	L5_IT
chr12-132267036-132267537	1.55827	1.74543	19.6961	1.98225e-05	0.00361712	V1C	L5_IT
chr5-107554859-107555360	1.93356	1.48531	19.7213	1.98279e-05	0.00361712	V1C	L5_IT
chr16-85454647-85455148	1.06401	3.363	19.6945	1.98368e-05	0.00361712	V1C	L5_IT
chr7-36599910-36600411	1.81777	1.45379	19.6894	1.9883e-05	0.00362088	V1C	L5_IT
chr7-1126983-1127484	1.89668	1.44392	19.7114	1.99164e-05	0.00362464	V1C	L5_IT
chr1-202187069-202187570	1.31055	2.04766	19.6817	1.99517e-05	0.00362585	V1C	L5_IT
chr5-89057823-89058324	1.60369	1.65138	19.6748	2.00144e-05	0.00363312	V1C	L5_IT
chr9-117406037-117406538	1.58728	1.67684	19.6669	2.00854e-05	0.00364365	V1C	L5_IT
chr16-4934446-4934947	1.26207	2.12747	19.6632	2.01195e-05	0.00364749	V1C	L5_IT
chr10-68154223-68154724	1.83368	1.59875	19.6824	2.01787e-05	0.00365589	V1C	L5_IT
chr4-7420773-7421274	1.24869	2.44605	19.6523	2.02187e-05	0.00365844	V1C	L5_IT
chr17-79157712-79158213	2.02866	1.29443	19.6551	2.04276e-05	0.00369152	V1C	L5_IT
chr11-117541279-117541780	1.18079	2.48822	19.6106	2.06031e-05	0.00370901	V1C	L5_IT
chr2-37648459-37648960	1.15599	2.46029	19.5882	2.08119e-05	0.00373973	V1C	L5_IT
chr17-11532263-11532764	2.16235	1.19231	19.6136	2.08135e-05	0.00373973	V1C	L5_IT
chr4-99821989-99822490	1.54392	1.7726	19.5853	2.0839e-05	0.00374193	V1C	L5_IT
chr10-111131524-111132025	2.01536	1.14702	19.5816	2.08747e-05	0.00374597	V1C	L5_IT
chr4-15703113-15703614	1.54944	1.66521	19.5757	2.09296e-05	0.00374867	V1C	L5_IT
chr1-19529776-19530277	1.64311	1.95359	19.5981	2.0959e-05	0.00375157	V1C	L5_IT
chr11-9017911-9018412	1.72897	1.59626	19.5613	2.1067e-05	0.00376851	V1C	L5_IT
chr18-75259873-75260374	2.13668	1.02996	19.5555	2.1122e-05	0.00377597	V1C	L5_IT
chr4-7692285-7692786	1.16453	2.55157	19.5513	2.11621e-05	0.00378075	V1C	L5_IT
chr12-49974926-49975427	1.0369	2.8297	19.548	2.11933e-05	0.00378391	V1C	L5_IT
chr6-35044459-35044960	2.24373	0.89373	19.5448	2.12238e-05	0.00378459	V1C	L5_IT
chr12-4290789-4291290	1.28663	2.18947	19.5324	2.13431e-05	0.00379646	V1C	L5_IT
chr16-72787637-72788138	1.11631	2.5024	19.5249	2.14157e-05	0.00380071	V1C	L5_IT
chr9-135275643-135276144	1.17411	2.44985	19.5234	2.14301e-05	0.00380071	V1C	L5_IT
chr20-1280671-1281172	1.41935	2.03319	19.5229	2.14352e-05	0.00380071	V1C	L5_IT
chr10-97821800-97822301	1.18815	2.51768	19.5206	2.14581e-05	0.00380147	V1C	L5_IT
chr12-127676009-127676510	1.18805	2.48562	19.5191	2.14723e-05	0.00380147	V1C	L5_IT
chr12-124044776-124045277	1.17873	2.3861	19.5168	2.14941e-05	0.00380147	V1C	L5_IT
chr3-66442496-66442997	1.79603	1.33178	19.516	2.15025e-05	0.00380147	V1C	L5_IT
chr2-106697937-106698438	2.29528	0.878265	19.5116	2.15448e-05	0.00380343	V1C	L5_IT
chr6-125746944-125747445	1.86163	1.23477	19.4917	2.17395e-05	0.00383062	V1C	L5_IT
chr13-25848966-25849467	2.07306	1.14205	19.4791	2.18641e-05	0.00384778	V1C	L5_IT
chr2-60165474-60165975	1.95289	1.38447	19.5025	2.18822e-05	0.00384856	V1C	L5_IT
chr5-144002173-144002674	2.2327	1.01037	19.4731	2.19231e-05	0.00385139	V1C	L5_IT
chr4-140094300-140094801	1.69941	1.38845	19.4729	2.19255e-05	0.00385139	V1C	L5_IT
chr15-47721830-47722331	1.86728	1.55137	19.4932	2.19746e-05	0.00385762	V1C	L5_IT
chr11-120924005-120924506	1.32567	2.06171	19.4655	2.19989e-05	0.00385948	V1C	L5_IT
chr21-37700745-37701246	1.01137	3.01964	19.4591	2.20628e-05	0.00386778	V1C	L5_IT
chr18-2024796-2025297	1.60831	1.71471	19.4563	2.20905e-05	0.00386835	V1C	L5_IT
chr1-6927820-6928321	1.63829	1.50288	19.4548	2.2106e-05	0.00386867	V1C	L5_IT
chr12-1890137-1890638	1.40917	2.28551	19.4516	2.21377e-05	0.00386902	V1C	L5_IT
chr6-155258253-155258754	1.46463	1.6382	19.4295	2.236e-05	0.00389864	V1C	L5_IT
chr1-145982123-145982624	2.02184	1.1075	19.4255	2.24006e-05	0.00390091	V1C	L5_IT
chr8-40846378-40846879	1.32865	2.10842	19.4178	2.24785e-05	0.00391206	V1C	L5_IT
chr6-77466069-77466570	1.21582	2.22477	19.4088	2.25702e-05	0.0039256	V1C	L5_IT
chr7-69438659-69439160	1.73649	1.48986	19.4061	2.25983e-05	0.00392659	V1C	L5_IT
chr2-2298033-2298534	1.43648	1.77678	19.3992	2.26691e-05	0.00393554	V1C	L5_IT
chr4-7299295-7299796	1.20599	2.45767	19.3883	2.27803e-05	0.00394758	V1C	L5_IT
chr7-83629733-83630234	1.65325	1.57121	19.3868	2.27964e-05	0.00394794	V1C	L5_IT
chr18-8792558-8793059	2.29189	1.07901	19.4086	2.28292e-05	0.00394918	V1C	L5_IT
chr18-77250016-77250517	1.16609	2.59499	19.3834	2.28315e-05	0.00394918	V1C	L5_IT
chr14-59811959-59812460	1.59265	1.56463	19.3776	2.28914e-05	0.00395469	V1C	L5_IT
chr2-32947597-32948098	1.05982	2.64024	19.3655	2.30172e-05	0.00397158	V1C	L5_IT
chr16-23713238-23713739	1.45062	1.83566	19.362	2.30538e-05	0.00397547	V1C	L5_IT
chr1-91827830-91828331	2.24917	1.19909	19.3815	2.3111e-05	0.00398245	V1C	L5_IT
chr7-154968525-154969026	1.45369	1.87756	19.3554	2.31225e-05	0.00398245	V1C	L5_IT
chr15-78066241-78066742	1.7425	1.34777	19.3517	2.31616e-05	0.00398676	V1C	L5_IT
chr7-148095212-148095713	1.55165	1.45524	19.3498	2.31811e-05	0.00398769	V1C	L5_IT
chr1-204617704-204618205	1.36741	1.99096	19.3422	2.32606e-05	0.00399893	V1C	L5_IT
chr4-153488384-153488885	1.25006	2.51262	19.3357	2.33294e-05	0.00400588	V1C	L5_IT
chr4-2250985-2251486	1.20611	2.26164	19.3316	2.33729e-05	0.00401092	V1C	L5_IT
chr13-27137824-27138325	1.13503	2.62142	19.3214	2.34808e-05	0.00402455	V1C	L5_IT
chr11-79928219-79928720	1.53222	1.82525	19.3168	2.35303e-05	0.00402899	V1C	L5_IT
chr5-122367569-122368070	2.33469	0.846542	19.3123	2.3578e-05	0.00402899	V1C	L5_IT
chr12-18380093-18380594	1.40445	1.79106	19.3088	2.36152e-05	0.00403291	V1C	L5_IT
chr6-133262940-133263441	2.67756	0.846554	19.3651	2.36954e-05	0.00404299	V1C	L5_IT
chr11-117688534-117689035	1.63668	1.55137	19.2999	2.37109e-05	0.00404299	V1C	L5_IT
chr14-93019999-93020500	1.37494	1.94623	19.2993	2.37172e-05	0.00404299	V1C	L5_IT
chr11-36130756-36131257	1.08989	2.7945	19.2936	2.37782e-05	0.00404908	V1C	L5_IT
chr16-88920940-88921441	1.85588	1.24106	19.287	2.38499e-05	0.00405248	V1C	L5_IT
chr9-132046459-132046960	1.82938	1.70896	19.311	2.38589e-05	0.00405248	V1C	L5_IT
chr6-167572819-167573320	1.4998	1.58906	19.2778	2.39489e-05	0.00405822	V1C	L5_IT
chr4-33885357-33885858	1.78545	1.37258	19.2777	2.39501e-05	0.00405822	V1C	L5_IT
chr13-110000094-110000595	1.57451	1.5641	19.2618	2.41232e-05	0.00408021	V1C	L5_IT
chr18-75248911-75249412	1.3976	1.88512	19.2544	2.42044e-05	0.0040852	V1C	L5_IT
chr4-55758651-55759152	1.86526	1.31303	19.2524	2.42267e-05	0.0040852	V1C	L5_IT
chr5-101281976-101282477	1.31271	1.9828	19.2521	2.42296e-05	0.0040852	V1C	L5_IT
chr8-118620683-118621184	1.28537	2.13317	19.2499	2.42538e-05	0.0040852	V1C	L5_IT
chr1-203219303-203219804	1.59731	2.19266	19.2696	2.43095e-05	0.00408726	V1C	L5_IT
chr17-63930247-63930748	2.02133	1.01592	19.2381	2.43838e-05	0.00409551	V1C	L5_IT
chr6-5122808-5123309	1.84879	1.20501	19.2304	2.44692e-05	0.0041049	V1C	L5_IT
chr2-166150368-166150869	2.11554	1.03721	19.2231	2.45506e-05	0.00411068	V1C	L5_IT
chr6-39812749-39813250	2.02459	1.13249	19.2182	2.46054e-05	0.00411631	V1C	L5_IT
chr18-8806876-8807377	1.19961	2.38108	19.2084	2.47145e-05	0.00412748	V1C	L5_IT
chr4-77098658-77099159	1.78558	1.24586	19.1931	2.48864e-05	0.00414481	V1C	L5_IT
chr11-92853035-92853536	1.16779	2.31562	19.1843	2.4986e-05	0.00415894	V1C	L5_IT
chr7-76206733-76207234	1.07331	2.64195	19.1793	2.50431e-05	0.004166	V1C	L5_IT
chr1-33653282-33653783	1.41575	1.99034	19.1721	2.51246e-05	0.0041771	V1C	L5_IT
chr8-26271744-26272245	2.3621	1.04331	19.186	2.52456e-05	0.00419461	V1C	L5_IT
chr2-239132268-239132769	1.19277	2.36822	19.1603	2.52596e-05	0.00419461	V1C	L5_IT
chr7-103172593-103173094	1.2525	2.29006	19.1578	2.5288e-05	0.00419686	V1C	L5_IT
chr9-122097932-122098433	1.50392	1.7278	19.1546	2.53245e-05	0.00420045	V1C	L5_IT
chr18-77268588-77269089	1.51286	1.91694	19.1513	2.53627e-05	0.00420338	V1C	L5_IT
chr22-17569305-17569806	1.64398	1.4489	19.1467	2.5416e-05	0.00420822	V1C	L5_IT
chr6-41716657-41717158	1.5138	1.76534	19.1306	2.5602e-05	0.00422143	V1C	L5_IT
chr5-132813970-132814471	1.04553	2.72721	19.1294	2.56153e-05	0.00422143	V1C	L5_IT
chr8-131039463-131039964	1.15346	2.34876	19.1192	2.57347e-05	0.00423565	V1C	L5_IT
chr11-10306370-10306871	1.35773	1.94203	19.1183	2.57447e-05	0.00423565	V1C	L5_IT
chr17-79220808-79221309	1.37855	1.86688	19.1142	2.5793e-05	0.00423861	V1C	L5_IT
chr12-86264716-86265217	1.39942	1.90025	19.1141	2.57945e-05	0.00423861	V1C	L5_IT
chr11-10309407-10309908	1.38423	1.92711	19.106	2.58894e-05	0.0042468	V1C	L5_IT
chr3-139954355-139954856	1.74194	1.89648	19.1226	2.59805e-05	0.00425926	V1C	L5_IT
chr1-30931011-30931512	1.13197	2.30402	19.0946	2.60238e-05	0.00426186	V1C	L5_IT
chr2-173076057-173076558	1.00477	2.89091	19.0933	2.60388e-05	0.00426186	V1C	L5_IT
chr20-39886145-39886646	2.42875	0.894732	19.1156	2.60623e-05	0.00426278	V1C	L5_IT
chr1-213281973-213282474	1.44476	2.00089	19.0791	2.62067e-05	0.00427897	V1C	L5_IT
chr4-98556063-98556564	1.50694	1.71196	19.0767	2.62358e-05	0.00428125	V1C	L5_IT
chr12-118548385-118548886	1.51337	1.74352	19.0718	2.62935e-05	0.00428578	V1C	L5_IT
chr22-19962415-19962916	1.11617	2.68158	19.0693	2.63233e-05	0.00428578	V1C	L5_IT
chr18-30037668-30038169	1.72536	1.30127	19.0623	2.64081e-05	0.00429274	V1C	L5_IT
chr3-192410753-192411254	1.30853	1.9519	19.0607	2.64269e-05	0.00429274	V1C	L5_IT
chr6-26272857-26273358	1.21519	2.38105	19.0606	2.64277e-05	0.00429274	V1C	L5_IT
chr2-239204225-239204726	1.74211	1.38737	19.0588	2.64496e-05	0.00429382	V1C	L5_IT
chr19-4015302-4015803	1.14799	2.57006	19.0501	2.65548e-05	0.004302	V1C	L5_IT
chr17-79272629-79273130	1.31913	1.86384	19.0496	2.65608e-05	0.004302	V1C	L5_IT
chr9-95078573-95079074	1.50858	1.59311	19.0386	2.66936e-05	0.00431941	V1C	L5_IT
chr4-1338911-1339412	1.58796	1.4634	19.0328	2.67631e-05	0.00432537	V1C	L5_IT
chr16-31042313-31042814	1.50645	1.66757	19.0284	2.68169e-05	0.00432613	V1C	L5_IT
chrX-40090161-40090662	1.71438	1.31457	19.0279	2.68226e-05	0.00432613	V1C	L5_IT
chr6-125363587-125364088	1.561	1.52446	19.0272	2.68322e-05	0.00432613	V1C	L5_IT
chr2-108916576-108917077	1.75324	1.38974	19.0248	2.68611e-05	0.00432634	V1C	L5_IT
chr4-59615338-59615839	1.82128	1.34437	19.0154	2.69762e-05	0.00434191	V1C	L5_IT
chr12-115210941-115211442	1.64858	1.60349	19.0113	2.70259e-05	0.00434743	V1C	L5_IT
chr7-45074695-45075196	1.1488	2.46248	18.9739	2.74887e-05	0.00441434	V1C	L5_IT
chr10-113891631-113892132	1.43119	1.77722	18.9632	2.76235e-05	0.00443347	V1C	L5_IT
chr18-77304445-77304946	1.4651	1.92504	18.9606	2.76562e-05	0.00443621	V1C	L5_IT
chr6-45637646-45638147	1.51954	1.84408	18.9495	2.77955e-05	0.00445601	V1C	L5_IT
chr4-7161820-7162321	1.06067	2.74566	18.9445	2.78591e-05	0.00446116	V1C	L5_IT
chr12-124804226-124804727	1.24964	2.22674	18.9418	2.7893e-05	0.00446262	V1C	L5_IT
chr6-133745645-133746146	1.57635	1.62066	18.9413	2.78999e-05	0.00446262	V1C	L5_IT
chr7-36258268-36258769	1.1386	2.74064	18.9306	2.80347e-05	0.00447912	V1C	L5_IT
chr5-65926366-65926867	1.18175	2.42321	18.924	2.81193e-05	0.00448378	V1C	L5_IT
chr4-7772780-7773281	1.05786	2.96726	18.9239	2.81205e-05	0.00448378	V1C	L5_IT
chr3-188693524-188694025	2.15015	1.20175	18.9412	2.82051e-05	0.00449365	V1C	L5_IT
chr5-6311697-6312198	1.78141	1.71627	18.937	2.82588e-05	0.00449965	V1C	L5_IT
chr9-127123698-127124199	1.70076	1.55339	18.9034	2.83838e-05	0.00451447	V1C	L5_IT
chr15-92473843-92474344	1.10958	2.58567	18.8969	2.84683e-05	0.00452536	V1C	L5_IT
chr12-11967385-11967886	1.12314	2.78702	18.8949	2.84944e-05	0.00452614	V1C	L5_IT
chr1-232508418-232508919	1.23983	2.32679	18.8934	2.85139e-05	0.00452614	V1C	L5_IT
chr10-1120973-1121474	1.83514	1.30547	18.8872	2.85933e-05	0.00453109	V1C	L5_IT
chr10-85919663-85920164	1.61762	1.63317	18.8841	2.86345e-05	0.00453395	V1C	L5_IT
chr14-63788548-63789049	1.30371	2.25441	18.8642	2.8894e-05	0.0045699	V1C	L5_IT
chr8-96405165-96405666	1.69665	1.46996	18.8543	2.90243e-05	0.00458027	V1C	L5_IT
chr14-32820726-32821227	1.68787	1.38397	18.8512	2.90652e-05	0.00458118	V1C	L5_IT
chr5-57456597-57457098	1.70562	1.4803	18.8493	2.90905e-05	0.00458118	V1C	L5_IT
chr19-18701075-18701576	1.18504	2.46183	18.8438	2.9164e-05	0.00458695	V1C	L5_IT
chr3-141266874-141267375	1.64426	1.59749	18.8385	2.92336e-05	0.00459278	V1C	L5_IT
chr5-110258505-110259006	1.7623	1.2838	18.8289	2.93624e-05	0.00461045	V1C	L5_IT
chr3-120451323-120451824	1.21674	2.3807	18.8121	2.95871e-05	0.00463191	V1C	L5_IT
chr6-30466477-30466978	1.23974	2.13719	18.8113	2.95974e-05	0.00463191	V1C	L5_IT
chr10-6328010-6328511	1.61606	1.64523	18.8086	2.9634e-05	0.00463507	V1C	L5_IT
chr18-64621396-64621897	1.27285	2.13541	18.7963	2.98007e-05	0.00465086	V1C	L5_IT
chr17-79024082-79024583	1.37701	1.9222	18.779	3.00362e-05	0.00467985	V1C	L5_IT
chr6-5581398-5581899	1.43718	1.94398	18.761	3.02837e-05	0.00470803	V1C	L5_IT
chr1-34883746-34884247	1.48254	1.71006	18.7541	3.03787e-05	0.00471244	V1C	L5_IT
chr6-155220864-155221365	1.38618	1.86696	18.7487	3.04528e-05	0.00471875	V1C	L5_IT
chr11-46916882-46917383	1.68949	1.87405	18.7609	3.06092e-05	0.00473261	V1C	L5_IT
chr19-13044200-13044701	1.16399	2.38302	18.7309	3.07009e-05	0.0047416	V1C	L5_IT
chr1-94247328-94247829	1.07388	2.73188	18.7274	3.07495e-05	0.00474392	V1C	L5_IT
chr7-8215441-8215942	1.2058	2.19889	18.7246	3.07894e-05	0.00474749	V1C	L5_IT
chr17-14297481-14297982	1.46021	1.66361	18.7176	3.08876e-05	0.00475638	V1C	L5_IT
chr3-53589253-53589754	1.31649	2.2495	18.7169	3.08975e-05	0.00475638	V1C	L5_IT
chr13-49246988-49247489	1.79887	1.73108	18.7347	3.09766e-05	0.00476064	V1C	L5_IT
chr11-114239672-114240173	1.21288	2.11564	18.7111	3.09791e-05	0.00476064	V1C	L5_IT
chr18-76860898-76861399	1.22793	2.29328	18.7104	3.09895e-05	0.00476064	V1C	L5_IT
chr7-143387609-143388110	1.0638	2.55668	18.7101	3.09927e-05	0.00476064	V1C	L5_IT
chr10-128048157-128048658	1.92961	1.08672	18.7062	3.10488e-05	0.00476466	V1C	L5_IT
chr18-48699856-48700357	1.86687	1.19508	18.6988	3.11535e-05	0.00477238	V1C	L5_IT
chr12-4283778-4284279	0.983418	2.98977	18.687	3.13206e-05	0.00479018	V1C	L5_IT
chr17-28385099-28385600	1.35813	1.8348	18.6812	3.14044e-05	0.00480041	V1C	L5_IT
chr8-6877542-6878043	1.70655	1.33207	18.6746	3.14979e-05	0.00480769	V1C	L5_IT
chr15-34855996-34856497	1.25056	2.24822	18.6743	3.15031e-05	0.00480769	V1C	L5_IT
chr10-124222926-124223427	1.30191	2.05029	18.6627	3.16698e-05	0.00483053	V1C	L5_IT
chr1-204288797-204289298	2.11976	1.22406	18.6778	3.17875e-05	0.00484587	V1C	L5_IT
chr2-3414306-3414807	1.27901	2.07716	18.6474	3.18912e-05	0.00485905	V1C	L5_IT
chr10-72150090-72150591	1.88645	1.12544	18.6307	3.2134e-05	0.00488772	V1C	L5_IT
chr1-48093797-48094298	1.4332	1.7882	18.6297	3.21486e-05	0.00488772	V1C	L5_IT
chr15-60591261-60591762	1.02052	2.69539	18.6285	3.21674e-05	0.00488795	V1C	L5_IT
chr2-128306192-128306693	1.13303	2.67209	18.6254	3.2213e-05	0.00489225	V1C	L5_IT
chr7-2921493-2921994	1.27912	2.10621	18.6226	3.22531e-05	0.00489399	V1C	L5_IT
chr19-623845-624346	1.20247	2.11164	18.6214	3.22714e-05	0.00489399	V1C	L5_IT
chr1-191851859-191852360	1.28068	2.0242	18.6179	3.23221e-05	0.00489399	V1C	L5_IT
chr16-78986090-78986591	1.40532	1.8247	18.6175	3.23283e-05	0.00489399	V1C	L5_IT
chr8-2793607-2794108	1.80963	1.3547	18.6137	3.23842e-05	0.00489533	V1C	L5_IT
chr4-95038776-95039277	1.63427	1.56442	18.608	3.24686e-05	0.00490356	V1C	L5_IT
chr9-95081102-95081603	1.19484	2.17021	18.6072	3.24799e-05	0.00490356	V1C	L5_IT
chr5-61620184-61620685	1.56936	1.83511	18.6062	3.24956e-05	0.00490356	V1C	L5_IT
chr2-98162780-98163281	1.23387	2.22441	18.604	3.25287e-05	0.00490593	V1C	L5_IT
chr11-33842577-33843078	2.49048	0.900334	18.6259	3.25461e-05	0.00490594	V1C	L5_IT
chr18-59087389-59087890	1.92294	1.11449	18.6008	3.25755e-05	0.00490775	V1C	L5_IT
chr11-123180776-123181277	1.26854	1.97836	18.594	3.26762e-05	0.00491433	V1C	L5_IT
chr7-131741543-131742044	1.90535	1.42412	18.5924	3.27006e-05	0.00491433	V1C	L5_IT
chr16-63960354-63960855	1.48111	1.76913	18.5897	3.27409e-05	0.00491433	V1C	L5_IT
chr11-114109828-114110329	1.13588	2.23678	18.5788	3.29038e-05	0.004929	V1C	L5_IT
chr4-107069152-107069653	2.10501	1.17297	18.5967	3.29816e-05	0.0049338	V1C	L5_IT
chr20-45469764-45470265	1.28866	2.10353	18.5723	3.30015e-05	0.0049338	V1C	L5_IT
chr18-76261219-76261720	1.11729	2.47578	18.5696	3.30415e-05	0.00493586	V1C	L5_IT
chr11-94853928-94854429	1.82848	1.26367	18.5651	3.31097e-05	0.00493822	V1C	L5_IT
chr3-141051737-141052238	1.31445	1.98419	18.5578	3.32203e-05	0.00494942	V1C	L5_IT
chr8-128091220-128091721	1.49187	1.64134	18.5509	3.33256e-05	0.00494942	V1C	L5_IT
chr12-115185580-115186081	1.17156	2.29142	18.5493	3.33497e-05	0.00494942	V1C	L5_IT
chr16-85582690-85583191	1.62556	1.54191	18.5492	3.33505e-05	0.00494942	V1C	L5_IT
chr4-7241804-7242305	1.97032	1.11675	18.549	3.33534e-05	0.00494942	V1C	L5_IT
chr8-119500765-119501266	1.21194	2.16118	18.5481	3.33677e-05	0.00494942	V1C	L5_IT
chr1-216718499-216719000	1.39915	2.05607	18.5474	3.33782e-05	0.00494942	V1C	L5_IT
chr6-33934852-33935353	1.69991	1.36744	18.5463	3.33949e-05	0.00494942	V1C	L5_IT
chr13-29938028-29938529	1.35335	1.84074	18.5444	3.34237e-05	0.00495081	V1C	L5_IT
chr2-166149128-166149629	1.55628	1.74703	18.5407	3.34805e-05	0.00495172	V1C	L5_IT
chr18-75472147-75472648	1.60167	1.45153	18.5393	3.35015e-05	0.00495223	V1C	L5_IT
chr12-21527888-21528389	1.04377	2.78832	18.5337	3.35877e-05	0.00496237	V1C	L5_IT
chr20-61628923-61629424	1.21556	2.14583	18.5237	3.37413e-05	0.00497871	V1C	L5_IT
chr7-1933884-1934385	1.59618	1.57504	18.5185	3.38215e-05	0.00498389	V1C	L5_IT
chrX-118496511-118497012	1.93365	1.42321	18.5355	3.39134e-05	0.00498964	V1C	L5_IT
chr14-22956861-22957362	1.00497	3.08611	18.5076	3.39893e-05	0.00499301	V1C	L5_IT
chr7-132081160-132081661	1.60129	1.59696	18.4976	3.41447e-05	0.00501062	V1C	L5_IT
chr2-219912750-219913251	1.35874	1.9916	18.4928	3.42197e-05	0.00501902	V1C	L5_IT
chr18-75433253-75433754	1.17919	2.49782	18.4864	3.43196e-05	0.00503106	V1C	L5_IT
chr1-240420764-240421265	1.25141	2.07403	18.4707	3.45672e-05	0.00505948	V1C	L5_IT
chr21-28562981-28563482	1.82519	1.25721	18.4583	3.47631e-05	0.00508027	V1C	L5_IT
chr2-208360960-208361461	1.1531	2.2065	18.4251	3.5294e-05	0.00514986	V1C	L5_IT
chr2-2957100-2957601	1.71002	1.92143	18.4404	3.54133e-05	0.00516194	V1C	L5_IT
chr9-119811067-119811568	1.10478	2.4968	18.4126	3.54962e-05	0.00517135	V1C	L5_IT
chr7-4807965-4808466	1.40858	1.81324	18.3968	3.57534e-05	0.00519544	V1C	L5_IT
chr9-110655971-110656472	2.11796	1.23017	18.4015	3.60472e-05	0.00522663	V1C	L5_IT
chr1-66332356-66332857	1.65995	1.35938	18.3788	3.60475e-05	0.00522663	V1C	L5_IT
chr19-48729061-48729562	1.22441	1.99818	18.378	3.60605e-05	0.00522663	V1C	L5_IT
chr5-133308421-133308922	1.07508	2.50007	18.3749	3.61125e-05	0.00523148	V1C	L5_IT
chr2-2520513-2521014	1.21852	2.27649	18.3729	3.61454e-05	0.00523357	V1C	L5_IT
chr5-136088074-136088575	1.99511	1.07312	18.3698	3.61963e-05	0.00523826	V1C	L5_IT
chr5-45067423-45067924	1.75711	1.36494	18.3612	3.63384e-05	0.00525612	V1C	L5_IT
chr12-125140745-125141246	1.30702	1.96614	18.3531	3.64746e-05	0.00527043	V1C	L5_IT
chr6-107542189-107542690	1.12367	2.45256	18.347	3.65749e-05	0.00528222	V1C	L5_IT
chr1-116472435-116472936	2.00132	1.40236	18.3463	3.69654e-05	0.00532773	V1C	L5_IT
chr13-44271938-44272439	1.20724	2.30072	18.3204	3.70225e-05	0.00533276	V1C	L5_IT
chr17-2215935-2216436	1.78026	1.22472	18.3178	3.70667e-05	0.00533397	V1C	L5_IT
chr6-33683236-33683737	1.34244	1.88723	18.3168	3.70842e-05	0.00533397	V1C	L5_IT
chr3-144142274-144142775	1.59855	1.50289	18.3139	3.71328e-05	0.00533553	V1C	L5_IT
chr6-19281976-19282477	1.84647	1.61172	18.3253	3.73202e-05	0.00534695	V1C	L5_IT
chr1-175871815-175872316	1.0322	2.89858	18.3026	3.73258e-05	0.00534695	V1C	L5_IT
chr16-49702288-49702789	1.08962	3.22445	18.2925	3.74984e-05	0.00536624	V1C	L5_IT
chr2-3459517-3460018	1.94766	1.35614	18.3126	3.75371e-05	0.00536906	V1C	L5_IT
chr5-143432021-143432522	1.61477	1.61538	18.2878	3.75783e-05	0.00537047	V1C	L5_IT
chr6-36858481-36858982	1.15528	2.54892	18.2874	3.7585e-05	0.00537047	V1C	L5_IT
chr17-14205939-14206440	1.29378	2.18728	18.2863	3.76051e-05	0.00537064	V1C	L5_IT
chr8-22565916-22566417	1.19171	2.54654	18.2845	3.76358e-05	0.0053723	V1C	L5_IT
chr10-63665088-63665589	1.92604	1.25378	18.3138	3.77141e-05	0.00537262	V1C	L5_IT
chr1-9251182-9251683	1.24152	2.1798	18.2735	3.78248e-05	0.00538297	V1C	L5_IT
chr19-13085916-13086417	1.2684	1.85373	18.26	3.80602e-05	0.00540829	V1C	L5_IT
chr4-67465379-67465880	1.06945	2.70712	18.2502	3.82309e-05	0.00542437	V1C	L5_IT
chr6-156231497-156231998	1.51054	1.66108	18.2338	3.85188e-05	0.00544734	V1C	L5_IT
chr4-38694234-38694735	1.42145	1.85854	18.2332	3.85295e-05	0.00544734	V1C	L5_IT
chr19-48858169-48858670	1.20334	2.20964	18.2322	3.85469e-05	0.00544734	V1C	L5_IT
chr2-233244571-233245072	1.8325	1.63726	18.2515	3.85991e-05	0.00545198	V1C	L5_IT
chr16-69107154-69107655	1.27245	2.0504	18.2266	3.86451e-05	0.00545562	V1C	L5_IT
chr3-141051195-141051696	1.11459	2.64063	18.2256	3.86634e-05	0.00545562	V1C	L5_IT
chr1-112854753-112855254	1.33457	1.91596	18.2176	3.88046e-05	0.00547007	V1C	L5_IT
chr12-54592422-54592923	1.8355	1.56317	18.2209	3.9141e-05	0.00550651	V1C	L5_IT
chr8-96159738-96160239	1.31555	1.82148	18.1964	3.91823e-05	0.00550958	V1C	L5_IT
chr9-129520260-129520761	2.15361	0.922733	18.194	3.9226e-05	0.00551055	V1C	L5_IT
chr6-159837182-159837683	1.30642	1.99326	18.1928	3.92477e-05	0.00551055	V1C	L5_IT
chr11-72012478-72012979	1.29109	2.19223	18.1909	3.92818e-05	0.00551127	V1C	L5_IT
chr15-31353443-31353944	1.21135	2.18593	18.1886	3.93225e-05	0.00551127	V1C	L5_IT
chr5-6384981-6385482	1.44748	1.82805	18.1861	3.93683e-05	0.00551127	V1C	L5_IT
chr12-3538697-3539198	1.52116	1.54755	18.1858	3.93726e-05	0.00551127	V1C	L5_IT
chr10-44064470-44064971	1.27739	2.15374	18.1838	3.94096e-05	0.00551127	V1C	L5_IT
chr13-113093450-113093951	0.97823	3.40515	18.1812	3.94561e-05	0.00551127	V1C	L5_IT
chr2-237896175-237896676	1.71329	1.75495	18.1797	3.9483e-05	0.00551127	V1C	L5_IT
chr5-96597526-96598027	2.00926	1.37915	18.2012	3.94951e-05	0.00551127	V1C	L5_IT
chr5-112128847-112129348	1.13416	2.32906	18.176	3.95505e-05	0.00551199	V1C	L5_IT
chr5-175851853-175852354	1.12516	2.5502	18.1648	3.97538e-05	0.00553214	V1C	L5_IT
chr18-77206813-77207314	1.76837	1.34469	18.162	3.98053e-05	0.00553386	V1C	L5_IT
chr2-7033257-7033758	1.45568	1.58362	18.1567	3.99003e-05	0.0055389	V1C	L5_IT
chr18-75203964-75204465	0.929432	3.12189	18.1549	3.99339e-05	0.00554084	V1C	L5_IT
chr11-38900058-38900559	1.64428	1.46582	18.1519	3.99885e-05	0.00554568	V1C	L5_IT
chr1-179030145-179030646	1.85502	1.18593	18.1484	4.00522e-05	0.00555019	V1C	L5_IT
chr15-98427345-98427846	2.0846	1.26406	18.1701	4.00603e-05	0.00555019	V1C	L5_IT
chr7-44391295-44391796	1.80926	1.23615	18.1441	4.01321e-05	0.00555742	V1C	L5_IT
chr16-509346-509847	1.79535	1.26029	18.1287	4.04166e-05	0.00558854	V1C	L5_IT
chr11-123519567-123520068	1.0181	2.93775	18.1266	4.04557e-05	0.00558854	V1C	L5_IT
chr17-11244193-11244694	2.20631	0.990839	18.1073	4.08146e-05	0.00562438	V1C	L5_IT
chr3-66115980-66116481	1.80182	1.38462	18.1026	4.09013e-05	0.00563358	V1C	L5_IT
chr8-28317897-28318398	1.19424	2.11208	18.0962	4.10215e-05	0.00564463	V1C	L5_IT
chr15-74957347-74957848	1.19254	2.27831	18.0899	4.11402e-05	0.00565271	V1C	L5_IT
chr15-47505840-47506341	2.37781	0.922938	18.1012	4.13409e-05	0.00566952	V1C	L5_IT
chr3-131164822-131165323	1.07056	2.56354	18.0792	4.13428e-05	0.00566952	V1C	L5_IT
chr22-25604648-25605149	1.17666	2.20203	18.0723	4.14743e-05	0.00567654	V1C	L5_IT
chr16-90082082-90082583	0.989242	3.22193	18.0701	4.15147e-05	0.00567657	V1C	L5_IT
chr22-19607647-19608148	2.27342	0.914803	18.0687	4.15416e-05	0.0056775	V1C	L5_IT
chr7-101936758-101937259	1.70641	1.39353	18.0651	4.16106e-05	0.00568418	V1C	L5_IT
chr8-41674229-41674730	1.03711	2.74265	18.0623	4.16648e-05	0.00568576	V1C	L5_IT
chr12-127681438-127681939	1.38541	1.97407	18.0549	4.18058e-05	0.00569433	V1C	L5_IT
chr10-24901999-24902500	1.10237	2.45737	18.0508	4.18841e-05	0.00570225	V1C	L5_IT
chr7-5443126-5443627	1.61215	1.38883	18.0497	4.19056e-05	0.00570244	V1C	L5_IT
chr1-195894362-195894863	2.13158	1.14652	18.0478	4.19424e-05	0.00570469	V1C	L5_IT
chr18-75277371-75277872	1.20467	2.18498	18.0395	4.21015e-05	0.0057131	V1C	L5_IT
chr6-98788099-98788600	1.3435	2.13658	18.0393	4.21046e-05	0.0057131	V1C	L5_IT
chr13-33745799-33746300	1.79312	1.28588	18.0393	4.21053e-05	0.0057131	V1C	L5_IT
chr6-133240737-133241238	1.47149	1.60436	18.0252	4.23781e-05	0.00573876	V1C	L5_IT
chr11-64396134-64396635	1.02911	2.91243	18.0234	4.24132e-05	0.00573876	V1C	L5_IT
chr12-22256197-22256698	1.29137	2.08193	18.0232	4.24162e-05	0.00573876	V1C	L5_IT
chr13-111398843-111399344	1.66434	1.46649	18.0109	4.26559e-05	0.00576257	V1C	L5_IT
chr6-2197209-2197710	1.40317	1.87239	18.0059	4.27539e-05	0.00576512	V1C	L5_IT
chr22-48494683-48495184	1.42868	1.65821	18.0013	4.28443e-05	0.00577158	V1C	L5_IT
chr13-26048872-26049373	1.93211	1.07694	18	4.28696e-05	0.00577158	V1C	L5_IT
chr12-107320282-107320783	1.2275	2.33496	17.9993	4.28834e-05	0.00577158	V1C	L5_IT
chr1-205045181-205045682	1.00687	2.78198	17.9943	4.29829e-05	0.00578221	V1C	L5_IT
chr8-8868462-8868963	2.08583	1.04158	17.9903	4.30615e-05	0.00578728	V1C	L5_IT
chr6-5435577-5436078	1.17077	2.3292	17.9846	4.31737e-05	0.00579459	V1C	L5_IT
chr1-9449473-9449974	1.2352	2.27448	17.9818	4.32294e-05	0.00579462	V1C	L5_IT
chr11-117662522-117663023	1.17689	2.25695	17.9748	4.33683e-05	0.00580471	V1C	L5_IT
chr2-99615241-99615742	1.94168	1.23177	17.9747	4.33708e-05	0.00580471	V1C	L5_IT
chr14-25520937-25521438	1.41893	1.74932	17.9744	4.33761e-05	0.00580471	V1C	L5_IT
chr2-207825729-207826230	1.38077	1.79059	17.9728	4.34082e-05	0.00580626	V1C	L5_IT
chr7-90597186-90597687	1.17647	2.21121	17.9643	4.35774e-05	0.00582338	V1C	L5_IT
chr17-57940899-57941400	1.83096	1.46412	17.9849	4.35995e-05	0.00582344	V1C	L5_IT
chr1-151802880-151803381	1.67386	1.39883	17.9622	4.36191e-05	0.00582344	V1C	L5_IT
chr5-108418277-108418778	1.34967	2.0144	17.9446	4.39743e-05	0.00585428	V1C	L5_IT
chr3-71520807-71521308	2.08605	0.924912	17.9396	4.40735e-05	0.00585909	V1C	L5_IT
chr10-8006751-8007252	1.97088	1.13083	17.9382	4.41035e-05	0.00585909	V1C	L5_IT
chr17-44093342-44093843	1.57189	1.42388	17.9357	4.41525e-05	0.00586144	V1C	L5_IT
chr5-34582395-34582896	1.74117	1.34575	17.9295	4.428e-05	0.00587136	V1C	L5_IT
chr5-132102354-132102855	1.86078	1.1746	17.914	4.45953e-05	0.00590026	V1C	L5_IT
chr8-1254588-1255089	1.16088	2.4851	17.9132	4.4612e-05	0.00590026	V1C	L5_IT
chr10-89850583-89851084	2.01317	1.47119	17.9285	4.47392e-05	0.00590879	V1C	L5_IT
chr10-71713380-71713881	1.83916	1.15937	17.9025	4.48314e-05	0.00591514	V1C	L5_IT
chr2-181941789-181942290	1.46808	1.65906	17.9019	4.48442e-05	0.00591514	V1C	L5_IT
chr9-132825634-132826135	2.11843	1.12604	17.9231	4.485e-05	0.00591514	V1C	L5_IT
chr19-1957960-1958461	1.43545	1.90992	17.8955	4.49746e-05	0.00592834	V1C	L5_IT
chr16-10937090-10937591	1.53604	1.569	17.8907	4.50738e-05	0.00593487	V1C	L5_IT
chr17-70233170-70233671	1.94699	1.15018	17.8852	4.51875e-05	0.00594574	V1C	L5_IT
chr8-20312953-20313454	1.25216	1.94489	17.8842	4.52083e-05	0.00594574	V1C	L5_IT
chr1-15146291-15146792	1.29707	1.88111	17.8815	4.52657e-05	0.00595052	V1C	L5_IT
chr19-32143759-32144260	1.19581	2.13003	17.8682	4.5543e-05	0.00597863	V1C	L5_IT
chr7-90662569-90663070	1.5728	1.65653	17.866	4.55887e-05	0.00598185	V1C	L5_IT
chr3-10620108-10620609	1.51127	1.54928	17.8601	4.57125e-05	0.00598739	V1C	L5_IT
chr5-149872417-149872918	1.52913	1.67018	17.8589	4.57368e-05	0.00598739	V1C	L5_IT
chr6-161181221-161181722	1.02997	2.72213	17.8477	4.59732e-05	0.00600998	V1C	L5_IT
chrX-67545198-67545699	1.40398	1.91375	17.8471	4.59852e-05	0.00600998	V1C	L5_IT
chr12-109309996-109310497	1.48762	1.65266	17.8459	4.60112e-05	0.00600998	V1C	L5_IT
chr18-75408882-75409383	1.59096	1.5196	17.8451	4.6028e-05	0.00600998	V1C	L5_IT
chr17-19547909-19548410	1.94434	1.11852	17.8349	4.62431e-05	0.00603168	V1C	L5_IT
chr18-77112022-77112523	1.77996	1.26209	17.8338	4.62672e-05	0.00603168	V1C	L5_IT
chr19-40433344-40433845	1.58308	1.45372	17.8324	4.62971e-05	0.00603279	V1C	L5_IT
chr14-103882490-103882991	1.25642	1.92654	17.829	4.63692e-05	0.00603527	V1C	L5_IT
chr19-4014300-4014801	1.21222	2.14461	17.8285	4.63802e-05	0.00603527	V1C	L5_IT
chr5-135834580-135835081	1.27643	2.30733	17.8268	4.64153e-05	0.00603706	V1C	L5_IT
chr22-25569438-25569939	1.64526	1.42845	17.8197	4.65674e-05	0.00605406	V1C	L5_IT
chr18-76860188-76860689	1.24604	2.18481	17.8163	4.664e-05	0.00605618	V1C	L5_IT
chr17-19533807-19534308	1.07089	2.63026	17.8157	4.66535e-05	0.00605618	V1C	L5_IT
chr2-54597355-54597856	1.7931	1.61783	17.8363	4.66694e-05	0.00605618	V1C	L5_IT
chr1-110084171-110084672	1.3795	1.75701	17.8124	4.67232e-05	0.00605729	V1C	L5_IT
chr17-57869374-57869875	1.99035	1.04549	17.8099	4.67779e-05	0.00605853	V1C	L5_IT
chr3-29280853-29281354	1.3667	1.88189	17.809	4.67968e-05	0.00605853	V1C	L5_IT
chr16-85447390-85447891	1.00786	2.8351	17.8018	4.69516e-05	0.00606772	V1C	L5_IT
chr14-47912992-47913493	1.99187	1.03019	17.7904	4.71989e-05	0.00609411	V1C	L5_IT
chr14-104422516-104423017	1.11047	2.51694	17.7878	4.72539e-05	0.00609424	V1C	L5_IT
chr2-48842949-48843450	1.97711	1.21752	17.7863	4.72862e-05	0.00609424	V1C	L5_IT
chr7-136708477-136708978	1.80698	1.20999	17.7844	4.73284e-05	0.00609691	V1C	L5_IT
chr1-232513928-232514429	1.5848	1.44898	17.7804	4.7416e-05	0.00610263	V1C	L5_IT
chr21-46393896-46394397	1.49642	1.60692	17.7782	4.74632e-05	0.00610361	V1C	L5_IT
chr14-102215163-102215664	1.19274	2.02871	17.778	4.74668e-05	0.00610361	V1C	L5_IT
chr6-166902229-166902730	1.81733	1.26386	17.7752	4.75281e-05	0.00610871	V1C	L5_IT
chr3-72661205-72661706	1.19079	2.2559	17.7728	4.75821e-05	0.00610903	V1C	L5_IT
chr5-79690394-79690895	1.2384	2.10861	17.7704	4.76346e-05	0.00611128	V1C	L5_IT
chr12-59716150-59716651	2.16126	1.21251	17.7876	4.77227e-05	0.00611432	V1C	L5_IT
chr13-112730181-112730682	1.68994	1.41035	17.7658	4.77341e-05	0.00611432	V1C	L5_IT
chr11-117538301-117538802	1.86629	1.18297	17.7658	4.77343e-05	0.00611432	V1C	L5_IT
chr7-149556871-149557372	1.25265	2.25366	17.764	4.77737e-05	0.00611432	V1C	L5_IT
chr3-66016472-66016973	1.24912	1.96512	17.7611	4.78386e-05	0.00611432	V1C	L5_IT
chr10-79284102-79284603	1.51505	1.46256	17.7604	4.7853e-05	0.00611432	V1C	L5_IT
chr1-27201002-27201503	1.98214	1.09108	17.753	4.80151e-05	0.00612949	V1C	L5_IT
chr5-89734873-89735374	1.62709	1.53298	17.7518	4.80437e-05	0.00613038	V1C	L5_IT
chr1-9182342-9182843	1.22462	2.19223	17.7478	4.81322e-05	0.00613742	V1C	L5_IT
chr2-128422638-128423139	1.69827	1.35914	17.7473	4.81424e-05	0.00613742	V1C	L5_IT
chr2-95319796-95320297	1.30491	1.90626	17.7452	4.81875e-05	0.00614041	V1C	L5_IT
chr19-1171467-1171968	0.99158	2.73242	17.7441	4.82131e-05	0.0061409	V1C	L5_IT
chr1-9202343-9202844	1.11327	2.64445	17.7388	4.83301e-05	0.00614786	V1C	L5_IT
chr14-67538006-67538507	1.64454	1.48487	17.7307	4.85101e-05	0.00616761	V1C	L5_IT
chr17-11069837-11070338	1.68788	1.38676	17.7267	4.85991e-05	0.00617409	V1C	L5_IT
chr18-3129424-3129925	1.89354	1.51975	17.7471	4.86164e-05	0.00617409	V1C	L5_IT
chr16-83542417-83542918	1.94402	1.04688	17.7255	4.86266e-05	0.00617409	V1C	L5_IT
chr10-62461112-62461613	1.27727	2.20368	17.7233	4.86754e-05	0.0061761	V1C	L5_IT
chr17-43759507-43760008	1.67787	1.44694	17.7221	4.87033e-05	0.0061761	V1C	L5_IT
chr17-58529430-58529931	1.68019	1.45127	17.7113	4.89441e-05	0.00620048	V1C	L5_IT
chr9-117301486-117301987	1.7317	1.72744	17.7274	4.90573e-05	0.00621203	V1C	L5_IT
chr3-51644586-51645087	1.25302	2.22738	17.6936	4.93462e-05	0.00624582	V1C	L5_IT
chr9-99114964-99115465	1.87228	1.65802	17.7123	4.93977e-05	0.00624954	V1C	L5_IT
chr2-121102059-121102560	1.50767	1.61849	17.6824	4.96008e-05	0.00626607	V1C	L5_IT
chr11-4466312-4466813	1.54457	1.7624	17.6807	4.96393e-05	0.00626607	V1C	L5_IT
chr20-39941362-39941863	1.72756	1.43468	17.6736	4.98006e-05	0.00628363	V1C	L5_IT
chr16-84843448-84843949	1.64607	1.48821	17.6709	4.98632e-05	0.00628873	V1C	L5_IT
chr4-77714629-77715130	2.17206	0.890132	17.6678	4.99338e-05	0.00629221	V1C	L5_IT
chr1-226677762-226678263	1.51076	1.7563	17.6663	4.99686e-05	0.00629359	V1C	L5_IT
chr3-31972390-31972891	1.16242	2.47043	17.6649	5.00005e-05	0.0062948	V1C	L5_IT
chr12-77231767-77232268	1.69152	1.339	17.6621	5.0066e-05	0.00629946	V1C	L5_IT
chr8-48421684-48422185	2.27565	1.01792	17.6592	5.01323e-05	0.00630017	V1C	L5_IT
chr13-74040315-74040816	1.97315	1.45889	17.6763	5.0221e-05	0.00630852	V1C	L5_IT
chr13-44003568-44004069	1.18526	2.43381	17.6542	5.02464e-05	0.0063089	V1C	L5_IT
chr10-103624834-103625335	1.09256	2.33417	17.6434	5.04979e-05	0.00633223	V1C	L5_IT
chr19-46982614-46983115	2.19209	1.23472	17.6642	5.04994e-05	0.00633223	V1C	L5_IT
chr8-131043200-131043701	1.32081	1.90328	17.6387	5.06071e-05	0.00633818	V1C	L5_IT
chr1-234811869-234812370	1.78855	1.14263	17.6384	5.06142e-05	0.00633818	V1C	L5_IT
chr8-17192830-17193331	1.50047	1.71794	17.6293	5.08259e-05	0.00635625	V1C	L5_IT
chr2-239391082-239391583	1.94317	1.36613	17.6485	5.08652e-05	0.00635687	V1C	L5_IT
chr11-70671194-70671695	1.67478	1.35293	17.6272	5.08758e-05	0.00635687	V1C	L5_IT
chr9-138010239-138010740	1.02062	2.76088	17.6254	5.09184e-05	0.00635937	V1C	L5_IT
chr4-38591650-38592151	1.59122	1.36952	17.6132	5.12035e-05	0.00638708	V1C	L5_IT
chr16-89049351-89049852	1.1106	2.28458	17.613	5.1208e-05	0.00638708	V1C	L5_IT
chr7-39034288-39034789	1.72437	1.41213	17.6079	5.13279e-05	0.00639813	V1C	L5_IT
chr1-161266375-161266876	1.83928	1.52685	17.6282	5.13419e-05	0.00639813	V1C	L5_IT
chr2-239114814-239115315	0.975335	3.06249	17.6003	5.15085e-05	0.00640973	V1C	L5_IT
chr5-588976-589477	1.84645	1.20551	17.5962	5.16067e-05	0.00640973	V1C	L5_IT
chr11-119691599-119692100	1.21386	2.01292	17.5961	5.16094e-05	0.00640973	V1C	L5_IT
chr3-188127060-188127561	1.57485	1.66604	17.5958	5.16164e-05	0.00640973	V1C	L5_IT
chr9-68991541-68992042	1.47448	1.62609	17.5777	5.20474e-05	0.00645192	V1C	L5_IT
chr1-37481259-37481760	1.52993	1.50882	17.5729	5.21623e-05	0.00645834	V1C	L5_IT
chr7-47596639-47597140	2.24379	0.89877	17.5727	5.2168e-05	0.00645834	V1C	L5_IT
chr1-165943211-165943712	1.77737	1.33785	17.57	5.22325e-05	0.00645834	V1C	L5_IT
chr2-29374562-29375063	2.40753	0.853859	17.5789	5.25172e-05	0.00648173	V1C	L5_IT
chr7-883482-883983	1.58341	1.4423	17.557	5.25452e-05	0.00648234	V1C	L5_IT
chr11-117688027-117688528	1.67535	1.42353	17.555	5.25944e-05	0.00648559	V1C	L5_IT
chr2-1744271-1744772	1.10063	2.4918	17.5431	5.28837e-05	0.00651558	V1C	L5_IT
chr15-79192698-79193199	1.17005	2.21803	17.5416	5.29183e-05	0.006517	V1C	L5_IT
chr2-216578670-216579171	2.28307	1.02125	17.5593	5.29925e-05	0.00652045	V1C	L5_IT
chr4-7352591-7353092	1.45063	1.59085	17.5342	5.31e-05	0.00653084	V1C	L5_IT
chr14-100476358-100476859	1.59839	1.5663	17.5253	5.33179e-05	0.00655416	V1C	L5_IT
chr2-216552897-216553398	1.78858	1.30401	17.5225	5.3387e-05	0.00655758	V1C	L5_IT
chr2-162072518-162073019	1.22594	2.153	17.5194	5.34636e-05	0.00656413	V1C	L5_IT
chr3-81964799-81965300	1.57341	1.64688	17.5152	5.35674e-05	0.00657117	V1C	L5_IT
chr4-153538583-153539084	1.80797	1.24525	17.5123	5.36386e-05	0.00657195	V1C	L5_IT
chr4-153487659-153488160	1.37667	1.82871	17.5115	5.36584e-05	0.00657195	V1C	L5_IT
chr6-143652846-143653347	1.10665	2.59495	17.5098	5.3701e-05	0.00657195	V1C	L5_IT
chr2-15912210-15912711	1.81988	1.41195	17.5096	5.37061e-05	0.00657195	V1C	L5_IT
chr17-80812430-80812931	2.14667	0.840826	17.5086	5.373e-05	0.00657195	V1C	L5_IT
chr11-113577152-113577653	1.36899	1.74835	17.5083	5.37366e-05	0.00657195	V1C	L5_IT
chr17-76544294-76544795	0.906991	3.81425	17.5012	5.39134e-05	0.00658218	V1C	L5_IT
chr11-64887972-64888473	1.02071	2.8433	17.5002	5.39383e-05	0.00658238	V1C	L5_IT
chr5-104097645-104098146	1.45123	1.69854	17.4966	5.40271e-05	0.00658754	V1C	L5_IT
chr22-20038270-20038771	1.04778	2.76441	17.4955	5.40557e-05	0.00658818	V1C	L5_IT
chr5-135851667-135852168	1.83095	1.79292	17.5149	5.40834e-05	0.00658857	V1C	L5_IT
chr21-46388841-46389342	1.17044	2.28488	17.4935	5.41056e-05	0.00658857	V1C	L5_IT
chr6-98827964-98828465	1.75666	1.73382	17.5078	5.42608e-05	0.00660178	V1C	L5_IT
chr10-43340680-43341181	1.4477	1.75757	17.4783	5.44838e-05	0.00662036	V1C	L5_IT
chr14-73765553-73766054	1.36419	1.69308	17.4694	5.47081e-05	0.00663953	V1C	L5_IT
chr6-46326206-46326707	1.94953	1.35494	17.4887	5.47397e-05	0.00663953	V1C	L5_IT
chr11-72781826-72782327	0.952517	2.91133	17.4674	5.47589e-05	0.00663953	V1C	L5_IT
chr12-49583453-49583954	1.05593	2.71741	17.4637	5.48528e-05	0.00664521	V1C	L5_IT
chr16-87687261-87687762	1.07532	2.456	17.4616	5.49057e-05	0.00664641	V1C	L5_IT
chr4-184069228-184069729	1.46593	1.85668	17.4596	5.49565e-05	0.00664922	V1C	L5_IT
chr13-114039086-114039587	1.2593	2.25324	17.4375	5.55178e-05	0.00669448	V1C	L5_IT
chr8-10828304-10828805	1.61945	1.48325	17.4361	5.5555e-05	0.00669448	V1C	L5_IT
chr13-113495607-113496108	1.89441	1.13742	17.4356	5.55675e-05	0.00669448	V1C	L5_IT
chr21-41601576-41602077	2.00581	1.06661	17.434	5.56071e-05	0.0066964	V1C	L5_IT
chr10-113679786-113680287	1.17513	2.42854	17.4286	5.5746e-05	0.00671028	V1C	L5_IT
chr3-131963131-131963632	1.08776	2.45266	17.4267	5.57954e-05	0.00671336	V1C	L5_IT
chr7-45292519-45293020	1.65794	1.78748	17.4462	5.58199e-05	0.00671345	V1C	L5_IT
chr21-45950792-45951293	1.04944	2.60034	17.4241	5.5864e-05	0.00671589	V1C	L5_IT
chr1-25534421-25534922	1.88846	1.08686	17.4203	5.59616e-05	0.00672477	V1C	L5_IT
chr17-40021606-40022107	1.87513	1.23765	17.4173	5.60378e-05	0.00673106	V1C	L5_IT
chr2-239196251-239196752	1.26389	1.87121	17.4087	5.62605e-05	0.0067499	V1C	L5_IT
chr2-163490654-163491155	1.57197	1.44933	17.4032	5.6403e-05	0.00676342	V1C	L5_IT
chr1-177302481-177302982	1.05403	2.85101	17.3909	5.67249e-05	0.00679752	V1C	L5_IT
chr12-123061903-123062404	1.24439	2.0836	17.3892	5.67695e-05	0.00679872	V1C	L5_IT
chr8-42198817-42199318	1.46817	1.69067	17.387	5.68257e-05	0.00680198	V1C	L5_IT
chr3-160948310-160948811	1.69571	1.41417	17.3863	5.68448e-05	0.00680198	V1C	L5_IT
chr2-190126895-190127396	2.07623	0.961146	17.3838	5.69096e-05	0.00680253	V1C	L5_IT
chr2-239988471-239988972	1.29099	1.93321	17.3834	5.69216e-05	0.00680253	V1C	L5_IT
chr12-102824525-102825026	1.59534	1.66602	17.3812	5.6978e-05	0.00680443	V1C	L5_IT
chr13-33057217-33057718	1.35376	1.88783	17.3765	5.71014e-05	0.00680946	V1C	L5_IT
chr5-58183201-58183702	1.3805	1.68619	17.3683	5.73193e-05	0.00682409	V1C	L5_IT
chr13-28100538-28101039	1.0523	2.51212	17.3646	5.74162e-05	0.00682987	V1C	L5_IT
chr18-45335693-45336194	1.62047	1.57336	17.359	5.75653e-05	0.00684276	V1C	L5_IT
chr8-135268549-135269050	1.21493	2.65454	17.3564	5.76341e-05	0.00684714	V1C	L5_IT
chr7-44767966-44768467	1.04688	2.81872	17.3538	5.77032e-05	0.00685248	V1C	L5_IT
chr22-26416998-26417499	1.51075	1.47038	17.3517	5.77602e-05	0.00685402	V1C	L5_IT
chr19-13050351-13050852	1.05289	2.44536	17.3515	5.77647e-05	0.00685402	V1C	L5_IT
chr1-87684416-87684917	1.24543	1.98426	17.3407	5.80531e-05	0.00687669	V1C	L5_IT
chr1-197458589-197459090	1.90771	1.49186	17.3591	5.81034e-05	0.00687976	V1C	L5_IT
chr12-4281984-4282485	1.52441	1.79797	17.3341	5.82292e-05	0.00688907	V1C	L5_IT
chr2-129469976-129470477	1.47087	1.91953	17.3341	5.82307e-05	0.00688907	V1C	L5_IT
chr2-191441867-191442368	1.57217	1.43204	17.3279	5.83955e-05	0.0068999	V1C	L5_IT
chr14-29847107-29847608	1.57715	1.69189	17.3255	5.84615e-05	0.00690481	V1C	L5_IT
chr9-11164385-11164886	1.78858	1.36237	17.3245	5.84885e-05	0.00690512	V1C	L5_IT
chr13-24512503-24513004	1.01022	2.68944	17.313	5.87996e-05	0.00693605	V1C	L5_IT
chr15-97680270-97680771	1.87115	1.12171	17.3092	5.8902e-05	0.00693815	V1C	L5_IT
chr2-69576998-69577499	1.86158	1.44068	17.3289	5.89156e-05	0.00693815	V1C	L5_IT
chr15-74410502-74411003	1.10035	2.73277	17.2962	5.92564e-05	0.00697247	V1C	L5_IT
chr6-45418650-45419151	1.82685	1.26513	17.2936	5.93296e-05	0.00697742	V1C	L5_IT
chr14-93019404-93019905	1.03824	2.57887	17.2863	5.95276e-05	0.00699274	V1C	L5_IT
chr14-91885444-91885945	1.50193	1.59969	17.2828	5.9625e-05	0.00699561	V1C	L5_IT
chr12-48924738-48925239	1.00589	2.77818	17.2802	5.96969e-05	0.00700015	V1C	L5_IT
chr6-41715673-41716174	1.82662	1.26473	17.2791	5.97261e-05	0.00700015	V1C	L5_IT
chrX-9567116-9567617	1.90671	1.16624	17.2784	5.9747e-05	0.00700015	V1C	L5_IT
chr1-38564994-38565495	1.70076	1.32133	17.2768	5.97889e-05	0.00700015	V1C	L5_IT
chr8-139858654-139859155	1.82718	1.51996	17.2951	5.98391e-05	0.00700314	V1C	L5_IT
chr15-38036218-38036719	2.1361	0.968346	17.2553	6.03866e-05	0.00706051	V1C	L5_IT
chr12-120774173-120774674	1.79436	1.27684	17.2547	6.04043e-05	0.00706051	V1C	L5_IT
chr16-68421199-68421700	1.1368	2.16608	17.2507	6.05148e-05	0.00706757	V1C	L5_IT
chr8-102102609-102103110	1.03951	2.46148	17.2476	6.0602e-05	0.00707484	V1C	L5_IT
chr14-75469193-75469694	1.78144	1.65462	17.2494	6.11134e-05	0.00712571	V1C	L5_IT
chr7-66557036-66557537	1.15663	2.36107	17.2108	6.16409e-05	0.00717392	V1C	L5_IT
chr7-125193498-125193999	1.77485	1.59084	17.2293	6.16823e-05	0.00717428	V1C	L5_IT
chr14-74917862-74918363	1.45144	1.85271	17.2008	6.19258e-05	0.00719668	V1C	L5_IT
chr11-120837785-120838286	1.13588	2.13203	17.1941	6.21182e-05	0.00721015	V1C	L5_IT
chr3-100839367-100839868	2.20789	0.902089	17.1924	6.21662e-05	0.00721083	V1C	L5_IT
chr20-41347920-41348421	1.10587	2.7161	17.1921	6.21751e-05	0.00721083	V1C	L5_IT
chr8-22756175-22756676	0.981909	3.08119	17.1895	6.22501e-05	0.00721273	V1C	L5_IT
chr5-167945826-167946327	1.20098	2.07214	17.1774	6.25984e-05	0.00724238	V1C	L5_IT
chr9-124272287-124272788	1.19266	2.19038	17.1773	6.26009e-05	0.00724238	V1C	L5_IT
chr6-91976255-91976756	1.97779	1.4077	17.1894	6.28282e-05	0.0072568	V1C	L5_IT
chr12-6769167-6769668	1.08681	2.46448	17.16	6.31026e-05	0.00727769	V1C	L5_IT
chr3-196989926-196990427	1.10459	2.56658	17.1564	6.32104e-05	0.00728605	V1C	L5_IT
chr1-197917636-197918137	2.04218	1.15747	17.1745	6.3259e-05	0.00728869	V1C	L5_IT
chr3-53846281-53846782	1.2406	2.01727	17.1536	6.32909e-05	0.00728938	V1C	L5_IT
chr17-4739505-4740006	1.74571	1.3876	17.148	6.34545e-05	0.00730227	V1C	L5_IT
chr10-61921274-61921775	1.83705	1.21395	17.1445	6.35563e-05	0.00731101	V1C	L5_IT
chr16-947473-947974	2.33077	0.852046	17.1633	6.35882e-05	0.00731172	V1C	L5_IT
chr14-75720935-75721436	2.14261	1.08894	17.1508	6.39543e-05	0.00735082	V1C	L5_IT
chr22-41561462-41561963	0.98133	2.87145	17.1273	6.40646e-05	0.0073547	V1C	L5_IT
chr1-177595366-177595867	1.68507	1.32007	17.1265	6.40887e-05	0.0073547	V1C	L5_IT
chr9-89623609-89624110	2.44532	0.795035	17.1434	6.41738e-05	0.00735777	V1C	L5_IT
chr3-129493294-129493795	2.01266	1.30549	17.1426	6.4197e-05	0.00735777	V1C	L5_IT
chr11-117538887-117539388	1.80414	1.23163	17.1205	6.42658e-05	0.00736189	V1C	L5_IT
chr1-50969726-50970227	0.987374	2.66215	17.1199	6.42851e-05	0.00736189	V1C	L5_IT
chr16-85641844-85642345	1.29659	2.01322	17.1183	6.43309e-05	0.00736415	V1C	L5_IT
chr2-58910106-58910607	1.29534	1.82006	17.117	6.43708e-05	0.00736573	V1C	L5_IT
chr16-4892484-4892985	1.47504	1.55986	17.1131	6.44881e-05	0.00737319	V1C	L5_IT
chr6-85920859-85921360	1.47646	1.60961	17.1114	6.45375e-05	0.00737586	V1C	L5_IT
chr5-146767368-146767869	1.0133	2.56995	17.1048	6.47346e-05	0.00738942	V1C	L5_IT
chr22-41563017-41563518	1.19753	2.09743	17.0939	6.5062e-05	0.00741811	V1C	L5_IT
chr4-1992954-1993455	1.08731	2.51548	17.0939	6.5063e-05	0.00741811	V1C	L5_IT
chr15-25890592-25891093	0.994016	2.81988	17.0938	6.50647e-05	0.00741811	V1C	L5_IT
chr5-78719906-78720407	1.82829	1.16771	17.0855	6.53159e-05	0.00743515	V1C	L5_IT
chr14-93009357-93009858	1.28187	1.78416	17.0847	6.53394e-05	0.00743515	V1C	L5_IT
chr10-62459160-62459661	1.22358	2.2393	17.0823	6.54111e-05	0.0074366	V1C	L5_IT
chr2-40435787-40436288	1.58823	1.38215	17.0806	6.54642e-05	0.00743666	V1C	L5_IT
chr18-77092160-77092661	1.50513	1.67921	17.0776	6.55548e-05	0.00744039	V1C	L5_IT
chr1-172480107-172480608	1.6269	1.45255	17.0769	6.55761e-05	0.00744039	V1C	L5_IT
chr2-239189816-239190317	1.6743	1.42368	17.0595	6.61066e-05	0.00749386	V1C	L5_IT
chr4-64526713-64527214	1.99889	0.940914	17.0555	6.62284e-05	0.00749893	V1C	L5_IT
chr1-2115956-2116457	1.57103	1.56853	17.0546	6.62541e-05	0.00749893	V1C	L5_IT
chr8-140549666-140550167	1.18523	2.15578	17.0523	6.63264e-05	0.00749893	V1C	L5_IT
chr9-7592451-7592952	1.51919	1.74414	17.0521	6.63307e-05	0.00749893	V1C	L5_IT
chr1-167148296-167148797	1.6666	1.75606	17.0704	6.63719e-05	0.00750058	V1C	L5_IT
chr1-213905413-213905914	1.12837	2.69712	17.0216	6.72734e-05	0.00759095	V1C	L5_IT
chr16-28310997-28311498	1.1352	2.23526	17.0095	6.76533e-05	0.00761494	V1C	L5_IT
chr11-118156299-118156800	1.03461	2.68149	17.0078	6.77042e-05	0.00761764	V1C	L5_IT
chr1-234969841-234970342	1.27146	2.17061	17.0068	6.77376e-05	0.00761836	V1C	L5_IT
chr3-10655185-10655686	1.10031	2.53268	16.9983	6.80039e-05	0.00763616	V1C	L5_IT
chr17-17746263-17746764	1.25661	1.99934	16.9963	6.80655e-05	0.00764005	V1C	L5_IT
chr1-22774267-22774768	1.83395	1.51667	17.0082	6.83046e-05	0.00766384	V1C	L5_IT
chr4-15690518-15691019	1.45058	1.66371	16.9832	6.8482e-05	0.00767856	V1C	L5_IT
chr9-132019004-132019505	1.19863	2.20327	16.9766	6.8689e-05	0.00769475	V1C	L5_IT
chr5-88290941-88291442	1.54773	1.59094	16.9711	6.8867e-05	0.00771163	V1C	L5_IT
chr9-378251-378752	2.06518	1.22387	16.9872	6.89708e-05	0.00772019	V1C	L5_IT
chr1-14259326-14259827	1.65357	1.33287	16.9651	6.90557e-05	0.00772664	V1C	L5_IT
chr19-49403701-49404202	1.09999	2.43064	16.9541	6.94097e-05	0.00776011	V1C	L5_IT
chr12-66723633-66724134	1.30979	1.91558	16.9482	6.95999e-05	0.00777521	V1C	L5_IT
chr2-239190931-239191432	1.42876	1.5883	16.9347	7.0035e-05	0.00782073	V1C	L5_IT
chr7-45524339-45524840	1.58278	1.40638	16.9178	7.0588e-05	0.00787626	V1C	L5_IT
chr21-43757266-43757767	1.12817	2.17715	16.9129	7.07481e-05	0.00788425	V1C	L5_IT
chr18-3848575-3849076	1.08945	2.34597	16.9099	7.08439e-05	0.00788924	V1C	L5_IT
chr1-19430171-19430672	1.19592	2.11705	16.9068	7.09486e-05	0.00789356	V1C	L5_IT
chr15-63503882-63504383	0.948568	2.92864	16.9061	7.09713e-05	0.00789356	V1C	L5_IT
chr16-69498332-69498833	1.53772	1.49024	16.9039	7.10414e-05	0.00789568	V1C	L5_IT
chr8-117812357-117812858	1.07346	2.42184	16.8994	7.11895e-05	0.00790903	V1C	L5_IT
chr4-54032427-54032928	1.75836	1.19262	16.8937	7.13785e-05	0.00792691	V1C	L5_IT
chr4-2249740-2250241	1.80208	1.47725	16.9114	7.14312e-05	0.00792964	V1C	L5_IT
chr2-216633657-216634158	1.32709	1.8126	16.8847	7.16758e-05	0.00795056	V1C	L5_IT
chr12-62800791-62801292	1.16727	2.19216	16.8811	7.17961e-05	0.00796077	V1C	L5_IT
chr19-48586373-48586874	1.12931	2.11735	16.8799	7.18358e-05	0.00796206	V1C	L5_IT
chr12-117142238-117142739	1.83852	1.27265	16.8753	7.19893e-05	0.00797594	V1C	L5_IT
chr7-129436440-129436941	1.75599	1.23526	16.8721	7.20979e-05	0.00798341	V1C	L5_IT
chr21-36183483-36183984	1.39555	1.78738	16.8716	7.21132e-05	0.00798341	V1C	L5_IT
chr2-239087256-239087757	1.4414	1.73005	16.8631	7.23988e-05	0.00800562	V1C	L5_IT
chr8-144603783-144604284	1.24483	2.31524	16.862	7.24362e-05	0.00800662	V1C	L5_IT
chr5-111681066-111681567	2.44943	0.849394	16.8792	7.25035e-05	0.00801093	V1C	L5_IT
chr4-38592545-38593046	1.55388	1.59193	16.8539	7.2709e-05	0.00802736	V1C	L5_IT
chr11-11533495-11533996	1.10582	2.30365	16.852	7.27723e-05	0.00803121	V1C	L5_IT
chr2-138778987-138779488	1.83863	1.22976	16.8455	7.29898e-05	0.00805207	V1C	L5_IT
chr3-131802803-131803304	1.17066	2.07276	16.8331	7.34114e-05	0.00809226	V1C	L5_IT
chr9-112166195-112166696	1.09158	2.53789	16.8319	7.34523e-05	0.00809362	V1C	L5_IT
chr3-129492348-129492849	1.49171	1.52641	16.831	7.34831e-05	0.00809385	V1C	L5_IT
chr20-21681637-21682138	1.88525	1.38433	16.8493	7.35131e-05	0.008094	V1C	L5_IT
chr4-140152995-140153496	0.973458	2.83077	16.8279	7.35887e-05	0.00809917	V1C	L5_IT
chr2-105750145-105750646	1.39409	1.73351	16.8259	7.36579e-05	0.00810364	V1C	L5_IT
chr1-196878047-196878548	0.961222	2.92718	16.8213	7.38154e-05	0.00811133	V1C	L5_IT
chr16-68355522-68356023	1.15186	2.45282	16.8187	7.39032e-05	0.00811482	V1C	L5_IT
chr22-35995851-35996352	1.60631	1.43558	16.8176	7.39413e-05	0.00811586	V1C	L5_IT
chr2-232351285-232351786	2.26082	0.990223	16.8317	7.41138e-05	0.00812626	V1C	L5_IT
chr3-133746381-133746882	1.15481	2.419	16.8008	7.45188e-05	0.00816082	V1C	L5_IT
chr1-28886969-28887470	0.918542	3.22763	16.8004	7.45328e-05	0.00816082	V1C	L5_IT
chr11-133930060-133930561	1.04797	2.73769	16.7998	7.45531e-05	0.00816082	V1C	L5_IT
chr7-135748938-135749439	2.14183	0.973444	16.798	7.46181e-05	0.00816395	V1C	L5_IT
chr11-117505400-117505901	1.85334	1.14228	16.7973	7.46395e-05	0.00816395	V1C	L5_IT
chr2-100967908-100968409	1.14839	2.19484	16.7923	7.48159e-05	0.00817692	V1C	L5_IT
chrX-118495023-118495524	1.52731	1.37671	16.7899	7.48961e-05	0.00818202	V1C	L5_IT
chr7-128806735-128807236	1.94966	1.09445	16.7819	7.51757e-05	0.00820613	V1C	L5_IT
chr1-7450302-7450803	1.60902	1.4781	16.7812	7.51993e-05	0.00820613	V1C	L5_IT
chr1-153395236-153395737	1.39494	1.87619	16.774	7.54533e-05	0.00822342	V1C	L5_IT
chr3-10635423-10635924	1.20099	2.40139	16.7604	7.5929e-05	0.00826024	V1C	L5_IT
chr5-176640569-176641070	1.2782	1.78547	16.7559	7.60867e-05	0.0082681	V1C	L5_IT
chr7-158517723-158518224	1.40786	1.65935	16.755	7.61182e-05	0.0082681	V1C	L5_IT
chr4-25030859-25031360	0.960212	2.78344	16.7522	7.62201e-05	0.00827281	V1C	L5_IT
chr7-45157694-45158195	1.16221	2.15873	16.7429	7.6548e-05	0.00829247	V1C	L5_IT
chr8-10545855-10546356	1.13647	2.46326	16.7402	7.66432e-05	0.00829732	V1C	L5_IT
chr1-168092220-168092721	1.45882	1.44989	16.7392	7.66791e-05	0.00829732	V1C	L5_IT
chr14-85584581-85585082	1.08629	2.46272	16.7392	7.66808e-05	0.00829732	V1C	L5_IT
chr3-75779228-75779729	2.25189	0.948866	16.7568	7.67271e-05	0.00829915	V1C	L5_IT
chr2-54658524-54659025	1.10393	2.46197	16.7317	7.6949e-05	0.00831361	V1C	L5_IT
chr18-58443086-58443587	1.41065	1.70231	16.7306	7.69855e-05	0.00831437	V1C	L5_IT
chr11-103887133-103887634	1.246	2.13615	16.7295	7.70268e-05	0.00831566	V1C	L5_IT
chr5-82147604-82148105	1.95191	1.3162	16.7376	7.74121e-05	0.00833891	V1C	L5_IT
chr2-231360061-231360562	1.18427	2.1804	16.7185	7.74192e-05	0.00833891	V1C	L5_IT
chr8-1929852-1930353	1.47532	1.58439	16.7114	7.76762e-05	0.00835618	V1C	L5_IT
chr7-154293372-154293873	1.48293	1.8267	16.7108	7.76978e-05	0.00835618	V1C	L5_IT
chr20-41329620-41330121	1.73009	1.27243	16.7098	7.77326e-05	0.00835674	V1C	L5_IT
chr7-76189234-76189735	1.52869	1.53223	16.7073	7.78251e-05	0.00836351	V1C	L5_IT
chr7-44309153-44309654	1.14125	2.48539	16.7064	7.7857e-05	0.0083636	V1C	L5_IT
chr7-109078-109579	1.89126	1.10369	16.7045	7.79266e-05	0.00836364	V1C	L5_IT
chr2-37569227-37569728	2.10065	1.12331	16.7212	7.80039e-05	0.00836364	V1C	L5_IT
chr1-191674595-191675096	2.02017	1.32087	16.7197	7.80576e-05	0.00836622	V1C	L5_IT
chr9-69173850-69174351	1.18122	2.05107	16.6954	7.82553e-05	0.00838106	V1C	L5_IT
chr11-70604045-70604546	1.52066	1.47041	16.6876	7.85391e-05	0.00840036	V1C	L5_IT
chr10-6218782-6219283	1.38051	1.80308	16.6872	7.85544e-05	0.00840036	V1C	L5_IT
chr6-24092474-24092975	1.08763	2.40644	16.6719	7.91132e-05	0.00844414	V1C	L5_IT
chr18-75218463-75218964	1.46903	1.60013	16.6664	7.93169e-05	0.008458	V1C	L5_IT
chr10-105253730-105254231	1.40911	1.79451	16.6647	7.93795e-05	0.008458	V1C	L5_IT
chr21-30271814-30272315	2.30169	0.768939	16.6548	7.97443e-05	0.00847948	V1C	L5_IT
chr12-95791544-95792045	1.00475	2.50333	16.6526	7.98253e-05	0.00848171	V1C	L5_IT
chr13-44303458-44303959	1.49456	1.64281	16.6411	8.02518e-05	0.00852226	V1C	L5_IT
chr7-4824454-4824955	2.00259	1.01498	16.6407	8.02673e-05	0.00852226	V1C	L5_IT
chr15-31345612-31346113	1.20308	2.0043	16.6398	8.03014e-05	0.00852268	V1C	L5_IT
chr1-84297642-84298143	1.36836	1.65103	16.6375	8.03854e-05	0.0085284	V1C	L5_IT
chr8-1130641-1131142	1.53681	1.48061	16.6293	8.06957e-05	0.00855412	V1C	L5_IT
chr15-84142938-84143439	1.18616	2.13422	16.6275	8.076e-05	0.00855529	V1C	L5_IT
chr13-96446618-96447119	1.99778	0.949387	16.6206	8.10193e-05	0.00857633	V1C	L5_IT
chr5-143733810-143734311	1.43932	2.00084	16.6124	8.13304e-05	0.00860604	V1C	L5_IT
chr9-79588625-79589126	1.31999	2.04171	16.6111	8.13788e-05	0.00860794	V1C	L5_IT
chr16-69107757-69108258	1.4049	1.84682	16.6067	8.15452e-05	0.00861952	V1C	L5_IT
chr3-161426570-161427071	1.40736	1.69802	16.6066	8.15493e-05	0.00861952	V1C	L5_IT
chr18-8800083-8800584	1.44924	1.66047	16.602	8.17238e-05	0.00862652	V1C	L5_IT
chr9-93305693-93306194	1.27901	1.87266	16.6002	8.17922e-05	0.00862907	V1C	L5_IT
chr11-117109038-117109539	2.12214	1.07459	16.6142	8.19681e-05	0.00863787	V1C	L5_IT
chr6-55174412-55174913	1.43729	1.74227	16.5947	8.20009e-05	0.00863787	V1C	L5_IT
chr2-43197351-43197852	1.879	1.29936	16.6127	8.20272e-05	0.00863787	V1C	L5_IT
chr12-128507500-128508001	1.18282	2.24391	16.5926	8.20834e-05	0.00863787	V1C	L5_IT
chr2-199589389-199589890	1.39663	1.86698	16.5919	8.2108e-05	0.00863787	V1C	L5_IT
chr4-152064017-152064518	2.02767	0.969739	16.5915	8.21218e-05	0.00863787	V1C	L5_IT
chr16-26365645-26366146	1.42552	1.85941	16.5857	8.2345e-05	0.00864807	V1C	L5_IT
chr1-180540883-180541384	1.59616	1.51282	16.5851	8.23701e-05	0.00864807	V1C	L5_IT
chr1-156065816-156066317	0.988358	2.72135	16.5806	8.25407e-05	0.00866174	V1C	L5_IT
chr7-132402940-132403441	1.08793	2.50325	16.5793	8.25922e-05	0.00866174	V1C	L5_IT
chr6-77461760-77462261	1.55862	1.48308	16.5736	8.28104e-05	0.00867584	V1C	L5_IT
chr5-139051664-139052165	1.34925	1.90397	16.5734	8.28189e-05	0.00867584	V1C	L5_IT
chr5-55220768-55221269	2.17007	0.841332	16.572	8.28725e-05	0.00867644	V1C	L5_IT
chr17-28384506-28385007	1.14449	2.2751	16.5716	8.28859e-05	0.00867644	V1C	L5_IT
chr14-64704292-64704793	1.08806	2.47902	16.5685	8.30056e-05	0.00868253	V1C	L5_IT
chr6-53793504-53794005	0.928933	2.83855	16.5646	8.31579e-05	0.00869525	V1C	L5_IT
chr15-31487260-31487761	1.42336	1.57964	16.5612	8.32876e-05	0.00869843	V1C	L5_IT
chr6-26240611-26241112	1.45434	1.72607	16.5611	8.32937e-05	0.00869843	V1C	L5_IT
chr11-132941792-132942293	1.12514	2.33159	16.5606	8.33114e-05	0.00869843	V1C	L5_IT
chr21-40644880-40645381	1.44194	1.56001	16.5588	8.33808e-05	0.00870246	V1C	L5_IT
chr1-27202152-27202653	1.60062	1.3339	16.5536	8.35824e-05	0.00871063	V1C	L5_IT
chr14-91836055-91836556	1.05519	2.62816	16.5509	8.36876e-05	0.00871838	V1C	L5_IT
chr20-39810232-39810733	1.45173	1.85159	16.549	8.3764e-05	0.00872312	V1C	L5_IT
chr1-115811536-115812037	1.8754	1.08688	16.5469	8.38435e-05	0.00872819	V1C	L5_IT
chr10-69338259-69338760	1.12917	2.25129	16.545	8.39187e-05	0.0087328	V1C	L5_IT
chr5-133605359-133605860	1.19183	2.16288	16.5321	8.44216e-05	0.00875933	V1C	L5_IT
chr14-100307137-100307638	0.98561	2.67878	16.5214	8.48456e-05	0.00879364	V1C	L5_IT
chr1-207018231-207018732	1.37677	1.79131	16.5171	8.50127e-05	0.00880773	V1C	L5_IT
chr16-10222273-10222774	1.05375	2.57601	16.5155	8.50769e-05	0.0088103	V1C	L5_IT
chr6-169044496-169044997	1.8507	1.43226	16.5326	8.51311e-05	0.0088103	V1C	L5_IT
chr8-27617128-27617629	1.02584	2.46052	16.5129	8.51794e-05	0.00881208	V1C	L5_IT
chr11-46930132-46930633	1.19725	2.1263	16.5119	8.52185e-05	0.00881289	V1C	L5_IT
chr3-10641634-10642135	1.0508	2.67387	16.51	8.52961e-05	0.00881447	V1C	L5_IT
chr8-96160326-96160827	1.06023	2.44479	16.5083	8.53639e-05	0.00881631	V1C	L5_IT
chr6-46469087-46469588	1.72716	1.28933	16.5077	8.5386e-05	0.00881631	V1C	L5_IT
chr1-111846251-111846752	1.34342	2.18456	16.4973	8.58008e-05	0.00884722	V1C	L5_IT
chr3-48660970-48661471	1.0827	2.28188	16.4964	8.58348e-05	0.00884749	V1C	L5_IT
chr4-823458-823959	1.0443	2.61919	16.4915	8.60337e-05	0.00886153	V1C	L5_IT
chr6-170075999-170076500	1.47404	1.42076	16.4871	8.62067e-05	0.00886407	V1C	L5_IT
chr3-39237222-39237723	2.2158	1.04337	16.5037	8.62803e-05	0.00886432	V1C	L5_IT
chr15-40873628-40874129	0.924641	2.99659	16.4844	8.63158e-05	0.00886474	V1C	L5_IT
chr8-1163024-1163525	1.31174	1.86405	16.4751	8.66928e-05	0.00889433	V1C	L5_IT
chr15-73870780-73871281	1.11917	2.77584	16.4746	8.67113e-05	0.00889433	V1C	L5_IT
chr6-45421513-45422014	1.14714	2.30197	16.4741	8.67298e-05	0.00889433	V1C	L5_IT
chr5-22853251-22853752	0.999093	2.73691	16.4688	8.69443e-05	0.0089131	V1C	L5_IT
chr10-69281867-69282368	1.90923	1.32539	16.4825	8.71346e-05	0.00892613	V1C	L5_IT
chr15-61113986-61114487	2.14462	0.891157	16.4614	8.72443e-05	0.00893413	V1C	L5_IT
chr10-20016651-20017152	1.74009	1.29876	16.454	8.75453e-05	0.00895603	V1C	L5_IT
chr11-117690681-117691182	2.23214	1.13081	16.4886	8.76559e-05	0.00895681	V1C	L5_IT
chr15-55289809-55290310	0.933957	2.85584	16.4434	8.79791e-05	0.00898331	V1C	L5_IT
chr18-32018626-32019127	1.03213	3.18895	16.4419	8.80424e-05	0.00898331	V1C	L5_IT
chr11-72704886-72705387	1.52062	1.35105	16.4409	8.80803e-05	0.00898393	V1C	L5_IT
chr15-68192946-68193447	1.33824	1.79998	16.4381	8.81981e-05	0.00898946	V1C	L5_IT
chr2-143795693-143796194	1.43546	1.53228	16.4354	8.83065e-05	0.00899402	V1C	L5_IT
chr5-120512070-120512571	1.06667	2.44232	16.4335	8.83842e-05	0.00899819	V1C	L5_IT
chr20-51757374-51757875	1.11053	2.23244	16.4311	8.84828e-05	0.00899947	V1C	L5_IT
chr1-46187614-46188115	2.11407	0.948574	16.4305	8.85108e-05	0.00899947	V1C	L5_IT
chr8-55437619-55438120	1.77032	1.16489	16.4296	8.85476e-05	0.00899947	V1C	L5_IT
chr11-33869870-33870371	0.987544	3.01014	16.4295	8.8551e-05	0.00899947	V1C	L5_IT
chr6-76537796-76538297	1.06879	2.66148	16.421	8.8903e-05	0.00903158	V1C	L5_IT
chr17-39114895-39115396	1.13765	2.53487	16.4203	8.89308e-05	0.00903158	V1C	L5_IT
chr6-34142681-34143182	0.998387	2.63154	16.4188	8.8991e-05	0.00903228	V1C	L5_IT
chr16-25887279-25887780	1.60668	1.81822	16.4278	8.93772e-05	0.00905413	V1C	L5_IT
chr19-44747492-44747993	1.28719	2.07046	16.4079	8.94454e-05	0.00905455	V1C	L5_IT
chr17-11330874-11331375	2.01697	1.03751	16.4047	8.95783e-05	0.00906116	V1C	L5_IT
chr1-156513109-156513610	1.22997	2.10104	16.4003	8.97622e-05	0.00907037	V1C	L5_IT
chr9-91843718-91844219	1.13146	2.17363	16.3975	8.98785e-05	0.00907559	V1C	L5_IT
chr11-3161328-3161829	1.39555	1.64224	16.3974	8.98851e-05	0.00907559	V1C	L5_IT
chr20-46099686-46100187	1.11414	2.2844	16.3968	8.99101e-05	0.00907559	V1C	L5_IT
chr19-31331861-31332362	1.34854	1.68809	16.3949	8.99898e-05	0.00907995	V1C	L5_IT
chr4-140092508-140093009	1.07018	2.32388	16.3827	9.05018e-05	0.00912399	V1C	L5_IT
chr3-144561012-144561513	2.42602	0.757769	16.3999	9.05419e-05	0.00912399	V1C	L5_IT
chr5-150152544-150153045	1.10574	2.326	16.3815	9.0551e-05	0.00912399	V1C	L5_IT
chr12-116318505-116319006	1.21931	2.05428	16.3803	9.06037e-05	0.00912604	V1C	L5_IT
chr6-77464380-77464881	1.06039	2.42728	16.3732	9.09013e-05	0.00914298	V1C	L5_IT
chr12-116559788-116560289	1.43883	1.64308	16.3705	9.10152e-05	0.00914794	V1C	L5_IT
chr9-85129586-85130087	1.22918	2.08099	16.3648	9.12574e-05	0.00916576	V1C	L5_IT
chr18-74914109-74914610	2.2256	0.953109	16.3818	9.1308e-05	0.00916758	V1C	L5_IT
chr12-66726717-66727218	1.39859	1.68751	16.3587	9.15183e-05	0.00918218	V1C	L5_IT
chr7-143511680-143512181	1.39168	1.60117	16.354	9.17198e-05	0.00919586	V1C	L5_IT
chr3-10517759-10518260	1.22681	2.22615	16.3457	9.20756e-05	0.00922172	V1C	L5_IT
chr1-234987416-234987917	1.80206	1.19375	16.344	9.2145e-05	0.0092254	V1C	L5_IT
chr6-4794289-4794790	2.02881	1.09862	16.3408	9.22852e-05	0.00923289	V1C	L5_IT
chr15-101201445-101201946	1.00318	2.87322	16.3358	9.25011e-05	0.0092421	V1C	L5_IT
chr11-125159437-125159938	1.53844	1.51268	16.3255	9.29436e-05	0.00927906	V1C	L5_IT
chr16-85514535-85515036	0.984075	2.84895	16.3234	9.30341e-05	0.00928482	V1C	L5_IT
chr7-2928785-2929286	1.35795	1.80426	16.3192	9.32176e-05	0.00929656	V1C	L5_IT
chr8-46115439-46115940	1.59575	1.48136	16.3162	9.33464e-05	0.0093035	V1C	L5_IT
chr1-226643192-226643693	0.957171	2.92138	16.3082	9.36969e-05	0.00932586	V1C	L5_IT
chr7-50675302-50675803	2.01521	0.982728	16.3061	9.37903e-05	0.00932586	V1C	L5_IT
chr1-168134534-168135035	0.909283	3.09891	16.3056	9.38083e-05	0.00932586	V1C	L5_IT
chr16-65114615-65115116	1.08534	2.20285	16.3044	9.38643e-05	0.00932814	V1C	L5_IT
chr17-79951905-79952406	1.8045	1.10866	16.3018	9.39747e-05	0.00933341	V1C	L5_IT
chr20-10511557-10512058	1.56803	1.55699	16.2996	9.40713e-05	0.00933886	V1C	L5_IT
chr15-99148992-99149493	0.94467	3.03789	16.2936	9.43382e-05	0.00936106	V1C	L5_IT
chr7-44434341-44434842	1.75307	1.23436	16.2925	9.43865e-05	0.00936106	V1C	L5_IT
chr5-10124318-10124819	1.53023	1.39189	16.2923	9.43943e-05	0.00936106	V1C	L5_IT
chr11-134543306-134543807	1.09979	2.40018	16.2881	9.45805e-05	0.00936967	V1C	L5_IT
chr4-7497799-7498300	1.27469	1.96431	16.2842	9.47488e-05	0.00937977	V1C	L5_IT
chr2-1797729-1798230	1.59156	1.47121	16.2826	9.4823e-05	0.00938382	V1C	L5_IT
chr17-20073494-20073995	1.0207	2.62187	16.2784	9.50051e-05	0.00939198	V1C	L5_IT
chr8-133518741-133519242	0.982613	2.60738	16.2753	9.51427e-05	0.00940229	V1C	L5_IT
chr5-175688990-175689491	1.18752	2.14993	16.27	9.53796e-05	0.00942241	V1C	L5_IT
chr2-123614722-123615223	1.90295	1.2029	16.2691	9.5418e-05	0.00942291	V1C	L5_IT
chr10-77901461-77901962	1.22763	2.01722	16.2616	9.57528e-05	0.00945267	V1C	L5_IT
chr20-51331578-51332079	1.08989	2.33112	16.2578	9.59243e-05	0.00945968	V1C	L5_IT
chr13-35933541-35934042	1.66096	1.44198	16.256	9.6006e-05	0.00946444	V1C	L5_IT
chr3-183254218-183254719	1.1777	2.07653	16.2538	9.61037e-05	0.00946896	V1C	L5_IT
chr22-17085393-17085894	1.45783	1.63019	16.2529	9.6142e-05	0.00946896	V1C	L5_IT
chr4-11100266-11100767	1.67463	1.31087	16.2527	9.61523e-05	0.00946896	V1C	L5_IT
chr10-66875139-66875640	2.31151	0.881827	16.2679	9.62739e-05	0.00947529	V1C	L5_IT
chr3-62669238-62669739	1.11628	2.55832	16.2436	9.65593e-05	0.00948261	V1C	L5_IT
chr6-142550708-142551209	1.50722	1.63788	16.2385	9.67905e-05	0.00949884	V1C	L5_IT
chr15-62432829-62433330	1.0564	2.42095	16.2362	9.68972e-05	0.00949884	V1C	L5_IT
chr5-107500921-107501422	1.46043	1.62212	16.2354	9.69305e-05	0.00949884	V1C	L5_IT
chr19-13055823-13056324	1.12321	2.39779	16.235	9.69502e-05	0.00949884	V1C	L5_IT
chr13-26049514-26050015	1.7898	1.17925	16.2296	9.71939e-05	0.00951188	V1C	L5_IT
chr2-2027092-2027593	1.21944	1.932	16.2246	9.74223e-05	0.00953092	V1C	L5_IT
chr1-88010992-88011493	1.39957	1.72919	16.2211	9.75816e-05	0.00953991	V1C	L5_IT
chr6-139721865-139722366	1.6193	2.01617	16.2375	9.76458e-05	0.00954146	V1C	L5_IT
chr1-54262675-54263176	1.49912	1.47976	16.2192	9.7665e-05	0.00954146	V1C	L5_IT
chr8-4510938-4511439	1.22503	2.01897	16.2164	9.77942e-05	0.00954748	V1C	L5_IT
chr1-205241611-205242112	1.23341	2.11994	16.2156	9.78304e-05	0.00954772	V1C	L5_IT
chr12-2737868-2738369	2.41375	0.797578	16.2279	9.80835e-05	0.00956629	V1C	L5_IT
chr3-195253114-195253615	2.01244	0.888023	16.2091	9.81266e-05	0.00956672	V1C	L5_IT
chr6-147513517-147514018	1.91946	1.11623	16.2079	9.8183e-05	0.00956892	V1C	L5_IT
chr17-29140368-29140869	1.89843	1.08087	16.205	9.83155e-05	0.00957523	V1C	L5_IT
chr11-34154494-34154995	1.4335	1.60497	16.2027	9.84228e-05	0.00957697	V1C	L5_IT
chr7-44218401-44218902	1.29283	1.77878	16.2021	9.84496e-05	0.00957697	V1C	L5_IT
chr18-58895522-58896023	1.45954	1.4214	16.2014	9.84795e-05	0.00957697	V1C	L5_IT
chr11-132142698-132143199	1.77738	1.48909	16.2187	9.85029e-05	0.00957697	V1C	L5_IT
chr13-27527916-27528417	2.02171	1.15337	16.2151	9.86693e-05	0.00958433	V1C	L5_IT
chr12-120655893-120656394	1.05654	2.54399	16.1971	9.86803e-05	0.00958433	V1C	L5_IT
chr9-129631058-129631559	1.1078	2.21724	16.1889	9.90564e-05	0.00961425	V1C	L5_IT
chr2-40725188-40725689	1.70561	1.39796	16.187	9.91442e-05	0.00961743	V1C	L5_IT
chr18-75250321-75250822	1.36919	1.79797	16.1867	9.91572e-05	0.00961743	V1C	L5_IT
chr2-40806670-40807171	2.25172	0.907658	16.1977	9.94707e-05	0.00964074	V1C	L5_IT
chr20-5832995-5833496	1.28188	1.83198	16.1792	9.95066e-05	0.00964074	V1C	L5_IT
chr7-98747207-98747708	1.53925	1.71442	16.1786	9.9534e-05	0.00964074	V1C	L5_IT
chr5-134240754-134241255	1.22434	2.08017	16.1769	9.96147e-05	0.00964526	V1C	L5_IT
chr15-60620760-60621261	1.70486	1.33292	16.1737	9.97635e-05	0.00965305	V1C	L5_IT
chr8-12972312-12972813	1.58976	1.46655	16.1725	9.98194e-05	0.00965516	V1C	L5_IT
chr17-57092832-57093333	1.10231	2.40738	16.1676	0.000100045	0.00967038	V1C	L5_IT
chr17-79108284-79108785	1.04121	2.44108	16.1668	0.000100082	0.00967061	V1C	L5_IT
chr16-89744888-89745389	1.40216	1.63453	16.1625	0.000100286	0.00968706	V1C	L5_IT
chr5-116772924-116773425	1.80827	1.2011	16.1586	0.000100467	0.00970121	V1C	L5_IT
chr5-6400024-6400525	1.6003	1.29479	16.1457	0.000101076	0.00974996	V1C	L5_IT
chr3-124968490-124968991	1.46687	1.85703	16.1397	0.000101357	0.00977191	V1C	L5_IT
chr13-112725617-112726118	1.37182	1.77481	16.1394	0.000101372	0.00977191	V1C	L5_IT
chr3-43153752-43154253	1.96948	1.23632	16.1517	0.000101625	0.00979298	V1C	L5_IT
chr6-39523971-39524472	2.33099	0.980368	16.1431	0.000102035	0.00981886	V1C	L5_IT
chr2-197847788-197848289	2.1477	1.07452	16.1376	0.000102296	0.00983077	V1C	L5_IT
chr8-94948513-94949014	1.73495	1.21705	16.1125	0.000102654	0.00985336	V1C	L5_IT
chr12-32178768-32179269	1.24674	2.15196	16.1123	0.00010266	0.00985336	V1C	L5_IT
chr19-3672031-3672532	1.25709	1.94576	16.1121	0.00010267	0.00985336	V1C	L5_IT
chr9-20290392-20290893	0.993545	2.85345	16.1097	0.000102788	0.00986134	V1C	L5_IT
chr8-48422328-48422829	2.40057	0.896202	16.1159	0.000103336	0.00991048	V1C	L5_IT
chr8-66177003-66177504	0.875009	3.66835	16.0955	0.000103473	0.00991507	V1C	L5_IT
chr10-105145556-105146057	1.88938	1.1035	16.0941	0.000103538	0.00991507	V1C	L5_IT
chr12-110072953-110073454	0.950555	2.7283	16.0931	0.000103589	0.00991507	V1C	L5_IT
chr16-75258392-75258893	0.987219	2.60503	16.0874	0.000103865	0.00993095	V1C	L5_IT
chr5-128736751-128737252	2.2691	0.901201	16.0784	0.000104301	0.00995866	V1C	L5_IT
chr11-57940398-57940899	1.60278	1.37858	16.0778	0.000104331	0.00995866	V1C	L5_IT
chr4-169993590-169994091	1.76057	1.25032	16.0747	0.000104479	0.00996938	V1C	L5_IT
chr12-102764333-102764834	1.65948	1.35983	16.0683	0.000104794	0.00998967	V1C	L5_IT
chr7-32838186-32838687	1.93854	1.36777	16.0831	0.000104929	0.00999545	V1C	L5_IT
chr4-74099050-74099551	1.14275	2.48755	16.0608	0.000105163	0.0100117	V1C	L5_IT
chr9-135848654-135849155	1.52281	1.37868	16.0606	0.00010517	0.0100117	V1C	L5_IT
chr1-82923843-82924344	1.84746	1.19062	16.0598	0.000105211	0.0100121	V1C	L5_IT
chr1-9198672-9199173	0.914012	3.27913	16.0582	0.00010529	0.0100126	V1C	L5_IT
chr13-44305645-44306146	1.7442	1.22531	16.0575	0.000105322	0.0100126	V1C	L5_IT
chr6-26234968-26235469	1.50743	1.52472	16.0538	0.000105507	0.0100235	V1C	L5_IT
chr1-2238941-2239442	1.38126	1.61345	16.053	0.000105547	0.0100239	V1C	L5_IT
chr6-27127166-27127667	1.37682	1.71988	16.0453	0.000105927	0.0100483	V1C	L5_IT
chr9-18492847-18493348	1.92599	1.3744	16.0518	0.000106468	0.0100877	V1C	L5_IT
chr11-73916571-73917072	2.17095	1.00452	16.0471	0.000106702	0.0100997	V1C	L5_IT
chr21-43870067-43870568	1.51336	1.43895	16.0275	0.000106809	0.0101064	V1C	L5_IT
chr22-30606733-30607234	2.00973	1.14471	16.0441	0.00010685	0.010107	V1C	L5_IT
chr11-43872657-43873158	1.55013	1.41341	16.0245	0.000106959	0.0101118	V1C	L5_IT
chr2-11407205-11407706	1.16302	2.3614	16.0201	0.000107183	0.0101215	V1C	L5_IT
chr5-6484609-6485110	1.084	2.39748	16.0143	0.00010747	0.0101418	V1C	L5_IT
chr12-108339262-108339763	1.60394	1.43218	16.0136	0.000107508	0.010142	V1C	L5_IT
chr12-11677244-11677745	1.33969	1.87298	16.0122	0.000107577	0.0101441	V1C	L5_IT
chr22-48301676-48302177	1.84858	1.0979	16.0117	0.000107602	0.0101441	V1C	L5_IT
chr20-31995058-31995559	1.10811	2.17139	16.0106	0.000107658	0.0101444	V1C	L5_IT
chr1-29124160-29124661	1.31195	2.05897	16.0102	0.000107677	0.0101444	V1C	L5_IT
chr10-113679104-113679605	0.964516	2.81845	16.0089	0.000107743	0.0101473	V1C	L5_IT
chr10-132627200-132627701	1.41791	1.72134	16.0068	0.000107851	0.0101474	V1C	L5_IT
chr4-97235562-97236063	1.53089	1.49394	16.0066	0.00010786	0.0101474	V1C	L5_IT
chr3-309007-309508	1.39467	1.59353	16.006	0.000107889	0.0101474	V1C	L5_IT
chr13-105919217-105919718	1.59034	1.42925	16.0051	0.000107936	0.0101485	V1C	L5_IT
chr19-47664244-47664745	0.962844	3.01849	16.0037	0.000108008	0.0101508	V1C	L5_IT
chr15-63501513-63502014	1.87179	1.10787	16.0025	0.000108068	0.0101508	V1C	L5_IT
chr6-72669270-72669771	1.46265	1.59771	15.9991	0.00010824	0.0101602	V1C	L5_IT
chr2-3461005-3461506	1.06076	2.63045	15.9945	0.000108469	0.0101749	V1C	L5_IT
chr11-85027477-85027978	1.58109	1.46017	15.9877	0.000108816	0.0101973	V1C	L5_IT
chr5-176834751-176835252	0.956546	2.84735	15.983	0.000109055	0.0102164	V1C	L5_IT
chr12-107581155-107581656	1.31589	1.95021	15.9767	0.000109379	0.0102365	V1C	L5_IT
chr1-2380017-2380518	1.37153	1.64519	15.9718	0.000109627	0.0102495	V1C	L5_IT
chr2-219828111-219828612	0.940941	3.20434	15.9602	0.000110225	0.010302	V1C	L5_IT
chr2-225041042-225041543	1.28988	1.72302	15.9583	0.000110324	0.0103058	V1C	L5_IT
chr21-41250556-41251057	1.80808	1.11489	15.958	0.000110338	0.0103058	V1C	L5_IT
chr4-170017391-170017892	1.23357	1.86326	15.9521	0.000110643	0.0103158	V1C	L5_IT
chr2-109215499-109216000	1.92204	1.25805	15.9686	0.000110686	0.0103158	V1C	L5_IT
chr4-87835280-87835781	1.05311	2.51694	15.9472	0.000110898	0.0103253	V1C	L5_IT
chr1-207910957-207911458	1.02311	2.41414	15.9469	0.000110913	0.0103253	V1C	L5_IT
chr6-142680412-142680913	1.05597	2.52235	15.9456	0.000110983	0.0103271	V1C	L5_IT
chr5-109573162-109573663	1.50178	1.63948	15.9451	0.000111005	0.0103271	V1C	L5_IT
chr8-61259773-61260274	1.66993	1.31321	15.9433	0.000111098	0.0103272	V1C	L5_IT
chr10-69499195-69499696	1.24113	2.15837	15.943	0.000111115	0.0103272	V1C	L5_IT
chr2-71716952-71717453	1.96258	0.971284	15.9382	0.000111366	0.0103421	V1C	L5_IT
chr10-122754751-122755252	1.31879	1.7951	15.9346	0.00011155	0.0103438	V1C	L5_IT
chr6-4564952-4565453	1.61062	1.36663	15.9318	0.000111699	0.0103492	V1C	L5_IT
chr3-53328882-53329383	1.62112	1.36293	15.9305	0.000111765	0.0103501	V1C	L5_IT
chr8-123285195-123285696	1.98703	1.26306	15.9471	0.000111802	0.0103502	V1C	L5_IT
chr3-42659695-42660196	1.03156	2.56003	15.9275	0.000111926	0.0103582	V1C	L5_IT
chrX-136209392-136209893	1.44187	1.46118	15.9101	0.000112839	0.0104393	V1C	L5_IT
chr17-39568700-39569201	1.00434	2.51412	15.9093	0.000112882	0.0104399	V1C	L5_IT
chr18-75216798-75217299	1.10864	2.24504	15.9062	0.000113044	0.0104497	V1C	L5_IT
chr5-107285219-107285720	2.50768	0.799043	15.9493	0.000113099	0.0104497	V1C	L5_IT
chr1-32334548-32335049	1.11302	2.25577	15.8993	0.000113409	0.0104715	V1C	L5_IT
chr2-199272276-199272777	1.26705	1.87628	15.8843	0.000114209	0.0105088	V1C	L5_IT
chr7-126688560-126689061	1.5718	1.44373	15.8834	0.000114258	0.0105088	V1C	L5_IT
chr18-76265763-76266264	1.99793	0.924011	15.8834	0.000114259	0.0105088	V1C	L5_IT
chr18-48922773-48923274	1.90496	1.30101	15.8961	0.000114493	0.0105201	V1C	L5_IT
chr8-130287933-130288434	1.81071	1.15445	15.872	0.00011487	0.0105478	V1C	L5_IT
chr9-70043973-70044474	0.918468	3.13231	15.871	0.000114924	0.0105494	V1C	L5_IT
chr5-176677655-176678156	1.0927	2.43646	15.8655	0.000115221	0.0105732	V1C	L5_IT
chr3-71168951-71169452	1.33597	1.99369	15.8636	0.000115322	0.0105767	V1C	L5_IT
chr4-38687634-38688135	1.53101	1.49934	15.8603	0.000115498	0.0105815	V1C	L5_IT
chr8-144552328-144552829	0.962171	2.6796	15.8603	0.000115499	0.0105815	V1C	L5_IT
chr6-70280412-70280913	1.84794	1.1597	15.8568	0.000115688	0.010592	V1C	L5_IT
chr15-85475060-85475561	1.70135	1.3238	15.8551	0.000115781	0.010597	V1C	L5_IT
chr13-100530803-100531304	1.66463	1.34491	15.8529	0.0001159	0.0106045	V1C	L5_IT
chr13-44107381-44107882	2.02627	1.19156	15.868	0.000116007	0.0106074	V1C	L5_IT
chr15-76916486-76916987	0.966523	2.56231	15.8465	0.00011625	0.0106262	V1C	L5_IT
chr16-53092008-53092509	1.10158	2.38818	15.8436	0.000116405	0.0106369	V1C	L5_IT
chr6-40525287-40525788	1.80899	1.36885	15.8561	0.000116652	0.0106508	V1C	L5_IT
chr3-172342229-172342730	1.53901	1.54679	15.8383	0.000116694	0.0106508	V1C	L5_IT
chr7-131909260-131909761	0.913142	3.09029	15.8382	0.000116703	0.0106508	V1C	L5_IT
chr16-68356463-68356964	1.03445	2.51211	15.8339	0.000116933	0.0106639	V1C	L5_IT
chr22-39611462-39611963	0.909896	2.92768	15.8336	0.000116953	0.0106639	V1C	L5_IT
chr3-13365646-13366147	1.39156	1.6656	15.8334	0.000116964	0.0106639	V1C	L5_IT
chr12-72063497-72063998	1.77896	1.17427	15.8281	0.000117254	0.0106835	V1C	L5_IT
chr2-1908017-1908518	0.981042	2.58085	15.8224	0.000117566	0.0106987	V1C	L5_IT
chr15-77814908-77815409	1.08573	2.22074	15.8224	0.000117566	0.0106987	V1C	L5_IT
chr5-93605519-93606020	1.96142	1.06049	15.8223	0.000117573	0.0106987	V1C	L5_IT
chr8-3034881-3035382	1.11446	2.26035	15.8215	0.000117618	0.0106993	V1C	L5_IT
chr17-20074050-20074551	1.68231	1.69435	15.8374	0.00011768	0.0107016	V1C	L5_IT
chr15-61124327-61124828	1.45947	1.62117	15.8167	0.000117881	0.0107164	V1C	L5_IT
chr8-139856022-139856523	1.42482	1.64165	15.8156	0.000117944	0.0107183	V1C	L5_IT
chr3-141249667-141250168	1.67759	1.39054	15.8147	0.00011799	0.0107183	V1C	L5_IT
chr12-46949238-46949739	2.307	0.92675	15.8313	0.000118016	0.0107183	V1C	L5_IT
chr20-63139047-63139548	1.38962	1.66486	15.8129	0.00011809	0.0107204	V1C	L5_IT
chr10-111142759-111143260	2.05041	0.96228	15.8125	0.000118115	0.0107204	V1C	L5_IT
chr11-28621997-28622498	1.07661	2.54217	15.804	0.000118586	0.0107542	V1C	L5_IT
chr3-194736350-194736851	1.16326	2.48351	15.8037	0.000118602	0.0107542	V1C	L5_IT
chr1-66334399-66334900	2.19564	0.967937	15.817	0.000118803	0.0107678	V1C	L5_IT
chr1-12591249-12591750	1.06022	2.29063	15.7956	0.000119055	0.0107814	V1C	L5_IT
chr7-44236777-44237278	1.3591	1.55336	15.7886	0.000119441	0.0108037	V1C	L5_IT
chr10-131859503-131860004	1.10643	2.48364	15.7857	0.000119606	0.0108106	V1C	L5_IT
chr4-2257737-2258238	1.16073	2.09197	15.7837	0.000119717	0.0108144	V1C	L5_IT
chr3-51809435-51809936	1.22171	2.32317	15.783	0.000119755	0.0108144	V1C	L5_IT
chr2-105798292-105798793	1.31087	1.8044	15.7821	0.00011981	0.0108152	V1C	L5_IT
chr8-135212900-135213401	0.948337	2.77265	15.7806	0.000119891	0.0108191	V1C	L5_IT
chr7-90624587-90625088	1.79848	1.21353	15.7768	0.000120108	0.0108317	V1C	L5_IT
chr9-97502619-97503120	0.929218	2.75487	15.7756	0.000120174	0.0108342	V1C	L5_IT
chr9-131476731-131477232	1.12983	2.09827	15.7718	0.000120388	0.0108466	V1C	L5_IT
chr4-38867646-38868147	1.31735	1.83399	15.7702	0.000120476	0.0108496	V1C	L5_IT
chr3-48504055-48504556	0.929011	2.973	15.7698	0.000120498	0.0108496	V1C	L5_IT
chr11-62352481-62352982	1.58316	1.31529	15.7625	0.000120913	0.0108716	V1C	L5_IT
chr18-74944871-74945372	1.70724	1.22033	15.7618	0.000120954	0.0108716	V1C	L5_IT
chr4-24118454-24118955	1.48509	1.52888	15.7564	0.000121257	0.0108798	V1C	L5_IT
chr3-14193971-14194472	1.33233	1.77237	15.7545	0.00012137	0.0108828	V1C	L5_IT
chr13-23188737-23189238	1.97468	1.06131	15.7538	0.000121407	0.0108828	V1C	L5_IT
chr15-80481058-80481559	1.0086	2.55522	15.7475	0.000121767	0.0109013	V1C	L5_IT
chr18-44777818-44778319	2.11718	1.18978	15.7614	0.000121935	0.010913	V1C	L5_IT
chr8-1552118-1552619	1.28661	1.96028	15.7408	0.000122151	0.0109253	V1C	L5_IT
chr16-4177094-4177595	1.08739	2.50157	15.739	0.000122252	0.0109309	V1C	L5_IT
chr10-112792936-112793437	1.52168	1.46591	15.7372	0.000122358	0.0109333	V1C	L5_IT
chr10-77891697-77892198	1.28212	1.86819	15.7365	0.000122395	0.0109333	V1C	L5_IT
chr1-202165460-202165961	1.34139	2.36847	15.7327	0.000122614	0.0109494	V1C	L5_IT
chr14-91946482-91946983	1.10907	2.15133	15.723	0.00012317	0.0109956	V1C	L5_IT
chr3-155079840-155080341	1.10176	2.24486	15.7209	0.000123296	0.010997	V1C	L5_IT
chr12-2234790-2235291	1.52238	1.38238	15.7208	0.000123302	0.010997	V1C	L5_IT
chr20-46207050-46207551	1.10786	2.28079	15.7177	0.00012348	0.0110024	V1C	L5_IT
chr3-14555457-14555958	1.33259	1.82248	15.7147	0.000123652	0.0110142	V1C	L5_IT
chr6-49550577-49551078	1.39171	1.70708	15.7138	0.000123706	0.0110156	V1C	L5_IT
chr13-73983927-73984428	1.10344	2.37312	15.6984	0.000124604	0.0110816	V1C	L5_IT
chr6-34917958-34918459	1.12161	2.2751	15.6869	0.000125274	0.0111305	V1C	L5_IT
chr1-216713781-216714282	1.69454	1.26842	15.6839	0.00012545	0.0111393	V1C	L5_IT
chr4-11416598-11417099	1.20185	2.31182	15.6816	0.000125585	0.0111478	V1C	L5_IT
chr19-33762085-33762586	1.51047	1.48257	15.6789	0.000125749	0.0111554	V1C	L5_IT
chr11-75473180-75473681	1.09164	2.36322	15.6746	0.000125998	0.011166	V1C	L5_IT
chr11-117655833-117656334	1.01147	2.70382	15.6746	0.000126002	0.011166	V1C	L5_IT
chr12-132277220-132277721	0.998528	2.52801	15.6741	0.000126027	0.011166	V1C	L5_IT
chr9-38037946-38038447	1.1385	2.09798	15.6681	0.000126382	0.011194	V1C	L5_IT
chr11-80372045-80372546	1.85863	1.11048	15.6646	0.00012659	0.0112043	V1C	L5_IT
chr10-128070935-128071436	1.6838	1.40597	15.664	0.000126629	0.0112043	V1C	L5_IT
chr5-141754560-141755061	1.03298	2.56618	15.6627	0.000126708	0.0112053	V1C	L5_IT
chr11-72771577-72772078	1.19152	2.00417	15.6544	0.000127199	0.0112417	V1C	L5_IT
chr3-171157487-171157988	1.8271	1.06943	15.6537	0.000127243	0.011242	V1C	L5_IT
chr14-77044229-77044730	1.33072	1.65929	15.644	0.00012782	0.0112894	V1C	L5_IT
chr1-25652321-25652822	1.57628	1.46378	15.6425	0.00012791	0.0112939	V1C	L5_IT
chr6-157145708-157146209	1.33937	1.62928	15.6402	0.000128052	0.0113004	V1C	L5_IT
chr14-76500495-76500996	1.5845	1.30868	15.64	0.000128064	0.0113004	V1C	L5_IT
chr12-123735292-123735793	2.08266	0.902601	15.6339	0.000128427	0.0113254	V1C	L5_IT
chr4-7250676-7251177	2.07602	1.10545	15.6384	0.000129158	0.0113756	V1C	L5_IT
chr15-31359795-31360296	1.46337	1.50881	15.6193	0.00012931	0.0113855	V1C	L5_IT
chr14-21748941-21749442	1.00157	2.7167	15.6143	0.000129614	0.0114087	V1C	L5_IT
[truncated: 2,951 more rows]

## Sheet: LAMP5_LHX6
peak	logFC	logCPM	F	PValue	FDR	region	subclass

## Sheet: SNCG
peak	logFC	logCPM	F	PValue	FDR	region	subclass

## Sheet: Chandelier
peak	logFC	logCPM	F	PValue	FDR	region	subclass

## Sheet: LAMP5
peak	logFC	logCPM	F	PValue	FDR	region	subclass

## Sheet: OPC
peak	logFC	logCPM	F	PValue	FDR	region	subclass
chr3-147393326-147393827	1.56025	4.07675	39.6193	1.19749e-08	0.00112218	M1C	OPC
chr3-147392255-147392756	1.65036	3.77996	33.6456	1.03685e-07	0.00485822	M1C	OPC
chr3-147392255-147392756	2.58795	3.77996	67.2137	1.90461e-12	1.78483e-07	A9	OPC
chr3-147393326-147393827	1.92096	4.07675	38.838	1.57811e-08	0.000739432	A9	OPC
chr3-147410080-147410581	2.21196	2.93272	32.3649	1.67203e-07	0.00522292	A9	OPC
chr15-96332430-96332931	2.71834	2.72691	68.7086	1.24356e-12	1.16536e-07	A1C	OPC
chr15-96341196-96341697	2.13893	3.39704	62.6801	7.12512e-12	3.33851e-07	A1C	OPC
chr15-96333565-96334066	1.98984	3.26225	48.2393	6.39092e-10	1.99633e-05	A1C	OPC
chr5-2751711-2752212	2.72998	3.15076	79.2397	6.91719e-14	6.48216e-09	A24	OPC
chr3-147392255-147392756	2.40787	3.77996	56.6961	4.33667e-11	2.03197e-06	A24	OPC
chr3-147393326-147393827	2.15031	4.07675	55.1365	7.03327e-11	2.19698e-06	A24	OPC
chrX-108736425-108736926	2.03373	2.63937	34.6926	7.04421e-08	0.00150853	A24	OPC
chr3-147410080-147410581	2.23296	2.93272	34.3304	8.04884e-08	0.00150853	A24	OPC
chr3-181695369-181695870	1.19302	4.45369	28.6143	7.00426e-07	0.0109396	A24	OPC
chr18-78741696-78742197	2.62068	1.9684	25.7211	2.19201e-06	0.029345	A24	OPC
chr19-1169922-1170423	1.75639	3.28447	31.2056	2.58947e-07	0.0242662	V1C	OPC
chr15-96341196-96341697	2.53001	3.39704	96.0358	9.94921e-16	9.3235e-11	MTG	OPC
chr15-96332430-96332931	2.51599	2.72691	52.2959	1.7213e-10	8.06523e-06	MTG	OPC
chr15-96333565-96334066	2.00217	3.26225	47.9382	7.05594e-10	2.20407e-05	MTG	OPC
chr15-96336982-96337483	3.06582	2.01853	32.0161	2.10211e-07	0.00492477	MTG	OPC
chr15-96335550-96336051	3.29284	1.74474	30.4648	3.758e-07	0.00704331	MTG	OPC
chr3-147392255-147392756	2.03099	3.77996	46.4681	1.14798e-09	0.000107578	S1C	OPC

## Sheet: L6_CT
peak	logFC	logCPM	F	PValue	FDR	region	subclass
chr9-131312520-131313021	1.89249	2.87804	31.4397	9.09295e-08	0.011528	M1C	L6_CT
chr1-188702010-188702511	2.18158	2.94838	30.0016	1.72956e-07	0.011528	M1C	L6_CT
chr6-1574211-1574712	1.50707	3.31649	28.8438	2.79215e-07	0.012407	M1C	L6_CT
chr15-57510745-57511246	2.12402	2.62105	28.1991	3.75273e-07	0.0125065	M1C	L6_CT
chr13-105139476-105139977	1.49868	3.11872	26.9819	6.31588e-07	0.0168389	M1C	L6_CT
chr7-54186395-54186896	2.491	2.68018	26.4017	8.42792e-07	0.0187249	M1C	L6_CT
chr21-46435988-46436489	1.44504	2.8937	23.8795	2.51755e-06	0.0461297	M1C	L6_CT
chr6-155205607-155206108	1.51417	2.92454	23.4477	3.05909e-06	0.0461297	M1C	L6_CT
chr12-87924396-87924897	1.72628	2.76057	23.408	3.1144e-06	0.0461297	M1C	L6_CT
chr2-199468970-199469471	2.40824	3.05541	35.4479	1.66536e-08	0.00222003	A9	L6_CT
chr7-31003777-31004278	3.67179	2.72271	93.5664	1.22449e-17	1.16103e-12	V1C	L6_CT
chr18-77249473-77249974	4.21091	2.61215	93.2331	1.74191e-17	1.16103e-12	V1C	L6_CT
chr4-97037873-97038374	3.74916	2.86623	89.6194	5.43827e-17	2.41652e-12	V1C	L6_CT
chr5-93595083-93595584	2.65217	3.10664	87.796	7.75562e-17	2.58468e-12	V1C	L6_CT
chr8-81569913-81570414	3.33294	2.81332	85.824	1.60505e-16	4.27927e-12	V1C	L6_CT
chr11-79013499-79014000	3.95305	2.5709	84.3746	2.57451e-16	5.71995e-12	V1C	L6_CT
chr15-68325728-68326229	4.1191	2.68338	83.6253	3.90391e-16	7.4345e-12	V1C	L6_CT
chr4-95212739-95213240	4.52114	2.36213	80.9203	9.07207e-16	1.40938e-11	V1C	L6_CT
chr15-63985280-63985781	3.00505	3.05383	80.5311	9.51525e-16	1.40938e-11	V1C	L6_CT
chr11-132245775-132246276	4.20904	2.45149	80.108	1.18643e-15	1.58158e-11	V1C	L6_CT
chr15-68432091-68432592	2.91663	2.92884	79.1163	1.35822e-15	1.64599e-11	V1C	L6_CT
chr21-42853685-42854186	2.99988	2.81314	77.5796	2.28048e-15	2.53334e-11	V1C	L6_CT
chr5-132389716-132390217	2.67282	3.08905	76.8142	2.95593e-15	3.03111e-11	V1C	L6_CT
chr7-142938416-142938917	3.30212	2.80011	75.8121	4.46534e-15	4.25183e-11	V1C	L6_CT
chr4-36260834-36261335	3.50987	2.57614	74.0962	7.48047e-15	6.64795e-11	V1C	L6_CT
chr20-60662923-60663424	4.05962	2.54952	73.8113	9.82141e-15	8.18283e-11	V1C	L6_CT
chr10-25661939-25662440	4.47552	2.41493	73.5987	1.09442e-14	8.58189e-11	V1C	L6_CT
chr13-83453799-83454300	4.17577	2.33273	70.604	2.67406e-14	1.98038e-10	V1C	L6_CT
chr8-19396254-19396755	3.5593	2.57226	69.6509	3.72768e-14	2.61538e-10	V1C	L6_CT
chr8-134894947-134895448	3.00184	2.90188	68.8798	5.0379e-14	3.35791e-10	V1C	L6_CT
chr8-18109139-18109640	4.52726	2.39069	68.952	6.1771e-14	3.90354e-10	V1C	L6_CT
chr3-7264199-7264700	3.85379	2.48653	68.0905	6.44216e-14	3.90354e-10	V1C	L6_CT
chr1-217674164-217674665	4.30111	2.16659	67.4797	7.98919e-14	4.63047e-10	V1C	L6_CT
chr5-178818130-178818631	2.69549	3.06867	66.9402	9.11263e-14	5.06153e-10	V1C	L6_CT
chr9-23530839-23531340	3.57574	2.46374	65.9352	1.30324e-13	6.86117e-10	V1C	L6_CT
chr3-168095101-168095602	1.99054	3.54138	65.8611	1.3382e-13	6.86117e-10	V1C	L6_CT
chr9-10776528-10777029	3.52501	2.73823	66.0171	1.46576e-13	7.23685e-10	V1C	L6_CT
chr4-57168660-57169161	3.99911	2.35275	65.4637	1.73076e-13	8.24004e-10	V1C	L6_CT
chr10-111076859-111077360	1.82757	3.8242	64.0045	2.6038e-13	1.19691e-09	V1C	L6_CT
chr4-155044032-155044533	4.31253	2.33505	64.0986	3.06908e-13	1.36376e-09	V1C	L6_CT
chr8-123637417-123637918	3.55545	2.65922	63.5012	3.48458e-13	1.49844e-09	V1C	L6_CT
chr1-86466079-86466580	2.867	2.718	63.0842	3.6297e-13	1.51207e-09	V1C	L6_CT
chr12-111208257-111208758	4.55427	2.40615	63.1487	4.56088e-13	1.8424e-09	V1C	L6_CT
chr20-38267544-38268045	3.09349	2.56146	62.2987	4.82499e-13	1.89176e-09	V1C	L6_CT
chr18-77008143-77008644	2.90259	2.71243	62.1074	5.17207e-13	1.96991e-09	V1C	L6_CT
chr6-3519947-3520448	4.60399	2.09116	62.6083	5.69108e-13	2.05186e-09	V1C	L6_CT
chr11-98642992-98643493	2.79175	2.83551	61.8425	5.69507e-13	2.05186e-09	V1C	L6_CT
chr1-116217283-116217784	2.72121	2.87717	61.5295	6.72164e-13	2.35799e-09	V1C	L6_CT
chr22-46454438-46454939	2.51135	2.81625	60.976	7.81133e-13	2.66999e-09	V1C	L6_CT
chr7-117680362-117680863	2.54907	2.965	60.7158	8.59095e-13	2.86306e-09	V1C	L6_CT
chr8-19577922-19578423	4.56621	2.19613	61.2232	9.32915e-13	3.03325e-09	V1C	L6_CT
chr6-81752390-81752891	2.32956	2.93337	60.2408	1.02236e-12	3.20317e-09	V1C	L6_CT
chr10-83896319-83896820	2.35254	3.0424	60.2119	1.03324e-12	3.20317e-09	V1C	L6_CT
chr2-9801827-9802328	2.45211	3.11625	60.0544	1.09472e-12	3.28431e-09	V1C	L6_CT
chr2-99615241-99615742	2.34814	3.08269	60.0042	1.11509e-12	3.28431e-09	V1C	L6_CT
chr10-6328010-6328511	4.50601	2.27377	60.6806	1.13332e-12	3.28431e-09	V1C	L6_CT
chr11-91800059-91800560	3.84439	2.28791	59.2468	1.54685e-12	4.38733e-09	V1C	L6_CT
chr3-123324968-123325469	2.32386	2.99591	58.9118	1.66703e-12	4.59612e-09	V1C	L6_CT
chr12-49293148-49293649	2.97503	2.54982	58.8637	1.69692e-12	4.59612e-09	V1C	L6_CT
chr7-40815539-40816040	2.07077	3.35493	58.8209	1.7239e-12	4.59612e-09	V1C	L6_CT
chr1-184626873-184627374	3.10548	2.55604	58.6411	1.84228e-12	4.81544e-09	V1C	L6_CT
chr9-121326097-121326598	2.23282	3.20018	58.4463	1.97989e-12	5.07559e-09	V1C	L6_CT
chr2-237896175-237896676	2.2305	3.15167	58.0505	2.29247e-12	5.76605e-09	V1C	L6_CT
chr3-47890921-47891422	2.00434	3.36422	57.9497	2.37977e-12	5.87476e-09	V1C	L6_CT
chr22-46538877-46539378	2.26826	2.94442	57.4622	2.8519e-12	6.91228e-09	V1C	L6_CT
chr4-140150454-140150955	2.26845	2.97785	57.3608	2.96156e-12	6.92704e-09	V1C	L6_CT
chr2-113092920-113093421	2.98209	2.63674	57.3191	3.00778e-12	6.92704e-09	V1C	L6_CT
chr3-96813805-96814306	1.92864	3.34097	57.2643	3.06981e-12	6.92704e-09	V1C	L6_CT
chr6-32082552-32083053	2.59504	2.95979	57.2277	3.11182e-12	6.92704e-09	V1C	L6_CT
chr2-8148486-8148987	3.49575	2.574	57.3565	3.25713e-12	7.11795e-09	V1C	L6_CT
chr7-98195132-98195633	2.39326	2.89388	57.0348	3.34358e-12	7.18901e-09	V1C	L6_CT
chr15-94026504-94027005	2.82577	2.74488	56.7267	3.75062e-12	7.9362e-09	V1C	L6_CT
chr13-112730181-112730682	3.02215	2.67173	56.642	4.14509e-12	8.63384e-09	V1C	L6_CT
chr1-202658336-202658837	2.7968	2.84155	56.4684	4.32106e-12	8.86189e-09	V1C	L6_CT
chr12-100375471-100375972	1.95336	3.31538	56.2978	4.4023e-12	8.8917e-09	V1C	L6_CT
chr3-50392191-50392692	3.24866	2.53526	56.2685	4.65502e-12	9.26181e-09	V1C	L6_CT
chr7-91340517-91341018	3.68669	2.29691	56.0022	5.14099e-12	1.00783e-08	V1C	L6_CT
chr10-3427968-3428469	2.17313	3.06886	55.728	5.44918e-12	1.03839e-08	V1C	L6_CT
chr10-43317130-43317631	2.82971	2.78672	55.905	5.45268e-12	1.03839e-08	V1C	L6_CT
chr1-236926173-236926674	3.0458	2.543	55.5127	5.90752e-12	1.10917e-08	V1C	L6_CT
chr20-60932666-60933167	2.37962	2.88569	55.4331	6.08671e-12	1.12694e-08	V1C	L6_CT
chr3-140748887-140749388	2.2557	2.95583	55.3065	6.38316e-12	1.16006e-08	V1C	L6_CT
chr12-27811397-27811898	2.80794	2.7169	55.3996	6.43965e-12	1.16006e-08	V1C	L6_CT
chr8-54288391-54288892	3.52158	2.44705	55.1725	7.01134e-12	1.24621e-08	V1C	L6_CT
chr12-52379261-52379762	2.77639	2.75368	55.0158	7.1205e-12	1.24895e-08	V1C	L6_CT
chr2-45823801-45824302	2.07754	3.12681	54.9692	7.24668e-12	1.25458e-08	V1C	L6_CT
chr17-45288948-45289449	3.23714	2.49298	55.0372	7.37617e-12	1.26063e-08	V1C	L6_CT
chr10-43319047-43319548	2.4397	2.78976	54.7268	7.93923e-12	1.32431e-08	V1C	L6_CT
chr1-67583002-67583503	3.49752	2.33801	54.8968	7.9475e-12	1.32431e-08	V1C	L6_CT
chr16-14423272-14423773	2.71573	2.91325	54.7369	8.4381e-12	1.3887e-08	V1C	L6_CT
chr12-52138168-52138669	2.70373	2.75465	54.4622	8.77258e-12	1.42614e-08	V1C	L6_CT
chr1-201230374-201230875	3.11566	2.65802	54.4872	9.267e-12	1.48837e-08	V1C	L6_CT
chr2-59052977-59053478	4.62394	2.08564	54.8025	9.6598e-12	1.53299e-08	V1C	L6_CT
chr7-22414060-22414561	2.79002	2.61251	54.0973	1.00687e-11	1.57908e-08	V1C	L6_CT
chr10-45181189-45181690	3.65164	2.31204	54.0979	1.04997e-11	1.61106e-08	V1C	L6_CT
chr21-20030415-20030916	3.50129	2.46052	54.0942	1.05143e-11	1.61106e-08	V1C	L6_CT
chr12-127627134-127627635	2.90875	2.68804	54.0895	1.07608e-11	1.63009e-08	V1C	L6_CT
chr4-7842652-7843153	2.34097	2.98479	53.8821	1.09228e-11	1.63605e-08	V1C	L6_CT
chr9-130782296-130782797	3.98252	2.29122	53.9903	1.21936e-11	1.7911e-08	V1C	L6_CT
chr11-85685470-85685971	1.79265	3.61124	53.5843	1.22268e-11	1.7911e-08	V1C	L6_CT
chr15-60932602-60933103	3.16648	2.66473	53.7116	1.29516e-11	1.87666e-08	V1C	L6_CT
chr2-153195444-153195945	2.27442	2.90068	53.3113	1.35608e-11	1.92327e-08	V1C	L6_CT
chr10-17819496-17819997	2.93801	2.71048	53.4199	1.35618e-11	1.92327e-08	V1C	L6_CT
chr4-12414301-12414802	2.94364	2.96723	53.3282	1.49596e-11	2.09916e-08	V1C	L6_CT
chr10-112050177-112050678	3.09747	2.73564	53.1821	1.51505e-11	2.1038e-08	V1C	L6_CT
chr22-46451312-46451813	3.46953	2.32577	53.0923	1.56741e-11	2.15407e-08	V1C	L6_CT
chr18-75430974-75431475	2.89001	2.6587	52.8876	1.59299e-11	2.16688e-08	V1C	L6_CT
chr4-12301646-12302147	2.79375	2.72875	52.8877	1.65894e-11	2.23381e-08	V1C	L6_CT
chr8-5554825-5555326	3.6287	2.40349	52.7576	1.74286e-11	2.32334e-08	V1C	L6_CT
chr11-34183960-34184461	3.38604	2.46927	52.7509	1.78356e-11	2.35405e-08	V1C	L6_CT
chr16-85169830-85170331	3.00847	2.44897	52.4953	1.84958e-11	2.41726e-08	V1C	L6_CT
chr4-155207973-155208474	2.25851	3.02051	52.3657	1.94332e-11	2.5151e-08	V1C	L6_CT
chr9-79251000-79251501	3.18704	2.45229	52.313	1.98276e-11	2.51728e-08	V1C	L6_CT
chr4-95689220-95689721	3.75465	2.2432	52.4273	2.01636e-11	2.53463e-08	V1C	L6_CT
chr16-85656993-85657494	2.81406	2.56941	52.225	2.05047e-11	2.53463e-08	V1C	L6_CT
chr17-6508783-6509284	2.75712	2.63312	52.2212	2.05347e-11	2.53463e-08	V1C	L6_CT
chr4-140152179-140152680	2.21212	2.92718	52.1107	2.14194e-11	2.61958e-08	V1C	L6_CT
chr5-168590184-168590685	2.74449	2.72563	52.0526	2.19001e-11	2.65402e-08	V1C	L6_CT
chr7-35057989-35058490	2.8544	2.73003	52.1022	2.23582e-11	2.68512e-08	V1C	L6_CT
chr4-155037046-155037547	3.89064	2.25334	52.3705	2.28825e-11	2.72355e-08	V1C	L6_CT
chr15-72052647-72053148	2.24953	2.94713	51.9066	2.31563e-11	2.73175e-08	V1C	L6_CT
chr3-168095922-168096423	1.87326	3.49232	51.8097	2.40305e-11	2.80561e-08	V1C	L6_CT
chr1-114081798-114082299	2.89724	2.73977	51.8759	2.4371e-11	2.80561e-08	V1C	L6_CT
chr5-93598721-93599222	2.80928	2.69341	51.9238	2.44138e-11	2.80561e-08	V1C	L6_CT
chr2-71935343-71935844	2.16749	3.03016	51.6962	2.50978e-11	2.85957e-08	V1C	L6_CT
chr8-118365494-118365995	2.81824	2.77138	51.6938	2.6123e-11	2.95115e-08	V1C	L6_CT
chr14-22502119-22502620	3.28386	2.58101	51.6735	2.73994e-11	3.06933e-08	V1C	L6_CT
chr2-153498020-153498521	3.50814	2.47411	51.604	2.87101e-11	3.18935e-08	V1C	L6_CT
chr3-27570865-27571366	2.80443	2.63825	51.0976	3.15701e-11	3.47081e-08	V1C	L6_CT
chr1-242011972-242012473	3.72669	2.27986	51.182	3.17644e-11	3.47081e-08	V1C	L6_CT
chr19-31974424-31974925	3.80254	2.25104	51.2465	3.28893e-11	3.5645e-08	V1C	L6_CT
chr8-75167375-75167876	2.6345	2.72833	50.9274	3.3703e-11	3.62324e-08	V1C	L6_CT
chr3-165725156-165725657	3.4781	2.45492	51.042	3.55526e-11	3.7915e-08	V1C	L6_CT
chr18-77250016-77250517	2.60249	2.70144	50.6597	3.73574e-11	3.95236e-08	V1C	L6_CT
chr2-151772182-151772683	3.20081	2.47464	50.6757	3.85617e-11	4.04764e-08	V1C	L6_CT
chr15-34735943-34736444	2.47867	2.89291	50.5247	3.935e-11	4.09811e-08	V1C	L6_CT
chr5-93603688-93604189	3.04055	2.52844	50.5473	4.05088e-11	4.1861e-08	V1C	L6_CT
chr17-45333131-45333632	2.12476	3.13142	50.3192	4.25919e-11	4.33416e-08	V1C	L6_CT
chr13-90416543-90417044	2.9835	2.62758	50.2443	4.38397e-11	4.42734e-08	V1C	L6_CT
chr4-139896121-139896622	4.02937	2.22841	50.4023	4.72165e-11	4.73251e-08	V1C	L6_CT
chr13-49308090-49308591	2.53136	2.7435	49.6333	5.55072e-11	5.52197e-08	V1C	L6_CT
chr14-22434086-22434587	3.55351	2.2386	49.6836	5.6472e-11	5.57634e-08	V1C	L6_CT
chr9-7477139-7477640	2.9124	2.7834	49.4141	6.26601e-11	6.10083e-08	V1C	L6_CT
chr17-49776980-49777481	3.76001	2.24921	49.5584	6.26989e-11	6.10083e-08	V1C	L6_CT
chr6-104573180-104573681	3.86835	2.27023	49.4664	6.49545e-11	6.27451e-08	V1C	L6_CT
chr8-144063409-144063910	2.62436	2.87305	49.2803	6.59833e-11	6.28896e-08	V1C	L6_CT
chr6-52898310-52898811	2.10684	3.12009	49.1843	6.60476e-11	6.28896e-08	V1C	L6_CT
chr7-81367542-81368043	3.36622	2.45382	48.9339	7.27871e-11	6.88153e-08	V1C	L6_CT
chr5-178840870-178841371	3.02707	2.60691	48.6758	8.33709e-11	7.76286e-08	V1C	L6_CT
chr6-89205525-89206026	3.7019	2.40656	48.7869	8.43674e-11	7.76286e-08	V1C	L6_CT
chr4-140152995-140153496	1.93541	3.21248	48.5519	8.44384e-11	7.76286e-08	V1C	L6_CT
chr20-60778233-60778734	2.97619	2.57816	48.4831	8.67279e-11	7.86646e-08	V1C	L6_CT
chr18-77250668-77251169	2.74608	2.52894	48.4826	8.67456e-11	7.86646e-08	V1C	L6_CT
chr15-75843898-75844399	2.22083	2.85908	48.3905	8.991e-11	8.09834e-08	V1C	L6_CT
chr20-63127235-63127736	1.89277	3.39006	48.3713	9.0587e-11	8.10455e-08	V1C	L6_CT
chr5-144048382-144048883	3.47884	2.42684	48.4426	9.46071e-11	8.4078e-08	V1C	L6_CT
chr3-83218880-83219381	2.38537	2.80453	48.1423	9.9041e-11	8.74355e-08	V1C	L6_CT
chr16-27483819-27484320	2.38432	2.74347	47.9729	1.05805e-10	9.26949e-08	V1C	L6_CT
chr9-38311465-38311966	2.25231	2.88145	47.9588	1.06389e-10	9.26949e-08	V1C	L6_CT
chr15-94083815-94084316	3.35578	2.37041	47.9193	1.11844e-10	9.6815e-08	V1C	L6_CT
chr18-73728217-73728718	2.78721	2.6446	47.81	1.16705e-10	9.97667e-08	V1C	L6_CT
chr4-34060563-34061064	3.20139	2.46017	47.8056	1.16906e-10	9.97667e-08	V1C	L6_CT
chr4-140047201-140047702	2.23387	2.90955	47.7044	1.17499e-10	9.97667e-08	V1C	L6_CT
chr3-121601502-121602003	2.52349	2.70087	47.564	1.24129e-10	1.04729e-07	V1C	L6_CT
chr5-108418277-108418778	1.76201	3.58488	47.5433	1.2514e-10	1.04917e-07	V1C	L6_CT
chr7-54658716-54659217	3.33504	2.51185	47.6365	1.31637e-10	1.09013e-07	V1C	L6_CT
chr13-110719241-110719742	2.74594	2.5561	47.4135	1.31661e-10	1.09013e-07	V1C	L6_CT
chr1-7043746-7044247	2.15306	2.98805	47.362	1.34339e-10	1.10084e-07	V1C	L6_CT
chr11-131918193-131918694	3.68486	2.21604	47.579	1.34606e-10	1.10084e-07	V1C	L6_CT
chr19-31959179-31959680	3.55227	2.23653	47.414	1.36187e-10	1.10698e-07	V1C	L6_CT
chr12-108021183-108021684	2.26798	2.88362	47.1912	1.43634e-10	1.16044e-07	V1C	L6_CT
chr14-43359428-43359929	3.72724	2.16368	47.2725	1.46414e-10	1.17577e-07	V1C	L6_CT
chr12-1890137-1890638	2.06657	3.08708	47.0416	1.52309e-10	1.21579e-07	V1C	L6_CT
chr4-111363062-111363563	3.38115	2.34444	47.0469	1.59882e-10	1.26865e-07	V1C	L6_CT
chr6-143579782-143580283	2.48674	2.73794	46.8787	1.62363e-10	1.28071e-07	V1C	L6_CT
chr5-150180229-150180730	2.66412	2.5499	46.3748	1.97917e-10	1.55197e-07	V1C	L6_CT
chr16-86026589-86027090	2.62123	2.73665	46.3558	1.99404e-10	1.55449e-07	V1C	L6_CT
chr17-20179152-20179653	3.06978	2.51542	46.4472	2.02136e-10	1.56663e-07	V1C	L6_CT
chr8-10545855-10546356	2.16263	2.97517	46.0607	2.23986e-10	1.72594e-07	V1C	L6_CT
chr5-176776115-176776616	2.17763	2.8912	45.9475	2.34207e-10	1.79432e-07	V1C	L6_CT
chr5-143981879-143982380	2.87563	2.70873	45.9932	2.37587e-10	1.80981e-07	V1C	L6_CT
chr15-93899872-93900373	2.47165	2.74038	45.8714	2.41349e-10	1.82803e-07	V1C	L6_CT
chr1-98653774-98654275	2.60983	2.63304	45.8256	2.4575e-10	1.85085e-07	V1C	L6_CT
chr18-77304445-77304946	3.37119	2.37877	45.9326	2.47342e-10	1.85237e-07	V1C	L6_CT
chr13-40469963-40470464	3.11393	2.52123	45.7469	2.61767e-10	1.94945e-07	V1C	L6_CT
chr15-58525945-58526446	2.28745	2.88802	45.5962	2.69054e-10	1.99258e-07	V1C	L6_CT
chr2-85785474-85785975	3.07029	2.42553	45.5631	2.72603e-10	2.00772e-07	V1C	L6_CT
chr8-19757890-19758391	2.39793	2.78651	45.5307	2.76109e-10	2.01782e-07	V1C	L6_CT
chr9-134486398-134486899	1.98025	3.09416	45.5226	2.77002e-10	2.01782e-07	V1C	L6_CT
chr3-72643673-72644174	2.93088	2.56753	45.4804	2.9547e-10	2.14065e-07	V1C	L6_CT
chr4-86381219-86381720	1.95002	3.02998	45.2968	3.02879e-10	2.17307e-07	V1C	L6_CT
chr1-218164858-218165359	2.82628	2.66115	45.374	3.03205e-10	2.17307e-07	V1C	L6_CT
chr11-117799652-117800153	2.89198	2.58538	45.3498	3.11065e-10	2.20818e-07	V1C	L6_CT
chr14-49006092-49006593	4.05359	2.05172	45.5594	3.11417e-10	2.20818e-07	V1C	L6_CT
chr15-68331001-68331502	2.99518	2.57641	45.2896	3.18532e-10	2.24668e-07	V1C	L6_CT
chr5-93593537-93594038	2.56012	2.62473	45.1258	3.24096e-10	2.26331e-07	V1C	L6_CT
chr18-77006390-77006891	2.78483	2.49117	45.1244	3.24286e-10	2.26331e-07	V1C	L6_CT
chr8-19495408-19495909	2.66501	2.69802	44.9816	3.43167e-10	2.38261e-07	V1C	L6_CT
chr3-177754287-177754788	3.94557	2.24379	45.1656	3.57175e-10	2.46702e-07	V1C	L6_CT
chr10-77666708-77667209	2.88175	2.72315	44.9067	3.64671e-10	2.50582e-07	V1C	L6_CT
chr7-41316927-41317428	3.70901	2.19128	45.0078	3.67652e-10	2.51334e-07	V1C	L6_CT
chr12-52245383-52245884	3.82255	2.27133	45.0228	3.77743e-10	2.56915e-07	V1C	L6_CT
chr9-117028248-117028749	2.65385	2.71697	44.8341	3.81264e-10	2.57987e-07	V1C	L6_CT
chr10-81520535-81521036	3.87316	2.19615	45.0291	3.83189e-10	2.57987e-07	V1C	L6_CT
chr6-87309056-87309557	3.51273	2.20476	44.7419	3.95412e-10	2.63554e-07	V1C	L6_CT
chr1-227370455-227370956	2.66154	2.6943	44.6526	4.03252e-10	2.67442e-07	V1C	L6_CT
chr2-236637132-236637633	2.76811	2.69161	44.5202	4.12153e-10	2.71993e-07	V1C	L6_CT
chr7-143070107-143070608	2.26589	3.06914	44.5005	4.35034e-10	2.84277e-07	V1C	L6_CT
chr7-100204878-100205379	1.98506	3.058	44.1106	4.85119e-10	3.1546e-07	V1C	L6_CT
chr7-81232256-81232757	2.33558	2.78819	44.0779	4.91473e-10	3.1804e-07	V1C	L6_CT
chr16-70495882-70496383	1.95719	2.95666	44.011	5.04759e-10	3.2506e-07	V1C	L6_CT
chr9-27595734-27596235	3.5012	2.29789	44.0779	5.22371e-10	3.34121e-07	V1C	L6_CT
chr3-139281146-139281647	2.59387	2.81614	43.9179	5.23842e-10	3.34121e-07	V1C	L6_CT
chr12-18489409-18489910	4.34804	1.90677	44.155	5.58257e-10	3.52586e-07	V1C	L6_CT
chr6-74065797-74066298	3.27208	2.54967	43.9358	5.61306e-10	3.52586e-07	V1C	L6_CT
chr1-208634985-208635486	2.56747	2.68485	43.741	5.6215e-10	3.52586e-07	V1C	L6_CT
chr15-93515604-93516105	2.53559	2.86178	43.8485	5.63371e-10	3.52586e-07	V1C	L6_CT
chr8-125522224-125522725	2.58599	2.67141	43.6785	6.02767e-10	3.75479e-07	V1C	L6_CT
chr15-57423826-57424327	2.12634	3.21386	43.5179	6.14566e-10	3.80725e-07	V1C	L6_CT
chr7-44236777-44237278	2.08537	2.97838	43.5084	6.16901e-10	3.80725e-07	V1C	L6_CT
chr3-130582607-130583108	3.16939	2.42461	43.5912	6.24042e-10	3.83357e-07	V1C	L6_CT
chr5-6551345-6551846	1.84655	3.29709	43.4453	6.32652e-10	3.86864e-07	V1C	L6_CT
chr11-125405998-125406499	1.75094	3.39346	43.4059	6.42691e-10	3.91208e-07	V1C	L6_CT
chr17-45333779-45334280	2.74252	2.59207	43.5016	6.46701e-10	3.9186e-07	V1C	L6_CT
chr4-140093148-140093649	3.47773	2.25726	43.4295	6.55665e-10	3.95494e-07	V1C	L6_CT
chr8-54708926-54709427	2.34997	2.77244	43.328	6.63046e-10	3.98144e-07	V1C	L6_CT
chr2-239075985-239076486	1.55975	3.84116	43.2718	6.78133e-10	4.05378e-07	V1C	L6_CT
chr2-221120332-221120833	2.72881	2.57879	43.2312	6.89216e-10	4.09294e-07	V1C	L6_CT
chr10-75062415-75062916	2.35844	2.68757	43.2254	6.90825e-10	4.09294e-07	V1C	L6_CT
chr9-134374896-134375397	2.13238	2.91338	43.1229	7.1977e-10	4.22686e-07	V1C	L6_CT
chr6-76063556-76064057	2.65427	2.61473	43.0331	7.46137e-10	4.36248e-07	V1C	L6_CT
chr12-105837406-105837907	2.57962	2.68816	43.0152	7.51514e-10	4.37473e-07	V1C	L6_CT
chr12-22729856-22730357	2.13053	2.92576	42.8989	7.87386e-10	4.56362e-07	V1C	L6_CT
chr3-96815152-96815653	2.04856	2.94701	42.808	8.16632e-10	4.71264e-07	V1C	L6_CT
chr8-23682899-23683400	2.08243	3.03024	42.755	8.34174e-10	4.79312e-07	V1C	L6_CT
chr1-234589180-234589681	3.35407	2.34919	42.9016	8.46309e-10	4.84198e-07	V1C	L6_CT
chr22-24875904-24876405	2.83677	2.60587	42.8161	8.50017e-10	4.84241e-07	V1C	L6_CT
chr6-49026429-49026930	3.05302	2.64479	42.8404	8.67192e-10	4.91923e-07	V1C	L6_CT
chr4-140151632-140152133	2.25599	2.79534	42.6221	8.79901e-10	4.93915e-07	V1C	L6_CT
chr5-29016210-29016711	3.68049	2.10556	42.6851	8.82777e-10	4.93915e-07	V1C	L6_CT
chr5-20276265-20276766	3.02358	2.46266	42.7179	8.84048e-10	4.93915e-07	V1C	L6_CT
chr2-43102440-43102941	2.91928	2.43346	42.7102	8.86759e-10	4.93915e-07	V1C	L6_CT
chr15-60933113-60933614	3.04964	2.45947	42.7033	8.8923e-10	4.93915e-07	V1C	L6_CT
chr17-7943344-7943845	2.23582	2.81729	42.5641	9.0063e-10	4.98172e-07	V1C	L6_CT
chr16-10678822-10679323	2.28735	2.82416	42.4935	9.26572e-10	5.10404e-07	V1C	L6_CT
chr17-43524867-43525368	2.4199	2.89907	42.523	9.42018e-10	5.16777e-07	V1C	L6_CT
chr1-65576627-65577128	3.36343	2.32132	42.5051	9.48801e-10	5.17595e-07	V1C	L6_CT
chr16-85464455-85464956	1.99261	3.02922	42.4153	9.56172e-10	5.17595e-07	V1C	L6_CT
chr15-23101083-23101584	2.31401	2.75309	42.4139	9.56685e-10	5.17595e-07	V1C	L6_CT
chr17-65148317-65148818	3.09497	2.33648	42.5143	9.5904e-10	5.17595e-07	V1C	L6_CT
chr5-17966760-17967261	2.05042	3.01661	42.322	9.9272e-10	5.33611e-07	V1C	L6_CT
chr2-63613356-63613857	1.68333	3.51308	42.3079	9.98372e-10	5.34494e-07	V1C	L6_CT
chr15-86214673-86215174	2.17963	2.94977	42.1913	1.04636e-09	5.55719e-07	V1C	L6_CT
chr2-237575537-237576038	2.0496	2.94228	42.1026	1.08436e-09	5.7362e-07	V1C	L6_CT
chr1-22841907-22842408	2.10613	3.05588	42.0899	1.08995e-09	5.74297e-07	V1C	L6_CT
chr10-43327449-43327950	3.52856	2.28277	42.2516	1.09684e-09	5.7565e-07	V1C	L6_CT
chr7-47247180-47247681	2.73969	2.55581	42.0048	1.12796e-09	5.89665e-07	V1C	L6_CT
chr14-64540361-64540862	1.48552	3.65745	41.9531	1.15172e-09	5.9973e-07	V1C	L6_CT
chr11-107103568-107104069	1.80175	3.14569	41.6909	1.28021e-09	6.64045e-07	V1C	L6_CT
chr6-48389679-48390180	2.03461	3.13182	41.6791	1.28636e-09	6.64652e-07	V1C	L6_CT
chr3-176262131-176262632	2.12408	2.96769	41.6461	1.3036e-09	6.70955e-07	V1C	L6_CT
chr3-116264677-116265178	2.84422	2.55757	41.6464	1.35848e-09	6.94511e-07	V1C	L6_CT
chr10-43319635-43320136	2.20743	2.79263	41.5416	1.35978e-09	6.94511e-07	V1C	L6_CT
chr17-8649397-8649898	3.57323	2.15446	41.6544	1.37338e-09	6.98012e-07	V1C	L6_CT
chr12-111201238-111201739	2.62535	2.65235	41.4944	1.38599e-09	6.98012e-07	V1C	L6_CT
chr18-24124349-24124850	2.76948	2.64578	41.4936	1.38644e-09	6.98012e-07	V1C	L6_CT
chr16-69107757-69108258	2.0066	2.93962	41.4916	1.38758e-09	6.98012e-07	V1C	L6_CT
chr3-83216985-83217486	1.79177	3.4496	41.4456	1.41358e-09	7.08415e-07	V1C	L6_CT
chr12-4871639-4872140	2.18541	2.88651	41.4219	1.42724e-09	7.12583e-07	V1C	L6_CT
chr2-217857718-217858219	2.71512	2.74621	41.4714	1.43756e-09	7.13681e-07	V1C	L6_CT
chr1-196218733-196219234	2.28614	2.88535	41.3957	1.4424e-09	7.13681e-07	V1C	L6_CT
chr19-32041314-32041815	2.85266	2.53527	41.4514	1.44919e-09	7.13681e-07	V1C	L6_CT
chr12-54612061-54612562	3.61915	2.29353	41.6623	1.45085e-09	7.13681e-07	V1C	L6_CT
chr2-71207666-71208167	2.70493	2.74585	41.4125	1.47209e-09	7.19573e-07	V1C	L6_CT
chr20-57762135-57762636	3.0321	2.40179	41.4442	1.47363e-09	7.19573e-07	V1C	L6_CT
chr12-57478487-57478988	1.92675	3.20503	41.2679	1.51894e-09	7.38816e-07	V1C	L6_CT
chr2-54673577-54674078	2.14118	2.78946	41.2595	1.52412e-09	7.38816e-07	V1C	L6_CT
chr16-85430872-85431373	2.96954	2.4674	41.2818	1.55181e-09	7.49511e-07	V1C	L6_CT
chr12-18393848-18394349	2.65461	2.57212	41.1967	1.56338e-09	7.52375e-07	V1C	L6_CT
chr8-40868754-40869255	2.56664	2.67528	41.1718	1.57923e-09	7.57267e-07	V1C	L6_CT
chr13-35475358-35475859	2.32524	2.67259	41.1563	1.58914e-09	7.59289e-07	V1C	L6_CT
chr2-99615841-99616342	3.13028	2.44597	41.2451	1.5967e-09	7.60178e-07	V1C	L6_CT
chr4-147826129-147826630	3.45507	2.16626	41.1311	1.64914e-09	7.79577e-07	V1C	L6_CT
chr1-24502214-24502715	2.03474	3.01105	41.0162	1.68191e-09	7.92255e-07	V1C	L6_CT
chr11-70853197-70853698	1.66222	3.33117	40.9334	1.73935e-09	8.16427e-07	V1C	L6_CT
chr1-161987913-161988414	2.97401	2.58713	41.0866	1.77483e-09	8.30159e-07	V1C	L6_CT
chr8-123638694-123639195	3.00638	2.61004	41.0124	1.80302e-09	8.40396e-07	V1C	L6_CT
chr1-15810058-15810559	3.19444	2.50895	40.9655	1.83733e-09	8.52243e-07	V1C	L6_CT
chr7-72435509-72436010	2.83648	2.39776	40.7931	1.84122e-09	8.52243e-07	V1C	L6_CT
chr18-77101456-77101957	2.1699	2.86058	40.7013	1.91109e-09	8.81521e-07	V1C	L6_CT
chr3-100981817-100982318	3.74356	2.09156	40.8198	1.92172e-09	8.83366e-07	V1C	L6_CT
chr15-88162078-88162579	2.40103	2.63802	40.6261	1.9703e-09	9.02588e-07	V1C	L6_CT
chr2-7986521-7987022	2.95706	2.50118	40.5647	2.1017e-09	9.5741e-07	V1C	L6_CT
chr17-76005367-76005868	1.91977	3.00312	40.4642	2.10434e-09	9.5741e-07	V1C	L6_CT
chr10-43342529-43343030	1.74741	3.21799	40.4234	2.13955e-09	9.70119e-07	V1C	L6_CT
chr8-19392151-19392652	2.75716	2.65862	40.374	2.24055e-09	1.00905e-06	V1C	L6_CT
chr10-111888126-111888627	2.7206	2.6267	40.3155	2.29437e-09	1.02981e-06	V1C	L6_CT
chr20-59323115-59323616	2.2105	2.90496	40.2391	2.30607e-09	1.03159e-06	V1C	L6_CT
chr6-7938401-7938902	2.50691	2.63211	40.1976	2.34534e-09	1.04565e-06	V1C	L6_CT
chr11-7569175-7569676	1.92094	2.96019	40.1853	2.3571e-09	1.04739e-06	V1C	L6_CT
chr15-23399208-23399709	2.83525	2.52052	40.1662	2.37555e-09	1.05208e-06	V1C	L6_CT
chr15-25674927-25675428	2.46536	2.60268	40.1557	2.38571e-09	1.05308e-06	V1C	L6_CT
chr2-201116187-201116688	2.32627	2.75001	39.9055	2.6418e-09	1.16227e-06	V1C	L6_CT
chr5-33788913-33789414	2.71892	2.468	39.8974	2.65059e-09	1.1623e-06	V1C	L6_CT
chr20-61485350-61485851	2.22213	2.76088	39.8231	2.73208e-09	1.1902e-06	V1C	L6_CT
chr10-12554961-12555462	3.47174	2.26486	39.9225	2.76275e-09	1.19683e-06	V1C	L6_CT
chr18-75433253-75433754	3.19323	2.24859	39.7879	2.77167e-09	1.19683e-06	V1C	L6_CT
chr11-131869384-131869885	1.9014	3.014	39.7856	2.77422e-09	1.19683e-06	V1C	L6_CT
chr16-85475291-85475792	2.50659	2.5529	39.7566	2.80729e-09	1.20719e-06	V1C	L6_CT
chr5-134058991-134059492	1.92388	3.05125	39.682	2.89402e-09	1.24048e-06	V1C	L6_CT
chr3-188889343-188889844	2.72719	2.69061	39.7363	2.90332e-09	1.24048e-06	V1C	L6_CT
chr6-145327674-145328175	3.56844	2.11659	39.8171	2.9218e-09	1.24439e-06	V1C	L6_CT
chr21-32344770-32345271	3.19711	2.33042	39.6701	2.98257e-09	1.26297e-06	V1C	L6_CT
chr18-50086513-50087014	3.0989	2.31608	39.6067	2.98439e-09	1.26297e-06	V1C	L6_CT
chr7-97116387-97116888	2.95507	2.47126	39.6489	3.04733e-09	1.28553e-06	V1C	L6_CT
chr3-177840761-177841262	2.20372	2.9637	39.5441	3.06174e-09	1.28753e-06	V1C	L6_CT
chr9-97479640-97480141	2.1066	2.8749	39.5222	3.08921e-09	1.295e-06	V1C	L6_CT
chr2-68000283-68000784	2.94209	2.55156	39.5946	3.11539e-09	1.30188e-06	V1C	L6_CT
chr3-40877967-40878468	2.10013	2.9237	39.2422	3.46415e-09	1.4431e-06	V1C	L6_CT
chr2-193868919-193869420	3.08257	2.48334	39.3333	3.55567e-09	1.47202e-06	V1C	L6_CT
chr13-110794321-110794822	2.13523	2.91359	39.1478	3.60066e-09	1.48604e-06	V1C	L6_CT
chr12-118606784-118607285	2.81454	2.51306	39.203	3.65423e-09	1.5014e-06	V1C	L6_CT
chr1-204438666-204439167	2.28675	2.68571	39.1043	3.66537e-09	1.5014e-06	V1C	L6_CT
chr1-184646451-184646952	2.56527	2.61717	39.1734	3.69864e-09	1.50465e-06	V1C	L6_CT
chr16-85586464-85586965	2.05006	2.87413	39.0799	3.70219e-09	1.50465e-06	V1C	L6_CT
chr15-23395343-23395844	3.30652	2.412	39.2137	3.73286e-09	1.5125e-06	V1C	L6_CT
chr5-176036040-176036541	3.01199	2.42952	39.0747	3.80262e-09	1.5361e-06	V1C	L6_CT
chr13-39319463-39319964	2.36408	2.66087	38.9558	3.89536e-09	1.56881e-06	V1C	L6_CT
chr1-188702010-188702511	2.56804	2.94838	39.0223	3.93394e-09	1.57957e-06	V1C	L6_CT
chr2-176764900-176765401	2.35922	2.68953	38.8747	4.02708e-09	1.61082e-06	V1C	L6_CT
chr2-20674575-20675076	1.58471	3.47054	38.8661	4.04135e-09	1.61082e-06	V1C	L6_CT
chr6-21444721-21445222	2.27275	2.9316	38.952	4.04849e-09	1.61082e-06	V1C	L6_CT
chr10-118841963-118842464	3.02896	2.5734	39.0072	4.0601e-09	1.61082e-06	V1C	L6_CT
chr4-155208815-155209316	3.21974	2.44924	38.9567	4.09199e-09	1.61496e-06	V1C	L6_CT
chr13-25848966-25849467	2.55957	2.6938	38.9241	4.09476e-09	1.61496e-06	V1C	L6_CT
chr11-14054814-14055315	3.88161	2.09185	38.9557	4.2551e-09	1.67325e-06	V1C	L6_CT
chr7-142796593-142797094	2.11424	2.77939	38.7317	4.2704e-09	1.67432e-06	V1C	L6_CT
chr10-71477542-71478043	1.62176	3.63968	38.6989	4.32828e-09	1.69204e-06	V1C	L6_CT
chr13-33509680-33510181	1.94844	3.06585	38.6913	4.34193e-09	1.69241e-06	V1C	L6_CT
chr9-129520882-129521383	3.0874	2.46605	38.7361	4.42182e-09	1.71353e-06	V1C	L6_CT
chr2-157903643-157904144	3.1902	2.33837	38.7164	4.45757e-09	1.71993e-06	V1C	L6_CT
chr3-172958953-172959454	1.79696	3.09484	38.6237	4.46413e-09	1.71993e-06	V1C	L6_CT
chr10-114374523-114375024	1.93823	2.98549	38.6103	4.48874e-09	1.72443e-06	V1C	L6_CT
chr6-77462737-77463238	2.13161	2.79141	38.5853	4.53508e-09	1.73194e-06	V1C	L6_CT
chr15-63504409-63504910	1.97154	2.89963	38.581	4.54313e-09	1.73194e-06	V1C	L6_CT
chr1-194320650-194321151	3.17448	2.31975	38.6376	4.54728e-09	1.73194e-06	V1C	L6_CT
chr16-85641844-85642345	1.78645	3.14883	38.4835	4.72884e-09	1.79596e-06	V1C	L6_CT
chr3-172613266-172613767	2.15068	2.8336	38.464	4.76688e-09	1.80454e-06	V1C	L6_CT
chr6-119156924-119157425	1.93663	3.08312	38.4581	4.7785e-09	1.80454e-06	V1C	L6_CT
chr8-123541632-123542133	1.54099	3.72109	38.4299	4.83427e-09	1.81591e-06	V1C	L6_CT
chr20-41365807-41366308	1.99541	2.88207	38.4291	4.83586e-09	1.81591e-06	V1C	L6_CT
chr4-176675992-176676493	2.51774	2.71347	38.4737	4.923e-09	1.84344e-06	V1C	L6_CT
chr9-93172754-93173255	2.32806	2.70613	38.3707	4.95337e-09	1.84663e-06	V1C	L6_CT
chr10-111142759-111143260	2.7871	2.46096	38.3678	4.95923e-09	1.84663e-06	V1C	L6_CT
chr17-3936137-3936638	2.55777	2.52083	38.3584	4.97855e-09	1.84867e-06	V1C	L6_CT
chr15-101499963-101500464	1.66498	3.28151	38.3366	5.02336e-09	1.86012e-06	V1C	L6_CT
chr10-43368553-43369054	2.35737	2.69837	38.2828	5.13571e-09	1.89646e-06	V1C	L6_CT
chr11-93532447-93532948	2.93193	2.32855	38.265	5.1735e-09	1.90514e-06	V1C	L6_CT
chr13-79780475-79780976	1.98754	3.05543	38.1139	5.50578e-09	2.02191e-06	V1C	L6_CT
chr8-128845370-128845871	2.73734	2.51616	38.0764	5.59143e-09	2.04318e-06	V1C	L6_CT
chr15-75811594-75812095	3.34697	2.24971	38.2218	5.59434e-09	2.04318e-06	V1C	L6_CT
chr9-104926582-104927083	1.88921	2.98149	38.0649	5.61799e-09	2.04621e-06	V1C	L6_CT
chr18-77303508-77304009	3.18914	2.24328	38.0776	5.72224e-09	2.0785e-06	V1C	L6_CT
chr5-143683209-143683710	2.30735	2.78986	38.0091	5.7486e-09	2.0824e-06	V1C	L6_CT
chr19-39422912-39423413	3.08526	2.34797	38.0617	5.82905e-09	2.10013e-06	V1C	L6_CT
chr18-75244447-75244948	2.3114	2.77615	37.9355	5.92584e-09	2.11738e-06	V1C	L6_CT
chr14-52043789-52044290	2.9881	2.40679	37.9878	5.93729e-09	2.11738e-06	V1C	L6_CT
chr11-44515175-44515676	2.59219	2.56424	37.9261	5.94892e-09	2.11738e-06	V1C	L6_CT
chr15-26941558-26942059	2.67043	2.6492	38.0091	5.95637e-09	2.11738e-06	V1C	L6_CT
chr11-1503046-1503547	1.53445	3.66441	37.787	6.30021e-09	2.22158e-06	V1C	L6_CT
chr16-14989538-14990039	1.805	3.10713	37.7813	6.31513e-09	2.22158e-06	V1C	L6_CT
chr18-77308206-77308707	2.10259	2.86925	37.7809	6.31612e-09	2.22158e-06	V1C	L6_CT
chr1-226677230-226677731	2.17999	2.78331	37.7531	6.38906e-09	2.24132e-06	V1C	L6_CT
chr9-117406037-117406538	2.21309	2.77906	37.7222	6.47106e-09	2.26412e-06	V1C	L6_CT
chr1-201142730-201143231	1.93105	3.10875	37.688	6.56312e-09	2.289e-06	V1C	L6_CT
chr18-75923171-75923672	1.70351	3.34451	37.6831	6.57649e-09	2.289e-06	V1C	L6_CT
chr8-93324759-93325260	2.23713	2.73801	37.6261	6.73293e-09	2.33734e-06	V1C	L6_CT
chr11-132253905-132254406	3.08324	2.30846	37.6563	6.80536e-09	2.35635e-06	V1C	L6_CT
chr7-142797123-142797624	2.31087	2.74298	37.5895	6.83557e-09	2.35649e-06	V1C	L6_CT
chr8-127851491-127851992	1.76615	3.21516	37.5851	6.84813e-09	2.35649e-06	V1C	L6_CT
chr4-121698433-121698934	2.06369	2.83971	37.5813	6.85879e-09	2.35649e-06	V1C	L6_CT
chr11-72318143-72318644	1.80617	3.00005	37.5592	6.9219e-09	2.37206e-06	V1C	L6_CT
chr3-188888679-188889180	1.84826	3.12444	37.5186	7.03878e-09	2.40303e-06	V1C	L6_CT
chr22-26233844-26234345	2.10503	3.02447	37.5151	7.04915e-09	2.40303e-06	V1C	L6_CT
chr14-96042598-96043099	2.81129	2.32962	37.5092	7.06636e-09	2.40303e-06	V1C	L6_CT
chr14-92881720-92882221	2.52004	2.55982	37.4893	7.12481e-09	2.41674e-06	V1C	L6_CT
chr9-13728129-13728630	2.49772	2.63249	37.4632	7.20187e-09	2.43668e-06	V1C	L6_CT
chr9-126081761-126082262	2.05839	2.86521	37.4568	7.22112e-09	2.43701e-06	V1C	L6_CT
chr2-26862072-26862573	2.12408	2.78376	37.4337	7.29042e-09	2.45418e-06	V1C	L6_CT
chr7-36258268-36258769	1.78041	3.13534	37.31	7.67312e-09	2.57651e-06	V1C	L6_CT
chr16-85465278-85465779	2.24445	2.73704	37.3003	7.70396e-09	2.58036e-06	V1C	L6_CT
chr18-2716797-2717298	2.11733	2.80981	37.1905	8.0625e-09	2.69124e-06	V1C	L6_CT
chr8-22355438-22355939	3.13465	2.30072	37.2377	8.08821e-09	2.69124e-06	V1C	L6_CT
chr3-110393943-110394444	2.45465	2.64288	37.1659	8.14503e-09	2.70095e-06	V1C	L6_CT
chr3-42269604-42270105	2.00079	2.74547	37.1457	8.21341e-09	2.71687e-06	V1C	L6_CT
chr19-30669546-30670047	1.49264	3.52323	37.1203	8.30036e-09	2.73207e-06	V1C	L6_CT
chr19-1169922-1170423	1.68305	3.612	37.0604	8.50884e-09	2.79379e-06	V1C	L6_CT
chr4-155163646-155164147	2.38004	2.69804	37.0534	8.5336e-09	2.79504e-06	V1C	L6_CT
chr22-38135399-38135900	2.34981	2.71281	37.0237	8.63949e-09	2.82278e-06	V1C	L6_CT
chr11-75505776-75506277	1.60754	3.27092	36.9921	8.75318e-09	2.84778e-06	V1C	L6_CT
chr2-58046688-58047189	3.24861	2.35199	37.1008	8.75873e-09	2.84778e-06	V1C	L6_CT
chr1-61198597-61199098	2.1139	2.8623	36.9706	8.83155e-09	2.85752e-06	V1C	L6_CT
chr15-57883860-57884361	2.39386	2.65616	36.8453	9.30274e-09	3.00269e-06	V1C	L6_CT
chr16-4874400-4874901	1.77607	3.1547	36.8231	9.38906e-09	3.02323e-06	V1C	L6_CT
chr7-52516151-52516652	2.88125	2.59911	36.9057	9.49294e-09	3.04932e-06	V1C	L6_CT
chr6-118744691-118745192	2.93945	2.40833	36.8636	9.54903e-09	3.05996e-06	V1C	L6_CT
chr1-226965820-226966321	1.81072	3.1822	36.7747	9.5796e-09	3.06239e-06	V1C	L6_CT
chr1-189962279-189962780	3.05555	2.5806	36.8895	9.66846e-09	3.0799e-06	V1C	L6_CT
chr2-105671303-105671804	2.76592	2.53238	36.7494	9.68058e-09	3.0799e-06	V1C	L6_CT
chr16-85447390-85447891	1.76478	3.18344	36.7239	9.78374e-09	3.10531e-06	V1C	L6_CT
chr4-99743641-99744142	2.71689	2.47682	36.7112	9.83548e-09	3.11432e-06	V1C	L6_CT
chr13-113545648-113546149	2.08395	2.82393	36.5955	1.03198e-08	3.24918e-06	V1C	L6_CT
chr18-77087440-77087941	1.65736	3.19554	36.5903	1.03422e-08	3.24918e-06	V1C	L6_CT
chr15-63505252-63505753	2.65644	2.43616	36.5769	1.03999e-08	3.24918e-06	V1C	L6_CT
chr11-131911567-131912068	1.92548	2.95287	36.5703	1.04287e-08	3.24918e-06	V1C	L6_CT
chr1-202702182-202702683	2.77281	2.5048	36.6227	1.0432e-08	3.24918e-06	V1C	L6_CT
chr4-52851645-52852146	2.69224	2.61202	36.6085	1.04934e-08	3.26068e-06	V1C	L6_CT
chr10-49239724-49240225	2.03553	3.12308	36.6187	1.05672e-08	3.27599e-06	V1C	L6_CT
chr11-79007825-79008326	3.08656	2.49218	36.6672	1.05975e-08	3.27775e-06	V1C	L6_CT
chr17-80761929-80762430	2.20771	2.75314	36.431	1.10505e-08	3.40207e-06	V1C	L6_CT
chr11-123518944-123519445	1.97366	3.03171	36.4013	1.11877e-08	3.43637e-06	V1C	L6_CT
chr22-26210617-26211118	2.3017	2.81324	36.4122	1.13839e-08	3.48059e-06	V1C	L6_CT
chr15-76261440-76261941	3.08044	2.41737	36.412	1.15119e-08	3.50368e-06	V1C	L6_CT
chr15-75843013-75843514	1.89699	3.00695	36.3072	1.16349e-08	3.53303e-06	V1C	L6_CT
chr15-87959776-87960277	2.45056	2.7429	36.3716	1.17064e-08	3.54667e-06	V1C	L6_CT
chr11-131912187-131912688	2.41812	2.55019	36.2854	1.17408e-08	3.54901e-06	V1C	L6_CT
chr13-18893504-18894005	3.06153	2.44606	36.3378	1.18718e-08	3.58049e-06	V1C	L6_CT
chr22-46472023-46472524	2.1582	2.66658	36.2448	1.19408e-08	3.59319e-06	V1C	L6_CT
chr8-93241064-93241565	2.1935	2.83502	36.2156	1.20872e-08	3.62904e-06	V1C	L6_CT
chr3-108918162-108918663	3.03916	2.37186	36.2602	1.22603e-08	3.67274e-06	V1C	L6_CT
chr4-168832597-168833098	1.92165	2.83747	36.1328	1.25113e-08	3.73952e-06	V1C	L6_CT
chr11-22163517-22164018	1.81522	3.09196	36.1166	1.25961e-08	3.75273e-06	V1C	L6_CT
chr7-42724063-42724564	2.9759	2.46823	36.192	1.26118e-08	3.75273e-06	V1C	L6_CT
chr8-19579222-19579723	3.11887	2.39445	36.2301	1.26961e-08	3.76942e-06	V1C	L6_CT
chr12-18380093-18380594	2.98007	2.21361	36.0531	1.29342e-08	3.83156e-06	V1C	L6_CT
chr9-98632983-98633484	2.01255	2.85211	36.0059	1.31912e-08	3.88276e-06	V1C	L6_CT
chr2-217856330-217856831	2.88107	2.41158	36.0569	1.31944e-08	3.88276e-06	V1C	L6_CT
chr14-103423567-103424068	3.26456	2.27444	36.117	1.33046e-08	3.90657e-06	V1C	L6_CT
chr9-69376650-69377151	2.45942	2.69116	35.9789	1.36295e-08	3.98532e-06	V1C	L6_CT
chr5-96279123-96279624	3.36301	2.09804	35.9784	1.36326e-08	3.98532e-06	V1C	L6_CT
chr17-38646972-38647473	2.97277	2.39001	35.9259	1.39337e-08	4.05767e-06	V1C	L6_CT
chr13-61146293-61146794	3.04323	2.3545	35.9246	1.3941e-08	4.05767e-06	V1C	L6_CT
chr6-74814603-74815104	3.06143	2.4708	35.9867	1.4043e-08	4.07848e-06	V1C	L6_CT
chr4-145817137-145817638	2.92144	2.33962	35.7956	1.47107e-08	4.2631e-06	V1C	L6_CT
chr3-158672620-158673121	1.99674	2.91703	35.7362	1.4763e-08	4.26327e-06	V1C	L6_CT
chr9-115135392-115135893	2.33115	2.69854	35.7341	1.47755e-08	4.26327e-06	V1C	L6_CT
chr6-5103152-5103653	3.06434	2.46015	35.8589	1.48072e-08	4.26327e-06	V1C	L6_CT
chr9-120514437-120514938	1.82268	3.14773	35.7047	1.49584e-08	4.29752e-06	V1C	L6_CT
chr16-85634110-85634611	1.8615	3.23273	35.6745	1.51483e-08	4.33843e-06	V1C	L6_CT
chr17-14300879-14301380	1.6886	3.04657	35.6717	1.51659e-08	4.33843e-06	V1C	L6_CT
chr12-108477799-108478300	2.40925	2.67328	35.6407	1.53637e-08	4.3856e-06	V1C	L6_CT
chr16-72922625-72923126	2.12802	2.92151	35.6713	1.54924e-08	4.41288e-06	V1C	L6_CT
chr1-22854991-22855492	1.76941	3.29086	35.5892	1.56982e-08	4.46196e-06	V1C	L6_CT
chr11-125124292-125124793	2.63505	2.63131	35.6585	1.57436e-08	4.46534e-06	V1C	L6_CT
chr11-126410705-126411206	2.25023	2.6341	35.5216	1.61484e-08	4.56077e-06	V1C	L6_CT
chr14-51447478-51447979	2.70297	2.52506	35.5438	1.63387e-08	4.60475e-06	V1C	L6_CT
chr5-82147604-82148105	2.34626	2.91492	35.5009	1.68119e-08	4.71817e-06	V1C	L6_CT
chr16-85468713-85469214	2.21677	2.65616	35.4068	1.69424e-08	4.74481e-06	V1C	L6_CT
chr21-42091101-42091602	2.18108	2.92304	35.4491	1.69974e-08	4.75021e-06	V1C	L6_CT
chr5-116572377-116572878	1.39835	3.66978	35.371	1.71982e-08	4.79213e-06	V1C	L6_CT
chr5-89458149-89458650	2.67946	2.35586	35.3548	1.73155e-08	4.80887e-06	V1C	L6_CT
chr21-39881600-39882101	2.7793	2.45239	35.3072	1.76643e-08	4.89555e-06	V1C	L6_CT
chr5-126376523-126377024	1.8103	2.97692	35.2903	1.77893e-08	4.91922e-06	V1C	L6_CT
chr20-31497073-31497574	1.642	3.28742	35.2837	1.78387e-08	4.91922e-06	V1C	L6_CT
chr6-136433599-136434100	1.93864	2.96732	35.2808	1.78604e-08	4.91922e-06	V1C	L6_CT
chr4-147732020-147732521	1.50298	3.52927	35.2609	1.80099e-08	4.95016e-06	V1C	L6_CT
chr19-29299485-29299986	2.47869	2.57209	35.2556	1.80502e-08	4.95102e-06	V1C	L6_CT
chr8-136904030-136904531	2.77322	2.52213	35.2706	1.83129e-08	5.01278e-06	V1C	L6_CT
chr6-77463668-77464169	1.73674	3.22967	35.2132	1.83734e-08	5.01903e-06	V1C	L6_CT
chr7-99236011-99236512	2.16985	2.77392	35.1906	1.85485e-08	5.0565e-06	V1C	L6_CT
chr16-85461813-85462314	1.43128	3.64392	35.1464	1.88947e-08	5.14035e-06	V1C	L6_CT
chr5-57410779-57411280	2.22559	2.75227	35.1393	1.8951e-08	5.14518e-06	V1C	L6_CT
chr7-54186395-54186896	2.98343	2.68018	35.245	1.91105e-08	5.17793e-06	V1C	L6_CT
chr16-85600662-85601163	2.42839	2.74419	35.1614	1.91681e-08	5.18302e-06	V1C	L6_CT
chr5-176778999-176779500	1.56956	3.55399	35.0917	1.93336e-08	5.21719e-06	V1C	L6_CT
chr7-41231966-41232467	3.33583	2.26827	35.2104	1.93884e-08	5.22139e-06	V1C	L6_CT
chr21-16978429-16978930	1.90489	2.96749	35.0779	1.94456e-08	5.22623e-06	V1C	L6_CT
chr12-54615212-54615713	2.90949	2.46995	35.1304	1.96224e-08	5.26315e-06	V1C	L6_CT
chr8-40846378-40846879	2.22784	2.71292	35.0394	1.97617e-08	5.28987e-06	V1C	L6_CT
chr12-111166761-111167262	2.50184	2.4871	35.0252	1.988e-08	5.31088e-06	V1C	L6_CT
chr1-208643662-208644163	2.68105	2.39356	35.0095	2.00112e-08	5.33522e-06	V1C	L6_CT
chr18-77271734-77272235	2.7321	2.44346	34.9631	2.04049e-08	5.42239e-06	V1C	L6_CT
chr4-80207196-80207697	1.65596	3.30842	34.9608	2.04249e-08	5.42239e-06	V1C	L6_CT
chr8-98188600-98189101	1.9441	2.77954	34.9567	2.04601e-08	5.42239e-06	V1C	L6_CT
chr11-68142099-68142600	2.17937	2.7717	34.9359	2.0639e-08	5.45894e-06	V1C	L6_CT
chr8-1288811-1289312	2.74777	2.4827	34.9753	2.07202e-08	5.46956e-06	V1C	L6_CT
chr1-75426728-75427229	2.43926	2.62016	34.8561	2.13419e-08	5.62253e-06	V1C	L6_CT
chr12-127628786-127629287	1.49153	3.62426	34.8494	2.14027e-08	5.62744e-06	V1C	L6_CT
chr7-77315157-77315658	3.44103	2.1753	34.9183	2.16671e-08	5.68574e-06	V1C	L6_CT
chr1-119618044-119618545	2.43917	2.72459	34.8516	2.18218e-08	5.71508e-06	V1C	L6_CT
chr13-30818587-30819088	2.20072	2.78464	34.7698	2.21302e-08	5.77995e-06	V1C	L6_CT
chr12-124466289-124466790	2.05453	3.04835	34.8153	2.21562e-08	5.77995e-06	V1C	L6_CT
chr6-150599956-150600457	2.45472	2.46802	34.689	2.2894e-08	5.96076e-06	V1C	L6_CT
chr3-187652730-187653231	3.08511	2.35942	34.6743	2.35049e-08	6.10787e-06	V1C	L6_CT
chr7-25809627-25810128	1.85392	3.20249	34.6103	2.36647e-08	6.13744e-06	V1C	L6_CT
chr18-41516144-41516645	2.70786	2.4834	34.582	2.46829e-08	6.38907e-06	V1C	L6_CT
chr16-85649297-85649798	1.62138	3.23659	34.4108	2.57364e-08	6.63602e-06	V1C	L6_CT
chr16-85498065-85498566	2.29411	2.73329	34.4031	2.58196e-08	6.64462e-06	V1C	L6_CT
chr5-107815151-107815652	3.06728	2.18836	34.405	2.63178e-08	6.75978e-06	V1C	L6_CT
chr1-6025262-6025763	1.26534	4.25922	34.3471	2.64362e-08	6.77711e-06	V1C	L6_CT
chr10-43340680-43341181	1.58492	3.19815	34.3402	2.65128e-08	6.78288e-06	V1C	L6_CT
chr8-54315576-54316077	2.64769	2.5992	34.4564	2.65604e-08	6.78288e-06	V1C	L6_CT
chr18-64621396-64621897	2.0538	2.76744	34.2881	2.71017e-08	6.89767e-06	V1C	L6_CT
chr6-49343743-49344244	2.92098	2.50476	34.4071	2.71134e-08	6.89767e-06	V1C	L6_CT
chr12-53751136-53751637	2.45041	2.63705	34.2731	2.80986e-08	7.12813e-06	V1C	L6_CT
chr6-125221901-125222402	3.31015	2.16512	34.2949	2.81262e-08	7.12813e-06	V1C	L6_CT
chr9-117095168-117095669	2.69847	2.41801	34.1659	2.85342e-08	7.21779e-06	V1C	L6_CT
chr19-30634761-30635262	1.76982	2.91844	34.1564	2.86483e-08	7.23294e-06	V1C	L6_CT
chr4-139814320-139814821	2.89364	2.3688	34.1899	2.8808e-08	7.24079e-06	V1C	L6_CT
chr13-110797367-110797868	1.91777	2.96775	34.1419	2.88247e-08	7.24079e-06	V1C	L6_CT
chr4-168587651-168588152	3.1821	2.19866	34.187	2.88424e-08	7.24079e-06	V1C	L6_CT
chr10-111114502-111115003	2.71856	2.53024	34.1671	2.93771e-08	7.35956e-06	V1C	L6_CT
chr7-36284569-36285070	1.8661	2.94815	34.0633	2.97958e-08	7.43813e-06	V1C	L6_CT
chr3-123325592-123326093	2.0941	2.69727	34.0463	3.00101e-08	7.47763e-06	V1C	L6_CT
chr2-100891835-100892336	2.21588	2.66886	34.0362	3.01378e-08	7.49542e-06	V1C	L6_CT
chr1-67750098-67750599	2.83032	2.4348	34.0535	3.05088e-08	7.55949e-06	V1C	L6_CT
chr1-184640727-184641228	1.94345	2.98973	33.9483	3.12771e-08	7.73271e-06	V1C	L6_CT
chr10-132704924-132705425	1.79012	2.9972	33.9448	3.13239e-08	7.73271e-06	V1C	L6_CT
chr12-105834292-105834793	2.04009	2.78068	33.9287	3.15377e-08	7.7711e-06	V1C	L6_CT
chr7-73904875-73905376	1.91447	2.95832	33.8965	3.19687e-08	7.86276e-06	V1C	L6_CT
chr3-34988310-34988811	2.36799	2.53569	33.8446	3.26779e-08	8.02238e-06	V1C	L6_CT
chr10-116835743-116836244	3.13935	2.30966	33.9218	3.28965e-08	8.06122e-06	V1C	L6_CT
chr7-24883098-24883599	3.16755	2.27667	33.9378	3.30072e-08	8.07349e-06	V1C	L6_CT
chr1-73044377-73044878	1.90234	3.06137	33.7899	3.34412e-08	8.16469e-06	V1C	L6_CT
chr11-70251871-70252372	1.59482	3.41435	33.77	3.37247e-08	8.1889e-06	V1C	L6_CT
chr1-153554293-153554794	3.39448	2.2548	33.9204	3.39392e-08	8.22601e-06	V1C	L6_CT
chr13-44106386-44106887	2.20991	2.65635	33.7092	3.46015e-08	8.37009e-06	V1C	L6_CT
chr5-116573135-116573636	1.58073	3.52811	33.6962	3.47933e-08	8.37213e-06	V1C	L6_CT
chr4-94635843-94636344	3.10807	2.37541	33.8062	3.48822e-08	8.37838e-06	V1C	L6_CT
chr10-93388308-93388809	3.06211	2.20564	33.7319	3.52798e-08	8.45866e-06	V1C	L6_CT
chr11-132942874-132943375	1.49263	3.34106	33.6438	3.55717e-08	8.50009e-06	V1C	L6_CT
chr13-59519891-59520392	2.24963	2.71171	33.6433	3.55802e-08	8.50009e-06	V1C	L6_CT
chr7-33831890-33832391	2.73619	2.38189	33.6647	3.59413e-08	8.571e-06	V1C	L6_CT
chr1-231983011-231983512	3.01732	2.48984	33.7243	3.61032e-08	8.59423e-06	V1C	L6_CT
chr16-73546383-73546884	2.43937	2.64106	33.627	3.65174e-08	8.67735e-06	V1C	L6_CT
chr10-111076122-111076623	1.31666	4.08079	33.5502	3.70094e-08	8.76428e-06	V1C	L6_CT
chr2-23589687-23590188	2.3343	2.61106	33.5498	3.70148e-08	8.76428e-06	V1C	L6_CT
chr1-175878533-175879034	1.75762	2.9958	33.5404	3.71635e-08	8.7839e-06	V1C	L6_CT
chr5-107956920-107957421	2.30517	2.6382	33.5118	3.76161e-08	8.85946e-06	V1C	L6_CT
chr7-34867254-34867755	2.25504	2.69028	33.4797	3.81294e-08	8.96452e-06	V1C	L6_CT
chr14-92898302-92898803	2.25406	2.62881	33.4744	3.82161e-08	8.96908e-06	V1C	L6_CT
chr5-93601899-93602400	2.14597	2.7444	33.465	3.83683e-08	8.98898e-06	V1C	L6_CT
chr4-118193436-118193937	2.7604	2.44681	33.4712	3.90004e-08	9.12028e-06	V1C	L6_CT
chr7-143208460-143208961	2.06384	2.96864	33.4901	3.90656e-08	9.12028e-06	V1C	L6_CT
chr6-150586848-150587349	1.65513	3.22403	33.3425	4.04109e-08	9.40952e-06	V1C	L6_CT
chr4-119931733-119932234	2.83348	2.22628	33.3385	4.04808e-08	9.40952e-06	V1C	L6_CT
chr7-18553115-18553616	2.54297	2.45772	33.3352	4.05366e-08	9.40952e-06	V1C	L6_CT
chr8-127852203-127852704	1.66589	3.24643	33.3311	4.06073e-08	9.40952e-06	V1C	L6_CT
chr4-140092508-140093009	2.34661	2.60856	33.3282	4.06575e-08	9.40952e-06	V1C	L6_CT
chr16-62481561-62482062	2.56307	2.61965	33.2724	4.2826e-08	9.89421e-06	V1C	L6_CT
chr5-172414607-172415108	2.33469	2.72696	33.2453	4.29085e-08	9.89613e-06	V1C	L6_CT
chr14-36755877-36756378	2.70977	2.48982	33.2444	4.3336e-08	9.97746e-06	V1C	L6_CT
chr15-82021063-82021564	2.76927	2.46087	33.1524	4.46295e-08	1.02576e-05	V1C	L6_CT
chr6-80608144-80608645	2.58617	2.51618	33.1569	4.49679e-08	1.03175e-05	V1C	L6_CT
chr6-77984308-77984809	3.02668	2.40845	33.1061	4.5512e-08	1.03887e-05	V1C	L6_CT
chr1-232142519-232143020	1.84648	2.99916	33.0574	4.5605e-08	1.03922e-05	V1C	L6_CT
chr15-57403698-57404199	3.14748	2.2105	33.1009	4.64882e-08	1.05669e-05	V1C	L6_CT
chr8-27093098-27093599	2.93535	2.36192	33.0506	4.6594e-08	1.05669e-05	V1C	L6_CT
chr14-96039831-96040332	2.7172	2.30213	33.0053	4.6625e-08	1.05669e-05	V1C	L6_CT
chr9-116718769-116719270	3.13719	2.2005	33.0907	4.66889e-08	1.05669e-05	V1C	L6_CT
chr2-8087572-8088073	1.7764	3.07875	32.9896	4.69375e-08	1.05874e-05	V1C	L6_CT
chr8-108773563-108774064	2.04478	3.14547	33.0555	4.69381e-08	1.05874e-05	V1C	L6_CT
chr14-94602018-94602519	1.48816	3.48484	32.9648	4.74334e-08	1.0681e-05	V1C	L6_CT
chr19-2214350-2214851	1.76126	3.05113	32.9275	4.81908e-08	1.08333e-05	V1C	L6_CT
chr6-142444431-142444932	2.98284	2.2684	32.9518	4.85848e-08	1.09034e-05	V1C	L6_CT
chr16-19690285-19690786	1.91091	2.90875	32.8709	4.93647e-08	1.10599e-05	V1C	L6_CT
chr1-204771746-204772247	2.4445	2.57753	32.8443	4.99264e-08	1.11669e-05	V1C	L6_CT
chr7-99763097-99763598	1.86899	2.88141	32.8365	5.00903e-08	1.11848e-05	V1C	L6_CT
chr6-1574211-1574712	1.70847	3.31649	32.8282	5.02691e-08	1.12026e-05	V1C	L6_CT
chr16-85396327-85396828	1.7328	3.07576	32.8249	5.03381e-08	1.12026e-05	V1C	L6_CT
chr6-3518619-3519120	1.57701	3.26443	32.816	5.05298e-08	1.12265e-05	V1C	L6_CT
chr8-29818629-29819130	1.68963	3.08364	32.7974	5.09303e-08	1.12967e-05	V1C	L6_CT
chr7-143205993-143206494	2.50649	2.61565	32.8314	5.1131e-08	1.13224e-05	V1C	L6_CT
chr18-64248540-64249041	2.75038	2.47657	32.8377	5.14721e-08	1.1379e-05	V1C	L6_CT
chr10-60872698-60873199	1.57854	3.51825	32.7547	5.18637e-08	1.14466e-05	V1C	L6_CT
chr12-22276462-22276963	1.86235	2.9452	32.7396	5.21986e-08	1.15015e-05	V1C	L6_CT
chr6-157954318-157954819	2.58421	2.49854	32.7283	5.24486e-08	1.15375e-05	V1C	L6_CT
chr18-77055092-77055593	2.29284	2.59142	32.6925	5.32539e-08	1.16569e-05	V1C	L6_CT
chr10-48598333-48598834	1.79765	3.01448	32.6576	5.40507e-08	1.17934e-05	V1C	L6_CT
chr15-47405151-47405652	1.46385	3.46736	32.6536	5.41422e-08	1.17934e-05	V1C	L6_CT
chr14-96039258-96039759	2.1116	2.64048	32.6277	5.47441e-08	1.19049e-05	V1C	L6_CT
chr11-82270784-82271285	2.82339	2.38371	32.5952	5.55045e-08	1.2031e-05	V1C	L6_CT
chr5-116573855-116574356	1.79926	3.13844	32.5904	5.562e-08	1.20365e-05	V1C	L6_CT
chr2-217010477-217010978	2.55853	2.46299	32.5799	5.58671e-08	1.20704e-05	V1C	L6_CT
chr18-3930835-3931336	1.29851	3.82619	32.5685	5.61397e-08	1.20924e-05	V1C	L6_CT
chr7-142951731-142952232	2.54701	2.47302	32.5681	5.61505e-08	1.20924e-05	V1C	L6_CT
chr19-1136819-1137320	2.0982	2.67319	32.488	5.80988e-08	1.24717e-05	V1C	L6_CT
chr5-135230677-135231178	1.62444	3.15793	32.4608	5.87753e-08	1.25966e-05	V1C	L6_CT
chr3-40999199-40999700	2.25466	2.55197	32.4504	5.90367e-08	1.26147e-05	V1C	L6_CT
chr8-55202621-55203122	2.69106	2.50328	32.4807	5.93374e-08	1.2656e-05	V1C	L6_CT
chr6-163711748-163712249	2.22062	2.65207	32.4019	6.02693e-08	1.28343e-05	V1C	L6_CT
chr11-85686125-85686626	1.73251	3.20005	32.3867	6.06601e-08	1.28969e-05	V1C	L6_CT
chr15-99415144-99415645	1.34588	3.72275	32.3626	6.12861e-08	1.30092e-05	V1C	L6_CT
chr10-385996-386497	1.38585	3.64869	32.3161	6.25138e-08	1.32487e-05	V1C	L6_CT
chr1-42417130-42417631	1.64481	3.05167	32.3034	6.28535e-08	1.32918e-05	V1C	L6_CT
chr3-139954355-139954856	1.83417	2.94907	32.301	6.29164e-08	1.32918e-05	V1C	L6_CT
chr12-128056617-128057118	2.20061	2.69178	32.2938	6.31106e-08	1.33117e-05	V1C	L6_CT
chr15-63372361-63372862	1.44831	3.41886	32.2879	6.32692e-08	1.33155e-05	V1C	L6_CT
chr4-21697654-21698155	2.82082	2.27719	32.2857	6.33294e-08	1.33155e-05	V1C	L6_CT
chr6-44569951-44570452	1.99224	2.84579	32.282	6.34281e-08	1.33155e-05	V1C	L6_CT
chr5-93572892-93573393	1.57868	3.3172	32.2783	6.3529e-08	1.33157e-05	V1C	L6_CT
chr6-155117823-155118324	2.47202	2.45722	32.2642	6.39111e-08	1.33748e-05	V1C	L6_CT
chr10-113679104-113679605	1.52759	3.24347	32.1197	6.79785e-08	1.41804e-05	V1C	L6_CT
chr10-22340968-22341469	1.65321	3.13254	32.1165	6.80711e-08	1.41804e-05	V1C	L6_CT
chr1-151802880-151803381	2.22346	2.67651	32.1162	6.80798e-08	1.41804e-05	V1C	L6_CT
chr4-81473969-81474470	2.81848	2.385	32.1246	6.90453e-08	1.43566e-05	V1C	L6_CT
chr20-17376132-17376633	1.84249	2.87123	32.0799	6.91414e-08	1.43566e-05	V1C	L6_CT
chr17-6475489-6475990	1.47527	3.43794	32.0719	6.93794e-08	1.43837e-05	V1C	L6_CT
chr14-71231787-71232288	1.90919	2.76005	32.0666	6.95357e-08	1.43937e-05	V1C	L6_CT
chr15-27990439-27990940	2.53417	2.47211	32.0336	7.05243e-08	1.45757e-05	V1C	L6_CT
chr2-7005445-7005946	2.02202	2.859	32.0236	7.0824e-08	1.4615e-05	V1C	L6_CT
chr18-2881627-2882128	2.19648	2.68576	32.0086	7.12803e-08	1.46637e-05	V1C	L6_CT
chr2-151620716-151621217	2.27785	2.55614	32.0027	7.14609e-08	1.46782e-05	V1C	L6_CT
chr14-92940824-92941325	2.03068	2.79145	31.9419	7.33416e-08	1.50182e-05	V1C	L6_CT
chr16-68655819-68656320	1.56598	3.28251	31.8921	7.49187e-08	1.53177e-05	V1C	L6_CT
chr2-217853422-217853923	2.1073	2.71633	31.8864	7.51028e-08	1.53318e-05	V1C	L6_CT
chr2-54123033-54123534	2.11215	2.74538	31.8799	7.53089e-08	1.53504e-05	V1C	L6_CT
chr1-116475489-116475990	1.83141	3.00865	31.8461	7.64059e-08	1.55502e-05	V1C	L6_CT
chr12-128052744-128053245	2.19844	2.81232	31.831	7.82531e-08	1.58579e-05	V1C	L6_CT
chr15-68334771-68335272	2.07146	2.76255	31.7894	7.82807e-08	1.58579e-05	V1C	L6_CT
chr3-184426700-184427201	1.89449	2.87777	31.7825	7.85128e-08	1.58579e-05	V1C	L6_CT
chr5-155016772-155017273	3.24586	2.26125	31.8359	8.02174e-08	1.61777e-05	V1C	L6_CT
chr15-69893942-69894443	3.01574	2.36503	31.8085	8.04262e-08	1.61953e-05	V1C	L6_CT
chr16-68644968-68645469	1.48458	3.32437	31.7039	8.11983e-08	1.63015e-05	V1C	L6_CT
chr8-26079244-26079745	1.99217	2.82159	31.6633	8.26232e-08	1.65378e-05	V1C	L6_CT
chr15-87196537-87197038	1.78138	3.01703	31.6278	8.3889e-08	1.6766e-05	V1C	L6_CT
chr20-15015823-15016324	2.0904	2.7609	31.6226	8.40728e-08	1.67776e-05	V1C	L6_CT
chr10-34102294-34102795	2.40651	2.47871	31.6086	8.45815e-08	1.68473e-05	V1C	L6_CT
chr2-241678640-241679141	1.47897	3.48977	31.606	8.46751e-08	1.68473e-05	V1C	L6_CT
chr6-47204098-47204599	1.65579	3.3548	31.5938	8.51177e-08	1.69101e-05	V1C	L6_CT
chr1-208866561-208867062	1.74668	2.98239	31.5793	8.56482e-08	1.69902e-05	V1C	L6_CT
chr1-18693440-18693941	2.44813	2.61937	31.555	8.80409e-08	1.7413e-05	V1C	L6_CT
chr12-480943-481444	1.40283	3.59635	31.4847	8.91889e-08	1.7614e-05	V1C	L6_CT
chr9-89639453-89639954	2.56149	2.51044	31.4613	9.00912e-08	1.77396e-05	V1C	L6_CT
chr1-39498476-39498977	2.45306	2.47919	31.4325	9.1209e-08	1.79332e-05	V1C	L6_CT
chr14-96053997-96054498	1.96065	2.77615	31.4202	9.16922e-08	1.79946e-05	V1C	L6_CT
chr2-60679133-60679634	1.74005	3.12591	31.362	9.40102e-08	1.83717e-05	V1C	L6_CT
chr3-96813247-96813748	1.31563	3.74171	31.358	9.41691e-08	1.83717e-05	V1C	L6_CT
chr3-139281810-139282311	2.08532	2.74567	31.3556	9.4266e-08	1.83717e-05	V1C	L6_CT
chr5-175271948-175272449	1.64062	3.14223	31.3034	9.64022e-08	1.87332e-05	V1C	L6_CT
chr12-120130045-120130546	2.05124	2.74848	31.2839	9.72113e-08	1.8863e-05	V1C	L6_CT
chr11-119510174-119510675	1.56845	3.17212	31.277	9.75011e-08	1.88917e-05	V1C	L6_CT
chr14-92944308-92944809	2.62241	2.44405	31.3114	9.77099e-08	1.89047e-05	V1C	L6_CT
chr16-1655082-1655583	1.58614	3.28801	31.2529	9.85125e-08	1.90257e-05	V1C	L6_CT
chr5-72509544-72510045	1.42301	3.4153	31.2504	9.86207e-08	1.90257e-05	V1C	L6_CT
chr14-22538479-22538980	2.46026	2.48462	31.2434	9.89156e-08	1.90502e-05	V1C	L6_CT
chr6-40326809-40327310	1.82664	2.99737	31.2397	9.90734e-08	1.90502e-05	V1C	L6_CT
chr15-60933881-60934382	2.50618	2.44779	31.2373	9.91768e-08	1.90502e-05	V1C	L6_CT
chr3-155079840-155080341	1.59215	3.17558	31.2282	9.95613e-08	1.90966e-05	V1C	L6_CT
chr20-15908802-15909303	2.06435	2.7252	31.158	1.02609e-07	1.95685e-05	V1C	L6_CT
chr21-45949430-45949931	2.20523	2.58875	31.1547	1.02757e-07	1.95687e-05	V1C	L6_CT
chr6-52725165-52725666	2.0894	2.68788	31.1453	1.03169e-07	1.96193e-05	V1C	L6_CT
chr12-2833467-2833968	1.81193	3.00938	31.1336	1.03693e-07	1.96907e-05	V1C	L6_CT
chr7-17095059-17095560	1.83042	3.03773	31.1249	1.04079e-07	1.9736e-05	V1C	L6_CT
chr1-39497863-39498364	2.43344	2.41458	31.1106	1.04719e-07	1.98291e-05	V1C	L6_CT
chr16-75550240-75550741	2.72922	2.37279	31.1204	1.0604e-07	2.00276e-05	V1C	L6_CT
chr12-125983653-125984154	2.64279	2.46515	31.1022	1.06869e-07	2.01504e-05	V1C	L6_CT
chr13-97502247-97502748	2.24328	2.69524	30.9543	1.11996e-07	2.10471e-05	V1C	L6_CT
chr1-162004119-162004620	2.30536	2.63299	30.9522	1.12099e-07	2.10471e-05	V1C	L6_CT
chr20-5817635-5818136	1.72825	2.94503	30.9153	1.13892e-07	2.13537e-05	V1C	L6_CT
chr2-9801144-9801645	1.74101	2.95732	30.9023	1.14528e-07	2.14428e-05	V1C	L6_CT
chr22-26230021-26230522	1.49742	3.45279	30.8965	1.14814e-07	2.14661e-05	V1C	L6_CT
chr1-18949236-18949737	1.90993	2.82085	30.8799	1.15639e-07	2.15902e-05	V1C	L6_CT
chr12-115206851-115207352	2.64106	2.56253	30.9128	1.15915e-07	2.16102e-05	V1C	L6_CT
chr7-123125320-123125821	2.56532	2.42623	30.8712	1.1607e-07	2.16102e-05	V1C	L6_CT
chr6-52506132-52506633	1.532	3.4713	30.8571	1.16779e-07	2.17117e-05	V1C	L6_CT
chr16-85474030-85474531	2.15128	2.68366	30.8522	1.17026e-07	2.17274e-05	V1C	L6_CT
chr1-156546302-156546803	1.68336	3.13917	30.8405	1.17616e-07	2.17827e-05	V1C	L6_CT
chr11-35132045-35132546	2.34273	2.47254	30.8368	1.178e-07	2.17827e-05	V1C	L6_CT
chr8-1296180-1296681	2.85903	2.25989	30.875	1.17814e-07	2.17827e-05	V1C	L6_CT
chr8-132909138-132909639	1.95087	2.77539	30.8071	1.19317e-07	2.203e-05	V1C	L6_CT
chr4-139978684-139979185	2.87339	2.33677	30.9004	1.19549e-07	2.20423e-05	V1C	L6_CT
chr20-37591379-37591880	1.59263	3.45242	30.787	1.20355e-07	2.21297e-05	V1C	L6_CT
chr16-56539767-56540268	3.55012	2.02804	30.9051	1.21422e-07	2.22818e-05	V1C	L6_CT
chr13-28986577-28987078	2.32089	2.68458	30.8224	1.21516e-07	2.22818e-05	V1C	L6_CT
chr4-151904179-151904680	1.69534	3.2135	30.7444	1.22581e-07	2.24066e-05	V1C	L6_CT
chr7-4823592-4824093	1.82801	2.8727	30.7277	1.23466e-07	2.25154e-05	V1C	L6_CT
chr1-238136097-238136598	2.44395	2.62273	30.7495	1.24333e-07	2.26426e-05	V1C	L6_CT
chr22-46452391-46452892	2.29075	2.48807	30.6944	1.25248e-07	2.2778e-05	V1C	L6_CT
chr13-39514875-39515376	2.02826	2.79487	30.6633	1.26936e-07	2.30536e-05	V1C	L6_CT
chr17-36188185-36188686	2.50521	2.63729	30.652	1.2756e-07	2.31353e-05	V1C	L6_CT
chr3-173957797-173958298	1.6193	3.16439	30.6401	1.28211e-07	2.32218e-05	V1C	L6_CT
chr5-84290275-84290776	1.93486	2.87063	30.6324	1.2864e-07	2.32628e-05	V1C	L6_CT
chr16-85447926-85448427	1.80743	2.89298	30.6298	1.28786e-07	2.32628e-05	V1C	L6_CT
chr20-10673975-10674476	1.55359	3.15363	30.6217	1.29234e-07	2.33121e-05	V1C	L6_CT
chr3-16831931-16832432	2.20394	2.77421	30.5838	1.3136e-07	2.36635e-05	V1C	L6_CT
chr7-5396592-5397093	1.73138	3.0325	30.5577	1.32849e-07	2.38789e-05	V1C	L6_CT
chr22-46455052-46455553	2.53461	2.32072	30.5566	1.32913e-07	2.38789e-05	V1C	L6_CT
chr17-36001794-36002295	2.7591	2.23544	30.5403	1.33848e-07	2.40145e-05	V1C	L6_CT
chr16-84292288-84292789	1.84829	2.8318	30.5087	1.35685e-07	2.42962e-05	V1C	L6_CT
chr7-94620802-94621303	1.74	2.9876	30.507	1.35783e-07	2.42962e-05	V1C	L6_CT
chr12-26011006-26011507	2.31939	2.69413	30.5408	1.36008e-07	2.43038e-05	V1C	L6_CT
chr1-232353792-232354293	1.75241	3.12375	30.4971	1.36365e-07	2.4335e-05	V1C	L6_CT
chr3-96814426-96814927	1.58351	3.28547	30.4925	1.36636e-07	2.43508e-05	V1C	L6_CT
chr15-44683148-44683649	1.90678	2.82913	30.4754	1.37646e-07	2.4498e-05	V1C	L6_CT
chr1-202662168-202662669	1.89077	2.76524	30.4667	1.38165e-07	2.45576e-05	V1C	L6_CT
chr4-152227787-152228288	1.74453	3.06206	30.4572	1.38729e-07	2.46251e-05	V1C	L6_CT
chr7-142991576-142992077	2.13899	2.77408	30.4885	1.40248e-07	2.48616e-05	V1C	L6_CT
chr12-128027366-128027867	2.18525	2.5445	30.4222	1.4084e-07	2.49334e-05	V1C	L6_CT
chr13-112729431-112729932	1.80161	2.97952	30.4121	1.41458e-07	2.50039e-05	V1C	L6_CT
chr1-177777964-177778465	2.1977	2.6346	30.4095	1.41613e-07	2.50039e-05	V1C	L6_CT
chr4-87967357-87967858	2.52354	2.38792	30.3939	1.42574e-07	2.51402e-05	V1C	L6_CT
chr16-72795267-72795768	2.62155	2.29296	30.3199	1.47198e-07	2.59212e-05	V1C	L6_CT
chr20-25008920-25009421	1.6394	3.0504	30.3054	1.4812e-07	2.60492e-05	V1C	L6_CT
chr19-3369464-3369965	1.36996	3.79221	30.2954	1.48765e-07	2.61192e-05	V1C	L6_CT
chr13-39600852-39601353	2.70317	2.47939	30.3076	1.5037e-07	2.63407e-05	V1C	L6_CT
chr18-24076405-24076906	2.52689	2.55393	30.2619	1.53362e-07	2.67593e-05	V1C	L6_CT
chr5-164002671-164003172	2.0483	2.79889	30.2096	1.54378e-07	2.69013e-05	V1C	L6_CT
chr2-119283986-119284487	1.57041	3.31225	30.1912	1.55611e-07	2.70352e-05	V1C	L6_CT
chr1-9242705-9243206	1.64244	3.22373	30.1891	1.55754e-07	2.70352e-05	V1C	L6_CT
chr16-85469918-85470419	1.81625	2.96352	30.1402	1.59081e-07	2.75767e-05	V1C	L6_CT
chr15-68449512-68450013	2.57601	2.39461	30.1479	1.61082e-07	2.78873e-05	V1C	L6_CT
chr2-171230528-171231029	1.55455	3.20276	30.1048	1.61534e-07	2.79292e-05	V1C	L6_CT
chr17-801888-802389	1.60062	3.1539	30.0529	1.65199e-07	2.8526e-05	V1C	L6_CT
chr2-33335621-33336122	2.13719	2.6829	30.0455	1.65725e-07	2.85797e-05	V1C	L6_CT
chr5-126385110-126385611	2.57385	2.53418	30.0722	1.66432e-07	2.86646e-05	V1C	L6_CT
chr4-7285543-7286044	1.90911	2.98037	30.0308	1.66787e-07	2.86887e-05	V1C	L6_CT
chr1-9202343-9202844	1.75757	3.06729	30.0256	1.67157e-07	2.87152e-05	V1C	L6_CT
chr9-91301159-91301660	1.80851	2.92128	30.0227	1.67372e-07	2.87152e-05	V1C	L6_CT
chr16-85275728-85276229	1.72089	3.10415	30.0141	1.67993e-07	2.87846e-05	V1C	L6_CT
chr16-56240215-56240716	2.4007	2.4706	29.9974	1.69212e-07	2.89563e-05	V1C	L6_CT
chr11-9143867-9144368	1.57731	3.33917	29.9937	1.69481e-07	2.89652e-05	V1C	L6_CT
chr10-44070388-44070889	1.83039	2.94987	29.9311	1.74137e-07	2.96847e-05	V1C	L6_CT
chr9-90065081-90065582	2.56351	2.4085	29.8644	1.79239e-07	3.04577e-05	V1C	L6_CT
chr11-92252594-92253095	1.62099	3.06139	29.8628	1.79357e-07	3.04577e-05	V1C	L6_CT
chr9-98232177-98232678	2.32022	2.51528	29.8424	1.80948e-07	3.06888e-05	V1C	L6_CT
chr3-39139200-39139701	1.72725	2.94543	29.8372	1.81358e-07	3.07193e-05	V1C	L6_CT
chr1-7372470-7372971	1.54208	3.26891	29.8122	1.83333e-07	3.10145e-05	V1C	L6_CT
chr1-28163868-28164369	2.15305	2.61802	29.7867	1.8537e-07	3.13192e-05	V1C	L6_CT
chr8-123540605-123541106	1.64834	3.22926	29.7834	1.85637e-07	3.13247e-05	V1C	L6_CT
chr3-66396295-66396796	2.01522	2.66794	29.7594	1.87571e-07	3.1611e-05	V1C	L6_CT
chr11-41957347-41957848	2.43558	2.67714	29.8069	1.88116e-07	3.16628e-05	V1C	L6_CT
chr12-115185580-115186081	1.68659	3.35159	29.7467	1.88611e-07	3.17062e-05	V1C	L6_CT
chr9-545565-546066	1.77325	2.83751	29.7417	1.89015e-07	3.17341e-05	V1C	L6_CT
chr6-5671246-5671747	1.785	2.92393	29.72	1.90807e-07	3.19946e-05	V1C	L6_CT
chr10-63930625-63931126	2.38393	2.48193	29.7124	1.91437e-07	3.20598e-05	V1C	L6_CT
chr18-28411931-28412432	1.9894	2.97421	29.7049	1.92055e-07	3.2123e-05	V1C	L6_CT
chr12-3511848-3512349	2.67117	2.25815	29.6962	1.92778e-07	3.22036e-05	V1C	L6_CT
chr3-108917587-108918088	2.73718	2.51073	29.6964	1.95771e-07	3.26218e-05	V1C	L6_CT
chr13-40483725-40484226	2.41865	2.41884	29.651	1.96599e-07	3.2719e-05	V1C	L6_CT
chr13-28100006-28100507	2.28313	2.50223	29.622	1.99085e-07	3.305e-05	V1C	L6_CT
chr5-143235181-143235682	1.70822	2.96779	29.6109	2.0004e-07	3.31673e-05	V1C	L6_CT
chr22-49784445-49784946	1.77044	3.05248	29.6049	2.00561e-07	3.3193e-05	V1C	L6_CT
chr6-146889204-146889705	1.38589	3.35094	29.6034	2.00693e-07	3.3193e-05	V1C	L6_CT
chr8-19661254-19661755	2.56398	2.32661	29.5872	2.02112e-07	3.33863e-05	V1C	L6_CT
chr1-243890621-243891122	1.80324	2.84499	29.5644	2.04123e-07	3.36768e-05	V1C	L6_CT
chr3-88268243-88268744	1.67812	3.04215	29.5433	2.05993e-07	3.39433e-05	V1C	L6_CT
chr16-65787079-65787580	1.52588	3.40683	29.5357	2.06679e-07	3.39788e-05	V1C	L6_CT
chr9-106532405-106532906	1.93481	2.76765	29.5248	2.0766e-07	3.40496e-05	V1C	L6_CT
chr9-13942813-13943314	1.75372	2.83553	29.5063	2.09331e-07	3.42814e-05	V1C	L6_CT
chr19-44741969-44742470	2.15122	2.60402	29.4899	2.10825e-07	3.44837e-05	V1C	L6_CT
chr1-208280337-208280838	1.87732	2.86355	29.4656	2.13056e-07	3.4806e-05	V1C	L6_CT
chr16-85473215-85473716	1.95187	2.76182	29.4592	2.13648e-07	3.48174e-05	V1C	L6_CT
chr11-34177871-34178372	2.70365	2.36726	29.4869	2.14342e-07	3.48878e-05	V1C	L6_CT
chr16-85238294-85238795	2.3893	2.60587	29.4622	2.16648e-07	3.52201e-05	V1C	L6_CT
chr22-46507505-46508006	1.88106	2.75372	29.4144	2.17848e-07	3.5372e-05	V1C	L6_CT
chr15-92473843-92474344	1.48305	3.25408	29.385	2.20651e-07	3.57401e-05	V1C	L6_CT
chr18-46867820-46868321	1.58043	3.25051	29.3669	2.2239e-07	3.59781e-05	V1C	L6_CT
chr3-121561783-121562284	2.03313	2.71555	29.3606	2.23001e-07	3.60331e-05	V1C	L6_CT
chr17-45290458-45290959	2.49343	2.51322	29.3819	2.24324e-07	3.62031e-05	V1C	L6_CT
chrX-107766816-107767317	2.00391	2.74269	29.3321	2.25772e-07	3.63124e-05	V1C	L6_CT
chr8-136074009-136074510	1.76681	3.06221	29.2856	2.30383e-07	3.69573e-05	V1C	L6_CT
chr12-90523474-90523975	2.6824	2.33856	29.3124	2.32972e-07	3.73275e-05	V1C	L6_CT
chr9-86764645-86765146	2.60884	2.29078	29.2215	2.36896e-07	3.79107e-05	V1C	L6_CT
chr3-14304761-14305262	1.93831	2.75634	29.2034	2.38765e-07	3.8164e-05	V1C	L6_CT
chr8-29819803-29820304	2.05484	2.75085	29.183	2.40889e-07	3.84575e-05	V1C	L6_CT
chr12-67694299-67694800	2.07552	2.69861	29.1566	2.4367e-07	3.88549e-05	V1C	L6_CT
chr13-101695988-101696489	1.50827	3.43116	29.144	2.45014e-07	3.90225e-05	V1C	L6_CT
chr8-133912296-133912797	2.28289	2.62619	29.1928	2.45357e-07	3.90305e-05	V1C	L6_CT
chr16-85561989-85562490	2.75559	2.30376	29.1521	2.47827e-07	3.93414e-05	V1C	L6_CT
chr8-123636693-123637194	2.9389	2.51842	29.2418	2.47902e-07	3.93414e-05	V1C	L6_CT
chr6-40306646-40307147	1.81306	2.93174	29.1092	2.48744e-07	3.94281e-05	V1C	L6_CT
chr7-135748938-135749439	2.11985	2.67474	29.0908	2.50746e-07	3.96983e-05	V1C	L6_CT
chr2-30653919-30654420	2.219	2.56809	29.0865	2.51215e-07	3.97253e-05	V1C	L6_CT
chr9-117088184-117088685	1.98366	2.78836	29.0783	2.52118e-07	3.98209e-05	V1C	L6_CT
chr19-31968929-31969430	2.67652	2.23736	29.0563	2.54536e-07	4.01542e-05	V1C	L6_CT
chr16-73544174-73544675	1.91289	3.19375	29.0526	2.5495e-07	4.01542e-05	V1C	L6_CT
chr3-171157487-171157988	1.88322	2.8035	29.0502	2.55212e-07	4.01542e-05	V1C	L6_CT
chr15-62566263-62566764	1.38218	3.36386	29.0482	2.55433e-07	4.01542e-05	V1C	L6_CT
chr8-1409283-1409784	1.79579	2.82221	29.0371	2.56677e-07	4.03022e-05	V1C	L6_CT
chr11-21618853-21619354	3.12682	2.17814	29.1149	2.57745e-07	4.04223e-05	V1C	L6_CT
chr16-85648509-85649010	1.60499	3.13544	28.9934	2.61601e-07	4.09608e-05	V1C	L6_CT
chr1-215002511-215003012	2.37643	2.47059	28.9886	2.62146e-07	4.0968e-05	V1C	L6_CT
chr4-100962784-100963285	2.16631	2.64997	28.9807	2.63059e-07	4.10625e-05	V1C	L6_CT
chr6-61602251-61602752	2.22758	2.65315	28.9765	2.63536e-07	4.10787e-05	V1C	L6_CT
chr7-137878501-137879002	2.74747	2.21454	28.9744	2.63779e-07	4.10787e-05	V1C	L6_CT
chr6-108380312-108380813	2.01506	2.67288	28.9541	2.66115e-07	4.13886e-05	V1C	L6_CT
[truncated: 5,959 more rows]

## Sheet: PVALB
peak	logFC	logCPM	F	PValue	FDR	region	subclass
[truncated: 330 more rows]

[truncated: 13 more sheets: L6B, Endo, SST, L6_IT, Astro, VLMC, PAX6, L5_6_NP, L5_ET, L4_IT, Oligo, L6_IT_Car3, Micro]
