# Supplementary material for: Single-cell multiomic human brain atlas reveals regulatory drivers of cortical regionality
Source: Nat Commun. 2026 Feb 21;17:3051. doi: 10.1038/s41467-026-69368-2 (PMC13039890; doi:10.1038/s41467-026-69368-2)
Supplement: Supplementary file 7 — Supplementary Data 5 [file 41467_2026_69368_MOESM7_ESM.xlsx]

## Sheet: DART-FISH Marker Genes
subclass	marker genes
L2/3 IT	CUX2, HS6ST3, LINGO2, CBLN2, DGKB, DLGAP2, EPHA6, RGS6, KCNQ5, LINC00507
L4 IT	CNTN5, DCC, IL1RAPL2, PLCH1, POU6F2, RORB, TRHDE, CPNE4, TSHZ2
L5 IT	IL1RAPL2, CLSTN2, CPNE4, CADPS2
L5 ET	SORCS1, COL24A1, VAT1L, TMTC1, CBLN2, ZNF804B
L5/6 NP	HS3ST4, KCNB2, TRHDE, TSHZ2, ZNF385D, DCC, ZNF385B, ADAMTSL1, SORCS2, CPNE4, NXPH2, TOX
L6 IT	CLSTN2, MCTP1, ZNF804B, SLC35F3, RALYL
L6 IT Car3	CPNE4, GALNT14, NWD2, SEMA6D, SORBS2, ZNF804B, CADPS2, CLSTN2, SATB2, TMEM132D, TRHDE, FRAS1
L6 CT	ADAMTSL1, CLSTN2, COL24A1, HS3ST4, KIAA1217, MCTP1, SEMA3E, RALYL, SULF1, ZNF385B
L6B	ADAMTSL1, HS3ST4, KIAA1217, MCTP1, ROBO2
PVALB	BTBD11, GAD2, GRIP1, KCNC2, KIAA1217, MYO16, NXPH1, PTPRM, SLIT2, ZNF385D, PAM, SGCZ, TENM3, UNC5D, EPHA6, SAMD5, ERBB4, SOX6, PVALB
Chandelier	ANK1, FSTL5, GABRG3, GRIP1, MYO16, PLCXD3, THSD7A, TMTC1, ZNF385D, CNTN5, FRMPD4, THSD7A, TMTC1, ZNF385D, CNTN5, FRMPD4, KCNC2, PTCHD4, TMEM132D, ZNF536, PVALB, COL15A1
SST	GRIK1, GRIN3A, GRIP1, KIAA1217, NXPH1, SYNPR, TENM3, TRHDE, PLCH1, XKR4, ZNF385D, PTPRM, SOX6, COL19A1, ROBO2, PCDH15, SST
SST CHODL	SST, NXPH2, NDST4, NOS1, TRPC6, LRP8, GRIK1, SOX6, TMTC1, IL1RAPL2, RUNX1T1, PAM, TOX, GRIP1, PTPRT, UNC5D, COL24A1, TENM3, KCNB2, XKR4
LAMP5 LHX6	ADARB2, FSTL5, GAD2, GRIN3A, GRIP1, KCNC2, PTCHD4, PTPRT, SEMA6D, SGCZ, TOX, MTUS2, PTCHD4, PTPRT, SEMA6D, SGCZ, TOX, MTUS2, UNC5D, SLIT2, ZNF385D, KIRREL3, SLC6A1, LAMP5, LHX6
LAMP5	ADARB2, CXCL14, FSTL5, GAD2, GRIK1, GRIN3A, GRIP1, KCNC2, MYO16, NXPH1, PTCHD4, PTPRM, PTPRT, RAB3C, RELN, SGCZ, SLC6A1, ZNF385D, CCDC85A, FRAS1, MTUS2, ZMAT4, CNTN5, MGAT4C, NXPH2, TMEM132D, ADAMTSL3, LAMP5
SNCG	ADARB2, CNR1, CXCL14, FSTL5, GRIK1, RELN, ZNF385D, CNTN5, IL1RAPL2, SORCS1, GRIP1, THSD7A, ADRA1A
VIP	ADARB2, CNR1, SYNPR, THSD7A, ROBO2, ERBB4, ROBO1, VIP
PAX6	ADARB2, CCDC85A, CNR1, CXCL14, GRIP1, MYO16, NXPH1, RELN, ZNF385D, IL1RAPL2, GABRG3, CNTN5, PLD5, CDH4, FSTL5, ROBO2, ANGPT1
Astro	ADGRV1, ATP1A2, ETNPPL, GFAP, GPC5, KCNN3, RYR3, SLC1A2, IQCA1, SPARCL1, NEAT1, FGFR3, FBXL7, AQP4
Oligo	BCAS1, CD22, MOBP, MOG, NCKAP5, PDE1C, PIEZO2, PLP1, RNF220, ZNF536, OPALIN, TMTC2, ALCAM, QKI
OPC	CA10, COL11A1, DCC, LHFPL3, MAML2, NXPH1, PCDH15, PDGFRA, PTPRZ1, SEMA5A, SOX6, VCAN, XYLT1, NTNG1, TNS3, KCND2
Micro/PVM	APBB1IP, HS3ST4, LRMDA, LRRK1, LYN, MAF, MAML2, MRC1, SFMBT2, ST6GAL1, TNS3, IL6ST, ZFHX3, ARHGAP12
Endo	BTNL9, FLT1, ST6GAL1, LRMDA
VLMC	ATP1A2, COL1A2, DCN, SLC6A1, COL4A2, PLCE1, ZFHX3

## Sheet: DART-FISH Target Sequences
gene	barcode	probe	sequence
AACS	12000032	AACS_12000032_1	GTCATATCGGTCACTGTTAGTCATATTCAGACTTCTGGGCAGAGTGTATCGCGCTCGATTGGCAAACGGTATTCGGTCGTCATCCTTCAGCTTCCCGATATCCGACGGCTCTCGTAGCGTGCGATGAGGCCACATCGACTCGGTCTATGATGACTTGTACCATTGGTCCGTTGGATCAGGATACACACTACCC
AACS	12000032	AACS_12000032_2	GTCATATCGGTCACTGTTGGCACAAAGAGAATGACAGAGTTGCTGTATCGCGCTCGATTGGCAAACGGTATTCGGTCGTCATCCTTCAGCTTCCCGATATCCGACGGCTCTCGTAGCGTGCGATGAGGCCACATCGACTCGGTCTATCTCAACTATGCAGAAAACCTCCTGCGATCAGGATACACACTACCC
AACS	12000032	AACS_12000032_3	GTCATATCGGTCACTGTTCTTTTGAAGAGCTGAGGCAAGAAGTTGTATCGCGCTCGATTGGCAAACGGTATTCGGTCGTCATCCTTCAGCTTCCCGATATCCGACGGCTCTCGTAGCGTGCGATGAGGCCACATCGACTCGGTCTATAGGCAAAGAGGAAATTGTGAAGGTGAGATCAGGATACACACTACCC
AACS	12000032	AACS_12000032_4	GTCATATCGGTCACTGTTTCTGTGGAGGCTGTTGTCTATAATGTGTATCGCGCTCGATTGGCAAACGGTATTCGGTCGTCATCCTTCAGCTTCCCGATATCCGACGGCTCTCGTAGCGTGCGATGAGGCCACATCGACTCGGTCTATCTCAAATTCAGCCAAAGCTCATCTTCGATCAGGATACACACTACCC
AACS	12000032	AACS_12000032_5	GTCATATCGGTCACTGTTCCTTATGTGTCCTCCAGAGAGAACATGTATCGCGCTCGATTGGCAAACGGTATTCGGTCGTCATCCTTCAGCTTCCCGATATCCGACGGCTCTCGTAGCGTGCGATGAGGCCACATCGACTCGGTCTATCAGACTTGAAGAAAGTGGTGGTGATTGATCAGGATACACACTACCC
AACS	12000032	AACS_12000032_6	GTCATATCGGTCACTGTTTCATGTTCTCATCGGGCACCATGTATCGCGCTCGATTGGCAAACGGTATTCGGTCGTCATCCTTCAGCTTCCCGATATCCGACGGCTCTCGTAGCGTGCGATGAGGCCACATCGACTCGGTCTATCCTTCAGCCACCCACTGTTCAGATCAGGATACACACTACCC
AACS	12000032	AACS_12000032_7	GTCATATCGGTCACTGTTTCCTCCTGTGCTACACCACGTGTATCGCGCTCGATTGGCAAACGGTATTCGGTCGTCATCCTTCAGCTTCCCGATATCCGACGGCTCTCGTAGCGTGCGATGAGGCCACATCGACTCGGTCTATGCAACATGACCAGCAGTGACAGATCAGGATACACACTACCC
AACS	12000032	AACS_12000032_8	GTCATATCGGTCACTGTTTACAGCTGTTGTAAAAGGATGCTCGTGTATCGCGCTCGATTGGCAAACGGTATTCGGTCGTCATCCTTCAGCTTCCCGATATCCGACGGCTCTCGTAGCGTGCGATGAGGCCACATCGACTCGGTCTATGTGCTCAAGAAATTATACAGAAACCGATCAGGATACACACTACCC
AACS	12000032	AACS_12000032_9	GTCATATCGGTCACTGTTCTGAGCCAAGGTCTTGTCTTCAACTGTATCGCGCTCGATTGGCAAACGGTATTCGGTCGTCATCCTTCAGCTTCCCGATATCCGACGGCTCTCGTAGCGTGCGATGAGGCCACATCGACTCGGTCTATTGGTGCTGAAGACAGACACACTCGATCAGGATACACACTACCC
AACS	12000032	AACS_12000032_10	GTCATATCGGTCACTGTTTGTGTCATGGATGCAATGCAGGTGTATCGCGCTCGATTGGCAAACGGTATTCGGTCGTCATCCTTCAGCTTCCCGATATCCGACGGCTCTCGTAGCGTGCGATGAGGCCACATCGACTCGGTCTATGCTGGGTGTTCACGTGTGTCGATCAGGATACACACTACCC
AACS	12000032	AACS_12000032_11	GTCATATCGGTCACTGTTTATGCAATAAATGTATACATGTGTGCTGTATCGCGCTCGATTGGCAAACGGTATTCGGTCGTCATCCTTCAGCTTCCCGATATCCGACGGCTCTCGTAGCGTGCGATGAGGCCACATCGACTCGGTCTATTGGGGGAAAGTGCTATGATGAATTTGATCAGGATACACACTACCC
ABCA5	02012030	ABCA5_02012030_1	GTCATATCGGTCACTGTTAAAATGAAAGAATTTATTCTCAGATGAACGGTATTCGGTCGTCATCGAATTGTCCGCGCTCTACGACTTCAGCTTCCCGATATCCGACGGTACCATTCGCGTGCGATTCCCTCTCGTAGCGTGCGATGAGTCTTTCCTGAAATAGCTTATTTCCTGATCAGGATACACACTACCC
ABCA5	02012030	ABCA5_02012030_2	GTCATATCGGTCACTGTTAATTTTACTTAGGATAAGTGTTGTTAAACGGTATTCGGTCGTCATCGAATTGTCCGCGCTCTACGACTTCAGCTTCCCGATATCCGACGGTACCATTCGCGTGCGATTCCCTCTCGTAGCGTGCGATGAGAACAACGTTTTATAGGAGCACAATTGATCAGGATACACACTACCC
ABCA5	02012030	ABCA5_02012030_3	GTCATATCGGTCACTGTTTGACTATCAGTTTTGGCCCTGTAAGAAACGGTATTCGGTCGTCATCGAATTGTCCGCGCTCTACGACTTCAGCTTCCCGATATCCGACGGTACCATTCGCGTGCGATTCCCTCTCGTAGCGTGCGATGAGATGGATTCTTTGGAGAGAACTCGGAGATCAGGATACACACTACCC
ABCA5	02012030	ABCA5_02012030_4	GTCATATCGGTCACTGTTTTACTTTTGTGGGCTCTTAATTTTAACGGTATTCGGTCGTCATCGAATTGTCCGCGCTCTACGACTTCAGCTTCCCGATATCCGACGGTACCATTCGCGTGCGATTCCCTCTCGTAGCGTGCGATGAGAAAACATGATGAGTGTACTTTACATCGATCAGGATACACACTACCC
ABCA5	02012030	ABCA5_02012030_5	GTCATATCGGTCACTGTTGCAAAGGAGGCAAAAAGTGAAATATAAACGGTATTCGGTCGTCATCGAATTGTCCGCGCTCTACGACTTCAGCTTCCCGATATCCGACGGTACCATTCGCGTGCGATTCCCTCTCGTAGCGTGCGATGAGAAAACAAGGGTAAGTGAGCTGGAAAGATCAGGATACACACTACCC
ABCA5	02012030	ABCA5_02012030_6	GTCATATCGGTCACTGTTTTTAATGTATATGAATACATGCTCTTAACGGTATTCGGTCGTCATCGAATTGTCCGCGCTCTACGACTTCAGCTTCCCGATATCCGACGGTACCATTCGCGTGCGATTCCCTCTCGTAGCGTGCGATGAGTTTTGTTCATTTAGTTACTTTGCTGATCAGGATACACACTACCC
ABCA5	02012030	ABCA5_02012030_7	GTCATATCGGTCACTGTTTTTTTTAGAACCTGACCATCCTAAGAAACGGTATTCGGTCGTCATCGAATTGTCCGCGCTCTACGACTTCAGCTTCCCGATATCCGACGGTACCATTCGCGTGCGATTCCCTCTCGTAGCGTGCGATGAGAAGGCAGTCACGAAAAAGCATAGTTGATCAGGATACACACTACCC
ABCA5	02012030	ABCA5_02012030_8	GTCATATCGGTCACTGTTAAAGTACGTGGCTGATATTTTCCCCAACGGTATTCGGTCGTCATCGAATTGTCCGCGCTCTACGACTTCAGCTTCCCGATATCCGACGGTACCATTCGCGTGCGATTCCCTCTCGTAGCGTGCGATGAGATTTAAAAGTGTTCTTTCTCGGTACGATCAGGATACACACTACCC
ABCA5	02012030	ABCA5_02012030_9	GTCATATCGGTCACTGTTTAAAACAAATATATTGAGAGTGTGATAACGGTATTCGGTCGTCATCGAATTGTCCGCGCTCTACGACTTCAGCTTCCCGATATCCGACGGTACCATTCGCGTGCGATTCCCTCTCGTAGCGTGCGATGAGCAACCAAATGAAAGTATTAACTTCAGATCAGGATACACACTACCC
ABCA5	02012030	ABCA5_02012030_10	GTCATATCGGTCACTGTTAATTGTAAGTGCAGTGCGCCTATTTAACGGTATTCGGTCGTCATCGAATTGTCCGCGCTCTACGACTTCAGCTTCCCGATATCCGACGGTACCATTCGCGTGCGATTCCCTCTCGTAGCGTGCGATGAGAAACTCTTTCAAGGGTTAAATTAAGGATCAGGATACACACTACCC
ABCA5	02012030	ABCA5_02012030_11	GTCATATCGGTCACTGTTTTTTTGTCATCTTCCTTGCAAAGGGAACGGTATTCGGTCGTCATCGAATTGTCCGCGCTCTACGACTTCAGCTTCCCGATATCCGACGGTACCATTCGCGTGCGATTCCCTCTCGTAGCGTGCGATGAGCTTCATCACTCTTGGAACATATAAATGATCAGGATACACACTACCC
ABCA5	02012030	ABCA5_02012030_12	GTCATATCGGTCACTGTTCATGATTTTAGGCTTAGGTAATTAGGAACGGTATTCGGTCGTCATCGAATTGTCCGCGCTCTACGACTTCAGCTTCCCGATATCCGACGGTACCATTCGCGTGCGATTCCCTCTCGTAGCGTGCGATGAGAGTGAAATGAGCCCTTGTTCTAGTAGATCAGGATACACACTACCC
ABCA5	02012030	ABCA5_02012030_13	GTCATATCGGTCACTGTTAACTAATTCATAACTAATGCATAGAAAACGGTATTCGGTCGTCATCGAATTGTCCGCGCTCTACGACTTCAGCTTCCCGATATCCGACGGTACCATTCGCGTGCGATTCCCTCTCGTAGCGTGCGATGAGACGTAATGTTCCAATCTAAATAAAAGATCAGGATACACACTACCC
ABCA5	02012030	ABCA5_02012030_14	GTCATATCGGTCACTGTTTATGTATAATTAAGTGAAGCTGCAAACGGTATTCGGTCGTCATCGAATTGTCCGCGCTCTACGACTTCAGCTTCCCGATATCCGACGGTACCATTCGCGTGCGATTCCCTCTCGTAGCGTGCGATGAGTGTTTTGCTTTTCTTTAAATAAAACGGATCAGGATACACACTACCC
ABCA5	02012030	ABCA5_02012030_15	GTCATATCGGTCACTGTTGGGAACGAACACAAGAAGATAGAGTAAACGGTATTCGGTCGTCATCGAATTGTCCGCGCTCTACGACTTCAGCTTCCCGATATCCGACGGTACCATTCGCGTGCGATTCCCTCTCGTAGCGTGCGATGAGGGAACTTTAAACAGCACACTTTGGTGATCAGGATACACACTACCC
ABCA5	02012030	ABCA5_02012030_16	GTCATATCGGTCACTGTTGAAATTCAGTATATTTTCCCAAATGCAACGGTATTCGGTCGTCATCGAATTGTCCGCGCTCTACGACTTCAGCTTCCCGATATCCGACGGTACCATTCGCGTGCGATTCCCTCTCGTAGCGTGCGATGAGCCTAGAAGTAGACCGCCTTCAAAGAGATCAGGATACACACTACCC
ABCA5	02012030	ABCA5_02012030_17	GTCATATCGGTCACTGTTGAATCCTCAGATTACTTTGCTAGATGAACGGTATTCGGTCGTCATCGAATTGTCCGCGCTCTACGACTTCAGCTTCCCGATATCCGACGGTACCATTCGCGTGCGATTCCCTCTCGTAGCGTGCGATGAGTGTGTTTTGCTCTAAGTATGCTAGGGATCAGGATACACACTACCC
ABCA5	02012030	ABCA5_02012030_18	GTCATATCGGTCACTGTTCAGGAACATTTTGAAATTTATGGAGCAACGGTATTCGGTCGTCATCGAATTGTCCGCGCTCTACGACTTCAGCTTCCCGATATCCGACGGTACCATTCGCGTGCGATTCCCTCTCGTAGCGTGCGATGAGCCCTTTGTGGCCAGATACTACATTGGATCAGGATACACACTACCC
ABCA5	02012030	ABCA5_02012030_19	GTCATATCGGTCACTGTTCTGGCAAAAGCACAATTATTAATATTAACGGTATTCGGTCGTCATCGAATTGTCCGCGCTCTACGACTTCAGCTTCCCGATATCCGACGGTACCATTCGCGTGCGATTCCCTCTCGTAGCGTGCGATGAGTTAGGACTATTGGGTCCAAATGGTGGATCAGGATACACACTACCC
ABCA5	02012030	ABCA5_02012030_20	GTCATATCGGTCACTGTTCATAAAGAATATGATGACAAGAAAGAAACGGTATTCGGTCGTCATCGAATTGTCCGCGCTCTACGACTTCAGCTTCCCGATATCCGACGGTACCATTCGCGTGCGATTCCCTCTCGTAGCGTGCGATGAGACCATCCATTATGGTCAGCAATTTGGATCAGGATACACACTACCC
ABCA5	02012030	ABCA5_02012030_21	GTCATATCGGTCACTGTTTGAAGATGTCAAAGCTGAAAGACTAAAACGGTATTCGGTCGTCATCGAATTGTCCGCGCTCTACGACTTCAGCTTCCCGATATCCGACGGTACCATTCGCGTGCGATTCCCTCTCGTAGCGTGCGATGAGAACCACCAGACAATGAGGATGAAGAGATCAGGATACACACTACCC
ABCA5	02012030	ABCA5_02012030_22	GTCATATCGGTCACTGTTTTCCTCTTACAATACTATGAGAAAAAAACGGTATTCGGTCGTCATCGAATTGTCCGCGCTCTACGACTTCAGCTTCCCGATATCCGACGGTACCATTCGCGTGCGATTCCCTCTCGTAGCGTGCGATGAGTTACCTGCAGTGTGTACTGTGGATTGATCAGGATACACACTACCC
ABCA5	02012030	ABCA5_02012030_23	GTCATATCGGTCACTGTTCACTTCTAGGTTGCCTGATTTCTTTAACGGTATTCGGTCGTCATCGAATTGTCCGCGCTCTACGACTTCAGCTTCCCGATATCCGACGGTACCATTCGCGTGCGATTCCCTCTCGTAGCGTGCGATGAGTTTTGTATCATCATTCCAATCTATCGATCAGGATACACACTACCC
ABCA5	02012030	ABCA5_02012030_24	GTCATATCGGTCACTGTTCAGTTATTCTGTTCACTTATATTGCTAACGGTATTCGGTCGTCATCGAATTGTCCGCGCTCTACGACTTCAGCTTCCCGATATCCGACGGTACCATTCGCGTGCGATTCCCTCTCGTAGCGTGCGATGAGTTTTGCCTTATTGGTTATGTTCCATGATCAGGATACACACTACCC
ABCA5	02012030	ABCA5_02012030_25	GTCATATCGGTCACTGTTTTGGACAAGCTGTTGTTGATATCCCAACGGTATTCGGTCGTCATCGAATTGTCCGCGCTCTACGACTTCAGCTTCCCGATATCCGACGGTACCATTCGCGTGCGATTCCCTCTCGTAGCGTGCGATGAGAGGTCTTTTGCCATCTGCATATTGGAGATCAGGATACACACTACCC
ABCA5	02012030	ABCA5_02012030_26	GTCATATCGGTCACTGTTCCTTACTTTGCCATGGAAAATGCAGAAACGGTATTCGGTCGTCATCGAATTGTCCGCGCTCTACGACTTCAGCTTCCCGATATCCGACGGTACCATTCGCGTGCGATTCCCTCTCGTAGCGTGCGATGAGTGGAATCATTGTTACTGCAATGCCAGATCAGGATACACACTACCC
ABCA5	02012030	ABCA5_02012030_27	GTCATATCGGTCACTGTTTAATGACAGTGACTATGTATCCGTGGAACGGTATTCGGTCGTCATCGAATTGTCCGCGCTCTACGACTTCAGCTTCCCGATATCCGACGGTACCATTCGCGTGCGATTCCCTCTCGTAGCGTGCGATGAGGCCAGAACATAATGGTGACGATGATGATCAGGATACACACTACCC
ABCA5	02012030	ABCA5_02012030_28	GTCATATCGGTCACTGTTTCTTTTAAAAATGCTGTGGTTCCCAAACGGTATTCGGTCGTCATCGAATTGTCCGCGCTCTACGACTTCAGCTTCCCGATATCCGACGGTACCATTCGCGTGCGATTCCCTCTCGTAGCGTGCGATGAGGATTTTTATGTTTTTGGTTCATCACGATCAGGATACACACTACCC
ABCA5	02012030	ABCA5_02012030_29	GTCATATCGGTCACTGTTGTATACAATAGCAAAGTTTCATTTCTAACGGTATTCGGTCGTCATCGAATTGTCCGCGCTCTACGACTTCAGCTTCCCGATATCCGACGGTACCATTCGCGTGCGATTCCCTCTCGTAGCGTGCGATGAGCCATGAGCCTTTGGAAACAACAGATGATCAGGATACACACTACCC
ABCA5	02012030	ABCA5_02012030_30	GTCATATCGGTCACTGTTCAAATTTGGGTGTCATTTCTTATGGTAACGGTATTCGGTCGTCATCGAATTGTCCGCGCTCTACGACTTCAGCTTCCCGATATCCGACGGTACCATTCGCGTGCGATTCCCTCTCGTAGCGTGCGATGAGTTGTTTTCTGCCCTAGACAGTCATTGATCAGGATACACACTACCC
ABCA5	02012030	ABCA5_02012030_31	GTCATATCGGTCACTGTTTGGTTAAACAACATATACCTGGAGCTAACGGTATTCGGTCGTCATCGAATTGTCCGCGCTCTACGACTTCAGCTTCCCGATATCCGACGGTACCATTCGCGTGCGATTCCCTCTCGTAGCGTGCGATGAGTGTGCCACAGAATCTCTTTCTTCACGATCAGGATACACACTACCC
ABCA5	02012030	ABCA5_02012030_32	GTCATATCGGTCACTGTTAATGTGTTGGTTCTTCAATGTTCCTCAACGGTATTCGGTCGTCATCGAATTGTCCGCGCTCTACGACTTCAGCTTCCCGATATCCGACGGTACCATTCGCGTGCGATTCCCTCTCGTAGCGTGCGATGAGGCTGTGATATCACAAGGAATGCTGAGATCAGGATACACACTACCC
ABCA5	02012030	ABCA5_02012030_33	GTCATATCGGTCACTGTTACCCCTGTTCTCGACATATTGTATGGAACGGTATTCGGTCGTCATCGAATTGTCCGCGCTCTACGACTTCAGCTTCCCGATATCCGACGGTACCATTCGCGTGCGATTCCCTCTCGTAGCGTGCGATGAGCTAGATGAACCAACAGCTGGAATGGGATCAGGATACACACTACCC
ABCA5	02012030	ABCA5_02012030_34	GTCATATCGGTCACTGTTCAGACTATCAAAGATAACCAAGCTAAACGGTATTCGGTCGTCATCGAATTGTCCGCGCTCTACGACTTCAGCTTCCCGATATCCGACGGTACCATTCGCGTGCGATTCCCTCTCGTAGCGTGCGATGAGGAAGGTTTTACTAGATTTAGACATGGATCAGGATACACACTACCC
ABCA5	02012030	ABCA5_02012030_35	GTCATATCGGTCACTGTTGATATACACTTTGATGTTTTGACAGTAACGGTATTCGGTCGTCATCGAATTGTCCGCGCTCTACGACTTCAGCTTCCCGATATCCGACGGTACCATTCGCGTGCGATTCCCTCTCGTAGCGTGCGATGAGAATGATTGGCATTTGTCCACAGTTAGATCAGGATACACACTACCC
ABCA5	02012030	ABCA5_02012030_36	GTCATATCGGTCACTGTTCCACAGTGGAACAGGAAAGAGTACATAACGGTATTCGGTCGTCATCGAATTGTCCGCGCTCTACGACTTCAGCTTCCCGATATCCGACGGTACCATTCGCGTGCGATTCCCTCTCGTAGCGTGCGATGAGAGGGTCAGATTACTGCCTTACTTGGGATCAGGATACACACTACCC
ABCA5	02012030	ABCA5_02012030_37	GTCATATCGGTCACTGTTTATGTCCTCTTGGCTGTCTATCTTGAACGGTATTCGGTCGTCATCGAATTGTCCGCGCTCTACGACTTCAGCTTCCCGATATCCGACGGTACCATTCGCGTGCGATTCCCTCTCGTAGCGTGCGATGAGCATGCTCACACTTAATAGTATATTCGATCAGGATACACACTACCC
ABCA5	02012030	ABCA5_02012030_38	GTCATATCGGTCACTGTTTTTTCAGTCCTTTCTGTCACTGTACTAACGGTATTCGGTCGTCATCGAATTGTCCGCGCTCTACGACTTCAGCTTCCCGATATCCGACGGTACCATTCGCGTGCGATTCCCTCTCGTAGCGTGCGATGAGAGTTTTCCCAAATCGTTAGTGTGGCGATCAGGATACACACTACCC
ABCA5	02012030	ABCA5_02012030_39	GTCATATCGGTCACTGTTTTTCCTCAAAGTAGCAGCATTGTGATAACGGTATTCGGTCGTCATCGAATTGTCCGCGCTCTACGACTTCAGCTTCCCGATATCCGACGGTACCATTCGCGTGCGATTCCCTCTCGTAGCGTGCGATGAGAGTCATTGCGACAGCTTCTTTGTTAGATCAGGATACACACTACCC
ABCA5	02012030	ABCA5_02012030_40	GTCATATCGGTCACTGTTTTTTGGATACTTTTTGGCAATTCAAACGGTATTCGGTCGTCATCGAATTGTCCGCGCTCTACGACTTCAGCTTCCCGATATCCGACGGTACCATTCGCGTGCGATTCCCTCTCGTAGCGTGCGATGAGATATACCTAGTTATAGCATTTTCACCGATCAGGATACACACTACCC
ABCG1	00323030	ABCG1_00323030_1	GTCATATCGGTCACTGTTGCCCAAGTCGGTGTGTGTCTCGACGAACGGTCGAGATTTACTCGTACTTCGACGGCACTCACTTCAGCTTCCCGATATCCGACGGACTCTACCGGCAATCGCGTCCTCTCGTAGCGTGCGATGAGCAGTTACTCTGCAGAGATGACGGAGATCAGGATACACACTACCC
ABCG1	00323030	ABCG1_00323030_2	GTCATATCGGTCACTGTTGGGAAGTTCAATAGTGGTGAGTTGGTGACGAACGGTCGAGATTTACTCGTACTTCGACGGCACTCACTTCAGCTTCCCGATATCCGACGGACTCTACCGGCAATCGCGTCCTCTCGTAGCGTGCGATGAGCAAGACCCTCCTGAAAGGAATTTCCGATCAGGATACACACTACCC
ABCG1	00323030	ABCG1_00323030_3	GTCATATCGGTCACTGTTTCATGCAGGATGACATGCTGCGACGAACGGTCGAGATTTACTCGTACTTCGACGGCACTCACTTCAGCTTCCCGATATCCGACGGACTCTACCGGCAATCGCGTCCTCTCGTAGCGTGCGATGAGTTCCGGAAGGTGTCCTGCTACAGATCAGGATACACACTACCC
ABCG1	00323030	ABCG1_00323030_4	GTCATATCGGTCACTGTTCCAGTCATGTTCTTCGATGAGCCGACGAACGGTCGAGATTTACTCGTACTTCGACGGCACTCACTTCAGCTTCCCGATATCCGACGGACTCTACCGGCAATCGCGTCCTCTCGTAGCGTGCGATGAGCTGGAGCTGGTGAACAACCCTGATCAGGATACACACTACCC
ABCG1	00323030	ABCG1_00323030_5	GTCATATCGGTCACTGTTAGGGGGTCGCTCCATCATTTGACGAACGGTCGAGATTTACTCGTACTTCGACGGCACTCACTTCAGCTTCCCGATATCCGACGGACTCTACCGGCAATCGCGTCCTCTCGTAGCGTGCGATGAGGCTGATGAAAGGGCTCGCTCAGATCAGGATACACACTACCC
ABCG1	00323030	ABCG1_00323030_6	GTCATATCGGTCACTGTTGCAATCTTGTGCCATATTTGAGGGAGACGAACGGTCGAGATTTACTCGTACTTCGACGGCACTCACTTCAGCTTCCCGATATCCGACGGACTCTACCGGCAATCGCGTCCTCTCGTAGCGTGCGATGAGCAATGTGTGTACCGGGGAAAAGTCTGATCAGGATACACACTACCC
ABCG1	00323030	ABCG1_00323030_7	GTCATATCGGTCACTGTTGATGCCGAGGTGAACCCTTTTCGACGAACGGTCGAGATTTACTCGTACTTCGACGGCACTCACTTCAGCTTCCCGATATCCGACGGACTCTACCGGCAATCGCGTCCTCTCGTAGCGTGCGATGAGCACAAGAGAGACCTCGGGGGTGATCAGGATACACACTACCC
ABCG1	00323030	ABCG1_00323030_8	GTCATATCGGTCACTGTTCTTCCTCAGCATCATGAGGGACTGACGAACGGTCGAGATTTACTCGTACTTCGACGGCACTCACTTCAGCTTCCCGATATCCGACGGACTCTACCGGCAATCGCGTCCTCTCGTAGCGTGCGATGAGAGTTCTGCATCCTCTTCAAGAGGACGATCAGGATACACACTACCC
ABCG1	00323030	ABCG1_00323030_9	GTCATATCGGTCACTGTTCTTCCTCTTCTTCTCCATGCTGTTCGACGAACGGTCGAGATTTACTCGTACTTCGACGGCACTCACTTCAGCTTCCCGATATCCGACGGACTCTACCGGCAATCGCGTCCTCTCGTAGCGTGCGATGAGCAAGAAGGTCTTGAGCAACTCCGGGATCAGGATACACACTACCC
ABCG1	00323030	ABCG1_00323030_10	GTCATATCGGTCACTGTTGTACAGCCTGAAGGCCTACTACCGACGAACGGTCGAGATTTACTCGTACTTCGACGGCACTCACTTCAGCTTCCCGATATCCGACGGACTCTACCGGCAATCGCGTCCTCTCGTAGCGTGCGATGAGTTTCTTCGGGAACACCTGAACTACTGGATCAGGATACACACTACCC
ABCG1	00323030	ABCG1_00323030_11	GTCATATCGGTCACTGTTGCAGCATCGTGTACTGGATGACGACGAACGGTCGAGATTTACTCGTACTTCGACGGCACTCACTTCAGCTTCCCGATATCCGACGGACTCTACCGGCAATCGCGTCCTCTCGTAGCGTGCGATGAGTCATGTTCCCAGTGGCCTACTGATCAGGATACACACTACCC
ABCG1	00323030	ABCG1_00323030_12	GTCATATCGGTCACTGTTGTGGATGTCCTACATCTCCTATGTCAGACGAACGGTCGAGATTTACTCGTACTTCGACGGCACTCACTTCAGCTTCCCGATATCCGACGGACTCTACCGGCAATCGCGTCCTCTCGTAGCGTGCGATGAGCACCATCCCCACGTACCTACAGATCAGGATACACACTACCC
ABCG1	00323030	ABCG1_00323030_13	GTCATATCGGTCACTGTTCCAGGAAACAGGAAGATTAGACACTGGACGAACGGTCGAGATTTACTCGTACTTCGACGGCACTCACTTCAGCTTCCCGATATCCGACGGACTCTACCGGCAATCGCGTCCTCTCGTAGCGTGCGATGAGGGCAGAGAGGTAAAACACCTGAATGGATCAGGATACACACTACCC
ABCG1	00323030	ABCG1_00323030_14	GTCATATCGGTCACTGTTCTTTAACTAGGAAGATGTAGGCAGATGACGAACGGTCGAGATTTACTCGTACTTCGACGGCACTCACTTCAGCTTCCCGATATCCGACGGCTCTCGTAGCGTGCGATGAGACTCTACCGGCAATCGCGTCATCTTCTCTCCATTCCCCTTTCTAGGATCAGGATACACACTACCC
ABCG1	00323030	ABCG1_00323030_15	GTCATATCGGTCACTGTTCGAGCATGGAGCGATTCCATTTTATGACGAACGGTCGAGATTTACTCGTACTTCGACGGCACTCACTTCAGCTTCCCGATATCCGACGGACTCTACCGGCAATCGCGTCCTCTCGTAGCGTGCGATGAGCAGATGTCTGGTGGCAGAGAGTCGATCAGGATACACACTACCC
ABCG1	00323030	ABCG1_00323030_16	GTCATATCGGTCACTGTTGTTTAACCGAGTCACCCAGCTGGACGAACGGTCGAGATTTACTCGTACTTCGACGGCACTCACTTCAGCTTCCCGATATCCGACGGACTCTACCGGCAATCGCGTCCTCTCGTAGCGTGCGATGAGACATACTTTGTTTAGAGAGGCGAGGGGATCAGGATACACACTACCC
ABI2	10002210	ABI2_10002210_1	GTCATATCGGTCACTGTTCCAATCCTTAGCAAGTGTTGCCTATCTGTATCGCGCTCGATTGGCATACCATTCGCGTGCGATTCCCTTCAGCTTCCCGATATCCGACGGACGTCTGCGTACCGGCTTAGCTTGCGGCGACAGTCGAACATAGAAGAAACCAAAGCCTACACCACGATCAGGATACACACTACCC
ABI2	10002210	ABI2_10002210_2	GTCATATCGGTCACTGTTGAACGACCAGTTCGTTATATTAGAAATGTATCGCGCTCGATTGGCATACCATTCGCGTGCGATTCCCTTCAGCTTCCCGATATCCGACGGACGTCTGCGTACCGGCTTAGCTTGCGGCGACAGTCGAACATAAGATTATTGCTCCAGCCAACCTTGATCAGGATACACACTACCC
ABI2	10002210	ABI2_10002210_3	GTCATATCGGTCACTGTTCCCCTAGTCCCCCTATGTCAGGTGTATCGCGCTCGATTGGCATACCATTCGCGTGCGATTCCCTTCAGCTTCCCGATATCCGACGGACGTCTGCGTACCGGCTTAGCTTGCGGCGACAGTCGAACAGTACAACACCTCCAACTCAGAAGCGATCAGGATACACACTACCC
ABI2	10002210	ABI2_10002210_4	GTCATATCGGTCACTGTTTACCTAGCCCAACCCGTAATATGGTGTATCGCGCTCGATTGGCATACCATTCGCGTGCGATTCCCTTCAGCTTCCCGATATCCGACGGACGTCTGCGTACCGGCTTAGCTTGCGGCGACAGTCGAACATCCTCCAGTGGTACCAAATGATTACGGATCAGGATACACACTACCC
ABI2	10002210	ABI2_10002210_5	GTCATATCGGTCACTGTTGGGGTTCCTATTGCTGTTCCTACTTGTATCGCGCTCGATTGGCATACCATTCGCGTGCGATTCCCTTCAGCTTCCCGATATCCGACGGACGTCTGCGTACCGGCTTAGCTTGCGGCGACAGTCGAACAGAGAGAACAGTGGAAGTGGTAGTGTGGATCAGGATACACACTACCC
ABI2	10002210	ABI2_10002210_6	GTCATATCGGTCACTGTTCACAAACAAGCCTTCAGAATCAGATGTGTATCGCGCTCGATTGGCATACCATTCGCGTGCGATTCCCTTCAGCTTCCCGATATCCGACGGACGTCTGCGTACCGGCTTAGCTTGCGGCGACAGTCGAACATATAGACGCCCTCCTTCCATTACTTGATCAGGATACACACTACCC
ABI2	10002210	ABI2_10002210_7	GTCATATCGGTCACTGTTTCAGGAAGGAGCCATTATTTATGTCATGTATCGCGCTCGATTGGCATACCATTCGCGTGCGATTCCCTTCAGCTTCCCGATATCCGACGGACGTCTGCGTACCGGCTTAGCTTGCGGCGACAGTCGAACAAAGACAAGGAAGATGAGCTGTCCTTGATCAGGATACACACTACCC
ABI2	10002210	ABI2_10002210_8	GTCATATCGGTCACTGTTGGGGATTCCACTCCAGTAAAGTAGATGTATCGCGCTCGATTGGCATACCATTCGCGTGCGATTCCCTTCAGCTTCCCGATATCCGACGGACGTCTGCGTACCGGCTTAGCTTGCGGCGACAGTCGAACATCTTCCCAGATTATCTGAAGGCCCTGATCAGGATACACACTACCC
ABI2	10002210	ABI2_10002210_9	GTCATATCGGTCACTGTTCAAAATCAGATTAAGACTGATTCAGATGTATCGCGCTCGATTGGCATACCATTCGCGTGCGATTCCCTTCAGCTTCCCGATATCCGACGGACGTCTGCGTACCGGCTTAGCTTGCGGCGACAGTCGAACATAACAGCATAACTGTGTAGCCAAAAGATCAGGATACACACTACCC
ABI2	10002210	ABI2_10002210_10	GTCATATCGGTCACTGTTCAACATTTAAATACCACACTTAACCATGTATCGCGCTCGATTGGCATACCATTCGCGTGCGATTCCCTTCAGCTTCCCGATATCCGACGGACGTCTGCGTACCGGCTTAGCTTGCGGCGACAGTCGAACATCCACTTGTATGAAGAGGAGGGAACGATCAGGATACACACTACCC
ABI2	10002210	ABI2_10002210_11	GTCATATCGGTCACTGTTACTCTGAGGGTGGTGAACGATTTGTATCGCGCTCGATTGGCATACCATTCGCGTGCGATTCCCTTCAGCTTCCCGATATCCGACGGACGTCTGCGTACCGGCTTAGCTTGCGGCGACAGTCGAACAATGATGAAATGTGAAAGTCTCCCAACGATCAGGATACACACTACCC
ABI2	10002210	ABI2_10002210_12	GTCATATCGGTCACTGTTCTCTTAGCAGGCATCCCGAACTGTATCGCGCTCGATTGGCATACCATTCGCGTGCGATTCCCTTCAGCTTCCCGATATCCGACGGACGTCTGCGTACCGGCTTAGCTTGCGGCGACAGTCGAACACTGAAGAGACTTGAACTGTGGAAATGGATCAGGATACACACTACCC
ABI2	10002210	ABI2_10002210_13	GTCATATCGGTCACTGTTCAGTATTAGTTGCTGCTGTATTACTGTGTATCGCGCTCGATTGGCATACCATTCGCGTGCGATTCCCTTCAGCTTCCCGATATCCGACGGACGTCTGCGTACCGGCTTAGCTTGCGGCGACAGTCGAACAGTGCTCTCTGGACGTTATTAATGGCGATCAGGATACACACTACCC
ABI2	10002210	ABI2_10002210_14	GTCATATCGGTCACTGTTAAATACAGCTTCAAATTCAGTGGAGTTGTATCGCGCTCGATTGGCATACCATTCGCGTGCGATTCCCTTCAGCTTCCCGATATCCGACGGACGTCTGCGTACCGGCTTAGCTTGCGGCGACAGTCGAACAAACACATTTCCCCCATCTGTACAATGATCAGGATACACACTACCC
ABI2	10002210	ABI2_10002210_15	GTCATATCGGTCACTGTTCTGTGCTAGGTGAAAGGGGAAAAGTGTATCGCGCTCGATTGGCATACCATTCGCGTGCGATTCCCTTCAGCTTCCCGATATCCGACGGACGTCTGCGTACCGGCTTAGCTTGCGGCGACAGTCGAACAGAATAGAGCTTTGCCAGGTAACTGCCGATCAGGATACACACTACCC
ABI2	10002210	ABI2_10002210_16	GTCATATCGGTCACTGTTATAGAGTTTCCTTATCAAGACTTTTTTGTATCGCGCTCGATTGGCATACCATTCGCGTGCGATTCCCTTCAGCTTCCCGATATCCGACGGACGTCTGCGTACCGGCTTAGCTTGCGGCGACAGTCGAACAATCAGCATTTAACTGAGACCCCACTGATCAGGATACACACTACCC
ABI2	10002210	ABI2_10002210_17	GTCATATCGGTCACTGTTTAATGGCCCTGAATGTCCTCTGAGTGTATCGCGCTCGATTGGCATACCATTCGCGTGCGATTCCCTTCAGCTTCCCGATATCCGACGGACGTCTGCGTACCGGCTTAGCTTGCGGCGACAGTCGAACACCCTTATTCCTTGTTTTCCTGCAGTGGATCAGGATACACACTACCC
ABI2	10002210	ABI2_10002210_18	GTCATATCGGTCACTGTTGTTTTGAAATCCAATAAATAGTTCCCTGTATCGCGCTCGATTGGCATACCATTCGCGTGCGATTCCCTTCAGCTTCCCGATATCCGACGGACGTCTGCGTACCGGCTTAGCTTGCGGCGACAGTCGAACATTAGTGGATTAATGAGGCAGAGGGTGATCAGGATACACACTACCC
ABI2	10002210	ABI2_10002210_19	GTCATATCGGTCACTGTTAGGAATGCAGCTGGTCTTTTGGTGTATCGCGCTCGATTGGCATACCATTCGCGTGCGATTCCCTTCAGCTTCCCGATATCCGACGGACGTCTGCGTACCGGCTTAGCTTGCGGCGACAGTCGAACAGAAAACAGAGTTAGTGGCGGTCAGCGATCAGGATACACACTACCC
ABI2	10002210	ABI2_10002210_20	GTCATATCGGTCACTGTTCCTGCTGTTCCCATTTTAGAGTTGATGTATCGCGCTCGATTGGCATACCATTCGCGTGCGATTCCCTTCAGCTTCCCGATATCCGACGGACGTCTGCGTACCGGCTTAGCTTGCGGCGACAGTCGAACACTACTTCCTATCTCCCTCAGAGGCGGATCAGGATACACACTACCC
ABI2	10002210	ABI2_10002210_21	GTCATATCGGTCACTGTTTAACTAAAGATTTTTCTCTTTGGGAGTGTATCGCGCTCGATTGGCATACCATTCGCGTGCGATTCCCTTCAGCTTCCCGATATCCGACGGACGTCTGCGTACCGGCTTAGCTTGCGGCGACAGTCGAACAGCTCCTTGGCAGTTTATGTTGAAGAGATCAGGATACACACTACCC
ABI2	10002210	ABI2_10002210_22	GTCATATCGGTCACTGTTCTTAATTTTCCACTGCACCACAACTGTGTATCGCGCTCGATTGGCATACCATTCGCGTGCGATTCCCTTCAGCTTCCCGATATCCGACGGACGTCTGCGTACCGGCTTAGCTTGCGGCGACAGTCGAACACAGAGTTCTCACTCAGTGCTCAGTAGATCAGGATACACACTACCC
ABI2	10002210	ABI2_10002210_23	GTCATATCGGTCACTGTTTTTCCCATAAGGTGTGTGCAGTAAATGTATCGCGCTCGATTGGCATACCATTCGCGTGCGATTCCCTTCAGCTTCCCGATATCCGACGGACGTCTGCGTACCGGCTTAGCTTGCGGCGACAGTCGAACACTAAAACTACACTCAGTATAAACACGATCAGGATACACACTACCC
ABI2	10002210	ABI2_10002210_24	GTCATATCGGTCACTGTTAAAAAGAATGTAAACAATTTGTGATTGTATCGCGCTCGATTGGCATACCATTCGCGTGCGATTCCCTTCAGCTTCCCGATATCCGACGGACGTCTGCGTACCGGCTTAGCTTGCGGCGACAGTCGAACAACCATTTTTCTTAAAATGGCTTACAGATCAGGATACACACTACCC
ABI2	10002210	ABI2_10002210_25	GTCATATCGGTCACTGTTTTGACCTAAATAAAATCCCACAAAGTTGTATCGCGCTCGATTGGCATACCATTCGCGTGCGATTCCCTTCAGCTTCCCGATATCCGACGGACGTCTGCGTACCGGCTTAGCTTGCGGCGACAGTCGAACAGGAATTGTTGCCGTGTACTAAGAACGATCAGGATACACACTACCC
ABLIM1	00113003	ABLIM1_00113003_1	GTCATATCGGTCACTGTTCGTGAATAAAGTTGTGTGCTTTATTCAGAACTTGCGCGGATACACGGAATTGTCCGCGCTCTACGACTTCAGCTTCCCGATATCCGACGGACTCTACCGGCAATCGCGTCGCTCAGCCGGACGAGTAGATTGCATCACTGTCATACTCACAACTTGATCAGGATACACACTACCC
ABLIM1	00113003	ABLIM1_00113003_2	GTCATATCGGTCACTGTTCTGTGTCGTGTTCCCTGTGAAACAGAACTTGCGCGGATACACGGAATTGTCCGCGCTCTACGACTTCAGCTTCCCGATATCCGACGGACTCTACCGGCAATCGCGTCGCTCAGCCGGACGAGTAGATTGTTTAGAAGAATTCCTTTTGAAAAGGATCAGGATACACACTACCC
ABLIM1	00113003	ABLIM1_00113003_3	GTCATATCGGTCACTGTTGATGTTCTTTTGGGGTTTTATGTACAAGAACTTGCGCGGATACACGGAATTGTCCGCGCTCTACGACTTCAGCTTCCCGATATCCGACGGACTCTACCGGCAATCGCGTCGCTCAGCCGGACGAGTAGATAGAGGAAACCATTGTCCACAAAACTGATCAGGATACACACTACCC
ABLIM1	00113003	ABLIM1_00113003_4	GTCATATCGGTCACTGTTAAGCTTAGTGTAATTGAGTGGTGGTAGAACTTGCGCGGATACACGGAATTGTCCGCGCTCTACGACTTCAGCTTCCCGATATCCGACGGACTCTACCGGCAATCGCGTCGCTCAGCCGGACGAGTAGATAATTAAACAAATCCAACAATTTCTGGATCAGGATACACACTACCC
ABLIM1	00113003	ABLIM1_00113003_5	GTCATATCGGTCACTGTTTTTTTAATCACTGTTTATTTTTCTGTAGAACTTGCGCGGATACACGGAATTGTCCGCGCTCTACGACTTCAGCTTCCCGATATCCGACGGACTCTACCGGCAATCGCGTCGCTCAGCCGGACGAGTAGATAGAGAAACCTTCACTTTGGCATTTTGATCAGGATACACACTACCC
ABLIM1	00113003	ABLIM1_00113003_6	GTCATATCGGTCACTGTTAAGTGTTTGTCAGTATGCCCCAAAAGAACTTGCGCGGATACACGGAATTGTCCGCGCTCTACGACTTCAGCTTCCCGATATCCGACGGACTCTACCGGCAATCGCGTCGCTCAGCCGGACGAGTAGATTTACAATTATTCTCTTCTAACCAATGGATCAGGATACACACTACCC
ABLIM1	00113003	ABLIM1_00113003_7	GTCATATCGGTCACTGTTGGTTGGGTGCTCACAGAACCAGAACTTGCGCGGATACACGGAATTGTCCGCGCTCTACGACTTCAGCTTCCCGATATCCGACGGACTCTACCGGCAATCGCGTCGCTCAGCCGGACGAGTAGATAAGAGACAGGTGACCGCTCCAGATCAGGATACACACTACCC
ABLIM1	00113003	ABLIM1_00113003_8	GTCATATCGGTCACTGTTCTAGCTGGCAATGTTTCTAAAACTTTAGAACTTGCGCGGATACACGGAATTGTCCGCGCTCTACGACTTCAGCTTCCCGATATCCGACGGACTCTACCGGCAATCGCGTCGCTCAGCCGGACGAGTAGATTCAATCAACTCTAACTCGGAGACGTGATCAGGATACACACTACCC
ABLIM1	00113003	ABLIM1_00113003_9	GTCATATCGGTCACTGTTTGTTCTCCAAAACCTCAAAGAGATAAGAACTTGCGCGGATACACGGAATTGTCCGCGCTCTACGACTTCAGCTTCCCGATATCCGACGGACTCTACCGGCAATCGCGTCGCTCAGCCGGACGAGTAGATGTTCAATAACTTCACATAAACTTCCGATCAGGATACACACTACCC
ABLIM1	00113003	ABLIM1_00113003_10	GTCATATCGGTCACTGTTCATAATGATGGCATGAAGTAAAAGGGAGAACTTGCGCGGATACACGGAATTGTCCGCGCTCTACGACTTCAGCTTCCCGATATCCGACGGACTCTACCGGCAATCGCGTCGCTCAGCCGGACGAGTAGATTTGACTTCCTTGGGACTCTTAAGTGGATCAGGATACACACTACCC
ABLIM1	00113003	ABLIM1_00113003_11	GTCATATCGGTCACTGTTCATGCTTGTCCTCAAAATGTCCATCAGAACTTGCGCGGATACACGGAATTGTCCGCGCTCTACGACTTCAGCTTCCCGATATCCGACGGACTCTACCGGCAATCGCGTCGCTCAGCCGGACGAGTAGATTGCACATTTAGTTAAACTGGGCTCAGGATCAGGATACACACTACCC
ABLIM1	00113003	ABLIM1_00113003_12	GTCATATCGGTCACTGTTACCAGTAGCCTCCTATCTGCAAGAGAACTTGCGCGGATACACGGAATTGTCCGCGCTCTACGACTTCAGCTTCCCGATATCCGACGGGCTCAGCCGGACGAGTAGATACTCTACCGGCAATCGCGTCCTTGCAGAAATGCATTGCCAGAAAGCGATCAGGATACACACTACCC
ABLIM1	00113003	ABLIM1_00113003_13	GTCATATCGGTCACTGTTGACAACCCCCTTCCTTATTTTATAGAAGAACTTGCGCGGATACACGGAATTGTCCGCGCTCTACGACTTCAGCTTCCCGATATCCGACGGACTCTACCGGCAATCGCGTCGCTCAGCCGGACGAGTAGATATGGGGACATTAGACTGAAAACTGGGATCAGGATACACACTACCC
ABLIM1	00113003	ABLIM1_00113003_14	GTCATATCGGTCACTGTTTCCCTACGTTTTACATTGATTAATGAGAACTTGCGCGGATACACGGAATTGTCCGCGCTCTACGACTTCAGCTTCCCGATATCCGACGGACTCTACCGGCAATCGCGTCGCTCAGCCGGACGAGTAGATTTTTCATTATGGAGCTAATAAAGGGGATCAGGATACACACTACCC
ABLIM1	00113003	ABLIM1_00113003_15	GTCATATCGGTCACTGTTTATCCCATCCTCTCTCTGTGCCAGAACTTGCGCGGATACACGGAATTGTCCGCGCTCTACGACTTCAGCTTCCCGATATCCGACGGACTCTACCGGCAATCGCGTCGCTCAGCCGGACGAGTAGATGCTTCTTGCTTATTCCATGCTTTTTCGATCAGGATACACACTACCC
ABLIM1	00113003	ABLIM1_00113003_16	GTCATATCGGTCACTGTTCTTACCTAAGGAATCTAAATTGTCCTAGAACTTGCGCGGATACACGGAATTGTCCGCGCTCTACGACTTCAGCTTCCCGATATCCGACGGGCTCAGCCGGACGAGTAGATACTCTACCGGCAATCGCGTCCTGTTCTATAGCATCCTCCTGTGCTGATCAGGATACACACTACCC
ABLIM1	00113003	ABLIM1_00113003_17	GTCATATCGGTCACTGTTAAAAGCTCTGAAGTTCTTCCTGCTAGAACTTGCGCGGATACACGGAATTGTCCGCGCTCTACGACTTCAGCTTCCCGATATCCGACGGACTCTACCGGCAATCGCGTCGCTCAGCCGGACGAGTAGATATTTACCTTCATATGCCACTAAGAACGATCAGGATACACACTACCC
ABLIM1	00113003	ABLIM1_00113003_18	GTCATATCGGTCACTGTTCAACACGTGCGTGCATATGAAACAGAACTTGCGCGGATACACGGAATTGTCCGCGCTCTACGACTTCAGCTTCCCGATATCCGACGGACTCTACCGGCAATCGCGTCGCTCAGCCGGACGAGTAGATATTCGAATATGAGCCTAGGGTTTCCCGATCAGGATACACACTACCC
ABLIM1	00113003	ABLIM1_00113003_19	GTCATATCGGTCACTGTTTCTGCAACTCCAAAGTAGACTCCTAGAACTTGCGCGGATACACGGAATTGTCCGCGCTCTACGACTTCAGCTTCCCGATATCCGACGGACTCTACCGGCAATCGCGTCGCTCAGCCGGACGAGTAGATAAAGACATGTTTTTCTCTTTTAAATCGATCAGGATACACACTACCC
ABLIM1	00113003	ABLIM1_00113003_20	GTCATATCGGTCACTGTTCATAGGGGCCATATCATTCATGGCAGAACTTGCGCGGATACACGGAATTGTCCGCGCTCTACGACTTCAGCTTCCCGATATCCGACGGACTCTACCGGCAATCGCGTCGCTCAGCCGGACGAGTAGATAGTGGCATGCCATTAGGTGATTTTGGATCAGGATACACACTACCC
ABLIM1	00113003	ABLIM1_00113003_21	GTCATATCGGTCACTGTTTGGCTGGCAAATGACTTAGCTATTAGAGAACTTGCGCGGATACACGGAATTGTCCGCGCTCTACGACTTCAGCTTCCCGATATCCGACGGACTCTACCGGCAATCGCGTCGCTCAGCCGGACGAGTAGATTTCTCTACTGTTCACCGGGACCGATCAGGATACACACTACCC
ABLIM1	00113003	ABLIM1_00113003_22	GTCATATCGGTCACTGTTCTAAGAAGGAAGAGTGAGGGGTCTAGAACTTGCGCGGATACACGGAATTGTCCGCGCTCTACGACTTCAGCTTCCCGATATCCGACGGACTCTACCGGCAATCGCGTCGCTCAGCCGGACGAGTAGATAATATATTTATTAAGTAGCGCTGCGGGATCAGGATACACACTACCC
ABLIM1	00113003	ABLIM1_00113003_23	GTCATATCGGTCACTGTTGAGCTTTTCACATTACCTTATGTATAAGAACTTGCGCGGATACACGGAATTGTCCGCGCTCTACGACTTCAGCTTCCCGATATCCGACGGACTCTACCGGCAATCGCGTCGCTCAGCCGGACGAGTAGATGAAACACAGAGTAGTGTCCACATGTGATCAGGATACACACTACCC
ABLIM1	00113003	ABLIM1_00113003_24	GTCATATCGGTCACTGTTCAATTAGAGAAAGGACTGACAGTGGCAGAACTTGCGCGGATACACGGAATTGTCCGCGCTCTACGACTTCAGCTTCCCGATATCCGACGGACTCTACCGGCAATCGCGTCGCTCAGCCGGACGAGTAGATTCTTCTAAGTCCCACTCGTGAATGGGATCAGGATACACACTACCC
ABLIM1	00113003	ABLIM1_00113003_25	GTCATATCGGTCACTGTTGGGCGAAACAAAATCCTCAGAGAGAGAACTTGCGCGGATACACGGAATTGTCCGCGCTCTACGACTTCAGCTTCCCGATATCCGACGGACTCTACCGGCAATCGCGTCGCTCAGCCGGACGAGTAGATATGAAATGCTCATGGTGACCAACAGAGATCAGGATACACACTACCC
ABLIM1	00113003	ABLIM1_00113003_26	GTCATATCGGTCACTGTTGGAAAGGTCATCTCTGTTAGCCAGTCAGAACTTGCGCGGATACACGGAATTGTCCGCGCTCTACGACTTCAGCTTCCCGATATCCGACGGACTCTACCGGCAATCGCGTCGCTCAGCCGGACGAGTAGATAAGAAGAGATGGAGAAAGAGAGCCGGATCAGGATACACACTACCC
ABLIM1	00113003	ABLIM1_00113003_27	GTCATATCGGTCACTGTTCGCCACAGCTACACTCCAACAGAACTTGCGCGGATACACGGAATTGTCCGCGCTCTACGACTTCAGCTTCCCGATATCCGACGGACTCTACCGGCAATCGCGTCGCTCAGCCGGACGAGTAGATTCCATCAACTCCCCTGTGTACAGCGATCAGGATACACACTACCC
ABLIM1	00113003	ABLIM1_00113003_28	GTCATATCGGTCACTGTTATTCCGAAGGTCAAGGCAATTTATGAAGAACTTGCGCGGATACACGGAATTGTCCGCGCTCTACGACTTCAGCTTCCCGATATCCGACGGGCTCAGCCGGACGAGTAGATACTCTACCGGCAATCGCGTCCCTGGATTACAAGGATTTAGCAGCCGATCAGGATACACACTACCC
ABLIM1	00113003	ABLIM1_00113003_29	GTCATATCGGTCACTGTTTTCACAGAAGGAGAGGAAATGTATCTAGAACTTGCGCGGATACACGGAATTGTCCGCGCTCTACGACTTCAGCTTCCCGATATCCGACGGACTCTACCGGCAATCGCGTCGCTCAGCCGGACGAGTAGATATGCAGCAGATGCAACCAGATGGATCAGGATACACACTACCC
ADAMTSL1	11000202	ADAMTSL1_11000202_1	GTCATATCGGTCACTGTTGCTCAGCAATGCTCAGCTCATAATGATGTATCGCGCTCGATTGGCATCTTGCGTGCGATACGGAGTCTTCAGCTTCCCGATATCCGACGGACGTCTGCGTACCGGCTTAGGCCACATCGACTCGGTCTATACCAGAAGCAGGTGATTTCCGAGATCAGGATACACACTACCC
ADAMTSL1	11000202	ADAMTSL1_11000202_2	GTCATATCGGTCACTGTTCAACGGAGATGGGTCCACCTTGTATCGCGCTCGATTGGCATCTTGCGTGCGATACGGAGTCTTCAGCTTCCCGATATCCGACGGACGTCTGCGTACCGGCTTAGGCCACATCGACTCGGTCTATGTCAAGGAAGATAACTGTGGGGTCTGGATCAGGATACACACTACCC
ADAMTSL1	11000202	ADAMTSL1_11000202_3	GTCATATCGGTCACTGTTGAAATTTCCAGACAAAGAGATACTGATGTATCGCGCTCGATTGGCATCTTGCGTGCGATACGGAGTCTTCAGCTTCCCGATATCCGACGGACGTCTGCGTACCGGCTTAGGCCACATCGACTCGGTCTATTGGACAATTCTAGTGTGGACTTCCAGATCAGGATACACACTACCC
ADAMTSL1	11000202	ADAMTSL1_11000202_4	GTCATATCGGTCACTGTTGATGGAGGGAGACGGATTTCTTTCTGTATCGCGCTCGATTGGCATCTTGCGTGCGATACGGAGTCTTCAGCTTCCCGATATCCGACGGACGTCTGCGTACCGGCTTAGGCCACATCGACTCGGTCTATCATCTTCTATCAACCCATCATCCACCGATCAGGATACACACTACCC
ADAMTSL1	11000202	ADAMTSL1_11000202_5	GTCATATCGGTCACTGTTAACATCAAACCCAAACCCAAGCTTTGTATCGCGCTCGATTGGCATCTTGCGTGCGATACGGAGTCTTCAGCTTCCCGATATCCGACGGACGTCTGCGTACCGGCTTAGGCCACATCGACTCGGTCTATACCAATACTGTCACTATTACCCAGAGGATCAGGATACACACTACCC
ADAMTSL1	11000202	ADAMTSL1_11000202_6	GTCATATCGGTCACTGTTATGTACACCCCTAAGATGCCCATCTGTATCGCGCTCGATTGGCATCTTGCGTGCGATACGGAGTCTTCAGCTTCCCGATATCCGACGGACGTCTGCGTACCGGCTTAGGCCACATCGACTCGGTCTATTCACTTCAGTGGAAGAGTGGAAATGCGATCAGGATACACACTACCC
ADAMTSL1	11000202	ADAMTSL1_11000202_7	GTCATATCGGTCACTGTTCATCGTACCCACTCCCTGCTATAAATGTATCGCGCTCGATTGGCATCTTGCGTGCGATACGGAGTCTTCAGCTTCCCGATATCCGACGGACGTCTGCGTACCGGCTTAGGCCACATCGACTCGGTCTATACAAAGCCCCACATAAAAGAGGAATGGATCAGGATACACACTACCC
ADAMTSL1	11000202	ADAMTSL1_11000202_8	GTCATATCGGTCACTGTTTAGAAGAAGGAGCTGCTGTGTCAGTGTATCGCGCTCGATTGGCATCTTGCGTGCGATACGGAGTCTTCAGCTTCCCGATATCCGACGGACGTCTGCGTACCGGCTTAGGCCACATCGACTCGGTCTATCCATGGTTCAAACAAGCTCAAGAGCGATCAGGATACACACTACCC
ADAMTSL3	03010220	ADAMTSL3_03010220_1	GTCATATCGGTCACTGTTGGTCTTCATGCACTCTCCCCTCTGGTTCGGGCGTACCTAACGAATTGTCCGCGCTCTACGACTTCAGCTTCCCGATATCCGACGGACGTCTGCGTACCGGCTTAGTCGTAACCCGTGCGAAGTGCCTGGTGGGTGCTGATAGGGATGATCAGGATACACACTACCC
ADAMTSL3	03010220	ADAMTSL3_03010220_2	GTCATATCGGTCACTGTTAGCAGTTCCTCACTTATCGCTATGACTGGTTCGGGCGTACCTAACGAATTGTCCGCGCTCTACGACTTCAGCTTCCCGATATCCGACGGACGTCTGCGTACCGGCTTAGTCGTAACCCGTGCGAAGTGCAAGTTTTCTGGAAGACACAACAGGGGGATCAGGATACACACTACCC
ADAMTSL3	03010220	ADAMTSL3_03010220_3	GTCATATCGGTCACTGTTAAAGATGGCAACTGGGATGCTTGCTGGTTCGGGCGTACCTAACGAATTGTCCGCGCTCTACGACTTCAGCTTCCCGATATCCGACGGACGTCTGCGTACCGGCTTAGTCGTAACCCGTGCGAAGTGCCAAGAAACACTCGTTCAGATGAAGACGATCAGGATACACACTACCC
ADAMTSL3	03010220	ADAMTSL3_03010220_4	GTCATATCGGTCACTGTTGCTCAGCCTACAATGATGTCCAGTATCTGGTTCGGGCGTACCTAACGAATTGTCCGCGCTCTACGACTTCAGCTTCCCGATATCCGACGGACGTCTGCGTACCGGCTTAGTCGTAACCCGTGCGAAGTGCAGAAGATTTCAGAGCCCAGCAGTGATCAGGATACACACTACCC
ADAMTSL3	03010220	ADAMTSL3_03010220_5	GTCATATCGGTCACTGTTGGGACAATCAAAGTCACACGTTTCTCTGGTTCGGGCGTACCTAACGAATTGTCCGCGCTCTACGACTTCAGCTTCCCGATATCCGACGGACGTCTGCGTACCGGCTTAGTCGTAACCCGTGCGAAGTGCCTCCACCTGCAGGCTTGTACGGATCAGGATACACACTACCC
ADAMTSL3	03010220	ADAMTSL3_03010220_6	GTCATATCGGTCACTGTTGCTCCGAGAGGCAAACTTTTAAGATTCTGGTTCGGGCGTACCTAACGAATTGTCCGCGCTCTACGACTTCAGCTTCCCGATATCCGACGGACGTCTGCGTACCGGCTTAGTCGTAACCCGTGCGAAGTGCAACACAACAGTGGAATTTCAGAGGGGATCAGGATACACACTACCC
ADAMTSL3	03010220	ADAMTSL3_03010220_7	GTCATATCGGTCACTGTTTCAGTCATCAGTGGAGACAAACTGACTGGTTCGGGCGTACCTAACGAATTGTCCGCGCTCTACGACTTCAGCTTCCCGATATCCGACGGACGTCTGCGTACCGGCTTAGTCGTAACCCGTGCGAAGTGCGGTTCAGTTCTTCTTTTACCAGCCCAGATCAGGATACACACTACCC
ADAMTSL3	03010220	ADAMTSL3_03010220_8	GTCATATCGGTCACTGTTCCTGACCATTATTGTCACTACTACCCCTGGTTCGGGCGTACCTAACGAATTGTCCGCGCTCTACGACTTCAGCTTCCCGATATCCGACGGACGTCTGCGTACCGGCTTAGTCGTAACCCGTGCGAAGTGCGGATATCCGCTTGAAGAGGGTAGTTGATCAGGATACACACTACCC
ADAMTSL3	03010220	ADAMTSL3_03010220_9	GTCATATCGGTCACTGTTTGTAGAGGAATCCATGCATGGAGAGCTGGTTCGGGCGTACCTAACGAATTGTCCGCGCTCTACGACTTCAGCTTCCCGATATCCGACGGACGTCTGCGTACCGGCTTAGTCGTAACCCGTGCGAAGTGCGATTCAGAGACGGAGCTTTGTGTGGATCAGGATACACACTACCC
ADAMTSL3	03010220	ADAMTSL3_03010220_10	GTCATATCGGTCACTGTTCATCAAAGAAGAATGTGTCATTCCCACTGGTTCGGGCGTACCTAACGAATTGTCCGCGCTCTACGACTTCAGCTTCCCGATATCCGACGGACGTCTGCGTACCGGCTTAGTCGTAACCCGTGCGAAGTGCGCTGCAATCCACAACTGAAGTTACAGATCAGGATACACACTACCC
ADAMTSL3	03010220	ADAMTSL3_03010220_11	GTCATATCGGTCACTGTTACGCAGACTGAGACTGAGCTGCTGGTTCGGGCGTACCTAACGAATTGTCCGCGCTCTACGACTTCAGCTTCCCGATATCCGACGGACGTCTGCGTACCGGCTTAGTCGTAACCCGTGCGAAGTGCGCCGTGTGCTCCTCACATTCGATCAGGATACACACTACCC
ADAMTSL3	03010220	ADAMTSL3_03010220_12	GTCATATCGGTCACTGTTGTCAATGACAGCTTGTGTGATATGGTCTGGTTCGGGCGTACCTAACGAATTGTCCGCGCTCTACGACTTCAGCTTCCCGATATCCGACGGACGTCTGCGTACCGGCTTAGTCGTAACCCGTGCGAAGTGCCTTACATATCCAGACCCAGCAGACAGATCAGGATACACACTACCC
ADAMTSL3	03010220	ADAMTSL3_03010220_13	GTCATATCGGTCACTGTTCATGCAATCAGTTTGACTGCCCTCTGGTTCGGGCGTACCTAACGAATTGTCCGCGCTCTACGACTTCAGCTTCCCGATATCCGACGGACGTCTGCGTACCGGCTTAGTCGTAACCCGTGCGAAGTGCAGATGAAAAGCCCCATGCTTTACAAGGATCAGGATACACACTACCC
ADAMTSL3	03010220	ADAMTSL3_03010220_14	GTCATATCGGTCACTGTTATGAATTGTGCCAAGGACCCAAGCTGGTTCGGGCGTACCTAACGAATTGTCCGCGCTCTACGACTTCAGCTTCCCGATATCCGACGGACGTCTGCGTACCGGCTTAGTCGTAACCCGTGCGAAGTGCGGATGGCAGCTTTTTGAATCTCTCAGGATCAGGATACACACTACCC
ADAMTSL3	03010220	ADAMTSL3_03010220_15	GTCATATCGGTCACTGTTCAGAGAAGAAAGCAGGTGTGTCAAACTGGTTCGGGCGTACCTAACGAATTGTCCGCGCTCTACGACTTCAGCTTCCCGATATCCGACGGACGTCTGCGTACCGGCTTAGTCGTAACCCGTGCGAAGTGCGTTCTGTCAGTTGTGGTGTTGGAATCGATCAGGATACACACTACCC
ADAMTSL3	03010220	ADAMTSL3_03010220_16	GTCATATCGGTCACTGTTACCAAGTCAGGCTCACTAAAAATCCCTGGTTCGGGCGTACCTAACGAATTGTCCGCGCTCTACGACTTCAGCTTCCCGATATCCGACGGACGTCTGCGTACCGGCTTAGTCGTAACCCGTGCGAAGTGCGAACTCCAAACGGCTTGGCATCGATCAGGATACACACTACCC
ADAMTSL3	03010220	ADAMTSL3_03010220_17	GTCATATCGGTCACTGTTGCACAAAATGAGGCAAATGTGGAATACTGGTTCGGGCGTACCTAACGAATTGTCCGCGCTCTACGACTTCAGCTTCCCGATATCCGACGGACGTCTGCGTACCGGCTTAGTCGTAACCCGTGCGAAGTGCAAGCCAATAGTTTGGGAGTCACATGGATCAGGATACACACTACCC
ADAMTSL3	03010220	ADAMTSL3_03010220_18	GTCATATCGGTCACTGTTGAGCTGATAAGAAACATGAGTCAGCCTGGTTCGGGCGTACCTAACGAATTGTCCGCGCTCTACGACTTCAGCTTCCCGATATCCGACGGACGTCTGCGTACCGGCTTAGTCGTAACCCGTGCGAAGTGCTAGCATGGATACAGCCCAGTTTGATGATCAGGATACACACTACCC
ADAMTSL3	03010220	ADAMTSL3_03010220_19	GTCATATCGGTCACTGTTGCCGAAAGGACCTGTTCTCATGAGCTGGTTCGGGCGTACCTAACGAATTGTCCGCGCTCTACGACTTCAGCTTCCCGATATCCGACGGACGTCTGCGTACCGGCTTAGTCGTAACCCGTGCGAAGTGCAAAACTCAGGCAAGCTGACATTCAAGATCAGGATACACACTACCC
ADAMTSL3	03010220	ADAMTSL3_03010220_20	GTCATATCGGTCACTGTTGATACAGAATCCTACAAGGAAAGAACCTGGTTCGGGCGTACCTAACGAATTGTCCGCGCTCTACGACTTCAGCTTCCCGATATCCGACGGACGTCTGCGTACCGGCTTAGTCGTAACCCGTGCGAAGTGCTTTTGGATGGAACTGGGAAGATACAGATCAGGATACACACTACCC
ADAMTSL3	03010220	ADAMTSL3_03010220_21	GTCATATCGGTCACTGTTGAAATATCACCAAACCAGAGCACAACCTGGTTCGGGCGTACCTAACGAATTGTCCGCGCTCTACGACTTCAGCTTCCCGATATCCGACGGACGTCTGCGTACCGGCTTAGTCGTAACCCGTGCGAAGTGCGCACCTGTCATCTTGTCTGTTGAAAGATCAGGATACACACTACCC
ADAMTSL3	03010220	ADAMTSL3_03010220_22	GTCATATCGGTCACTGTTATTTCTGCAAGGACATAAAAAGTACACTGGTTCGGGCGTACCTAACGAATTGTCCGCGCTCTACGACTTCAGCTTCCCGATATCCGACGGACGTCTGCGTACCGGCTTAGTCGTAACCCGTGCGAAGTGCGAAGATGGCCAGAGAGTAGAATCGTGATCAGGATACACACTACCC
ADAMTSL3	03010220	ADAMTSL3_03010220_23	GTCATATCGGTCACTGTTCACCTGTGGTCATTTGGGAGCCTGGTTCGGGCGTACCTAACGAATTGTCCGCGCTCTACGACTTCAGCTTCCCGATATCCGACGGACGTCTGCGTACCGGCTTAGTCGTAACCCGTGCGAAGTGCCCTGGTAACTGGTCACATTGTTCTGCGATCAGGATACACACTACCC
ADAMTSL3	03010220	ADAMTSL3_03010220_24	GTCATATCGGTCACTGTTTCATCCATGTGTTCAGTGGGAACCTGGTTCGGGCGTACCTAACGAATTGTCCGCGCTCTACGACTTCAGCTTCCCGATATCCGACGGACGTCTGCGTACCGGCTTAGTCGTAACCCGTGCGAAGTGCCCTCTGGGAAGAAAACCATGTTTTGGGATCAGGATACACACTACCC
ADAMTSL3	03010220	ADAMTSL3_03010220_25	GTCATATCGGTCACTGTTTCTGACTCCAACTGTGATGACAGAACTGGTTCGGGCGTACCTAACGAATTGTCCGCGCTCTACGACTTCAGCTTCCCGATATCCGACGGACGTCTGCGTACCGGCTTAGTCGTAACCCGTGCGAAGTGCTCACACAGCTTGTCAACACAACAGCGATCAGGATACACACTACCC
ADAMTSL3	03010220	ADAMTSL3_03010220_26	GTCATATCGGTCACTGTTCCTGTGATGTGTGTTGGCACACTGGTTCGGGCGTACCTAACGAATTGTCCGCGCTCTACGACTTCAGCTTCCCGATATCCGACGGACGTCTGCGTACCGGCTTAGTCGTAACCCGTGCGAAGTGCCTTAAGAAGGAACTGCACATCAGGGGGATCAGGATACACACTACCC
ADAMTSL3	03010220	ADAMTSL3_03010220_27	GTCATATCGGTCACTGTTGGTCATGATGCTGCTGTGAAGATAAACTGGTTCGGGCGTACCTAACGAATTGTCCGCGCTCTACGACTTCAGCTTCCCGATATCCGACGGACGTCTGCGTACCGGCTTAGTCGTAACCCGTGCGAAGTGCGTCAAGAGGGATAAACCTTTGGAGGGATCAGGATACACACTACCC
ADAMTSL3	03010220	ADAMTSL3_03010220_28	GTCATATCGGTCACTGTTAAAATACTATAGCATGCATGCCACTCTGGTTCGGGCGTACCTAACGAATTGTCCGCGCTCTACGACTTCAGCTTCCCGATATCCGACGGACGTCTGCGTACCGGCTTAGTCGTAACCCGTGCGAAGTGCTAAAATGATGTATTCAAGGATGAACGATCAGGATACACACTACCC
ADAMTSL3	03010220	ADAMTSL3_03010220_29	GTCATATCGGTCACTGTTGCAGGTTTTCAACAGTTTTATAAGGTCTGGTTCGGGCGTACCTAACGAATTGTCCGCGCTCTACGACTTCAGCTTCCCGATATCCGACGGACGTCTGCGTACCGGCTTAGTCGTAACCCGTGCGAAGTGCCCATGACTTCCTCTTCTCTCAAGTTGATCAGGATACACACTACCC
ADAMTSL3	03010220	ADAMTSL3_03010220_30	GTCATATCGGTCACTGTTGAAAACACAGAGTAGATATTGCTGTCCTGGTTCGGGCGTACCTAACGAATTGTCCGCGCTCTACGACTTCAGCTTCCCGATATCCGACGGACGTCTGCGTACCGGCTTAGTCGTAACCCGTGCGAAGTGCCCTTGCTTTTAGAACACCCATGGAAGATCAGGATACACACTACCC
ADAMTSL3	03010220	ADAMTSL3_03010220_31	GTCATATCGGTCACTGTTGAAAACCAAAGCCTTATTAGACCTAACTGGTTCGGGCGTACCTAACGAATTGTCCGCGCTCTACGACTTCAGCTTCCCGATATCCGACGGACGTCTGCGTACCGGCTTAGTCGTAACCCGTGCGAAGTGCAGCACTATTCTATTGCACACAAACAGATCAGGATACACACTACCC
ADAMTSL3	03010220	ADAMTSL3_03010220_32	GTCATATCGGTCACTGTTCTGAGCCTAGTTCCTGGTCAGTAATCTGGTTCGGGCGTACCTAACGAATTGTCCGCGCTCTACGACTTCAGCTTCCCGATATCCGACGGACGTCTGCGTACCGGCTTAGTCGTAACCCGTGCGAAGTGCAAAGTTACCTGCCACAGGCTCTGGATCAGGATACACACTACCC
ADAMTSL3	03010220	ADAMTSL3_03010220_33	GTCATATCGGTCACTGTTCATCAATCACATCTGATTGTTGAAGGCTGGTTCGGGCGTACCTAACGAATTGTCCGCGCTCTACGACTTCAGCTTCCCGATATCCGACGGACGTCTGCGTACCGGCTTAGTCGTAACCCGTGCGAAGTGCACACACCAGCCCATTAGTTGTTAATGATCAGGATACACACTACCC
ADAMTSL3	03010220	ADAMTSL3_03010220_34	GTCATATCGGTCACTGTTTTGTCATTCAATTGACATTCCTGTGCTGGTTCGGGCGTACCTAACGAATTGTCCGCGCTCTACGACTTCAGCTTCCCGATATCCGACGGACGTCTGCGTACCGGCTTAGTCGTAACCCGTGCGAAGTGCTTCATTTGCTATTGTACTTTCATTGGATCAGGATACACACTACCC
ADARB2	00013203	ADARB2_00013203_1	GTCATATCGGTCACTGTTCTTCAGTGATATCTAATAAGTGAATGGAATTGTCCGCGCTCTACGAACTCTACCGGCAATCGCGTCCTTCAGCTTCCCGATATCCGACGGACGTCTGCGTACCGGCTTAGGCTCAGCCGGACGAGTAGATTTGCCTCTAAGTTCTATAAATTGCAGATCAGGATACACACTACCC
ADARB2	00013203	ADARB2_00013203_2	GTCATATCGGTCACTGTTCGTTAGTTTTCAGCATTTTGTAAGCAGAATTGTCCGCGCTCTACGAACTCTACCGGCAATCGCGTCCTTCAGCTTCCCGATATCCGACGGACGTCTGCGTACCGGCTTAGGCTCAGCCGGACGAGTAGATAAAAATCTCTCCCAGTGTGCCCGATCAGGATACACACTACCC
ADARB2	00013203	ADARB2_00013203_3	GTCATATCGGTCACTGTTCCAAAACTCCTGGCTCCTTTGTTGAATTGTCCGCGCTCTACGAACTCTACCGGCAATCGCGTCCTTCAGCTTCCCGATATCCGACGGACGTCTGCGTACCGGCTTAGGCTCAGCCGGACGAGTAGATTTCTTGCTGTCTTGTTAGTCCCTGTCGATCAGGATACACACTACCC
ADARB2	00013203	ADARB2_00013203_4	GTCATATCGGTCACTGTTAAGTGAGGAGGCAGGAGCAGGAATTGTCCGCGCTCTACGAACTCTACCGGCAATCGCGTCCTTCAGCTTCCCGATATCCGACGGACGTCTGCGTACCGGCTTAGGCTCAGCCGGACGAGTAGATGAAAGTGAAGGAAGGATGGTGGGGGATCAGGATACACACTACCC
ADARB2	00013203	ADARB2_00013203_5	GTCATATCGGTCACTGTTGGTCTTTTGGTATTTTGCCACTGTGTGAATTGTCCGCGCTCTACGAACTCTACCGGCAATCGCGTCCTTCAGCTTCCCGATATCCGACGGGCTCAGCCGGACGAGTAGATACGTCTGCGTACCGGCTTAGCCCGCCTCGCTGGTATTTTAGGATCAGGATACACACTACCC
ADARB2	00013203	ADARB2_00013203_6	GTCATATCGGTCACTGTTTAGTGTATTGTTTAAAACAACTGAGAATTGTCCGCGCTCTACGAACTCTACCGGCAATCGCGTCCTTCAGCTTCCCGATATCCGACGGACGTCTGCGTACCGGCTTAGGCTCAGCCGGACGAGTAGATAGATAATAAATTTCAAGATGTGTCTAGATCAGGATACACACTACCC
ADARB2	00013203	ADARB2_00013203_7	GTCATATCGGTCACTGTTACATCAAGCTGGGTTCCTTTTCAAAGAATTGTCCGCGCTCTACGAACTCTACCGGCAATCGCGTCCTTCAGCTTCCCGATATCCGACGGACGTCTGCGTACCGGCTTAGGCTCAGCCGGACGAGTAGATTTTGTGATGAGTCCTGTTCCTCAGAAGATCAGGATACACACTACCC
ADARB2	00013203	ADARB2_00013203_8	GTCATATCGGTCACTGTTTCTGGTGGTTTCTGGCCTTTTTGGAATTGTCCGCGCTCTACGAACTCTACCGGCAATCGCGTCCTTCAGCTTCCCGATATCCGACGGGCTCAGCCGGACGAGTAGATACGTCTGCGTACCGGCTTAGCCTGGTTCTTAGTCAAAAAGTTAGTGGATCAGGATACACACTACCC
ADARB2	00013203	ADARB2_00013203_9	GTCATATCGGTCACTGTTTTTCTGTGGTCTGTATTCATACCCTGAATTGTCCGCGCTCTACGAACTCTACCGGCAATCGCGTCCTTCAGCTTCCCGATATCCGACGGGCTCAGCCGGACGAGTAGATACGTCTGCGTACCGGCTTAGCCAAGCCCCTTGCTTCAGATGATCAGGATACACACTACCC
ADARB2	00013203	ADARB2_00013203_10	GTCATATCGGTCACTGTTGGTCACTTTCTGTCACCCTGAAAATGAATTGTCCGCGCTCTACGAACTCTACCGGCAATCGCGTCCTTCAGCTTCCCGATATCCGACGGACGTCTGCGTACCGGCTTAGGCTCAGCCGGACGAGTAGATGGCAAGACACAAGTAGGGGACGGATCAGGATACACACTACCC
ADARB2	00013203	ADARB2_00013203_11	GTCATATCGGTCACTGTTATTCCCACAGCCCTGGATGTGAATTGTCCGCGCTCTACGAACTCTACCGGCAATCGCGTCCTTCAGCTTCCCGATATCCGACGGGCTCAGCCGGACGAGTAGATACGTCTGCGTACCGGCTTAGCTGGAAGACCCAGGTCCCAGGGATCAGGATACACACTACCC
ADARB2	00013203	ADARB2_00013203_12	GTCATATCGGTCACTGTTGATTCCACAGTGCCAGGAGTGGAATTGTCCGCGCTCTACGAACTCTACCGGCAATCGCGTCCTTCAGCTTCCCGATATCCGACGGGCTCAGCCGGACGAGTAGATACGTCTGCGTACCGGCTTAGCAGGAAGGGCCAGGTCCTAGGATCAGGATACACACTACCC
ADARB2	00013203	ADARB2_00013203_13	GTCATATCGGTCACTGTTGAGCCTTTCCGTGGAGGGATGAATTGTCCGCGCTCTACGAACTCTACCGGCAATCGCGTCCTTCAGCTTCCCGATATCCGACGGGCTCAGCCGGACGAGTAGATACGTCTGCGTACCGGCTTAGCAGAGTGAGGTTGAGGTGCCGGATCAGGATACACACTACCC
ADARB2	00013203	ADARB2_00013203_14	GTCATATCGGTCACTGTTGACTTTACTGAAATATCAACATCCACGAATTGTCCGCGCTCTACGAACTCTACCGGCAATCGCGTCCTTCAGCTTCCCGATATCCGACGGACGTCTGCGTACCGGCTTAGGCTCAGCCGGACGAGTAGATGCATTGACCTTCCAGAAACAACTCAGATCAGGATACACACTACCC
ADARB2	00013203	ADARB2_00013203_15	GTCATATCGGTCACTGTTATATAATGCTTTGTCCCAGTGGGCGAATTGTCCGCGCTCTACGAACTCTACCGGCAATCGCGTCCTTCAGCTTCCCGATATCCGACGGACGTCTGCGTACCGGCTTAGGCTCAGCCGGACGAGTAGATTCATCTGAGATGTTGGCTAGAGAAGCGATCAGGATACACACTACCC
ADARB2	00013203	ADARB2_00013203_16	GTCATATCGGTCACTGTTTAGTCAAGTGCTATAAATTACAGTTAGAATTGTCCGCGCTCTACGAACTCTACCGGCAATCGCGTCCTTCAGCTTCCCGATATCCGACGGACGTCTGCGTACCGGCTTAGGCTCAGCCGGACGAGTAGATTGCAAGAATAACATTGTGCTGTACAGATCAGGATACACACTACCC
ADARB2	00013203	ADARB2_00013203_17	GTCATATCGGTCACTGTTCGAGGCAGAGTTAAGACCTGTGAGAATTGTCCGCGCTCTACGAACTCTACCGGCAATCGCGTCCTTCAGCTTCCCGATATCCGACGGACGTCTGCGTACCGGCTTAGGCTCAGCCGGACGAGTAGATGAAGGAACAGTTTCCAAAACCCCTGGATCAGGATACACACTACCC
ADARB2	00013203	ADARB2_00013203_18	GTCATATCGGTCACTGTTCACAAATGAAGAGAAAAGCCATGCCGAATTGTCCGCGCTCTACGAACTCTACCGGCAATCGCGTCCTTCAGCTTCCCGATATCCGACGGGCTCAGCCGGACGAGTAGATACGTCTGCGTACCGGCTTAGCTTGAGGGGGCACATGAAGATAAGCGATCAGGATACACACTACCC
ADARB2	00013203	ADARB2_00013203_19	GTCATATCGGTCACTGTTGACTCTTCCTGTGGAGTCTGAGGGAATTGTCCGCGCTCTACGAACTCTACCGGCAATCGCGTCCTTCAGCTTCCCGATATCCGACGGACGTCTGCGTACCGGCTTAGGCTCAGCCGGACGAGTAGATACATGCACTGTTGAGTTAGCGCCGATCAGGATACACACTACCC
ADARB2	00013203	ADARB2_00013203_20	GTCATATCGGTCACTGTTGGAGCAGCAGCAGTTTCTACTGGAATTGTCCGCGCTCTACGAACTCTACCGGCAATCGCGTCCTTCAGCTTCCCGATATCCGACGGGCTCAGCCGGACGAGTAGATACGTCTGCGTACCGGCTTAGCACCTGGGTGAGGAAACCACCGATCAGGATACACACTACCC
ADARB2	00013203	ADARB2_00013203_21	GTCATATCGGTCACTGTTCCCGTGTACCTGCAGAGCATCGAATTGTCCGCGCTCTACGAACTCTACCGGCAATCGCGTCCTTCAGCTTCCCGATATCCGACGGACGTCTGCGTACCGGCTTAGGCTCAGCCGGACGAGTAGATTCCTGTCCCACTTCGTGGAGGATCAGGATACACACTACCC
ADARB2	00013203	ADARB2_00013203_22	GTCATATCGGTCACTGTTTGGTCACACAGAAGTTCCGCGAATTGTCCGCGCTCTACGAACTCTACCGGCAATCGCGTCCTTCAGCTTCCCGATATCCGACGGACGTCTGCGTACCGGCTTAGGCTCAGCCGGACGAGTAGATGAATTCGCAGACTCCATATCCCAGCGATCAGGATACACACTACCC
ADARB2	00013203	ADARB2_00013203_23	GTCATATCGGTCACTGTTTGGTCTGGAAGAAGCTGTCGTGGAATTGTCCGCGCTCTACGAACTCTACCGGCAATCGCGTCCTTCAGCTTCCCGATATCCGACGGGCTCAGCCGGACGAGTAGATACGTCTGCGTACCGGCTTAGCCACTTGTGCAAACTGCAGCGATCAGGATACACACTACCC
ADARB2	00013203	ADARB2_00013203_24	GTCATATCGGTCACTGTTCCTTTCAAGCACCTGAGTCCTGGAATTGTCCGCGCTCTACGAACTCTACCGGCAATCGCGTCCTTCAGCTTCCCGATATCCGACGGACGTCTGCGTACCGGCTTAGGCTCAGCCGGACGAGTAGATTAAGCATATTGTCAACCTTCCTCGCTGATCAGGATACACACTACCC
ADARB2	00013203	ADARB2_00013203_25	GTCATATCGGTCACTGTTGGGTTTGCAACCTCAAGCTTCGGAATTGTCCGCGCTCTACGAACTCTACCGGCAATCGCGTCCTTCAGCTTCCCGATATCCGACGGGCTCAGCCGGACGAGTAGATACGTCTGCGTACCGGCTTAGCTGAAAAGTGAGCCGCTCCCGATCAGGATACACACTACCC
ADARB2	00013203	ADARB2_00013203_26	GTCATATCGGTCACTGTTGAGGCGCAAAAGTAGCCTCCGAATTGTCCGCGCTCTACGAACTCTACCGGCAATCGCGTCCTTCAGCTTCCCGATATCCGACGGACGTCTGCGTACCGGCTTAGGCTCAGCCGGACGAGTAGATGCTGGTGCCAAACAACTAGCAGATCAGGATACACACTACCC
ADCYAP1	30202003	ADCYAP1_30202003_1	GTCATATCGGTCACTGTTCACAGCAGCGTCTACAGCTCACGCTACGGAGTACGCCACTCTACTTCGTCGCGTCAGACCCTTCAGCTTCCCGATATCCGACGGGCTCAGCCGGACGAGTAGATTACCATTCGCGTGCGATTCCCCCTGCTGGTCTATGGGATAATCATGGATCAGGATACACACTACCC
ADCYAP1	30202003	ADCYAP1_30202003_2	GTCATATCGGTCACTGTTGCCGTCCTAGGGAAGAGGTATAAAACGCTACGGAGTACGCCACTCTACTTCGTCGCGTCAGACCCTTCAGCTTCCCGATATCCGACGGTACCATTCGCGTGCGATTCCGCTCAGCCGGACGAGTAGATAAATGGCTGTCAAGAAATACTTGGCGGATCAGGATACACACTACCC
ADCYAP1	30202003	ADCYAP1_30202003_3	GTCATATCGGTCACTGTTAAAGCCATTAAATGAATATTTTGATACGCTACGGAGTACGCCACTCTACTTCGTCGCGTCAGACCCTTCAGCTTCCCGATATCCGACGGGCTCAGCCGGACGAGTAGATTACCATTCGCGTGCGATTCCCCAAACATGTATTTATGTAATGAAGTGATCAGGATACACACTACCC
ADCYAP1	30202003	ADCYAP1_30202003_4	GTCATATCGGTCACTGTTTTCGCCCGAGCTGTTTATGTTTTTAACGCTACGGAGTACGCCACTCTACTTCGTCGCGTCAGACCCTTCAGCTTCCCGATATCCGACGGTACCATTCGCGTGCGATTCCGCTCAGCCGGACGAGTAGATTACAAAGCGTGCACAAGGATTGAAAAGATCAGGATACACACTACCC
ADCYAP1	30202003	ADCYAP1_30202003_5	GTCATATCGGTCACTGTTATTCTTTCCCAGTGAGTCTCTGGGACGCTACGGAGTACGCCACTCTACTTCGTCGCGTCAGACCCTTCAGCTTCCCGATATCCGACGGTACCATTCGCGTGCGATTCCGCTCAGCCGGACGAGTAGATAAAGATATGGAGAATTGCTGAAGGGCGATCAGGATACACACTACCC
ADCYAP1	30202003	ADCYAP1_30202003_6	GTCATATCGGTCACTGTTGCCTCTCCCTAGGAGAAGAGTTGAGACGCTACGGAGTACGCCACTCTACTTCGTCGCGTCAGACCCTTCAGCTTCCCGATATCCGACGGTACCATTCGCGTGCGATTCCGCTCAGCCGGACGAGTAGATAATTGTGCTTCTCCCCAGAATTCACGATCAGGATACACACTACCC
ADCYAP1	30202003	ADCYAP1_30202003_7	GTCATATCGGTCACTGTTGAAGCTGAGGGCAAATCCAGTCACGCTACGGAGTACGCCACTCTACTTCGTCGCGTCAGACCCTTCAGCTTCCCGATATCCGACGGTACCATTCGCGTGCGATTCCGCTCAGCCGGACGAGTAGATGTTTGAGATTGCCCCAGGTCTGGGATCAGGATACACACTACCC
ADCYAP1	30202003	ADCYAP1_30202003_8	GTCATATCGGTCACTGTTCCTACCCTCCTGCACTGTTTAAGTAACGCTACGGAGTACGCCACTCTACTTCGTCGCGTCAGACCCTTCAGCTTCCCGATATCCGACGGTACCATTCGCGTGCGATTCCGCTCAGCCGGACGAGTAGATTTGTGGTTTTATGGAGACCTCTCCTTGATCAGGATACACACTACCC
ADCYAP1	30202003	ADCYAP1_30202003_9	GTCATATCGGTCACTGTTTTCACATGTTGCTCAGTTTTGCTAAACGCTACGGAGTACGCCACTCTACTTCGTCGCGTCAGACCCTTCAGCTTCCCGATATCCGACGGGCTCAGCCGGACGAGTAGATTACCATTCGCGTGCGATTCCCTTTGTCATATTAGAATGTGTAGTGGATCAGGATACACACTACCC
ADCYAP1	30202003	ADCYAP1_30202003_10	GTCATATCGGTCACTGTTTTTATAAACAAAAGAACCTTCACCCACGCTACGGAGTACGCCACTCTACTTCGTCGCGTCAGACCCTTCAGCTTCCCGATATCCGACGGTACCATTCGCGTGCGATTCCGCTCAGCCGGACGAGTAGATAATTCTTTGAACATACAGAGTAATCGATCAGGATACACACTACCC
ADCYAP1	30202003	ADCYAP1_30202003_11	GTCATATCGGTCACTGTTGCCTTTCTTCGCCTTTTAAATTGCCAACGCTACGGAGTACGCCACTCTACTTCGTCGCGTCAGACCCTTCAGCTTCCCGATATCCGACGGTACCATTCGCGTGCGATTCCGCTCAGCCGGACGAGTAGATGGGATGCAGTTTGCAGCTTTAGTGATCAGGATACACACTACCC
ADCYAP1	30202003	ADCYAP1_30202003_12	GTCATATCGGTCACTGTTTATAACTAGGACTTTGATAACTGTACGCTACGGAGTACGCCACTCTACTTCGTCGCGTCAGACCCTTCAGCTTCCCGATATCCGACGGGCTCAGCCGGACGAGTAGATTACCATTCGCGTGCGATTCCCCAAGTATTATTACACACATGATATCGATCAGGATACACACTACCC
ADCYAP1R1	32001200	ADCYAP1R1_32001200_1	GTCATATCGGTCACTGTTCCTGAGCTCTTCCGAATCTTCAACACGCTACGGAGTACGCCACTAACGGTATTCGGTCGTCATCCTTCAGCTTCCCGATATCCGACGGCGGAATACGTCGTTGACTGCACGTCTGCGTACCGGCTTAGTGAGATGGTCCTGGTCAGCTGCGATCAGGATACACACTACCC
ADCYAP1R1	32001200	ADCYAP1R1_32001200_2	GTCATATCGGTCACTGTTATATGAATCTGAGACTGGGGACCAGACGCTACGGAGTACGCCACTAACGGTATTCGGTCGTCATCCTTCAGCTTCCCGATATCCGACGGCGGAATACGTCGTTGACTGCACGTCTGCGTACCGGCTTAGTACTTTGATGCCTGTGGGTTTGATGAGATCAGGATACACACTACCC
ADCYAP1R1	32001200	ADCYAP1R1_32001200_3	GTCATATCGGTCACTGTTTCTACACGGTTGGCTACAGCAACGCTACGGAGTACGCCACTAACGGTATTCGGTCGTCATCCTTCAGCTTCCCGATATCCGACGGCGGAATACGTCGTTGACTGCACGTCTGCGTACCGGCTTAGTTATTACTACCTGTCAGTGAAGGCCCGATCAGGATACACACTACCC
ADCYAP1R1	32001200	ADCYAP1R1_32001200_4	GTCATATCGGTCACTGTTCACTACTGTGTTGTGTCCAACTACTTACGCTACGGAGTACGCCACTAACGGTATTCGGTCGTCATCCTTCAGCTTCCCGATATCCGACGGCGGAATACGTCGTTGACTGCACGTCTGCGTACCGGCTTAGATGTAAGGCCGTCATGGTTTTCTTCGATCAGGATACACACTACCC
ADCYAP1R1	32001200	ADCYAP1R1_32001200_5	GTCATATCGGTCACTGTTAGAAACTTCAGTCTCCAGACATGGGACGCTACGGAGTACGCCACTAACGGTATTCGGTCGTCATCCTTCAGCTTCCCGATATCCGACGGCGGAATACGTCGTTGACTGCACGTCTGCGTACCGGCTTAGATTGGCATTATCGTCATCCTTGTGCGATCAGGATACACACTACCC
ADCYAP1R1	32001200	ADCYAP1R1_32001200_6	GTCATATCGGTCACTGTTTATTTGCCTTCTCCCCAGAGAATGTACGCTACGGAGTACGCCACTAACGGTATTCGGTCGTCATCCTTCAGCTTCCCGATATCCGACGGCGGAATACGTCGTTGACTGCACGTCTGCGTACCGGCTTAGCCCACTATTCGGAATCCACTACACAGGATCAGGATACACACTACCC
ADCYAP1R1	32001200	ADCYAP1R1_32001200_7	GTCATATCGGTCACTGTTCCCTCCTTGTTTTGGTACTGGTCCACGCTACGGAGTACGCCACTAACGGTATTCGGTCGTCATCCTTCAGCTTCCCGATATCCGACGGCGGAATACGTCGTTGACTGCACGTCTGCGTACCGGCTTAGCAGGGCACAGACTGGAATTGTCGATCAGGATACACACTACCC
ADCYAP1R1	32001200	ADCYAP1R1_32001200_8	GTCATATCGGTCACTGTTGAAGAGACCTTGCCTGTGGGAACGCTACGGAGTACGCCACTAACGGTATTCGGTCGTCATCCTTCAGCTTCCCGATATCCGACGGCGGAATACGTCGTTGACTGCACGTCTGCGTACCGGCTTAGGAGGCCTTGTGAGCTAAGGCTGATCAGGATACACACTACCC
ADCYAP1R1	32001200	ADCYAP1R1_32001200_9	GTCATATCGGTCACTGTTGGAGTCTGCAGGTCAGGGAAACGCTACGGAGTACGCCACTAACGGTATTCGGTCGTCATCCTTCAGCTTCCCGATATCCGACGGCGGAATACGTCGTTGACTGCACGTCTGCGTACCGGCTTAGCTCATCAGAGACTTCAGTTTGGGTGGGATCAGGATACACACTACCC
ADCYAP1R1	32001200	ADCYAP1R1_32001200_10	GTCATATCGGTCACTGTTCCTCTTCCACCCTCATGGATGCACGCTACGGAGTACGCCACTAACGGTATTCGGTCGTCATCCTTCAGCTTCCCGATATCCGACGGCGGAATACGTCGTTGACTGCACGTCTGCGTACCGGCTTAGGTTCTTCTGGTCATCTCCCTTCCAGATCAGGATACACACTACCC
ADCYAP1R1	32001200	ADCYAP1R1_32001200_11	GTCATATCGGTCACTGTTCTTTTATGCCCTTGACCTTGACTCAACGCTACGGAGTACGCCACTAACGGTATTCGGTCGTCATCCTTCAGCTTCCCGATATCCGACGGCGGAATACGTCGTTGACTGCACGTCTGCGTACCGGCTTAGTCTCTGAGACCTCTGCAAAGATGTCCGATCAGGATACACACTACCC
ADCYAP1R1	32001200	ADCYAP1R1_32001200_12	GTCATATCGGTCACTGTTCCTAGCTCATTCCATGTCAGCATTTACGCTACGGAGTACGCCACTAACGGTATTCGGTCGTCATCCTTCAGCTTCCCGATATCCGACGGCGGAATACGTCGTTGACTGCACGTCTGCGTACCGGCTTAGCTAGAGTACATGGTCCGTGTGTGGGATCAGGATACACACTACCC
ADCYAP1R1	32001200	ADCYAP1R1_32001200_13	GTCATATCGGTCACTGTTGACATCTTGCATTTTGGGCACTGACGCTACGGAGTACGCCACTAACGGTATTCGGTCGTCATCCTTCAGCTTCCCGATATCCGACGGCGGAATACGTCGTTGACTGCACGTCTGCGTACCGGCTTAGCATTACTGAAGCAAGGGTCCTGTGGATCAGGATACACACTACCC
ADCYAP1R1	32001200	ADCYAP1R1_32001200_14	GTCATATCGGTCACTGTTAAAGTCAAGACAGGTAAAAGGGCATACGCTACGGAGTACGCCACTAACGGTATTCGGTCGTCATCCTTCAGCTTCCCGATATCCGACGGCGGAATACGTCGTTGACTGCACGTCTGCGTACCGGCTTAGCTGCACGTAAGTGATTTTTCCAGTTCGATCAGGATACACACTACCC
ADCYAP1R1	32001200	ADCYAP1R1_32001200_15	GTCATATCGGTCACTGTTCCTTGGGCATGATGTATAGATGCAACGCTACGGAGTACGCCACTAACGGTATTCGGTCGTCATCCTTCAGCTTCCCGATATCCGACGGCGGAATACGTCGTTGACTGCACGTCTGCGTACCGGCTTAGTTAGGTCATGGACATTTGAACAGGTGGATCAGGATACACACTACCC
ADCYAP1R1	32001200	ADCYAP1R1_32001200_16	GTCATATCGGTCACTGTTCACTGTGCTGCTTCCTGAGCACGCTACGGAGTACGCCACTAACGGTATTCGGTCGTCATCCTTCAGCTTCCCGATATCCGACGGCGGAATACGTCGTTGACTGCACGTCTGCGTACCGGCTTAGAAACAAAATCAACCCTGAACCCCATGGATCAGGATACACACTACCC
ADCYAP1R1	32001200	ADCYAP1R1_32001200_17	GTCATATCGGTCACTGTTCAAGTCAAGGATGCTGAGGCTGACGCTACGGAGTACGCCACTAACGGTATTCGGTCGTCATCCTTCAGCTTCCCGATATCCGACGGCGGAATACGTCGTTGACTGCACGTCTGCGTACCGGCTTAGCTCTCATCCTGGAGGAAATGGGATTCGATCAGGATACACACTACCC
ADCYAP1R1	32001200	ADCYAP1R1_32001200_18	GTCATATCGGTCACTGTTCAAGCTGGGTTCTTTGTGGAAGAAACGCTACGGAGTACGCCACTAACGGTATTCGGTCGTCATCCTTCAGCTTCCCGATATCCGACGGCGGAATACGTCGTTGACTGCACGTCTGCGTACCGGCTTAGTCTTCTCTAACCCCACCCCCTCGATCAGGATACACACTACCC
ADCYAP1R1	32001200	ADCYAP1R1_32001200_19	GTCATATCGGTCACTGTTGCCAGCAAAGTGATAATACTTTATCAACGCTACGGAGTACGCCACTAACGGTATTCGGTCGTCATCCTTCAGCTTCCCGATATCCGACGGCGGAATACGTCGTTGACTGCACGTCTGCGTACCGGCTTAGCTCTTCATGGCCACTTCAAAGTGAAGATCAGGATACACACTACCC
ADCYAP1R1	32001200	ADCYAP1R1_32001200_20	GTCATATCGGTCACTGTTAGTACGCATGTAACCTTGCACAGACGCTACGGAGTACGCCACTAACGGTATTCGGTCGTCATCCTTCAGCTTCCCGATATCCGACGGCGGAATACGTCGTTGACTGCACGTCTGCGTACCGGCTTAGGAATGTGACACTCAAAGCATCCATGCGATCAGGATACACACTACCC
ADCYAP1R1	32001200	ADCYAP1R1_32001200_21	GTCATATCGGTCACTGTTGCTCAGATGGACACAGAATTCTAGCACGCTACGGAGTACGCCACTAACGGTATTCGGTCGTCATCCTTCAGCTTCCCGATATCCGACGGCGGAATACGTCGTTGACTGCACGTCTGCGTACCGGCTTAGGAGTAAGGGGGAGGCCAGAGGGATCAGGATACACACTACCC
ADCYAP1R1	32001200	ADCYAP1R1_32001200_22	GTCATATCGGTCACTGTTGTCTTCTGTAGCTTTGCCTCTATCAGACGCTACGGAGTACGCCACTAACGGTATTCGGTCGTCATCCTTCAGCTTCCCGATATCCGACGGCGGAATACGTCGTTGACTGCACGTCTGCGTACCGGCTTAGGCTATGTGTGTCTTGTCTGATGTCTGATCAGGATACACACTACCC
ADCYAP1R1	32001200	ADCYAP1R1_32001200_23	GTCATATCGGTCACTGTTTTTAAGGATGTCAGACTGCTGTAGATACGCTACGGAGTACGCCACTAACGGTATTCGGTCGTCATCCTTCAGCTTCCCGATATCCGACGGCGGAATACGTCGTTGACTGCACGTCTGCGTACCGGCTTAGCTGTGCTCACTATCTTGTCCAGGATGATCAGGATACACACTACCC
ADGRB1	00110230	ADGRB1_00110230_1	GTCATATCGGTCACTGTTTGCCCTCTCTGTCACCTGAAGAGAACTTGCGCGGATACACGGAATTGTCCGCGCTCTACGACTTCAGCTTCCCGATATCCGACGGACGTCTGCGTACCGGCTTAGCTCTCGTAGCGTGCGATGAGCCTGGACTTTAGAAGCCGTTGCGATCAGGATACACACTACCC
ADGRB1	00110230	ADGRB1_00110230_2	GTCATATCGGTCACTGTTCCAAGTTCTGCAACATTGCCCTGAGAACTTGCGCGGATACACGGAATTGTCCGCGCTCTACGACTTCAGCTTCCCGATATCCGACGGACGTCTGCGTACCGGCTTAGCTCTCGTAGCGTGCGATGAGTGAGGGCCCTGAGAAGCAAAGATCAGGATACACACTACCC
ADGRB1	00110230	ADGRB1_00110230_3	GTCATATCGGTCACTGTTGAATGAGTGGTCGAGCTGGAGAGAACTTGCGCGGATACACGGAATTGTCCGCGCTCTACGACTTCAGCTTCCCGATATCCGACGGACGTCTGCGTACCGGCTTAGCTCTCGTAGCGTGCGATGAGCGGGCAGTGGATGGAAACTGGATCAGGATACACACTACCC
ADGRB1	00110230	ADGRB1_00110230_4	GTCATATCGGTCACTGTTCATTGACTACAGAAACATCCAGATGAAGAACTTGCGCGGATACACGGAATTGTCCGCGCTCTACGACTTCAGCTTCCCGATATCCGACGGACGTCTGCGTACCGGCTTAGCTCTCGTAGCGTGCGATGAGCCACCTACATCCGCTGTGTTTCGATCAGGATACACACTACCC
ADGRB1	00110230	ADGRB1_00110230_5	GTCATATCGGTCACTGTTAGATTTTCCGGAGAGCGTACTACAGAGAACTTGCGCGGATACACGACGTCTGCGTACCGGCTTAGCTTCAGCTTCCCGATATCCGACGGCTCTCGTAGCGTGCGATGAGGAATTGTCCGCGCTCTACGAATCGATGTCCTGAGGAACATGACAGGATCAGGATACACACTACCC
ADGRB1	00110230	ADGRB1_00110230_6	GTCATATCGGTCACTGTTCCAAGAGTGTCTTCTCCACGGAGAACTTGCGCGGATACACGGAATTGTCCGCGCTCTACGACTTCAGCTTCCCGATATCCGACGGACGTCTGCGTACCGGCTTAGCTCTCGTAGCGTGCGATGAGCAGAGGACAGGGTCACTGTGTGATCAGGATACACACTACCC
ADGRB1	00110230	ADGRB1_00110230_7	GTCATATCGGTCACTGTTCTGCTCATGCTGGTCATCATCTACAGAACTTGCGCGGATACACGGAATTGTCCGCGCTCTACGACTTCAGCTTCCCGATATCCGACGGACGTCTGCGTACCGGCTTAGCTCTCGTAGCGTGCGATGAGTGTGGCGTGTCCTCTCTCACCGATCAGGATACACACTACCC
ADGRB1	00110230	ADGRB1_00110230_8	GTCATATCGGTCACTGTTCTGTCCATCATCTCCTCCAATGCAGAACTTGCGCGGATACACGGAATTGTCCGCGCTCTACGACTTCAGCTTCCCGATATCCGACGGACGTCTGCGTACCGGCTTAGCTCTCGTAGCGTGCGATGAGGTTCTGTCATCCTCATCAACTTCTGCGATCAGGATACACACTACCC
ADGRB1	00110230	ADGRB1_00110230_9	GTCATATCGGTCACTGTTTCCTGTCCTCCTTCTGCTGGAGAACTTGCGCGGATACACGGAATTGTCCGCGCTCTACGACTTCAGCTTCCCGATATCCGACGGACGTCTGCGTACCGGCTTAGCTCTCGTAGCGTGCGATGAGCCGCCTTCCTGCACTTCTTCTGATCAGGATACACACTACCC
ADGRB1	00110230	ADGRB1_00110230_10	GTCATATCGGTCACTGTTGCATCACGGACAAGAAGCTGAAAGAACTTGCGCGGATACACGGAATTGTCCGCGCTCTACGACTTCAGCTTCCCGATATCCGACGGACGTCTGCGTACCGGCTTAGCTCTCGTAGCGTGCGATGAGTCAACAAGCTCGTGTCCAAAGACGGATCAGGATACACACTACCC
ADGRB1	00110230	ADGRB1_00110230_11	GTCATATCGGTCACTGTTTGACCCTCAAGAGGGACAAGGAGAACTTGCGCGGATACACGGAATTGTCCGCGCTCTACGACTTCAGCTTCCCGATATCCGACGGACGTCTGCGTACCGGCTTAGCTCTCGTAGCGTGCGATGAGCGACTTCCCCAACCACTCACGATCAGGATACACACTACCC
ADGRB1	00110230	ADGRB1_00110230_12	GTCATATCGGTCACTGTTACCTTGTCTGTGAGCTCCCTGAGAACTTGCGCGGATACACGGAATTGTCCGCGCTCTACGACTTCAGCTTCCCGATATCCGACGGACGTCTGCGTACCGGCTTAGCTCTCGTAGCGTGCGATGAGCACCAAGAACGAGAATGTCGCCGATCAGGATACACACTACCC
ADGRL2	00202032	ADGRL2_00202032_1	GTCATATCGGTCACTGTTGCGAAGTCTGTGGTTTATCATTGTAACTACTTCGTCGCGTCAGACCTACCATTCGCGTGCGATTCCCTTCAGCTTCCCGATATCCGACGGCTCTCGTAGCGTGCGATGAGGCCACATCGACTCGGTCTATTAATGGTGTCTTCTGGTTGCAGAATGATCAGGATACACACTACCC
ADGRL2	00202032	ADGRL2_00202032_2	GTCATATCGGTCACTGTTTCCATGTCCTGGAACATACAAATACCCTACTTCGTCGCGTCAGACCTACCATTCGCGTGCGATTCCCTTCAGCTTCCCGATATCCGACGGCTCTCGTAGCGTGCGATGAGGCCACATCGACTCGGTCTATTTACTGGGTCAGATGTGTTTCCTGAGATCAGGATACACACTACCC
ADGRL2	00202032	ADGRL2_00202032_3	GTCATATCGGTCACTGTTCATGTATATATGAAGCTGAACAAAAGCTACTTCGTCGCGTCAGACCTACCATTCGCGTGCGATTCCCTTCAGCTTCCCGATATCCGACGGCTCTCGTAGCGTGCGATGAGGCCACATCGACTCGGTCTATACCTTGAAAGCAATTGTGGACTCACGATCAGGATACACACTACCC
ADGRL2	00202032	ADGRL2_00202032_4	GTCATATCGGTCACTGTTCTTCTTTAACAAAGAAAGAACGAGGACTACTTCGTCGCGTCAGACCTACCATTCGCGTGCGATTCCCTTCAGCTTCCCGATATCCGACGGCTCTCGTAGCGTGCGATGAGGCCACATCGACTCGGTCTATGATTTGTGGTGTATGATGGTGCTGTGATCAGGATACACACTACCC
ADGRL2	00202032	ADGRL2_00202032_5	GTCATATCGGTCACTGTTGAATGATAGTTATTAGCCAGCTGAATCTACTTCGTCGCGTCAGACCTACCATTCGCGTGCGATTCCCTTCAGCTTCCCGATATCCGACGGCTCTCGTAGCGTGCGATGAGGCCACATCGACTCGGTCTATATTTACGCCACTGAACAGAACAATGGATCAGGATACACACTACCC
ADGRL2	00202032	ADGRL2_00202032_6	GTCATATCGGTCACTGTTTATGTAGATGTTCCCTTCCCCAACCCTACTTCGTCGCGTCAGACCTACCATTCGCGTGCGATTCCCTTCAGCTTCCCGATATCCGACGGCTCTCGTAGCGTGCGATGAGGCCACATCGACTCGGTCTATATAATACCCGATTAAACCGAGGAGAAGATCAGGATACACACTACCC
ADGRL2	00202032	ADGRL2_00202032_7	GTCATATCGGTCACTGTTCCATAATATCAACCACAAGCACTACTCTACTTCGTCGCGTCAGACCTACCATTCGCGTGCGATTCCCTTCAGCTTCCCGATATCCGACGGCTCTCGTAGCGTGCGATGAGGCCACATCGACTCGGTCTATACTTCTTCAGCTGAGCTGTTCAAAAGATCAGGATACACACTACCC
ADGRL2	00202032	ADGRL2_00202032_8	GTCATATCGGTCACTGTTCCTCAGACACAAAGGGGAATGATGCTACTTCGTCGCGTCAGACCTACCATTCGCGTGCGATTCCCTTCAGCTTCCCGATATCCGACGGCTCTCGTAGCGTGCGATGAGGCCACATCGACTCGGTCTATCATTAGACTCCAAGGGGATAAAGTGGGATCAGGATACACACTACCC
ADGRL2	00202032	ADGRL2_00202032_9	GTCATATCGGTCACTGTTACTGGAACATGGAACCCTAAGGGCTACTTCGTCGCGTCAGACCTACCATTCGCGTGCGATTCCCTTCAGCTTCCCGATATCCGACGGCTCTCGTAGCGTGCGATGAGGCCACATCGACTCGGTCTATCTGCCTCATATCTCTGCATGATTTCCGATCAGGATACACACTACCC
ADGRL2	00202032	ADGRL2_00202032_10	GTCATATCGGTCACTGTTCTGGGGATGTAAGTTCTTCAGTGAGCTACTTCGTCGCGTCAGACCTACCATTCGCGTGCGATTCCCTTCAGCTTCCCGATATCCGACGGCTCTCGTAGCGTGCGATGAGGCCACATCGACTCGGTCTATTAAACATACCAAAGGGCCAGTGTTTGGATCAGGATACACACTACCC
ADGRL2	00202032	ADGRL2_00202032_11	GTCATATCGGTCACTGTTCAATCTTTTAGAACCAACAAGGGTCTCTACTTCGTCGCGTCAGACCTACCATTCGCGTGCGATTCCCTTCAGCTTCCCGATATCCGACGGCTCTCGTAGCGTGCGATGAGGCCACATCGACTCGGTCTATAAGAAGGAGCTTTTGTCCTAGCTGAGATCAGGATACACACTACCC
ADGRL2	00202032	ADGRL2_00202032_12	GTCATATCGGTCACTGTTCCAAGACTTTAAATTTCCTCTGGGCACTACTTCGTCGCGTCAGACCTACCATTCGCGTGCGATTCCCTTCAGCTTCCCGATATCCGACGGCTCTCGTAGCGTGCGATGAGGCCACATCGACTCGGTCTATCCGTACTCAGTACAGAAGGACAGATGATCAGGATACACACTACCC
ADGRL2	00202032	ADGRL2_00202032_13	GTCATATCGGTCACTGTTCCTGGGACAGTTCCTTAGTACAGAAACTACTTCGTCGCGTCAGACCTACCATTCGCGTGCGATTCCCTTCAGCTTCCCGATATCCGACGGCTCTCGTAGCGTGCGATGAGGCCACATCGACTCGGTCTATAGTTGGTGTTCATCATTTACCGGAGGATCAGGATACACACTACCC
ADGRL2	00202032	ADGRL2_00202032_14	GTCATATCGGTCACTGTTGAGAGAACTATGATGGGATATTGGTCCTACTTCGTCGCGTCAGACCTACCATTCGCGTGCGATTCCCTTCAGCTTCCCGATATCCGACGGCTCTCGTAGCGTGCGATGAGGCCACATCGACTCGGTCTATAAACTGCTCCTTCTGGAACTACTCAGATCAGGATACACACTACCC
ADGRL2	00202032	ADGRL2_00202032_15	GTCATATCGGTCACTGTTGGAATTGTCATTTCCCTTGTTTGCCCTACTTCGTCGCGTCAGACCTACCATTCGCGTGCGATTCCCTTCAGCTTCCCGATATCCGACGGCTCTCGTAGCGTGCGATGAGGCCACATCGACTCGGTCTATTACTTCTTACAGTCATCACCTGGGTGGATCAGGATACACACTACCC
ADGRL2	00202032	ADGRL2_00202032_16	GTCATATCGGTCACTGTTACACTTTTTCTTTTTGGCAGCTTTTGCTACTTCGTCGCGTCAGACCTACCATTCGCGTGCGATTCCCTTCAGCTTCCCGATATCCGACGGCTCTCGTAGCGTGCGATGAGGCCACATCGACTCGGTCTATCATGCCCAATATTTGCAGGACTTCTGATCAGGATACACACTACCC
ADGRL2	00202032	ADGRL2_00202032_17	GTCATATCGGTCACTGTTATCTTTCACTGTGCTCTCCAAAAGAACTACTTCGTCGCGTCAGACCTACCATTCGCGTGCGATTCCCTTCAGCTTCCCGATATCCGACGGCTCTCGTAGCGTGCGATGAGGCCACATCGACTCGGTCTATTGCTTTCCAGGGAGTGTTCATTTTCGATCAGGATACACACTACCC
ADGRL2	00202032	ADGRL2_00202032_18	GTCATATCGGTCACTGTTAGACACTCATACTGCTGTGGAGGCTACTTCGTCGCGTCAGACCTACCATTCGCGTGCGATTCCCTTCAGCTTCCCGATATCCGACGGCTCTCGTAGCGTGCGATGAGGCCACATCGACTCGGTCTATTACGAAAAGAATATGGCAAGTGCTTCGATCAGGATACACACTACCC
ADGRL2	00202032	ADGRL2_00202032_19	GTCATATCGGTCACTGTTCTACCGCTAAATGGTAATTTTAACAACTACTTCGTCGCGTCAGACCTACCATTCGCGTGCGATTCCCTTCAGCTTCCCGATATCCGACGGCTCTCGTAGCGTGCGATGAGGCCACATCGACTCGGTCTATCAGGGATACAAGTGCCATGGATACTGATCAGGATACACACTACCC
ADGRL2	00202032	ADGRL2_00202032_20	GTCATATCGGTCACTGTTGTAGCAGCAGTGAAGATGATGCTATCTACTTCGTCGCGTCAGACCTACCATTCGCGTGCGATTCCCTTCAGCTTCCCGATATCCGACGGCTCTCGTAGCGTGCGATGAGGCCACATCGACTCGGTCTATCTACCAGTCAAACCTGTGATTGGAGGATCAGGATACACACTACCC
ADGRL2	00202032	ADGRL2_00202032_21	GTCATATCGGTCACTGTTAAGGGTGTATTCCAGAAGGAGATGTCTACTTCGTCGCGTCAGACCTACCATTCGCGTGCGATTCCCTTCAGCTTCCCGATATCCGACGGCTCTCGTAGCGTGCGATGAGGCCACATCGACTCGGTCTATGGTTATATAATCCCCATTAACAAAGGATCAGGATACACACTACCC
ADGRL2	00202032	ADGRL2_00202032_22	GTCATATCGGTCACTGTTAAGATGACTGAACCTTGCAGTTCTGCTACTTCGTCGCGTCAGACCTACCATTCGCGTGCGATTCCCTTCAGCTTCCCGATATCCGACGGCTCTCGTAGCGTGCGATGAGGCCACATCGACTCGGTCTATTTGACCTGTGGTTCTCTGGTGTAAAAGATCAGGATACACACTACCC
ADGRL2	00202032	ADGRL2_00202032_23	GTCATATCGGTCACTGTTCTAAATTTGTAAATATGGCTGCACCACTACTTCGTCGCGTCAGACCTACCATTCGCGTGCGATTCCCTTCAGCTTCCCGATATCCGACGGCTCTCGTAGCGTGCGATGAGGCCACATCGACTCGGTCTATCCATTTTACTGCAGCAGTCTGTGAAGATCAGGATACACACTACCC
ADGRL2	00202032	ADGRL2_00202032_24	GTCATATCGGTCACTGTTCACAGGCCTTATTTCATATGTTTCCTCTACTTCGTCGCGTCAGACCTACCATTCGCGTGCGATTCCCTTCAGCTTCCCGATATCCGACGGCTCTCGTAGCGTGCGATGAGGCCACATCGACTCGGTCTATCATGCTTAACCACTAGCAATCAAGCGATCAGGATACACACTACCC
ADGRL2	00202032	ADGRL2_00202032_25	GTCATATCGGTCACTGTTTTTTTCTTACACTTTGTCATGGTAAGCTACTTCGTCGCGTCAGACCTACCATTCGCGTGCGATTCCCTTCAGCTTCCCGATATCCGACGGCTCTCGTAGCGTGCGATGAGGCCACATCGACTCGGTCTATCTTGGTTGCACATGTTATGAAATGTGATCAGGATACACACTACCC
ADGRL2	00202032	ADGRL2_00202032_26	GTCATATCGGTCACTGTTGATGAAATCTAGAAAAGATTGTGTGTCTACTTCGTCGCGTCAGACCTACCATTCGCGTGCGATTCCCTTCAGCTTCCCGATATCCGACGGCTCTCGTAGCGTGCGATGAGGCCACATCGACTCGGTCTATGTTATGTCATGCCTTGCACAAAAGTGATCAGGATACACACTACCC
ADGRL2	00202032	ADGRL2_00202032_27	GTCATATCGGTCACTGTTCCCATCACTAATATCCAGTGTAAAGCTACTTCGTCGCGTCAGACCTACCATTCGCGTGCGATTCCCTTCAGCTTCCCGATATCCGACGGCTCTCGTAGCGTGCGATGAGGCCACATCGACTCGGTCTATTTTGTGTAAACCTGTTAATAATGAGGATCAGGATACACACTACCC
ADGRL2	00202032	ADGRL2_00202032_28	GTCATATCGGTCACTGTTTTCCAATTGCCCACTACATATGCACCTACTTCGTCGCGTCAGACCTACCATTCGCGTGCGATTCCCTTCAGCTTCCCGATATCCGACGGCTCTCGTAGCGTGCGATGAGGCCACATCGACTCGGTCTATCTTTATGCTGAAAGGAATATATGTCGATCAGGATACACACTACCC
ADGRL2	00202032	ADGRL2_00202032_29	GTCATATCGGTCACTGTTTGAATACCAATATACATTACCCTGCTACTTCGTCGCGTCAGACCTACCATTCGCGTGCGATTCCCTTCAGCTTCCCGATATCCGACGGCTCTCGTAGCGTGCGATGAGGCCACATCGACTCGGTCTATATTATAAATATCCCTATAGACAGCTGGATCAGGATACACACTACCC
ADGRL2	00202032	ADGRL2_00202032_30	GTCATATCGGTCACTGTTGCCTATTGAATTTAAAAAGGAATGAGCTACTTCGTCGCGTCAGACCTACCATTCGCGTGCGATTCCCTTCAGCTTCCCGATATCCGACGGCTCTCGTAGCGTGCGATGAGGCCACATCGACTCGGTCTATATCACTTTTATGTGGACACACACATGATCAGGATACACACTACCC
ADGRL2	00202032	ADGRL2_00202032_31	GTCATATCGGTCACTGTTAGTCAGGCTGGTTCAGTAATAAATCTACTTCGTCGCGTCAGACCTACCATTCGCGTGCGATTCCCTTCAGCTTCCCGATATCCGACGGCTCTCGTAGCGTGCGATGAGGCCACATCGACTCGGTCTATTAATTCCTAGTATACAAGCTACCTAGGATCAGGATACACACTACCC
ADGRL2	00202032	ADGRL2_00202032_32	GTCATATCGGTCACTGTTCCTGAATGTACAGTTTTCACATTCTTCTACTTCGTCGCGTCAGACCTACCATTCGCGTGCGATTCCCTTCAGCTTCCCGATATCCGACGGCTCTCGTAGCGTGCGATGAGGCCACATCGACTCGGTCTATTTTCTTTGGGTCTGCCTAGACTTCAGATCAGGATACACACTACCC
ADGRV1	01310030	ADGRV1_01310030_1	GTCATATCGGTCACTGTTCTCCACCCTTGAACGTTCTTCAAGTCTTGCGTGCGATACGGAGTGACGAACGGTCGAGATTTACCTTCAGCTTCCCGATATCCGACGGGAATTGTCCGCGCTCTACGACTCTCGTAGCGTGCGATGAGGGAAGTTATTACTGCCTATGAGGTGCGATCAGGATACACACTACCC
ADGRV1	01310030	ADGRV1_01310030_2	GTCATATCGGTCACTGTTGTTATTCCACAAAATGATTCTCCATTTCTTGCGTGCGATACGGAGTGACGAACGGTCGAGATTTACCTTCAGCTTCCCGATATCCGACGGGAATTGTCCGCGCTCTACGACTCTCGTAGCGTGCGATGAGTGGTGATGATGTTGTGGTAACTGTTGATCAGGATACACACTACCC
ADGRV1	01310030	ADGRV1_01310030_3	GTCATATCGGTCACTGTTCTGATTCATATGTGACATTGACGGTTTCTTGCGTGCGATACGGAGTGACGAACGGTCGAGATTTACCTTCAGCTTCCCGATATCCGACGGGAATTGTCCGCGCTCTACGACTCTCGTAGCGTGCGATGAGGATGAATCCCTTTCATCCGATGACCGATCAGGATACACACTACCC
ADGRV1	01310030	ADGRV1_01310030_4	GTCATATCGGTCACTGTTATTGATGAGGTAGAAATATCTCCAGTTCTTGCGTGCGATACGGAGTGACGAACGGTCGAGATTTACCTTCAGCTTCCCGATATCCGACGGGAATTGTCCGCGCTCTACGACTCTCGTAGCGTGCGATGAGGCGTTTCACCATTCAGCTGATATCAGATCAGGATACACACTACCC
ADGRV1	01310030	ADGRV1_01310030_5	GTCATATCGGTCACTGTTGAGCATCAGGAGAAGTTGGGATAGTCTTGCGTGCGATACGGAGTGACGAACGGTCGAGATTTACCTTCAGCTTCCCGATATCCGACGGCTCTCGTAGCGTGCGATGAGGAATTGTCCGCGCTCTACGAATCAATAATTATTCGGGGTGATAAGCGATCAGGATACACACTACCC
ADGRV1	01310030	ADGRV1_01310030_6	GTCATATCGGTCACTGTTGAACAGTCTGCAGTCATTGTAGTAATTCTTGCGTGCGATACGGAGTGACGAACGGTCGAGATTTACCTTCAGCTTCCCGATATCCGACGGCTCTCGTAGCGTGCGATGAGGAATTGTCCGCGCTCTACGAATCAGGAAAACTGACAATGCGAGACGATCAGGATACACACTACCC
ADGRV1	01310030	ADGRV1_01310030_7	GTCATATCGGTCACTGTTCAGTCAGTGAGGGAGGAGTTCTGTCTTGCGTGCGATACGGAGTGACGAACGGTCGAGATTTACCTTCAGCTTCCCGATATCCGACGGGAATTGTCCGCGCTCTACGACTCTCGTAGCGTGCGATGAGAAGCTTCTATGAGTTTCAGCTCACTGGATCAGGATACACACTACCC
ADGRV1	01310030	ADGRV1_01310030_8	GTCATATCGGTCACTGTTAGATTTTGGCCATGTGCGACTCTCTTGCGTGCGATACGGAGTGACGAACGGTCGAGATTTACCTTCAGCTTCCCGATATCCGACGGGAATTGTCCGCGCTCTACGACTCTCGTAGCGTGCGATGAGAACATCACAATCATCCGTTCCAGTGGGATCAGGATACACACTACCC
ADGRV1	01310030	ADGRV1_01310030_9	GTCATATCGGTCACTGTTGCTATGTGACAGCTGATTTCATCTCTTCTTGCGTGCGATACGGAGTGACGAACGGTCGAGATTTACCTTCAGCTTCCCGATATCCGACGGGAATTGTCCGCGCTCTACGACTCTCGTAGCGTGCGATGAGGTGGTGAGGCTACATGGAACTTATGGATCAGGATACACACTACCC
ADGRV1	01310030	ADGRV1_01310030_10	GTCATATCGGTCACTGTTCTACTGGAGGAGCGGTCCTTGTCTTGCGTGCGATACGGAGTGACGAACGGTCGAGATTTACCTTCAGCTTCCCGATATCCGACGGGAATTGTCCGCGCTCTACGACTCTCGTAGCGTGCGATGAGGCCCATTGAAATTCTACTCACTGGAGGATCAGGATACACACTACCC
ADGRV1	01310030	ADGRV1_01310030_11	GTCATATCGGTCACTGTTCCTTACTGCCACAGAATAGAGACATTTCTTGCGTGCGATACGGAGTGACGAACGGTCGAGATTTACCTTCAGCTTCCCGATATCCGACGGGAATTGTCCGCGCTCTACGACTCTCGTAGCGTGCGATGAGACAGTAGGACCCAACTCTCAAGAAGGATCAGGATACACACTACCC
ADGRV1	01310030	ADGRV1_01310030_12	GTCATATCGGTCACTGTTCTTTGTCTAAGAAGACTTATTCAGAGTCTTGCGTGCGATACGGAGTGACGAACGGTCGAGATTTACCTTCAGCTTCCCGATATCCGACGGGAATTGTCCGCGCTCTACGACTCTCGTAGCGTGCGATGAGGGAGTTGTTCAGTTTGCTCCTGAAAGATCAGGATACACACTACCC
ADGRV1	01310030	ADGRV1_01310030_13	GTCATATCGGTCACTGTTTTTTCACCATTGCTGATGGAGAGAGTCTTGCGTGCGATACGGAGTGACGAACGGTCGAGATTTACCTTCAGCTTCCCGATATCCGACGGGAATTGTCCGCGCTCTACGACTCTCGTAGCGTGCGATGAGTGAAGACTTTCTTTCCACCAGTGGATGATCAGGATACACACTACCC
ADGRV1	01310030	ADGRV1_01310030_14	GTCATATCGGTCACTGTTCAAAATCTGCTGTCCTTCCAGTCTCTCTTGCGTGCGATACGGAGTGACGAACGGTCGAGATTTACCTTCAGCTTCCCGATATCCGACGGGAATTGTCCGCGCTCTACGACTCTCGTAGCGTGCGATGAGTGGAATGCCAACAATTCTTCAGGAAGGATCAGGATACACACTACCC
ADGRV1	01310030	ADGRV1_01310030_15	GTCATATCGGTCACTGTTCACAAGCCACGTTATGATTTCTAGGAGACGAACGGTCGAGATTTACTCTTGCGTGCGATACGGAGTCTTCAGCTTCCCGATATCCGACGGGAATTGTCCGCGCTCTACGACTCTCGTAGCGTGCGATGAGTTCAACTCATGAACATCACTGCTGGGATCAGGATACACACTACCC
ADGRV1	01310030	ADGRV1_01310030_16	GTCATATCGGTCACTGTTGAAAGGAGTTTTCCTGTGGACGTTTCTTGCGTGCGATACGGAGTGACGAACGGTCGAGATTTACCTTCAGCTTCCCGATATCCGACGGGAATTGTCCGCGCTCTACGACTCTCGTAGCGTGCGATGAGCTTTCATTTTCCCACGGTGAACAAAGGATCAGGATACACACTACCC
ADGRV1	01310030	ADGRV1_01310030_17	GTCATATCGGTCACTGTTCGTCTTCCAATTTTCCACTAGCTCAATCTTGCGTGCGATACGGAGTGACGAACGGTCGAGATTTACCTTCAGCTTCCCGATATCCGACGGGAATTGTCCGCGCTCTACGACTCTCGTAGCGTGCGATGAGTTGTTGCTGAAATTGAACCAATGGGGATCAGGATACACACTACCC
ADGRV1	01310030	ADGRV1_01310030_18	GTCATATCGGTCACTGTTGCTGTAGCAGTTGACACAACTCTCTCTTGCGTGCGATACGGAGTGACGAACGGTCGAGATTTACCTTCAGCTTCCCGATATCCGACGGGAATTGTCCGCGCTCTACGACTCTCGTAGCGTGCGATGAGATATTTCCTTCCCCGAGACAACTGTGGATCAGGATACACACTACCC
ADGRV1	01310030	ADGRV1_01310030_19	GTCATATCGGTCACTGTTCCACTGTAACTGCCAATGTTTCCATTTCTTGCGTGCGATACGGAGTGACGAACGGTCGAGATTTACCTTCAGCTTCCCGATATCCGACGGGAATTGTCCGCGCTCTACGACTCTCGTAGCGTGCGATGAGCTGTGTCTGAAAAGCCTGATGTGGGATCAGGATACACACTACCC
ADGRV1	01310030	ADGRV1_01310030_20	GTCATATCGGTCACTGTTGCATTGCCCTTTCGTGGTATCTATGTCTTGCGTGCGATACGGAGTGACGAACGGTCGAGATTTACCTTCAGCTTCCCGATATCCGACGGGAATTGTCCGCGCTCTACGACTCTCGTAGCGTGCGATGAGAAAGATGTGCTCAGATGGAACCAAATGATCAGGATACACACTACCC
ADGRV1	01310030	ADGRV1_01310030_21	GTCATATCGGTCACTGTTATTTGCAGCTTTTGCCATGGTTATTATCTTGCGTGCGATACGGAGTGACGAACGGTCGAGATTTACCTTCAGCTTCCCGATATCCGACGGGAATTGTCCGCGCTCTACGACTCTCGTAGCGTGCGATGAGTTGTGGAGGAGAAGGATGATACTGGGATCAGGATACACACTACCC
ADGRV1	01310030	ADGRV1_01310030_22	GTCATATCGGTCACTGTTGAAGATTGCACCTTATTGTCACAAGAGACGAACGGTCGAGATTTACTCTTGCGTGCGATACGGAGTCTTCAGCTTCCCGATATCCGACGGGAATTGTCCGCGCTCTACGACTCTCGTAGCGTGCGATGAGGAACTCAGGGAAGGAGCTGTTATGAGATCAGGATACACACTACCC
ADGRV1	01310030	ADGRV1_01310030_23	GTCATATCGGTCACTGTTGAGTCACACTTAACAAAACAGTCGTCTCTTGCGTGCGATACGGAGTGACGAACGGTCGAGATTTACCTTCAGCTTCCCGATATCCGACGGGAATTGTCCGCGCTCTACGACTCTCGTAGCGTGCGATGAGTTTGAAGATGTCAAGGTCTTTTGGCGATCAGGATACACACTACCC
ADGRV1	01310030	ADGRV1_01310030_24	GTCATATCGGTCACTGTTAGTGCCAGATTCGCACAGATTAAAATCTTGCGTGCGATACGGAGTGACGAACGGTCGAGATTTACCTTCAGCTTCCCGATATCCGACGGGAATTGTCCGCGCTCTACGACTCTCGTAGCGTGCGATGAGCTACTGCTGGAGCAGCAATAAACAACGATCAGGATACACACTACCC
ADGRV1	01310030	ADGRV1_01310030_25	GTCATATCGGTCACTGTTGTACCATCATATCTCCAGCTATTTCTTCTTGCGTGCGATACGGAGTGACGAACGGTCGAGATTTACCTTCAGCTTCCCGATATCCGACGGGAATTGTCCGCGCTCTACGACTCTCGTAGCGTGCGATGAGTTGAGGAGTGCTGAAACAATTGGTCGATCAGGATACACACTACCC
ADGRV1	01310030	ADGRV1_01310030_26	GTCATATCGGTCACTGTTCATCACTCTTGTCTCAGATGCAGATTTCTTGCGTGCGATACGGAGTGACGAACGGTCGAGATTTACCTTCAGCTTCCCGATATCCGACGGGAATTGTCCGCGCTCTACGACTCTCGTAGCGTGCGATGAGTTGATAAAGTGTATGGGACTGCCAAGATCAGGATACACACTACCC
ADGRV1	01310030	ADGRV1_01310030_27	GTCATATCGGTCACTGTTCCGAACTCTTTTCTATGAGATTCTTTTCTTGCGTGCGATACGGAGTGACGAACGGTCGAGATTTACCTTCAGCTTCCCGATATCCGACGGGAATTGTCCGCGCTCTACGACTCTCGTAGCGTGCGATGAGAAATTCAAGCTTTCAGTGTTGCCAGGATCAGGATACACACTACCC
ADGRV1	01310030	ADGRV1_01310030_28	GTCATATCGGTCACTGTTCAAATCAATGGACACAAGTTTGAAGGTCTTGCGTGCGATACGGAGTGACGAACGGTCGAGATTTACCTTCAGCTTCCCGATATCCGACGGGAATTGTCCGCGCTCTACGACTCTCGTAGCGTGCGATGAGATTGGCTCTTCACTGGTATCCTCAGGATCAGGATACACACTACCC
ADGRV1	01310030	ADGRV1_01310030_29	GTCATATCGGTCACTGTTCTAATGACAATGAGGTTCTCTACAGGTCTTGCGTGCGATACGGAGTGACGAACGGTCGAGATTTACCTTCAGCTTCCCGATATCCGACGGGAATTGTCCGCGCTCTACGACTCTCGTAGCGTGCGATGAGAAAGGTCAGAGTTCACAACTCCTGAGATCAGGATACACACTACCC
ADGRV1	01310030	ADGRV1_01310030_30	GTCATATCGGTCACTGTTGGAAACTGCAGACTATGTGGAATGTGTCTTGCGTGCGATACGGAGTGACGAACGGTCGAGATTTACCTTCAGCTTCCCGATATCCGACGGGAATTGTCCGCGCTCTACGACTCTCGTAGCGTGCGATGAGACAGTCAGTTTTGCAAAGTGGTTGAGATCAGGATACACACTACCC
ADGRV1	01310030	ADGRV1_01310030_31	GTCATATCGGTCACTGTTTCCATGTTTGCAGCTAAACTTCTGACTCTTGCGTGCGATACGGAGTGACGAACGGTCGAGATTTACCTTCAGCTTCCCGATATCCGACGGGAATTGTCCGCGCTCTACGACTCTCGTAGCGTGCGATGAGTTCCCATATCTTCTGTGCCAGGTACGATCAGGATACACACTACCC
ADGRV1	01310030	ADGRV1_01310030_32	GTCATATCGGTCACTGTTCAGTTTAGCTGGATGCTCATTCAGTCTTGCGTGCGATACGGAGTGACGAACGGTCGAGATTTACCTTCAGCTTCCCGATATCCGACGGGAATTGTCCGCGCTCTACGACTCTCGTAGCGTGCGATGAGCTGTCACACATTACCTGTATCTTTGCGATCAGGATACACACTACCC
ADGRV1	01310030	ADGRV1_01310030_33	GTCATATCGGTCACTGTTCGATATCTGCTGTTTTTCCTTCTGAGTCTTGCGTGCGATACGGAGTGACGAACGGTCGAGATTTACCTTCAGCTTCCCGATATCCGACGGGAATTGTCCGCGCTCTACGACTCTCGTAGCGTGCGATGAGGATGAATGATGAGCACACAGAGAGGGATCAGGATACACACTACCC
ADGRV1	01310030	ADGRV1_01310030_34	GTCATATCGGTCACTGTTATGTCTTCAGAGGAAGGACAAATGCTCTTGCGTGCGATACGGAGTGACGAACGGTCGAGATTTACCTTCAGCTTCCCGATATCCGACGGGAATTGTCCGCGCTCTACGACTCTCGTAGCGTGCGATGAGGAAGCCACAGTGGAAAGCATATGATGGATCAGGATACACACTACCC
ADGRV1	01310030	ADGRV1_01310030_35	GTCATATCGGTCACTGTTTCTTTGTCATTTTCAACAGTCTGCAGTCTTGCGTGCGATACGGAGTGACGAACGGTCGAGATTTACCTTCAGCTTCCCGATATCCGACGGGAATTGTCCGCGCTCTACGACTCTCGTAGCGTGCGATGAGTACAGACACTTCTGGATGTTGGTTCGATCAGGATACACACTACCC
ADGRV1	01310030	ADGRV1_01310030_36	GTCATATCGGTCACTGTTCCAGTTACACTGTGGAAATGAATGGGTCTTGCGTGCGATACGGAGTGACGAACGGTCGAGATTTACCTTCAGCTTCCCGATATCCGACGGGAATTGTCCGCGCTCTACGACTCTCGTAGCGTGCGATGAGAACCAAATGTGTTGCCCTATGAAGGGATCAGGATACACACTACCC
ADGRV1	01310030	ADGRV1_01310030_37	GTCATATCGGTCACTGTTCCCAGGAGTTTGATGATTTAATATTTTCTTGCGTGCGATACGGAGTGACGAACGGTCGAGATTTACCTTCAGCTTCCCGATATCCGACGGGAATTGTCCGCGCTCTACGACTCTCGTAGCGTGCGATGAGGTCACTGATAGCCGATGAGGAGTGATCAGGATACACACTACCC
ADGRV1	01310030	ADGRV1_01310030_38	GTCATATCGGTCACTGTTGAATCTGGTCAAGGCAGCCAGTCTTGCGTGCGATACGGAGTGACGAACGGTCGAGATTTACCTTCAGCTTCCCGATATCCGACGGGAATTGTCCGCGCTCTACGACTCTCGTAGCGTGCGATGAGTGCTGGTCTCAGTGTCAGTGATAATGATCAGGATACACACTACCC
ADGRV1	01310030	ADGRV1_01310030_39	GTCATATCGGTCACTGTTGTGAATTGTACTGGATGATTAATACATCTTGCGTGCGATACGGAGTGACGAACGGTCGAGATTTACCTTCAGCTTCCCGATATCCGACGGGAATTGTCCGCGCTCTACGACTCTCGTAGCGTGCGATGAGACATCCACCTGTGTAATAGGAACCTGATCAGGATACACACTACCC
ADGRV1	01310030	ADGRV1_01310030_40	GTCATATCGGTCACTGTTATCCAGCTTCATTATTGATAAAGAATCTTGCGTGCGATACGGAGTGACGAACGGTCGAGATTTACCTTCAGCTTCCCGATATCCGACGGGAATTGTCCGCGCTCTACGACTCTCGTAGCGTGCGATGAGAAAGCAATAGAATCTATTTGGTATCGATCAGGATACACACTACCC
ADNP	02103030	ADNP_02103030_1	GTCATATCGGTCACTGTTCCTGTAAATGTAGGCTGAACACTTCTAACGGTATTCGGTCGTCATCAGAACTTGCGCGGATACACGCTTCAGCTTCCCGATATCCGACGGACTCTACCGGCAATCGCGTCCTCTCGTAGCGTGCGATGAGCGTGCTGCCACCTAATTAGAGAATGGATCAGGATACACACTACCC
ADNP	02103030	ADNP_02103030_2	GTCATATCGGTCACTGTTCCTTTTGGCATTCAGAAAAGGGTTTAAACGGTATTCGGTCGTCATCAGAACTTGCGCGGATACACGCTTCAGCTTCCCGATATCCGACGGACTCTACCGGCAATCGCGTCCTCTCGTAGCGTGCGATGAGTCCTCATTAAGGTGGTGAGAGTGTGGATCAGGATACACACTACCC
ADNP	02103030	ADNP_02103030_3	GTCATATCGGTCACTGTTCCCAAATTAAGATACTACAGATTACCAACGGTATTCGGTCGTCATCAGAACTTGCGCGGATACACGCTTCAGCTTCCCGATATCCGACGGACTCTACCGGCAATCGCGTCCTCTCGTAGCGTGCGATGAGCAGCCAAAACTTAGGACAGGATGTCGATCAGGATACACACTACCC
ADNP	02103030	ADNP_02103030_4	GTCATATCGGTCACTGTTCTGTTTCCAAAAGAAAGACTCTTGTTAACGGTATTCGGTCGTCATCAGAACTTGCGCGGATACACGCTTCAGCTTCCCGATATCCGACGGACTCTACCGGCAATCGCGTCCTCTCGTAGCGTGCGATGAGTGGCTGATGTCCATAACTTCTGAGTGATCAGGATACACACTACCC
ADNP	02103030	ADNP_02103030_5	GTCATATCGGTCACTGTTCATGCGTAGATTCCCAAGAGAACTAACGGTATTCGGTCGTCATCAGAACTTGCGCGGATACACGCTTCAGCTTCCCGATATCCGACGGACTCTACCGGCAATCGCGTCCTCTCGTAGCGTGCGATGAGAAGATGGAAGGAGCTGGTATTTTTACGATCAGGATACACACTACCC
ADNP	02103030	ADNP_02103030_6	GTCATATCGGTCACTGTTGAATCTTAATAGCCTGATGGGTTTTTAACGGTATTCGGTCGTCATCAGAACTTGCGCGGATACACGCTTCAGCTTCCCGATATCCGACGGACTCTACCGGCAATCGCGTCCTCTCGTAGCGTGCGATGAGATGGATTGGCATTAATTTGCAAGCAGATCAGGATACACACTACCC
ADNP	02103030	ADNP_02103030_7	GTCATATCGGTCACTGTTTTTTAGTGTTGCCCTTGCTGTGTAAAACGGTATTCGGTCGTCATCAGAACTTGCGCGGATACACGCTTCAGCTTCCCGATATCCGACGGACTCTACCGGCAATCGCGTCCTCTCGTAGCGTGCGATGAGACTGTGTGCCCATCATAGATTTCTTTGATCAGGATACACACTACCC
ADNP	02103030	ADNP_02103030_8	GTCATATCGGTCACTGTTGATGTCTTTGAGAAGTGTTAAACTAAAACGGTATTCGGTCGTCATCAGAACTTGCGCGGATACACGCTTCAGCTTCCCGATATCCGACGGACTCTACCGGCAATCGCGTCCTCTCGTAGCGTGCGATGAGTTTCCCTCTGTGAAATGATTGGTCAGATCAGGATACACACTACCC
ADNP	02103030	ADNP_02103030_9	GTCATATCGGTCACTGTTCTGTCTTCTCACTGGTACTGCCTTAACGGTATTCGGTCGTCATCAGAACTTGCGCGGATACACGCTTCAGCTTCCCGATATCCGACGGACTCTACCGGCAATCGCGTCCTCTCGTAGCGTGCGATGAGCTCTGATATCCAGTGTGACTGCAAAGGATCAGGATACACACTACCC
ADNP	02103030	ADNP_02103030_10	GTCATATCGGTCACTGTTGAATGATGAGCGCTTATCTAACCCCAACGGTATTCGGTCGTCATCAGAACTTGCGCGGATACACGCTTCAGCTTCCCGATATCCGACGGACTCTACCGGCAATCGCGTCCTCTCGTAGCGTGCGATGAGCAGTCACAGTGGAAGAATGCATCTGAGATCAGGATACACACTACCC
ADNP	02103030	ADNP_02103030_11	GTCATATCGGTCACTGTTTTCCTGAGGATGCTTCAGAATCTGAAACGGTATTCGGTCGTCATCAGAACTTGCGCGGATACACGCTTCAGCTTCCCGATATCCGACGGACTCTACCGGCAATCGCGTCCTCTCGTAGCGTGCGATGAGCCCAGAGGAACATGTACTGAAGGTAAGATCAGGATACACACTACCC
ADNP	02103030	ADNP_02103030_12	GTCATATCGGTCACTGTTGTGGCTATTTGAAAATCATGATGAGAAACGGTATTCGGTCGTCATCAGAACTTGCGCGGATACACGCTTCAGCTTCCCGATATCCGACGGACTCTACCGGCAATCGCGTCCTCTCGTAGCGTGCGATGAGAGCATGAGATGGATTTTGATGCTGAGATCAGGATACACACTACCC
ADNP	02103030	ADNP_02103030_13	GTCATATCGGTCACTGTTCTAACAAAGTATTTCAACAAACAGCCAACGGTATTCGGTCGTCATCAGAACTTGCGCGGATACACGCTTCAGCTTCCCGATATCCGACGGACTCTACCGGCAATCGCGTCCTCTCGTAGCGTGCGATGAGTTCCTATGAAGCCAGGAAAAGCTTTGATCAGGATACACACTACCC
ADNP	02103030	ADNP_02103030_14	GTCATATCGGTCACTGTTCTCTCGGCTTAATCAGTCTCCAAGTAACGGTATTCGGTCGTCATCAGAACTTGCGCGGATACACGCTTCAGCTTCCCGATATCCGACGGACTCTACCGGCAATCGCGTCCTCTCGTAGCGTGCGATGAGAATGGCCAGGATAAGACAAATGCACCGATCAGGATACACACTACCC
ADNP	02103030	ADNP_02103030_15	GTCATATCGGTCACTGTTTCCTAAAAGGACCCATATCTGATGCAAACGGTATTCGGTCGTCATCAGAACTTGCGCGGATACACGCTTCAGCTTCCCGATATCCGACGGACTCTACCGGCAATCGCGTCCTCTCGTAGCGTGCGATGAGACCCTTTGTCCTCTTTGCTTTTCAAGATCAGGATACACACTACCC
ADNP	02103030	ADNP_02103030_16	GTCATATCGGTCACTGTTGTCACACTAACATCCATCTCCTGGTAAACGGTATTCGGTCGTCATCAGAACTTGCGCGGATACACGCTTCAGCTTCCCGATATCCGACGGACTCTACCGGCAATCGCGTCCTCTCGTAGCGTGCGATGAGTTTGATTTGACATTGCAGCAGGGTAGATCAGGATACACACTACCC
ADNP	02103030	ADNP_02103030_17	GTCATATCGGTCACTGTTCTCTACTGTAATCGCTATTTACCCAAACGGTATTCGGTCGTCATCAGAACTTGCGCGGATACACGCTTCAGCTTCCCGATATCCGACGGACTCTACCGGCAATCGCGTCCTCTCGTAGCGTGCGATGAGAATACACAATTTTACTAGCAAATGCGATCAGGATACACACTACCC
ADNP	02103030	ADNP_02103030_18	GTCATATCGGTCACTGTTTCAGTCCAGTTCCAAACCTGCTAACGGTATTCGGTCGTCATCAGAACTTGCGCGGATACACGCTTCAGCTTCCCGATATCCGACGGACTCTACCGGCAATCGCGTCCTCTCGTAGCGTGCGATGAGAGTCACAGGCATCCAGAGTGTTAGGGATCAGGATACACACTACCC
ADNP	02103030	ADNP_02103030_19	GTCATATCGGTCACTGTTCAACGCACCAGTTTCCATTCCTAACGGTATTCGGTCGTCATCAGAACTTGCGCGGATACACGCTTCAGCTTCCCGATATCCGACGGACTCTACCGGCAATCGCGTCCTCTCGTAGCGTGCGATGAGAGTCAATGAGACTGGGTCTAGGTGGGATCAGGATACACACTACCC
ADNP	02103030	ADNP_02103030_20	GTCATATCGGTCACTGTTACTGCAAGCGATGCCTTTTCATAACGGTATTCGGTCGTCATCAGAACTTGCGCGGATACACGCTTCAGCTTCCCGATATCCGACGGACTCTACCGGCAATCGCGTCCTCTCGTAGCGTGCGATGAGGAATGCCCGAGAAGAGAGTAGTATTCGATCAGGATACACACTACCC
ADNP	02103030	ADNP_02103030_21	GTCATATCGGTCACTGTTAAACAAAAATGATGGCCTTAAACCTAAACGGTATTCGGTCGTCATCAGAACTTGCGCGGATACACGCTTCAGCTTCCCGATATCCGACGGACTCTACCGGCAATCGCGTCCTCTCGTAGCGTGCGATGAGGCAGCCTCAGCACTTTCAAAGATAAGATCAGGATACACACTACCC
ADNP	02103030	ADNP_02103030_22	GTCATATCGGTCACTGTTGGGACCCATCACTTACGAAAAACCAACGGTATTCGGTCGTCATCAGAACTTGCGCGGATACACGCTTCAGCTTCCCGATATCCGACGGACTCTACCGGCAATCGCGTCCTCTCGTAGCGTGCGATGAGCACTACATGGGAGGATGTAGGACTGTGATCAGGATACACACTACCC
ADNP	02103030	ADNP_02103030_23	GTCATATCGGTCACTGTTAAGAAAAGCCCGGAAAACTGTGAAAAACGGTATTCGGTCGTCATCAGAACTTGCGCGGATACACGCTTCAGCTTCCCGATATCCGACGGACTCTACCGGCAATCGCGTCCTCTCGTAGCGTGCGATGAGCTTCCTGTCAACAATCTTGGCAGTTTGATCAGGATACACACTACCC
ADRA1A	10320002	ADRA1A_10320002_1	GTCATATCGGTCACTGTTCAAGTTCTCCCGGGAGAAGAAAGTGTATCGCGCTCGATTGGCAGACGAACGGTCGAGATTTACCTTCAGCTTCCCGATATCCGACGGTCGTACTTCGACGGCACTCAGCCACATCGACTCGGTCTATGCACTTCTCAGTGAGGCTCCTGATCAGGATACACACTACCC
ADRA1A	10320002	ADRA1A_10320002_2	GTCATATCGGTCACTGTTTGGCCATCATCCTGGTCATGTACTGTATCGCGCTCGATTGGCAGACGAACGGTCGAGATTTACCTTCAGCTTCCCGATATCCGACGGTCGTACTTCGACGGCACTCAGCCACATCGACTCGGTCTATGGGCTCCTTCTACCTGCCTCGATCAGGATACACACTACCC
ADRA1A	10320002	ADRA1A_10320002_3	GTCATATCGGTCACTGTTTCTCCATCGACCGCTACATCGTGTATCGCGCTCGATTGGCAGACGAACGGTCGAGATTTACCTTCAGCTTCCCGATATCCGACGGTCGTACTTCGACGGCACTCAGCCACATCGACTCGGTCTATCCATCATGGGCCTCTGCATCAGATCAGGATACACACTACCC
ADRA1A	10320002	ADRA1A_10320002_4	GTCATATCGGTCACTGTTCATGTGGCCTTCTGAGGGTTCTGTATCGCGCTCGATTGGCAGACGAACGGTCGAGATTTACCTTCAGCTTCCCGATATCCGACGGTCGTACTTCGACGGCACTCAGCCACATCGACTCGGTCTATTGTCTTTAATGCCCTGCCCCTTGATCAGGATACACACTACCC
ADRA1A	10320002	ADRA1A_10320002_5	GTCATATCGGTCACTGTTCAGAATGCTGAATCTTCCCCCAGTGTATCGCGCTCGATTGGCAGACGAACGGTCGAGATTTACCTTCAGCTTCCCGATATCCGACGGTCGTACTTCGACGGCACTCAGCCACATCGACTCGGTCTATTGGAGTTTTGAATTCCGAATCATGTGGATCAGGATACACACTACCC
ADRA1A	10320002	ADRA1A_10320002_6	GTCATATCGGTCACTGTTCCCTGACCTGTGCTCCTAGAAGTGTATCGCGCTCGATTGGCAGACGAACGGTCGAGATTTACCTTCAGCTTCCCGATATCCGACGGTCGTACTTCGACGGCACTCAGCCACATCGACTCGGTCTATTCAGCACATATTCCACACCTACGTCGATCAGGATACACACTACCC
AGPAT5	00223300	AGPAT5_00223300_1	GTCATATCGGTCACTGTTGCTCCACACGTACTCCATGCCTACTTCGTCGCGTCAGACCTCGTACTTCGACGGCACTCACTTCAGCTTCCCGATATCCGACGGACTCTACCGGCAATCGCGTCCATGCGATTAACCGCGACTGGAAGATGCTGCTGTCCCTGGTGATCAGGATACACACTACCC
AGPAT5	00223300	AGPAT5_00223300_2	GTCATATCGGTCACTGTTGCCATTGTATGGGTGTTACTTTGCTCCTACTTCGTCGCGTCAGACCTCGTACTTCGACGGCACTCACTTCAGCTTCCCGATATCCGACGGACTCTACCGGCAATCGCGTCCATGCGATTAACCGCGACTGTGCTGAAAGAAGGGTTAAAATGGCTGATCAGGATACACACTACCC
AGPAT5	00223300	AGPAT5_00223300_3	GTCATATCGGTCACTGTTAACGAGAAAGAGATGCGAAACAAGTCTACTTCGTCGCGTCAGACCTCGTACTTCGACGGCACTCACTTCAGCTTCCCGATATCCGACGGACTCTACCGGCAATCGCGTCCATGCGATTAACCGCGACTGTCTATGTAAAGCGCAGTGCCAAATTTGATCAGGATACACACTACCC
AGPAT5	00223300	AGPAT5_00223300_4	GTCATATCGGTCACTGTTCAAAAGTCCTTTCAGCTAGTCAGGCCTACTTCGTCGCGTCAGACCTCGTACTTCGACGGCACTCACTTCAGCTTCCCGATATCCGACGGACTCTACCGGCAATCGCGTCCATGCGATTAACCGCGACTGAGGTACAAGGTATAATCCAGAGCAAAGATCAGGATACACACTACCC
AGPAT5	00223300	AGPAT5_00223300_5	GTCATATCGGTCACTGTTGTTGCTTTTGATTGCATGAAGAATTACTACTTCGTCGCGTCAGACCTCGTACTTCGACGGCACTCACTTCAGCTTCCCGATATCCGACGGACTCTACCGGCAATCGCGTCCATGCGATTAACCGCGACTGAACACCACGAATAAAGGCAACTCACGATCAGGATACACACTACCC
AGPAT5	00223300	AGPAT5_00223300_6	GTCATATCGGTCACTGTTCATATGAGAAGATGGCTGCATGAACCTACTTCGTCGCGTCAGACCTCGTACTTCGACGGCACTCACTTCAGCTTCCCGATATCCGACGGACTCTACCGGCAATCGCGTCCATGCGATTAACCGCGACTGAAAAAGATGTCCCAGAAGAACAAGAAGATCAGGATACACACTACCC
AGPAT5	00223300	AGPAT5_00223300_7	GTCATATCGGTCACTGTTATCCAGAAAGAAGAAAAAGATTTCCCTACTTCGTCGCGTCAGACCTCGTACTTCGACGGCACTCACTTCAGCTTCCCGATATCCGACGGACTCTACCGGCAATCGCGTCCATGCGATTAACCGCGACTGCTTATAGAATTTTATGAGTCACCAGGATCAGGATACACACTACCC
AGPAT5	00223300	AGPAT5_00223300_8	GTCATATCGGTCACTGTTCAGTGGGATGTGCTACATTGTCTATTCTACTTCGTCGCGTCAGACCTCGTACTTCGACGGCACTCACTTCAGCTTCCCGATATCCGACGGACTCTACCGGCAATCGCGTCCATGCGATTAACCGCGACTGGCATAGACAAGTAGCTGTCTCCAGAGATCAGGATACACACTACCC
AGPAT5	00223300	AGPAT5_00223300_9	GTCATATCGGTCACTGTTCTGTCCATTTCCTATGAACTAATGACCTACTTCGTCGCGTCAGACCTCGTACTTCGACGGCACTCACTTCAGCTTCCCGATATCCGACGGACTCTACCGGCAATCGCGTCCATGCGATTAACCGCGACTGAAAGCTAAATGGAGTTTCTCCTGCTGATCAGGATACACACTACCC
AGPAT5	00223300	AGPAT5_00223300_10	GTCATATCGGTCACTGTTTTATTTCTACAAGTCAGTGAAATAACTACTTCGTCGCGTCAGACCTCGTACTTCGACGGCACTCACTTCAGCTTCCCGATATCCGACGGACTCTACCGGCAATCGCGTCCATGCGATTAACCGCGACTGCAGCTAGTTAATATTTCATCTTTTGCGATCAGGATACACACTACCC
AGPAT5	00223300	AGPAT5_00223300_11	GTCATATCGGTCACTGTTACCCTGTACACACAGAAAATGGTATCTACTTCGTCGCGTCAGACCTCGTACTTCGACGGCACTCACTTCAGCTTCCCGATATCCGACGGACTCTACCGGCAATCGCGTCCATGCGATTAACCGCGACTGTTTATTGAAATTGCTTAATTTGCACGATCAGGATACACACTACCC
AGPAT5	00223300	AGPAT5_00223300_12	GTCATATCGGTCACTGTTTTGGACCCCAAGTTCACAAGATTTTCTACTTCGTCGCGTCAGACCTCGTACTTCGACGGCACTCACTTCAGCTTCCCGATATCCGACGGCATGCGATTAACCGCGACTGACTCTACCGGCAATCGCGTCATCAAAAGAGTCGGTGTGAACCTTGGGATCAGGATACACACTACCC
AGPAT5	00223300	AGPAT5_00223300_13	GTCATATCGGTCACTGTTAAGAAATGCAGAGCCAGCCTGCTACTTCGTCGCGTCAGACCTCGTACTTCGACGGCACTCACTTCAGCTTCCCGATATCCGACGGACTCTACCGGCAATCGCGTCCATGCGATTAACCGCGACTGCTTGCACGCAGACTTGCTAGGGATCAGGATACACACTACCC
AGPAT5	00223300	AGPAT5_00223300_14	GTCATATCGGTCACTGTTCATTAATATGTATCGCCTTAGAGCAACTACTTCGTCGCGTCAGACCTCGTACTTCGACGGCACTCACTTCAGCTTCCCGATATCCGACGGACTCTACCGGCAATCGCGTCCATGCGATTAACCGCGACTGTCCCATTAGGTTTAGTGGAGCTACAGATCAGGATACACACTACCC
AGPAT5	00223300	AGPAT5_00223300_15	GTCATATCGGTCACTGTTGAAATATATCAGTGGCCCACATTAAACTACTTCGTCGCGTCAGACCTCGTACTTCGACGGCACTCACTTCAGCTTCCCGATATCCGACGGACTCTACCGGCAATCGCGTCCATGCGATTAACCGCGACTGTTACTGCTACTGGATTTTTGCTGCAGATCAGGATACACACTACCC
AGPAT5	00223300	AGPAT5_00223300_16	GTCATATCGGTCACTGTTCTCAGGATATAGTTGGCCTAATAATCCTACTTCGTCGCGTCAGACCTCGTACTTCGACGGCACTCACTTCAGCTTCCCGATATCCGACGGACTCTACCGGCAATCGCGTCCATGCGATTAACCGCGACTGGAATGTATGCACACATCCATGGACAGATCAGGATACACACTACCC
AGPAT5	00223300	AGPAT5_00223300_17	GTCATATCGGTCACTGTTGGAATTATGTGGATTCTAACTCATTTCTACTTCGTCGCGTCAGACCTCGTACTTCGACGGCACTCACTTCAGCTTCCCGATATCCGACGGACTCTACCGGCAATCGCGTCCATGCGATTAACCGCGACTGTTGAACTTTGAGAGGCAATACTGTTGATCAGGATACACACTACCC
AGPAT5	00223300	AGPAT5_00223300_18	GTCATATCGGTCACTGTTCTACCTGTAAGTCTTTTCACATATCCTACTTCGTCGCGTCAGACCTCGTACTTCGACGGCACTCACTTCAGCTTCCCGATATCCGACGGACTCTACCGGCAATCGCGTCCATGCGATTAACCGCGACTGTTTTCTAAAATTAAGAGCCGTATACGATCAGGATACACACTACCC
AGPAT5	00223300	AGPAT5_00223300_19	GTCATATCGGTCACTGTTTTTTTTGACCCTAAAATTCACCAACACTACTTCGTCGCGTCAGACCTCGTACTTCGACGGCACTCACTTCAGCTTCCCGATATCCGACGGACTCTACCGGCAATCGCGTCCATGCGATTAACCGCGACTGTCTCTAATGGCTGTGCTGTTTAACAGATCAGGATACACACTACCC
AGPAT5	00223300	AGPAT5_00223300_20	GTCATATCGGTCACTGTTATTGAGTGAAATATTTTCTTGGCACTACTTCGTCGCGTCAGACCTCGTACTTCGACGGCACTCACTTCAGCTTCCCGATATCCGACGGACTCTACCGGCAATCGCGTCCATGCGATTAACCGCGACTGTGTTTTTAGTAGTGTTTAGATTGAAGGATCAGGATACACACTACCC
AGPAT5	00223300	AGPAT5_00223300_21	GTCATATCGGTCACTGTTGAATCAAAATTAGTACTTTGGTCAAACTACTTCGTCGCGTCAGACCTCGTACTTCGACGGCACTCACTTCAGCTTCCCGATATCCGACGGACTCTACCGGCAATCGCGTCCATGCGATTAACCGCGACTGGAGACTATGTAACATGCAATCATTAGATCAGGATACACACTACCC
AGPAT5	00223300	AGPAT5_00223300_22	GTCATATCGGTCACTGTTAACTGGGGAGTCATATATGAGGTCACTACTTCGTCGCGTCAGACCTCGTACTTCGACGGCACTCACTTCAGCTTCCCGATATCCGACGGACTCTACCGGCAATCGCGTCCATGCGATTAACCGCGACTGTGAAAAGTAAATCTATTCCTGTAGCGATCAGGATACACACTACCC
AGPAT5	00223300	AGPAT5_00223300_23	GTCATATCGGTCACTGTTCTCATTAATTCAGCAATAAAGGAAAACTACTTCGTCGCGTCAGACCTCGTACTTCGACGGCACTCACTTCAGCTTCCCGATATCCGACGGACTCTACCGGCAATCGCGTCCATGCGATTAACCGCGACTGCTTGTGTTTTTGAGATTATTGGTGCGATCAGGATACACACTACCC
AGPS	03020201	AGPS_03020201_1	GTCATATCGGTCACTGTTTTCAATAAGAAGGGCCAAATTGAACTGGTTCGGGCGTACCTAACTCGTACTTCGACGGCACTCACTTCAGCTTCCCGATATCCGACGGACGTCTGCGTACCGGCTTAGTTAGGTCGCCTACCGACTGCGGGGATATAATGATTCTAAATTCATCGATCAGGATACACACTACCC
AGPS	03020201	AGPS_03020201_2	GTCATATCGGTCACTGTTGTCCTGCAGATGAGACAAGAACAATCTGGTTCGGGCGTACCTAACTCGTACTTCGACGGCACTCACTTCAGCTTCCCGATATCCGACGGACGTCTGCGTACCGGCTTAGTTAGGTCGCCTACCGACTGCAACAAGTGTTTCATATGGCCTGATGTGATCAGGATACACACTACCC
AGPS	03020201	AGPS_03020201_3	GTCATATCGGTCACTGTTGGCATAACAGGACAAGAGTTGGAAACTGGTTCGGGCGTACCTAACTCGTACTTCGACGGCACTCACTTCAGCTTCCCGATATCCGACGGACGTCTGCGTACCGGCTTAGTTAGGTCGCCTACCGACTGCACAATTTGACAGCTCATGTAGAGGCTGATCAGGATACACACTACCC
AGPS	03020201	AGPS_03020201_4	GTCATATCGGTCACTGTTCGCATCAGGCATGAAGAAGAATATCTCTGGTTCGGGCGTACCTAACTCGTACTTCGACGGCACTCACTTCAGCTTCCCGATATCCGACGGACGTCTGCGTACCGGCTTAGTTAGGTCGCCTACCGACTGCCTGTAGGAGGATGGGTATCTACTCGGATCAGGATACACACTACCC
AGPS	03020201	AGPS_03020201_5	GTCATATCGGTCACTGTTGTATGGCTCAGTAGCTTTCCCTAATTCTGGTTCGGGCGTACCTAACTCGTACTTCGACGGCACTCACTTCAGCTTCCCGATATCCGACGGACGTCTGCGTACCGGCTTAGTTAGGTCGCCTACCGACTGCTCAGACCAGTCCCTGAATACCAAAAGATCAGGATACACACTACCC
AGPS	03020201	AGPS_03020201_6	GTCATATCGGTCACTGTTTTCAGTTTGCTCCTTTTTCTACATGCCTGGTTCGGGCGTACCTAACTCGTACTTCGACGGCACTCACTTCAGCTTCCCGATATCCGACGGACGTCTGCGTACCGGCTTAGTTAGGTCGCCTACCGACTGCCAAGGGAATGCAAAGAGAAGGGTGGATCAGGATACACACTACCC
AGPS	03020201	AGPS_03020201_7	GTCATATCGGTCACTGTTTATTTTGCCTTTAACTACAGGGGAATCTGGTTCGGGCGTACCTAACTCGTACTTCGACGGCACTCACTTCAGCTTCCCGATATCCGACGGACGTCTGCGTACCGGCTTAGTTAGGTCGCCTACCGACTGCCGATGCAGGTGCTTGTATCTACTTCGATCAGGATACACACTACCC
AGPS	03020201	AGPS_03020201_8	GTCATATCGGTCACTGTTAAAGTATCTCTGATGTCGGCTTTGGCTGGTTCGGGCGTACCTAACTCGTACTTCGACGGCACTCACTTCAGCTTCCCGATATCCGACGGACGTCTGCGTACCGGCTTAGTTAGGTCGCCTACCGACTGCAAGTTACGGAAGCAATGGCTAAAGGGATCAGGATACACACTACCC
AGPS	03020201	AGPS_03020201_9	GTCATATCGGTCACTGTTGTTTCTTTGGTTTAAAATAAGTTTGTCTGGTTCGGGCGTACCTAACTCGTACTTCGACGGCACTCACTTCAGCTTCCCGATATCCGACGGACGTCTGCGTACCGGCTTAGTTAGGTCGCCTACCGACTGCCATGGACTATATTTTGGATACATTTGATCAGGATACACACTACCC
AGPS	03020201	AGPS_03020201_10	GTCATATCGGTCACTGTTGAACAAAGACAGATTTGGTATCATTGCTGGTTCGGGCGTACCTAACTCGTACTTCGACGGCACTCACTTCAGCTTCCCGATATCCGACGGACGTCTGCGTACCGGCTTAGTTAGGTCGCCTACCGACTGCTTTTGTATTGTTGCTTCCTCTTGGGGATCAGGATACACACTACCC
AGPS	03020201	AGPS_03020201_11	GTCATATCGGTCACTGTTTAAGGTGCTTGGCCTACTTTTTCTGGTTCGGGCGTACCTAACTCGTACTTCGACGGCACTCACTTCAGCTTCCCGATATCCGACGGACGTCTGCGTACCGGCTTAGTTAGGTCGCCTACCGACTGCTGTTATTTAGAAAGCCTTCACGTCTGGATCAGGATACACACTACCC
AGPS	03020201	AGPS_03020201_12	GTCATATCGGTCACTGTTGTGAAGAACAGGTTTACCATGAAATGCTGGTTCGGGCGTACCTAACTCGTACTTCGACGGCACTCACTTCAGCTTCCCGATATCCGACGGACGTCTGCGTACCGGCTTAGTTAGGTCGCCTACCGACTGCGAAAAGCTGACATCCTTCATTGCAAGATCAGGATACACACTACCC
AGPS	03020201	AGPS_03020201_13	GTCATATCGGTCACTGTTGTTTCAATGACAAAAATCATTTTTGACTGGTTCGGGCGTACCTAACTCGTACTTCGACGGCACTCACTTCAGCTTCCCGATATCCGACGGACGTCTGCGTACCGGCTTAGTTAGGTCGCCTACCGACTGCACTACTGAATTTGAAAGCCTCAGCAGATCAGGATACACACTACCC
AGPS	03020201	AGPS_03020201_14	GTCATATCGGTCACTGTTAATGAGAACATTAATCACATTTAGCCTGGTTCGGGCGTACCTAACTCGTACTTCGACGGCACTCACTTCAGCTTCCCGATATCCGACGGACGTCTGCGTACCGGCTTAGTTAGGTCGCCTACCGACTGCAGTTTGAAATATCCTGTTTCTTAAATGATCAGGATACACACTACCC
AGPS	03020201	AGPS_03020201_15	GTCATATCGGTCACTGTTTCAGCAACCTCAGAAATCCATACTTCTGGTTCGGGCGTACCTAACTCGTACTTCGACGGCACTCACTTCAGCTTCCCGATATCCGACGGACGTCTGCGTACCGGCTTAGTTAGGTCGCCTACCGACTGCAACATTCTTTCCCAGGGAGTTCAATTGATCAGGATACACACTACCC
AGPS	03020201	AGPS_03020201_16	GTCATATCGGTCACTGTTCATTTCTACCGAAATCATTTTGAAACCTGGTTCGGGCGTACCTAACTCGTACTTCGACGGCACTCACTTCAGCTTCCCGATATCCGACGGACGTCTGCGTACCGGCTTAGTTAGGTCGCCTACCGACTGCGGTGACTGCATTTTGTAGGTGGAATGATCAGGATACACACTACCC
AGPS	03020201	AGPS_03020201_17	GTCATATCGGTCACTGTTATTTCTATAATATCTGAAAATGGCTTCTGGTTCGGGCGTACCTAACTCGTACTTCGACGGCACTCACTTCAGCTTCCCGATATCCGACGGACGTCTGCGTACCGGCTTAGTTAGGTCGCCTACCGACTGCCAGAAGCACTTAAACCATGCCTCTTGATCAGGATACACACTACCC
AGPS	03020201	AGPS_03020201_18	GTCATATCGGTCACTGTTGTTGGGGTTTCAGTGGGAATAGTAACTGGTTCGGGCGTACCTAACTCGTACTTCGACGGCACTCACTTCAGCTTCCCGATATCCGACGGACGTCTGCGTACCGGCTTAGTTAGGTCGCCTACCGACTGCTTAAATTTGGTAATGTCACATTTGGGATCAGGATACACACTACCC
AGPS	03020201	AGPS_03020201_19	GTCATATCGGTCACTGTTCATCATTTTACACAAAGAAAAGAGGACTGGTTCGGGCGTACCTAACTCGTACTTCGACGGCACTCACTTCAGCTTCCCGATATCCGACGGACGTCTGCGTACCGGCTTAGTTAGGTCGCCTACCGACTGCGTGGAAACCACATGTTTATTGTGCCGATCAGGATACACACTACCC
AGPS	03020201	AGPS_03020201_20	GTCATATCGGTCACTGTTGTATGGTATACCAGATACAGATGGTTCTGGTTCGGGCGTACCTAACTCGTACTTCGACGGCACTCACTTCAGCTTCCCGATATCCGACGGACGTCTGCGTACCGGCTTAGTTAGGTCGCCTACCGACTGCATAAAGGATGAGCTTCCATCGGTGTGATCAGGATACACACTACCC
AGPS	03020201	AGPS_03020201_21	GTCATATCGGTCACTGTTCTACACTGAAGTGTGTTCCCTTGGCTGGTTCGGGCGTACCTAACTCGTACTTCGACGGCACTCACTTCAGCTTCCCGATATCCGACGGACGTCTGCGTACCGGCTTAGTTAGGTCGCCTACCGACTGCTAGCTTATCAGAGAAGCTCTGTAGTCGATCAGGATACACACTACCC
AGPS	03020201	AGPS_03020201_22	GTCATATCGGTCACTGTTTTTTGTTTACCACTTAATCTTTATCACTGGTTCGGGCGTACCTAACTCGTACTTCGACGGCACTCACTTCAGCTTCCCGATATCCGACGGACGTCTGCGTACCGGCTTAGTTAGGTCGCCTACCGACTGCGAGTTAAGGACAGCTTTAATAATTTGATCAGGATACACACTACCC
AGPS	03020201	AGPS_03020201_23	GTCATATCGGTCACTGTTGAAACAACTTACATATTGATGCTTACTGGTTCGGGCGTACCTAACTCGTACTTCGACGGCACTCACTTCAGCTTCCCGATATCCGACGGACGTCTGCGTACCGGCTTAGTTAGGTCGCCTACCGACTGCTTACTAATTTCAGTTTCCTGTAAAGGATCAGGATACACACTACCC
AGPS	03020201	AGPS_03020201_24	GTCATATCGGTCACTGTTCTACTTGTGACTAAATCTCTTTGGATTCGTACTTCGACGGCACTCACTGGTTCGGGCGTACCTAACCTTCAGCTTCCCGATATCCGACGGACGTCTGCGTACCGGCTTAGTTAGGTCGCCTACCGACTGCAATCAAGTGCAAAATCAAGTGCAACGATCAGGATACACACTACCC
AGPS	03020201	AGPS_03020201_25	GTCATATCGGTCACTGTTTGACATATAGAACCCTCAAGCCAACTGGTTCGGGCGTACCTAACTCGTACTTCGACGGCACTCACTTCAGCTTCCCGATATCCGACGGACGTCTGCGTACCGGCTTAGTTAGGTCGCCTACCGACTGCCCTTAACAAATCAGAGTAAGGACCACGATCAGGATACACACTACCC
AGPS	03020201	AGPS_03020201_26	GTCATATCGGTCACTGTTATGTTTTTAAGACAACCTTTTGTTCTGGTTCGGGCGTACCTAACTCGTACTTCGACGGCACTCACTTCAGCTTCCCGATATCCGACGGACGTCTGCGTACCGGCTTAGTTAGGTCGCCTACCGACTGCGGTGGATTTCTAAGCAACATATATACGATCAGGATACACACTACCC
AGPS	03020201	AGPS_03020201_27	GTCATATCGGTCACTGTTTTTTTTCCATGAACTAGCCATTATTTCTGGTTCGGGCGTACCTAACTCGTACTTCGACGGCACTCACTTCAGCTTCCCGATATCCGACGGACGTCTGCGTACCGGCTTAGTTAGGTCGCCTACCGACTGCCTCACAGTGCCTTGTTGGGATTTTGATCAGGATACACACTACCC
AGPS	03020201	AGPS_03020201_28	GTCATATCGGTCACTGTTATCAGTCAATGGGATTTGTATGTGCTCTGGTTCGGGCGTACCTAACTCGTACTTCGACGGCACTCACTTCAGCTTCCCGATATCCGACGGACGTCTGCGTACCGGCTTAGTTAGGTCGCCTACCGACTGCGGACCTGTACTCTGATACACATCGAGATCAGGATACACACTACCC
AGPS	03020201	AGPS_03020201_29	GTCATATCGGTCACTGTTATTGTGTGTCAGTCCTTTTTCGTGTCTGGTTCGGGCGTACCTAACTCGTACTTCGACGGCACTCACTTCAGCTTCCCGATATCCGACGGACGTCTGCGTACCGGCTTAGTTAGGTCGCCTACCGACTGCAGTGCGGGTGGTTTCTATTCCTAATGATCAGGATACACACTACCC
AGPS	03020201	AGPS_03020201_30	GTCATATCGGTCACTGTTAGTACATATTCCTGCCAGGACTGTACTGGTTCGGGCGTACCTAACTCGTACTTCGACGGCACTCACTTCAGCTTCCCGATATCCGACGGACGTCTGCGTACCGGCTTAGTTAGGTCGCCTACCGACTGCTCTTATCCTGAGTCTTCCTCCAAGGCGATCAGGATACACACTACCC
AGPS	03020201	AGPS_03020201_31	GTCATATCGGTCACTGTTCTGAGCCATACTGTTTTCCACAAGGCTGGTTCGGGCGTACCTAACTCGTACTTCGACGGCACTCACTTCAGCTTCCCGATATCCGACGGACGTCTGCGTACCGGCTTAGTTAGGTCGCCTACCGACTGCTTCCAGCATAGCTTTGTCAATTCCGAGATCAGGATACACACTACCC
AHNAK2	00330320	AHNAK2_00330320_1	GTCATATCGGTCACTGTTCTGTTCCCTGGATGGGCAATAAAGGACGAACGGTCGAGATTTACAACTGCGACCGTCGGCTTACCTTCAGCTTCCCGATATCCGACGGCATGCGATTAACCGCGACTGTCGTAACCCGTGCGAAGTGCAATGCAGATGGAGCTGGCTTGGGATCAGGATACACACTACCC
AHNAK2	00330320	AHNAK2_00330320_2	GTCATATCGGTCACTGTTATGCTGGGCAAAAGGGTGATGGACGAACGGTCGAGATTTACAACTGCGACCGTCGGCTTACCTTCAGCTTCCCGATATCCGACGGCATGCGATTAACCGCGACTGTCGTAACCCGTGCGAAGTGCAAGATGTTTTGGGTGACAATGCACACGATCAGGATACACACTACCC
AHNAK2	00330320	AHNAK2_00330320_3	GTCATATCGGTCACTGTTCAGAACATGACTGTTTCTTTGAGGAAGACGAACGGTCGAGATTTACAACTGCGACCGTCGGCTTACCTTCAGCTTCCCGATATCCGACGGCATGCGATTAACCGCGACTGTCGTAACCCGTGCGAAGTGCCCAGAGACCTGTCCATAATACCCAAGATCAGGATACACACTACCC
AHNAK2	00330320	AHNAK2_00330320_4	GTCATATCGGTCACTGTTACACACATATGGAGCACCCCATGACGAACGGTCGAGATTTACAACTGCGACCGTCGGCTTACCTTCAGCTTCCCGATATCCGACGGCATGCGATTAACCGCGACTGTCGTAACCCGTGCGAAGTGCAAACTAAGTTGGAAAGTAAAGGCTACGATCAGGATACACACTACCC
AHNAK2	00330320	AHNAK2_00330320_5	GTCATATCGGTCACTGTTCTGAAGAGAAGGAAGAGGGTGAACTGACGAACGGTCGAGATTTACAACTGCGACCGTCGGCTTACCTTCAGCTTCCCGATATCCGACGGCATGCGATTAACCGCGACTGTCGTAACCCGTGCGAAGTGCTTTTGATGCCCGAGAAAGTTTCTCCCGATCAGGATACACACTACCC
AHNAK2	00330320	AHNAK2_00330320_6	GTCATATCGGTCACTGTTAGCCAGCAGAAATTCTTGAGTTTCCGACGAACGGTCGAGATTTACAACTGCGACCGTCGGCTTACCTTCAGCTTCCCGATATCCGACGGCATGCGATTAACCGCGACTGTCGTAACCCGTGCGAAGTGCCTTGCAGACAGCTGTTCAGATGAGGGATCAGGATACACACTACCC
AHNAK2	00330320	AHNAK2_00330320_7	GTCATATCGGTCACTGTTTCAACACTCTAGGACTCAGGAGGGACGAACGGTCGAGATTTACAACTGCGACCGTCGGCTTACCTTCAGCTTCCCGATATCCGACGGCATGCGATTAACCGCGACTGTCGTAACCCGTGCGAAGTGCCAGGCTAGAGTGTACACAACAATGACGATCAGGATACACACTACCC
AHNAK2	00330320	AHNAK2_00330320_8	GTCATATCGGTCACTGTTGCTCAGGTTGAAAGTCAAGAGGTCAGACGAACGGTCGAGATTTACAACTGCGACCGTCGGCTTACCTTCAGCTTCCCGATATCCGACGGCATGCGATTAACCGCGACTGTCGTAACCCGTGCGAAGTGCAAAGGTCAGAGTGCATATTCAGGGTGATCAGGATACACACTACCC
AHNAK2	00330320	AHNAK2_00330320_9	GTCATATCGGTCACTGTTCCCACTGTGAGGGAAGTGCAGGACGAACGGTCGAGATTTACAACTGCGACCGTCGGCTTACCTTCAGCTTCCCGATATCCGACGGCATGCGATTAACCGCGACTGTCGTAACCCGTGCGAAGTGCCAGCTCAGAGGATGATGTGTTCATCGATCAGGATACACACTACCC
AHNAK2	00330320	AHNAK2_00330320_10	GTCATATCGGTCACTGTTAGAAATGGTCTTCCCAGCCTGAAGACGAACGGTCGAGATTTACAACTGCGACCGTCGGCTTACCTTCAGCTTCCCGATATCCGACGGCATGCGATTAACCGCGACTGTCGTAACCCGTGCGAAGTGCCTTGCCAGCATGGAGGATAAAACAGGATCAGGATACACACTACCC
AHNAK2	00330320	AHNAK2_00330320_11	GTCATATCGGTCACTGTTCCAGCCTTAGGCGCTCTTTCGACGAACGGTCGAGATTTACAACTGCGACCGTCGGCTTACCTTCAGCTTCCCGATATCCGACGGCATGCGATTAACCGCGACTGTCGTAACCCGTGCGAAGTGCGTTTAAAATGCCCAAGTTCCGCATGCGATCAGGATACACACTACCC
AHNAK2	00330320	AHNAK2_00330320_12	GTCATATCGGTCACTGTTGGGGTAGCTTTCAAGACACAGAAAAGACGAACGGTCGAGATTTACAACTGCGACCGTCGGCTTACCTTCAGCTTCCCGATATCCGACGGCATGCGATTAACCGCGACTGTCGTAACCCGTGCGAAGTGCTTCCCTTTCTAGTGCCACAGCAGGATCAGGATACACACTACCC
AHNAK2	00330320	AHNAK2_00330320_13	GTCATATCGGTCACTGTTGCCTGGTTTTAGACAAGGATGAAGTGGACGAACGGTCGAGATTTACAACTGCGACCGTCGGCTTACCTTCAGCTTCCCGATATCCGACGGCATGCGATTAACCGCGACTGTCGTAACCCGTGCGAAGTGCAGCGTGGAGGACTCAAAACTCAGATCAGGATACACACTACCC
AHNAK2	00330320	AHNAK2_00330320_14	GTCATATCGGTCACTGTTCTTGTGGCCTCCTTGCAGACGACGAACGGTCGAGATTTACAACTGCGACCGTCGGCTTACCTTCAGCTTCCCGATATCCGACGGCATGCGATTAACCGCGACTGTCGTAACCCGTGCGAAGTGCGTGTCTCAGGGCCCAGAAGAGGATCAGGATACACACTACCC
AHNAK2	00330320	AHNAK2_00330320_15	GTCATATCGGTCACTGTTCTCTTGGTCAGGTATCTTTTCCTAAAGACGAACGGTCGAGATTTACAACTGCGACCGTCGGCTTACCTTCAGCTTCCCGATATCCGACGGCATGCGATTAACCGCGACTGTCGTAACCCGTGCGAAGTGCCCACTGAATTCCATGATTCCTGTTTGATCAGGATACACACTACCC
AHNAK2	00330320	AHNAK2_00330320_16	GTCATATCGGTCACTGTTCACTTACAAAATACCAGGTGACTGTTGACGAACGGTCGAGATTTACAACTGCGACCGTCGGCTTACCTTCAGCTTCCCGATATCCGACGGCATGCGATTAACCGCGACTGTCGTAACCCGTGCGAAGTGCATTCTCTCTCCCTGTGAGGATGTTAGATCAGGATACACACTACCC
AHNAK2	00330320	AHNAK2_00330320_17	GTCATATCGGTCACTGTTGCATAGGTCTTTCCACGATTCCTTTAGACGAACGGTCGAGATTTACAACTGCGACCGTCGGCTTACCTTCAGCTTCCCGATATCCGACGGCATGCGATTAACCGCGACTGTCGTAACCCGTGCGAAGTGCAGTTTAGTCCCAGGTGCAAAGTCTAGATCAGGATACACACTACCC
AHNAK2	00330320	AHNAK2_00330320_18	GTCATATCGGTCACTGTTGAAATGTTACATTCCATGAGAAGACTGACGAACGGTCGAGATTTACAACTGCGACCGTCGGCTTACCTTCAGCTTCCCGATATCCGACGGCATGCGATTAACCGCGACTGTCGTAACCCGTGCGAAGTGCTCCATGTCTTCCTCTGAAATCGAAGGATCAGGATACACACTACCC
AHNAK2	00330320	AHNAK2_00330320_19	GTCATATCGGTCACTGTTCAAAGGCAGAGGTGATGGCCGACGAACGGTCGAGATTTACAACTGCGACCGTCGGCTTACCTTCAGCTTCCCGATATCCGACGGCATGCGATTAACCGCGACTGTCGTAACCCGTGCGAAGTGCCCAAGCTGGACCTGAAAGGCCGATCAGGATACACACTACCC
AHNAK2	00330320	AHNAK2_00330320_20	GTCATATCGGTCACTGTTGGACCTCAAGACCACTGACCTCGACGAACGGTCGAGATTTACAACTGCGACCGTCGGCTTACCTTCAGCTTCCCGATATCCGACGGCATGCGATTAACCGCGACTGTCGTAACCCGTGCGAAGTGCGAGCATTCCCTCCATGCAGGGGATCAGGATACACACTACCC
AHNAK2	00330320	AHNAK2_00330320_21	GTCATATCGGTCACTGTTCCAGCATGGAGGTGGACATCCGACGAACGGTCGAGATTTACAACTGCGACCGTCGGCTTACCTTCAGCTTCCCGATATCCGACGGCATGCGATTAACCGCGACTGTCGTAACCCGTGCGAAGTGCCAACCTGGACGTGTCTCTGCGATCAGGATACACACTACCC
AHNAK2	00330320	AHNAK2_00330320_22	GTCATATCGGTCACTGTTTCAAGGGCCCTGAAATAGACATCAAGACGAACGGTCGAGATTTACAACTGCGACCGTCGGCTTACCTTCAGCTTCCCGATATCCGACGGCATGCGATTAACCGCGACTGTCGTAACCCGTGCGAAGTGCAGTTTCAAGATGCCCAAAGTCGACCGATCAGGATACACACTACCC
AHNAK2	00330320	AHNAK2_00330320_23	GTCATATCGGTCACTGTTTGGAAGCCGATGTGAGTCTCCGACGAACGGTCGAGATTTACAACTGCGACCGTCGGCTTACCTTCAGCTTCCCGATATCCGACGGCATGCGATTAACCGCGACTGTCGTAACCCGTGCGAAGTGCGGATGTGTCTGCACCCAAGGGATCAGGATACACACTACCC
AHNAK2	00330320	AHNAK2_00330320_24	GTCATATCGGTCACTGTTGAGAGTCCCCGATGTCGAGGGACGAACGGTCGAGATTTACAACTGCGACCGTCGGCTTACCTTCAGCTTCCCGATATCCGACGGCATGCGATTAACCGCGACTGTCGTAACCCGTGCGAAGTGCGAAAGGCCCCAAGGCAGAAGTGATCAGGATACACACTACCC
AHNAK2	00330320	AHNAK2_00330320_25	GTCATATCGGTCACTGTTATGTGTCTGCGCCAAAGGTGGACGAACGGTCGAGATTTACAACTGCGACCGTCGGCTTACCTTCAGCTTCCCGATATCCGACGGCATGCGATTAACCGCGACTGTCGTAACCCGTGCGAAGTGCGCAAGTCCATTGAGGTCTTGGTGGGATCAGGATACACACTACCC
AHNAK2	00330320	AHNAK2_00330320_26	GTCATATCGGTCACTGTTAAGGGCCCCCAGATAGATGTTAAGGACGAACGGTCGAGATTTACAACTGCGACCGTCGGCTTACCTTCAGCTTCCCGATATCCGACGGCATGCGATTAACCGCGACTGTCGTAACCCGTGCGAAGTGCTTCAAGATGCCTGAAGTGGACCTCGATCAGGATACACACTACCC
AHNAK2	00330320	AHNAK2_00330320_27	GTCATATCGGTCACTGTTGTCTGAGCTGAAGGTGGAAGCGACGAACGGTCGAGATTTACAACTGCGACCGTCGGCTTACCTTCAGCTTCCCGATATCCGACGGCATGCGATTAACCGCGACTGTCGTAACCCGTGCGAAGTGCCATCGAGGCGTTGGTGGATGTGATCAGGATACACACTACCC
AHNAK2	00330320	AHNAK2_00330320_28	GTCATATCGGTCACTGTTGGCCCCCAGCTAGATGTCAAGGACGAACGGTCGAGATTTACAACTGCGACCGTCGGCTTACCTTCAGCTTCCCGATATCCGACGGCATGCGATTAACCGCGACTGTCGTAACCCGTGCGAAGTGCCAAGATGCCTGAAATGGACCTCAAGGATCAGGATACACACTACCC
AHNAK2	00330320	AHNAK2_00330320_29	GTCATATCGGTCACTGTTCAAGATGCCGTCATTCGGGGGACGAACGGTCGAGATTTACAACTGCGACCGTCGGCTTACCTTCAGCTTCCCGATATCCGACGGCATGCGATTAACCGCGACTGTCGTAACCCGTGCGAAGTGCGACAGCAGGTTCAAAATTCCCAAGTTGATCAGGATACACACTACCC
AHNAK2	00330320	AHNAK2_00330320_30	GTCATATCGGTCACTGTTGAAATGAGAGTCCCCGATGTCGAGACGAACGGTCGAGATTTACAACTGCGACCGTCGGCTTACCTTCAGCTTCCCGATATCCGACGGCATGCGATTAACCGCGACTGTCGTAACCCGTGCGAAGTGCTGGACCTAAAAGACCCCAAGGTGGATCAGGATACACACTACCC
AHNAK2	00330320	AHNAK2_00330320_31	GTCATATCGGTCACTGTTCATTCCGCTCCCTTCTGCAGGACGAACGGTCGAGATTTACAACTGCGACCGTCGGCTTACCTTCAGCTTCCCGATATCCGACGGCATGCGATTAACCGCGACTGTCGTAACCCGTGCGAAGTGCCCTCAAGACCACGGACCTCTGGATCAGGATACACACTACCC
AHNAK2	00330320	AHNAK2_00330320_32	GTCATATCGGTCACTGTTGAAGGTGGAAGCTGATGTGAGCGACGAACGGTCGAGATTTACAACTGCGACCGTCGGCTTACCTTCAGCTTCCCGATATCCGACGGCATGCGATTAACCGCGACTGTCGTAACCCGTGCGAAGTGCCTCGGTGGATGTGTCTGAGCCGATCAGGATACACACTACCC
AHNAK2	00330320	AHNAK2_00330320_33	GTCATATCGGTCACTGTTCCTTCTGCTGACCTGGAGGTGACGAACGGTCGAGATTTACAACTGCGACCGTCGGCTTACCTTCAGCTTCCCGATATCCGACGGCATGCGATTAACCGCGACTGTCGTAACCCGTGCGAAGTGCCACTGACCTGAGCATACAGCCCGATCAGGATACACACTACCC
AHNAK2	00330320	AHNAK2_00330320_34	GTCATATCGGTCACTGTTCCGACAAGGACTTGACTACCAAAGGACGAACGGTCGAGATTTACAACTGCGACCGTCGGCTTACCTTCAGCTTCCCGATATCCGACGGCATGCGATTAACCGCGACTGTCGTAACCCGTGCGAAGTGCCTGGAGGAGGACATGTCCCTGGGATCAGGATACACACTACCC
AHNAK2	00330320	AHNAK2_00330320_35	GTCATATCGGTCACTGTTAGATGCCCAAAGTGGACCTCAAGACGAACGGTCGAGATTTACAACTGCGACCGTCGGCTTACCTTCAGCTTCCCGATATCCGACGGCATGCGATTAACCGCGACTGTCGTAACCCGTGCGAAGTGCCCAAGGTGCAGATGCCTAGTTTGAGATCAGGATACACACTACCC
AHNAK2	00330320	AHNAK2_00330320_36	GTCATATCGGTCACTGTTGGATGTGTCTGCACCCAAGGGACGAACGGTCGAGATTTACAACTGCGACCGTCGGCTTACCTTCAGCTTCCCGATATCCGACGGCATGCGATTAACCGCGACTGTCGTAACCCGTGCGAAGTGCGGAAGTCCATCAAGGCCTTGGTGATCAGGATACACACTACCC
AHNAK2	00330320	AHNAK2_00330320_37	GTCATATCGGTCACTGTTCACAGAAGACACAGAGCAGGGAGACGAACGGTCGAGATTTACAACTGCGACCGTCGGCTTACCTTCAGCTTCCCGATATCCGACGGCATGCGATTAACCGCGACTGTCGTAACCCGTGCGAAGTGCCACACAAAGACAGGCAGAGAAAAAGCGATCAGGATACACACTACCC
AHNAK2	00330320	AHNAK2_00330320_38	GTCATATCGGTCACTGTTCCACAGCGAGGGAAGAGACAGACGAACGGTCGAGATTTACAACTGCGACCGTCGGCTTACCTTCAGCTTCCCGATATCCGACGGCATGCGATTAACCGCGACTGTCGTAACCCGTGCGAAGTGCCAGAAAGAGAAAGGCGCCTTAGTACCGATCAGGATACACACTACCC
AHNAK2	00330320	AHNAK2_00330320_39	GTCATATCGGTCACTGTTCAGCCAGGCTCCATGGAAAGGACGAACGGTCGAGATTTACAACTGCGACCGTCGGCTTACCTTCAGCTTCCCGATATCCGACGGCATGCGATTAACCGCGACTGTCGTAACCCGTGCGAAGTGCCTCAGGAAGGGGGACTCAGGGGATCAGGATACACACTACCC
AHNAK2	00330320	AHNAK2_00330320_40	GTCATATCGGTCACTGTTACCTCAGATTCAGGACAGGCTCGACGAACGGTCGAGATTTACAACTGCGACCGTCGGCTTACCTTCAGCTTCCCGATATCCGACGGCATGCGATTAACCGCGACTGTCGTAACCCGTGCGAAGTGCAGAGGAGGCGGAAGTTCCTCAGATCAGGATACACACTACCC
AJAP1	20320300	AJAP1_20320300_1	GTCATATCGGTCACTGTTTGGATTCAACAGCTTTTAGGACTCAGCGTATCGGTAGTCGCAACGCGACGAACGGTCGAGATTTACCTTCAGCTTCCCGATATCCGACGGTCGTACTTCGACGGCACTCACATGCGATTAACCGCGACTGCTCCCCGAAACGTGACCATGGATCAGGATACACACTACCC
AJAP1	20320300	AJAP1_20320300_2	GTCATATCGGTCACTGTTGATAGCCATGTTTCAGCTCGCCCGTATCGGTAGTCGCAACGCGACGAACGGTCGAGATTTACCTTCAGCTTCCCGATATCCGACGGTCGTACTTCGACGGCACTCACATGCGATTAACCGCGACTGCGGAAGCCATGCCTGGATACTGATCAGGATACACACTACCC
AJAP1	20320300	AJAP1_20320300_3	GTCATATCGGTCACTGTTCTCTTCGTCCTCGTCCTCGTCCGTATCGGTAGTCGCAACGCGACGAACGGTCGAGATTTACCTTCAGCTTCCCGATATCCGACGGTCGTACTTCGACGGCACTCACATGCGATTAACCGCGACTGCAAATCCAGCCCTTCCCTCGCGATCAGGATACACACTACCC
AJAP1	20320300	AJAP1_20320300_4	GTCATATCGGTCACTGTTTGCCAGAACCTCACGGACTTCGTATCGGTAGTCGCAACGCGACGAACGGTCGAGATTTACCTTCAGCTTCCCGATATCCGACGGTCGTACTTCGACGGCACTCACATGCGATTAACCGCGACTGACCAACCAGCAGGAGGAGAGCGATCAGGATACACACTACCC
AK5	30012200	AK5_30012200_1	GTCATATCGGTCACTGTTCCAGTAGAATACTTGGAAAGTTGTTTACGCTACGGAGTACGCCACTGAATTGTCCGCGCTCTACGACTTCAGCTTCCCGATATCCGACGGTACCATTCGCGTGCGATTCCACGTCTGCGTACCGGCTTAGACTGATGTGTTCTAAGCCCGAAGATGATCAGGATACACACTACCC
AK5	30012200	AK5_30012200_2	GTCATATCGGTCACTGTTATTGTTATTGATGGATTTCCAAGAGAACGCTACGGAGTACGCCACTGAATTGTCCGCGCTCTACGACTTCAGCTTCCCGATATCCGACGGTACCATTCGCGTGCGATTCCACGTCTGCGTACCGGCTTAGGATGCAAATACCTGATGAAGAGGGCGATCAGGATACACACTACCC
AK5	30012200	AK5_30012200_3	GTCATATCGGTCACTGTTCCATTGGTTAAATACTTCCAGGAAAAACGCTACGGAGTACGCCACTGAATTGTCCGCGCTCTACGACTTCAGCTTCCCGATATCCGACGGTACCATTCGCGTGCGATTCCACGTCTGCGTACCGGCTTAGAATGAACTTCAAGCAGAATGCTGCTGATCAGGATACACACTACCC
AK5	30012200	AK5_30012200_4	GTCATATCGGTCACTGTTAACAAGTTATTTCCAAACAAAGAGGCACGCTACGGAGTACGCCACTGAATTGTCCGCGCTCTACGACTTCAGCTTCCCGATATCCGACGGTACCATTCGCGTGCGATTCCACGTCTGCGTACCGGCTTAGCTATGACATCAGCATGGCAGTTGACGATCAGGATACACACTACCC
AK5	30012200	AK5_30012200_5	GTCATATCGGTCACTGTTGGAGGTGAAGCAAGGGGAAGAACGCTACGGAGTACGCCACTGAATTGTCCGCGCTCTACGACTTCAGCTTCCCGATATCCGACGGTACCATTCGCGTGCGATTCCACGTCTGCGTACCGGCTTAGCTTCCTGATTGACGGCTATCCTCGGATCAGGATACACACTACCC
AK5	30012200	AK5_30012200_6	GTCATATCGGTCACTGTTCTGCACAGCTATTGACTCTATTTTCTACGCTACGGAGTACGCCACTGAATTGTCCGCGCTCTACGACTTCAGCTTCCCGATATCCGACGGTACCATTCGCGTGCGATTCCACGTCTGCGTACCGGCTTAGCACCAGAGGACGTTTTTCTTCAACTGATCAGGATACACACTACCC
AK5	30012200	AK5_30012200_7	GTCATATCGGTCACTGTTCATGGTGTATTTGGGACTATATCAACACGCTACGGAGTACGCCACTGAATTGTCCGCGCTCTACGACTTCAGCTTCCCGATATCCGACGGTACCATTCGCGTGCGATTCCACGTCTGCGTACCGGCTTAGGTGTGAGAGGTGTCTGGAAATCATGGATCAGGATACACACTACCC
AK5	30012200	AK5_30012200_8	GTCATATCGGTCACTGTTCCAGTCACACCTTCCTCTTACATACTACGCTACGGAGTACGCCACTGAATTGTCCGCGCTCTACGACTTCAGCTTCCCGATATCCGACGGTACCATTCGCGTGCGATTCCACGTCTGCGTACCGGCTTAGTCCTCTCATTAAGCATCCCTAACCCGATCAGGATACACACTACCC
AK5	30012200	AK5_30012200_9	GTCATATCGGTCACTGTTAAGATGATGGTAAAACCCAGGTTAGACGCTACGGAGTACGCCACTGAATTGTCCGCGCTCTACGACTTCAGCTTCCCGATATCCGACGGTACCATTCGCGTGCGATTCCACGTCTGCGTACCGGCTTAGAAATATGAAGATGTATAGCTTTCCCGATCAGGATACACACTACCC
AK5	30012200	AK5_30012200_10	GTCATATCGGTCACTGTTTATTTCATTCATTGGGCACATATCACGCTACGGAGTACGCCACTGAATTGTCCGCGCTCTACGACTTCAGCTTCCCGATATCCGACGGTACCATTCGCGTGCGATTCCACGTCTGCGTACCGGCTTAGGTAACTTAAAAGCATGAGATATTTGCGATCAGGATACACACTACCC
AK5	30012200	AK5_30012200_11	GTCATATCGGTCACTGTTTATGCAAAACTGTGTTTCCTTGCATTACGCTACGGAGTACGCCACTGAATTGTCCGCGCTCTACGACTTCAGCTTCCCGATATCCGACGGTACCATTCGCGTGCGATTCCACGTCTGCGTACCGGCTTAGGAGTTTGCAAACCTTGTCATACCCAGATCAGGATACACACTACCC
AK5	30012200	AK5_30012200_12	GTCATATCGGTCACTGTTATCCATTTCTGGGATAGAATTGTATTACGCTACGGAGTACGCCACTGAATTGTCCGCGCTCTACGACTTCAGCTTCCCGATATCCGACGGTACCATTCGCGTGCGATTCCACGTCTGCGTACCGGCTTAGTTCTTCAATGGCTGTGCAGATAAGGGATCAGGATACACACTACCC
ALCAM	00003122	ALCAM_00003122_1	GTCATATCGGTCACTGTTGCACATTGCCACTGCCATTATTATTAACTCTACCGGCAATCGCGTCGAGTGTCGCGCAACTTAGCGCTTCAGCTTCCCGATATCCGACGGTCGTAACCCGTGCGAAGTGCGCCACATCGACTCGGTCTATCTTCTTAGCACCTGGCGTTTCATGATCAGGATACACACTACCC
ALCAM	00003122	ALCAM_00003122_2	GTCATATCGGTCACTGTTGGAATCCAAGGGGGCCAGTTCACTCTACCGGCAATCGCGTCGAGTGTCGCGCAACTTAGCGCTTCAGCTTCCCGATATCCGACGGTCGTAACCCGTGCGAAGTGCGCCACATCGACTCGGTCTATCCCACCAAGAAGGAGGAGGAATATGATCAGGATACACACTACCC
ALCAM	00003122	ALCAM_00003122_3	GTCATATCGGTCACTGTTCGTACCTCAGAATCTCATGTTTGGCACTCTACCGGCAATCGCGTCGAGTGTCGCGCAACTTAGCGCTTCAGCTTCCCGATATCCGACGGTCGTAACCCGTGCGAAGTGCGCCACATCGACTCGGTCTATACCATTATCATACCTTGCCGACTTGAGATCAGGATACACACTACCC
ALCAM	00003122	ALCAM_00003122_4	GTCATATCGGTCACTGTTCCTCTACAAAGAAAAGTGTGCAGTACACTCTACCGGCAATCGCGTCGAGTGTCGCGCAACTTAGCGCTTCAGCTTCCCGATATCCGACGGTCGTAACCCGTGCGAAGTGCGCCACATCGACTCGGTCTATTCCCCAGTATTTATTGCCTTCAGATGATCAGGATACACACTACCC
ANGPT1	30030230	ANGPT1_30030230_1	GTCATATCGGTCACTGTTCTTCATATCATCACAACATTATTTGAACGCTACGGAGTACGCCACTAACTGCGACCGTCGGCTTACCTTCAGCTTCCCGATATCCGACGGACGTCTGCGTACCGGCTTAGCTCTCGTAGCGTGCGATGAGATTCATGTGGTTTCTATGCAAAGTTGATCAGGATACACACTACCC
ANGPT1	30030230	ANGPT1_30030230_2	GTCATATCGGTCACTGTTGTTTGAGAAATGAAATATTGTTTCCAACGCTACGGAGTACGCCACTAACTGCGACCGTCGGCTTACCTTCAGCTTCCCGATATCCGACGGACGTCTGCGTACCGGCTTAGCTCTCGTAGCGTGCGATGAGTGATATTTACTGTTTTGTTGTCTGGGATCAGGATACACACTACCC
ANGPT1	30030230	ANGPT1_30030230_3	GTCATATCGGTCACTGTTCTTCTTCATAGCAGGTAAGCCTCTCACGCTACGGAGTACGCCACTAACTGCGACCGTCGGCTTACCTTCAGCTTCCCGATATCCGACGGACGTCTGCGTACCGGCTTAGCTCTCGTAGCGTGCGATGAGTATACCATTTTTCTATTCTTGGTGGGATCAGGATACACACTACCC
ANGPT1	30030230	ANGPT1_30030230_4	GTCATATCGGTCACTGTTAATTTTTGGGGTGCTTGAAGTTACACGCTACGGAGTACGCCACTAACTGCGACCGTCGGCTTACCTTCAGCTTCCCGATATCCGACGGACGTCTGCGTACCGGCTTAGCTCTCGTAGCGTGCGATGAGTCCTATGGGATAATGTATTTTAAGTGGATCAGGATACACACTACCC
ANGPT1	30030230	ANGPT1_30030230_5	GTCATATCGGTCACTGTTTCCATTCCCTTAGGCAATTTTTAATACGCTACGGAGTACGCCACTAACTGCGACCGTCGGCTTACCTTCAGCTTCCCGATATCCGACGGACGTCTGCGTACCGGCTTAGCTCTCGTAGCGTGCGATGAGCATTCTTCATATATTTCTCCTTCAGGATCAGGATACACACTACCC
ANGPT1	30030230	ANGPT1_30030230_6	GTCATATCGGTCACTGTTCTATAAAAGAAACACTTTGAAGTCTACGCTACGGAGTACGCCACTAACTGCGACCGTCGGCTTACCTTCAGCTTCCCGATATCCGACGGACGTCTGCGTACCGGCTTAGCTCTCGTAGCGTGCGATGAGTACCAGATTCACACTGTTCCAGTGTGATCAGGATACACACTACCC
ANGPT1	30030230	ANGPT1_30030230_7	GTCATATCGGTCACTGTTTTGAAGTAAAAGCAAGTACTCTGGAACGCTACGGAGTACGCCACTAACTGCGACCGTCGGCTTACCTTCAGCTTCCCGATATCCGACGGACGTCTGCGTACCGGCTTAGCTCTCGTAGCGTGCGATGAGAAGCAATATTTTGGAGTATGTTAAGGATCAGGATACACACTACCC
ANGPT1	30030230	ANGPT1_30030230_8	GTCATATCGGTCACTGTTTGAAAACTTACCACCCCCATACTATACGCTACGGAGTACGCCACTAACTGCGACCGTCGGCTTACCTTCAGCTTCCCGATATCCGACGGACGTCTGCGTACCGGCTTAGCTCTCGTAGCGTGCGATGAGCATAATCAAGTAAGGATGTATGTGGGATCAGGATACACACTACCC
ANGPT1	30030230	ANGPT1_30030230_9	GTCATATCGGTCACTGTTGTTAATGGATTTCAGAAGCCTAATTCACGCTACGGAGTACGCCACTAACTGCGACCGTCGGCTTACCTTCAGCTTCCCGATATCCGACGGACGTCTGCGTACCGGCTTAGCTCTCGTAGCGTGCGATGAGGCATTGTCCTCTGAGTTGGTTAAATGATCAGGATACACACTACCC
ANGPT1	30030230	ANGPT1_30030230_10	GTCATATCGGTCACTGTTGCCAGATGATAAATATGGTTAATTTCACGCTACGGAGTACGCCACTAACTGCGACCGTCGGCTTACCTTCAGCTTCCCGATATCCGACGGACGTCTGCGTACCGGCTTAGCTCTCGTAGCGTGCGATGAGTGGACCTTATTTTGGAACTATGGTAGATCAGGATACACACTACCC
ANGPT1	30030230	ANGPT1_30030230_11	GTCATATCGGTCACTGTTGCAATAAGTGGTAGTTATGTGAAGTCACGCTACGGAGTACGCCACTAACTGCGACCGTCGGCTTACCTTCAGCTTCCCGATATCCGACGGACGTCTGCGTACCGGCTTAGCTCTCGTAGCGTGCGATGAGAGCAAACAATATTGTCTCCCTTCCAGATCAGGATACACACTACCC
ANGPT1	30030230	ANGPT1_30030230_12	GTCATATCGGTCACTGTTAACCATGGAAAACTGAATGGGATAAAACGCTACGGAGTACGCCACTAACTGCGACCGTCGGCTTACCTTCAGCTTCCCGATATCCGACGGACGTCTGCGTACCGGCTTAGCTCTCGTAGCGTGCGATGAGTGGAATGTTCTATACTGCGGGACAAGATCAGGATACACACTACCC
ANGPT1	30030230	ANGPT1_30030230_13	GTCATATCGGTCACTGTTGCTGATAATGACAACTGTATGTGCAAACGCTACGGAGTACGCCACTAACTGCGACCGTCGGCTTACCTTCAGCTTCCCGATATCCGACGGACGTCTGCGTACCGGCTTAGCTCTCGTAGCGTGCGATGAGCGGTGCTGATTTCAGCACTAAAGATGATCAGGATACACACTACCC
ANGPT1	30030230	ANGPT1_30030230_14	GTCATATCGGTCACTGTTGCTAAGAATTGAGTTAATGGACTGGGACGCTACGGAGTACGCCACTAACTGCGACCGTCGGCTTACCTTCAGCTTCCCGATATCCGACGGACGTCTGCGTACCGGCTTAGCTCTCGTAGCGTGCGATGAGCCATTACCAGTCAGAGGCAGTACATGATCAGGATACACACTACCC
ANGPT1	30030230	ANGPT1_30030230_15	GTCATATCGGTCACTGTTAGGTTGGACTGTAATACAACATCGTGACGCTACGGAGTACGCCACTAACTGCGACCGTCGGCTTACCTTCAGCTTCCCGATATCCGACGGACGTCTGCGTACCGGCTTAGCTCTCGTAGCGTGCGATGAGTTTGCAATATGGATGTCAATGGGGGGATCAGGATACACACTACCC
ANGPT1	30030230	ANGPT1_30030230_16	GTCATATCGGTCACTGTTAACCATTTAGAGACTGTGCAGATGTAACGCTACGGAGTACGCCACTAACTGCGACCGTCGGCTTACCTTCAGCTTCCCGATATCCGACGGACGTCTGCGTACCGGCTTAGCTCTCGTAGCGTGCGATGAGAAGGGAGGAAAAAGAGAGGAAGAGAGATCAGGATACACACTACCC
ANGPT1	30030230	ANGPT1_30030230_17	GTCATATCGGTCACTGTTTGTCCTTCAGAAGCAGCAACTGACGCTACGGAGTACGCCACTAACTGCGACCGTCGGCTTACCTTCAGCTTCCCGATATCCGACGGACGTCTGCGTACCGGCTTAGCTCTCGTAGCGTGCGATGAGTTAAACAGAGCTACCACCAACAACAGGATCAGGATACACACTACCC
ANGPT1	30030230	ANGPT1_30030230_18	GTCATATCGGTCACTGTTTTATCCACCTACAAGCTAGAGAAGCAACGCTACGGAGTACGCCACTAACTGCGACCGTCGGCTTACCTTCAGCTTCCCGATATCCGACGGACGTCTGCGTACCGGCTTAGCTCTCGTAGCGTGCGATGAGTGAGATACAGCTGCTGGAGAATTCAGATCAGGATACACACTACCC
ANK1	30002032	ANK1_30002032_1	GTCATATCGGTCACTGTTGCCGAACCAATGTCAAAATTAATAAAACGCTACGGAGTACGCCACTTACCATTCGCGTGCGATTCCCTTCAGCTTCCCGATATCCGACGGCTCTCGTAGCGTGCGATGAGGCCACATCGACTCGGTCTATTGTATAGACCATTCTCCCTTCACCAGATCAGGATACACACTACCC
ANK1	30002032	ANK1_30002032_2	GTCATATCGGTCACTGTTGTTTGGGGTCTCCACACGATGACGCTACGGAGTACGCCACTTACCATTCGCGTGCGATTCCCTTCAGCTTCCCGATATCCGACGGCTCTCGTAGCGTGCGATGAGGCCACATCGACTCGGTCTATGTAGGAGCCGTTAGGGGAGGAGATCAGGATACACACTACCC
ANK1	30002032	ANK1_30002032_3	GTCATATCGGTCACTGTTGGCAGGGAGAGGAAGCTCTAGACGCTACGGAGTACGCCACTTACCATTCGCGTGCGATTCCCTTCAGCTTCCCGATATCCGACGGCTCTCGTAGCGTGCGATGAGGCCACATCGACTCGGTCTATCTTTTGCTTCCTTTAGAGGGGCGGATCAGGATACACACTACCC
ANK1	30002032	ANK1_30002032_4	GTCATATCGGTCACTGTTAAACCTTCCAAGTAGCACAGAAGCACGCTACGGAGTACGCCACTTACCATTCGCGTGCGATTCCCTTCAGCTTCCCGATATCCGACGGCTCTCGTAGCGTGCGATGAGGCCACATCGACTCGGTCTATGAGTGTCCTCGGGACACACTTGATCAGGATACACACTACCC
ANK1	30002032	ANK1_30002032_5	GTCATATCGGTCACTGTTACAGACAGCTGGCAGTTCCTCACGCTACGGAGTACGCCACTTACCATTCGCGTGCGATTCCCTTCAGCTTCCCGATATCCGACGGCTCTCGTAGCGTGCGATGAGGCCACATCGACTCGGTCTATTGGGTCAAGGCAGGAAGGAGGATCAGGATACACACTACCC
ANK1	30002032	ANK1_30002032_6	GTCATATCGGTCACTGTTATCTGCCAGGTCTTAGAAGTCAGGACGCTACGGAGTACGCCACTTACCATTCGCGTGCGATTCCCTTCAGCTTCCCGATATCCGACGGCTCTCGTAGCGTGCGATGAGGCCACATCGACTCGGTCTATAGGAAAGGAGTAGGGCTAGTGAATGTGATCAGGATACACACTACCC
ANK1	30002032	ANK1_30002032_7	GTCATATCGGTCACTGTTCTATGTCTTCAAGCACTATATCATAGACGCTACGGAGTACGCCACTTACCATTCGCGTGCGATTCCCTTCAGCTTCCCGATATCCGACGGCTCTCGTAGCGTGCGATGAGGCCACATCGACTCGGTCTATAGCATGTCCATAGAGAAGAGGTTTTGATCAGGATACACACTACCC
ANK1	30002032	ANK1_30002032_8	GTCATATCGGTCACTGTTCAATACGAATCATCTTCCAATGGAAAACGCTACGGAGTACGCCACTTACCATTCGCGTGCGATTCCCTTCAGCTTCCCGATATCCGACGGCTCTCGTAGCGTGCGATGAGGCCACATCGACTCGGTCTATATGTTGTCTCTCTCTCTGCCAATTTGATCAGGATACACACTACCC
ANK1	30002032	ANK1_30002032_9	GTCATATCGGTCACTGTTCACCCTCCCCAACCCACATAACGCTACGGAGTACGCCACTTACCATTCGCGTGCGATTCCCTTCAGCTTCCCGATATCCGACGGCTCTCGTAGCGTGCGATGAGGCCACATCGACTCGGTCTATAATCTTAAGCCATGTCCTCATCTGCCGATCAGGATACACACTACCC
ANK1	30002032	ANK1_30002032_10	GTCATATCGGTCACTGTTCTGCGAACGCAAAAGTGAATGAGACGCTACGGAGTACGCCACTTACCATTCGCGTGCGATTCCCTTCAGCTTCCCGATATCCGACGGCTCTCGTAGCGTGCGATGAGGCCACATCGACTCGGTCTATGGATAGAAAACAAGCGCAGGAGAGCGATCAGGATACACACTACCC
ANK1	30002032	ANK1_30002032_11	GTCATATCGGTCACTGTTGGAGGAGAGCTGGACCTGAGACGCTACGGAGTACGCCACTTACCATTCGCGTGCGATTCCCTTCAGCTTCCCGATATCCGACGGCTCTCGTAGCGTGCGATGAGGCCACATCGACTCGGTCTATACACACTCTGCCATGCACACAGATCAGGATACACACTACCC
ANK1	30002032	ANK1_30002032_12	GTCATATCGGTCACTGTTCAGGTGACAGAGGAGCAATTCACACGCTACGGAGTACGCCACTTACCATTCGCGTGCGATTCCCTTCAGCTTCCCGATATCCGACGGCTCTCGTAGCGTGCGATGAGGCCACATCGACTCGGTCTATATGAGTTTCAGAATATTCCAGGGGAGGATCAGGATACACACTACCC
ANKRD30B	02010302	ANKRD30B_02010302_1	GTCATATCGGTCACTGTTTCTGCTCAGAATTTCTCCCGACAAACGGTATTCGGTCGTCATCGAATTGTCCGCGCTCTACGACTTCAGCTTCCCGATATCCGACGGCATGCGATTAACCGCGACTGGCCACATCGACTCGGTCTATCTCTAACGTTAGAGCAGCTAACGGCGATCAGGATACACACTACCC
ANKRD30B	02010302	ANKRD30B_02010302_2	GTCATATCGGTCACTGTTAGCCATGAAGAGGCTCTTAGCTAACGGTATTCGGTCGTCATCGAATTGTCCGCGCTCTACGACTTCAGCTTCCCGATATCCGACGGCATGCGATTAACCGCGACTGGCCACATCGACTCGGTCTATCTCTCTCTAGCAGGGGGCTGCGATCAGGATACACACTACCC
ANKRD30B	02010302	ANKRD30B_02010302_3	GTCATATCGGTCACTGTTGAAGCAAGCAAACTGTGGAATTTTTAAACGGTATTCGGTCGTCATCGAATTGTCCGCGCTCTACGACTTCAGCTTCCCGATATCCGACGGCATGCGATTAACCGCGACTGGCCACATCGACTCGGTCTATCCCCTTTTACTGGCCATACAGAAAAGATCAGGATACACACTACCC
ANKRD30B	02010302	ANKRD30B_02010302_4	GTCATATCGGTCACTGTTGCATGCTTCTTCAGCAAAATGTTGACAACGGTATTCGGTCGTCATCGAATTGTCCGCGCTCTACGACTTCAGCTTCCCGATATCCGACGGCATGCGATTAACCGCGACTGGCCACATCGACTCGGTCTATTGTGAAGGCTCATCAGAGATAGTCGGATCAGGATACACACTACCC
ANKRD30B	02010302	ANKRD30B_02010302_5	GTCATATCGGTCACTGTTTTACCTGATGCTACATATCAAAAAGAAACGGTATTCGGTCGTCATCGAATTGTCCGCGCTCTACGACTTCAGCTTCCCGATATCCGACGGCATGCGATTAACCGCGACTGGCCACATCGACTCGGTCTATGAGTGCTGCACAGAATTATACGTGTGATCAGGATACACACTACCC
ANKRD30B	02010302	ANKRD30B_02010302_6	GTCATATCGGTCACTGTTATACCTGAGTCTATGTATCAGAAAGTAACGGTATTCGGTCGTCATCGAATTGTCCGCGCTCTACGACTTCAGCTTCCCGATATCCGACGGCATGCGATTAACCGCGACTGGCCACATCGACTCGGTCTATGAGTTCTGCAAAGACTCAAGTGTGTGATCAGGATACACACTACCC
ANKRD30B	02010302	ANKRD30B_02010302_7	GTCATATCGGTCACTGTTCATCAAAAAGAATTCGATACCTTAAGAACGGTATTCGGTCGTCATCGAATTGTCCGCGCTCTACGACTTCAGCTTCCCGATATCCGACGGCATGCGATTAACCGCGACTGGCCACATCGACTCGGTCTATGGATGTGTATTTACCCAAAGCTACAGATCAGGATACACACTACCC
ANKRD34B	33000202	ANKRD34B_33000202_1	GTCATATCGGTCACTGTTATAGATTAGTTCATAAACAAAATGGTACGCTACGGAGTACGCCACTCTGGTTCGGGCGTACCTAACCTTCAGCTTCCCGATATCCGACGGACGTCTGCGTACCGGCTTAGGCCACATCGACTCGGTCTATGGATACAATTTGGAAGGGTATGTAAGATCAGGATACACACTACCC
ANKRD34B	33000202	ANKRD34B_33000202_2	GTCATATCGGTCACTGTTTAATTAGAGGTTTTTCCATTTCATACGCTACGGAGTACGCCACTCTGGTTCGGGCGTACCTAACCTTCAGCTTCCCGATATCCGACGGACGTCTGCGTACCGGCTTAGGCCACATCGACTCGGTCTATATTACTGTGGCTTTTATTTTAAAAAGGATCAGGATACACACTACCC
ANKRD34B	33000202	ANKRD34B_33000202_3	GTCATATCGGTCACTGTTTAGCAGCTTAACAACAAAGGATAAACGCTACGGAGTACGCCACTCTGGTTCGGGCGTACCTAACCTTCAGCTTCCCGATATCCGACGGACGTCTGCGTACCGGCTTAGGCCACATCGACTCGGTCTATTTATACAAAGAATCCTTATTTCAGTCGATCAGGATACACACTACCC
ANKRD34B	33000202	ANKRD34B_33000202_4	GTCATATCGGTCACTGTTATTAAACAATGCCTTTTTATTTCTGACGCTACGGAGTACGCCACTCTGGTTCGGGCGTACCTAACCTTCAGCTTCCCGATATCCGACGGACGTCTGCGTACCGGCTTAGGCCACATCGACTCGGTCTATACAAAATGTACTAAATATTTGGCAATGATCAGGATACACACTACCC
ANKRD34B	33000202	ANKRD34B_33000202_5	GTCATATCGGTCACTGTTGATATAAAAGTTAAAAAGCATTCCTCACGCTACGGAGTACGCCACTCTGGTTCGGGCGTACCTAACCTTCAGCTTCCCGATATCCGACGGACGTCTGCGTACCGGCTTAGGCCACATCGACTCGGTCTATATCCATAAGTTTCCAAAGACAAGATGATCAGGATACACACTACCC
ANKRD34B	33000202	ANKRD34B_33000202_6	GTCATATCGGTCACTGTTTACTAGTAATCTATGCCGGGTCTTGTACGCTACGGAGTACGCCACTCTGGTTCGGGCGTACCTAACCTTCAGCTTCCCGATATCCGACGGACGTCTGCGTACCGGCTTAGGCCACATCGACTCGGTCTATACTGGCAAGTCAGAGTTTTACAACCGATCAGGATACACACTACCC
ANKRD34B	33000202	ANKRD34B_33000202_7	GTCATATCGGTCACTGTTAAGCGATTTTTCTCAATGCTTCTAATACGCTACGGAGTACGCCACTCTGGTTCGGGCGTACCTAACCTTCAGCTTCCCGATATCCGACGGACGTCTGCGTACCGGCTTAGGCCACATCGACTCGGTCTATAAGGGAATTCTCTCAAACAAAAGGAGATCAGGATACACACTACCC
ANKRD34B	33000202	ANKRD34B_33000202_8	GTCATATCGGTCACTGTTCTTCAAATGTTTATATCAGAGAAACAACGCTACGGAGTACGCCACTCTGGTTCGGGCGTACCTAACCTTCAGCTTCCCGATATCCGACGGACGTCTGCGTACCGGCTTAGGCCACATCGACTCGGTCTATAGGAGATGGGTATAAAACACATCTTGATCAGGATACACACTACCC
ANKRD34B	33000202	ANKRD34B_33000202_9	GTCATATCGGTCACTGTTGGTTTCTCCCACCCTTAAATGTAAATACGCTACGGAGTACGCCACTCTGGTTCGGGCGTACCTAACCTTCAGCTTCCCGATATCCGACGGACGTCTGCGTACCGGCTTAGGCCACATCGACTCGGTCTATCACAGTGTTACCCAAACCAGACAAGGATCAGGATACACACTACCC
ANKRD34B	33000202	ANKRD34B_33000202_10	GTCATATCGGTCACTGTTCCTTACCCCTCCAACTTCAGAAGAACGCTACGGAGTACGCCACTCTGGTTCGGGCGTACCTAACCTTCAGCTTCCCGATATCCGACGGACGTCTGCGTACCGGCTTAGGCCACATCGACTCGGTCTATTCTGATTCCCAGCTCTCAGCTGGGATCAGGATACACACTACCC
ANKRD34B	33000202	ANKRD34B_33000202_11	GTCATATCGGTCACTGTTAGGGAAAGAGGTCATCATCATCACAAACGCTACGGAGTACGCCACTCTGGTTCGGGCGTACCTAACCTTCAGCTTCCCGATATCCGACGGACGTCTGCGTACCGGCTTAGGCCACATCGACTCGGTCTATTTCTTCTTAGTGCTTGCAAGGCAAAGATCAGGATACACACTACCC
ANKRD34B	33000202	ANKRD34B_33000202_12	GTCATATCGGTCACTGTTAATTTCAAGTGAAGGAAATTCCTTGAACGCTACGGAGTACGCCACTCTGGTTCGGGCGTACCTAACCTTCAGCTTCCCGATATCCGACGGACGTCTGCGTACCGGCTTAGGCCACATCGACTCGGTCTATCTCCGAAGATGGATGAAGGTATGGAGATCAGGATACACACTACCC
ANKRD34B	33000202	ANKRD34B_33000202_13	GTCATATCGGTCACTGTTAGGGAGAGAAGAGACAAAAGTGAAGTACGCTACGGAGTACGCCACTCTGGTTCGGGCGTACCTAACCTTCAGCTTCCCGATATCCGACGGACGTCTGCGTACCGGCTTAGGCCACATCGACTCGGTCTATCAGCTGGCTGACAGAAAACTTATCCGATCAGGATACACACTACCC
ANKRD34B	33000202	ANKRD34B_33000202_14	GTCATATCGGTCACTGTTCATCACCTTGGTTCCCTGAGACTACGCTACGGAGTACGCCACTCTGGTTCGGGCGTACCTAACCTTCAGCTTCCCGATATCCGACGGACGTCTGCGTACCGGCTTAGGCCACATCGACTCGGTCTATAGCATCCTCAACAGCTTGGAAATCCGATCAGGATACACACTACCC
ANKRD42	00131020	ANKRD42_00131020_1	GTCATATCGGTCACTGTTTCCGAGAAAGTACCAGCGGAAGAGAACTTGCGCGGATACACGAACTGCGACCGTCGGCTTACCTTCAGCTTCCCGATATCCGACGGCGGAATACGTCGTTGACTGCTCGTAACCCGTGCGAAGTGCTCGGGAGGCTGGAAAGAGACGATCAGGATACACACTACCC
ANKRD42	00131020	ANKRD42_00131020_2	GTCATATCGGTCACTGTTGCTTCTCCCGCAGTGACTTGAGAACTTGCGCGGATACACGAACTGCGACCGTCGGCTTACCTTCAGCTTCCCGATATCCGACGGCGGAATACGTCGTTGACTGCTCGTAACCCGTGCGAAGTGCGAAGCCTAAGTGCAGACGCCGGATCAGGATACACACTACCC
ANKRD42	00131020	ANKRD42_00131020_3	GTCATATCGGTCACTGTTTGGAGATGTAAAGCAGCTTTCAGAAAAGAACTTGCGCGGATACACGAACTGCGACCGTCGGCTTACCTTCAGCTTCCCGATATCCGACGGCGGAATACGTCGTTGACTGCTCGTAACCCGTGCGAAGTGCCAGCATACATGATGCAGTACGAGCGATCAGGATACACACTACCC
ANKRD42	00131020	ANKRD42_00131020_4	GTCATATCGGTCACTGTTAGAGGTTGGACAGCATCTCACATAGAGAACTTGCGCGGATACACGAACTGCGACCGTCGGCTTACCTTCAGCTTCCCGATATCCGACGGCGGAATACGTCGTTGACTGCTCGTAACCCGTGCGAAGTGCGAGCTGATATCACACACGTAACAACGGATCAGGATACACACTACCC
ANKRD42	00131020	ANKRD42_00131020_5	GTCATATCGGTCACTGTTCAACTCATGGACATTCTTTCACTTTAAGAACTTGCGCGGATACACGAACTGCGACCGTCGGCTTACCTTCAGCTTCCCGATATCCGACGGCGGAATACGTCGTTGACTGCTCGTAACCCGTGCGAAGTGCGGATGCACTCCTTTACATCTTGCTGGATCAGGATACACACTACCC
ANKRD42	00131020	ANKRD42_00131020_6	GTCATATCGGTCACTGTTGTTGTAGCATAGAAGATGTGGACTACAGAACTTGCGCGGATACACGAACTGCGACCGTCGGCTTACCTTCAGCTTCCCGATATCCGACGGCGGAATACGTCGTTGACTGCTCGTAACCCGTGCGAAGTGCTGCTTGCAACTTCTTGTTAAATGGGGATCAGGATACACACTACCC
ANKRD44	00103012	ANKRD44_00103012_1	GTCATATCGGTCACTGTTGATTAACACCTTAATAACCAGCGGAGAGAACTTGCGCGGATACACGACTCTACCGGCAATCGCGTCCTTCAGCTTCCCGATATCCGACGGCTTGCGGCGACAGTCGAACAGCCACATCGACTCGGTCTATCTGCAAGATACGGTCATGAGCTTTTGATCAGGATACACACTACCC
ANKRD44	00103012	ANKRD44_00103012_2	GTCATATCGGTCACTGTTTTAGTAAACAACGGGGCAGATGTTAAGAACTTGCGCGGATACACGACTCTACCGGCAATCGCGTCCTTCAGCTTCCCGATATCCGACGGCTTGCGGCGACAGTCGAACAGCCACATCGACTCGGTCTATCTCATGGTGCTTTGTGTCTTGAATTGGATCAGGATACACACTACCC
ANKRD44	00103012	ANKRD44_00103012_3	GTCATATCGGTCACTGTTGCAGAAGTGACCTGTAAGGATAAGAAAGAACTTGCGCGGATACACGACTCTACCGGCAATCGCGTCCTTCAGCTTCCCGATATCCGACGGCTTGCGGCGACAGTCGAACAGCCACATCGACTCGGTCTATTGTAGCATTGCTCATTAACCATGGCGATCAGGATACACACTACCC
ANKRD44	00103012	ANKRD44_00103012_4	GTCATATCGGTCACTGTTGGGCAAATATCAATGCATTTGACAAGAGAACTTGCGCGGATACACGACTCTACCGGCAATCGCGTCCTTCAGCTTCCCGATATCCGACGGCTTGCGGCGACAGTCGAACAGCCACATCGACTCGGTCTATATGGTCAATTTACTCTTGGCCAAAGGATCAGGATACACACTACCC
ANKRD44	00103012	ANKRD44_00103012_5	GTCATATCGGTCACTGTTTTTTTCCCTTCTCCTGGCAATCCAGAACTTGCGCGGATACACGACTCTACCGGCAATCGCGTCCTTCAGCTTCCCGATATCCGACGGCTTGCGGCGACAGTCGAACAGCCACATCGACTCGGTCTATCTGTCAAATTCGGGAGCCAGATGATCAGGATACACACTACCC
ANXA7	00101330	ANXA7_00101330_1	GTCATATCGGTCACTGTTATGTTTATATGCTTAAGATACATAGCAGAACTTGCGCGGATACACGCGGAATACGTCGTTGACTGCCTTCAGCTTCCCGATATCCGACGGCATGCGATTAACCGCGACTGCTCTCGTAGCGTGCGATGAGGTGGCACCTTTTAAGAAAGGGTCAAGATCAGGATACACACTACCC
ANXA7	00101330	ANXA7_00101330_2	GTCATATCGGTCACTGTTCGGAATCCCTCTAAGTCTGCTTGATAAGAACTTGCGCGGATACACGCGGAATACGTCGTTGACTGCCTTCAGCTTCCCGATATCCGACGGCATGCGATTAACCGCGACTGCTCTCGTAGCGTGCGATGAGGAAGGTTACTGAAAGCTCTGCCTTCGATCAGGATACACACTACCC
ANXA7	00101330	ANXA7_00101330_3	GTCATATCGGTCACTGTTTTATTTTGTTCTCTACATACAATCAAGAACTTGCGCGGATACACGCGGAATACGTCGTTGACTGCCTTCAGCTTCCCGATATCCGACGGCATGCGATTAACCGCGACTGCTCTCGTAGCGTGCGATGAGTGTTGTTATTGCCTTAATTCTAATTGATCAGGATACACACTACCC
ANXA7	00101330	ANXA7_00101330_4	GTCATATCGGTCACTGTTCTCAGATGTATCAGAAGACTCTGGGAGAACTTGCGCGGATACACGCGGAATACGTCGTTGACTGCCTTCAGCTTCCCGATATCCGACGGCATGCGATTAACCGCGACTGCTCTCGTAGCGTGCGATGAGCTTGTACAAATAAAACAGATGTTCGGATCAGGATACACACTACCC
ANXA7	00101330	ANXA7_00101330_5	GTCATATCGGTCACTGTTCTATGAAAGGTGCTGGCACAGATGAGAACTTGCGCGGATACACGCGGAATACGTCGTTGACTGCCTTCAGCTTCCCGATATCCGACGGCATGCGATTAACCGCGACTGCTCTCGTAGCGTGCGATGAGCTTCTTTGCTGAGAGGCTCTACTATGGATCAGGATACACACTACCC
ANXA7	00101330	ANXA7_00101330_6	GTCATATCGGTCACTGTTGAAAAGGACATTAGGTCAGATACATCAGAACTTGCGCGGATACACGCGGAATACGTCGTTGACTGCCTTCAGCTTCCCGATATCCGACGGCATGCGATTAACCGCGACTGCTCTCGTAGCGTGCGATGAGTCAGTCAGAATTTGGACGAGACCTTGATCAGGATACACACTACCC
ANXA7	00101330	ANXA7_00101330_7	GTCATATCGGTCACTGTTAGATGCAGAAATTCTTCGTAAGGCAAAGAACTTGCGCGGATACACGCGGAATACGTCGTTGACTGCCTTCAGCTTCCCGATATCCGACGGCATGCGATTAACCGCGACTGCTCTCGTAGCGTGCGATGAGCAGCTGCCAACTTCGATGCTATAAGGATCAGGATACACACTACCC
ANXA7	00101330	ANXA7_00101330_8	GTCATATCGGTCACTGTTTTCACAGTCTTATGGAGGTGGTCCAGAACTTGCGCGGATACACGCGGAATACGTCGTTGACTGCCTTCAGCTTCCCGATATCCGACGGCATGCGATTAACCGCGACTGCTCTCGTAGCGTGCGATGAGCTTTTCTGGGTATCCACAGCCACCGATCAGGATACACACTACCC
ANXA7	00101330	ANXA7_00101330_9	GTCATATCGGTCACTGTTTGCCAAGTAGTGGCTACCCAGAGAACTTGCGCGGATACACGCGGAATACGTCGTTGACTGCCTTCAGCTTCCCGATATCCGACGGCATGCGATTAACCGCGACTGCTCTCGTAGCGTGCGATGAGAGGAGGTGCCTACCCACAAGGATCAGGATACACACTACCC
APBB1IP	00013130	APBB1IP_00013130_1	GTCATATCGGTCACTGTTGAGGCTGCAAAATGGTTCCATTCGAATTGTCCGCGCTCTACGAACTCTACCGGCAATCGCGTCCTTCAGCTTCCCGATATCCGACGGGAGTGTCGCGCAACTTAGCGCTCTCGTAGCGTGCGATGAGAATCCCTTAGTCCCTCTTGCGTCGATCAGGATACACACTACCC
APBB1IP	00013130	APBB1IP_00013130_2	GTCATATCGGTCACTGTTCAGTGTGGGGTTTAAAGATTTAAATGGAATTGTCCGCGCTCTACGAGAGTGTCGCGCAACTTAGCGCTTCAGCTTCCCGATATCCGACGGCTCTCGTAGCGTGCGATGAGACTCTACCGGCAATCGCGTCATCCACCCAGAGCTGAATTTAACTAGATCAGGATACACACTACCC
APBB1IP	00013130	APBB1IP_00013130_3	GTCATATCGGTCACTGTTGTCTTTATGAAATCTACCCGGAACTAGAATTGTCCGCGCTCTACGAACTCTACCGGCAATCGCGTCCTTCAGCTTCCCGATATCCGACGGGAGTGTCGCGCAACTTAGCGCTCTCGTAGCGTGCGATGAGCATTGTGACTGCAATGTAGACTGGTGATCAGGATACACACTACCC
APBB1IP	00013130	APBB1IP_00013130_4	GTCATATCGGTCACTGTTAGACTGGACAAGAGACACAGAAAATGAATTGTCCGCGCTCTACGAACTCTACCGGCAATCGCGTCCTTCAGCTTCCCGATATCCGACGGGAGTGTCGCGCAACTTAGCGCTCTCGTAGCGTGCGATGAGATGAAAATGTTGTTGAAGTCTTATCGATCAGGATACACACTACCC
APBB1IP	00013130	APBB1IP_00013130_5	GTCATATCGGTCACTGTTCTAAGAACAAGGAATCCTTACTTGAGAATTGTCCGCGCTCTACGAACTCTACCGGCAATCGCGTCCTTCAGCTTCCCGATATCCGACGGGAGTGTCGCGCAACTTAGCGCTCTCGTAGCGTGCGATGAGAAGGAAACTAATGAGAAAATGAATGGATCAGGATACACACTACCC
APBB1IP	00013130	APBB1IP_00013130_6	GTCATATCGGTCACTGTTCTATTTTCTTTTACGGGCTTCTGGAAGAATTGTCCGCGCTCTACGAACTCTACCGGCAATCGCGTCCTTCAGCTTCCCGATATCCGACGGGAGTGTCGCGCAACTTAGCGCTCTCGTAGCGTGCGATGAGATGGAAAGAAATCCTGGAAAAGGCGGATCAGGATACACACTACCC
APBB1IP	00013130	APBB1IP_00013130_7	GTCATATCGGTCACTGTTAACATTTACTATGGGACTCAGCATAGAATTGTCCGCGCTCTACGAACTCTACCGGCAATCGCGTCCTTCAGCTTCCCGATATCCGACGGGAGTGTCGCGCAACTTAGCGCTCTCGTAGCGTGCGATGAGGTGTTTTATACAGTTTGAAAATGTCGATCAGGATACACACTACCC
APBB1IP	00013130	APBB1IP_00013130_8	GTCATATCGGTCACTGTTTCAAGTATCTCTGCTGTGATGACACGAATTGTCCGCGCTCTACGAACTCTACCGGCAATCGCGTCCTTCAGCTTCCCGATATCCGACGGGAGTGTCGCGCAACTTAGCGCTCTCGTAGCGTGCGATGAGCCAAATTCAGAAGGAGTCCCAGTATAGATCAGGATACACACTACCC
APBB1IP	00013130	APBB1IP_00013130_9	GTCATATCGGTCACTGTTTGTGGCAAAGGCTGGACTTGGAATTGTCCGCGCTCTACGAACTCTACCGGCAATCGCGTCCTTCAGCTTCCCGATATCCGACGGGAGTGTCGCGCAACTTAGCGCTCTCGTAGCGTGCGATGAGACTCTCTATGATAACTACCAGCGGGCGATCAGGATACACACTACCC
APBB1IP	00013130	APBB1IP_00013130_10	GTCATATCGGTCACTGTTCATTCTGTCAGTGCTGTTCTCCAAGGAATTGTCCGCGCTCTACGAACTCTACCGGCAATCGCGTCCTTCAGCTTCCCGATATCCGACGGGAGTGTCGCGCAACTTAGCGCTCTCGTAGCGTGCGATGAGATGGACAGATTCCCCAGGCTACAGATCAGGATACACACTACCC
APBB1IP	00013130	APBB1IP_00013130_11	GTCATATCGGTCACTGTTAAAGCTTTGCAAAAGAAGAGAGGCGAATTGTCCGCGCTCTACGAACTCTACCGGCAATCGCGTCCTTCAGCTTCCCGATATCCGACGGGAGTGTCGCGCAACTTAGCGCTCTCGTAGCGTGCGATGAGAGCAAGATTTCATGTCAGACCTCATGGATCAGGATACACACTACCC
APBB1IP	00013130	APBB1IP_00013130_12	GTCATATCGGTCACTGTTCAAATGTACATATCGTTCCCATGTATGAATTGTCCGCGCTCTACGAACTCTACCGGCAATCGCGTCCTTCAGCTTCCCGATATCCGACGGGAGTGTCGCGCAACTTAGCGCTCTCGTAGCGTGCGATGAGCCCAGTAGAGTTCAGAATATCTGCCGATCAGGATACACACTACCC
AQP4	00031330	AQP4_00031330_1	GTCATATCGGTCACTGTTCTTGAATTATGTTGCATCTTGTACTAAACTGCGACCGTCGGCTTACCGGAATACGTCGTTGACTGCCTTCAGCTTCCCGATATCCGACGGCATGCGATTAACCGCGACTGCTCTCGTAGCGTGCGATGAGAAGTATTAGCACTGTGGTTGATTTTGATCAGGATACACACTACCC
AQP4	00031330	AQP4_00031330_2	GTCATATCGGTCACTGTTTTATTTATCACTTTTATGACCCAAAACTGCGACCGTCGGCTTACCGGAATACGTCGTTGACTGCCTTCAGCTTCCCGATATCCGACGGCATGCGATTAACCGCGACTGCTCTCGTAGCGTGCGATGAGTGCAATTTATGAAAACATATAAACAAGATCAGGATACACACTACCC
AQP4	00031330	AQP4_00031330_3	GTCATATCGGTCACTGTTCCTATAGCCTGTGAAAATACATTTCAAACTGCGACCGTCGGCTTACCGGAATACGTCGTTGACTGCCTTCAGCTTCCCGATATCCGACGGCATGCGATTAACCGCGACTGCTCTCGTAGCGTGCGATGAGTTGTGGCCATCTTTGCAAATGACTAGATCAGGATACACACTACCC
AQP4	00031330	AQP4_00031330_4	GTCATATCGGTCACTGTTAAAATTAGTAGGAAGATGTGGTTACAACTGCGACCGTCGGCTTACCGGAATACGTCGTTGACTGCCTTCAGCTTCCCGATATCCGACGGCATGCGATTAACCGCGACTGCTCTCGTAGCGTGCGATGAGTCTTTCCTAAAGTGTTTTTAACATGGATCAGGATACACACTACCC
AQP4	00031330	AQP4_00031330_5	GTCATATCGGTCACTGTTCATGTTGACACCAACCTCACGTTAAACTGCGACCGTCGGCTTACCGGAATACGTCGTTGACTGCCTTCAGCTTCCCGATATCCGACGGCATGCGATTAACCGCGACTGCTCTCGTAGCGTGCGATGAGAATCCTAGAAGGCCTCTGATTGCAGGATCAGGATACACACTACCC
AQP4	00031330	AQP4_00031330_6	GTCATATCGGTCACTGTTGAAGACTTTACAAGGAGATTAGAAATAACTGCGACCGTCGGCTTACCGGAATACGTCGTTGACTGCCTTCAGCTTCCCGATATCCGACGGCATGCGATTAACCGCGACTGCTCTCGTAGCGTGCGATGAGCTAGCTAGAGCTGCTGCTCAGTATTGATCAGGATACACACTACCC
AQP4	00031330	AQP4_00031330_7	GTCATATCGGTCACTGTTGAATTTCAATGTATGTTTCCATTGTTAACTGCGACCGTCGGCTTACCGGAATACGTCGTTGACTGCCTTCAGCTTCCCGATATCCGACGGCATGCGATTAACCGCGACTGCTCTCGTAGCGTGCGATGAGGGCTTTCTTAAAAACTTGGGGACCAGATCAGGATACACACTACCC
AQP4	00031330	AQP4_00031330_8	GTCATATCGGTCACTGTTCAGTAAAAAGTAATGAAATTGTACCTAACTGCGACCGTCGGCTTACCGGAATACGTCGTTGACTGCCTTCAGCTTCCCGATATCCGACGGCATGCGATTAACCGCGACTGCTCTCGTAGCGTGCGATGAGTTTTGTATTTCACTCAAGGCTCTGCGATCAGGATACACACTACCC
AQP4	00031330	AQP4_00031330_9	GTCATATCGGTCACTGTTATTCAATAAGTTACGGTTAAAGAAAAACTGCGACCGTCGGCTTACCGGAATACGTCGTTGACTGCCTTCAGCTTCCCGATATCCGACGGCATGCGATTAACCGCGACTGCTCTCGTAGCGTGCGATGAGCTTTTACACTCACTTCCAATTATAGCGATCAGGATACACACTACCC
AQP4	00031330	AQP4_00031330_10	GTCATATCGGTCACTGTTGTTTGCACAATATACCACTTAGAGGCAACTGCGACCGTCGGCTTACCGGAATACGTCGTTGACTGCCTTCAGCTTCCCGATATCCGACGGCATGCGATTAACCGCGACTGCTCTCGTAGCGTGCGATGAGGATGGTTTGCACCGTCATTTCAAATGATCAGGATACACACTACCC
AQP4	00031330	AQP4_00031330_11	GTCATATCGGTCACTGTTTGATGTGTGAGATTCCCAGAGAGTCAACTGCGACCGTCGGCTTACCGGAATACGTCGTTGACTGCCTTCAGCTTCCCGATATCCGACGGCATGCGATTAACCGCGACTGCTCTCGTAGCGTGCGATGAGTGATTCTCTTCGGTGCTAGGAAAGAGGATCAGGATACACACTACCC
AQP4	00031330	AQP4_00031330_12	GTCATATCGGTCACTGTTCAAATGTCAATTTCACTAAACAAAAGAACTGCGACCGTCGGCTTACCGGAATACGTCGTTGACTGCCTTCAGCTTCCCGATATCCGACGGCATGCGATTAACCGCGACTGCTCTCGTAGCGTGCGATGAGAGCCGTTAACTTAGACAAAGAAGTGGATCAGGATACACACTACCC
AQP4	00031330	AQP4_00031330_13	GTCATATCGGTCACTGTTAAGAACTTAGCTAGTTGAGTCCTGGAACTGCGACCGTCGGCTTACCGGAATACGTCGTTGACTGCCTTCAGCTTCCCGATATCCGACGGCATGCGATTAACCGCGACTGCTCTCGTAGCGTGCGATGAGTTAGCTGAGACATATTTTTGATAACGATCAGGATACACACTACCC
AQP4	00031330	AQP4_00031330_14	GTCATATCGGTCACTGTTATGGTATTTCTTCCTCCTCAATGCAACTGCGACCGTCGGCTTACCGGAATACGTCGTTGACTGCCTTCAGCTTCCCGATATCCGACGGCATGCGATTAACCGCGACTGCTCTCGTAGCGTGCGATGAGCCAAGTTTCAATTCTAACTTCATTTCGATCAGGATACACACTACCC
AQP4	00031330	AQP4_00031330_15	GTCATATCGGTCACTGTTCAAAGACACGTCTATCAGCTTATTCCAACTGCGACCGTCGGCTTACCGGAATACGTCGTTGACTGCCTTCAGCTTCCCGATATCCGACGGCATGCGATTAACCGCGACTGCTCTCGTAGCGTGCGATGAGTGGTTAAGTCTTGCCTGACAGAACTGATCAGGATACACACTACCC
AQP4	00031330	AQP4_00031330_16	GTCATATCGGTCACTGTTCATGTCATATTACTCAGTCTAAACAAAACTGCGACCGTCGGCTTACCGGAATACGTCGTTGACTGCCTTCAGCTTCCCGATATCCGACGGCATGCGATTAACCGCGACTGCTCTCGTAGCGTGCGATGAGTTAGAAATGTGCAGGTTTGTTGTTTGATCAGGATACACACTACCC
AQP4	00031330	AQP4_00031330_17	GTCATATCGGTCACTGTTCGGATGACCTGATTCTAAAACCTGGAAACTGCGACCGTCGGCTTACCGGAATACGTCGTTGACTGCCTTCAGCTTCCCGATATCCGACGGCATGCGATTAACCGCGACTGCTCTCGTAGCGTGCGATGAGAGGACAACAGGAGTCAGGTAGAGAGATCAGGATACACACTACCC
AQP4	00031330	AQP4_00031330_18	GTCATATCGGTCACTGTTGTCTCCTGGTTGAGTTGATAATCACAAACTGCGACCGTCGGCTTACCGGAATACGTCGTTGACTGCCTTCAGCTTCCCGATATCCGACGGCATGCGATTAACCGCGACTGCTCTCGTAGCGTGCGATGAGCATGGAAATCTTACCGCTGGTCATGGATCAGGATACACACTACCC
AQP4	00031330	AQP4_00031330_19	GTCATATCGGTCACTGTTGTCACACCTCCCAGTGTGGTAACTGCGACCGTCGGCTTACCGGAATACGTCGTTGACTGCCTTCAGCTTCCCGATATCCGACGGCATGCGATTAACCGCGACTGCTCTCGTAGCGTGCGATGAGTCATTGGAGCAGGAATCCTCTATCTGGATCAGGATACACACTACCC
AQP4	00031330	AQP4_00031330_20	GTCATATCGGTCACTGTTCCTTTACCGGTCGACATGGTTCTCAACTGCGACCGTCGGCTTACCGGAATACGTCGTTGACTGCCTTCAGCTTCCCGATATCCGACGGCATGCGATTAACCGCGACTGCTCTCGTAGCGTGCGATGAGCATCAACTGGGGTGGAACAGAAAAGGATCAGGATACACACTACCC
ARHGAP12	00020321	ARHGAP12_00020321_1	GTCATATCGGTCACTGTTTCTTCCTTCATAATGTCATTGAAATCGTACTTCGACGGCACTCACATGCGATTAACCGCGACTGCTTCAGCTTCCCGATATCCGACGGTCGTAACCCGTGCGAAGTGCTTAGGTCGCCTACCGACTGCTCAGTGGAATTTTATTTGTTAGTAAGGATCAGGATACACACTACCC
ARHGAP12	00020321	ARHGAP12_00020321_2	GTCATATCGGTCACTGTTCAAAGATTAAAATTGTCCTGTGTTTCTCGTACTTCGACGGCACTCACATGCGATTAACCGCGACTGCTTCAGCTTCCCGATATCCGACGGTCGTAACCCGTGCGAAGTGCTTAGGTCGCCTACCGACTGCGTTCTTGGTGTTCATGAACATATATGATCAGGATACACACTACCC
ARHGAP12	00020321	ARHGAP12_00020321_3	GTCATATCGGTCACTGTTTTGATAGCTAAAGCAGATTGTTTCTCGTACTTCGACGGCACTCACATGCGATTAACCGCGACTGCTTCAGCTTCCCGATATCCGACGGTCGTAACCCGTGCGAAGTGCTTAGGTCGCCTACCGACTGCGTTAAATTGATAACAAACCAAACTACGATCAGGATACACACTACCC
ARHGAP12	00020321	ARHGAP12_00020321_4	GTCATATCGGTCACTGTTTCCACCCACAACGTACACTTTTTATTTCGTACTTCGACGGCACTCACATGCGATTAACCGCGACTGCTTCAGCTTCCCGATATCCGACGGTCGTAACCCGTGCGAAGTGCTTAGGTCGCCTACCGACTGCCTCCTCTCTTCCATGCCAACATTTCGATCAGGATACACACTACCC
ARHGAP12	00020321	ARHGAP12_00020321_5	GTCATATCGGTCACTGTTACTATAAGAGGTTTAGAGATTTTTCTCGTACTTCGACGGCACTCACATGCGATTAACCGCGACTGCTTCAGCTTCCCGATATCCGACGGTCGTAACCCGTGCGAAGTGCTTAGGTCGCCTACCGACTGCCTTCTGTACATGAAATGTCTAATAAAGATCAGGATACACACTACCC
ARHGAP12	00020321	ARHGAP12_00020321_6	GTCATATCGGTCACTGTTCTGTAAATTAGATGGATGTTGGATGGTCGTACTTCGACGGCACTCACATGCGATTAACCGCGACTGCTTCAGCTTCCCGATATCCGACGGTCGTAACCCGTGCGAAGTGCTTAGGTCGCCTACCGACTGCTCCAGTATGAATAGTGGAAACCCATGATCAGGATACACACTACCC
ARHGAP12	00020321	ARHGAP12_00020321_7	GTCATATCGGTCACTGTTTTTGGGAAAGTTAACTGTGTGCACTTCGTACTTCGACGGCACTCACATGCGATTAACCGCGACTGCTTCAGCTTCCCGATATCCGACGGTCGTAACCCGTGCGAAGTGCTTAGGTCGCCTACCGACTGCAGGTTTCCTCCAGAAATAGTCCGTTAGATCAGGATACACACTACCC
ARHGAP12	00020321	ARHGAP12_00020321_8	GTCATATCGGTCACTGTTAATTATATCTAGTACCATACTGAGTTTCGTACTTCGACGGCACTCACATGCGATTAACCGCGACTGCTTCAGCTTCCCGATATCCGACGGTCGTAACCCGTGCGAAGTGCTTAGGTCGCCTACCGACTGCCTGAATTGTAGCTAACAATCCTGATCAGGATACACACTACCC
ARHGAP12	00020321	ARHGAP12_00020321_9	GTCATATCGGTCACTGTTCATTATAACCCCAAAATAACCCCTTGTCGTACTTCGACGGCACTCACATGCGATTAACCGCGACTGCTTCAGCTTCCCGATATCCGACGGTCGTAACCCGTGCGAAGTGCTTAGGTCGCCTACCGACTGCAGTGGCAGTCTTAAGTGCCAAAATTGATCAGGATACACACTACCC
ARHGAP12	00020321	ARHGAP12_00020321_10	GTCATATCGGTCACTGTTATATACACTGGATAATTTGGTAAGACATGCGATTAACCGCGACTGTCGTACTTCGACGGCACTCACTTCAGCTTCCCGATATCCGACGGTCGTAACCCGTGCGAAGTGCTTAGGTCGCCTACCGACTGCTCAAAACTTAAAATTCTAACCAGTCGATCAGGATACACACTACCC
ARHGAP12	00020321	ARHGAP12_00020321_11	GTCATATCGGTCACTGTTGGATTCCATCAGATTTCAAATGTTTATCGTACTTCGACGGCACTCACATGCGATTAACCGCGACTGCTTCAGCTTCCCGATATCCGACGGTCGTAACCCGTGCGAAGTGCTTAGGTCGCCTACCGACTGCGAAGACAACCTGTGGAATAGAAGCTGATCAGGATACACACTACCC
ARHGAP12	00020321	ARHGAP12_00020321_12	GTCATATCGGTCACTGTTACCAAGACACAATGCAGATTCTTTTCTCGTACTTCGACGGCACTCACATGCGATTAACCGCGACTGCTTCAGCTTCCCGATATCCGACGGTCGTAACCCGTGCGAAGTGCTTAGGTCGCCTACCGACTGCCTAATCAGACAGTTGCCAAAGCCAAGATCAGGATACACACTACCC
ARHGAP12	00020321	ARHGAP12_00020321_13	GTCATATCGGTCACTGTTGTAAATGGGAAGATATTCATGTCATTTCGTACTTCGACGGCACTCACATGCGATTAACCGCGACTGCTTCAGCTTCCCGATATCCGACGGTCGTAACCCGTGCGAAGTGCTTAGGTCGCCTACCGACTGCGATGAGAAATTGGACTTGAATGACAGATCAGGATACACACTACCC
ARHGAP12	00020321	ARHGAP12_00020321_14	GTCATATCGGTCACTGTTTGGCACAGTACCAAAGTTTGTGAAGTCGTACTTCGACGGCACTCACATGCGATTAACCGCGACTGCTTCAGCTTCCCGATATCCGACGGTCGTAACCCGTGCGAAGTGCTTAGGTCGCCTACCGACTGCCTCGCTAATCTGTGTCAGAGAGAGAAGATCAGGATACACACTACCC
ARHGAP12	00020321	ARHGAP12_00020321_15	GTCATATCGGTCACTGTTACTTTGCAAGCTGTTCGTGAAAAAGTCGTACTTCGACGGCACTCACATGCGATTAACCGCGACTGCTTCAGCTTCCCGATATCCGACGGTCGTAACCCGTGCGAAGTGCTTAGGTCGCCTACCGACTGCTAAAGAAGTTTCTTACACGACGCCCCGATCAGGATACACACTACCC
ARHGAP12	00020321	ARHGAP12_00020321_16	GTCATATCGGTCACTGTTTTCACCAGGAATAGAAAAGCATGATATCGTACTTCGACGGCACTCACATGCGATTAACCGCGACTGCTTCAGCTTCCCGATATCCGACGGTCGTAACCCGTGCGAAGTGCTTAGGTCGCCTACCGACTGCAAGGAATTGAAGAGGAGATACCGGAGATCAGGATACACACTACCC
ARHGAP12	00020321	ARHGAP12_00020321_17	GTCATATCGGTCACTGTTTAATTCAGTCTGACAATGACACTGTTTCGTACTTCGACGGCACTCACATGCGATTAACCGCGACTGCTTCAGCTTCCCGATATCCGACGGTCGTAACCCGTGCGAAGTGCTTAGGTCGCCTACCGACTGCAAAACTCGTCAAGGAACAGAACTGCGATCAGGATACACACTACCC
ARHGAP12	00020321	ARHGAP12_00020321_18	GTCATATCGGTCACTGTTGATAAATCCAGCAAAAAGAATGTATTTCGTACTTCGACGGCACTCACATGCGATTAACCGCGACTGCTTCAGCTTCCCGATATCCGACGGTCGTAACCCGTGCGAAGTGCTTAGGTCGCCTACCGACTGCGGCAACAATTGAGATGGCTTCAAAGGATCAGGATACACACTACCC
ARHGAP12	00020321	ARHGAP12_00020321_19	GTCATATCGGTCACTGTTTTTACCAAAACTCAAGGAAGTAGCACTCGTACTTCGACGGCACTCACATGCGATTAACCGCGACTGCTTCAGCTTCCCGATATCCGACGGTCGTAACCCGTGCGAAGTGCTTAGGTCGCCTACCGACTGCGGTGTTGCAGGGTTCATCTTTACTTGATCAGGATACACACTACCC
ARHGAP12	00020321	ARHGAP12_00020321_20	GTCATATCGGTCACTGTTCGGCTGCAAGAACCAATAGTATTAACTCGTACTTCGACGGCACTCACATGCGATTAACCGCGACTGCTTCAGCTTCCCGATATCCGACGGTCGTAACCCGTGCGAAGTGCTTAGGTCGCCTACCGACTGCAATTAAAAGTAGGAGCCTGGACAGGGATCAGGATACACACTACCC
ARHGAP12	00020321	ARHGAP12_00020321_21	GTCATATCGGTCACTGTTGCTCTGAAAGAATACATCAAGATTCTTCGTACTTCGACGGCACTCACATGCGATTAACCGCGACTGCTTCAGCTTCCCGATATCCGACGGTCGTAACCCGTGCGAAGTGCTTAGGTCGCCTACCGACTGCCAATCTTGTGATTCCGCAGGAGAAGGATCAGGATACACACTACCC
ARHGAP12	00020321	ARHGAP12_00020321_22	GTCATATCGGTCACTGTTGTTATAATCAAGGTCAGACTGTCAACTCGTACTTCGACGGCACTCACATGCGATTAACCGCGACTGCTTCAGCTTCCCGATATCCGACGGTCGTAACCCGTGCGAAGTGCTTAGGTCGCCTACCGACTGCGATGCCAATCAGAATTTTGGACCCAGATCAGGATACACACTACCC
ARHGAP12	00020321	ARHGAP12_00020321_23	GTCATATCGGTCACTGTTCAAAGCTCTCATGCCACCTGTTAATCGTACTTCGACGGCACTCACATGCGATTAACCGCGACTGCTTCAGCTTCCCGATATCCGACGGTCGTAACCCGTGCGAAGTGCTTAGGTCGCCTACCGACTGCCAGTATGTGAAGGAGGTCACGCGGATCAGGATACACACTACCC
ARHGAP12	00020321	ARHGAP12_00020321_24	GTCATATCGGTCACTGTTTCCAGGACAAGTGTATATTGAGGTGGTCGTACTTCGACGGCACTCACATGCGATTAACCGCGACTGCTTCAGCTTCCCGATATCCGACGGTCGTAACCCGTGCGAAGTGCTTAGGTCGCCTACCGACTGCTGGCTGACAGAAGTGGGAAGATTATGATCAGGATACACACTACCC
ARSF	20103100	ARSF_20103100_1	GTCATATCGGTCACTGTTCCTAATCATGGTTGATGACCTGGGTACGTATCGGTAGTCGCAACGCAGAACTTGCGCGGATACACGCTTCAGCTTCCCGATATCCGACGGACTCTACCGGCAATCGCGTCGAGTGTCGCGCAACTTAGCGTGCATGACGACAAGCCTAATATTGTGATCAGGATACACACTACCC
ARSF	20103100	ARSF_20103100_2	GTCATATCGGTCACTGTTGCCTTGCTAAAGAAGCAAGGATACAGCGTATCGGTAGTCGCAACGCAGAACTTGCGCGGATACACGCTTCAGCTTCCCGATATCCGACGGACTCTACCGGCAATCGCGTCGAGTGTCGCGCAACTTAGCGCCCTCTTAATGAGACAACACTTGCAGATCAGGATACACACTACCC
ARSF	20103100	ARSF_20103100_3	GTCATATCGGTCACTGTTTGACCAGTGCCACCATCCATATAATTCGTATCGGTAGTCGCAACGCAGAACTTGCGCGGATACACGCTTCAGCTTCCCGATATCCGACGGACTCTACCGGCAATCGCGTCGAGTGTCGCGCAACTTAGCGCTTGAACTGCGACTCCCGAAGGATCAGGATACACACTACCC
ARSF	20103100	ARSF_20103100_4	GTCATATCGGTCACTGTTTGGAAGAGATGGACTCCATGGTGCGTATCGGTAGTCGCAACGCAGAACTTGCGCGGATACACGCTTCAGCTTCCCGATATCCGACGGACTCTACCGGCAATCGCGTCGAGTGTCGCGCAACTTAGCGCAAGCATGGCTTGTATGGGGATAATGGATCAGGATACACACTACCC
ARSF	20103100	ARSF_20103100_5	GTCATATCGGTCACTGTTAAGGAACAACACCCTTGTCTACTTTACGTATCGGTAGTCGCAACGCAGAACTTGCGCGGATACACGCTTCAGCTTCCCGATATCCGACGGACTCTACCGGCAATCGCGTCGAGTGTCGCGCAACTTAGCGTTGATGCTATCGATGATTTTGGCCTGATCAGGATACACACTACCC
ARSF	20103100	ARSF_20103100_6	GTCATATCGGTCACTGTTGTTTAATGGATATTTTACCAACTGTCCGTATCGGTAGTCGCAACGCAGAACTTGCGCGGATACACGCTTCAGCTTCCCGATATCCGACGGACTCTACCGGCAATCGCGTCGAGTGTCGCGCAACTTAGCGGGACGGTTGATTAAGGAACCTACAAGATCAGGATACACACTACCC
ARSF	20103100	ARSF_20103100_7	GTCATATCGGTCACTGTTTACTGTGGCTCCTACCTGCACCGTATCGGTAGTCGCAACGCAGAACTTGCGCGGATACACGCTTCAGCTTCCCGATATCCGACGGACTCTACCGGCAATCGCGTCGAGTGTCGCGCAACTTAGCGACTCGGAGCATGAATTTCTTTTCCACGATCAGGATACACACTACCC
ARSF	20103100	ARSF_20103100_8	GTCATATCGGTCACTGTTGGTATTCCAGCCACCAGCTTCCGTATCGGTAGTCGCAACGCAGAACTTGCGCGGATACACGCTTCAGCTTCCCGATATCCGACGGACTCTACCGGCAATCGCGTCGAGTGTCGCGCAACTTAGCGTGGAAGGCTCACTATGTGACCCCGATCAGGATACACACTACCC
ARSF	20103100	ARSF_20103100_9	GTCATATCGGTCACTGTTCCTGAAGGAACACCAGGAAACCCGTATCGGTAGTCGCAACGCAGAACTTGCGCGGATACACGCTTCAGCTTCCCGATATCCGACGGACTCTACCGGCAATCGCGTCGAGTGTCGCGCAACTTAGCGTTTGTGATTAAAAAGGTGGCCAACGCGATCAGGATACACACTACCC
ARSF	20103100	ARSF_20103100_10	GTCATATCGGTCACTGTTCCTTTGGTCCTAACGAGAAGAGATAACGTATCGGTAGTCGCAACGCAGAACTTGCGCGGATACACGCTTCAGCTTCCCGATATCCGACGGACTCTACCGGCAATCGCGTCGAGTGTCGCGCAACTTAGCGATTACAATCAGGCTACCAGAGGAAGGATCAGGATACACACTACCC
ARX	11030001	ARX_11030001_1	GTCATATCGGTCACTGTTACTTTTCCTTGCTATCTAGTGGAGATGTATCGCGCTCGATTGGCATCTTGCGTGCGATACGGAGTCTTCAGCTTCCCGATATCCGACGGAACTGCGACCGTCGGCTTACTTAGGTCGCCTACCGACTGCTTTTGTGTAATGTGTAATTGTTACCGATCAGGATACACACTACCC
ARX	11030001	ARX_11030001_2	GTCATATCGGTCACTGTTCACTCAGCGTGGTATGGTAAAAGTTGTATCGCGCTCGATTGGCATCTTGCGTGCGATACGGAGTCTTCAGCTTCCCGATATCCGACGGAACTGCGACCGTCGGCTTACTTAGGTCGCCTACCGACTGCATATTTGAAATGTTATAACGCAATTGGATCAGGATACACACTACCC
ARX	11030001	ARX_11030001_3	GTCATATCGGTCACTGTTCGTCTTGTTCTTGTTCTCTTCTTTATTGTATCGCGCTCGATTGGCATCTTGCGTGCGATACGGAGTCTTCAGCTTCCCGATATCCGACGGAACTGCGACCGTCGGCTTACTTAGGTCGCCTACCGACTGCTAACAGTGCACTTAAAGGAAAGGGGGATCAGGATACACACTACCC
ARX	11030001	ARX_11030001_4	GTCATATCGGTCACTGTTCCCAGACGCCTGATATTGAAGTAAAATGTATCGCGCTCGATTGGCATCTTGCGTGCGATACGGAGTCTTCAGCTTCCCGATATCCGACGGAACTGCGACCGTCGGCTTACTTAGGTCGCCTACCGACTGCTGAAAATATCGGGGAGGTTTTCTCCGATCAGGATACACACTACCC
ARX	11030001	ARX_11030001_5	GTCATATCGGTCACTGTTGAAACAGAGGACCAGCACACTCTGTATCGCGCTCGATTGGCATCTTGCGTGCGATACGGAGTCTTCAGCTTCCCGATATCCGACGGAACTGCGACCGTCGGCTTACTTAGGTCGCCTACCGACTGCCTCAGCACCACTCAAGACCAAATGGATCAGGATACACACTACCC
ARX	11030001	ARX_11030001_6	GTCATATCGGTCACTGTTGCACCACGTTCACCAGCTACTGTATCGCGCTCGATTGGCATCTTGCGTGCGATACGGAGTCTTCAGCTTCCCGATATCCGACGGAACTGCGACCGTCGGCTTACTTAGGTCGCCTACCGACTGCAACGCAAACAGAGGCGCTACCGATCAGGATACACACTACCC
ARX	11030001	ARX_11030001_7	GTCATATCGGTCACTGTTCTACTGCATCGACAGCATCCTGTGTATCGCGCTCGATTGGCATCTTGCGTGCGATACGGAGTCTTCAGCTTCCCGATATCCGACGGAACTGCGACCGTCGGCTTACTTAGGTCGCCTACCGACTGCAGTAAATCTCCAACTTTGCTCTCCTCGATCAGGATACACACTACCC
ASPHD2	30120100	ASPHD2_30120100_1	GTCATATCGGTCACTGTTCGACGGCACTTGATAATGTGACAAACGCTACGGAGTACGCCACTAGAACTTGCGCGGATACACGCTTCAGCTTCCCGATATCCGACGGTCGTACTTCGACGGCACTCAGAGTGTCGCGCAACTTAGCGTCCTAAACAAATCCTTTCACAGGGACGATCAGGATACACACTACCC
ASPHD2	30120100	ASPHD2_30120100_2	GTCATATCGGTCACTGTTCCCAGTAAGGACTCCCCCAAGACGCTACGGAGTACGCCACTAGAACTTGCGCGGATACACGCTTCAGCTTCCCGATATCCGACGGTCGTACTTCGACGGCACTCAGAGTGTCGCGCAACTTAGCGCTGATTGTCTGACCTTGCTTCACACGGATCAGGATACACACTACCC
ASPHD2	30120100	ASPHD2_30120100_3	GTCATATCGGTCACTGTTGCTGTACCACAACCTGCAGGAGACGCTACGGAGTACGCCACTAGAACTTGCGCGGATACACGCTTCAGCTTCCCGATATCCGACGGTCGTACTTCGACGGCACTCAGAGTGTCGCGCAACTTAGCGAACGAGGGCCTCAACCAGAAGATCAGGATACACACTACCC
ASPHD2	30120100	ASPHD2_30120100_4	GTCATATCGGTCACTGTTGGAACTTCCAGACCATCCTGTGTGACGCTACGGAGTACGCCACTAGAACTTGCGCGGATACACGCTTCAGCTTCCCGATATCCGACGGTCGTACTTCGACGGCACTCAGAGTGTCGCGCAACTTAGCGAAACATGATGTGGAAGTGCTGGAACGATCAGGATACACACTACCC
ASPHD2	30120100	ASPHD2_30120100_5	GTCATATCGGTCACTGTTGTGCATCTCTGTGCTGAGCCACGCTACGGAGTACGCCACTAGAACTTGCGCGGATACACGCTTCAGCTTCCCGATATCCGACGGTCGTACTTCGACGGCACTCAGAGTGTCGCGCAACTTAGCGATTGGGAACAATGTTTTTGGGAACGCGATCAGGATACACACTACCC
ASPHD2	30120100	ASPHD2_30120100_6	GTCATATCGGTCACTGTTCTGCATGCTGCGTTCCATGAACGCTACGGAGTACGCCACTAGAACTTGCGCGGATACACGCTTCAGCTTCCCGATATCCGACGGTCGTACTTCGACGGCACTCAGAGTGTCGCGCAACTTAGCGGCTGCCTTCTCTTTGATGACTCTTTCGATCAGGATACACACTACCC
ASPHD2	30120100	ASPHD2_30120100_7	GTCATATCGGTCACTGTTTGGATTTGTGGCATCCAAACGTCACGCTACGGAGTACGCCACTAGAACTTGCGCGGATACACGCTTCAGCTTCCCGATATCCGACGGTCGTACTTCGACGGCACTCAGAGTGTCGCGCAACTTAGCGCCCACGGGTGGTTTTCATGGGATCAGGATACACACTACCC
ASPHD2	30120100	ASPHD2_30120100_8	GTCATATCGGTCACTGTTTATATCATGTCGGGTCCCTCTTTCCACGCTACGGAGTACGCCACTAGAACTTGCGCGGATACACGCTTCAGCTTCCCGATATCCGACGGTCGTACTTCGACGGCACTCAGAGTGTCGCGCAACTTAGCGCAGCGGAAAGCTCTTATTTGGGATTTGATCAGGATACACACTACCC
ASPHD2	30120100	ASPHD2_30120100_9	GTCATATCGGTCACTGTTTTTTTTCAGTGCTCTGAAATAGAGTAACGCTACGGAGTACGCCACTAGAACTTGCGCGGATACACGCTTCAGCTTCCCGATATCCGACGGTCGTACTTCGACGGCACTCAGAGTGTCGCGCAACTTAGCGAAGTCTGTCTTCTGTTGCTACTTGTGATCAGGATACACACTACCC
ASPHD2	30120100	ASPHD2_30120100_10	GTCATATCGGTCACTGTTCACCATCGCTCACCTCATTCTAAACACGCTACGGAGTACGCCACTAGAACTTGCGCGGATACACGCTTCAGCTTCCCGATATCCGACGGTCGTACTTCGACGGCACTCAGAGTGTCGCGCAACTTAGCGGTCCAGGCCCAGGGATACTGTGATCAGGATACACACTACCC
ASPHD2	30120100	ASPHD2_30120100_11	GTCATATCGGTCACTGTTGGGCCTGGAAAATTCCCAGTTTTAGACGCTACGGAGTACGCCACTAGAACTTGCGCGGATACACGCTTCAGCTTCCCGATATCCGACGGTCGTACTTCGACGGCACTCAGAGTGTCGCGCAACTTAGCGTACAGAAGCCCTACTGCCAAACTGATCAGGATACACACTACCC
ASPHD2	30120100	ASPHD2_30120100_12	GTCATATCGGTCACTGTTACTAGACTTGGAGATAGTGGAAGAGACGCTACGGAGTACGCCACTAGAACTTGCGCGGATACACGCTTCAGCTTCCCGATATCCGACGGTCGTACTTCGACGGCACTCAGAGTGTCGCGCAACTTAGCGTTTGTCTGTACATAAATGTTCAAACGATCAGGATACACACTACCC
ASPHD2	30120100	ASPHD2_30120100_13	GTCATATCGGTCACTGTTAGGCACTCACTCTAGAAATAGCCTGACGCTACGGAGTACGCCACTAGAACTTGCGCGGATACACGCTTCAGCTTCCCGATATCCGACGGTCGTACTTCGACGGCACTCAGAGTGTCGCGCAACTTAGCGAAAAGGTCCCAGGAGACCAGTTTGGATCAGGATACACACTACCC
ASPHD2	30120100	ASPHD2_30120100_14	GTCATATCGGTCACTGTTATGATTTCTACACATCGTGACTGCACGCTACGGAGTACGCCACTAGAACTTGCGCGGATACACGCTTCAGCTTCCCGATATCCGACGGGAGTGTCGCGCAACTTAGCGTCGTACTTCGACGGCACTCAATCTTGTTAAAGAATCACTGAGGTGCGATCAGGATACACACTACCC
ATP1A2	10133000	ATP1A2_10133000_1	GTCATATCGGTCACTGTTTGGATGAGCTGAAGAAGGAGGTGTGTATCGCGCTCGATTGGCAAGAACTTGCGCGGATACACGCTTCAGCTTCCCGATATCCGACGGAACTGCGACCGTCGGCTTACACTCTACCGGCAATCGCGTCCAAGAAGAAACAGAAGGAGAAGGAACGATCAGGATACACACTACCC
ATP1A2	10133000	ATP1A2_10133000_2	GTCATATCGGTCACTGTTAGTTCTGCCGTCAGCTTTTCGTGTATCGCGCTCGATTGGCAAGAACTTGCGCGGATACACGCTTCAGCTTCCCGATATCCGACGGAACTGCGACCGTCGGCTTACACTCTACCGGCAATCGCGTCCACAACCCCTGAGTGGGTCAGATCAGGATACACACTACCC
ATP1A2	10133000	ATP1A2_10133000_3	GTCATATCGGTCACTGTTGGAGACCCGCAATATCTGTTTCTTCTTGTATCGCGCTCGATTGGCAAGAACTTGCGCGGATACACGCTTCAGCTTCCCGATATCCGACGGAACTGCGACCGTCGGCTTACACTCTACCGGCAATCGCGTCGTTCACCCATGAGAACCCCCTGATCAGGATACACACTACCC
ATP1A2	10133000	ATP1A2_10133000_4	GTCATATCGGTCACTGTTGGTGGCAGAGATTCCTTTCAACTCTATGTATCGCGCTCGATTGGCAAGAACTTGCGCGGATACACGCTTCAGCTTCCCGATATCCGACGGAACTGCGACCGTCGGCTTACACTCTACCGGCAATCGCGTCGGAAAATGAGAGACAGAAACCCCAAGATCAGGATACACACTACCC
ATP1A2	10133000	ATP1A2_10133000_5	GTCATATCGGTCACTGTTTTTCAAAATGCCTACATGGAGCTGGTGTATCGCGCTCGATTGGCAAGAACTTGCGCGGATACACGCTTCAGCTTCCCGATATCCGACGGAACTGCGACCGTCGGCTTACACTCTACCGGCAATCGCGTCCTCGACAAGGAGATGCAAGATGCCGATCAGGATACACACTACCC
ATP1A2	10133000	ATP1A2_10133000_6	GTCATATCGGTCACTGTTAAAGTTTCCTCGGGGCTTCAAATTTGTATCGCGCTCGATTGGCAAGAACTTGCGCGGATACACGCTTCAGCTTCCCGATATCCGACGGAACTGCGACCGTCGGCTTACACTCTACCGGCAATCGCGTCTTCTGTCAACTGAATCTGCCATCTGGGATCAGGATACACACTACCC
ATP1A2	10133000	ATP1A2_10133000_7	GTCATATCGGTCACTGTTCGAGACTGTGGAGGACATTGCAGTGTATCGCGCTCGATTGGCAAGAACTTGCGCGGATACACGCTTCAGCTTCCCGATATCCGACGGAACTGCGACCGTCGGCTTACACTCTACCGGCAATCGCGTCCGTGGGCATCATATCAGAGGGTAAGATCAGGATACACACTACCC
ATP1A2	10133000	ATP1A2_10133000_8	GTCATATCGGTCACTGTTCTACACCCTGACCAGCAACATCTGTATCGCGCTCGATTGGCAAGAACTTGCGCGGATACACGCTTCAGCTTCCCGATATCCGACGGAACTGCGACCGTCGGCTTACACTCTACCGGCAATCGCGTCTTTGACAACTTGAAGAAATCCATCGCGATCAGGATACACACTACCC
ATP1A2	10133000	ATP1A2_10133000_9	GTCATATCGGTCACTGTTGCAGCTGAGAGTGATATCATGAAGCTGTATCGCGCTCGATTGGCAAGAACTTGCGCGGATACACGCTTCAGCTTCCCGATATCCGACGGAACTGCGACCGTCGGCTTACACTCTACCGGCAATCGCGTCCTGCCATCTCCTTGGCCTATGAGGATCAGGATACACACTACCC
ATP1A2	10133000	ATP1A2_10133000_10	GTCATATCGGTCACTGTTGCCGCAACTCAGTCTTCCAGTGTATCGCGCTCGATTGGCAAGAACTTGCGCGGATACACGCTTCAGCTTCCCGATATCCGACGGAACTGCGACCGTCGGCTTACACTCTACCGGCAATCGCGTCCTGACCTCATCATCTGCAAGACCCGATCAGGATACACACTACCC
ATP1A2	10133000	ATP1A2_10133000_11	GTCATATCGGTCACTGTTGGTGTAGCCCTCCGCATGTATGTATCGCGCTCGATTGGCAAGAACTTGCGCGGATACACGCTTCAGCTTCCCGATATCCGACGGAACTGCGACCGTCGGCTTACACTCTACCGGCAATCGCGTCTTTCTCTCTTACTGCCCAGGCATGGATCAGGATACACACTACCC
ATP1A2	10133000	ATP1A2_10133000_12	GTCATATCGGTCACTGTTTCATCTATGATGAGGTCCGAAAGCTTGTATCGCGCTCGATTGGCAAGAACTTGCGCGGATACACGCTTCAGCTTCCCGATATCCGACGGAACTGCGACCGTCGGCTTACACTCTACCGGCAATCGCGTCCTTCCCCTACAGCCTCCTCATCTGATCAGGATACACACTACCC
ATP1A2	10133000	ATP1A2_10133000_13	GTCATATCGGTCACTGTTAAGAAGAACCAGGCATGGAAAGATGTGTATCGCGCTCGATTGGCAAGAACTTGCGCGGATACACGCTTCAGCTTCCCGATATCCGACGGAACTGCGACCGTCGGCTTACACTCTACCGGCAATCGCGTCAGGAGACATACTACTGACCCCATTGGGATCAGGATACACACTACCC
ATP1A2	10133000	ATP1A2_10133000_14	GTCATATCGGTCACTGTTATCAGATTAGACACTATGTGTTAGAGTGTATCGCGCTCGATTGGCAAGAACTTGCGCGGATACACGCTTCAGCTTCCCGATATCCGACGGAACTGCGACCGTCGGCTTACACTCTACCGGCAATCGCGTCGACCCCATAGACCTAACTGTGAACAGATCAGGATACACACTACCC
ATP1A2	10133000	ATP1A2_10133000_15	GTCATATCGGTCACTGTTTGGAGGAAGGAAACAACAAAGGAAGTTGTATCGCGCTCGATTGGCAAGAACTTGCGCGGATACACGCTTCAGCTTCCCGATATCCGACGGAACTGCGACCGTCGGCTTACACTCTACCGGCAATCGCGTCGAGATGGAGGTAGGGCTGGCGATCAGGATACACACTACCC
ATP1A2	10133000	ATP1A2_10133000_16	GTCATATCGGTCACTGTTCACACTTGTGTGCCACAGAGTTTGTATCGCGCTCGATTGGCAAGAACTTGCGCGGATACACGCTTCAGCTTCCCGATATCCGACGGAACTGCGACCGTCGGCTTACACTCTACCGGCAATCGCGTCAGGCAATCAAGAGCTTCCAGAAATGCGATCAGGATACACACTACCC
ATP1A2	10133000	ATP1A2_10133000_17	GTCATATCGGTCACTGTTCATCCCGATGAACCTGCATCATTCTGTATCGCGCTCGATTGGCAAGAACTTGCGCGGATACACGCTTCAGCTTCCCGATATCCGACGGAACTGCGACCGTCGGCTTACACTCTACCGGCAATCGCGTCTCTTCCATTCCCTTTCTTTTCATGCCGATCAGGATACACACTACCC
ATP1A2	10133000	ATP1A2_10133000_18	GTCATATCGGTCACTGTTACAGGAAGGAAGCACAAAAGACAAGTGTATCGCGCTCGATTGGCAAGAACTTGCGCGGATACACGCTTCAGCTTCCCGATATCCGACGGAACTGCGACCGTCGGCTTACACTCTACCGGCAATCGCGTCTGAGGAAAATGGAAGACCTAAGGCAGGATCAGGATACACACTACCC
ATP1B2	00111030	ATP1B2_00111030_1	GTCATATCGGTCACTGTTTCAATGTCAGTGACACTGAAAGCTGAGAACTTGCGCGGATACACGGAATTGTCCGCGCTCTACGACTTCAGCTTCCCGATATCCGACGGCGGAATACGTCGTTGACTGCCTCTCGTAGCGTGCGATGAGCAAGACTGAGAACCTTGATGTCATTGGATCAGGATACACACTACCC
ATP1B2	00111030	ATP1B2_00111030_2	GTCATATCGGTCACTGTTGCCCTGGACGCTATTACGAACAGAGAACTTGCGCGGATACACGGAATTGTCCGCGCTCTACGACTTCAGCTTCCCGATATCCGACGGCGGAATACGTCGTTGACTGCCTCTCGTAGCGTGCGATGAGAAGCCCAAAAGAATGATGTCTGCCGATCAGGATACACACTACCC
ATP1B2	00111030	ATP1B2_00111030_3	GTCATATCGGTCACTGTTCCCTACTATGGCAAAAAGTTCCACAGAACTTGCGCGGATACACGGAATTGTCCGCGCTCTACGACTTCAGCTTCCCGATATCCGACGGCGGAATACGTCGTTGACTGCCTCTCGTAGCGTGCGATGAGGGCAACATCGACCTCATGTACTTCGATCAGGATACACACTACCC
ATP1B2	00111030	ATP1B2_00111030_4	GTCATATCGGTCACTGTTCCAACGTGGAGGTGAATGTAGAATGAGAACTTGCGCGGATACACGGAATTGTCCGCGCTCTACGACTTCAGCTTCCCGATATCCGACGGCGGAATACGTCGTTGACTGCCTCTCGTAGCGTGCGATGAGGCTGTGAAGTTCCTGAATGTGACCCGATCAGGATACACACTACCC
ATP1B2	00111030	ATP1B2_00111030_5	GTCATATCGGTCACTGTTTATGACTTGTCTGAGCCTCACATCCAGAACTTGCGCGGATACACGGAATTGTCCGCGCTCTACGACTTCAGCTTCCCGATATCCGACGGCGGAATACGTCGTTGACTGCCTCTCGTAGCGTGCGATGAGCCAAAGGTATTTTTGATAACAGAGCGATCAGGATACACACTACCC
ATP1B2	00111030	ATP1B2_00111030_6	GTCATATCGGTCACTGTTTATCCACTCTCCTGCCTGCATATCAGAACTTGCGCGGATACACGGAATTGTCCGCGCTCTACGACTTCAGCTTCCCGATATCCGACGGCGGAATACGTCGTTGACTGCCTCTCGTAGCGTGCGATGAGTCTAGTTCTGGTTTAGCTGTGAGAGCGATCAGGATACACACTACCC
ATP1B2	00111030	ATP1B2_00111030_7	GTCATATCGGTCACTGTTCCATCTTGGTGACTTTGAATTTATCTAGAACTTGCGCGGATACACGGAATTGTCCGCGCTCTACGACTTCAGCTTCCCGATATCCGACGGCGGAATACGTCGTTGACTGCCTCTCGTAGCGTGCGATGAGTACTTTCTCCCTGTCTACACAGTCGGATCAGGATACACACTACCC
ATP1B2	00111030	ATP1B2_00111030_8	GTCATATCGGTCACTGTTCCTGTGTTGACCCTTCCTGAAAATCAGAACTTGCGCGGATACACGGAATTGTCCGCGCTCTACGACTTCAGCTTCCCGATATCCGACGGCGGAATACGTCGTTGACTGCCTCTCGTAGCGTGCGATGAGGGAAATGAGGGACTGGAAGTGAGGGATCAGGATACACACTACCC
ATP1B2	00111030	ATP1B2_00111030_9	GTCATATCGGTCACTGTTCGGGGTTGACCTAGGCTGAATATCAGAACTTGCGCGGATACACGGAATTGTCCGCGCTCTACGACTTCAGCTTCCCGATATCCGACGGCGGAATACGTCGTTGACTGCCTCTCGTAGCGTGCGATGAGAAATAGCTGCTACCCAGAGGGGGATCAGGATACACACTACCC
ATP1B2	00111030	ATP1B2_00111030_10	GTCATATCGGTCACTGTTTCCTGCCTCCTGCTCTGAATATTCAGAACTTGCGCGGATACACGGAATTGTCCGCGCTCTACGACTTCAGCTTCCCGATATCCGACGGCGGAATACGTCGTTGACTGCCTCTCGTAGCGTGCGATGAGCCACAGAATGTCAAATGAGGGGCCGATCAGGATACACACTACCC
AUH	21300100	AUH_21300100_1	GTCATATCGGTCACTGTTATTCTGAGTGAAAACTACCTAATATACGTATCGGTAGTCGCAACGCTCTTGCGTGCGATACGGAGTCTTCAGCTTCCCGATATCCGACGGGAGTGTCGCGCAACTTAGCGGACGAACGGTCGAGATTTACATCTAAACCTGAAAAATGAATTGATGATCAGGATACACACTACCC
AUH	21300100	AUH_21300100_2	GTCATATCGGTCACTGTTTATAGTCAGAAACAGAATCAAAGTCGTATCGGTAGTCGCAACGCTCTTGCGTGCGATACGGAGTCTTCAGCTTCCCGATATCCGACGGGACGAACGGTCGAGATTTACGAGTGTCGCGCAACTTAGCGCATTCAGATTTATAAAGCTAGTAGTGGATCAGGATACACACTACCC
AUH	21300100	AUH_21300100_3	GTCATATCGGTCACTGTTAAGGAACAGAAATTCTTAAGATGCCACGTATCGGTAGTCGCAACGCTCTTGCGTGCGATACGGAGTCTTCAGCTTCCCGATATCCGACGGGACGAACGGTCGAGATTTACGAGTGTCGCGCAACTTAGCGGCCCCCTCGCTATAAAGGAGAATAAGATCAGGATACACACTACCC
AUH	21300100	AUH_21300100_4	GTCATATCGGTCACTGTTCTTAATCAGCCACGTTCTGGAACAGCGTATCGGTAGTCGCAACGCTCTTGCGTGCGATACGGAGTCTTCAGCTTCCCGATATCCGACGGGACGAACGGTCGAGATTTACGAGTGTCGCGCAACTTAGCGGCAAAGAAGCCAAAGCAGTGGGGATCAGGATACACACTACCC
AUH	21300100	AUH_21300100_5	GTCATATCGGTCACTGTTATAGATGGACTCGCTTTAGGTGGTGCGTATCGGTAGTCGCAACGCTCTTGCGTGCGATACGGAGTCTTCAGCTTCCCGATATCCGACGGGAGTGTCGCGCAACTTAGCGGACGAACGGTCGAGATTTACATCTTCCAGTACCAACAATTGCAGCAGATCAGGATACACACTACCC
AUH	21300100	AUH_21300100_6	GTCATATCGGTCACTGTTAAATCTGATAAGAAAGTACGGACCATCGTATCGGTAGTCGCAACGCTCTTGCGTGCGATACGGAGTCTTCAGCTTCCCGATATCCGACGGGACGAACGGTCGAGATTTACGAGTGTCGCGCAACTTAGCGGCTATCAAAAGCTGTGGATGCTTTGGATCAGGATACACACTACCC
AUH	21300100	AUH_21300100_7	GTCATATCGGTCACTGTTTGAGATGAAGACGGAGGACGAGCGTATCGGTAGTCGCAACGCTCTTGCGTGCGATACGGAGTCTTCAGCTTCCCGATATCCGACGGGACGAACGGTCGAGATTTACGAGTGTCGCGCAACTTAGCGCCGAAAAGGGGCTACAGCTCGATCAGGATACACACTACCC
BAG4	00300222	BAG4_00300222_1	GTCATATCGGTCACTGTTTATCCTCTTCGCCCTGAACCTCGACGAACGGTCGAGATTTACACGTCTGCGTACCGGCTTAGCTTCAGCTTCCCGATATCCGACGGTCGTAACCCGTGCGAAGTGCGCCACATCGACTCGGTCTATGTACACCCACCTCCACCCTTAGATCAGGATACACACTACCC
BAG4	00300222	BAG4_00300222_2	GTCATATCGGTCACTGTTTGAGACAAACAGGATGTGTTTTTGACGAACGGTCGAGATTTACACGTCTGCGTACCGGCTTAGCTTCAGCTTCCCGATATCCGACGGTCGTAACCCGTGCGAAGTGCGCCACATCGACTCGGTCTATCCTACCAGATGAAACTGGATATAATCGATCAGGATACACACTACCC
BAG4	00300222	BAG4_00300222_3	GTCATATCGGTCACTGTTCAGATAGTATGGCAGTTCTGAAAAGACGAACGGTCGAGATTTACACGTCTGCGTACCGGCTTAGCTTCAGCTTCCCGATATCCGACGGTCGTAACCCGTGCGAAGTGCGCCACATCGACTCGGTCTATATTATTCAAGAGACTATATTGACAGCGATCAGGATACACACTACCC
BAG4	00300222	BAG4_00300222_4	GTCATATCGGTCACTGTTCCACAGTGAGTAGAAATAATTACTAGACGAACGGTCGAGATTTACACGTCTGCGTACCGGCTTAGCTTCAGCTTCCCGATATCCGACGGTCGTAACCCGTGCGAAGTGCGCCACATCGACTCGGTCTATAGAGTTACAGATGAAACATTAAATGGATCAGGATACACACTACCC
BAG4	00300222	BAG4_00300222_5	GTCATATCGGTCACTGTTAATTGCATAAGATAAAATTGTCTGTGACGAACGGTCGAGATTTACACGTCTGCGTACCGGCTTAGCTTCAGCTTCCCGATATCCGACGGTCGTAACCCGTGCGAAGTGCGCCACATCGACTCGGTCTATAGGTAGATTTTATGTTTATTTCCCTAGATCAGGATACACACTACCC
BAIAP3	12200003	BAIAP3_12200003_1	GTCATATCGGTCACTGTTATTAAGAGCAGCGTGCTCAGGTGTATCGCGCTCGATTGGCACTACTTCGTCGCGTCAGACCCTTCAGCTTCCCGATATCCGACGGGCTCAGCCGGACGAGTAGATAACGGTATTCGGTCGTCATCCCATGTCGACCTTGCTGGACGATCAGGATACACACTACCC
BAIAP3	12200003	BAIAP3_12200003_2	GTCATATCGGTCACTGTTCCTCATGCTGAAGAAGGGGGATGTATCGCGCTCGATTGGCAAACGGTATTCGGTCGTCATCCTTCAGCTTCCCGATATCCGACGGCTACTTCGTCGCGTCAGACCGCTCAGCCGGACGAGTAGATTGGAGTTCTTTGCCCACATGCGGATCAGGATACACACTACCC
BAIAP3	12200003	BAIAP3_12200003_3	GTCATATCGGTCACTGTTGTGAAGAGCAGCACCCTGAACTGTATCGCGCTCGATTGGCAAACGGTATTCGGTCGTCATCCTTCAGCTTCCCGATATCCGACGGCTACTTCGTCGCGTCAGACCGCTCAGCCGGACGAGTAGATAAGTGCATCCAGGTCACCGAGGATCAGGATACACACTACCC
BAIAP3	12200003	BAIAP3_12200003_4	GTCATATCGGTCACTGTTTGGGGTGCCTCAACATACCTGTGTATCGCGCTCGATTGGCAAACGGTATTCGGTCGTCATCCTTCAGCTTCCCGATATCCGACGGCTACTTCGTCGCGTCAGACCGCTCAGCCGGACGAGTAGATAGGACCACACCGATGACTTCCGATCAGGATACACACTACCC
BAIAP3	12200003	BAIAP3_12200003_5	GTCATATCGGTCACTGTTACTACAGCTACCTGCTGGGGTGTATCGCGCTCGATTGGCAAACGGTATTCGGTCGTCATCCTTCAGCTTCCCGATATCCGACGGCTACTTCGTCGCGTCAGACCGCTCAGCCGGACGAGTAGATACCATCAAACCTGCACGCTGGGATCAGGATACACACTACCC
BAIAP3	12200003	BAIAP3_12200003_6	GTCATATCGGTCACTGTTTCCGCCTTCTCTGAGTTCGGTGTATCGCGCTCGATTGGCAAACGGTATTCGGTCGTCATCCTTCAGCTTCCCGATATCCGACGGCTACTTCGTCGCGTCAGACCGCTCAGCCGGACGAGTAGATGAGAGCCTGGCTGATAGCCTTGATCAGGATACACACTACCC
BAIAP3	12200003	BAIAP3_12200003_7	GTCATATCGGTCACTGTTCCTTCAGTTCTGCTACAGTGTGTACTGTATCGCGCTCGATTGGCAAACGGTATTCGGTCGTCATCCTTCAGCTTCCCGATATCCGACGGCTACTTCGTCGCGTCAGACCGCTCAGCCGGACGAGTAGATGGCTGACGCCGTCTATGATGAGATCAGGATACACACTACCC
BAIAP3	12200003	BAIAP3_12200003_8	GTCATATCGGTCACTGTTTCGGGGCTCTTTGAGCTCTACTGTATCGCGCTCGATTGGCAAACGGTATTCGGTCGTCATCCTTCAGCTTCCCGATATCCGACGGCTACTTCGTCGCGTCAGACCGCTCAGCCGGACGAGTAGATAAGATGACCCTGGAGGTGGCCGATCAGGATACACACTACCC
BAIAP3	12200003	BAIAP3_12200003_9	GTCATATCGGTCACTGTTTCTGGTTCCAAGTGCTGAGGGTGTATCGCGCTCGATTGGCACTACTTCGTCGCGTCAGACCCTTCAGCTTCCCGATATCCGACGGGCTCAGCCGGACGAGTAGATAACGGTATTCGGTCGTCATCCTTCCTGCCTGCTGTGAAGCGATCAGGATACACACTACCC
BAIAP3	12200003	BAIAP3_12200003_10	GTCATATCGGTCACTGTTCCACATCCAGGAGTTGTGGGTGTGTATCGCGCTCGATTGGCAAACGGTATTCGGTCGTCATCCTTCAGCTTCCCGATATCCGACGGCTACTTCGTCGCGTCAGACCGCTCAGCCGGACGAGTAGATACTGCTGGTCTCTGCCTCAGGATCAGGATACACACTACCC
BAIAP3	12200003	BAIAP3_12200003_11	GTCATATCGGTCACTGTTTTCGGAAGAAGGTGGACACTCATGTATCGCGCTCGATTGGCACTACTTCGTCGCGTCAGACCCTTCAGCTTCCCGATATCCGACGGGCTCAGCCGGACGAGTAGATAACGGTATTCGGTCGTCATCCCACCCTCTTCTATACGGAGCTGCGATCAGGATACACACTACCC
BAIAP3	12200003	BAIAP3_12200003_12	GTCATATCGGTCACTGTTCTGATTTCTACAGCCGCTTCCATTTGTATCGCGCTCGATTGGCAAACGGTATTCGGTCGTCATCCTTCAGCTTCCCGATATCCGACGGCTACTTCGTCGCGTCAGACCGCTCAGCCGGACGAGTAGATGTGCAAACCGTGACGTCTCTGGATCAGGATACACACTACCC
BAIAP3	12200003	BAIAP3_12200003_13	GTCATATCGGTCACTGTTATCGAGCAGTTCTACCTGGACAAGTGTATCGCGCTCGATTGGCAAACGGTATTCGGTCGTCATCCTTCAGCTTCCCGATATCCGACGGCTACTTCGTCGCGTCAGACCGCTCAGCCGGACGAGTAGATAAATGTTCCACCCGCGAGTGCGATCAGGATACACACTACCC
BAIAP3	12200003	BAIAP3_12200003_14	GTCATATCGGTCACTGTTCTGAGCGTCCGTTGCCATTACTGTATCGCGCTCGATTGGCAAACGGTATTCGGTCGTCATCCTTCAGCTTCCCGATATCCGACGGCTACTTCGTCGCGTCAGACCGCTCAGCCGGACGAGTAGATGAGCAGAACCGGTTTGGACGCGATCAGGATACACACTACCC
BAIAP3	12200003	BAIAP3_12200003_15	GTCATATCGGTCACTGTTCCAGAGGACCCAGGTGAAGACTGTATCGCGCTCGATTGGCAAACGGTATTCGGTCGTCATCCTTCAGCTTCCCGATATCCGACGGCTACTTCGTCGCGTCAGACCGCTCAGCCGGACGAGTAGATATCTCTTTCCACTGGTCCGCAGGATCAGGATACACACTACCC
BAIAP3	12200003	BAIAP3_12200003_16	GTCATATCGGTCACTGTTGCTGGAGAAGTGCATGGAGGCTGTATCGCGCTCGATTGGCAAACGGTATTCGGTCGTCATCCTTCAGCTTCCCGATATCCGACGGCTACTTCGTCGCGTCAGACCGCTCAGCCGGACGAGTAGATAGGAGTTCGTGAAGAAACTCAAGGAGATCAGGATACACACTACCC
BAIAP3	12200003	BAIAP3_12200003_17	GTCATATCGGTCACTGTTAGTGAGTGGCTGTGCTCTCTGTGTATCGCGCTCGATTGGCACTACTTCGTCGCGTCAGACCCTTCAGCTTCCCGATATCCGACGGGCTCAGCCGGACGAGTAGATAACGGTATTCGGTCGTCATCCAGCTGGTCTCCAGGGACTCGATCAGGATACACACTACCC
BAIAP3	12200003	BAIAP3_12200003_18	GTCATATCGGTCACTGTTTTCACGCACATATCCGTGGCTGTATCGCGCTCGATTGGCAAACGGTATTCGGTCGTCATCCTTCAGCTTCCCGATATCCGACGGCTACTTCGTCGCGTCAGACCGCTCAGCCGGACGAGTAGATGTGCCAACTGGTCAGCTGTCCGATCAGGATACACACTACCC
BAIAP3	12200003	BAIAP3_12200003_19	GTCATATCGGTCACTGTTCACCCAGCCTCAAAAATATATGTGTTGTATCGCGCTCGATTGGCACTACTTCGTCGCGTCAGACCCTTCAGCTTCCCGATATCCGACGGGCTCAGCCGGACGAGTAGATAACGGTATTCGGTCGTCATCCCCTCATGTCTCTAGATTTTCTCGTGATCAGGATACACACTACCC
BASP1	00012210	BASP1_00012210_1	GTCATATCGGTCACTGTTGCCCCAGCTTCAGACTCAAAACGAATTGTCCGCGCTCTACGATACCATTCGCGTGCGATTCCCTTCAGCTTCCCGATATCCGACGGACGTCTGCGTACCGGCTTAGCTTGCGGCGACAGTCGAACACCAGGAGACCAAAAGTGACGGGGATCAGGATACACACTACCC
BASP1	00012210	BASP1_00012210_2	GTCATATCGGTCACTGTTAGCCTATAGGAAAAACAATACCACTTGAATTGTCCGCGCTCTACGATACCATTCGCGTGCGATTCCCTTCAGCTTCCCGATATCCGACGGACGTCTGCGTACCGGCTTAGCTTGCGGCGACAGTCGAACAGTAACCGTGAAAGAGTGACAAGGACGATCAGGATACACACTACCC
BASP1	00012210	BASP1_00012210_3	GTCATATCGGTCACTGTTGAGGGGGTGGGAGAATCCAAATAGAATTGTCCGCGCTCTACGATACCATTCGCGTGCGATTCCCTTCAGCTTCCCGATATCCGACGGACGTCTGCGTACCGGCTTAGCTTGCGGCGACAGTCGAACAAGGATGTTGTCCCATCAAGGGAGGGATCAGGATACACACTACCC
BASP1	00012210	BASP1_00012210_4	GTCATATCGGTCACTGTTGAGTTGGGAGTGATGCGTTTGATTGAATTGTCCGCGCTCTACGATACCATTCGCGTGCGATTCCCTTCAGCTTCCCGATATCCGACGGACGTCTGCGTACCGGCTTAGCTTGCGGCGACAGTCGAACAGTTGAATAGCTTTTCTTCTGCAATGGGATCAGGATACACACTACCC
BASP1	00012210	BASP1_00012210_5	GTCATATCGGTCACTGTTCCAACACACCACTCATTGGAAAATGGGAATTGTCCGCGCTCTACGATACCATTCGCGTGCGATTCCCTTCAGCTTCCCGATATCCGACGGACGTCTGCGTACCGGCTTAGCTTGCGGCGACAGTCGAACATCTCTTCCATTCTGTGTCACAGACAGATCAGGATACACACTACCC
BCAS1	01001013	BCAS1_01001013_1	GTCATATCGGTCACTGTTTGACAGTCATGTAAACTGTATCTTTTCTTGCGTGCGATACGGAGTCGGAATACGTCGTTGACTGCCTTCAGCTTCCCGATATCCGACGGCTTGCGGCGACAGTCGAACAGCTCAGCCGGACGAGTAGATTAATTCAAAGTAGCATATGATTGACGATCAGGATACACACTACCC
BCAS1	01001013	BCAS1_01001013_2	GTCATATCGGTCACTGTTCTCGCTTCATCTGTTCCGTCTGTCTTGCGTGCGATACGGAGTCGGAATACGTCGTTGACTGCCTTCAGCTTCCCGATATCCGACGGCTTGCGGCGACAGTCGAACAGCTCAGCCGGACGAGTAGATTTAATGTTTCTCAGATGGCTGAGGGGGATCAGGATACACACTACCC
BCAS1	01001013	BCAS1_01001013_3	GTCATATCGGTCACTGTTTCAGTGACAACGGCAAAGATTACAACTCTTGCGTGCGATACGGAGTCGGAATACGTCGTTGACTGCCTTCAGCTTCCCGATATCCGACGGCTTGCGGCGACAGTCGAACAGCTCAGCCGGACGAGTAGATTTGGGAAAACAATTGCTTTTGAGGCGATCAGGATACACACTACCC
BCAS1	01001013	BCAS1_01001013_4	GTCATATCGGTCACTGTTAAGAAGGGAGACGAAAATCCATTTGTTCTTGCGTGCGATACGGAGTCGGAATACGTCGTTGACTGCCTTCAGCTTCCCGATATCCGACGGCTTGCGGCGACAGTCGAACAGCTCAGCCGGACGAGTAGATAATGCGTGCTTATCCTCTAAGCTTGGATCAGGATACACACTACCC
BCAS1	01001013	BCAS1_01001013_5	GTCATATCGGTCACTGTTCGGGTTAAGTGATGAAAATGGCAGTTCTTGCGTGCGATACGGAGTCGGAATACGTCGTTGACTGCCTTCAGCTTCCCGATATCCGACGGCTTGCGGCGACAGTCGAACAGCTCAGCCGGACGAGTAGATAAAGGGAGGGAATAGAGGAATGTGTTGATCAGGATACACACTACCC
BCAS1	01001013	BCAS1_01001013_6	GTCATATCGGTCACTGTTCTTCTGATGGCCAGCAAATGAAATTCGGAATACGTCGTTGACTGCCTTGCGGCGACAGTCGAACACTTCAGCTTCCCGATATCCGACGGGCTCAGCCGGACGAGTAGATTCTTGCGTGCGATACGGAGTCCCCAAACACGCTCCATGTATATATTGATCAGGATACACACTACCC
BCAS1	01001013	BCAS1_01001013_7	GTCATATCGGTCACTGTTGACAAGCTCCAAAAGAGACCTGAGTCTTGCGTGCGATACGGAGTCGGAATACGTCGTTGACTGCCTTCAGCTTCCCGATATCCGACGGCTTGCGGCGACAGTCGAACAGCTCAGCCGGACGAGTAGATGACACGAACTCACTGCAGAATGGGGATCAGGATACACACTACCC
BCAS1	01001013	BCAS1_01001013_8	GTCATATCGGTCACTGTTCCTCTGGGCAAACTGTTTTGGAAAATCTTGCGTGCGATACGGAGTCGGAATACGTCGTTGACTGCCTTCAGCTTCCCGATATCCGACGGCTTGCGGCGACAGTCGAACAGCTCAGCCGGACGAGTAGATAGAAATCAGGACCCACCTCTCTGGATCAGGATACACACTACCC
BCAS1	01001013	BCAS1_01001013_9	GTCATATCGGTCACTGTTACAAGAACTTGGAACTGCGGATTGTCTTGCGTGCGATACGGAGTCGGAATACGTCGTTGACTGCCTTCAGCTTCCCGATATCCGACGGCTTGCGGCGACAGTCGAACAGCTCAGCCGGACGAGTAGATATAGTTGACGGCAAGGAAAAAGAAGGGATCAGGATACACACTACCC
BCAS1	01001013	BCAS1_01001013_10	GTCATATCGGTCACTGTTGCTTATCAGGGCAGTCCGATGATGTCTTGCGTGCGATACGGAGTCGGAATACGTCGTTGACTGCCTTCAGCTTCCCGATATCCGACGGCTTGCGGCGACAGTCGAACAGCTCAGCCGGACGAGTAGATAGACAAGGTGGATGAGGTTCCTGGATCAGGATACACACTACCC
BCAS1	01001013	BCAS1_01001013_11	GTCATATCGGTCACTGTTCAAGTGAGAGCTGGACACTTCCTCTTGCGTGCGATACGGAGTCGGAATACGTCGTTGACTGCCTTCAGCTTCCCGATATCCGACGGCTTGCGGCGACAGTCGAACAGCTCAGCCGGACGAGTAGATATAAAGCTCCAGCGAACAAAGACCGATCAGGATACACACTACCC
BCAS1	01001013	BCAS1_01001013_12	GTCATATCGGTCACTGTTGGATAATGTGGCCACTTCTTCCCTCTTGCGTGCGATACGGAGTCGGAATACGTCGTTGACTGCCTTCAGCTTCCCGATATCCGACGGCTTGCGGCGACAGTCGAACAGCTCAGCCGGACGAGTAGATGTCGACTTGGGAATAAGTGTCAAGACGATCAGGATACACACTACCC
BCL11B	01120200	BCL11B_01120200_1	GTCATATCGGTCACTGTTTTGTTCTGGTTTCAAGTTATAAAAATTCTTGCGTGCGATACGGAGTAGAACTTGCGCGGATACACGCTTCAGCTTCCCGATATCCGACGGTCGTACTTCGACGGCACTCAACGTCTGCGTACCGGCTTAGACGCTTGTTCAAAACCAAGTGATCAGGATACACACTACCC
BCL11B	01120200	BCL11B_01120200_2	GTCATATCGGTCACTGTTTCTGTTTAAGAAACAGGCACTTTTTTCTTGCGTGCGATACGGAGTAGAACTTGCGCGGATACACGCTTCAGCTTCCCGATATCCGACGGTCGTACTTCGACGGCACTCAACGTCTGCGTACCGGCTTAGATTTATTATTGCTTGGTATTTGTGCGATCAGGATACACACTACCC
BCL11B	01120200	BCL11B_01120200_3	GTCATATCGGTCACTGTTCGTGATTTTGGTGCTCCTTGTAACTTCTTGCGTGCGATACGGAGTAGAACTTGCGCGGATACACGCTTCAGCTTCCCGATATCCGACGGTCGTACTTCGACGGCACTCAACGTCTGCGTACCGGCTTAGTCTCGTGGAACACAGGCAAACCGATCAGGATACACACTACCC
BCL11B	01120200	BCL11B_01120200_4	GTCATATCGGTCACTGTTCCTAGAGTGCCTCCAGGGTGTCTTGCGTGCGATACGGAGTAGAACTTGCGCGGATACACGCTTCAGCTTCCCGATATCCGACGGTCGTACTTCGACGGCACTCAACGTCTGCGTACCGGCTTAGCTTTGGATGCCCCACTGAGGTGATCAGGATACACACTACCC
BCL11B	01120200	BCL11B_01120200_5	GTCATATCGGTCACTGTTTATAACCAAGCATCCTTTTGGGCAATCTTGCGTGCGATACGGAGTAGAACTTGCGCGGATACACGCTTCAGCTTCCCGATATCCGACGGTCGTACTTCGACGGCACTCAACGTCTGCGTACCGGCTTAGAAACCATTATTTCAGGTTATGAAAGGATCAGGATACACACTACCC
BCL11B	01120200	BCL11B_01120200_6	GTCATATCGGTCACTGTTGCGTTTCCTCTCCATCCTTCATCTCTTGCGTGCGATACGGAGTAGAACTTGCGCGGATACACGCTTCAGCTTCCCGATATCCGACGGTCGTACTTCGACGGCACTCAACGTCTGCGTACCGGCTTAGCATATCTCGTTCTCTCTCCTTCCCCTGATCAGGATACACACTACCC
BCL11B	01120200	BCL11B_01120200_7	GTCATATCGGTCACTGTTCGGTACAAATTGGATTTCAGGAAGGAAGAACTTGCGCGGATACACGTCTTGCGTGCGATACGGAGTCTTCAGCTTCCCGATATCCGACGGTCGTACTTCGACGGCACTCAACGTCTGCGTACCGGCTTAGGTGAAGTGACCTGCTGTTGAGACGATCAGGATACACACTACCC
BCL11B	01120200	BCL11B_01120200_8	GTCATATCGGTCACTGTTGGCCATCTCTAAGATGTCAGATGTAGTCTTGCGTGCGATACGGAGTAGAACTTGCGCGGATACACGCTTCAGCTTCCCGATATCCGACGGTCGTACTTCGACGGCACTCAACGTCTGCGTACCGGCTTAGCACATCGTCCTCCCTTTCTCTAAGAGATCAGGATACACACTACCC
BCL11B	01120200	BCL11B_01120200_9	GTCATATCGGTCACTGTTTTTGGTTCACAAATCATTTAGTTGTTCTTGCGTGCGATACGGAGTAGAACTTGCGCGGATACACGCTTCAGCTTCCCGATATCCGACGGTCGTACTTCGACGGCACTCAACGTCTGCGTACCGGCTTAGGAAACAAAAGGAAGTAGTTAAATGCGATCAGGATACACACTACCC
BCL11B	01120200	BCL11B_01120200_10	GTCATATCGGTCACTGTTGATTTAATGTACCTTTTTGTTAGTGAAGAACTTGCGCGGATACACGTCTTGCGTGCGATACGGAGTCTTCAGCTTCCCGATATCCGACGGTCGTACTTCGACGGCACTCAACGTCTGCGTACCGGCTTAGAACTGTAAGCTTGTCCTTTTAAAGGGATCAGGATACACACTACCC
BCL11B	01120200	BCL11B_01120200_11	GTCATATCGGTCACTGTTATTCAAAGGGGATTGCTACACCATGTCTTGCGTGCGATACGGAGTAGAACTTGCGCGGATACACGCTTCAGCTTCCCGATATCCGACGGTCGTACTTCGACGGCACTCAACGTCTGCGTACCGGCTTAGAATGTATAGAAACTTGTATTTGGGGGATCAGGATACACACTACCC
BCL11B	01120200	BCL11B_01120200_12	GTCATATCGGTCACTGTTAATGCCTGGGCATTTTACAAAACATCTTGCGTGCGATACGGAGTAGAACTTGCGCGGATACACGCTTCAGCTTCCCGATATCCGACGGTCGTACTTCGACGGCACTCAACGTCTGCGTACCGGCTTAGGTGGACCAGTATTTGTAATAATCGAGGATCAGGATACACACTACCC
BCL11B	01120200	BCL11B_01120200_13	GTCATATCGGTCACTGTTAGTATTGGGTACATACAAGGGTAAATCTTGCGTGCGATACGGAGTAGAACTTGCGCGGATACACGCTTCAGCTTCCCGATATCCGACGGTCGTACTTCGACGGCACTCAACGTCTGCGTACCGGCTTAGCACTCTGTCTTAAAAATACGTTTACGATCAGGATACACACTACCC
BCL11B	01120200	BCL11B_01120200_14	GTCATATCGGTCACTGTTATCCATTAGCTGAATTATCCTCAGCCTCTTGCGTGCGATACGGAGTAGAACTTGCGCGGATACACGCTTCAGCTTCCCGATATCCGACGGTCGTACTTCGACGGCACTCAACGTCTGCGTACCGGCTTAGAAATAAACCCAGCACAACCTTGGACGATCAGGATACACACTACCC
BCL11B	01120200	BCL11B_01120200_15	GTCATATCGGTCACTGTTACCCGCACTTTAAAGCTTTTGTTTGTCTTGCGTGCGATACGGAGTAGAACTTGCGCGGATACACGCTTCAGCTTCCCGATATCCGACGGTCGTACTTCGACGGCACTCAACGTCTGCGTACCGGCTTAGAAGATTAGACATTTGAATTCTGTTGGATCAGGATACACACTACCC
BCL11B	01120200	BCL11B_01120200_16	GTCATATCGGTCACTGTTGAAGTTAGTGTTCTCTCATTTAATGCTCTTGCGTGCGATACGGAGTAGAACTTGCGCGGATACACGCTTCAGCTTCCCGATATCCGACGGTCGTACTTCGACGGCACTCAACGTCTGCGTACCGGCTTAGAAGCAGACGAATGCCCTAATTAATTGATCAGGATACACACTACCC
BCL11B	01120200	BCL11B_01120200_17	GTCATATCGGTCACTGTTATAAAATGGGCTGAGGGTACCTTTTCTTGCGTGCGATACGGAGTAGAACTTGCGCGGATACACGCTTCAGCTTCCCGATATCCGACGGTCGTACTTCGACGGCACTCAACGTCTGCGTACCGGCTTAGCTGCTATTCGCTGTAGATTAGGCTACGATCAGGATACACACTACCC
BCL11B	01120200	BCL11B_01120200_18	GTCATATCGGTCACTGTTCATATTACATAAGGGAAACCTTGAGTTCTTGCGTGCGATACGGAGTAGAACTTGCGCGGATACACGCTTCAGCTTCCCGATATCCGACGGTCGTACTTCGACGGCACTCAACGTCTGCGTACCGGCTTAGCCTTTTCTGTGTTGATTTCGGCTTTGATCAGGATACACACTACCC
BCL11B	01120200	BCL11B_01120200_19	GTCATATCGGTCACTGTTTTTTGTCCTGAAATAAAAAGTGGCATCTTGCGTGCGATACGGAGTAGAACTTGCGCGGATACACGCTTCAGCTTCCCGATATCCGACGGTCGTACTTCGACGGCACTCAACGTCTGCGTACCGGCTTAGTGTTTACTTTTTCATTCCTTCCTTTTGATCAGGATACACACTACCC
BCL11B	01120200	BCL11B_01120200_20	GTCATATCGGTCACTGTTTTTTTAACCCGGTAGTAGCCTGAGTCTTGCGTGCGATACGGAGTAGAACTTGCGCGGATACACGCTTCAGCTTCCCGATATCCGACGGTCGTACTTCGACGGCACTCAACGTCTGCGTACCGGCTTAGTGGGTATCCATCCCTTCTTTGTTTTTGATCAGGATACACACTACCC
BCL11B	01120200	BCL11B_01120200_21	GTCATATCGGTCACTGTTGAAGTCCTATGGAAACCCGAGGTCTTGCGTGCGATACGGAGTAGAACTTGCGCGGATACACGCTTCAGCTTCCCGATATCCGACGGTCGTACTTCGACGGCACTCAACGTCTGCGTACCGGCTTAGCACTCCAACCTAACCTGTGTCTGCGATCAGGATACACACTACCC
BCL11B	01120200	BCL11B_01120200_22	GTCATATCGGTCACTGTTCGAGCACTTGCTGACTAACGACTCTTGCGTGCGATACGGAGTAGAACTTGCGCGGATACACGCTTCAGCTTCCCGATATCCGACGGTCGTACTTCGACGGCACTCAACGTCTGCGTACCGGCTTAGGAGAAACACATGAAAAAGTGGCACGGGATCAGGATACACACTACCC
BCL11B	01120200	BCL11B_01120200_23	GTCATATCGGTCACTGTTAGAACTGCAGCAACTTGACGGTCTTGCGTGCGATACGGAGTAGAACTTGCGCGGATACACGCTTCAGCTTCCCGATATCCGACGGTCGTACTTCGACGGCACTCAACGTCTGCGTACCGGCTTAGGAGTACTGCGGCAAGGTGTTCAGATCAGGATACACACTACCC
BCL11B	01120200	BCL11B_01120200_24	GTCATATCGGTCACTGTTCCGAGTCGAGCTTCAGCATGTCTTGCGTGCGATACGGAGTAGAACTTGCGCGGATACACGCTTCAGCTTCCCGATATCCGACGGTCGTACTTCGACGGCACTCAACGTCTGCGTACCGGCTTAGCTACTGGAGAACGAGAGCCGGCGATCAGGATACACACTACCC
BCL11B	01120200	BCL11B_01120200_25	GTCATATCGGTCACTGTTAAGTTCCAGAGCAATCTCATCGTGTCTTGCGTGCGATACGGAGTAGAACTTGCGCGGATACACGCTTCAGCTTCCCGATATCCGACGGTCGTACTTCGACGGCACTCAACGTCTGCGTACCGGCTTAGGAGTTCTGCGGCAAGACCTTCGATCAGGATACACACTACCC
BCL11B	01120200	BCL11B_01120200_26	GTCATATCGGTCACTGTTGACAGCAACCCCTTCAACCTGTCTTGCGTGCGATACGGAGTAGAACTTGCGCGGATACACGCTTCAGCTTCCCGATATCCGACGGTCGTACTTCGACGGCACTCAACGTCTGCGTACCGGCTTAGCCCGCTCATGAATTTCCTGGGCGATCAGGATACACACTACCC
BCL11B	01120200	BCL11B_01120200_27	GTCATATCGGTCACTGTTCACGAAAGGCATCTGTCCCAAGTCTTGCGTGCGATACGGAGTAGAACTTGCGCGGATACACGCTTCAGCTTCCCGATATCCGACGGTCGTACTTCGACGGCACTCAACGTCTGCGTACCGGCTTAGGAAGATGACCACCTGCTCTCACCGATCAGGATACACACTACCC
BCL11B	01120200	BCL11B_01120200_28	GTCATATCGGTCACTGTTGGGACATCCTGGTTTTTATAGAGCACTCTTGCGTGCGATACGGAGTAGAACTTGCGCGGATACACGCTTCAGCTTCCCGATATCCGACGGTCGTACTTCGACGGCACTCAACGTCTGCGTACCGGCTTAGCAGTGTCAAATGAACTTCCCCTTGGGATCAGGATACACACTACCC
BCL11B	01120200	BCL11B_01120200_29	GTCATATCGGTCACTGTTGGCCAAGCAGTTTGAAGAAGTGTAATCTTGCGTGCGATACGGAGTAGAACTTGCGCGGATACACGCTTCAGCTTCCCGATATCCGACGGTCGTACTTCGACGGCACTCAACGTCTGCGTACCGGCTTAGTCAAGAAGACATTTGCAAGTGCAAGAGATCAGGATACACACTACCC
BCL11B	01120200	BCL11B_01120200_30	GTCATATCGGTCACTGTTGGGCAGTTTTACATTGCTTTGGGTCTTGCGTGCGATACGGAGTAGAACTTGCGCGGATACACGCTTCAGCTTCCCGATATCCGACGGTCGTACTTCGACGGCACTCAACGTCTGCGTACCGGCTTAGAGAAAACCCAGAAACAACCGAACCGGATCAGGATACACACTACCC
BCL11B	01120200	BCL11B_01120200_31	GTCATATCGGTCACTGTTCAATCTATAGCTCCCAGTCTGCGTCTTGCGTGCGATACGGAGTAGAACTTGCGCGGATACACGCTTCAGCTTCCCGATATCCGACGGTCGTACTTCGACGGCACTCAACGTCTGCGTACCGGCTTAGGACTCCGCCATCTTCACGTTGGATCAGGATACACACTACCC
BLOC1S2	31200100	BLOC1S2_31200100_1	GTCATATCGGTCACTGTTCAGCCACCTTAAATTCCCATGGATGACGCTACGGAGTACGCCACTTCTTGCGTGCGATACGGAGTCTTCAGCTTCCCGATATCCGACGGCTACTTCGTCGCGTCAGACCGAGTGTCGCGCAACTTAGCGCCTGTTACACTGTGTTCAGCTATCTTGATCAGGATACACACTACCC
BLOC1S2	31200100	BLOC1S2_31200100_2	GTCATATCGGTCACTGTTCTGAGGTCCCCAATTACATATCCCAACGCTACGGAGTACGCCACTTCTTGCGTGCGATACGGAGTCTTCAGCTTCCCGATATCCGACGGCTACTTCGTCGCGTCAGACCGAGTGTCGCGCAACTTAGCGCAACATTAGCAGCTGGGAAGGTGTGATCAGGATACACACTACCC
BLOC1S2	31200100	BLOC1S2_31200100_3	GTCATATCGGTCACTGTTGGTGACGATTGCCACTCATAAAATAAACGCTACGGAGTACGCCACTTCTTGCGTGCGATACGGAGTCTTCAGCTTCCCGATATCCGACGGCTACTTCGTCGCGTCAGACCGAGTGTCGCGCAACTTAGCGTGTGTGTTTATGTGTTGGGTAGGGAGATCAGGATACACACTACCC
BLOC1S2	31200100	BLOC1S2_31200100_4	GTCATATCGGTCACTGTTAAAATCTTAAAATAATTCCAAGCTGACGCTACGGAGTACGCCACTTCTTGCGTGCGATACGGAGTCTTCAGCTTCCCGATATCCGACGGCTACTTCGTCGCGTCAGACCGAGTGTCGCGCAACTTAGCGCTTTTCCATAATATTGCAAATAACATGATCAGGATACACACTACCC
BLOC1S2	31200100	BLOC1S2_31200100_5	GTCATATCGGTCACTGTTGTGGTTGATTACTACATTATTTTCTTACGCTACGGAGTACGCCACTTCTTGCGTGCGATACGGAGTCTTCAGCTTCCCGATATCCGACGGCTACTTCGTCGCGTCAGACCGAGTGTCGCGCAACTTAGCGATGAGAGGACCTATTTTCTCTGGTAGATCAGGATACACACTACCC
BLOC1S2	31200100	BLOC1S2_31200100_6	GTCATATCGGTCACTGTTGAGTAAACTGGAGGACTGTGGCTATACGCTACGGAGTACGCCACTTCTTGCGTGCGATACGGAGTCTTCAGCTTCCCGATATCCGACGGCTACTTCGTCGCGTCAGACCGAGTGTCGCGCAACTTAGCGGTCATCACAGGAACATCTCAACGTTCGATCAGGATACACACTACCC
BLOC1S2	31200100	BLOC1S2_31200100_7	GTCATATCGGTCACTGTTAAATATGAATAAACTCACCAGCTTGAACGCTACGGAGTACGCCACTTCTTGCGTGCGATACGGAGTCTTCAGCTTCCCGATATCCGACGGCTACTTCGTCGCGTCAGACCGAGTGTCGCGCAACTTAGCGCCAGTGAAGACTATAAGCTCCTGGAGATCAGGATACACACTACCC
BLOC1S2	31200100	BLOC1S2_31200100_8	GTCATATCGGTCACTGTTCACTTACCTGACTGGGGAACTGAACGCTACGGAGTACGCCACTTCTTGCGTGCGATACGGAGTCTTCAGCTTCCCGATATCCGACGGCTACTTCGTCGCGTCAGACCGAGTGTCGCGCAACTTAGCGCCGGGACATGTTCTCCAAAATGGCGATCAGGATACACACTACCC
BPHL	12030020	BPHL_12030020_1	GTCATATCGGTCACTGTTCTCAAGAACCTCAATAAGAAGCTCTTTGTATCGCGCTCGATTGGCAAACGGTATTCGGTCGTCATCCTTCAGCTTCCCGATATCCGACGGAACTGCGACCGTCGGCTTACTCGTAACCCGTGCGAAGTGCTGGAGAGACTGATTTTGGACCTCAGGATCAGGATACACACTACCC
BPHL	12030020	BPHL_12030020_2	GTCATATCGGTCACTGTTCAACAAGTTAGCAGAAGACTTCCTACTGTATCGCGCTCGATTGGCAAACGGTATTCGGTCGTCATCCTTCAGCTTCCCGATATCCGACGGAACTGCGACCGTCGGCTTACTCGTAACCCGTGCGAAGTGCTGCATTTGCGTTTTGCAGATGAATTGATCAGGATACACACTACCC
BTBD11	11003010	BTBD11_11003010_1	GTCATATCGGTCACTGTTCGGATGCTGAACTGTGGACGAACTGTATCGCGCTCGATTGGCATCTTGCGTGCGATACGGAGTCTTCAGCTTCCCGATATCCGACGGACTCTACCGGCAATCGCGTCCTTGCGGCGACAGTCGAACACAAGTTTAAGCAGGACCTGGGTTTCGATCAGGATACACACTACCC
BTBD11	11003010	BTBD11_11003010_2	GTCATATCGGTCACTGTTCCGGAGCTGACCTGAATGTGGTGTATCGCGCTCGATTGGCATCTTGCGTGCGATACGGAGTCTTCAGCTTCCCGATATCCGACGGACTCTACCGGCAATCGCGTCCTTGCGGCGACAGTCGAACAGATGGTTCAGATGCTGCTGGATGGATCAGGATACACACTACCC
BTBD11	11003010	BTBD11_11003010_3	GTCATATCGGTCACTGTTTGTGTTGCATGGACATATTCCTGTAGTGTATCGCGCTCGATTGGCATCTTGCGTGCGATACGGAGTCTTCAGCTTCCCGATATCCGACGGACTCTACCGGCAATCGCGTCCTTGCGGCGACAGTCGAACAATTGGACGGCTCTGACTTTTGCGATCAGGATACACACTACCC
BTBD11	11003010	BTBD11_11003010_4	GTCATATCGGTCACTGTTGCATGGCGAGGAGAACTACTCTGTATCGCGCTCGATTGGCATCTTGCGTGCGATACGGAGTCTTCAGCTTCCCGATATCCGACGGACTCTACCGGCAATCGCGTCCTTGCGGCGACAGTCGAACACAAGGTGGAAGGCTCAGTGGAGATCAGGATACACACTACCC
BTBD11	11003010	BTBD11_11003010_5	GTCATATCGGTCACTGTTGAGTTTAAGACCATTCAGGAGGAGGATGTATCGCGCTCGATTGGCATCTTGCGTGCGATACGGAGTCTTCAGCTTCCCGATATCCGACGGACTCTACCGGCAATCGCGTCCTTGCGGCGACAGTCGAACAGCCTCTCATCCAGTGCTTGTTAAAGGATCAGGATACACACTACCC
BTBD11	11003010	BTBD11_11003010_6	GTCATATCGGTCACTGTTAGAAATCAAACGGAAACAGACCTCGTGTATCGCGCTCGATTGGCATCTTGCGTGCGATACGGAGTCTTCAGCTTCCCGATATCCGACGGACTCTACCGGCAATCGCGTCCTTGCGGCGACAGTCGAACACTACCCCATCCCCAAGCTCACGATCAGGATACACACTACCC
BTBD11	11003010	BTBD11_11003010_7	GTCATATCGGTCACTGTTATTTCTGGTAGAAGGAAGACCATTTTGTATCGCGCTCGATTGGCATCTTGCGTGCGATACGGAGTCTTCAGCTTCCCGATATCCGACGGACTCTACCGGCAATCGCGTCCTTGCGGCGACAGTCGAACAACAATAAAGAAATGTCTGATGTTACGATCAGGATACACACTACCC
BTBD11	11003010	BTBD11_11003010_8	GTCATATCGGTCACTGTTATTGGTTATGTGAAATACTCCATCTTTGTATCGCGCTCGATTGGCATCTTGCGTGCGATACGGAGTCTTCAGCTTCCCGATATCCGACGGACTCTACCGGCAATCGCGTCCTTGCGGCGACAGTCGAACAGACAAATGATGGCACCTGCATAGAGGATCAGGATACACACTACCC
BTBD11	11003010	BTBD11_11003010_9	GTCATATCGGTCACTGTTCGAAAAGCATCAATACCGACAACTGTTGTATCGCGCTCGATTGGCATCTTGCGTGCGATACGGAGTCTTCAGCTTCCCGATATCCGACGGACTCTACCGGCAATCGCGTCCTTGCGGCGACAGTCGAACACAGCGACACTGTGAGATTATCTGTGGATCAGGATACACACTACCC
BTBD11	11003010	BTBD11_11003010_10	GTCATATCGGTCACTGTTGATGGTCCTCATTGAAAACGAAGCATGTATCGCGCTCGATTGGCATCTTGCGTGCGATACGGAGTCTTCAGCTTCCCGATATCCGACGGACTCTACCGGCAATCGCGTCCTTGCGGCGACAGTCGAACATGCGAAGGCTACTTTCTCAAAAACATGATCAGGATACACACTACCC
BTBD11	11003010	BTBD11_11003010_11	GTCATATCGGTCACTGTTAAATTCCACCTGGCACCTGTTTTTTGTATCGCGCTCGATTGGCATCTTGCGTGCGATACGGAGTCTTCAGCTTCCCGATATCCGACGGACTCTACCGGCAATCGCGTCCTTGCGGCGACAGTCGAACAGCATTGGCTTTACACAAACACAGACGATCAGGATACACACTACCC
BTBD11	11003010	BTBD11_11003010_12	GTCATATCGGTCACTGTTGCCTTTTAAAGGTCACTCAGGTTCCATGTATCGCGCTCGATTGGCATCTTGCGTGCGATACGGAGTCTTCAGCTTCCCGATATCCGACGGACTCTACCGGCAATCGCGTCCTTGCGGCGACAGTCGAACACCACTGTCCAGTGAATGGATTGAGGATCAGGATACACACTACCC
BTBD11	11003010	BTBD11_11003010_13	GTCATATCGGTCACTGTTCTAATTCAATAGTTGAAAGCAACCTGTGTATCGCGCTCGATTGGCATCTTGCGTGCGATACGGAGTCTTCAGCTTCCCGATATCCGACGGACTCTACCGGCAATCGCGTCCTTGCGGCGACAGTCGAACAAGAGGTGCACTGCCAATAAGTATCTGATCAGGATACACACTACCC
BTBD11	11003010	BTBD11_11003010_14	GTCATATCGGTCACTGTTCAGAAATGTGTTCATAGATGATGCTGTGTATCGCGCTCGATTGGCATCTTGCGTGCGATACGGAGTCTTCAGCTTCCCGATATCCGACGGACTCTACCGGCAATCGCGTCCTTGCGGCGACAGTCGAACATACGGATGATTTGGGGATGCTTTTGGATCAGGATACACACTACCC
BTBD11	11003010	BTBD11_11003010_15	GTCATATCGGTCACTGTTGAGTGTACAGTACAGGATTATTATAATGTATCGCGCTCGATTGGCATCTTGCGTGCGATACGGAGTCTTCAGCTTCCCGATATCCGACGGACTCTACCGGCAATCGCGTCCTTGCGGCGACAGTCGAACAAGGATGGATTCTTTCTGTATTCTGAGATCAGGATACACACTACCC
BTBD11	11003010	BTBD11_11003010_16	GTCATATCGGTCACTGTTGCCAAGTTTTGTTGATAAACCTATTTTGTATCGCGCTCGATTGGCATCTTGCGTGCGATACGGAGTCTTCAGCTTCCCGATATCCGACGGACTCTACCGGCAATCGCGTCCTTGCGGCGACAGTCGAACAAGAATGACTTTTACCCTTGGGGACAGATCAGGATACACACTACCC
BTBD11	11003010	BTBD11_11003010_17	GTCATATCGGTCACTGTTCTGATACACAAGGCCTCTCTTCCATGTATCGCGCTCGATTGGCATCTTGCGTGCGATACGGAGTCTTCAGCTTCCCGATATCCGACGGACTCTACCGGCAATCGCGTCCTTGCGGCGACAGTCGAACATCTACAGTATTGGCTCTTCTGCGAGGGATCAGGATACACACTACCC
BTBD11	11003010	BTBD11_11003010_18	GTCATATCGGTCACTGTTCTTCCCTGTGAATGTCTAATGCTAGTTGTATCGCGCTCGATTGGCATCTTGCGTGCGATACGGAGTCTTCAGCTTCCCGATATCCGACGGACTCTACCGGCAATCGCGTCCTTGCGGCGACAGTCGAACATGGATGTTTCCTTAACCTCAGCTGAGATCAGGATACACACTACCC
BTNL9	23330000	BTNL9_23330000_1	GTCATATCGGTCACTGTTCACTTTACAGCAATCATCACCCTTTGCGTATCGGTAGTCGCAACGCCTGGTTCGGGCGTACCTAACCTTCAGCTTCCCGATATCCGACGGGACGAACGGTCGAGATTTACAACTGCGACCGTCGGCTTACGGAATCTTAGCATCTGGGACCAAGAGATCAGGATACACACTACCC
BTNL9	23330000	BTNL9_23330000_2	GTCATATCGGTCACTGTTCCCAGACTCCTTGAAGCCAGTATCGTATCGGTAGTCGCAACGCCTGGTTCGGGCGTACCTAACCTTCAGCTTCCCGATATCCGACGGGACGAACGGTCGAGATTTACAACTGCGACCGTCGGCTTACAGAGATGGTGGACCTCTCAGTCTCGATCAGGATACACACTACCC
BTNL9	23330000	BTNL9_23330000_3	GTCATATCGGTCACTGTTTCAAGGAAGGAGGCATTCAGCTCGTATCGGTAGTCGCAACGCCTGGTTCGGGCGTACCTAACCTTCAGCTTCCCGATATCCGACGGGACGAACGGTCGAGATTTACAACTGCGACCGTCGGCTTACCTCACCTCTCCCTTGAGGGCTGATCAGGATACACACTACCC
BTNL9	23330000	BTNL9_23330000_4	GTCATATCGGTCACTGTTCCTCTTGAGCCAGAAGAAAGAGTTGCGTATCGGTAGTCGCAACGCCTGGTTCGGGCGTACCTAACCTTCAGCTTCCCGATATCCGACGGGACGAACGGTCGAGATTTACAACTGCGACCGTCGGCTTACTGTGTCCGTCTCCATCCAGAATCTGATCAGGATACACACTACCC
CA10	00033230	CA10_00033230_1	GTCATATCGGTCACTGTTTCACTGTGTTTGGTTACTGTCAAGAAACTGCGACCGTCGGCTTACACTCTACCGGCAATCGCGTCCTTCAGCTTCCCGATATCCGACGGACGTCTGCGTACCGGCTTAGCTCTCGTAGCGTGCGATGAGTTCTTTTCTTGTTTATAATGGTCACGATCAGGATACACACTACCC
CA10	00033230	CA10_00033230_2	GTCATATCGGTCACTGTTTCAATCATTCACATGAGGTGAGCTAACTGCGACCGTCGGCTTACACTCTACCGGCAATCGCGTCCTTCAGCTTCCCGATATCCGACGGACGTCTGCGTACCGGCTTAGCTCTCGTAGCGTGCGATGAGGTATGACTTTAATTCCACTCCATGGCGATCAGGATACACACTACCC
CA10	00033230	CA10_00033230_3	GTCATATCGGTCACTGTTGTTATTGTTACCAGCTCAATAAATGTAACTGCGACCGTCGGCTTACACTCTACCGGCAATCGCGTCCTTCAGCTTCCCGATATCCGACGGACGTCTGCGTACCGGCTTAGCTCTCGTAGCGTGCGATGAGTTCCAAAGGTCATACATTGTGTTTGGATCAGGATACACACTACCC
CA10	00033230	CA10_00033230_4	GTCATATCGGTCACTGTTCTAGATTATGATTCTTCTGTTTACTCAACTGCGACCGTCGGCTTACACTCTACCGGCAATCGCGTCCTTCAGCTTCCCGATATCCGACGGACGTCTGCGTACCGGCTTAGCTCTCGTAGCGTGCGATGAGCAAAGTTGACCAAGGACACTTATTTGATCAGGATACACACTACCC
CA10	00033230	CA10_00033230_5	GTCATATCGGTCACTGTTCAGTTAACCTGATTTCAATTTTGAAACTGCGACCGTCGGCTTACACTCTACCGGCAATCGCGTCCTTCAGCTTCCCGATATCCGACGGACGTCTGCGTACCGGCTTAGCTCTCGTAGCGTGCGATGAGCATAAGAGGTCTTAGAAGAAAATAACGATCAGGATACACACTACCC
CA10	00033230	CA10_00033230_6	GTCATATCGGTCACTGTTCTTCATGAAAAGTGTCTGCAAAACCAAACTGCGACCGTCGGCTTACACTCTACCGGCAATCGCGTCCTTCAGCTTCCCGATATCCGACGGACGTCTGCGTACCGGCTTAGCTCTCGTAGCGTGCGATGAGCATTCATTCTTGGGATTGGCCCTTTGATCAGGATACACACTACCC
CA10	00033230	CA10_00033230_7	GTCATATCGGTCACTGTTGAAGGACTGTCCAAACAACCGAGAACTGCGACCGTCGGCTTACACTCTACCGGCAATCGCGTCCTTCAGCTTCCCGATATCCGACGGACGTCTGCGTACCGGCTTAGCTCTCGTAGCGTGCGATGAGACCAATATCAACTTCAGTTTACAGGGGATCAGGATACACACTACCC
CA10	00033230	CA10_00033230_8	GTCATATCGGTCACTGTTCTATATCCAGAGACCTCTAGTTTCATAACTGCGACCGTCGGCTTACACTCTACCGGCAATCGCGTCCTTCAGCTTCCCGATATCCGACGGACGTCTGCGTACCGGCTTAGCTCTCGTAGCGTGCGATGAGACTACAGGGGCTTAATATAGAGGAAGATCAGGATACACACTACCC
CA10	00033230	CA10_00033230_9	GTCATATCGGTCACTGTTAGTCCAAATGGATTGGTGGTAGTTTCAACTGCGACCGTCGGCTTACACTCTACCGGCAATCGCGTCCTTCAGCTTCCCGATATCCGACGGACGTCTGCGTACCGGCTTAGCTCTCGTAGCGTGCGATGAGTACGAATGTCACAGAAGCTGCAAAGGATCAGGATACACACTACCC
CA10	00033230	CA10_00033230_10	GTCATATCGGTCACTGTTTATCCCTTCGCCTGGACAAGGAACTGCGACCGTCGGCTTACACTCTACCGGCAATCGCGTCCTTCAGCTTCCCGATATCCGACGGACGTCTGCGTACCGGCTTAGCTCTCGTAGCGTGCGATGAGGACCATGTACAACACTGGAAGACACGGATCAGGATACACACTACCC
CA10	00033230	CA10_00033230_11	GTCATATCGGTCACTGTTGGAAATAGTCTGGGAGGTGCTTTTTAACTGCGACCGTCGGCTTACACTCTACCGGCAATCGCGTCCTTCAGCTTCCCGATATCCGACGGACGTCTGCGTACCGGCTTAGCTCTCGTAGCGTGCGATGAGTGCACTTGGAATGAGAATCAGAGGATGATCAGGATACACACTACCC
CA10	00033230	CA10_00033230_12	GTCATATCGGTCACTGTTCAGTGTTGGTGGCTTCAGGTGAACTGCGACCGTCGGCTTACACTCTACCGGCAATCGCGTCCTTCAGCTTCCCGATATCCGACGGACGTCTGCGTACCGGCTTAGCTCTCGTAGCGTGCGATGAGGTCTCGTTTTTGCTGGAAGAGCCGATCAGGATACACACTACCC
CA11	00021101	CA11_00021101_1	GTCATATCGGTCACTGTTCTATTAAAGGGACAGAATACTTCCTGTCGTACTTCGACGGCACTCACGGAATACGTCGTTGACTGCCTTCAGCTTCCCGATATCCGACGGGAGTGTCGCGCAACTTAGCGTTAGGTCGCCTACCGACTGCGAGGGGAGTTACCCCTAAAACAAAGGATCAGGATACACACTACCC
CA11	00021101	CA11_00021101_2	GTCATATCGGTCACTGTTAGCTCCTGTTCCCTGAATCCTTCTCGTACTTCGACGGCACTCACGGAATACGTCGTTGACTGCCTTCAGCTTCCCGATATCCGACGGGAGTGTCGCGCAACTTAGCGTTAGGTCGCCTACCGACTGCCTACTTTCTTCAAGACCTGAGCCTGGGATCAGGATACACACTACCC
CA11	00021101	CA11_00021101_3	GTCATATCGGTCACTGTTGAACTCTACGGGAATTTCAGCGCTCGTACTTCGACGGCACTCACGGAATACGTCGTTGACTGCCTTCAGCTTCCCGATATCCGACGGGAGTGTCGCGCAACTTAGCGTTAGGTCGCCTACCGACTGCGTGCAGCTCATTCACTTCAACCAGGATCAGGATACACACTACCC
CA11	00021101	CA11_00021101_4	GTCATATCGGTCACTGTTCTGGAGGTCCCCTCCTTTACAGTCGTACTTCGACGGCACTCACGGAATACGTCGTTGACTGCCTTCAGCTTCCCGATATCCGACGGGAGTGTCGCGCAACTTAGCGTTAGGTCGCCTACCGACTGCCCCGACCTGTGGTCAATGTGTGATCAGGATACACACTACCC
CA11	00021101	CA11_00021101_5	GTCATATCGGTCACTGTTCTTTCTGCCCCCATTAAGGCTCTCGTACTTCGACGGCACTCACGGAATACGTCGTTGACTGCCTTCAGCTTCCCGATATCCGACGGGAGTGTCGCGCAACTTAGCGTTAGGTCGCCTACCGACTGCGAGCTGAAGAGGGTTCTTTATGACCCGATCAGGATACACACTACCC
CA11	00021101	CA11_00021101_6	GTCATATCGGTCACTGTTGACAGAGGAGCTGAGAGAGGGTCGTACTTCGACGGCACTCACGGAATACGTCGTTGACTGCCTTCAGCTTCCCGATATCCGACGGGAGTGTCGCGCAACTTAGCGTTAGGTCGCCTACCGACTGCGACAGGGTCCCAGAAGGAGGGGATCAGGATACACACTACCC
CABP1	30011030	CABP1_30011030_1	GTCATATCGGTCACTGTTGACAAGGATGGCTACATCAACTGCACGCTACGGAGTACGCCACTGAATTGTCCGCGCTCTACGACTTCAGCTTCCCGATATCCGACGGCGGAATACGTCGTTGACTGCCTCTCGTAGCGTGCGATGAGAGAGGCCTTCAGAGAATTCGACAAGGATCAGGATACACACTACCC
CABP1	30011030	CABP1_30011030_2	GTCATATCGGTCACTGTTTGTAAAGGAACTGCGAGATGCTTTCACGCTACGGAGTACGCCACTGAATTGTCCGCGCTCTACGACTTCAGCTTCCCGATATCCGACGGCGGAATACGTCGTTGACTGCCTCTCGTAGCGTGCGATGAGCTGGCAGAGACAGCAGATATGATTGGGATCAGGATACACACTACCC
CABP1	30011030	CABP1_30011030_3	GTCATATCGGTCACTGTTGAGATGTGGACCTCAATGGGGATACGCTACGGAGTACGCCACTGAATTGTCCGCGCTCTACGACTTCAGCTTCCCGATATCCGACGGCGGAATACGTCGTTGACTGCCTCTCGTAGCGTGCGATGAGACACCGAGACATAGAGGAAATTATCCGATCAGGATACACACTACCC
CABP1	30011030	CABP1_30011030_4	GTCATATCGGTCACTGTTGGGGCTAAGAGGAGCTAGAGCACGCTACGGAGTACGCCACTGAATTGTCCGCGCTCTACGACTTCAGCTTCCCGATATCCGACGGCGGAATACGTCGTTGACTGCCTCTCGTAGCGTGCGATGAGGACTGCCAAGCTCCCAAAGGCGATCAGGATACACACTACCC
CABP1	30011030	CABP1_30011030_5	GTCATATCGGTCACTGTTCCAATAAAAATATTTCCAAGAGCAAACGCTACGGAGTACGCCACTGAATTGTCCGCGCTCTACGACTTCAGCTTCCCGATATCCGACGGCGGAATACGTCGTTGACTGCCTCTCGTAGCGTGCGATGAGGCCTCAGCCCTGTTATCTCAGAAGATCAGGATACACACTACCC
CACNA1I	03210001	CACNA1I_03210001_1	GTCATATCGGTCACTGTTCATGGAGATGGTGCTCAAGATGGCTGGTTCGGGCGTACCTAACCTACTTCGTCGCGTCAGACCCTTCAGCTTCCCGATATCCGACGGGAATTGTCCGCGCTCTACGATTAGGTCGCCTACCGACTGCGATGACTTCATCTTTATCTTCTTTGCGATCAGGATACACACTACCC
CACNA1I	03210001	CACNA1I_03210001_2	GTCATATCGGTCACTGTTGAACATCAACCTGTCAGCCATCCCTGGTTCGGGCGTACCTAACCTACTTCGTCGCGTCAGACCCTTCAGCTTCCCGATATCCGACGGGAATTGTCCGCGCTCTACGATTAGGTCGCCTACCGACTGCGTCGAGTACTCCCTGGACCTTCAGATCAGGATACACACTACCC
CACNA1I	03210001	CACNA1I_03210001_3	GTCATATCGGTCACTGTTATCTTTGGCATCATAGGTGTGCAGCTGGTTCGGGCGTACCTAACCTACTTCGTCGCGTCAGACCCTTCAGCTTCCCGATATCCGACGGGAATTGTCCGCGCTCTACGATTAGGTCGCCTACCGACTGCGCTGCTCTGCTTCTTTGTCTTCTTCGATCAGGATACACACTACCC
CACNA1I	03210001	CACNA1I_03210001_4	GTCATATCGGTCACTGTTATGATGAGATGCCCTTCATCTGCTCTGGTTCGGGCGTACCTAACCTACTTCGTCGCGTCAGACCCTTCAGCTTCCCGATATCCGACGGGAATTGTCCGCGCTCTACGATTAGGTCGCCTACCGACTGCCCATACTACCAGCCGGAGGAGGGATCAGGATACACACTACCC
CACNA1I	03210001	CACNA1I_03210001_5	GTCATATCGGTCACTGTTGGTTATGCTTGGATTGTCATCTTCCACTGGTTCGGGCGTACCTAACCTACTTCGTCGCGTCAGACCCTTCAGCTTCCCGATATCCGACGGGAATTGTCCGCGCTCTACGATTAGGTCGCCTACCGACTGCGGTGCCATCAACTTTGACAACATCGATCAGGATACACACTACCC
CACNA1I	03210001	CACNA1I_03210001_6	GTCATATCGGTCACTGTTCGTAACCCCTACAACATCTTCGACAGCTGGTTCGGGCGTACCTAACCTACTTCGTCGCGTCAGACCCTTCAGCTTCCCGATATCCGACGGGAATTGTCCGCGCTCTACGATTAGGTCGCCTACCGACTGCCATTTGGGCTCTTCGACTACCTGGATCAGGATACACACTACCC
CACNA1I	03210001	CACNA1I_03210001_7	GTCATATCGGTCACTGTTGAAGAGTTTGATAAGCTCCAGGAAGGCTGGTTCGGGCGTACCTAACCTACTTCGTCGCGTCAGACCCTTCAGCTTCCCGATATCCGACGGGAATTGTCCGCGCTCTACGATTAGGTCGCCTACCGACTGCGAGGACCAGAGCTCATCCAACATAGATCAGGATACACACTACCC
CACNA1I	03210001	CACNA1I_03210001_8	GTCATATCGGTCACTGTTGAGGATGAGCTATGACCAGCGCTGGTTCGGGCGTACCTAACCTACTTCGTCGCGTCAGACCCTTCAGCTTCCCGATATCCGACGGGAATTGTCCGCGCTCTACGATTAGGTCGCCTACCGACTGCCGAAAGAGCAGTGTCATGTCTCTAGGGATCAGGATACACACTACCC
CACNA1I	03210001	CACNA1I_03210001_9	GTCATATCGGTCACTGTTCACAAACTCTTCGACTACGTCGTCCTGGTTCGGGCGTACCTAACCTACTTCGTCGCGTCAGACCCTTCAGCTTCCCGATATCCGACGGGAATTGTCCGCGCTCTACGATTAGGTCGCCTACCGACTGCGGTCCTGTGTCAGACCATTATTGCCGATCAGGATACACACTACCC
CACNA1I	03210001	CACNA1I_03210001_10	GTCATATCGGTCACTGTTGTCTTCGTGTCCATCATCGACATCCTGGTTCGGGCGTACCTAACCTACTTCGTCGCGTCAGACCCTTCAGCTTCCCGATATCCGACGGGAATTGTCCGCGCTCTACGATTAGGTCGCCTACCGACTGCGAACGTGCTGGATGGCTTTCTTGATCAGGATACACACTACCC
CACNA1I	03210001	CACNA1I_03210001_11	GTCATATCGGTCACTGTTGCCTTCTTCATCATCTTTGGCATCCTCTGGTTCGGGCGTACCTAACCTACTTCGTCGCGTCAGACCCTTCAGCTTCCCGATATCCGACGGGAATTGTCCGCGCTCTACGATTAGGTCGCCTACCGACTGCCAACATCGTGCTCATCTGCTGTGATCAGGATACACACTACCC
CACNA1I	03210001	CACNA1I_03210001_12	GTCATATCGGTCACTGTTAAATACAACTTCGACAACCTGGGCCTGGTTCGGGCGTACCTAACCTACTTCGTCGCGTCAGACCCTTCAGCTTCCCGATATCCGACGGGAATTGTCCGCGCTCTACGATTAGGTCGCCTACCGACTGCAACTACCGCTGGGTCCATCACGATCAGGATACACACTACCC
CACNA1I	03210001	CACNA1I_03210001_13	GTCATATCGGTCACTGTTCATGTACAATGGACTGGATGCTGTTCTGGTTCGGGCGTACCTAACCTACTTCGTCGCGTCAGACCCTTCAGCTTCCCGATATCCGACGGGAATTGTCCGCGCTCTACGATTAGGTCGCCTACCGACTGCTCCAAGGATGGTTGGGTGAACATGATCAGGATACACACTACCC
CACNA1I	03210001	CACNA1I_03210001_14	GTCATATCGGTCACTGTTGCTGCTCATCCACTCCATGTGCTGGTTCGGGCGTACCTAACCTACTTCGTCGCGTCAGACCCTTCAGCTTCCCGATATCCGACGGGAATTGTCCGCGCTCTACGATTAGGTCGCCTACCGACTGCTACTATGCCACCTATTGTCACACCCGGATCAGGATACACACTACCC
CACNA1I	03210001	CACNA1I_03210001_15	GTCATATCGGTCACTGTTTATGTTCACCACTGTCTTTGTGCTGCTGGTTCGGGCGTACCTAACCTACTTCGTCGCGTCAGACCCTTCAGCTTCCCGATATCCGACGGGAATTGTCCGCGCTCTACGATTAGGTCGCCTACCGACTGCACAGCCCTCAAGTACTGCAACTAGATCAGGATACACACTACCC
CACNA1I	03210001	CACNA1I_03210001_16	GTCATATCGGTCACTGTTCTTCCTCACACTCTTCCAGGTCTCCTGGTTCGGGCGTACCTAACCTACTTCGTCGCGTCAGACCCTTCAGCTTCCCGATATCCGACGGGAATTGTCCGCGCTCTACGATTAGGTCGCCTACCGACTGCCCTTCGAGAACTTCGGCATGGCGATCAGGATACACACTACCC
CACNA1I	03210001	CACNA1I_03210001_17	GTCATATCGGTCACTGTTCCGCTGTACTTCGTGAGCTTCCTGGTTCGGGCGTACCTAACCTACTTCGTCGCGTCAGACCCTTCAGCTTCCCGATATCCGACGGGAATTGTCCGCGCTCTACGATTAGGTCGCCTACCGACTGCAGCAGCCTGCAGTTTGTGTCGGATCAGGATACACACTACCC
CACNA1I	03210001	CACNA1I_03210001_18	GTCATATCGGTCACTGTTGAGCTGACCATCATCGACAACCCTGGTTCGGGCGTACCTAACCTACTTCGTCGCGTCAGACCCTTCAGCTTCCCGATATCCGACGGGAATTGTCCGCGCTCTACGATTAGGTCGCCTACCGACTGCTAATCATCAAGGACTCCTTGGAGGGGGATCAGGATACACACTACCC
CACNA1I	03210001	CACNA1I_03210001_19	GTCATATCGGTCACTGTTAGACAGGTCCTCGTCCATCCTGCTGGTTCGGGCGTACCTAACCTACTTCGTCGCGTCAGACCCTTCAGCTTCCCGATATCCGACGGGAATTGTCCGCGCTCTACGATTAGGTCGCCTACCGACTGCGGAGGCCTTCTCCCTGAACTCGATCAGGATACACACTACCC
CACNA1I	03210001	CACNA1I_03210001_20	GTCATATCGGTCACTGTTGTCAACTGTACCCTCCTCCGGCTGGTTCGGGCGTACCTAACCTACTTCGTCGCGTCAGACCCTTCAGCTTCCCGATATCCGACGGGAATTGTCCGCGCTCTACGATTAGGTCGCCTACCGACTGCGCATCTCTGCGGTCACCAAGGGATCAGGATACACACTACCC
CACNA1I	03210001	CACNA1I_03210001_21	GTCATATCGGTCACTGTTCTCACCTCCCTCTTCTGCCCCTGGTTCGGGCGTACCTAACCTACTTCGTCGCGTCAGACCCTTCAGCTTCCCGATATCCGACGGGAATTGTCCGCGCTCTACGATTAGGTCGCCTACCGACTGCGAGACCCTCAGCAGCCTCTCGGATCAGGATACACACTACCC
CACNA1I	03210001	CACNA1I_03210001_22	GTCATATCGGTCACTGTTAGGAGCAGACAGCAATACTTCGTCTGGTTCGGGCGTACCTAACCTACTTCGTCGCGTCAGACCCTTCAGCTTCCCGATATCCGACGGGAATTGTCCGCGCTCTACGATTAGGTCGCCTACCGACTGCTCTCACCTTCTTTACCTCAGGAGCCGATCAGGATACACACTACCC
CACNA1I	03210001	CACNA1I_03210001_23	GTCATATCGGTCACTGTTAAAGTGCTAAAGGTGGGAGGTGCTGGTTCGGGCGTACCTAACCTACTTCGTCGCGTCAGACCCTTCAGCTTCCCGATATCCGACGGGAATTGTCCGCGCTCTACGATTAGGTCGCCTACCGACTGCTTTTACTGAGAGCTTATGACTTCCAGGATCAGGATACACACTACCC
CACNA1I	03210001	CACNA1I_03210001_24	GTCATATCGGTCACTGTTTTTTCCTTTAAAGAAGAAACGCTGCTCTGGTTCGGGCGTACCTAACCTACTTCGTCGCGTCAGACCCTTCAGCTTCCCGATATCCGACGGGAATTGTCCGCGCTCTACGATTAGGTCGCCTACCGACTGCCAATTCAGGGTGTGTGTGTGTTTTGATCAGGATACACACTACCC
CACNA1I	03210001	CACNA1I_03210001_25	GTCATATCGGTCACTGTTGGGGTAGGGGATGGAGAGCAGCTGGTTCGGGCGTACCTAACCTACTTCGTCGCGTCAGACCCTTCAGCTTCCCGATATCCGACGGGAATTGTCCGCGCTCTACGATTAGGTCGCCTACCGACTGCGAGTAGCTGTGTTTCCTTAGGCCTGATCAGGATACACACTACCC
CACNA1I	03210001	CACNA1I_03210001_26	GTCATATCGGTCACTGTTTAATGCCTTTTATCCCCCATATGGGCTGGTTCGGGCGTACCTAACCTACTTCGTCGCGTCAGACCCTTCAGCTTCCCGATATCCGACGGGAATTGTCCGCGCTCTACGATTAGGTCGCCTACCGACTGCCTCAGGTAGTTAGTTGTTCAGCCACGATCAGGATACACACTACCC
CACNA1I	03210001	CACNA1I_03210001_27	GTCATATCGGTCACTGTTCTTCCCAAACGGGTTCTAGACTCTGGTTCGGGCGTACCTAACCTACTTCGTCGCGTCAGACCCTTCAGCTTCCCGATATCCGACGGGAATTGTCCGCGCTCTACGATTAGGTCGCCTACCGACTGCCAGCTCAGCTTTCACTATAGCAGTGGATCAGGATACACACTACCC
CACNA1I	03210001	CACNA1I_03210001_28	GTCATATCGGTCACTGTTGCTGTGATGCTGAGCAAGGTCTGGTTCGGGCGTACCTAACCTACTTCGTCGCGTCAGACCCTTCAGCTTCCCGATATCCGACGGGAATTGTCCGCGCTCTACGATTAGGTCGCCTACCGACTGCGGCCCTACTCCACACCCTAGAGATCAGGATACACACTACCC
CACNA1I	03210001	CACNA1I_03210001_29	GTCATATCGGTCACTGTTCTTGACTGCTCCTGGCTGACCTGGTTCGGGCGTACCTAACCTACTTCGTCGCGTCAGACCCTTCAGCTTCCCGATATCCGACGGGAATTGTCCGCGCTCTACGATTAGGTCGCCTACCGACTGCGAAGAAGTGGAGCTGGGCAGGGATCAGGATACACACTACCC
CACNA1I	03210001	CACNA1I_03210001_30	GTCATATCGGTCACTGTTCCTTTCCTGTTGTCACATGGGTTCCTGGTTCGGGCGTACCTAACCTACTTCGTCGCGTCAGACCCTTCAGCTTCCCGATATCCGACGGGAATTGTCCGCGCTCTACGATTAGGTCGCCTACCGACTGCATCTTGCGACTCCACTGAGCAGGATCAGGATACACACTACCC
CACNA1I	03210001	CACNA1I_03210001_31	GTCATATCGGTCACTGTTGAGCTCAGAGGCAGAGAAGCTCTGGTTCGGGCGTACCTAACCTACTTCGTCGCGTCAGACCCTTCAGCTTCCCGATATCCGACGGGAATTGTCCGCGCTCTACGATTAGGTCGCCTACCGACTGCAGTGTGGAGAAGGTGGAAGAGCTGATCAGGATACACACTACCC
CACNA1I	03210001	CACNA1I_03210001_32	GTCATATCGGTCACTGTTACAAACTTGCCCTAACCCACATGCTGGTTCGGGCGTACCTAACCTACTTCGTCGCGTCAGACCCTTCAGCTTCCCGATATCCGACGGGAATTGTCCGCGCTCTACGATTAGGTCGCCTACCGACTGCCTCAGGCTTGTGTCTATCACAAAAGCGATCAGGATACACACTACCC
CACNA1I	03210001	CACNA1I_03210001_33	GTCATATCGGTCACTGTTGTCTGCTGTCTTCCCCCAAATCCTGGTTCGGGCGTACCTAACCTACTTCGTCGCGTCAGACCCTTCAGCTTCCCGATATCCGACGGGAATTGTCCGCGCTCTACGATTAGGTCGCCTACCGACTGCAAAGGAGGACAAAGTGTGTAAAGCCCGATCAGGATACACACTACCC
CACNA1I	03210001	CACNA1I_03210001_34	GTCATATCGGTCACTGTTCACCTCCTCCAGAAAGCCCTCTGGTTCGGGCGTACCTAACCTACTTCGTCGCGTCAGACCCTTCAGCTTCCCGATATCCGACGGGAATTGTCCGCGCTCTACGATTAGGTCGCCTACCGACTGCGCCTACTGAGGAGGCAGAGGCGATCAGGATACACACTACCC
CACNA2D3	20030330	CACNA2D3_20030330_1	GTCATATCGGTCACTGTTAAATCCATTGCTGCTAAGTACTCCGCGTATCGGTAGTCGCAACGCAACTGCGACCGTCGGCTTACCTTCAGCTTCCCGATATCCGACGGCATGCGATTAACCGCGACTGCTCTCGTAGCGTGCGATGAGTCGGCTTTTGGTGGGGAGATAGATCAGGATACACACTACCC
CACNA2D3	20030330	CACNA2D3_20030330_2	GTCATATCGGTCACTGTTACTGGTAAAGAAGCTGGCAAAGAACCGTATCGGTAGTCGCAACGCAACTGCGACCGTCGGCTTACCTTCAGCTTCCCGATATCCGACGGCATGCGATTAACCGCGACTGCTCTCGTAGCGTGCGATGAGGCCATAGAAGAAATTGATGGCCTCCAGATCAGGATACACACTACCC
CACNA2D3	20030330	CACNA2D3_20030330_3	GTCATATCGGTCACTGTTCGTCCAAGTACCAACGAACATGTACCGTATCGGTAGTCGCAACGCAACTGCGACCGTCGGCTTACCTTCAGCTTCCCGATATCCGACGGCATGCGATTAACCGCGACTGCTCTCGTAGCGTGCGATGAGTTGCCTGTGAACATCAGTCTAAGTGAGATCAGGATACACACTACCC
CACNA2D3	20030330	CACNA2D3_20030330_4	GTCATATCGGTCACTGTTCATATGGCAGTACTTTGGAAGTGCAACGTATCGGTAGTCGCAACGCAACTGCGACCGTCGGCTTACCTTCAGCTTCCCGATATCCGACGGCATGCGATTAACCGCGACTGCTCTCGTAGCGTGCGATGAGATAACTTTGACCGTGACCCATCTCTGATCAGGATACACACTACCC
CACNA2D3	20030330	CACNA2D3_20030330_5	GTCATATCGGTCACTGTTCATTTTGGATACACTTGGGGATGATGCGTATCGGTAGTCGCAACGCAACTGCGACCGTCGGCTTACCTTCAGCTTCCCGATATCCGACGGCATGCGATTAACCGCGACTGCTCTCGTAGCGTGCGATGAGCTATCGCGAAGCAAACAGTCTCATCGATCAGGATACACACTACCC
CACNA2D3	20030330	CACNA2D3_20030330_6	GTCATATCGGTCACTGTTGATATAGCTCTGAATGAGGCCTTCAACGTATCGGTAGTCGCAACGCAACTGCGACCGTCGGCTTACCTTCAGCTTCCCGATATCCGACGGCATGCGATTAACCGCGACTGCTCTCGTAGCGTGCGATGAGTTTCGCCAAAGGAATTGGAATGTTGGATCAGGATACACACTACCC
CACNA2D3	20030330	CACNA2D3_20030330_7	GTCATATCGGTCACTGTTCATGGAATACCTTCACGTGCTTAGCCGTATCGGTAGTCGCAACGCAACTGCGACCGTCGGCTTACCTTCAGCTTCCCGATATCCGACGGCATGCGATTAACCGCGACTGCTCTCGTAGCGTGCGATGAGCTTGGCTGATGTGCAGGAGAATGTGATCAGGATACACACTACCC
CACNA2D3	20030330	CACNA2D3_20030330_8	GTCATATCGGTCACTGTTTTCTGAAGACCATCCCCAAATACAAGCGTATCGGTAGTCGCAACGCAACTGCGACCGTCGGCTTACCTTCAGCTTCCCGATATCCGACGGCATGCGATTAACCGCGACTGCTCTCGTAGCGTGCGATGAGGCACAGATGTCCCAGTGAAAGAACGATCAGGATACACACTACCC
CACNA2D3	20030330	CACNA2D3_20030330_9	GTCATATCGGTCACTGTTTATAGTAGCGTTGACCTCTCTGAGGCGTATCGGTAGTCGCAACGCAACTGCGACCGTCGGCTTACCTTCAGCTTCCCGATATCCGACGGCATGCGATTAACCGCGACTGCTCTCGTAGCGTGCGATGAGAAAAAGCGAAGGAAACCTAACGATCAGGATACACACTACCC
CACNA2D3	20030330	CACNA2D3_20030330_10	GTCATATCGGTCACTGTTAGCTCTACCTAAAAGGCAAAGAACCCGTATCGGTAGTCGCAACGCAACTGCGACCGTCGGCTTACCTTCAGCTTCCCGATATCCGACGGCATGCGATTAACCGCGACTGCTCTCGTAGCGTGCGATGAGCCATCTGTCTCAGTTAGAAGCGATTAGATCAGGATACACACTACCC
CACNA2D3	20030330	CACNA2D3_20030330_11	GTCATATCGGTCACTGTTGGCTGAGCAGCTCACCAATCCGTATCGGTAGTCGCAACGCAACTGCGACCGTCGGCTTACCTTCAGCTTCCCGATATCCGACGGCATGCGATTAACCGCGACTGCTCTCGTAGCGTGCGATGAGCTCTCCAGAATCAACCTGTTTGTCGGGATCAGGATACACACTACCC
CACNA2D3	20030330	CACNA2D3_20030330_12	GTCATATCGGTCACTGTTATTTCCCTCTCTGGTACCGAAGAGCGTATCGGTAGTCGCAACGCAACTGCGACCGTCGGCTTACCTTCAGCTTCCCGATATCCGACGGCATGCGATTAACCGCGACTGCTCTCGTAGCGTGCGATGAGCAAGGAGAACATTTTTAACGCAGACCGATCAGGATACACACTACCC
CACNA2D3	20030330	CACNA2D3_20030330_13	GTCATATCGGTCACTGTTAAGTACATCCATCCAGCTCCTGGCGTATCGGTAGTCGCAACGCAACTGCGACCGTCGGCTTACCTTCAGCTTCCCGATATCCGACGGCATGCGATTAACCGCGACTGCTCTCGTAGCGTGCGATGAGGTCAATAAAAGCAATGTGGTGACAGCGATCAGGATACACACTACCC
CACNA2D3	20030330	CACNA2D3_20030330_14	GTCATATCGGTCACTGTTTTGTGATACTGAATATCCAGCATTCGCGTATCGGTAGTCGCAACGCAACTGCGACCGTCGGCTTACCTTCAGCTTCCCGATATCCGACGGCATGCGATTAACCGCGACTGCTCTCGTAGCGTGCGATGAGGAAATTGAAACAGACCCTGGAGCCGATCAGGATACACACTACCC
CACNA2D3	20030330	CACNA2D3_20030330_15	GTCATATCGGTCACTGTTCAGCAACCTGTTCATGGTGGTCGTATCGGTAGTCGCAACGCAACTGCGACCGTCGGCTTACCTTCAGCTTCCCGATATCCGACGGCATGCGATTAACCGCGACTGCTCTCGTAGCGTGCGATGAGCCTTTGTCATCCAGCAAATCCCAAGGATCAGGATACACACTACCC
CACNA2D3	20030330	CACNA2D3_20030330_16	GTCATATCGGTCACTGTTCTCCTTCTGCTCCCTCTGCTTCGTATCGGTAGTCGCAACGCAACTGCGACCGTCGGCTTACCTTCAGCTTCCCGATATCCGACGGCATGCGATTAACCGCGACTGCTCTCGTAGCGTGCGATGAGGAGTCTCCAAGCCCAGACAGTCGATCAGGATACACACTACCC
CACNA2D3	20030330	CACNA2D3_20030330_17	GTCATATCGGTCACTGTTTCTTAAAGATATGTTGACAAAAAGTCGTATCGGTAGTCGCAACGCAACTGCGACCGTCGGCTTACCTTCAGCTTCCCGATATCCGACGGCATGCGATTAACCGCGACTGCTCTCGTAGCGTGCGATGAGATTTTAAACTGTGCGTGATATAAACGATCAGGATACACACTACCC
CACNB2	22300030	CACNB2_22300030_1	GTCATATCGGTCACTGTTGATTCCGATGTATCTCTGGAGGAGGCGTATCGGTAGTCGCAACGCAACGGTATTCGGTCGTCATCCTTCAGCTTCCCGATATCCGACGGGACGAACGGTCGAGATTTACCTCTCGTAGCGTGCGATGAGGACTCCTACACTAGCCGTCCATCCGATCAGGATACACACTACCC
CACNB2	22300030	CACNB2_22300030_2	GTCATATCGGTCACTGTTCATGGCCATCTCATTCGAAGCAACGTATCGGTAGTCGCAACGCAACGGTATTCGGTCGTCATCCTTCAGCTTCCCGATATCCGACGGGACGAACGGTCGAGATTTACCTCTCGTAGCGTGCGATGAGCATGAAGATGATGTTCCAGTGCCTGGGATCAGGATACACACTACCC
CACNB2	22300030	CACNB2_22300030_3	GTCATATCGGTCACTGTTCAGTCAAACTAGAAAACATGAGGCTGCGTATCGGTAGTCGCAACGCAACGGTATTCGGTCGTCATCCTTCAGCTTCCCGATATCCGACGGGACGAACGGTCGAGATTTACCTCTCGTAGCGTGCGATGAGTGTGAAATCGGATTCATTCCAAGCCGATCAGGATACACACTACCC
CACNB2	22300030	CACNB2_22300030_4	GTCATATCGGTCACTGTTATGCGACCAGTGGTCCTAGTGCGTATCGGTAGTCGCAACGCAACGGTATTCGGTCGTCATCCTTCAGCTTCCCGATATCCGACGGGACGAACGGTCGAGATTTACCTCTCGTAGCGTGCGATGAGCTCCTCCGTATGATGTGGTACCTTCCGATCAGGATACACACTACCC
CACNB2	22300030	CACNB2_22300030_5	GTCATATCGGTCACTGTTCCTTGGCCCCTATTATAGTATATGTACGTATCGGTAGTCGCAACGCAACGGTATTCGGTCGTCATCCTTCAGCTTCCCGATATCCGACGGGACGAACGGTCGAGATTTACCTCTCGTAGCGTGCGATGAGCATCCAGCTCAACTCAGTAAAACCTGATCAGGATACACACTACCC
CACNB2	22300030	CACNB2_22300030_6	GTCATATCGGTCACTGTTCCAGATGGTAGCAGCTGATAAACTGCGTATCGGTAGTCGCAACGCAACGGTATTCGGTCGTCATCCTTCAGCTTCCCGATATCCGACGGGACGAACGGTCGAGATTTACCTCTCGTAGCGTGCGATGAGAAATCTCAAGCTAAACACCTCAACGTGATCAGGATACACACTACCC
CACNB2	22300030	CACNB2_22300030_7	GTCATATCGGTCACTGTTCACTTCAAGTCTGCCTCTTAGCCCGTATCGGTAGTCGCAACGCAACGGTATTCGGTCGTCATCCTTCAGCTTCCCGATATCCGACGGGACGAACGGTCGAGATTTACCTCTCGTAGCGTGCGATGAGAACCCTCTCCTTAGCCGTACATTAGCGATCAGGATACACACTACCC
CACNB2	22300030	CACNB2_22300030_8	GTCATATCGGTCACTGTTCTAGTGTGGAACCAGTCAAGAAATCCCGTATCGGTAGTCGCAACGCAACGGTATTCGGTCGTCATCCTTCAGCTTCCCGATATCCGACGGGACGAACGGTCGAGATTTACCTCTCGTAGCGTGCGATGAGCTGCTTCCCAAGCTGAAGAAGAACGATCAGGATACACACTACCC
CACNB2	22300030	CACNB2_22300030_9	GTCATATCGGTCACTGTTGACCACAACCACAGAGACGAGACGTATCGGTAGTCGCAACGCAACGGTATTCGGTCGTCATCCTTCAGCTTCCCGATATCCGACGGGACGAACGGTCGAGATTTACCTCTCGTAGCGTGCGATGAGGACCACTATGCCTCACACCGTGATCAGGATACACACTACCC
CACNB2	22300030	CACNB2_22300030_10	GTCATATCGGTCACTGTTCTACATAAATTGGCCTGGTATGGCTCGTATCGGTAGTCGCAACGCAACGGTATTCGGTCGTCATCCTTCAGCTTCCCGATATCCGACGGGACGAACGGTCGAGATTTACCTCTCGTAGCGTGCGATGAGTGAGATACTTTTTCTTTTGTAAGTGGATCAGGATACACACTACCC
CACNB2	22300030	CACNB2_22300030_11	GTCATATCGGTCACTGTTGCATATTCATTCATGGACCACTGTTTCGTATCGGTAGTCGCAACGCAACGGTATTCGGTCGTCATCCTTCAGCTTCCCGATATCCGACGGGACGAACGGTCGAGATTTACCTCTCGTAGCGTGCGATGAGACGTTAATACGCAGGCATCTGATTTGATCAGGATACACACTACCC
CACNB2	22300030	CACNB2_22300030_12	GTCATATCGGTCACTGTTGAATTACAGGGACTAGAAATGCCCACCGTATCGGTAGTCGCAACGCAACGGTATTCGGTCGTCATCCTTCAGCTTCCCGATATCCGACGGGACGAACGGTCGAGATTTACCTCTCGTAGCGTGCGATGAGTGCCAAGTCAGCAGATTTGCTTTATGATCAGGATACACACTACCC
CACNB2	22300030	CACNB2_22300030_13	GTCATATCGGTCACTGTTGTTCACACTGATTGTGACACATTCTTCGTATCGGTAGTCGCAACGCAACGGTATTCGGTCGTCATCCTTCAGCTTCCCGATATCCGACGGGACGAACGGTCGAGATTTACCTCTCGTAGCGTGCGATGAGTCCAGAGGTTGTTCTACTCCATACAGATCAGGATACACACTACCC
CACNB2	22300030	CACNB2_22300030_14	GTCATATCGGTCACTGTTCCACCTCGCTCTGTATTTAATTAATTCGTATCGGTAGTCGCAACGCAACGGTATTCGGTCGTCATCCTTCAGCTTCCCGATATCCGACGGGACGAACGGTCGAGATTTACCTCTCGTAGCGTGCGATGAGTAGAGACTGATATCGAGCATTCTGCGATCAGGATACACACTACCC
CACNB2	22300030	CACNB2_22300030_15	GTCATATCGGTCACTGTTCAATCTTTGTGTGTTAGAGTATTTGTCGTATCGGTAGTCGCAACGCAACGGTATTCGGTCGTCATCCTTCAGCTTCCCGATATCCGACGGGACGAACGGTCGAGATTTACCTCTCGTAGCGTGCGATGAGCTGTGAGTGTTTCACTGGAAATGTAGATCAGGATACACACTACCC
CACNB2	22300030	CACNB2_22300030_16	GTCATATCGGTCACTGTTGTTTCTGTTCTTCAGAAGAAATCAGGCGTATCGGTAGTCGCAACGCAACGGTATTCGGTCGTCATCCTTCAGCTTCCCGATATCCGACGGGACGAACGGTCGAGATTTACCTCTCGTAGCGTGCGATGAGCCCAGAAGTGCTTCTTATAACCAAAGATCAGGATACACACTACCC
CACNB2	22300030	CACNB2_22300030_17	GTCATATCGGTCACTGTTCTCAAGTGTATATTTTGTCCAGTTATCGTATCGGTAGTCGCAACGCAACGGTATTCGGTCGTCATCCTTCAGCTTCCCGATATCCGACGGGACGAACGGTCGAGATTTACCTCTCGTAGCGTGCGATGAGTTTAAGGCTAAGACCTTTTCCGTGTGATCAGGATACACACTACCC
CACNB2	22300030	CACNB2_22300030_18	GTCATATCGGTCACTGTTGCCCTACACTGTTTACATAAATTTATCGTATCGGTAGTCGCAACGCAACGGTATTCGGTCGTCATCCTTCAGCTTCCCGATATCCGACGGGACGAACGGTCGAGATTTACCTCTCGTAGCGTGCGATGAGAAAATTTCCCTCAGTTCGTTAATTAGATCAGGATACACACTACCC
CACNB2	22300030	CACNB2_22300030_19	GTCATATCGGTCACTGTTTTTAAATTCTTGAAACATAGCTAGTCGTATCGGTAGTCGCAACGCAACGGTATTCGGTCGTCATCCTTCAGCTTCCCGATATCCGACGGGACGAACGGTCGAGATTTACCTCTCGTAGCGTGCGATGAGTCATCCCAATTAATGATTTTAGAATAGATCAGGATACACACTACCC
CACNB2	22300030	CACNB2_22300030_20	GTCATATCGGTCACTGTTGTGAAAAACTGTATAGTGGACATATGCGTATCGGTAGTCGCAACGCAACGGTATTCGGTCGTCATCCTTCAGCTTCCCGATATCCGACGGGACGAACGGTCGAGATTTACCTCTCGTAGCGTGCGATGAGGGATTTGACATAAGAGCCGCTATATGATCAGGATACACACTACCC
CACNB2	22300030	CACNB2_22300030_21	GTCATATCGGTCACTGTTTTTAAGTTACTGTTACAAAAAGGTGCCGTATCGGTAGTCGCAACGCAACGGTATTCGGTCGTCATCCTTCAGCTTCCCGATATCCGACGGGACGAACGGTCGAGATTTACCTCTCGTAGCGTGCGATGAGTCCTATGCTCTTTCTCTACTGCTCAGATCAGGATACACACTACCC
CACNB2	22300030	CACNB2_22300030_22	GTCATATCGGTCACTGTTGTAGTATTAATTGCCATGTTAGAAATCGTATCGGTAGTCGCAACGCAACGGTATTCGGTCGTCATCCTTCAGCTTCCCGATATCCGACGGGACGAACGGTCGAGATTTACCTCTCGTAGCGTGCGATGAGCTGGCTTCTGCACTGTTTATTAGTAGATCAGGATACACACTACCC
CADPS2	30033001	CADPS2_30033001_1	GTCATATCGGTCACTGTTTAATTACCCACCCTTCTTTTCCTTTCACGCTACGGAGTACGCCACTAACTGCGACCGTCGGCTTACCTTCAGCTTCCCGATATCCGACGGACTCTACCGGCAATCGCGTCTTAGGTCGCCTACCGACTGCCCACGACACATTGCTCTGTACTTAGGATCAGGATACACACTACCC
CADPS2	30033001	CADPS2_30033001_2	GTCATATCGGTCACTGTTGGAAATTTCTTCCTTCTTCCGGGATTACGCTACGGAGTACGCCACTAACTGCGACCGTCGGCTTACCTTCAGCTTCCCGATATCCGACGGACTCTACCGGCAATCGCGTCTTAGGTCGCCTACCGACTGCGCCCTAGGGCTAAGATAACAAACAAGATCAGGATACACACTACCC
CADPS2	30033001	CADPS2_30033001_3	GTCATATCGGTCACTGTTCATTTATGAAAACGTTTATTCTGAAAACGCTACGGAGTACGCCACTAACTGCGACCGTCGGCTTACCTTCAGCTTCCCGATATCCGACGGACTCTACCGGCAATCGCGTCTTAGGTCGCCTACCGACTGCTGCAGAATAAGTGGAGGTATCCCTGGATCAGGATACACACTACCC
CADPS2	30033001	CADPS2_30033001_4	GTCATATCGGTCACTGTTTATGACAGCATATTTCCATAGCAGAACGCTACGGAGTACGCCACTAACTGCGACCGTCGGCTTACCTTCAGCTTCCCGATATCCGACGGACTCTACCGGCAATCGCGTCTTAGGTCGCCTACCGACTGCGCACATACATTGTTAAAAGAATTACGATCAGGATACACACTACCC
CADPS2	30033001	CADPS2_30033001_5	GTCATATCGGTCACTGTTCTATTTGCTCATAACTACTTCTGTATACGCTACGGAGTACGCCACTAACTGCGACCGTCGGCTTACCTTCAGCTTCCCGATATCCGACGGACTCTACCGGCAATCGCGTCTTAGGTCGCCTACCGACTGCATAACAGCTTGCAGGCAATAAAAATGATCAGGATACACACTACCC
CADPS2	30033001	CADPS2_30033001_6	GTCATATCGGTCACTGTTTTTGAATTGGTCTACAGGTATATTACGCTACGGAGTACGCCACTAACTGCGACCGTCGGCTTACCTTCAGCTTCCCGATATCCGACGGACTCTACCGGCAATCGCGTCTTAGGTCGCCTACCGACTGCAAATCTTTAATCTTGGTTCTTAGTACGATCAGGATACACACTACCC
CADPS2	30033001	CADPS2_30033001_7	GTCATATCGGTCACTGTTTGTAATCACATCAAAATGATGTTTTACGCTACGGAGTACGCCACTAACTGCGACCGTCGGCTTACCTTCAGCTTCCCGATATCCGACGGACTCTACCGGCAATCGCGTCTTAGGTCGCCTACCGACTGCTTTAAAGAAGATTTGAGCATTTTTCGATCAGGATACACACTACCC
CADPS2	30033001	CADPS2_30033001_8	GTCATATCGGTCACTGTTAATGTAGAGTAAAAGGGGAAATGCCACGCTACGGAGTACGCCACTAACTGCGACCGTCGGCTTACCTTCAGCTTCCCGATATCCGACGGACTCTACCGGCAATCGCGTCTTAGGTCGCCTACCGACTGCTGTATTTCTTTAAAAAGTAAGCCTGGATCAGGATACACACTACCC
CADPS2	30033001	CADPS2_30033001_9	GTCATATCGGTCACTGTTCTCTGTTTCAGAAGGAGGAGGACTTACGCTACGGAGTACGCCACTAACTGCGACCGTCGGCTTACCTTCAGCTTCCCGATATCCGACGGACTCTACCGGCAATCGCGTCTTAGGTCGCCTACCGACTGCGTTTAACAGTAGAGGAGGCCACAGCGATCAGGATACACACTACCC
CADPS2	30033001	CADPS2_30033001_10	GTCATATCGGTCACTGTTTTTGCGTGTGGTTGACTGATAGATTACGCTACGGAGTACGCCACTAACTGCGACCGTCGGCTTACCTTCAGCTTCCCGATATCCGACGGACTCTACCGGCAATCGCGTCTTAGGTCGCCTACCGACTGCATGGTACAGCAGTTCCATGAAAGTCAGATCAGGATACACACTACCC
CADPS2	30033001	CADPS2_30033001_11	GTCATATCGGTCACTGTTTTCTTCGAGAAAAGGTCAATGAGGAACGCTACGGAGTACGCCACTAACTGCGACCGTCGGCTTACCTTCAGCTTCCCGATATCCGACGGACTCTACCGGCAATCGCGTCTTAGGTCGCCTACCGACTGCTATGTTTGTTCGGCAAAACCAAGATAGATCAGGATACACACTACCC
CADPS2	30033001	CADPS2_30033001_12	GTCATATCGGTCACTGTTGGCACTTTCTTTTCATCCATTCTGTACGCTACGGAGTACGCCACTAACTGCGACCGTCGGCTTACCTTCAGCTTCCCGATATCCGACGGACTCTACCGGCAATCGCGTCTTAGGTCGCCTACCGACTGCTGTCTAAGCTGTCAAGGTATGATGAAGATCAGGATACACACTACCC
CADPS2	30033001	CADPS2_30033001_13	GTCATATCGGTCACTGTTGTATTAGTCGATGCCAAAAAGCAAAGACGCTACGGAGTACGCCACTAACTGCGACCGTCGGCTTACCTTCAGCTTCCCGATATCCGACGGACTCTACCGGCAATCGCGTCTTAGGTCGCCTACCGACTGCAGCTTCCGTTTGCACTATGTTTAATGATCAGGATACACACTACCC
CADPS2	30033001	CADPS2_30033001_14	GTCATATCGGTCACTGTTAGTGATATGCTAGAGGCCTGTGTCACGCTACGGAGTACGCCACTAACTGCGACCGTCGGCTTACCTTCAGCTTCCCGATATCCGACGGACTCTACCGGCAATCGCGTCTTAGGTCGCCTACCGACTGCTAGAGCAAAGACTTAAACTAATGGCCGATCAGGATACACACTACCC
CADPS2	30033001	CADPS2_30033001_15	GTCATATCGGTCACTGTTCTTTATTTACAGTGGATATGGACACTACGCTACGGAGTACGCCACTAACTGCGACCGTCGGCTTACCTTCAGCTTCCCGATATCCGACGGACTCTACCGGCAATCGCGTCTTAGGTCGCCTACCGACTGCGCTGAACATGCAGAGAAATTTTGGGGATCAGGATACACACTACCC
CADPS2	30033001	CADPS2_30033001_16	GTCATATCGGTCACTGTTGCATAGAAGTCTTACAGCAGAATGAAACGCTACGGAGTACGCCACTAACTGCGACCGTCGGCTTACCTTCAGCTTCCCGATATCCGACGGACTCTACCGGCAATCGCGTCTTAGGTCGCCTACCGACTGCGAGATTCTTCATCTGGCAGAGCTCTGATCAGGATACACACTACCC
CADPS2	30033001	CADPS2_30033001_17	GTCATATCGGTCACTGTTTGGAAGAAAAAGAAAGATTTGAGGAGACGCTACGGAGTACGCCACTAACTGCGACCGTCGGCTTACCTTCAGCTTCCCGATATCCGACGGACTCTACCGGCAATCGCGTCTTAGGTCGCCTACCGACTGCCCTGATGGAATTGGGACTGTTTCAGGATCAGGATACACACTACCC
CADPS2	30033001	CADPS2_30033001_18	GTCATATCGGTCACTGTTGCAGAACTGATGGAACATTCAGAAAAACGCTACGGAGTACGCCACTAACTGCGACCGTCGGCTTACCTTCAGCTTCCCGATATCCGACGGACTCTACCGGCAATCGCGTCTTAGGTCGCCTACCGACTGCCTGTCACAGACATCTCTGCTACCTTGATCAGGATACACACTACCC
CADPS2	30033001	CADPS2_30033001_19	GTCATATCGGTCACTGTTGAATCCTAAAGGAGGAACTCTCCATGACGCTACGGAGTACGCCACTAACTGCGACCGTCGGCTTACCTTCAGCTTCCCGATATCCGACGGACTCTACCGGCAATCGCGTCTTAGGTCGCCTACCGACTGCTTCCTGCAATTCAAACCCAGAAACTGATCAGGATACACACTACCC
CADPS2	30033001	CADPS2_30033001_20	GTCATATCGGTCACTGTTGATAAACCAGCACATATGAAGCATAGACGCTACGGAGTACGCCACTAACTGCGACCGTCGGCTTACCTTCAGCTTCCCGATATCCGACGGACTCTACCGGCAATCGCGTCTTAGGTCGCCTACCGACTGCAAAAATCAAACTGGCAGTGCGAATGGATCAGGATACACACTACCC
CADPS2	30033001	CADPS2_30033001_21	GTCATATCGGTCACTGTTTTCTGGCCCTGGAAGATAAAGAACTACGCTACGGAGTACGCCACTAACTGCGACCGTCGGCTTACCTTCAGCTTCCCGATATCCGACGGACTCTACCGGCAATCGCGTCTTAGGTCGCCTACCGACTGCGAAACTCTTCACAGAAAGCACTGGAGGATCAGGATACACACTACCC
CADPS2	30033001	CADPS2_30033001_22	GTCATATCGGTCACTGTTGTTTACTGTACAATGGAAGTGGAAGGACGCTACGGAGTACGCCACTAACTGCGACCGTCGGCTTACCTTCAGCTTCCCGATATCCGACGGACTCTACCGGCAATCGCGTCTTAGGTCGCCTACCGACTGCGAAGTCAGTTGCTCCCAATCGAATTGATCAGGATACACACTACCC
CADPS2	30033001	CADPS2_30033001_23	GTCATATCGGTCACTGTTGACATAGGAGATGAGAATGAGATTCAACGCTACGGAGTACGCCACTAACTGCGACCGTCGGCTTACCTTCAGCTTCCCGATATCCGACGGACTCTACCGGCAATCGCGTCTTAGGTCGCCTACCGACTGCACGTTCACAGAACTCTGCATTTTTGGATCAGGATACACACTACCC
CADPS2	30033001	CADPS2_30033001_24	GTCATATCGGTCACTGTTAAAAACTGGAACACCAGCTCCTTTAACGCTACGGAGTACGCCACTAACTGCGACCGTCGGCTTACCTTCAGCTTCCCGATATCCGACGGACTCTACCGGCAATCGCGTCTTAGGTCGCCTACCGACTGCAATGTTTCAGCAGATTCTGGGTATTAGATCAGGATACACACTACCC
CADPS2	30033001	CADPS2_30033001_25	GTCATATCGGTCACTGTTTTTGCCAGAAATAGATGGCTTGAGCACGCTACGGAGTACGCCACTAACTGCGACCGTCGGCTTACCTTCAGCTTCCCGATATCCGACGGACTCTACCGGCAATCGCGTCTTAGGTCGCCTACCGACTGCAAAAACATAGAAAAACGTGTGCGGAGGATCAGGATACACACTACCC
CADPS2	30033001	CADPS2_30033001_26	GTCATATCGGTCACTGTTCTTCCTCAATGGGGAAACCCAAATTACGCTACGGAGTACGCCACTAACTGCGACCGTCGGCTTACCTTCAGCTTCCCGATATCCGACGGACTCTACCGGCAATCGCGTCTTAGGTCGCCTACCGACTGCCAGTTACTGAAAGAACGGTTCCAGGCGATCAGGATACACACTACCC
CADPS2	30033001	CADPS2_30033001_27	GTCATATCGGTCACTGTTGCATCGCGTACCCCTTCAACACGCTACGGAGTACGCCACTAACTGCGACCGTCGGCTTACCTTCAGCTTCCCGATATCCGACGGACTCTACCGGCAATCGCGTCTTAGGTCGCCTACCGACTGCCTCTACGTCTTCGTCGTGAGGTGATCAGGATACACACTACCC
CADPS2	30033001	CADPS2_30033001_28	GTCATATCGGTCACTGTTCGAGGGGCTGGAAGAGGAAAACGCTACGGAGTACGCCACTAACTGCGACCGTCGGCTTACCTTCAGCTTCCCGATATCCGACGGACTCTACCGGCAATCGCGTCTTAGGTCGCCTACCGACTGCTTCCAGCGAAGAGGAGTCGGAGATCAGGATACACACTACCC
CALB1	00200211	CALB1_00200211_1	GTCATATCGGTCACTGTTCACTGCCATTAGACTGAATTTAACTACTACTTCGTCGCGTCAGACCACGTCTGCGTACCGGCTTAGCTTCAGCTTCCCGATATCCGACGGCTTGCGGCGACAGTCGAACATTAGGTCGCCTACCGACTGCTTTGCCTTTAGCGTGTAAATGGAAGGATCAGGATACACACTACCC
CALB1	00200211	CALB1_00200211_2	GTCATATCGGTCACTGTTAATCATTTATCTTATCTAGCAAGAAGCTACTTCGTCGCGTCAGACCACGTCTGCGTACCGGCTTAGCTTCAGCTTCCCGATATCCGACGGCTTGCGGCGACAGTCGAACATTAGGTCGCCTACCGACTGCAACATCTGAAAAGAAATGCTAATGTGATCAGGATACACACTACCC
CALB1	00200211	CALB1_00200211_3	GTCATATCGGTCACTGTTTAGAACTGTTCATTTCCACCAAGGGCTACTTCGTCGCGTCAGACCACGTCTGCGTACCGGCTTAGCTTCAGCTTCCCGATATCCGACGGCTTGCGGCGACAGTCGAACATTAGGTCGCCTACCGACTGCATACTTCCTGGATTTTCTTTCTATGGATCAGGATACACACTACCC
CALB1	00200211	CALB1_00200211_4	GTCATATCGGTCACTGTTTGTCTGATTCTATGCCTGTATTTCCACTACTTCGTCGCGTCAGACCACGTCTGCGTACCGGCTTAGCTTCAGCTTCCCGATATCCGACGGCTTGCGGCGACAGTCGAACATTAGGTCGCCTACCGACTGCGGGAGCACCAGATGACACATAAATCGATCAGGATACACACTACCC
CALB1	00200211	CALB1_00200211_5	GTCATATCGGTCACTGTTTGTCCCACAAAATATTTCTAAGCTCTACTTCGTCGCGTCAGACCACGTCTGCGTACCGGCTTAGCTTCAGCTTCCCGATATCCGACGGCTTGCGGCGACAGTCGAACATTAGGTCGCCTACCGACTGCATTCTTATTTTAGACAACCATAGAACGATCAGGATACACACTACCC
CALB1	00200211	CALB1_00200211_6	GTCATATCGGTCACTGTTAAAGTCTATGCTTAGGCCAGTCAGTCTACTTCGTCGCGTCAGACCACGTCTGCGTACCGGCTTAGCTTCAGCTTCCCGATATCCGACGGCTTGCGGCGACAGTCGAACATTAGGTCGCCTACCGACTGCTTGTAACCATATGATTGAAAAGAAGGATCAGGATACACACTACCC
CALB1	00200211	CALB1_00200211_7	GTCATATCGGTCACTGTTGAGAATTTCCTGCTGCTCTTCCGCTACTTCGTCGCGTCAGACCACGTCTGCGTACCGGCTTAGCTTCAGCTTCCCGATATCCGACGGCTTGCGGCGACAGTCGAACATTAGGTCGCCTACCGACTGCTTGGCTCACGTATTACCCACAGAAGATCAGGATACACACTACCC
CAPRIN1	00132003	CAPRIN1_00132003_1	GTCATATCGGTCACTGTTAAATAATTTGGAGTTTGCAAAAGAATAGAACTTGCGCGGATACACGAACTGCGACCGTCGGCTTACCTTCAGCTTCCCGATATCCGACGGGCTCAGCCGGACGAGTAGATTACCATTCGCGTGCGATTCCCCGTTTCTAAGTACCAGGAAGTCACGATCAGGATACACACTACCC
CAPRIN1	00132003	CAPRIN1_00132003_2	GTCATATCGGTCACTGTTCAGAAACGTTTAAAAACTGTACTTGAAGAACTTGCGCGGATACACGAACTGCGACCGTCGGCTTACCTTCAGCTTCCCGATATCCGACGGTACCATTCGCGTGCGATTCCGCTCAGCCGGACGAGTAGATGCAGCTTATGAGAGAAGAAGCTGAAGATCAGGATACACACTACCC
CAPRIN1	00132003	CAPRIN1_00132003_3	GTCATATCGGTCACTGTTTGGAAGGGAAGGAAAAACCTGTATGTAGAACTTGCGCGGATACACGAACTGCGACCGTCGGCTTACCTTCAGCTTCCCGATATCCGACGGGCTCAGCCGGACGAGTAGATTACCATTCGCGTGCGATTCCCATTCACCTGTGGGACCTGCGATCAGGATACACACTACCC
CAPRIN1	00132003	CAPRIN1_00132003_4	GTCATATCGGTCACTGTTAGTCAAACTACTTTGACAGCACCCAGAACTTGCGCGGATACACGAACTGCGACCGTCGGCTTACCTTCAGCTTCCCGATATCCGACGGTACCATTCGCGTGCGATTCCGCTCAGCCGGACGAGTAGATAAAGGAAATTGTTGAGCGTGTTTTTCGATCAGGATACACACTACCC
CAPRIN1	00132003	CAPRIN1_00132003_5	GTCATATCGGTCACTGTTAGGTAGATGAGTGGACAGTTGAAACGAGAACTTGCGCGGATACACGAACTGCGACCGTCGGCTTACCTTCAGCTTCCCGATATCCGACGGTACCATTCGCGTGCGATTCCGCTCAGCCGGACGAGTAGATGTTCACCAGTGGTGAAAAGGAGCGATCAGGATACACACTACCC
CAPRIN1	00132003	CAPRIN1_00132003_6	GTCATATCGGTCACTGTTCACAAATGCAGGGTCCCTATAATTTCAGAACTTGCGCGGATACACGAACTGCGACCGTCGGCTTACCTTCAGCTTCCCGATATCCGACGGTACCATTCGCGTGCGATTCCGCTCAGCCGGACGAGTAGATAGACAGCGAGTACAAGACCTTATGGGATCAGGATACACACTACCC
CAPRIN1	00132003	CAPRIN1_00132003_7	GTCATATCGGTCACTGTTGTACACAGCATCTCAACCCTTGTACAGAACTTGCGCGGATACACGAACTGCGACCGTCGGCTTACCTTCAGCTTCCCGATATCCGACGGGCTCAGCCGGACGAGTAGATTACCATTCGCGTGCGATTCCCCTTTGGTATCATCCACAAGTGAGGGGATCAGGATACACACTACCC
CAPRIN1	00132003	CAPRIN1_00132003_8	GTCATATCGGTCACTGTTCAAACCTTTACATAGCAGTGGAATCAAGAACTTGCGCGGATACACGAACTGCGACCGTCGGCTTACCTTCAGCTTCCCGATATCCGACGGGCTCAGCCGGACGAGTAGATTACCATTCGCGTGCGATTCCCTCAAGTATTTCAGGCTGGGACAAGGATCAGGATACACACTACCC
CAPRIN1	00132003	CAPRIN1_00132003_9	GTCATATCGGTCACTGTTAGTCAGCCTCACCAAGTAGAACAAAAGAACTTGCGCGGATACACGAACTGCGACCGTCGGCTTACCTTCAGCTTCCCGATATCCGACGGTACCATTCGCGTGCGATTCCGCTCAGCCGGACGAGTAGATAGGCCAGTTATAACCAGAGCTTTTCTGATCAGGATACACACTACCC
CAPRIN1	00132003	CAPRIN1_00132003_10	GTCATATCGGTCACTGTTCAGCCCTATTACAATAGTCGTGGTGAGAACTTGCGCGGATACACGAACTGCGACCGTCGGCTTACCTTCAGCTTCCCGATATCCGACGGTACCATTCGCGTGCGATTCCGCTCAGCCGGACGAGTAGATGAACACTGGATTTCCACGTAGCAATGATCAGGATACACACTACCC
CAPRIN1	00132003	CAPRIN1_00132003_11	GTCATATCGGTCACTGTTTCCAAACAGTGGTTATACACAGTCTCAGAACTTGCGCGGATACACGAACTGCGACCGTCGGCTTACCTTCAGCTTCCCGATATCCGACGGTACCATTCGCGTGCGATTCCGCTCAGCCGGACGAGTAGATGTTACCGCCCTTCATTCTCTAACACGATCAGGATACACACTACCC
CASC15	33203000	CASC15_33203000_1	GTCATATCGGTCACTGTTTGATGAACTCTCTTTCCTCCCCTCACGCTACGGAGTACGCCACTCTGGTTCGGGCGTACCTAACCTTCAGCTTCCCGATATCCGACGGCTACTTCGTCGCGTCAGACCACTCTACCGGCAATCGCGTCGACTTGGAACAAAAGGGGGAACTCGATCAGGATACACACTACCC
CASC15	33203000	CASC15_33203000_2	GTCATATCGGTCACTGTTAATTTGCTGGAGTACTTCCTAGCAACGCTACGGAGTACGCCACTCTGGTTCGGGCGTACCTAACCTTCAGCTTCCCGATATCCGACGGCTACTTCGTCGCGTCAGACCACTCTACCGGCAATCGCGTCATTATCAGCATCTAGAAAGCATCATGGATCAGGATACACACTACCC
CASC15	33203000	CASC15_33203000_3	GTCATATCGGTCACTGTTAGAATGACTGATGAGTGCTCTTCAGACGCTACGGAGTACGCCACTCTGGTTCGGGCGTACCTAACCTTCAGCTTCCCGATATCCGACGGCTACTTCGTCGCGTCAGACCACTCTACCGGCAATCGCGTCTGCTGAAGCATTATCACAAGACAGTCGATCAGGATACACACTACCC
CASC15	33203000	CASC15_33203000_4	GTCATATCGGTCACTGTTGTGCATGTATATGATTAACGGATGGAACGCTACGGAGTACGCCACTCTGGTTCGGGCGTACCTAACCTTCAGCTTCCCGATATCCGACGGCTACTTCGTCGCGTCAGACCACTCTACCGGCAATCGCGTCACAGTGATTTACTGCTTTTGAGGGCGATCAGGATACACACTACCC
CASC15	33203000	CASC15_33203000_5	GTCATATCGGTCACTGTTCAACACAACCTCAGCCAAGAAGAGACGCTACGGAGTACGCCACTCTGGTTCGGGCGTACCTAACCTTCAGCTTCCCGATATCCGACGGCTACTTCGTCGCGTCAGACCACTCTACCGGCAATCGCGTCGTTTCAGCAACCTCAGCCAGTGGATCAGGATACACACTACCC
CASC15	33203000	CASC15_33203000_6	GTCATATCGGTCACTGTTGGGAGAGATGACAGAAACAGAGAGTAACGCTACGGAGTACGCCACTCTGGTTCGGGCGTACCTAACCTTCAGCTTCCCGATATCCGACGGCTACTTCGTCGCGTCAGACCACTCTACCGGCAATCGCGTCTCATGGTGAAGAAGTTGGTATGTGGGATCAGGATACACACTACCC
CASC15	33203000	CASC15_33203000_7	GTCATATCGGTCACTGTTGCCTTGAGGGAGTTCTAGAATTAAGACGCTACGGAGTACGCCACTCTGGTTCGGGCGTACCTAACCTTCAGCTTCCCGATATCCGACGGCTACTTCGTCGCGTCAGACCACTCTACCGGCAATCGCGTCTAGTCTTATTTATTAGCTATGGGAGGATCAGGATACACACTACCC
CASC15	33203000	CASC15_33203000_8	GTCATATCGGTCACTGTTTTGAGCCTACGGAGAAGTATGTAAACGCTACGGAGTACGCCACTCTGGTTCGGGCGTACCTAACCTTCAGCTTCCCGATATCCGACGGCTACTTCGTCGCGTCAGACCACTCTACCGGCAATCGCGTCAATGACTTTAAAATGTTAATCTCTGCGATCAGGATACACACTACCC
CASC15	33203000	CASC15_33203000_9	GTCATATCGGTCACTGTTCTAAAAGTACATGAAGCACATAACTGACGCTACGGAGTACGCCACTCTGGTTCGGGCGTACCTAACCTTCAGCTTCCCGATATCCGACGGCTACTTCGTCGCGTCAGACCACTCTACCGGCAATCGCGTCTTGGTTATAAGTGACAGAGACCTGAGATCAGGATACACACTACCC
CASC15	33203000	CASC15_33203000_10	GTCATATCGGTCACTGTTGAATAGTTTGCTTTCCCTAATTTGTGACGCTACGGAGTACGCCACTCTGGTTCGGGCGTACCTAACCTTCAGCTTCCCGATATCCGACGGCTACTTCGTCGCGTCAGACCACTCTACCGGCAATCGCGTCAAAAGCCACTTTGCTTATACTGGGAGATCAGGATACACACTACCC
CBLN2	00101102	CBLN2_00101102_1	GTCATATCGGTCACTGTTTAATTTAAGATTCAGAATAAATGGGTAGAACTTGCGCGGATACACGCGGAATACGTCGTTGACTGCCTTCAGCTTCCCGATATCCGACGGGAGTGTCGCGCAACTTAGCGGCCACATCGACTCGGTCTATACCAAAATATTGATGATAAAAGTCAGATCAGGATACACACTACCC
CBLN2	00101102	CBLN2_00101102_2	GTCATATCGGTCACTGTTGAGCACTGTTACAAATCCTTCTTGTTAGAACTTGCGCGGATACACGCGGAATACGTCGTTGACTGCCTTCAGCTTCCCGATATCCGACGGGAGTGTCGCGCAACTTAGCGGCCACATCGACTCGGTCTATAAAGATATTGGTGGAGGTACCCCAGGATCAGGATACACACTACCC
CBLN2	00101102	CBLN2_00101102_3	GTCATATCGGTCACTGTTACAATTCTGCTTATTCTCTCAAAGAGAACTTGCGCGGATACACGCGGAATACGTCGTTGACTGCCTTCAGCTTCCCGATATCCGACGGGAGTGTCGCGCAACTTAGCGGCCACATCGACTCGGTCTATTTATCAAAGTAAAAGTAACACAATGGGATCAGGATACACACTACCC
CBLN2	00101102	CBLN2_00101102_4	GTCATATCGGTCACTGTTCTTTATCCAGAGAAGCAAATTTTGCAAGAACTTGCGCGGATACACGCGGAATACGTCGTTGACTGCCTTCAGCTTCCCGATATCCGACGGGAGTGTCGCGCAACTTAGCGGCCACATCGACTCGGTCTATGACATTGGGAACCTGTCAAGAAGTGGATCAGGATACACACTACCC
CBLN2	00101102	CBLN2_00101102_5	GTCATATCGGTCACTGTTGAAGGAGAGCTCCTGACTCCAGAGAACTTGCGCGGATACACGCGGAATACGTCGTTGACTGCCTTCAGCTTCCCGATATCCGACGGGAGTGTCGCGCAACTTAGCGGCCACATCGACTCGGTCTATTTGTATGTTGTATTGTCGTCCCAACGGATCAGGATACACACTACCC
CBLN2	00101102	CBLN2_00101102_6	GTCATATCGGTCACTGTTGATTTCCTTTGAAACCTCCAGTACTTAGAACTTGCGCGGATACACGCGGAATACGTCGTTGACTGCCTTCAGCTTCCCGATATCCGACGGGAGTGTCGCGCAACTTAGCGGCCACATCGACTCGGTCTATCGTCAGACTGTTGCAGTAGAAGAATGATCAGGATACACACTACCC
CBLN2	00101102	CBLN2_00101102_7	GTCATATCGGTCACTGTTTCAAACTTGAGAGAGGCAACCTCAAGAACTTGCGCGGATACACGCGGAATACGTCGTTGACTGCCTTCAGCTTCCCGATATCCGACGGGAGTGTCGCGCAACTTAGCGGCCACATCGACTCGGTCTATCATGGAAAGGGAAGACAAAGTGCATCGATCAGGATACACACTACCC
CBLN2	00101102	CBLN2_00101102_8	GTCATATCGGTCACTGTTGAACGACCCTGGCCTTGAACAGAACTTGCGCGGATACACGCGGAATACGTCGTTGACTGCCTTCAGCTTCCCGATATCCGACGGGAGTGTCGCGCAACTTAGCGGCCACATCGACTCGGTCTATTTCACAGGCGCCTTTCTTCTGAGATCAGGATACACACTACCC
CBLN2	00101102	CBLN2_00101102_9	GTCATATCGGTCACTGTTTTCAAAAGAGACGTCTGGGAGTATTTAGAACTTGCGCGGATACACGCGGAATACGTCGTTGACTGCCTTCAGCTTCCCGATATCCGACGGGAGTGTCGCGCAACTTAGCGGCCACATCGACTCGGTCTATCCGGTGCTTTTAAGGGTGTCTAATTGATCAGGATACACACTACCC
CBLN2	00101102	CBLN2_00101102_10	GTCATATCGGTCACTGTTCTCCTAAATCATCAAATTCTCAAGCTAGAACTTGCGCGGATACACGCGGAATACGTCGTTGACTGCCTTCAGCTTCCCGATATCCGACGGGAGTGTCGCGCAACTTAGCGGCCACATCGACTCGGTCTATAACTGGGACTCTGGAACCACAGGATCAGGATACACACTACCC
CCDC85A	01232000	CCDC85A_01232000_1	GTCATATCGGTCACTGTTCTCTGCTGTTTCCTGGATGATGACTCTTGCGTGCGATACGGAGTCTACTTCGTCGCGTCAGACCCTTCAGCTTCCCGATATCCGACGGAACTGCGACCGTCGGCTTACTACCATTCGCGTGCGATTCCGAAGACAACCAGGAACTGAGGGACGATCAGGATACACACTACCC
CCDC85A	01232000	CCDC85A_01232000_2	GTCATATCGGTCACTGTTTGTGTGCTACTAGATGAGGAGAAGGTCTTGCGTGCGATACGGAGTCTACTTCGTCGCGTCAGACCCTTCAGCTTCCCGATATCCGACGGAACTGCGACCGTCGGCTTACTACCATTCGCGTGCGATTCCAGAACATGGAGCTCAAGGAGCTCGATCAGGATACACACTACCC
CCDC85A	01232000	CCDC85A_01232000_3	GTCATATCGGTCACTGTTGAGCCTGTGGAACCCCAGATTCTTGCGTGCGATACGGAGTCTACTTCGTCGCGTCAGACCCTTCAGCTTCCCGATATCCGACGGAACTGCGACCGTCGGCTTACTACCATTCGCGTGCGATTCCCCGAGCATCCACAGAAACCCAGATCAGGATACACACTACCC
CCDC85A	01232000	CCDC85A_01232000_4	GTCATATCGGTCACTGTTGGAGCCTAGAGCATCTCCCCTCTTGCGTGCGATACGGAGTCTACTTCGTCGCGTCAGACCCTTCAGCTTCCCGATATCCGACGGAACTGCGACCGTCGGCTTACTACCATTCGCGTGCGATTCCCATCTTCAGAAACACGCTCTTGGGGGATCAGGATACACACTACCC
CCDC85A	01232000	CCDC85A_01232000_5	GTCATATCGGTCACTGTTTCAGGAAACCAGTACAAAGGACCAATCTTGCGTGCGATACGGAGTCTACTTCGTCGCGTCAGACCCTTCAGCTTCCCGATATCCGACGGAACTGCGACCGTCGGCTTACTACCATTCGCGTGCGATTCCCGTGTCCTGGAATTAGGCAACATTTGGATCAGGATACACACTACCC
CCDC85A	01232000	CCDC85A_01232000_6	GTCATATCGGTCACTGTTAAGCTGATATTCTGTGTCTCTCACCTTCTTGCGTGCGATACGGAGTCTACTTCGTCGCGTCAGACCCTTCAGCTTCCCGATATCCGACGGAACTGCGACCGTCGGCTTACTACCATTCGCGTGCGATTCCAACCTGTAGTACAACTTCTCCCCTCGATCAGGATACACACTACCC
CCDC85A	01232000	CCDC85A_01232000_7	GTCATATCGGTCACTGTTGAGATGACTCATTACACATAATGGTATCTTGCGTGCGATACGGAGTCTACTTCGTCGCGTCAGACCCTTCAGCTTCCCGATATCCGACGGAACTGCGACCGTCGGCTTACTACCATTCGCGTGCGATTCCCAGTGGAGCCTCAGTGTTTTGAATAGATCAGGATACACACTACCC
CCDC85A	01232000	CCDC85A_01232000_8	GTCATATCGGTCACTGTTTTTTGACTTCTGAGGTGCTAAAAATCTTGCGTGCGATACGGAGTCTACTTCGTCGCGTCAGACCCTTCAGCTTCCCGATATCCGACGGAACTGCGACCGTCGGCTTACTACCATTCGCGTGCGATTCCGATAAGATTAAGTTTCTGGAGTTTTGGATCAGGATACACACTACCC
CCDC85A	01232000	CCDC85A_01232000_9	GTCATATCGGTCACTGTTTCATTCAGTGTATCCATTGGTGTTAATCTTGCGTGCGATACGGAGTCTACTTCGTCGCGTCAGACCCTTCAGCTTCCCGATATCCGACGGAACTGCGACCGTCGGCTTACTACCATTCGCGTGCGATTCCTCTTGGGGCATACCAACCTTCATATGATCAGGATACACACTACCC
CCDC85A	01232000	CCDC85A_01232000_10	GTCATATCGGTCACTGTTCTATCTAACATTTTATGAAACTGACGTCTTGCGTGCGATACGGAGTCTACTTCGTCGCGTCAGACCCTTCAGCTTCCCGATATCCGACGGAACTGCGACCGTCGGCTTACTACCATTCGCGTGCGATTCCAAAAAGCTTTCTTTGCCTACTGCAGGATCAGGATACACACTACCC
CCDC85A	01232000	CCDC85A_01232000_11	GTCATATCGGTCACTGTTCAATGATAGTTTCTTGTATGAATGTTCTTGCGTGCGATACGGAGTCTACTTCGTCGCGTCAGACCCTTCAGCTTCCCGATATCCGACGGAACTGCGACCGTCGGCTTACTACCATTCGCGTGCGATTCCTAGGTATTTTGTGTTAATCCAAATGGATCAGGATACACACTACCC
CCDC85A	01232000	CCDC85A_01232000_12	GTCATATCGGTCACTGTTACTAGTAGGAGACTGTGAAGGAATTTCTTGCGTGCGATACGGAGTCTACTTCGTCGCGTCAGACCCTTCAGCTTCCCGATATCCGACGGAACTGCGACCGTCGGCTTACTACCATTCGCGTGCGATTCCCTCATTACATAACGAGTTAATTGTCGATCAGGATACACACTACCC
CCDC85A	01232000	CCDC85A_01232000_13	GTCATATCGGTCACTGTTTTCTTTCCTAGGAAAGCTTTCATCCTCTTGCGTGCGATACGGAGTCTACTTCGTCGCGTCAGACCCTTCAGCTTCCCGATATCCGACGGAACTGCGACCGTCGGCTTACTACCATTCGCGTGCGATTCCGAAAATTGCTTGCTATATTTACACCGATCAGGATACACACTACCC
CCDC85A	01232000	CCDC85A_01232000_14	GTCATATCGGTCACTGTTTATATGTGTTCATCTTAGCAATGGTTCTTGCGTGCGATACGGAGTCTACTTCGTCGCGTCAGACCCTTCAGCTTCCCGATATCCGACGGAACTGCGACCGTCGGCTTACTACCATTCGCGTGCGATTCCAGTTCTGCATAAAATTGAGTATTAAGGATCAGGATACACACTACCC
CCNY	11300001	CCNY_11300001_1	GTCATATCGGTCACTGTTAGAAGCAGATTTACCGGTTCGTTCTGTATCGCGCTCGATTGGCATCTTGCGTGCGATACGGAGTCTTCAGCTTCCCGATATCCGACGGGACGAACGGTCGAGATTTACTTAGGTCGCCTACCGACTGCAGATTATGACAAACACAACCCAGAGCGATCAGGATACACACTACCC
CCNY	11300001	CCNY_11300001_2	GTCATATCGGTCACTGTTAGATAGATATCTGTCCGGCCAACTTGTATCGCGCTCGATTGGCATCTTGCGTGCGATACGGAGTCTTCAGCTTCCCGATATCCGACGGGACGAACGGTCGAGATTTACTTAGGTCGCCTACCGACTGCCCTTGAAAGACTTTTAACATACGCAGGATCAGGATACACACTACCC
CCNY	11300001	CCNY_11300001_3	GTCATATCGGTCACTGTTCAGTTCAACATCAATGTTCCTTCCAGTGTATCGCGCTCGATTGGCATCTTGCGTGCGATACGGAGTCTTCAGCTTCCCGATATCCGACGGGACGAACGGTCGAGATTTACTTAGGTCGCCTACCGACTGCAGAGCGACAGTTTCTTGAATTGCTGGATCAGGATACACACTACCC
CCNY	11300001	CCNY_11300001_4	GTCATATCGGTCACTGTTTTCTTGCATTCCTTCTGCTGCTTTTTGTATCGCGCTCGATTGGCATCTTGCGTGCGATACGGAGTCTTCAGCTTCCCGATATCCGACGGGACGAACGGTCGAGATTTACTTAGGTCGCCTACCGACTGCGGGCCAGTGTGTCCTGTAAGACGATCAGGATACACACTACCC
CCNY	11300001	CCNY_11300001_5	GTCATATCGGTCACTGTTGCTTGTTCCATTTCTGTACACCCTTTGTATCGCGCTCGATTGGCATCTTGCGTGCGATACGGAGTCTTCAGCTTCCCGATATCCGACGGGACGAACGGTCGAGATTTACTTAGGTCGCCTACCGACTGCTCTTCCTCACCAGTGGGCTGTGATCAGGATACACACTACCC
CCNY	11300001	CCNY_11300001_6	GTCATATCGGTCACTGTTAAAATCAGTCAGACTTTGTGGGCTTGTATCGCGCTCGATTGGCATCTTGCGTGCGATACGGAGTCTTCAGCTTCCCGATATCCGACGGGACGAACGGTCGAGATTTACTTAGGTCGCCTACCGACTGCTTTTCCTGACCTGAAGTTGTTGTTACGATCAGGATACACACTACCC
CCNY	11300001	CCNY_11300001_7	GTCATATCGGTCACTGTTCAGCAGCAGGTCTGTGTTTCATGTATCGCGCTCGATTGGCATCTTGCGTGCGATACGGAGTCTTCAGCTTCCCGATATCCGACGGGACGAACGGTCGAGATTTACTTAGGTCGCCTACCGACTGCAAGTCTCTGGGAGGCCAGTGGGATCAGGATACACACTACCC
CCNY	11300001	CCNY_11300001_8	GTCATATCGGTCACTGTTCAGAATTATTATCACAGCCTTTCTGATGTATCGCGCTCGATTGGCATCTTGCGTGCGATACGGAGTCTTCAGCTTCCCGATATCCGACGGGACGAACGGTCGAGATTTACTTAGGTCGCCTACCGACTGCCAGGTATAAGCATACCTGTTTGGGCGATCAGGATACACACTACCC
CCNY	11300001	CCNY_11300001_9	GTCATATCGGTCACTGTTGTTGTATTTTCTTAGCTGAATATGATGTATCGCGCTCGATTGGCATCTTGCGTGCGATACGGAGTCTTCAGCTTCCCGATATCCGACGGGACGAACGGTCGAGATTTACTTAGGTCGCCTACCGACTGCCCCTAATCTATATAGCTGAAAAAGGGATCAGGATACACACTACCC
CCNY	11300001	CCNY_11300001_10	GTCATATCGGTCACTGTTTTTTGTGGAGTTTATTAAACTACTTTGTATCGCGCTCGATTGGCATCTTGCGTGCGATACGGAGTCTTCAGCTTCCCGATATCCGACGGGACGAACGGTCGAGATTTACTTAGGTCGCCTACCGACTGCAAATATTTCAATGCATCTGCTATTAGATCAGGATACACACTACCC
CCNY	11300001	CCNY_11300001_11	GTCATATCGGTCACTGTTTGACTGTAATTTGTTTGTAAGGCGATGTATCGCGCTCGATTGGCATCTTGCGTGCGATACGGAGTCTTCAGCTTCCCGATATCCGACGGGACGAACGGTCGAGATTTACTTAGGTCGCCTACCGACTGCTACAGTACTTACTGATAAATCGTAGGATCAGGATACACACTACCC
CCNY	11300001	CCNY_11300001_12	GTCATATCGGTCACTGTTCTGGCTTTCCTGTCTGCCTGTGTATCGCGCTCGATTGGCATCTTGCGTGCGATACGGAGTCTTCAGCTTCCCGATATCCGACGGGACGAACGGTCGAGATTTACTTAGGTCGCCTACCGACTGCCTGTACCTGCCTCCTCTTCTGGGGATCAGGATACACACTACCC
CD22	11003003	CD22_11003003_1	GTCATATCGGTCACTGTTGTTTTTGAGCACCCTGAAACCCTTGTATCGCGCTCGATTGGCATCTTGCGTGCGATACGGAGTCTTCAGCTTCCCGATATCCGACGGACTCTACCGGCAATCGCGTCGCTCAGCCGGACGAGTAGATTGGCTTTCTCTGACTCAAGTAAATGGGATCAGGATACACACTACCC
CD22	11003003	CD22_11003003_2	GTCATATCGGTCACTGTTGTGCAATTCCTGGGAGACAAGAATAATGTATCGCGCTCGATTGGCATCTTGCGTGCGATACGGAGTCTTCAGCTTCCCGATATCCGACGGACTCTACCGGCAATCGCGTCGCTCAGCCGGACGAGTAGATGAAGGTTCCTTCTGAGCAGAAAAGGGATCAGGATACACACTACCC
CD22	11003003	CD22_11003003_3	GTCATATCGGTCACTGTTGAGTCACCATGGGAAGATTGTGACTGTATCGCGCTCGATTGGCATCTTGCGTGCGATACGGAGTCTTCAGCTTCCCGATATCCGACGGACTCTACCGGCAATCGCGTCGCTCAGCCGGACGAGTAGATGAGCTCAAGTTCTCCCCACAGTGGATCAGGATACACACTACCC
CD22	11003003	CD22_11003003_4	GTCATATCGGTCACTGTTCGATTCGAGAAGGAGACACAGTGATGTATCGCGCTCGATTGGCATCTTGCGTGCGATACGGAGTCTTCAGCTTCCCGATATCCGACGGACTCTACCGGCAATCGCGTCGCTCAGCCGGACGAGTAGATACCACAGTGATTCAAAACCCCATGCGATCAGGATACACACTACCC
CD22	11003003	CD22_11003003_5	GTCATATCGGTCACTGTTGTCAGCCTCCAATGTGACTTCTCTGTATCGCGCTCGATTGGCATCTTGCGTGCGATACGGAGTCTTCAGCTTCCCGATATCCGACGGACTCTACCGGCAATCGCGTCGCTCAGCCGGACGAGTAGATTTTCCGAGATTCACTCTGGAAACTCGGATCAGGATACACACTACCC
CD22	11003003	CD22_11003003_6	GTCATATCGGTCACTGTTTGCAACCCTGACCTGTGAGAGTGTATCGCGCTCGATTGGCATCTTGCGTGCGATACGGAGTCTTCAGCTTCCCGATATCCGACGGACTCTACCGGCAATCGCGTCGCTCAGCCGGACGAGTAGATACCAAGTGATGGAGGGGAAGAGGATCAGGATACACACTACCC
CD22	11003003	CD22_11003003_7	GTCATATCGGTCACTGTTGACTGCGATGACACGGTCACTGTATCGCGCTCGATTGGCATCTTGCGTGCGATACGGAGTCTTCAGCTTCCCGATATCCGACGGACTCTACCGGCAATCGCGTCGCTCAGCCGGACGAGTAGATGAGATGCAGAGACCTCCCCCGGATCAGGATACACACTACCC
CD22	11003003	CD22_11003003_8	GTCATATCGGTCACTGTTGAAGATGAGGGGATTCATTACTCAGATGTATCGCGCTCGATTGGCATCTTGCGTGCGATACGGAGTCTTCAGCTTCCCGATATCCGACGGACTCTACCGGCAATCGCGTCGCTCAGCCGGACGAGTAGATTGAGAACGTCATTCCAGATTTTCCAGATCAGGATACACACTACCC
CD22	11003003	CD22_11003003_9	GTCATATCGGTCACTGTTGCCAGTCTTTTTGGTGAGGGTAACTGTATCGCGCTCGATTGGCATCTTGCGTGCGATACGGAGTCTTCAGCTTCCCGATATCCGACGGACTCTACCGGCAATCGCGTCGCTCAGCCGGACGAGTAGATGAACCTTGTGCCTGGCTCAGAGATCAGGATACACACTACCC
CD22	11003003	CD22_11003003_10	GTCATATCGGTCACTGTTCCAGGGAGACAGAGCTCACAATAAAATGTATCGCGCTCGATTGGCATCTTGCGTGCGATACGGAGTCTTCAGCTTCCCGATATCCGACGGACTCTACCGGCAATCGCGTCGCTCAGCCGGACGAGTAGATGACACACTGGTGTGGATTAACCTGGATCAGGATACACACTACCC
CDH12	01010102	CDH12_01010102_1	GTCATATCGGTCACTGTTGGGCTCAAATTACACATTAAAATAAATCTTGCGTGCGATACGGAGTGAATTGTCCGCGCTCTACGACTTCAGCTTCCCGATATCCGACGGGAGTGTCGCGCAACTTAGCGGCCACATCGACTCGGTCTATTTCCTCTTTATAAAGAGAGGCCTCAGATCAGGATACACACTACCC
CDH12	01010102	CDH12_01010102_2	GTCATATCGGTCACTGTTTTTATCCTATCCTTTCAGAAAATTGTCTTGCGTGCGATACGGAGTGAATTGTCCGCGCTCTACGACTTCAGCTTCCCGATATCCGACGGGAGTGTCGCGCAACTTAGCGGCCACATCGACTCGGTCTATTAAACTGTATGCTAAAACGTATTTGGATCAGGATACACACTACCC
CDH12	01010102	CDH12_01010102_3	GTCATATCGGTCACTGTTTGATGGTATTGCGGGATTCAGAGATTCTTGCGTGCGATACGGAGTGAATTGTCCGCGCTCTACGACTTCAGCTTCCCGATATCCGACGGGAGTGTCGCGCAACTTAGCGGCCACATCGACTCGGTCTATAAAGTGGTGTACAGTACACTCTGCTGGATCAGGATACACACTACCC
CDH12	01010102	CDH12_01010102_4	GTCATATCGGTCACTGTTTGCCAACAAGAGATACATCCTATAATCTTGCGTGCGATACGGAGTGAATTGTCCGCGCTCTACGACTTCAGCTTCCCGATATCCGACGGGAGTGTCGCGCAACTTAGCGGCCACATCGACTCGGTCTATTCATATTGTCAGTTTTGGTTTATTCGATCAGGATACACACTACCC
CDH12	01010102	CDH12_01010102_5	GTCATATCGGTCACTGTTGATAAAGTCACTTAAGGGAGTCGTGGTCTTGCGTGCGATACGGAGTGAATTGTCCGCGCTCTACGACTTCAGCTTCCCGATATCCGACGGGAGTGTCGCGCAACTTAGCGGCCACATCGACTCGGTCTATTGGCGAAGAAGAGAGTTATAACCCTGATCAGGATACACACTACCC
CDH12	01010102	CDH12_01010102_6	GTCATATCGGTCACTGTTGACATCAGAGACAACGTCATCCATTATCTTGCGTGCGATACGGAGTGAATTGTCCGCGCTCTACGACTTCAGCTTCCCGATATCCGACGGGAGTGTCGCGCAACTTAGCGGCCACATCGACTCGGTCTATAGACACCCTGATGACCTCTAAAGAAGATCAGGATACACACTACCC
CDH12	01010102	CDH12_01010102_7	GTCATATCGGTCACTGTTCAATTTTTCTACCTGTAGGACTTAGCTCTTGCGTGCGATACGGAGTGAATTGTCCGCGCTCTACGACTTCAGCTTCCCGATATCCGACGGGAGTGTCGCGCAACTTAGCGGCCACATCGACTCGGTCTATACCATCCTGTCTTGTAATGTGGAAGGATCAGGATACACACTACCC
CDH12	01010102	CDH12_01010102_8	GTCATATCGGTCACTGTTAACCAAATTTTACAGTTCGTGACTTCTCTTGCGTGCGATACGGAGTGAATTGTCCGCGCTCTACGACTTCAGCTTCCCGATATCCGACGGGAGTGTCGCGCAACTTAGCGGCCACATCGACTCGGTCTATAGATTATCACCTGAGGCTGCTATCAGATCAGGATACACACTACCC
CDH12	01010102	CDH12_01010102_9	GTCATATCGGTCACTGTTAGAAATATCTGTGCCATATGAGACATCTTGCGTGCGATACGGAGTGAATTGTCCGCGCTCTACGACTTCAGCTTCCCGATATCCGACGGGAGTGTCGCGCAACTTAGCGGCCACATCGACTCGGTCTATTCTTAGATGTAAATGAATTTCCTCCGATCAGGATACACACTACCC
CDH12	01010102	CDH12_01010102_10	GTCATATCGGTCACTGTTATAGATGGAAATGAAGGAACCATCGCTCTTGCGTGCGATACGGAGTGAATTGTCCGCGCTCTACGACTTCAGCTTCCCGATATCCGACGGGAGTGTCGCGCAACTTAGCGGCCACATCGACTCGGTCTATGAGTGATGGGGACAGCTACTTTACAGATCAGGATACACACTACCC
CDH12	01010102	CDH12_01010102_11	GTCATATCGGTCACTGTTACTCCGGTAGGGACCATCATTGTCTTGCGTGCGATACGGAGTGAATTGTCCGCGCTCTACGACTTCAGCTTCCCGATATCCGACGGGAGTGTCGCGCAACTTAGCGGCCACATCGACTCGGTCTATTCTACACCATGGAGGTTTATGAAGACGATCAGGATACACACTACCC
CDH12	01010102	CDH12_01010102_12	GTCATATCGGTCACTGTTCTATTGGTTCAGCTATTGGAAGAATATCTTGCGTGCGATACGGAGTGAATTGTCCGCGCTCTACGACTTCAGCTTCCCGATATCCGACGGGAGTGTCGCGCAACTTAGCGGCCACATCGACTCGGTCTATCACTTGAAAGTTCCTGAGTCTTCCCGATCAGGATACACACTACCC
CDH12	01010102	CDH12_01010102_13	GTCATATCGGTCACTGTTGAACAATATCAAGTACTCATCCAAGCTCTTGCGTGCGATACGGAGTGAATTGTCCGCGCTCTACGACTTCAGCTTCCCGATATCCGACGGGAGTGTCGCGCAACTTAGCGGCCACATCGACTCGGTCTATGCCAAACATGGACAGAGAAGTCAAAGATCAGGATACACACTACCC
CDH20	00030133	CDH20_00030133_1	GTCATATCGGTCACTGTTGAAGGCAGAAAAGCTGTGACACTAACTGCGACCGTCGGCTTACCTCTCGTAGCGTGCGATGAGCTTCAGCTTCCCGATATCCGACGGGCTCAGCCGGACGAGTAGATGAGTGTCGCGCAACTTAGCGCACGGAGACTTTGCGAAACATCCGATCAGGATACACACTACCC
CDH20	00030133	CDH20_00030133_2	GTCATATCGGTCACTGTTCTCATTTAGGAAGCATAAGTGTCCAAAACTGCGACCGTCGGCTTACCTCTCGTAGCGTGCGATGAGCTTCAGCTTCCCGATATCCGACGGGCTCAGCCGGACGAGTAGATGAGTGTCGCGCAACTTAGCGCAAGCAGATTGACTTGAAACGGGATGATCAGGATACACACTACCC
CDH20	00030133	CDH20_00030133_3	GTCATATCGGTCACTGTTGGCTGATGGACCTTACGACCAAACTGCGACCGTCGGCTTACCTCTCGTAGCGTGCGATGAGCTTCAGCTTCCCGATATCCGACGGGCTCAGCCGGACGAGTAGATGAGTGTCGCGCAACTTAGCGCTTGGCATGTCCTTGTACTTCTGGGGATCAGGATACACACTACCC
CDH20	00030133	CDH20_00030133_4	GTCATATCGGTCACTGTTTCAAGACATCAATGACAATGAGCCCAACTGCGACCGTCGGCTTACCTCTCGTAGCGTGCGATGAGCTTCAGCTTCCCGATATCCGACGGGCTCAGCCGGACGAGTAGATGAGTGTCGCGCAACTTAGCGCCCGAGTCAGAGTTCATCATCAAAATGATCAGGATACACACTACCC
CDH20	00030133	CDH20_00030133_5	GTCATATCGGTCACTGTTGCCAGCCATATTTTTCTGTGGACTCTAACTGCGACCGTCGGCTTACGAGTGTCGCGCAACTTAGCGCTTCAGCTTCCCGATATCCGACGGCTCTCGTAGCGTGCGATGAGGCTCAGCCGGACGAGTAGATGGTGGTGTACAGCATTCTTCAGGGATCAGGATACACACTACCC
CDH20	00030133	CDH20_00030133_6	GTCATATCGGTCACTGTTGAATACTACGAAGTGATTATCCAAGCAACTGCGACCGTCGGCTTACCTCTCGTAGCGTGCGATGAGCTTCAGCTTCCCGATATCCGACGGGCTCAGCCGGACGAGTAGATGAGTGTCGCGCAACTTAGCGCATGAACATGGACAGAGAAGCCAAAGATCAGGATACACACTACCC
CDH20	00030133	CDH20_00030133_7	GTCATATCGGTCACTGTTGCAGAGATGAAATATACTATTGTGGAAACTGCGACCGTCGGCTTACCTCTCGTAGCGTGCGATGAGCTTCAGCTTCCCGATATCCGACGGGCTCAGCCGGACGAGTAGATGAGTGTCGCGCAACTTAGCGCAAGGACTTGGATGAAGGCATCAATGATCAGGATACACACTACCC
CDH20	00030133	CDH20_00030133_8	GTCATATCGGTCACTGTTGGAGCCAATCCTCACCTAGAGATGAACTGCGACCGTCGGCTTACGAGTGTCGCGCAACTTAGCGCTTCAGCTTCCCGATATCCGACGGCTCTCGTAGCGTGCGATGAGGCTCAGCCGGACGAGTAGATAGAAAAGCTACACCTTAAAGGTGGAGGATCAGGATACACACTACCC
CDH20	00030133	CDH20_00030133_9	GTCATATCGGTCACTGTTTTCTATGTTGACATTACAACAGGTGCAACTGCGACCGTCGGCTTACGAGTGTCGCGCAACTTAGCGCTTCAGCTTCCCGATATCCGACGGCTCTCGTAGCGTGCGATGAGGCTCAGCCGGACGAGTAGATTAGAAGCAGTGACCCTGGAAGATTTGATCAGGATACACACTACCC
CDH20	00030133	CDH20_00030133_10	GTCATATCGGTCACTGTTCCCAGATTCTATGAAGCTTTTGTCTGAACTGCGACCGTCGGCTTACGAGTGTCGCGCAACTTAGCGCTTCAGCTTCCCGATATCCGACGGCTCTCGTAGCGTGCGATGAGGCTCAGCCGGACGAGTAGATTGTGAATGACAATGCTCCAGAGTTCGATCAGGATACACACTACCC
CDH20	00030133	CDH20_00030133_11	GTCATATCGGTCACTGTTCTGCTAACAACCCCAACTTTACCATAACTGCGACCGTCGGCTTACGAGTGTCGCGCAACTTAGCGCTTCAGCTTCCCGATATCCGACGGCTCTCGTAGCGTGCGATGAGGCTCAGCCGGACGAGTAGATTTTCTACTACAGCTTGGCTCCTGAGGGATCAGGATACACACTACCC
CDH20	00030133	CDH20_00030133_12	GTCATATCGGTCACTGTTCCTGCCTATCCTGATAGCAGATAGCAACTGCGACCGTCGGCTTACCTCTCGTAGCGTGCGATGAGCTTCAGCTTCCCGATATCCGACGGGCTCAGCCGGACGAGTAGATGAGTGTCGCGCAACTTAGCGCAGCAGGAGCAGAGTGTCTTTCAGATCAGGATACACACTACCC
CDH20	00030133	CDH20_00030133_13	GTCATATCGGTCACTGTTCGAGGAAAACATCCACGAGAACATCAACTGCGACCGTCGGCTTACGAGTGTCGCGCAACTTAGCGCTTCAGCTTCCCGATATCCGACGGCTCTCGTAGCGTGCGATGAGGCTCAGCCGGACGAGTAGATGGAAACAACCATACATCATCGACGAGATCAGGATACACACTACCC
CDH20	00030133	CDH20_00030133_14	GTCATATCGGTCACTGTTGCACTGTCCACAGCTACGTGAACTGCGACCGTCGGCTTACCTCTCGTAGCGTGCGATGAGCTTCAGCTTCCCGATATCCGACGGGCTCAGCCGGACGAGTAGATGAGTGTCGCGCAACTTAGCGCTCAGACGTGCGCAGTGAACAGATCAGGATACACACTACCC
CDH20	00030133	CDH20_00030133_15	GTCATATCGGTCACTGTTACTGTGCTGGAGAGTGAGAATGGAACTGCGACCGTCGGCTTACCTCTCGTAGCGTGCGATGAGCTTCAGCTTCCCGATATCCGACGGGCTCAGCCGGACGAGTAGATGAGTGTCGCGCAACTTAGCGCAGCCAACCACACGAGCAATGATCAGGATACACACTACCC
CDH20	00030133	CDH20_00030133_16	GTCATATCGGTCACTGTTCCTTTGTCACTTTTCCACCACAGAAAACTGCGACCGTCGGCTTACGAGTGTCGCGCAACTTAGCGCTTCAGCTTCCCGATATCCGACGGCTCTCGTAGCGTGCGATGAGGCTCAGCCGGACGAGTAGATGCTTTTCTCTGCCATTCGCTAAGGGATCAGGATACACACTACCC
CDH20	00030133	CDH20_00030133_17	GTCATATCGGTCACTGTTCGTAACCCTTTTGAGACAAGGTTAAGAACTGCGACCGTCGGCTTACGAGTGTCGCGCAACTTAGCGCTTCAGCTTCCCGATATCCGACGGCTCTCGTAGCGTGCGATGAGGCTCAGCCGGACGAGTAGATTTGTTCTGGGATGGATGGAATTTCCGATCAGGATACACACTACCC
CDH20	00030133	CDH20_00030133_18	GTCATATCGGTCACTGTTCCAGAAAAATCTGCCTCTTTTGCACAACTGCGACCGTCGGCTTACCTCTCGTAGCGTGCGATGAGCTTCAGCTTCCCGATATCCGACGGGCTCAGCCGGACGAGTAGATGAGTGTCGCGCAACTTAGCGCCCCTGCAAAATTGTTCAGAATGAAAGATCAGGATACACACTACCC
CDH20	00030133	CDH20_00030133_19	GTCATATCGGTCACTGTTTAGAGAATAAATGGATGTAAGAAAATAACTGCGACCGTCGGCTTACCTCTCGTAGCGTGCGATGAGCTTCAGCTTCCCGATATCCGACGGGCTCAGCCGGACGAGTAGATGAGTGTCGCGCAACTTAGCGCCTACTTGAACAAAAATCAGTATTAGATCAGGATACACACTACCC
CDH4	30001203	CDH4_30001203_1	GTCATATCGGTCACTGTTCTCAACTATGGCCTCTCAAACACAGACGCTACGGAGTACGCCACTCGGAATACGTCGTTGACTGCCTTCAGCTTCCCGATATCCGACGGACGTCTGCGTACCGGCTTAGGCTCAGCCGGACGAGTAGATTTCAGGCCACAGATATGGAAGGAAATGATCAGGATACACACTACCC
CDH4	30001203	CDH4_30001203_2	GTCATATCGGTCACTGTTTGACAGTGATGGTGTCCAACCAACGCTACGGAGTACGCCACTCGGAATACGTCGTTGACTGCCTTCAGCTTCCCGATATCCGACGGGCTCAGCCGGACGAGTAGATACGTCTGCGTACCGGCTTAGCTACGAGCTCAACAGAGCTTTCATGCGATCAGGATACACACTACCC
CDH4	30001203	CDH4_30001203_3	GTCATATCGGTCACTGTTGTCTACGAGGCCACCTTCCTACGCTACGGAGTACGCCACTCGGAATACGTCGTTGACTGCCTTCAGCTTCCCGATATCCGACGGACGTCTGCGTACCGGCTTAGGCTCAGCCGGACGAGTAGATGTGAGTCCCTCTACACCAAAAACAACGATCAGGATACACACTACCC
CDH4	30001203	CDH4_30001203_4	GTCATATCGGTCACTGTTCGTCACAGACTCTGGAAACCCTCACGCTACGGAGTACGCCACTCGGAATACGTCGTTGACTGCCTTCAGCTTCCCGATATCCGACGGACGTCTGCGTACCGGCTTAGGCTCAGCCGGACGAGTAGATGGGATGTATGACGTCCCCATCATGATCAGGATACACACTACCC
CDH4	30001203	CDH4_30001203_5	GTCATATCGGTCACTGTTGGATGAAGCGGCGAGAGAAGACGCTACGGAGTACGCCACTCGGAATACGTCGTTGACTGCCTTCAGCTTCCCGATATCCGACGGGCTCAGCCGGACGAGTAGATACGTCTGCGTACCGGCTTAGCATGGTCCTGCTGTTTGTCATGTGATCAGGATACACACTACCC
CDH4	30001203	CDH4_30001203_6	GTCATATCGGTCACTGTTGTCTTCGACTACGAGGGGAGCACGCTACGGAGTACGCCACTCGGAATACGTCGTTGACTGCCTTCAGCTTCCCGATATCCGACGGGCTCAGCCGGACGAGTAGATACGTCTGCGTACCGGCTTAGCCCCCTATGACTCCCTGCTGGATCAGGATACACACTACCC
CDH4	30001203	CDH4_30001203_7	GTCATATCGGTCACTGTTCAATCCCCACGTTGAGCTGTCACGCTACGGAGTACGCCACTCGGAATACGTCGTTGACTGCCTTCAGCTTCCCGATATCCGACGGACGTCTGCGTACCGGCTTAGGCTCAGCCGGACGAGTAGATTTAGTGCTGTTAGGAGGCCCCCGATCAGGATACACACTACCC
CDH4	30001203	CDH4_30001203_8	GTCATATCGGTCACTGTTGGTTCAAATCCCAGCAGCCTTTACGCTACGGAGTACGCCACTCGGAATACGTCGTTGACTGCCTTCAGCTTCCCGATATCCGACGGACGTCTGCGTACCGGCTTAGGCTCAGCCGGACGAGTAGATGGGTGACTTGTTTGAAAACAGAGTGGGATCAGGATACACACTACCC
CDH4	30001203	CDH4_30001203_9	GTCATATCGGTCACTGTTGAGTGAGTTGTCCAAACCAGCCACGCTACGGAGTACGCCACTCGGAATACGTCGTTGACTGCCTTCAGCTTCCCGATATCCGACGGGCTCAGCCGGACGAGTAGATACGTCTGCGTACCGGCTTAGCCCTCTGCCTTTGGTCCAGAAGATCAGGATACACACTACCC
CDH4	30001203	CDH4_30001203_10	GTCATATCGGTCACTGTTGCGTGGTGACCAGAACACACACGCTACGGAGTACGCCACTCGGAATACGTCGTTGACTGCCTTCAGCTTCCCGATATCCGACGGGCTCAGCCGGACGAGTAGATACGTCTGCGTACCGGCTTAGCTGAAGAGGGCAGTTACGGTTGGGATCAGGATACACACTACCC
CDH4	30001203	CDH4_30001203_11	GTCATATCGGTCACTGTTAGGCTGGCACTGCTATCTCCACGCTACGGAGTACGCCACTCGGAATACGTCGTTGACTGCCTTCAGCTTCCCGATATCCGACGGACGTCTGCGTACCGGCTTAGGCTCAGCCGGACGAGTAGATGTCCAAACTTGCTGCTGTCCTCGGATCAGGATACACACTACCC
CDH4	30001203	CDH4_30001203_12	GTCATATCGGTCACTGTTGGAAGGAGGTGAGGTACCAGGACGCTACGGAGTACGCCACTCGGAATACGTCGTTGACTGCCTTCAGCTTCCCGATATCCGACGGGCTCAGCCGGACGAGTAGATACGTCTGCGTACCGGCTTAGCAGTGACAACTGGCTTCCCGAGATCAGGATACACACTACCC
CDH4	30001203	CDH4_30001203_13	GTCATATCGGTCACTGTTCCATGGCTAAGGTCATGCCTTTTACGCTACGGAGTACGCCACTCGGAATACGTCGTTGACTGCCTTCAGCTTCCCGATATCCGACGGACGTCTGCGTACCGGCTTAGGCTCAGCCGGACGAGTAGATACCTCAGCCTATGGCCCTTCCGATCAGGATACACACTACCC
CDH4	30001203	CDH4_30001203_14	GTCATATCGGTCACTGTTTGGACCAACAGAGGTCAAGGGACGCTACGGAGTACGCCACTCGGAATACGTCGTTGACTGCCTTCAGCTTCCCGATATCCGACGGGCTCAGCCGGACGAGTAGATACGTCTGCGTACCGGCTTAGCAGACAGCCAGTCCAGGAGAGATCAGGATACACACTACCC
CDH4	30001203	CDH4_30001203_15	GTCATATCGGTCACTGTTCGTGGATTGTTCGAAGTGTGACTATGACGCTACGGAGTACGCCACTCGGAATACGTCGTTGACTGCCTTCAGCTTCCCGATATCCGACGGGCTCAGCCGGACGAGTAGATACGTCTGCGTACCGGCTTAGCATGCTTCAGTCCTTCGGAGTATGGATCAGGATACACACTACCC
CDH4	30001203	CDH4_30001203_16	GTCATATCGGTCACTGTTCCCCGTTCCTTTTGCCCAAATACGCTACGGAGTACGCCACTCGGAATACGTCGTTGACTGCCTTCAGCTTCCCGATATCCGACGGGCTCAGCCGGACGAGTAGATACGTCTGCGTACCGGCTTAGCAGCCTCTTGTCACTGCCAAGCGATCAGGATACACACTACCC
CDH4	30001203	CDH4_30001203_17	GTCATATCGGTCACTGTTCGTTAGCTAAGCATACAATCAGTGTCACGCTACGGAGTACGCCACTCGGAATACGTCGTTGACTGCCTTCAGCTTCCCGATATCCGACGGACGTCTGCGTACCGGCTTAGGCTCAGCCGGACGAGTAGATAGCTCCACCTCTGAACTTGAGTTAGGATCAGGATACACACTACCC
CDH4	30001203	CDH4_30001203_18	GTCATATCGGTCACTGTTTTTCTCTTTGTAGTGTCTTTCAGCACACGCTACGGAGTACGCCACTCGGAATACGTCGTTGACTGCCTTCAGCTTCCCGATATCCGACGGGCTCAGCCGGACGAGTAGATACGTCTGCGTACCGGCTTAGCCAATTTCTGGCCCAGCAGGGATCAGGATACACACTACCC
CDH4	30001203	CDH4_30001203_19	GTCATATCGGTCACTGTTGTGCTCAAAGGAATAACACCAAAAGAACGCTACGGAGTACGCCACTCGGAATACGTCGTTGACTGCCTTCAGCTTCCCGATATCCGACGGGCTCAGCCGGACGAGTAGATACGTCTGCGTACCGGCTTAGCGAGGGGTAGTCTCAATTTCTGTCAGATCAGGATACACACTACCC
CDH4	30001203	CDH4_30001203_20	GTCATATCGGTCACTGTTCAGACAGTCTTGGTCCTGAACTCAACGCTACGGAGTACGCCACTCGGAATACGTCGTTGACTGCCTTCAGCTTCCCGATATCCGACGGACGTCTGCGTACCGGCTTAGGCTCAGCCGGACGAGTAGATTGATGTTTTCAGTGTGTTTCCAGTGCGATCAGGATACACACTACCC
CDH4	30001203	CDH4_30001203_21	GTCATATCGGTCACTGTTCTCAACTATGGCCTCTCAAACACAGACGCTACGGAGTACGCCACTCGGAATACGTCGTTGACTGCCTTCAGCTTCCCGATATCCGACGGACGTCTGCGTACCGGCTTAGGCTCAGCCGGACGAGTAGATTTCAGGCCACAGATATGGAAGGAAATGATCAGGATACACACTACCC
CDH4	30001203	CDH4_30001203_22	GTCATATCGGTCACTGTTTGACAGTGATGGTGTCCAACCAACGCTACGGAGTACGCCACTCGGAATACGTCGTTGACTGCCTTCAGCTTCCCGATATCCGACGGGCTCAGCCGGACGAGTAGATACGTCTGCGTACCGGCTTAGCTACGAGCTCAACAGAGCTTTCATGCGATCAGGATACACACTACCC
CDH4	30001203	CDH4_30001203_23	GTCATATCGGTCACTGTTGTCTACGAGGCCACCTTCCTACGCTACGGAGTACGCCACTCGGAATACGTCGTTGACTGCCTTCAGCTTCCCGATATCCGACGGACGTCTGCGTACCGGCTTAGGCTCAGCCGGACGAGTAGATGTGAGTCCCTCTACACCAAAAACAACGATCAGGATACACACTACCC
CDH4	30001203	CDH4_30001203_24	GTCATATCGGTCACTGTTCGTCACAGACTCTGGAAACCCTCACGCTACGGAGTACGCCACTCGGAATACGTCGTTGACTGCCTTCAGCTTCCCGATATCCGACGGACGTCTGCGTACCGGCTTAGGCTCAGCCGGACGAGTAGATGGGATGTATGACGTCCCCATCATGATCAGGATACACACTACCC
CDH4	30001203	CDH4_30001203_25	GTCATATCGGTCACTGTTGGATGAAGCGGCGAGAGAAGACGCTACGGAGTACGCCACTCGGAATACGTCGTTGACTGCCTTCAGCTTCCCGATATCCGACGGGCTCAGCCGGACGAGTAGATACGTCTGCGTACCGGCTTAGCATGGTCCTGCTGTTTGTCATGTGATCAGGATACACACTACCC
CDH4	30001203	CDH4_30001203_26	GTCATATCGGTCACTGTTGTCTTCGACTACGAGGGGAGCACGCTACGGAGTACGCCACTCGGAATACGTCGTTGACTGCCTTCAGCTTCCCGATATCCGACGGGCTCAGCCGGACGAGTAGATACGTCTGCGTACCGGCTTAGCCCCCTATGACTCCCTGCTGGATCAGGATACACACTACCC
CDH4	30001203	CDH4_30001203_27	GTCATATCGGTCACTGTTCAATCCCCACGTTGAGCTGTCACGCTACGGAGTACGCCACTCGGAATACGTCGTTGACTGCCTTCAGCTTCCCGATATCCGACGGACGTCTGCGTACCGGCTTAGGCTCAGCCGGACGAGTAGATTTAGTGCTGTTAGGAGGCCCCCGATCAGGATACACACTACCC
CDH4	30001203	CDH4_30001203_28	GTCATATCGGTCACTGTTGGTTCAAATCCCAGCAGCCTTTACGCTACGGAGTACGCCACTCGGAATACGTCGTTGACTGCCTTCAGCTTCCCGATATCCGACGGACGTCTGCGTACCGGCTTAGGCTCAGCCGGACGAGTAGATGGGTGACTTGTTTGAAAACAGAGTGGGATCAGGATACACACTACCC
CDH4	30001203	CDH4_30001203_29	GTCATATCGGTCACTGTTGAGTGAGTTGTCCAAACCAGCCACGCTACGGAGTACGCCACTCGGAATACGTCGTTGACTGCCTTCAGCTTCCCGATATCCGACGGGCTCAGCCGGACGAGTAGATACGTCTGCGTACCGGCTTAGCCCTCTGCCTTTGGTCCAGAAGATCAGGATACACACTACCC
CDH4	30001203	CDH4_30001203_30	GTCATATCGGTCACTGTTGCGTGGTGACCAGAACACACACGCTACGGAGTACGCCACTCGGAATACGTCGTTGACTGCCTTCAGCTTCCCGATATCCGACGGGCTCAGCCGGACGAGTAGATACGTCTGCGTACCGGCTTAGCTGAAGAGGGCAGTTACGGTTGGGATCAGGATACACACTACCC
CDH4	30001203	CDH4_30001203_31	GTCATATCGGTCACTGTTAGGCTGGCACTGCTATCTCCACGCTACGGAGTACGCCACTCGGAATACGTCGTTGACTGCCTTCAGCTTCCCGATATCCGACGGACGTCTGCGTACCGGCTTAGGCTCAGCCGGACGAGTAGATGTCCAAACTTGCTGCTGTCCTCGGATCAGGATACACACTACCC
CDH4	30001203	CDH4_30001203_32	GTCATATCGGTCACTGTTGGAAGGAGGTGAGGTACCAGGACGCTACGGAGTACGCCACTCGGAATACGTCGTTGACTGCCTTCAGCTTCCCGATATCCGACGGGCTCAGCCGGACGAGTAGATACGTCTGCGTACCGGCTTAGCAGTGACAACTGGCTTCCCGAGATCAGGATACACACTACCC
CDH4	30001203	CDH4_30001203_33	GTCATATCGGTCACTGTTCCATGGCTAAGGTCATGCCTTTTACGCTACGGAGTACGCCACTCGGAATACGTCGTTGACTGCCTTCAGCTTCCCGATATCCGACGGACGTCTGCGTACCGGCTTAGGCTCAGCCGGACGAGTAGATACCTCAGCCTATGGCCCTTCCGATCAGGATACACACTACCC
CDH4	30001203	CDH4_30001203_34	GTCATATCGGTCACTGTTTGGACCAACAGAGGTCAAGGGACGCTACGGAGTACGCCACTCGGAATACGTCGTTGACTGCCTTCAGCTTCCCGATATCCGACGGGCTCAGCCGGACGAGTAGATACGTCTGCGTACCGGCTTAGCAGACAGCCAGTCCAGGAGAGATCAGGATACACACTACCC
CDH4	30001203	CDH4_30001203_35	GTCATATCGGTCACTGTTCGTGGATTGTTCGAAGTGTGACTATGACGCTACGGAGTACGCCACTCGGAATACGTCGTTGACTGCCTTCAGCTTCCCGATATCCGACGGGCTCAGCCGGACGAGTAGATACGTCTGCGTACCGGCTTAGCATGCTTCAGTCCTTCGGAGTATGGATCAGGATACACACTACCC
CDH4	30001203	CDH4_30001203_36	GTCATATCGGTCACTGTTCCCCGTTCCTTTTGCCCAAATACGCTACGGAGTACGCCACTCGGAATACGTCGTTGACTGCCTTCAGCTTCCCGATATCCGACGGGCTCAGCCGGACGAGTAGATACGTCTGCGTACCGGCTTAGCAGCCTCTTGTCACTGCCAAGCGATCAGGATACACACTACCC
CDH4	30001203	CDH4_30001203_37	GTCATATCGGTCACTGTTCGTTAGCTAAGCATACAATCAGTGTCACGCTACGGAGTACGCCACTCGGAATACGTCGTTGACTGCCTTCAGCTTCCCGATATCCGACGGACGTCTGCGTACCGGCTTAGGCTCAGCCGGACGAGTAGATAGCTCCACCTCTGAACTTGAGTTAGGATCAGGATACACACTACCC
CDH4	30001203	CDH4_30001203_38	GTCATATCGGTCACTGTTTTTCTCTTTGTAGTGTCTTTCAGCACACGCTACGGAGTACGCCACTCGGAATACGTCGTTGACTGCCTTCAGCTTCCCGATATCCGACGGGCTCAGCCGGACGAGTAGATACGTCTGCGTACCGGCTTAGCCAATTTCTGGCCCAGCAGGGATCAGGATACACACTACCC
CDH4	30001203	CDH4_30001203_39	GTCATATCGGTCACTGTTGTGCTCAAAGGAATAACACCAAAAGAACGCTACGGAGTACGCCACTCGGAATACGTCGTTGACTGCCTTCAGCTTCCCGATATCCGACGGGCTCAGCCGGACGAGTAGATACGTCTGCGTACCGGCTTAGCGAGGGGTAGTCTCAATTTCTGTCAGATCAGGATACACACTACCC
CDH4	30001203	CDH4_30001203_40	GTCATATCGGTCACTGTTCAGACAGTCTTGGTCCTGAACTCAACGCTACGGAGTACGCCACTCGGAATACGTCGTTGACTGCCTTCAGCTTCCCGATATCCGACGGACGTCTGCGTACCGGCTTAGGCTCAGCCGGACGAGTAGATTGATGTTTTCAGTGTGTTTCCAGTGCGATCAGGATACACACTACCC
CDH6	00002111	CDH6_00002111_1	GTCATATCGGTCACTGTTCAGTGTGTGCCCACAAGAGCTACCATTCGCGTGCGATTCCGAGTGTCGCGCAACTTAGCGCTTCAGCTTCCCGATATCCGACGGCTTGCGGCGACAGTCGAACATTAGGTCGCCTACCGACTGCCCACTTCATTCACTTGCAAATGATCAGGATACACACTACCC
CDH6	00002111	CDH6_00002111_2	GTCATATCGGTCACTGTTCATTAAGGAAGGAAGGAGGAATGAGGTACCATTCGCGTGCGATTCCGAGTGTCGCGCAACTTAGCGCTTCAGCTTCCCGATATCCGACGGCTTGCGGCGACAGTCGAACATTAGGTCGCCTACCGACTGCTATCCTCTGAGAGCCAAGCAAAGAAGATCAGGATACACACTACCC
CDH6	00002111	CDH6_00002111_3	GTCATATCGGTCACTGTTTCTCTGGAAACAGCAAAAATGAGCTTACCATTCGCGTGCGATTCCGAGTGTCGCGCAACTTAGCGCTTCAGCTTCCCGATATCCGACGGCTTGCGGCGACAGTCGAACATTAGGTCGCCTACCGACTGCGCAAAGAAAAGGGCCCTGGAGCGATCAGGATACACACTACCC
CDH6	00002111	CDH6_00002111_4	GTCATATCGGTCACTGTTTATTCACCAAGGAGGTTTACACAGCTACCATTCGCGTGCGATTCCGAGTGTCGCGCAACTTAGCGCTTCAGCTTCCCGATATCCGACGGCTTGCGGCGACAGTCGAACATTAGGTCGCCTACCGACTGCCCATGACATCAATGACAATGAACCAAGATCAGGATACACACTACCC
CDH6	00002111	CDH6_00002111_5	GTCATATCGGTCACTGTTTGAGGGGCTGGATATGTTTGATGTTACCATTCGCGTGCGATTCCGAGTGTCGCGCAACTTAGCGCTTCAGCTTCCCGATATCCGACGGCTTGCGGCGACAGTCGAACATTAGGTCGCCTACCGACTGCGAAATTGAGTACAGCATCACAGACGGGATCAGGATACACACTACCC
CDH6	00002111	CDH6_00002111_6	GTCATATCGGTCACTGTTCCTTATGTTGAGCCACGATTTCTCTATACCATTCGCGTGCGATTCCGAGTGTCGCGCAACTTAGCGCTTCAGCTTCCCGATATCCGACGGCTTGCGGCGACAGTCGAACATTAGGTCGCCTACCGACTGCTACCCTTAAAGTGGAAGCCTCCAATGATCAGGATACACACTACCC
CDH6	00002111	CDH6_00002111_7	GTCATATCGGTCACTGTTGCTATGGCACAACATTACAGTGATAGTACCATTCGCGTGCGATTCCGAGTGTCGCGCAACTTAGCGCTTCAGCTTCCCGATATCCGACGGCTTGCGGCGACAGTCGAACATTAGGTCGCCTACCGACTGCCGAAACTTCTTGACCGAGAAACACTGATCAGGATACACACTACCC
CDH6	00002111	CDH6_00002111_8	GTCATATCGGTCACTGTTAAACTTTTGTCTGTGAAAAAGCAAAGTACCATTCGCGTGCGATTCCGAGTGTCGCGCAACTTAGCGCTTCAGCTTCCCGATATCCGACGGCTTGCGGCGACAGTCGAACATTAGGTCGCCTACCGACTGCGCCCCAGAATTTGCTGAGTTCTATGGATCAGGATACACACTACCC
CDH6	00002111	CDH6_00002111_9	GTCATATCGGTCACTGTTGTGGACACCAATTTTCGTTTTCCTTTACCATTCGCGTGCGATTCCGAGTGTCGCGCAACTTAGCGCTTCAGCTTCCCGATATCCGACGGCTTGCGGCGACAGTCGAACATTAGGTCGCCTACCGACTGCGCTGTTGACAAGGATGACCCTTATAGATCAGGATACACACTACCC
CDH6	00002111	CDH6_00002111_10	GTCATATCGGTCACTGTTGGCTATAATAGACACGAGATGAGCACTACCATTCGCGTGCGATTCCGAGTGTCGCGCAACTTAGCGCTTCAGCTTCCCGATATCCGACGGCTTGCGGCGACAGTCGAACATTAGGTCGCCTACCGACTGCGGCGGGAATCTTAACTCGGAAAAATGATCAGGATACACACTACCC
CDKL5	00031102	CDKL5_00031102_1	GTCATATCGGTCACTGTTGGAAAACATTGTGGAGTTGAAGGAAGAACTGCGACCGTCGGCTTACCGGAATACGTCGTTGACTGCCTTCAGCTTCCCGATATCCGACGGGAGTGTCGCGCAACTTAGCGGCCACATCGACTCGGTCTATTTAAAATGCTTCGGACTCTCAAGCAGATCAGGATACACACTACCC
CDKL5	00031102	CDKL5_00031102_2	GTCATATCGGTCACTGTTAGTTCCACCTGAGAAAGTAAAAAGCTAACTGCGACCGTCGGCTTACCGGAATACGTCGTTGACTGCCTTCAGCTTCCCGATATCCGACGGGAGTGTCGCGCAACTTAGCGGCCACATCGACTCGGTCTATAATTGCTGGAAGAAATGCCAAATGGGATCAGGATACACACTACCC
CDKL5	00031102	CDKL5_00031102_3	GTCATATCGGTCACTGTTCTAATTACACAGAGTACGTTGCCACAACTGCGACCGTCGGCTTACCGGAATACGTCGTTGACTGCCTTCAGCTTCCCGATATCCGACGGGAGTGTCGCGCAACTTAGCGGCCACATCGACTCGGTCTATTCGTAATCTGTCAGAAGGCAATAATGGATCAGGATACACACTACCC
CDKL5	00031102	CDKL5_00031102_4	GTCATATCGGTCACTGTTGGAGAAAGTGAAATTGACCAACTTTTAACTGCGACCGTCGGCTTACCGGAATACGTCGTTGACTGCCTTCAGCTTCCCGATATCCGACGGGAGTGTCGCGCAACTTAGCGGCCACATCGACTCGGTCTATTAGCGATGGACAGCCTTTATTTCCTGATCAGGATACACACTACCC
CDKL5	00031102	CDKL5_00031102_5	GTCATATCGGTCACTGTTTACCTTGGAATTTTGAATAGTGTTCTAACTGCGACCGTCGGCTTACCGGAATACGTCGTTGACTGCCTTCAGCTTCCCGATATCCGACGGGAGTGTCGCGCAACTTAGCGGCCACATCGACTCGGTCTATCCATCCTCAGTCCTTGGAAAGAAGAGATCAGGATACACACTACCC
CDKL5	00031102	CDKL5_00031102_6	GTCATATCGGTCACTGTTCCAAGTCAAAAACAGAGTTTGATTTTAACTGCGACCGTCGGCTTACCGGAATACGTCGTTGACTGCCTTCAGCTTCCCGATATCCGACGGGAGTGTCGCGCAACTTAGCGGCCACATCGACTCGGTCTATCCACACCTTCTTAGCCCAAAAGAAGGATCAGGATACACACTACCC
CDKL5	00031102	CDKL5_00031102_7	GTCATATCGGTCACTGTTTCCTCTAGGAGTCCCTCCTACAGAACTGCGACCGTCGGCTTACCGGAATACGTCGTTGACTGCCTTCAGCTTCCCGATATCCGACGGGAGTGTCGCGCAACTTAGCGGCCACATCGACTCGGTCTATATAGCTATATTGACACAATTCCCCAGGATCAGGATACACACTACCC
CDKL5	00031102	CDKL5_00031102_8	GTCATATCGGTCACTGTTCTCAGCCCTTCTGGAAGAAATAACCAACTGCGACCGTCGGCTTACCGGAATACGTCGTTGACTGCCTTCAGCTTCCCGATATCCGACGGGAGTGTCGCGCAACTTAGCGGCCACATCGACTCGGTCTATCAGACACAGTGACACGAGAACTTTGGATCAGGATACACACTACCC
CDKL5	00031102	CDKL5_00031102_9	GTCATATCGGTCACTGTTTATGTGACCCGTGACAAAGTGAGAAACTGCGACCGTCGGCTTACCGGAATACGTCGTTGACTGCCTTCAGCTTCCCGATATCCGACGGGAGTGTCGCGCAACTTAGCGGCCACATCGACTCGGTCTATAGCAACGTCCTCATAGGCATTCTATGGATCAGGATACACACTACCC
CDKL5	00031102	CDKL5_00031102_10	GTCATATCGGTCACTGTTACCAACCACTCAAAAAGACAACCAGAACTGCGACCGTCGGCTTACCGGAATACGTCGTTGACTGCCTTCAGCTTCCCGATATCCGACGGGAGTGTCGCGCAACTTAGCGGCCACATCGACTCGGTCTATCTCTACCATCAGAGAGCAGTTCTGGAGATCAGGATACACACTACCC
CDKL5	00031102	CDKL5_00031102_11	GTCATATCGGTCACTGTTAGAGCAACTCAAGGAAAAAGAGAAGAACTGCGACCGTCGGCTTACCGGAATACGTCGTTGACTGCCTTCAGCTTCCCGATATCCGACGGGAGTGTCGCGCAACTTAGCGGCCACATCGACTCGGTCTATAAAGTCCTGAAAATATTAGTCATTCGATCAGGATACACACTACCC
CDKL5	00031102	CDKL5_00031102_12	GTCATATCGGTCACTGTTTGTTACATCTCTCTTCGGCCTCAAAAACTGCGACCGTCGGCTTACCGGAATACGTCGTTGACTGCCTTCAGCTTCCCGATATCCGACGGGAGTGTCGCGCAACTTAGCGGCCACATCGACTCGGTCTATCAGCCATTAAAATCACTGCGCAAGTGATCAGGATACACACTACCC
CELF2	13010300	CELF2_13010300_1	GTCATATCGGTCACTGTTTTCTCTCCATTTGGCCAGATAGAAGTGTATCGCGCTCGATTGGCACTGGTTCGGGCGTACCTAACCTTCAGCTTCCCGATATCCGACGGGAATTGTCCGCGCTCTACGACATGCGATTAACCGCGACTGGTAATGAGAACGACATCAGGGTGATGGATCAGGATACACACTACCC
CELF2	13010300	CELF2_13010300_2	GTCATATCGGTCACTGTTTGACACTCAGAAGGACAAAGAGCATGTATCGCGCTCGATTGGCACTGGTTCGGGCGTACCTAACCTTCAGCTTCCCGATATCCGACGGGAATTGTCCGCGCTCTACGACATGCGATTAACCGCGACTGTCTTCACCTATCGTGGTGAAGTTTGCGATCAGGATACACACTACCC
CELF2	13010300	CELF2_13010300_3	GTCATATCGGTCACTGTTAAACCCTCTCTCTACCACGAGCTGTATCGCGCTCGATTGGCACTGGTTCGGGCGTACCTAACCTTCAGCTTCCCGATATCCGACGGGAATTGTCCGCGCTCTACGACATGCGATTAACCGCGACTGCTCAGCCACCAGCACCAATGCGATCAGGATACACACTACCC
CELF2	13010300	CELF2_13010300_4	GTCATATCGGTCACTGTTGAGCCACTGTTGGACTGAATAATATTTGTATCGCGCTCGATTGGCACTGGTTCGGGCGTACCTAACCTTCAGCTTCCCGATATCCGACGGGAATTGTCCGCGCTCTACGACATGCGATTAACCGCGACTGGACTCTGCAAGGACTGGCTGGATCAGGATACACACTACCC
CELF2	13010300	CELF2_13010300_5	GTCATATCGGTCACTGTTCCTTTTGGAAATGTTATCTCTGCTAATGTATCGCGCTCGATTGGCACTGGTTCGGGCGTACCTAACCTTCAGCTTCCCGATATCCGACGGGAATTGTCCGCGCTCTACGACATGCGATTAACCGCGACTGCCAGGACATTCTGCAGATGTTCATGGATCAGGATACACACTACCC
CELF2	13010300	CELF2_13010300_6	GTCATATCGGTCACTGTTAAGTTTCATCGTCCCGTCATTGTTTTGTATCGCGCTCGATTGGCACTGGTTCGGGCGTACCTAACCTTCAGCTTCCCGATATCCGACGGGAATTGTCCGCGCTCTACGACATGCGATTAACCGCGACTGGTCCCTGTGGCGTCTCAAAAAAGATCAGGATACACACTACCC
CELF2	13010300	CELF2_13010300_7	GTCATATCGGTCACTGTTATTCTTCCCGGTCACTGGTAACAATGTATCGCGCTCGATTGGCACTGGTTCGGGCGTACCTAACCTTCAGCTTCCCGATATCCGACGGGAATTGTCCGCGCTCTACGACATGCGATTAACCGCGACTGCTTGAAAGTATTATACAGGGATTGGCGATCAGGATACACACTACCC
CELF2	13010300	CELF2_13010300_8	GTCATATCGGTCACTGTTATAGAACCACTTTTTGTAGATTAGTGTATCGCGCTCGATTGGCACTGGTTCGGGCGTACCTAACCTTCAGCTTCCCGATATCCGACGGGAATTGTCCGCGCTCTACGACATGCGATTAACCGCGACTGGCTCACTTTCTCATTAAGATATATATGATCAGGATACACACTACCC
CELF2	13010300	CELF2_13010300_9	GTCATATCGGTCACTGTTTTAAGTTGTGGTTTCATCATGAGTCTTGTATCGCGCTCGATTGGCACTGGTTCGGGCGTACCTAACCTTCAGCTTCCCGATATCCGACGGGAATTGTCCGCGCTCTACGACATGCGATTAACCGCGACTGTGTGTTATGTTGGTGCTTCTGTGAAGATCAGGATACACACTACCC
CELF2	13010300	CELF2_13010300_10	GTCATATCGGTCACTGTTTTTTTAATTGTGGACTATTTAGATGTTGTATCGCGCTCGATTGGCACTGGTTCGGGCGTACCTAACCTTCAGCTTCCCGATATCCGACGGGAATTGTCCGCGCTCTACGACATGCGATTAACCGCGACTGGGCTTGTGAAGCATTGATGTCATTTGATCAGGATACACACTACCC
CHGB	00120013	CHGB_00120013_1	GTCATATCGGTCACTGTTCTTGTCGAAGTCCAGCGCTCAGAACTTGCGCGGATACACGTCGTACTTCGACGGCACTCACTTCAGCTTCCCGATATCCGACGGCTTGCGGCGACAGTCGAACAGCTCAGCCGGACGAGTAGATTGCATCATTGAGGTCCTCTCAAATGCGATCAGGATACACACTACCC
CHGB	00120013	CHGB_00120013_2	GTCATATCGGTCACTGTTGAAAATGAAAACACAAAGTTTGAAGTAGAACTTGCGCGGATACACGTCGTACTTCGACGGCACTCACTTCAGCTTCCCGATATCCGACGGCTTGCGGCGACAGTCGAACAGCTCAGCCGGACGAGTAGATAGACGTCAAAGACAAAGAGACAACTGATCAGGATACACACTACCC
CHGB	00120013	CHGB_00120013_3	GTCATATCGGTCACTGTTCCGACAGCCAAGTCTCTGAAGAAGAACTTGCGCGGATACACGCTTGCGGCGACAGTCGAACACTTCAGCTTCCCGATATCCGACGGGCTCAGCCGGACGAGTAGATTCGTACTTCGACGGCACTCACCCAGTGGAGCCTCTATCCCTGATCAGGATACACACTACCC
CHGB	00120013	CHGB_00120013_4	GTCATATCGGTCACTGTTACCTCTGAGGTGGACAAACGAAGAACTTGCGCGGATACACGTCGTACTTCGACGGCACTCACTTCAGCTTCCCGATATCCGACGGCTTGCGGCGACAGTCGAACAGCTCAGCCGGACGAGTAGATATCTGAGGAAGGTGAGGAAGATGCCGATCAGGATACACACTACCC
CHGB	00120013	CHGB_00120013_5	GTCATATCGGTCACTGTTAAATAAAGGGTTATCCAGGCGTCCAGAACTTGCGCGGATACACGTCGTACTTCGACGGCACTCACTTCAGCTTCCCGATATCCGACGGCTTGCGGCGACAGTCGAACAGCTCAGCCGGACGAGTAGATAGAGGAAGAACCTGAATATGGAGAAGGATCAGGATACACACTACCC
CHGB	00120013	CHGB_00120013_6	GTCATATCGGTCACTGTTGAGGAAGAGAGGGGCCTTGAGAGAACTTGCGCGGATACACGTCGTACTTCGACGGCACTCACTTCAGCTTCCCGATATCCGACGGCTTGCGGCGACAGTCGAACAGCTCAGCCGGACGAGTAGATGGCACATGGATATGGTGAAGAAAGTGATCAGGATACACACTACCC
CHGB	00120013	CHGB_00120013_7	GTCATATCGGTCACTGTTTCAACTACGGTGAGGAAGGAGCAGAACTTGCGCGGATACACGTCGTACTTCGACGGCACTCACTTCAGCTTCCCGATATCCGACGGCTTGCGGCGACAGTCGAACAGCTCAGCCGGACGAGTAGATGTGGAAAGAGCTGGACAGAAATTATCGATCAGGATACACACTACCC
CHGB	00120013	CHGB_00120013_8	GTCATATCGGTCACTGTTGAGACAACATGAATGACAATTTTCTCAGAACTTGCGCGGATACACGTCGTACTTCGACGGCACTCACTTCAGCTTCCCGATATCCGACGGCTTGCGGCGACAGTCGAACAGCTCAGCCGGACGAGTAGATTGGAAGAGCAGCCATTTTGAAAGAAGATCAGGATACACACTACCC
CHGB	00120013	CHGB_00120013_9	GTCATATCGGTCACTGTTCCCAACTGGACCAGCTCCTTCAGAACTTGCGCGGATACACGCTTGCGGCGACAGTCGAACACTTCAGCTTCCCGATATCCGACGGGCTCAGCCGGACGAGTAGATTCGTACTTCGACGGCACTCACTGAAAAGGCAATATGACAGGGTGGGATCAGGATACACACTACCC
CHGB	00120013	CHGB_00120013_10	GTCATATCGGTCACTGTTGGATTTGGAACTACAGAAGATAGCTGAGAACTTGCGCGGATACACGTCGTACTTCGACGGCACTCACTTCAGCTTCCCGATATCCGACGGCTTGCGGCGACAGTCGAACAGCTCAGCCGGACGAGTAGATAAGAACTCGAAAACTTGGCTGCAATGATCAGGATACACACTACCC
CHGB	00120013	CHGB_00120013_11	GTCATATCGGTCACTGTTTGTCAGAATGCTATTGAAAATGTGAAGAACTTGCGCGGATACACGCTTGCGGCGACAGTCGAACACTTCAGCTTCCCGATATCCGACGGGCTCAGCCGGACGAGTAGATTCGTACTTCGACGGCACTCACACAATTGGAATTGTCTTTAATTTCGATCAGGATACACACTACCC
CHRM2	31010200	CHRM2_31010200_1	GTCATATCGGTCACTGTTCTCCTTCAAGCCTCCACCACACGCTACGGAGTACGCCACTTCTTGCGTGCGATACGGAGTCTTCAGCTTCCCGATATCCGACGGGAATTGTCCGCGCTCTACGAACGTCTGCGTACCGGCTTAGCTGAACCCACAAAGGACTCCTCGGATCAGGATACACACTACCC
CHRM2	31010200	CHRM2_31010200_2	GTCATATCGGTCACTGTTAAATGAATAACTCAACAAACTCCTCTACGCTACGGAGTACGCCACTTCTTGCGTGCGATACGGAGTCTTCAGCTTCCCGATATCCGACGGGAATTGTCCGCGCTCTACGAACGTCTGCGTACCGGCTTAGACTTGGCTACTGATTAGAGAACGCAGATCAGGATACACACTACCC
CHRM2	31010200	CHRM2_31010200_3	GTCATATCGGTCACTGTTTTCTCCATGAACTTGTACACCCTCTACGCTACGGAGTACGCCACTTCTTGCGTGCGATACGGAGTCTTCAGCTTCCCGATATCCGACGGGAATTGTCCGCGCTCTACGAACGTCTGCGTACCGGCTTAGCCTGTGCTGACCTTATCATAGGTGTTGATCAGGATACACACTACCC
CHRM2	31010200	CHRM2_31010200_4	GTCATATCGGTCACTGTTTGCCTGGGTCCTCTCTTTCATCACGCTACGGAGTACGCCACTTCTTGCGTGCGATACGGAGTCTTCAGCTTCCCGATATCCGACGGGAATTGTCCGCGCTCTACGAACGTCTGCGTACCGGCTTAGAAAATGGCAGGTATGATGATTGCAGCGATCAGGATACACACTACCC
CHRM2	31010200	CHRM2_31010200_5	GTCATATCGGTCACTGTTCAGCAAGAGCAGGATAAAGAAGGACACGCTACGGAGTACGCCACTTCTTGCGTGCGATACGGAGTCTTCAGCTTCCCGATATCCGACGGGAATTGTCCGCGCTCTACGAACGTCTGCGTACCGGCTTAGGTGCTATATTGGCACATATCCCGAGCGATCAGGATACACACTACCC
CHRM2	31010200	CHRM2_31010200_6	GTCATATCGGTCACTGTTGAGAGGAGAAGGAGAGCTCCAATGACGCTACGGAGTACGCCACTTCTTGCGTGCGATACGGAGTCTTCAGCTTCCCGATATCCGACGGGAATTGTCCGCGCTCTACGAACGTCTGCGTACCGGCTTAGTCCTGTGACTGAAAACTGTGTTCAGGGATCAGGATACACACTACCC
CHRM2	31010200	CHRM2_31010200_7	GTCATATCGGTCACTGTTGGTCTTCAGGTCAGAATGGAGATGAACGCTACGGAGTACGCCACTTCTTGCGTGCGATACGGAGTCTTCAGCTTCCCGATATCCGACGGGAATTGTCCGCGCTCTACGAACGTCTGCGTACCGGCTTAGAACTAATACCACCGTGGAGGTAGTGGGATCAGGATACACACTACCC
CHRM2	31010200	CHRM2_31010200_8	GTCATATCGGTCACTGTTTTGCATCCCCAACACTGTGTGACGCTACGGAGTACGCCACTTCTTGCGTGCGATACGGAGTCTTCAGCTTCCCGATATCCGACGGGAATTGTCCGCGCTCTACGAACGTCTGCGTACCGGCTTAGGTGCTCATTAACACCTTTTGTGCACCGATCAGGATACACACTACCC
CHRM2	31010200	CHRM2_31010200_9	GTCATATCGGTCACTGTTGAGCTTGAGAAGAATAAAAGGGATAAACGCTACGGAGTACGCCACTTCTTGCGTGCGATACGGAGTCTTCAGCTTCCCGATATCCGACGGGAATTGTCCGCGCTCTACGAACGTCTGCGTACCGGCTTAGGAAAAAGATAGAAGGTGGGCAAGGGGATCAGGATACACACTACCC
CHRM2	31010200	CHRM2_31010200_10	GTCATATCGGTCACTGTTAAAAGAAAATCAAAGAAGGATGCAGAACGCTACGGAGTACGCCACTTCTTGCGTGCGATACGGAGTCTTCAGCTTCCCGATATCCGACGGGAATTGTCCGCGCTCTACGAACGTCTGCGTACCGGCTTAGAGGCACTATACAATGGGGACATAAAGATCAGGATACACACTACCC
CHRM2	31010200	CHRM2_31010200_11	GTCATATCGGTCACTGTTCTATTTTGTACATCCCTGTTCTATATACGCTACGGAGTACGCCACTTCTTGCGTGCGATACGGAGTCTTCAGCTTCCCGATATCCGACGGGAATTGTCCGCGCTCTACGAACGTCTGCGTACCGGCTTAGCACCATTTTTCTTCTTGTTATGCCAGATCAGGATACACACTACCC
CHRM3	02102020	CHRM3_02102020_1	GTCATATCGGTCACTGTTAGTTCAACATACAGCACAATTCTGGAAACGGTATTCGGTCGTCATCAGAACTTGCGCGGATACACGCTTCAGCTTCCCGATATCCGACGGTACCATTCGCGTGCGATTCCTCGTAACCCGTGCGAAGTGCGCACCTGGTCTCTTTCTAGAAGGAAGATCAGGATACACACTACCC
CHRM3	02102020	CHRM3_02102020_2	GTCATATCGGTCACTGTTTTTGTTTCCAAACATCAGCTCCTCCAACGGTATTCGGTCGTCATCAGAACTTGCGCGGATACACGCTTCAGCTTCCCGATATCCGACGGTACCATTCGCGTGCGATTCCTCGTAACCCGTGCGAAGTGCTTGCACAATAACAGTACAACCTCGCCGATCAGGATACACACTACCC
CHRM3	02102020	CHRM3_02102020_3	GTCATATCGGTCACTGTTCTGGTAATTGTGTCATTTAAGGTCAAAACGGTATTCGGTCGTCATCAGAACTTGCGCGGATACACGCTTCAGCTTCCCGATATCCGACGGTACCATTCGCGTGCGATTCCTCGTAACCCGTGCGAAGTGCGGTGACCATCATCGGCAACATCGATCAGGATACACACTACCC
CHRM3	02102020	CHRM3_02102020_4	GTCATATCGGTCACTGTTCATCAGCTTTGACAGATACTTTTCCAAACGGTATTCGGTCGTCATCAGAACTTGCGCGGATACACGCTTCAGCTTCCCGATATCCGACGGTACCATTCGCGTGCGATTCCTCGTAACCCGTGCGAAGTGCATGCCTCTGTTATGAATCTTCTGGTGATCAGGATACACACTACCC
CHRM3	02102020	CHRM3_02102020_5	GTCATATCGGTCACTGTTGCACAGCCATCGCTGCTTTTTATATGAACGGTATTCGGTCGTCATCAGAACTTGCGCGGATACACGCTTCAGCTTCCCGATATCCGACGGTACCATTCGCGTGCGATTCCTCGTAACCCGTGCGAAGTGCCTCAGTGAGCCCACCATTACTTTTGGATCAGGATACACACTACCC
CHRM3	02102020	CHRM3_02102020_6	GTCATATCGGTCACTGTTCATGAAACGCTCCAACAGGAGGAACGGTATTCGGTCGTCATCAGAACTTGCGCGGATACACGCTTCAGCTTCCCGATATCCGACGGTACCATTCGCGTGCGATTCCTCGTAACCCGTGCGAAGTGCAGCAGTTACGAACTTCAACAGCAAAGGATCAGGATACACACTACCC
CHRM3	02102020	CHRM3_02102020_7	GTCATATCGGTCACTGTTCGAGAGCCATCTACTCCATCGTAACGGTATTCGGTCGTCATCAGAACTTGCGCGGATACACGCTTCAGCTTCCCGATATCCGACGGTACCATTCGCGTGCGATTCCTCGTAACCCGTGCGAAGTGCAGGAGGACATTGGCTCCGAGAGATCAGGATACACACTACCC
CHRM3	02102020	CHRM3_02102020_8	GTCATATCGGTCACTGTTAAGCTTCCCATCCAGCTAGAGTCAACGGTATTCGGTCGTCATCAGAACTTGCGCGGATACACGCTTCAGCTTCCCGATATCCGACGGTACCATTCGCGTGCGATTCCTCGTAACCCGTGCGAAGTGCGAGGCAGTTTTCCAAAAAGCTTCTCCGATCAGGATACACACTACCC
CHRM3	02102020	CHRM3_02102020_9	GTCATATCGGTCACTGTTTGCTGTGCCAGTGTGACAAAAAAACGGTATTCGGTCGTCATCAGAACTTGCGCGGATACACGCTTCAGCTTCCCGATATCCGACGGTACCATTCGCGTGCGATTCCTCGTAACCCGTGCGAAGTGCATTCAGAACCACTTTCAAGATGCTGCGATCAGGATACACACTACCC
CHRM3	02102020	CHRM3_02102020_10	GTCATATCGGTCACTGTTCATTAGCTTTGGAATCTCAGATGAGCAACGGTATTCGGTCGTCATCAGAACTTGCGCGGATACACGCTTCAGCTTCCCGATATCCGACGGTACCATTCGCGTGCGATTCCTCGTAACCCGTGCGAAGTGCTGATTTGCCTGGGTCCTTTAATTCCGATCAGGATACACACTACCC
CHRM3	02102020	CHRM3_02102020_11	GTCATATCGGTCACTGTTGTGTTGTTAAACTCTATTTGTGGACTAACGGTATTCGGTCGTCATCAGAACTTGCGCGGATACACGCTTCAGCTTCCCGATATCCGACGGTACCATTCGCGTGCGATTCCTCGTAACCCGTGCGAAGTGCTAGAGCTTCCTGTCTTTTCTTTGGTGATCAGGATACACACTACCC
CHRM3	02102020	CHRM3_02102020_12	GTCATATCGGTCACTGTTCTTTGGTAACTGAAGTTCTCTAGGATAACGGTATTCGGTCGTCATCAGAACTTGCGCGGATACACGCTTCAGCTTCCCGATATCCGACGGTACCATTCGCGTGCGATTCCTCGTAACCCGTGCGAAGTGCATTCCTGCAACATACGCTTTCAGTAGATCAGGATACACACTACCC
CHRM3	02102020	CHRM3_02102020_13	GTCATATCGGTCACTGTTGTTGATGTCTCAACAGAGCTAAATCGAACGGTATTCGGTCGTCATCAGAACTTGCGCGGATACACGCTTCAGCTTCCCGATATCCGACGGTACCATTCGCGTGCGATTCCTCGTAACCCGTGCGAAGTGCGACTTGGTGTTAAGCAACCTCCTTTGATCAGGATACACACTACCC
CHRM3	02102020	CHRM3_02102020_14	GTCATATCGGTCACTGTTCCTTCTCAAAGAAAATAGGGCTTGCAAACGGTATTCGGTCGTCATCAGAACTTGCGCGGATACACGCTTCAGCTTCCCGATATCCGACGGTACCATTCGCGTGCGATTCCTCGTAACCCGTGCGAAGTGCTGTGTTTGATTCTTGCTGAATGGCAGATCAGGATACACACTACCC
CHRM3	02102020	CHRM3_02102020_15	GTCATATCGGTCACTGTTTTAACTGTTTCATTTGGGGAGGGGAACGGTATTCGGTCGTCATCAGAACTTGCGCGGATACACGCTTCAGCTTCCCGATATCCGACGGTACCATTCGCGTGCGATTCCTCGTAACCCGTGCGAAGTGCCATTCTCCCTTGAATTGACCAAAATGGATCAGGATACACACTACCC
CHRM3	02102020	CHRM3_02102020_16	GTCATATCGGTCACTGTTTGGTGTTTACAGACGACTTTGACAACAACGGTATTCGGTCGTCATCAGAACTTGCGCGGATACACGCTTCAGCTTCCCGATATCCGACGGTACCATTCGCGTGCGATTCCTCGTAACCCGTGCGAAGTGCAGCTGCTTTTGTATTCAGTGTGAGGGATCAGGATACACACTACCC
CHRM3	02102020	CHRM3_02102020_17	GTCATATCGGTCACTGTTGAGCTTTCCTGTGGCTAAGAAGAAGAACGGTATTCGGTCGTCATCAGAACTTGCGCGGATACACGCTTCAGCTTCCCGATATCCGACGGTACCATTCGCGTGCGATTCCTCGTAACCCGTGCGAAGTGCCTTGAGCAATGAATAGAGTATATTGGATCAGGATACACACTACCC
CHRM3	02102020	CHRM3_02102020_18	GTCATATCGGTCACTGTTAAAAAACAATCAGCATAATTGTAAGAAACGGTATTCGGTCGTCATCAGAACTTGCGCGGATACACGCTTCAGCTTCCCGATATCCGACGGTACCATTCGCGTGCGATTCCTCGTAACCCGTGCGAAGTGCTGAAATCATTTTACACAGGGAAAAAGATCAGGATACACACTACCC
CHRM3	02102020	CHRM3_02102020_19	GTCATATCGGTCACTGTTCTTCCCATCCTTTTGGAAACTCCTATAACGGTATTCGGTCGTCATCAGAACTTGCGCGGATACACGCTTCAGCTTCCCGATATCCGACGGTACCATTCGCGTGCGATTCCTCGTAACCCGTGCGAAGTGCATTCAAGTGTCCCAGTACTTCAGCAGATCAGGATACACACTACCC
CHRM3	02102020	CHRM3_02102020_20	GTCATATCGGTCACTGTTGCTAATAATAGCAGAAAAGGAACAAAAACGGTATTCGGTCGTCATCAGAACTTGCGCGGATACACGCTTCAGCTTCCCGATATCCGACGGTACCATTCGCGTGCGATTCCTCGTAACCCGTGCGAAGTGCCTCCTTATCCTTGTCCTTTTGTGATGATCAGGATACACACTACCC
CHRM3	02102020	CHRM3_02102020_21	GTCATATCGGTCACTGTTAATTTAAAAGCATAATTGAAGATGTAACGGTATTCGGTCGTCATCAGAACTTGCGCGGATACACGCTTCAGCTTCCCGATATCCGACGGTACCATTCGCGTGCGATTCCTCGTAACCCGTGCGAAGTGCCAAAATAGGTTCTTTTGAATATGAATGATCAGGATACACACTACCC
CHRM3	02102020	CHRM3_02102020_22	GTCATATCGGTCACTGTTGATTAGCCACTTTGCTTGAAAGAAGAAACGGTATTCGGTCGTCATCAGAACTTGCGCGGATACACGCTTCAGCTTCCCGATATCCGACGGTACCATTCGCGTGCGATTCCTCGTAACCCGTGCGAAGTGCTGCATGAGGTTTGCAGACATTTCAAGATCAGGATACACACTACCC
CHRM3	02102020	CHRM3_02102020_23	GTCATATCGGTCACTGTTCTCTGTCACAGCGGAGAAGTCTAATAACGGTATTCGGTCGTCATCAGAACTTGCGCGGATACACGCTTCAGCTTCCCGATATCCGACGGTACCATTCGCGTGCGATTCCTCGTAACCCGTGCGAAGTGCGGGAGGAAAGAAGGATGCCAAGGGATCAGGATACACACTACCC
CHRM3	02102020	CHRM3_02102020_24	GTCATATCGGTCACTGTTGGTATATTGGGTGAATGTTTGAAAATAACGGTATTCGGTCGTCATCAGAACTTGCGCGGATACACGCTTCAGCTTCCCGATATCCGACGGTACCATTCGCGTGCGATTCCTCGTAACCCGTGCGAAGTGCGCAGCTACCATGACGAAAGTAAAATGATCAGGATACACACTACCC
CHRM3	02102020	CHRM3_02102020_25	GTCATATCGGTCACTGTTGTTTTGCAATAGCATTTCTCATAACAAACGGTATTCGGTCGTCATCAGAACTTGCGCGGATACACGCTTCAGCTTCCCGATATCCGACGGTACCATTCGCGTGCGATTCCTCGTAACCCGTGCGAAGTGCTTCTAGGTAGCAGGTGTTTGCTTTGGATCAGGATACACACTACCC
CHRM3	02102020	CHRM3_02102020_26	GTCATATCGGTCACTGTTCCTTTCTACACGCTTAAGTTACACTCAACGGTATTCGGTCGTCATCAGAACTTGCGCGGATACACGCTTCAGCTTCCCGATATCCGACGGTACCATTCGCGTGCGATTCCTCGTAACCCGTGCGAAGTGCAGGTTCAAGGACAAGTTTACTGCTTGATCAGGATACACACTACCC
CHRM3	02102020	CHRM3_02102020_27	GTCATATCGGTCACTGTTGGGAGGCTCATGATAAGAAAATAAAAAACGGTATTCGGTCGTCATCAGAACTTGCGCGGATACACGCTTCAGCTTCCCGATATCCGACGGTACCATTCGCGTGCGATTCCTCGTAACCCGTGCGAAGTGCTGGCTTTAGTGTTAATGTCTGGGAAGATCAGGATACACACTACCC
CHRM3	02102020	CHRM3_02102020_28	GTCATATCGGTCACTGTTCTATGTTTGTTCTGGTAGAACCACAGAACGGTATTCGGTCGTCATCAGAACTTGCGCGGATACACGCTTCAGCTTCCCGATATCCGACGGTACCATTCGCGTGCGATTCCTCGTAACCCGTGCGAAGTGCCAAATGCGTTGCTAGAATATCAGGCGATCAGGATACACACTACCC
CHRM3	02102020	CHRM3_02102020_29	GTCATATCGGTCACTGTTTTATAATCCGGCAACCCTAGCTTCAAACGGTATTCGGTCGTCATCAGAACTTGCGCGGATACACGCTTCAGCTTCCCGATATCCGACGGTACCATTCGCGTGCGATTCCTCGTAACCCGTGCGAAGTGCCATTAGTAAAACTTCCCGCACCCAAAGATCAGGATACACACTACCC
CHRM3	02102020	CHRM3_02102020_30	GTCATATCGGTCACTGTTTTAAATAGATTTGAAGTTGTGAACAAAACGGTATTCGGTCGTCATCAGAACTTGCGCGGATACACGCTTCAGCTTCCCGATATCCGACGGTACCATTCGCGTGCGATTCCTCGTAACCCGTGCGAAGTGCTCACTGAGCAATAAGGAGAAATATTGATCAGGATACACACTACCC
CHRM3	02102020	CHRM3_02102020_31	GTCATATCGGTCACTGTTGAGAGTTCATAAACATAGTTTTCTGTAACGGTATTCGGTCGTCATCAGAACTTGCGCGGATACACGCTTCAGCTTCCCGATATCCGACGGTACCATTCGCGTGCGATTCCTCGTAACCCGTGCGAAGTGCGTAAAAGAAGTATCTGGAGGGCCTGGATCAGGATACACACTACCC
CHRM3	02102020	CHRM3_02102020_32	GTCATATCGGTCACTGTTGCGTCTGCTTAGAGCTATGTGATGAACGGTATTCGGTCGTCATCAGAACTTGCGCGGATACACGCTTCAGCTTCCCGATATCCGACGGTACCATTCGCGTGCGATTCCTCGTAACCCGTGCGAAGTGCCATGTAACACTTCAAACTTCCTCTGGGATCAGGATACACACTACCC
CHRM3	02102020	CHRM3_02102020_33	GTCATATCGGTCACTGTTCATTTAAAGATGCTCTCTGGTGGATAAACGGTATTCGGTCGTCATCAGAACTTGCGCGGATACACGCTTCAGCTTCCCGATATCCGACGGTACCATTCGCGTGCGATTCCTCGTAACCCGTGCGAAGTGCAGCTCTCAGGGAAATGTCTGTGAATGATCAGGATACACACTACCC
CHRM3	02102020	CHRM3_02102020_34	GTCATATCGGTCACTGTTAGGTGTGTCACAAACCATGTTCATTTAACGGTATTCGGTCGTCATCAGAACTTGCGCGGATACACGCTTCAGCTTCCCGATATCCGACGGTACCATTCGCGTGCGATTCCTCGTAACCCGTGCGAAGTGCCAGCACTTCCTCAGTAGGCATTTCGATCAGGATACACACTACCC
CLSTN2	03230020	CLSTN2_03230020_1	GTCATATCGGTCACTGTTCAGATAAGGAGCATGTCAATCATCTGCTGGTTCGGGCGTACCTAACCTACTTCGTCGCGTCAGACCCTTCAGCTTCCCGATATCCGACGGAACTGCGACCGTCGGCTTACTCGTAACCCGTGCGAAGTGCAGCATCCTTCATGAAGACCAAGTCTGATCAGGATACACACTACCC
CLSTN2	03230020	CLSTN2_03230020_2	GTCATATCGGTCACTGTTATTCTGCGCTGACTATCACAGTCACTGGTTCGGGCGTACCTAACCTACTTCGTCGCGTCAGACCCTTCAGCTTCCCGATATCCGACGGAACTGCGACCGTCGGCTTACTCGTAACCCGTGCGAAGTGCAAGGAATCTGAGATGGACTGGGACGGATCAGGATACACACTACCC
CLSTN2	03230020	CLSTN2_03230020_3	GTCATATCGGTCACTGTTCAGTGTATGCCCATGTCTATCATACCCTGGTTCGGGCGTACCTAACCTACTTCGTCGCGTCAGACCCTTCAGCTTCCCGATATCCGACGGAACTGCGACCGTCGGCTTACTCGTAACCCGTGCGAAGTGCCATGTCCCTTTTGTAAACCCTGACCGATCAGGATACACACTACCC
CLSTN2	03230020	CLSTN2_03230020_4	GTCATATCGGTCACTGTTTGTCTGCAGAGTTTGCCTTTGTTTCTGGTTCGGGCGTACCTAACCTACTTCGTCGCGTCAGACCCTTCAGCTTCCCGATATCCGACGGAACTGCGACCGTCGGCTTACTCGTAACCCGTGCGAAGTGCTAAGTTCCCCAGCATCCTGACTACCGATCAGGATACACACTACCC
CLSTN2	03230020	CLSTN2_03230020_5	GTCATATCGGTCACTGTTTCACACACGTAAGGTCTTAGTGCTTCTGGTTCGGGCGTACCTAACCTACTTCGTCGCGTCAGACCCTTCAGCTTCCCGATATCCGACGGAACTGCGACCGTCGGCTTACTCGTAACCCGTGCGAAGTGCCTTCATACAAGGAGGGTGGTTGAACTGATCAGGATACACACTACCC
CLSTN2	03230020	CLSTN2_03230020_6	GTCATATCGGTCACTGTTCAAGAATAGGTCCTTGGCCACAACTGGTTCGGGCGTACCTAACCTACTTCGTCGCGTCAGACCCTTCAGCTTCCCGATATCCGACGGAACTGCGACCGTCGGCTTACTCGTAACCCGTGCGAAGTGCATAAGCTTATAAGAAAAGTCCCAAACGATCAGGATACACACTACCC
CLSTN2	03230020	CLSTN2_03230020_7	GTCATATCGGTCACTGTTCTTGAGAAAATACACGCTTTCTGCATCTGGTTCGGGCGTACCTAACCTACTTCGTCGCGTCAGACCCTTCAGCTTCCCGATATCCGACGGAACTGCGACCGTCGGCTTACTCGTAACCCGTGCGAAGTGCTGGTCCCTTATCTCCTATCTTCCCTGATCAGGATACACACTACCC
CLSTN2	03230020	CLSTN2_03230020_8	GTCATATCGGTCACTGTTCATCCTAACATGCACAACCTGTGAACTGGTTCGGGCGTACCTAACCTACTTCGTCGCGTCAGACCCTTCAGCTTCCCGATATCCGACGGAACTGCGACCGTCGGCTTACTCGTAACCCGTGCGAAGTGCTTGATAAGGAAATCTTTTCCATCTCGATCAGGATACACACTACCC
CLSTN2	03230020	CLSTN2_03230020_9	GTCATATCGGTCACTGTTCCTCAAGCTCACACCAATTGGTTTCTGGTTCGGGCGTACCTAACCTACTTCGTCGCGTCAGACCCTTCAGCTTCCCGATATCCGACGGAACTGCGACCGTCGGCTTACTCGTAACCCGTGCGAAGTGCCTCTGTCCCCATCCTTCACTCCTGATCAGGATACACACTACCC
CLSTN2	03230020	CLSTN2_03230020_10	GTCATATCGGTCACTGTTATTACACAAGAGACAAATGAAGAGGACTGGTTCGGGCGTACCTAACCTACTTCGTCGCGTCAGACCCTTCAGCTTCCCGATATCCGACGGAACTGCGACCGTCGGCTTACTCGTAACCCGTGCGAAGTGCAGACGGGAAATAAACAGGCCTAGAAGATCAGGATACACACTACCC
CLSTN2	03230020	CLSTN2_03230020_11	GTCATATCGGTCACTGTTATTAGGCTGTGTCTGTACATCCACACTGGTTCGGGCGTACCTAACCTACTTCGTCGCGTCAGACCCTTCAGCTTCCCGATATCCGACGGAACTGCGACCGTCGGCTTACTCGTAACCCGTGCGAAGTGCTTCTCCCAACCAAATAGCCCTTTTCTGATCAGGATACACACTACCC
CLSTN2	03230020	CLSTN2_03230020_12	GTCATATCGGTCACTGTTAGAACACTTTTCTCTTTGCTCAGTCCTGGTTCGGGCGTACCTAACCTACTTCGTCGCGTCAGACCCTTCAGCTTCCCGATATCCGACGGAACTGCGACCGTCGGCTTACTCGTAACCCGTGCGAAGTGCTAAATATTTAAGTCTGGTGTTTGTGGATCAGGATACACACTACCC
CLSTN2	03230020	CLSTN2_03230020_13	GTCATATCGGTCACTGTTGCAGAGAAACAGTGGTGACAACAAATCTGGTTCGGGCGTACCTAACCTACTTCGTCGCGTCAGACCCTTCAGCTTCCCGATATCCGACGGAACTGCGACCGTCGGCTTACTCGTAACCCGTGCGAAGTGCAAGCATTTGGTTGGTGGACTCATTTGATCAGGATACACACTACCC
CLSTN2	03230020	CLSTN2_03230020_14	GTCATATCGGTCACTGTTAGTAACAGAAGCTTTGGGAGGTATCCTGGTTCGGGCGTACCTAACCTACTTCGTCGCGTCAGACCCTTCAGCTTCCCGATATCCGACGGAACTGCGACCGTCGGCTTACTCGTAACCCGTGCGAAGTGCGAACAAGACGGGAGTGGTTATATCCCGATCAGGATACACACTACCC
CLSTN2	03230020	CLSTN2_03230020_15	GTCATATCGGTCACTGTTCAGATGCAGGCTCATGTCCAGCTGGTTCGGGCGTACCTAACCTACTTCGTCGCGTCAGACCCTTCAGCTTCCCGATATCCGACGGAACTGCGACCGTCGGCTTACTCGTAACCCGTGCGAAGTGCCTAACTGAGATGTTGGCAGCCAGGGATCAGGATACACACTACCC
CLSTN2	03230020	CLSTN2_03230020_16	GTCATATCGGTCACTGTTAATGAGTTGCTTCAGTGGAGTAAAGCTGGTTCGGGCGTACCTAACCTACTTCGTCGCGTCAGACCCTTCAGCTTCCCGATATCCGACGGAACTGCGACCGTCGGCTTACTCGTAACCCGTGCGAAGTGCATTGAAATGCTTAAATCCCAGTGCAGGATCAGGATACACACTACCC
CLSTN2	03230020	CLSTN2_03230020_17	GTCATATCGGTCACTGTTATGGACCATCCAGTGAGAGAGCCTGGTTCGGGCGTACCTAACCTACTTCGTCGCGTCAGACCCTTCAGCTTCCCGATATCCGACGGAACTGCGACCGTCGGCTTACTCGTAACCCGTGCGAAGTGCTTTAATAAGGGCTCTACTTTGTATACGATCAGGATACACACTACCC
CLSTN2	03230020	CLSTN2_03230020_18	GTCATATCGGTCACTGTTTTTTAAAAGTCCATGTTCCGGGGGCTGGTTCGGGCGTACCTAACCTACTTCGTCGCGTCAGACCCTTCAGCTTCCCGATATCCGACGGAACTGCGACCGTCGGCTTACTCGTAACCCGTGCGAAGTGCAAGTGCCATAGTTTTTAATTAAGCTGGATCAGGATACACACTACCC
CLSTN2	03230020	CLSTN2_03230020_19	GTCATATCGGTCACTGTTTTTGAAAGTATTTGCCAGTGAAAACTGGTTCGGGCGTACCTAACCTACTTCGTCGCGTCAGACCCTTCAGCTTCCCGATATCCGACGGAACTGCGACCGTCGGCTTACTCGTAACCCGTGCGAAGTGCAAAAAGTAGGTAAGTGGGTTTAATTCGATCAGGATACACACTACCC
CLSTN2	03230020	CLSTN2_03230020_20	GTCATATCGGTCACTGTTGCAGGCAAAAGAAATGAGCAATGAACTGGTTCGGGCGTACCTAACCTACTTCGTCGCGTCAGACCCTTCAGCTTCCCGATATCCGACGGAACTGCGACCGTCGGCTTACTCGTAACCCGTGCGAAGTGCACATAACCACTTTCCATTGTCCAGCTGATCAGGATACACACTACCC
CLSTN2	03230020	CLSTN2_03230020_21	GTCATATCGGTCACTGTTCAGGGAGACAAAAAGAGACAGAAGACTGGTTCGGGCGTACCTAACCTACTTCGTCGCGTCAGACCCTTCAGCTTCCCGATATCCGACGGAACTGCGACCGTCGGCTTACTCGTAACCCGTGCGAAGTGCATTAAGAGCCAGGCTTCATTCCATCCGATCAGGATACACACTACCC
CLSTN2	03230020	CLSTN2_03230020_22	GTCATATCGGTCACTGTTCATCACTGAGGCAGACTGAGGACTGGTTCGGGCGTACCTAACCTACTTCGTCGCGTCAGACCCTTCAGCTTCCCGATATCCGACGGAACTGCGACCGTCGGCTTACTCGTAACCCGTGCGAAGTGCGGTGTAATTCTAGGGGCCCTGATATGGATCAGGATACACACTACCC
CLSTN2	03230020	CLSTN2_03230020_23	GTCATATCGGTCACTGTTGACCTGGAAATTTAGGAAGGGTGACTGGTTCGGGCGTACCTAACCTACTTCGTCGCGTCAGACCCTTCAGCTTCCCGATATCCGACGGAACTGCGACCGTCGGCTTACTCGTAACCCGTGCGAAGTGCCCTTAAATATAAACAGCAGCCAGGTGGATCAGGATACACACTACCC
CLSTN2	03230020	CLSTN2_03230020_24	GTCATATCGGTCACTGTTAATGACTAGTGCAGTGAGGGTGCTGGTTCGGGCGTACCTAACCTACTTCGTCGCGTCAGACCCTTCAGCTTCCCGATATCCGACGGAACTGCGACCGTCGGCTTACTCGTAACCCGTGCGAAGTGCTGACTATTAACTAACAAGGTAAAATCGATCAGGATACACACTACCC
CLSTN2	03230020	CLSTN2_03230020_25	GTCATATCGGTCACTGTTGAGAGGCTGCCATGAGGTCACTGGTTCGGGCGTACCTAACCTACTTCGTCGCGTCAGACCCTTCAGCTTCCCGATATCCGACGGAACTGCGACCGTCGGCTTACTCGTAACCCGTGCGAAGTGCCTATCCTAGAGAGAGAGACTGCCCAGGATCAGGATACACACTACCC
CLSTN2	03230020	CLSTN2_03230020_26	GTCATATCGGTCACTGTTTAAGGACGTTGCCAGGTTGCCTGGTTCGGGCGTACCTAACCTACTTCGTCGCGTCAGACCCTTCAGCTTCCCGATATCCGACGGAACTGCGACCGTCGGCTTACTCGTAACCCGTGCGAAGTGCCAGAGTGTGGAGGGGGTCATTGATCAGGATACACACTACCC
CLSTN2	03230020	CLSTN2_03230020_27	GTCATATCGGTCACTGTTGGCCTTCTGATTTCTAAAGTCTGTGCTGGTTCGGGCGTACCTAACCTACTTCGTCGCGTCAGACCCTTCAGCTTCCCGATATCCGACGGAACTGCGACCGTCGGCTTACTCGTAACCCGTGCGAAGTGCCTCATTTACAATTAGAATCTGTCTGGATCAGGATACACACTACCC
CLSTN2	03230020	CLSTN2_03230020_28	GTCATATCGGTCACTGTTGGGTTTTGAGATGGAGAGTCAGAGCTGGTTCGGGCGTACCTAACCTACTTCGTCGCGTCAGACCCTTCAGCTTCCCGATATCCGACGGAACTGCGACCGTCGGCTTACTCGTAACCCGTGCGAAGTGCTACGAGGTACAGTCTCCTCATACAAGGATCAGGATACACACTACCC
CLSTN2	03230020	CLSTN2_03230020_29	GTCATATCGGTCACTGTTCCAAAGACACCCCTGTTTCTGGCTGGTTCGGGCGTACCTAACCTACTTCGTCGCGTCAGACCCTTCAGCTTCCCGATATCCGACGGAACTGCGACCGTCGGCTTACTCGTAACCCGTGCGAAGTGCGTCTTTTCAGAGTCCTCCTGAATGGCGATCAGGATACACACTACCC
CLSTN2	03230020	CLSTN2_03230020_30	GTCATATCGGTCACTGTTGCCACCTCCTTAAGGTAAGAAGACTACTGGTTCGGGCGTACCTAACCTACTTCGTCGCGTCAGACCCTTCAGCTTCCCGATATCCGACGGAACTGCGACCGTCGGCTTACTCGTAACCCGTGCGAAGTGCAACTATTGCTGCCTCTGCTGATATGGATCAGGATACACACTACCC
CLSTN2	03230020	CLSTN2_03230020_31	GTCATATCGGTCACTGTTCTAATTTGTTAATGACCCAGCCTTGTCTGGTTCGGGCGTACCTAACCTACTTCGTCGCGTCAGACCCTTCAGCTTCCCGATATCCGACGGAACTGCGACCGTCGGCTTACTCGTAACCCGTGCGAAGTGCCATCCCAACTGAGGAGAGAAAACCGATCAGGATACACACTACCC
CLSTN2	03230020	CLSTN2_03230020_32	GTCATATCGGTCACTGTTCTTTTATCTTGAAATGAAAATGCATCCTGGTTCGGGCGTACCTAACCTACTTCGTCGCGTCAGACCCTTCAGCTTCCCGATATCCGACGGAACTGCGACCGTCGGCTTACTCGTAACCCGTGCGAAGTGCACGTGTTAGCTTTAATGTCTGTTTGGATCAGGATACACACTACCC
CLSTN2	03230020	CLSTN2_03230020_33	GTCATATCGGTCACTGTTGAAGGCAGGCAAAGGGATGAGCTGGTTCGGGCGTACCTAACCTACTTCGTCGCGTCAGACCCTTCAGCTTCCCGATATCCGACGGAACTGCGACCGTCGGCTTACTCGTAACCCGTGCGAAGTGCAGACTCCAGCACCTCTGCAGAGATCAGGATACACACTACCC
CLSTN2	03230020	CLSTN2_03230020_34	GTCATATCGGTCACTGTTGCTGATGTGTGGGATTCAGAAGAGGCTGGTTCGGGCGTACCTAACCTACTTCGTCGCGTCAGACCCTTCAGCTTCCCGATATCCGACGGAACTGCGACCGTCGGCTTACTCGTAACCCGTGCGAAGTGCCTCTACATGGCTGCAAGAGCATGGATCAGGATACACACTACCC
CLSTN2	03230020	CLSTN2_03230020_35	GTCATATCGGTCACTGTTTGACTCATAGTTGGAGAGGAAACACTGGTTCGGGCGTACCTAACCTACTTCGTCGCGTCAGACCCTTCAGCTTCCCGATATCCGACGGAACTGCGACCGTCGGCTTACTCGTAACCCGTGCGAAGTGCAAGATAGGAGATATTGAGGGAAAATGGATCAGGATACACACTACCC
CLSTN2	03230020	CLSTN2_03230020_36	GTCATATCGGTCACTGTTTTGTTATGTTATTGTCAGGGACATTACTGGTTCGGGCGTACCTAACCTACTTCGTCGCGTCAGACCCTTCAGCTTCCCGATATCCGACGGAACTGCGACCGTCGGCTTACTCGTAACCCGTGCGAAGTGCAAATCTGTAGGTGTTAGAGCTGGGTGATCAGGATACACACTACCC
CLSTN2	03230020	CLSTN2_03230020_37	GTCATATCGGTCACTGTTGACTCAGTAGTATGAGTATACCCCAACTGGTTCGGGCGTACCTAACCTACTTCGTCGCGTCAGACCCTTCAGCTTCCCGATATCCGACGGAACTGCGACCGTCGGCTTACTCGTAACCCGTGCGAAGTGCACCCAGCTTATCACTCCTTCATAGAGATCAGGATACACACTACCC
CLSTN2	03230020	CLSTN2_03230020_38	GTCATATCGGTCACTGTTTGAACACCCAACAGCTGTTTCTACCTGGTTCGGGCGTACCTAACCTACTTCGTCGCGTCAGACCCTTCAGCTTCCCGATATCCGACGGAACTGCGACCGTCGGCTTACTCGTAACCCGTGCGAAGTGCGCATGCACCTAGACTGCATCTGCGATCAGGATACACACTACCC
CLSTN2	03230020	CLSTN2_03230020_39	GTCATATCGGTCACTGTTCTTTGGAGTATCTCATTAGAAGGACTCTGGTTCGGGCGTACCTAACCTACTTCGTCGCGTCAGACCCTTCAGCTTCCCGATATCCGACGGAACTGCGACCGTCGGCTTACTCGTAACCCGTGCGAAGTGCGTGTATGAGTGTGAAACAATGCAGAGATCAGGATACACACTACCC
CLSTN2	03230020	CLSTN2_03230020_40	GTCATATCGGTCACTGTTGGTCGTTATGACACTTTCTGTGAATTCTGGTTCGGGCGTACCTAACCTACTTCGTCGCGTCAGACCCTTCAGCTTCCCGATATCCGACGGAACTGCGACCGTCGGCTTACTCGTAACCCGTGCGAAGTGCTGCCTACAAACTGATTCATGTTGGTGATCAGGATACACACTACCC
CNOT4	03031001	CNOT4_03031001_1	GTCATATCGGTCACTGTTGTAATTTCTTGGACTTGAATCTCCCGCTGGTTCGGGCGTACCTAACAACTGCGACCGTCGGCTTACCTTCAGCTTCCCGATATCCGACGGCGGAATACGTCGTTGACTGCTTAGGTCGCCTACCGACTGCCACAGCAAACCCCACCTCAAATAGATCAGGATACACACTACCC
CNOT4	03031001	CNOT4_03031001_2	GTCATATCGGTCACTGTTAGCTACAAATGCCAATTCTCTCAATACTGGTTCGGGCGTACCTAACAACTGCGACCGTCGGCTTACCTTCAGCTTCCCGATATCCGACGGCGGAATACGTCGTTGACTGCTTAGGTCGCCTACCGACTGCGGATTCCTGCATCCTGCTGCGATCAGGATACACACTACCC
CNOT4	03031001	CNOT4_03031001_3	GTCATATCGGTCACTGTTAGCTTTTGGCTTTGGTTCTTCTAAACCTGGTTCGGGCGTACCTAACAACTGCGACCGTCGGCTTACCTTCAGCTTCCCGATATCCGACGGCGGAATACGTCGTTGACTGCTTAGGTCGCCTACCGACTGCTATCATCCTCTACAGACTGGCAAGCGATCAGGATACACACTACCC
CNOT4	03031001	CNOT4_03031001_4	GTCATATCGGTCACTGTTACCAGAACCACAGAGCCTCTTCCTGGTTCGGGCGTACCTAACAACTGCGACCGTCGGCTTACCTTCAGCTTCCCGATATCCGACGGCGGAATACGTCGTTGACTGCTTAGGTCGCCTACCGACTGCACATCCAGTGACTGGCCTACAGCGATCAGGATACACACTACCC
CNOT4	03031001	CNOT4_03031001_5	GTCATATCGGTCACTGTTTATCTACGGGTTCAGTTGATAAAAACTGGTTCGGGCGTACCTAACAACTGCGACCGTCGGCTTACCTTCAGCTTCCCGATATCCGACGGCGGAATACGTCGTTGACTGCTTAGGTCGCCTACCGACTGCAAATTAAATCCCAATTTTCTTCAGCGATCAGGATACACACTACCC
CNOT4	03031001	CNOT4_03031001_6	GTCATATCGGTCACTGTTCATGTATCTTCATGAATTGGGGGATGCTGGTTCGGGCGTACCTAACAACTGCGACCGTCGGCTTACCTTCAGCTTCCCGATATCCGACGGCGGAATACGTCGTTGACTGCTTAGGTCGCCTACCGACTGCATATGCAGTGTCCAAAACCTGACTGGATCAGGATACACACTACCC
CNOT4	03031001	CNOT4_03031001_7	GTCATATCGGTCACTGTTGAGCCATACAGTGTGTCAACAATGTCTGGTTCGGGCGTACCTAACAACTGCGACCGTCGGCTTACCTTCAGCTTCCCGATATCCGACGGCGGAATACGTCGTTGACTGCTTAGGTCGCCTACCGACTGCCTATATCCGGTCAGAAGACGCTCTCAGATCAGGATACACACTACCC
CNOT4	03031001	CNOT4_03031001_8	GTCATATCGGTCACTGTTAATAATAGCACATCATATGCAGGCTCTGGTTCGGGCGTACCTAACAACTGCGACCGTCGGCTTACCTTCAGCTTCCCGATATCCGACGGCGGAATACGTCGTTGACTGCTTAGGTCGCCTACCGACTGCTGGTAAAATACATAAAGTTGTCATCGATCAGGATACACACTACCC
CNOT4	03031001	CNOT4_03031001_9	GTCATATCGGTCACTGTTGGAAGAGCTGCAAAGGATAAAGAATGCTGGTTCGGGCGTACCTAACAACTGCGACCGTCGGCTTACCTTCAGCTTCCCGATATCCGACGGCGGAATACGTCGTTGACTGCTTAGGTCGCCTACCGACTGCCAGCAGTTTATAAACCACTCTCCCAGATCAGGATACACACTACCC
CNOT4	03031001	CNOT4_03031001_10	GTCATATCGGTCACTGTTGCATCGAATTCGCACTGATGAAAATGCTGGTTCGGGCGTACCTAACAACTGCGACCGTCGGCTTACCTTCAGCTTCCCGATATCCGACGGCGGAATACGTCGTTGACTGCTTAGGTCGCCTACCGACTGCGCTACCAGATTTGCCGATTTTGTTGGATCAGGATACACACTACCC
CNOT4	03031001	CNOT4_03031001_11	GTCATATCGGTCACTGTTGGTGGTTTCTTGTGAGGACGCCTGGTTCGGGCGTACCTAACAACTGCGACCGTCGGCTTACCTTCAGCTTCCCGATATCCGACGGCGGAATACGTCGTTGACTGCTTAGGTCGCCTACCGACTGCTTTTTCCCCGACGCTCGTTCGATCAGGATACACACTACCC
CNR1	03030230	CNR1_03030230_1	GTCATATCGGTCACTGTTATGTCTATTGTCCAAAGTTACCTGGCTGGTTCGGGCGTACCTAACAACTGCGACCGTCGGCTTACCTTCAGCTTCCCGATATCCGACGGACGTCTGCGTACCGGCTTAGCTCTCGTAGCGTGCGATGAGTTATTCAAAGAGAAAACATCTCATCGATCAGGATACACACTACCC
CNR1	03030230	CNR1_03030230_2	GTCATATCGGTCACTGTTTGCAACCACTGCAATATCTTCGTTAGCTGGTTCGGGCGTACCTAACAACTGCGACCGTCGGCTTACCTTCAGCTTCCCGATATCCGACGGACGTCTGCGTACCGGCTTAGCTCTCGTAGCGTGCGATGAGATGTTTGTTGAGCTGGTAACATCGTGATCAGGATACACACTACCC
CNR1	03030230	CNR1_03030230_3	GTCATATCGGTCACTGTTTTCATGTAAATTGACTGTACTAGGCCCTGGTTCGGGCGTACCTAACAACTGCGACCGTCGGCTTACCTTCAGCTTCCCGATATCCGACGGACGTCTGCGTACCGGCTTAGCTCTCGTAGCGTGCGATGAGTTGCCGTGGCATCTTAAAAGCTATCGATCAGGATACACACTACCC
CNR1	03030230	CNR1_03030230_4	GTCATATCGGTCACTGTTTTAATTGTCTTGCACTGGCCTTCTGCTGGTTCGGGCGTACCTAACAACTGCGACCGTCGGCTTACCTTCAGCTTCCCGATATCCGACGGACGTCTGCGTACCGGCTTAGCTCTCGTAGCGTGCGATGAGAAATGCTGGGCAATGGCTATTAACAAGATCAGGATACACACTACCC
CNR1	03030230	CNR1_03030230_5	GTCATATCGGTCACTGTTCCTAAATCCACTCTGCAGGAAATAGGCTGGTTCGGGCGTACCTAACAACTGCGACCGTCGGCTTACCTTCAGCTTCCCGATATCCGACGGACGTCTGCGTACCGGCTTAGCTCTCGTAGCGTGCGATGAGATTAAATGCCAAGGACCTTTTGCTGGATCAGGATACACACTACCC
CNR1	03030230	CNR1_03030230_6	GTCATATCGGTCACTGTTTCCTAGAATGTTTCATTTGCACAACTGGTTCGGGCGTACCTAACAACTGCGACCGTCGGCTTACCTTCAGCTTCCCGATATCCGACGGACGTCTGCGTACCGGCTTAGCTCTCGTAGCGTGCGATGAGTTTTTATCAGAGTCATGATGAATCAGGATCAGGATACACACTACCC
CNR1	03030230	CNR1_03030230_7	GTCATATCGGTCACTGTTGAATTACCATTTGTTAATATCACTCACTGGTTCGGGCGTACCTAACAACTGCGACCGTCGGCTTACCTTCAGCTTCCCGATATCCGACGGACGTCTGCGTACCGGCTTAGCTCTCGTAGCGTGCGATGAGTTGTCCCCAATGAATATACTCATTAGATCAGGATACACACTACCC
CNR1	03030230	CNR1_03030230_8	GTCATATCGGTCACTGTTTTAAGAATTGCCAGTCTTTTGTCCTGCTGGTTCGGGCGTACCTAACAACTGCGACCGTCGGCTTACCTTCAGCTTCCCGATATCCGACGGACGTCTGCGTACCGGCTTAGCTCTCGTAGCGTGCGATGAGGAACTCACCAGGGTTTAGTTTGCATGATCAGGATACACACTACCC
CNR1	03030230	CNR1_03030230_9	GTCATATCGGTCACTGTTGCAGGATGTGGCTTATGAGATACTTTCTGGTTCGGGCGTACCTAACAACTGCGACCGTCGGCTTACCTTCAGCTTCCCGATATCCGACGGACGTCTGCGTACCGGCTTAGCTCTCGTAGCGTGCGATGAGCCTTCTTACGGTTCACGCTCTAAGGATCAGGATACACACTACCC
CNR1	03030230	CNR1_03030230_10	GTCATATCGGTCACTGTTATTGCTGAAGAATCTACTTAACCCTGCTGGTTCGGGCGTACCTAACAACTGCGACCGTCGGCTTACCTTCAGCTTCCCGATATCCGACGGACGTCTGCGTACCGGCTTAGCTCTCGTAGCGTGCGATGAGGGGCCTTTTTCCAGTAAGGAATGATGATCAGGATACACACTACCC
CNR1	03030230	CNR1_03030230_11	GTCATATCGGTCACTGTTGTCTAGCTATGCTGTATCTGTGCTTTCTGGTTCGGGCGTACCTAACAACTGCGACCGTCGGCTTACCTTCAGCTTCCCGATATCCGACGGACGTCTGCGTACCGGCTTAGCTCTCGTAGCGTGCGATGAGAAGAACCGATACACTTGGCATTGACGATCAGGATACACACTACCC
CNR1	03030230	CNR1_03030230_12	GTCATATCGGTCACTGTTACTTTGGTTTCTGAGCACCGAATATTCTGGTTCGGGCGTACCTAACAACTGCGACCGTCGGCTTACCTTCAGCTTCCCGATATCCGACGGACGTCTGCGTACCGGCTTAGCTCTCGTAGCGTGCGATGAGAGTGTTATTGCCAGGAAAGGAGAGTGATCAGGATACACACTACCC
CNR1	03030230	CNR1_03030230_13	GTCATATCGGTCACTGTTGCACATGGATTCAGTTTCTAAAATTGCTGGTTCGGGCGTACCTAACAACTGCGACCGTCGGCTTACCTTCAGCTTCCCGATATCCGACGGACGTCTGCGTACCGGCTTAGCTCTCGTAGCGTGCGATGAGAACTTTTACCACTTGCTGCACTCTTGATCAGGATACACACTACCC
CNR1	03030230	CNR1_03030230_14	GTCATATCGGTCACTGTTGTTTAAGTAGATTTCATGCCTGGGTCTGGTTCGGGCGTACCTAACAACTGCGACCGTCGGCTTACCTTCAGCTTCCCGATATCCGACGGACGTCTGCGTACCGGCTTAGCTCTCGTAGCGTGCGATGAGATAGTATTGTGTTCCTATATTCCAGGATCAGGATACACACTACCC
CNR1	03030230	CNR1_03030230_15	GTCATATCGGTCACTGTTCACATTATCTTCTGGACTATAGCTGTCTGGTTCGGGCGTACCTAACAACTGCGACCGTCGGCTTACCTTCAGCTTCCCGATATCCGACGGACGTCTGCGTACCGGCTTAGCTCTCGTAGCGTGCGATGAGTTAGCCCTGCATTTTCATAGGAAGAGATCAGGATACACACTACCC
CNR1	03030230	CNR1_03030230_16	GTCATATCGGTCACTGTTATACGTGTCAATGTGTGCACTTTTTCTGGTTCGGGCGTACCTAACAACTGCGACCGTCGGCTTACCTTCAGCTTCCCGATATCCGACGGACGTCTGCGTACCGGCTTAGCTCTCGTAGCGTGCGATGAGTTATGAGAACAATGGACAAGCAGTGGGATCAGGATACACACTACCC
CNR1	03030230	CNR1_03030230_17	GTCATATCGGTCACTGTTATGAATAATGCCTTTGTAACCACAACCTGGTTCGGGCGTACCTAACAACTGCGACCGTCGGCTTACCTTCAGCTTCCCGATATCCGACGGACGTCTGCGTACCGGCTTAGCTCTCGTAGCGTGCGATGAGAGAACCCATGGAAAAATGCCATCAAGATCAGGATACACACTACCC
CNR1	03030230	CNR1_03030230_18	GTCATATCGGTCACTGTTTCAAGATTGCCAAGGTAACCATGTCCTGGTTCGGGCGTACCTAACAACTGCGACCGTCGGCTTACCTTCAGCTTCCCGATATCCGACGGACGTCTGCGTACCGGCTTAGCTCTCGTAGCGTGCGATGAGAGAAAGCTGCATCAAGAGCACGGGATCAGGATACACACTACCC
CNR1	03030230	CNR1_03030230_19	GTCATATCGGTCACTGTTGTGTTTGCATTCTGCAGTATGCTCCTGGTTCGGGCGTACCTAACAACTGCGACCGTCGGCTTACCTTCAGCTTCCCGATATCCGACGGACGTCTGCGTACCGGCTTAGCTCTCGTAGCGTGCGATGAGGGAAGATGAACAAGCTCATTAAGACGGATCAGGATACACACTACCC
CNR1	03030230	CNR1_03030230_20	GTCATATCGGTCACTGTTGTACATGTATATTCTCTGGAAGGCTCCTGGTTCGGGCGTACCTAACAACTGCGACCGTCGGCTTACCTTCAGCTTCCCGATATCCGACGGACGTCTGCGTACCGGCTTAGCTCTCGTAGCGTGCGATGAGTACTGCTTCTGTTCATCGTGTATGCGATCAGGATACACACTACCC
CNR1	03030230	CNR1_03030230_21	GTCATATCGGTCACTGTTCCCTGGCCTATAAGAGGATTGTCACTGGTTCGGGCGTACCTAACAACTGCGACCGTCGGCTTACCTTCAGCTTCCCGATATCCGACGGACGTCTGCGTACCGGCTTAGCTCTCGTAGCGTGCGATGAGCGACAGGTACATATCCATTCACAGGCGATCAGGATACACACTACCC
CNR1	03030230	CNR1_03030230_22	GTCATATCGGTCACTGTTCTGTGCGTCATCCTCCACTCCTGGTTCGGGCGTACCTAACAACTGCGACCGTCGGCTTACCTTCAGCTTCCCGATATCCGACGGACGTCTGCGTACCGGCTTAGCTCTCGTAGCGTGCGATGAGGTCCTGGAGAACCTCCTGGTGGATCAGGATACACACTACCC
CNR1	03030230	CNR1_03030230_23	GTCATATCGGTCACTGTTAGCAGACCAGGTGAACATTACAGAACTGGTTCGGGCGTACCTAACAACTGCGACCGTCGGCTTACCTTCAGCTTCCCGATATCCGACGGACGTCTGCGTACCGGCTTAGCTCTCGTAGCGTGCGATGAGGAGACAACCCCCAGCTAGTCCCGATCAGGATACACACTACCC
CNR1	03030230	CNR1_03030230_24	GTCATATCGGTCACTGTTCTAATCAAAGACTGAGGTTATGAAGTCTGGTTCGGGCGTACCTAACAACTGCGACCGTCGGCTTACCTTCAGCTTCCCGATATCCGACGGACGTCTGCGTACCGGCTTAGCTCTCGTAGCGTGCGATGAGCTTTCTCAGTCATTTTGAGCTCAGCGATCAGGATACACACTACCC
CNTN3	00213002	CNTN3_00213002_1	GTCATATCGGTCACTGTTGTATCCTATGGTTATCTGTATGTATTCTACTTCGTCGCGTCAGACCGAATTGTCCGCGCTCTACGACTTCAGCTTCCCGATATCCGACGGACTCTACCGGCAATCGCGTCGCCACATCGACTCGGTCTATAATTTATCTTTCAATTCCTGTGTGTGATCAGGATACACACTACCC
CNTN3	00213002	CNTN3_00213002_2	GTCATATCGGTCACTGTTACCATTGTTATTTCCACTTTCTCCCTACTTCGTCGCGTCAGACCGAATTGTCCGCGCTCTACGACTTCAGCTTCCCGATATCCGACGGACTCTACCGGCAATCGCGTCGCCACATCGACTCGGTCTATTCTGAATGACTAGTAGATTTCATATGGATCAGGATACACACTACCC
CNTN3	00213002	CNTN3_00213002_3	GTCATATCGGTCACTGTTCATTTCCAACAATATCAGAATTAGAACTACTTCGTCGCGTCAGACCGAATTGTCCGCGCTCTACGACTTCAGCTTCCCGATATCCGACGGACTCTACCGGCAATCGCGTCGCCACATCGACTCGGTCTATTTCACATTTTGCAGAAACTTGTTCAGATCAGGATACACACTACCC
CNTN3	00213002	CNTN3_00213002_4	GTCATATCGGTCACTGTTAATGCTGCTGACTTTGATATGTATGCTACTTCGTCGCGTCAGACCGAATTGTCCGCGCTCTACGACTTCAGCTTCCCGATATCCGACGGACTCTACCGGCAATCGCGTCGCCACATCGACTCGGTCTATGTTAAATTTGTAATAGAACCAAGGCGATCAGGATACACACTACCC
CNTN3	00213002	CNTN3_00213002_5	GTCATATCGGTCACTGTTCAGGTTTTATTAAAACCTAGAGGAAACTACTTCGTCGCGTCAGACCGAATTGTCCGCGCTCTACGACTTCAGCTTCCCGATATCCGACGGACTCTACCGGCAATCGCGTCGCCACATCGACTCGGTCTATTCCTTCACAGCTATGAATAAGCTTTGATCAGGATACACACTACCC
CNTN3	00213002	CNTN3_00213002_6	GTCATATCGGTCACTGTTGCAATTGACCCATGCAAAATATTAGCCTACTTCGTCGCGTCAGACCGAATTGTCCGCGCTCTACGACTTCAGCTTCCCGATATCCGACGGACTCTACCGGCAATCGCGTCGCCACATCGACTCGGTCTATTGAAAGTGCTTTTGTCACCCCAAATGATCAGGATACACACTACCC
CNTN3	00213002	CNTN3_00213002_7	GTCATATCGGTCACTGTTTGGCATGTGATTCAAAAGAGCATTGCTACTTCGTCGCGTCAGACCGAATTGTCCGCGCTCTACGACTTCAGCTTCCCGATATCCGACGGACTCTACCGGCAATCGCGTCGCCACATCGACTCGGTCTATTAAAAATTATTTTGTTGGAGAGGAGGATCAGGATACACACTACCC
CNTN3	00213002	CNTN3_00213002_8	GTCATATCGGTCACTGTTTGCCTATGGATAAAGACTCACACACCTACTTCGTCGCGTCAGACCGAATTGTCCGCGCTCTACGACTTCAGCTTCCCGATATCCGACGGACTCTACCGGCAATCGCGTCGCCACATCGACTCGGTCTATGTTCTTAAACTATGAGTTTAAGCACGATCAGGATACACACTACCC
CNTN3	00213002	CNTN3_00213002_9	GTCATATCGGTCACTGTTAAGTGCTTTCATGAAATGCAGTGATGAATTGTCCGCGCTCTACGACTACTTCGTCGCGTCAGACCCTTCAGCTTCCCGATATCCGACGGACTCTACCGGCAATCGCGTCGCCACATCGACTCGGTCTATTTGGAAAGTTATTTGGTTACCAAAAAGATCAGGATACACACTACCC
CNTN3	00213002	CNTN3_00213002_10	GTCATATCGGTCACTGTTGGACTACATTATTGAAGTCAAGGCCACTACTTCGTCGCGTCAGACCGAATTGTCCGCGCTCTACGACTTCAGCTTCCCGATATCCGACGGACTCTACCGGCAATCGCGTCGCCACATCGACTCGGTCTATCTGAACTTGTGCTGCCCATTAAAGAGATCAGGATACACACTACCC
CNTN3	00213002	CNTN3_00213002_11	GTCATATCGGTCACTGTTACTTAATTGGGAGCAAGTTAAAGCCACTACTTCGTCGCGTCAGACCGAATTGTCCGCGCTCTACGACTTCAGCTTCCCGATATCCGACGGACTCTACCGGCAATCGCGTCGCCACATCGACTCGGTCTATGGAATGCCACAGACACTAAAGTGTTGATCAGGATACACACTACCC
CNTN3	00213002	CNTN3_00213002_12	GTCATATCGGTCACTGTTATGAAAGTGGCAGGAAATGAGACACTACTTCGTCGCGTCAGACCGAATTGTCCGCGCTCTACGACTTCAGCTTCCCGATATCCGACGGACTCTACCGGCAATCGCGTCGCCACATCGACTCGGTCTATGTGGAAAGGAGGAATCATCCAGTAAGGATCAGGATACACACTACCC
CNTN3	00213002	CNTN3_00213002_13	GTCATATCGGTCACTGTTGGAAGTTGAGCAATGGACATTTACTGCTACTTCGTCGCGTCAGACCGAATTGTCCGCGCTCTACGACTTCAGCTTCCCGATATCCGACGGACTCTACCGGCAATCGCGTCGCCACATCGACTCGGTCTATGAGGTTTCATGGAACACCATTCCTTGATCAGGATACACACTACCC
CNTN3	00213002	CNTN3_00213002_14	GTCATATCGGTCACTGTTATTTAGCCCAGTGACAACAGTGTTCCTACTTCGTCGCGTCAGACCGAATTGTCCGCGCTCTACGACTTCAGCTTCCCGATATCCGACGGACTCTACCGGCAATCGCGTCGCCACATCGACTCGGTCTATTTTATAATAACAAAGGTGAAGGACCGATCAGGATACACACTACCC
CNTN3	00213002	CNTN3_00213002_15	GTCATATCGGTCACTGTTGTTGTAGCCAGTAACAAAATTGGAGGCTACTTCGTCGCGTCAGACCGAATTGTCCGCGCTCTACGACTTCAGCTTCCCGATATCCGACGGACTCTACCGGCAATCGCGTCGCCACATCGACTCGGTCTATCCCATGGGTGGAATATGAATTTCGGGATCAGGATACACACTACCC
CNTN3	00213002	CNTN3_00213002_16	GTCATATCGGTCACTGTTGTTATATCCTATTCTATCCAGGCTCGCTACTTCGTCGCGTCAGACCGAATTGTCCGCGCTCTACGACTTCAGCTTCCCGATATCCGACGGACTCTACCGGCAATCGCGTCGCCACATCGACTCGGTCTATAGAAGGTAAAGACAACCATAGCCCAGATCAGGATACACACTACCC
CNTN3	00213002	CNTN3_00213002_17	GTCATATCGGTCACTGTTGAAATATGTTTGTATGGTGCAAACGGCTACTTCGTCGCGTCAGACCGAATTGTCCGCGCTCTACGACTTCAGCTTCCCGATATCCGACGGACTCTACCGGCAATCGCGTCGCCACATCGACTCGGTCTATGAAACATTCAGCTGAAACACAGTGGGATCAGGATACACACTACCC
CNTN3	00213002	CNTN3_00213002_18	GTCATATCGGTCACTGTTTGACTAAAGCTGATGCTGGAACTTACTACTTCGTCGCGTCAGACCGAATTGTCCGCGCTCTACGACTTCAGCTTCCCGATATCCGACGGACTCTACCGGCAATCGCGTCGCCACATCGACTCGGTCTATCGATGGAGGACTCAAAATAGCCAATGGATCAGGATACACACTACCC
CNTN3	00213002	CNTN3_00213002_19	GTCATATCGGTCACTGTTAATGAAGAAGTTGGTTCAGGTGCACTACTTCGTCGCGTCAGACCGAATTGTCCGCGCTCTACGACTTCAGCTTCCCGATATCCGACGGACTCTACCGGCAATCGCGTCGCCACATCGACTCGGTCTATTCTGCTCCAGATTTTTCAAAGAATCCGATCAGGATACACACTACCC
CNTN3	00213002	CNTN3_00213002_20	GTCATATCGGTCACTGTTTATTCCAGTGCTGAGCTCAAAGTTGCTACTTCGTCGCGTCAGACCGAATTGTCCGCGCTCTACGACTTCAGCTTCCCGATATCCGACGGACTCTACCGGCAATCGCGTCGCCACATCGACTCGGTCTATTAGCAGAAAACAAACATGGCCTTGTTGATCAGGATACACACTACCC
CNTN3	00213002	CNTN3_00213002_21	GTCATATCGGTCACTGTTGACAGTCTTTATTGGGAATGCAGGGCTACTTCGTCGCGTCAGACCGAATTGTCCGCGCTCTACGACTTCAGCTTCCCGATATCCGACGGACTCTACCGGCAATCGCGTCGCCACATCGACTCGGTCTATTAAAGGATGTGGAAATAGCCGTGGAGGATCAGGATACACACTACCC
CNTN3	00213002	CNTN3_00213002_22	GTCATATCGGTCACTGTTCCATTTTCCAGCAAAATTAAATTAAGCTACTTCGTCGCGTCAGACCGAATTGTCCGCGCTCTACGACTTCAGCTTCCCGATATCCGACGGACTCTACCGGCAATCGCGTCGCCACATCGACTCGGTCTATTAATTGGAGAAGAAGTGATGGGCTGGATCAGGATACACACTACCC
CNTN3	00213002	CNTN3_00213002_23	GTCATATCGGTCACTGTTAGCTAAAGGTTCGACTGTGAAATTGGCTACTTCGTCGCGTCAGACCGAATTGTCCGCGCTCTACGACTTCAGCTTCCCGATATCCGACGGACTCTACCGGCAATCGCGTCGCCACATCGACTCGGTCTATTTCAGTTTCCAGAAACTCTTCCAGCGATCAGGATACACACTACCC
CNTN3	00213002	CNTN3_00213002_24	GTCATATCGGTCACTGTTGTGTGGTGACAAGTATGGTGACAAATCTACTTCGTCGCGTCAGACCGAATTGTCCGCGCTCTACGACTTCAGCTTCCCGATATCCGACGGACTCTACCGGCAATCGCGTCGCCACATCGACTCGGTCTATCCGTCTGATGTGGGAAATTACACATGATCAGGATACACACTACCC
CNTN3	00213002	CNTN3_00213002_25	GTCATATCGGTCACTGTTGAGTACAGTGTCTGTGCGTGAAGCTACTTCGTCGCGTCAGACCGAATTGTCCGCGCTCTACGACTTCAGCTTCCCGATATCCGACGGACTCTACCGGCAATCGCGTCGCCACATCGACTCGGTCTATCTTGAAAATTTTAAAACCAAAATGAGGATCAGGATACACACTACCC
CNTN3	00213002	CNTN3_00213002_26	GTCATATCGGTCACTGTTGATATGAGTATGGAACATCGTTATAACTACTTCGTCGCGTCAGACCGAATTGTCCGCGCTCTACGACTTCAGCTTCCCGATATCCGACGGACTCTACCGGCAATCGCGTCGCCACATCGACTCGGTCTATATGGCAGCTGAATGGAAGTGATATTGATCAGGATACACACTACCC
CNTN3	00213002	CNTN3_00213002_27	GTCATATCGGTCACTGTTAGCATTTTCCCTGTTGGTTCAGAACTACTTCGTCGCGTCAGACCGAATTGTCCGCGCTCTACGACTTCAGCTTCCCGATATCCGACGGACTCTACCGGCAATCGCGTCGCCACATCGACTCGGTCTATCTGTATTTATCAAAGAACCCAGCAACGATCAGGATACACACTACCC
CNTN5	21031000	CNTN5_21031000_1	GTCATATCGGTCACTGTTCCTCTTGGAAACTAATGCTGTTTCTGCGTATCGGTAGTCGCAACGCTCTTGCGTGCGATACGGAGTCTTCAGCTTCCCGATATCCGACGGAACTGCGACCGTCGGCTTACCGGAATACGTCGTTGACTGCAGATTCTAGTGACTGAGGATGGCTTGATCAGGATACACACTACCC
CNTN5	21031000	CNTN5_21031000_2	GTCATATCGGTCACTGTTACCAGATGATATTATTTTTCCAACTGCGTATCGGTAGTCGCAACGCTCTTGCGTGCGATACGGAGTCTTCAGCTTCCCGATATCCGACGGAACTGCGACCGTCGGCTTACCGGAATACGTCGTTGACTGCCTATGGGCCAGTTTTTGTGCAAGAGATCAGGATACACACTACCC
CNTN5	21031000	CNTN5_21031000_3	GTCATATCGGTCACTGTTGGGAGTATTCTTAGTAGAGAAGCTACCGTATCGGTAGTCGCAACGCTCTTGCGTGCGATACGGAGTCTTCAGCTTCCCGATATCCGACGGAACTGCGACCGTCGGCTTACCGGAATACGTCGTTGACTGCTCAGTGTTTAGCAACCAACACTGTGGATCAGGATACACACTACCC
CNTN5	21031000	CNTN5_21031000_4	GTCATATCGGTCACTGTTTGCAGTCTCTGTGAGGGAAGGCGTATCGGTAGTCGCAACGCTCTTGCGTGCGATACGGAGTCTTCAGCTTCCCGATATCCGACGGAACTGCGACCGTCGGCTTACCGGAATACGTCGTTGACTGCGGAAATTTTAGTGGCCGGACAAGAAGGATCAGGATACACACTACCC
CNTN5	21031000	CNTN5_21031000_5	GTCATATCGGTCACTGTTCTTCCTTTGTGGCGGAAGACAGCGTATCGGTAGTCGCAACGCTCTTGCGTGCGATACGGAGTCTTCAGCTTCCCGATATCCGACGGAACTGCGACCGTCGGCTTACCGGAATACGTCGTTGACTGCCTATAGCTGGGTATTTAATGAGTTCCGATCAGGATACACACTACCC
CNTN5	21031000	CNTN5_21031000_6	GTCATATCGGTCACTGTTTTACAGCTGCTAAAGGAACAACTGTTCGTATCGGTAGTCGCAACGCTCTTGCGTGCGATACGGAGTCTTCAGCTTCCCGATATCCGACGGAACTGCGACCGTCGGCTTACCGGAATACGTCGTTGACTGCATTGAGGTCCATTTTCCTTTCACGGGATCAGGATACACACTACCC
CNTN5	21031000	CNTN5_21031000_7	GTCATATCGGTCACTGTTGGTTAATGGTTATATTCCTAGTAAGGCGTATCGGTAGTCGCAACGCTCTTGCGTGCGATACGGAGTCTTCAGCTTCCCGATATCCGACGGAACTGCGACCGTCGGCTTACCGGAATACGTCGTTGACTGCCCGTTCCAACAATCACATGGATGAAGATCAGGATACACACTACCC
CNTN5	21031000	CNTN5_21031000_8	GTCATATCGGTCACTGTTATACTCAGTTAGACAGTGGGAGCCCGTATCGGTAGTCGCAACGCTCTTGCGTGCGATACGGAGTCTTCAGCTTCCCGATATCCGACGGAACTGCGACCGTCGGCTTACCGGAATACGTCGTTGACTGCCCCACACTGGGTAGAAAAACTGAATGGATCAGGATACACACTACCC
CNTN5	21031000	CNTN5_21031000_9	GTCATATCGGTCACTGTTTGAAAATAAGTATGGAGCCATTTACGCGTATCGGTAGTCGCAACGCTCTTGCGTGCGATACGGAGTCTTCAGCTTCCCGATATCCGACGGAACTGCGACCGTCGGCTTACCGGAATACGTCGTTGACTGCATGCTGGAATGTATCAGTGTTTGGCGATCAGGATACACACTACCC
CNTN5	21031000	CNTN5_21031000_10	GTCATATCGGTCACTGTTGACAGAGCAGTTAGAGAAAACAAAAGCGTATCGGTAGTCGCAACGCTCTTGCGTGCGATACGGAGTCTTCAGCTTCCCGATATCCGACGGAACTGCGACCGTCGGCTTACCGGAATACGTCGTTGACTGCACCAACCATCTCTTGGAAGAAAGGAGATCAGGATACACACTACCC
CNTN5	21031000	CNTN5_21031000_11	GTCATATCGGTCACTGTTCCTTAATTGCAAAGCAATTCACGATGCGTATCGGTAGTCGCAACGCTCTTGCGTGCGATACGGAGTCTTCAGCTTCCCGATATCCGACGGAACTGCGACCGTCGGCTTACCGGAATACGTCGTTGACTGCAATTGACAGTGGGAGAAAGCATTGTGATCAGGATACACACTACCC
CNTN5	21031000	CNTN5_21031000_12	GTCATATCGGTCACTGTTAAATAACCGAAAGTACGGCCACACCGTATCGGTAGTCGCAACGCTCTTGCGTGCGATACGGAGTCTTCAGCTTCCCGATATCCGACGGAACTGCGACCGTCGGCTTACCGGAATACGTCGTTGACTGCCCCACCTGGGATAGTAATTGTTGAGGGATCAGGATACACACTACCC
CNTN5	21031000	CNTN5_21031000_13	GTCATATCGGTCACTGTTGAGTGGTAGCCACCAACCCTATTCGTATCGGTAGTCGCAACGCTCTTGCGTGCGATACGGAGTCTTCAGCTTCCCGATATCCGACGGAACTGCGACCGTCGGCTTACCGGAATACGTCGTTGACTGCAAATCCCTGGGTGGAATATGAATTTCGATCAGGATACACACTACCC
CNTN5	21031000	CNTN5_21031000_14	GTCATATCGGTCACTGTTTTCGGCTATATTGTGGCTTTCAGACCGTATCGGTAGTCGCAACGCTCTTGCGTGCGATACGGAGTCTTCAGCTTCCCGATATCCGACGGAACTGCGACCGTCGGCTTACCGGAATACGTCGTTGACTGCCTGAAGAGTTTCAGAATGGGGAAGGCGATCAGGATACACACTACCC
CNTN5	21031000	CNTN5_21031000_15	GTCATATCGGTCACTGTTCTTGTTGCATGGAAACACATTAAAGACGTATCGGTAGTCGCAACGCTCTTGCGTGCGATACGGAGTCTTCAGCTTCCCGATATCCGACGGAACTGCGACCGTCGGCTTACCGGAATACGTCGTTGACTGCGACAAGTGTGTCTGTGTCAGAGATTGATCAGGATACACACTACCC
CNTN6	20102030	CNTN6_20102030_1	GTCATATCGGTCACTGTTTTACTCAGGAGCCACATGATGTCATCGTATCGGTAGTCGCAACGCAGAACTTGCGCGGATACACGCTTCAGCTTCCCGATATCCGACGGTACCATTCGCGTGCGATTCCCTCTCGTAGCGTGCGATGAGTGATGGTCTTTTAAGCCGTCCTATTTGATCAGGATACACACTACCC
CNTN6	20102030	CNTN6_20102030_2	GTCATATCGGTCACTGTTGATGGAGGCAGTCTTGCAATCAATACGTATCGGTAGTCGCAACGCAGAACTTGCGCGGATACACGCTTCAGCTTCCCGATATCCGACGGTACCATTCGCGTGCGATTCCCTCTCGTAGCGTGCGATGAGTACTATGAGTTATCACTACAGGTTGGATCAGGATACACACTACCC
CNTN6	20102030	CNTN6_20102030_3	GTCATATCGGTCACTGTTCACAGTATCTGTCCGAGAAGGTCAACGTATCGGTAGTCGCAACGCAGAACTTGCGCGGATACACGCTTCAGCTTCCCGATATCCGACGGTACCATTCGCGTGCGATTCCCTCTCGTAGCGTGCGATGAGAAGACTTTGAAACTAAAACAAGAAGGATCAGGATACACACTACCC
CNTN6	20102030	CNTN6_20102030_4	GTCATATCGGTCACTGTTGGCAGCTATCTCTTGGAAAAGAGGAACGTATCGGTAGTCGCAACGCAGAACTTGCGCGGATACACGCTTCAGCTTCCCGATATCCGACGGTACCATTCGCGTGCGATTCCCTCTCGTAGCGTGCGATGAGGATGCAAACCAAATGCTTTTCCCAGGATCAGGATACACACTACCC
CNTN6	20102030	CNTN6_20102030_5	GTCATATCGGTCACTGTTCATATACATGCATAGCCACAAATCAGCGTATCGGTAGTCGCAACGCAGAACTTGCGCGGATACACGCTTCAGCTTCCCGATATCCGACGGTACCATTCGCGTGCGATTCCCTCTCGTAGCGTGCGATGAGAATATTACCAGGTCAGATGCTGGATGATCAGGATACACACTACCC
CNTN6	20102030	CNTN6_20102030_6	GTCATATCGGTCACTGTTGTATGGTTTTTCAATGGAGATGTCATCGTATCGGTAGTCGCAACGCAGAACTTGCGCGGATACACGCTTCAGCTTCCCGATATCCGACGGTACCATTCGCGTGCGATTCCCTCTCGTAGCGTGCGATGAGTGACCCCTCCATTGAAGTGGTATTTGATCAGGATACACACTACCC
CNTN6	20102030	CNTN6_20102030_7	GTCATATCGGTCACTGTTAAGTTTATCTGCAGTAGCCGATATCACGTATCGGTAGTCGCAACGCAGAACTTGCGCGGATACACGCTTCAGCTTCCCGATATCCGACGGTACCATTCGCGTGCGATTCCCTCTCGTAGCGTGCGATGAGTCTGCACAGTACAAACAACCCTAGAGATCAGGATACACACTACCC
CNTN6	20102030	CNTN6_20102030_8	GTCATATCGGTCACTGTTGTACTACTTCTCAACTAAGTTGGAGACGTATCGGTAGTCGCAACGCAGAACTTGCGCGGATACACGCTTCAGCTTCCCGATATCCGACGGTACCATTCGCGTGCGATTCCCTCTCGTAGCGTGCGATGAGGATGTGCAAGTGGAAGACATTTCCAGATCAGGATACACACTACCC
CNTN6	20102030	CNTN6_20102030_9	GTCATATCGGTCACTGTTCATCAGAATTGTTAAGAACTAAAGCACGTATCGGTAGTCGCAACGCAGAACTTGCGCGGATACACGCTTCAGCTTCCCGATATCCGACGGTACCATTCGCGTGCGATTCCCTCTCGTAGCGTGCGATGAGATTGGGATTGGAGAACCAAGTGAACGATCAGGATACACACTACCC
CNTN6	20102030	CNTN6_20102030_10	GTCATATCGGTCACTGTTGAGGGATTTGGATATATCATCATGTTCGTATCGGTAGTCGCAACGCAGAACTTGCGCGGATACACGCTTCAGCTTCCCGATATCCGACGGTACCATTCGCGTGCGATTCCCTCTCGTAGCGTGCGATGAGAATTCCAGAAGAACTGCAGAATGGGGATCAGGATACACACTACCC
CNTN6	20102030	CNTN6_20102030_11	GTCATATCGGTCACTGTTGGAATAGAAACACTGGAAGAGTGCTGCGTATCGGTAGTCGCAACGCAGAACTTGCGCGGATACACGCTTCAGCTTCCCGATATCCGACGGTACCATTCGCGTGCGATTCCCTCTCGTAGCGTGCGATGAGGAGGTTTCATGGAATGCTATTGCCTGATCAGGATACACACTACCC
CNTN6	20102030	CNTN6_20102030_12	GTCATATCGGTCACTGTTGGCTGAAAGCTAATACCATCTACTTTCGTATCGGTAGTCGCAACGCAGAACTTGCGCGGATACACGCTTCAGCTTCCCGATATCCGACGGTACCATTCGCGTGCGATTCCCTCTCGTAGCGTGCGATGAGAATGTCACAACCAAAAACATCACGGGATCAGGATACACACTACCC
CNTN6	20102030	CNTN6_20102030_13	GTCATATCGGTCACTGTTATGCTTGAACTGGGAGCATGTAAAACGTATCGGTAGTCGCAACGCAGAACTTGCGCGGATACACGCTTCAGCTTCCCGATATCCGACGGTACCATTCGCGTGCGATTCCCTCTCGTAGCGTGCGATGAGGCCTGGAAGCTGACAAACTCTAAATTGATCAGGATACACACTACCC
CNTN6	20102030	CNTN6_20102030_14	GTCATATCGGTCACTGTTCATATTTTGGAAACAAACAATACATCCGTATCGGTAGTCGCAACGCAGAACTTGCGCGGATACACGCTTCAGCTTCCCGATATCCGACGGTACCATTCGCGTGCGATTCCCTCTCGTAGCGTGCGATGAGCCGGCAAAACAGACAGAGTAAAACTGATCAGGATACACACTACCC
CNTN6	20102030	CNTN6_20102030_15	GTCATATCGGTCACTGTTGTCATTGTGATTTTTCACTGTTTTGCCGTATCGGTAGTCGCAACGCAGAACTTGCGCGGATACACGCTTCAGCTTCCCGATATCCGACGGTACCATTCGCGTGCGATTCCCTCTCGTAGCGTGCGATGAGACCTAGCACCCATTTTCTTTCCATTGATCAGGATACACACTACCC
CNTN6	20102030	CNTN6_20102030_16	GTCATATCGGTCACTGTTGGGAGTTGTAACTGCTGTGTCTTTTACGTATCGGTAGTCGCAACGCAGAACTTGCGCGGATACACGCTTCAGCTTCCCGATATCCGACGGTACCATTCGCGTGCGATTCCCTCTCGTAGCGTGCGATGAGAATTCCTAGGTGCCACATTAACCTGGATCAGGATACACACTACCC
CNTN6	20102030	CNTN6_20102030_17	GTCATATCGGTCACTGTTTATTCCAAAGCATGGGGTGCTTTTACGTATCGGTAGTCGCAACGCAGAACTTGCGCGGATACACGCTTCAGCTTCCCGATATCCGACGGTACCATTCGCGTGCGATTCCCTCTCGTAGCGTGCGATGAGGTTGGGATTCTTTAAAAATACAAACGATCAGGATACACACTACCC
CNTN6	20102030	CNTN6_20102030_18	GTCATATCGGTCACTGTTTCATGGCAAAGTTGAACATTTGAACCGTATCGGTAGTCGCAACGCAGAACTTGCGCGGATACACGCTTCAGCTTCCCGATATCCGACGGTACCATTCGCGTGCGATTCCCTCTCGTAGCGTGCGATGAGACTCTGGTATATATTAAGCAATTGCGATCAGGATACACACTACCC
CNTNAP2	00021033	CNTNAP2_00021033_1	GTCATATCGGTCACTGTTTATGCATTGTCTCAACACTTTCCCTTCGTACTTCGACGGCACTCACGGAATACGTCGTTGACTGCCTTCAGCTTCCCGATATCCGACGGCTCTCGTAGCGTGCGATGAGGCTCAGCCGGACGAGTAGATGCAATTCCCATGATAGCTCTGTTCTTGATCAGGATACACACTACCC
CNTNAP2	00021033	CNTNAP2_00021033_2	GTCATATCGGTCACTGTTCAATTAAGACATATAGGACACTGTCTTCGTACTTCGACGGCACTCACGGAATACGTCGTTGACTGCCTTCAGCTTCCCGATATCCGACGGCTCTCGTAGCGTGCGATGAGGCTCAGCCGGACGAGTAGATATCAGTGGTTCTCCCATATCACCATGATCAGGATACACACTACCC
CNTNAP2	00021033	CNTNAP2_00021033_3	GTCATATCGGTCACTGTTAAAAAGAATTAAGTCTTTCTTCCAATCGTACTTCGACGGCACTCACGGAATACGTCGTTGACTGCCTTCAGCTTCCCGATATCCGACGGCTCTCGTAGCGTGCGATGAGGCTCAGCCGGACGAGTAGATTGGTAAATAATCTGTTTATGTGAAGGATCAGGATACACACTACCC
CNTNAP2	00021033	CNTNAP2_00021033_4	GTCATATCGGTCACTGTTTATAGACAACAACAACGACAAAAATCGTACTTCGACGGCACTCACGGAATACGTCGTTGACTGCCTTCAGCTTCCCGATATCCGACGGCTCTCGTAGCGTGCGATGAGGCTCAGCCGGACGAGTAGATTGGTAGTAGCCTCTTTAAATAATATGGATCAGGATACACACTACCC
CNTNAP2	00021033	CNTNAP2_00021033_5	GTCATATCGGTCACTGTTGTCCAGGAGGTTGAAAAAGCTATTTTTCGTACTTCGACGGCACTCACGGAATACGTCGTTGACTGCCTTCAGCTTCCCGATATCCGACGGCTCTCGTAGCGTGCGATGAGGCTCAGCCGGACGAGTAGATTATTCCCTAGAGCTCAAGAAAGCTGGATCAGGATACACACTACCC
CNTNAP2	00021033	CNTNAP2_00021033_6	GTCATATCGGTCACTGTTGCATTTGACAAACAAGCATCCTTTACTCGTACTTCGACGGCACTCACGGAATACGTCGTTGACTGCCTTCAGCTTCCCGATATCCGACGGCTCTCGTAGCGTGCGATGAGGCTCAGCCGGACGAGTAGATTTCCTAGAAAATGTCCTACTGCCCTGATCAGGATACACACTACCC
CNTNAP2	00021033	CNTNAP2_00021033_7	GTCATATCGGTCACTGTTGTCAAGAAGCTTTTCTTTCCTTCTATTCGTACTTCGACGGCACTCACGGAATACGTCGTTGACTGCCTTCAGCTTCCCGATATCCGACGGCTCTCGTAGCGTGCGATGAGGCTCAGCCGGACGAGTAGATTTGAACATGCAAGTGTTCAGGTTGTGATCAGGATACACACTACCC
CNTNAP2	00021033	CNTNAP2_00021033_8	GTCATATCGGTCACTGTTAAAGGGCAGCAATTATTAAATTGAATTCGTACTTCGACGGCACTCACGGAATACGTCGTTGACTGCCTTCAGCTTCCCGATATCCGACGGCTCTCGTAGCGTGCGATGAGGCTCAGCCGGACGAGTAGATACCCTGTTGAGCAATTTTCCCAAAAGATCAGGATACACACTACCC
CNTNAP2	00021033	CNTNAP2_00021033_9	GTCATATCGGTCACTGTTGGCTCTACAGCTGCTCAGTTATTAATTCGTACTTCGACGGCACTCACGGAATACGTCGTTGACTGCCTTCAGCTTCCCGATATCCGACGGCTCTCGTAGCGTGCGATGAGGCTCAGCCGGACGAGTAGATTCAGGAATTGGAGACTTACTGGCATGATCAGGATACACACTACCC
CNTNAP2	00021033	CNTNAP2_00021033_10	GTCATATCGGTCACTGTTCTAGTGGCTATATGCCTATTCTCCATTCGTACTTCGACGGCACTCACGGAATACGTCGTTGACTGCCTTCAGCTTCCCGATATCCGACGGCTCTCGTAGCGTGCGATGAGGCTCAGCCGGACGAGTAGATTACAAACGTGACGTGTTCATGTAGCGATCAGGATACACACTACCC
CNTNAP2	00021033	CNTNAP2_00021033_11	GTCATATCGGTCACTGTTAAAAATAAATATGGGCACACATGTATTCGTACTTCGACGGCACTCACGGAATACGTCGTTGACTGCCTTCAGCTTCCCGATATCCGACGGCTCTCGTAGCGTGCGATGAGGCTCAGCCGGACGAGTAGATTGAGCAAAGACTGGCAGGAGATAATGATCAGGATACACACTACCC
CNTNAP2	00021033	CNTNAP2_00021033_12	GTCATATCGGTCACTGTTAACAGTTCTAGATTTTACTAAGTTTTTCGTACTTCGACGGCACTCACGGAATACGTCGTTGACTGCCTTCAGCTTCCCGATATCCGACGGCTCTCGTAGCGTGCGATGAGGCTCAGCCGGACGAGTAGATGAAGTTCCTCTCAAGTAGGCCAAGAGATCAGGATACACACTACCC
CNTNAP2	00021033	CNTNAP2_00021033_13	GTCATATCGGTCACTGTTGAAAGAAGGAAATTATGTACGTATGCTCGTACTTCGACGGCACTCACGGAATACGTCGTTGACTGCCTTCAGCTTCCCGATATCCGACGGCTCTCGTAGCGTGCGATGAGGCTCAGCCGGACGAGTAGATAAAGCAACAGCATGTAAACTAGAATGATCAGGATACACACTACCC
CNTNAP2	00021033	CNTNAP2_00021033_14	GTCATATCGGTCACTGTTATATAACTTTCAGGCACCAGCAACATCGTACTTCGACGGCACTCACGGAATACGTCGTTGACTGCCTTCAGCTTCCCGATATCCGACGGCTCTCGTAGCGTGCGATGAGGCTCAGCCGGACGAGTAGATTTTTTGAAGAAGGGATGTGGCTACGGATCAGGATACACACTACCC
CNTNAP2	00021033	CNTNAP2_00021033_15	GTCATATCGGTCACTGTTCACCCGAGAGCCATACAATATTGACTCGTACTTCGACGGCACTCACGGAATACGTCGTTGACTGCCTTCAGCTTCCCGATATCCGACGGCTCTCGTAGCGTGCGATGAGGCTCAGCCGGACGAGTAGATTTACAGATTCGATACAACCTGGGTGGGATCAGGATACACACTACCC
CNTNAP2	00021033	CNTNAP2_00021033_16	GTCATATCGGTCACTGTTTCATCCGACACCCTCTTCAATTCTCTCGTACTTCGACGGCACTCACGGAATACGTCGTTGACTGCCTTCAGCTTCCCGATATCCGACGGCTCTCGTAGCGTGCGATGAGGCTCAGCCGGACGAGTAGATTTCTGTGAGTTACCATCTGCCAAGTGATCAGGATACACACTACCC
CNTNAP2	00021033	CNTNAP2_00021033_17	GTCATATCGGTCACTGTTACAAATACAACACCCCAGGATTCATCGTACTTCGACGGCACTCACGGAATACGTCGTTGACTGCCTTCAGCTTCCCGATATCCGACGGCTCTCGTAGCGTGCGATGAGGCTCAGCCGGACGAGTAGATAACAGGGAAAATTGACCAAGAGATTCGATCAGGATACACACTACCC
CNTNAP2	00021033	CNTNAP2_00021033_18	GTCATATCGGTCACTGTTAGAAATGGAGTCAACAGAAACTCGGTCGTACTTCGACGGCACTCACGGAATACGTCGTTGACTGCCTTCAGCTTCCCGATATCCGACGGCTCTCGTAGCGTGCGATGAGGCTCAGCCGGACGAGTAGATATAATCCAGGACAAGGCCAAGCTATAGATCAGGATACACACTACCC
CNTNAP2	00021033	CNTNAP2_00021033_19	GTCATATCGGTCACTGTTAAGCACCCTGCTTCATACTCTTGACGGAATACGTCGTTGACTGCTCGTACTTCGACGGCACTCACTTCAGCTTCCCGATATCCGACGGCTCTCGTAGCGTGCGATGAGGCTCAGCCGGACGAGTAGATTTACTAGGGAGGAGAGAAAGGGACAAGATCAGGATACACACTACCC
CNTNAP2	00021033	CNTNAP2_00021033_20	GTCATATCGGTCACTGTTTCTTATTTTGTGTGTGTTTAGAGGTTCGTACTTCGACGGCACTCACGGAATACGTCGTTGACTGCCTTCAGCTTCCCGATATCCGACGGCTCTCGTAGCGTGCGATGAGGCTCAGCCGGACGAGTAGATGGTTGAAATTTGTAGGTAATATCTGGATCAGGATACACACTACCC
CNTNAP2	00021033	CNTNAP2_00021033_21	GTCATATCGGTCACTGTTCTAGTTCGTGTTTATATACTATTTCCCGGAATACGTCGTTGACTGCCTCTCGTAGCGTGCGATGAGCTTCAGCTTCCCGATATCCGACGGGCTCAGCCGGACGAGTAGATTCGTACTTCGACGGCACTCACAACCTTAATGGGCTGTTACAGAAAGATCAGGATACACACTACCC
CNTNAP2	00021033	CNTNAP2_00021033_22	GTCATATCGGTCACTGTTGGGAAGGTAGTTTGATTTTTCATTGACGGAATACGTCGTTGACTGCTCGTACTTCGACGGCACTCACTTCAGCTTCCCGATATCCGACGGCTCTCGTAGCGTGCGATGAGGCTCAGCCGGACGAGTAGATACTGGAGAGAGGCATTAAAGAACCAGATCAGGATACACACTACCC
CNTNAP2	00021033	CNTNAP2_00021033_23	GTCATATCGGTCACTGTTGAGCCAGATGTTATGATTTGTTTGCTTCGTACTTCGACGGCACTCACGGAATACGTCGTTGACTGCCTTCAGCTTCCCGATATCCGACGGCTCTCGTAGCGTGCGATGAGGCTCAGCCGGACGAGTAGATGTATAAGCGCCTCAATGGGGAATTAGATCAGGATACACACTACCC
CNTNAP2	00021033	CNTNAP2_00021033_24	GTCATATCGGTCACTGTTGTTATTATTGCTGTTACTCTGGATGACGGAATACGTCGTTGACTGCTCGTACTTCGACGGCACTCACTTCAGCTTCCCGATATCCGACGGCTCTCGTAGCGTGCGATGAGGCTCAGCCGGACGAGTAGATAATGGACACAACACAATAAAGTCAAGATCAGGATACACACTACCC
CNTNAP2	00021033	CNTNAP2_00021033_25	GTCATATCGGTCACTGTTCTTAGTTTAATCTGAAATCTTGACCCTCGTACTTCGACGGCACTCACGGAATACGTCGTTGACTGCCTTCAGCTTCCCGATATCCGACGGCTCTCGTAGCGTGCGATGAGGCTCAGCCGGACGAGTAGATTGGAGAAGTGTAGTTAATCACACCTGATCAGGATACACACTACCC
CNTNAP2	00021033	CNTNAP2_00021033_26	GTCATATCGGTCACTGTTGTTTCTTGGGTAATGGAAAACATTACTCGTACTTCGACGGCACTCACGGAATACGTCGTTGACTGCCTTCAGCTTCCCGATATCCGACGGCTCTCGTAGCGTGCGATGAGGCTCAGCCGGACGAGTAGATGTGCCTAACTTATTGGAGCACATCAGATCAGGATACACACTACCC
CNTNAP2	00021033	CNTNAP2_00021033_27	GTCATATCGGTCACTGTTACATATTGAAAGCAAAGGCTGTTTTCGGAATACGTCGTTGACTGCCTCTCGTAGCGTGCGATGAGCTTCAGCTTCCCGATATCCGACGGGCTCAGCCGGACGAGTAGATTCGTACTTCGACGGCACTCACAGAACAATGTAACATTTACAAATGGATCAGGATACACACTACCC
CNTNAP2	00021033	CNTNAP2_00021033_28	GTCATATCGGTCACTGTTTATGCATTGTCTCAACACTTTCCCTTCGTACTTCGACGGCACTCACGGAATACGTCGTTGACTGCCTTCAGCTTCCCGATATCCGACGGCTCTCGTAGCGTGCGATGAGGCTCAGCCGGACGAGTAGATGCAATTCCCATGATAGCTCTGTTCTTGATCAGGATACACACTACCC
CNTNAP2	00021033	CNTNAP2_00021033_29	GTCATATCGGTCACTGTTCAATTAAGACATATAGGACACTGTCTTCGTACTTCGACGGCACTCACGGAATACGTCGTTGACTGCCTTCAGCTTCCCGATATCCGACGGCTCTCGTAGCGTGCGATGAGGCTCAGCCGGACGAGTAGATATCAGTGGTTCTCCCATATCACCATGATCAGGATACACACTACCC
CNTNAP2	00021033	CNTNAP2_00021033_30	GTCATATCGGTCACTGTTAAAAAGAATTAAGTCTTTCTTCCAATCGTACTTCGACGGCACTCACGGAATACGTCGTTGACTGCCTTCAGCTTCCCGATATCCGACGGCTCTCGTAGCGTGCGATGAGGCTCAGCCGGACGAGTAGATTGGTAAATAATCTGTTTATGTGAAGGATCAGGATACACACTACCC
CNTNAP2	00021033	CNTNAP2_00021033_31	GTCATATCGGTCACTGTTTATAGACAACAACAACGACAAAAATCGTACTTCGACGGCACTCACGGAATACGTCGTTGACTGCCTTCAGCTTCCCGATATCCGACGGCTCTCGTAGCGTGCGATGAGGCTCAGCCGGACGAGTAGATTGGTAGTAGCCTCTTTAAATAATATGGATCAGGATACACACTACCC
CNTNAP2	00021033	CNTNAP2_00021033_32	GTCATATCGGTCACTGTTGTCCAGGAGGTTGAAAAAGCTATTTTTCGTACTTCGACGGCACTCACGGAATACGTCGTTGACTGCCTTCAGCTTCCCGATATCCGACGGCTCTCGTAGCGTGCGATGAGGCTCAGCCGGACGAGTAGATTATTCCCTAGAGCTCAAGAAAGCTGGATCAGGATACACACTACCC
CNTNAP2	00021033	CNTNAP2_00021033_33	GTCATATCGGTCACTGTTGCATTTGACAAACAAGCATCCTTTACTCGTACTTCGACGGCACTCACGGAATACGTCGTTGACTGCCTTCAGCTTCCCGATATCCGACGGCTCTCGTAGCGTGCGATGAGGCTCAGCCGGACGAGTAGATTTCCTAGAAAATGTCCTACTGCCCTGATCAGGATACACACTACCC
CNTNAP2	00021033	CNTNAP2_00021033_34	GTCATATCGGTCACTGTTGTCAAGAAGCTTTTCTTTCCTTCTATTCGTACTTCGACGGCACTCACGGAATACGTCGTTGACTGCCTTCAGCTTCCCGATATCCGACGGCTCTCGTAGCGTGCGATGAGGCTCAGCCGGACGAGTAGATTTGAACATGCAAGTGTTCAGGTTGTGATCAGGATACACACTACCC
CNTNAP2	00021033	CNTNAP2_00021033_35	GTCATATCGGTCACTGTTAAAGGGCAGCAATTATTAAATTGAATTCGTACTTCGACGGCACTCACGGAATACGTCGTTGACTGCCTTCAGCTTCCCGATATCCGACGGCTCTCGTAGCGTGCGATGAGGCTCAGCCGGACGAGTAGATACCCTGTTGAGCAATTTTCCCAAAAGATCAGGATACACACTACCC
CNTNAP2	00021033	CNTNAP2_00021033_36	GTCATATCGGTCACTGTTGGCTCTACAGCTGCTCAGTTATTAATTCGTACTTCGACGGCACTCACGGAATACGTCGTTGACTGCCTTCAGCTTCCCGATATCCGACGGCTCTCGTAGCGTGCGATGAGGCTCAGCCGGACGAGTAGATTCAGGAATTGGAGACTTACTGGCATGATCAGGATACACACTACCC
CNTNAP2	00021033	CNTNAP2_00021033_37	GTCATATCGGTCACTGTTCTAGTGGCTATATGCCTATTCTCCATTCGTACTTCGACGGCACTCACGGAATACGTCGTTGACTGCCTTCAGCTTCCCGATATCCGACGGCTCTCGTAGCGTGCGATGAGGCTCAGCCGGACGAGTAGATTACAAACGTGACGTGTTCATGTAGCGATCAGGATACACACTACCC
CNTNAP2	00021033	CNTNAP2_00021033_38	GTCATATCGGTCACTGTTAAAAATAAATATGGGCACACATGTATTCGTACTTCGACGGCACTCACGGAATACGTCGTTGACTGCCTTCAGCTTCCCGATATCCGACGGCTCTCGTAGCGTGCGATGAGGCTCAGCCGGACGAGTAGATTGAGCAAAGACTGGCAGGAGATAATGATCAGGATACACACTACCC
CNTNAP2	00021033	CNTNAP2_00021033_39	GTCATATCGGTCACTGTTAACAGTTCTAGATTTTACTAAGTTTTTCGTACTTCGACGGCACTCACGGAATACGTCGTTGACTGCCTTCAGCTTCCCGATATCCGACGGCTCTCGTAGCGTGCGATGAGGCTCAGCCGGACGAGTAGATGAAGTTCCTCTCAAGTAGGCCAAGAGATCAGGATACACACTACCC
CNTNAP2	00021033	CNTNAP2_00021033_40	GTCATATCGGTCACTGTTGAAAGAAGGAAATTATGTACGTATGCTCGTACTTCGACGGCACTCACGGAATACGTCGTTGACTGCCTTCAGCTTCCCGATATCCGACGGCTCTCGTAGCGTGCGATGAGGCTCAGCCGGACGAGTAGATAAAGCAACAGCATGTAAACTAGAATGATCAGGATACACACTACCC
COL11A1	00023023	COL11A1_00023023_1	GTCATATCGGTCACTGTTTCCTTTTAAGAAGGGAGATATGAATTCGTACTTCGACGGCACTCAACTCTACCGGCAATCGCGTCCTTCAGCTTCCCGATATCCGACGGTCGTAACCCGTGCGAAGTGCGCTCAGCCGGACGAGTAGATATTTTTGAAATCGAGTTTGTAAATGGATCAGGATACACACTACCC
COL11A1	00023023	COL11A1_00023023_2	GTCATATCGGTCACTGTTGTAGCTTGAAATAGCAATACAATTTCGTACTTCGACGGCACTCAACTCTACCGGCAATCGCGTCCTTCAGCTTCCCGATATCCGACGGTCGTAACCCGTGCGAAGTGCGCTCAGCCGGACGAGTAGATTTTTCCACTAAGGTATTTACTTTAAGGATCAGGATACACACTACCC
COL11A1	00023023	COL11A1_00023023_3	GTCATATCGGTCACTGTTTTGCATATTATAACAGTCTCGAAAATCGTACTTCGACGGCACTCAACTCTACCGGCAATCGCGTCCTTCAGCTTCCCGATATCCGACGGTCGTAACCCGTGCGAAGTGCGCTCAGCCGGACGAGTAGATTCAAGTTCTTGAATTTGATTCTAAGGATCAGGATACACACTACCC
COL11A1	00023023	COL11A1_00023023_4	GTCATATCGGTCACTGTTAGTATATTAACAAATCAATGCCTCCGTCGTACTTCGACGGCACTCAACTCTACCGGCAATCGCGTCCTTCAGCTTCCCGATATCCGACGGTCGTAACCCGTGCGAAGTGCGCTCAGCCGGACGAGTAGATTTGGACAGGGAAATGTGTGTAAGAAGATCAGGATACACACTACCC
COL11A1	00023023	COL11A1_00023023_5	GTCATATCGGTCACTGTTGCAAAAATCTGGAAGACTTTTGGAAGTCGTACTTCGACGGCACTCAACTCTACCGGCAATCGCGTCCTTCAGCTTCCCGATATCCGACGGTCGTAACCCGTGCGAAGTGCGCTCAGCCGGACGAGTAGATATGTCGCCAACAAAATTCTCAGAGGGATCAGGATACACACTACCC
COL11A1	00023023	COL11A1_00023023_6	GTCATATCGGTCACTGTTGTGTCCCTGAATTCCATCTGACTCTATCGTACTTCGACGGCACTCAACTCTACCGGCAATCGCGTCCTTCAGCTTCCCGATATCCGACGGGCTCAGCCGGACGAGTAGATTCGTAACCCGTGCGAAGTGCCTGTGTCCATTTCCAAAACTTGCACGATCAGGATACACACTACCC
COL11A1	00023023	COL11A1_00023023_7	GTCATATCGGTCACTGTTGGGCTGATTCTTGATTCCCAATTCTTCGTACTTCGACGGCACTCAACTCTACCGGCAATCGCGTCCTTCAGCTTCCCGATATCCGACGGTCGTAACCCGTGCGAAGTGCGCTCAGCCGGACGAGTAGATAAGTTGGTGTGGCTAAGATGGAAACAGATCAGGATACACACTACCC
COL11A1	00023023	COL11A1_00023023_8	GTCATATCGGTCACTGTTAGAAAATATACCTTGGTGCCACCAATCGTACTTCGACGGCACTCAACTCTACCGGCAATCGCGTCCTTCAGCTTCCCGATATCCGACGGTCGTAACCCGTGCGAAGTGCGCTCAGCCGGACGAGTAGATAAGACAAAGAACATATCAAATCAACGATCAGGATACACACTACCC
COL11A1	00023023	COL11A1_00023023_9	GTCATATCGGTCACTGTTTTTACTGTAATTTCACATCTGGTGGTTCGTACTTCGACGGCACTCAACTCTACCGGCAATCGCGTCCTTCAGCTTCCCGATATCCGACGGTCGTAACCCGTGCGAAGTGCGCTCAGCCGGACGAGTAGATGGTTGCTCAGGAGATTCCTTCAAAGGATCAGGATACACACTACCC
COL11A1	00023023	COL11A1_00023023_10	GTCATATCGGTCACTGTTCCGAACTTGTAAAGACCTGCAACTCTCGTACTTCGACGGCACTCAACTCTACCGGCAATCGCGTCCTTCAGCTTCCCGATATCCGACGGGCTCAGCCGGACGAGTAGATTCGTAACCCGTGCGAAGTGCCAATGGGTACTCAGACCAATCCAGCGATCAGGATACACACTACCC
COL11A1	00023023	COL11A1_00023023_11	GTCATATCGGTCACTGTTAGGAGAACAAGGGGAAAAAGGTGAACTCTACCGGCAATCGCGTCTCGTACTTCGACGGCACTCACTTCAGCTTCCCGATATCCGACGGTCGTAACCCGTGCGAAGTGCGCTCAGCCGGACGAGTAGATGGTTTAATTGGCCTGATTGGTCCTCCGATCAGGATACACACTACCC
COL11A1	00023023	COL11A1_00023023_12	GTCATATCGGTCACTGTTCTGGAAAAACCGGCCCAGTCTCGTACTTCGACGGCACTCAACTCTACCGGCAATCGCGTCCTTCAGCTTCCCGATATCCGACGGTCGTAACCCGTGCGAAGTGCGCTCAGCCGGACGAGTAGATAAGCAGGTGCAGAAGGTCCTCGATCAGGATACACACTACCC
COL11A1	00023023	COL11A1_00023023_13	GTCATATCGGTCACTGTTGAGAAAGGGGAAGCTGGTCCATCGTACTTCGACGGCACTCAACTCTACCGGCAATCGCGTCCTTCAGCTTCCCGATATCCGACGGTCGTAACCCGTGCGAAGTGCGCTCAGCCGGACGAGTAGATGGGTCCCAAAGGAGAAAGAGGAGATCAGGATACACACTACCC
COL11A1	00023023	COL11A1_00023023_14	GTCATATCGGTCACTGTTGATGTTTGGGCAAAAAGGTGATGAGTCGTACTTCGACGGCACTCAACTCTACCGGCAATCGCGTCCTTCAGCTTCCCGATATCCGACGGGCTCAGCCGGACGAGTAGATTCGTAACCCGTGCGAAGTGCCAGGTCCTAGAGGACAGCAGGGGATCAGGATACACACTACCC
COL11A1	00023023	COL11A1_00023023_15	GTCATATCGGTCACTGTTTGCAGGGAGAGATGGAGTTCAAGTCGTACTTCGACGGCACTCAACTCTACCGGCAATCGCGTCCTTCAGCTTCCCGATATCCGACGGTCGTAACCCGTGCGAAGTGCGCTCAGCCGGACGAGTAGATGAAAAAGGTCCCCAAGGGCCGATCAGGATACACACTACCC
COL11A1	00023023	COL11A1_00023023_16	GTCATATCGGTCACTGTTGCTGGCCCAATTGGTTTACCATCGTACTTCGACGGCACTCAACTCTACCGGCAATCGCGTCCTTCAGCTTCCCGATATCCGACGGTCGTAACCCGTGCGAAGTGCGCTCAGCCGGACGAGTAGATGAACGTGGGTCAGCAGGTACAGATCAGGATACACACTACCC
COL11A1	00023023	COL11A1_00023023_17	GTCATATCGGTCACTGTTCCTGGTGCTGCAGGAAAAGAAGTCGTACTTCGACGGCACTCAACTCTACCGGCAATCGCGTCCTTCAGCTTCCCGATATCCGACGGGCTCAGCCGGACGAGTAGATTCGTAACCCGTGCGAAGTGCCCTCCTGGTGAGCAAGGTCTTGATCAGGATACACACTACCC
COL11A1	00023023	COL11A1_00023023_18	GTCATATCGGTCACTGTTAGGGGAAGATGGCCCTGAAGTCGTACTTCGACGGCACTCAACTCTACCGGCAATCGCGTCCTTCAGCTTCCCGATATCCGACGGTCGTAACCCGTGCGAAGTGCGCTCAGCCGGACGAGTAGATGAGAAGTTGGTCAAATTGGCCCAAGGATCAGGATACACACTACCC
COL11A1	00023023	COL11A1_00023023_19	GTCATATCGGTCACTGTTGAAGCTCAGGCTCAAGCTATTCTTCTCGTACTTCGACGGCACTCAACTCTACCGGCAATCGCGTCCTTCAGCTTCCCGATATCCGACGGTCGTAACCCGTGCGAAGTGCGCTCAGCCGGACGAGTAGATAAAGGACCAACCATCTCTGCTCAGGATCAGGATACACACTACCC
COL11A1	00023023	COL11A1_00023023_20	GTCATATCGGTCACTGTTCTGTGACAATGATTGTTGATTGTAAGTCGTACTTCGACGGCACTCAACTCTACCGGCAATCGCGTCCTTCAGCTTCCCGATATCCGACGGTCGTAACCCGTGCGAAGTGCGCTCAGCCGGACGAGTAGATGTAGCAATCAGCGTGGAGAAGAAAAGATCAGGATACACACTACCC
COL11A1	00023023	COL11A1_00023023_21	GTCATATCGGTCACTGTTCCCAGAAGACTATCCCCTCTTCAGTCGTACTTCGACGGCACTCAACTCTACCGGCAATCGCGTCCTTCAGCTTCCCGATATCCGACGGTCGTAACCCGTGCGAAGTGCGCTCAGCCGGACGAGTAGATTTTGAAGACCACACTGGAAAACCTGCGATCAGGATACACACTACCC
COL11A1	00023023	COL11A1_00023023_22	GTCATATCGGTCACTGTTGAATTCTAAAGGCTCAGATACTGCTTTCGTACTTCGACGGCACTCAACTCTACCGGCAATCGCGTCCTTCAGCTTCCCGATATCCGACGGGCTCAGCCGGACGAGTAGATTCGTAACCCGTGCGAAGTGCCAACGGGATTTTGCACAAACAGAAAGATCAGGATACACACTACCC
COL11A1	00023023	COL11A1_00023023_23	GTCATATCGGTCACTGTTCTCTGGGATTTCACCGTAACAACCTCGTACTTCGACGGCACTCAACTCTACCGGCAATCGCGTCCTTCAGCTTCCCGATATCCGACGGGCTCAGCCGGACGAGTAGATTCGTAACCCGTGCGAAGTGCCTCTAGGTGGAAAACGAAACGGTGGGATCAGGATACACACTACCC
COL11A1	00023023	COL11A1_00023023_24	GTCATATCGGTCACTGTTGAAGAAAAAGCCCTTTGACTTTTTCTCGTACTTCGACGGCACTCAACTCTACCGGCAATCGCGTCCTTCAGCTTCCCGATATCCGACGGGCTCAGCCGGACGAGTAGATTCGTAACCCGTGCGAAGTGCCGAAGAACGCAAACCATCAAATTTAGATCAGGATACACACTACCC
COL15A1	02001302	COL15A1_02001302_1	GTCATATCGGTCACTGTTTCCAACGCTCTGCTCGACTAGAACGGTATTCGGTCGTCATCCGGAATACGTCGTTGACTGCCTTCAGCTTCCCGATATCCGACGGCATGCGATTAACCGCGACTGGCCACATCGACTCGGTCTATACCCTTCGTCCTCCGCTAAGCGATCAGGATACACACTACCC
COL15A1	02001302	COL15A1_02001302_2	GTCATATCGGTCACTGTTGTCACAGGCTATGGTGGCTTCAACGGTATTCGGTCGTCATCCGGAATACGTCGTTGACTGCCTTCAGCTTCCCGATATCCGACGGCATGCGATTAACCGCGACTGGCCACATCGACTCGGTCTATCTGCCCTCGTCCGTATCCTTTGATCAGGATACACACTACCC
COL15A1	02001302	COL15A1_02001302_3	GTCATATCGGTCACTGTTCTACAGGGCTCGAGAGATTCACTAACGGTATTCGGTCGTCATCCGGAATACGTCGTTGACTGCCTTCAGCTTCCCGATATCCGACGGCATGCGATTAACCGCGACTGGCCACATCGACTCGGTCTATGAATCTTCATGGGCAATGCAGGAGGATCAGGATACACACTACCC
COL15A1	02001302	COL15A1_02001302_4	GTCATATCGGTCACTGTTATCTTAGAAGCCGTCACCTACACTCAACGGTATTCGGTCGTCATCCGGAATACGTCGTTGACTGCCTTCAGCTTCCCGATATCCGACGGCATGCGATTAACCGCGACTGGCCACATCGACTCGGTCTATGAGGCAGACGGAGTAGCTGAGGATCAGGATACACACTACCC
COL15A1	02001302	COL15A1_02001302_5	GTCATATCGGTCACTGTTCCCCCTTTGAAGACATGGAACTTTCAACGGTATTCGGTCGTCATCCGGAATACGTCGTTGACTGCCTTCAGCTTCCCGATATCCGACGGCATGCGATTAACCGCGACTGGCCACATCGACTCGGTCTATCATAAACACACCTCCAACTCCATCCTGATCAGGATACACACTACCC
COL15A1	02001302	COL15A1_02001302_6	GTCATATCGGTCACTGTTCCCAGAGGAAGGGGTCACTCAACGGTATTCGGTCGTCATCCGGAATACGTCGTTGACTGCCTTCAGCTTCCCGATATCCGACGGCATGCGATTAACCGCGACTGGCCACATCGACTCGGTCTATACCCTCTCTATGTCCACGGAGAAGATCAGGATACACACTACCC
COL15A1	02001302	COL15A1_02001302_7	GTCATATCGGTCACTGTTAACCGAAGTGTCCCTCAGTACTTTTAACGGTATTCGGTCGTCATCCGGAATACGTCGTTGACTGCCTTCAGCTTCCCGATATCCGACGGCATGCGATTAACCGCGACTGGCCACATCGACTCGGTCTATCAGTTTAACAACAGCTGCAGCTGCGATCAGGATACACACTACCC
COL15A1	02001302	COL15A1_02001302_8	GTCATATCGGTCACTGTTCACAACAGAGGAGCCCCTCATAACGGTATTCGGTCGTCATCCGGAATACGTCGTTGACTGCCTTCAGCTTCCCGATATCCGACGGCATGCGATTAACCGCGACTGGCCACATCGACTCGGTCTATGTGATGAAGAAGACTTGGCAGCAGCGATCAGGATACACACTACCC
COL15A1	02001302	COL15A1_02001302_9	GTCATATCGGTCACTGTTGAACTGATGTTTTCATGGGACCCCAACGGTATTCGGTCGTCATCCGGAATACGTCGTTGACTGCCTTCAGCTTCCCGATATCCGACGGCATGCGATTAACCGCGACTGGCCACATCGACTCGGTCTATTTACCTGGGATTCCAGGAAAACCAGGATCAGGATACACACTACCC
COL15A1	02001302	COL15A1_02001302_10	GTCATATCGGTCACTGTTCGGGGAAAAAGGGACAAGCTGAACGGTATTCGGTCGTCATCCGGAATACGTCGTTGACTGCCTTCAGCTTCCCGATATCCGACGGCATGCGATTAACCGCGACTGGCCACATCGACTCGGTCTATAACAGAGGCTTACCTGGACCCCGATCAGGATACACACTACCC
COL15A1	02001302	COL15A1_02001302_11	GTCATATCGGTCACTGTTAGTATTGTGGGACCCCCTGGAACGGTATTCGGTCGTCATCCGGAATACGTCGTTGACTGCCTTCAGCTTCCCGATATCCGACGGCATGCGATTAACCGCGACTGGCCACATCGACTCGGTCTATAGAAAGGGGGATGGATGGAGCCGATCAGGATACACACTACCC
COL15A1	02001302	COL15A1_02001302_12	GTCATATCGGTCACTGTTGAAAAAGGAGACATTAATGGCAGCTTAACGGTATTCGGTCGTCATCCGGAATACGTCGTTGACTGCCTTCAGCTTCCCGATATCCGACGGCATGCGATTAACCGCGACTGGCCACATCGACTCGGTCTATCAAGGGGTTCAAAGGTGAAAAAGGAGATCAGGATACACACTACCC
COL15A1	02001302	COL15A1_02001302_13	GTCATATCGGTCACTGTTGCACTGAGTTTTTCATTCGTGTTAGAAACGGTATTCGGTCGTCATCCGGAATACGTCGTTGACTGCCTTCAGCTTCCCGATATCCGACGGCATGCGATTAACCGCGACTGGCCACATCGACTCGGTCTATGGAACATTCATCTACCTGAGGGACAGATCAGGATACACACTACCC
COL15A1	02001302	COL15A1_02001302_14	GTCATATCGGTCACTGTTTTCCAATATACTCCTTTGATGGTCGAAACGGTATTCGGTCGTCATCCGGAATACGTCGTTGACTGCCTTCAGCTTCCCGATATCCGACGGCATGCGATTAACCGCGACTGGCCACATCGACTCGGTCTATCACGGAGGTCAGTTCAATATGCATAGATCAGGATACACACTACCC
COL15A1	02001302	COL15A1_02001302_15	GTCATATCGGTCACTGTTACTGTGAAGCATGGCGAACCAACGGTATTCGGTCGTCATCCGGAATACGTCGTTGACTGCCTTCAGCTTCCCGATATCCGACGGCATGCGATTAACCGCGACTGGCCACATCGACTCGGTCTATGCGTCCGCCTTGTGGATAACTGATCAGGATACACACTACCC
COL15A1	02001302	COL15A1_02001302_16	GTCATATCGGTCACTGTTTTTTTCTTATGTGAAGAGTTGACACAACGGTATTCGGTCGTCATCCGGAATACGTCGTTGACTGCCTTCAGCTTCCCGATATCCGACGGCATGCGATTAACCGCGACTGGCCACATCGACTCGGTCTATCTGATGATTCTTAAAGAGTTTTCAATGATCAGGATACACACTACCC
COL15A1	02001302	COL15A1_02001302_17	GTCATATCGGTCACTGTTGTTAAGAGCAAGTTGAAAACAAAGGCAACGGTATTCGGTCGTCATCCGGAATACGTCGTTGACTGCCTTCAGCTTCCCGATATCCGACGGCATGCGATTAACCGCGACTGGCCACATCGACTCGGTCTATCAGTGTGAACGCATCCCAACATAGGATCAGGATACACACTACCC
COL15A1	02001302	COL15A1_02001302_18	GTCATATCGGTCACTGTTAAATAGCACATAATTACTACCTTCCAACGGTATTCGGTCGTCATCCGGAATACGTCGTTGACTGCCTTCAGCTTCCCGATATCCGACGGCATGCGATTAACCGCGACTGGCCACATCGACTCGGTCTATTCCAAATAATCTGAAACTAGAAAAGGATCAGGATACACACTACCC
COL19A1	30010103	COL19A1_30010103_1	GTCATATCGGTCACTGTTTATTTCTGCTTCCTGCTTCCACTTCACGCTACGGAGTACGCCACTGAATTGTCCGCGCTCTACGACTTCAGCTTCCCGATATCCGACGGGAGTGTCGCGCAACTTAGCGGCTCAGCCGGACGAGTAGATTTGGAAACTTTGGCTTTGGATGTCAAGATCAGGATACACACTACCC
COL19A1	30010103	COL19A1_30010103_2	GTCATATCGGTCACTGTTAAACCTGTTTCAAATTGGGAAGTGCACGCTACGGAGTACGCCACTGAATTGTCCGCGCTCTACGACTTCAGCTTCCCGATATCCGACGGGAGTGTCGCGCAACTTAGCGGCTCAGCCGGACGAGTAGATAAGACGTGCATTTTGTGAAAGTGATAGATCAGGATACACACTACCC
COL19A1	30010103	COL19A1_30010103_3	GTCATATCGGTCACTGTTGAGTACTCAGTAGCTGCCATGTTTCACGCTACGGAGTACGCCACTGAATTGTCCGCGCTCTACGACTTCAGCTTCCCGATATCCGACGGGAGTGTCGCGCAACTTAGCGGCTCAGCCGGACGAGTAGATAGATATTTCCCAAAGGCCTTCCTGAGGATCAGGATACACACTACCC
COL19A1	30010103	COL19A1_30010103_4	GTCATATCGGTCACTGTTCAGAGGGAGATGTGTTGAACTACATACGCTACGGAGTACGCCACTGAATTGTCCGCGCTCTACGACTTCAGCTTCCCGATATCCGACGGGAGTGTCGCGCAACTTAGCGGCTCAGCCGGACGAGTAGATGGTGGTGGAATTTATGTTTCAAGCCAGATCAGGATACACACTACCC
COL19A1	30010103	COL19A1_30010103_5	GTCATATCGGTCACTGTTTAGCTCAAGAAACATGTTGTGAAATAACGCTACGGAGTACGCCACTGAATTGTCCGCGCTCTACGACTTCAGCTTCCCGATATCCGACGGGAGTGTCGCGCAACTTAGCGGCTCAGCCGGACGAGTAGATAAAATCTACTGCAGTGCAAACCTCAGATCAGGATACACACTACCC
COL19A1	30010103	COL19A1_30010103_6	GTCATATCGGTCACTGTTCCAGTAAAATGTCTTCATATCTGCCAACGCTACGGAGTACGCCACTGAATTGTCCGCGCTCTACGACTTCAGCTTCCCGATATCCGACGGGAGTGTCGCGCAACTTAGCGGCTCAGCCGGACGAGTAGATGCATCATCATGGGTAACTGCTCATGGATCAGGATACACACTACCC
COL19A1	30010103	COL19A1_30010103_7	GTCATATCGGTCACTGTTGGTCCTCCAGGGAAAAGCCTACGCTACGGAGTACGCCACTGAATTGTCCGCGCTCTACGACTTCAGCTTCCCGATATCCGACGGGCTCAGCCGGACGAGTAGATGAGTGTCGCGCAACTTAGCGCCAGGTCCAAAAGGTGAGGCTGATCAGGATACACACTACCC
COL19A1	30010103	COL19A1_30010103_8	GTCATATCGGTCACTGTTCTGGTGAGCCTGGAAAGTATGATTCACGCTACGGAGTACGCCACTGAATTGTCCGCGCTCTACGACTTCAGCTTCCCGATATCCGACGGGAGTGTCGCGCAACTTAGCGGCTCAGCCGGACGAGTAGATAGCAACAAAGGAGAAGAAGGAGGTGGATCAGGATACACACTACCC
COL19A1	30010103	COL19A1_30010103_9	GTCATATCGGTCACTGTTCAAGGTGAACGGGGAAAACCAGACGCTACGGAGTACGCCACTGAATTGTCCGCGCTCTACGACTTCAGCTTCCCGATATCCGACGGGAGTGTCGCGCAACTTAGCGGCTCAGCCGGACGAGTAGATGGATTCCAGGAGACAGAGGCTCAGATCAGGATACACACTACCC
COL19A1	30010103	COL19A1_30010103_10	GTCATATCGGTCACTGTTAAGCTGCCAGCAGCAATGTTACGCTACGGAGTACGCCACTGAATTGTCCGCGCTCTACGACTTCAGCTTCCCGATATCCGACGGGAGTGTCGCGCAACTTAGCGGCTCAGCCGGACGAGTAGATGATGGCTGTATTCCTATCCCAGCTCGATCAGGATACACACTACCC
COL19A1	30010103	COL19A1_30010103_11	GTCATATCGGTCACTGTTCCAGAAGATTGCCTCTATCCTGTGTACGCTACGGAGTACGCCACTGAATTGTCCGCGCTCTACGACTTCAGCTTCCCGATATCCGACGGGCTCAGCCGGACGAGTAGATGAGTGTCGCGCAACTTAGCGCCAGGACCCAGTGGAAGATGTAACGATCAGGATACACACTACCC
COL19A1	30010103	COL19A1_30010103_12	GTCATATCGGTCACTGTTCCGTTTGAATCCTATTCCTATAGCAAACGCTACGGAGTACGCCACTGAATTGTCCGCGCTCTACGACTTCAGCTTCCCGATATCCGACGGGAGTGTCGCGCAACTTAGCGGCTCAGCCGGACGAGTAGATGGAGTAAGCCAGGCATTAAAAGCAAGATCAGGATACACACTACCC
COL19A1	30010103	COL19A1_30010103_13	GTCATATCGGTCACTGTTATCAACATGTGGTTGGCCTTTGATTACGCTACGGAGTACGCCACTGAATTGTCCGCGCTCTACGACTTCAGCTTCCCGATATCCGACGGGAGTGTCGCGCAACTTAGCGGCTCAGCCGGACGAGTAGATATGATGATATCCATTTTGTAGACTCGATCAGGATACACACTACCC
COL19A1	30010103	COL19A1_30010103_14	GTCATATCGGTCACTGTTTTATGCAGAAAAATAGGCAATAAGACGCTACGGAGTACGCCACTGAATTGTCCGCGCTCTACGACTTCAGCTTCCCGATATCCGACGGGAGTGTCGCGCAACTTAGCGGCTCAGCCGGACGAGTAGATTTTTATACCATCTACATCTATCCTACGATCAGGATACACACTACCC
COL19A1	30010103	COL19A1_30010103_15	GTCATATCGGTCACTGTTGAAAAGGGAGTATCAAATTCCAGTTTACGCTACGGAGTACGCCACTGAATTGTCCGCGCTCTACGACTTCAGCTTCCCGATATCCGACGGGCTCAGCCGGACGAGTAGATGAGTGTCGCGCAACTTAGCGCCACTGGCATGAATAAGTACTGCATGATCAGGATACACACTACCC
COL19A1	30010103	COL19A1_30010103_16	GTCATATCGGTCACTGTTAAAACCACAGGACTGGATATGCAACACGCTACGGAGTACGCCACTGAATTGTCCGCGCTCTACGACTTCAGCTTCCCGATATCCGACGGGCTCAGCCGGACGAGTAGATGAGTGTCGCGCAACTTAGCGCAGCAAGAGGTACAGCTCAACAAAGGGATCAGGATACACACTACCC
COL19A1	30010103	COL19A1_30010103_17	GTCATATCGGTCACTGTTGCATGAGGATGTTGCAGAAATCTAGAACGCTACGGAGTACGCCACTGAATTGTCCGCGCTCTACGACTTCAGCTTCCCGATATCCGACGGGAGTGTCGCGCAACTTAGCGGCTCAGCCGGACGAGTAGATAGGCACTGATTCTCTAGAACACTGGGATCAGGATACACACTACCC
COL19A1	30010103	COL19A1_30010103_18	GTCATATCGGTCACTGTTGTCTGAGGAATGTGCCTAATTTAAGGACGCTACGGAGTACGCCACTGAATTGTCCGCGCTCTACGACTTCAGCTTCCCGATATCCGACGGGAGTGTCGCGCAACTTAGCGGCTCAGCCGGACGAGTAGATTGGAAAAAGCTGTGAACAGAGTTGTGATCAGGATACACACTACCC
COL19A1	30010103	COL19A1_30010103_19	GTCATATCGGTCACTGTTTTTATTTATTGTAAGCATTTTGACAACGCTACGGAGTACGCCACTGAATTGTCCGCGCTCTACGACTTCAGCTTCCCGATATCCGACGGGCTCAGCCGGACGAGTAGATGAGTGTCGCGCAACTTAGCGCAAGTTTATTTATTTTCCAAGGTTATGATCAGGATACACACTACCC
COL19A1	30010103	COL19A1_30010103_20	GTCATATCGGTCACTGTTTTTAATTTGTTGAATTTTCTAAACGCACGCTACGGAGTACGCCACTGAATTGTCCGCGCTCTACGACTTCAGCTTCCCGATATCCGACGGGAGTGTCGCGCAACTTAGCGGCTCAGCCGGACGAGTAGATTGGTGCTATGTGTATATCTTGAGCTGATCAGGATACACACTACCC
COL19A1	30010103	COL19A1_30010103_21	GTCATATCGGTCACTGTTTTTGCTGATGGTAATCAACTTTTTACGCTACGGAGTACGCCACTGAATTGTCCGCGCTCTACGACTTCAGCTTCCCGATATCCGACGGGAGTGTCGCGCAACTTAGCGGCTCAGCCGGACGAGTAGATATCATTTTAATGTTTTCATGGACTTTGATCAGGATACACACTACCC
COL19A1	30010103	COL19A1_30010103_22	GTCATATCGGTCACTGTTCAAGGATTTGGATTTATTCAGGTAATACGCTACGGAGTACGCCACTGAATTGTCCGCGCTCTACGACTTCAGCTTCCCGATATCCGACGGGAGTGTCGCGCAACTTAGCGGCTCAGCCGGACGAGTAGATAGGCTTGACTGGTTAATTCCTATTTGATCAGGATACACACTACCC
COL19A1	30010103	COL19A1_30010103_23	GTCATATCGGTCACTGTTTGTACACATGATATGCAACAAAGGGCACGCTACGGAGTACGCCACTGAATTGTCCGCGCTCTACGACTTCAGCTTCCCGATATCCGACGGGCTCAGCCGGACGAGTAGATGAGTGTCGCGCAACTTAGCGCAGATACTTTTTCCTGCCTCAGCTCGATCAGGATACACACTACCC
COL19A1	30010103	COL19A1_30010103_24	GTCATATCGGTCACTGTTCCATTCCAAAACATGTGTTTATTTCCACGCTACGGAGTACGCCACTGAATTGTCCGCGCTCTACGACTTCAGCTTCCCGATATCCGACGGGAGTGTCGCGCAACTTAGCGGCTCAGCCGGACGAGTAGATGCCAAATCCCTTGCACCATTTTATTGATCAGGATACACACTACCC
COL19A1	30010103	COL19A1_30010103_25	GTCATATCGGTCACTGTTTTCAAAACACTTTCAGATAGAAGTCACGCTACGGAGTACGCCACTGAATTGTCCGCGCTCTACGACTTCAGCTTCCCGATATCCGACGGGAGTGTCGCGCAACTTAGCGGCTCAGCCGGACGAGTAGATTTCCAATCTTACATTTTATACCAAGGATCAGGATACACACTACCC
COL19A1	30010103	COL19A1_30010103_26	GTCATATCGGTCACTGTTCATAAGTTTATTTCCCTATTTCATGGACGCTACGGAGTACGCCACTGAATTGTCCGCGCTCTACGACTTCAGCTTCCCGATATCCGACGGGAGTGTCGCGCAACTTAGCGGCTCAGCCGGACGAGTAGATTTTCACTTTGTGAGCAAAGTAACCCGATCAGGATACACACTACCC
COL19A1	30010103	COL19A1_30010103_27	GTCATATCGGTCACTGTTGGAACCTGTGATATACCTCCATTTGTACGCTACGGAGTACGCCACTGAATTGTCCGCGCTCTACGACTTCAGCTTCCCGATATCCGACGGGAGTGTCGCGCAACTTAGCGGCTCAGCCGGACGAGTAGATTTTCTGCAGTCTGTCTCATCTGTTGGATCAGGATACACACTACCC
COL19A1	30010103	COL19A1_30010103_28	GTCATATCGGTCACTGTTACCCTTTGGTTTGTTGACTGTTTTGAACGCTACGGAGTACGCCACTGAATTGTCCGCGCTCTACGACTTCAGCTTCCCGATATCCGACGGGAGTGTCGCGCAACTTAGCGGCTCAGCCGGACGAGTAGATAGCATCTTTATGAAACAGGCACAGTGATCAGGATACACACTACCC
COL19A1	30010103	COL19A1_30010103_29	GTCATATCGGTCACTGTTGACAATTTATAAAACTACACAATGTCACGCTACGGAGTACGCCACTGAATTGTCCGCGCTCTACGACTTCAGCTTCCCGATATCCGACGGGAGTGTCGCGCAACTTAGCGGCTCAGCCGGACGAGTAGATAAGATTTAGCTTATCACAAGAAGCAGATCAGGATACACACTACCC
COL19A1	30010103	COL19A1_30010103_30	GTCATATCGGTCACTGTTAGAATTTCTGTTAAGTGTTTTGCTGACGCTACGGAGTACGCCACTGAATTGTCCGCGCTCTACGACTTCAGCTTCCCGATATCCGACGGGAGTGTCGCGCAACTTAGCGGCTCAGCCGGACGAGTAGATTAACACTAATAATACACTGGGATTGGATCAGGATACACACTACCC
COL19A1	30010103	COL19A1_30010103_31	GTCATATCGGTCACTGTTCTCTGCTCACAAAGATTATATGCAGGACGCTACGGAGTACGCCACTGAATTGTCCGCGCTCTACGACTTCAGCTTCCCGATATCCGACGGGAGTGTCGCGCAACTTAGCGGCTCAGCCGGACGAGTAGATTTGTACCATCCCCCTTTTGTACCATGATCAGGATACACACTACCC
COL19A1	30010103	COL19A1_30010103_32	GTCATATCGGTCACTGTTCATTTTTATTGTGTGGCATACTTGGAACGCTACGGAGTACGCCACTGAATTGTCCGCGCTCTACGACTTCAGCTTCCCGATATCCGACGGGAGTGTCGCGCAACTTAGCGGCTCAGCCGGACGAGTAGATAGGCAATAGGACAGATGAGTGTCATGATCAGGATACACACTACCC
COL19A1	30010103	COL19A1_30010103_33	GTCATATCGGTCACTGTTCAAAGCTAAGTCTAAGAAAATCTAAACGCTACGGAGTACGCCACTGAATTGTCCGCGCTCTACGACTTCAGCTTCCCGATATCCGACGGGAGTGTCGCGCAACTTAGCGGCTCAGCCGGACGAGTAGATGAAAGATAAGACAAGCTTATAAGACGATCAGGATACACACTACCC
COL19A1	30010103	COL19A1_30010103_34	GTCATATCGGTCACTGTTTGTATTGTGTGACCATACTAAGCTTACGCTACGGAGTACGCCACTGAATTGTCCGCGCTCTACGACTTCAGCTTCCCGATATCCGACGGGAGTGTCGCGCAACTTAGCGGCTCAGCCGGACGAGTAGATAAGATTTAAGTTTATCAGAAGTGTGGATCAGGATACACACTACCC
COL19A1	30010103	COL19A1_30010103_35	GTCATATCGGTCACTGTTGTTTGTTCTCTATCTTACCTCATCAAACGCTACGGAGTACGCCACTGAATTGTCCGCGCTCTACGACTTCAGCTTCCCGATATCCGACGGGAGTGTCGCGCAACTTAGCGGCTCAGCCGGACGAGTAGATTTTAGGGTGTGTTTTCCCCCATTTTGATCAGGATACACACTACCC
COL1A2	30130002	COL1A2_30130002_1	GTCATATCGGTCACTGTTGTACTGGCCACGACTGCATGACGCTACGGAGTACGCCACTAGAACTTGCGCGGATACACGCTTCAGCTTCCCGATATCCGACGGAACTGCGACCGTCGGCTTACGCCACATCGACTCGGTCTATAGGAGGTTTCGGCTAAGTTGGAGGATCAGGATACACACTACCC
COL1A2	30130002	COL1A2_30130002_2	GTCATATCGGTCACTGTTTGGATTCCCTGGACCCAAAGGACGCTACGGAGTACGCCACTAGAACTTGCGCGGATACACGCTTCAGCTTCCCGATATCCGACGGAACTGCGACCGTCGGCTTACGCCACATCGACTCGGTCTATAAGAGGAGAGCCTGGCAACATGATCAGGATACACACTACCC
COL1A2	30130002	COL1A2_30130002_3	GTCATATCGGTCACTGTTGAAGCCGAGGTCCTTCTGGAACGCTACGGAGTACGCCACTAGAACTTGCGCGGATACACGCTTCAGCTTCCCGATATCCGACGGAACTGCGACCGTCGGCTTACGCCACATCGACTCGGTCTATGCCGGTCCTACTGGTCCTATTGGATCAGGATACACACTACCC
COL1A2	30130002	COL1A2_30130002_4	GTCATATCGGTCACTGTTTAGTGGACTCCCAGGAGAGAGACGCTACGGAGTACGCCACTAGAACTTGCGCGGATACACGCTTCAGCTTCCCGATATCCGACGGAACTGCGACCGTCGGCTTACGCCACATCGACTCGGTCTATACTGCTGGTCCATCTGGTCCGATCAGGATACACACTACCC
COL1A2	30130002	COL1A2_30130002_5	GTCATATCGGTCACTGTTCCTAAGGGTGAAAACGGTGTTGTTACGCTACGGAGTACGCCACTAGAACTTGCGCGGATACACGCTTCAGCTTCCCGATATCCGACGGAACTGCGACCGTCGGCTTACGCCACATCGACTCGGTCTATCTAAAGGAGAAAGAGGAGCCAAAGGGGATCAGGATACACACTACCC
COL1A2	30130002	COL1A2_30130002_6	GTCATATCGGTCACTGTTTGGAGAAGTAGGTGCAGTTGGTCACGCTACGGAGTACGCCACTAGAACTTGCGCGGATACACGCTTCAGCTTCCCGATATCCGACGGAACTGCGACCGTCGGCTTACGCCACATCGACTCGGTCTATCAAGGTCCAGTTGGCCGAACGATCAGGATACACACTACCC
COL1A2	30130002	COL1A2_30130002_7	GTCATATCGGTCACTGTTAGAGGTGAACGTGGTCTACCAGACGCTACGGAGTACGCCACTAGAACTTGCGCGGATACACGCTTCAGCTTCCCGATATCCGACGGAACTGCGACCGTCGGCTTACGCCACATCGACTCGGTCTATGTATTCTGGGTCTCCCTGGCTCGGATCAGGATACACACTACCC
COL1A2	30130002	COL1A2_30130002_8	GTCATATCGGTCACTGTTCAACGGTGCTCCTGGTGAAGACGCTACGGAGTACGCCACTAGAACTTGCGCGGATACACGCTTCAGCTTCCCGATATCCGACGGAACTGCGACCGTCGGCTTACGCCACATCGACTCGGTCTATTGCTGTGGGTAGTCCTGGAGTGATCAGGATACACACTACCC
COL1A2	30130002	COL1A2_30130002_9	GTCATATCGGTCACTGTTGATTGCAAGGTCTGCCTGGTATCACGCTACGGAGTACGCCACTAGAACTTGCGCGGATACACGCTTCAGCTTCCCGATATCCGACGGAACTGCGACCGTCGGCTTACGCCACATCGACTCGGTCTATCTTCCTGGCTTAAAGGGACACAATGGATCAGGATACACACTACCC
COL1A2	30130002	COL1A2_30130002_10	GTCATATCGGTCACTGTTCTGGACATCCTGGTACAGTTGGAACGCTACGGAGTACGCCACTAGAACTTGCGCGGATACACGCTTCAGCTTCCCGATATCCGACGGAACTGCGACCGTCGGCTTACGCCACATCGACTCGGTCTATCCTGCTGGAAAAGATGGTCGCAGATCAGGATACACACTACCC
COL1A2	30130002	COL1A2_30130002_11	GTCATATCGGTCACTGTTGGTGGTGGTTATGACTTTGGTTACGACGCTACGGAGTACGCCACTAGAACTTGCGCGGATACACGCTTCAGCTTCCCGATATCCGACGGAACTGCGACCGTCGGCTTACGCCACATCGACTCGGTCTATCTCCTGGACCTCCAGGTGTAAGCGATCAGGATACACACTACCC
COL1A2	30130002	COL1A2_30130002_12	GTCATATCGGTCACTGTTGGATGCTATCAAAGTATACTGTGATTACGCTACGGAGTACGCCACTAGAACTTGCGCGGATACACGCTTCAGCTTCCCGATATCCGACGGAACTGCGACCGTCGGCTTACGCCACATCGACTCGGTCTATTTGACCCTAACCAAGGATGCACTATGATCAGGATACACACTACCC
COL1A2	30130002	COL1A2_30130002_13	GTCATATCGGTCACTGTTAAGGAAATGGCTACCCAACTTGCACGCTACGGAGTACGCCACTAGAACTTGCGCGGATACACGCTTCAGCTTCCCGATATCCGACGGAACTGCGACCGTCGGCTTACGCCACATCGACTCGGTCTATAATATAATGTAGAAGGAGTGACTTCCGATCAGGATACACACTACCC
COL1A2	30130002	COL1A2_30130002_14	GTCATATCGGTCACTGTTCCTTCCTTGATATTGCACCTTTGGAACGCTACGGAGTACGCCACTAGAACTTGCGCGGATACACGCTTCAGCTTCCCGATATCCGACGGAACTGCGACCGTCGGCTTACGCCACATCGACTCGGTCTATCAAAACAAATAAGCCATCACGCCTGCGATCAGGATACACACTACCC
COL1A2	30130002	COL1A2_30130002_15	GTCATATCGGTCACTGTTCATCTACTTGCTTAAATTGTGGGCAAACGCTACGGAGTACGCCACTAGAACTTGCGCGGATACACGCTTCAGCTTCCCGATATCCGACGGAACTGCGACCGTCGGCTTACGCCACATCGACTCGGTCTATGCTGAATCCTTCCATTTCTTCTGCAGATCAGGATACACACTACCC
COL1A2	30130002	COL1A2_30130002_16	GTCATATCGGTCACTGTTCTTTTGAATATCTTCCACAGAGGGAAACGCTACGGAGTACGCCACTAGAACTTGCGCGGATACACGCTTCAGCTTCCCGATATCCGACGGAACTGCGACCGTCGGCTTACGCCACATCGACTCGGTCTATCCATAAACATTTGCACCACTTGTGGGATCAGGATACACACTACCC
COL1A2	30130002	COL1A2_30130002_17	GTCATATCGGTCACTGTTTGTATTGAGTTGTATCGTGTGGTGTACGCTACGGAGTACGCCACTAGAACTTGCGCGGATACACGCTTCAGCTTCCCGATATCCGACGGAACTGCGACCGTCGGCTTACGCCACATCGACTCGGTCTATAGAAGAATTTGAGAAGAAATACTCCGATCAGGATACACACTACCC
COL1A2	30130002	COL1A2_30130002_18	GTCATATCGGTCACTGTTGTACCTATTTTGTATATGTGAGATGTACGCTACGGAGTACGCCACTAGAACTTGCGCGGATACACGCTTCAGCTTCCCGATATCCGACGGAACTGCGACCGTCGGCTTACGCCACATCGACTCGGTCTATCTTGGGCAAGCAGAAAAATTAAATTGATCAGGATACACACTACCC
COL22A1	03110100	COL22A1_03110100_1	GTCATATCGGTCACTGTTCCTGAACAGGTGCTCAATAAATCCAACTGGTTCGGGCGTACCTAACAGAACTTGCGCGGATACACGCTTCAGCTTCCCGATATCCGACGGGAATTGTCCGCGCTCTACGAGAGTGTCGCGCAACTTAGCGGTGTGTATGCGACATGCCCTGGATCAGGATACACACTACCC
COL22A1	03110100	COL22A1_03110100_2	GTCATATCGGTCACTGTTCTAAACTGTGTAAGGCCCCTTCAAGCTGGTTCGGGCGTACCTAACAGAACTTGCGCGGATACACGCTTCAGCTTCCCGATATCCGACGGGAATTGTCCGCGCTCTACGAGAGTGTCGCGCAACTTAGCGGCAGCCCTTGAGTGTTAATTTGTCTTGATCAGGATACACACTACCC
COL22A1	03110100	COL22A1_03110100_3	GTCATATCGGTCACTGTTATGAGGAATGTTCCCACCTCCCCTGGTTCGGGCGTACCTAACAGAACTTGCGCGGATACACGCTTCAGCTTCCCGATATCCGACGGGAATTGTCCGCGCTCTACGAGAGTGTCGCGCAACTTAGCGAGCAGAAAGAGAAAGAATTTGCAACCGATCAGGATACACACTACCC
COL22A1	03110100	COL22A1_03110100_4	GTCATATCGGTCACTGTTAAACTCTTGGTGCTACAAAACCCTGCTGGTTCGGGCGTACCTAACAGAACTTGCGCGGATACACGCTTCAGCTTCCCGATATCCGACGGGAATTGTCCGCGCTCTACGAGAGTGTCGCGCAACTTAGCGTGACGCGTAACTGCCCATTTTAAGGGATCAGGATACACACTACCC
COL22A1	03110100	COL22A1_03110100_5	GTCATATCGGTCACTGTTAGAGACCTCAAAATTATTAAATCCACTGGTTCGGGCGTACCTAACAGAACTTGCGCGGATACACGCTTCAGCTTCCCGATATCCGACGGGAATTGTCCGCGCTCTACGAGAGTGTCGCGCAACTTAGCGGTTTGCTTTTTGTTTTATTTTCTTGGATCAGGATACACACTACCC
COL22A1	03110100	COL22A1_03110100_6	GTCATATCGGTCACTGTTCTACTTCGCCAGCCTTGCTGCTGGTTCGGGCGTACCTAACAGAACTTGCGCGGATACACGCTTCAGCTTCCCGATATCCGACGGGAATTGTCCGCGCTCTACGAGAGTGTCGCGCAACTTAGCGCAATGTGACCCTTCCCAGTGTGCGATCAGGATACACACTACCC
COL22A1	03110100	COL22A1_03110100_7	GTCATATCGGTCACTGTTGGGGAGAATGGACCAGTTGGACTGGTTCGGGCGTACCTAACAGAACTTGCGCGGATACACGCTTCAGCTTCCCGATATCCGACGGGAATTGTCCGCGCTCTACGAGAGTGTCGCGCAACTTAGCGGATGGGTCCCCAAGGACTACCTGATCAGGATACACACTACCC
COL22A1	03110100	COL22A1_03110100_8	GTCATATCGGTCACTGTTGACAAAGGTGTCCCAGGAAAGCCTGGTTCGGGCGTACCTAACAGAACTTGCGCGGATACACGCTTCAGCTTCCCGATATCCGACGGGAATTGTCCGCGCTCTACGAGAGTGTCGCGCAACTTAGCGTCCCTGGTCTACCAGGTTTTAAAGGGGATCAGGATACACACTACCC
COL22A1	03110100	COL22A1_03110100_9	GTCATATCGGTCACTGTTGGGTTTTTGAAGACCATCAACTGCTCCTGGTTCGGGCGTACCTAACAGAACTTGCGCGGATACACGCTTCAGCTTCCCGATATCCGACGGGAATTGTCCGCGCTCTACGAGAGTGTCGCGCAACTTAGCGACCCCAGGCAGTGAACAGATTGATCAGGATACACACTACCC
COL22A1	03110100	COL22A1_03110100_10	GTCATATCGGTCACTGTTTGGAGACTTGTTGTGATATCCCCTCCTGGTTCGGGCGTACCTAACAGAACTTGCGCGGATACACGCTTCAGCTTCCCGATATCCGACGGGAATTGTCCGCGCTCTACGAGAGTGTCGCGCAACTTAGCGTATTGTGACTCGAGACACGCAGAATGATCAGGATACACACTACCC
COL22A1	03110100	COL22A1_03110100_11	GTCATATCGGTCACTGTTGAGAACATTGACATCCAGGGCAAGCTGGTTCGGGCGTACCTAACAGAACTTGCGCGGATACACGCTTCAGCTTCCCGATATCCGACGGGAATTGTCCGCGCTCTACGAGAGTGTCGCGCAACTTAGCGAGACACTACCCATCGAGGAACGGGATCAGGATACACACTACCC
COL22A1	03110100	COL22A1_03110100_12	GTCATATCGGTCACTGTTAGGTCATCGACCAGTACAGCATCCTGGTTCGGGCGTACCTAACAGAACTTGCGCGGATACACGCTTCAGCTTCCCGATATCCGACGGGAATTGTCCGCGCTCTACGAGAGTGTCGCGCAACTTAGCGTCGGAAGGAAGACTGGTATATCTGGCGATCAGGATACACACTACCC
COL22A1	03110100	COL22A1_03110100_13	GTCATATCGGTCACTGTTAGAGAGAGAATGGAGCTCAGAGTTCCTGGTTCGGGCGTACCTAACAGAACTTGCGCGGATACACGCTTCAGCTTCCCGATATCCGACGGGAATTGTCCGCGCTCTACGAGAGTGTCGCGCAACTTAGCGGTTCAGTGTGAAGGAAATCTTGGGGAGATCAGGATACACACTACCC
COL22A1	03110100	COL22A1_03110100_14	GTCATATCGGTCACTGTTCTCTTCCTGGCCAAGAGAAGCCTGGTTCGGGCGTACCTAACAGAACTTGCGCGGATACACGCTTCAGCTTCCCGATATCCGACGGGAATTGTCCGCGCTCTACGAGAGTGTCGCGCAACTTAGCGCTGCTGTAGACCCTAACAGCGTGATCAGGATACACACTACCC
COL22A1	03110100	COL22A1_03110100_15	GTCATATCGGTCACTGTTGCTGGTGTCTTCTCCCAGCTGCTGGTTCGGGCGTACCTAACAGAACTTGCGCGGATACACGCTTCAGCTTCCCGATATCCGACGGGAATTGTCCGCGCTCTACGAGAGTGTCGCGCAACTTAGCGCCAGGAGGAGGATTCCTGGGGATCAGGATACACACTACCC
COL22A1	03110100	COL22A1_03110100_16	GTCATATCGGTCACTGTTAAGCCTTTCCTTCTAACTGTATGTACTGGTTCGGGCGTACCTAACAGAACTTGCGCGGATACACGCTTCAGCTTCCCGATATCCGACGGGAATTGTCCGCGCTCTACGAGAGTGTCGCGCAACTTAGCGCTTTCTATCTCATTCTGTAACTTTCGATCAGGATACACACTACCC
COL23A1	01021100	COL23A1_01021100_1	GTCATATCGGTCACTGTTGCCAAAAATGGCTCTCTAGGTGGTCTTGCGTGCGATACGGAGTTCGTACTTCGACGGCACTCACTTCAGCTTCCCGATATCCGACGGCGGAATACGTCGTTGACTGCGAGTGTCGCGCAACTTAGCGCAAGTCTCCCACCCAGAACTCTGGATCAGGATACACACTACCC
COL23A1	01021100	COL23A1_01021100_2	GTCATATCGGTCACTGTTGCCTCCAAACTCAACCACAACTCTTGCGTGCGATACGGAGTTCGTACTTCGACGGCACTCACTTCAGCTTCCCGATATCCGACGGCGGAATACGTCGTTGACTGCGAGTGTCGCGCAACTTAGCGCTGTTGCTCCTGGCCTCATCAGATCAGGATACACACTACCC
COL23A1	01021100	COL23A1_01021100_3	GTCATATCGGTCACTGTTGCTCGGGCAAGGCTAGAAAGATTCTTGCGTGCGATACGGAGTTCGTACTTCGACGGCACTCACTTCAGCTTCCCGATATCCGACGGCGGAATACGTCGTTGACTGCGAGTGTCGCGCAACTTAGCGAAGGAGATGAAGGTAGAAGCACCTGGATCAGGATACACACTACCC
COL23A1	01021100	COL23A1_01021100_4	GTCATATCGGTCACTGTTTCCGTGTGGACATTTTTAATTTTTGTTCTTGCGTGCGATACGGAGTTCGTACTTCGACGGCACTCACTTCAGCTTCCCGATATCCGACGGCGGAATACGTCGTTGACTGCGAGTGTCGCGCAACTTAGCGCCCAGCTCACACCTGTACAGAGATCAGGATACACACTACCC
COL24A1	10320020	COL24A1_10320020_1	GTCATATCGGTCACTGTTTAACCTATCTATAATAAAAATGTGCTTGTATCGCGCTCGATTGGCAGACGAACGGTCGAGATTTACCTTCAGCTTCCCGATATCCGACGGTCGTACTTCGACGGCACTCATCGTAACCCGTGCGAAGTGCCTTTAGCCACAGCAAACCACACTGATCAGGATACACACTACCC
COL24A1	10320020	COL24A1_10320020_2	GTCATATCGGTCACTGTTTAGTATTCATTGATTTTCTTTCACTTGTATCGCGCTCGATTGGCAGACGAACGGTCGAGATTTACCTTCAGCTTCCCGATATCCGACGGTCGTACTTCGACGGCACTCATCGTAACCCGTGCGAAGTGCCTGCTTTGTAGAAATTATATGTTTTGGATCAGGATACACACTACCC
COL24A1	10320020	COL24A1_10320020_3	GTCATATCGGTCACTGTTATCTAGTAGTAGGTTTGGGGTACAGTGTATCGCGCTCGATTGGCAGACGAACGGTCGAGATTTACCTTCAGCTTCCCGATATCCGACGGTCGTACTTCGACGGCACTCATCGTAACCCGTGCGAAGTGCGTAAAAATTATTATAGGCCAGCTACGATCAGGATACACACTACCC
COL24A1	10320020	COL24A1_10320020_4	GTCATATCGGTCACTGTTGTACTTATTTTAATTTGTTTGGTCACTGTATCGCGCTCGATTGGCAGACGAACGGTCGAGATTTACCTTCAGCTTCCCGATATCCGACGGTCGTACTTCGACGGCACTCATCGTAACCCGTGCGAAGTGCACATCAAGATATGTTTTGGTTGTTAGATCAGGATACACACTACCC
COL24A1	10320020	COL24A1_10320020_5	GTCATATCGGTCACTGTTCAGTCTAATATGTCTTATTTTCCAAATGTATCGCGCTCGATTGGCAGACGAACGGTCGAGATTTACCTTCAGCTTCCCGATATCCGACGGTCGTACTTCGACGGCACTCATCGTAACCCGTGCGAAGTGCGCTTCTGTCTAAAAATTACAAGCCAGATCAGGATACACACTACCC
COL24A1	10320020	COL24A1_10320020_6	GTCATATCGGTCACTGTTGAAAAGGCATTTTTAAAGGACTATGATGTATCGCGCTCGATTGGCAGACGAACGGTCGAGATTTACCTTCAGCTTCCCGATATCCGACGGTCGTACTTCGACGGCACTCATCGTAACCCGTGCGAAGTGCAGAACAGACTTCCTCCTAAGAAGGAGATCAGGATACACACTACCC
COL24A1	10320020	COL24A1_10320020_7	GTCATATCGGTCACTGTTTCACACCCAGGAACCTAATCAACTTTGTATCGCGCTCGATTGGCAGACGAACGGTCGAGATTTACCTTCAGCTTCCCGATATCCGACGGTCGTACTTCGACGGCACTCATCGTAACCCGTGCGAAGTGCAGCTGGCATAAGGCAACATTTCTTTTGATCAGGATACACACTACCC
COL24A1	10320020	COL24A1_10320020_8	GTCATATCGGTCACTGTTGGATGGAATGGCCAGATTTTTAAAGTTGTATCGCGCTCGATTGGCAGACGAACGGTCGAGATTTACCTTCAGCTTCCCGATATCCGACGGTCGTACTTCGACGGCACTCATCGTAACCCGTGCGAAGTGCCCCAGGATTGCCTATTGGTTTCAAGGATCAGGATACACACTACCC
COL24A1	10320020	COL24A1_10320020_9	GTCATATCGGTCACTGTTCCAGCACGAATCTGCAAAGATTTACTTGTATCGCGCTCGATTGGCAGACGAACGGTCGAGATTTACCTTCAGCTTCCCGATATCCGACGGTCGTACTTCGACGGCACTCATCGTAACCCGTGCGAAGTGCGAATCCTCTTGGCACACGAGATAACGATCAGGATACACACTACCC
COL24A1	10320020	COL24A1_10320020_10	GTCATATCGGTCACTGTTCCAGGAAGCCCAGGAATTCAAGTGTATCGCGCTCGATTGGCAGACGAACGGTCGAGATTTACCTTCAGCTTCCCGATATCCGACGGTCGTACTTCGACGGCACTCATCGTAACCCGTGCGAAGTGCAGGAGTAAAGGGTTCATCAGGCTTGGATCAGGATACACACTACCC
COL24A1	10320020	COL24A1_10320020_11	GTCATATCGGTCACTGTTCATTTCAGGAAACCCTGGAAAAATTGTGTATCGCGCTCGATTGGCAGACGAACGGTCGAGATTTACCTTCAGCTTCCCGATATCCGACGGTCGTACTTCGACGGCACTCATCGTAACCCGTGCGAAGTGCTACAAGGATACCATGGAGCAGATGGGATCAGGATACACACTACCC
COL24A1	10320020	COL24A1_10320020_12	GTCATATCGGTCACTGTTAAGCAGAGGTCCTCCTGGAAAAATTGTATCGCGCTCGATTGGCAGACGAACGGTCGAGATTTACCTTCAGCTTCCCGATATCCGACGGTCGTACTTCGACGGCACTCATCGTAACCCGTGCGAAGTGCCAAATAGGACCCACAGGAGAAGTTGGGATCAGGATACACACTACCC
COL24A1	10320020	COL24A1_10320020_13	GTCATATCGGTCACTGTTAACGAACTCATGGAAATGCAACCAATGTATCGCGCTCGATTGGCAGACGAACGGTCGAGATTTACCTTCAGCTTCCCGATATCCGACGGTCGTACTTCGACGGCACTCATCGTAACCCGTGCGAAGTGCAGGCTATCACAGCAAATCTACACACTGATCAGGATACACACTACCC
COL24A1	10320020	COL24A1_10320020_14	GTCATATCGGTCACTGTTCCGCCCAAACTATTTGCTGAAAAAGTGTATCGCGCTCGATTGGCAGACGAACGGTCGAGATTTACCTTCAGCTTCCCGATATCCGACGGTCGTACTTCGACGGCACTCATCGTAACCCGTGCGAAGTGCCAACAAAGATACCGGAACACTCTCCCGATCAGGATACACACTACCC
COL24A1	10320020	COL24A1_10320020_15	GTCATATCGGTCACTGTTGACCTTTGATTCTAATAGTGTGTTTATGTATCGCGCTCGATTGGCAGACGAACGGTCGAGATTTACCTTCAGCTTCCCGATATCCGACGGTCGTACTTCGACGGCACTCATCGTAACCCGTGCGAAGTGCGCACAGAGACTATTCCAGAAGTTCAGATCAGGATACACACTACCC
COL24A1	10320020	COL24A1_10320020_16	GTCATATCGGTCACTGTTCAGCATTAGAAATAAAAATAGACTGCTGTATCGCGCTCGATTGGCAGACGAACGGTCGAGATTTACCTTCAGCTTCCCGATATCCGACGGTCGTACTTCGACGGCACTCATCGTAACCCGTGCGAAGTGCATCGGGTGAACAATGCATTTCTCTTGATCAGGATACACACTACCC
COL24A1	10320020	COL24A1_10320020_17	GTCATATCGGTCACTGTTCAAAGACGTAAGACACTCATCACCATGTATCGCGCTCGATTGGCAGACGAACGGTCGAGATTTACCTTCAGCTTCCCGATATCCGACGGTCGTACTTCGACGGCACTCATCGTAACCCGTGCGAAGTGCATTCTTCATCAACTAGGCCTTGGAGGGATCAGGATACACACTACCC
COL24A1	10320020	COL24A1_10320020_18	GTCATATCGGTCACTGTTATTTAAGAGCCCACAGAACAAGGCTGTATCGCGCTCGATTGGCAGACGAACGGTCGAGATTTACCTTCAGCTTCCCGATATCCGACGGTCGTACTTCGACGGCACTCATCGTAACCCGTGCGAAGTGCCTGCACGGACAAATGCATACAAATGCGATCAGGATACACACTACCC
COL4A2	01300320	COL4A2_01300320_1	GTCATATCGGTCACTGTTGGAGGAAGAGATTGCAGTGGGGTCTTGCGTGCGATACGGAGTGACGAACGGTCGAGATTTACCTTCAGCTTCCCGATATCCGACGGCATGCGATTAACCGCGACTGTCGTAACCCGTGCGAAGTGCTGAAGAAGTTTGATGTGCCGTGTGATCAGGATACACACTACCC
COL4A2	01300320	COL4A2_01300320_2	GTCATATCGGTCACTGTTTGCAGGGACGTAAAGGAGACAATCTTGCGTGCGATACGGAGTGACGAACGGTCGAGATTTACCTTCAGCTTCCCGATATCCGACGGCATGCGATTAACCGCGACTGTCGTAACCCGTGCGAAGTGCCAGGATTACAAGGATTCCCGGGACGATCAGGATACACACTACCC
COL4A2	01300320	COL4A2_01300320_3	GTCATATCGGTCACTGTTCAGGGAGACTCAGGTCCACAGTCTTGCGTGCGATACGGAGTGACGAACGGTCGAGATTTACCTTCAGCTTCCCGATATCCGACGGCATGCGATTAACCGCGACTGTCGTAACCCGTGCGAAGTGCCTACGATGGCTGCAACGGAACCGATCAGGATACACACTACCC
COL4A2	01300320	COL4A2_01300320_4	GTCATATCGGTCACTGTTGACACCCTCCACCCCATCATTCTTGCGTGCGATACGGAGTGACGAACGGTCGAGATTTACCTTCAGCTTCCCGATATCCGACGGCATGCGATTAACCGCGACTGTCGTAACCCGTGCGAAGTGCGGACCCAACGGGATTCCATCAGATCAGGATACACACTACCC
COL4A2	01300320	COL4A2_01300320_5	GTCATATCGGTCACTGTTAGGAAGAGCAGGCTTCCCTGTCTTGCGTGCGATACGGAGTGACGAACGGTCGAGATTTACCTTCAGCTTCCCGATATCCGACGGCATGCGATTAACCGCGACTGTCGTAACCCGTGCGAAGTGCCTGTTTGGGCTGAAAGGAGCAAAGATCAGGATACACACTACCC
COL4A2	01300320	COL4A2_01300320_6	GTCATATCGGTCACTGTTCGACGAAGCTATCAAAGGTCTTCCTCTTGCGTGCGATACGGAGTGACGAACGGTCGAGATTTACCTTCAGCTTCCCGATATCCGACGGCATGCGATTAACCGCGACTGTCGTAACCCGTGCGAAGTGCCTGGGGAATGCAGATGTACAGAAGGGATCAGGATACACACTACCC
COL4A2	01300320	COL4A2_01300320_7	GTCATATCGGTCACTGTTAAGGGTACTCCAGGAGAAATGGGTCTTGCGTGCGATACGGAGTGACGAACGGTCGAGATTTACCTTCAGCTTCCCGATATCCGACGGCATGCGATTAACCGCGACTGTCGTAACCCGTGCGAAGTGCAGGCTATCCAGGAATACCTGGAACGGATCAGGATACACACTACCC
COL4A2	01300320	COL4A2_01300320_8	GTCATATCGGTCACTGTTCAGGAGCTGATGGAGGACCATCTTGCGTGCGATACGGAGTGACGAACGGTCGAGATTTACCTTCAGCTTCCCGATATCCGACGGCATGCGATTAACCGCGACTGTCGTAACCCGTGCGAAGTGCTCCGAGGAATCCCAGGCTTCGGATCAGGATACACACTACCC
COL4A2	01300320	COL4A2_01300320_9	GTCATATCGGTCACTGTTTGCATGGATTCCCAGGAGCTCTCTTGCGTGCGATACGGAGTGACGAACGGTCGAGATTTACCTTCAGCTTCCCGATATCCGACGGCATGCGATTAACCGCGACTGTCGTAACCCGTGCGAAGTGCCCTGTATGGGCCTCCAGGACGATCAGGATACACACTACCC
COL4A2	01300320	COL4A2_01300320_10	GTCATATCGGTCACTGTTAATTGATGGAATGCCTGGGACCTCTTGCGTGCGATACGGAGTGACGAACGGTCGAGATTTACCTTCAGCTTCCCGATATCCGACGGCATGCGATTAACCGCGACTGTCGTAACCCGTGCGAAGTGCCATCCAGGAAGCCCTGGATTTAAAGGGATCAGGATACACACTACCC
COL4A2	01300320	COL4A2_01300320_11	GTCATATCGGTCACTGTTTCGGAATACCCGGTCTGAAGGTCTTGCGTGCGATACGGAGTGACGAACGGTCGAGATTTACCTTCAGCTTCCCGATATCCGACGGCATGCGATTAACCGCGACTGTCGTAACCCGTGCGAAGTGCGCAAAGGCGAGGCTGGATTTTGATCAGGATACACACTACCC
COL4A2	01300320	COL4A2_01300320_12	GTCATATCGGTCACTGTTAGAAAGGAGATGAAGGGCCTATGGTCTTGCGTGCGATACGGAGTGACGAACGGTCGAGATTTACCTTCAGCTTCCCGATATCCGACGGCATGCGATTAACCGCGACTGTCGTAACCCGTGCGAAGTGCGCCAGGAATGAAAGACATTAAAGGAGGATCAGGATACACACTACCC
COL4A2	01300320	COL4A2_01300320_13	GTCATATCGGTCACTGTTCAGGGCTGTCAGGAATCCCTTCTTGCGTGCGATACGGAGTGACGAACGGTCGAGATTTACCTTCAGCTTCCCGATATCCGACGGCATGCGATTAACCGCGACTGTCGTAACCCGTGCGAAGTGCTATCCAAGGAATGCCAGGCATCCGATCAGGATACACACTACCC
COL4A2	01300320	COL4A2_01300320_14	GTCATATCGGTCACTGTTGAACAGAAGGTGACATCGGCTTCTCTTGCGTGCGATACGGAGTGACGAACGGTCGAGATTTACCTTCAGCTTCCCGATATCCGACGGCATGCGATTAACCGCGACTGTCGTAACCCGTGCGAAGTGCTCTGAAGGGATTCTTTGGAGAGAAGGGATCAGGATACACACTACCC
COL4A2	01300320	COL4A2_01300320_15	GTCATATCGGTCACTGTTAAGGAGACCAAGGAGCTCCAGTCTTGCGTGCGATACGGAGTGACGAACGGTCGAGATTTACCTTCAGCTTCCCGATATCCGACGGCATGCGATTAACCGCGACTGTCGTAACCCGTGCGAAGTGCCTGTGGGAGTCCCAGGACAGAGATCAGGATACACACTACCC
COL4A2	01300320	COL4A2_01300320_16	GTCATATCGGTCACTGTTACACCCCCTTCCAACATCTCTGTCTTGCGTGCGATACGGAGTGACGAACGGTCGAGATTTACCTTCAGCTTCCCGATATCCGACGGCATGCGATTAACCGCGACTGTCGTAACCCGTGCGAAGTGCGACTTCAGGGGTTCCCTGGTATCGATCAGGATACACACTACCC
COL4A2	01300320	COL4A2_01300320_17	GTCATATCGGTCACTGTTAGCAAAGGTGACACAGGGAACTCTTGCGTGCGATACGGAGTGACGAACGGTCGAGATTTACCTTCAGCTTCCCGATATCCGACGGCATGCGATTAACCGCGACTGTCGTAACCCGTGCGAAGTGCGGTTCTGCTGCTCTTCCTGGAGATCAGGATACACACTACCC
COL4A2	01300320	COL4A2_01300320_18	GTCATATCGGTCACTGTTGCTTCCGGGGAGATGAAGGAGACGAACGGTCGAGATTTACTCTTGCGTGCGATACGGAGTCTTCAGCTTCCCGATATCCGACGGCATGCGATTAACCGCGACTGTCGTAACCCGTGCGAAGTGCGTGGTGTGTCTGCTGTTCCCGGATCAGGATACACACTACCC
COL4A2	01300320	COL4A2_01300320_19	GTCATATCGGTCACTGTTGGATACAGCCTGCTGTACTTCGAGACGAACGGTCGAGATTTACTCTTGCGTGCGATACGGAGTCTTCAGCTTCCCGATATCCGACGGCATGCGATTAACCGCGACTGTCGTAACCCGTGCGAAGTGCGTGGGCATGAACAAACTCTGGAGTGATCAGGATACACACTACCC
COL4A2	01300320	COL4A2_01300320_20	GTCATATCGGTCACTGTTAACCCTGGTGATGTCTGCTACTATGTCTTGCGTGCGATACGGAGTGACGAACGGTCGAGATTTACCTTCAGCTTCCCGATATCCGACGGCATGCGATTAACCGCGACTGTCGTAACCCGTGCGAAGTGCCACCATGCCCTTCCTGTACTGCGATCAGGATACACACTACCC
COL4A2	01300320	COL4A2_01300320_21	GTCATATCGGTCACTGTTGGGCAGCTGTCTAGAGGACTTTCTTGCGTGCGATACGGAGTGACGAACGGTCGAGATTTACCTTCAGCTTCCCGATATCCGACGGCATGCGATTAACCGCGACTGTCGTAACCCGTGCGAAGTGCGTGGCCAATCACTGGTGTCACCGATCAGGATACACACTACCC
COL4A2	01300320	COL4A2_01300320_22	GTCATATCGGTCACTGTTTTATTACCTCAGGTGCCAACCCAATCTTGCGTGCGATACGGAGTGACGAACGGTCGAGATTTACCTTCAGCTTCCCGATATCCGACGGCATGCGATTAACCGCGACTGTCGTAACCCGTGCGAAGTGCGGGCCATTTTGGTGCTTATTCTTAACGATCAGGATACACACTACCC
COL4A2	01300320	COL4A2_01300320_23	GTCATATCGGTCACTGTTGCCACAGACAACTCACATTGTTCAACTCTTGCGTGCGATACGGAGTGACGAACGGTCGAGATTTACCTTCAGCTTCCCGATATCCGACGGCATGCGATTAACCGCGACTGTCGTAACCCGTGCGAAGTGCCCATGTAACCACTGCACTTTCCAATGATCAGGATACACACTACCC
COL4A2	01300320	COL4A2_01300320_24	GTCATATCGGTCACTGTTGAATTATTTTAAAGGCAAAACCGTGCTCTTGCGTGCGATACGGAGTGACGAACGGTCGAGATTTACCTTCAGCTTCCCGATATCCGACGGCATGCGATTAACCGCGACTGTCGTAACCCGTGCGAAGTGCATGTTCTCCCAAATACCGTTGATGTGATCAGGATACACACTACCC
COL4A2	01300320	COL4A2_01300320_25	GTCATATCGGTCACTGTTCCCTCCTGTGTAACGACTACAAAATTCTTGCGTGCGATACGGAGTGACGAACGGTCGAGATTTACCTTCAGCTTCCCGATATCCGACGGCATGCGATTAACCGCGACTGTCGTAACCCGTGCGAAGTGCGTGAGCTGTACTCTTCTGACTGCCGATCAGGATACACACTACCC
COPS4	00221030	COPS4_00221030_1	GTCATATCGGTCACTGTTTCTTCCTAACTTGCCTGATAGCACACTACTTCGTCGCGTCAGACCTCGTACTTCGACGGCACTCACTTCAGCTTCCCGATATCCGACGGCGGAATACGTCGTTGACTGCCTCTCGTAGCGTGCGATGAGCAGTTGCTGACTGATTTTTGCACACAGATCAGGATACACACTACCC
COPS4	00221030	COPS4_00221030_2	GTCATATCGGTCACTGTTGTTGGTGGGAATTCCTTTGGAAACACTACTTCGTCGCGTCAGACCTCGTACTTCGACGGCACTCACTTCAGCTTCCCGATATCCGACGGCGGAATACGTCGTTGACTGCCTCTCGTAGCGTGCGATGAGAAGATTGGAGAAATGCAGCCCAAGTGATCAGGATACACACTACCC
COPS4	00221030	COPS4_00221030_3	GTCATATCGGTCACTGTTGAATCAACCAATGAACAATTACAGATTCGTACTTCGACGGCACTCACTACTTCGTCGCGTCAGACCCTTCAGCTTCCCGATATCCGACGGCGGAATACGTCGTTGACTGCCTCTCGTAGCGTGCGATGAGAAATCGAGCATCGTTGCTTCAGAATGATCAGGATACACACTACCC
COPS4	00221030	COPS4_00221030_4	GTCATATCGGTCACTGTTCTCTCTTACAAGACAATAGTCCACGACTACTTCGTCGCGTCAGACCTCGTACTTCGACGGCACTCACTTCAGCTTCCCGATATCCGACGGCGGAATACGTCGTTGACTGCCTCTCGTAGCGTGCGATGAGTGAAGCTGCACAAAGGTACAATGAGGATCAGGATACACACTACCC
COPS4	00221030	COPS4_00221030_5	GTCATATCGGTCACTGTTCAATTTGTTGTCTGCAAGCAAATTATCTACTTCGTCGCGTCAGACCTCGTACTTCGACGGCACTCACTTCAGCTTCCCGATATCCGACGGCGGAATACGTCGTTGACTGCCTCTCGTAGCGTGCGATGAGTCTTGGACAGAGCTGTTATTGAACAGATCAGGATACACACTACCC
COPS4	00221030	COPS4_00221030_6	GTCATATCGGTCACTGTTGTTTAAAGAAGACATTATTAGAGCAGCTACTTCGTCGCGTCAGACCTCGTACTTCGACGGCACTCACTTCAGCTTCCCGATATCCGACGGCGGAATACGTCGTTGACTGCCTCTCGTAGCGTGCGATGAGTTCAATCCCTTTTATGCTGGATTCCGATCAGGATACACACTACCC
COPS4	00221030	COPS4_00221030_7	GTCATATCGGTCACTGTTCTTCATGCCTCTCCAAATGTGGTTACTACTTCGTCGCGTCAGACCTCGTACTTCGACGGCACTCACTTCAGCTTCCCGATATCCGACGGCGGAATACGTCGTTGACTGCCTCTCGTAGCGTGCGATGAGTTTGTAGTCATGTAAAACTTAAGTGGATCAGGATACACACTACCC
CPNE4	33030100	CPNE4_33030100_1	GTCATATCGGTCACTGTTAATGATGGTAAAATTGTATGACTGAAACGCTACGGAGTACGCCACTCTGGTTCGGGCGTACCTAACCTTCAGCTTCCCGATATCCGACGGAACTGCGACCGTCGGCTTACGAGTGTCGCGCAACTTAGCGGTCACCAAATGCACAACATTTTGGGGATCAGGATACACACTACCC
CPNE4	33030100	CPNE4_33030100_2	GTCATATCGGTCACTGTTAAGTGTTTTTGCAAGCATAAAAGGCAACGCTACGGAGTACGCCACTCTGGTTCGGGCGTACCTAACCTTCAGCTTCCCGATATCCGACGGAACTGCGACCGTCGGCTTACGAGTGTCGCGCAACTTAGCGATAATCTTCTTGCAGGGAAACAGGCGATCAGGATACACACTACCC
CPNE4	33030100	CPNE4_33030100_3	GTCATATCGGTCACTGTTGACCTTTGAGCTTAGTGTGGGAATTACGCTACGGAGTACGCCACTCTGGTTCGGGCGTACCTAACCTTCAGCTTCCCGATATCCGACGGAACTGCGACCGTCGGCTTACGAGTGTCGCGCAACTTAGCGGCTCCCGATATCTGGTCCACTAAATTGATCAGGATACACACTACCC
CPNE4	33030100	CPNE4_33030100_4	GTCATATCGGTCACTGTTCCTCTTCCTTAGATAAGACTAGAAAGACGCTACGGAGTACGCCACTCTGGTTCGGGCGTACCTAACCTTCAGCTTCCCGATATCCGACGGAACTGCGACCGTCGGCTTACGAGTGTCGCGCAACTTAGCGTCAGTCTCGCTGCTTTATACTCACAGATCAGGATACACACTACCC
CPNE4	33030100	CPNE4_33030100_5	GTCATATCGGTCACTGTTTTTCTGAGGTGAGTCTTTTTGAGGTACGCTACGGAGTACGCCACTCTGGTTCGGGCGTACCTAACCTTCAGCTTCCCGATATCCGACGGAACTGCGACCGTCGGCTTACGAGTGTCGCGCAACTTAGCGAAAGAAGAGGTTTATTTACTTCTTCGATCAGGATACACACTACCC
CPNE4	33030100	CPNE4_33030100_6	GTCATATCGGTCACTGTTATTTACTGAATGTTGATAGACGAAACGCTACGGAGTACGCCACTCTGGTTCGGGCGTACCTAACCTTCAGCTTCCCGATATCCGACGGAACTGCGACCGTCGGCTTACGAGTGTCGCGCAACTTAGCGCTTTACACTCTAAAGCATTTTGAAACGATCAGGATACACACTACCC
CPNE4	33030100	CPNE4_33030100_7	GTCATATCGGTCACTGTTTTTTTGCATGTGTAGCCCTGAGGACGCTACGGAGTACGCCACTCTGGTTCGGGCGTACCTAACCTTCAGCTTCCCGATATCCGACGGAACTGCGACCGTCGGCTTACGAGTGTCGCGCAACTTAGCGGGTGATTTTTAACTATCTGACAATTTGATCAGGATACACACTACCC
CPNE4	33030100	CPNE4_33030100_8	GTCATATCGGTCACTGTTCAATGGCAAAGGAATTAAACCAAAATACGCTACGGAGTACGCCACTCTGGTTCGGGCGTACCTAACCTTCAGCTTCCCGATATCCGACGGAACTGCGACCGTCGGCTTACGAGTGTCGCGCAACTTAGCGTCCCAAACCAAGTTGTGGACTATTAGATCAGGATACACACTACCC
CPNE4	33030100	CPNE4_33030100_9	GTCATATCGGTCACTGTTAAGGGAGAGCCTGTTCTTCGAGACGCTACGGAGTACGCCACTCTGGTTCGGGCGTACCTAACCTTCAGCTTCCCGATATCCGACGGAACTGCGACCGTCGGCTTACGAGTGTCGCGCAACTTAGCGTGATGATGGGATTCTGAGGTCACCCGATCAGGATACACACTACCC
CPNE4	33030100	CPNE4_33030100_10	GTCATATCGGTCACTGTTTGTCTTCCTAAGCTCCAACTCTACGACGCTACGGAGTACGCCACTCTGGTTCGGGCGTACCTAACCTTCAGCTTCCCGATATCCGACGGAACTGCGACCGTCGGCTTACGAGTGTCGCGCAACTTAGCGAAGGAGTTGTGGAAGCCTATCAGAGCGATCAGGATACACACTACCC
CPNE4	33030100	CPNE4_33030100_11	GTCATATCGGTCACTGTTGGGGAGATTTGCCAAGACTATGACACGCTACGGAGTACGCCACTCTGGTTCGGGCGTACCTAACCTTCAGCTTCCCGATATCCGACGGAACTGCGACCGTCGGCTTACGAGTGTCGCGCAACTTAGCGAGTATCTGAAAGCTTTGGTAGCTGTGGATCAGGATACACACTACCC
CPNE4	33030100	CPNE4_33030100_12	GTCATATCGGTCACTGTTGAAGAATTACAAGAACTCAGGCACTGACGCTACGGAGTACGCCACTCTGGTTCGGGCGTACCTAACCTTCAGCTTCCCGATATCCGACGGAACTGCGACCGTCGGCTTACGAGTGTCGCGCAACTTAGCGTCAATCCCAAGTACAAAGCCAAGAAGATCAGGATACACACTACCC
CPNE4	33030100	CPNE4_33030100_13	GTCATATCGGTCACTGTTGCAAGCATGACTTCATTGGAGAATTCACGCTACGGAGTACGCCACTCTGGTTCGGGCGTACCTAACCTTCAGCTTCCCGATATCCGACGGAACTGCGACCGTCGGCTTACGAGTGTCGCGCAACTTAGCGATAGTATGGGACTGGGACTCCAATGGATCAGGATACACACTACCC
CPNE4	33030100	CPNE4_33030100_14	GTCATATCGGTCACTGTTTCTGTAAATTCTCTATGCAGCGGAGAACGCTACGGAGTACGCCACTCTGGTTCGGGCGTACCTAACCTTCAGCTTCCCGATATCCGACGGAACTGCGACCGTCGGCTTACGAGTGTCGCGCAACTTAGCGCCCAGCCTGGAAATCATTCAAAGTAGATCAGGATACACACTACCC
CPNE4	33030100	CPNE4_33030100_15	GTCATATCGGTCACTGTTAATTTTTCGTATGAATGATGATGCAAACGCTACGGAGTACGCCACTCTGGTTCGGGCGTACCTAACCTTCAGCTTCCCGATATCCGACGGAACTGCGACCGTCGGCTTACGAGTGTCGCGCAACTTAGCGTCAGTAAATCTGACCCATTTCTGGAGATCAGGATACACACTACCC
CPNE4	33030100	CPNE4_33030100_16	GTCATATCGGTCACTGTTTGGACTTTTACTTTGAGGAGGTGCACGCTACGGAGTACGCCACTCTGGTTCGGGCGTACCTAACCTTCAGCTTCCCGATATCCGACGGAACTGCGACCGTCGGCTTACGAGTGTCGCGCAACTTAGCGCCCAGTGTACTCAAAACTGTTTACTGGATCAGGATACACACTACCC
CPNE4	33030100	CPNE4_33030100_17	GTCATATCGGTCACTGTTCCAACACACTGGGAATCTTTAACAGCACGCTACGGAGTACGCCACTCTGGTTCGGGCGTACCTAACCTTCAGCTTCCCGATATCCGACGGAACTGCGACCGTCGGCTTACGAGTGTCGCGCAACTTAGCGATGAGCAACATTTATGAGTCCGCTGGATCAGGATACACACTACCC
CREG2	03112000	CREG2_03112000_1	GTCATATCGGTCACTGTTATTTGTGTGCTTGATTAAATGAATTCTGGTTCGGGCGTACCTAACAGAACTTGCGCGGATACACGCTTCAGCTTCCCGATATCCGACGGGAATTGTCCGCGCTCTACGATACCATTCGCGTGCGATTCCCAAAGACTATTTCATTCCTGATATGGATCAGGATACACACTACCC
CREG2	03112000	CREG2_03112000_2	GTCATATCGGTCACTGTTTTTATAAGAGAGTCGCTTTTTGGTTCTGGTTCGGGCGTACCTAACAGAACTTGCGCGGATACACGCTTCAGCTTCCCGATATCCGACGGGAATTGTCCGCGCTCTACGATACCATTCGCGTGCGATTCCCAATATGCCTTGTATATATTAGCTGGATCAGGATACACACTACCC
CREG2	03112000	CREG2_03112000_3	GTCATATCGGTCACTGTTTCCACTGATTTTATAGAGAAGAACCTGGTTCGGGCGTACCTAACAGAACTTGCGCGGATACACGCTTCAGCTTCCCGATATCCGACGGGAATTGTCCGCGCTCTACGATACCATTCGCGTGCGATTCCGTATCCAAGTGTGTATATAATGATTCGATCAGGATACACACTACCC
CREG2	03112000	CREG2_03112000_4	GTCATATCGGTCACTGTTGTTAATATATCCATTTGCAGAAGAGGCTGGTTCGGGCGTACCTAACAGAACTTGCGCGGATACACGCTTCAGCTTCCCGATATCCGACGGGAATTGTCCGCGCTCTACGATACCATTCGCGTGCGATTCCAGAGACAGCATTTCATTTGTTAACCGATCAGGATACACACTACCC
CREG2	03112000	CREG2_03112000_5	GTCATATCGGTCACTGTTAAGTGTGTTTCAGCAAATCTCTAGAACTGGTTCGGGCGTACCTAACAGAACTTGCGCGGATACACGCTTCAGCTTCCCGATATCCGACGGGAATTGTCCGCGCTCTACGATACCATTCGCGTGCGATTCCTAAGTTTGATGGTCTCCATTCAGGCGATCAGGATACACACTACCC
CREG2	03112000	CREG2_03112000_6	GTCATATCGGTCACTGTTAGTCCTCAAAAGAGTTCCTAACAGTCTGGTTCGGGCGTACCTAACAGAACTTGCGCGGATACACGCTTCAGCTTCCCGATATCCGACGGGAATTGTCCGCGCTCTACGATACCATTCGCGTGCGATTCCGAGAATTCTTTATTTGTCATAAGCCGATCAGGATACACACTACCC
CREG2	03112000	CREG2_03112000_7	GTCATATCGGTCACTGTTGTTAGGGAGGTTGTATAACATAAAAACTGGTTCGGGCGTACCTAACAGAACTTGCGCGGATACACGCTTCAGCTTCCCGATATCCGACGGGAATTGTCCGCGCTCTACGATACCATTCGCGTGCGATTCCAATGGCTACAAACTTTCTTTGGTAGGATCAGGATACACACTACCC
CREG2	03112000	CREG2_03112000_8	GTCATATCGGTCACTGTTTACTACAGATTTAAAACTTTCTACATCTGGTTCGGGCGTACCTAACAGAACTTGCGCGGATACACGCTTCAGCTTCCCGATATCCGACGGGAATTGTCCGCGCTCTACGATACCATTCGCGTGCGATTCCAAAAAGTCTCTGAAATTTGATTCTGATCAGGATACACACTACCC
CREG2	03112000	CREG2_03112000_9	GTCATATCGGTCACTGTTGCAGACACAGGTGGAGTGGTTCCTGGTTCGGGCGTACCTAACAGAACTTGCGCGGATACACGCTTCAGCTTCCCGATATCCGACGGGAATTGTCCGCGCTCTACGATACCATTCGCGTGCGATTCCCCACATCCCAGACAGCTCACTGATCAGGATACACACTACCC
CREG2	03112000	CREG2_03112000_10	GTCATATCGGTCACTGTTCAGCACGTTACAGAAGGAAGAAAGGCTGGTTCGGGCGTACCTAACAGAACTTGCGCGGATACACGCTTCAGCTTCCCGATATCCGACGGGAATTGTCCGCGCTCTACGATACCATTCGCGTGCGATTCCGTGGGTGAAGCTGGGAAAGTAAAGGGATCAGGATACACACTACCC
CREG2	03112000	CREG2_03112000_11	GTCATATCGGTCACTGTTAACATAGGGTGCTTTGTGCATAGCCTGGTTCGGGCGTACCTAACAGAACTTGCGCGGATACACGCTTCAGCTTCCCGATATCCGACGGGAATTGTCCGCGCTCTACGATACCATTCGCGTGCGATTCCCCACCATAACATGAAAACAGTGTAAGGATCAGGATACACACTACCC
CREG2	03112000	CREG2_03112000_12	GTCATATCGGTCACTGTTTGCAGTCTTGGTTCTAAGTTCACTGTCTGGTTCGGGCGTACCTAACAGAACTTGCGCGGATACACGCTTCAGCTTCCCGATATCCGACGGGAATTGTCCGCGCTCTACGATACCATTCGCGTGCGATTCCTATCTTTGTTGCTTGCTCTGCCAAAGATCAGGATACACACTACCC
CREG2	03112000	CREG2_03112000_13	GTCATATCGGTCACTGTTCTGATGGAGTGAGAAGAAAGTCCTTCTGGTTCGGGCGTACCTAACAGAACTTGCGCGGATACACGCTTCAGCTTCCCGATATCCGACGGGAATTGTCCGCGCTCTACGATACCATTCGCGTGCGATTCCTATTTCAAAGCAGTTCCCAGAAAGGCGATCAGGATACACACTACCC
CREG2	03112000	CREG2_03112000_14	GTCATATCGGTCACTGTTAATTTGCCAAGCAAGCCATGTTTTCCTGGTTCGGGCGTACCTAACAGAACTTGCGCGGATACACGCTTCAGCTTCCCGATATCCGACGGGAATTGTCCGCGCTCTACGATACCATTCGCGTGCGATTCCATCGCAGTGTCTCCAGAAGAAGTAGGATCAGGATACACACTACCC
CREG2	03112000	CREG2_03112000_15	GTCATATCGGTCACTGTTCTTTCTTCTACATGACAGCCAAGGACCTGGTTCGGGCGTACCTAACAGAACTTGCGCGGATACACGCTTCAGCTTCCCGATATCCGACGGGAATTGTCCGCGCTCTACGATACCATTCGCGTGCGATTCCCCCTTCAACAATAGCACTGGGATTCGATCAGGATACACACTACCC
CREG2	03112000	CREG2_03112000_16	GTCATATCGGTCACTGTTATCTGGCAGCAAAGCTTCCCCTGGTTCGGGCGTACCTAACAGAACTTGCGCGGATACACGCTTCAGCTTCCCGATATCCGACGGGAATTGTCCGCGCTCTACGATACCATTCGCGTGCGATTCCCTGCTAGAGGATTCGGGCAGCGATCAGGATACACACTACCC
CRNKL1	02100320	CRNKL1_02100320_1	GTCATATCGGTCACTGTTACTCCACCAAAGTAAATCCTTTCGATAACGGTATTCGGTCGTCATCAGAACTTGCGCGGATACACGCTTCAGCTTCCCGATATCCGACGGCATGCGATTAACCGCGACTGTCGTAACCCGTGCGAAGTGCAAGATTCATTTCTCTCCCACCCTCAGATCAGGATACACACTACCC
CRNKL1	02100320	CRNKL1_02100320_2	GTCATATCGGTCACTGTTGAGTCAGGGAGAGATGAAAATAATAGAACGGTATTCGGTCGTCATCAGAACTTGCGCGGATACACGCTTCAGCTTCCCGATATCCGACGGCATGCGATTAACCGCGACTGTCGTAACCCGTGCGAAGTGCATCTTAATAGCCTTTGGCTCACCCAGATCAGGATACACACTACCC
CRNKL1	02100320	CRNKL1_02100320_3	GTCATATCGGTCACTGTTGAATAAAAGCTACTTCGTAATGTTGTAACGGTATTCGGTCGTCATCAGAACTTGCGCGGATACACGCTTCAGCTTCCCGATATCCGACGGCATGCGATTAACCGCGACTGTCGTAACCCGTGCGAAGTGCATGTGCACATCTTATTCACCCAAGGGATCAGGATACACACTACCC
CRNKL1	02100320	CRNKL1_02100320_4	GTCATATCGGTCACTGTTCAAGCAAAAATTCAACTGCATTAACCAACGGTATTCGGTCGTCATCAGAACTTGCGCGGATACACGCTTCAGCTTCCCGATATCCGACGGCATGCGATTAACCGCGACTGTCGTAACCCGTGCGAAGTGCTTTGCTGATACGTTGCTCACATTCTGATCAGGATACACACTACCC
CRNKL1	02100320	CRNKL1_02100320_5	GTCATATCGGTCACTGTTTCCAGAGTGGTTGAGTTTGTAATACCAACGGTATTCGGTCGTCATCAGAACTTGCGCGGATACACGCTTCAGCTTCCCGATATCCGACGGCATGCGATTAACCGCGACTGTCGTAACCCGTGCGAAGTGCATTTCAGTTAGGCGCTCATCAGTTCGATCAGGATACACACTACCC
CRNKL1	02100320	CRNKL1_02100320_6	GTCATATCGGTCACTGTTCCTTGTAGAATTGAATGCGAGTGGAAACGGTATTCGGTCGTCATCAGAACTTGCGCGGATACACGCTTCAGCTTCCCGATATCCGACGGCATGCGATTAACCGCGACTGTCGTAACCCGTGCGAAGTGCAAGCCACTTTTAAAAATGGTTTCATTGATCAGGATACACACTACCC
CRNKL1	02100320	CRNKL1_02100320_7	GTCATATCGGTCACTGTTTACAGTTACTTTTCATGTCATACCCAACGGTATTCGGTCGTCATCAGAACTTGCGCGGATACACGCTTCAGCTTCCCGATATCCGACGGCATGCGATTAACCGCGACTGTCGTAACCCGTGCGAAGTGCAGGAAATGTAATTAAGGTAACATTCGATCAGGATACACACTACCC
CRNKL1	02100320	CRNKL1_02100320_8	GTCATATCGGTCACTGTTGGAAGTTCTTATATATTTCACCAGTAAACGGTATTCGGTCGTCATCAGAACTTGCGCGGATACACGCTTCAGCTTCCCGATATCCGACGGCATGCGATTAACCGCGACTGTCGTAACCCGTGCGAAGTGCATTGTTTGGAACTCTTGTGACTCCTGATCAGGATACACACTACCC
CRNKL1	02100320	CRNKL1_02100320_9	GTCATATCGGTCACTGTTGAAAGTCAAGAAGAGAAGAAAGGTCCAACGGTATTCGGTCGTCATCAGAACTTGCGCGGATACACGCTTCAGCTTCCCGATATCCGACGGCATGCGATTAACCGCGACTGTCGTAACCCGTGCGAAGTGCAGAGAGTAGACAAACTCATGCCAGAGATCAGGATACACACTACCC
CRNKL1	02100320	CRNKL1_02100320_10	GTCATATCGGTCACTGTTAAGAAACAGAAAGAACACGAAACCAACGGTATTCGGTCGTCATCAGAACTTGCGCGGATACACGCTTCAGCTTCCCGATATCCGACGGCATGCGATTAACCGCGACTGTCGTAACCCGTGCGAAGTGCATATATTGATTTTGAAATTGAGCAGGGATCAGGATACACACTACCC
CRNKL1	02100320	CRNKL1_02100320_11	GTCATATCGGTCACTGTTGGGCAATCTATGAATTAGCCATCAGTAACGGTATTCGGTCGTCATCAGAACTTGCGCGGATACACGCTTCAGCTTCCCGATATCCGACGGCATGCGATTAACCGCGACTGTCGTAACCCGTGCGAAGTGCATCCTTGGTGATATTGACAGAGCACGATCAGGATACACACTACCC
CRNKL1	02100320	CRNKL1_02100320_12	GTCATATCGGTCACTGTTCAGTTTGAAATACGACAGAAGAATCTAACGGTATTCGGTCGTCATCAGAACTTGCGCGGATACACGCTTCAGCTTCCCGATATCCGACGGCATGCGATTAACCGCGACTGTCGTAACCCGTGCGAAGTGCTGCCAAAATGTGGATACTGTATGCAGATCAGGATACACACTACCC
CRNKL1	02100320	CRNKL1_02100320_13	GTCATATCGGTCACTGTTACAGAATTTCAAAACAAGATGCCCAAAACGGTATTCGGTCGTCATCAGAACTTGCGCGGATACACGCTTCAGCTTCCCGATATCCGACGGCATGCGATTAACCGCGACTGTCGTAACCCGTGCGAAGTGCCGAGTGATTTACAAGTATGCCCTGGGATCAGGATACACACTACCC
CRNKL1	02100320	CRNKL1_02100320_14	GTCATATCGGTCACTGTTCCGAAATATTACACTCTGGCTGAAATAACGGTATTCGGTCGTCATCAGAACTTGCGCGGATACACGCTTCAGCTTCCCGATATCCGACGGCATGCGATTAACCGCGACTGTCGTAACCCGTGCGAAGTGCACGAGCGTGCTTTAGATGTAGACTAGATCAGGATACACACTACCC
CRNKL1	02100320	CRNKL1_02100320_15	GTCATATCGGTCACTGTTAAAATACGCACAATGGGAAGAAAGCAACGGTATTCGGTCGTCATCAGAACTTGCGCGGATACACGCTTCAGCTTCCCGATATCCGACGGCATGCGATTAACCGCGACTGTCGTAACCCGTGCGAAGTGCAACAGGACTGTGATTAGTAACTGGATGATCAGGATACACACTACCC
CSMD1	20001330	CSMD1_20001330_1	GTCATATCGGTCACTGTTCCACCAATCTTTAAAGCAAATCAGAGCGTATCGGTAGTCGCAACGCCGGAATACGTCGTTGACTGCCTTCAGCTTCCCGATATCCGACGGCATGCGATTAACCGCGACTGCTCTCGTAGCGTGCGATGAGAGGGTGTAATATAGCCTGTGCAATGGATCAGGATACACACTACCC
CSMD1	20001330	CSMD1_20001330_2	GTCATATCGGTCACTGTTAGACCTTTTTGTACAGAGATATATTTCGTATCGGTAGTCGCAACGCCGGAATACGTCGTTGACTGCCTTCAGCTTCCCGATATCCGACGGCATGCGATTAACCGCGACTGCTCTCGTAGCGTGCGATGAGTGTCACGACGTAGGTGCGAAGATCAGGATACACACTACCC
CSMD1	20001330	CSMD1_20001330_3	GTCATATCGGTCACTGTTGTTTTACACACACATCTTGCCTTTTTCGTATCGGTAGTCGCAACGCCGGAATACGTCGTTGACTGCCTTCAGCTTCCCGATATCCGACGGCATGCGATTAACCGCGACTGCTCTCGTAGCGTGCGATGAGTCAGAGCTGTTTAAAACTGCTGCTTGATCAGGATACACACTACCC
CSMD1	20001330	CSMD1_20001330_4	GTCATATCGGTCACTGTTTAAGGTTGTGTGCAGTGTTGAACGCGTATCGGTAGTCGCAACGCCGGAATACGTCGTTGACTGCCTTCAGCTTCCCGATATCCGACGGCATGCGATTAACCGCGACTGCTCTCGTAGCGTGCGATGAGTGTGAGAATTCTGCCTAGTTTCTTCCGATCAGGATACACACTACCC
CSMD1	20001330	CSMD1_20001330_5	GTCATATCGGTCACTGTTGAATTAACATCTCTGTTCCCATATCCCGTATCGGTAGTCGCAACGCCGGAATACGTCGTTGACTGCCTTCAGCTTCCCGATATCCGACGGCATGCGATTAACCGCGACTGCTCTCGTAGCGTGCGATGAGGTGCAAAATGCTGACTTCAGAGTCTGATCAGGATACACACTACCC
CSMD1	20001330	CSMD1_20001330_6	GTCATATCGGTCACTGTTGGGAGTCGTGCTCCTAACACACGTATCGGTAGTCGCAACGCCGGAATACGTCGTTGACTGCCTTCAGCTTCCCGATATCCGACGGCATGCGATTAACCGCGACTGCTCTCGTAGCGTGCGATGAGCAGTAGACGGGACGAGGTCAGCGATCAGGATACACACTACCC
CSMD1	20001330	CSMD1_20001330_7	GTCATATCGGTCACTGTTGCTCCCAGTGTTGTGTTCCTCCGTATCGGTAGTCGCAACGCCGGAATACGTCGTTGACTGCCTTCAGCTTCCCGATATCCGACGGCATGCGATTAACCGCGACTGCTCTCGTAGCGTGCGATGAGGATTCGGACATTTCCGTAGAGCTCGGATCAGGATACACACTACCC
CSMD1	20001330	CSMD1_20001330_8	GTCATATCGGTCACTGTTATTGGCGTTGGTAATAGAAATGTCACGTATCGGTAGTCGCAACGCCGGAATACGTCGTTGACTGCCTTCAGCTTCCCGATATCCGACGGCATGCGATTAACCGCGACTGCTCTCGTAGCGTGCGATGAGAGATTTTCTCTGTTTCACATTTTAGGATCAGGATACACACTACCC
CSMD1	20001330	CSMD1_20001330_9	GTCATATCGGTCACTGTTTTTCTGTTTGCCATGTAAAACTGTGACGTATCGGTAGTCGCAACGCCGGAATACGTCGTTGACTGCCTTCAGCTTCCCGATATCCGACGGCATGCGATTAACCGCGACTGCTCTCGTAGCGTGCGATGAGCTTAATAGCAGGGGGTTTGCAGAAAGATCAGGATACACACTACCC
CSMD1	20001330	CSMD1_20001330_10	GTCATATCGGTCACTGTTGGAAAAGTATTCCTAGATATGGCACACGTATCGGTAGTCGCAACGCCGGAATACGTCGTTGACTGCCTTCAGCTTCCCGATATCCGACGGCATGCGATTAACCGCGACTGCTCTCGTAGCGTGCGATGAGCCCATCAGCTTAGTTGGAGTGTTAGGATCAGGATACACACTACCC
CSMD1	20001330	CSMD1_20001330_11	GTCATATCGGTCACTGTTAATTTCCCAGTCAGCTGTTCTGTCCGTATCGGTAGTCGCAACGCCGGAATACGTCGTTGACTGCCTTCAGCTTCCCGATATCCGACGGCATGCGATTAACCGCGACTGCTCTCGTAGCGTGCGATGAGGTGTGTTCATCTCTAGGGATGTTTGCGATCAGGATACACACTACCC
CSMD1	20001330	CSMD1_20001330_12	GTCATATCGGTCACTGTTTGTGTTGTTTTTCCTTTTTAAACCCCCGTATCGGTAGTCGCAACGCCGGAATACGTCGTTGACTGCCTTCAGCTTCCCGATATCCGACGGCATGCGATTAACCGCGACTGCTCTCGTAGCGTGCGATGAGTGGCACCACGATATGTGTTCTCTGATCAGGATACACACTACCC
CSMD1	20001330	CSMD1_20001330_13	GTCATATCGGTCACTGTTACAGTCTGTACAGTGGTATAGCCCCGTATCGGTAGTCGCAACGCCGGAATACGTCGTTGACTGCCTTCAGCTTCCCGATATCCGACGGCATGCGATTAACCGCGACTGCTCTCGTAGCGTGCGATGAGCTGTGAGGTTTGACACAACTCTGAACGATCAGGATACACACTACCC
CSMD1	20001330	CSMD1_20001330_14	GTCATATCGGTCACTGTTAGGGTTTGCATTTTACCTCTACAAACGTATCGGTAGTCGCAACGCCGGAATACGTCGTTGACTGCCTTCAGCTTCCCGATATCCGACGGCATGCGATTAACCGCGACTGCTCTCGTAGCGTGCGATGAGTTCCTTTCTTTGCTCTAATTTTATCGATCAGGATACACACTACCC
CSMD1	20001330	CSMD1_20001330_15	GTCATATCGGTCACTGTTTTTACTTTTCAAGGTGACATTCATGGCGTATCGGTAGTCGCAACGCCGGAATACGTCGTTGACTGCCTTCAGCTTCCCGATATCCGACGGCATGCGATTAACCGCGACTGCTCTCGTAGCGTGCGATGAGGTCATCTGGACTTGAAAGAGGAGGAGATCAGGATACACACTACCC
CSMD1	20001330	CSMD1_20001330_16	GTCATATCGGTCACTGTTGTTCGAAAATGACAACTGGGGACTACGTATCGGTAGTCGCAACGCCGGAATACGTCGTTGACTGCCTTCAGCTTCCCGATATCCGACGGCATGCGATTAACCGCGACTGCTCTCGTAGCGTGCGATGAGGGCCAGGCAGATATTTTTGTAAGCAAGATCAGGATACACACTACCC
CSMD1	20001330	CSMD1_20001330_17	GTCATATCGGTCACTGTTGGGGTATTATGAATATTTAGGGAAAACGTATCGGTAGTCGCAACGCCGGAATACGTCGTTGACTGCCTTCAGCTTCCCGATATCCGACGGCATGCGATTAACCGCGACTGCTCTCGTAGCGTGCGATGAGTCTTTTTCGTCAATTCACTGTGGAAGATCAGGATACACACTACCC
CSMD1	20001330	CSMD1_20001330_18	GTCATATCGGTCACTGTTACATGAAATGGACAGGAAAGTCGCCGTATCGGTAGTCGCAACGCCATGCGATTAACCGCGACTGCTTCAGCTTCCCGATATCCGACGGCTCTCGTAGCGTGCGATGAGCGGAATACGTCGTTGACTGCATCTGAGCACAGAACATGTAAAGCAGGATCAGGATACACACTACCC
CSMD1	20001330	CSMD1_20001330_19	GTCATATCGGTCACTGTTCACCTGCCTTGCCAATTTAACATGCGTATCGGTAGTCGCAACGCCGGAATACGTCGTTGACTGCCTTCAGCTTCCCGATATCCGACGGCATGCGATTAACCGCGACTGCTCTCGTAGCGTGCGATGAGTACCATATTCAAGGTTCCACGACTCGGATCAGGATACACACTACCC
CSMD1	20001330	CSMD1_20001330_20	GTCATATCGGTCACTGTTACGGTTACCAGCTCTCTCACTCCGTATCGGTAGTCGCAACGCCGGAATACGTCGTTGACTGCCTTCAGCTTCCCGATATCCGACGGCATGCGATTAACCGCGACTGCTCTCGTAGCGTGCGATGAGCTCCAGCATAAGTTACAGCTGCATGGGATCAGGATACACACTACCC
CSMD1	20001330	CSMD1_20001330_21	GTCATATCGGTCACTGTTCTATGTCATGGAAGCAGTCACATCCCGTATCGGTAGTCGCAACGCCGGAATACGTCGTTGACTGCCTTCAGCTTCCCGATATCCGACGGCATGCGATTAACCGCGACTGCTCTCGTAGCGTGCGATGAGACTGTGAGCTATCAGTGTAACCCAGGGATCAGGATACACACTACCC
CSMD1	20001330	CSMD1_20001330_22	GTCATATCGGTCACTGTTTGTTCTCCAGCTCGGTCATCTATGCGTATCGGTAGTCGCAACGCCGGAATACGTCGTTGACTGCCTTCAGCTTCCCGATATCCGACGGCATGCGATTAACCGCGACTGCTCTCGTAGCGTGCGATGAGAATGATTGTCAGTAGTGATGGCATTCGATCAGGATACACACTACCC
CSMD1	20001330	CSMD1_20001330_23	GTCATATCGGTCACTGTTAAAGAGTCTTCTCCGCTTCTCCTGCGTATCGGTAGTCGCAACGCCGGAATACGTCGTTGACTGCCTTCAGCTTCCCGATATCCGACGGCATGCGATTAACCGCGACTGCTCTCGTAGCGTGCGATGAGTCTCGGCTTGGTGATGACTTTAAGACGATCAGGATACACACTACCC
CSMD1	20001330	CSMD1_20001330_24	GTCATATCGGTCACTGTTGAGCCTCATAGGCAACGACACCGTATCGGTAGTCGCAACGCCGGAATACGTCGTTGACTGCCTTCAGCTTCCCGATATCCGACGGCATGCGATTAACCGCGACTGCTCTCGTAGCGTGCGATGAGCTACTCCTGCAGAGGGAGCGAGATCAGGATACACACTACCC
CSMD1	20001330	CSMD1_20001330_25	GTCATATCGGTCACTGTTGAGTATGGAATGAGTATCCTGTACCACGTATCGGTAGTCGCAACGCCGGAATACGTCGTTGACTGCCTTCAGCTTCCCGATATCCGACGGCATGCGATTAACCGCGACTGCTCTCGTAGCGTGCGATGAGGCAACAGAACTTCCCTGAGAGTTTTGATCAGGATACACACTACCC
CSMD1	20001330	CSMD1_20001330_26	GTCATATCGGTCACTGTTGAATGATGTCGTGAATTTCACCTGCACGTATCGGTAGTCGCAACGCCGGAATACGTCGTTGACTGCCTTCAGCTTCCCGATATCCGACGGCATGCGATTAACCGCGACTGCTCTCGTAGCGTGCGATGAGTCACTAATGGCAGTGAGTTCAACCTGATCAGGATACACACTACCC
CSMD1	20001330	CSMD1_20001330_27	GTCATATCGGTCACTGTTGGAGATGGCTTCAGTTACAGAGACACCGTATCGGTAGTCGCAACGCCGGAATACGTCGTTGACTGCCTTCAGCTTCCCGATATCCGACGGCATGCGATTAACCGCGACTGCTCTCGTAGCGTGCGATGAGCCGATTGTGAACGGTCACATTAGTGATCAGGATACACACTACCC
CSMD1	20001330	CSMD1_20001330_28	GTCATATCGGTCACTGTTCAGTTTATGGGGCCACAGCTATATTTCGTATCGGTAGTCGCAACGCCGGAATACGTCGTTGACTGCCTTCAGCTTCCCGATATCCGACGGCATGCGATTAACCGCGACTGCTCTCGTAGCGTGCGATGAGAATGGCAACAAGATTGGAACGTTGAGATCAGGATACACACTACCC
CSMD1	20001330	CSMD1_20001330_29	GTCATATCGGTCACTGTTGGACAGTAAAGTGGTCTATGAATGTCCGTATCGGTAGTCGCAACGCCGGAATACGTCGTTGACTGCCTTCAGCTTCCCGATATCCGACGGCATGCGATTAACCGCGACTGCTCTCGTAGCGTGCGATGAGCATTTACCGGGAACGAGTTCACTTTGATCAGGATACACACTACCC
CSMD1	20001330	CSMD1_20001330_30	GTCATATCGGTCACTGTTGCGGTTGGAAGCAAAGTGCATTATTCGTATCGGTAGTCGCAACGCCGGAATACGTCGTTGACTGCCTTCAGCTTCCCGATATCCGACGGCATGCGATTAACCGCGACTGCTCTCGTAGCGTGCGATGAGGGGTATTCTAAACAGGACTGCAGGAGATCAGGATACACACTACCC
CSMD1	20001330	CSMD1_20001330_31	GTCATATCGGTCACTGTTAAGTGGGAATCATACTGAACAATCAACGTATCGGTAGTCGCAACGCCGGAATACGTCGTTGACTGCCTTCAGCTTCCCGATATCCGACGGCATGCGATTAACCGCGACTGCTCTCGTAGCGTGCGATGAGGGCAAAGTCCTCTGCTAGTAGTCTTGATCAGGATACACACTACCC
CSMD1	20001330	CSMD1_20001330_32	GTCATATCGGTCACTGTTGGGTAATTATTTTAACTCCCAGACTTCGTATCGGTAGTCGCAACGCCGGAATACGTCGTTGACTGCCTTCAGCTTCCCGATATCCGACGGCATGCGATTAACCGCGACTGCTCTCGTAGCGTGCGATGAGGAGTCATTCTCAGTCCAGGGTATCCGATCAGGATACACACTACCC
CSMD1	20001330	CSMD1_20001330_33	GTCATATCGGTCACTGTTCAGTTGCAGTTTGAGGGTTCTCTCCGTATCGGTAGTCGCAACGCCGGAATACGTCGTTGACTGCCTTCAGCTTCCCGATATCCGACGGCATGCGATTAACCGCGACTGCTCTCGTAGCGTGCGATGAGACATTCTGACTTGCAAGCTCAGTTCCGATCAGGATACACACTACCC
CSMD1	20001330	CSMD1_20001330_34	GTCATATCGGTCACTGTTGGTTCCACAGGCAGAAATGCTTACGTATCGGTAGTCGCAACGCCGGAATACGTCGTTGACTGCCTTCAGCTTCCCGATATCCGACGGCATGCGATTAACCGCGACTGCTCTCGTAGCGTGCGATGAGCAAGAAATGTCAACCTCCCCCAGCGATCAGGATACACACTACCC
CSMD1	20001330	CSMD1_20001330_35	GTCATATCGGTCACTGTTGAGGCTTCTTTGTCCTCAATTTCCACGTATCGGTAGTCGCAACGCCGGAATACGTCGTTGACTGCCTTCAGCTTCCCGATATCCGACGGCATGCGATTAACCGCGACTGCTCTCGTAGCGTGCGATGAGCAAGTTCCACAGCGACTTTTCAAATGGATCAGGATACACACTACCC
CSMD1	20001330	CSMD1_20001330_36	GTCATATCGGTCACTGTTAAGCTGTCAACGATTACATTGCTGTCGTATCGGTAGTCGCAACGCCGGAATACGTCGTTGACTGCCTTCAGCTTCCCGATATCCGACGGCATGCGATTAACCGCGACTGCTCTCGTAGCGTGCGATGAGCATCAACTTCACCCTGTTACAGACGGGATCAGGATACACACTACCC
CSMD1	20001330	CSMD1_20001330_37	GTCATATCGGTCACTGTTGCAAAACCGGCAAGGATTTAAACTCGTATCGGTAGTCGCAACGCCGGAATACGTCGTTGACTGCCTTCAGCTTCCCGATATCCGACGGCATGCGATTAACCGCGACTGCTCTCGTAGCGTGCGATGAGCTCATCCACTTTTATAGTGACCATTCGATCAGGATACACACTACCC
CSMD1	20001330	CSMD1_20001330_38	GTCATATCGGTCACTGTTTCTACCTGCATTTCCAGTCTGACATTCGTATCGGTAGTCGCAACGCCGGAATACGTCGTTGACTGCCTTCAGCTTCCCGATATCCGACGGCATGCGATTAACCGCGACTGCTCTCGTAGCGTGCGATGAGCTGCTGAACAGTACTTCCAACCAACGATCAGGATACACACTACCC
CSMD1	20001330	CSMD1_20001330_39	GTCATATCGGTCACTGTTGCTCCATCGTCCGATTCGAGTGCGTATCGGTAGTCGCAACGCCGGAATACGTCGTTGACTGCCTTCAGCTTCCCGATATCCGACGGCATGCGATTAACCGCGACTGCTCTCGTAGCGTGCGATGAGAGAATTGGTTCTGAGTTTTCTGCCGGATCAGGATACACACTACCC
CSMD1	20001330	CSMD1_20001330_40	GTCATATCGGTCACTGTTAAATTCTGCTCCGATTCAGTGCAAACGTATCGGTAGTCGCAACGCCGGAATACGTCGTTGACTGCCTTCAGCTTCCCGATATCCGACGGCATGCGATTAACCGCGACTGCTCTCGTAGCGTGCGATGAGCATTGCCCTTGGCTACGTCAAATCGATCAGGATACACACTACCC
CSRNP2	13100010	CSRNP2_13100010_1	GTCATATCGGTCACTGTTGTGATAATGCTGTATTTAAAGAGAATTGTATCGCGCTCGATTGGCACTGGTTCGGGCGTACCTAACCTTCAGCTTCCCGATATCCGACGGAGAACTTGCGCGGATACACGCTTGCGGCGACAGTCGAACATTTTCCCCTTTAGGTTCTTTACATTGATCAGGATACACACTACCC
CSRNP2	13100010	CSRNP2_13100010_2	GTCATATCGGTCACTGTTTTCTGAAAACCTGTAGTTTCTTAATTTGTATCGCGCTCGATTGGCACTGGTTCGGGCGTACCTAACCTTCAGCTTCCCGATATCCGACGGAGAACTTGCGCGGATACACGCTTGCGGCGACAGTCGAACACTCATTGCCAACCCACAAGATATGTGATCAGGATACACACTACCC
CSRNP2	13100010	CSRNP2_13100010_3	GTCATATCGGTCACTGTTGGACTGAAGCTTAATTGGGAATTTGGTGTATCGCGCTCGATTGGCACTGGTTCGGGCGTACCTAACCTTCAGCTTCCCGATATCCGACGGAGAACTTGCGCGGATACACGCTTGCGGCGACAGTCGAACACCTTAGACTGGTACCCTCAAACACAGATCAGGATACACACTACCC
CSRNP2	13100010	CSRNP2_13100010_4	GTCATATCGGTCACTGTTACTCTGAGCCTGAAAAGATTTGTATTTGTATCGCGCTCGATTGGCACTGGTTCGGGCGTACCTAACCTTCAGCTTCCCGATATCCGACGGAGAACTTGCGCGGATACACGCTTGCGGCGACAGTCGAACAAGCATTTCACCCCTGAAGTCTCTAAGATCAGGATACACACTACCC
CSRNP2	13100010	CSRNP2_13100010_5	GTCATATCGGTCACTGTTGCAAAACTATTCTTCTCAAGCATCCTTGTATCGCGCTCGATTGGCACTGGTTCGGGCGTACCTAACCTTCAGCTTCCCGATATCCGACGGAGAACTTGCGCGGATACACGCTTGCGGCGACAGTCGAACATGTTCTAAAATGGAGGCAGTAGGGAGATCAGGATACACACTACCC
CSRNP2	13100010	CSRNP2_13100010_6	GTCATATCGGTCACTGTTGATTCCAAAGGATTCAAGTTCTAATTTGTATCGCGCTCGATTGGCACTGGTTCGGGCGTACCTAACCTTCAGCTTCCCGATATCCGACGGAGAACTTGCGCGGATACACGCTTGCGGCGACAGTCGAACATCTTAAATGCTACATGCAACTCCCAGATCAGGATACACACTACCC
CSRNP2	13100010	CSRNP2_13100010_7	GTCATATCGGTCACTGTTCTTCTGTACGTGTCTGACACTAGCATGTATCGCGCTCGATTGGCACTGGTTCGGGCGTACCTAACCTTCAGCTTCCCGATATCCGACGGAGAACTTGCGCGGATACACGCTTGCGGCGACAGTCGAACAGGGGATATGGTATAACGAGCCTGAGCGATCAGGATACACACTACCC
CSRNP2	13100010	CSRNP2_13100010_8	GTCATATCGGTCACTGTTCAATCCCATATTTGGTAAATAAGTTATGTATCGCGCTCGATTGGCACTGGTTCGGGCGTACCTAACCTTCAGCTTCCCGATATCCGACGGAGAACTTGCGCGGATACACGCTTGCGGCGACAGTCGAACATACAAAAATGTAACCTGCCTTCCTTGATCAGGATACACACTACCC
CSRNP2	13100010	CSRNP2_13100010_9	GTCATATCGGTCACTGTTCCAGAACACGAGAATTTGAAGAGCATTGTATCGCGCTCGATTGGCACTGGTTCGGGCGTACCTAACCTTCAGCTTCCCGATATCCGACGGAGAACTTGCGCGGATACACGCTTGCGGCGACAGTCGAACACAAGCAGCTATTCTTTCTGTAGGGAGATCAGGATACACACTACCC
CSRNP2	13100010	CSRNP2_13100010_10	GTCATATCGGTCACTGTTGGTGGGAAAGGATTGTTTGAGTATTTTGTATCGCGCTCGATTGGCACTGGTTCGGGCGTACCTAACCTTCAGCTTCCCGATATCCGACGGAGAACTTGCGCGGATACACGCTTGCGGCGACAGTCGAACAATTTTATTGGGGTCTTTGGGGAATGGATCAGGATACACACTACCC
CSRNP2	13100010	CSRNP2_13100010_11	GTCATATCGGTCACTGTTTGAAGACCTCCCAGCAGAATGAGTGTATCGCGCTCGATTGGCACTGGTTCGGGCGTACCTAACCTTCAGCTTCCCGATATCCGACGGAGAACTTGCGCGGATACACGCTTGCGGCGACAGTCGAACACAATGAAGAGGGCTGTGGGATGGGATCAGGATACACACTACCC
CSRNP2	13100010	CSRNP2_13100010_12	GTCATATCGGTCACTGTTTGGGTGTGTGCATCCTAGAGGTGTATCGCGCTCGATTGGCACTGGTTCGGGCGTACCTAACCTTCAGCTTCCCGATATCCGACGGAGAACTTGCGCGGATACACGCTTGCGGCGACAGTCGAACATGGACTCGAGCATCGAGAGCCGATCAGGATACACACTACCC
CSRNP2	13100010	CSRNP2_13100010_13	GTCATATCGGTCACTGTTGACTCATTACCTCCACACCATTATGATGTATCGCGCTCGATTGGCACTGGTTCGGGCGTACCTAACCTTCAGCTTCCCGATATCCGACGGAGAACTTGCGCGGATACACGCTTGCGGCGACAGTCGAACATTGAATTTAATCCAATCCGGGTCCGGATCAGGATACACACTACCC
CSRNP2	13100010	CSRNP2_13100010_14	GTCATATCGGTCACTGTTCGACTGTATTGTGACCCAGAAGCTGTATCGCGCTCGATTGGCACTGGTTCGGGCGTACCTAACCTTCAGCTTCCCGATATCCGACGGAGAACTTGCGCGGATACACGCTTGCGGCGACAGTCGAACACGGGAAGAATGTGGTTGTGACTGCGATCAGGATACACACTACCC
CSRNP2	13100010	CSRNP2_13100010_15	GTCATATCGGTCACTGTTGTGAGCACCTGAAGGAAGAGAAACTGTATCGCGCTCGATTGGCACTGGTTCGGGCGTACCTAACCTTCAGCTTCCCGATATCCGACGGAGAACTTGCGCGGATACACGCTTGCGGCGACAGTCGAACAGAGGTGAACCATCGAGAGATTCTGCGATCAGGATACACACTACCC
CTNNA2	30102002	CTNNA2_30102002_1	GTCATATCGGTCACTGTTGTGAAAGAATATGCCCAAGTTTTCCGACGCTACGGAGTACGCCACTAGAACTTGCGCGGATACACGCTTCAGCTTCCCGATATCCGACGGTACCATTCGCGTGCGATTCCGCCACATCGACTCGGTCTATTGCAAAGAGCGGAAATGAAAAGGAAGATCAGGATACACACTACCC
CTNNA2	30102002	CTNNA2_30102002_2	GTCATATCGGTCACTGTTGGGTGAAATTAGTTCGGATGGCAGACGCTACGGAGTACGCCACTAGAACTTGCGCGGATACACGCTTCAGCTTCCCGATATCCGACGGTACCATTCGCGTGCGATTCCGCCACATCGACTCGGTCTATCTGTTCCATCTCCAACAATGAAGAAGGATCAGGATACACACTACCC
CTNNA2	30102002	CTNNA2_30102002_3	GTCATATCGGTCACTGTTCGTCTTCAAAGACCAGTGGGAGAAGACGCTACGGAGTACGCCACTAGAACTTGCGCGGATACACGCTTCAGCTTCCCGATATCCGACGGTACCATTCGCGTGCGATTCCGCCACATCGACTCGGTCTATGCAAAGTTGCTCAGGATAACATGGAGATCAGGATACACACTACCC
CTNNA2	30102002	CTNNA2_30102002_4	GTCATATCGGTCACTGTTTGTGTGATAGCCCTCCAAGAGGACGCTACGGAGTACGCCACTAGAACTTGCGCGGATACACGCTTCAGCTTCCCGATATCCGACGGTACCATTCGCGTGCGATTCCGCCACATCGACTCGGTCTATATCACATCTTGGAGGATGTGAACAAGGATCAGGATACACACTACCC
CTNNA2	30102002	CTNNA2_30102002_5	GTCATATCGGTCACTGTTCTGAGTGCCAACGTTCCTCAACACGCTACGGAGTACGCCACTAGAACTTGCGCGGATACACGCTTCAGCTTCCCGATATCCGACGGTACCATTCGCGTGCGATTCCGCCACATCGACTCGGTCTATAACAAGTAGAGGTTGCCATTGAAGCCGATCAGGATACACACTACCC
CTNNA2	30102002	CTNNA2_30102002_6	GTCATATCGGTCACTGTTGATTATGATGTGCGTAGCAGGACAAACGCTACGGAGTACGCCACTAGAACTTGCGCGGATACACGCTTCAGCTTCCCGATATCCGACGGTACCATTCGCGTGCGATTCCGCCACATCGACTCGGTCTATAGGATGATTCTGACTTTGAGCAGGAAGATCAGGATACACACTACCC
CTNNA2	30102002	CTNNA2_30102002_7	GTCATATCGGTCACTGTTCATGATGGAAATGACAGACTTCACAAACGCTACGGAGTACGCCACTAGAACTTGCGCGGATACACGCTTCAGCTTCCCGATATCCGACGGTACCATTCGCGTGCGATTCCGCCACATCGACTCGGTCTATTACTGGCCAAGCAGATGTGTATGATGATCAGGATACACACTACCC
CTNNA2	30102002	CTNNA2_30102002_8	GTCATATCGGTCACTGTTAAGCAGGTTCTCGAATGGACAAATTAACGCTACGGAGTACGCCACTAGAACTTGCGCGGATACACGCTTCAGCTTCCCGATATCCGACGGTACCATTCGCGTGCGATTCCGCCACATCGACTCGGTCTATATTAATGCTGCCAAGAAAATTGCCGGATCAGGATACACACTACCC
CTNNA2	30102002	CTNNA2_30102002_9	GTCATATCGGTCACTGTTCTCACGGTGAAAGCATCCTATGTGACGCTACGGAGTACGCCACTAGAACTTGCGCGGATACACGCTTCAGCTTCCCGATATCCGACGGTACCATTCGCGTGCGATTCCGCCACATCGACTCGGTCTATCTAAAAACCTGATGAATGCTGTTGTCGATCAGGATACACACTACCC
CTNNA2	30102002	CTNNA2_30102002_10	GTCATATCGGTCACTGTTGTGAATTCAAAGCAATGGATTCCTTCACGCTACGGAGTACGCCACTAGAACTTGCGCGGATACACGCTTCAGCTTCCCGATATCCGACGGTACCATTCGCGTGCGATTCCGCCACATCGACTCGGTCTATCACATTTCGCCTGTACAGGCTTTAAGATCAGGATACACACTACCC
CTNNA2	30102002	CTNNA2_30102002_11	GTCATATCGGTCACTGTTGAAAAATCTGGAAGTGTAATGGTAGAACGCTACGGAGTACGCCACTAGAACTTGCGCGGATACACGCTTCAGCTTCCCGATATCCGACGGTACCATTCGCGTGCGATTCCGCCACATCGACTCGGTCTATTAGGTTGGCAGGTATATGCATAAGTGATCAGGATACACACTACCC
CTNNA2	30102002	CTNNA2_30102002_12	GTCATATCGGTCACTGTTTACATAGGTGTAGCTTGGAGTGCTGACGCTACGGAGTACGCCACTAGAACTTGCGCGGATACACGCTTCAGCTTCCCGATATCCGACGGTACCATTCGCGTGCGATTCCGCCACATCGACTCGGTCTATGACAACGTGTGAAAGTTAGAGGCAAAGATCAGGATACACACTACCC
CTSS	00021130	CTSS_00021130_1	GTCATATCGGTCACTGTTAAGGAACAAGAATTGCTAAATATAAATCGTACTTCGACGGCACTCACGGAATACGTCGTTGACTGCCTTCAGCTTCCCGATATCCGACGGGAGTGTCGCGCAACTTAGCGCTCTCGTAGCGTGCGATGAGTCCTTCTCCATAAAGCACATTTTGATCAGGATACACACTACCC
CTSS	00021130	CTSS_00021130_2	GTCATATCGGTCACTGTTATACTCCACTGCTCATATTTTTATCTTCGTACTTCGACGGCACTCACGGAATACGTCGTTGACTGCCTTCAGCTTCCCGATATCCGACGGGAGTGTCGCGCAACTTAGCGCTCTCGTAGCGTGCGATGAGTGAGCCAACCAGAATAAAATAACCAGATCAGGATACACACTACCC
CTSS	00021130	CTSS_00021130_3	GTCATATCGGTCACTGTTTATCTTTGTACAGAAGAGGATTCAATCGTACTTCGACGGCACTCACGGAATACGTCGTTGACTGCCTTCAGCTTCCCGATATCCGACGGGAGTGTCGCGCAACTTAGCGCTCTCGTAGCGTGCGATGAGTATAAATGTCCTAAGGACTCAGATTGGATCAGGATACACACTACCC
CTSS	00021130	CTSS_00021130_4	GTCATATCGGTCACTGTTCTAATAGCCTTTTGTAACTTGATGGTCGTACTTCGACGGCACTCACGGAATACGTCGTTGACTGCCTTCAGCTTCCCGATATCCGACGGGAGTGTCGCGCAACTTAGCGCTCTCGTAGCGTGCGATGAGTATACTCTTTGTCTTTTTAAGACCCGATCAGGATACACACTACCC
CTSS	00021130	CTSS_00021130_5	GTCATATCGGTCACTGTTTAATTGTGTCATGATTAATGTGTATTTCGTACTTCGACGGCACTCACGGAATACGTCGTTGACTGCCTTCAGCTTCCCGATATCCGACGGGAGTGTCGCGCAACTTAGCGCTCTCGTAGCGTGCGATGAGTTTTTCCTGCTGTATCCAGAAGAAAGATCAGGATACACACTACCC
CTSS	00021130	CTSS_00021130_6	GTCATATCGGTCACTGTTGTTCAAAGTACACTGAACTTCCTTATTCGTACTTCGACGGCACTCACGGAATACGTCGTTGACTGCCTTCAGCTTCCCGATATCCGACGGGAGTGTCGCGCAACTTAGCGCTCTCGTAGCGTGCGATGAGGACTCAAAATATCGTGCTGCCACATGATCAGGATACACACTACCC
CTSS	00021130	CTSS_00021130_7	GTCATATCGGTCACTGTTTTGATAACAAGGGCATCGACTCAGACGGAATACGTCGTTGACTGCTCGTACTTCGACGGCACTCACTTCAGCTTCCCGATATCCGACGGGAGTGTCGCGCAACTTAGCGCTCTCGTAGCGTGCGATGAGATGACAACGGCTTTCCAGTACATCAGATCAGGATACACACTACCC
CTSS	00021130	CTSS_00021130_8	GTCATATCGGTCACTGTTCTGGGAAAAGAATCTAAAGTTTGTGACGGAATACGTCGTTGACTGCTCGTACTTCGACGGCACTCACTTCAGCTTCCCGATATCCGACGGGAGTGTCGCGCAACTTAGCGCTCTCGTAGCGTGCGATGAGATGAAGAAGCAGTACGACGTCTCATGATCAGGATACACACTACCC
CTSS	00021130	CTSS_00021130_9	GTCATATCGGTCACTGTTACTAATTCAAGGACTCTTACTGTGGGTCGTACTTCGACGGCACTCACGGAATACGTCGTTGACTGCCTTCAGCTTCCCGATATCCGACGGGAGTGTCGCGCAACTTAGCGCTCTCGTAGCGTGCGATGAGGCTTTGAAATCTTAGAAGAGAGCCCGATCAGGATACACACTACCC
CTTNBP2	30302100	CTTNBP2_30302100_1	GTCATATCGGTCACTGTTAGTTAAGATGCTTTGACACTGAATACGCTACGGAGTACGCCACTGACGAACGGTCGAGATTTACCTTCAGCTTCCCGATATCCGACGGTACCATTCGCGTGCGATTCCGAGTGTCGCGCAACTTAGCGTACAGACAAAATTACTTACACAATTCGATCAGGATACACACTACCC
CTTNBP2	30302100	CTTNBP2_30302100_2	GTCATATCGGTCACTGTTTTATAAGTTTGCATTATGACTCCTACGCTACGGAGTACGCCACTGACGAACGGTCGAGATTTACCTTCAGCTTCCCGATATCCGACGGTACCATTCGCGTGCGATTCCGAGTGTCGCGCAACTTAGCGTGGTAGCATCATGTATATATTTATGCGATCAGGATACACACTACCC
CTTNBP2	30302100	CTTNBP2_30302100_3	GTCATATCGGTCACTGTTAATACCAGGAAGTTATGCCAACTTTACGCTACGGAGTACGCCACTGACGAACGGTCGAGATTTACCTTCAGCTTCCCGATATCCGACGGTACCATTCGCGTGCGATTCCGAGTGTCGCGCAACTTAGCGTTTTAATTCTGTAGGATTGAACTTCGATCAGGATACACACTACCC
CTTNBP2	30302100	CTTNBP2_30302100_4	GTCATATCGGTCACTGTTGAAAAACCTAACAAATAGGCCTGCCACGCTACGGAGTACGCCACTGACGAACGGTCGAGATTTACCTTCAGCTTCCCGATATCCGACGGTACCATTCGCGTGCGATTCCGAGTGTCGCGCAACTTAGCGGGAACTTACACAAAAATGAACACCTAGATCAGGATACACACTACCC
CTTNBP2	30302100	CTTNBP2_30302100_5	GTCATATCGGTCACTGTTATGTTTGATAGTTCTGGAAACAACCCACGCTACGGAGTACGCCACTGACGAACGGTCGAGATTTACCTTCAGCTTCCCGATATCCGACGGTACCATTCGCGTGCGATTCCGAGTGTCGCGCAACTTAGCGTGCTGATTCCAGGGATGATTTAAGGGATCAGGATACACACTACCC
CTTNBP2	30302100	CTTNBP2_30302100_6	GTCATATCGGTCACTGTTGGAAGTTTCCCTTTATCCATAGTTTCACGCTACGGAGTACGCCACTGACGAACGGTCGAGATTTACCTTCAGCTTCCCGATATCCGACGGTACCATTCGCGTGCGATTCCGAGTGTCGCGCAACTTAGCGCCAGCATACAGCTGATTTCAAAGGAGATCAGGATACACACTACCC
CTTNBP2	30302100	CTTNBP2_30302100_7	GTCATATCGGTCACTGTTCTAAATAAAGCTGTACTGCATGGCTGACGCTACGGAGTACGCCACTGACGAACGGTCGAGATTTACCTTCAGCTTCCCGATATCCGACGGTACCATTCGCGTGCGATTCCGAGTGTCGCGCAACTTAGCGTCAAAGCTGCTCTCAGCATCTTGGATCAGGATACACACTACCC
CTTNBP2	30302100	CTTNBP2_30302100_8	GTCATATCGGTCACTGTTTGTCTTGTCCTGTAGTTCCTGGGACGCTACGGAGTACGCCACTGACGAACGGTCGAGATTTACCTTCAGCTTCCCGATATCCGACGGTACCATTCGCGTGCGATTCCGAGTGTCGCGCAACTTAGCGAGCACTTCTTGGACCAAAATATTTCCGATCAGGATACACACTACCC
CTTNBP2	30302100	CTTNBP2_30302100_9	GTCATATCGGTCACTGTTATGAGAACTGCTTTCTGATGGGAAACGCTACGGAGTACGCCACTGACGAACGGTCGAGATTTACCTTCAGCTTCCCGATATCCGACGGTACCATTCGCGTGCGATTCCGAGTGTCGCGCAACTTAGCGTGGACTGTCCGAATGTTATTACTTTCGATCAGGATACACACTACCC
CTTNBP2	30302100	CTTNBP2_30302100_10	GTCATATCGGTCACTGTTCTTTTTGGCACCTCTTGAAAATCGCACGCTACGGAGTACGCCACTGACGAACGGTCGAGATTTACCTTCAGCTTCCCGATATCCGACGGTACCATTCGCGTGCGATTCCGAGTGTCGCGCAACTTAGCGTCTTCACTGTCGGAGTTATTGAGGGAGATCAGGATACACACTACCC
CTTNBP2	30302100	CTTNBP2_30302100_11	GTCATATCGGTCACTGTTTGAGAGCTGAAGTAGATGCTGGTTTTACGCTACGGAGTACGCCACTGACGAACGGTCGAGATTTACCTTCAGCTTCCCGATATCCGACGGTACCATTCGCGTGCGATTCCGAGTGTCGCGCAACTTAGCGGCTGCAGGATTCTCCTGTGAAATAGGATCAGGATACACACTACCC
CTTNBP2	30302100	CTTNBP2_30302100_12	GTCATATCGGTCACTGTTAGAAGGAAGCTTGCAAGACTACATAGACGCTACGGAGTACGCCACTGACGAACGGTCGAGATTTACCTTCAGCTTCCCGATATCCGACGGGAGTGTCGCGCAACTTAGCGTACCATTCGCGTGCGATTCCATCATAATGTCATTTTCCACGGCCCGATCAGGATACACACTACCC
CTTNBP2	30302100	CTTNBP2_30302100_13	GTCATATCGGTCACTGTTAGAGCACATCACTGTGCTTTTGTCACGCTACGGAGTACGCCACTGACGAACGGTCGAGATTTACCTTCAGCTTCCCGATATCCGACGGTACCATTCGCGTGCGATTCCGAGTGTCGCGCAACTTAGCGTGGGACTTTATGAGGAAGAATAAGGCGATCAGGATACACACTACCC
CTTNBP2	30302100	CTTNBP2_30302100_14	GTCATATCGGTCACTGTTTTGAACCAAGCAACTATGGTTCTGATACGCTACGGAGTACGCCACTGACGAACGGTCGAGATTTACCTTCAGCTTCCCGATATCCGACGGTACCATTCGCGTGCGATTCCGAGTGTCGCGCAACTTAGCGCCCTTAAGGATTTCAGTGGGTGAGAGATCAGGATACACACTACCC
CTTNBP2	30302100	CTTNBP2_30302100_15	GTCATATCGGTCACTGTTACTGTGCATGATGTTGCCACTGACGCTACGGAGTACGCCACTGACGAACGGTCGAGATTTACCTTCAGCTTCCCGATATCCGACGGTACCATTCGCGTGCGATTCCGAGTGTCGCGCAACTTAGCGCAGAAAGGAGAGACAAGTGCAATCGGGATCAGGATACACACTACCC
CTTNBP2	30302100	CTTNBP2_30302100_16	GTCATATCGGTCACTGTTCTGGACTGCTGCCCACATTGACGCTACGGAGTACGCCACTGACGAACGGTCGAGATTTACCTTCAGCTTCCCGATATCCGACGGTACCATTCGCGTGCGATTCCGAGTGTCGCGCAACTTAGCGCTCATTAACCACGCCAACAGAGAAGGGATCAGGATACACACTACCC
CTTNBP2	30302100	CTTNBP2_30302100_17	GTCATATCGGTCACTGTTGACACCTCTATACCTGGCCTGTAAAACGCTACGGAGTACGCCACTGACGAACGGTCGAGATTTACCTTCAGCTTCCCGATATCCGACGGTACCATTCGCGTGCGATTCCGAGTGTCGCGCAACTTAGCGATTAATCATGCTGCTGATGGAGGACAGATCAGGATACACACTACCC
CTTNBP2	30302100	CTTNBP2_30302100_18	GTCATATCGGTCACTGTTCCCAAGTCAATGCTGCTGATAAAAATACGCTACGGAGTACGCCACTGACGAACGGTCGAGATTTACCTTCAGCTTCCCGATATCCGACGGTACCATTCGCGTGCGATTCCGAGTGTCGCGCAACTTAGCGGAGATTGCTGCTGAGTGCAGAAGGATCAGGATACACACTACCC
CTTNBP2	30302100	CTTNBP2_30302100_19	GTCATATCGGTCACTGTTTGCCTTGTATTCTGCTGCTAAGAAACGCTACGGAGTACGCCACTGACGAACGGTCGAGATTTACCTTCAGCTTCCCGATATCCGACGGTACCATTCGCGTGCGATTCCGAGTGTCGCGCAACTTAGCGAATTACTCCTGTGAAGATGGCCATTCGATCAGGATACACACTACCC
CTTNBP2	30302100	CTTNBP2_30302100_20	GTCATATCGGTCACTGTTTGCCACCAAAACCATCCATAGATTTACGCTACGGAGTACGCCACTGACGAACGGTCGAGATTTACCTTCAGCTTCCCGATATCCGACGGTACCATTCGCGTGCGATTCCGAGTGTCGCGCAACTTAGCGCTTCCTAAGTCATCCTCCCCTCAGCGATCAGGATACACACTACCC
CTTNBP2	30302100	CTTNBP2_30302100_21	GTCATATCGGTCACTGTTACGAGTTGACAGAGGAAATCCTCCACGCTACGGAGTACGCCACTGACGAACGGTCGAGATTTACCTTCAGCTTCCCGATATCCGACGGTACCATTCGCGTGCGATTCCGAGTGTCGCGCAACTTAGCGACCAGTTTAAAGACTCATGGTGTAGCGATCAGGATACACACTACCC
CTTNBP2	30302100	CTTNBP2_30302100_22	GTCATATCGGTCACTGTTCCAGACCAAAATGGAAATACTACCCAACGCTACGGAGTACGCCACTGACGAACGGTCGAGATTTACCTTCAGCTTCCCGATATCCGACGGTACCATTCGCGTGCGATTCCGAGTGTCGCGCAACTTAGCGTAGATTTCAGGGCAATGCTAACGACGATCAGGATACACACTACCC
CTTNBP2	30302100	CTTNBP2_30302100_23	GTCATATCGGTCACTGTTCATGAAAAAGTTGCCTTTAACCATGCACGCTACGGAGTACGCCACTGACGAACGGTCGAGATTTACCTTCAGCTTCCCGATATCCGACGGTACCATTCGCGTGCGATTCCGAGTGTCGCGCAACTTAGCGACCTAGTGACAGAAAATGCTGACCAGATCAGGATACACACTACCC
CTTNBP2	30302100	CTTNBP2_30302100_24	GTCATATCGGTCACTGTTCTCAAAGAGGAGATAGACAAGATGAGACGCTACGGAGTACGCCACTGACGAACGGTCGAGATTTACCTTCAGCTTCCCGATATCCGACGGTACCATTCGCGTGCGATTCCGAGTGTCGCGCAACTTAGCGGGAAGAAGCACACACCACTGACGATCAGGATACACACTACCC
CTTNBP2	30302100	CTTNBP2_30302100_25	GTCATATCGGTCACTGTTCCAGAAGCTCGAAGACGTAATGGACGCTACGGAGTACGCCACTGACGAACGGTCGAGATTTACCTTCAGCTTCCCGATATCCGACGGTACCATTCGCGTGCGATTCCGAGTGTCGCGCAACTTAGCGCTCTCAGGCAAAGTCATAGAGGAGGCGATCAGGATACACACTACCC
CTTNBP2	30302100	CTTNBP2_30302100_26	GTCATATCGGTCACTGTTCCCACTGCAAGAAAATGCAAGAAAGACGCTACGGAGTACGCCACTGACGAACGGTCGAGATTTACCTTCAGCTTCCCGATATCCGACGGTACCATTCGCGTGCGATTCCGAGTGTCGCGCAACTTAGCGCTCTCCATCCTTGAAGCAGTCATGGGATCAGGATACACACTACCC
CTTNBP2	30302100	CTTNBP2_30302100_27	GTCATATCGGTCACTGTTAGTAAATCCGAGCTGCGGATGACGCTACGGAGTACGCCACTGACGAACGGTCGAGATTTACCTTCAGCTTCCCGATATCCGACGGTACCATTCGCGTGCGATTCCGAGTGTCGCGCAACTTAGCGAAAAAGAGTTTGATGTGGATACTCTCGATCAGGATACACACTACCC
CUX2	00201301	CUX2_00201301_1	GTCATATCGGTCACTGTTCCGGGAATTTAAGAAAAATGTACCTCTACTTCGTCGCGTCAGACCCGGAATACGTCGTTGACTGCCTTCAGCTTCCCGATATCCGACGGCATGCGATTAACCGCGACTGTTAGGTCGCCTACCGACTGCCTCATAAACATTTAATTGAACTCCGGATCAGGATACACACTACCC
CUX2	00201301	CUX2_00201301_2	GTCATATCGGTCACTGTTCAGAGAAATGAGGCGGAAAAACAAAACTACTTCGTCGCGTCAGACCCGGAATACGTCGTTGACTGCCTTCAGCTTCCCGATATCCGACGGCATGCGATTAACCGCGACTGTTAGGTCGCCTACCGACTGCCCTCCTGACAGAAACCTTGCTGGATCAGGATACACACTACCC
CUX2	00201301	CUX2_00201301_3	GTCATATCGGTCACTGTTCAGCTGGCCTCTGTCAACAGCTACTTCGTCGCGTCAGACCCGGAATACGTCGTTGACTGCCTTCAGCTTCCCGATATCCGACGGCATGCGATTAACCGCGACTGTTAGGTCGCCTACCGACTGCGAGGTGGAAAGTCTCCGGGAAGATCAGGATACACACTACCC
CUX2	00201301	CUX2_00201301_4	GTCATATCGGTCACTGTTCACGCAGAAATTCCTTCTGGAGAAGCTACTTCGTCGCGTCAGACCCGGAATACGTCGTTGACTGCCTTCAGCTTCCCGATATCCGACGGCATGCGATTAACCGCGACTGTTAGGTCGCCTACCGACTGCCTTATTGCAAAGGAGGCCTTCTTCCCGATCAGGATACACACTACCC
CUX2	00201301	CUX2_00201301_5	GTCATATCGGTCACTGTTCAAGGATTCACTGGGCACGGCTACTTCGTCGCGTCAGACCCGGAATACGTCGTTGACTGCCTTCAGCTTCCCGATATCCGACGGCATGCGATTAACCGCGACTGTTAGGTCGCCTACCGACTGCGACCCATCAGAGGACGATTCCATGATCAGGATACACACTACCC
CUX2	00201301	CUX2_00201301_6	GTCATATCGGTCACTGTTGTACCGTGAGGTAGACACGCTCTACTTCGTCGCGTCAGACCCGGAATACGTCGTTGACTGCCTTCAGCTTCCCGATATCCGACGGCATGCGATTAACCGCGACTGTTAGGTCGCCTACCGACTGCCCGAGCAGTACGAGCTGTACATGATCAGGATACACACTACCC
CUX2	00201301	CUX2_00201301_7	GTCATATCGGTCACTGTTCAGCAAGGAGAACCAGCAGCCTACTTCGTCGCGTCAGACCCGGAATACGTCGTTGACTGCCTTCAGCTTCCCGATATCCGACGGCATGCGATTAACCGCGACTGTTAGGTCGCCTACCGACTGCGTTGAGCCTGTCCCTGGAGAGGATCAGGATACACACTACCC
CUX2	00201301	CUX2_00201301_8	GTCATATCGGTCACTGTTCTGAGGGATATGAAGAAGCTGGAGACTACTTCGTCGCGTCAGACCCGGAATACGTCGTTGACTGCCTTCAGCTTCCCGATATCCGACGGCATGCGATTAACCGCGACTGTTAGGTCGCCTACCGACTGCAATGACCCCCATAACGTGGAGAAGGATCAGGATACACACTACCC
CUX2	00201301	CUX2_00201301_9	GTCATATCGGTCACTGTTCACCGGCTCAGACAGTGAGTCTACTTCGTCGCGTCAGACCCGGAATACGTCGTTGACTGCCTTCAGCTTCCCGATATCCGACGGCATGCGATTAACCGCGACTGTTAGGTCGCCTACCGACTGCAACGTCGCTATGGCCTCATCAGGATCAGGATACACACTACCC
CUX2	00201301	CUX2_00201301_10	GTCATATCGGTCACTGTTTCATCAACTGGTTCCACAACTACAGCTACTTCGTCGCGTCAGACCCGGAATACGTCGTTGACTGCCTTCAGCTTCCCGATATCCGACGGCATGCGATTAACCGCGACTGTTAGGTCGCCTACCGACTGCCTCAACCTCAAGACCAACACCGGATCAGGATACACACTACCC
CUX2	00201301	CUX2_00201301_11	GTCATATCGGTCACTGTTTTTTAAGTCAGCCTCAGAGTCCTCACTACTTCGTCGCGTCAGACCCGGAATACGTCGTTGACTGCCTTCAGCTTCCCGATATCCGACGGCATGCGATTAACCGCGACTGTTAGGTCGCCTACCGACTGCGACTTCACCCGGACCCTTTAAGGATCAGGATACACACTACCC
CUX2	00201301	CUX2_00201301_12	GTCATATCGGTCACTGTTCAACATCATTTACCGAGTAGAGCGGCTACTTCGTCGCGTCAGACCCGGAATACGTCGTTGACTGCCTTCAGCTTCCCGATATCCGACGGCATGCGATTAACCGCGACTGTTAGGTCGCCTACCGACTGCGCATGAGAAGATGGCCAATCTGAAGATCAGGATACACACTACCC
CUX2	00201301	CUX2_00201301_13	GTCATATCGGTCACTGTTTTTTTGTTGTAATCCTAGTTCTATGACTACTTCGTCGCGTCAGACCCGGAATACGTCGTTGACTGCCTTCAGCTTCCCGATATCCGACGGCATGCGATTAACCGCGACTGTTAGGTCGCCTACCGACTGCACAGCAATGTTATGCCGTTTACGTGATCAGGATACACACTACCC
CUX2	00201301	CUX2_00201301_14	GTCATATCGGTCACTGTTCAATGCTACTGCCCTTCCAGAAACCTACTTCGTCGCGTCAGACCCGGAATACGTCGTTGACTGCCTTCAGCTTCCCGATATCCGACGGCATGCGATTAACCGCGACTGTTAGGTCGCCTACCGACTGCCACATCTGTCTGTGAGACACAGCGGATCAGGATACACACTACCC
CUX2	00201301	CUX2_00201301_15	GTCATATCGGTCACTGTTGCATGGTACAGAACAAACTGCTTACACTACTTCGTCGCGTCAGACCCGGAATACGTCGTTGACTGCCTTCAGCTTCCCGATATCCGACGGCATGCGATTAACCGCGACTGTTAGGTCGCCTACCGACTGCGCCCAACCGTCCTATATGAGATGTAGATCAGGATACACACTACCC
CUX2	00201301	CUX2_00201301_16	GTCATATCGGTCACTGTTCCCACTTGTAGGAGTGTGGGTATTCCTACTTCGTCGCGTCAGACCCGGAATACGTCGTTGACTGCCTTCAGCTTCCCGATATCCGACGGCATGCGATTAACCGCGACTGTTAGGTCGCCTACCGACTGCCATAGGCACAACCCAGGAAGTTTCGATCAGGATACACACTACCC
CUX2	00201301	CUX2_00201301_17	GTCATATCGGTCACTGTTTGTTTCTGGAAGGCATCTGCAACCTACTTCGTCGCGTCAGACCCGGAATACGTCGTTGACTGCCTTCAGCTTCCCGATATCCGACGGCATGCGATTAACCGCGACTGTTAGGTCGCCTACCGACTGCCTTCTTTCTCAAGTTGACCGTGGTGCGATCAGGATACACACTACCC
CUX2	00201301	CUX2_00201301_18	GTCATATCGGTCACTGTTCACCATATTGGTTACTGAATCTCTCTCTACTTCGTCGCGTCAGACCCGGAATACGTCGTTGACTGCCTTCAGCTTCCCGATATCCGACGGCATGCGATTAACCGCGACTGTTAGGTCGCCTACCGACTGCGAGTTCCCAATTTGGATAGAACGGCGATCAGGATACACACTACCC
CUX2	00201301	CUX2_00201301_19	GTCATATCGGTCACTGTTGCAACCAGAAGGGGACAGATAAGCTACTTCGTCGCGTCAGACCCGGAATACGTCGTTGACTGCCTTCAGCTTCCCGATATCCGACGGCATGCGATTAACCGCGACTGTTAGGTCGCCTACCGACTGCTTTTGAAACCATATGGGCAAAACCCGGATCAGGATACACACTACCC
CUX2	00201301	CUX2_00201301_20	GTCATATCGGTCACTGTTGTAATCAAATCTGGAACAAATGAAACCTACTTCGTCGCGTCAGACCCGGAATACGTCGTTGACTGCCTTCAGCTTCCCGATATCCGACGGCATGCGATTAACCGCGACTGTTAGGTCGCCTACCGACTGCATAGGAAACAGTGACCATTTTCAGAGATCAGGATACACACTACCC
CUX2	00201301	CUX2_00201301_21	GTCATATCGGTCACTGTTCTTAGTATAGTCTTTTGAACACGGAACTACTTCGTCGCGTCAGACCCGGAATACGTCGTTGACTGCCTTCAGCTTCCCGATATCCGACGGCATGCGATTAACCGCGACTGTTAGGTCGCCTACCGACTGCTAGTGTGACGGGATTTGATTAAGCAGATCAGGATACACACTACCC
CXCL14	23120000	CXCL14_23120000_1	GTCATATCGGTCACTGTTGGTTTCATATTCTTTCTAAGATGGAACGTATCGGTAGTCGCAACGCCTGGTTCGGGCGTACCTAACCTTCAGCTTCCCGATATCCGACGGAGAACTTGCGCGGATACACGTCGTACTTCGACGGCACTCATCAGAAACCATTAGCATTGCATGCAGATCAGGATACACACTACCC
CXCL14	23120000	CXCL14_23120000_2	GTCATATCGGTCACTGTTCAACAGAACATGCAGTACTAAAGCAACGTATCGGTAGTCGCAACGCCTGGTTCGGGCGTACCTAACCTTCAGCTTCCCGATATCCGACGGAGAACTTGCGCGGATACACGTCGTACTTCGACGGCACTCACAAAGCATGTTTCTTTCCCTCACCAGATCAGGATACACACTACCC
CXCL14	23120000	CXCL14_23120000_3	GTCATATCGGTCACTGTTCAGTGTTGCTCCATTCCTAGCTTGCGTATCGGTAGTCGCAACGCCTGGTTCGGGCGTACCTAACCTTCAGCTTCCCGATATCCGACGGAGAACTTGCGCGGATACACGTCGTACTTCGACGGCACTCAATGAGCTTGGTGGACACATTTCATTGGATCAGGATACACACTACCC
CXCL14	23120000	CXCL14_23120000_4	GTCATATCGGTCACTGTTGTTTTTACATTTTATAGCTGCGTGCGCGTATCGGTAGTCGCAACGCCTGGTTCGGGCGTACCTAACCTTCAGCTTCCCGATATCCGACGGAGAACTTGCGCGGATACACGTCGTACTTCGACGGCACTCAATGAAGCACTTTTTACCAACGGTCAGATCAGGATACACACTACCC
CXCL14	23120000	CXCL14_23120000_5	GTCATATCGGTCACTGTTGGTACAACGCCTGGAACGAGCGTATCGGTAGTCGCAACGCCTGGTTCGGGCGTACCTAACCTTCAGCTTCCCGATATCCGACGGAGAACTTGCGCGGATACACGTCGTACTTCGACGGCACTCAAGCACCAAGCGCTTCATCAAGTGATCAGGATACACACTACCC
CYC1	30003110	CYC1_30003110_1	GTCATATCGGTCACTGTTGGCCTCCTCTCTTCCTTGGACACGCTACGGAGTACGCCACTACTCTACCGGCAATCGCGTCCTTCAGCTTCCCGATATCCGACGGGAGTGTCGCGCAACTTAGCGCTTGCGGCGACAGTCGAACAAGCTATCCGTGGTCTCACCGTGATCAGGATACACACTACCC
CYC1	30003110	CYC1_30003110_2	GTCATATCGGTCACTGTTCCTGCCACAGCATGGACTTCACGCTACGGAGTACGCCACTACTCTACCGGCAATCGCGTCCTTCAGCTTCCCGATATCCGACGGGAGTGTCGCGCAACTTAGCGCTTGCGGCGACAGTCGAACAGGTATATAAGCAGGTGTGCGCCTGATCAGGATACACACTACCC
CYC1	30003110	CYC1_30003110_3	GTCATATCGGTCACTGTTCAAAACCATACCCCAACAGTGAGGACGCTACGGAGTACGCCACTACTCTACCGGCAATCGCGTCCTTCAGCTTCCCGATATCCGACGGGAGTGTCGCGCAACTTAGCGCTTGCGGCGACAGTCGAACACCAGGGAAGCTGTTCGACTATTTCCGATCAGGATACACACTACCC
CYC1	30003110	CYC1_30003110_4	GTCATATCGGTCACTGTTACTTCAACCCCTACTTTCCTGGCACGCTACGGAGTACGCCACTACTCTACCGGCAATCGCGTCCTTCAGCTTCCCGATATCCGACGGGAGTGTCGCGCAACTTAGCGCTTGCGGCGACAGTCGAACAGTCACTGCGGGAAGGTCTCTGATCAGGATACACACTACCC
CYC1	30003110	CYC1_30003110_5	GTCATATCGGTCACTGTTCAAGGATGTGTGCACCTTCCTGACGCTACGGAGTACGCCACTACTCTACCGGCAATCGCGTCCTTCAGCTTCCCGATATCCGACGGGAGTGTCGCGCAACTTAGCGCTTGCGGCGACAGTCGAACACCCAGCTACCATGTCCCAGATAGCGATCAGGATACACACTACCC
CYC1	30003110	CYC1_30003110_6	GTCATATCGGTCACTGTTACAAGTGGTCAGTCCTGAAGAGTCACGCTACGGAGTACGCCACTACTCTACCGGCAATCGCGTCCTTCAGCTTCCCGATATCCGACGGGAGTGTCGCGCAACTTAGCGCTTGCGGCGACAGTCGAACACCTGGTCTACACCATAAAGCGGCGATCAGGATACACACTACCC
CYC1	30003110	CYC1_30003110_7	GTCATATCGGTCACTGTTAGCCCCCATCATGGGAATAAATTAATACGCTACGGAGTACGCCACTACTCTACCGGCAATCGCGTCCTTCAGCTTCCCGATATCCGACGGGAGTGTCGCGCAACTTAGCGCTTGCGGCGACAGTCGAACACTAGCTCTGGGCCCTCCTTCGATCAGGATACACACTACCC
CYGB	20200103	CYGB_20200103_1	GTCATATCGGTCACTGTTGTCATTAAACAGACCCGTTCTTGCTCGTATCGGTAGTCGCAACGCCTACTTCGTCGCGTCAGACCCTTCAGCTTCCCGATATCCGACGGGAGTGTCGCGCAACTTAGCGGCTCAGCCGGACGAGTAGATGATGTTTGTAACCAGACCCAGCTGTGATCAGGATACACACTACCC
CYGB	20200103	CYGB_20200103_2	GTCATATCGGTCACTGTTTGTCCTAGAATGGGCAGGGGCGTATCGGTAGTCGCAACGCCTACTTCGTCGCGTCAGACCCTTCAGCTTCCCGATATCCGACGGGAGTGTCGCGCAACTTAGCGGCTCAGCCGGACGAGTAGATTCAGAGGAACTGACTCACCGGCGATCAGGATACACACTACCC
CYGB	20200103	CYGB_20200103_3	GTCATATCGGTCACTGTTAGTGTTCTGGCAAAGAGGAAATCCCGTATCGGTAGTCGCAACGCCTACTTCGTCGCGTCAGACCCTTCAGCTTCCCGATATCCGACGGGAGTGTCGCGCAACTTAGCGGCTCAGCCGGACGAGTAGATGTTCCGGTTGTGCAGAGAACAGGATCAGGATACACACTACCC
CYGB	20200103	CYGB_20200103_4	GTCATATCGGTCACTGTTCTAGAGTATCACGCACACATCTACCCGTATCGGTAGTCGCAACGCCTACTTCGTCGCGTCAGACCCTTCAGCTTCCCGATATCCGACGGGAGTGTCGCGCAACTTAGCGGCTCAGCCGGACGAGTAGATATGCAGGTCTCCACATCACCATGATCAGGATACACACTACCC
CYGB	20200103	CYGB_20200103_5	GTCATATCGGTCACTGTTTGGAGGAATCCCTGACTCAACTTCCGTATCGGTAGTCGCAACGCCTACTTCGTCGCGTCAGACCCTTCAGCTTCCCGATATCCGACGGGCTCAGCCGGACGAGTAGATGAGTGTCGCGCAACTTAGCGCCATTTCTGGGTGCCAAGGAAGCGATCAGGATACACACTACCC
CYGB	20200103	CYGB_20200103_6	GTCATATCGGTCACTGTTCCGCTGCCTACAAGGAAGTGCGTATCGGTAGTCGCAACGCCTACTTCGTCGCGTCAGACCCTTCAGCTTCCCGATATCCGACGGGAGTGTCGCGCAACTTAGCGGCTCAGCCGGACGAGTAGATGCCTCATCTACAGCCACGTGAGATCAGGATACACACTACCC
CYGB	20200103	CYGB_20200103_7	GTCATATCGGTCACTGTTGCATGACCCCGACAAGGTGTCCGTATCGGTAGTCGCAACGCCTACTTCGTCGCGTCAGACCCTTCAGCTTCCCGATATCCGACGGGAGTGTCGCGCAACTTAGCGGCTCAGCCGGACGAGTAGATTCAACACTGTCGTGGAGAACCTGATCAGGATACACACTACCC
DCAF5	10100303	DCAF5_10100303_1	GTCATATCGGTCACTGTTGGTTACTTCAACTCATGCACCATGATGTATCGCGCTCGATTGGCAAGAACTTGCGCGGATACACGCTTCAGCTTCCCGATATCCGACGGCATGCGATTAACCGCGACTGGCTCAGCCGGACGAGTAGATTGCCTGTGTTTCAGTTTGACAATCAGGATCAGGATACACACTACCC
DCAF5	10100303	DCAF5_10100303_2	GTCATATCGGTCACTGTTATAGTGTCATGTTTAACCCTGTGGAGTGTATCGCGCTCGATTGGCACATGCGATTAACCGCGACTGCTTCAGCTTCCCGATATCCGACGGGCTCAGCCGGACGAGTAGATAGAACTTGCGCGGATACACGCTGGCAAACTATCCATCAGCCTTTCGATCAGGATACACACTACCC
DCAF5	10100303	DCAF5_10100303_3	GTCATATCGGTCACTGTTCCAGTGAATGACAACATTTTTGCCATGTATCGCGCTCGATTGGCAAGAACTTGCGCGGATACACGCTTCAGCTTCCCGATATCCGACGGCATGCGATTAACCGCGACTGGCTCAGCCGGACGAGTAGATATGCAGTATATGGCTTGTCTGTGAGCGATCAGGATACACACTACCC
DCAF5	10100303	DCAF5_10100303_4	GTCATATCGGTCACTGTTCTGAAAGGAGAGCACCATTCCAACTGTATCGCGCTCGATTGGCACATGCGATTAACCGCGACTGCTTCAGCTTCCCGATATCCGACGGGCTCAGCCGGACGAGTAGATAGAACTTGCGCGGATACACGCTCCAGGGTCAAGCCCATACAGGATCAGGATACACACTACCC
DCC	03130030	DCC_03130030_1	GTCATATCGGTCACTGTTGCCCACTGTGAATTGGATGAAGAATGCTGGTTCGGGCGTACCTAACAGAACTTGCGCGGATACACGCTTCAGCTTCCCGATATCCGACGGAACTGCGACCGTCGGCTTACCTCTCGTAGCGTGCGATGAGAATGTACAGTCTCTGGAAAGCCTGTGATCAGGATACACACTACCC
DCC	03130030	DCC_03130030_2	GTCATATCGGTCACTGTTAAGGCTTTTATCAATGTGTGGCTGACTGGTTCGGGCGTACCTAACAGAACTTGCGCGGATACACGCTTCAGCTTCCCGATATCCGACGGAACTGCGACCGTCGGCTTACCTCTCGTAGCGTGCGATGAGGATACTTGGGGTGGTGAAGTCAGATGGATCAGGATACACACTACCC
DCC	03130030	DCC_03130030_3	GTCATATCGGTCACTGTTCTTTTTCTCCAGAGAAGGTGACAACACTGGTTCGGGCGTACCTAACAGAACTTGCGCGGATACACGCTTCAGCTTCCCGATATCCGACGGAACTGCGACCGTCGGCTTACCTCTCGTAGCGTGCGATGAGAAGGGAACATTCAAACTTTCACGGTGATCAGGATACACACTACCC
DCC	03130030	DCC_03130030_4	GTCATATCGGTCACTGTTGGGAGAGAGTTCTCAACCCATCAACTGGTTCGGGCGTACCTAACAGAACTTGCGCGGATACACGCTTCAGCTTCCCGATATCCGACGGAACTGCGACCGTCGGCTTACCTCTCGTAGCGTGCGATGAGTTGTGGCTTACAATGAATGGGGACCGATCAGGATACACACTACCC
DCC	03130030	DCC_03130030_5	GTCATATCGGTCACTGTTCCTACCTCAATTCTTATTACCTGGGACTGGTTCGGGCGTACCTAACAGAACTTGCGCGGATACACGCTTCAGCTTCCCGATATCCGACGGAACTGCGACCGTCGGCTTACCTCTCGTAGCGTGCGATGAGAAACCTGCAAGCTGTATCTACCTCAGATCAGGATACACACTACCC
DCC	03130030	DCC_03130030_6	GTCATATCGGTCACTGTTGGCGTCTCTACTGATGATATAACAGTCTGGTTCGGGCGTACCTAACAGAACTTGCGCGGATACACGCTTCAGCTTCCCGATATCCGACGGAACTGCGACCGTCGGCTTACCTCTCGTAGCGTGCGATGAGCTTAGCTTATAATCGCTATGGTCCGGATCAGGATACACACTACCC
DCC	03130030	DCC_03130030_7	GTCATATCGGTCACTGTTGATTTATTACCGGCTATAAAATTCGACTGGTTCGGGCGTACCTAACAGAACTTGCGCGGATACACGCTTCAGCTTCCCGATATCCGACGGAACTGCGACCGTCGGCTTACCTCTCGTAGCGTGCGATGAGCCTCCTCCATCAGGAACACAAAATGGATCAGGATACACACTACCC
DCC	03130030	DCC_03130030_8	GTCATATCGGTCACTGTTTCAGCCATGACAGTCAATGGTACTCTGGTTCGGGCGTACCTAACAGAACTTGCGCGGATACACGCTTCAGCTTCCCGATATCCGACGGAACTGCGACCGTCGGCTTACCTCTCGTAGCGTGCGATGAGAAGGAAGTCAGTACAGTTTCCAGGTGGATCAGGATACACACTACCC
DCC	03130030	DCC_03130030_9	GTCATATCGGTCACTGTTCCCCAGACTAACTGCATCATCATGCTGGTTCGGGCGTACCTAACAGAACTTGCGCGGATACACGCTTCAGCTTCCCGATATCCGACGGCTCTCGTAGCGTGCGATGAGAACTGCGACCGTCGGCTTACATCAACCAAGCTCTCTTCATGTGAGGGATCAGGATACACACTACCC
DCC	03130030	DCC_03130030_10	GTCATATCGGTCACTGTTGTTCCTCTTTATGAAAGTGCCACCACTGGTTCGGGCGTACCTAACAGAACTTGCGCGGATACACGCTTCAGCTTCCCGATATCCGACGGAACTGCGACCGTCGGCTTACCTCTCGTAGCGTGCGATGAGAGCTTTTAACAATGCCGGAGAAGGAGATCAGGATACACACTACCC
DCC	03130030	DCC_03130030_11	GTCATATCGGTCACTGTTTTTGCTTGATGATTTCCCCACCTCCTGGTTCGGGCGTACCTAACAGAACTTGCGCGGATACACGCTTCAGCTTCCCGATATCCGACGGAACTGCGACCGTCGGCTTACCTCTCGTAGCGTGCGATGAGCCCACTGACCCAGTTGATTATTATCCGATCAGGATACACACTACCC
DCC	03130030	DCC_03130030_12	GTCATATCGGTCACTGTTCTCAAACCAAACACAATGTATGAATTCTGGTTCGGGCGTACCTAACAGAACTTGCGCGGATACACGCTTCAGCTTCCCGATATCCGACGGCTCTCGTAGCGTGCGATGAGAACTGCGACCGTCGGCTTACATCTCTAAGTTACACAGCAACAGGCGATCAGGATACACACTACCC
DCC	03130030	DCC_03130030_13	GTCATATCGGTCACTGTTCCTTGGAAGCCAATGGGAAAATTACTCTGGTTCGGGCGTACCTAACAGAACTTGCGCGGATACACGCTTCAGCTTCCCGATATCCGACGGAACTGCGACCGTCGGCTTACCTCTCGTAGCGTGCGATGAGGTCATTGTGAGTTGGCAGCCTCGATCAGGATACACACTACCC
DCC	03130030	DCC_03130030_14	GTCATATCGGTCACTGTTGATGACTGGATTATGGAAACAATCAGCTGGTTCGGGCGTACCTAACAGAACTTGCGCGGATACACGCTTCAGCTTCCCGATATCCGACGGAACTGCGACCGTCGGCTTACCTCTCGTAGCGTGCGATGAGTACCTTGGACAAGAACATCCCAATTGATCAGGATACACACTACCC
DCC	03130030	DCC_03130030_15	GTCATATCGGTCACTGTTATGGATGCCCAGTCCAACAATCCTGGTTCGGGCGTACCTAACAGAACTTGCGCGGATACACGCTTCAGCTTCCCGATATCCGACGGAACTGCGACCGTCGGCTTACCTCTCGTAGCGTGCGATGAGGGGCCAAGCTCATGATTCCCGATCAGGATACACACTACCC
DCC	03130030	DCC_03130030_16	GTCATATCGGTCACTGTTCGAGGTTTCGGAGCAGGAAGAAGCTGGTTCGGGCGTACCTAACAGAACTTGCGCGGATACACGCTTCAGCTTCCCGATATCCGACGGAACTGCGACCGTCGGCTTACCTCTCGTAGCGTGCGATGAGCATTCCCAACACTCTCAGTGGACGATCAGGATACACACTACCC
DCC	03130030	DCC_03130030_17	GTCATATCGGTCACTGTTCACCTATGCTGCCCCCATCTCTGGTTCGGGCGTACCTAACAGAACTTGCGCGGATACACGCTTCAGCTTCCCGATATCCGACGGAACTGCGACCGTCGGCTTACCTCTCGTAGCGTGCGATGAGAGTGAAGGACCAACTACCCAACAACGATCAGGATACACACTACCC
DCC	03130030	DCC_03130030_18	GTCATATCGGTCACTGTTCTTGGGTTGGCTGGAAAAGCACTGGTTCGGGCGTACCTAACAGAACTTGCGCGGATACACGCTTCAGCTTCCCGATATCCGACGGAACTGCGACCGTCGGCTTACCTCTCGTAGCGTGCGATGAGCTAAGACCCATGTGAAAACAGCCTCCGATCAGGATACACACTACCC
DCC	03130030	DCC_03130030_19	GTCATATCGGTCACTGTTATGAAGCAGCTTAATGCCATCACAGCTGGTTCGGGCGTACCTAACAGAACTTGCGCGGATACACGCTTCAGCTTCCCGATATCCGACGGAACTGCGACCGTCGGCTTACCTCTCGTAGCGTGCGATGAGAACAAATGGCAAGTTTGGAAGGACTCGATCAGGATACACACTACCC
DCC	03130030	DCC_03130030_20	GTCATATCGGTCACTGTTGTCAAATGATGATTATGAGTTCCCTACTGGTTCGGGCGTACCTAACAGAACTTGCGCGGATACACGCTTCAGCTTCCCGATATCCGACGGAACTGCGACCGTCGGCTTACCTCTCGTAGCGTGCGATGAGCCTTCTTTCACAGGCATCAGGAATTGATCAGGATACACACTACCC
DCC	03130030	DCC_03130030_21	GTCATATCGGTCACTGTTAAACCAGTGCAAGCTCACTATTTTGCTGGTTCGGGCGTACCTAACAGAACTTGCGCGGATACACGCTTCAGCTTCCCGATATCCGACGGAACTGCGACCGTCGGCTTACCTCTCGTAGCGTGCGATGAGTATTTAAGCCTGTACCATGCCATGGCGATCAGGATACACACTACCC
DCC	03130030	DCC_03130030_22	GTCATATCGGTCACTGTTGATATTAGTGAGTGGCTAAAAATTCACTGGTTCGGGCGTACCTAACAGAACTTGCGCGGATACACGCTTCAGCTTCCCGATATCCGACGGAACTGCGACCGTCGGCTTACCTCTCGTAGCGTGCGATGAGAGTCATTCATCTTGCACAAGTGGTGGATCAGGATACACACTACCC
DCC	03130030	DCC_03130030_23	GTCATATCGGTCACTGTTAGTTTTCAATTTGGGTGGCTTTTGTCTGGTTCGGGCGTACCTAACAGAACTTGCGCGGATACACGCTTCAGCTTCCCGATATCCGACGGAACTGCGACCGTCGGCTTACCTCTCGTAGCGTGCGATGAGTATATGCTTAAGCTTGTAATAGGACGATCAGGATACACACTACCC
DCC	03130030	DCC_03130030_24	GTCATATCGGTCACTGTTCCAATGTCGCCTGTCTTCTAATCCCTGGTTCGGGCGTACCTAACAGAACTTGCGCGGATACACGCTTCAGCTTCCCGATATCCGACGGAACTGCGACCGTCGGCTTACCTCTCGTAGCGTGCGATGAGCTCCACATGTCATATGGTGCACTGGGATCAGGATACACACTACCC
DCC	03130030	DCC_03130030_25	GTCATATCGGTCACTGTTTGTGTCAGAGTCAGGGGGAAGCTGGTTCGGGCGTACCTAACAGAACTTGCGCGGATACACGCTTCAGCTTCCCGATATCCGACGGAACTGCGACCGTCGGCTTACCTCTCGTAGCGTGCGATGAGGTTAAGGGAAACTTTTACACTACACCGATCAGGATACACACTACCC
DCC	03130030	DCC_03130030_26	GTCATATCGGTCACTGTTGTTAATCCCTGTTTATGCAGCTGAATCTGGTTCGGGCGTACCTAACAGAACTTGCGCGGATACACGCTTCAGCTTCCCGATATCCGACGGAACTGCGACCGTCGGCTTACCTCTCGTAGCGTGCGATGAGTTCTGAATTTTCAGCTGCATTTGGAGATCAGGATACACACTACCC
DCC	03130030	DCC_03130030_27	GTCATATCGGTCACTGTTTGGGTAATTATATATGAATCCCTGACTGGTTCGGGCGTACCTAACAGAACTTGCGCGGATACACGCTTCAGCTTCCCGATATCCGACGGAACTGCGACCGTCGGCTTACCTCTCGTAGCGTGCGATGAGCAACCTAATAGCTCCTTTTATTAGGGATCAGGATACACACTACCC
DCC	03130030	DCC_03130030_28	GTCATATCGGTCACTGTTCAAGTTACTCAGATTTTCTGGAAGTCCTGGTTCGGGCGTACCTAACAGAACTTGCGCGGATACACGCTTCAGCTTCCCGATATCCGACGGAACTGCGACCGTCGGCTTACCTCTCGTAGCGTGCGATGAGTGTTCCTTCAACAAGAGTGCTCATTGATCAGGATACACACTACCC
DCC	03130030	DCC_03130030_29	GTCATATCGGTCACTGTTCTTCTCTAGGCCCTAAGAATTATTACCTGGTTCGGGCGTACCTAACAGAACTTGCGCGGATACACGCTTCAGCTTCCCGATATCCGACGGAACTGCGACCGTCGGCTTACCTCTCGTAGCGTGCGATGAGAAAATATTCATTGGGCTAGCCCAACGATCAGGATACACACTACCC
DCC	03130030	DCC_03130030_30	GTCATATCGGTCACTGTTTAATACAATCAATTTAAACATCCTCACTGGTTCGGGCGTACCTAACAGAACTTGCGCGGATACACGCTTCAGCTTCCCGATATCCGACGGAACTGCGACCGTCGGCTTACCTCTCGTAGCGTGCGATGAGGTATTAGCACCATGCATTTAATCTAGATCAGGATACACACTACCC
DCC	03130030	DCC_03130030_31	GTCATATCGGTCACTGTTGCCCTGTAATGTGCTTAAATGTCAGGCTGGTTCGGGCGTACCTAACAGAACTTGCGCGGATACACGCTTCAGCTTCCCGATATCCGACGGAACTGCGACCGTCGGCTTACCTCTCGTAGCGTGCGATGAGTATTTGGCAGAGCATTCTCTGGTCTGATCAGGATACACACTACCC
DCC	03130030	DCC_03130030_32	GTCATATCGGTCACTGTTAAATATTTCGTAGTGAATCATAGCCACTGGTTCGGGCGTACCTAACAGAACTTGCGCGGATACACGCTTCAGCTTCCCGATATCCGACGGAACTGCGACCGTCGGCTTACCTCTCGTAGCGTGCGATGAGTTGGATGATGCTCTAGCCAAAAGTTGATCAGGATACACACTACCC
DCC	03130030	DCC_03130030_33	GTCATATCGGTCACTGTTTGTTGAGTATATTCTTAGTTTCCTCTGGTTCGGGCGTACCTAACAGAACTTGCGCGGATACACGCTTCAGCTTCCCGATATCCGACGGAACTGCGACCGTCGGCTTACCTCTCGTAGCGTGCGATGAGATAAGTGGAGATTTATTAAGGATTCCGATCAGGATACACACTACCC
DCC	03130030	DCC_03130030_34	GTCATATCGGTCACTGTTGTCTGTGCTTGAAGATGATTGCTGACTGGTTCGGGCGTACCTAACAGAACTTGCGCGGATACACGCTTCAGCTTCCCGATATCCGACGGAACTGCGACCGTCGGCTTACCTCTCGTAGCGTGCGATGAGTACAGGTATTTCTGGAAGCTGTTGGTGATCAGGATACACACTACCC
DCC	03130030	DCC_03130030_35	GTCATATCGGTCACTGTTGGAATGTACATTTCTAGTCAATGAAACTGGTTCGGGCGTACCTAACAGAACTTGCGCGGATACACGCTTCAGCTTCCCGATATCCGACGGAACTGCGACCGTCGGCTTACCTCTCGTAGCGTGCGATGAGTGTGTCCCAGAATTCTTATGGTTTCGATCAGGATACACACTACCC
DCC	03130030	DCC_03130030_36	GTCATATCGGTCACTGTTCATAACCATATACTATACAGAGCCCACTGGTTCGGGCGTACCTAACAGAACTTGCGCGGATACACGCTTCAGCTTCCCGATATCCGACGGAACTGCGACCGTCGGCTTACCTCTCGTAGCGTGCGATGAGCCAGAGGTTACTATCCTAACCTGCTGATCAGGATACACACTACCC
DCC	03130030	DCC_03130030_37	GTCATATCGGTCACTGTTTGTTTTGTATGATATTCCATTCCAACTGGTTCGGGCGTACCTAACAGAACTTGCGCGGATACACGCTTCAGCTTCCCGATATCCGACGGAACTGCGACCGTCGGCTTACCTCTCGTAGCGTGCGATGAGGATACTTGGGAAAATCATAGATAGGGATCAGGATACACACTACCC
DCC	03130030	DCC_03130030_38	GTCATATCGGTCACTGTTGACTCTTCGTTGCCACTATTGCATACTGGTTCGGGCGTACCTAACAGAACTTGCGCGGATACACGCTTCAGCTTCCCGATATCCGACGGAACTGCGACCGTCGGCTTACCTCTCGTAGCGTGCGATGAGGCAAATGAATATTACTACTCATCTGGATCAGGATACACACTACCC
DCC	03130030	DCC_03130030_39	GTCATATCGGTCACTGTTAATGATGGAGAGGAGGAGAAATGCCTGGTTCGGGCGTACCTAACAGAACTTGCGCGGATACACGCTTCAGCTTCCCGATATCCGACGGAACTGCGACCGTCGGCTTACCTCTCGTAGCGTGCGATGAGACATGTATTTTCAGATGCAAGAAAGGGATCAGGATACACACTACCC
DCC	03130030	DCC_03130030_40	GTCATATCGGTCACTGTTCAAATTAGACTAGTGATTGCAATATTCTGGTTCGGGCGTACCTAACAGAACTTGCGCGGATACACGCTTCAGCTTCCCGATATCCGACGGAACTGCGACCGTCGGCTTACCTCTCGTAGCGTGCGATGAGACTGTCAGATTCTAGCATTGTTAACGATCAGGATACACACTACCC
DCN	20203030	DCN_20203030_1	GTCATATCGGTCACTGTTGCTTATTGGCCTCTGTAAGGAACTCCGTATCGGTAGTCGCAACGCCTACTTCGTCGCGTCAGACCCTTCAGCTTCCCGATATCCGACGGACTCTACCGGCAATCGCGTCCTCTCGTAGCGTGCGATGAGTGTACCATGTCTGTCTTTTGTCTCCTGATCAGGATACACACTACCC
DCN	20203030	DCN_20203030_2	GTCATATCGGTCACTGTTCAGGCACACAGTTCGAGCTATAATCCGTATCGGTAGTCGCAACGCCTACTTCGTCGCGTCAGACCCTTCAGCTTCCCGATATCCGACGGACTCTACCGGCAATCGCGTCCTCTCGTAGCGTGCGATGAGTGGTGTTGCTACTGCCATTGTTATTAGATCAGGATACACACTACCC
DCN	20203030	DCN_20203030_3	GTCATATCGGTCACTGTTAAAATGAGAAACAGGCCTGATTCTCCGTATCGGTAGTCGCAACGCCTACTTCGTCGCGTCAGACCCTTCAGCTTCCCGATATCCGACGGACTCTACCGGCAATCGCGTCCTCTCGTAGCGTGCGATGAGGCTACTTCTAATTTTGTTCAGTATCGATCAGGATACACACTACCC
DCN	20203030	DCN_20203030_4	GTCATATCGGTCACTGTTGCACACTCCATGTTATAGCCTTGAACGTATCGGTAGTCGCAACGCCTACTTCGTCGCGTCAGACCCTTCAGCTTCCCGATATCCGACGGACTCTACCGGCAATCGCGTCCTCTCGTAGCGTGCGATGAGCCCTTCATGTTGTAGCCTTCAATGATGATCAGGATACACACTACCC
DCN	20203030	DCN_20203030_5	GTCATATCGGTCACTGTTAGGAATTCAAGGTGCATGTCCATACGTATCGGTAGTCGCAACGCCTACTTCGTCGCGTCAGACCCTTCAGCTTCCCGATATCCGACGGACTCTACCGGCAATCGCGTCCTCTCGTAGCGTGCGATGAGTAGGTGGTTTCTATTGGAAGACATTCGATCAGGATACACACTACCC
DCN	20203030	DCN_20203030_6	GTCATATCGGTCACTGTTATTTGACATATCCCGAGGTAATATCGTATCGGTAGTCGCAACGCCTACTTCGTCGCGTCAGACCCTTCAGCTTCCCGATATCCGACGGACTCTACCGGCAATCGCGTCCTCTCGTAGCGTGCGATGAGAAACAGAAGCAATAATTTTCATTTACGATCAGGATACACACTACCC
DCN	20203030	DCN_20203030_7	GTCATATCGGTCACTGTTCATGAAAAACTTGAGGAGATAACAGTCGTATCGGTAGTCGCAACGCCTACTTCGTCGCGTCAGACCCTTCAGCTTCCCGATATCCGACGGACTCTACCGGCAATCGCGTCCTCTCGTAGCGTGCGATGAGTAGTAGCAGAATGAGTGCAGTGGAAGATCAGGATACACACTACCC
DCN	20203030	DCN_20203030_8	GTCATATCGGTCACTGTTATGGTTAAAACCCCTATAAATCATCGTATCGGTAGTCGCAACGCCTACTTCGTCGCGTCAGACCCTTCAGCTTCCCGATATCCGACGGACTCTACCGGCAATCGCGTCCTCTCGTAGCGTGCGATGAGCTGTCTTCTATGAAGTTAGATATTTGGATCAGGATACACACTACCC
DCN	20203030	DCN_20203030_9	GTCATATCGGTCACTGTTCTACAATTACTAGATGTATTAGACGTCGTATCGGTAGTCGCAACGCCTACTTCGTCGCGTCAGACCCTTCAGCTTCCCGATATCCGACGGACTCTACCGGCAATCGCGTCCTCTCGTAGCGTGCGATGAGCTTCATGTAATCAGGCTGAACATTTGATCAGGATACACACTACCC
DCN	20203030	DCN_20203030_10	GTCATATCGGTCACTGTTTCAGCTATTTCTTCTACCTCTCCCTCGTATCGGTAGTCGCAACGCCTACTTCGTCGCGTCAGACCCTTCAGCTTCCCGATATCCGACGGACTCTACCGGCAATCGCGTCCTCTCGTAGCGTGCGATGAGAATAACAGTACATCTTTTCAAGTTCGATCAGGATACACACTACCC
DCN	20203030	DCN_20203030_11	GTCATATCGGTCACTGTTGTATTAATCCCCATCATTACTGGTAACGTATCGGTAGTCGCAACGCCTACTTCGTCGCGTCAGACCCTTCAGCTTCCCGATATCCGACGGACTCTACCGGCAATCGCGTCCTCTCGTAGCGTGCGATGAGAAGTCAAATGCCAAACACTAGCTCTGATCAGGATACACACTACCC
DCN	20203030	DCN_20203030_12	GTCATATCGGTCACTGTTCCTGCCATTTTCAGAATCATCTTTTCGTATCGGTAGTCGCAACGCCTACTTCGTCGCGTCAGACCCTTCAGCTTCCCGATATCCGACGGACTCTACCGGCAATCGCGTCCTCTCGTAGCGTGCGATGAGTTGCCTACAATAAAAAGAAATTTTGGATCAGGATACACACTACCC
DCN	20203030	DCN_20203030_13	GTCATATCGGTCACTGTTGCTCTGCCATTCAACTCGGAAACTATCGTATCGGTAGTCGCAACGCCTACTTCGTCGCGTCAGACCCTTCAGCTTCCCGATATCCGACGGACTCTACCGGCAATCGCGTCCTCTCGTAGCGTGCGATGAGCACCTTCAGATGTGTCTACGTGCGATCAGGATACACACTACCC
DCN	20203030	DCN_20203030_14	GTCATATCGGTCACTGTTTTCGAGTGGTCCAGTGTTCTGATTTCGTATCGGTAGTCGCAACGCCTACTTCGTCGCGTCAGACCCTTCAGCTTCCCGATATCCGACGGACTCTACCGGCAATCGCGTCCTCTCGTAGCGTGCGATGAGCCTTCCGCTGTCAATGCCATCGATCAGGATACACACTACCC
DDX24	13002300	DDX24_13002300_1	GTCATATCGGTCACTGTTTGTTCCCATTGATTTAAAAGTTTCCTTGTATCGCGCTCGATTGGCACTGGTTCGGGCGTACCTAACCTTCAGCTTCCCGATATCCGACGGTACCATTCGCGTGCGATTCCCATGCGATTAACCGCGACTGGGACTGTGCTCTTTCTGTTGCTAATGATCAGGATACACACTACCC
DDX24	13002300	DDX24_13002300_2	GTCATATCGGTCACTGTTAATATCCCTTTGCAGAGCCCATACTGTATCGCGCTCGATTGGCACTGGTTCGGGCGTACCTAACCTTCAGCTTCCCGATATCCGACGGTACCATTCGCGTGCGATTCCCATGCGATTAACCGCGACTGTCAGGAAGGACAGGTTGGGGGATCAGGATACACACTACCC
DDX24	13002300	DDX24_13002300_3	GTCATATCGGTCACTGTTCCATTTTAATGCTAGGAGAATGTTTTTGTATCGCGCTCGATTGGCACTGGTTCGGGCGTACCTAACCTTCAGCTTCCCGATATCCGACGGTACCATTCGCGTGCGATTCCCATGCGATTAACCGCGACTGGCCAGGACAAAAGTAGTTATGGAAAGATCAGGATACACACTACCC
DDX24	13002300	DDX24_13002300_4	GTCATATCGGTCACTGTTGTAGACAGGCTTTAAAAGGCAGGAGTGTATCGCGCTCGATTGGCACTGGTTCGGGCGTACCTAACCTTCAGCTTCCCGATATCCGACGGTACCATTCGCGTGCGATTCCCATGCGATTAACCGCGACTGCTTTTCCTTGGTGGAGGAGCTAATACGATCAGGATACACACTACCC
DDX24	13002300	DDX24_13002300_5	GTCATATCGGTCACTGTTCAGGGAGACTCTCCATTTTCCAAATGTATCGCGCTCGATTGGCACTGGTTCGGGCGTACCTAACCTTCAGCTTCCCGATATCCGACGGTACCATTCGCGTGCGATTCCCATGCGATTAACCGCGACTGCCTGACTGACAGCTATCAGAGAATGGGATCAGGATACACACTACCC
DDX24	13002300	DDX24_13002300_6	GTCATATCGGTCACTGTTATTAGCATTTAGTCTTGAAGGTCCTGTGTATCGCGCTCGATTGGCACTGGTTCGGGCGTACCTAACCTTCAGCTTCCCGATATCCGACGGTACCATTCGCGTGCGATTCCCATGCGATTAACCGCGACTGGCCTCATGGTTGGCACTTTTATCTAGATCAGGATACACACTACCC
DDX24	13002300	DDX24_13002300_7	GTCATATCGGTCACTGTTCACAACCATGGGAGAAGCATAGATTGTATCGCGCTCGATTGGCACTGGTTCGGGCGTACCTAACCTTCAGCTTCCCGATATCCGACGGTACCATTCGCGTGCGATTCCCATGCGATTAACCGCGACTGCAGTGTAGGTGAGTATCCACAACTCCGATCAGGATACACACTACCC
DDX24	13002300	DDX24_13002300_8	GTCATATCGGTCACTGTTTCTAAGGGGAAGCAGTGCTTCTCTGTATCGCGCTCGATTGGCACTGGTTCGGGCGTACCTAACCTTCAGCTTCCCGATATCCGACGGTACCATTCGCGTGCGATTCCCATGCGATTAACCGCGACTGCATGGGTCCTCTAGTCCTGAGCCGATCAGGATACACACTACCC
DDX24	13002300	DDX24_13002300_9	GTCATATCGGTCACTGTTAAGAGGCTGGAATGTTCAAGAGGTTGTATCGCGCTCGATTGGCACTGGTTCGGGCGTACCTAACCTTCAGCTTCCCGATATCCGACGGTACCATTCGCGTGCGATTCCCATGCGATTAACCGCGACTGCCAAGATTGGACAGTGTGAATGGAGCGATCAGGATACACACTACCC
DDX24	13002300	DDX24_13002300_10	GTCATATCGGTCACTGTTCTTGTGTGTTAAACTTGATTTCATAATGTATCGCGCTCGATTGGCACTGGTTCGGGCGTACCTAACCTTCAGCTTCCCGATATCCGACGGTACCATTCGCGTGCGATTCCCATGCGATTAACCGCGACTGTCTGTATTGCAGTGTTTATAGGCTTGATCAGGATACACACTACCC
DDX24	13002300	DDX24_13002300_11	GTCATATCGGTCACTGTTCTCTGGCTATTTGCAAAACCTCTCCTGTATCGCGCTCGATTGGCACTGGTTCGGGCGTACCTAACCTTCAGCTTCCCGATATCCGACGGTACCATTCGCGTGCGATTCCCATGCGATTAACCGCGACTGCAGTGACTGCACATTGGTTTCTGTTGATCAGGATACACACTACCC
DDX24	13002300	DDX24_13002300_12	GTCATATCGGTCACTGTTAAGTATCCCACTCAGTCTGGCAAGTGTATCGCGCTCGATTGGCACTGGTTCGGGCGTACCTAACCTTCAGCTTCCCGATATCCGACGGTACCATTCGCGTGCGATTCCCATGCGATTAACCGCGACTGCACTGTTTACGGAGAGCCAGAAAACCGATCAGGATACACACTACCC
DDX24	13002300	DDX24_13002300_13	GTCATATCGGTCACTGTTGAAATCTGAGTATCGGAACTTCCAGTGTATCGCGCTCGATTGGCACTGGTTCGGGCGTACCTAACCTTCAGCTTCCCGATATCCGACGGTACCATTCGCGTGCGATTCCCATGCGATTAACCGCGACTGGAATCCGTTTAGCTCGACAGATTGAGATCAGGATACACACTACCC
DDX24	13002300	DDX24_13002300_14	GTCATATCGGTCACTGTTACCAGAAGCAGAGGCTCAGAAATGTATCGCGCTCGATTGGCACTGGTTCGGGCGTACCTAACCTTCAGCTTCCCGATATCCGACGGTACCATTCGCGTGCGATTCCCATGCGATTAACCGCGACTGCTTGACCCTGCATGCCTGTATGCGATCAGGATACACACTACCC
DDX24	13002300	DDX24_13002300_15	GTCATATCGGTCACTGTTAAGCCCAAGGTCATTGACCTCATGTATCGCGCTCGATTGGCACTGGTTCGGGCGTACCTAACCTTCAGCTTCCCGATATCCGACGGTACCATTCGCGTGCGATTCCCATGCGATTAACCGCGACTGTTATGCAGAAAATTGGCATGAGGGGCGATCAGGATACACACTACCC
DDX24	13002300	DDX24_13002300_16	GTCATATCGGTCACTGTTAGCTCTCACAGCTGCTAGAGATGTGTATCGCGCTCGATTGGCACTGGTTCGGGCGTACCTAACCTTCAGCTTCCCGATATCCGACGGTACCATTCGCGTGCGATTCCCATGCGATTAACCGCGACTGATGGTTGAGAAAGGCCATTTTGCTGGATCAGGATACACACTACCC
DDX24	13002300	DDX24_13002300_17	GTCATATCGGTCACTGTTATTATCATTTGAGGAACCTTCGGCATGTATCGCGCTCGATTGGCACTGGTTCGGGCGTACCTAACCTTCAGCTTCCCGATATCCGACGGTACCATTCGCGTGCGATTCCCATGCGATTAACCGCGACTGCTGTGGGAATTAATTAAAGAAAAGCGATCAGGATACACACTACCC
DDX24	13002300	DDX24_13002300_18	GTCATATCGGTCACTGTTCGTCCAGGTCAAACAGCACATTTGTATCGCGCTCGATTGGCACTGGTTCGGGCGTACCTAACCTTCAGCTTCCCGATATCCGACGGTACCATTCGCGTGCGATTCCCATGCGATTAACCGCGACTGGACTCCCACTCGAGAGCTGGCGATCAGGATACACACTACCC
DDX24	13002300	DDX24_13002300_19	GTCATATCGGTCACTGTTCATCCCAATGATTCATGCGGTGTTGTATCGCGCTCGATTGGCACTGGTTCGGGCGTACCTAACCTTCAGCTTCCCGATATCCGACGGTACCATTCGCGTGCGATTCCCATGCGATTAACCGCGACTGGAAGTGGGAAAACTCTTGCCTTTGCGATCAGGATACACACTACCC
DDX24	13002300	DDX24_13002300_20	GTCATATCGGTCACTGTTCACCTGCCATCCGTGACAAATGTATCGCGCTCGATTGGCACTGGTTCGGGCGTACCTAACCTTCAGCTTCCCGATATCCGACGGTACCATTCGCGTGCGATTCCCATGCGATTAACCGCGACTGCCAATCCAAGCCCTGACCTTGGGATCAGGATACACACTACCC
DDX24	13002300	DDX24_13002300_21	GTCATATCGGTCACTGTTAGGGTTGGAGCCTTCTCAGAGTGTATCGCGCTCGATTGGCACTGGTTCGGGCGTACCTAACCTTCAGCTTCCCGATATCCGACGGTACCATTCGCGTGCGATTCCCATGCGATTAACCGCGACTGAAAAAGAAGAAAAATAAAGGGAAAAAGATCAGGATACACACTACCC
DDX24	13002300	DDX24_13002300_22	GTCATATCGGTCACTGTTGAAGATTGACCCAAATATGTTTGCAGTGTATCGCGCTCGATTGGCACTGGTTCGGGCGTACCTAACCTTCAGCTTCCCGATATCCGACGGTACCATTCGCGTGCGATTCCCATGCGATTAACCGCGACTGAAGTTGTGGGAAAATGGAAGGAAGTGATCAGGATACACACTACCC
DDX24	13002300	DDX24_13002300_23	GTCATATCGGTCACTGTTTGTTCCCATTGATTTAAAAGTTTCCTTGTATCGCGCTCGATTGGCACTGGTTCGGGCGTACCTAACCTTCAGCTTCCCGATATCCGACGGTACCATTCGCGTGCGATTCCCATGCGATTAACCGCGACTGGGACTGTGCTCTTTCTGTTGCTAATGATCAGGATACACACTACCC
DDX24	13002300	DDX24_13002300_24	GTCATATCGGTCACTGTTAATATCCCTTTGCAGAGCCCATACTGTATCGCGCTCGATTGGCACTGGTTCGGGCGTACCTAACCTTCAGCTTCCCGATATCCGACGGTACCATTCGCGTGCGATTCCCATGCGATTAACCGCGACTGTCAGGAAGGACAGGTTGGGGGATCAGGATACACACTACCC
DDX24	13002300	DDX24_13002300_25	GTCATATCGGTCACTGTTCCATTTTAATGCTAGGAGAATGTTTTTGTATCGCGCTCGATTGGCACTGGTTCGGGCGTACCTAACCTTCAGCTTCCCGATATCCGACGGTACCATTCGCGTGCGATTCCCATGCGATTAACCGCGACTGGCCAGGACAAAAGTAGTTATGGAAAGATCAGGATACACACTACCC
DDX24	13002300	DDX24_13002300_26	GTCATATCGGTCACTGTTGTAGACAGGCTTTAAAAGGCAGGAGTGTATCGCGCTCGATTGGCACTGGTTCGGGCGTACCTAACCTTCAGCTTCCCGATATCCGACGGTACCATTCGCGTGCGATTCCCATGCGATTAACCGCGACTGCTTTTCCTTGGTGGAGGAGCTAATACGATCAGGATACACACTACCC
DDX24	13002300	DDX24_13002300_27	GTCATATCGGTCACTGTTCAGGGAGACTCTCCATTTTCCAAATGTATCGCGCTCGATTGGCACTGGTTCGGGCGTACCTAACCTTCAGCTTCCCGATATCCGACGGTACCATTCGCGTGCGATTCCCATGCGATTAACCGCGACTGCCTGACTGACAGCTATCAGAGAATGGGATCAGGATACACACTACCC
DDX24	13002300	DDX24_13002300_28	GTCATATCGGTCACTGTTATTAGCATTTAGTCTTGAAGGTCCTGTGTATCGCGCTCGATTGGCACTGGTTCGGGCGTACCTAACCTTCAGCTTCCCGATATCCGACGGTACCATTCGCGTGCGATTCCCATGCGATTAACCGCGACTGGCCTCATGGTTGGCACTTTTATCTAGATCAGGATACACACTACCC
DDX24	13002300	DDX24_13002300_29	GTCATATCGGTCACTGTTCACAACCATGGGAGAAGCATAGATTGTATCGCGCTCGATTGGCACTGGTTCGGGCGTACCTAACCTTCAGCTTCCCGATATCCGACGGTACCATTCGCGTGCGATTCCCATGCGATTAACCGCGACTGCAGTGTAGGTGAGTATCCACAACTCCGATCAGGATACACACTACCC
DDX24	13002300	DDX24_13002300_30	GTCATATCGGTCACTGTTTCTAAGGGGAAGCAGTGCTTCTCTGTATCGCGCTCGATTGGCACTGGTTCGGGCGTACCTAACCTTCAGCTTCCCGATATCCGACGGTACCATTCGCGTGCGATTCCCATGCGATTAACCGCGACTGCATGGGTCCTCTAGTCCTGAGCCGATCAGGATACACACTACCC
DDX24	13002300	DDX24_13002300_31	GTCATATCGGTCACTGTTAAGAGGCTGGAATGTTCAAGAGGTTGTATCGCGCTCGATTGGCACTGGTTCGGGCGTACCTAACCTTCAGCTTCCCGATATCCGACGGTACCATTCGCGTGCGATTCCCATGCGATTAACCGCGACTGCCAAGATTGGACAGTGTGAATGGAGCGATCAGGATACACACTACCC
DDX24	13002300	DDX24_13002300_32	GTCATATCGGTCACTGTTCTTGTGTGTTAAACTTGATTTCATAATGTATCGCGCTCGATTGGCACTGGTTCGGGCGTACCTAACCTTCAGCTTCCCGATATCCGACGGTACCATTCGCGTGCGATTCCCATGCGATTAACCGCGACTGTCTGTATTGCAGTGTTTATAGGCTTGATCAGGATACACACTACCC
DDX24	13002300	DDX24_13002300_33	GTCATATCGGTCACTGTTCTCTGGCTATTTGCAAAACCTCTCCTGTATCGCGCTCGATTGGCACTGGTTCGGGCGTACCTAACCTTCAGCTTCCCGATATCCGACGGTACCATTCGCGTGCGATTCCCATGCGATTAACCGCGACTGCAGTGACTGCACATTGGTTTCTGTTGATCAGGATACACACTACCC
DDX24	13002300	DDX24_13002300_34	GTCATATCGGTCACTGTTAAGTATCCCACTCAGTCTGGCAAGTGTATCGCGCTCGATTGGCACTGGTTCGGGCGTACCTAACCTTCAGCTTCCCGATATCCGACGGTACCATTCGCGTGCGATTCCCATGCGATTAACCGCGACTGCACTGTTTACGGAGAGCCAGAAAACCGATCAGGATACACACTACCC
DDX24	13002300	DDX24_13002300_35	GTCATATCGGTCACTGTTGAAATCTGAGTATCGGAACTTCCAGTGTATCGCGCTCGATTGGCACTGGTTCGGGCGTACCTAACCTTCAGCTTCCCGATATCCGACGGTACCATTCGCGTGCGATTCCCATGCGATTAACCGCGACTGGAATCCGTTTAGCTCGACAGATTGAGATCAGGATACACACTACCC
DDX24	13002300	DDX24_13002300_36	GTCATATCGGTCACTGTTACCAGAAGCAGAGGCTCAGAAATGTATCGCGCTCGATTGGCACTGGTTCGGGCGTACCTAACCTTCAGCTTCCCGATATCCGACGGTACCATTCGCGTGCGATTCCCATGCGATTAACCGCGACTGCTTGACCCTGCATGCCTGTATGCGATCAGGATACACACTACCC
DDX24	13002300	DDX24_13002300_37	GTCATATCGGTCACTGTTAAGCCCAAGGTCATTGACCTCATGTATCGCGCTCGATTGGCACTGGTTCGGGCGTACCTAACCTTCAGCTTCCCGATATCCGACGGTACCATTCGCGTGCGATTCCCATGCGATTAACCGCGACTGTTATGCAGAAAATTGGCATGAGGGGCGATCAGGATACACACTACCC
DDX24	13002300	DDX24_13002300_38	GTCATATCGGTCACTGTTAGCTCTCACAGCTGCTAGAGATGTGTATCGCGCTCGATTGGCACTGGTTCGGGCGTACCTAACCTTCAGCTTCCCGATATCCGACGGTACCATTCGCGTGCGATTCCCATGCGATTAACCGCGACTGATGGTTGAGAAAGGCCATTTTGCTGGATCAGGATACACACTACCC
DDX24	13002300	DDX24_13002300_39	GTCATATCGGTCACTGTTATTATCATTTGAGGAACCTTCGGCATGTATCGCGCTCGATTGGCACTGGTTCGGGCGTACCTAACCTTCAGCTTCCCGATATCCGACGGTACCATTCGCGTGCGATTCCCATGCGATTAACCGCGACTGCTGTGGGAATTAATTAAAGAAAAGCGATCAGGATACACACTACCC
DDX24	13002300	DDX24_13002300_40	GTCATATCGGTCACTGTTCGTCCAGGTCAAACAGCACATTTGTATCGCGCTCGATTGGCACTGGTTCGGGCGTACCTAACCTTCAGCTTCCCGATATCCGACGGTACCATTCGCGTGCGATTCCCATGCGATTAACCGCGACTGGACTCCCACTCGAGAGCTGGCGATCAGGATACACACTACCC
DEPTOR	30020330	DEPTOR_30020330_1	GTCATATCGGTCACTGTTCGTCTGTGAGGGCAGACTGATACGCTACGGAGTACGCCACTTCGTACTTCGACGGCACTCACTTCAGCTTCCCGATATCCGACGGCATGCGATTAACCGCGACTGCTCTCGTAGCGTGCGATGAGGAACAAAGATGGCGCGGGAAGGATCAGGATACACACTACCC
DEPTOR	30020330	DEPTOR_30020330_2	GTCATATCGGTCACTGTTCGCACCTTCATGGCATCTGAATTCACGCTACGGAGTACGCCACTTCGTACTTCGACGGCACTCACTTCAGCTTCCCGATATCCGACGGCATGCGATTAACCGCGACTGCTCTCGTAGCGTGCGATGAGGAGGAGGAAGGGGTCAAGTATGAGGATCAGGATACACACTACCC
DEPTOR	30020330	DEPTOR_30020330_3	GTCATATCGGTCACTGTTCTCTACCAGTTCAGAATGAACTTCCGACGCTACGGAGTACGCCACTTCGTACTTCGACGGCACTCACTTCAGCTTCCCGATATCCGACGGCATGCGATTAACCGCGACTGCTCTCGTAGCGTGCGATGAGCACCCATTTGTGGACAGCAATCTTGATCAGGATACACACTACCC
DEPTOR	30020330	DEPTOR_30020330_4	GTCATATCGGTCACTGTTATGCCACATCCAGGCTGTAGAACGCTACGGAGTACGCCACTTCGTACTTCGACGGCACTCACTTCAGCTTCCCGATATCCGACGGCATGCGATTAACCGCGACTGCTCTCGTAGCGTGCGATGAGTTTTGTGGTGCGAGGAAGTAAGCCGATCAGGATACACACTACCC
DEPTOR	30020330	DEPTOR_30020330_5	GTCATATCGGTCACTGTTGACCGTGAGCAATCTGATTCTGACACGCTACGGAGTACGCCACTTCGTACTTCGACGGCACTCACTTCAGCTTCCCGATATCCGACGGCATGCGATTAACCGCGACTGCTCTCGTAGCGTGCGATGAGCTCAATGTCCTGCATGTAGACTACCGGATCAGGATACACACTACCC
DEPTOR	30020330	DEPTOR_30020330_6	GTCATATCGGTCACTGTTCACATACATGTCTAAAGTTGAGTTTTACGCTACGGAGTACGCCACTTCGTACTTCGACGGCACTCACTTCAGCTTCCCGATATCCGACGGCATGCGATTAACCGCGACTGCTCTCGTAGCGTGCGATGAGGTTTTGGACATACGAGTCTTCTCCGGATCAGGATACACACTACCC
DEPTOR	30020330	DEPTOR_30020330_7	GTCATATCGGTCACTGTTGACATGCTAAAGTCCCCTTCTTCAGACGCTACGGAGTACGCCACTTCGTACTTCGACGGCACTCACTTCAGCTTCCCGATATCCGACGGCATGCGATTAACCGCGACTGCTCTCGTAGCGTGCGATGAGTGAAATGCTTCTCTAGCCCAAACAGCGATCAGGATACACACTACCC
DEPTOR	30020330	DEPTOR_30020330_8	GTCATATCGGTCACTGTTCAAGTGCTTAAAAGCCATAAAAAACGCTACGGAGTACGCCACTTCGTACTTCGACGGCACTCACTTCAGCTTCCCGATATCCGACGGCATGCGATTAACCGCGACTGCTCTCGTAGCGTGCGATGAGATTTTCAAGGGGGTTCTAAAGCATTGATCAGGATACACACTACCC
[truncated: 7,354 more rows]
