# Supplementary material for: Single-cell multiomic human brain atlas reveals regulatory drivers of cortical regionality
Source: Nat Commun. 2026 Feb 21;17:3051. doi: 10.1038/s41467-026-69368-2 (PMC13039890; doi:10.1038/s41467-026-69368-2)
Supplement: Supplementary file 8 — Supplementary Data 6 [file 41467_2026_69368_MOESM8_ESM.xlsx]

## Sheet: L6B
gene	corr	p_value	p_adjusted
A1BG	-0.0796747	0.649132	0.896208
A1CF	0.136787	0.433307	0.796996
A2M	-0.318276	0.0624135	0.379539
A2ML1	-0.231268	0.181315	0.594583
A2ML1-AS1	0.0276394	0.874766	0.968042
A4GALT	0.202501	0.243357	0.662729
AAAS	0.229012	0.185731	0.600856
AACS	-0.337313	0.0475236	0.333307
AADACL2-AS1	0.398092	0.0178633	0.210523
AADAT	-0.100122	0.567146	0.862687
AAED1	0.00789696	0.964089	0.989853
AAGAB	0.11366	0.51562	0.839483
AAK1	0.395271	0.0187663	0.21574
AAMDC	-0.082072	0.639282	0.892227
AAMP	0.118313	0.49846	0.831055
AANAT	-0.340557	0.0452978	0.326151
AAR2	0.0695215	0.691487	0.912953
AARD	0.224781	0.194213	0.609613
AARS	0.351697	0.0382829	0.297618
AARS2	-0.10816	0.536269	0.849068
AARSD1	0.0425872	0.808076	0.950357
AASDH	0.164426	0.345233	0.746805
AASDHPPT	-0.0800978	0.64739	0.895346
AASS	-0.0487919	0.780752	0.942337
AATBC	0.190232	0.273697	0.691349
AATF	-0.0224217	0.89827	0.973417
AATK	0.215897	0.212899	0.62949
AB015752.1	0.174861	0.315046	0.726098
ABALON	-0.0829181	0.63582	0.89076
ABAT	0.0334211	0.848844	0.961002
ABCA1	0.593682	0.000170317	0.0186731
ABCA10	0.526135	0.00116901	0.0527154
ABCA12	-0.144684	0.406963	0.783656
ABCA13	0.0861615	0.622618	0.88511
ABCA2	0.112814	0.518771	0.840623
ABCA3	0.016217	0.926331	0.980917
ABCA4	-0.0644449	0.713024	0.921068
ABCA5	0.313481	0.0666901	0.389752
ABCA6	0.419244	0.0121794	0.174602
ABCA7	0.285842	0.0959958	0.457815
ABCA8	0.16358	0.347756	0.747749
ABCA9	0.65855	1.7031e-05	0.00503331
ABCA9-AS1	0.37299	0.0273261	0.258844
ABCB1	0.102519	0.557853	0.858982
ABCB10	0.107596	0.53841	0.849593
ABCB11	-0.100968	0.563858	0.860547
ABCB4	0.125223	0.473525	0.818171
ABCB5	-0.0483689	0.782607	0.94274
ABCB6	-0.367068	0.0300759	0.268599
ABCB7	0.236627	0.171127	0.580702
ABCB8	0.0551377	0.753072	0.934106
ABCB9	0.303187	0.076648	0.413018
ABCC1	0.204616	0.238364	0.658465
ABCC10	0.141581	0.417202	0.789697
ABCC11	0.0473818	0.78694	0.944053
ABCC12	-0.14835	0.395049	0.776754
ABCC2	0.208282	0.229873	0.648627
ABCC3	0.057112	0.74452	0.930988
ABCC4	-0.497086	0.00238286	0.0768032
ABCC5	0.0527404	0.763495	0.938551
ABCC6	0.0854564	0.625479	0.886225
ABCC8	0.21632	0.211983	0.628618
ABCC9	-0.0228448	0.896361	0.972775
ABCD1	-0.0902573	0.606112	0.879315
ABCD2	-0.0874307	0.617484	0.883894
ABCD3	-0.0040895	0.981399	0.994234
ABCD4	-0.0854564	0.625479	0.886225
ABCE1	-0.306007	0.0738116	0.406398
ABCF1	0.0259472	0.882378	0.969656
ABCF2	0.0884178	0.613502	0.882584
ABCF3	-0.109429	0.531469	0.847263
ABCG1	0.246639	0.1532	0.556013
ABCG2	0.102378	0.558397	0.858982
ABCG4	0.0117044	0.946795	0.98601
ABCG5	-0.0830591	0.635243	0.890472
ABCG8	0.132274	0.448773	0.806071
ABHD1	-0.000282034	0.998717	0.999289
ABHD10	-0.219141	0.205939	0.62105
ABHD11	0.275407	0.109311	0.483507
ABHD12	0.108442	0.535201	0.848635
ABHD12B	-0.089969	0.607268	0.879959
ABHD13	0.0366645	0.834368	0.955539
ABHD14A	0.00366645	0.983323	0.994767
ABHD14B	0.0102943	0.953198	0.987432
ABHD16A	-0.143233	0.411733	0.786692
ABHD17A	0.297546	0.0825744	0.427216
ABHD17B	0.30361	0.0762172	0.412316
ABHD17C	0.032575	0.852628	0.961772
ABHD18	0.264266	0.125015	0.512822
ABHD2	0.475369	0.00390246	0.0981234
ABHD3	0.298674	0.0813617	0.423681
ABHD4	-0.232537	0.178864	0.591391
ABHD5	0.0626116	0.720857	0.92441
ABHD6	0.209693	0.226662	0.644587
ABHD8	0.173028	0.320225	0.729459
ABI1	0.277945	0.105951	0.477439
ABI2	-0.364952	0.0311112	0.2724
ABI3BP	0.354235	0.0368147	0.292357
ABL1	0.151311	0.385574	0.771389
ABL2	-0.0229858	0.895724	0.972775
ABLIM1	0.523033	0.00126521	0.0551127
ABLIM2	0.12889	0.460566	0.812365
ABLIM3	0.0145248	0.934	0.982485
ABO	-0.539955	0.00081433	0.0446504
ABR	-0.0638808	0.715431	0.922007
ABRA	0.147222	0.398693	0.779452
ABRACL	0.160478	0.357099	0.754986
ABRAXAS1	0.237896	0.168776	0.577414
ABRAXAS2	-0.10393	0.552419	0.85615
ABT1	-0.225486	0.192781	0.608198
ABTB1	0.14835	0.395049	0.776754
ABTB2	-0.16076	0.356244	0.754431
AC000058.1	0.032857	0.851366	0.961772
AC000093.1	-0.00126915	0.994227	0.997759
AC000124.1	-0.0211526	0.904001	0.974515
AC000372.1	-0.00451255	0.979475	0.994214
AC001226.2	-0.265112	0.123767	0.510425
AC002064.1	0.122403	0.483623	0.824421
AC002070.1	-0.104494	0.550253	0.855138
AC002074.1	0.156952	0.367898	0.760991
AC002116.2	0.0466767	0.79004	0.945056
AC002127.2	-0.0417411	0.81182	0.95115
AC002310.1	0.10534	0.547011	0.854246
AC002310.2	0.379336	0.024613	0.247418
AC002310.4	0.142568	0.413928	0.788064
AC002375.1	0.124659	0.475536	0.819949
AC002383.1	-0.159913	0.358814	0.75604
AC002429.2	-0.144684	0.406963	0.783656
AC002454.1	0.1303	0.455632	0.808965
AC002463.1	-0.11084	0.52616	0.845182
AC002472.1	0.156247	0.370081	0.762223
AC002553.1	0.0662781	0.705221	0.917838
AC002553.2	0.00282034	0.987171	0.996613
AC002558.2	-0.295149	0.0851978	0.433435
AC002996.1	0.0552787	0.75246	0.933769
AC003002.1	-0.0363824	0.835625	0.956009
AC003002.2	0.121698	0.486165	0.825166
AC003005.1	-0.22323	0.19739	0.613173
AC003005.2	-0.0932124	0.59432	0.873184
AC003006.1	0.274278	0.11083	0.487086
AC003102.1	-0.238601	0.167479	0.576572
AC003666.1	0.194745	0.262263	0.679902
AC003681.1	-0.157657	0.365723	0.759928
AC003682.1	-0.264689	0.12439	0.511567
AC003684.1	-0.589875	0.000192034	0.0201583
AC003984.1	0.418116	0.0124382	0.175893
AC003988.1	0.0839052	0.63179	0.888874
AC003991.1	0.394707	0.0189514	0.2167
AC004009.1	0.164003	0.346493	0.747041
AC004014.1	0.499483	0.0022521	0.0752397
AC004023.1	0.208987	0.228264	0.64627
AC004034.1	0.00324362	0.985246	0.995717
AC004039.1	-0.21068	0.224433	0.641858
AC004052.1	0.0448435	0.798112	0.947983
AC004053.1	0.245511	0.155149	0.558339
AC004076.1	0.343377	0.0434312	0.320274
AC004076.2	-0.213782	0.217525	0.635344
AC004112.1	-0.0115634	0.947435	0.98606
AC004147.2	0.0912381	0.602187	0.876962
AC004148.2	-0.165977	0.340638	0.7444
AC004149.1	-0.0565479	0.74696	0.931095
AC004158.1	-0.531212	0.00102545	0.0487595
AC004223.3	0.206731	0.23344	0.653604
AC004231.1	-0.0286265	0.87033	0.96681
AC004233.2	0.00253831	0.988454	0.996984
AC004233.4	0.192065	0.269013	0.685923
AC004241.1	-0.225502	0.192749	0.608198
AC004253.1	-0.0346902	0.843173	0.958707
AC004257.1	-0.430808	0.00977901	0.156676
AC004448.2	0.548839	0.000640116	0.0391613
AC004485.1	-0.193053	0.266513	0.683814
AC004492.1	-0.0369465	0.833112	0.955539
AC004494.1	0.00916612	0.958322	0.988606
AC004520.1	-0.0937764	0.59208	0.872095
AC004522.2	-0.0958917	0.583716	0.868364
AC004540.1	-0.117044	0.503111	0.83396
AC004542.2	0.155542	0.372271	0.763868
AC004551.1	-0.0879947	0.615207	0.882872
AC004554.2	0.127903	0.464036	0.813631
AC004556.1	-0.088565	0.612909	0.882584
AC004594.1	0.528955	0.00108721	0.0503261
AC004690.2	-0.000564069	0.997434	0.998994
AC004691.2	0.603554	0.000123891	0.0157613
AC004692.2	0.174015	0.31743	0.72749
AC004702.1	0.212936	0.219394	0.637027
AC004704.1	-0.0595093	0.734175	0.928657
AC004784.1	-0.218859	0.206538	0.621783
AC004803.1	-0.15385	0.377559	0.765803
AC004805.1	-0.211385	0.22285	0.64019
AC004812.2	-0.0548557	0.754296	0.934297
AC004816.1	-0.408245	0.014907	0.19178
AC004830.1	0.0507662	0.77211	0.940426
AC004832.1	0.0857986	0.62409	0.885779
AC004834.1	-0.0568299	0.745739	0.931059
AC004835.1	0.00620476	0.971781	0.992309
AC004852.2	-0.0913791	0.601623	0.87654
AC004862.1	-0.189047	0.276753	0.694141
AC004865.2	-0.0996992	0.568793	0.863498
AC004870.4	-0.0203079	0.907818	0.97508
AC004884.2	-0.0668421	0.702825	0.91677
AC004889.1	-0.0215756	0.90209	0.973931
AC004895.1	0.323352	0.0581241	0.365967
AC004908.1	-0.218859	0.206538	0.621783
AC004918.1	-0.249177	0.14888	0.551695
AC004922.1	0.230986	0.181863	0.595363
AC004943.1	0.0473818	0.78694	0.944053
AC004943.2	-0.330826	0.0522379	0.34977
AC004949.1	0.301918	0.0779517	0.415382
AC004951.1	0.183886	0.290316	0.706115
AC004969.1	0.0428692	0.806829	0.949821
AC004973.1	0.114083	0.514048	0.838487
AC004982.1	0.0761493	0.663725	0.902602
AC004982.2	-0.0294726	0.866531	0.965829
AC005020.2	0.00846103	0.961526	0.989548
AC005034.3	0.120006	0.492293	0.827886
AC005037.1	0.145389	0.404656	0.783163
AC005041.1	0.130159	0.456124	0.808965
AC005064.1	-0.229153	0.185452	0.600361
AC005070.3	0.245088	0.155885	0.559459
AC005144.1	-0.0438563	0.802467	0.949026
AC005154.4	0.0441384	0.801222	0.949026
AC005154.6	-0.363824	0.0316752	0.275705
AC005162.3	-0.339452	0.0460461	0.328699
AC005165.1	-0.405142	0.0157632	0.197271
AC005186.1	0.509495	0.0017713	0.0651852
AC005197.1	-0.0520353	0.766569	0.93906
AC005208.1	0.509777	0.00175917	0.0648632
AC005224.1	-0.0542916	0.756746	0.935583
AC005224.3	-0.232396	0.179136	0.591575
AC005224.4	-0.0458306	0.793763	0.94721
AC005225.2	0.403309	0.0162882	0.200703
AC005258.1	-0.0227038	0.896997	0.972916
AC005261.1	0.160901	0.355816	0.754191
AC005280.2	-0.0485099	0.781988	0.94274
AC005288.1	-0.081649	0.641016	0.893025
AC005304.1	-0.29388	0.0866125	0.436471
AC005304.3	-0.157234	0.367027	0.760827
AC005324.3	0.0346902	0.843173	0.958707
AC005324.4	-0.0786876	0.653206	0.897509
AC005332.1	-0.167752	0.335428	0.74066
AC005332.3	-0.253126	0.142337	0.542628
AC005332.4	-0.0235499	0.89318	0.971518
AC005332.5	0.159913	0.358814	0.75604
AC005332.6	-0.362414	0.032392	0.27742
AC005332.7	-0.0375106	0.830601	0.954811
AC005332.8	0.0303187	0.862735	0.964598
AC005355.1	0.144684	0.406963	0.783656
AC005358.2	0.127621	0.46503	0.814036
AC005381.1	-0.041318	0.813694	0.951431
AC005392.3	-0.44223	0.00781498	0.141762
AC005394.1	0.0320109	0.855153	0.96236
AC005410.2	-0.0306007	0.861471	0.964498
AC005476.2	-0.23155	0.180768	0.594312
AC005480.1	0.153427	0.378888	0.767202
AC005481.1	-0.15667	0.36877	0.760992
AC005482.1	-0.382721	0.0232595	0.240201
AC005498.3	-0.117608	0.501041	0.832325
AC005523.1	0.316725	0.0637727	0.383105
AC005537.1	0.536288	0.00089766	0.0454988
AC005580.1	0.00958984	0.956397	0.988032
AC005592.1	-0.197142	0.256319	0.673297
AC005618.1	0.109437	0.53144	0.847263
AC005632.4	-0.0236909	0.892544	0.971518
AC005670.1	-0.275689	0.108934	0.483174
AC005670.2	0.241985	0.161355	0.568531
AC005696.4	0.181066	0.297907	0.711966
AC005697.1	0.0297546	0.865266	0.965483
AC005699.1	0.00662781	0.969858	0.991822
AC005703.4	0.0466767	0.79004	0.945056
AC005726.1	0.208423	0.22955	0.648098
AC005772.1	0.302482	0.0773702	0.414237
AC005775.1	0.117359	0.501955	0.833034
AC005776.2	0.0301777	0.863368	0.964598
AC005808.1	0.0322929	0.85389	0.962236
AC005828.2	0.216602	0.211373	0.627584
AC005828.3	-0.169221	0.331152	0.738155
AC005828.4	0.141681	0.416872	0.789697
AC005833.2	0.316866	0.0636482	0.382686
AC005838.2	-0.246357	0.153686	0.556199
AC005842.1	0.0530225	0.762267	0.938122
AC005871.2	0.328006	0.0544006	0.355696
AC005899.5	0.0992761	0.570442	0.863735
AC005899.6	-0.0647269	0.711822	0.920815
AC005899.7	-0.194322	0.263321	0.6809
AC005899.8	-0.128326	0.462547	0.813023
AC005920.1	0.492573	0.00264705	0.0798271
AC005943.1	0.195873	0.259455	0.675992
AC005972.1	-0.0812259	0.642752	0.89337
AC005972.4	-0.312494	0.0675985	0.392316
AC005993.1	0.290213	0.0908009	0.445653
AC005999.1	-0.33355	0.050215	0.343601
AC006013.1	-0.390195	0.0204878	0.225283
AC006019.1	0.0713547	0.683766	0.909322
AC006019.2	-0.0641673	0.714208	0.921383
AC006030.1	0.0399079	0.819946	0.953634
AC006058.1	-0.520071	0.00136347	0.056693
AC006063.2	0.121416	0.487183	0.8258
AC006064.6	-0.0136787	0.937837	0.983774
AC006115.1	0.177541	0.30757	0.719574
AC006115.3	0.375811	0.0260914	0.253139
AC006145.1	0.0112814	0.948716	0.986352
AC006148.1	0.203911	0.24002	0.659061
AC006206.2	-0.170349	0.32789	0.735891
AC006213.2	0.0437153	0.80309	0.949026
AC006213.3	-0.0389207	0.82433	0.954456
AC006254.1	-0.33689	0.0478203	0.334289
AC006270.1	-0.0975839	0.577062	0.866247
AC006288.1	0.11789	0.500008	0.831687
AC006299.1	-0.186707	0.282852	0.698403
AC006305.1	-0.133825	0.443423	0.802767
AC006435.2	-0.290636	0.0903098	0.444492
AC006460.1	-0.0834822	0.633516	0.889868
AC006480.2	0.0200244	0.909099	0.975413
AC006486.1	0.170925	0.326233	0.735029
AC006487.1	0.184733	0.288064	0.703586
AC006504.1	-0.160619	0.356671	0.754837
AC006504.5	-0.132274	0.448773	0.806071
AC006511.4	-0.181207	0.297524	0.711966
AC006538.2	0.154414	0.375792	0.764964
AC006547.1	0.435179	0.00898282	0.149922
AC006581.2	-0.0107173	0.951277	0.987063
AC006946.2	-0.214769	0.215358	0.63267
AC006960.2	0.129595	0.458096	0.81024
AC006974.1	0.265413	0.123325	0.509702
AC006978.2	-0.26892	0.118263	0.501953
AC007001.1	-0.115493	0.508825	0.837423
AC007036.1	0.00973019	0.95576	0.987901
AC007038.1	-0.267651	0.120077	0.504854
AC007038.2	-0.17331	0.319425	0.728759
AC007040.2	0.212231	0.220961	0.638006
AC007091.1	-0.387092	0.021603	0.231194
AC007100.1	-0.143555	0.41067	0.785597
AC007114.1	0.0128326	0.941675	0.985164
AC007128.1	-0.13721	0.431872	0.796457
AC007163.1	0.00197424	0.99102	0.997424
AC007216.4	-0.102378	0.558397	0.858982
AC007218.1	0.236768	0.170865	0.579914
AC007220.1	0.204475	0.238694	0.65881
AC007221.1	-0.324481	0.0572034	0.363987
AC007221.2	0.0314468	0.857679	0.963059
AC007255.1	-0.157516	0.366157	0.760338
AC007262.2	-0.366081	0.0305555	0.269985
AC007277.1	-0.283304	0.0991146	0.463936
AC007285.1	-0.120429	0.490757	0.827331
AC007319.1	0.0623296	0.722064	0.924634
AC007325.2	-0.0989941	0.571543	0.863835
AC007325.4	0.19686	0.257014	0.674025
AC007326.4	0.536147	0.00090101	0.0455484
AC007344.1	-0.0965968	0.580939	0.867053
AC007349.1	-0.00521764	0.976269	0.993649
AC007364.1	0.113378	0.516669	0.839697
AC007370.2	-0.13312	0.445851	0.804206
AC007375.3	0.284714	0.0973726	0.460494
AC007376.2	0.381593	0.0237036	0.241948
AC007388.1	0.26342	0.126273	0.516327
AC007389.3	-0.216461	0.211678	0.628295
AC007402.1	0.17049	0.327484	0.735891
AC007405.1	0.024537	0.88873	0.970028
AC007405.3	-0.248331	0.15031	0.553431
AC007406.3	0.10816	0.536269	0.849068
AC007422.2	0.0989941	0.571543	0.863835
AC007450.1	-0.456755	0.00581219	0.120668
AC007493.1	0.158926	0.361827	0.757239
AC007494.2	-0.032857	0.851366	0.961772
AC007495.1	-0.1774	0.307961	0.719962
AC007496.2	-0.169644	0.329926	0.737478
AC007513.1	0.112109	0.521404	0.843112
AC007529.2	0.411206	0.0141266	0.185617
AC007533.1	-0.22591	0.191925	0.606594
AC007552.2	-0.156106	0.370518	0.762388
AC007557.3	-0.518238	0.0014276	0.0578568
AC007563.2	-0.596785	0.000154278	0.0174335
AC007566.1	0.0669832	0.702227	0.916675
AC007569.1	0.0205885	0.906549	0.974995
AC007610.1	0.0647269	0.711822	0.920815
AC007610.2	0.323634	0.0578929	0.365229
AC007611.1	0.321519	0.0596453	0.371165
AC007614.1	-0.203629	0.240685	0.659943
AC007638.2	0.0898279	0.607833	0.880048
AC007656.1	0.090251	0.606137	0.879315
AC007679.1	0.0867256	0.620334	0.884284
AC007686.3	-0.0619065	0.723877	0.92486
AC007750.1	-0.295995	0.0842647	0.431085
AC007773.1	-0.236768	0.170865	0.579914
AC007785.1	0.465921	0.00478997	0.109803
AC007785.3	0.429115	0.0101029	0.157914
AC007846.2	-0.435884	0.00885971	0.149425
AC007878.1	-0.0298956	0.864633	0.965338
AC007879.1	-0.16781	0.335256	0.74066
AC007906.2	-0.0977249	0.576509	0.866247
AC007920.2	-0.40557	0.0156428	0.196806
AC007923.4	-0.0661371	0.70582	0.918369
AC007938.2	-0.168798	0.33238	0.739092
AC007938.3	-0.166964	0.337734	0.742233
AC007952.4	0.0559838	0.749403	0.932506
AC007953.2	-0.069682	0.690809	0.912794
AC007966.1	0.430525	0.00983237	0.15695
AC007993.3	-0.165989	0.340604	0.7444
AC008014.1	-0.459716	0.00546318	0.117523
AC008040.1	-0.0201655	0.908462	0.975165
AC008050.1	0.098289	0.5743	0.865482
AC008063.1	0.299662	0.0803119	0.421182
AC008067.1	-0.37567	0.026152	0.253599
AC008074.1	-0.528673	0.00109516	0.0505721
AC008079.2	-0.0638808	0.715431	0.922007
AC008080.4	-0.0432118	0.805314	0.949634
AC008083.1	0.113096	0.517719	0.840124
AC008105.1	-0.291342	0.0894959	0.442413
AC008105.3	0.570979	0.00034095	0.0270647
AC008109.1	0.0351133	0.841285	0.958148
AC008124.1	-0.130441	0.45514	0.808736
AC008127.1	-0.76107	1.1121e-07	0.000178029
AC008164.1	-0.36735	0.02994	0.268134
AC008267.5	0.213077	0.219082	0.636794
AC008269.1	-0.362273	0.0324644	0.27742
AC008269.2	-0.057253	0.74391	0.930988
AC008277.1	0.048933	0.780134	0.942124
AC008393.1	-0.39513	0.0188125	0.215897
AC008403.3	-0.024537	0.88873	0.970028
AC008415.1	-0.0418821	0.811196	0.95115
AC008434.1	0.32716	0.0550631	0.357715
AC008438.1	0.111404	0.524044	0.844114
AC008438.2	-0.0211526	0.904001	0.974515
AC008440.1	0.351274	0.0385322	0.29883
AC008467.1	-0.133825	0.443423	0.802767
AC008507.2	-0.157093	0.367462	0.760827
AC008534.1	0.164708	0.344395	0.746287
AC008537.1	0.352261	0.0379526	0.296973
AC008537.2	0.142568	0.413928	0.788064
AC008543.1	0.0118454	0.946155	0.985931
AC008554.1	0.210821	0.224116	0.64162
AC008568.1	0.0215756	0.90209	0.973931
AC008572.1	0.00225786	0.989729	0.997212
AC008574.1	-0.38258	0.0233146	0.240201
AC008575.1	0.260741	0.130318	0.523617
AC008581.2	-0.016499	0.925053	0.98032
AC008591.1	-0.164144	0.346073	0.746805
AC008610.1	-0.312212	0.0678598	0.39241
AC008629.1	0.225063	0.193639	0.609106
AC008662.1	-0.0203065	0.907824	0.97508
AC008667.1	-0.215051	0.214742	0.631438
AC008676.1	-0.0375106	0.830601	0.954811
AC008691.1	0.399079	0.0175559	0.208178
AC008708.2	0.336608	0.0480189	0.335068
AC008728.1	0.024819	0.887459	0.969743
AC008731.1	0.179938	0.300978	0.714859
AC008735.2	-0.12009	0.491987	0.827886
AC008741.2	-0.335762	0.0486187	0.337293
AC008752.1	0.0521764	0.765954	0.93906
AC008758.1	0.032857	0.851366	0.961772
AC008758.4	0.276958	0.107249	0.479573
AC008758.5	0.143838	0.409741	0.785071
AC008758.6	-0.0310238	0.859574	0.964004
AC008759.2	0.169362	0.330743	0.738101
AC008761.2	0.378517	0.0249504	0.249483
AC008764.1	0.260036	0.131398	0.525758
AC008764.6	0.0211526	0.904001	0.974515
AC008764.8	-0.0162181	0.926325	0.980917
AC008770.1	-0.0502021	0.774576	0.940676
AC008770.2	0.293034	0.0875656	0.436918
AC008771.1	-0.00338441	0.984606	0.995436
AC008780.1	-0.566889	0.000384307	0.0287258
AC008780.2	-0.538263	0.0008519	0.045372
AC008781.2	-0.130873	0.453635	0.808186
AC008825.1	-0.0841873	0.630641	0.888428
AC008878.1	0.0146668	0.933356	0.982243
AC008878.3	0.214346	0.216285	0.633745
AC008892.1	0.243255	0.159101	0.564835
AC008915.2	-0.0920842	0.59881	0.875163
AC008937.3	0.0499236	0.775795	0.941222
AC008946.1	0.216602	0.211373	0.627584
AC008966.1	-0.0579581	0.740864	0.930682
AC008991.1	0.0976612	0.576759	0.866247
AC008992.1	0.128467	0.462051	0.813023
AC009019.1	-0.33548	0.0488199	0.337835
AC009041.2	-0.129208	0.45945	0.81144
AC009053.2	-0.162593	0.350712	0.749742
AC009053.3	-0.145812	0.403275	0.781728
AC009055.1	-0.00606374	0.972422	0.992309
AC009060.1	-0.113378	0.516669	0.839697
AC009061.2	-0.125505	0.472522	0.817466
AC009065.3	0.208987	0.228264	0.64627
AC009065.4	-0.394002	0.0191849	0.217558
AC009081.1	-0.425709	0.0107826	0.163871
AC009086.2	-0.123672	0.479065	0.821683
AC009093.2	0.32434	0.0573179	0.363998
AC009107.1	-0.198002	0.254209	0.672913
AC009107.2	0.243255	0.159101	0.564835
AC009113.1	0.049074	0.779516	0.942124
AC009118.3	0.145812	0.403275	0.781728
AC009119.2	-0.0833412	0.634091	0.890026
AC009120.3	0.138056	0.429011	0.796415
AC009120.5	-0.0764313	0.662553	0.902444
AC009126.1	-0.622873	6.44023e-05	0.0103964
AC009139.2	0.167857	0.335119	0.74066
AC009148.1	-0.0579581	0.740864	0.930682
AC009158.1	-0.134671	0.44052	0.800907
AC009163.4	0.0308828	0.860206	0.964262
AC009163.7	-0.137774	0.429964	0.796457
AC009167.1	-0.00366645	0.983323	0.994767
AC009185.1	-0.256246	0.137318	0.534094
AC009226.1	-0.185015	0.287315	0.702383
AC009227.1	-0.451114	0.00653019	0.128136
AC009234.1	0.00239729	0.989095	0.996984
AC009262.1	0.37158	0.0279613	0.259863
AC009264.1	-0.296559	0.083647	0.429756
AC009271.1	0.0629113	0.719575	0.923787
AC009283.1	-0.111411	0.524014	0.844114
AC009299.3	0.0425872	0.808076	0.950357
AC009303.2	-0.113801	0.515096	0.839483
AC009312.1	0.0580991	0.740255	0.930647
AC009318.1	-0.0404719	0.817444	0.953031
AC009318.2	0.00126951	0.994225	0.997759
AC009318.3	0.120147	0.491781	0.827749
AC009365.1	-0.232819	0.178323	0.591127
AC009387.1	0.275125	0.10969	0.484288
AC009403.1	-0.322224	0.0590565	0.369055
AC009404.1	0.102096	0.559487	0.859202
AC009435.1	-0.440538	0.00808272	0.143635
AC009478.1	-0.352543	0.0377883	0.29617
AC009495.1	-0.000282034	0.998717	0.999289
AC009501.1	0.170913	0.326267	0.735029
AC009502.1	0.181912	0.295616	0.710115
AC009509.1	0.363401	0.0318889	0.276562
AC009518.1	0.109006	0.533067	0.847349
AC009542.1	0.114538	0.512359	0.838133
AC009549.1	-0.18445	0.288813	0.703985
AC009554.1	0.0396258	0.821198	0.954223
AC009563.1	-0.185156	0.286942	0.702274
AC009567.1	-0.312776	0.0673379	0.391514
AC009630.1	-0.0293316	0.867164	0.965862
AC009652.2	-0.0541506	0.757358	0.935842
AC009654.1	0.143273	0.411599	0.786513
AC009690.3	-0.258485	0.133798	0.529406
AC009720.1	0.0949112	0.587586	0.870386
AC009720.2	-0.0497791	0.776428	0.941317
AC009812.1	-0.224922	0.193926	0.609309
AC009812.3	0.322365	0.0589393	0.368683
AC009948.1	-0.14144	0.417671	0.789697
AC009950.1	0.0854564	0.625479	0.886225
AC009961.1	-0.0466767	0.79004	0.945056
AC009975.1	-0.0224217	0.89827	0.973417
AC010099.4	-0.00592272	0.973063	0.992542
AC010105.1	0.193617	0.265091	0.682171
AC010127.1	0.359735	0.0337903	0.281624
AC010132.3	-0.0505582	0.773019	0.940426
AC010145.1	-0.00225628	0.989737	0.997212
AC010149.1	0.140312	0.421432	0.791215
AC010157.1	0.0541506	0.757358	0.935842
AC010168.1	-0.155965	0.370956	0.76288
AC010175.1	-0.109429	0.531469	0.847263
AC010198.1	-0.392592	0.0196592	0.220077
AC010201.2	-0.109993	0.529342	0.846476
AC010230.1	0.0961737	0.582604	0.867873
AC010235.1	0.256228	0.137346	0.534094
AC010245.2	-0.202162	0.244162	0.663496
AC010261.2	0.0966645	0.580673	0.867053
AC010266.2	-0.264971	0.123974	0.510842
AC010273.1	0.216884	0.210764	0.627134
AC010280.1	-0.0478383	0.784935	0.943828
AC010280.2	-0.14553	0.404195	0.782721
AC010280.3	-0.0353953	0.840026	0.957623
AC010285.1	-0.232255	0.179407	0.591861
AC010300.1	0.273291	0.112172	0.489512
AC010307.2	0.14976	0.39052	0.774429
AC010307.3	0.147222	0.398693	0.779452
AC010320.2	0.102096	0.559487	0.859202
AC010320.4	0.254695	0.139797	0.538935
AC010325.1	0.0651499	0.71002	0.920218
AC010326.2	0.175425	0.313462	0.725408
AC010327.3	0.322738	0.0586307	0.36771
AC010327.4	0.101109	0.563311	0.860327
AC010329.1	0.0235499	0.89318	0.971518
AC010333.2	0.0100122	0.954479	0.987481
AC010343.3	0.496381	0.00242256	0.0773045
AC010395.1	0.206026	0.235073	0.655217
AC010401.1	-0.104523	0.55014	0.855138
AC010422.2	-0.0256651	0.883648	0.969656
AC010422.6	0.196014	0.259105	0.675992
AC010487.3	0.301354	0.0785367	0.415846
AC010491.1	-0.1774	0.307961	0.719962
AC010504.1	0.0796747	0.649132	0.896208
AC010511.1	-0.674744	8.77635e-06	0.00392078
AC010519.1	0.251575	0.144882	0.546151
AC010522.1	-0.0108583	0.950637	0.986907
AC010528.1	-0.0920842	0.59881	0.875163
AC010531.1	0.0272163	0.876668	0.968585
AC010542.3	-0.188399	0.278433	0.695201
AC010601.1	0.0802388	0.646809	0.895059
AC010615.4	0.0497791	0.776428	0.941317
AC010616.2	-0.133825	0.443423	0.802767
AC010618.3	0.137351	0.431395	0.796457
AC010624.2	0.355504	0.036098	0.289658
AC010636.2	-0.185297	0.286568	0.702076
AC010642.2	-0.0514713	0.76903	0.939703
AC010643.1	0.366504	0.0303492	0.269287
AC010649.1	0.119442	0.494344	0.828573
AC010680.1	-0.173169	0.319825	0.729152
AC010680.5	-0.148595	0.394259	0.776553
AC010731.2	-0.00296136	0.98653	0.996385
AC010735.2	0.0516123	0.768414	0.939488
AC010745.2	-0.0157939	0.928247	0.981594
AC010809.2	0.319263	0.0615605	0.377217
AC010834.3	0.131428	0.451706	0.806588
AC010884.1	-0.040754	0.816193	0.952267
AC010894.3	0.090533	0.605007	0.878406
AC010931.2	-0.049215	0.778898	0.942124
AC010931.3	0.450017	0.00667827	0.129194
AC010967.1	-0.194322	0.263321	0.6809
AC010969.2	-0.0286265	0.87033	0.96681
AC010973.1	0.185297	0.286568	0.702076
AC010976.1	-0.259895	0.131615	0.525851
AC010980.2	-0.231832	0.180223	0.593636
AC010997.3	0.0301777	0.863368	0.964598
AC010998.1	-0.0673404	0.700712	0.916421
AC010998.2	0.268167	0.119336	0.503944
AC011043.1	-0.0450951	0.797003	0.947889
AC011092.2	-0.365658	0.0307629	0.270708
AC011124.1	0.12889	0.460566	0.812365
AC011124.2	0.13454	0.440971	0.801104
AC011196.1	-0.15385	0.377559	0.765803
AC011247.1	0.32857	0.0539625	0.354764
AC011287.1	-0.619489	7.24497e-05	0.0109587
AC011287.2	-0.589053	0.000197036	0.0203498
AC011290.1	0.113519	0.516144	0.839554
AC011294.1	-0.36044	0.0334176	0.281188
AC011306.1	0.0451255	0.796869	0.947854
AC011330.3	0.146799	0.400064	0.780069
AC011337.1	0.02496	0.886823	0.969656
AC011365.1	-0.102378	0.558397	0.858982
AC011365.2	-0.114224	0.513524	0.838274
AC011374.1	-0.204898	0.237703	0.65787
AC011389.1	-0.127339	0.466026	0.814479
AC011396.2	0.0895459	0.608965	0.880625
AC011405.1	0.109147	0.532534	0.847349
AC011444.1	0.0358184	0.838139	0.956721
AC011447.3	-0.307417	0.0724244	0.403619
AC011450.1	0.00239729	0.989095	0.996984
AC011451.1	-0.0879947	0.615207	0.882872
AC011452.1	0.267792	0.119874	0.504854
AC011453.1	0.0212936	0.903364	0.974156
AC011455.2	0.127621	0.46503	0.814036
AC011462.1	0.252633	0.143143	0.543972
AC011474.2	-0.455768	0.0059327	0.122021
AC011476.3	0.312353	0.067729	0.39241
AC011477.3	0.0282034	0.872231	0.967522
AC011477.4	-0.127198	0.466524	0.814479
AC011479.1	-0.217025	0.21046	0.626716
AC011481.1	-0.241844	0.161607	0.568792
AC011483.1	-0.0525994	0.764109	0.93886
AC011483.2	0.354401	0.0367204	0.292082
AC011491.3	0.0686754	0.69506	0.913965
AC011498.1	-0.0282034	0.872231	0.967522
AC011503.1	-0.16217	0.351984	0.75054
AC011507.1	0.0155119	0.929525	0.981837
AC011509.2	0.0152299	0.930804	0.981865
AC011511.1	0.0483689	0.782607	0.94274
AC011511.2	-0.20518	0.237044	0.656992
AC011523.1	0.203913	0.240016	0.659061
AC011586.1	0.169503	0.330334	0.737789
AC011595.1	-0.0308828	0.860206	0.964262
AC011603.2	0.137633	0.43044	0.796457
AC011604.2	0.16076	0.356244	0.754431
AC011632.1	0.0344811	0.844107	0.959144
AC011747.2	0.593541	0.000171081	0.0186731
AC011815.1	0.158785	0.362259	0.757565
AC011815.2	0.0599323	0.732355	0.927759
AC011824.1	0.219	0.206238	0.621465
AC011824.2	0.162452	0.351136	0.750231
AC011824.4	0.248049	0.150789	0.553431
AC011899.1	-0.355786	0.0359402	0.289117
AC011899.2	-0.427282	0.010464	0.161717
AC011900.1	-0.157093	0.367462	0.760827
AC011921.1	0.0114937	0.947752	0.98606
AC011944.1	0.193899	0.264383	0.681717
AC011990.1	0.328006	0.0544006	0.355696
AC011995.2	-0.231691	0.180496	0.594126
AC011997.1	0.0445614	0.799356	0.948405
AC012074.1	0.366222	0.0304866	0.269883
AC012184.2	0.339428	0.0460623	0.328699
AC012213.1	-0.227038	0.189656	0.604194
AC012213.2	-0.165977	0.340638	0.7444
AC012306.2	-0.161042	0.355389	0.753951
AC012309.1	-0.00606374	0.972422	0.992309
AC012313.5	0.158362	0.363555	0.75879
AC012313.6	0.419244	0.0121794	0.174602
AC012322.1	0.374542	0.0266412	0.256017
AC012339.1	0.277663	0.106321	0.477759
AC012349.1	0.293175	0.0874062	0.436917
AC012355.1	-0.0394848	0.821824	0.954258
AC012358.1	0.133543	0.444393	0.803388
AC012358.3	0.253408	0.141878	0.542061
AC012360.3	-0.111975	0.521902	0.843326
AC012363.1	-0.00733289	0.966653	0.990685
AC012368.1	-0.39231	0.0197552	0.220665
AC012370.2	-0.00747391	0.966012	0.990609
AC012404.2	0.303272	0.0765614	0.413014
AC012409.2	0.278368	0.105399	0.475955
AC012413.1	0.294112	0.0863524	0.43596
AC012414.5	0.234371	0.175366	0.585977
AC012435.2	0.137069	0.43235	0.796457
AC012464.1	0.151029	0.386471	0.771656
AC012467.2	0.462254	0.00517853	0.113951
AC012494.1	0.168375	0.33361	0.739688
AC012506.2	-0.208428	0.229539	0.648098
AC012506.3	-0.280221	0.103005	0.470346
AC012506.4	-0.43814	0.0084754	0.146546
AC012508.1	-0.049215	0.778898	0.942124
AC012560.1	-0.405565	0.0156441	0.196806
AC012574.1	-0.188117	0.279166	0.695201
AC012593.1	-0.163721	0.347335	0.747596
AC012613.2	0.0668421	0.702825	0.91677
AC012617.1	0.170067	0.328704	0.736545
AC012625.1	-0.221397	0.201191	0.616999
AC012645.1	0.0767134	0.661382	0.901841
AC012651.1	-0.284432	0.0977191	0.461338
AC012668.3	-0.00930713	0.957682	0.988399
AC013248.1	0.150571	0.387931	0.772645
AC013271.1	-0.41868	0.0123082	0.175272
AC013394.1	0.11789	0.500008	0.831687
AC013470.2	0.0558428	0.750014	0.932602
AC013472.2	0.111686	0.522987	0.843541
AC013476.1	-0.118322	0.49843	0.831055
AC013480.1	-0.392303	0.0197576	0.220665
AC013546.1	0.0525326	0.764401	0.93886
AC013565.1	0.708329	1.93076e-06	0.00132464
AC013652.1	-0.301636	0.0782438	0.41567
AC013731.1	-0.292349	0.0883426	0.439767
AC013762.1	-0.206449	0.234092	0.654382
AC015468.3	0.243114	0.15935	0.56499
AC015468.4	0.346761	0.0412735	0.311906
AC015522.1	-0.123954	0.478056	0.821418
AC015574.1	0.101673	0.561124	0.859654
AC015660.2	0.0771418	0.659604	0.901047
AC015660.3	-0.155119	0.373589	0.764612
AC015689.1	-0.374683	0.0265796	0.255809
AC015712.1	-0.158655	0.362657	0.757808
AC015802.4	0.149771	0.390487	0.774429
AC015802.6	0.0918022	0.599935	0.87574
AC015813.1	0.142568	0.413928	0.788064
AC015813.2	0.112814	0.518771	0.840623
AC015845.2	0.057817	0.741472	0.930847
AC015849.1	0.0469587	0.788799	0.944573
AC015849.3	0.344082	0.0429743	0.318494
AC015849.5	-0.352402	0.0378704	0.296572
AC015921.1	0.0523174	0.765339	0.93906
AC015961.2	0.287393	0.0941271	0.453861
AC015971.1	-0.174297	0.316634	0.727489
AC016065.1	0.162734	0.350289	0.749588
AC016152.1	-0.270612	0.115877	0.498097
AC016205.1	-0.057535	0.742691	0.930847
AC016229.2	-0.237473	0.169557	0.578233
AC016245.1	0.19686	0.257014	0.674025
AC016394.2	-0.192925	0.266835	0.684271
AC016493.1	-0.106186	0.543778	0.852106
AC016526.1	0.24255	0.16035	0.56728
AC016588.2	0.0674062	0.700433	0.916263
AC016590.1	0.32857	0.0539625	0.354764
AC016598.1	0.583952	0.000230766	0.0218125
AC016598.2	0.490035	0.00280659	0.0821869
AC016629.2	0.27174	0.114306	0.494666
AC016687.3	0.433205	0.00933527	0.153012
AC016705.1	0.276535	0.107808	0.481403
AC016705.2	-0.159208	0.360965	0.756506
AC016708.1	-0.222525	0.198846	0.61511
AC016717.2	-0.33266	0.0508694	0.345912
AC016722.2	0.123672	0.479065	0.821683
AC016722.3	-0.166964	0.337734	0.742233
AC016723.1	-0.0714957	0.683174	0.9091
AC016727.1	-0.14412	0.408814	0.784704
AC016735.1	-0.192079	0.268979	0.685923
AC016738.1	-0.0286265	0.87033	0.96681
AC016745.1	0.0548557	0.754296	0.934297
AC016745.2	0.144261	0.408351	0.784363
AC016746.1	-0.349582	0.0395423	0.304087
AC016766.1	0.412757	0.0137317	0.184724
AC016831.1	-0.158644	0.362691	0.757808
AC016831.5	-0.123531	0.479571	0.821962
AC016831.7	-0.0201655	0.908462	0.975165
AC016866.1	0.15667	0.36877	0.760992
AC016877.1	0.544467	0.000721209	0.0417302
AC016907.2	0.107314	0.539481	0.84995
AC016910.1	-0.0208705	0.905275	0.974521
AC016924.1	-0.247626	0.15151	0.55438
AC017002.5	-0.0542954	0.756729	0.935583
AC017006.2	0.190937	0.271889	0.688958
AC017007.5	-0.0832001	0.634667	0.890249
AC017071.1	0.0430102	0.806205	0.949786
AC017074.1	-0.0713547	0.683766	0.909322
AC017083.1	-0.154414	0.375792	0.764964
AC017083.3	0.175707	0.312673	0.724453
AC017091.1	-0.0117044	0.946795	0.98601
AC017101.1	-0.000564069	0.997434	0.998994
AC018437.2	0.0647269	0.711822	0.920815
AC018467.1	-0.325468	0.0564073	0.361316
AC018523.2	-0.267651	0.120077	0.504854
AC018541.1	-0.219282	0.20564	0.62105
AC018554.1	-0.00183322	0.991661	0.997424
AC018557.2	-0.0874307	0.617484	0.883894
AC018616.1	0.376798	0.0256702	0.252109
AC018638.6	-0.244806	0.156376	0.559819
AC018638.7	-0.160901	0.355816	0.754191
AC018647.1	0.352684	0.0377064	0.296132
AC018647.2	-0.0681113	0.697446	0.915473
AC018648.1	-0.165529	0.341962	0.74471
AC018680.1	0.376657	0.0257301	0.252438
AC018685.2	-0.446037	0.00724012	0.135823
AC018697.1	-0.382439	0.0233699	0.240201
AC018716.2	-0.0888408	0.611799	0.882332
AC018731.1	0.122262	0.484131	0.824555
AC018742.1	-0.0846103	0.628918	0.887694
AC018754.1	-0.359735	0.0337903	0.281624
AC018767.3	0.127198	0.466524	0.814479
AC018781.1	-0.20927	0.227622	0.645978
AC018809.2	-0.213782	0.217525	0.635344
AC018816.1	-0.519789	0.00137316	0.0568501
AC018845.1	0.265535	0.123146	0.509286
AC018845.3	-0.185015	0.287315	0.702383
AC019068.1	0.0621886	0.722668	0.924634
AC019077.1	0.00211526	0.990378	0.997283
AC019117.1	0.303187	0.076648	0.413018
AC019117.3	-0.271719	0.114335	0.494681
AC019118.1	-0.0978659	0.575956	0.866247
AC019118.2	-0.283727	0.0985895	0.463086
AC019131.1	0.173733	0.318227	0.727928
AC019163.1	-0.536852	0.000884369	0.0454495
AC019183.1	0.134107	0.442454	0.802223
AC019186.1	-0.112109	0.521404	0.843112
AC019197.1	0.199539	0.250465	0.669724
AC019205.1	-0.0641628	0.714228	0.921383
AC019209.3	0.200667	0.247741	0.666821
AC019211.1	0.32025	0.0607167	0.374316
AC019257.8	0.098853	0.572094	0.864192
AC019270.1	-0.328852	0.0537445	0.354057
AC019330.1	-0.200103	0.2491	0.66842
AC020551.1	0.0352543	0.840656	0.957772
AC020558.1	-0.167669	0.335668	0.74066
AC020559.1	0.016217	0.926331	0.980917
AC020571.1	0.0111404	0.949356	0.986431
AC020637.1	0.329508	0.0532398	0.353258
AC020687.1	0.0359594	0.837511	0.956344
AC020704.1	0.407681	0.0150597	0.192736
AC020718.1	0.0826361	0.636973	0.891205
AC020741.1	-0.24396	0.157858	0.562607
AC020779.2	-0.181348	0.297142	0.711966
AC020892.1	-0.0967378	0.580385	0.867053
AC020908.3	0.337031	0.0477212	0.334083
AC020911.2	-0.413321	0.0135904	0.183466
AC020912.1	0.0511892	0.770262	0.939892
AC020915.1	-0.0296552	0.865712	0.965628
AC020915.3	-0.114647	0.511956	0.837777
AC020928.1	0.132838	0.446824	0.80528
AC020934.2	-0.10675	0.541627	0.851167
AC021006.2	-0.252844	0.142798	0.543089
AC021086.1	-0.0228448	0.896361	0.972775
AC021088.1	0.0148068	0.932721	0.981947
AC021092.1	0.133341	0.44509	0.804084
AC021188.1	0.0469587	0.788799	0.944573
AC021192.1	0.0707906	0.686139	0.911026
AC021224.1	0.0393438	0.82245	0.95427
AC021231.1	-0.0778415	0.656705	0.899679
AC021237.1	-0.1093	0.531956	0.847268
AC021242.2	0.15795	0.364821	0.759686
AC021351.1	-0.195873	0.259455	0.675992
AC021439.1	0.267792	0.119874	0.504854
AC021504.1	-0.179374	0.302521	0.715869
AC021594.2	-0.0595093	0.734175	0.928657
AC021678.2	0.132415	0.448285	0.805949
AC021683.1	-0.339428	0.0460623	0.328699
AC021683.2	0.0925073	0.597124	0.874496
AC021683.3	-0.216743	0.211068	0.627553
AC021733.1	0.00338441	0.984606	0.995436
AC021752.1	-0.0269343	0.877936	0.968872
AC021851.1	0.0251011	0.886188	0.969656
AC021860.1	-0.169127	0.331423	0.738296
AC021979.2	-0.310661	0.0693112	0.395564
AC022007.1	-0.370029	0.0286739	0.262523
AC022031.2	0.098148	0.574852	0.86577
AC022098.1	0.157093	0.367462	0.760827
AC022113.1	-0.175284	0.313858	0.725578
AC022118.1	0.16908	0.331561	0.738296
AC022126.1	-0.0689574	0.693868	0.91346
AC022165.1	-0.341403	0.0447312	0.324259
AC022166.1	0.283021	0.0994658	0.464109
AC022167.2	0.0888408	0.611799	0.882332
AC022182.1	0.033139	0.850105	0.961614
AC022196.1	0.0287675	0.869697	0.96681
AC022272.1	-0.00789696	0.964089	0.989853
AC022294.1	-0.02496	0.886823	0.969656
AC022306.2	-0.0583811	0.739038	0.930152
AC022364.1	-0.0506252	0.772726	0.940426
AC022384.1	-0.286265	0.0954834	0.457074
AC022387.1	0.367209	0.0300079	0.268366
AC022395.1	-0.0105763	0.951917	0.987063
AC022400.6	0.27033	0.116272	0.498457
AC022414.1	0.356068	0.0357831	0.288457
AC022424.1	-0.246138	0.154064	0.556937
AC022486.1	-0.0407654	0.816143	0.952267
AC022498.1	0.327583	0.0547311	0.356764
AC022523.1	-0.220833	0.202371	0.618052
AC022558.2	-0.126774	0.468019	0.815331
AC022613.1	-0.457742	0.00569378	0.119531
AC022613.2	0.0582401	0.739646	0.930491
AC022639.1	0.315737	0.0646498	0.384258
AC022679.1	0.0991351	0.570993	0.863751
AC022679.2	-0.0455486	0.795005	0.94775
AC022762.2	-0.0915202	0.60106	0.876119
AC022784.6	0.167387	0.336493	0.741289
AC022816.1	-0.0720598	0.680805	0.908529
AC022826.2	0.257779	0.1349	0.530812
AC022858.1	0.0747391	0.669596	0.905777
AC022893.1	-0.0940585	0.590962	0.871718
AC022893.2	-0.253549	0.141649	0.541616
AC022915.2	0.161747	0.353259	0.752089
AC022916.1	-0.172041	0.323036	0.732388
AC022973.2	0.133402	0.444879	0.803812
AC022973.3	0.0454075	0.795626	0.947761
AC023051.1	0.0785466	0.653788	0.897604
AC023157.3	-0.577042	0.00028467	0.0237761
AC023347.1	0.326878	0.0552854	0.358428
AC023355.1	-0.139889	0.422847	0.792555
AC023389.1	0.0760083	0.664311	0.902888
AC023469.1	0.0965968	0.580939	0.867053
AC023590.1	-0.098148	0.574852	0.86577
AC023632.2	0.245511	0.155149	0.558339
AC023644.1	0.136223	0.435224	0.798306
AC023669.1	0.131992	0.44975	0.80629
AC023669.2	-0.230063	0.183663	0.598407
AC023790.2	-0.111968	0.521931	0.843326
AC023794.1	0.0322929	0.85389	0.962236
AC023824.3	0.272022	0.113916	0.493533
AC023866.1	-0.155835	0.37136	0.763373
AC023886.1	-0.205744	0.235729	0.655998
AC023906.4	0.341544	0.0446373	0.324259
AC023906.5	-0.0439974	0.801845	0.949026
AC024022.1	0.0929303	0.595441	0.873829
AC024060.1	-0.0925073	0.597124	0.874496
AC024084.1	-0.0692588	0.692595	0.913239
AC024145.1	0.175284	0.313858	0.725578
AC024230.1	0.201232	0.246386	0.665694
AC024257.1	-0.354517	0.0366544	0.291687
AC024257.3	-0.145812	0.403275	0.781728
AC024267.3	0.0548557	0.754296	0.934297
AC024361.2	0.0126915	0.942315	0.985351
AC024361.3	-0.0542916	0.756746	0.935583
AC024475.1	0.128608	0.461556	0.812768
AC024475.4	0.116198	0.506224	0.835946
AC024560.3	-0.213983	0.217083	0.635017
AC024563.1	-0.401194	0.0169121	0.204328
AC024575.1	-0.353625	0.0371632	0.293667
AC024592.3	-0.312776	0.0673379	0.391514
AC024600.1	0.0607784	0.728717	0.926327
AC024601.1	0.322647	0.0587055	0.367939
AC024610.2	0.534455	0.000942082	0.0465229
AC024614.4	0.225204	0.193353	0.609102
AC024651.1	-0.163298	0.348599	0.748138
AC024896.1	0.288944	0.0922864	0.449384
AC024901.1	-0.387797	0.0213452	0.229329
AC024909.1	0.0912381	0.602187	0.876962
AC025031.4	-0.317994	0.0626589	0.380309
AC025034.1	0.519366	0.00138782	0.057046
AC025040.1	0.212431	0.220514	0.637867
AC025043.1	0.192206	0.268655	0.685738
AC025048.4	0.344082	0.0429743	0.318494
AC025159.1	-0.275407	0.109311	0.483507
AC025164.1	0.303751	0.0760741	0.412005
AC025178.1	0.208846	0.228585	0.646513
AC025180.1	0.27315	0.112365	0.489797
AC025219.1	0.0793927	0.650295	0.896396
AC025244.1	-0.186566	0.283222	0.699048
AC025262.1	0.198552	0.252864	0.671671
AC025265.1	-0.380746	0.0240413	0.24384
AC025272.1	-0.0122685	0.944235	0.985374
AC025283.3	0.00888408	0.959604	0.988948
AC025366.1	0.288803	0.0924526	0.449624
AC025419.1	-0.110134	0.528811	0.846476
AC025430.1	-0.136364	0.434745	0.798036
AC025437.4	-0.128467	0.462051	0.813023
AC025470.2	-0.421782	0.0116138	0.169658
AC025524.2	0.114788	0.511433	0.837707
AC025539.1	-0.00225643	0.989736	0.997212
AC025569.1	-0.562659	0.000434261	0.0307828
AC025572.1	0.109852	0.529874	0.846476
AC025580.2	0.00169221	0.992302	0.997443
AC025627.1	0.0767134	0.661382	0.901841
AC025682.1	-0.0338441	0.846953	0.96022
AC025741.1	-0.0762903	0.663139	0.902444
AC025809.1	0.231127	0.181589	0.594871
AC025871.1	0.18445	0.288813	0.703985
AC025887.2	0.181066	0.297907	0.711966
AC025917.1	-0.0272182	0.876659	0.968585
AC025946.1	0.167387	0.336493	0.741289
AC026116.1	-0.290777	0.0901466	0.444144
AC026150.1	-0.22591	0.191925	0.606594
AC026167.1	-0.0510482	0.770878	0.940166
AC026202.2	0.21422	0.216562	0.634072
AC026254.2	-0.154132	0.376675	0.764978
AC026316.5	-0.177823	0.30679	0.719238
AC026333.3	0.237896	0.168776	0.577414
AC026347.1	0.295149	0.0851978	0.433435
AC026369.1	-0.000282034	0.998717	0.999289
AC026369.3	0.0117044	0.946795	0.98601
AC026391.1	0.301354	0.0785367	0.415846
AC026412.3	-0.159208	0.360965	0.756506
AC026458.2	0.0369465	0.833112	0.955539
AC026464.3	0.0675472	0.699835	0.916263
AC026464.4	0.0757262	0.665484	0.903268
AC026471.1	-0.120006	0.492293	0.827886
AC026471.4	-0.322365	0.0589393	0.368683
AC026523.1	0.108442	0.535201	0.848635
AC026704.1	-0.0778415	0.656705	0.899679
AC026765.2	0.235076	0.174033	0.584575
AC026780.1	-0.415155	0.0131397	0.180812
AC026780.2	-0.128326	0.462547	0.813023
AC026785.2	-0.113801	0.515096	0.839483
AC026786.1	0.212936	0.219394	0.637027
AC026790.1	0.1774	0.307961	0.719962
AC026888.1	-0.0745981	0.670185	0.905935
AC026979.2	-0.0393438	0.82245	0.95427
AC027018.1	-0.00451255	0.979475	0.994214
AC027020.2	0.0150888	0.931443	0.981947
AC027031.2	-0.0269343	0.877936	0.968872
AC027097.1	0.0953276	0.585941	0.869117
AC027117.2	0.188117	0.279166	0.695201
AC027288.3	0.396258	0.018446	0.214367
AC027309.1	0.0351133	0.841285	0.958148
AC027644.4	-0.0517533	0.767799	0.939154
AC027682.4	-0.158362	0.363555	0.75879
AC027682.6	-0.0455486	0.795005	0.94775
AC027701.1	0.136928	0.432829	0.796727
AC027801.1	0.0975839	0.577062	0.866247
AC027801.3	-0.0517533	0.767799	0.939154
AC027801.4	-0.209128	0.227943	0.646124
AC034102.2	0.174118	0.317139	0.72749
AC034111.1	-0.120711	0.489735	0.827123
AC034114.2	0.150888	0.386919	0.77183
AC034195.1	-0.0960327	0.58316	0.867873
AC034226.1	-0.313058	0.0670782	0.390832
AC034231.1	0.18995	0.274422	0.692362
AC034245.1	-0.109296	0.531973	0.847268
AC035140.1	-0.00620476	0.971781	0.992309
AC036101.1	-0.111545	0.523515	0.843897
AC036108.1	-0.288521	0.0927856	0.450787
AC036108.3	0.21632	0.211983	0.628618
AC036108.4	-0.0870137	0.619169	0.884284
AC036176.1	0.0619065	0.723877	0.92486
AC036214.1	0.362978	0.0321037	0.276925
AC037450.1	-0.214205	0.216595	0.634072
AC037459.2	0.309251	0.0706516	0.398947
AC037486.1	-0.0510482	0.770878	0.940166
AC037487.1	0.23987	0.165163	0.573741
AC040162.1	0.259472	0.132267	0.526493
AC040173.1	0.156106	0.370518	0.762388
AC044781.1	-0.39372	0.019279	0.218367
AC044810.3	0.287252	0.0942959	0.453991
AC046130.1	0.122262	0.484131	0.824555
AC046136.1	-0.265958	0.122528	0.508261
AC046143.1	0.164426	0.345233	0.746805
AC046168.2	-0.0628937	0.71965	0.923787
AC046195.1	-0.575491	0.000298215	0.0244805
AC048341.1	0.0688164	0.694464	0.913744
AC048382.4	0.0671242	0.701629	0.916641
AC048382.5	-0.174438	0.316236	0.727184
AC051619.5	-0.0877127	0.616345	0.883383
AC053513.1	-0.00789696	0.964089	0.989853
AC053527.1	-0.345351	0.0421618	0.315884
AC055713.1	-0.0417411	0.81182	0.95115
AC055764.1	0.0359695	0.837466	0.956344
AC055811.3	0.225079	0.193607	0.609106
AC055855.2	-0.0743161	0.671362	0.906378
AC058791.1	-0.0451255	0.796869	0.947854
AC058822.1	0.275548	0.109123	0.48334
AC060234.1	0.0792517	0.650877	0.896584
AC060765.1	0.127339	0.466026	0.814479
AC060780.1	-0.552646	0.000576184	0.036895
AC060809.1	-0.247767	0.151269	0.553817
AC060834.2	-0.0815079	0.641594	0.893211
AC061961.1	-0.14835	0.395049	0.776754
AC061992.1	0.268008	0.119565	0.504577
AC062004.1	-0.00359846	0.983632	0.994944
AC062028.1	-0.024255	0.890001	0.970754
AC063944.1	-0.314327	0.0659191	0.387605
AC063944.3	-0.00253831	0.988454	0.996984
AC063977.6	0.0729059	0.677258	0.907673
AC063979.2	-0.0386387	0.825583	0.954646
AC064807.1	0.0272163	0.876668	0.968585
AC064807.2	0.103084	0.555676	0.857875
AC064836.3	-0.229294	0.185175	0.599967
AC064871.1	-0.00451255	0.979475	0.994214
AC066613.1	-0.0342768	0.84502	0.959527
AC066613.2	0.43391	0.00920807	0.151965
AC067750.1	0.0843283	0.630066	0.88814
AC067817.2	0.444204	0.00751222	0.138893
AC067930.4	0.161747	0.353259	0.752089
AC067956.1	0.381451	0.0237596	0.242263
AC067968.1	-0.02496	0.886823	0.969656
AC068020.1	0.150747	0.387368	0.772245
AC068025.2	0.374119	0.0268266	0.257027
AC068051.1	-0.417552	0.0125693	0.176503
AC068196.1	-0.100404	0.566049	0.861974
AC068205.1	0.0779825	0.656121	0.899393
AC068282.1	0.0400489	0.81932	0.953425
AC068286.1	-0.188822	0.277335	0.694603
AC068305.2	-0.227461	0.18881	0.603802
AC068389.4	-0.114083	0.514048	0.838487
AC068413.1	0.292047	0.0886877	0.440572
AC068446.2	0.176695	0.309919	0.721903
AC068473.1	-0.174861	0.315046	0.726098
AC068481.1	-0.372426	0.0275788	0.259281
AC068506.1	0.290072	0.090965	0.44623
AC068512.1	0.105904	0.544854	0.852333
AC068533.3	0.0157939	0.928247	0.981594
AC068533.4	0.0834822	0.633516	0.889868
AC068580.4	0.0315879	0.857047	0.962969
AC068594.1	0.139889	0.422847	0.792555
AC068599.1	-0.0940585	0.590962	0.871718
AC068631.1	-0.161747	0.353259	0.752089
AC068633.1	0.0668421	0.702825	0.91677
AC068643.1	-0.233383	0.177244	0.58938
AC068672.2	0.26892	0.118263	0.501953
AC068675.1	-0.411911	0.0139459	0.185527
AC068722.1	0.219987	0.20415	0.619446
AC068724.3	-0.110557	0.52722	0.845471
AC068759.1	0.0203065	0.907824	0.97508
AC068768.1	0.160478	0.357099	0.754986
AC068775.1	0.0370956	0.832448	0.955539
AC068790.9	0.176554	0.310311	0.72203
AC068831.7	-0.102237	0.558942	0.858982
AC068875.1	-0.101814	0.560578	0.85964
AC068888.1	-0.0645859	0.712423	0.92091
AC068896.1	-0.0934944	0.5932	0.87254
AC068985.1	-0.0727649	0.677849	0.907673
AC068992.1	0.114083	0.514048	0.838487
AC069120.1	0.0832001	0.634667	0.890249
AC069224.1	-0.333083	0.0505576	0.344157
AC069228.1	-0.279496	0.103937	0.472126
AC069234.1	0.048933	0.780134	0.942124
AC069257.3	-0.0389207	0.82433	0.954456
AC069277.1	0.149619	0.390972	0.774685
AC069281.1	0.142568	0.413928	0.788064
AC069287.1	0.251293	0.145348	0.54705
AC069287.3	0.327301	0.0549523	0.357478
AC069368.1	-0.0272163	0.876668	0.968585
AC069437.1	0.211385	0.22285	0.64019
AC069503.1	-0.305866	0.0739515	0.406585
AC069544.1	-0.0855974	0.624906	0.885937
AC072022.1	0.057394	0.7433	0.930988
AC073023.1	0.354235	0.0368147	0.292357
AC073050.1	-0.0624706	0.721461	0.924505
AC073052.2	0.0967378	0.580385	0.867053
AC073062.1	-0.0966035	0.580913	0.867053
AC073071.1	0.2606	0.130534	0.524154
AC073073.2	0.0936354	0.59264	0.872317
AC073111.3	0.0750422	0.668333	0.905143
AC073111.5	0.0384977	0.82621	0.954646
AC073176.3	0.0289085	0.869063	0.96681
AC073254.1	-0.00775595	0.96473	0.990088
AC073283.3	-0.0909561	0.603314	0.877407
AC073311.1	-0.0796747	0.649132	0.896208
AC073316.1	0.0930713	0.59488	0.87334
AC073316.3	0.0659302	0.7067	0.918829
AC073320.1	0.292752	0.0878851	0.437943
AC073325.1	0.135094	0.439072	0.80032
AC073333.1	0.36735	0.02994	0.268134
AC073342.1	0.133684	0.443908	0.802964
AC073343.2	-0.295149	0.0851978	0.433435
AC073365.1	-0.23014	0.183514	0.598407
AC073389.1	-0.187402	0.28103	0.697132
AC073389.2	0.317853	0.0627819	0.380334
AC073486.1	0.0706496	0.686732	0.911058
AC073508.2	-0.0437153	0.80309	0.949026
AC073517.1	0.0435743	0.803713	0.949353
AC073525.1	-0.0339851	0.846323	0.959845
AC073529.1	0.208141	0.230195	0.649061
AC073534.2	-0.217166	0.210157	0.626589
AC073569.1	0.144966	0.406039	0.78337
AC073569.2	0.327583	0.0547311	0.356764
AC073575.1	0.370734	0.0283482	0.261435
AC073591.1	-0.440397	0.00810538	0.143771
AC073612.1	0.016358	0.925692	0.980727
AC073842.1	0.330826	0.0522379	0.34977
AC073842.2	-0.137915	0.429487	0.796452
AC073878.1	0.371157	0.0281542	0.260647
AC073941.1	0.454357	0.00610858	0.123263
AC073957.3	0.165977	0.340638	0.7444
AC074011.1	-0.18256	0.293872	0.7085
AC074032.1	-0.0930713	0.59488	0.87334
AC074044.1	0.159349	0.360534	0.756346
AC074050.3	-0.152863	0.380665	0.768934
AC074099.1	0.478753	0.00362119	0.0940042
AC074117.1	0.0994171	0.569892	0.863582
AC074138.1	0.12889	0.460566	0.812365
AC074237.1	0.43941	0.00826553	0.145138
AC074286.1	0.718342	1.17981e-06	0.000985398
AC074327.1	-0.257779	0.1349	0.530812
AC074351.1	0.117326	0.502076	0.833034
AC074386.1	0.221679	0.200603	0.616376
AC076966.1	0.183181	0.292202	0.708291
AC078777.1	-0.128608	0.461556	0.812768
AC078785.1	0.187271	0.281374	0.697264
AC078788.1	0.192629	0.267583	0.684729
AC078795.1	-0.00761493	0.965371	0.990322
AC078845.1	0.222525	0.198846	0.61511
AC078846.1	-0.231268	0.181315	0.594583
AC078881.1	0.224499	0.194788	0.61042
AC078883.1	-0.287957	0.0934545	0.451866
AC078909.2	-0.276817	0.107435	0.480182
AC078923.1	0.0356773	0.838768	0.957155
AC078960.1	-0.249459	0.148406	0.551
AC078980.1	-0.499906	0.00222969	0.0748817
AC079035.1	0.253126	0.142337	0.542628
AC079061.1	-0.0300367	0.864	0.964968
AC079089.1	-0.0996992	0.568793	0.863498
AC079098.1	-0.141299	0.41814	0.789697
AC079117.1	0.229858	0.184066	0.599002
AC079154.1	-0.102943	0.55622	0.858025
AC079163.1	-0.361991	0.0326096	0.278042
AC079174.2	-0.489753	0.00282482	0.0825949
AC079193.2	0.344082	0.0429743	0.318494
AC079296.1	0.12889	0.460566	0.812365
AC079298.3	-0.306007	0.0738116	0.406398
AC079305.3	0.12621	0.470018	0.816295
AC079313.2	0.451114	0.00653019	0.128136
AC079315.1	-0.041318	0.813694	0.951431
AC079340.1	0.109006	0.533067	0.847349
AC079341.1	-0.0353953	0.840026	0.957623
AC079362.1	0.00803798	0.963448	0.989853
AC079380.1	-0.123813	0.47856	0.821683
AC079385.1	-0.441243	0.00797022	0.142961
AC079447.1	0.399502	0.0174255	0.207531
AC079584.1	-0.162029	0.352409	0.751029
AC079594.2	0.057112	0.74452	0.930988
AC079630.1	0.254959	0.139372	0.538376
AC079760.1	-0.328288	0.0541812	0.354987
AC079760.2	-0.040895	0.815568	0.952058
AC079790.1	0.255805	0.138019	0.535518
AC079799.1	0.197847	0.254588	0.673177
AC079801.1	0.0719188	0.681397	0.908624
AC079807.1	0.0557018	0.750625	0.932939
AC079917.1	0.269766	0.117066	0.499962
AC079921.2	-0.204334	0.239025	0.658903
AC079922.2	-0.274701	0.110259	0.485352
AC079942.1	-0.185861	0.285078	0.701017
AC079943.2	0.146094	0.402356	0.781546
AC079949.1	0.262151	0.128177	0.520019
AC079949.2	0.177118	0.308743	0.720563
AC079950.1	-0.34098	0.0450138	0.325203
AC080013.1	0.0695215	0.691487	0.912953
AC082651.4	0.0114224	0.948076	0.98606
AC083795.2	0.0568299	0.745739	0.931059
AC083798.2	-0.0133966	0.939116	0.984148
AC083800.1	-0.237473	0.169557	0.578233
AC083805.1	0.456614	0.00582927	0.120668
AC083843.3	0.411206	0.0141266	0.185617
AC083906.3	-0.19545	0.260505	0.677173
AC083949.1	0.00648679	0.970499	0.991822
AC083973.1	0.179656	0.301749	0.71501
AC084024.3	0.383426	0.0229854	0.238805
AC084033.3	0.15949	0.360104	0.756346
AC084200.1	0.0848923	0.627771	0.887117
AC084337.2	-0.129172	0.459577	0.81144
AC084346.1	-0.149619	0.390972	0.774685
AC084357.2	-0.417552	0.0125693	0.176503
AC084816.1	-0.302623	0.0772253	0.414154
AC084880.2	-0.442653	0.00774924	0.141102
AC087164.1	-0.327442	0.0548416	0.357
AC087203.3	-0.208282	0.229873	0.648627
AC087222.1	0.119724	0.493318	0.828297
AC087235.1	0.276394	0.107995	0.481455
AC087269.1	-0.0217166	0.901453	0.9739
AC087276.2	0.241139	0.162871	0.570523
AC087280.2	0.155401	0.37271	0.764034
AC087289.3	-0.0205885	0.906549	0.974995
AC087294.1	-0.112391	0.52035	0.842187
AC087341.1	0.0775595	0.657873	0.900124
AC087386.1	0.146094	0.402356	0.781546
AC087457.1	0.256228	0.137346	0.534094
AC087463.1	-0.107737	0.537874	0.849578
AC087463.3	-0.0445614	0.799356	0.948405
AC087463.4	0.0462536	0.791901	0.946222
AC087473.1	0.220269	0.203556	0.618621
AC087482.1	-0.0439974	0.801845	0.949026
AC087500.1	0.175143	0.314253	0.725578
AC087500.2	0.065996	0.706419	0.918527
AC087516.2	0.0221459	0.899515	0.973534
AC087521.2	0.228448	0.186846	0.602414
AC087564.1	0.256087	0.13757	0.534532
AC087612.1	-0.140069	0.422244	0.792274
AC087620.1	0.0963117	0.582061	0.867873
AC087627.1	-0.185349	0.286431	0.702076
AC087632.1	0.119732	0.493287	0.828297
AC087645.2	0.0169221	0.923137	0.979857
AC087672.2	-0.141581	0.417202	0.789697
AC087741.1	-0.226474	0.190788	0.605592
AC087762.1	-0.100404	0.566049	0.861974
AC087857.1	-0.0635988	0.716636	0.922755
AC087894.2	0.172323	0.322231	0.731946
AC089998.4	0.395976	0.0185371	0.214516
AC090001.1	-0.186156	0.2843	0.700534
AC090061.1	0.390195	0.0204878	0.225283
AC090092.1	-0.12198	0.485147	0.82475
AC090099.4	0.236486	0.17139	0.581183
AC090114.2	0.132697	0.447311	0.805478
AC090115.1	0.323493	0.0580084	0.365598
AC090124.1	0.0334211	0.848844	0.961002
AC090125.1	0.408104	0.0149451	0.19178
AC090150.1	-0.0767134	0.661382	0.901841
AC090192.2	-0.155965	0.370956	0.76288
AC090198.1	-0.0380746	0.828091	0.954646
AC090200.1	-0.372708	0.0274522	0.259271
AC090204.1	0.0675472	0.699835	0.916263
AC090213.1	-0.275176	0.10962	0.484288
AC090241.3	0.0337031	0.847583	0.960424
AC090282.1	0.307558	0.0722869	0.403437
AC090360.1	-0.376798	0.0256702	0.252109
AC090371.2	0.197847	0.254588	0.673177
AC090376.1	0.136364	0.434745	0.798036
AC090403.1	-0.0781235	0.655538	0.898849
AC090502.1	-0.308546	0.0713294	0.400889
AC090517.4	-0.23296	0.178053	0.591047
AC090518.1	0.0517533	0.767799	0.939154
AC090527.2	0.328147	0.0542908	0.355462
AC090531.1	0.165554	0.341888	0.744633
AC090559.1	0.0579581	0.740864	0.930682
AC090568.2	-0.239447	0.165933	0.575269
AC090592.1	0.291624	0.089172	0.441493
AC090617.5	-0.0920842	0.59881	0.875163
AC090618.1	0.0468177	0.789419	0.944962
AC090630.1	-0.492009	0.0026818	0.0800086
AC090679.1	0.128608	0.461556	0.812768
AC090709.1	-0.0174861	0.920583	0.979094
AC090739.1	0.206026	0.235073	0.655217
AC090771.2	0.0421641	0.809947	0.950754
AC090774.3	0.0796747	0.649132	0.896208
AC090791.1	0.135235	0.43859	0.800049
AC090796.1	0.0383567	0.826837	0.954646
AC090809.1	0.108724	0.534133	0.847922
AC090825.1	0.270753	0.11568	0.497806
AC090833.1	0.374824	0.0265182	0.255474
AC090907.2	-0.154696	0.37491	0.764964
AC090912.1	-0.0789752	0.652018	0.896935
AC090921.1	-0.26624	0.122117	0.507982
AC090922.1	0.049215	0.778898	0.942124
AC090987.1	0.406976	0.0152524	0.194168
AC090993.1	0.212654	0.22002	0.637824
AC091013.1	-0.419526	0.0121155	0.174205
AC091045.1	0.0040895	0.981399	0.994234
AC091057.2	-0.00874307	0.960244	0.989183
AC091057.6	0.0944815	0.589286	0.871052
AC091078.1	0.304174	0.0756458	0.411193
AC091100.1	-0.251645	0.144766	0.546151
AC091114.1	-0.0186143	0.915477	0.977615
AC091132.1	0.149901	0.390069	0.774094
AC091132.5	0.0392028	0.823077	0.95427
AC091138.1	0.129031	0.460071	0.812015
AC091167.6	0.0960327	0.58316	0.867873
AC091167.7	-0.0141017	0.935918	0.983157
AC091180.2	-0.127357	0.46596	0.814479
AC091180.5	0.310238	0.0697112	0.397021
AC091212.1	0.362414	0.032392	0.27742
AC091534.1	0.0624706	0.721461	0.924505
AC091544.5	-0.390759	0.0202902	0.224138
AC091551.1	-0.25651	0.136899	0.533868
AC091563.1	-0.0750211	0.66842	0.905143
AC091588.2	-0.100968	0.563858	0.860547
AC091685.1	-0.123531	0.479571	0.821962
AC091691.2	-0.128749	0.461061	0.812567
AC091729.3	0.208564	0.229228	0.647474
AC091826.2	-0.445614	0.00730215	0.136586
AC091885.2	-0.146235	0.401897	0.781422
AC091887.1	0.0723418	0.679622	0.908307
AC091939.1	0.0253831	0.884918	0.969656
AC091946.1	-0.152581	0.381554	0.769377
AC091948.1	-0.403309	0.0162882	0.200703
AC091959.3	0.024537	0.88873	0.970028
AC091979.1	0.0461126	0.792521	0.946551
AC092017.3	0.20236	0.243692	0.66289
AC092040.1	-0.391182	0.0201431	0.222769
AC092042.3	0.344082	0.0429743	0.318494
AC092053.3	-0.363683	0.0317463	0.276074
AC092078.2	0.289085	0.0921204	0.448918
AC092100.1	0.0537275	0.759198	0.936505
AC092111.1	-0.232255	0.179407	0.591861
AC092111.2	0.0808028	0.644489	0.893651
AC092115.3	0.191924	0.269372	0.68629
AC092119.2	0.0747443	0.669575	0.905777
AC092123.1	0.0133976	0.939112	0.984148
AC092127.1	-0.073893	0.673129	0.906534
AC092127.2	0.0497791	0.776428	0.941317
AC092131.1	-0.5989	0.000144134	0.0167806
AC092138.2	0.295572	0.0847303	0.432545
AC092142.1	0.252562	0.143259	0.543982
AC092155.1	-0.201937	0.2447	0.66394
AC092162.2	0.267228	0.120686	0.505755
AC092164.1	0.226474	0.190788	0.605592
AC092167.1	0.197424	0.255626	0.673297
AC092171.1	0.0466767	0.79004	0.945056
AC092171.2	-0.0219987	0.90018	0.973729
AC092171.3	0.00437153	0.980116	0.994214
AC092279.1	-0.0417411	0.81182	0.95115
AC092287.1	0.0595093	0.734175	0.928657
AC092295.1	0.102661	0.557308	0.858669
AC092329.3	0.074175	0.67195	0.906534
AC092364.1	-0.147504	0.39778	0.778697
AC092368.3	-0.21972	0.204712	0.619784
AC092375.2	-0.196719	0.257361	0.674109
AC092376.1	0.130018	0.456617	0.808965
AC092378.1	-0.226333	0.191072	0.605592
AC092422.1	-0.00141017	0.993585	0.997688
AC092435.1	0.218718	0.206838	0.622003
AC092436.2	-0.0733289	0.675487	0.907673
AC092440.1	0.125223	0.473525	0.818171
AC092484.1	-0.260741	0.130318	0.523617
AC092535.1	-0.0679703	0.698043	0.915631
AC092535.3	-0.0650089	0.71062	0.920562
AC092546.1	0.057535	0.742691	0.930847
AC092574.2	-0.177964	0.3064	0.718587
AC092590.1	0.665601	1.28236e-05	0.00442221
AC092611.2	0.0279214	0.873498	0.967843
AC092620.1	0.218436	0.207439	0.622154
AC092634.3	-0.351556	0.0383658	0.298142
AC092634.5	0.343941	0.0430654	0.318677
AC092647.5	0.25369	0.14142	0.54128
AC092650.1	0.278932	0.104666	0.474653
AC092653.1	-0.0536015	0.759746	0.936841
AC092666.1	-0.285278	0.0966823	0.45972
AC092674.1	-0.0805208	0.645649	0.894226
AC092681.2	0.0858795	0.623762	0.885622
AC092683.1	0.140876	0.419549	0.790073
AC092683.2	0.112814	0.518771	0.840623
AC092691.1	0.571543	0.000335326	0.02684
AC092718.8	0.141158	0.418609	0.789697
AC092720.1	0.0703676	0.68792	0.911752
AC092745.1	0.199116	0.251491	0.670341
AC092747.1	0.251011	0.145816	0.547843
AC092747.4	0.0960327	0.58316	0.867873
AC092794.1	-0.244682	0.156593	0.560074
AC092802.2	0.123672	0.479065	0.821683
AC092807.3	-0.19404	0.264029	0.681627
AC092809.4	0.0438563	0.802467	0.949026
AC092813.1	0.582119	0.000244095	0.022101
AC092813.2	0.362273	0.0324644	0.27742
AC092835.1	-0.0590862	0.735997	0.929554
AC092839.2	-0.0717777	0.681989	0.908783
AC092902.3	0.22591	0.191925	0.606594
AC092903.2	0.491868	0.00269055	0.0800086
AC092910.3	-0.112673	0.519297	0.841121
AC092920.1	-0.321801	0.0594092	0.370416
AC092954.1	-0.120711	0.489735	0.827123
AC092954.2	-0.359735	0.0337903	0.281624
AC092957.1	0.166541	0.338977	0.74284
AC092966.1	0.189245	0.27624	0.693307
AC092979.1	0.0920842	0.59881	0.875163
AC093110.1	0.0768544	0.660796	0.901841
AC093151.3	0.229294	0.185175	0.599967
AC093152.1	-0.159349	0.360534	0.756346
AC093155.3	0.211526	0.222535	0.64019
AC093157.1	0.101673	0.561124	0.859654
AC093206.1	0.248613	0.149832	0.552559
AC093227.1	0.065714	0.707619	0.919215
AC093227.2	0.0540096	0.757971	0.935894
AC093248.1	-0.0937764	0.59208	0.872095
AC093249.2	-0.00126915	0.994227	0.997759
AC093274.1	0.0727649	0.677849	0.907673
AC093277.1	0.0306007	0.861471	0.964498
AC093297.1	0.177694	0.307146	0.71945
AC093297.2	-0.065573	0.708219	0.919559
AC093305.1	0.051898	0.767168	0.93906
AC093323.1	-0.506675	0.00189666	0.0683581
AC093390.1	0.098712	0.572645	0.864616
AC093390.2	0.032575	0.852628	0.961772
AC093423.3	0.098148	0.574852	0.86577
AC093459.1	0.0286265	0.87033	0.96681
AC093495.1	0.227602	0.188529	0.603304
AC093512.2	-0.0675472	0.699835	0.916263
AC093523.1	-0.0104353	0.952558	0.987088
AC093525.4	0.108591	0.534638	0.848419
AC093525.6	0.0186143	0.915477	0.977615
AC093525.7	-0.16076	0.356244	0.754431
AC093535.1	-0.12621	0.470018	0.816295
AC093580.1	0.357761	0.0348517	0.284773
AC093607.1	-0.396117	0.0184915	0.214516
AC093627.3	-0.144684	0.406963	0.783656
AC093639.1	-0.119757	0.493196	0.828297
AC093655.1	0.269484	0.117464	0.500328
AC093668.2	0.149619	0.390972	0.774685
AC093673.1	0.115775	0.507784	0.837011
AC093673.2	-0.0208705	0.905275	0.974521
AC093690.1	0.0414591	0.813069	0.951395
AC093725.2	0.205462	0.236386	0.656589
AC093752.2	0.133261	0.445365	0.804084
AC093766.1	0.154555	0.375351	0.764964
AC093772.1	0.385118	0.0223385	0.235652
AC093788.1	0.00380746	0.982681	0.994694
AC093797.1	0.0435743	0.803713	0.949353
AC093802.1	0.431795	0.00959417	0.155269
AC093817.1	-0.130864	0.453667	0.808186
AC093827.5	0.155119	0.373589	0.764612
AC093843.1	0.350734	0.0388519	0.300574
AC093879.1	-0.2135	0.218147	0.635904
AC093879.2	-0.514431	0.00156931	0.060902
AC093895.1	0.307417	0.0724244	0.403619
AC093899.2	-0.165554	0.341888	0.744633
AC093901.1	0.319122	0.0616817	0.377359
AC095030.1	-0.0840462	0.631215	0.888651
AC095032.2	-0.200808	0.247402	0.666469
AC095050.1	-0.164579	0.34478	0.746805
AC095055.1	0.01664	0.924414	0.980238
AC095350.1	-0.0633167	0.717841	0.92344
AC096554.1	0.131851	0.450238	0.80629
AC096564.1	-0.0523174	0.765339	0.93906
AC096564.2	0.12057	0.490246	0.827123
AC096576.2	-0.22182	0.20031	0.616066
AC096576.3	-0.197565	0.255279	0.673245
AC096577.1	-0.0748801	0.669008	0.905492
AC096586.2	-0.0049356	0.977551	0.993901
AC096588.1	0.041318	0.813694	0.951431
AC096637.2	0.082095	0.639188	0.892227
AC096639.1	-0.113519	0.516144	0.839554
AC096642.1	0.217166	0.210157	0.626589
AC096659.1	0.113237	0.517194	0.839697
AC096677.1	0.287111	0.0944648	0.454463
AC096711.2	0.45196	0.00641787	0.126448
AC096711.3	0.207013	0.232788	0.652636
AC096719.1	-0.108301	0.535735	0.849061
AC096746.1	0.0266522	0.879205	0.969079
AC096759.1	-0.0609194	0.728112	0.92617
AC096773.1	-0.00761546	0.965368	0.990322
AC096887.1	0.191783	0.26973	0.68684
AC096992.2	0.0232678	0.894452	0.972407
AC097059.1	0.00733289	0.966653	0.990685
AC097103.2	-0.479458	0.00356486	0.0929186
AC097347.1	0.0672652	0.701031	0.916421
AC097359.2	-0.134812	0.440037	0.800863
AC097375.2	-0.497227	0.00237499	0.0766782
AC097376.2	-0.101532	0.561671	0.859682
AC097381.3	-0.155119	0.373589	0.764612
AC097460.1	-0.142991	0.41253	0.787509
AC097461.1	0.34521	0.0422514	0.316433
AC097467.3	-0.161042	0.355389	0.753951
AC097468.2	-0.128326	0.462547	0.813023
AC097478.1	0.0762903	0.663139	0.902444
AC097480.1	0.149196	0.392328	0.775372
AC097487.1	-0.0564069	0.74757	0.931674
AC097512.1	-0.213233	0.218737	0.636561
AC097515.1	-0.392169	0.0198033	0.220791
AC097532.2	-0.0375106	0.830601	0.954811
AC097534.1	-0.109993	0.529342	0.846476
AC097534.2	0.0153709	0.930165	0.981837
AC097537.1	-0.0427282	0.807452	0.950206
AC097634.1	-0.32025	0.0607167	0.374316
AC097634.3	0.0425872	0.808076	0.950357
AC097658.2	-0.0927893	0.596002	0.873984
AC097662.1	0.0695215	0.691487	0.912953
AC098484.3	-0.00437153	0.980116	0.994214
AC098582.1	-0.128185	0.463043	0.813077
AC098617.1	0.00916612	0.958322	0.988606
AC098650.1	-0.0558428	0.750014	0.932602
AC098828.3	0.101109	0.563311	0.860327
AC098829.1	-0.0535865	0.759811	0.936841
AC098850.3	-0.179797	0.301363	0.71501
AC098864.1	-0.232537	0.178864	0.591391
AC098872.1	-0.122403	0.483623	0.824421
AC099066.2	0.245511	0.155149	0.558339
AC099329.3	0.0470997	0.78818	0.944419
AC099344.1	0.0878537	0.615776	0.883029
AC099489.1	-0.227884	0.187967	0.602811
AC099508.2	-0.00282034	0.987171	0.996613
AC099511.1	-0.154837	0.374469	0.764784
AC099518.3	0.0514713	0.76903	0.939703
AC099520.1	0.000282034	0.998717	0.999289
AC099521.1	-0.130723	0.454158	0.808186
AC099542.1	0.199962	0.249441	0.668587
AC099560.1	0.0954686	0.585384	0.868828
AC099566.1	-0.420231	0.0119568	0.172569
AC099567.1	0.0792517	0.650877	0.896584
AC099669.1	-0.171336	0.325053	0.734016
AC099671.1	-0.00183322	0.991661	0.997424
AC099673.1	0.498073	0.00232824	0.0761932
AC099681.1	0.156247	0.370081	0.762223
AC099753.1	-0.197001	0.256666	0.673297
AC099778.1	-0.307982	0.0718753	0.402309
AC099791.3	-0.00465357	0.978834	0.994214
AC099792.1	-0.444204	0.00751222	0.138893
AC099793.1	0.0806618	0.645069	0.893939
AC099850.1	-0.0745981	0.670185	0.905935
AC100763.1	-0.193617	0.265091	0.682171
AC100768.1	-0.132133	0.449261	0.806194
AC100768.2	-0.226192	0.191356	0.605892
AC100771.2	0.00874307	0.960244	0.989183
AC100793.3	0.139043	0.425686	0.794079
AC100797.4	-0.0884178	0.613502	0.882584
AC100801.1	0.194322	0.263321	0.6809
AC100802.1	0.238245	0.168133	0.576963
AC100814.1	0.258698	0.133466	0.528854
AC100818.1	0.113378	0.516669	0.839697
AC100830.1	0.0135377	0.938477	0.9838
AC100849.1	0.241421	0.162364	0.569892
AC100858.3	-0.120006	0.492293	0.827886
AC100863.1	0.393861	0.0192319	0.217962
AC102953.2	0.0228448	0.896361	0.972775
AC103409.1	0.0806618	0.645069	0.893939
AC103691.1	0.454182	0.00613077	0.123322
AC103706.1	-0.170349	0.32789	0.735891
AC103719.1	0.493278	0.00260416	0.0791549
AC103736.1	-0.0580991	0.740255	0.930647
AC103739.1	-0.0970198	0.579276	0.867053
AC103739.2	-0.246075	0.154172	0.557016
AC103740.1	-0.282034	0.100703	0.466931
AC103810.2	0.112673	0.519297	0.841121
AC103810.5	0.182899	0.292959	0.7085
AC103853.1	-0.195732	0.259805	0.675992
AC103855.3	0.0848923	0.627771	0.887117
AC103876.1	-0.000141017	0.999359	0.999723
AC103923.1	-0.141299	0.41814	0.789697
AC103957.1	-0.0954686	0.585384	0.868828
AC103974.1	-0.0346902	0.843173	0.958707
AC103987.2	0.436166	0.00881088	0.149144
AC104009.1	0.228025	0.187686	0.602414
AC104024.2	-0.082213	0.638704	0.892004
AC104035.1	0.0177682	0.919306	0.978549
AC104041.1	-0.0152299	0.930804	0.981865
AC104051.1	0.144543	0.407425	0.783997
AC104073.4	0.328429	0.0540717	0.354987
AC104078.2	-0.100686	0.564953	0.86126
AC104109.3	0.229717	0.184343	0.599091
AC104117.3	-0.0967378	0.580385	0.867053
AC104123.1	0.222243	0.199431	0.615431
AC104137.1	-0.0204475	0.907187	0.974995
AC104151.1	-0.0975839	0.577062	0.866247
AC104170.1	0.157093	0.367462	0.760827
AC104232.1	0.127762	0.464533	0.813833
AC104248.1	0.124377	0.476543	0.820433
AC104304.1	0.0645859	0.712423	0.92091
AC104316.1	0.274701	0.110259	0.485352
AC104389.4	-0.434192	0.0091576	0.151522
AC104411.1	0.125787	0.471519	0.817114
AC104435.2	-0.215474	0.213819	0.63056
AC104461.1	0.463665	0.00502599	0.112866
AC104472.3	-0.0504842	0.773343	0.940426
AC104561.1	0.0057817	0.973704	0.992879
AC104574.2	0.0706496	0.686732	0.911058
AC104596.1	-0.25228	0.143721	0.544554
AC104653.1	-0.37426	0.0267647	0.256818
AC104662.2	0.0667011	0.703424	0.917053
AC104667.1	-0.280342	0.10285	0.470346
AC104803.1	-0.325186	0.0566339	0.362525
AC104806.2	-0.223512	0.19681	0.612559
AC104819.3	-0.366363	0.0304178	0.269523
AC104825.1	-0.0754442	0.666658	0.904031
AC104827.1	-0.0674062	0.700433	0.916263
AC104836.1	0.117044	0.503111	0.83396
AC104938.1	0.123954	0.478056	0.821418
AC104964.1	-0.0674062	0.700433	0.916263
AC104964.2	-0.235781	0.172708	0.582875
AC104964.4	0.190091	0.274059	0.69181
AC104984.4	-0.197931	0.254381	0.673177
AC104986.2	0.0839052	0.63179	0.888874
AC105031.2	-0.0217166	0.901453	0.9739
AC105052.1	0.206308	0.234419	0.654723
AC105052.3	0.18995	0.274422	0.692362
AC105094.2	0.024537	0.88873	0.970028
AC105180.1	0.222666	0.198554	0.614702
AC105206.2	0.0176271	0.919944	0.978794
AC105285.1	-0.392028	0.0198516	0.2212
AC105339.3	-0.133764	0.443634	0.802964
AC105345.1	-0.257779	0.1349	0.530812
AC105383.1	0.305302	0.0745129	0.40827
AC105389.3	-0.180643	0.299056	0.712939
AC105402.3	0.227038	0.189656	0.604194
AC105411.1	0.276958	0.107249	0.479573
AC105430.1	-0.0520353	0.766569	0.93906
AC105760.1	0.0761546	0.663703	0.902602
AC105760.2	0.12339	0.480076	0.822155
AC105919.1	0.0645859	0.712423	0.92091
AC105935.1	-0.225486	0.192781	0.608198
AC105942.1	0.016076	0.926969	0.981215
AC106707.1	-0.302341	0.0775153	0.414551
AC106729.1	-0.0855974	0.624906	0.885937
AC106739.1	-0.0177682	0.919306	0.978549
AC106744.1	-0.271035	0.115286	0.49678
AC106774.6	0.115924	0.507234	0.836584
AC106779.1	-0.372285	0.0276422	0.259281
AC106786.2	-0.217166	0.210157	0.626589
AC106789.1	0.206029	0.235066	0.655217
AC106791.1	-0.324199	0.0574325	0.363998
AC106795.2	0.141299	0.41814	0.789697
AC106795.3	-0.375247	0.0263346	0.254471
AC106799.2	-0.128044	0.46354	0.813131
AC106820.2	-0.155542	0.372271	0.763868
AC106864.2	0.032575	0.852628	0.961772
AC106869.1	0.192488	0.26794	0.685187
AC106874.1	0.0889818	0.611232	0.882044
AC106881.1	-0.247062	0.152474	0.55516
AC106892.1	0.238037	0.168516	0.577347
AC106894.1	0.0317289	0.856416	0.962935
AC107021.1	0.0813669	0.642173	0.893211
AC107029.1	0.226897	0.189939	0.604393
AC107029.2	0.262292	0.127965	0.519924
AC107032.2	0.200244	0.24876	0.66816
AC107067.1	-0.0341262	0.845693	0.959527
AC107068.1	0.057676	0.742082	0.930847
AC107068.2	0.00564069	0.974345	0.993059
AC107072.1	-0.435179	0.00898282	0.149922
AC107204.1	-0.610181	9.94602e-05	0.0137455
AC107214.1	0.122403	0.483623	0.824421
AC107375.1	-0.362414	0.032392	0.27742
AC107419.1	0.143838	0.409741	0.785071
AC107463.1	0.232396	0.179136	0.591575
AC107464.1	-0.129181	0.459545	0.81144
AC107464.3	-0.0111404	0.949356	0.986431
AC107871.1	0.110557	0.52722	0.845471
AC107871.2	-0.19913	0.251457	0.670341
AC107884.1	-0.0392028	0.823077	0.95427
AC107973.1	-0.0394848	0.821824	0.954258
AC107982.3	-0.11507	0.510389	0.837423
AC108002.1	0.0456896	0.794384	0.947597
AC108002.3	0.30349	0.076339	0.412395
AC108047.1	0.178528	0.304845	0.717602
AC108058.1	0.268779	0.118464	0.502693
AC108062.1	-0.398797	0.0176433	0.208827
AC108066.1	-0.263138	0.126694	0.51728
AC108134.3	0.166964	0.337734	0.742233
AC108156.1	0.0215756	0.90209	0.973931
AC108451.1	-0.057253	0.74391	0.930988
AC108463.3	0.073611	0.674308	0.907485
AC108471.2	-0.0559838	0.749403	0.932506
AC108472.1	0.0998472	0.568216	0.863195
AC108488.2	0.0380746	0.828091	0.954646
AC108866.1	-0.267369	0.120483	0.505344
AC108879.1	0.160196	0.357956	0.755475
AC109361.1	0.126633	0.468519	0.815683
AC109454.2	-0.28838	0.0929525	0.451028
AC109466.1	-0.0617655	0.724481	0.92486
AC109492.1	0.220692	0.202667	0.618169
AC109587.1	0.235499	0.173237	0.583636
AC109630.1	0.00437153	0.980116	0.994214
AC109779.1	-0.290495	0.0904733	0.444613
AC109826.1	0.00521764	0.976269	0.993649
AC109830.1	-0.116762	0.504148	0.834958
AC109927.1	0.0487919	0.780752	0.942337
AC110023.1	0.0878537	0.615776	0.883029
AC110079.2	-0.0754442	0.666658	0.904031
AC110491.3	0.0518943	0.767184	0.93906
AC110597.1	0.110698	0.52669	0.845397
AC110760.2	0.0999812	0.567695	0.862909
AC110769.2	-0.219705	0.204745	0.619784
AC110813.1	0.153427	0.378888	0.767202
AC110995.1	-0.106045	0.544316	0.852333
AC111006.1	0.157798	0.365289	0.759928
AC111152.2	-0.0278528	0.873806	0.967843
AC111188.1	0.183886	0.290316	0.706115
AC111194.2	0.302059	0.077806	0.414951
AC112178.1	0.145248	0.405117	0.783163
AC112206.2	0.221115	0.201781	0.617525
AC112229.3	-0.314891	0.065409	0.386499
AC112484.1	-0.0503431	0.77396	0.94064
AC112487.1	0.103225	0.555133	0.857657
AC112493.1	0.0136787	0.937837	0.983774
AC112693.1	0.139607	0.423792	0.793166
AC112907.3	-0.382157	0.0234807	0.240824
AC113137.1	0.124518	0.476039	0.820375
AC113346.2	-0.491868	0.00269055	0.0800086
AC113347.4	0.308969	0.0709221	0.399301
AC113378.1	-0.163591	0.347721	0.747749
AC113383.1	0.0722008	0.680214	0.908307
AC113385.1	-0.0655914	0.70814	0.919559
AC113386.1	-0.0424462	0.808699	0.950451
AC113391.1	0.0855974	0.624906	0.885937
AC113414.1	0.032716	0.851997	0.961772
AC113615.1	-0.221961	0.200016	0.615952
AC114284.1	-0.331531	0.0517081	0.347921
AC114316.2	-0.324199	0.0574325	0.363998
AC114321.1	0.167951	0.334844	0.74066
AC114400.1	0.36044	0.0334176	0.281188
AC114485.1	0.0399079	0.819946	0.953634
AC114490.3	-0.299944	0.0800139	0.420423
AC114546.1	0.0668421	0.702825	0.91677
AC114546.2	-0.0769954	0.660211	0.901589
AC114689.3	-0.201655	0.245374	0.66436
AC114737.1	0.0277804	0.874132	0.967843
AC114763.1	0.273996	0.111213	0.48765
AC114781.2	-0.197001	0.256666	0.673297
AC114811.2	-0.0472408	0.78756	0.944325
AC114954.1	0.314609	0.0656637	0.386814
AC115522.1	-0.0368081	0.833729	0.955539
AC115618.1	0.128326	0.462547	0.813023
AC115622.1	0.365376	0.0309019	0.271557
AC115837.2	0.130168	0.456093	0.808965
AC116049.2	0.201655	0.245374	0.66436
AC116158.1	0.0800978	0.64739	0.895346
AC116337.3	0.0241139	0.890637	0.970928
AC116345.1	0.0596503	0.733568	0.928439
AC116366.1	-0.192065	0.269013	0.685923
AC116366.3	0.11225	0.520877	0.842898
AC116535.1	0.0803798	0.646229	0.894514
AC116565.1	-0.158644	0.362691	0.757808
AC116565.2	-0.374965	0.0264569	0.255139
AC116616.1	0.0115634	0.947435	0.98606
AC116634.1	-0.073752	0.673718	0.90701
AC116667.1	0.115916	0.507264	0.836584
AC116903.2	-0.291765	0.0890103	0.441148
AC117377.1	0.100686	0.564953	0.86126
AC117386.2	0.231268	0.181315	0.594583
AC117465.1	0.124377	0.476543	0.820433
AC117473.1	0.0400489	0.81932	0.953425
AC117513.1	0.287957	0.0934545	0.451866
AC118549.1	0.237614	0.169296	0.578063
AC118553.2	-0.0111404	0.949356	0.986431
AC118757.1	-0.0112822	0.948712	0.986352
AC119396.1	0.0170631	0.922498	0.979829
AC119403.1	-0.190796	0.27225	0.689236
AC119868.2	-0.154989	0.373995	0.764779
AC120036.4	-0.0430102	0.806205	0.949786
AC120042.3	-0.645334	2.84332e-05	0.0064259
AC120049.1	-0.0148068	0.932721	0.981947
AC120053.1	-0.0994171	0.569892	0.863582
AC120193.1	0.315737	0.0646498	0.384258
AC121154.1	0.0507662	0.77211	0.940426
AC121757.1	-0.448113	0.00694219	0.132039
AC121764.1	-0.0742507	0.671634	0.906534
AC122108.1	-0.414308	0.0133461	0.181958
AC122129.1	-0.098712	0.572645	0.864616
AC122685.1	-0.0830591	0.635243	0.890472
AC122710.2	0.0122685	0.944235	0.985374
AC123768.3	0.10125	0.562764	0.860039
AC123768.4	-0.00648679	0.970499	0.991822
AC123912.1	0.118031	0.499492	0.831687
AC123912.4	0.124377	0.476543	0.820433
AC124016.1	0.0583811	0.739038	0.930152
AC124016.2	-0.057112	0.74452	0.930988
AC124242.1	-0.113942	0.514572	0.839198
AC124254.1	0.168516	0.3332	0.739688
AC124290.1	-0.112955	0.518245	0.840623
AC124312.1	-0.0125505	0.942955	0.985374
AC124312.2	0.219423	0.205341	0.620807
AC124312.3	-0.0438563	0.802467	0.949026
AC124319.2	-0.00521764	0.976269	0.993649
AC124657.1	-0.0383567	0.826837	0.954646
AC124798.1	0.228871	0.186009	0.601251
AC124804.1	-0.13312	0.445851	0.804206
AC124854.1	-0.396822	0.018265	0.213166
AC124893.1	-0.166259	0.339807	0.743811
AC124947.1	0.154414	0.375792	0.764964
AC125603.2	0.0297546	0.865266	0.965483
AC125611.4	0.116198	0.506224	0.835946
AC125613.1	0.246498	0.153443	0.556199
AC125616.1	0.326314	0.055732	0.359507
AC125618.1	0.0667011	0.703424	0.917053
AC126121.2	0.10142	0.562107	0.859682
AC126177.4	0.0793927	0.650295	0.896396
AC126178.1	0.230563	0.182687	0.597246
AC126696.1	0.238883	0.166962	0.57655
AC126696.3	0.423334	0.0112792	0.167444
AC126755.2	-0.0559838	0.749403	0.932506
AC126768.1	-0.22873	0.186288	0.601747
AC126768.2	-0.427	0.0105206	0.161809
AC126773.1	0.187412	0.281005	0.697132
AC126773.2	0.201655	0.245374	0.66436
AC126773.4	0.0401899	0.818695	0.953333
AC127024.2	0.0975839	0.577062	0.866247
AC127024.3	0.107455	0.538945	0.849593
AC127024.5	0.154696	0.37491	0.764964
AC127029.2	-0.0300367	0.864	0.964968
AC127070.2	-0.0219987	0.90018	0.973729
AC127164.1	-0.166541	0.338977	0.74284
AC127526.1	0.17881	0.304069	0.717323
AC128685.1	0.426436	0.0106344	0.162519
AC128707.1	0.0689574	0.693868	0.91346
AC129807.1	0.109852	0.529874	0.846476
AC129915.3	0.0946225	0.588728	0.87083
AC130324.1	0.0380746	0.828091	0.954646
AC130352.1	0.0156529	0.928886	0.981837
AC130456.2	0.261446	0.129244	0.522142
AC130466.1	0.171336	0.325053	0.734016
AC130650.1	0.0394848	0.821824	0.954258
AC130650.2	0.0517533	0.767799	0.939154
AC131009.1	0.100263	0.566597	0.862535
AC131009.2	0.0683933	0.696253	0.914594
AC131011.1	0.25792	0.134679	0.530812
AC131097.2	-0.358999	0.0341827	0.282191
AC131971.1	0.20659	0.233766	0.653945
AC132192.2	0.00155162	0.992942	0.997461
AC132219.1	0.117044	0.503111	0.83396
AC132825.3	0.10436	0.550766	0.855564
AC132872.1	-0.0136787	0.937837	0.983774
AC132938.1	0.172041	0.323036	0.732388
AC133540.1	-0.0225628	0.897633	0.973221
AC133565.1	0.0834822	0.633516	0.889868
AC134043.1	-0.0717777	0.681989	0.908783
AC134312.1	0.294867	0.0855106	0.433877
AC134312.3	0.0868473	0.619842	0.884284
AC134312.4	-0.122826	0.482101	0.823288
AC134312.6	0.0700855	0.689108	0.912069
AC135012.1	-0.0294726	0.866531	0.965829
AC135050.1	-0.167105	0.33732	0.742233
AC135050.2	-0.0961737	0.582604	0.867873
AC135050.3	0.289367	0.0917892	0.448555
AC135178.3	-0.119724	0.493318	0.828297
AC135371.1	0.328006	0.0544006	0.355696
AC135586.2	-0.0513303	0.769646	0.939798
AC135782.1	-0.697753	3.17931e-06	0.00193684
AC135895.1	0.0824951	0.63755	0.891299
AC136443.4	-0.0212936	0.903364	0.974156
AC136489.1	-0.106186	0.543778	0.852106
AC136604.3	0.0813669	0.642173	0.893211
AC136628.4	-0.0461126	0.792521	0.946551
AC136698.1	0.250306	0.146989	0.54935
AC136777.1	0.00183322	0.991661	0.997424
AC137579.1	0.222243	0.199431	0.615431
AC137630.1	0.117969	0.499719	0.831687
AC137761.1	-0.0383567	0.826837	0.954646
AC137834.1	0.0390618	0.823703	0.954456
AC137932.3	-0.0222807	0.898906	0.973503
AC138028.1	-0.0563448	0.747839	0.931891
AC138028.2	0.0640218	0.714829	0.921602
AC138035.1	0.284996	0.097027	0.460106
AC138035.2	0.243819	0.158106	0.563073
AC138123.1	-0.405706	0.0156045	0.196695
AC138150.1	0.082213	0.638704	0.892004
AC138207.2	0.142286	0.414862	0.788904
AC138305.1	-0.465921	0.00478997	0.109803
AC138331.1	-0.152722	0.381109	0.769348
AC138356.3	-0.18719	0.281584	0.697695
AC138393.3	0.193194	0.266157	0.683632
AC138512.1	0.364388	0.0313922	0.274111
AC138627.1	-0.125082	0.474028	0.81845
AC138696.1	-0.159631	0.359673	0.756275
AC138819.1	0.121134	0.488203	0.826289
AC138894.1	-0.0602143	0.731142	0.9272
AC138904.1	0.205885	0.235401	0.655465
AC138904.3	0.22464	0.1945	0.610016
AC138932.5	-0.23846	0.167738	0.576598
AC138969.1	-0.202501	0.243357	0.662729
AC139491.1	0.271176	0.115089	0.49649
AC139491.4	0.149619	0.390972	0.774685
AC139491.7	-0.0500611	0.775193	0.94083
AC139530.2	0.299662	0.0803119	0.421182
AC139769.2	-0.139325	0.424739	0.793622
AC139792.1	0.116136	0.506454	0.836254
AC139795.2	-0.2135	0.218147	0.635904
AC139887.2	0.109852	0.529874	0.846476
AC140125.2	0.324481	0.0572034	0.363987
AC140125.3	0.345633	0.0419829	0.315405
AC140134.2	-0.100404	0.566049	0.861974
AC140481.1	0.156529	0.369207	0.761484
AC140504.1	-0.122262	0.484131	0.824555
AC140725.1	0.277189	0.106944	0.479327
AC140847.2	0.243537	0.158603	0.563797
AC140912.1	-0.100122	0.567146	0.862687
AC141586.2	0.23846	0.167738	0.576598
AC141928.1	-0.226192	0.191356	0.605892
AC141930.1	0.549826	0.000622965	0.0386037
AC144836.1	0.216038	0.212594	0.629361
AC145124.1	-0.0441384	0.801222	0.949026
AC145146.1	0.0946292	0.588702	0.87083
AC145285.2	0.178387	0.305233	0.717602
AC145285.3	-0.152158	0.382892	0.769871
AC145350.2	0.256792	0.136453	0.532885
AC145422.1	0.0614835	0.725691	0.925024
AC146944.4	0.259754	0.131832	0.525851
AC147651.1	-0.389913	0.0205871	0.225635
AC148477.1	0.428833	0.0101578	0.158257
AC148477.2	0.430102	0.00991288	0.157247
AC148477.3	0.098571	0.573196	0.865109
AC159540.2	0.252421	0.14349	0.544322
AC211486.5	-0.0090251	0.958963	0.988606
AC215522.3	-0.0580991	0.740255	0.930647
AC231533.1	0.0286265	0.87033	0.96681
AC232271.1	-0.0310238	0.859574	0.964004
AC233266.2	0.0695215	0.691487	0.912953
AC233280.1	-0.145812	0.403275	0.781728
AC233296.1	-0.131569	0.451216	0.806588
AC233702.5	0.0668421	0.702825	0.91677
AC233976.1	0.258343	0.134018	0.529839
AC234582.1	-0.040613	0.816818	0.952765
AC234772.2	-0.20518	0.237044	0.656992
AC234772.3	-0.311084	0.068913	0.394934
AC234781.1	-0.188963	0.27697	0.694141
AC235565.2	-0.109852	0.529874	0.846476
AC237221.1	0.173451	0.319025	0.72854
AC239727.1	-0.210116	0.225705	0.642912
AC239799.1	0.0280624	0.872864	0.967843
AC239800.2	0.258767	0.13336	0.528541
AC239800.3	-0.273996	0.111213	0.48765
AC239803.3	0.187412	0.281005	0.697132
AC239804.1	0.199962	0.249441	0.668587
AC239809.3	0.191642	0.270089	0.687025
AC239859.3	-0.0606374	0.729323	0.926423
AC239868.3	-0.0148068	0.932721	0.981947
AC240274.1	-0.239024	0.166705	0.576074
AC240565.1	0.320532	0.0604773	0.373559
AC240565.2	0.0520353	0.766569	0.93906
AC242426.2	-0.00169221	0.992302	0.997443
AC243562.3	0.0301777	0.863368	0.964598
AC243571.2	-0.100122	0.567146	0.862687
AC243829.1	-0.032998	0.850735	0.961614
AC243829.2	-0.0527404	0.763495	0.938551
AC243829.4	-0.00676883	0.969217	0.991822
[truncated: 17,211 more rows]

## Sheet: VIP
gene	corr	p_value	p_adjusted
A1BG	-0.153427	0.378888	0.688759
A1BG-AS1	0.0229858	0.895724	0.961973
A1CF	0.0977249	0.576509	0.815663
A2M	-0.348453	0.0402276	0.225359
A2M-AS1	-0.137069	0.43235	0.728504
A2ML1	0.480023	0.00352034	0.0526577
A2ML1-AS1	0.190091	0.274059	0.594617
A4GALT	0.323211	0.05824	0.276698
AAAS	0.0159349	0.927608	0.974369
AACS	-0.14694	0.399607	0.704224
AADACL2-AS1	0.281188	0.101772	0.37177
AADAT	-0.245652	0.154904	0.453944
AAED1	-0.247626	0.15151	0.449429
AAGAB	0.312494	0.0675985	0.301792
AAK1	-0.0566889	0.74635	0.902589
AAMDC	-0.0877127	0.616345	0.839807
AAMP	-0.220128	0.203852	0.516687
AANAT	0.166541	0.338977	0.655666
AAR2	-0.0906741	0.604443	0.832786
AARS	0.214628	0.215667	0.529236
AARS2	-0.125646	0.47202	0.754092
AARSD1	-0.0461126	0.792521	0.923112
AASDH	-0.471279	0.00426739	0.0591796
AASDHPPT	-0.305161	0.0746538	0.317618
AASS	0.360722	0.0332695	0.202481
AATBC	0.0603554	0.730535	0.895702
AATF	0.0963147	0.582049	0.818608
AATK	0.0919432	0.599372	0.829956
AB015752.1	0.233383	0.177244	0.486494
ABALON	-0.160055	0.358385	0.672939
ABAT	0.0933534	0.59376	0.8264
ABCA1	0.280483	0.10267	0.373641
ABCA10	0.401476	0.0168278	0.137197
ABCA12	0.299803	0.0801628	0.329288
ABCA13	0.273573	0.111788	0.388557
ABCA2	0.271458	0.114697	0.392768
ABCA3	0.0540096	0.757971	0.907426
ABCA4	0.25919	0.132703	0.41963
ABCA5	-0.0234089	0.893816	0.961597
ABCA6	0.348736	0.0400554	0.225013
ABCA7	0.207436	0.231814	0.547478
ABCA8	0.294867	0.0855106	0.341138
ABCA9	0.42982	0.00996686	0.0994634
ABCA9-AS1	0.179938	0.300978	0.620989
ABCB1	-0.416142	0.0129022	0.115609
ABCB10	0.23564	0.172973	0.480472
ABCB11	0.276394	0.107995	0.382424
ABCB4	0.801683	7.14289e-09	4.25804e-05
ABCB5	0.484112	0.00321177	0.0504515
ABCB6	-0.282316	0.100348	0.368819
ABCB7	0.218436	0.207439	0.520335
ABCB8	0.219282	0.20564	0.518378
ABCB9	0.149055	0.392781	0.699216
ABCC1	0.639936	3.48134e-05	0.00285693
ABCC10	-0.0991351	0.570993	0.812886
ABCC11	0.024255	0.890001	0.960233
ABCC12	0.0530225	0.762267	0.909893
ABCC2	0.266099	0.122322	0.404455
ABCC3	0.478894	0.00360987	0.0533307
ABCC4	-0.38399	0.0227681	0.163324
ABCC5	0.110134	0.528811	0.787646
ABCC5-AS1	0.155965	0.370956	0.682629
ABCC6	0.297687	0.0824221	0.334053
ABCC8	-0.157375	0.366592	0.679512
ABCC9	0.183886	0.290316	0.611575
ABCD1	0.398233	0.0178191	0.141482
ABCD2	0.42841	0.0102405	0.101055
ABCD3	-0.137633	0.43044	0.727272
ABCD4	-0.0872896	0.618053	0.840728
ABCE1	-0.287393	0.0941271	0.356709
ABCF1	0.25369	0.14142	0.433068
ABCF2	-0.0416001	0.812444	0.930611
ABCF3	-0.178105	0.306011	0.626422
ABCG1	0.124236	0.477047	0.75719
ABCG2	0.196155	0.258756	0.577794
ABCG4	0.22323	0.19739	0.509828
ABCG5	0.211667	0.222219	0.536139
ABCG8	0.26342	0.126273	0.410584
ABHD1	0.0613425	0.726296	0.89395
ABHD10	-0.184733	0.288064	0.608972
ABHD11	-0.0141017	0.935918	0.9776
ABHD12	-0.108442	0.535201	0.791143
ABHD13	-0.113237	0.517194	0.780218
ABHD14A	-0.139325	0.424739	0.722918
ABHD14B	0.00521764	0.976269	0.99176
ABHD16A	0.121275	0.487693	0.76273
ABHD17A	0.232819	0.178323	0.487943
ABHD17B	0.179656	0.301749	0.621887
ABHD17C	0.0146658	0.933361	0.976682
ABHD18	0.146799	0.400064	0.704665
ABHD2	0.11084	0.52616	0.786228
ABHD3	0.338864	0.0464484	0.245418
ABHD4	-0.2551	0.139146	0.430115
ABHD5	0.411488	0.0140541	0.123165
ABHD6	0.164567	0.344814	0.660369
ABHD8	0.19827	0.253553	0.572328
ABI1	0.127056	0.467022	0.751532
ABI2	-0.453088	0.00627069	0.0750934
ABI3	0.407117	0.0152137	0.128682
ABI3BP	-0.258202	0.134238	0.422448
ABL1	0.154555	0.375351	0.686311
ABL2	0.0454075	0.795626	0.92477
ABLIM1	0.245088	0.155885	0.455373
ABLIM2	0.495816	0.00245473	0.0432296
ABLIM3	-0.577747	0.000278696	0.0105263
ABO	0.434474	0.00910737	0.0944513
ABR	-0.121275	0.487693	0.76273
ABRA	-0.0449845	0.79749	0.925563
ABRACL	0.252703	0.143028	0.435437
ABRAXAS1	0.275548	0.109123	0.383815
ABRAXAS2	-0.156247	0.370081	0.682005
ABT1	-0.0040895	0.981399	0.993749
ABTB1	-0.0434333	0.804336	0.927743
ABTB2	0.450691	0.00658698	0.077828
AC000058.1	0.0792517	0.650877	0.855426
AC000093.1	-0.0973019	0.578169	0.816252
AC000124.1	0.0977249	0.576509	0.815663
AC000372.1	-0.0926483	0.596563	0.827812
AC001226.2	-0.216602	0.211373	0.524964
AC002064.1	0.348453	0.0402276	0.225359
AC002064.2	-0.117476	0.501528	0.771086
AC002070.1	0.215615	0.213512	0.526998
AC002074.1	-0.0432923	0.804959	0.927936
AC002101.1	0.0133966	0.939116	0.97833
AC002116.2	0.134671	0.44052	0.733048
AC002127.2	0.263279	0.126484	0.410875
AC002310.2	0.294021	0.0864544	0.342753
AC002310.4	0.248613	0.149832	0.446929
AC002310.5	0.0146658	0.933361	0.976682
AC002375.1	0.212795	0.219707	0.53292
AC002383.1	-0.0854564	0.625479	0.844228
AC002428.1	0.540378	0.00080517	0.0212879
AC002428.2	0.375106	0.0263957	0.178526
AC002429.2	-0.174015	0.31743	0.637678
AC002454.1	-0.0805208	0.645649	0.852407
AC002463.1	-0.0806618	0.645069	0.852029
AC002472.1	0.135235	0.43859	0.732411
AC002480.2	0.0421641	0.809947	0.929896
AC002553.1	0.0437153	0.80309	0.927199
AC002553.2	0.0218577	0.900816	0.963781
AC002558.2	-0.0919432	0.599372	0.829956
AC002996.1	0.500188	0.00221485	0.040695
AC003002.1	0.0296136	0.865898	0.950397
AC003002.2	0.0424462	0.808699	0.929564
AC003005.1	-0.0228448	0.896361	0.962301
AC003005.2	0.00733289	0.966653	0.98885
AC003006.1	0.332942	0.0506614	0.25707
AC003102.1	0.177823	0.30679	0.627323
AC003666.1	0.101814	0.560578	0.808005
AC003681.1	0.109711	0.530405	0.78875
AC003682.1	-0.0785466	0.653788	0.856913
AC003975.1	0.192347	0.268297	0.588134
AC003982.1	0.30617	0.0736508	0.31575
AC003984.1	0.413039	0.0136609	0.120707
AC003988.1	-0.473113	0.00410031	0.0578877
AC003991.1	0.399784	0.0173391	0.139521
AC004009.1	0.205462	0.236386	0.553079
AC004014.1	0.0934944	0.5932	0.826073
AC004023.1	-0.293316	0.087247	0.344353
AC004034.1	0.112955	0.518245	0.780588
AC004039.1	-0.082213	0.638704	0.85013
AC004052.1	0.20659	0.233766	0.550492
AC004053.1	0.434333	0.00913246	0.0945669
AC004069.1	0.0393438	0.82245	0.934135
AC004076.1	0.256933	0.13623	0.42543
AC004076.2	0.0201655	0.908462	0.966424
AC004112.1	0.057253	0.74391	0.902265
AC004130.1	-0.0712137	0.684359	0.872889
AC004147.2	-0.488907	0.00288014	0.0478254
AC004148.2	-0.289931	0.0911294	0.351632
AC004149.1	0.276253	0.108183	0.382424
AC004156.1	0.226474	0.190788	0.503052
AC004158.1	-0.503008	0.0020712	0.0389699
AC004160.2	0.61107	9.65369e-05	0.00526237
AC004223.3	0.0885588	0.612934	0.837514
AC004231.1	0.0939174	0.591521	0.824864
AC004233.2	0.18445	0.288813	0.60986
AC004233.4	-0.057535	0.742691	0.901377
AC004241.1	-0.112955	0.518245	0.780588
AC004253.1	-0.218859	0.206538	0.51942
AC004448.2	0.525712	0.00118174	0.0275577
AC004471.1	0.186848	0.282482	0.604165
AC004485.1	-0.218295	0.20774	0.520576
AC004492.1	-0.0107173	0.951277	0.9834
AC004494.1	0.221538	0.200897	0.513415
AC004520.1	0.000141017	0.999359	0.999359
AC004522.2	-0.265253	0.12356	0.406895
AC004540.1	0.126633	0.468519	0.752572
AC004540.2	0.167669	0.335668	0.653364
AC004542.1	0.0903983	0.605547	0.833214
AC004542.2	0.214628	0.215667	0.529236
AC004551.1	-0.250306	0.146989	0.442597
AC004554.2	0.457742	0.00569378	0.0707655
AC004556.1	0.146235	0.401897	0.705208
AC004590.1	0.409796	0.0144938	0.125293
AC004672.1	0.16908	0.331561	0.650092
AC004690.2	0.301636	0.0782438	0.324946
AC004702.1	0.0809439	0.64391	0.852029
AC004704.1	-0.177259	0.308352	0.628938
AC004784.1	0.38963	0.0206869	0.153927
AC004803.1	-0.189104	0.276605	0.597403
AC004805.1	0.0795337	0.649714	0.85478
AC004812.2	0.163439	0.348177	0.663378
AC004816.1	-0.0466767	0.79004	0.922438
AC004817.1	0.355786	0.0359402	0.210674
AC004817.4	0.295854	0.0844197	0.338377
AC004828.1	0.115916	0.507264	0.774477
AC004830.1	0.154273	0.376233	0.687
AC004832.1	0.433769	0.00923339	0.0951764
AC004834.1	0.304456	0.0753613	0.318829
AC004835.1	0.113801	0.515096	0.778783
AC004852.2	0.208423	0.22955	0.54466
AC004862.1	-0.559838	0.000470694	0.015043
AC004865.2	-0.134671	0.44052	0.733048
AC004870.4	-0.0136787	0.937837	0.978149
AC004884.2	0.131851	0.450238	0.739965
AC004888.1	0.41868	0.0123082	0.112465
AC004889.1	0.332236	0.0511826	0.258812
AC004895.1	0.107314	0.539481	0.793667
AC004908.1	-0.0703676	0.68792	0.874636
AC004908.3	0.171195	0.325458	0.644708
AC004918.1	0.318981	0.0618032	0.286212
AC004921.1	0.0793927	0.650295	0.85538
AC004922.1	0.367068	0.0300759	0.191939
AC004943.2	-0.148068	0.395958	0.701681
AC004946.1	0.104776	0.549171	0.79983
AC004949.1	-0.192206	0.268655	0.588601
AC004951.1	0.110134	0.528811	0.787646
AC004969.1	0.0139607	0.936558	0.977766
AC004973.1	0.160901	0.355816	0.670403
AC004982.1	0.0225628	0.897633	0.962703
AC004982.2	0.0181912	0.917391	0.970144
AC005009.2	0.1774	0.307961	0.628518
AC005013.1	0.389348	0.020787	0.154165
AC005020.2	0.089969	0.607268	0.83425
AC005034.3	-0.0112814	0.948716	0.982762
AC005037.1	0.199116	0.251491	0.570585
AC005041.1	0.537417	0.000871253	0.0221989
AC005064.1	-0.105763	0.545393	0.79758
AC005070.3	0.236204	0.171916	0.479041
AC005086.1	0.354658	0.0365745	0.213287
AC005091.1	0.108724	0.534133	0.790656
AC005096.1	0.423052	0.0113394	0.107621
AC005144.1	0.343659	0.043248	0.235475
AC005154.4	0.0337031	0.847583	0.943396
AC005154.6	0.252703	0.143028	0.435437
AC005162.3	0.677729	7.73224e-06	0.00113247
AC005165.1	-0.0149478	0.932082	0.976248
AC005186.1	0.312776	0.0673379	0.301157
AC005197.1	-0.0868666	0.619764	0.841255
AC005208.1	-0.358325	0.0345457	0.20612
AC005224.1	0.0860205	0.62319	0.843264
AC005224.3	-0.123813	0.47856	0.758384
AC005225.2	0.0203065	0.907824	0.966352
AC005244.2	-0.0854804	0.625381	0.844228
AC005258.1	0.222243	0.199431	0.511787
AC005261.1	0.0681113	0.697446	0.879117
AC005261.3	-0.0603554	0.730535	0.895702
AC005280.2	0.0441384	0.801222	0.927146
AC005288.1	0.000141017	0.999359	0.999359
AC005291.2	0.336749	0.0479195	0.249436
AC005304.1	-0.175566	0.313067	0.633856
AC005304.3	-0.128608	0.461556	0.747522
AC005324.3	0.115493	0.508825	0.775117
AC005324.4	0.114788	0.511433	0.776591
AC005332.1	0.214064	0.216904	0.530419
AC005332.3	-0.164144	0.346073	0.661971
AC005332.4	-0.0932124	0.59432	0.826502
AC005332.5	0.305161	0.0746538	0.317618
AC005332.6	0.131146	0.452686	0.741116
AC005332.7	-0.207859	0.230842	0.546642
AC005332.8	-0.0619065	0.723877	0.893674
AC005355.1	0.185861	0.285078	0.606312
AC005358.2	0.0227038	0.896997	0.962476
AC005381.1	0.208579	0.229195	0.544213
AC005392.3	0.181066	0.297907	0.619045
AC005394.1	0.0105763	0.951917	0.983562
AC005410.2	-0.114788	0.511433	0.776591
AC005476.2	0.360017	0.0336408	0.203464
AC005480.1	0.0626116	0.720857	0.891676
AC005481.1	-0.0210116	0.904638	0.964928
AC005498.3	-0.0241139	0.890637	0.960563
AC005520.2	0.049356	0.77828	0.916699
AC005523.1	-0.0950456	0.587055	0.821732
AC005537.1	0.412193	0.0138742	0.121904
AC005544.1	0.0724828	0.679031	0.870292
AC005580.1	0.189527	0.275512	0.595928
AC005597.1	-0.192206	0.268655	0.588601
AC005606.2	0.101109	0.563311	0.809078
AC005618.1	-0.163439	0.348177	0.663378
AC005670.1	0.00338441	0.984606	0.994233
AC005670.2	0.156952	0.367898	0.679952
AC005692.1	0.0334211	0.848844	0.943479
AC005696.4	0.185156	0.286942	0.608052
AC005697.1	0.390195	0.0204878	0.152892
AC005699.1	0.58226	0.000243046	0.00966391
AC005702.1	0.268074	0.11947	0.400424
AC005703.4	-0.0568299	0.745739	0.902589
AC005725.1	0.253408	0.141878	0.433688
AC005726.1	0.388925	0.0209381	0.154665
AC005772.1	0.233242	0.177513	0.48684
AC005775.1	0.0916612	0.600497	0.830498
AC005776.2	-0.008179	0.962807	0.987398
AC005808.1	0.332095	0.0512874	0.259277
AC005828.3	0.00592272	0.973063	0.991026
AC005833.1	0.119442	0.494344	0.767238
AC005833.2	0.306853	0.0729768	0.314226
AC005838.2	0.159772	0.359244	0.673433
AC005842.1	0.00126915	0.994227	0.998202
AC005865.1	0.299803	0.0801628	0.329288
AC005871.2	0.0800978	0.64739	0.85359
AC005899.5	0.147927	0.396413	0.702121
AC005899.6	0.0799567	0.64797	0.85359
AC005899.7	-0.107173	0.540017	0.794054
AC005899.8	0.0417411	0.81182	0.930576
AC005920.1	0.289508	0.0916239	0.352308
AC005943.1	0.277522	0.106506	0.379794
AC005972.1	-0.0613425	0.726296	0.89395
AC005972.4	0.268497	0.118866	0.399186
AC005993.1	0.674767	8.76774e-06	0.00120604
AC005999.1	-0.0829181	0.63582	0.849011
AC006004.1	0.198834	0.252177	0.570869
AC006013.1	0.207154	0.232463	0.548439
AC006019.1	0.48101	0.0034436	0.0521613
AC006019.2	0.232255	0.179407	0.489593
AC006030.1	0.0710727	0.684952	0.872934
AC006058.1	-0.0438563	0.802467	0.927199
AC006059.1	0.160055	0.358385	0.672939
AC006063.2	0.388361	0.0211408	0.155823
AC006064.2	-0.0180502	0.918029	0.970517
AC006064.6	-0.0874307	0.617484	0.840458
AC006115.1	-0.0599323	0.732355	0.896421
AC006115.3	0.057112	0.74452	0.902306
AC006148.1	0.486791	0.00302258	0.0491091
AC006148.2	0.0940585	0.590962	0.824536
AC006160.1	0.332236	0.0511826	0.258812
AC006206.2	0.104212	0.551336	0.801377
AC006213.2	-0.0221397	0.899543	0.963178
AC006213.3	-0.157375	0.366592	0.679512
AC006254.1	-0.214079	0.216871	0.530419
AC006288.1	0.390759	0.0202902	0.152199
AC006296.2	-0.0251011	0.886188	0.958151
AC006299.1	0.0117044	0.946795	0.981808
AC006305.1	-0.595939	0.000158513	0.00736758
AC006333.2	-0.122685	0.482608	0.760032
AC006369.1	-0.0547147	0.754908	0.906531
AC006372.1	0.570525	0.000345534	0.0124282
AC006372.3	0.541506	0.000781186	0.0208706
AC006435.2	-0.0392028	0.823077	0.934516
AC006449.1	-0.125223	0.473525	0.754719
AC006460.1	0.255946	0.137795	0.427691
AC006480.2	0.142709	0.413462	0.714477
AC006486.1	0.0321519	0.854521	0.945556
AC006487.1	0.0839052	0.63179	0.84674
AC006504.1	-0.341262	0.0448252	0.240462
AC006504.5	0.159349	0.360534	0.674547
AC006511.4	0.216038	0.212594	0.526134
AC006538.2	0.154414	0.375792	0.686625
AC006547.1	0.400771	0.0170393	0.138201
AC006581.2	0.481292	0.00342194	0.0521046
AC006946.2	-0.113378	0.516669	0.779946
AC006946.3	0.0370875	0.832484	0.937788
AC006960.2	0.361286	0.0329748	0.201895
AC006974.1	0.186989	0.282112	0.603598
AC006974.2	0.26201	0.12839	0.413179
AC006978.2	-0.38963	0.0206869	0.153927
AC007001.1	-0.363683	0.0317463	0.197582
AC007036.1	-0.0808028	0.644489	0.852029
AC007038.1	0.0509072	0.771494	0.913738
AC007038.2	0.184874	0.287689	0.608687
AC007040.2	0.286265	0.0954834	0.360039
AC007091.1	-0.174438	0.316236	0.636789
AC007100.1	0.259472	0.132267	0.418967
AC007114.1	-0.0682523	0.69685	0.879018
AC007114.2	0.0771364	0.659626	0.859435
AC007128.1	0.0941995	0.590403	0.824095
AC007163.1	0.183886	0.290316	0.611575
AC007216.4	0.143697	0.410205	0.71181
AC007218.1	-0.0565479	0.74696	0.902898
AC007220.1	0.418962	0.0122437	0.112227
AC007221.1	0.337877	0.0471303	0.247544
AC007221.2	0.119865	0.492805	0.766427
AC007228.2	-0.137069	0.43235	0.728504
AC007255.1	-0.0789696	0.652041	0.855961
AC007262.2	-0.0761493	0.663725	0.862017
AC007272.1	0.272727	0.112945	0.390048
AC007277.1	-0.0478048	0.785082	0.920186
AC007285.1	0.284855	0.0971997	0.362748
AC007319.1	0.0607784	0.728717	0.895036
AC007325.2	-0.174297	0.316634	0.636959
AC007325.4	0.0521764	0.765954	0.911302
AC007326.4	0.458024	0.00566033	0.0705653
AC007336.1	-0.172464	0.32183	0.64194
AC007344.1	0.490599	0.00277043	0.046612
AC007349.1	-0.0602143	0.731142	0.896014
AC007364.1	-0.375388	0.0262736	0.177996
AC007368.2	-0.290495	0.0904733	0.35083
AC007370.2	0.098571	0.573196	0.813463
AC007375.3	0.209834	0.226343	0.541277
AC007376.2	0.515277	0.0015368	0.0326918
AC007384.1	0.0965968	0.580939	0.817895
AC007388.1	0.687459	5.0644e-06	0.000873738
AC007389.3	-0.0898279	0.607833	0.834352
AC007402.1	0.276535	0.107808	0.382296
AC007405.1	-0.041318	0.813694	0.931098
AC007405.3	-0.00338441	0.984606	0.994233
AC007406.3	0.0473818	0.78694	0.920985
AC007422.2	-0.405142	0.0157632	0.131789
AC007450.1	0.219423	0.205341	0.51801
AC007463.1	-0.518839	0.00140631	0.0308221
AC007493.1	0.159913	0.358814	0.67331
AC007494.2	-0.0960327	0.58316	0.819548
AC007495.1	0.267228	0.120686	0.401525
AC007496.1	-0.385145	0.0223283	0.161265
AC007496.2	0.0372285	0.831856	0.9376
AC007513.1	0.204898	0.237703	0.554377
AC007529.2	0.16217	0.351984	0.666824
AC007533.1	-0.367209	0.0300079	0.191745
AC007541.1	-0.109711	0.530405	0.78875
AC007557.3	0.0595093	0.734175	0.897085
AC007563.2	-0.183463	0.291447	0.612562
AC007566.1	0.0968788	0.57983	0.817012
AC007569.1	0.0877127	0.616345	0.839807
AC007610.1	0.272586	0.113139	0.390187
AC007610.2	0.139607	0.423792	0.722153
AC007611.1	-0.0344082	0.844433	0.942332
AC007614.1	0.0829181	0.63582	0.849011
AC007622.2	-0.430928	0.00975624	0.0983742
AC007638.2	0.254677	0.139826	0.431103
AC007656.1	-0.504136	0.00201606	0.0384981
AC007679.1	0.0338441	0.846953	0.943386
AC007681.1	-0.263702	0.125853	0.410135
AC007686.2	0.291059	0.0898208	0.349966
AC007686.3	0.14835	0.395049	0.700863
AC007743.1	-0.311225	0.0687806	0.304465
AC007773.1	0.0476638	0.785702	0.920382
AC007785.1	0.168092	0.334433	0.652581
AC007785.3	0.169503	0.330334	0.649064
AC007846.2	0.274842	0.110069	0.385743
AC007878.1	0.223371	0.1971	0.509401
AC007879.1	0.382862	0.0232045	0.165347
AC007923.4	0.401476	0.0168278	0.137197
AC007938.2	-0.172041	0.323036	0.642475
AC007938.3	-0.43814	0.0084754	0.0904783
AC007952.4	0.236909	0.170603	0.477078
AC007966.1	0.220128	0.203852	0.516687
AC007993.3	0.112814	0.518771	0.781034
AC008011.2	-0.13862	0.427109	0.724712
AC008014.1	0.200808	0.247402	0.56553
AC008040.1	0.45196	0.00641787	0.0761837
AC008050.1	0.486509	0.00304203	0.0491505
AC008056.2	-0.132556	0.447798	0.738219
AC008067.1	0.159067	0.361396	0.675229
AC008073.1	0.0664191	0.704622	0.883566
AC008073.2	0.0815079	0.641594	0.851028
AC008074.1	0.373978	0.0268886	0.18054
AC008079.2	0.262997	0.126906	0.411785
AC008080.4	0.0906741	0.604443	0.832786
AC008083.1	0.100545	0.565501	0.809698
AC008105.1	-0.202501	0.243357	0.56031
AC008105.3	0.629501	5.09349e-05	0.003613
AC008109.1	0.198552	0.252864	0.571471
AC008124.1	-0.0399079	0.819946	0.933531
AC008127.1	-0.106468	0.542702	0.795302
AC008267.5	0.155401	0.37271	0.684002
AC008269.1	0.225345	0.193067	0.505589
AC008269.2	-0.00479458	0.978192	0.992724
AC008277.1	-0.139184	0.425212	0.723301
AC008392.1	0.0588042	0.737213	0.89864
AC008393.1	0.248895	0.149356	0.446357
AC008403.3	-0.351133	0.0386155	0.220391
AC008415.1	0.435602	0.00890878	0.0930554
AC008429.1	0.0681113	0.697446	0.879117
AC008434.1	0.197001	0.256666	0.57559
AC008438.1	0.306289	0.0735325	0.315352
AC008438.2	-0.148632	0.394141	0.700045
AC008440.1	-0.049497	0.777662	0.916502
AC008443.3	0.480305	0.00349827	0.0525592
AC008443.4	0.270753	0.11568	0.39454
AC008443.5	-0.110416	0.52775	0.786929
AC008443.6	0.057539	0.742673	0.901377
AC008467.1	-0.10125	0.562764	0.809078
AC008496.2	0.0229169	0.896035	0.962256
AC008507.2	-0.244947	0.15613	0.455438
AC008537.1	0.33139	0.0518137	0.261031
AC008537.2	-0.0339851	0.846323	0.943252
AC008543.1	-0.0941995	0.590403	0.824095
AC008549.2	-0.149901	0.390069	0.697193
AC008554.1	0.246498	0.153443	0.452199
AC008567.2	-0.286829	0.0948034	0.358471
AC008568.1	0.0401899	0.818695	0.932628
AC008572.1	0.204052	0.239688	0.556775
AC008574.1	0.264689	0.12439	0.408308
AC008575.1	-0.00916612	0.958322	0.985778
AC008581.2	-0.0705086	0.687326	0.874372
AC008591.1	-0.0744571	0.670773	0.865868
AC008601.1	0.536711	0.000887676	0.0225047
AC008610.1	-0.113237	0.517194	0.780218
AC008629.1	0.00141017	0.993585	0.998096
AC008662.1	0.302905	0.0769363	0.322277
AC008663.2	-0.177682	0.30718	0.62749
AC008667.1	0.206167	0.234746	0.551397
AC008676.1	-0.0169221	0.923137	0.972684
AC008691.1	-0.120288	0.491269	0.765323
AC008695.1	-0.0877127	0.616345	0.839807
AC008700.1	-0.503572	0.00204346	0.0387706
AC008708.2	0.60722	0.000109783	0.00579004
AC008728.1	0.189386	0.275876	0.596525
AC008731.1	0.118595	0.497429	0.768394
AC008735.2	-0.108724	0.534133	0.790656
AC008736.1	0.276112	0.10837	0.382688
AC008741.2	-0.0961737	0.582604	0.81905
AC008752.1	-0.0514713	0.76903	0.912722
AC008758.1	0.365517	0.0308323	0.19451
AC008758.4	0.106327	0.54324	0.795746
AC008758.5	0.00253831	0.988454	0.995988
AC008758.6	0.0432923	0.804959	0.927936
AC008761.2	0.285842	0.0959958	0.361102
AC008764.1	0.0210116	0.904638	0.964928
AC008764.6	0.210398	0.225069	0.539243
AC008764.8	-0.0761493	0.663725	0.862017
AC008770.1	0.18854	0.278067	0.598845
AC008770.2	0.0548557	0.754296	0.906223
AC008771.1	-0.302623	0.0772253	0.322758
AC008780.1	0.344787	0.0425214	0.233203
AC008780.2	0.442794	0.00772743	0.0857303
AC008781.2	-0.279496	0.103937	0.3759
AC008825.1	0.0926483	0.596563	0.827812
AC008840.1	0.0935206	0.593096	0.826073
AC008878.3	-0.0516123	0.768414	0.912576
AC008892.1	-0.166823	0.338148	0.655121
AC008897.2	-0.229012	0.185731	0.496991
AC008915.2	-0.089969	0.607268	0.83425
AC008937.3	0.213641	0.217836	0.530848
AC008938.1	-0.073611	0.674308	0.867679
AC008946.1	0.280624	0.10249	0.373253
AC008966.1	0.1248	0.475033	0.755702
AC008982.1	0.0878537	0.615776	0.839481
AC008991.1	-0.13312	0.445851	0.73668
AC009005.1	0.173169	0.319825	0.640405
AC009019.1	0.18304	0.29258	0.61374
AC009021.1	0.336185	0.048318	0.250295
AC009021.2	-0.232114	0.179679	0.489941
AC009041.2	-0.180643	0.299056	0.619347
AC009053.2	0.0234089	0.893816	0.961597
AC009053.3	0.0252421	0.885553	0.957871
AC009055.1	0.226474	0.190788	0.503052
AC009060.1	-0.000282034	0.998717	0.999306
AC009061.2	0.41868	0.0123082	0.112465
AC009063.1	0.231409	0.181042	0.491354
AC009063.3	0.224922	0.193926	0.506276
AC009065.3	0.255664	0.138244	0.428498
AC009065.4	0.213923	0.217215	0.530726
AC009065.8	0.222243	0.199431	0.511787
AC009086.2	0.223935	0.195941	0.507891
AC009088.1	0.386669	0.0217589	0.158316
AC009093.1	0.424744	0.0109821	0.105758
AC009093.2	0.667857	1.1692e-05	0.00145138
AC009093.4	0.306994	0.0728384	0.313763
AC009093.5	0.191219	0.271168	0.59137
AC009107.1	0.215756	0.213206	0.526689
AC009107.2	0.136646	0.433786	0.729595
AC009113.1	-0.171477	0.324649	0.644235
AC009118.3	0.143273	0.411599	0.712892
AC009119.1	0.365517	0.0308323	0.19451
AC009119.2	0.1303	0.455632	0.742774
AC009120.3	0.360017	0.0336408	0.203464
AC009120.5	-0.00183322	0.991661	0.997098
AC009126.1	0.400912	0.0169968	0.138132
AC009139.2	-0.239588	0.165676	0.469819
AC009148.1	-0.0332801	0.849474	0.943664
AC009154.1	0.30502	0.0747949	0.317753
AC009163.4	0.0946225	0.588728	0.822999
AC009163.7	0.12748	0.465528	0.750195
AC009166.1	-0.235781	0.172708	0.480458
AC009167.1	0.429538	0.0100211	0.0994683
AC009185.1	0.231691	0.180496	0.49046
AC009226.1	0.0768544	0.660796	0.860409
AC009227.1	-0.122685	0.482608	0.760032
AC009234.1	-0.271458	0.114697	0.392768
AC009242.1	-0.14553	0.404195	0.707108
AC009262.1	-0.113096	0.517719	0.78049
AC009264.1	0.620476	7.00137e-05	0.00432728
AC009271.1	-0.636552	3.94469e-05	0.00311264
AC009275.1	-0.398797	0.0176433	0.1408
AC009276.1	0.332942	0.0506614	0.25707
AC009283.1	-0.0382157	0.827464	0.936122
AC009299.3	0.0679703	0.698043	0.879706
AC009303.2	0.213359	0.218458	0.531284
AC009312.1	-0.0211526	0.904001	0.964653
AC009313.1	0.126774	0.468019	0.752008
AC009318.1	-0.0648679	0.711221	0.886653
AC009318.2	0.105904	0.544854	0.797193
AC009318.3	-0.219423	0.205341	0.51801
AC009365.1	0.52261	0.00127885	0.0291999
AC009365.2	0.447166	0.0070769	0.0813045
AC009387.1	0.24396	0.157858	0.457788
AC009396.1	-0.107737	0.537874	0.79262
AC009403.1	0.0665601	0.704023	0.883032
AC009404.1	-0.0800978	0.64739	0.85359
AC009414.2	-0.329275	0.0534188	0.264534
AC009435.1	0.378208	0.0250783	0.173007
AC009446.1	0.0376516	0.829973	0.936878
AC009478.1	0.298533	0.0815125	0.332086
AC009495.1	0.0499201	0.77581	0.915326
AC009501.1	0.325186	0.0566339	0.272759
AC009502.1	0.191783	0.26973	0.589687
AC009506.1	-0.171477	0.324649	0.644235
AC009509.1	0.0334211	0.848844	0.943479
AC009518.1	0.393579	0.0193262	0.148134
AC009542.1	-0.36467	0.0312515	0.195759
AC009549.1	0.0891229	0.610665	0.835872
AC009554.1	0.274137	0.111021	0.387215
AC009563.1	-0.348736	0.0400554	0.225013
AC009567.1	0.222243	0.199431	0.511787
AC009630.1	0.491727	0.00269933	0.0459857
AC009652.2	0.0463947	0.79128	0.922616
AC009654.1	0.117044	0.503111	0.771492
AC009690.3	-0.259754	0.131832	0.41837
AC009720.1	0.228871	0.186009	0.497474
AC009720.2	-0.016499	0.925053	0.973695
AC009779.2	0.197001	0.256666	0.57559
AC009812.1	0.116621	0.504666	0.772655
AC009812.3	-0.0390618	0.823703	0.934516
AC009902.3	0.0762903	0.663139	0.86186
AC009948.1	-0.427846	0.0103518	0.101758
AC009950.1	0.0743161	0.671362	0.866023
AC009951.2	-0.0998402	0.568244	0.811185
AC009961.1	0.0222807	0.898906	0.963053
AC009975.1	0.330262	0.0526649	0.262654
AC010096.1	0.031308	0.858301	0.94656
AC010099.4	0.105622	0.545932	0.797795
AC010105.1	0.291765	0.0890103	0.348878
AC010127.1	0.680267	6.93468e-06	0.00107768
AC010132.3	-0.273996	0.111213	0.38755
AC010132.4	-0.19968	0.250123	0.568749
AC010145.1	0.28415	0.0980666	0.364048
AC010149.1	0.256087	0.13757	0.427255
AC010157.1	-0.0293316	0.867164	0.950966
AC010168.1	0.142568	0.413928	0.714798
AC010175.1	-0.247767	0.151269	0.449174
AC010198.1	0.117185	0.502593	0.771492
AC010201.2	-0.211385	0.22285	0.53658
AC010230.1	-0.628091	5.3566e-05	0.00370918
AC010235.1	0.140453	0.420961	0.720464
AC010245.2	0.194604	0.262616	0.582452
AC010267.1	-0.128749	0.461061	0.747374
AC010273.1	0.120288	0.491269	0.765323
AC010280.3	-0.0810849	0.643331	0.851999
AC010285.1	-0.0857385	0.624334	0.843746
AC010300.1	0.46437	0.00495118	0.0646543
AC010307.2	0.399361	0.0174689	0.139902
AC010319.2	0.265817	0.122734	0.405421
AC010320.2	-0.341403	0.0447312	0.240337
AC010320.3	0.0256651	0.883648	0.957081
AC010320.4	0.128608	0.461556	0.747522
AC010325.1	0.218295	0.20774	0.520576
AC010326.2	0.110275	0.528281	0.787316
AC010327.4	0.081649	0.641016	0.850815
AC010328.1	-0.397273	0.0181214	0.142839
AC010333.2	0.355081	0.0363356	0.212258
AC010335.1	0.22663	0.190473	0.50276
AC010343.3	0.335057	0.0491231	0.252729
AC010395.1	0.164849	0.343976	0.659634
AC010422.2	0.181771	0.295997	0.617346
AC010422.3	-0.0232678	0.894452	0.961899
AC010422.6	-0.262997	0.126906	0.411785
AC010468.2	0.23564	0.172973	0.480472
AC010487.3	0.283445	0.0989393	0.365555
AC010491.1	0.00183322	0.991661	0.997098
AC010504.1	0.109993	0.529342	0.788033
AC010511.1	0.285419	0.0965104	0.361967
AC010519.1	0.248895	0.149356	0.446357
AC010522.1	0.196296	0.258407	0.577521
AC010528.1	0.242268	0.160852	0.462518
AC010531.1	0.162029	0.352409	0.667194
AC010542.3	0.0320109	0.855153	0.945638
AC010542.5	-0.0933534	0.59376	0.8264
AC010601.1	0.253126	0.142337	0.434699
AC010615.4	0.27724	0.106877	0.380583
AC010616.2	0.0892639	0.610098	0.835658
AC010618.3	0.168234	0.334021	0.652154
AC010624.2	0.182335	0.294475	0.615686
AC010636.2	-0.048933	0.780134	0.917449
AC010642.2	-0.172041	0.323036	0.642475
AC010643.1	0.190514	0.272973	0.593335
AC010649.1	0.240011	0.164907	0.468881
AC010680.1	0.00310238	0.985888	0.994634
AC010680.5	-0.0589452	0.736605	0.898598
AC010731.2	0.397809	0.0179519	0.142038
AC010735.2	0.444063	0.00753351	0.084314
AC010737.1	0.324763	0.0569751	0.273497
AC010745.2	0.0205885	0.906549	0.965854
AC010754.1	-0.294585	0.0858243	0.341853
AC010761.1	-0.284855	0.0971997	0.362748
AC010809.2	-0.0236909	0.892544	0.961194
AC010809.3	-0.254395	0.14028	0.431719
AC010834.3	0.00394848	0.98204	0.993904
AC010857.1	0.596221	0.00015709	0.00731815
AC010880.1	0.337031	0.0477212	0.249041
AC010884.1	0.565338	0.000401996	0.0135944
AC010889.1	-0.102924	0.556292	0.804332
AC010894.3	0.103225	0.555133	0.803626
AC010931.3	0.0645859	0.712423	0.887553
AC010967.1	-0.1358	0.436665	0.731536
AC010969.2	-0.0884178	0.613502	0.837952
AC010973.1	0.254113	0.140735	0.432336
AC010976.1	0.104212	0.551336	0.801377
AC010998.1	0.244665	0.156623	0.456024
AC011005.1	0.376516	0.02579	0.176245
AC011043.1	-0.0607784	0.728717	0.895036
AC011043.2	-0.256018	0.137681	0.427532
AC011092.2	-0.43814	0.0084754	0.0904783
AC011124.1	0.426577	0.0106058	0.103506
AC011124.2	0.372849	0.0273891	0.182457
AC011193.1	-0.0714957	0.683174	0.872361
AC011228.1	0.191924	0.269372	0.589409
AC011247.1	0.272586	0.113139	0.390187
AC011284.1	0.0482279	0.783226	0.919227
AC011287.1	-0.0274984	0.8754	0.953576
AC011290.1	0.0669832	0.702227	0.882084
AC011294.1	0.257215	0.135786	0.424693
AC011306.1	-0.00930713	0.957682	0.985567
AC011330.3	0.0920842	0.59881	0.829573
AC011337.1	-0.276676	0.107621	0.381899
AC011374.1	0.048933	0.780134	0.917449
AC011396.2	0.135094	0.439072	0.732975
AC011405.1	0.205321	0.236715	0.553213
AC011416.3	0.0612015	0.726901	0.89437
AC011444.1	0.361427	0.0329015	0.201895
AC011447.3	-0.0645859	0.712423	0.887553
AC011450.1	-0.207577	0.231489	0.547284
AC011451.1	-0.122685	0.482608	0.760032
AC011452.1	0.309533	0.0703819	0.308203
AC011453.1	-0.0617655	0.724481	0.893824
AC011455.2	-0.135659	0.437146	0.7318
AC011462.1	-0.252703	0.143028	0.435437
AC011472.1	0.250729	0.146284	0.441128
AC011472.4	0.0542916	0.756746	0.907079
AC011473.1	0.0377926	0.829346	0.936878
AC011474.2	-0.329275	0.0534188	0.264534
AC011476.3	0.244947	0.15613	0.455438
AC011477.3	-0.0566889	0.74635	0.902589
AC011477.4	-0.0882768	0.61407	0.838391
AC011479.1	-0.057676	0.742082	0.901175
AC011481.1	0.0181912	0.917391	0.970144
AC011483.1	0.233524	0.176974	0.486345
AC011483.2	0.299238	0.0807605	0.330344
AC011491.3	0.218718	0.206838	0.519853
AC011498.1	0.161465	0.35411	0.668736
AC011503.1	-0.0812259	0.642752	0.85162
AC011509.2	0.171759	0.323842	0.643323
AC011511.1	0.00507662	0.97691	0.992214
AC011511.2	0.122967	0.481595	0.759729
AC011523.1	0.157939	0.364855	0.678145
AC011586.1	0.0865846	0.620905	0.841962
AC011595.1	0.428974	0.0101303	0.100357
AC011595.2	0.211808	0.221904	0.535569
AC011603.2	0.245652	0.154904	0.453944
AC011604.2	-0.024678	0.888094	0.959193
AC011700.1	-0.242832	0.15985	0.460937
AC011815.1	-0.0662781	0.705221	0.883718
AC011815.2	0.172041	0.323036	0.642475
AC011824.1	-0.290072	0.090965	0.351398
AC011824.2	-0.471985	0.00420245	0.0587189
AC011824.4	-0.477625	0.00371293	0.0541073
AC011841.1	-0.235233	0.173737	0.481826
AC011899.1	-0.274137	0.111021	0.387215
AC011899.2	-0.177682	0.30718	0.62749
AC011900.1	-0.0713547	0.683766	0.872461
AC011921.1	0.0722008	0.680214	0.870711
AC011944.1	0.151734	0.384231	0.692903
AC011978.2	0.227461	0.18881	0.500689
AC011990.1	-0.468882	0.00449474	0.0609214
AC011995.2	-0.104494	0.550253	0.800432
AC011997.1	0.0201655	0.908462	0.966424
AC012074.1	-0.112814	0.518771	0.781034
AC012085.2	0.108724	0.534133	0.790656
AC012150.1	0.0662781	0.705221	0.883718
AC012170.3	0.168092	0.334433	0.652581
AC012174.1	-0.140171	0.421903	0.721229
AC012184.2	0.289649	0.0914588	0.352236
AC012213.1	0.107878	0.537339	0.792462
AC012213.2	0.0040895	0.981399	0.993749
AC012213.4	0.435179	0.00898282	0.0934929
AC012236.1	-0.1248	0.475033	0.755702
AC012254.3	-0.179233	0.302907	0.62295
AC012306.2	-0.188117	0.279166	0.59969
AC012309.1	-0.0377926	0.829346	0.936878
AC012313.1	0.193194	0.266157	0.585523
AC012313.5	0.204898	0.237703	0.554377
AC012313.6	-0.155401	0.37271	0.684002
AC012313.8	0.190091	0.274059	0.594617
AC012322.1	0.248331	0.15031	0.448026
AC012339.1	0.147222	0.398693	0.703771
AC012349.1	0.227179	0.189374	0.501596
AC012355.1	0.165695	0.341471	0.657928
AC012358.1	0.281047	0.101951	0.37209
AC012358.3	0.220128	0.203852	0.516687
AC012360.3	0.205462	0.236386	0.553079
AC012363.1	-0.0832001	0.634667	0.848697
AC012368.1	-0.23564	0.172973	0.480472
AC012370.2	-0.196719	0.257361	0.576388
AC012404.1	0.221318	0.201356	0.513951
AC012404.2	0.119724	0.493318	0.766463
AC012409.1	0.0839052	0.63179	0.84674
AC012409.2	0.479599	0.00355369	0.0528845
AC012409.3	0.136646	0.433786	0.729595
AC012409.4	0.155542	0.372271	0.683936
AC012413.1	0.0273573	0.876034	0.953603
AC012414.5	0.0375106	0.830601	0.936911
AC012435.2	0.331249	0.0519195	0.261047
AC012464.1	0.215615	0.213512	0.526998
AC012464.3	-0.153286	0.379332	0.68895
AC012467.1	0.386669	0.0217589	0.158316
AC012467.2	-0.0277804	0.874132	0.953215
AC012494.1	-0.198975	0.251834	0.570727
AC012508.1	-0.193617	0.265091	0.584885
AC012560.1	0.304879	0.0749362	0.317889
AC012574.1	0.229435	0.184897	0.495607
AC012593.1	-0.351979	0.0381175	0.218529
AC012613.2	-0.445504	0.00731833	0.0831921
AC012615.1	0.152158	0.382892	0.692019
AC012617.1	0.172323	0.322231	0.64194
AC012625.1	-0.0270753	0.877302	0.954066
AC012645.1	0.337172	0.0476223	0.24878
AC012651.1	0.124659	0.475536	0.755971
AC012668.3	0.125082	0.474028	0.755106
AC013271.1	-0.17472	0.315442	0.63626
AC013275.1	0.365478	0.0308514	0.19457
AC013394.1	-0.0263702	0.880474	0.955576
AC013468.1	0.162593	0.350712	0.665902
AC013470.2	0.263561	0.126063	0.410425
AC013472.2	-0.0592272	0.73539	0.897654
AC013472.3	-0.119442	0.494344	0.767238
AC013476.1	0.00267933	0.987812	0.995539
AC013546.1	0.000846103	0.996151	0.998407
AC013565.1	0.0839052	0.63179	0.84674
AC013652.1	-0.325045	0.0567474	0.272919
AC013731.1	-0.129172	0.459577	0.746098
AC013762.1	0.0341262	0.845693	0.943066
AC015522.1	0.205603	0.236057	0.553009
AC015574.1	0.270048	0.116668	0.395658
AC015660.2	0.137774	0.429964	0.72701
AC015660.3	0.266381	0.121912	0.403951
AC015688.4	-0.0561248	0.748792	0.903664
AC015802.4	0.285137	0.0968545	0.36259
AC015802.6	-0.253972	0.140963	0.432514
AC015813.1	0.0628937	0.71965	0.890995
AC015813.2	0.277945	0.105951	0.378679
AC015845.2	0.276676	0.107621	0.381899
AC015849.1	0.200808	0.247402	0.56553
AC015849.3	0.158926	0.361827	0.675601
AC015849.5	-0.136082	0.435704	0.730949
AC015908.2	0.0214346	0.902727	0.964355
AC015909.2	0.0431513	0.805582	0.928287
AC015922.4	0.375952	0.0260309	0.177118
AC015961.1	0.108724	0.534133	0.790656
AC015961.2	-0.0152299	0.930804	0.975662
AC015967.1	-0.248895	0.149356	0.446357
AC015971.1	-0.16499	0.343558	0.659634
AC016065.1	0.190514	0.272973	0.593335
AC016152.1	0.349723	0.0394573	0.223131
AC016205.1	-0.128749	0.461061	0.747374
AC016229.2	-0.231127	0.181589	0.491856
AC016245.1	0.065291	0.709419	0.885871
AC016257.1	0.041318	0.813694	0.931098
AC016394.2	0.157375	0.366592	0.679512
AC016395.1	0.170349	0.32789	0.647009
AC016493.1	0.0788286	0.652623	0.856394
AC016526.1	0.455909	0.00591535	0.0724142
AC016550.2	0.0153709	0.930165	0.975394
AC016588.2	0.146376	0.401439	0.70495
AC016590.1	0.0382157	0.827464	0.936122
AC016598.1	0.600352	0.000137519	0.00669766
AC016629.2	-0.146799	0.400064	0.704665
AC016642.1	0.419103	0.0122115	0.112084
AC016650.1	0.432641	0.00943811	0.0962631
AC016687.3	0.17472	0.315442	0.63626
AC016700.3	0.0748801	0.669008	0.864686
AC016705.1	0.0414591	0.813069	0.930855
AC016705.2	0.18163	0.296378	0.617445
AC016708.1	0.319827	0.0610772	0.284533
AC016710.1	-0.254536	0.140053	0.431476
AC016717.2	-0.120993	0.488713	0.763329
AC016722.2	0.433769	0.00923339	0.0951764
AC016722.3	0.172323	0.322231	0.64194
AC016723.1	-0.0276394	0.874766	0.953576
AC016727.1	0.291059	0.0898208	0.349966
AC016738.1	-0.201655	0.245374	0.562726
AC016745.1	0.0473818	0.78694	0.920985
AC016745.2	0.383849	0.0228222	0.163539
AC016766.1	0.372285	0.0276422	0.183363
AC016831.1	-0.0960327	0.58316	0.819548
AC016831.5	0.195168	0.261208	0.580848
AC016831.7	0.0626116	0.720857	0.891676
AC016866.1	0.0273573	0.876034	0.953603
AC016877.1	0.169644	0.329926	0.648763
AC016907.2	0.233948	0.176169	0.485048
AC016910.1	0.0719188	0.681397	0.871568
AC016924.1	0.101673	0.561124	0.808334
AC016933.1	0.0782645	0.654954	0.856913
AC017002.5	0.508931	0.00179578	0.0361249
AC017006.2	-0.0996992	0.568793	0.811684
AC017053.1	0.219423	0.205341	0.51801
AC017071.1	0.234794	0.174566	0.482723
AC017074.1	0.17472	0.315442	0.63626
AC017083.1	0.392874	0.0195636	0.149223
AC017083.3	0.124095	0.477551	0.757872
AC017091.1	0.243255	0.159101	0.459755
AC017101.1	-0.253972	0.140963	0.432514
AC018413.1	0.02059	0.906543	0.965854
AC018437.2	0.135377	0.438108	0.732387
AC018467.1	0.208564	0.229228	0.544213
AC018521.4	0.0597913	0.732961	0.896625
AC018523.2	0.139889	0.422847	0.72157
AC018541.1	-0.289226	0.0919547	0.352611
AC018554.1	0.341967	0.0443566	0.239208
AC018557.2	-0.0228448	0.896361	0.962301
AC018616.1	-0.100686	0.564953	0.809698
AC018618.1	0.121134	0.488203	0.763117
AC018638.6	-0.0566889	0.74635	0.902589
AC018638.7	-0.128749	0.461061	0.747374
AC018643.1	-0.0727649	0.677849	0.869927
AC018645.2	0.0927893	0.596002	0.827654
AC018647.2	-0.358184	0.034622	0.206213
AC018648.1	0.0290495	0.86843	0.951585
AC018680.1	0.0101532	0.953838	0.983999
AC018682.1	0.219	0.206238	0.518858
AC018692.1	-0.0139607	0.936558	0.977766
AC018697.1	-0.362978	0.0321037	0.198773
AC018709.1	-0.664191	1.35804e-05	0.00158891
AC018716.2	0.0706496	0.686732	0.874272
AC018730.1	0.389207	0.0208373	0.154369
AC018731.1	0.153145	0.379776	0.689387
AC018742.1	0.122262	0.484131	0.761028
AC018754.1	0.363965	0.0316043	0.19712
AC018766.1	0.0513303	0.769646	0.912973
AC018767.3	0.294303	0.0861389	0.342436
AC018781.1	0.0696625	0.690892	0.875789
AC018809.2	-0.279778	0.103573	0.375053
AC018816.1	0.160196	0.357956	0.672568
AC018845.1	0.123954	0.478056	0.758141
AC018845.3	0.365799	0.0306936	0.194117
AC019068.1	0.286265	0.0954834	0.360039
AC019077.1	0.294444	0.0859815	0.342145
AC019080.3	0.00437153	0.980116	0.993587
AC019080.4	-0.131428	0.451706	0.740822
AC019117.1	0.308969	0.0709221	0.309437
AC019117.3	-0.146799	0.400064	0.704665
AC019118.1	-0.0744571	0.670773	0.865868
AC019118.2	-0.0389207	0.82433	0.934601
AC019131.1	0.0352543	0.840656	0.941368
AC019155.2	0.144966	0.406039	0.70875
AC019163.1	-0.0334211	0.848844	0.943479
AC019183.1	0.119724	0.493318	0.766463
AC019186.1	-0.47974	0.00354254	0.0528732
AC019197.1	0.496663	0.00240661	0.042856
AC019205.1	-0.0833412	0.634091	0.848651
AC019209.3	-0.0439974	0.801845	0.927199
AC019211.1	0.160619	0.356671	0.671207
AC019257.8	0.0772774	0.659042	0.859113
AC019330.1	0.204475	0.238694	0.555671
AC020551.1	0.131287	0.452196	0.740909
AC020558.1	-0.147081	0.39915	0.703906
AC020559.1	-0.139043	0.425686	0.723563
AC020571.1	0.358043	0.0346985	0.206426
AC020637.1	0.122403	0.483623	0.760748
AC020656.2	-0.0514713	0.76903	0.912722
AC020687.1	0.373272	0.0272005	0.181855
AC020704.1	0.361004	0.0331219	0.202248
AC020718.1	0.155401	0.37271	0.684002
AC020741.1	0.123672	0.479065	0.758384
AC020779.2	0.15949	0.360104	0.674238
AC020892.1	-0.00112814	0.994868	0.998202
AC020908.3	0.251011	0.145816	0.440237
AC020911.2	0.304879	0.0749362	0.317889
AC020912.1	-0.0383567	0.826837	0.936122
AC020915.3	0.0284855	0.870963	0.952055
AC020917.3	0.150606	0.387818	0.695857
AC020928.1	-0.0210116	0.904638	0.964928
AC020934.2	0.289226	0.0919547	0.352611
AC021006.2	0.490176	0.00279751	0.0469125
AC021086.1	0.240293	0.164397	0.468147
AC021087.1	0.200385	0.24842	0.566775
AC021088.1	-0.184874	0.287689	0.608687
AC021092.1	0.1303	0.455632	0.742774
AC021188.1	0.0203065	0.907824	0.966352
AC021192.1	0.162029	0.352409	0.667194
AC021205.3	0.141581	0.417202	0.717408
AC021224.1	-0.146658	0.400522	0.704861
AC021231.1	-0.426436	0.0106344	0.103536
AC021242.2	-0.041036	0.814943	0.931307
AC021321.1	-0.0886998	0.612367	0.837244
AC021351.1	0.228448	0.186846	0.498469
AC021439.1	-0.566466	0.000389061	0.0132894
AC021504.1	0.0888408	0.611799	0.836805
AC021594.2	0.340274	0.045488	0.242293
AC021678.2	0.198693	0.252521	0.571138
AC021683.2	-0.0380746	0.828091	0.936415
AC021683.3	0.15667	0.36877	0.680699
AC021733.1	0.0451255	0.796869	0.92537
AC021752.1	-0.218295	0.20774	0.520576
AC021851.1	0.162593	0.350712	0.665902
AC021860.1	0.409514	0.0145682	0.125829
AC021979.2	-0.0628937	0.71965	0.890995
AC022031.2	0.36326	0.0319604	0.198248
AC022034.2	-0.264689	0.12439	0.408308
AC022098.1	0.215474	0.213819	0.527308
AC022101.1	0.0403309	0.818069	0.932385
AC022113.1	-0.016358	0.925692	0.973964
AC022126.1	0.325186	0.0566339	0.272759
AC022140.1	0.165002	0.343524	0.659634
AC022148.1	-0.0652955	0.7094	0.885871
AC022165.1	-0.0521764	0.765954	0.911302
AC022166.1	0.0767134	0.661382	0.860841
AC022167.2	-0.0439974	0.801845	0.927199
AC022182.1	0.098712	0.572645	0.813021
AC022196.1	-0.15667	0.36877	0.680699
AC022217.2	0.305302	0.0745129	0.317483
AC022217.3	0.118736	0.496914	0.768357
AC022272.1	-0.23296	0.178053	0.487597
AC022294.1	-0.600169	0.000138338	0.00672144
AC022306.2	0.288098	0.093287	0.355111
AC022364.1	-0.00112814	0.994868	0.998202
AC022384.1	0.0124095	0.943595	0.980638
AC022387.1	0.21632	0.211983	0.525708
AC022395.1	0.0149478	0.932082	0.976248
AC022398.1	0.0603554	0.730535	0.895702
AC022400.6	-0.143979	0.409277	0.711413
AC022414.1	0.342108	0.0442633	0.238959
AC022424.1	0.173592	0.318626	0.638569
AC022469.2	0.0785466	0.653788	0.856913
AC022486.1	0.0452697	0.796233	0.925017
AC022498.1	0.28147	0.101415	0.370797
AC022523.1	0.580709	0.000254812	0.00997588
AC022535.1	0.212513	0.220333	0.533676
AC022558.2	-0.277099	0.107062	0.380912
AC022568.1	0.180925	0.298289	0.619082
AC022596.1	-0.190951	0.271855	0.592118
AC022613.1	-0.24396	0.157858	0.457788
AC022639.1	0.486932	0.0030129	0.0491086
AC022679.1	-0.170772	0.326673	0.645795
AC022679.2	-0.0772774	0.659042	0.859113
AC022710.1	0.364811	0.0311813	0.195741
AC022762.2	0.0713547	0.683766	0.872461
AC022784.6	0.126915	0.46752	0.751859
AC022816.1	-0.132415	0.448285	0.738544
AC022826.2	0.213641	0.217836	0.530848
AC022858.1	0.262151	0.128177	0.413016
AC022893.1	0.0566889	0.74635	0.902589
AC022893.2	-0.168516	0.3332	0.651237
AC022898.1	0.402181	0.0166185	0.135981
AC022903.1	-0.0599323	0.732355	0.896421
AC022915.2	0.534314	0.000945578	0.0235044
AC022916.1	0.495957	0.00244665	0.043162
AC022973.2	-0.041036	0.814943	0.931307
AC022973.3	0.00958917	0.9564	0.985356
AC023024.1	-0.310661	0.0693112	0.305618
AC023051.1	0.243255	0.159101	0.459755
AC023355.1	0.141017	0.419079	0.718815
AC023389.1	0.280201	0.10303	0.374152
AC023403.1	-0.337736	0.0472284	0.247803
AC023469.1	0.114224	0.513524	0.77791
AC023509.4	0.159067	0.361396	0.675229
AC023590.1	0.37299	0.0273261	0.182276
AC023632.2	0.0840462	0.631215	0.846527
AC023644.1	-0.0428692	0.806829	0.929145
AC023790.2	-0.0320109	0.855153	0.945638
AC023794.1	0.572671	0.000324324	0.0117275
AC023796.1	0.168798	0.33238	0.650383
AC023824.3	0.0957507	0.584272	0.820091
AC023866.1	-0.130582	0.454649	0.741884
AC023886.1	0.190091	0.274059	0.594617
AC023905.1	-0.582683	0.000239922	0.00963379
AC023906.4	0.131287	0.452196	0.740909
AC023906.5	0.394425	0.0190445	0.146971
AC023908.3	0.203347	0.241351	0.558662
AC024022.1	0.180784	0.298672	0.619347
AC024060.1	-0.239729	0.16542	0.469419
AC024084.1	0.550672	0.000608589	0.0176995
AC024145.1	0.358043	0.0346985	0.206426
AC024230.1	0.129595	0.458096	0.744881
AC024257.1	-0.149055	0.392781	0.699216
AC024257.3	0.0159349	0.927608	0.974369
AC024267.3	-0.250023	0.14746	0.443033
AC024270.2	0.216602	0.211373	0.524964
AC024337.2	0.0180502	0.918029	0.970517
AC024361.2	0.342249	0.0441703	0.238709
AC024361.3	0.0650089	0.71062	0.886392
AC024475.1	0.0617655	0.724481	0.893824
AC024475.4	0.0297546	0.865266	0.950061
AC024560.1	0.0341262	0.845693	0.943066
AC024560.3	0.219987	0.20415	0.51699
AC024563.1	0.0595093	0.734175	0.897085
AC024575.1	0.200949	0.247063	0.565263
AC024592.3	0.161606	0.353684	0.668614
AC024600.1	-0.196578	0.25771	0.57685
AC024601.1	0.286406	0.0953131	0.359863
AC024610.2	-0.392169	0.0198033	0.150656
AC024614.4	-0.379477	0.0245553	0.171139
AC024651.1	0.3854	0.0222322	0.160897
AC024651.2	0.0997061	0.568766	0.811684
AC024896.1	-0.0569709	0.745129	0.902589
AC024901.1	-0.386105	0.0219682	0.15944
AC024909.1	0.219	0.206238	0.518858
AC024941.2	-0.171195	0.325458	0.644708
AC025031.1	0.0104353	0.952558	0.983875
AC025031.4	0.040895	0.815568	0.931307
AC025034.1	0.236063	0.17218	0.479579
AC025043.1	0.340698	0.045203	0.24147
AC025048.4	-0.214205	0.216595	0.530107
AC025159.1	-0.214628	0.215667	0.529236
AC025164.1	0.032716	0.851997	0.944406
AC025165.1	-0.032857	0.851366	0.944375
AC025165.5	0.0597913	0.732961	0.896625
AC025171.3	0.0441384	0.801222	0.927146
AC025178.1	0.127621	0.46503	0.749809
AC025180.1	0.294444	0.0859815	0.342145
AC025188.1	-0.486932	0.0030129	0.0491086
AC025219.1	0.117749	0.500524	0.770661
AC025244.1	0.381734	0.0236477	0.167684
AC025262.1	0.555608	0.000530444	0.0163124
AC025263.1	-0.0714957	0.683174	0.872361
AC025263.2	-0.241985	0.161355	0.46344
AC025265.1	-0.505265	0.0019622	0.037864
AC025272.1	0.535019	0.000928212	0.0232144
AC025283.3	-0.103648	0.553504	0.802695
AC025419.1	0.016358	0.925692	0.973964
AC025430.1	0.162311	0.35156	0.666269
AC025437.4	0.24819	0.15055	0.448148
AC025465.1	-0.0596503	0.733568	0.89672
AC025470.2	0.196719	0.257361	0.576388
AC025524.2	0.0614835	0.725691	0.89395
AC025539.1	0.492184	0.00267095	0.0456915
AC025569.1	0.249459	0.148406	0.444955
AC025580.2	0.0973019	0.578169	0.816252
AC025627.1	-0.0621886	0.722668	0.892778
AC025682.1	0.0853154	0.626051	0.844553
AC025741.1	0.380605	0.024098	0.16946
AC025809.1	-0.373131	0.0272633	0.182155
AC025871.1	-0.0950456	0.587055	0.821732
AC025887.2	0.424321	0.0110705	0.106208
AC025917.1	-0.137492	0.430917	0.727535
AC025946.1	0.252562	0.143259	0.435944
AC026116.1	0.1248	0.475033	0.755702
AC026150.1	0.00366645	0.983323	0.994164
AC026167.1	0.0468177	0.789419	0.922137
AC026202.2	0.0956097	0.584828	0.820193
AC026254.2	0.26483	0.124182	0.408021
AC026310.2	-0.00535865	0.975628	0.991752
AC026316.5	0.179374	0.302521	0.622596
AC026333.3	0.147786	0.396868	0.702377
AC026347.1	0.344505	0.0427021	0.233565
AC026369.1	-0.123531	0.479571	0.758417
AC026369.3	-0.17472	0.315442	0.63626
AC026391.1	-0.263702	0.125853	0.410135
AC026412.3	0.0124095	0.943595	0.980638
AC026458.2	0.100545	0.565501	0.809698
AC026464.3	-0.00733289	0.966653	0.98885
AC026464.4	0.31884	0.0619249	0.286646
AC026471.1	-0.049356	0.77828	0.916699
AC026471.2	0.0484428	0.782283	0.918809
AC026471.4	0.172323	0.322231	0.64194
AC026495.1	0.2551	0.139146	0.430115
AC026523.1	0.333224	0.0504541	0.256786
AC026704.1	0.13453	0.441003	0.733432
AC026765.2	0.273291	0.112172	0.389296
AC026780.1	-0.590439	0.000188668	0.00820705
AC026780.2	-0.226051	0.19164	0.503733
AC026785.2	-0.166682	0.338562	0.655362
AC026786.1	0.157939	0.364855	0.678145
AC026888.1	0.195732	0.259805	0.578993
AC026979.2	0.192347	0.268297	0.588134
AC026979.3	-0.0699445	0.689702	0.875208
AC027020.2	0.116198	0.506224	0.773818
AC027031.2	-0.372144	0.0277058	0.183545
AC027045.2	-0.11789	0.500008	0.770098
AC027097.1	0.300508	0.0794204	0.327627
AC027117.2	0.0888408	0.611799	0.836805
AC027237.2	-0.13862	0.427109	0.724712
AC027288.3	0.586914	0.000210604	0.00882198
AC027307.2	0.163439	0.348177	0.663378
AC027312.1	-0.0998472	0.568216	0.811185
AC027328.1	-0.0875717	0.616914	0.840189
AC027644.4	-0.00648679	0.970499	0.990396
AC027682.1	0.258573	0.13366	0.421412
AC027682.4	0.00211526	0.990378	0.996546
AC027698.1	-0.0108583	0.950637	0.983237
AC027701.1	0.370452	0.0284781	0.186357
AC027702.1	0.202797	0.242654	0.559654
AC027801.1	0.128749	0.461061	0.747374
AC027801.3	0.133966	0.442939	0.734671
AC027801.4	-0.241985	0.161355	0.46344
AC034102.2	-0.147504	0.39778	0.703196
AC034102.5	0.0688164	0.694464	0.877913
AC034102.6	-0.322365	0.0589393	0.278849
AC034111.1	-0.0239729	0.891272	0.960739
AC034114.2	0.244524	0.156869	0.456611
AC034195.1	0.245934	0.154416	0.453426
AC034231.1	-0.166541	0.338977	0.655666
AC034236.2	-0.370734	0.0283482	0.185866
AC035140.1	0.238883	0.166962	0.471432
AC036108.1	0.00860205	0.960885	0.986818
AC036108.3	0.277381	0.106691	0.380322
AC036108.4	-0.049074	0.779516	0.917146
AC036176.1	0.0846103	0.628918	0.846446
AC036214.1	0.400771	0.0170393	0.138201
AC037450.1	0.208564	0.229228	0.544213
AC037459.2	0.166964	0.337734	0.654755
AC037459.3	-0.179092	0.303294	0.623305
AC037486.1	0.559556	0.000474483	0.015093
AC037487.1	0.0744571	0.670773	0.865868
AC040162.1	0.0672652	0.701031	0.881343
AC040173.1	0.0568299	0.745739	0.902589
AC040934.1	-0.0878537	0.615776	0.839481
AC040977.1	-0.0638808	0.715431	0.889125
AC044781.1	-0.0465357	0.79066	0.922474
AC044810.3	0.229576	0.18462	0.495255
AC044839.5	0.201655	0.245374	0.562726
AC046130.1	-0.114365	0.513001	0.777464
AC046136.1	0.0125505	0.942955	0.980638
AC046143.1	0.121839	0.485656	0.76124
AC046168.1	0.0108583	0.950637	0.983237
AC046168.2	0.0638808	0.715431	0.889125
AC046195.1	0.082354	0.638127	0.850084
AC048341.1	0.400912	0.0169968	0.138132
AC048382.4	0.101673	0.561124	0.808334
AC048382.5	-0.153145	0.379776	0.689387
AC051619.5	-0.0853154	0.626051	0.844553
AC053503.1	0.246216	0.153929	0.452583
AC053513.1	0.165554	0.341888	0.658295
AC053527.1	0.00620476	0.971781	0.990711
AC055713.1	0.0865846	0.620905	0.841962
AC055717.1	0.251716	0.14465	0.43808
AC055764.1	-0.304315	0.0755035	0.319165
AC055811.3	0.187694	0.280268	0.601233
AC055855.2	0.0709316	0.685545	0.873198
AC055876.5	-0.130864	0.453667	0.741172
AC058791.1	0.0747391	0.669596	0.865281
AC058822.1	0.260459	0.130749	0.416557
AC060234.1	-0.299379	0.0806107	0.330344
AC060765.1	0.245511	0.155149	0.454333
AC060780.1	0.112391	0.52035	0.782081
AC060809.1	0.253972	0.140963	0.432514
AC060834.2	-0.00267933	0.987812	0.995539
AC061961.1	-0.216602	0.211373	0.524964
AC061992.1	0.273714	0.111596	0.388353
AC062004.1	-0.108442	0.535201	0.791143
AC062021.1	-0.478612	0.00363255	0.0535105
AC062028.1	0.360722	0.0332695	0.202481
AC063926.1	-0.0218577	0.900816	0.963781
AC063944.1	0.349159	0.0397982	0.224249
AC063944.3	0.254254	0.140507	0.432157
AC063947.1	-0.0949046	0.587613	0.822117
AC063948.1	0.00860205	0.960885	0.986818
AC063977.6	0.40204	0.0166602	0.136267
AC063979.2	0.14412	0.408814	0.711154
AC064807.1	0.232819	0.178323	0.487943
AC064807.2	0.136505	0.434265	0.729737
AC064834.1	0.143555	0.41067	0.712009
AC064836.2	0.0521764	0.765954	0.911302
AC064836.3	-0.0753032	0.667245	0.863394
AC064871.1	0.370452	0.0284781	0.186357
AC066612.1	-0.257797	0.134871	0.423679
AC066613.1	-0.0417411	0.81182	0.930576
AC066613.2	0.115916	0.507264	0.774477
AC067750.1	0.140453	0.420961	0.720464
AC067817.2	0.32575	0.0561815	0.272061
AC067930.4	0.0755852	0.666071	0.862642
AC067956.1	0.148068	0.395958	0.701681
AC067960.1	0.21632	0.211983	0.525708
AC067968.1	-0.124518	0.476039	0.75624
AC068020.1	0.100545	0.565501	0.809698
AC068025.2	-0.0231268	0.895088	0.961899
AC068051.1	-0.100827	0.564405	0.809698
AC068057.1	0.0334211	0.848844	0.943479
AC068196.1	0.215897	0.212899	0.526635
AC068205.1	-0.719047	1.13869e-06	0.000335964
AC068282.1	0.198129	0.253898	0.572472
AC068286.1	0.0832001	0.634667	0.848697
AC068305.2	0.261587	0.129031	0.414126
AC068313.1	-0.0791106	0.651459	0.855804
AC068389.4	-0.0296136	0.865898	0.950397
AC068413.1	0.0650089	0.71062	0.886392
AC068446.2	0.122121	0.484639	0.761028
AC068473.1	0.0432923	0.804959	0.927936
AC068473.5	0.0235499	0.89318	0.961319
AC068481.1	0.224217	0.195364	0.507428
AC068506.1	0.02496	0.886823	0.958532
AC068512.1	0.439833	0.00819657	0.0887584
AC068533.3	0.212654	0.22002	0.533234
AC068533.4	0.0844693	0.629492	0.846446
AC068580.4	0.105904	0.544854	0.797193
AC068594.1	0.223512	0.19681	0.509169
AC068599.1	0.347889	0.0405738	0.226799
AC068620.1	-0.264266	0.125015	0.408779
AC068631.1	0.140735	0.420019	0.720003
AC068633.1	0.614412	8.62258e-05	0.00488965
AC068643.1	0.100545	0.565501	0.809698
AC068672.2	0.133261	0.445365	0.736115
AC068675.1	0.521482	0.00131587	0.0295679
AC068722.1	-0.429679	0.00999395	0.0994683
AC068724.3	-0.00338441	0.984606	0.994233
AC068759.1	0.211103	0.223483	0.53715
AC068768.1	0.0863025	0.622047	0.842669
AC068790.9	0.0968788	0.57983	0.817012
AC068831.1	-0.0896869	0.608399	0.834678
AC068831.7	0.0210116	0.904638	0.964928
AC068875.1	0.100545	0.565501	0.809698
AC068888.1	-0.137069	0.43235	0.728504
AC068896.1	0.0638808	0.715431	0.889125
AC068985.1	0.169221	0.331152	0.649666
AC068987.1	0.256087	0.13757	0.427255
AC068987.3	-0.120429	0.490757	0.764936
AC068992.1	0.338018	0.0470324	0.247285
AC069114.1	0.264548	0.124598	0.408531
AC069120.1	0.170349	0.32789	0.647009
AC069224.1	0.0974429	0.577615	0.816207
AC069228.1	-0.109147	0.532534	0.789551
AC069234.1	0.196155	0.258756	0.577794
AC069257.3	-0.0506252	0.772726	0.913738
AC069277.1	0.306007	0.0738116	0.31595
AC069281.1	0.193194	0.266157	0.585523
AC069287.1	0.0730469	0.676668	0.868849
AC069287.3	-0.0606374	0.729323	0.895294
AC069368.1	0.188399	0.278433	0.599
AC069437.1	-0.0705086	0.687326	0.874372
AC069503.1	0.204475	0.238694	0.555671
AC069544.1	-0.0682523	0.69685	0.879018
AC072022.1	-0.0504842	0.773343	0.913738
AC073050.1	-0.00944815	0.957041	0.985356
AC073052.2	-0.0592272	0.73539	0.897654
AC073062.1	0.155119	0.373589	0.684874
AC073071.1	-0.0871486	0.618623	0.840941
AC073073.2	0.0552787	0.75246	0.905514
AC073111.3	0.226897	0.189939	0.502178
AC073111.5	0.261023	0.129888	0.415372
AC073176.3	0.17049	0.327484	0.646709
AC073254.1	0.204193	0.239357	0.556576
AC073283.3	0.520635	0.00134425	0.0299412
AC073288.1	0.119301	0.494858	0.767508
AC073316.1	0.359312	0.0340155	0.204575
AC073316.3	0.0231268	0.895088	0.961899
AC073320.1	0.303469	0.0763606	0.321321
AC073325.1	0.0936354	0.59264	0.825632
AC073333.1	0.661935	1.48761e-05	0.00171101
AC073342.1	0.209693	0.226662	0.541722
AC073343.2	-0.057676	0.742082	0.901175
AC073349.1	0.22591	0.191925	0.504091
AC073359.2	0.122764	0.482324	0.760032
AC073365.1	0.16908	0.331561	0.650092
AC073389.1	-0.0523174	0.765339	0.911302
AC073389.2	0.347748	0.0406608	0.227036
AC073486.1	-0.00437153	0.980116	0.993587
AC073508.2	-0.00112814	0.994868	0.998202
AC073517.1	-0.0518943	0.767184	0.911966
AC073525.1	0.0619065	0.723877	0.893674
AC073529.1	0.371298	0.0280898	0.184886
AC073530.1	-0.247908	0.151029	0.448919
AC073534.2	-0.282175	0.100525	0.369136
AC073569.1	0.0181912	0.917391	0.970144
AC073569.2	0.472267	0.00417671	0.0584395
AC073575.1	0.471985	0.00420245	0.0587189
AC073578.2	0.126951	0.467395	0.751859
AC073610.3	-0.343518	0.0433395	0.235658
AC073612.1	0.303328	0.0765042	0.32146
AC073842.1	0.321237	0.059882	0.281218
AC073842.2	0.186143	0.284335	0.605553
AC073869.3	-0.000846103	0.996151	0.998407
AC073878.1	0.457037	0.00577814	0.071335
AC073941.1	-0.123672	0.479065	0.758384
AC073957.3	0.065714	0.707619	0.884871
AC073987.1	-0.00705086	0.967935	0.988969
AC074011.1	-0.17049	0.327484	0.646709
AC074032.1	0.295149	0.0851978	0.340557
AC074050.3	0.0469587	0.788799	0.921995
AC074117.1	0.261164	0.129673	0.415076
AC074124.1	0.0414591	0.813069	0.930855
AC074131.1	0.074034	0.672539	0.866445
AC074138.1	-0.32716	0.0550631	0.2694
AC074237.1	0.0313058	0.858311	0.94656
AC074286.1	0.504418	0.00200247	0.0383142
AC074327.1	0.274278	0.11083	0.386947
AC074351.1	0.22041	0.203259	0.516211
AC074386.1	0.409373	0.0146055	0.125831
AC076966.1	0.323634	0.0578929	0.275756
AC076968.1	-0.212231	0.220961	0.534369
AC078777.1	0.181207	0.297524	0.618376
AC078778.1	-0.177118	0.308743	0.629294
AC078785.1	-0.0423052	0.809323	0.929703
AC078788.1	0.0196028	0.911006	0.967368
AC078795.1	0.0313058	0.858311	0.94656
AC078845.1	0.310943	0.0690455	0.304909
AC078846.1	-0.230704	0.182412	0.493363
AC078881.1	0.0561248	0.748792	0.903664
AC078883.1	-0.0396258	0.821198	0.933703
AC078906.1	0.47646	0.00380979	0.0552814
AC078923.1	0.0338441	0.846953	0.943386
AC078929.1	-0.0672652	0.701031	0.881343
AC078960.1	0.362696	0.0322476	0.199482
AC078980.1	0.20377	0.240353	0.557682
AC078993.1	-0.170349	0.32789	0.647009
AC079035.1	0.119724	0.493318	0.766463
AC079061.1	-0.147645	0.397324	0.702573
AC079089.1	-0.0376516	0.829973	0.936878
AC079098.1	0.161042	0.355389	0.669847
AC079117.1	-0.327865	0.0545106	0.267662
AC079148.1	0.260882	0.130103	0.415472
AC079150.1	-0.215474	0.213819	0.527308
AC079154.1	0.314468	0.0657913	0.297112
AC079174.2	0.0538686	0.758585	0.907627
AC079193.2	0.208987	0.228264	0.54319
AC079209.1	-0.564915	0.000406944	0.0136484
AC079296.1	-0.267933	0.119672	0.400507
AC079298.3	0.0258061	0.883013	0.95675
AC079305.3	0.333506	0.0502474	0.256568
AC079313.2	0.341544	0.0446373	0.239959
AC079315.1	-0.264125	0.125224	0.4092
AC079362.1	-0.260882	0.130103	0.415472
AC079380.1	-0.31743	0.063152	0.290149
AC079384.1	0.238037	0.168516	0.474173
AC079385.1	-0.386951	0.0216548	0.15801
AC079447.1	0.328429	0.0540717	0.266278
AC079584.1	0.623578	6.28308e-05	0.00413951
AC079584.2	0.527968	0.00111525	0.0266795
AC079594.2	0.422064	0.0115523	0.10883
AC079610.1	0.19136	0.270808	0.590902
AC079760.1	0.108442	0.535201	0.791143
AC079760.2	-0.10125	0.562764	0.809078
AC079790.1	0.496239	0.00243057	0.0430274
AC079801.1	0.162452	0.351136	0.665961
AC079807.1	0.120993	0.488713	0.763329
AC079907.1	-0.139899	0.422815	0.72157
AC079917.1	0.587619	0.000206043	0.00872062
AC079921.2	0.171759	0.323842	0.643323
AC079922.2	-0.121134	0.488203	0.763117
AC079943.2	0.226051	0.19164	0.503733
AC079949.1	0.261869	0.128603	0.413473
AC079949.2	0.370593	0.0284131	0.186171
AC079950.1	0.121416	0.487183	0.762225
AC080013.1	-0.105481	0.546471	0.798182
AC080013.4	-0.128467	0.462051	0.747849
AC082651.4	0.200808	0.247402	0.56553
AC083795.2	0.162452	0.351136	0.665961
AC083798.2	0.183181	0.292202	0.61339
AC083800.1	-0.0703676	0.68792	0.874636
AC083805.1	0.146799	0.400064	0.704665
AC083806.2	-0.365799	0.0306936	0.194117
AC083843.3	0.198693	0.252521	0.571138
AC083906.3	0.0284855	0.870963	0.952055
AC083949.1	0.150183	0.389168	0.696621
AC083967.1	0.182476	0.294096	0.615461
AC083973.1	0.350569	0.0389505	0.221619
AC084024.3	0.145248	0.405117	0.707928
AC084032.1	0.118886	0.496369	0.76832
AC084033.3	0.323352	0.0581241	0.276212
AC084064.1	-0.279073	0.104483	0.376472
AC084128.1	0.244101	0.15761	0.457722
AC084200.1	0.146235	0.401897	0.705208
AC084337.2	-0.0424462	0.808699	0.929564
AC084346.1	0.503713	0.00203658	0.0387122
AC084357.2	0.420936	0.0117998	0.10989
AC084361.1	0.0351231	0.841241	0.941451
AC084365.1	0.268074	0.11947	0.400424
AC084782.2	0.0346902	0.843173	0.941649
AC084816.1	-0.0720598	0.680805	0.87103
AC084824.5	0.0353953	0.840026	0.941336
AC084855.1	0.562518	0.000436021	0.0144215
AC084866.1	0.317148	0.0633997	0.290369
AC084880.2	0.204898	0.237703	0.554377
AC087164.1	-0.186284	0.283963	0.605016
AC087203.3	0.0724828	0.679031	0.870292
AC087222.1	0.262433	0.127752	0.412692
AC087235.1	-0.234935	0.174299	0.482511
AC087257.1	0.146376	0.401439	0.70495
AC087269.1	0.292047	0.0886877	0.348015
AC087276.2	0.163157	0.349021	0.664302
AC087280.2	-0.172041	0.323036	0.642475
AC087289.3	-0.121416	0.487183	0.762225
AC087294.1	0.186425	0.283592	0.604795
AC087341.1	0.358184	0.034622	0.206213
AC087354.1	0.132133	0.449261	0.739255
AC087386.1	0.315879	0.0645239	0.293602
AC087457.1	0.369747	0.0288051	0.187653
AC087463.1	-0.473395	0.00407511	0.0576519
AC087463.3	-0.378772	0.0248448	0.172096
AC087463.4	-0.361286	0.0329748	0.201895
AC087473.1	0.322083	0.0591739	0.279245
AC087477.2	0.124377	0.476543	0.756803
AC087482.1	0.738648	4.06314e-07	0.000178738
AC087500.1	0.217872	0.208644	0.521622
AC087500.2	-0.00535865	0.975628	0.991752
AC087521.2	-0.311789	0.0682532	0.303053
AC087564.1	0.409937	0.0144567	0.125238
AC087612.1	-0.0808028	0.644489	0.852029
AC087632.1	0.154696	0.37491	0.68606
AC087636.1	0.219987	0.20415	0.51699
AC087645.2	0.325327	0.0565205	0.272665
AC087672.2	0.33139	0.0518137	0.261031
AC087741.1	-0.0569709	0.745129	0.902589
AC087762.1	0.109429	0.531469	0.789122
AC087855.2	0.233524	0.176974	0.486345
AC087857.1	0.00394848	0.98204	0.993904
AC087863.1	0.213077	0.219082	0.532038
AC087894.2	0.300085	0.0798652	0.32853
AC087897.2	0.260177	0.131182	0.417607
AC089987.2	0.269766	0.117066	0.396081
AC089998.4	0.240293	0.164397	0.468147
AC090001.1	0.008179	0.962807	0.987398
AC090061.1	0.179515	0.302134	0.62243
AC090092.1	0.0847513	0.628344	0.845909
AC090099.4	0.400066	0.017253	0.138993
AC090114.2	0.0980069	0.575404	0.814665
AC090115.1	0.362132	0.0325369	0.200541
AC090124.1	0.126351	0.469518	0.75287
AC090125.1	0.0344082	0.844433	0.942332
AC090138.1	0.170913	0.326267	0.645684
AC090150.1	0.372285	0.0276422	0.183363
AC090186.1	0.180784	0.298672	0.619347
AC090192.2	0.107737	0.537874	0.79262
AC090198.1	-0.0761493	0.663725	0.862017
AC090200.1	-0.175284	0.313858	0.634699
AC090204.1	-0.00282034	0.987171	0.995188
AC090241.3	-0.317148	0.0633997	0.290369
AC090282.1	0.123672	0.479065	0.758384
AC090360.1	-0.354658	0.0365745	0.213287
AC090371.2	0.251716	0.14465	0.43808
AC090376.1	-0.106609	0.542165	0.795144
AC090398.1	0.0310238	0.859574	0.947337
AC090403.1	0.128044	0.46354	0.748829
AC090458.1	0.403591	0.0162065	0.134064
AC090502.1	-0.00380746	0.982681	0.99396
AC090515.2	-0.216038	0.212594	0.526134
AC090517.4	-0.160055	0.358385	0.672939
AC090518.1	-0.0437153	0.80309	0.927199
AC090519.2	-0.172323	0.322231	0.64194
AC090527.2	0.274137	0.111021	0.387215
AC090559.1	0.240575	0.163887	0.467349
AC090568.2	0.585503	0.000219999	0.00910315
AC090572.2	0.355081	0.0363356	0.212258
AC090592.1	0.233242	0.177513	0.48684
AC090617.5	-0.240152	0.164652	0.468547
AC090618.1	0.414167	0.0133808	0.118799
AC090630.1	-0.299238	0.0807605	0.330344
AC090679.1	0.364247	0.0314628	0.196358
AC090739.1	-0.0716367	0.682581	0.872316
AC090771.2	-0.110275	0.528281	0.787316
AC090772.1	-0.0273593	0.876025	0.953603
AC090772.3	-0.40063	0.0170818	0.138326
AC090791.1	0.158362	0.363555	0.677027
AC090796.1	0.25228	0.143721	0.436699
AC090809.1	0.297123	0.0830328	0.33546
AC090825.1	-0.239447	0.165933	0.470293
AC090833.1	0.3799	0.024383	0.170463
AC090844.2	0.447589	0.00701651	0.0810222
AC090907.2	0.203629	0.240685	0.557754
AC090912.1	0.204898	0.237703	0.554377
AC090921.1	-0.413039	0.0136609	0.120707
AC090922.1	-0.439551	0.00824249	0.0890661
AC090952.2	-0.264971	0.123974	0.407667
AC090987.1	-0.310238	0.0697112	0.306452
AC090993.1	0.258626	0.133579	0.42122
AC091013.1	0.264266	0.125015	0.408779
AC091045.1	0.177682	0.30718	0.62749
AC091057.2	0.29388	0.0866125	0.34318
AC091057.6	-0.346338	0.0415384	0.229918
AC091059.1	-0.0139607	0.936558	0.977766
AC091078.1	0.434615	0.00908234	0.0942397
AC091114.1	0.397386	0.0180855	0.142818
AC091132.1	0.281752	0.101058	0.370292
AC091132.5	-0.107737	0.537874	0.79262
AC091138.1	0.170349	0.32789	0.647009
AC091167.6	-0.0878537	0.615776	0.839481
AC091167.7	0.421359	0.0117065	0.109472
AC091180.2	-0.0286265	0.87033	0.952055
AC091180.5	0.170913	0.326267	0.645684
AC091198.1	-0.221397	0.201191	0.513908
AC091212.1	-0.0970198	0.579276	0.817012
AC091271.1	-0.0726239	0.67844	0.869972
AC091534.1	0.0396258	0.821198	0.933703
AC091544.5	0.0950456	0.587055	0.821732
AC091551.1	0.101391	0.562217	0.808649
AC091563.1	0.310379	0.0695777	0.306262
AC091588.2	0.152581	0.381554	0.690584
AC091729.3	0.111968	0.521931	0.783186
AC091806.1	-0.00112814	0.994868	0.998202
AC091819.1	0.0844693	0.629492	0.846446
AC091819.2	0.377221	0.0254915	0.174674
AC091826.2	-0.532622	0.000988434	0.0243614
AC091885.2	-0.057394	0.7433	0.901794
AC091887.1	-0.0865846	0.620905	0.841962
AC091932.1	0.246357	0.153686	0.452325
AC091939.1	0.143979	0.409277	0.711413
AC091946.1	0.350287	0.0391188	0.222081
AC091948.1	-0.143838	0.409741	0.711672
AC091959.3	0.424462	0.011041	0.106025
AC091979.1	-0.000141017	0.999359	0.999359
AC092017.3	0.203206	0.241685	0.558798
AC092040.1	0.315596	0.0647758	0.294288
AC092042.3	0.213923	0.217215	0.530726
AC092053.3	-0.109288	0.532002	0.789509
AC092068.1	0.190937	0.271889	0.592118
AC092078.2	-0.0221397	0.899543	0.963178
AC092100.1	0.327019	0.0551741	0.26962
AC092111.1	-0.113378	0.516669	0.779946
AC092111.2	-0.0435743	0.803713	0.927498
AC092115.3	0.0744571	0.670773	0.865868
AC092119.2	-0.0647269	0.711822	0.887184
AC092123.1	0.0169221	0.923137	0.972684
AC092127.1	-0.112955	0.518245	0.780588
AC092131.1	-0.0627526	0.720253	0.891309
AC092138.2	0.165413	0.342305	0.658911
AC092140.2	0.135235	0.43859	0.732411
AC092142.1	0.100968	0.563858	0.809522
AC092155.1	0.335762	0.0486187	0.25134
AC092159.2	-0.00394848	0.98204	0.993904
AC092162.2	0.189668	0.275148	0.595774
AC092164.1	0.0530225	0.762267	0.909893
AC092167.1	0.130864	0.453667	0.741172
AC092171.1	0.142709	0.413462	0.714477
AC092171.2	-0.0032434	0.985247	0.994233
AC092171.3	-0.0187553	0.914839	0.969409
AC092171.4	0.0645859	0.712423	0.887553
AC092171.5	-0.0585221	0.738429	0.899315
AC092279.1	-0.272304	0.113527	0.391128
AC092287.1	0.325609	0.0562943	0.272348
AC092295.1	-0.0918022	0.599935	0.83017
AC092301.1	0.183463	0.291447	0.612562
AC092326.1	-0.0269343	0.877936	0.954246
AC092329.3	0.145248	0.405117	0.707928
AC092335.1	0.473113	0.00410031	0.0578877
AC092364.1	0.300931	0.0789776	0.326794
AC092375.2	0.0197424	0.910374	0.967044
AC092376.1	-0.263984	0.125434	0.409555
AC092376.2	-0.182335	0.294475	0.615686
AC092378.1	0.0688164	0.694464	0.877913
AC092422.1	0.585362	0.000220959	0.00912432
AC092435.1	0.590016	0.000191187	0.00822874
AC092436.2	0.152017	0.383338	0.69215
AC092440.1	0.215192	0.214434	0.528056
AC092490.2	0.041177	0.814318	0.93129
AC092535.3	0.189245	0.27624	0.596996
AC092546.1	0.132838	0.446824	0.73733
AC092574.2	0.181207	0.297524	0.618376
AC092590.1	0.130159	0.456124	0.74316
AC092620.1	0.455486	0.00596752	0.0727466
AC092620.3	-0.0318699	0.855784	0.945874
AC092634.3	-0.211526	0.222535	0.536264
AC092634.5	0.0133966	0.939116	0.97833
AC092647.5	0.11648	0.505185	0.773043
AC092650.1	0.283727	0.0985895	0.364858
AC092653.1	-0.155824	0.371394	0.683126
AC092666.1	0.460703	0.00535092	0.0679988
AC092674.1	0.151452	0.385126	0.693779
AC092675.1	0.185438	0.286195	0.607292
AC092681.2	0.500611	0.00219277	0.0404351
AC092681.3	-0.224076	0.195653	0.507659
AC092683.1	-0.251293	0.145348	0.439217
AC092683.2	0.00225628	0.989737	0.996196
AC092687.1	0.289085	0.0921204	0.352848
AC092687.2	0.15244	0.382	0.690837
AC092691.1	0.0548557	0.754296	0.906223
AC092691.3	0.102519	0.557853	0.805387
AC092718.8	0.128608	0.461556	0.747522
AC092720.1	0.291624	0.089172	0.348974
AC092745.1	-0.0751622	0.667833	0.863715
AC092747.1	0.00789696	0.964089	0.987966
AC092747.4	-0.113237	0.517194	0.780218
AC092794.1	0.10957	0.530937	0.789122
AC092802.2	0.0989941	0.571543	0.812919
AC092809.4	-0.0751622	0.667833	0.863715
AC092813.1	0.595657	0.000159947	0.00741731
AC092835.1	-0.23296	0.178053	0.487597
AC092839.2	-0.36794	0.0296574	0.190522
AC092902.3	0.116198	0.506224	0.773818
AC092903.2	-0.208141	0.230195	0.545682
AC092910.3	0.447448	0.00703659	0.081162
AC092920.1	0.600592	0.000136453	0.00666166
AC092954.1	-0.282175	0.100525	0.369136
AC092954.2	-0.333224	0.0504541	0.256786
AC092957.1	0.439551	0.00824249	0.0890661
AC092958.1	-0.0307417	0.860839	0.947961
AC092966.1	0.142286	0.414862	0.715622
AC092979.1	0.273573	0.111788	0.388557
AC093110.1	-0.269484	0.117464	0.396835
AC093151.3	0.310943	0.0690455	0.304909
AC093152.1	-0.171336	0.325053	0.644597
AC093155.3	0.113378	0.516669	0.779946
AC093157.1	-0.121698	0.486165	0.761627
AC093206.1	0.30643	0.0733933	0.31502
AC093227.1	-0.0788286	0.652623	0.856394
AC093227.2	-0.00183322	0.991661	0.997098
AC093249.2	0.308123	0.0717385	0.310933
AC093274.1	0.348171	0.0404004	0.226078
AC093297.2	0.0707906	0.686139	0.87379
AC093305.1	0.109852	0.529874	0.788478
AC093323.1	-0.242268	0.160852	0.462518
AC093330.1	0.0121275	0.944875	0.981216
AC093334.1	0.417975	0.0124709	0.11334
AC093390.1	-0.170913	0.326267	0.645684
AC093390.2	0.0726239	0.67844	0.869972
AC093423.3	0.216884	0.210764	0.524284
AC093459.1	0.11789	0.500008	0.770098
AC093484.4	0.0963147	0.582049	0.818608
AC093495.1	-0.0432923	0.804959	0.927936
AC093512.2	0.225486	0.192781	0.50523
AC093523.1	-0.0437153	0.80309	0.927199
AC093525.3	0.196296	0.258407	0.577521
AC093525.4	0.225769	0.19221	0.504449
AC093525.6	-0.057112	0.74452	0.902306
AC093525.7	0.152017	0.383338	0.69215
AC093567.1	0.0898279	0.607833	0.834352
AC093580.1	0.40063	0.0170818	0.138326
AC093591.2	0.169503	0.330334	0.649064
AC093599.1	0.0613425	0.726296	0.89395
AC093607.1	0.185297	0.286568	0.607641
AC093627.3	0.147645	0.397324	0.702573
AC093627.5	0.238601	0.167479	0.47217
AC093639.1	0.00662781	0.969858	0.98999
AC093655.1	0.211526	0.222535	0.536264
AC093668.2	0.156247	0.370081	0.682005
AC093673.1	-0.26751	0.12028	0.401307
AC093673.2	-0.141299	0.41814	0.718232
AC093690.1	-0.0107173	0.951277	0.9834
AC093722.1	-0.129313	0.459083	0.745712
AC093725.2	0.214487	0.215976	0.529611
AC093752.2	-0.100404	0.566049	0.809698
AC093766.1	-0.0389207	0.82433	0.934601
AC093772.1	0.517674	0.00144785	0.0313568
AC093788.1	-0.103084	0.555676	0.803955
AC093797.1	-0.134953	0.439554	0.732999
AC093801.1	0.113127	0.517601	0.78049
AC093802.1	0.328288	0.0541812	0.266623
AC093827.5	-0.128044	0.46354	0.748829
AC093835.1	0.0549967	0.753684	0.905969
AC093849.1	-0.0824951	0.63755	0.84976
AC093879.1	0.0431513	0.805582	0.928287
AC093879.2	-0.098148	0.574852	0.814336
AC093895.1	0.0447024	0.798734	0.926109
AC093899.2	-0.0726239	0.67844	0.869972
AC093901.1	0.191642	0.270089	0.590219
AC095030.1	0.332942	0.0506614	0.25707
AC095050.1	-0.182617	0.293716	0.614983
AC095055.1	-0.0169221	0.923137	0.972684
AC095059.1	-0.39826	0.0178103	0.141482
AC095350.1	-0.135235	0.43859	0.732411
AC096554.1	0.269907	0.116867	0.395935
AC096564.1	0.202501	0.243357	0.56031
AC096564.2	0.299238	0.0807605	0.330344
AC096576.2	0.211808	0.221904	0.535569
AC096576.3	0.049215	0.778898	0.916949
AC096577.1	0.499201	0.00226715	0.0412464
AC096586.2	-0.200667	0.247741	0.565924
AC096588.1	-0.113942	0.514572	0.778685
AC096637.2	0.206308	0.234419	0.551074
AC096639.1	0.0619065	0.723877	0.893674
AC096642.1	-0.0709316	0.685545	0.873198
AC096667.1	0.217307	0.209854	0.523169
AC096669.1	0.391323	0.0200943	0.15168
AC096677.1	-0.0662781	0.705221	0.883718
AC096711.2	0.421359	0.0117065	0.109472
AC096711.3	0.44364	0.00759768	0.0847062
AC096719.1	0.408527	0.0148312	0.126597
AC096746.1	0.0878537	0.615776	0.839481
AC096759.1	-0.108583	0.534667	0.790813
AC096773.1	0.135659	0.437146	0.7318
AC096887.1	0.065291	0.709419	0.885871
AC096992.2	-0.203206	0.241685	0.558798
AC097059.1	0.0499201	0.77581	0.915326
AC097103.2	-0.38399	0.0227681	0.163324
AC097347.1	-0.0681113	0.697446	0.879117
AC097359.2	-0.133402	0.444879	0.73603
AC097376.2	-0.182194	0.294855	0.616037
AC097381.3	0.237191	0.170079	0.476334
AC097382.2	0.31193	0.0681219	0.3028
AC097460.1	0.597772	0.000149467	0.0070764
AC097461.1	-0.116057	0.506744	0.774147
AC097467.3	0.230281	0.183238	0.493956
AC097468.2	0.258485	0.133798	0.421716
AC097478.1	-0.0418821	0.811196	0.930489
AC097480.1	0.164567	0.344814	0.660369
AC097487.1	0.377644	0.0253137	0.173865
AC097512.1	0.141581	0.417202	0.717408
AC097515.1	0.08179	0.640438	0.850547
AC097532.2	-0.0989941	0.571543	0.812919
AC097534.1	0.386246	0.0219157	0.159172
AC097534.2	0.159772	0.359244	0.673433
AC097537.1	-0.065996	0.706419	0.884186
AC097625.1	0.127762	0.464533	0.749542
AC097634.1	-0.0665601	0.704023	0.883032
AC097634.3	-0.229153	0.185452	0.496442
AC097658.2	0.290354	0.090637	0.351063
AC097662.1	0.235076	0.174033	0.482037
AC097713.1	0.336749	0.0479195	0.249436
AC098484.2	-0.138338	0.42806	0.725357
AC098484.3	-0.0764313	0.662553	0.861594
AC098487.1	0.3909	0.0202411	0.152167
AC098582.1	0.410924	0.0141994	0.123905
AC098617.1	-0.440115	0.00815086	0.0884988
AC098650.1	0.201514	0.245711	0.563182
AC098820.2	0.103366	0.55459	0.803125
AC098828.3	0.265676	0.12294	0.405575
AC098829.1	-0.136928	0.432829	0.728828
AC098850.1	0.151311	0.385574	0.693972
AC098850.3	-0.00126915	0.994227	0.998202
AC098864.1	0.304315	0.0755035	0.319165
AC098872.1	0.255805	0.138019	0.428062
AC098936.1	-0.0313058	0.858311	0.94656
AC099063.4	0.0207295	0.905912	0.965529
AC099066.2	0.257356	0.135564	0.42452
AC099329.3	0.389066	0.0208876	0.154629
AC099342.1	0.347043	0.0410977	0.22841
AC099344.1	0.0101532	0.953838	0.983999
AC099489.1	0.0468177	0.789419	0.922137
AC099508.2	0.347466	0.0408351	0.22751
AC099511.1	0.536006	0.000904372	0.0228427
AC099518.1	-0.0791106	0.651459	0.855804
AC099518.3	-0.0356773	0.838768	0.941046
AC099518.4	0.000564069	0.997434	0.998808
AC099520.1	0.421077	0.0117686	0.109751
AC099521.1	0.354517	0.0366544	0.213386
AC099542.1	0.343941	0.0430654	0.234984
AC099560.1	0.373555	0.0270754	0.181257
AC099567.1	0.187271	0.281374	0.602842
AC099669.1	-0.082072	0.639282	0.850454
AC099671.1	0.252421	0.14349	0.436582
AC099673.1	0.41036	0.014346	0.124544
AC099681.1	-0.0516123	0.768414	0.912576
AC099684.1	-0.0418821	0.811196	0.930489
AC099753.1	0.0958917	0.583716	0.819876
AC099778.1	0.0841873	0.630641	0.846527
AC099791.2	0.151876	0.383785	0.692527
AC099792.1	-0.188258	0.278799	0.599535
AC099811.2	0.189681	0.275114	0.595774
AC099850.1	-0.049074	0.779516	0.917146
AC099850.2	-0.0231268	0.895088	0.961899
AC100763.1	-0.0569709	0.745129	0.902589
AC100768.2	0.0933534	0.59376	0.8264
AC100771.2	0.27583	0.108746	0.383151
AC100793.3	0.0762903	0.663139	0.86186
AC100797.4	-0.298392	0.0816636	0.332501
AC100800.1	-0.149196	0.392328	0.698715
AC100801.1	0.104776	0.549171	0.79983
AC100802.1	0.418398	0.0123731	0.112653
AC100818.1	0.293457	0.087088	0.343926
AC100821.2	0.163439	0.348177	0.663378
AC100830.1	0.0362414	0.836253	0.939695
AC100844.1	-0.114506	0.512478	0.777077
AC100849.1	0.436166	0.00881088	0.0925074
AC100858.3	-0.113801	0.515096	0.778783
AC100863.1	-0.141722	0.416733	0.716966
AC102945.1	-0.292893	0.0877252	0.34537
AC102953.2	0.0370875	0.832484	0.937788
AC103409.1	0.111404	0.524044	0.784966
AC103706.1	-0.0815079	0.641594	0.851028
AC103719.1	0.0923663	0.597686	0.828862
AC103736.1	0.177541	0.30757	0.627847
AC103739.2	-0.232396	0.179136	0.489181
AC103740.1	0.0337031	0.847583	0.943396
AC103764.1	0.350005	0.0392878	0.222481
AC103808.2	-0.334916	0.0492244	0.252867
AC103808.6	-0.588324	0.00020157	0.00856693
AC103810.2	0.210398	0.225069	0.539243
AC103810.5	0.186707	0.282852	0.604165
AC103853.1	0.404155	0.0160441	0.133425
AC103855.3	0.740904	3.58776e-07	0.00016231
AC103876.1	0.122403	0.483623	0.760748
AC103923.1	-0.269766	0.117066	0.396081
AC103949.1	0.497791	0.00234373	0.0420385
AC103974.1	-0.284291	0.0978927	0.363933
AC103982.1	-0.317029	0.0635043	0.290676
AC103987.2	0.414873	0.0132082	0.117677
AC103993.1	-0.0964558	0.581494	0.81828
AC104009.1	0.369183	0.0290689	0.188287
AC104035.1	0.197706	0.254933	0.573727
AC104041.1	-0.323493	0.0580084	0.275984
AC104051.1	0.42982	0.00996686	0.0994634
AC104066.2	0.54898	0.000637641	0.0180544
AC104073.4	0.404014	0.0160846	0.133598
AC104078.2	-0.133402	0.444879	0.73603
AC104088.1	0.0504842	0.773343	0.913738
AC104109.3	-0.0764313	0.662553	0.861594
AC104117.3	0.0238319	0.891908	0.960916
AC104123.1	0.313622	0.0665611	0.298864
AC104129.1	0.0466767	0.79004	0.922438
AC104134.1	-0.428128	0.010296	0.101504
AC104137.1	-0.415578	0.0130375	0.116513
AC104151.1	0.506816	0.00189021	0.0371438
AC104170.1	0.24819	0.15055	0.448148
AC104184.1	0.133684	0.443908	0.735619
AC104232.1	0.0133966	0.939116	0.97833
AC104248.1	0.192488	0.26794	0.587793
AC104260.1	0.135555	0.437497	0.732003
AC104304.1	0.0791106	0.651459	0.855804
AC104316.1	0.472831	0.00412564	0.0580842
AC104389.4	0.158926	0.361827	0.675601
AC104411.1	-0.0588042	0.737213	0.89864
AC104435.2	0.233383	0.177244	0.486494
AC104454.2	0.272163	0.113721	0.391732
AC104461.1	0.190655	0.272611	0.593183
AC104472.3	0.239165	0.166447	0.470433
AC104532.1	0.36467	0.0312515	0.195759
AC104561.1	0.385541	0.0221792	0.16057
AC104574.2	0.458306	0.00562706	0.0702795
AC104596.1	-0.262574	0.12754	0.41253
AC104653.1	0.405706	0.0156045	0.130947
AC104662.2	0.0117044	0.946795	0.981808
AC104667.1	0.196578	0.25771	0.57685
AC104695.2	0.170067	0.328704	0.648049
AC104781.1	-0.175002	0.314649	0.635416
AC104793.1	-0.224781	0.194213	0.506441
AC104803.1	0.162875	0.349866	0.664977
AC104806.2	0.126915	0.46752	0.751859
AC104825.1	0.138479	0.427584	0.724974
AC104827.1	-0.296277	0.0839554	0.337513
AC104836.1	0.0815079	0.641594	0.851028
AC104938.1	-0.368478	0.0294014	0.189596
AC104964.1	0.173592	0.318626	0.638569
AC104964.2	0.178951	0.303681	0.623786
AC104964.4	0.231409	0.181042	0.491354
AC104984.4	0.262574	0.12754	0.41253
AC104985.1	-0.122685	0.482608	0.760032
AC104986.2	0.0602143	0.731142	0.896014
AC105031.2	0.351838	0.0382001	0.218941
AC105052.1	0.140312	0.421432	0.720967
AC105052.3	0.194322	0.263321	0.583192
AC105094.2	0.407258	0.0151751	0.128562
AC105180.1	-0.00973019	0.95576	0.985083
AC105206.2	0.142145	0.41533	0.715882
AC105277.1	-0.0238319	0.891908	0.960916
AC105285.1	0.384836	0.0224453	0.161806
AC105339.3	0.105622	0.545932	0.797795
AC105345.1	0.172887	0.320626	0.640937
AC105383.1	-0.299238	0.0807605	0.330344
AC105389.3	0.0953276	0.585941	0.820906
AC105402.3	0.073752	0.673718	0.867414
AC105411.1	0.131005	0.453176	0.741172
AC105415.1	-0.0057817	0.973704	0.991282
AC105430.1	0.0346902	0.843173	0.941649
AC105760.1	0.0909561	0.603314	0.832189
AC105760.2	0.211244	0.223166	0.536643
AC105919.1	0.22464	0.1945	0.506477
AC105935.1	0.117044	0.503111	0.771492
AC105942.1	0.0616245	0.725086	0.89395
AC105999.1	0.272022	0.113916	0.391806
AC105999.2	0.158362	0.363555	0.677027
AC106038.1	0.144825	0.406501	0.70913
AC106707.1	0.450691	0.00658698	0.077828
AC106729.1	0.345774	0.0418937	0.231131
AC106739.1	0.214064	0.216904	0.530419
AC106744.1	0.203629	0.240685	0.557754
AC106779.1	0.238319	0.167997	0.473105
AC106782.1	0.17331	0.319425	0.63973
AC106786.2	-0.283163	0.0992901	0.366385
AC106791.1	0.00648679	0.970499	0.990396
AC106791.2	-0.00282054	0.98717	0.995188
AC106795.2	-0.526135	0.00116901	0.0274496
AC106795.3	-0.713547	1.49749e-06	0.000411972
AC106795.5	-0.492714	0.00263842	0.0453274
AC106799.2	-0.00366645	0.983323	0.994164
AC106801.1	-0.389207	0.0208373	0.154369
AC106820.2	-0.231691	0.180496	0.49046
AC106864.2	0.369747	0.0288051	0.187653
AC106869.1	0.377362	0.0254321	0.174384
AC106874.1	0.393438	0.0193735	0.148328
AC106881.1	-0.114788	0.511433	0.776591
AC106892.1	0.319827	0.0610772	0.284533
AC106894.1	0.244101	0.15761	0.457722
AC107032.2	0.420372	0.0119252	0.110603
AC107067.1	0.380605	0.024098	0.16946
AC107068.1	-0.318981	0.0618032	0.286212
AC107068.2	-0.284714	0.0973726	0.362928
AC107204.1	-0.130441	0.45514	0.742388
AC107214.1	0.221256	0.201486	0.513951
AC107220.1	-0.112391	0.52035	0.782081
AC107375.1	-0.160196	0.357956	0.672568
AC107419.1	-0.016217	0.926331	0.974183
AC107463.1	0.0604964	0.729929	0.895498
AC107464.1	-0.0172041	0.92186	0.972294
AC107464.3	-0.149337	0.391876	0.698521
AC107871.1	0.211526	0.222535	0.536264
AC107871.2	0.0771364	0.659626	0.859435
AC107884.1	0.145812	0.403275	0.70653
AC107886.1	0.0118454	0.946155	0.981494
AC107959.2	0.495675	0.00246283	0.04326
AC107973.1	0.301495	0.0783901	0.325289
AC107982.3	0.172605	0.321428	0.641658
AC108002.1	0.35353	0.0372179	0.215618
AC108047.1	0.378913	0.0247866	0.172096
AC108062.1	0.185438	0.286195	0.607292
AC108067.1	0.00310238	0.985888	0.994634
AC108125.1	0.251716	0.14465	0.43808
AC108134.1	0.303046	0.076792	0.322071
AC108134.3	0.296982	0.083186	0.335546
AC108156.1	-0.273573	0.111788	0.388557
AC108451.1	-0.485381	0.00312091	0.0497148
AC108471.2	0.151593	0.384679	0.693464
AC108488.2	0.107737	0.537874	0.79262
[truncated: 18,359 more rows]

## Sheet: LAMP5_LHX6
gene	corr	p_value	p_adjusted
A1CF	0.104635	0.549712	0.857848
A2M	-0.0478048	0.785082	0.943859
A2ML1	0.18713	0.281743	0.709189
A2ML1-AS1	0.215756	0.213206	0.637787
A4GALT	0.074034	0.672539	0.907029
AAAS	0.150183	0.389168	0.78175
AACS	0.437153	0.00864175	0.147102
AADACL2-AS1	0.508085	0.00183304	0.0601999
AADAT	-0.220692	0.202667	0.626294
AAED1	0.0999812	0.567695	0.86548
AAGAB	0.0834822	0.633516	0.890825
AAK1	-0.176271	0.311097	0.731233
AAMDC	0.371157	0.0281542	0.268199
AAMP	0.195168	0.261208	0.688104
AAR2	-0.0767134	0.661382	0.903582
AARD	-0.118877	0.4964	0.83479
AARS	0.376516	0.02579	0.256014
AARS2	-0.171336	0.325053	0.743194
AARSD1	0.0476638	0.785702	0.944011
AASDH	-0.101955	0.560033	0.862112
AASDHPPT	-0.260177	0.131182	0.533528
AASS	0.159631	0.359673	0.765304
AATF	-0.113378	0.516669	0.844973
AATK	0.284714	0.0973726	0.472297
AB015752.1	0.32857	0.0539625	0.370965
ABAT	0.0358184	0.838139	0.958441
ABCA1	0.620335	7.03571e-05	0.010683
ABCA10	-0.15244	0.382	0.776505
ABCA13	0.122967	0.481595	0.829015
ABCA2	0.134389	0.441487	0.808101
ABCA3	0.213782	0.217525	0.644299
ABCA4	0.404437	0.0159634	0.204196
ABCA5	-0.421077	0.0117686	0.17456
ABCA6	-0.0634577	0.717238	0.923385
ABCA7	0.065855	0.707019	0.920504
ABCA8	0.00155119	0.992944	0.997823
ABCA9	-0.0109993	0.949996	0.988603
ABCA9-AS1	0.0449845	0.79749	0.94668
ABCB10	0.101673	0.561124	0.86284
ABCB5	0.223089	0.197681	0.620132
ABCB6	-0.284714	0.0973726	0.472297
ABCB7	0.264266	0.125015	0.523583
ABCB8	0.147222	0.398693	0.789408
ABCB9	0.296982	0.083186	0.442227
ABCC1	0.671806	9.92794e-06	0.00354104
ABCC10	-0.098853	0.572094	0.867617
ABCC11	-0.0764313	0.662553	0.904037
ABCC2	-0.0867256	0.620334	0.886183
ABCC3	0.207295	0.232138	0.660907
ABCC4	-0.0397668	0.820572	0.95284
ABCC5	0.15244	0.382	0.776505
ABCC6	0.436025	0.00883527	0.148745
ABCC8	0.129736	0.457602	0.815911
ABCD2	-0.266946	0.121094	0.517907
ABCD3	-0.220692	0.202667	0.626294
ABCD4	-0.0458306	0.793763	0.946431
ABCE1	-0.295431	0.0848859	0.445245
ABCF1	0.0552787	0.75246	0.934073
ABCF2	-0.0533045	0.761039	0.936161
ABCF3	-0.184874	0.287689	0.712235
ABCG1	0.572248	0.000328411	0.0225735
ABCG2	0.206026	0.235073	0.663352
ABCG4	0.271035	0.115286	0.50794
ABCG5	-0.177541	0.30757	0.730331
ABCG8	-0.234512	0.175099	0.596229
ABHD10	-0.0146658	0.933361	0.984522
ABHD12	0.276958	0.107249	0.492624
ABHD13	-0.287675	0.0937904	0.465522
ABHD14A	-0.00239729	0.989095	0.996568
ABHD17A	-0.0469587	0.788799	0.944699
ABHD17B	0.116762	0.504148	0.838806
ABHD17C	0.169644	0.329926	0.745423
ABHD18	0.225628	0.192495	0.616732
ABHD2	0.135094	0.439072	0.808101
ABHD3	-0.0269343	0.877936	0.970374
ABHD5	-0.178246	0.305622	0.727845
ABHD6	0.191219	0.271168	0.698858
ABHD8	0.0834822	0.633516	0.890825
ABI1	0.358466	0.0344696	0.298004
ABI2	0.111686	0.522987	0.846168
ABI3BP	0.265958	0.122528	0.520556
ABL1	0.33407	0.0498362	0.356667
ABL2	0.208282	0.229873	0.658367
ABLIM1	0.436307	0.00878655	0.14825
ABLIM2	0.266099	0.122322	0.520114
ABLIM3	0.0585221	0.738429	0.929979
ABR	0.377362	0.0254321	0.253775
ABRACL	0.157375	0.366592	0.769036
ABRAXAS1	0.197847	0.254588	0.682864
ABRAXAS2	-0.0565479	0.74696	0.932302
ABT1	-0.122967	0.481595	0.829015
ABTB1	0.101391	0.562217	0.863395
ABTB2	0.0579581	0.740864	0.9306
AC001226.2	-0.39231	0.0197552	0.224102
AC002070.1	-0.041036	0.814943	0.952143
AC002127.2	-0.257497	0.135342	0.540277
AC002310.4	0.383426	0.0229854	0.241788
AC002383.1	-0.342249	0.0441703	0.336867
AC002463.1	0.386246	0.0219157	0.23604
AC002553.1	0.0707906	0.686139	0.912529
AC002996.1	0.208141	0.230195	0.658677
AC003002.2	0.158362	0.363555	0.766756
AC003006.1	0.136082	0.435704	0.806468
AC003666.1	-0.0238319	0.891908	0.973955
AC003681.1	-0.130441	0.45514	0.814621
AC003682.1	0.0875717	0.616914	0.885007
AC003991.1	-0.31884	0.0619249	0.391162
AC004039.1	-0.172041	0.323036	0.741677
AC004052.1	-0.131992	0.44975	0.811507
AC004053.1	-0.073752	0.673718	0.907494
AC004076.1	0.00451255	0.979475	0.993992
AC004076.2	-0.0843283	0.630066	0.889891
AC004112.1	0.163721	0.347335	0.756149
AC004148.2	0.0996992	0.568793	0.866099
AC004158.1	-0.382888	0.023194	0.242982
AC004231.1	0.1774	0.307961	0.730452
AC004448.2	0.177682	0.30718	0.729856
AC004485.1	-0.14553	0.404195	0.791919
AC004494.1	-0.19277	0.267226	0.694416
AC004522.2	-0.26751	0.12028	0.516298
AC004540.1	0.0537275	0.759198	0.936002
AC004542.2	0.217872	0.208644	0.631407
AC004690.2	0.190373	0.273334	0.700673
AC004702.1	0.146799	0.400064	0.790084
AC004704.1	0.132697	0.447311	0.810922
AC004784.1	0.381875	0.0235919	0.244314
AC004803.1	-0.100263	0.566597	0.865097
AC004805.1	-0.0674062	0.700433	0.918244
AC004816.1	-0.333788	0.0500415	0.357469
AC004830.1	0.0569709	0.745129	0.931837
AC004834.1	-0.0695215	0.691487	0.913701
AC004865.2	0.170208	0.328297	0.743846
AC004918.1	0.491727	0.00269933	0.0743873
AC004943.2	0.0321519	0.854521	0.963236
AC004949.1	-0.0884178	0.613502	0.88375
AC004951.1	0.433064	0.00936089	0.153713
AC004969.1	-0.172887	0.320626	0.740132
AC004973.1	-0.119442	0.494344	0.83426
AC004982.2	-0.178528	0.304845	0.72701
AC005009.2	0.278086	0.105767	0.489926
AC005020.2	0.0372285	0.831856	0.957035
AC005034.3	-0.661371	1.52171e-05	0.00437112
AC005037.1	0.0427282	0.807452	0.949176
AC005041.1	0.100968	0.563858	0.864073
AC005070.3	0.0387797	0.824956	0.953959
AC005154.6	0.144261	0.408351	0.79307
AC005165.1	0.192912	0.266869	0.693842
AC005186.1	-0.41868	0.0123082	0.178255
AC005224.1	-0.098853	0.572094	0.867617
AC005225.2	0.170631	0.327078	0.74339
AC005258.1	0.361568	0.0328283	0.29034
AC005261.1	-0.131569	0.451216	0.812529
AC005280.2	-0.0695511	0.691362	0.913701
AC005288.1	-0.116198	0.506224	0.839074
AC005304.1	-0.158503	0.363123	0.766756
AC005304.3	-0.0978659	0.575956	0.869604
AC005332.3	-0.138338	0.42806	0.802487
AC005332.4	-0.0777005	0.657289	0.901766
AC005332.6	-0.104071	0.551877	0.858057
AC005332.7	-0.0297546	0.865266	0.96668
AC005410.2	-0.42841	0.0102405	0.160264
AC005476.2	0.224922	0.193926	0.617832
AC005480.1	0.0256651	0.883648	0.971854
AC005498.3	0.0118454	0.946155	0.987827
AC005537.1	-0.523879	0.00123831	0.0490748
AC005597.1	-0.137351	0.431395	0.804218
AC005670.2	0.181207	0.297524	0.72019
AC005697.1	0.10393	0.552419	0.858057
AC005699.1	0.0215756	0.90209	0.977073
AC005703.4	0.0129736	0.941036	0.986734
AC005726.1	0.139325	0.424739	0.801552
AC005776.2	0.218436	0.207439	0.630497
AC005808.1	0.22323	0.19739	0.619982
AC005833.2	0.403168	0.0163292	0.206464
AC005838.2	-0.0716367	0.682581	0.910247
AC005899.5	-0.0219987	0.90018	0.976521
AC005899.8	0.222384	0.199138	0.622286
AC005972.4	0.397951	0.0179075	0.2151
AC005999.1	-0.195869	0.259464	0.686459
AC006013.1	0.0177682	0.919306	0.980211
AC006019.1	-0.0758672	0.664898	0.904037
AC006019.2	-0.11366	0.51562	0.844517
AC006030.1	-0.00705086	0.967935	0.992062
AC006058.1	-0.682853	6.19984e-06	0.0027797
AC006065.4	-0.143838	0.409741	0.793259
AC006115.1	0.254818	0.139599	0.5487
AC006115.3	-0.0943405	0.589845	0.874627
AC006145.1	-0.464511	0.00493633	0.106034
AC006148.1	-0.218718	0.206838	0.629919
AC006213.2	-0.0826361	0.636973	0.892414
AC006213.3	-0.233383	0.177244	0.599291
AC006288.1	0.322365	0.0589393	0.384988
AC006299.1	-0.0896869	0.608399	0.881449
AC006480.2	0.423475	0.0112492	0.169145
AC006504.1	-0.0839052	0.63179	0.890685
AC006504.5	-0.211808	0.221904	0.648379
AC006511.4	-0.251857	0.144417	0.554424
AC006538.2	-0.0361004	0.836882	0.95807
AC006547.1	-0.135518	0.437627	0.807591
AC006581.2	0.269202	0.117863	0.511651
AC006978.2	0.320814	0.0602386	0.388463
AC007038.1	-0.158373	0.363521	0.766756
AC007038.2	-0.0217166	0.901453	0.976866
AC007040.2	0.0417411	0.81182	0.950594
AC007091.1	-0.228589	0.186567	0.611405
AC007100.1	0.0954686	0.585384	0.873265
AC007128.1	-0.224217	0.195364	0.618686
AC007216.4	-0.00535865	0.975628	0.992979
AC007218.1	0.16358	0.347756	0.756529
AC007220.1	0.128467	0.462051	0.817545
AC007221.1	-0.316866	0.0636482	0.396466
AC007221.2	0.0437153	0.80309	0.948263
AC007255.1	0.0745981	0.670185	0.905685
AC007262.2	-0.09011	0.606702	0.880475
AC007277.1	-0.174438	0.316236	0.73654
AC007285.1	0.262715	0.127328	0.527224
AC007319.1	0.0930713	0.59488	0.877024
AC007344.1	0.0686754	0.69506	0.916528
AC007349.1	0.239447	0.165933	0.584633
AC007364.1	-0.0940585	0.590962	0.875201
AC007368.2	-0.290777	0.0901466	0.45942
AC007370.2	0.107878	0.537339	0.85136
AC007376.2	-0.311084	0.068913	0.407447
AC007388.1	0.556172	0.000522107	0.0294482
AC007389.3	-0.0834822	0.633516	0.890825
AC007402.1	0.112673	0.519297	0.846168
AC007405.1	-0.171336	0.325053	0.743194
AC007405.3	0.0190373	0.913563	0.978717
AC007406.3	0.111827	0.522459	0.846168
AC007450.1	0.318981	0.0618032	0.391038
AC007463.1	0.296277	0.0839554	0.444315
AC007495.1	-0.157798	0.365289	0.768193
AC007496.2	0.134671	0.44052	0.808101
AC007513.1	0.0619065	0.723877	0.92587
AC007563.2	-0.193194	0.266157	0.693622
AC007566.1	0.0792517	0.650877	0.898838
AC007569.1	0.110981	0.525631	0.846539
AC007610.2	0.201514	0.245711	0.673061
AC007611.1	0.173592	0.318626	0.738963
AC007656.1	0.118172	0.498976	0.836828
AC007681.1	0.041177	0.814318	0.951993
AC007686.3	-0.238178	0.168256	0.588359
AC007773.1	-0.100686	0.564953	0.864135
AC007785.1	-0.0384977	0.82621	0.954545
AC007785.3	0.405988	0.0155257	0.200943
AC007846.2	0.0777005	0.657289	0.901766
AC007878.1	-0.462959	0.00510177	0.107925
AC007923.4	0.193194	0.266157	0.693622
AC007938.3	-0.19136	0.270808	0.6984
AC007966.1	0.0132556	0.939756	0.986046
AC008014.1	-0.0507662	0.77211	0.93968
AC008050.1	-0.284714	0.0973726	0.472297
AC008067.1	0.0861856	0.62252	0.886968
AC008074.1	-0.139325	0.424739	0.801552
AC008079.2	0.134812	0.440037	0.808101
AC008105.3	0.168375	0.33361	0.747539
AC008109.1	0.241562	0.162112	0.580506
AC008124.1	0.0689574	0.693868	0.915508
AC008127.1	-0.28556	0.0963386	0.470856
AC008267.5	-0.0703676	0.68792	0.913079
AC008269.1	-0.321942	0.0592915	0.385646
AC008269.2	-0.207436	0.231814	0.660718
AC008415.1	0.337595	0.0473266	0.350313
AC008434.1	0.319545	0.0613184	0.390346
AC008438.1	0.261587	0.129031	0.52927
AC008438.2	0.160055	0.358385	0.764153
AC008443.4	0.26434	0.124906	0.523583
AC008467.1	0.138479	0.427584	0.802381
AC008507.2	0.00437153	0.980116	0.994183
AC008537.1	0.14003	0.422375	0.799947
AC008543.1	-0.187412	0.281005	0.708611
AC008554.1	-0.206308	0.234419	0.663336
AC008568.1	0.320109	0.0608366	0.389746
AC008574.1	-0.244524	0.156869	0.572152
AC008575.1	0.109711	0.530405	0.849058
AC008581.2	-0.10393	0.552419	0.858057
AC008591.1	-0.364247	0.0314628	0.284184
AC008610.1	-0.233383	0.177244	0.599291
AC008629.1	-0.089969	0.607268	0.880475
AC008662.1	0.269766	0.117066	0.511083
AC008667.1	0.0442794	0.8006	0.947951
AC008676.1	-0.146809	0.400031	0.790084
AC008691.1	0.0648679	0.711221	0.921517
AC008700.1	0.698176	3.11778e-06	0.00239087
AC008728.1	0.258202	0.134238	0.53811
AC008731.1	0.355504	0.036098	0.306383
AC008741.2	-0.138761	0.426634	0.802071
AC008752.1	-0.0510482	0.770878	0.939597
AC008758.1	0.244383	0.157116	0.572644
AC008758.4	-0.0771364	0.659626	0.902712
AC008758.5	0.0470997	0.78818	0.944326
AC008758.6	0.215474	0.213819	0.638875
AC008761.2	0.325045	0.0567474	0.378901
AC008770.2	0.222666	0.198554	0.621728
AC008771.1	-0.114788	0.511433	0.842881
AC008878.3	0.0310238	0.859574	0.964474
AC008892.1	-0.106327	0.54324	0.853917
AC008946.1	0.0798157	0.648551	0.897728
AC009041.2	-0.0867256	0.620334	0.886183
AC009053.3	0.0389207	0.82433	0.953881
AC009060.1	-0.0954686	0.585384	0.873265
AC009061.2	0.212513	0.220333	0.647987
AC009065.4	0.0667011	0.703424	0.91957
AC009093.2	0.240434	0.164142	0.582336
AC009107.2	0.0925073	0.597124	0.878306
AC009113.1	-0.226474	0.190788	0.615377
AC009118.3	-0.0317289	0.856416	0.963389
AC009119.1	0.493419	0.00259566	0.0728832
AC009119.2	0.478048	0.0036783	0.0901124
AC009120.3	0.0146658	0.933361	0.984522
AC009126.1	-0.252562	0.143259	0.553581
AC009148.1	-0.109993	0.529342	0.848597
AC009163.4	-0.205885	0.235401	0.663788
AC009226.1	0.323916	0.0576623	0.381851
AC009227.1	0.0339851	0.846323	0.961628
AC009264.1	0.114365	0.513001	0.843019
AC009299.3	0.049074	0.779516	0.942416
AC009303.2	0.0196014	0.911012	0.978239
AC009312.1	-0.098289	0.5743	0.8683
AC009365.1	-0.167246	0.336906	0.749512
AC009387.1	0.369324	0.0290028	0.273564
AC009403.1	-0.0420231	0.810571	0.950293
AC009404.1	0.176695	0.309919	0.730591
AC009435.1	0.190232	0.273697	0.700891
AC009495.1	0.223371	0.1971	0.619704
AC009501.1	0.335903	0.0485183	0.354177
AC009554.1	0.0717777	0.681989	0.910247
AC009563.1	0.110981	0.525631	0.846539
AC009630.1	0.190091	0.274059	0.700891
AC009652.2	0.032575	0.852628	0.963236
AC009690.3	-0.113237	0.517194	0.84502
AC009948.1	-0.433346	0.00930971	0.15353
AC009950.1	0.0506252	0.772726	0.939685
AC009961.1	-0.241985	0.161355	0.579149
AC009975.1	0.38131	0.0238158	0.245472
AC010099.4	-0.0126915	0.942315	0.98704
AC010127.1	0.118172	0.498976	0.836828
AC010168.1	-0.334634	0.0494277	0.356572
AC010175.1	-0.113237	0.517194	0.84502
AC010198.1	-0.114647	0.511956	0.843019
AC010230.1	0.0528814	0.762881	0.937453
AC010235.1	-0.0111404	0.949356	0.988343
AC010273.1	0.318699	0.0620468	0.391448
AC010300.1	0.133543	0.444393	0.810057
AC010325.1	0.336608	0.0480189	0.35339
AC010326.2	0.175002	0.314649	0.734629
AC010327.4	-0.0286265	0.87033	0.967966
AC010333.2	-0.188258	0.278799	0.706301
AC010343.3	0.0504842	0.773343	0.939913
AC010422.2	0.337313	0.0475236	0.351262
AC010422.6	0.184591	0.288438	0.712938
AC010519.1	-0.0509072	0.771494	0.939601
AC010522.1	-0.0628937	0.71965	0.92424
AC010542.3	0.223653	0.19652	0.619151
AC010601.1	0.0172041	0.92186	0.980211
AC010615.4	-0.0813669	0.642173	0.894632
AC010616.2	0.223089	0.197681	0.620132
AC010618.3	-0.109288	0.532002	0.849397
AC010636.2	0.366786	0.0302123	0.279304
AC010642.2	-0.139466	0.424265	0.801552
AC010649.1	0.383426	0.0229854	0.241788
AC010680.1	-0.168939	0.33197	0.746871
AC010735.2	0.16781	0.335256	0.747901
AC010834.3	0.0754442	0.666658	0.905215
AC010884.1	0.000564069	0.997434	0.999369
AC010894.3	-0.0438563	0.802467	0.948258
AC010969.2	-0.361311	0.0329617	0.290486
AC010973.1	0.145812	0.403275	0.791634
AC010976.1	0.172887	0.320626	0.740132
AC011043.1	-0.0706694	0.686649	0.912529
AC011124.1	0.032575	0.852628	0.963236
AC011228.1	-0.0126915	0.942315	0.98704
AC011247.1	-0.0530225	0.762267	0.936995
AC011287.1	-0.229153	0.185452	0.609838
AC011290.1	-0.205462	0.236386	0.664976
AC011306.1	-0.146658	0.400522	0.790174
AC011330.3	0.318981	0.0618032	0.391038
AC011405.1	0.0733289	0.675487	0.907494
AC011444.1	0.15526	0.37315	0.772955
AC011447.3	0.189527	0.275512	0.7032
AC011472.1	0.00888408	0.959604	0.990386
AC011474.2	-0.419103	0.0122115	0.177655
AC011476.3	0.228307	0.187126	0.61193
AC011477.4	0.0177682	0.919306	0.980211
AC011479.1	0.131569	0.451216	0.812529
AC011491.3	-0.168516	0.3332	0.747446
AC011498.1	0.0359594	0.837511	0.958074
AC011509.2	0.156388	0.369644	0.770694
AC011603.2	0.0231268	0.895088	0.975344
AC011604.2	0.0188963	0.914201	0.978717
AC011773.1	0.18854	0.278067	0.705727
AC011899.1	-0.170631	0.327078	0.74339
AC011899.2	0.208846	0.228585	0.656149
AC011900.1	-0.434051	0.00918281	0.152586
AC011990.1	0.114083	0.514048	0.843835
AC011997.1	-0.0317289	0.856416	0.963389
AC012074.1	0.117608	0.501041	0.838135
AC012184.2	0.595657	0.000159947	0.0161138
AC012213.1	0.0865846	0.620905	0.886338
AC012313.5	-0.14553	0.404195	0.791919
AC012322.1	0.0386387	0.825583	0.954252
AC012358.3	-0.0102943	0.953198	0.989053
AC012363.1	-0.193617	0.265091	0.693215
AC012368.1	0.0847513	0.628344	0.889735
AC012370.2	-0.274701	0.110259	0.497951
AC012414.5	0.0592272	0.73539	0.929051
AC012435.2	-0.117749	0.500524	0.837959
AC012464.1	0.157093	0.367462	0.769775
AC012593.1	0.258202	0.134238	0.53811
AC012617.1	0.107737	0.537874	0.85168
AC012668.3	0.247203	0.152232	0.565872
AC013394.1	-0.363824	0.0316752	0.285431
AC013472.2	0.267792	0.119874	0.515423
AC013565.1	-0.0774184	0.658457	0.9024
AC013652.1	-0.232114	0.179679	0.603269
AC015522.1	-0.0293316	0.867164	0.967391
AC015802.6	-0.156952	0.367898	0.769775
AC015813.1	-0.199257	0.251149	0.679582
AC015813.2	-0.0482279	0.783226	0.94311
AC015845.2	0.129031	0.460071	0.817058
AC015849.3	0.327442	0.0548416	0.373825
AC015961.2	0.0383567	0.826837	0.95455
AC016152.1	0.144261	0.408351	0.79307
AC016205.1	0.179233	0.302907	0.725209
AC016229.2	-0.0585221	0.738429	0.929979
AC016526.1	0.00592272	0.973063	0.992979
AC016588.2	-0.0451255	0.796869	0.94668
AC016590.1	-0.0427282	0.807452	0.949176
AC016642.1	-0.0750211	0.66842	0.905215
AC016705.1	0.222948	0.197971	0.62041
AC016705.2	-0.288944	0.0922864	0.463912
AC016708.1	0.168234	0.334021	0.747539
AC016717.2	-0.247344	0.151991	0.565798
AC016722.2	0.0779825	0.656121	0.901287
AC016723.1	0.171054	0.325862	0.74339
AC016727.1	0.335621	0.0487192	0.355136
AC016745.2	-0.295008	0.0853541	0.446232
AC016766.1	0.281329	0.101593	0.481649
AC016831.1	-0.301777	0.0780976	0.433508
AC016831.5	-0.147363	0.398236	0.789115
AC016831.7	0.0270753	0.877302	0.970302
AC016866.1	-0.211808	0.221904	0.648379
AC016907.2	0.369747	0.0288051	0.27237
AC017006.2	0.00437153	0.980116	0.994183
AC017074.1	0.185861	0.285078	0.710706
AC017083.3	0.0297546	0.865266	0.96668
AC017091.1	0.113378	0.516669	0.844973
AC018467.1	0.123531	0.479571	0.828565
AC018523.2	-0.193758	0.264737	0.693115
AC018616.1	0.149337	0.391876	0.784518
AC018638.6	0.203206	0.241685	0.670293
AC018638.7	-0.111686	0.522987	0.846168
AC018680.1	0.0277804	0.874132	0.969523
AC018697.1	-0.153709	0.378002	0.773711
AC018742.1	0.0906741	0.604443	0.880458
AC018754.1	-0.0375106	0.830601	0.956447
AC018816.1	0.220974	0.202076	0.626294
AC018845.1	0.247203	0.152232	0.565872
AC018845.3	-0.33971	0.0458702	0.344352
AC019068.1	0.288944	0.0922864	0.463912
AC019077.1	0.109429	0.531469	0.849254
AC019117.3	0.162029	0.352409	0.759648
AC019118.2	0.0361004	0.836882	0.95807
AC019131.1	0.0468177	0.789419	0.94493
AC019186.1	-0.0557018	0.750625	0.933307
AC019197.1	-0.139889	0.422847	0.800347
AC019205.1	0.124095	0.477551	0.826846
AC019209.3	-0.298815	0.081211	0.439652
AC019211.1	0.0906741	0.604443	0.880458
AC019257.8	0.550954	0.000603863	0.0323827
AC019330.1	0.315737	0.0646498	0.398046
AC020558.1	0.12889	0.460566	0.817234
AC020559.1	-0.385964	0.0220208	0.236177
AC020571.1	-0.156247	0.370081	0.770767
AC020687.1	0.535301	0.000921344	0.0410775
AC020908.3	0.0745981	0.670185	0.905685
AC020911.2	0.0531635	0.761653	0.936615
AC020915.3	-0.233806	0.176437	0.598015
AC020928.1	0.1248	0.475033	0.825749
AC021006.2	0.0781235	0.655538	0.901056
AC021086.1	-0.0925073	0.597124	0.878306
AC021224.1	0.0566889	0.74635	0.931995
AC021231.1	0.0191783	0.912925	0.978717
AC021351.1	0.0593682	0.734783	0.929051
AC021439.1	-0.522469	0.00128343	0.0501682
AC021504.1	0.324904	0.0568612	0.379165
AC021594.2	0.218577	0.207138	0.630083
AC021683.3	0.0863025	0.622047	0.886895
AC021752.1	0.00648679	0.970499	0.992369
AC021979.2	0.230604	0.182607	0.604633
AC022098.1	0.0401899	0.818695	0.952391
AC022126.1	0.11789	0.500008	0.837551
AC022167.2	0.144825	0.406501	0.79307
AC022182.1	0.223089	0.197681	0.620132
AC022294.1	-0.290636	0.0903098	0.459549
AC022387.1	0.0850334	0.627197	0.889196
AC022395.1	-0.108301	0.535735	0.850665
AC022400.6	0.179656	0.301749	0.723791
AC022414.1	0.0918022	0.599935	0.879656
AC022447.1	0.159631	0.359673	0.765304
AC022486.1	0.00833169	0.962113	0.990386
AC022523.1	-0.0937764	0.59208	0.875826
AC022558.2	-0.122121	0.484639	0.829843
AC022639.1	0.171054	0.325862	0.74339
AC022679.1	-0.263843	0.125643	0.524779
AC022679.2	-0.231409	0.181042	0.603479
AC022762.2	-0.179374	0.302521	0.724849
AC022784.6	0.250306	0.146989	0.55746
AC022826.2	0.110557	0.52722	0.847853
AC022893.1	-0.0353953	0.840026	0.959164
AC022893.2	-0.380605	0.024098	0.246066
AC022915.2	0.0289085	0.869063	0.967821
AC023355.1	-0.337619	0.0473102	0.350313
AC023469.1	0.0363824	0.835625	0.957846
AC023590.1	0.0107173	0.951277	0.988866
AC023632.2	0.0376516	0.829973	0.956227
AC023790.2	0.0514713	0.76903	0.939286
AC023794.1	-0.138056	0.429011	0.803387
AC023886.1	-0.127621	0.46503	0.820072
AC023905.1	0.0136787	0.937837	0.985854
AC023906.4	0.264125	0.125224	0.523886
AC023906.5	-0.00183322	0.991661	0.997253
AC024022.1	0.0141017	0.935918	0.985323
AC024230.1	0.366081	0.0305555	0.279743
AC024257.1	-0.24128	0.162617	0.581231
AC024563.1	-0.0253831	0.884918	0.972558
AC024592.3	0.0345492	0.843803	0.960615
AC024601.1	0.29811	0.0819663	0.44063
AC024896.1	0.253126	0.142337	0.551688
AC024901.1	-0.277381	0.106691	0.491535
AC024909.1	0.0851744	0.626624	0.889196
AC024941.2	0.100686	0.564953	0.864135
AC025034.1	-0.323493	0.0580084	0.382656
AC025038.1	0.175989	0.311884	0.732074
AC025159.1	0.0758672	0.664898	0.904037
AC025178.1	0.159913	0.358814	0.764536
AC025244.1	0.0420231	0.810571	0.950293
AC025262.1	-0.206308	0.234419	0.663336
AC025263.1	0.174861	0.315046	0.73533
AC025263.2	-0.289931	0.0911294	0.461271
AC025283.3	0.0944815	0.589286	0.874627
AC025419.1	-0.174579	0.315839	0.736286
AC025470.2	0.296982	0.083186	0.442227
AC025524.2	-0.151593	0.384679	0.779059
AC025569.1	-0.296136	0.0841099	0.444624
AC025580.2	0.186707	0.282852	0.709535
AC025682.1	0.0274984	0.8754	0.970017
AC025741.1	0.290918	0.0899836	0.458803
AC025809.1	-0.350287	0.0391188	0.317107
AC025887.2	-0.0392028	0.823077	0.953655
AC026150.1	-0.0383567	0.826837	0.95455
AC026167.1	0.0355363	0.839397	0.958659
AC026254.2	-0.00578211	0.973702	0.992979
AC026316.5	0.195732	0.259805	0.686649
AC026333.3	0.269061	0.118063	0.511651
AC026369.1	-0.296559	0.083647	0.443448
AC026391.1	-0.405565	0.0156441	0.202134
AC026412.3	-0.0535865	0.759811	0.936002
AC026458.2	-0.0143838	0.934639	0.98472
AC026471.1	-0.114506	0.512478	0.843019
AC026471.4	-0.0865846	0.620905	0.886338
AC026765.2	0.171336	0.325053	0.743194
AC026785.2	0.115713	0.508014	0.839937
AC026786.1	0.286829	0.0948034	0.467524
AC027031.2	-0.155683	0.371833	0.772527
AC027117.2	0.170349	0.32789	0.743584
AC027288.1	-0.249459	0.148406	0.560339
AC027288.3	0.232255	0.179407	0.602884
AC027644.4	-0.173451	0.319025	0.739442
AC027682.4	0.493701	0.00257872	0.0727018
AC027698.1	0.114083	0.514048	0.843835
AC027801.1	0.4686	0.00452217	0.100852
AC027801.3	0.31743	0.063152	0.395332
AC034111.1	-0.0273593	0.876025	0.970019
AC034114.2	0.258343	0.134018	0.53779
AC034195.1	-0.00098712	0.99551	0.998635
AC034226.1	0.201105	0.246691	0.674513
AC036108.1	0.0451255	0.796869	0.94668
AC036176.1	0.251998	0.144185	0.554424
AC036214.1	-0.0470997	0.78818	0.944326
AC037486.1	0.237473	0.169557	0.589815
AC037487.1	0.0337031	0.847583	0.962062
AC040162.1	-0.125364	0.473024	0.823937
AC040173.1	0.024255	0.890001	0.973189
AC044781.1	-0.387233	0.0215512	0.234752
AC044810.3	0.44082	0.00803756	0.140561
AC046130.1	-0.207859	0.230842	0.659665
AC046136.1	-0.0124095	0.943595	0.987167
AC046168.2	0.201655	0.245374	0.672859
AC046195.1	-0.150747	0.387368	0.780487
AC048341.1	0.0214346	0.902727	0.97721
AC048382.5	-0.199539	0.250465	0.679049
AC051619.5	-0.23834	0.167959	0.588359
AC053513.1	0.0301777	0.863368	0.965826
AC053527.1	-0.140735	0.420019	0.79874
AC055713.1	-0.11648	0.505185	0.839029
AC055717.1	0.290072	0.090965	0.461048
AC055855.2	-0.00747391	0.966012	0.991941
AC058791.1	-0.20659	0.233766	0.662711
AC058822.1	0.125928	0.471018	0.823343
AC060765.1	0.317148	0.0633997	0.396235
AC060780.1	-0.0613425	0.726296	0.926184
AC060809.1	0.00451255	0.979475	0.993992
AC061961.1	-0.0661371	0.70582	0.920116
AC062028.1	0.0322929	0.85389	0.963236
AC063944.1	-0.100686	0.564953	0.864135
AC064807.1	0.00690984	0.968575	0.992122
AC064807.2	0.00098712	0.99551	0.998635
AC066613.2	0.234935	0.174299	0.596171
AC067956.1	0.0180502	0.918029	0.97967
AC067968.1	-0.0286265	0.87033	0.967966
AC068025.2	0.16499	0.343558	0.753274
AC068051.1	0.180515	0.299405	0.721751
AC068205.1	-0.415437	0.0130715	0.183226
AC068282.1	0.0919432	0.599372	0.879588
AC068413.1	0.0293316	0.867164	0.967391
AC068446.2	0.0968788	0.57983	0.870889
AC068473.1	0.223794	0.196231	0.619151
AC068481.1	0.0480869	0.783844	0.94311
AC068506.1	0.282175	0.100525	0.479502
AC068533.3	0.0428692	0.806829	0.949025
AC068533.4	0.321378	0.0597636	0.387239
AC068580.4	0.00592272	0.973063	0.992979
AC068599.1	0.111686	0.522987	0.846168
AC068631.1	0.300226	0.0797167	0.436025
AC068633.1	0.294162	0.0862966	0.448806
AC068675.1	0.109852	0.529874	0.84865
AC068722.1	0.25369	0.14142	0.550079
AC068724.3	-0.0509072	0.771494	0.939601
AC068759.1	0.0157939	0.928247	0.981897
AC068790.9	0.0476638	0.785702	0.944011
AC068831.7	-0.00535865	0.975628	0.992979
AC068875.1	0.0930713	0.59488	0.877024
AC068888.1	-0.109147	0.532534	0.84954
AC068896.1	-0.267792	0.119874	0.515423
AC068985.1	0.049497	0.777662	0.941655
AC068992.1	0.320109	0.0608366	0.389746
AC069224.1	-0.0826361	0.636973	0.892414
AC069234.1	0.224358	0.195076	0.618284
AC069287.3	0.348312	0.0403139	0.324054
AC069368.1	-0.00832001	0.962167	0.990386
AC069503.1	0.459434	0.00549562	0.113016
AC072022.1	-0.0861615	0.622618	0.886968
AC073050.1	0.266946	0.121094	0.517907
AC073111.5	0.141017	0.419079	0.798635
AC073176.3	0.325468	0.0564073	0.378277
AC073254.1	0.134812	0.440037	0.808101
AC073316.3	-0.206026	0.235073	0.663352
AC073320.1	0.313763	0.0664323	0.402081
AC073333.1	0.323352	0.0581241	0.382925
AC073342.1	0.0722008	0.680214	0.908907
AC073343.2	-0.196014	0.259105	0.686337
AC073365.1	0.137351	0.431395	0.804218
AC073389.2	0.108865	0.5336	0.849914
AC073517.1	0.0760083	0.664311	0.904037
AC073525.1	-0.0716367	0.682581	0.910247
AC073529.1	-0.24678	0.152958	0.566372
AC073530.1	-0.233806	0.176437	0.598015
AC073569.2	-0.0423052	0.809323	0.949774
AC073842.1	-0.108019	0.536804	0.85104
AC073842.2	-0.00846162	0.961523	0.990386
AC073878.1	-0.0149478	0.932082	0.98385
AC073941.1	-0.170631	0.327078	0.74339
AC073957.3	0.112532	0.519823	0.846168
AC074032.1	0.081649	0.641016	0.894157
AC074050.3	-0.188117	0.279166	0.70688
AC074117.1	0.277522	0.106506	0.490976
AC074131.1	0.189809	0.274785	0.702045
AC074138.1	-0.0868727	0.619739	0.885946
AC074286.1	-0.0465357	0.79066	0.945082
AC074327.1	0.0296136	0.865898	0.966823
AC076966.1	0.000423081	0.998075	0.999369
AC078777.1	0.0449845	0.79749	0.94668
AC078785.1	-0.161747	0.353259	0.759985
AC078845.1	0.108442	0.535201	0.850345
AC078846.1	0.0908151	0.603878	0.880388
AC078881.1	-0.0564069	0.74757	0.932608
AC078883.1	0.186566	0.283222	0.709767
AC078923.1	0.14144	0.417671	0.798133
AC078980.1	0.500752	0.00218545	0.066595
AC078993.1	-0.573799	0.000313646	0.0225735
AC079061.1	-0.0114224	0.948076	0.988213
AC079089.1	-0.20377	0.240353	0.670234
AC079117.1	-0.155976	0.370922	0.771961
AC079154.1	0.402322	0.0165769	0.208223
AC079174.2	0.207154	0.232463	0.661218
AC079193.2	0.124377	0.476543	0.8265
AC079296.1	0.136787	0.433307	0.805531
AC079298.3	-0.137633	0.43044	0.804003
AC079305.3	0.0514713	0.76903	0.939286
AC079362.1	-0.260741	0.130318	0.532132
AC079385.1	-0.434897	0.00903246	0.151235
AC079447.1	0.448858	0.00683798	0.128208
AC079594.2	-0.0627526	0.720253	0.924473
AC079760.1	0.0936354	0.59264	0.875826
AC079760.2	0.257356	0.135564	0.540739
AC079807.1	0.0906741	0.604443	0.880458
AC079943.2	-0.0647269	0.711822	0.921517
AC079950.1	-0.098148	0.574852	0.868706
AC080013.1	-0.33139	0.0518137	0.363859
AC083798.2	0.0420231	0.810571	0.950293
AC083800.1	-0.11507	0.510389	0.841703
AC083843.3	-0.0996992	0.568793	0.866099
AC083967.1	0.38963	0.0206869	0.229411
AC084024.3	0.151452	0.385126	0.779348
AC084033.3	-0.198975	0.251834	0.680444
AC084064.1	-0.225769	0.19221	0.616462
AC084200.1	-0.231409	0.181042	0.603479
AC084337.2	-0.0648679	0.711221	0.921517
AC084357.2	0.327724	0.0546207	0.373825
AC084816.1	-0.157939	0.364855	0.767702
AC087203.3	-0.0523174	0.765339	0.938514
AC087280.2	-0.238037	0.168516	0.588462
AC087289.3	0.172464	0.32183	0.740904
AC087294.1	-0.15385	0.377559	0.773711
AC087386.1	0.262715	0.127328	0.527224
AC087457.1	-0.0785466	0.653788	0.900669
AC087463.1	-0.549685	0.00062539	0.0327359
AC087463.3	-0.27583	0.108746	0.495642
AC087463.4	-0.592695	0.000175725	0.0167397
AC087473.1	0.241703	0.161859	0.579872
AC087482.1	0.164003	0.346493	0.755604
AC087500.1	0.360158	0.0335663	0.292171
AC087521.2	-0.119865	0.492805	0.833773
AC087564.1	0.295995	0.0842647	0.444624
AC087762.1	0.336044	0.0484181	0.354177
AC089998.4	-0.073893	0.673129	0.907345
AC090001.1	-0.154132	0.376675	0.772955
AC090092.1	-0.154837	0.374469	0.772955
AC090114.2	0.0504842	0.773343	0.939913
AC090115.1	-0.0836232	0.63294	0.890825
AC090124.1	0.0994171	0.569892	0.866505
AC090125.1	-0.165272	0.342722	0.753111
AC090152.1	0.0596503	0.733568	0.929051
AC090192.2	0.16217	0.351984	0.75948
AC090198.1	-0.150465	0.388267	0.781477
AC090241.3	-0.376939	0.0256105	0.254727
AC090282.1	0.0970198	0.579276	0.870889
AC090360.1	-0.167246	0.336906	0.749512
AC090403.1	-0.304456	0.0753613	0.424776
AC090502.1	0.158503	0.363123	0.766756
AC090517.4	-0.107032	0.540554	0.852666
AC090518.1	0.0731879	0.676077	0.90773
AC090559.1	0.090251	0.606137	0.880475
AC090568.2	-0.0334211	0.848844	0.962211
AC090617.5	0.220692	0.202667	0.626294
AC090618.1	-0.0603554	0.730535	0.927578
AC090630.1	0.122262	0.484131	0.829843
AC090709.1	0.0879947	0.615207	0.884378
AC090771.2	0.304456	0.0753613	0.424776
AC090809.1	0.0964558	0.581494	0.871957
AC090825.1	-0.231409	0.181042	0.603479
AC090833.1	0.0372285	0.831856	0.957035
AC090907.2	-0.00451255	0.979475	0.993992
AC090921.1	0.133402	0.444879	0.810057
AC090922.1	0.13721	0.431872	0.804424
AC090993.1	0.0143838	0.934639	0.98472
AC091045.1	0.317853	0.0627819	0.393657
AC091057.2	-0.0932124	0.59432	0.877024
AC091057.6	0.157375	0.366592	0.769036
AC091078.1	0.0348312	0.842544	0.959965
AC091132.1	0.331813	0.0514974	0.362467
AC091132.5	0.124377	0.476543	0.8265
AC091138.1	0.186425	0.283592	0.710115
AC091167.6	0.0227038	0.896997	0.975622
AC091180.5	0.0255241	0.884283	0.972204
AC091212.1	0.0435743	0.803713	0.948342
AC091551.1	-0.100827	0.564405	0.864073
AC091563.1	0.299238	0.0807605	0.438451
AC091826.2	-0.0355363	0.839397	0.958659
AC091887.1	0.155824	0.371394	0.772349
AC091946.1	0.357197	0.03516	0.301424
AC091948.1	-0.263138	0.126694	0.526732
AC092040.1	0.352543	0.0377883	0.312768
AC092042.3	0.118877	0.4964	0.83479
AC092100.1	0.101532	0.561671	0.863074
AC092111.1	-0.0456896	0.794384	0.946509
AC092111.2	0.0098712	0.955119	0.989564
AC092115.3	0.23846	0.167738	0.587887
AC092131.1	0.194886	0.261911	0.689068
AC092138.2	0.232255	0.179407	0.602884
AC092142.1	-0.0733289	0.675487	0.907494
AC092155.1	-0.0032434	0.985247	0.996027
AC092162.2	0.090392	0.605572	0.880475
AC092167.1	-0.160055	0.358385	0.764153
AC092171.1	0.355363	0.036177	0.306715
AC092279.1	-0.0689574	0.693868	0.915508
AC092287.1	0.0430102	0.806205	0.949025
AC092295.1	-0.07347	0.674897	0.907494
AC092329.3	-0.0509072	0.771494	0.939601
AC092376.1	-0.442935	0.00770567	0.136943
AC092376.2	-0.18304	0.29258	0.716707
AC092378.1	-0.273714	0.111596	0.499867
AC092422.1	0.627526	5.46524e-05	0.00911091
AC092440.1	0.397951	0.0179075	0.2151
AC092535.3	0.0844693	0.629492	0.889735
AC092546.1	-0.0472408	0.78756	0.944247
AC092574.2	0.16358	0.347756	0.756529
AC092620.1	0.197001	0.256666	0.685203
AC092634.3	-0.0345492	0.843803	0.960615
AC092647.5	0.18572	0.28545	0.710706
AC092650.1	0.244806	0.156376	0.572152
AC092666.1	-0.0310238	0.859574	0.964474
AC092681.2	0.133966	0.442939	0.809118
AC092683.1	0.200949	0.247063	0.674596
AC092683.2	0.350428	0.0390346	0.317107
AC092691.1	0.177259	0.308352	0.730452
AC092691.3	0.193335	0.265802	0.693622
AC092720.1	0.246921	0.152716	0.566372
AC092747.1	-0.0551377	0.753072	0.934152
AC092747.4	-0.0438563	0.802467	0.948258
AC092802.2	-0.0664191	0.704622	0.91957
AC092809.4	0.155401	0.37271	0.772885
AC092813.1	-0.127621	0.46503	0.820072
AC092835.1	-0.168092	0.334433	0.747901
AC092902.3	0.0956097	0.584828	0.873115
AC092910.3	0.201373	0.246049	0.673385
AC092920.1	-0.160055	0.358385	0.764153
AC092954.1	-0.0662122	0.705501	0.920116
AC092954.2	-0.457319	0.00574427	0.115013
AC092957.1	0.149478	0.391424	0.784023
AC093151.3	-0.129595	0.458096	0.815911
AC093152.1	0.206308	0.234419	0.663336
AC093155.3	0.248895	0.149356	0.562265
AC093157.1	-0.19404	0.264029	0.692206
AC093206.1	0.132274	0.448773	0.811389
AC093227.1	0.0387797	0.824956	0.953959
AC093227.2	0.065714	0.707619	0.920504
AC093249.2	0.0423052	0.809323	0.949774
AC093297.2	-0.220833	0.202371	0.626294
AC093323.1	0.0191783	0.912925	0.978717
AC093390.1	0.188963	0.27697	0.704576
AC093423.3	0.314609	0.0656637	0.400113
AC093459.1	-0.0623296	0.722064	0.925481
AC093512.2	0.127198	0.466524	0.821101
AC093523.1	-0.0303187	0.862735	0.96547
AC093525.7	0.0136787	0.937837	0.985854
AC093607.1	0.231409	0.181042	0.603479
AC093655.1	0.187553	0.280637	0.708497
AC093668.2	0.113237	0.517194	0.84502
AC093690.1	0.380605	0.024098	0.246066
AC093766.1	0.0750211	0.66842	0.905215
AC093772.1	0.411065	0.0141629	0.191381
AC093895.1	0.301213	0.0786834	0.434245
AC093901.1	-0.0867256	0.620334	0.886183
AC095350.1	0.177259	0.308352	0.730452
AC096554.1	0.198143	0.253864	0.682444
AC096564.1	-0.0682523	0.69685	0.916758
AC096564.2	-0.213782	0.217525	0.644299
AC096576.2	0.457165	0.00576274	0.115232
AC096577.1	0.128044	0.46354	0.818856
AC096642.1	-0.122262	0.484131	0.829843
AC096677.1	-0.164708	0.344395	0.753708
AC096711.2	0.0729059	0.677258	0.907962
AC096719.1	0.341403	0.0447312	0.338954
AC096746.1	0.07347	0.674897	0.907494
AC096887.1	0.256087	0.13757	0.545763
AC096992.2	-0.298413	0.0816412	0.440082
AC097103.2	-0.407117	0.0152137	0.19875
AC097347.1	0.40204	0.0166602	0.208415
AC097376.2	-0.16217	0.351984	0.75948
AC097460.1	0.391323	0.0200943	0.225943
AC097461.1	-0.0750211	0.66842	0.905215
AC097467.3	-0.065714	0.707619	0.920504
AC097468.2	0.141158	0.418609	0.798434
AC097478.1	0.21209	0.221275	0.648379
AC097480.1	-0.130864	0.453667	0.813883
AC097487.1	0.252421	0.14349	0.553776
AC097515.1	-0.204334	0.239025	0.668966
AC097534.1	-0.0335621	0.848213	0.962136
AC097534.2	-0.240434	0.164142	0.582336
AC097537.1	-0.10125	0.562764	0.863802
AC097634.3	0.238742	0.167221	0.587014
AC097662.1	0.11648	0.505185	0.839029
AC098484.3	0.254818	0.139599	0.5487
AC098582.1	-0.0317289	0.856416	0.963389
AC098617.1	-0.348171	0.0404004	0.324409
AC098650.1	-0.151311	0.385574	0.779637
AC098829.1	-0.0995581	0.569343	0.866099
AC098850.1	0.000776138	0.996469	0.99914
AC098850.3	0.249036	0.149118	0.562059
AC098864.1	-0.462818	0.00511704	0.108099
AC099066.2	0.0132556	0.939756	0.986046
AC099329.3	0.26624	0.122117	0.519529
AC099489.1	0.2551	0.139146	0.548185
AC099508.2	0.181066	0.297907	0.720775
AC099520.1	0.188822	0.277335	0.704803
AC099669.1	0.106327	0.54324	0.853917
AC099673.1	0.0685344	0.695657	0.916758
AC099753.1	0.199539	0.250465	0.679049
AC099778.1	-0.209128	0.227943	0.655533
AC099792.1	0.661089	1.53903e-05	0.00437112
AC099850.1	0.0401899	0.818695	0.952391
AC100771.2	-0.2551	0.139146	0.548185
AC100818.1	0.0290495	0.86843	0.967678
AC100830.1	0.45746	0.0057274	0.115013
AC100849.1	0.31193	0.0681219	0.405584
AC100858.3	-0.0401899	0.818695	0.952391
AC100863.1	0.0269343	0.877936	0.970374
AC102953.2	0.316161	0.0642727	0.397801
AC103409.1	-0.057253	0.74391	0.931755
AC103706.1	-0.0747391	0.669596	0.905685
AC103736.1	0.0800978	0.64739	0.897491
AC103810.2	-0.09011	0.606702	0.880475
AC103855.3	-0.143555	0.41067	0.793854
AC103876.1	-0.127762	0.464533	0.819573
AC103923.1	0.0927893	0.596002	0.877665
AC104009.1	-0.0135377	0.938477	0.986046
AC104035.1	-0.0308828	0.860206	0.964474
AC104041.1	0.0276394	0.874766	0.969735
AC104051.1	0.15117	0.386022	0.779721
AC104109.3	-0.0090251	0.958963	0.990278
AC104117.3	0.234512	0.175099	0.596229
AC104123.1	-0.578735	0.000270522	0.0205396
AC104151.1	-0.254113	0.140735	0.550079
AC104170.1	0.154132	0.376675	0.772955
AC104248.1	-0.159772	0.359244	0.76492
AC104316.1	0.363683	0.0317463	0.285736
AC104389.4	-0.0504842	0.773343	0.939913
AC104461.1	0.391041	0.0201921	0.226213
AC104472.3	0.251152	0.145582	0.555559
AC104574.2	0.245088	0.155885	0.571688
AC104596.1	-0.216038	0.212594	0.637323
AC104662.2	-0.337736	0.0472284	0.350262
AC104667.1	0.226051	0.19164	0.616451
AC104781.1	0.157657	0.365723	0.768579
AC104793.1	-0.492573	0.00264705	0.0735468
AC104803.1	-0.473254	0.00408769	0.0948456
AC104806.2	-0.352543	0.0377883	0.312768
AC104825.1	-0.243396	0.158852	0.576504
AC104836.1	-0.168092	0.334433	0.747901
AC104964.1	0.253126	0.142337	0.551688
AC104964.4	0.495816	0.00245473	0.0707673
AC104986.2	-0.143555	0.41067	0.793854
AC105052.1	0.165977	0.340638	0.751924
AC105052.3	0.184168	0.289564	0.713765
AC105094.2	0.223371	0.1971	0.619704
AC105180.1	0.210553	0.224718	0.652224
AC105206.2	0.306994	0.0728384	0.418869
AC105285.1	0.371157	0.0281542	0.268199
AC105345.1	0.249177	0.14888	0.561578
AC105383.1	-0.183604	0.29107	0.715407
AC105402.3	0.0499201	0.77581	0.941345
AC105411.1	0.172323	0.322231	0.741384
AC105430.1	0.0131146	0.940396	0.986448
AC105760.2	-0.0313058	0.858311	0.964318
AC105942.1	0.0619065	0.723877	0.92587
AC106729.1	-0.12339	0.480076	0.828785
AC106739.1	-0.122826	0.482101	0.829015
AC106779.1	-0.23296	0.178053	0.600967
AC106791.1	-0.00690984	0.968575	0.992122
AC106795.3	-0.428551	0.0102129	0.159995
AC106799.2	-0.129595	0.458096	0.815911
AC106869.1	0.347466	0.0408351	0.325702
AC106881.1	-0.136505	0.434265	0.805652
AC106892.1	0.134389	0.441487	0.808101
AC106894.1	0.54207	0.000769433	0.0371582
AC107032.2	0.132415	0.448285	0.811251
AC107067.1	-0.0176271	0.919944	0.980211
AC107068.1	-0.0521764	0.765954	0.938743
AC107204.1	-0.598054	0.000148117	0.0158858
AC107214.1	-0.170631	0.327078	0.74339
AC107375.1	0.00860205	0.960885	0.990386
AC107419.1	-0.108583	0.534667	0.850289
AC107973.1	0.122262	0.484131	0.829843
AC108002.1	0.145671	0.403735	0.791919
AC108047.1	-0.0668421	0.702825	0.919259
AC108062.1	-0.131992	0.44975	0.811507
AC108156.1	0.249177	0.14888	0.561578
AC108451.1	0.141017	0.419079	0.798635
AC108471.2	-0.132133	0.449261	0.811389
AC108488.2	-0.27724	0.106877	0.491799
AC108866.1	0.00620476	0.971781	0.992979
AC109361.1	-0.0298956	0.864633	0.966607
AC109466.1	0.262997	0.126906	0.526895
AC109492.1	0.0879947	0.615207	0.884378
AC109587.1	0.0973019	0.578169	0.87063
AC109630.1	-0.242708	0.16007	0.578521
AC109927.1	0.144684	0.406963	0.79307
AC110023.1	0.281047	0.101951	0.481856
AC110079.2	0.0545737	0.75552	0.935072
AC110285.1	-0.00973019	0.95576	0.989564
AC110285.2	0.203629	0.240685	0.670293
AC110491.1	-0.251575	0.144882	0.554821
AC110491.3	-0.209128	0.227943	0.655533
AC110751.1	-0.161931	0.352704	0.759985
AC111006.1	-0.219423	0.205341	0.628268
AC111194.2	0.340415	0.0453928	0.34194
AC112206.2	0.0731879	0.676077	0.90773
AC112493.1	0.00564069	0.974345	0.992979
AC113137.1	0.00916612	0.958322	0.990217
AC113346.2	0.0207295	0.905912	0.977416
AC113383.1	-0.342249	0.0441703	0.336867
AC113414.1	0.169221	0.331152	0.745687
AC114316.2	0.350287	0.0391188	0.317107
AC114400.1	0.418398	0.0123731	0.178687
AC114490.3	-0.0692394	0.692677	0.914723
AC114546.1	0.0846103	0.628918	0.889735
AC114546.2	0.35212	0.038035	0.313962
AC114689.3	0.111827	0.522459	0.846168
AC114763.1	-0.102237	0.558942	0.862077
AC114781.2	-0.0344082	0.844433	0.960833
AC114811.2	0.138479	0.427584	0.802381
AC115522.1	0.218436	0.207439	0.630497
AC115618.1	0.352684	0.0377064	0.312596
AC115622.1	-0.310097	0.069845	0.409955
AC116049.2	0.0848923	0.627771	0.889516
AC116158.1	-0.0496381	0.777045	0.941651
AC116337.3	0.345915	0.0418046	0.329136
AC116366.1	0.0943405	0.589845	0.874627
AC116366.3	0.458588	0.00559395	0.113786
AC116535.1	0.162734	0.350289	0.758276
AC116565.2	-0.0517533	0.767799	0.939132
AC116616.1	-0.125928	0.471018	0.823343
AC116903.2	0.377362	0.0254321	0.253775
AC117386.2	0.152299	0.382446	0.776691
AC117473.1	0.0960327	0.58316	0.872152
AC118549.1	0.098148	0.574852	0.868706
AC118553.2	0.0920842	0.59881	0.879267
AC119396.1	0.0383567	0.826837	0.95455
AC119403.1	0.347607	0.0407478	0.325702
AC120036.4	-0.277663	0.106321	0.490976
AC120042.3	-0.186284	0.283963	0.710464
AC120193.1	0.0645859	0.712423	0.921673
AC122129.1	0.122967	0.481595	0.829015
AC122685.1	0.129877	0.457109	0.81586
AC123768.3	0.00676883	0.969217	0.992182
AC123912.1	0.0583811	0.739038	0.930211
AC124016.1	-0.134248	0.44197	0.808408
AC124254.1	-0.0755852	0.666071	0.905215
AC124290.1	0.226756	0.190221	0.614324
AC124312.1	-0.176836	0.309527	0.730452
AC124312.2	-0.0585221	0.738429	0.929979
AC124312.3	0.0648679	0.711221	0.921517
AC124319.2	-0.198834	0.252177	0.680444
AC124657.1	0.224922	0.193926	0.617832
AC124798.1	0.24255	0.16035	0.578521
AC124854.1	-0.119442	0.494344	0.83426
AC124893.1	-0.43109	0.00972589	0.155381
AC124947.1	0.131569	0.451216	0.812529
AC125611.4	0.263138	0.126694	0.526732
AC125613.1	-0.162311	0.35156	0.75948
AC125616.1	-0.103648	0.553504	0.858785
AC125793.1	0.354642	0.036584	0.308629
AC126177.4	0.289085	0.0921204	0.463534
AC126696.1	0.204193	0.239357	0.669356
AC126755.2	0.256369	0.137123	0.544691
AC126773.1	0.163016	0.349443	0.757836
AC126773.4	-0.124941	0.47453	0.825343
AC127024.2	-0.0205885	0.906549	0.977416
AC127024.3	0.259895	0.131615	0.535007
AC127024.5	-0.032575	0.852628	0.963236
AC127070.2	0.0101532	0.953838	0.989249
AC127164.1	-0.11084	0.52616	0.847125
AC127526.1	0.287816	0.0936223	0.465522
AC130650.2	-0.0698035	0.690297	0.913467
AC131971.1	0.0148068	0.932721	0.984254
AC132803.1	0.717919	1.20513e-06	0.00168028
AC132872.1	-0.137633	0.43044	0.804003
AC132938.1	0.313058	0.0670782	0.403126
AC133565.1	0.00803798	0.963448	0.990708
AC134312.1	-0.0500611	0.775193	0.940745
AC134312.4	0.142709	0.413462	0.795842
AC134312.6	-0.10986	0.529845	0.84865
AC135050.1	0.00155119	0.992944	0.997823
AC135050.3	0.0758672	0.664898	0.904037
AC135178.3	0.0527404	0.763495	0.937453
AC135586.2	-0.0836232	0.63294	0.890825
AC135782.1	0.016076	0.926969	0.981628
AC136604.3	-0.0424462	0.808699	0.949623
AC136777.1	0.0813669	0.642173	0.894632
AC137579.1	0.0855974	0.624906	0.887918
AC137761.1	0.303187	0.076648	0.428564
AC137770.1	0.720316	1.06798e-06	0.00163795
AC137932.3	0.224358	0.195076	0.618284
AC138035.1	0.0174861	0.920583	0.980211
AC138035.2	-0.0308828	0.860206	0.964474
AC138123.1	-0.12748	0.465528	0.820384
AC138150.1	0.101391	0.562217	0.863395
AC138305.1	0.139325	0.424739	0.801552
AC138393.3	0.0142427	0.935279	0.98519
AC138512.1	0.218577	0.207138	0.630083
AC138627.1	0.177541	0.30757	0.730331
AC138696.1	0.28556	0.0963386	0.470856
AC138819.1	-0.00888408	0.959604	0.990386
AC138904.1	0.406694	0.0153301	0.19993
AC138904.3	0.477907	0.00368981	0.0901124
AC138969.1	0.157939	0.364855	0.767702
AC139491.1	0.0379336	0.828718	0.955715
AC139491.4	0.166823	0.338148	0.750097
AC139491.7	-0.00380746	0.982681	0.995074
AC139769.2	-0.0437153	0.80309	0.948263
AC139795.2	0.107032	0.540554	0.852666
AC139887.2	0.167246	0.336906	0.749512
AC140125.2	0.218154	0.208041	0.630951
AC140481.1	-0.173451	0.319025	0.739442
AC140504.1	0.202078	0.244364	0.67153
AC140847.2	-0.174156	0.317031	0.73772
AC145124.1	-0.0805208	0.645649	0.896462
AC145285.2	0.405424	0.0156837	0.202135
AC145350.2	0.178528	0.304845	0.72701
AC145422.1	0.049356	0.77828	0.942031
AC159540.2	0.0535865	0.759811	0.936002
AC211486.5	0.154132	0.376675	0.772955
AC215522.3	0.133825	0.443423	0.809713
AC231533.1	-0.00169221	0.992302	0.997636
AC233280.1	-0.11916	0.495371	0.834525
AC233296.1	-0.391605	0.0199969	0.22556
AC233976.1	-0.287816	0.0936223	0.465522
AC234781.1	-0.0716367	0.682581	0.910247
AC239727.1	0.234371	0.175366	0.596229
AC239799.1	0.330967	0.0521316	0.364422
AC239800.2	-0.0204475	0.907187	0.977416
AC239800.3	-0.0511892	0.770262	0.939593
AC239809.3	-0.320673	0.0603579	0.388463
AC240274.1	0.113096	0.517719	0.845338
AC240565.1	0.278791	0.104849	0.48818
AC242426.2	-0.181348	0.297142	0.720175
AC243571.2	0.290213	0.0908009	0.460978
AC243829.1	0.0643038	0.713626	0.922373
AC243964.2	0.274419	0.11064	0.498643
AC244021.1	0.416706	0.0127682	0.180818
AC244131.2	0.0102943	0.953198	0.989053
AC244197.2	-0.124377	0.476543	0.8265
AC244453.1	-0.0771364	0.659626	0.902712
AC244453.3	0.311648	0.0683848	0.406518
AC244517.11	-0.500752	0.00218545	0.066595
AC244517.2	0.191783	0.26973	0.696792
AC245041.2	0.413321	0.0135904	0.18677
AC245060.2	0.0857385	0.624334	0.887918
AC245060.5	0.131992	0.44975	0.811507
AC245060.6	0.0152299	0.930804	0.983245
AC245100.1	-0.0640218	0.714829	0.922762
AC245297.2	-0.204757	0.238033	0.667529
AC245297.3	-0.0864435	0.621476	0.886411
AC245407.2	-0.170349	0.32789	0.743584
AC245452.1	0.0538686	0.758585	0.936002
AC245595.1	0.292188	0.0885267	0.455222
AC245748.1	-0.122842	0.482045	0.829015
AC246680.1	0.0428692	0.806829	0.949025
AC246817.1	0.134107	0.442454	0.808522
AC246817.2	-0.32998	0.0528794	0.366974
AC254562.2	0.0348312	0.842544	0.959965
ACAA1	-0.0889818	0.611232	0.883134
ACACA	0.275266	0.1095	0.496279
ACACB	0.561812	0.000444918	0.0274146
ACAD10	0.358325	0.0345457	0.298495
ACAD8	0.0885588	0.612934	0.883679
ACAD9	0.0854564	0.625479	0.88832
ACADL	-0.469869	0.00439989	0.0990913
ACADM	-0.230704	0.182412	0.604506
ACADS	-0.0241139	0.890637	0.973537
ACADSB	-0.0754442	0.666658	0.905215
ACADVL	-0.331954	0.0513923	0.36206
ACAN	0.381593	0.0237036	0.24481
ACAP1	0.141581	0.417202	0.798133
ACAP2	-0.340133	0.0455833	0.342701
ACAP3	0.363401	0.0318889	0.286179
ACAT1	0.0188963	0.914201	0.978717
ACAT2	0.163862	0.346914	0.756091
ACBD3	0.153286	0.379332	0.774779
ACBD4	0.502867	0.00207818	0.0645204
ACBD5	0.0321519	0.854521	0.963236
ACBD6	-0.157939	0.364855	0.767702
ACCS	-0.137069	0.43235	0.805021
ACD	-0.125364	0.473024	0.823937
ACE	-0.200244	0.24876	0.67682
ACER1	0.0637398	0.716034	0.922918
ACER2	0.200526	0.24808	0.67617
ACER3	0.192347	0.268297	0.695315
ACHE	0.0805208	0.645649	0.896462
ACIN1	0.191783	0.26973	0.696792
ACKR1	0.347043	0.0410977	0.325913
ACKR3	-0.385508	0.0221916	0.237179
ACLY	0.224217	0.195364	0.618686
ACO1	-0.00930713	0.957682	0.990022
ACO2	0.288239	0.0931196	0.465204
ACOT11	0.0599323	0.732355	0.928812
ACOT12	0.0751622	0.667833	0.905215
ACOT13	-0.406271	0.0154472	0.200943
ACOT2	0.00451255	0.979475	0.993992
ACOT4	0.0717777	0.681989	0.910247
ACOT6	0.281611	0.101236	0.4807
ACOT7	0.187553	0.280637	0.708497
ACOT8	0.143697	0.410205	0.793557
ACOT9	0.195732	0.259805	0.686649
ACOX1	0.106609	0.542165	0.85389
ACOX2	-0.201373	0.246049	0.673385
ACOX3	-0.162593	0.350712	0.758871
ACOXL	0.280765	0.10231	0.482363
ACP1	-0.109429	0.531469	0.849254
ACP2	-0.0802388	0.646809	0.897098
ACP6	-0.35903	0.0341663	0.296385
ACP7	0.180361	0.299824	0.72177
ACPP	0.19136	0.270808	0.6984
ACSBG1	0.0967378	0.580385	0.870889
ACSF3	0.135659	0.437146	0.807591
ACSL1	0.211385	0.22285	0.649535
ACSL3	0.274984	0.109879	0.497239
ACSL4	-0.105481	0.546471	0.856101
ACSL5	-0.09011	0.606702	0.880475
ACSL6	-0.109006	0.533067	0.849859
ACSM6	-0.37708	0.0255509	0.25463
ACSS1	-0.0156529	0.928886	0.982099
ACSS2	0.278791	0.104849	0.48818
ACSS3	-0.317289	0.0632758	0.395783
ACTB	0.0400489	0.81932	0.952757
ACTC1	-0.335057	0.0491231	0.356386
ACTG1	-0.00930713	0.957682	0.990022
ACTL6A	0.144825	0.406501	0.79307
ACTL6B	0.0626116	0.720857	0.924706
ACTN1	-0.321801	0.0594092	0.386248
ACTN2	-0.237755	0.169036	0.589205
ACTN3	0.165131	0.34314	0.753111
ACTN4	0.0754442	0.666658	0.905215
ACTR10	-0.113378	0.516669	0.844973
ACTR1A	0.111686	0.522987	0.846168
ACTR1B	0.0387797	0.824956	0.953959
ACTR2	0.0974429	0.577615	0.87031
ACTR3	-0.146658	0.400522	0.790174
ACTR3B	0.100686	0.564953	0.864135
ACTR3C	0.057676	0.742082	0.931062
ACTR5	-0.131287	0.452196	0.81286
ACTR6	-0.0885588	0.612934	0.883679
ACTR8	0.0303187	0.862735	0.96547
ACVR1	0.0864435	0.621476	0.886411
ACVR1B	0.217307	0.209854	0.633942
ACVR1C	0.114506	0.512478	0.843019
ACVR2A	0.218013	0.208342	0.631407
ACVR2B	0.154273	0.376233	0.772955
ACYP1	-0.0128326	0.941675	0.986734
ACYP2	0.0384977	0.82621	0.954545
AD000090.1	0.208423	0.22955	0.658058
ADA2	0.100122	0.567146	0.86516
ADAL	-0.132838	0.446824	0.810922
ADAM10	0.016076	0.926969	0.981628
ADAM11	0.0204475	0.907187	0.977416
ADAM12	-0.155965	0.370956	0.771961
ADAM15	0.133543	0.444393	0.810057
ADAM17	-0.0472408	0.78756	0.944247
ADAM19	-0.423757	0.0111893	0.168742
ADAM2	0.14829	0.395242	0.787361
ADAM20	0.0664191	0.704622	0.91957
ADAM21	-0.447024	0.00709713	0.130046
ADAM22	-0.373414	0.0271379	0.263761
ADAM23	0.0341262	0.845693	0.961197
ADAM32	0.262574	0.12754	0.527389
ADAM8	0.295008	0.0853541	0.446232
ADAM9	0.413462	0.0135553	0.18677
ADAMTS1	-0.553492	0.000562771	0.0308258
ADAMTS10	-0.105058	0.54809	0.857324
ADAMTS12	0.0916612	0.600497	0.879808
ADAMTS13	0.0387797	0.824956	0.953959
ADAMTS16	-0.0424462	0.808699	0.949623
ADAMTS17	-0.0341262	0.845693	0.961197
ADAMTS18	0.1774	0.307961	0.730452
ADAMTS19	-0.416706	0.0127682	0.180818
ADAMTS2	0.599464	0.000141531	0.0156163
ADAMTS20	-0.445755	0.00728142	0.131692
ADAMTS3	0.215615	0.213512	0.638455
ADAMTS5	-0.522187	0.00129263	0.0501682
ADAMTS6	0.141581	0.417202	0.798133
ADAMTS9	0.253549	0.141649	0.550411
ADAMTS9-AS2	0.547852	0.000657685	0.0338487
ADAMTSL1	0.298392	0.0816636	0.440082
ADAMTSL2	-0.0792517	0.650877	0.898838
ADAMTSL3	0.653051	2.11429e-05	0.00531589
ADAMTSL5	0.211526	0.222535	0.649355
ADAP1	0.0258061	0.883013	0.971783
ADAP2	0.165836	0.341054	0.75203
ADAR	-0.0370875	0.832484	0.957035
ADARB1	-0.0617655	0.724481	0.92587
ADARB2	0.606374	0.000112904	0.0137429
ADARB2-AS1	0.480023	0.00352034	0.0872238
ADAT1	-0.257497	0.135342	0.540277
ADAT2	-0.0293316	0.867164	0.967391
ADCK1	0.32166	0.0595271	0.386523
ADCK2	-0.103507	0.554047	0.859192
ADCK5	-0.00535865	0.975628	0.992979
ADCY1	-0.21491	0.21505	0.640804
ADCY10	0.171618	0.324245	0.742453
ADCY2	-0.214064	0.216904	0.643455
ADCY3	0.383003	0.0231495	0.242682
ADCY5	0.0359594	0.837511	0.958074
ADCY6	0.168375	0.33361	0.747539
ADCY8	-0.26201	0.12839	0.527915
ADCY9	0.598336	0.000146779	0.0158858
ADCYAP1R1	0.130159	0.456124	0.814956
ADD1	0.0352543	0.840656	0.959382
ADD2	-0.0564069	0.74757	0.932608
ADD3	-0.0222807	0.898906	0.976314
ADGB	0.0125505	0.942955	0.98704
ADGRA1	-0.151876	0.383785	0.778276
ADGRA1-AS1	-0.016781	0.923775	0.98116
ADGRA2	-0.0338441	0.846953	0.961916
ADGRA3	0.595234	0.00016212	0.0161138
ADGRB1	-0.178246	0.305622	0.727845
ADGRB2	0.0953276	0.585941	0.873586
ADGRB3	-0.199398	0.250807	0.679495
ADGRD1	0.0753032	0.667245	0.905215
ADGRE1	-0.156952	0.367898	0.769775
ADGRE2	0.016358	0.925692	0.981496
ADGRE3	0.306994	0.0728384	0.418869
ADGRE5	0.0231268	0.895088	0.975344
ADGRF5	-0.0506252	0.772726	0.939685
ADGRG2	0.505547	0.00194894	0.0624027
ADGRG4	0.0200244	0.909099	0.977485
ADGRG5	-0.0528814	0.762881	0.937453
ADGRG6	-0.621604	6.73204e-05	0.0105875
ADGRG7	0.402745	0.0164527	0.207512
ADGRL1	0.172041	0.323036	0.741677
ADGRL2	0.248472	0.150071	0.563299
ADGRL3	0.319122	0.0616817	0.390753
ADGRL3-AS1	0.033139	0.850105	0.962787
ADGRV1	-0.224076	0.195653	0.618854
ADH5	-0.153145	0.379776	0.774963
ADHFE1	-0.0204475	0.907187	0.977416
ADI1	0.138479	0.427584	0.802381
ADIPOR1	-0.146094	0.402356	0.791339
ADIPOR2	0.152299	0.382446	0.776691
ADK	0.597772	0.000149467	0.0159161
ADNP	-0.00437153	0.980116	0.994183
ADNP-AS1	-0.0597913	0.732961	0.928967
ADNP2	0.141863	0.416265	0.797833
ADORA1	0.159349	0.360534	0.766072
ADORA2A-AS1	0.08179	0.640438	0.893757
ADORA2B	-0.140876	0.419549	0.79874
ADPGK	-0.0949046	0.587613	0.874426
ADPRHL1	0.201373	0.246049	0.673385
ADPRHL2	-0.116762	0.504148	0.838806
ADPRM	0.0293398	0.867127	0.967391
ADRA1A	0.409373	0.0146055	0.19428
ADRA1B	-0.223935	0.195941	0.618854
ADRA1D	-0.343518	0.0433395	0.335029
ADRB1	0.164849	0.343976	0.753652
ADRB3	0.0774184	0.658457	0.9024
ADRM1	-0.229153	0.185452	0.609838
ADSL	-0.109852	0.529874	0.84865
ADSS	0.0289085	0.869063	0.967821
AEBP2	-0.109993	0.529342	0.848597
AEN	0.429256	0.0100756	0.158654
AES	0.211526	0.222535	0.649355
AF038458.3	0.0963147	0.582049	0.872107
AF064858.1	-0.0910971	0.60275	0.880151
AF117829.1	-0.354658	0.0365745	0.308629
AF121898.1	0.0136787	0.937837	0.985854
AF123462.1	0.391182	0.0201431	0.22616
AF127577.4	-0.0125505	0.942955	0.98704
AF130359.1	-0.0394848	0.821824	0.9535
AF131216.1	-0.347068	0.0410826	0.325913
AF165147.1	-0.158503	0.363123	0.766756
AF241726.2	-0.25919	0.132703	0.536304
AF241728.1	-0.299238	0.0807605	0.438451
AF279873.3	0.377926	0.0251958	0.253229
AFAP1	-0.234089	0.175901	0.597121
AFAP1-AS1	-0.0290495	0.86843	0.967678
AFAP1L1	0.278086	0.105767	0.489926
AFAP1L2	0.228307	0.187126	0.61193
AFDN	-0.665601	1.28236e-05	0.00393351
AFF1	0.504136	0.00201606	0.0637531
AFF2	-0.501034	0.00217087	0.066595
AFF3	-0.0916612	0.600497	0.879808
AFF4	0.0782645	0.654954	0.901056
AFG1L	0.0640218	0.714829	0.922762
AFG3L2	0.0750211	0.66842	0.905215
AFMID	-0.0263702	0.880474	0.971009
AFTPH	0.162452	0.351136	0.759466
AGAP1	0.556031	0.00052418	0.0294482
AGAP2	0.016781	0.923775	0.98116
AGAP3	0.206731	0.23344	0.662644
AGAP4	0.227743	0.188247	0.612728
AGAP5	0.264689	0.12439	0.523106
AGAP6	0.204757	0.238033	0.667529
AGAP9	0.0675472	0.699835	0.918244
AGBL1	-0.361004	0.0331219	0.291112
AGBL2	-0.00606374	0.972422	0.992979
AGBL3	0.0537275	0.759198	0.936002
AGBL4	-0.284714	0.0973726	0.472297
AGBL5	-0.0895459	0.608965	0.881686
AGFG1	-0.231691	0.180496	0.603479
AGFG2	0.191078	0.271528	0.699317
AGGF1	-0.200808	0.247402	0.67504
AGK	-0.0672652	0.701031	0.918477
AGL	-0.263984	0.125434	0.524189
AGMO	0.151734	0.384231	0.778565
AGO1	-0.193053	0.266513	0.693622
AGO2	0.278509	0.105215	0.489292
AGO3	0.279073	0.104483	0.487365
AGO4	0.216884	0.210764	0.634568
AGPAT1	-0.082354	0.638127	0.893133
AGPAT3	0.272163	0.113721	0.503796
AGPAT4	-0.338441	0.0467397	0.34917
AGPAT5	-0.442371	0.00779301	0.138175
AGPS	-0.256792	0.136453	0.543015
AGR2	0.041177	0.814318	0.951993
AGRN	-0.0747391	0.669596	0.905685
AGTPBP1	-0.104917	0.548631	0.857557
AHCTF1	0.203206	0.241685	0.670293
AHCY	-0.00183322	0.991661	0.997253
AHCYL1	0.0317289	0.856416	0.963389
AHCYL2	-0.00705086	0.967935	0.992062
AHDC1	0.160901	0.355816	0.762385
AHI1	-0.392028	0.0198516	0.224365
AHNAK	0.0733289	0.675487	0.907494
AHNAK2	0.0112814	0.948716	0.988213
AHR	0.580286	0.000258108	0.0204412
AHRR	0.016781	0.923775	0.98116
AHSA1	-0.0922252	0.598248	0.8792
AIDA	0.0513303	0.769646	0.939514
AIFM1	0.191078	0.271528	0.699317
AIFM2	-0.198975	0.251834	0.680444
AIFM3	0.0177682	0.919306	0.980211
AIG1	-0.0808028	0.644489	0.895988
AIM2	-0.0255241	0.884283	0.972204
AIMP1	0.0513303	0.769646	0.939514
AIMP2	0.408245	0.014907	0.196586
AJ003147.2	0.301354	0.0785367	0.43406
AJ006995.1	0.219987	0.20415	0.626961
AJ009632.2	0.0623296	0.722064	0.925481
AJ239322.1	0.151734	0.384231	0.778565
AJAP1	-0.0805208	0.645649	0.896462
AK1	-0.153568	0.378445	0.774411
AK2	0.195027	0.261559	0.688912
AK3	0.224922	0.193926	0.617832
AK4	-0.311084	0.068913	0.407447
AK5	0.560966	0.000455807	0.0274146
AK6	0.0868666	0.619764	0.885946
AK7	-0.0143838	0.934639	0.98472
AK8	0.177541	0.30757	0.730331
AK9	-0.200244	0.24876	0.67682
AKAP1	0.141299	0.41814	0.798433
AKAP10	0.057535	0.742691	0.931217
AKAP11	-0.10957	0.530937	0.8492
AKAP12	0.32434	0.0573179	0.380721
AKAP13	0.118877	0.4964	0.83479
AKAP14	0.478471	0.00364394	0.0894194
AKAP17A	-0.21068	0.224433	0.652166
AKAP5	-0.429115	0.0101029	0.158921
AKAP6	0.521905	0.00130188	0.0501682
AKAP7	-0.191642	0.270089	0.697484
AKAP8	0.239024	0.166705	0.585738
AKAP8L	0.108442	0.535201	0.850345
AKAP9	0.065432	0.708819	0.920582
AKIP1	-0.0207295	0.905912	0.977416
AKIRIN1	0.203911	0.24002	0.669795
AKIRIN2	0.201232	0.246386	0.673949
AKNA	-0.136364	0.434745	0.805956
AKR1A1	0.0700855	0.689108	0.913391
AKR1B1	-0.240575	0.163887	0.582106
AKR1C1	-0.472549	0.00415111	0.0954505
AKR1C2	-0.482561	0.00332593	0.0845933
AKR1C3	-0.251152	0.145582	0.555559
AKR1D1	0.135235	0.43859	0.808101
AKR1E2	-0.277522	0.106506	0.490976
AKR7A2	-0.265817	0.122734	0.520997
AKT1	0.219987	0.20415	0.626961
AKT1S1	0.249477	0.148376	0.560339
AKT2	0.13862	0.427109	0.802275
AKT3	0.16781	0.335256	0.747901
AKTIP	-0.065855	0.707019	0.920504
AL008723.1	-0.0236925	0.892537	0.973956
AL008729.1	0.0428692	0.806829	0.949025
AL009179.1	-0.254536	0.140053	0.549076
AL020995.1	0.00973019	0.95576	0.989564
AL021368.2	-0.0403309	0.818069	0.952391
AL021395.1	-0.153286	0.379332	0.774779
AL021408.1	-0.143838	0.409741	0.793259
AL021453.1	0.23155	0.180768	0.603479
AL021707.2	0.158785	0.362259	0.766756
AL021997.3	-0.0318699	0.855784	0.963389
AL022068.1	0.065996	0.706419	0.920428
AL022069.1	-0.11225	0.520877	0.846168
AL022157.1	-0.0802388	0.646809	0.897098
AL022322.1	-0.383144	0.0230947	0.242439
AL022322.2	0.140312	0.421432	0.799947
AL022323.4	0.153709	0.378002	0.773711
AL023581.2	-0.219846	0.204447	0.626996
AL023755.1	0.394425	0.0190445	0.220442
AL024497.2	-0.143414	0.411134	0.793952
AL024498.2	0.290072	0.090965	0.461048
AL031289.1	-0.0750211	0.66842	0.905215
AL031316.1	-0.44773	0.00699648	0.129128
AL031590.1	-0.388502	0.02109	0.231869
AL031594.1	-0.161042	0.355389	0.76179
AL031599.1	0.0668421	0.702825	0.919259
AL031676.1	-0.341121	0.0449194	0.339709
AL031714.1	0.0688164	0.694464	0.916057
AL031772.1	0.26201	0.12839	0.527915
AL031985.4	0.11648	0.505185	0.839029
AL033379.1	0.432641	0.00943811	0.15432
AL033504.1	-0.56703	0.000382734	0.0245606
AL033529.1	0.137774	0.429964	0.804003
AL033530.1	0.0760083	0.664311	0.904037
AL034347.1	0.332942	0.0506614	0.359386
AL034399.2	-0.0566889	0.74635	0.931995
AL034405.1	0.292047	0.0886877	0.455222
AL034417.2	0.103225	0.555133	0.860181
AL034417.4	0.0841873	0.630641	0.890128
AL035071.1	0.0479458	0.784463	0.943484
AL035071.2	0.0427282	0.807452	0.949176
AL035078.4	0.34239	0.0440773	0.336828
AL035252.3	-0.00366747	0.983318	0.995329
AL035401.1	0.148491	0.394594	0.78688
AL035409.1	-0.22591	0.191925	0.616451
AL035413.1	0.0833412	0.634091	0.890893
AL035425.2	-0.236486	0.17139	0.593339
AL035427.1	-0.186848	0.282482	0.709535
AL035530.2	-0.130723	0.454158	0.813907
AL035587.1	0.175566	0.313067	0.733504
AL035696.3	0.213077	0.219082	0.646042
AL035701.1	-0.344928	0.0424312	0.331517
AL049552.1	-0.147927	0.396413	0.787945
AL049557.1	-0.117467	0.501558	0.838135
AL049646.1	0.00437153	0.980116	0.994183
AL049650.1	-0.142286	0.414862	0.796538
AL049697.1	-0.364529	0.0313218	0.283746
AL049749.1	-0.0454075	0.795626	0.946665
AL049775.1	-0.210257	0.225387	0.652834
AL049775.2	-0.214502	0.215943	0.64219
AL049812.2	0.363824	0.0316752	0.285431
AL049835.1	-0.0270753	0.877302	0.970302
AL049840.1	-0.0348312	0.842544	0.959965
AL049875.1	-0.0700855	0.689108	0.913391
AL050344.1	0.193476	0.265446	0.693316
AL050403.2	0.556172	0.000522107	0.0294482
AL078459.1	0.421671	0.0116382	0.173223
AL078590.3	-0.0145248	0.934	0.984655
AL080276.2	0.415296	0.0131055	0.183226
AL080317.3	0.353671	0.037137	0.31107
AL096711.2	0.0562659	0.748181	0.932839
AL096828.1	0.0108583	0.950637	0.988603
AL096869.2	0.352966	0.037543	0.312424
AL109615.3	0.0716367	0.682581	0.910247
AL109659.1	0.335057	0.0491231	0.356386
AL109767.1	-0.0133976	0.939112	0.986046
AL109936.6	0.107314	0.539481	0.852666
AL110118.2	0.157798	0.365289	0.768193
AL110292.1	0.270612	0.115877	0.509082
AL117190.1	-0.193899	0.264383	0.692897
AL117329.1	0.251857	0.144417	0.554424
AL117335.1	-0.0927893	0.596002	0.877665
AL117336.3	-0.219282	0.20564	0.628268
AL117339.4	-0.126633	0.468519	0.822159
AL117339.5	0.291624	0.089172	0.45679
AL117348.2	0.135094	0.439072	0.808101
AL118508.1	0.0525994	0.764109	0.937832
AL118556.1	0.000141017	0.999359	0.999554
AL121761.1	0.483125	0.00328402	0.0845933
AL121821.1	-0.133684	0.443908	0.810057
AL121852.1	0.224922	0.193926	0.617832
AL121895.1	0.0700855	0.689108	0.913391
AL121900.2	0.0650089	0.71062	0.921439
AL121929.2	0.0875717	0.616914	0.885007
AL121972.1	0.279355	0.104118	0.486849
AL121992.1	0.124377	0.476543	0.8265
AL122019.1	-0.322647	0.0587055	0.384608
AL132656.2	0.110275	0.528281	0.848047
AL132780.1	0.0640218	0.714829	0.922762
AL132989.2	-0.287816	0.0936223	0.465522
AL133216.1	0.197988	0.254243	0.682773
AL133230.1	0.14003	0.422375	0.799947
AL133284.1	-0.273432	0.11198	0.500419
AL133346.1	-0.461549	0.00525629	0.109831
AL133352.1	0.186566	0.283222	0.709767
AL133410.1	0.0689574	0.693868	0.915508
AL133492.1	0.195591	0.260155	0.686864
AL133516.1	-0.0377926	0.829346	0.956007
AL133523.1	0.211103	0.223483	0.65076
AL135925.1	-0.131851	0.450238	0.811625
AL135936.1	0.180361	0.299824	0.72177
AL135999.2	0.115634	0.508304	0.839937
AL136115.2	0.211103	0.223483	0.65076
AL136164.2	0.403027	0.0163703	0.206813
AL136295.1	-0.277663	0.106321	0.490976
AL136307.1	-0.165131	0.34314	0.753111
AL136317.2	0.00648679	0.970499	0.992369
AL136382.1	0.0208705	0.905275	0.977416
AL136418.1	0.0403309	0.818069	0.952391
AL136962.1	0.12621	0.470018	0.823188
AL136982.2	-0.00705086	0.967935	0.992062
AL136985.3	-0.182194	0.294855	0.718608
AL137003.1	-0.048933	0.780134	0.942416
AL137003.2	-0.107032	0.540554	0.852666
AL137025.1	-0.139325	0.424739	0.801552
AL137067.1	-0.190796	0.27225	0.699999
AL137145.2	0.491445	0.00271695	0.0743873
AL137220.1	0.239588	0.165676	0.5844
AL137786.1	-0.206026	0.235073	0.663352
AL137798.2	0.0308828	0.860206	0.964474
AL138689.2	-0.101109	0.563311	0.864073
AL138694.1	0.173451	0.319025	0.739442
AL138720.1	0.177259	0.308352	0.730452
AL138733.1	0.230845	0.182137	0.604248
AL138752.2	0.215897	0.212899	0.637493
AL138760.1	-0.057394	0.7433	0.931372
AL138828.1	-0.540378	0.00080517	0.0380232
AL138881.1	0.108865	0.5336	0.849914
AL138963.1	-0.0566889	0.74635	0.931995
AL138974.1	-0.153427	0.378888	0.774698
AL139011.2	0.219987	0.20415	0.626961
AL139021.2	0.206731	0.23344	0.662644
AL139042.1	0.0882768	0.61407	0.88407
AL139130.1	-0.0228512	0.896332	0.975345
AL139147.1	-0.217731	0.208946	0.631822
AL139158.2	-0.00451255	0.979475	0.993992
AL139220.2	0.409796	0.0144938	0.194141
AL139260.1	-0.0603554	0.730535	0.927578
AL139274.2	0.0351133	0.841285	0.959672
AL139317.1	0.202783	0.242687	0.671252
AL139352.1	0.177259	0.308352	0.730452
AL139383.1	0.243255	0.159101	0.576862
AL139393.1	-0.336326	0.0482181	0.353894
AL139424.2	0.121416	0.487183	0.831415
AL139424.3	-0.024678	0.888094	0.972768
AL139807.1	-0.098853	0.572094	0.867617
AL157392.5	0.320391	0.0605969	0.389511
AL157400.3	-0.0612015	0.726901	0.926184
AL157778.1	0.0847513	0.628344	0.889735
AL157832.3	-0.336185	0.048318	0.353894
AL157834.1	-0.382439	0.0233699	0.243494
AL157838.1	0.251857	0.144417	0.554424
AL157882.1	-0.0218577	0.900816	0.976521
AL157896.1	-0.417411	0.0126023	0.180818
AL157911.1	-0.175848	0.312278	0.732662
AL157938.3	-0.219987	0.20415	0.626961
AL158055.1	-0.242832	0.15985	0.578211
AL158071.1	0.216602	0.211373	0.635527
AL158151.1	0.353248	0.0373801	0.312084
AL158152.2	-0.204052	0.239688	0.669356
AL158198.1	0.298674	0.0813617	0.439691
AL158840.1	0.195591	0.260155	0.686864
AL159163.1	-0.0937764	0.59208	0.875826
AL160191.1	-0.0894049	0.609532	0.882007
AL160290.2	0.0303187	0.862735	0.96547
AL160313.1	-0.142709	0.413462	0.795842
AL161457.2	-0.0665601	0.704023	0.91957
AL161740.1	-0.149619	0.390972	0.783527
AL161757.5	0.143838	0.409741	0.793259
AL162231.2	0.334775	0.049326	0.356572
AL162254.1	0.0930713	0.59488	0.877024
AL162394.1	-0.0963147	0.582049	0.872107
AL162414.1	0.325891	0.0560689	0.377824
AL162431.2	-0.0755852	0.666071	0.905215
AL162497.1	0.144402	0.407888	0.79307
AL162718.1	0.297546	0.0825744	0.441116
AL162725.2	0.205321	0.236715	0.665535
AL352984.1	0.123249	0.480582	0.829015
AL353052.1	0.446037	0.00724012	0.13141
AL353588.1	-0.0382157	0.827464	0.954843
AL353613.1	0.0107173	0.951277	0.988866
AL353616.2	0.123672	0.479065	0.828159
AL353626.1	0.137633	0.43044	0.804003
AL353743.2	-0.150324	0.388717	0.781665
AL353803.2	0.277804	0.106136	0.490976
AL353811.1	0.346338	0.0415384	0.328389
AL354696.2	0.433769	0.00923339	0.1526
AL354732.1	0.024819	0.887459	0.972558
AL354809.1	0.0927893	0.596002	0.877665
AL354822.1	0.319968	0.0609568	0.390266
AL354861.2	0.376939	0.0256105	0.254727
AL354892.1	0.016781	0.923775	0.98116
AL354993.2	-0.0535865	0.759811	0.936002
AL355075.2	-0.160055	0.358385	0.764153
AL355076.2	-0.0260882	0.881743	0.971152
AL355312.2	-0.0314468	0.857679	0.964103
AL355312.3	-0.286829	0.0948034	0.467524
AL355390.2	-0.382157	0.0234807	0.244314
AL355472.3	-0.10393	0.552419	0.858057
AL355482.1	-0.265394	0.123353	0.521893
AL355488.1	-0.245793	0.15466	0.570061
AL355512.1	-0.09843	0.573748	0.868236
AL355574.1	-0.0717777	0.681989	0.910247
AL355773.1	-0.197001	0.256666	0.685203
AL355838.1	0.0617655	0.724481	0.92587
AL356019.2	0.0373696	0.831228	0.956811
AL356056.1	0.0861615	0.622618	0.886968
AL356056.2	0.0291906	0.867797	0.967675
AL356056.3	0.0688164	0.694464	0.916057
AL356108.1	-0.315173	0.0651552	0.398757
AL356124.1	-0.364388	0.0313922	0.283881
AL356258.1	-0.0125514	0.942951	0.98704
AL356270.1	-0.28288	0.0996418	0.478013
AL356272.1	0.41036	0.014346	0.193004
AL356476.1	0.227743	0.188247	0.612728
AL356479.1	0.15526	0.37315	0.772955
AL356481.1	-0.416706	0.0127682	0.180818
AL356488.2	0.158503	0.363123	0.766756
AL356515.1	-0.00296136	0.98653	0.996405
AL356580.1	0.14003	0.422375	0.799947
AL356599.1	0.0506252	0.772726	0.939685
AL356961.1	-0.0387797	0.824956	0.953959
AL357054.2	0.36876	0.0292681	0.274715
AL357054.3	0.409514	0.0145682	0.19428
AL357055.3	0.136082	0.435704	0.806468
AL357060.1	0.119442	0.494344	0.83426
AL357078.3	0.196719	0.257361	0.685507
AL357153.2	-0.147363	0.398236	0.789115
AL357153.3	0.372567	0.0275154	0.265411
AL357507.1	0.0643038	0.713626	0.922373
AL357793.1	0.301918	0.0779517	0.433169
AL358075.4	0.0617655	0.724481	0.92587
AL358154.1	-0.103366	0.55459	0.859687
AL358216.1	-0.0765723	0.661967	0.903738
AL358234.1	0.282034	0.100703	0.479502
AL358335.2	-0.176413	0.310704	0.731233
AL359232.1	-0.296136	0.0841099	0.444624
AL359237.1	0.180361	0.299824	0.72177
AL359265.3	0.0868666	0.619764	0.885946
AL359317.1	-0.0699445	0.689702	0.913467
AL359644.1	-0.0702266	0.688514	0.913391
AL359649.1	-0.301354	0.0785367	0.43406
AL359706.1	0.217025	0.21046	0.634151
AL359710.1	-0.328006	0.0544006	0.372974
AL359715.1	-0.153991	0.377117	0.773448
AL359764.1	-0.14412	0.408814	0.793259
AL359915.2	-0.205039	0.237373	0.666409
AL360227.1	0.171618	0.324245	0.742453
AL360268.2	0.357479	0.0350056	0.301424
AL360270.1	0.139325	0.424739	0.801552
AL365184.1	0.261728	0.128817	0.529243
AL365204.1	-0.460139	0.00541482	0.112074
AL365255.1	-0.271176	0.115089	0.507512
AL365275.1	0.024819	0.887459	0.972558
AL365356.1	-0.135518	0.437627	0.807591
AL365361.1	-0.227179	0.189374	0.613654
AL390036.1	0.0910971	0.60275	0.880151
AL390728.5	-0.016499	0.925053	0.981496
AL390728.6	-0.0179104	0.918662	0.979942
AL390729.1	0.0469587	0.788799	0.944699
AL390763.2	0.0200244	0.909099	0.977485
AL390860.1	-0.0583811	0.739038	0.930211
AL390957.1	0.240716	0.163632	0.582011
AL390961.2	-0.0435743	0.803713	0.948342
AL390962.1	0.0135386	0.938472	0.986046
AL391095.1	0.517674	0.00144785	0.0538974
AL391117.1	0.270612	0.115877	0.509082
AL391261.2	-0.366927	0.030144	0.279009
AL391294.1	-0.00606374	0.972422	0.992979
AL391684.1	0.0417411	0.81182	0.950594
AL391704.2	-0.602284	0.000129142	0.014781
AL391807.1	-0.14285	0.412996	0.795543
AL391811.1	0.101955	0.560033	0.862112
AL391987.2	0.336467	0.0481184	0.353614
AL391987.3	0.38399	0.0227681	0.240492
AL392023.2	0.455486	0.00596752	0.117943
AL392046.1	0.182617	0.293716	0.717885
AL442647.1	-0.201937	0.2447	0.671732
AL445248.1	0.419949	0.01202	0.176244
AL445250.1	-0.486368	0.00305179	0.0808383
AL445426.1	0.0561248	0.748792	0.932918
AL445430.1	0.348736	0.0400554	0.322145
AL445430.2	0.00253831	0.988454	0.996568
AL445433.2	0.103225	0.555133	0.860181
AL445472.1	-0.522328	0.00128802	0.0501682
AL445483.1	0.156106	0.370518	0.771469
AL445584.2	0.242409	0.160601	0.578609
AL445623.2	-0.480305	0.00349827	0.0869577
AL450263.1	0.0409684	0.815243	0.952293
AL450384.2	-0.127762	0.464533	0.819573
AL450442.1	0.0836232	0.63294	0.890825
AL450998.2	-0.049356	0.77828	0.942031
AL451048.1	0.219846	0.204447	0.626996
AL512306.2	0.1719	0.323439	0.741936
AL512306.3	0.125787	0.471519	0.823468
AL512380.2	0.126351	0.469518	0.823065
AL512428.1	0.0769954	0.660211	0.90319
AL512506.3	0.196155	0.258756	0.686337
AL512625.2	-0.201232	0.246386	0.673949
AL512625.3	0.109993	0.529342	0.848597
AL513164.1	-0.545031	0.000710258	0.0355988
AL513165.2	0.125505	0.472522	0.823937
AL513283.1	-0.287957	0.0934545	0.465522
AL513314.2	0.0885588	0.612934	0.883679
AL513318.2	-0.0284855	0.870963	0.96846
AL513323.1	-0.128185	0.463043	0.818451
AL513327.1	0.114365	0.513001	0.843019
AL513329.1	0.125364	0.473024	0.823937
AL513550.1	-0.117608	0.501041	0.838135
AL583808.1	-0.0895459	0.608965	0.881686
AL583810.1	-0.301072	0.0788304	0.434431
AL589666.1	-0.0968788	0.57983	0.870889
AL589669.1	0.168657	0.33279	0.7474
AL589740.1	0.0482279	0.783226	0.94311
AL589843.1	-0.212936	0.219394	0.646341
AL590079.1	0.175425	0.313462	0.733869
AL590132.1	-0.154837	0.374469	0.772955
AL590302.2	-0.530796	0.00103658	0.0441611
AL590399.1	0.185015	0.287315	0.712228
AL590399.5	-0.160196	0.357956	0.764153
AL590434.1	0.236834	0.170742	0.592324
AL590560.1	0.207295	0.232138	0.660907
AL590705.1	-0.279073	0.104483	0.487365
AL590705.3	-0.219987	0.20415	0.626961
AL590822.2	-0.200244	0.24876	0.67682
AL590867.1	0.18304	0.29258	0.716707
AL591242.1	-0.090251	0.606137	0.880475
AL591368.1	0.239024	0.166705	0.585738
AL591441.1	0.0217166	0.901453	0.976866
AL591501.1	0.206872	0.233114	0.662644
AL591518.1	-0.200244	0.24876	0.67682
AL591684.1	-0.0832001	0.634667	0.890893
AL591806.3	0.126069	0.470518	0.823219
AL591845.1	0.167105	0.33732	0.74967
AL591848.4	0.0810849	0.643331	0.895107
AL591885.1	-0.108442	0.535201	0.850345
AL591926.2	0.223935	0.195941	0.618854
AL592043.1	0.0297546	0.865266	0.96668
AL592148.3	0.109429	0.531469	0.849254
AL592183.1	0.0871486	0.618623	0.885719
AL592287.1	0.457319	0.00574427	0.115013
AL592295.3	0.117467	0.501558	0.838135
AL596202.1	-0.417129	0.0126684	0.180818
AL596218.1	0.00549967	0.974986	0.992979
AL596220.1	-0.0700855	0.689108	0.913391
AL603839.3	-0.297264	0.0828798	0.44167
AL603840.1	-0.0176271	0.919944	0.980211
AL606489.1	0.226474	0.190788	0.615377
AL606537.1	0.103937	0.552391	0.858057
AL607028.1	-0.189104	0.276605	0.703881
AL627171.2	0.264689	0.12439	0.523106
AL627309.1	0.177118	0.308743	0.730452
AL645465.1	0.057535	0.742691	0.931217
AL645504.1	0.0755852	0.666071	0.905215
AL645568.1	-0.0688164	0.694464	0.916057
AL645941.2	-0.0585857	0.738155	0.929979
AL662791.2	-0.260036	0.131398	0.534268
AL662796.1	-0.531212	0.00102545	0.0439309
AL662864.1	-0.201514	0.245711	0.673061
AL669831.5	0.0190373	0.913563	0.978717
AL683807.1	-0.057112	0.74452	0.931758
AL683813.1	0.0777005	0.657289	0.901766
AL691420.1	0.121275	0.487693	0.83173
AL691432.2	-0.102802	0.556764	0.861142
AL691447.2	0.231409	0.181042	0.603479
AL713851.1	-0.0308914	0.860168	0.964474
AL731563.3	-0.0153709	0.930165	0.982841
AL731569.1	-0.000987189	0.995509	0.998635
AL732314.6	0.23705	0.170341	0.591201
AL772363.1	-0.337877	0.0471303	0.350262
AL845311.1	0.216461	0.211678	0.63582
AL845331.2	0.0321519	0.854521	0.963236
AL928970.1	-0.0837642	0.632365	0.890825
ALAD	0.121557	0.486674	0.830916
ALAS1	0.106468	0.542702	0.853917
ALCAM	-0.606938	0.000110814	0.0136602
ALDH18A1	-0.161183	0.354963	0.76179
ALDH1A1	0.297546	0.0825744	0.441116
ALDH1A2	0.104635	0.549712	0.857848
ALDH1L2	-0.0510482	0.770878	0.939597
ALDH2	0.0964558	0.581494	0.871957
ALDH3A2	0.143273	0.411599	0.794448
ALDH5A1	-0.322083	0.0591739	0.385208
ALDH6A1	0.190373	0.273334	0.700673
ALDH7A1	-0.124518	0.476039	0.826468
ALDH8A1	0.109429	0.531469	0.849254
ALDH9A1	-0.164144	0.346073	0.75544
ALDOA	0.0815079	0.641594	0.894314
ALDOB	-0.171618	0.324245	0.742453
ALDOC	0.0276394	0.874766	0.969735
ALG1	0.107173	0.540017	0.852666
ALG10B	-0.327019	0.0551741	0.375091
ALG11	-0.130018	0.456617	0.81555
ALG12	-0.122403	0.483623	0.829843
ALG13	-0.387092	0.021603	0.234815
ALG14	-0.0393438	0.82245	0.953655
ALG1L2	-0.0121275	0.944875	0.98723
ALG2	-0.145812	0.403275	0.791634
ALG3	0.175284	0.313858	0.734151
ALG5	0.236486	0.17139	0.593339
ALG6	0.0510482	0.770878	0.939597
ALG8	0.22732	0.189092	0.613258
ALG9	-0.0439974	0.801845	0.94818
ALK	-0.370311	0.0285433	0.270896
ALKAL1	0.324481	0.0572034	0.38029
ALKAL2	-0.0848923	0.627771	0.889516
ALKBH1	0.294867	0.0855106	0.446232
ALKBH2	-0.0118454	0.946155	0.987827
ALKBH3	0.122544	0.483116	0.829843
ALKBH4	0.202078	0.244364	0.67153
ALKBH5	0.32716	0.0550631	0.374669
ALKBH6	0.024819	0.887459	0.972558
ALKBH8	-0.219705	0.204745	0.627407
ALLC	0.125223	0.473525	0.82453
ALMS1	-0.07347	0.674897	0.907494
ALOX12-AS1	-0.128044	0.46354	0.818856
ALOX5	-0.0301777	0.863368	0.965826
ALPK1	0.280342	0.10285	0.482979
ALPK2	0.227038	0.189656	0.61392
ALPK3	0.36876	0.0292681	0.274715
ALPL	0.396681	0.0183101	0.217355
ALS2	0.00451255	0.979475	0.993992
ALS2CR12	0.041177	0.814318	0.951993
ALX4	0.35071	0.0388665	0.316904
AMBRA1	0.0228448	0.896361	0.975345
AMD1	-0.156952	0.367898	0.769775
AMER1	-0.158785	0.362259	0.766756
AMER2	-0.166118	0.340222	0.751547
AMER3	0.118454	0.497945	0.836196
AMFR	-0.220692	0.202667	0.626294
AMH	0.234371	0.175366	0.596229
AMIGO1	-0.234653	0.174832	0.596229
AMMECR1	-0.206167	0.234746	0.663352
AMMECR1L	-0.0108583	0.950637	0.988603
AMN1	0.155824	0.371394	0.772349
AMOT	0.179797	0.301363	0.723205
AMOTL1	0.182758	0.293337	0.717416
AMOTL2	0.0111404	0.949356	0.988343
AMPD2	-0.0098712	0.955119	0.989564
AMPD3	-0.00832001	0.962167	0.990386
AMPH	0.539955	0.00081433	0.0380774
AMY1A	0.186707	0.282852	0.709535
AMY2A	-0.0475228	0.786321	0.944164
AMY2B	-0.0152299	0.930804	0.983245
AMZ1	-0.00535865	0.975628	0.992979
AMZ2	-0.103648	0.553504	0.858785
ANAPC1	0.166259	0.339807	0.751495
ANAPC10	-0.327442	0.0548416	0.373825
ANAPC11	-0.0510482	0.770878	0.939597
ANAPC13	-0.0296136	0.865898	0.966823
ANAPC16	0.502867	0.00207818	0.0645204
ANAPC2	-0.0690984	0.693273	0.915115
ANAPC4	-0.0403309	0.818069	0.952391
ANAPC5	0.0218577	0.900816	0.976521
ANAPC7	0.276817	0.107435	0.493332
ANGEL1	-0.130159	0.456124	0.814956
ANGEL2	-0.12748	0.465528	0.820384
ANGPT1	0.155683	0.371833	0.772527
ANGPT2	-0.166964	0.337734	0.750046
ANGPTL2	-0.31052	0.0694443	0.409169
ANGPTL4	0.159349	0.360534	0.766072
ANGPTL5	0.288521	0.0927856	0.465202
ANGPTL6	0.273573	0.111788	0.500143
ANK1	0.496945	0.00239075	0.0699056
ANK2	0.0799567	0.64797	0.897491
ANK3	-0.352684	0.0377064	0.312596
ANKAR	0.218295	0.20774	0.630536
ANKDD1A	0.447589	0.00701651	0.129342
ANKDD1B	-0.228025	0.187686	0.612586
ANKEF1	-0.122826	0.482101	0.829015
ANKFN1	-0.314045	0.0661753	0.401
ANKFY1	0.236345	0.171653	0.593339
ANKH	0.311366	0.0686485	0.406824
ANKHD1	-0.101532	0.561671	0.863074
ANKHD1-EIF4EBP3	-0.0090251	0.958963	0.990278
ANKIB1	0.225769	0.19221	0.616462
ANKLE2	-0.0775595	0.657873	0.902002
ANKMY1	0.290636	0.0903098	0.459549
ANKMY2	-0.0211526	0.904001	0.97721
ANKRA2	-0.0891229	0.610665	0.882814
ANKRD10	0.0282034	0.872231	0.968885
ANKRD11	0.0473818	0.78694	0.944168
ANKRD12	0.0359594	0.837511	0.958074
ANKRD13A	0.0796747	0.649132	0.897884
ANKRD13B	0.253831	0.141192	0.550079
ANKRD13C	0.209128	0.227943	0.655533
ANKRD13D	-0.0971608	0.578722	0.870866
ANKRD16	0.411206	0.0141266	0.191381
ANKRD17	-0.0617655	0.724481	0.92587
ANKRD18A	0.00338441	0.984606	0.995707
ANKRD18B	0.138761	0.426634	0.802071
ANKRD20A1	0.150606	0.387818	0.780982
ANKRD20A2	0.150324	0.388717	0.781665
ANKRD20A3	0.19686	0.257014	0.685295
ANKRD20A4	0.273855	0.111404	0.499446
ANKRD20A8P	0.108724	0.534133	0.850289
ANKRD23	0.457601	0.00571057	0.115013
ANKRD24	0.614976	8.45866e-05	0.0115358
ANKRD26	0.274278	0.11083	0.498916
ANKRD27	0.197847	0.254588	0.682864
ANKRD28	0.0579581	0.740864	0.9306
ANKRD29	0.23423	0.175633	0.596609
ANKRD30A	0.0778415	0.656705	0.901287
ANKRD30B	0.572671	0.000324324	0.0225735
ANKRD30BL	0.00648679	0.970499	0.992369
ANKRD31	-0.0108583	0.950637	0.988603
ANKRD33B	0.0607784	0.728717	0.927035
ANKRD34A	0.18572	0.28545	0.710706
ANKRD34C-AS1	-0.253549	0.141649	0.550411
ANKRD35	0.0851744	0.626624	0.889196
ANKRD36	-0.121134	0.488203	0.832137
ANKRD36B	-0.0478048	0.785082	0.943859
ANKRD36C	-0.279355	0.104118	0.486849
ANKRD37	0.0389207	0.82433	0.953881
ANKRD39	0.0834822	0.633516	0.890825
ANKRD40	-0.148914	0.393234	0.785597
ANKRD42	-0.284714	0.0973726	0.472297
ANKRD44	0.187976	0.279533	0.707225
ANKRD45	-0.163016	0.349443	0.757836
ANKRD46	-0.0994171	0.569892	0.866505
ANKRD49	0.176977	0.309135	0.730452
ANKRD50	-0.24678	0.152958	0.566372
ANKRD52	-0.16781	0.335256	0.747901
ANKRD54	0.160196	0.357956	0.764153
ANKRD55	-0.244524	0.156869	0.572152
ANKRD6	0.106186	0.543778	0.85415
ANKRD7	-0.202642	0.243022	0.671452
ANKRD9	0.285137	0.0968545	0.471874
ANKS1A	0.07347	0.674897	0.907494
ANKS1B	-0.509213	0.0017835	0.0592068
[truncated: 13,338 more rows]

## Sheet: Astro
gene	corr	p_value	p_adjusted
A1CF	-0.0307417	0.860839	0.976205
A2M	0.0265112	0.879839	0.980319
A2M-AS1	0.174438	0.316236	0.802338
A2ML1	-0.0521764	0.765954	0.953833
A2ML1-AS1	0.31052	0.0694443	0.575054
A4GALT	0.162452	0.351136	0.81649
A4GNT	-0.221679	0.200603	0.735072
AAAS	0.0592272	0.73539	0.947644
AACS	0.0509072	0.771494	0.955493
AADACL2-AS1	0.126915	0.46752	0.864088
AADACL4	-0.00832001	0.962167	0.994188
AADAT	0.226756	0.190221	0.725159
AAED1	0.41445	0.0133115	0.336415
AAGAB	-0.07347	0.674897	0.929472
AAK1	0.231832	0.180223	0.717819
AAMDC	-0.0401899	0.818695	0.965846
AAMP	0.032857	0.851366	0.973375
AANAT	0.257497	0.135342	0.67363
AAR2	0.0860205	0.62319	0.915449
AARS	0.0747391	0.669596	0.927479
AARS2	0.138056	0.429011	0.848785
AARSD1	0.0798157	0.648551	0.921695
AASDH	-0.0098712	0.955119	0.992125
AASDHPPT	-0.343659	0.043248	0.508399
AASS	-0.176413	0.310704	0.800139
AATBC	0.24163	0.16199	0.700117
AATF	-0.0290495	0.86843	0.978006
AATK	0.177259	0.308352	0.799697
AB015752.1	0.31884	0.0619249	0.556354
ABALON	-0.285701	0.0961671	0.623114
ABAT	0.264266	0.125015	0.664382
ABCA1	0.107737	0.537874	0.887834
ABCA10	0.298392	0.0816636	0.602302
ABCA12	-0.0124095	0.943595	0.990387
ABCA13	0.379759	0.0244403	0.420881
ABCA2	0.270189	0.11647	0.648996
ABCA3	0.291483	0.0893338	0.614486
ABCA4	0.282598	0.0999945	0.626235
ABCA5	-0.18713	0.281743	0.787897
ABCA6	0.409796	0.0144938	0.342298
ABCA7	0.073611	0.674308	0.929356
ABCA8	-0.0210116	0.904638	0.984028
ABCA9	0.0425872	0.808076	0.962927
ABCB1	0.326737	0.0553968	0.54417
ABCB10	0.0452665	0.796247	0.961126
ABCB11	0.234512	0.175099	0.713402
ABCB4	0.0428692	0.806829	0.962927
ABCB5	0.293034	0.0875656	0.611266
ABCB6	0.0196014	0.911012	0.985666
ABCB7	-0.237191	0.170079	0.709957
ABCB8	0.0871486	0.618623	0.91352
ABCB9	0.181066	0.297907	0.794548
ABCC1	0.0915202	0.60106	0.907945
ABCC10	-0.0833412	0.634091	0.918472
ABCC11	0.129595	0.458096	0.861235
ABCC2	0.0470997	0.78818	0.958888
ABCC3	0.346056	0.0417157	0.503478
ABCC4	-0.218859	0.206538	0.740183
ABCC5	0.103789	0.552961	0.891555
ABCC6	0.146235	0.401897	0.840376
ABCC8	0.210116	0.225705	0.75519
ABCC9	-0.294162	0.0862966	0.607865
ABCD1	-0.203347	0.241351	0.761637
ABCD2	0.278791	0.104849	0.634501
ABCD3	0.138338	0.42806	0.848674
ABCD4	-0.040613	0.816818	0.965322
ABCE1	0.0554198	0.751848	0.950614
ABCF1	0.344364	0.0427927	0.507984
ABCF2	0.251434	0.145115	0.682864
ABCF3	-0.0334211	0.848844	0.972587
ABCG1	0.0710727	0.684952	0.932386
ABCG2	0.274842	0.110069	0.642736
ABCG4	0.317007	0.0635239	0.559683
ABCG5	-0.256087	0.13757	0.676179
ABCG8	0.157093	0.367462	0.824395
ABHD1	-0.0383567	0.826837	0.96721
ABHD10	-0.0555608	0.751236	0.950613
ABHD11	0.418539	0.0123406	0.323589
ABHD12	0.12198	0.485147	0.871458
ABHD13	-0.324057	0.0575473	0.550591
ABHD14A	0.100827	0.564405	0.895043
ABHD14B	0.197283	0.255972	0.770164
ABHD15	0.203206	0.241685	0.761637
ABHD17A	0.198834	0.252177	0.766965
ABHD17B	0.178105	0.306011	0.798337
ABHD17C	0.0146658	0.933361	0.988891
ABHD18	-0.0758672	0.664898	0.926366
ABHD2	0.225063	0.193639	0.727352
ABHD3	0.292893	0.0877252	0.611746
ABHD4	0.0561248	0.748792	0.950315
ABHD5	0.0693805	0.692082	0.935111
ABHD6	0.0432923	0.804959	0.962845
ABHD8	-0.0627526	0.720253	0.943597
ABI1	-0.212372	0.220647	0.750058
ABI2	0.0706496	0.686732	0.933247
ABI3	0.146517	0.40098	0.840112
ABI3BP	-0.296277	0.0839554	0.603571
ABL1	0.307558	0.0722869	0.580823
ABL2	0.219705	0.204745	0.738207
ABLIM1	-0.356068	0.0357831	0.477801
ABLIM2	0.206026	0.235073	0.759386
ABLIM3	0.261305	0.129459	0.670545
ABO	-0.285983	0.0958248	0.623114
ABR	0.00606374	0.972422	0.995265
ABRACL	0.0102943	0.953198	0.992115
ABRAXAS1	0.156388	0.369644	0.824803
ABRAXAS2	0.248049	0.150789	0.687495
ABT1	0.0843283	0.630066	0.917219
ABTB1	0.144825	0.406501	0.8413
ABTB2	0.422487	0.0114607	0.316492
AC000058.1	0.0362414	0.836253	0.970254
AC000068.1	0.0355363	0.839397	0.97117
AC000093.1	-0.0568299	0.745739	0.949841
AC000372.1	0.0179104	0.918662	0.986444
AC001226.2	-0.130159	0.456124	0.861213
AC002064.1	0.184733	0.288064	0.791389
AC002070.1	0.305584	0.0742318	0.586428
AC002074.1	-0.0648679	0.711221	0.940664
AC002101.1	0.322929	0.0584724	0.550591
AC002116.2	-0.0499201	0.77581	0.956037
AC002127.2	0.456332	0.00586357	0.236109
AC002310.1	0.201091	0.246725	0.764744
AC002310.2	-0.0128326	0.941675	0.990387
AC002310.4	0.31884	0.0619249	0.556354
AC002310.5	0.195027	0.261559	0.773053
AC002375.1	0.223089	0.197681	0.731535
AC002378.1	0.481292	0.00342194	0.187818
AC002383.1	-0.105058	0.54809	0.89019
AC002428.1	0.0595093	0.734175	0.947045
AC002428.2	-0.125082	0.474028	0.866742
AC002429.2	-0.58917	0.000196317	0.0422207
AC002451.1	-0.115211	0.509868	0.878953
AC002454.1	-0.0716367	0.682581	0.931174
AC002463.1	-0.120429	0.490757	0.873571
AC002472.1	-0.00789696	0.964089	0.994188
AC002553.1	0.125646	0.47202	0.866149
AC002553.2	-0.0956097	0.584828	0.902235
AC002996.1	0.379336	0.024613	0.420881
AC003002.1	0.040754	0.816193	0.965148
AC003002.2	0.111686	0.522987	0.884011
AC003005.1	-0.0882768	0.61407	0.911524
AC003005.2	-0.183463	0.291447	0.791389
AC003006.1	0.18713	0.281743	0.787897
AC003035.1	-0.267369	0.120483	0.655988
AC003035.2	-0.193194	0.266157	0.775227
AC003084.1	-0.295713	0.0845749	0.605441
AC003101.1	-0.0524731	0.76466	0.953594
AC003102.1	0.191924	0.269372	0.77739
AC003666.1	0.0314468	0.857679	0.974968
AC003681.1	0.139325	0.424739	0.848626
AC003682.1	0.0544326	0.756133	0.951628
AC003982.1	0.199398	0.250807	0.766139
AC003984.1	0.275548	0.109123	0.640355
AC003988.1	0.117044	0.503111	0.877709
AC003991.1	0.424744	0.0109821	0.310075
AC003991.2	0.130723	0.454158	0.860554
AC004009.1	0.142427	0.414395	0.844923
AC004014.1	0.176977	0.309135	0.799983
AC004034.1	0.284009	0.0982406	0.624342
AC004039.1	-0.00126915	0.994227	0.999415
AC004052.1	-0.00789696	0.964089	0.994188
AC004053.1	-0.248613	0.149832	0.686384
AC004076.1	0.0156529	0.928886	0.988127
AC004076.2	-0.308828	0.0710577	0.578302
AC004112.1	-0.0722008	0.680214	0.930806
AC004130.1	-0.111545	0.523515	0.884011
AC004148.2	-0.0537275	0.759198	0.952227
AC004149.1	0.197001	0.256666	0.77099
AC004156.1	0.421359	0.0117065	0.319808
AC004158.1	-0.00592272	0.973063	0.995468
AC004223.3	0.0700855	0.689108	0.934027
AC004231.1	-0.00479458	0.978192	0.997032
AC004231.3	-0.0224217	0.89827	0.983398
AC004241.1	0.389772	0.020637	0.395822
AC004241.2	0.194194	0.263641	0.773426
AC004253.1	-0.0303187	0.862735	0.976324
AC004257.1	0.0394848	0.821824	0.966099
AC004448.2	0.301636	0.0782438	0.596437
AC004471.1	-0.0428692	0.806829	0.962927
AC004485.1	0.252139	0.143953	0.682595
AC004492.1	-0.156388	0.369644	0.824803
AC004494.1	0.134107	0.442454	0.85685
AC004520.1	-0.190373	0.273334	0.781835
AC004522.2	-0.368619	0.0293347	0.449266
AC004540.1	0.0389207	0.82433	0.966515
AC004540.2	0.0277804	0.874132	0.979353
AC004542.1	-0.0117044	0.946795	0.990602
AC004542.2	0.0098712	0.955119	0.992125
AC004554.2	0.282457	0.100171	0.626566
AC004556.1	0.074175	0.67195	0.928196
AC004594.1	0.106468	0.542702	0.888485
AC004597.1	-0.256228	0.137346	0.675406
AC004690.2	0.19968	0.250123	0.766019
AC004691.2	-0.166541	0.338977	0.811139
AC004702.1	-0.090392	0.605572	0.909258
AC004704.1	0.266664	0.121502	0.657816
AC004784.1	-0.135941	0.436184	0.853621
AC004803.1	0.183463	0.291447	0.791389
AC004805.1	0.176271	0.311097	0.800139
AC004812.2	0.0479458	0.784463	0.958057
AC004816.1	-0.416988	0.0127016	0.327938
AC004828.1	0.251575	0.144882	0.682864
AC004830.1	0.143273	0.411599	0.844075
AC004832.1	-0.00775595	0.96473	0.994188
AC004834.1	0.0648679	0.711221	0.940664
AC004835.1	-0.147504	0.39778	0.838707
AC004846.1	0.0623296	0.722064	0.943707
AC004846.2	-0.175284	0.313858	0.801231
AC004852.2	0.165413	0.342305	0.812173
AC004862.1	0.133402	0.444879	0.858361
AC004865.2	0.110275	0.528281	0.884815
AC004870.4	0.198975	0.251834	0.766965
AC004889.1	-0.14694	0.399607	0.83932
AC004895.1	-0.137351	0.431395	0.849925
AC004908.1	0.206731	0.23344	0.759092
AC004918.1	-0.0865846	0.620905	0.914618
AC004922.1	0.167528	0.336081	0.809991
AC004943.2	-0.288521	0.0927856	0.618857
AC004949.1	0.378772	0.0248448	0.422424
AC004951.1	0.100263	0.566597	0.895639
AC004969.1	0.111827	0.522459	0.883778
AC004973.1	0.217025	0.21046	0.743833
AC004982.1	-0.205885	0.235401	0.759474
AC004982.2	-0.211385	0.22285	0.753494
AC004988.1	0.159631	0.359673	0.82058
AC005013.1	-0.0418821	0.811196	0.964088
AC005020.2	0.266381	0.121912	0.658622
AC005021.1	-0.233964	0.176138	0.714143
AC005034.3	-0.254395	0.14028	0.680484
AC005037.1	0.0579581	0.740864	0.948891
AC005041.1	0.0442794	0.8006	0.962072
AC005064.1	0.098571	0.573196	0.897787
AC005070.3	-0.0390618	0.823703	0.966509
AC005086.1	0.0896869	0.608399	0.910123
AC005091.1	-0.102378	0.558397	0.892729
AC005096.1	0.0476638	0.785702	0.95818
AC005144.1	-0.340415	0.0453928	0.511602
AC005154.4	0.100263	0.566597	0.895639
AC005154.6	0.0909561	0.603314	0.908702
AC005162.3	0.125223	0.473525	0.866742
AC005165.1	-0.0156529	0.928886	0.988127
AC005186.1	0.0287675	0.869697	0.978184
AC005197.1	-0.261446	0.129244	0.670122
AC005208.1	0.427987	0.0103239	0.302853
AC005224.1	-0.057112	0.74452	0.949482
AC005224.3	-0.238319	0.167997	0.707105
AC005225.2	0.290354	0.090637	0.615285
AC005258.1	0.264125	0.125224	0.664444
AC005261.1	0.246075	0.154172	0.691996
AC005261.3	0.194604	0.262616	0.773123
AC005280.2	0.281329	0.101593	0.62923
AC005288.1	0.0502021	0.774576	0.956034
AC005291.2	-0.144825	0.406501	0.8413
AC005304.1	0.117467	0.501558	0.877569
AC005304.3	-0.0855974	0.624906	0.915575
AC005324.3	0.00719188	0.967294	0.994548
AC005324.4	0.25228	0.143721	0.682595
AC005332.1	0.514149	0.00158028	0.132604
AC005332.3	-0.284996	0.097027	0.623896
AC005332.4	-0.0276394	0.874766	0.979737
AC005332.5	0.108019	0.536804	0.887619
AC005332.6	-0.153427	0.378888	0.83085
AC005332.7	-0.338864	0.0464484	0.515368
AC005332.8	-0.251716	0.14465	0.682595
AC005355.1	0.276112	0.10837	0.639279
AC005358.2	0.2967	0.0834931	0.603535
AC005363.2	-0.206308	0.234419	0.759092
AC005381.1	0.0727649	0.677849	0.930495
AC005394.1	0.351274	0.0385322	0.492393
AC005410.2	-0.118454	0.497945	0.876554
AC005476.2	-0.341685	0.0445436	0.509457
AC005480.1	0.187412	0.281005	0.787032
AC005498.3	-0.0393438	0.82245	0.966217
AC005520.2	0.104635	0.549712	0.890605
AC005523.1	0.354799	0.0364947	0.480748
AC005537.1	0.065714	0.707619	0.939773
AC005580.1	0.343377	0.0434312	0.508399
AC005618.1	-0.141299	0.41814	0.846158
AC005632.4	-0.0789696	0.652041	0.922553
AC005670.1	0.0434333	0.804336	0.962784
AC005670.2	-0.129736	0.457602	0.861235
AC005696.1	-0.138761	0.426634	0.848674
AC005696.4	-0.215756	0.213206	0.745446
AC005697.1	-0.227179	0.189374	0.724386
AC005699.1	0.22041	0.203259	0.737717
AC005703.4	-0.187694	0.280268	0.786931
AC005725.1	-0.00810906	0.963125	0.994188
AC005726.1	0.0579581	0.740864	0.948891
AC005759.1	-0.0184733	0.916115	0.986169
AC005772.1	0.337877	0.0471303	0.518665
AC005775.1	-0.10125	0.562764	0.894335
AC005776.2	0.262433	0.127752	0.667867
AC005808.1	0.0857385	0.624334	0.915575
AC005833.2	0.0929303	0.595441	0.906024
AC005838.2	0.081649	0.641016	0.919845
AC005842.1	0.160337	0.357528	0.819569
AC005871.1	0.283727	0.0985895	0.624596
AC005871.2	-0.0425872	0.808076	0.962927
AC005899.1	-0.142709	0.413462	0.844127
AC005899.5	0.0703676	0.68792	0.933919
AC005899.6	0.189104	0.276605	0.783501
AC005899.7	0.0214346	0.902727	0.983961
AC005899.8	0.202783	0.242687	0.761931
AC005920.1	0.193207	0.266123	0.775227
AC005943.1	0.260318	0.130966	0.67064
AC005972.4	0.0641628	0.714228	0.94199
AC005993.1	-0.22873	0.186288	0.721317
AC005999.1	0.0135377	0.938477	0.989736
AC006013.1	0.196578	0.25771	0.77183
AC006019.2	-0.0778415	0.656705	0.923416
AC006030.1	-0.269343	0.117663	0.649735
AC006059.1	0.0496381	0.777045	0.956334
AC006064.2	-0.200526	0.24808	0.764744
AC006064.6	-0.0580991	0.740255	0.948773
AC006065.4	-0.597631	0.000150146	0.0379419
AC006115.1	0.0420231	0.810571	0.964088
AC006115.3	-0.127903	0.464036	0.862617
AC006116.8	-0.163298	0.348599	0.814337
AC006148.1	0.351133	0.0386155	0.492525
AC006160.1	0.049356	0.77828	0.956573
AC006206.2	0.226615	0.190505	0.72554
AC006213.2	-0.165554	0.341888	0.812173
AC006213.3	0.0463947	0.79128	0.959599
AC006254.1	0.515277	0.0015368	0.131088
AC006288.1	0.251998	0.144185	0.682595
AC006296.2	-0.208764	0.228773	0.75745
AC006299.1	0.258343	0.134018	0.673556
AC006305.1	-0.150747	0.387368	0.834731
AC006333.2	-0.163157	0.349021	0.81457
AC006372.3	-0.124941	0.47453	0.866742
AC006435.2	-0.0389207	0.82433	0.966515
AC006441.1	0.100122	0.567146	0.89579
AC006441.4	0.204757	0.238033	0.760923
AC006449.6	0.390477	0.0203888	0.392552
AC006450.2	0.0889818	0.611232	0.910923
AC006460.1	-0.168516	0.3332	0.809065
AC006480.2	0.205885	0.235401	0.759474
AC006486.1	-0.0256651	0.883648	0.981224
AC006487.1	0.563928	0.000418701	0.0671782
AC006487.2	0.25087	0.14605	0.683459
AC006504.1	-0.0108583	0.950637	0.991593
AC006504.5	-0.141581	0.417202	0.845529
AC006511.4	0.234371	0.175366	0.713402
AC006538.2	0.28006	0.103211	0.632086
AC006547.1	0.385682	0.0221263	0.405903
AC006581.2	-0.180502	0.29944	0.79458
AC006946.2	-0.245511	0.155149	0.692077
AC006960.2	0.174438	0.316236	0.802338
AC006974.1	0.0416001	0.812444	0.96433
AC006978.2	0.208564	0.229228	0.75745
AC007014.1	-0.117749	0.500524	0.877506
AC007036.1	-0.104776	0.549171	0.890605
AC007038.1	-0.152722	0.381109	0.83238
AC007038.2	-0.153286	0.379332	0.831192
AC007040.2	0.129454	0.458589	0.861345
AC007091.1	0.0805208	0.645649	0.920612
AC007100.1	0.0334211	0.848844	0.972587
AC007114.1	-0.106468	0.542702	0.888485
AC007114.2	0.213077	0.219082	0.748895
AC007128.1	0.157375	0.366592	0.823447
AC007163.1	0.157657	0.365723	0.823294
AC007193.2	0.270894	0.115483	0.647959
AC007216.4	0.188963	0.27697	0.783546
AC007218.1	0.00592272	0.973063	0.995468
AC007220.1	0.244947	0.15613	0.692481
AC007221.1	-0.0624706	0.721461	0.943649
AC007221.2	-0.0393438	0.82245	0.966217
AC007228.2	-0.102519	0.557853	0.892493
AC007249.2	-0.15117	0.386022	0.83392
AC007255.1	-0.16908	0.331561	0.807959
AC007262.2	-0.333365	0.0503507	0.527641
AC007272.1	0.360299	0.0334919	0.466375
AC007277.1	0.234935	0.174299	0.713402
AC007285.1	-0.0583811	0.739038	0.948596
AC007319.1	0.0107173	0.951277	0.991698
AC007325.2	0.28697	0.094634	0.621345
AC007325.4	0.0867256	0.620334	0.914376
AC007326.4	-0.145953	0.402816	0.840818
AC007344.1	-0.0871486	0.618623	0.91352
AC007364.1	-0.189527	0.275512	0.783258
AC007370.2	-0.0125514	0.942951	0.990387
AC007376.2	0.269202	0.117863	0.650305
AC007383.2	0.0456896	0.794384	0.960195
AC007384.1	0.342108	0.0442633	0.509293
AC007388.1	0.374683	0.0265796	0.433684
AC007389.3	0.292752	0.0878851	0.612228
AC007389.5	0.180233	0.300174	0.79458
AC007402.1	0.304174	0.0756458	0.590446
AC007405.1	0.194745	0.262263	0.773123
AC007405.3	0.0482279	0.783226	0.958057
AC007422.2	0.554903	0.000541032	0.0770246
AC007431.1	-0.16358	0.347756	0.814249
AC007463.1	-0.0351157	0.841274	0.971797
AC007493.1	0.264971	0.123974	0.661632
AC007494.2	-0.154978	0.374029	0.828099
AC007495.1	-0.0339851	0.846323	0.972564
AC007496.2	0.300649	0.0792726	0.596867
AC007513.1	0.270471	0.116074	0.648042
AC007529.2	-0.262151	0.128177	0.668016
AC007533.1	-0.129745	0.457571	0.861235
AC007541.1	-0.286547	0.0951429	0.62206
AC007552.2	-0.0551377	0.753072	0.950852
AC007563.2	-0.371439	0.0280255	0.444015
AC007566.1	-0.372003	0.0277695	0.442386
AC007569.1	0.292893	0.0877252	0.611746
AC007610.1	0.204193	0.239357	0.761302
AC007610.2	-0.0623296	0.722064	0.943707
AC007611.1	0.213923	0.217215	0.74744
AC007613.1	0.00324362	0.985246	0.998634
AC007614.1	-0.0614835	0.725691	0.945512
AC007619.1	-0.0102943	0.953198	0.992115
AC007638.2	-0.0181912	0.917391	0.986226
AC007656.1	0.0624706	0.721461	0.943649
AC007666.1	0.143838	0.409741	0.843001
AC007679.1	0.263635	0.125953	0.665054
AC007686.2	-0.0307417	0.860839	0.976205
AC007686.3	-0.0311648	0.858943	0.975363
AC007773.1	-0.0651499	0.71002	0.940664
AC007785.1	0.0798157	0.648551	0.921695
AC007785.3	0.0141017	0.935918	0.989205
AC007786.1	-0.109429	0.531469	0.886067
AC007834.1	0.0335621	0.848213	0.972587
AC007846.2	0.213077	0.219082	0.748895
AC007878.1	-0.177964	0.3064	0.798735
AC007879.1	-0.345069	0.0423413	0.506071
AC007879.3	0.213077	0.219082	0.748895
AC007881.2	0.203206	0.241685	0.761637
AC007906.2	0.144684	0.406963	0.841567
AC007920.2	0.251857	0.144417	0.682595
AC007923.4	0.101673	0.561124	0.893978
AC007938.3	-0.370734	0.0283482	0.446677
AC007950.1	0.0289105	0.869054	0.978184
AC007950.2	0.0294726	0.866531	0.977446
AC007952.3	0.151886	0.383751	0.833615
AC007952.4	0.295149	0.0851978	0.60613
AC007966.1	-0.291906	0.0888489	0.614486
AC008014.1	-0.151734	0.384231	0.833615
AC008040.1	0.0156529	0.928886	0.988127
AC008050.1	0.31193	0.0681219	0.570722
AC008067.1	0.364106	0.0315335	0.461677
AC008073.2	0.0660712	0.7061	0.939723
AC008074.1	-0.240716	0.163632	0.702185
AC008079.2	0.109429	0.531469	0.886067
AC008080.1	0.11507	0.510389	0.879252
AC008080.3	0.048933	0.780134	0.957454
AC008080.4	-0.111263	0.524572	0.884047
AC008083.1	-0.0376516	0.829973	0.968302
AC008105.3	0.338441	0.0467397	0.516898
AC008109.1	0.0400489	0.81932	0.965851
AC008121.2	-0.272304	0.113527	0.645404
AC008124.1	0.0885588	0.612934	0.911216
AC008127.1	-0.266664	0.121502	0.657816
AC008250.1	-0.0937668	0.592119	0.905604
AC008267.5	0.112109	0.521404	0.883028
AC008269.1	-0.0241139	0.890637	0.982012
AC008269.2	-0.254536	0.140053	0.680111
AC008277.1	-0.308546	0.0713294	0.578418
AC008280.3	-0.380182	0.0242687	0.419688
AC008392.1	0.0621886	0.722668	0.943886
AC008393.1	0.192347	0.268297	0.777063
AC008415.1	0.348594	0.0401414	0.499384
AC008434.1	0.142145	0.41533	0.845209
AC008438.1	0.0321519	0.854521	0.974063
AC008438.2	0.0181912	0.917391	0.986226
AC008440.1	0.0473818	0.78694	0.958476
AC008443.3	0.168234	0.334021	0.809065
AC008443.5	-0.0390618	0.823703	0.966509
AC008467.1	-0.157516	0.366157	0.823294
AC008496.2	0.167152	0.337183	0.810755
AC008507.2	-0.167246	0.336906	0.810629
AC008517.1	0.11648	0.505185	0.877794
AC008537.1	0.0617655	0.724481	0.944667
AC008537.2	0.0951866	0.586498	0.903363
AC008543.1	0.1358	0.436665	0.853983
AC008549.2	0.000423052	0.998076	0.999559
AC008554.1	-0.0289085	0.869063	0.978184
AC008567.2	-0.0500611	0.775193	0.956034
AC008568.1	0.1719	0.323439	0.804162
AC008572.1	0.185579	0.285822	0.790666
AC008574.1	-0.410219	0.0143828	0.341271
AC008575.1	-0.200385	0.24842	0.765439
AC008581.2	-0.333224	0.0504541	0.527641
AC008591.1	-0.348171	0.0404004	0.501064
AC008592.4	0.0509072	0.771494	0.955493
AC008601.1	0.0413209	0.813681	0.964618
AC008608.2	0.0476638	0.785702	0.95818
AC008610.1	0.170208	0.328297	0.806422
AC008629.1	0.106891	0.541091	0.888485
AC008662.1	0.426154	0.0106917	0.305718
AC008663.1	0.0609237	0.728093	0.94641
AC008663.2	0.266381	0.121912	0.658622
AC008667.1	0.363965	0.0316043	0.461677
AC008676.1	0.0679703	0.698043	0.937589
AC008691.1	0.148068	0.395958	0.837047
AC008695.1	-0.16217	0.351984	0.816678
AC008700.1	-0.444204	0.00751222	0.267371
AC008708.2	0.251998	0.144185	0.682595
AC008728.1	-0.13171	0.450727	0.860181
AC008731.1	0.0621886	0.722668	0.943886
AC008735.2	-0.218436	0.207439	0.741439
AC008736.1	0.0452665	0.796247	0.961126
AC008738.2	0.0963147	0.582049	0.900008
AC008738.4	0.129181	0.459545	0.861345
AC008741.2	0.0992761	0.570442	0.896669
AC008752.1	-0.00944815	0.957041	0.992538
AC008758.1	0.274419	0.11064	0.643466
AC008758.4	0.229012	0.185731	0.720954
AC008758.5	0.133543	0.444393	0.858221
AC008758.6	0.10675	0.541627	0.888485
AC008759.2	0.415437	0.0130715	0.332812
AC008764.1	0.187976	0.279533	0.786396
AC008764.6	0.141863	0.416265	0.845529
AC008764.8	0.0531635	0.761653	0.952407
AC008770.1	0.195168	0.261208	0.773053
AC008770.2	0.178387	0.305233	0.797646
AC008771.1	0.0782645	0.654954	0.923137
AC008780.1	0.143697	0.410205	0.843098
AC008825.1	0.00098712	0.99551	0.999415
AC008840.1	0.0834822	0.633516	0.918471
AC008878.1	0.40613	0.0154864	0.352957
AC008878.3	0.118313	0.49846	0.876554
AC008892.1	0.174156	0.317031	0.80275
AC008897.2	0.0466767	0.79004	0.959303
AC008915.2	0.231268	0.181315	0.718102
AC008937.3	0.176836	0.309527	0.800139
AC008946.1	0.187835	0.279901	0.786514
AC008957.1	-0.0956097	0.584828	0.902235
AC008957.2	0.00098712	0.99551	0.999415
AC008966.1	-0.295713	0.0845749	0.605441
AC008982.1	0.0901868	0.606394	0.909806
AC008991.1	0.609053	0.000103285	0.0294086
AC009005.1	0.102661	0.557308	0.892493
AC009019.1	-0.119301	0.494858	0.874632
AC009021.1	0.0702266	0.688514	0.934027
AC009021.2	-0.098289	0.5743	0.898193
AC009041.2	0.0669832	0.702227	0.938779
AC009053.2	-0.0933534	0.59376	0.906024
AC009053.3	0.00606374	0.972422	0.995265
AC009055.1	0.0675472	0.699835	0.938126
AC009060.1	-0.289931	0.0911294	0.615733
AC009061.2	0.319968	0.0609568	0.55285
AC009065.3	0.180079	0.300593	0.79487
AC009065.4	0.366645	0.0302806	0.455133
AC009065.8	0.110557	0.52722	0.884357
AC009086.2	0.310238	0.0697112	0.575452
AC009093.1	0.0619065	0.723877	0.944427
AC009093.2	0.14412	0.408814	0.842551
AC009093.4	0.0781235	0.655538	0.923316
AC009107.1	0.207859	0.230842	0.758443
AC009107.2	0.158926	0.361827	0.821933
AC009113.1	-0.0667011	0.703424	0.939186
AC009118.3	0.0205885	0.906549	0.984359
AC009119.2	0.183745	0.290693	0.791389
AC009120.3	0.0937764	0.59208	0.905604
AC009120.5	0.143697	0.410205	0.843098
AC009126.1	-0.143414	0.411134	0.84372
AC009139.2	0.0688917	0.694146	0.936327
AC009148.1	-0.224781	0.194213	0.72748
AC009154.1	0.106754	0.541611	0.888485
AC009159.3	0.278387	0.105373	0.634501
AC009163.4	0.0676883	0.699238	0.938126
AC009163.7	0.117185	0.502593	0.877639
AC009166.1	-0.0695215	0.691487	0.934744
AC009167.1	0.278509	0.105215	0.634501
AC009185.1	0.349159	0.0397982	0.497871
AC009226.1	0.0947636	0.58817	0.904011
AC009234.1	-0.159502	0.360069	0.82119
AC009262.1	0.214205	0.216595	0.746704
AC009264.1	0.0266522	0.879205	0.980319
AC009269.3	0.118736	0.496914	0.87597
AC009271.1	-0.351556	0.0383658	0.492263
AC009276.1	-0.114224	0.513524	0.881349
AC009283.1	-0.00225628	0.989737	0.998776
AC009299.3	0.150042	0.389618	0.834731
AC009303.2	-0.165272	0.342722	0.812173
AC009312.1	-0.0865846	0.620905	0.914618
AC009313.1	-0.283163	0.0992901	0.624861
AC009318.1	-0.213077	0.219082	0.748895
AC009365.1	-0.00916612	0.958322	0.993255
AC009387.1	0.388925	0.0209381	0.39937
AC009403.1	-0.107314	0.539481	0.887834
AC009404.1	0.252985	0.142567	0.681948
AC009414.2	-0.367234	0.0299955	0.454411
AC009435.1	0.327019	0.0551741	0.54417
AC009478.1	-0.446319	0.00719901	0.262226
AC009495.1	-0.193476	0.265446	0.774912
AC009501.1	0.283021	0.0994658	0.624861
AC009502.1	0.0662781	0.705221	0.939365
AC009506.1	0.310661	0.0693112	0.575054
AC009518.1	0.242127	0.161103	0.698898
AC009549.1	0.0160771	0.926964	0.987959
AC009554.1	-0.0301777	0.863368	0.976662
AC009563.1	-0.100404	0.566049	0.895639
AC009567.1	-0.358748	0.0343177	0.467812
AC009597.1	0.180784	0.298672	0.794548
AC009630.1	-0.0439974	0.801845	0.962252
AC009652.2	0.0765723	0.661967	0.9256
AC009654.1	-0.0280624	0.872864	0.978801
AC009690.1	0.255664	0.138244	0.677678
AC009690.3	0.162029	0.352409	0.8171
AC009716.1	-0.15117	0.386022	0.83392
AC009720.1	0.299521	0.0804612	0.599338
AC009720.2	0.162593	0.350712	0.816256
AC009779.2	0.244947	0.15613	0.692481
AC009779.3	-0.191924	0.269372	0.77739
AC009812.1	-0.0998402	0.568244	0.89579
AC009812.3	0.173592	0.318626	0.802759
AC009812.4	-0.19222	0.268621	0.77739
AC009902.3	0.139043	0.425686	0.848626
AC009948.1	-0.0765723	0.661967	0.9256
AC009950.1	0.254959	0.139372	0.679092
AC009961.1	-0.105622	0.545932	0.888898
AC009974.1	-0.300388	0.0795464	0.596867
AC009975.1	0.302623	0.0772253	0.594512
AC009975.2	0.417581	0.0125625	0.327029
AC010096.1	-0.119865	0.492805	0.874357
AC010099.4	-0.393297	0.0194209	0.386429
AC010105.1	0.185438	0.286195	0.790674
AC010127.1	-0.0253831	0.884918	0.981224
AC010132.4	-0.0160771	0.926964	0.987959
AC010145.1	0.257215	0.135786	0.67363
AC010149.1	0.270189	0.11647	0.648996
AC010157.1	-0.299944	0.0800139	0.597547
AC010163.1	0.0341262	0.845693	0.972564
AC010168.1	-0.156388	0.369644	0.824803
AC010175.1	-0.00239729	0.989095	0.998776
AC010198.1	0.0200244	0.909099	0.985064
AC010201.1	0.0452697	0.796233	0.961126
AC010201.2	-0.0648679	0.711221	0.940664
AC010205.1	-0.216618	0.21134	0.743833
AC010230.1	-0.231268	0.181315	0.718102
AC010235.1	-0.0683933	0.696253	0.937052
AC010245.2	-0.0451255	0.796869	0.961302
AC010267.1	-0.233806	0.176437	0.714742
AC010273.1	0.145671	0.403735	0.840827
AC010273.2	-0.0826361	0.636973	0.918805
AC010280.3	0.0710727	0.684952	0.932386
AC010285.1	-0.112673	0.519297	0.882862
AC010300.1	-0.0593682	0.734783	0.947224
AC010307.2	0.074175	0.67195	0.928196
AC010319.2	0.327301	0.0549523	0.54417
AC010320.1	-0.049215	0.778898	0.957041
AC010320.2	-0.237614	0.169296	0.709957
AC010320.3	0.316531	0.0639438	0.560819
AC010320.4	0.201796	0.245037	0.763042
AC010325.1	0.057253	0.74391	0.949482
AC010326.2	0.224499	0.194788	0.728418
AC010327.4	0.180079	0.300593	0.79487
AC010331.1	-0.0193329	0.912226	0.985666
AC010333.2	0.228307	0.187126	0.7215
AC010336.1	0.111122	0.525101	0.884047
AC010343.3	0.27865	0.105032	0.634501
AC010395.1	0.1248	0.475033	0.867034
AC010401.1	0.104635	0.549712	0.890605
AC010422.2	-0.244524	0.156869	0.693779
AC010422.3	0.160901	0.355816	0.817965
AC010422.6	0.217731	0.208946	0.743076
AC010487.3	0.00705086	0.967935	0.9946
AC010491.1	0.150042	0.389618	0.834731
AC010504.1	0.131428	0.451706	0.860304
AC010511.1	0.0973087	0.578142	0.89909
AC010519.1	0.270471	0.116074	0.648042
AC010522.1	0.347748	0.0406608	0.501218
AC010528.1	-0.175566	0.313067	0.801031
AC010531.1	0.131569	0.451216	0.860222
AC010542.3	-0.175707	0.312673	0.800632
AC010601.1	0.44646	0.00717854	0.262226
AC010615.4	0.291342	0.0894959	0.614846
AC010616.2	0.117044	0.503111	0.877709
AC010618.2	-0.0108591	0.950633	0.991593
AC010618.3	0.235499	0.173237	0.713402
AC010636.2	0.0898279	0.607833	0.909882
AC010638.1	-0.302059	0.077806	0.596232
AC010642.2	0.0626116	0.720857	0.943649
AC010643.1	0.0750211	0.66842	0.927375
AC010649.1	0.449281	0.00677934	0.257615
AC010654.1	-0.310379	0.0695777	0.575054
AC010680.1	-0.109993	0.529342	0.885567
AC010680.5	-0.0843283	0.630066	0.917219
AC010735.2	0.203206	0.241685	0.761637
AC010745.2	0.13312	0.445851	0.858361
AC010754.1	-0.185297	0.286568	0.790674
AC010761.1	-0.110416	0.52775	0.88444
AC010761.3	-0.00832235	0.962156	0.994188
AC010768.2	-0.300811	0.0791029	0.596867
AC010809.2	0.0688164	0.694464	0.936327
AC010809.3	-0.0624706	0.721461	0.943649
AC010834.3	0.0782645	0.654954	0.923137
AC010880.1	0.248049	0.150789	0.687495
AC010883.1	0.0148068	0.932721	0.988773
AC010884.1	0.0135377	0.938477	0.989736
AC010894.3	-0.0603554	0.730535	0.94675
AC010931.3	0.27033	0.116272	0.648787
AC010967.1	-0.146517	0.40098	0.840112
AC010969.2	-0.223935	0.195941	0.729763
AC010973.1	-0.0293316	0.867164	0.97756
AC010976.1	0.0603554	0.730535	0.94675
AC010978.1	-0.057535	0.742691	0.949482
AC010997.3	0.286003	0.0958005	0.623114
AC010998.1	0.346479	0.0414499	0.502972
AC010998.2	0.324481	0.0572034	0.549893
AC011005.1	0.1664	0.339392	0.811139
AC011043.1	-0.119583	0.493831	0.874412
AC011043.2	0.0040895	0.981399	0.997785
AC011092.2	-0.298554	0.0814901	0.601847
AC011124.1	0.217449	0.209551	0.743076
AC011247.1	0.179797	0.301363	0.795346
AC011287.1	-0.0839052	0.63179	0.917921
AC011290.1	0.0583811	0.739038	0.948596
AC011294.1	0.0751622	0.667833	0.927133
AC011306.1	0.153709	0.378002	0.830779
AC011330.3	0.144402	0.407888	0.84193
AC011396.2	0.14412	0.408814	0.842551
AC011405.1	-0.198129	0.253898	0.767922
AC011416.3	-0.00141017	0.993585	0.999415
AC011444.1	0.151311	0.385574	0.83392
AC011445.2	0.204912	0.237669	0.76059
AC011447.3	0.14553	0.404195	0.84092
AC011450.1	-0.0737572	0.673696	0.928987
AC011451.1	0.212513	0.220333	0.749875
AC011452.1	0.198975	0.251834	0.766965
AC011453.1	0.251857	0.144417	0.682595
AC011455.2	0.163016	0.349443	0.814992
AC011462.1	0.114647	0.511956	0.880301
AC011472.1	-0.287393	0.0941271	0.620738
AC011473.1	0.254677	0.139826	0.679662
AC011474.2	0.27315	0.112365	0.644634
AC011476.3	0.0786876	0.653206	0.922925
AC011477.3	0.218859	0.206538	0.740183
AC011477.4	0.258767	0.13336	0.671581
AC011479.1	0.0370875	0.832484	0.968604
AC011481.1	0.00380746	0.982681	0.997985
AC011483.1	-0.0109993	0.949996	0.991593
AC011483.2	0.308969	0.0709221	0.57813
AC011491.3	0.242409	0.160601	0.698858
AC011498.1	-0.0204475	0.907187	0.984575
AC011498.4	0.138761	0.426634	0.848674
AC011509.2	0.28979	0.091294	0.616021
AC011511.1	0.18854	0.278067	0.784892
AC011511.2	0.206872	0.233114	0.759092
AC011523.1	0.498214	0.00232052	0.160108
AC011586.1	0.298956	0.0810606	0.600264
AC011603.2	0.249882	0.147696	0.684348
AC011604.2	0.387656	0.0213965	0.400141
AC011632.1	-0.0635988	0.716636	0.942522
AC011747.1	0.159817	0.359107	0.820247
AC011747.2	0.300367	0.0795685	0.596867
AC011773.4	0.152017	0.383338	0.833615
AC011815.1	-0.102519	0.557853	0.892493
AC011815.2	-0.297546	0.0825744	0.602862
AC011825.2	-0.0761493	0.663725	0.926187
AC011841.1	-0.0344082	0.844433	0.972564
AC011853.2	-0.090392	0.605572	0.909258
AC011921.1	0.322365	0.0589393	0.550591
AC011990.1	0.237473	0.169557	0.709957
AC011997.1	0.402745	0.0164527	0.360089
AC012038.1	0.451396	0.00649256	0.252411
AC012074.1	-0.081931	0.63986	0.919165
AC012085.2	0.159631	0.359673	0.82058
AC012146.3	0.0753032	0.667245	0.927133
AC012184.2	0.0843283	0.630066	0.917219
AC012213.1	0.437435	0.00859394	0.279195
AC012236.1	0.195168	0.261208	0.773053
AC012254.2	0.168657	0.33279	0.809004
AC012254.3	-0.0640218	0.714829	0.942108
AC012306.2	0.0298956	0.864633	0.976831
AC012309.1	-0.0920842	0.59881	0.907258
AC012313.1	0.0349723	0.841914	0.971913
AC012313.5	-0.00352543	0.983964	0.998235
AC012313.6	-0.202642	0.243022	0.761931
AC012313.8	0.139748	0.42332	0.848066
AC012322.1	0.303469	0.0763606	0.592821
AC012339.1	0.173028	0.320225	0.803185
AC012349.1	0.211103	0.223483	0.753741
AC012354.1	-0.0998402	0.568244	0.89579
AC012355.1	0.152722	0.381109	0.83238
AC012358.1	-0.0376516	0.829973	0.968302
AC012358.3	0.112955	0.518245	0.882781
AC012360.3	-0.10393	0.552419	0.891555
AC012363.1	0.0222807	0.898906	0.983456
AC012368.1	0.0423052	0.809323	0.963675
AC012370.2	0.269766	0.117066	0.649628
AC012404.1	-0.195873	0.259455	0.773053
AC012404.2	-0.135518	0.437627	0.854376
AC012409.2	0.188117	0.279166	0.786129
AC012413.1	0.0620519	0.723254	0.944065
AC012414.5	0.0176271	0.919944	0.986714
AC012435.2	-0.0176271	0.919944	0.986714
AC012442.1	0.0889818	0.611232	0.910923
AC012456.1	-0.276676	0.107621	0.63859
AC012456.2	-0.0229874	0.895717	0.98306
AC012464.1	0.32166	0.0595271	0.551008
AC012464.3	-0.0262292	0.881109	0.980432
AC012467.2	0.0777005	0.657289	0.923851
AC012485.3	0.0530262	0.76225	0.952821
AC012507.2	-0.215912	0.212867	0.745446
AC012560.1	-0.024537	0.88873	0.981404
AC012574.1	0.305584	0.0742318	0.586428
AC012593.1	-0.191783	0.26973	0.777981
AC012615.1	0.207577	0.231489	0.758721
AC012617.1	0.209693	0.226662	0.756264
AC012625.1	0.320532	0.0604773	0.552311
AC012636.1	0.0225628	0.897633	0.983398
AC012645.1	0.0513303	0.769646	0.954842
AC012651.1	-0.0685344	0.695657	0.936623
AC012668.3	0.229153	0.185452	0.720566
AC013271.1	0.102237	0.558942	0.892753
AC013391.3	0.0894049	0.609532	0.910402
AC013394.1	0.253972	0.140963	0.680575
AC013402.1	-0.204757	0.238033	0.760923
AC013470.2	0.103648	0.553504	0.891555
AC013472.2	0.00225628	0.989737	0.998776
AC013476.1	-0.189668	0.275148	0.783258
AC013549.1	-0.102527	0.557825	0.892493
AC013553.3	-0.327865	0.0545106	0.542583
AC013565.1	0.163157	0.349021	0.81457
AC013643.2	0.181207	0.297524	0.794547
AC013652.1	0.0884178	0.613502	0.911216
AC013762.1	-0.229576	0.18462	0.719653
AC015522.1	0.204193	0.239357	0.761302
AC015574.1	0.147222	0.398693	0.838969
AC015727.1	-0.111968	0.521931	0.883181
AC015802.4	0.249459	0.148406	0.685127
AC015802.6	0.212795	0.219707	0.749258
AC015813.1	0.0547147	0.754908	0.951628
AC015813.2	-0.00225628	0.989737	0.998776
AC015845.2	-0.0266522	0.879205	0.980319
AC015849.1	-0.089969	0.607268	0.909882
AC015849.3	0.207013	0.232788	0.759092
AC015908.2	-0.533327	0.000970373	0.100549
AC015908.4	-0.164297	0.345619	0.812715
AC015922.3	0.0266541	0.879196	0.980319
AC015922.4	-0.0431513	0.805582	0.962927
AC015961.1	0.116911	0.503599	0.877794
AC015961.2	0.187848	0.279866	0.786514
AC015971.1	-0.174297	0.316634	0.80234
AC015983.2	0.0826361	0.636973	0.918805
AC016065.1	-0.00155119	0.992944	0.999415
AC016152.1	0.128326	0.462547	0.862617
AC016205.1	0.213077	0.219082	0.748895
AC016229.2	0.0456896	0.794384	0.960195
AC016245.1	-0.250164	0.147224	0.684348
AC016394.1	-0.109147	0.532534	0.886067
AC016394.2	-0.109288	0.532002	0.886067
AC016395.1	0.242268	0.160852	0.698858
AC016405.3	-0.0998402	0.568244	0.89579
AC016493.1	-0.0187553	0.914839	0.986169
AC016526.1	-0.0177682	0.919306	0.986553
AC016588.2	0.150183	0.389168	0.834731
AC016590.1	0.283163	0.0992901	0.624861
AC016598.1	0.537981	0.000858308	0.0943019
AC016629.2	0.0282034	0.872231	0.978525
AC016687.3	0.379054	0.0247286	0.421158
AC016705.1	0.065573	0.708219	0.940075
AC016705.2	-0.207859	0.230842	0.758443
AC016708.1	-0.0358184	0.838139	0.970659
AC016716.2	0.412334	0.0138384	0.341271
AC016722.2	0.182899	0.292959	0.792089
AC016722.3	0.229858	0.184066	0.719049
AC016723.1	-0.422064	0.0115523	0.316882
AC016727.1	0.135377	0.438108	0.854574
AC016735.1	-0.113096	0.517719	0.882555
AC016737.2	-0.192925	0.266835	0.775482
AC016738.1	-0.107173	0.540017	0.887921
AC016738.2	0.115775	0.507784	0.878207
AC016745.2	0.349723	0.0394573	0.495139
AC016766.1	-0.32025	0.0607167	0.552656
AC016831.1	0.134248	0.44197	0.856651
AC016831.5	-0.0851744	0.626624	0.916498
AC016831.7	-0.0303187	0.862735	0.976324
AC016866.1	-0.0229858	0.895724	0.98306
AC016876.1	-0.044856	0.798057	0.961368
AC016877.1	-0.0867316	0.620309	0.914376
AC016907.2	0.19827	0.253553	0.767454
AC016909.2	-0.000141017	0.999359	0.999655
AC016924.1	-0.177682	0.30718	0.798913
AC016933.1	-0.09843	0.573748	0.897955
AC017002.5	0.113378	0.516669	0.882401
AC017007.5	-0.0193194	0.912287	0.985666
AC017053.1	0.333224	0.0504541	0.527641
AC017071.1	0.0322929	0.85389	0.974063
AC017074.1	-0.0376516	0.829973	0.968302
AC017083.1	-0.0606374	0.729323	0.94675
AC017083.3	-0.0040895	0.981399	0.997785
AC017091.1	0.0765723	0.661967	0.9256
AC017101.1	-0.345915	0.0418046	0.503649
AC018413.1	0.208564	0.229228	0.75745
AC018462.1	0.279073	0.104483	0.633732
AC018464.1	0.16151	0.353973	0.817965
AC018467.1	0.0961737	0.582604	0.900385
AC018521.4	0.00648679	0.970499	0.99501
AC018523.2	0.000705086	0.996793	0.999512
AC018541.1	0.14285	0.412996	0.844127
AC018552.3	-0.157939	0.364855	0.823112
AC018554.1	0.285983	0.0958248	0.623114
AC018557.2	-0.39654	0.0183553	0.378644
AC018616.1	-0.108583	0.534667	0.886636
AC018618.1	0.442653	0.00774924	0.269469
AC018638.6	-0.165272	0.342722	0.812173
AC018638.7	-0.400912	0.0169968	0.365151
AC018645.2	-0.0638808	0.715431	0.942405
AC018647.1	-0.172041	0.323036	0.804051
AC018647.2	0.109711	0.530405	0.885878
AC018648.1	-0.122835	0.48207	0.869494
AC018680.1	0.115775	0.507784	0.878207
AC018682.1	-0.024396	0.889365	0.981677
AC018695.4	0.0424491	0.808686	0.9635
AC018697.1	0.316866	0.0636482	0.559683
AC018709.1	0.248049	0.150789	0.687495
AC018716.2	-0.166259	0.339807	0.811139
AC018730.1	0.0830591	0.635243	0.918472
AC018731.1	0.258061	0.134458	0.67363
AC018742.1	0.00620476	0.971781	0.995265
AC018754.1	-0.164003	0.346493	0.812894
AC018766.1	0.204898	0.237703	0.76059
AC018767.3	0.246921	0.152716	0.690054
AC018781.1	-0.000282054	0.998717	0.999655
AC018797.2	-0.157516	0.366157	0.823294
AC018809.2	-0.065714	0.707619	0.939773
AC018816.1	-0.0855974	0.624906	0.915575
AC018845.1	0.285701	0.0961671	0.623114
AC018845.3	0.123531	0.479571	0.868692
AC018861.2	-0.413885	0.0134503	0.337779
AC019068.1	0.174297	0.316634	0.80234
AC019077.1	-0.0304597	0.862103	0.976319
AC019080.3	-0.214769	0.215358	0.746387
AC019080.4	0.108019	0.536804	0.887619
AC019117.1	-0.158644	0.362691	0.822359
AC019118.1	-0.347889	0.0405738	0.501218
AC019118.2	-0.142709	0.413462	0.844127
AC019131.1	0.190514	0.272973	0.781645
AC019155.2	-0.196874	0.25698	0.77169
AC019163.1	-0.0874307	0.617484	0.913037
AC019183.1	0.281752	0.101058	0.628613
AC019186.1	-0.235076	0.174033	0.713402
AC019197.1	0.317007	0.0635239	0.559683
AC019205.1	-0.0671242	0.701629	0.938779
AC019209.3	0.233665	0.176706	0.714742
AC019211.1	0.144825	0.406501	0.8413
AC019257.1	-0.00705086	0.967935	0.9946
AC019257.2	-0.016076	0.926969	0.987959
AC019257.8	0.00352543	0.983964	0.998235
AC019270.1	-0.0437153	0.80309	0.962489
AC019330.1	0.057676	0.742082	0.949188
AC020551.1	0.0717777	0.681989	0.930806
AC020558.1	0.127339	0.466026	0.863773
AC020559.1	0.0400489	0.81932	0.965851
AC020637.1	0.0143838	0.934639	0.988891
AC020687.1	0.172605	0.321428	0.803631
AC020704.1	0.0417411	0.81182	0.964319
AC020718.1	0.00803798	0.963448	0.994188
AC020741.1	0.320391	0.0605969	0.552311
AC020743.2	0.276535	0.107808	0.638761
AC020779.2	0.3438	0.0431566	0.508399
AC020892.1	0.434474	0.00910737	0.28668
AC020908.3	0.130723	0.454158	0.860554
AC020911.2	0.428269	0.0102682	0.302159
AC020915.1	-0.0558428	0.750014	0.950315
AC020915.3	0.0139607	0.936558	0.989419
AC020916.1	0.0778415	0.656705	0.923416
AC020917.3	0.418539	0.0123406	0.323589
AC020928.1	0.183322	0.291824	0.79167
AC020934.2	0.186566	0.283222	0.788652
AC021006.2	0.255523	0.138469	0.67796
AC021086.1	-0.127056	0.467022	0.864035
AC021088.1	0.0829181	0.63582	0.918805
AC021188.1	0.0287695	0.869688	0.978184
AC021192.1	0.0775595	0.657873	0.924144
AC021205.3	0.27174	0.114306	0.647124
AC021224.1	-0.0203065	0.907824	0.984897
AC021231.1	-0.44364	0.00759768	0.268522
AC021242.2	-0.208987	0.228264	0.757304
AC021351.1	0.277522	0.106506	0.637395
AC021393.1	0.212105	0.221241	0.750804
AC021439.1	-0.0509072	0.771494	0.955493
AC021491.1	0.0504842	0.773343	0.956034
AC021504.1	0.359876	0.0337155	0.466524
AC021594.2	0.373131	0.0272633	0.437424
AC021678.2	0.345351	0.0421618	0.505541
AC021683.2	0.16781	0.335256	0.809065
AC021733.1	0.0799567	0.64797	0.921695
AC021739.2	-0.513444	0.00160801	0.132604
AC021739.3	-0.481433	0.00341115	0.187818
AC021739.5	-0.361286	0.0329748	0.466375
AC021752.1	-0.0390618	0.823703	0.966509
AC021755.2	-0.126069	0.470518	0.865592
AC022001.2	0.157093	0.367462	0.824395
AC022007.1	0.159208	0.360965	0.821486
AC022031.2	0.106468	0.542702	0.888485
AC022034.2	-0.138479	0.427584	0.848674
AC022098.1	0.239588	0.165676	0.703635
AC022101.1	-0.0238319	0.891908	0.982178
AC022126.1	-0.177682	0.30718	0.798913
AC022148.1	-0.0588206	0.737142	0.94812
AC022154.1	0.360158	0.0335663	0.466375
AC022165.1	-0.0580991	0.740255	0.948773
AC022166.1	-0.0345492	0.843803	0.972372
AC022167.2	0.0596503	0.733568	0.946987
AC022182.1	0.21759	0.209248	0.743076
AC022217.3	0.261041	0.12986	0.67064
AC022272.1	-0.219846	0.204447	0.738207
AC022294.1	-0.270471	0.116074	0.648042
AC022364.1	-0.114083	0.514048	0.881349
AC022384.1	-0.0710727	0.684952	0.932386
AC022387.1	0.317148	0.0633997	0.559683
AC022395.1	-0.0830591	0.635243	0.918472
AC022400.2	0.116198	0.506224	0.878207
AC022400.6	0.0397668	0.820572	0.96598
AC022414.1	-0.130018	0.456617	0.861235
AC022486.1	-0.218024	0.208317	0.742698
AC022498.1	0.235781	0.172708	0.712836
AC022523.1	0.0723418	0.679622	0.930806
AC022535.1	0.278387	0.105373	0.634501
AC022558.2	-0.0300367	0.864	0.976662
AC022568.1	0.176002	0.31185	0.800438
AC022601.1	-0.37708	0.0255509	0.427244
AC022613.2	-0.0345492	0.843803	0.972372
AC022639.1	0.307982	0.0718753	0.580052
AC022690.2	-0.103084	0.555676	0.892189
AC022710.1	-0.0681113	0.697446	0.937347
AC022726.2	-0.380605	0.024098	0.419247
AC022762.2	-0.0259472	0.882378	0.980981
AC022784.3	0.15667	0.36877	0.824675
AC022784.6	0.200808	0.247402	0.764744
AC022796.1	-0.333788	0.0500415	0.52717
AC022816.1	0.0310238	0.859574	0.975697
AC022826.2	0.28415	0.0980666	0.624217
AC022858.1	0.121134	0.488203	0.872173
AC022893.1	-0.0720598	0.680805	0.930806
AC022898.1	0.0297546	0.865266	0.977164
AC022903.1	-0.18572	0.28545	0.790393
AC022915.2	0.179515	0.302134	0.796078
AC022916.1	-0.0531635	0.761653	0.952407
AC022973.3	-0.141722	0.416733	0.845529
AC023024.1	-0.0661371	0.70582	0.939723
AC023051.1	-0.0850334	0.627197	0.916649
AC023157.3	0.381734	0.0236477	0.416794
AC023200.1	0.00394848	0.98204	0.997985
AC023355.1	-0.14553	0.404195	0.84092
AC023389.1	0.0416001	0.812444	0.96433
AC023421.2	-0.00451255	0.979475	0.997083
AC023469.1	0.314891	0.065409	0.561813
AC023481.1	-0.300649	0.0792726	0.596867
AC023509.4	0.140453	0.420961	0.84697
AC023590.1	0.287957	0.0934545	0.620656
AC023632.2	0.276817	0.107435	0.63859
AC023644.1	-0.0503431	0.77396	0.956034
AC023669.2	0.181925	0.295582	0.793123
AC023790.2	0.082213	0.638704	0.919165
AC023794.1	0.175143	0.314253	0.801634
AC023796.1	0.269061	0.118063	0.650698
AC023824.3	0.163439	0.348177	0.814337
AC023830.1	-0.021013	0.904631	0.984028
AC023830.2	-0.170349	0.32789	0.806305
AC023886.1	0.111263	0.524572	0.884047
AC023906.5	0.179797	0.301363	0.795346
AC023908.3	-0.261728	0.128817	0.668763
AC024022.1	0.223653	0.19652	0.730706
AC024084.1	0.0545737	0.75552	0.951628
AC024145.1	-0.0502021	0.774576	0.956034
AC024230.1	0.190232	0.273697	0.781835
AC024257.1	-0.225345	0.193067	0.727352
AC024257.3	-0.065573	0.708219	0.940075
AC024267.3	0.0720598	0.680805	0.930806
AC024267.5	0.0197438	0.910368	0.985666
AC024361.2	0.220128	0.203852	0.738207
AC024361.3	0.257356	0.135564	0.67363
AC024475.1	0.016499	0.925053	0.987792
AC024475.4	0.279637	0.103755	0.632923
AC024560.1	0.0320109	0.855153	0.974129
AC024560.3	-0.125787	0.471519	0.865701
AC024563.1	0.601297	0.000133363	0.0345649
AC024575.1	-0.0300367	0.864	0.976662
AC024592.2	0.154555	0.375351	0.829209
AC024592.3	0.262433	0.127752	0.667867
AC024601.1	0.0778415	0.656705	0.923416
AC024603.1	-0.19474	0.262275	0.773123
AC024610.2	-0.132213	0.448985	0.859249
AC024896.1	0.335198	0.0490218	0.525407
AC024901.1	0.0809439	0.64391	0.92037
AC024909.1	-0.00761493	0.965371	0.994392
AC024941.2	-0.666729	1.22459e-05	0.0132118
AC025031.4	-0.216602	0.211373	0.743833
AC025034.1	-0.0234089	0.893816	0.982886
AC025038.1	-0.0933534	0.59376	0.906024
AC025043.1	-0.0667011	0.703424	0.939186
AC025048.4	0.0190373	0.913563	0.985833
AC025159.1	0.00775595	0.96473	0.994188
AC025164.1	-0.145953	0.402816	0.840818
AC025165.5	-0.357479	0.0350056	0.471782
AC025171.2	0.236063	0.17218	0.71211
AC025171.3	0.240716	0.163632	0.702185
AC025171.4	0.0558428	0.750014	0.950315
AC025171.5	0.00832001	0.962167	0.994188
AC025178.1	-0.0321519	0.854521	0.974063
AC025180.1	0.326173	0.0558441	0.545384
AC025219.1	0.254959	0.139372	0.679092
AC025244.1	-0.0352543	0.840656	0.971625
AC025262.1	-0.210398	0.225069	0.755124
AC025272.1	0.0561248	0.748792	0.950315
AC025283.3	-0.00225628	0.989737	0.998776
AC025419.1	0.0562659	0.748181	0.950315
AC025423.1	0.0114224	0.948076	0.991121
AC025430.1	0.108583	0.534667	0.886636
AC025437.4	0.156811	0.368334	0.824675
AC025470.2	0.203206	0.241685	0.761637
AC025524.2	0.0513303	0.769646	0.954842
AC025569.1	-0.0544326	0.756133	0.951628
AC025580.2	0.139184	0.425212	0.848626
AC025580.3	0.0555608	0.751236	0.950613
AC025627.1	0.17613	0.311491	0.800139
AC025682.1	0.137633	0.43044	0.849701
AC025741.1	-0.214769	0.215358	0.746387
AC025809.1	0.323211	0.05824	0.550591
AC025811.1	0.32857	0.0539625	0.540855
AC025887.2	0.16499	0.343558	0.812173
AC025917.1	0.0638808	0.715431	0.942405
AC025946.1	0.254677	0.139826	0.679662
AC026116.1	0.161465	0.35411	0.817965
AC026150.1	-0.207154	0.232463	0.759092
AC026167.1	-0.10393	0.552419	0.891555
AC026191.1	-0.351016	0.0386845	0.492968
AC026202.2	0.0174861	0.920583	0.987033
AC026254.2	-0.185861	0.285078	0.79012
AC026316.5	-0.144825	0.406501	0.8413
AC026333.3	0.0428692	0.806829	0.962927
AC026347.1	0.0277804	0.874132	0.979353
AC026391.1	0.14285	0.412996	0.844127
AC026412.3	-0.0461126	0.792521	0.959837
AC026458.2	-0.205744	0.235729	0.759862
AC026464.3	0.244665	0.156623	0.693295
AC026464.4	0.414308	0.0133461	0.336415
AC026471.1	0.155542	0.372271	0.827106
AC026471.2	-0.107322	0.539453	0.887834
AC026471.4	0.381028	0.0239283	0.418456
AC026523.1	0.220331	0.203426	0.738131
AC026691.1	-0.0580991	0.740255	0.948773
AC026704.1	0.082072	0.639282	0.919165
AC026746.1	-0.0265112	0.879839	0.980319
AC026765.2	0.248754	0.149594	0.686069
AC026780.1	0.0215756	0.90209	0.983903
AC026785.2	-0.0561248	0.748792	0.950315
AC026786.1	0.065291	0.709419	0.940496
AC026979.2	0.160337	0.357528	0.819569
AC027020.1	-0.187825	0.279925	0.786514
AC027020.2	-0.151734	0.384231	0.833615
AC027031.2	-0.218718	0.206838	0.740733
AC027097.1	0.275125	0.10969	0.641263
AC027097.2	0.369324	0.0290028	0.449266
AC027117.2	0.0854564	0.625479	0.915949
AC027130.1	0.0136787	0.937837	0.989681
AC027237.2	-0.191501	0.270449	0.778719
AC027288.1	-0.0548557	0.754296	0.951447
AC027288.3	0.00690984	0.968575	0.994753
AC027307.2	0.333929	0.0499388	0.52717
AC027644.4	0.187835	0.279901	0.786514
AC027682.4	0.145812	0.403275	0.840822
AC027698.1	-0.138338	0.42806	0.848674
AC027701.1	-0.0148068	0.932721	0.988773
AC027796.4	0.0771364	0.659626	0.924629
AC027801.1	-0.0444204	0.799978	0.961896
AC027801.3	-0.0894049	0.609532	0.910402
AC027801.4	-0.195181	0.261174	0.773053
AC032011.1	0.00112814	0.994868	0.999415
AC034102.2	0.057394	0.7433	0.949482
AC034102.5	0.0795337	0.649714	0.921921
AC034111.1	-0.0788286	0.652623	0.922553
AC034114.2	0.158221	0.363988	0.823112
AC034195.1	-0.353625	0.0371632	0.484391
AC034228.1	-0.00437153	0.980116	0.997334
AC034228.3	-0.0435865	0.803659	0.962608
AC034231.1	0.139466	0.424265	0.848615
AC034236.2	0.0196014	0.911012	0.985666
AC035140.1	0.09843	0.573748	0.897955
AC036108.1	-0.0809439	0.64391	0.92037
AC036108.3	-0.426154	0.0106917	0.305718
AC036176.1	-0.0253831	0.884918	0.981224
AC036214.1	0.208423	0.22955	0.757722
AC037450.1	-0.158125	0.364285	0.823112
AC037459.2	-0.0289085	0.869063	0.978184
AC037459.3	0.0882768	0.61407	0.911524
AC037486.1	0.355363	0.036177	0.479791
AC037487.1	-0.143555	0.41067	0.843452
AC037487.2	-0.245652	0.154904	0.692077
AC040162.1	0.0124095	0.943595	0.990387
AC040173.1	0.102378	0.558397	0.892729
AC040934.1	0.140876	0.419549	0.846636
AC040977.1	0.0593682	0.734783	0.947224
AC044810.3	0.179515	0.302134	0.796078
AC044839.5	0.195027	0.261559	0.773053
AC046130.1	0.247908	0.151029	0.687968
AC046136.1	0.103225	0.555133	0.891954
AC046143.1	0.174438	0.316236	0.802338
AC046158.1	-0.170631	0.327078	0.80609
AC046168.2	0.0186143	0.915477	0.986169
AC046195.1	0.0466767	0.79004	0.959303
AC048341.1	0.207436	0.231814	0.759045
AC048341.2	0.448012	0.00695656	0.261888
AC048382.1	0.0150888	0.931443	0.988717
AC048382.5	0.253267	0.142108	0.681416
AC051619.5	-0.0833412	0.634091	0.918472
AC053513.1	-0.190514	0.272973	0.781645
AC053527.1	-0.0203065	0.907824	0.984897
AC055713.1	0.0803798	0.646229	0.920855
AC055764.1	-0.0318699	0.855784	0.974129
AC055811.1	-0.0562659	0.748181	0.950315
AC055811.3	-0.200667	0.247741	0.764744
AC055855.1	0.0623296	0.722064	0.943707
AC055855.2	-0.258202	0.134238	0.673556
AC055874.1	-0.351838	0.0382001	0.491255
AC055876.5	-0.0806618	0.645069	0.92037
AC058791.1	0.190514	0.272973	0.781645
AC058822.1	0.00197424	0.99102	0.998776
AC060234.1	-0.0554198	0.751848	0.950614
AC060765.1	0.301495	0.0783901	0.596437
AC060780.1	-0.0452665	0.796247	0.961126
AC061992.1	0.182476	0.294096	0.79262
AC062004.1	0.217025	0.21046	0.743833
AC062017.1	-0.208564	0.229228	0.75745
AC062028.1	-0.0262292	0.881109	0.980432
AC062029.1	-0.216477	0.211645	0.743833
AC063919.1	0.0751622	0.667833	0.927133
AC063944.1	0.0771364	0.659626	0.924629
AC063948.1	0.165977	0.340638	0.811686
AC063979.2	-0.22041	0.203259	0.737717
AC064807.1	0.0714957	0.683174	0.931228
AC064807.2	0.234371	0.175366	0.713402
AC064834.1	0.0933534	0.59376	0.906024
AC064836.3	0.0743161	0.671362	0.928196
AC064871.1	0.387938	0.0212939	0.400141
AC066613.1	-0.0627526	0.720253	0.943597
AC066613.2	0.230986	0.181863	0.718102
AC067750.1	-0.0112814	0.948716	0.991278
AC067817.2	0.246921	0.152716	0.690054
AC067838.1	-0.188399	0.278433	0.784939
AC067930.4	0.0372285	0.831856	0.968487
AC067956.1	-0.0272163	0.876668	0.979918
AC067960.1	0.164708	0.344395	0.812498
AC067968.1	-0.0277804	0.874132	0.979353
AC068025.2	0.28147	0.101415	0.628895
AC068051.1	0.0920842	0.59881	0.907258
AC068057.1	0.0431513	0.805582	0.962927
AC068196.1	0.0320109	0.855153	0.974129
AC068205.1	0.082072	0.639282	0.919165
AC068282.1	-0.0221397	0.899543	0.983567
AC068286.1	0.212936	0.219394	0.749203
AC068305.2	0.10393	0.552419	0.891555
AC068389.3	-0.128749	0.461061	0.862
AC068389.4	-0.183758	0.290659	0.791389
AC068413.1	0.215333	0.214126	0.746341
AC068446.2	0.0432923	0.804959	0.962845
AC068473.1	0.215756	0.213206	0.745446
AC068473.5	-0.129031	0.460071	0.861345
AC068481.1	-0.0906741	0.604443	0.90898
AC068483.1	-0.228358	0.187024	0.7215
AC068506.1	-0.199257	0.251149	0.766489
AC068512.1	0.0645859	0.712423	0.941207
AC068533.3	0.20236	0.243692	0.762131
AC068533.4	0.354658	0.0365745	0.480748
AC068535.1	-0.234387	0.175335	0.713402
AC068580.4	0.275125	0.10969	0.641263
AC068594.1	0.230422	0.182962	0.719009
AC068599.1	0.325045	0.0567474	0.547854
AC068620.1	-0.00366645	0.983323	0.997985
AC068631.1	0.198975	0.251834	0.766965
AC068633.1	0.137351	0.431395	0.849925
AC068643.1	0.571684	0.000333932	0.0599906
AC068672.2	0.229435	0.184897	0.719653
AC068675.1	-0.164426	0.345233	0.812715
AC068722.1	0.098148	0.574852	0.898431
AC068724.3	0.116198	0.506224	0.878207
AC068759.1	0.129313	0.459083	0.861345
AC068768.1	0.39922	0.0175123	0.372023
AC068790.9	-0.1774	0.307961	0.799401
AC068831.1	0.387233	0.0215512	0.401918
AC068831.7	0.0387797	0.824956	0.966689
AC068875.1	0.151593	0.384679	0.833869
AC068888.1	0.164567	0.344814	0.812633
AC068896.1	0.429397	0.0100483	0.301099
AC068985.1	0.0403309	0.818069	0.965728
AC068992.1	0.040754	0.816193	0.965148
AC069114.1	-0.193476	0.265446	0.774912
AC069120.1	0.0719188	0.681397	0.930806
AC069185.1	0.112673	0.519297	0.882862
AC069224.1	-0.211103	0.223483	0.753741
AC069228.1	-0.0771364	0.659626	0.924629
AC069234.1	0.049497	0.777662	0.95657
AC069235.1	-0.487919	0.00294587	0.176241
AC069257.3	0.265535	0.123146	0.659825
AC069277.1	0.0664191	0.704622	0.939186
AC069281.1	0.182053	0.295236	0.792838
AC069287.1	0.0933534	0.59376	0.906024
AC069287.3	-0.0775595	0.657873	0.924144
AC069360.1	-0.0449845	0.79749	0.961363
AC069368.1	0.0590862	0.735997	0.947823
AC069503.1	0.0355363	0.839397	0.97117
AC069544.1	-0.315173	0.0651552	0.561813
AC072022.1	-0.0958917	0.583716	0.901551
AC073050.1	-0.520212	0.00135864	0.125044
AC073062.1	0.0430133	0.806192	0.962927
AC073071.1	0.0480869	0.783844	0.958057
AC073111.3	0.230563	0.182687	0.718102
AC073111.5	-0.219	0.206238	0.740028
AC073133.1	-0.14694	0.399607	0.83932
AC073133.2	-0.0104353	0.952558	0.992113
AC073176.3	0.346338	0.0415384	0.503441
AC073254.1	0.166259	0.339807	0.811139
AC073283.3	0.0255241	0.884283	0.981224
AC073284.1	0.0992761	0.570442	0.896669
AC073316.1	0.0906741	0.604443	0.90898
AC073316.3	0.190655	0.272611	0.781385
AC073320.1	0.148209	0.395503	0.837047
AC073325.1	0.194322	0.263321	0.773426
AC073333.1	0.213656	0.217803	0.748177
AC073335.2	0.0772774	0.659042	0.924451
AC073342.1	-0.153991	0.377117	0.830479
AC073343.2	0.18022	0.300208	0.79458
AC073365.1	0.242409	0.160601	0.698858
AC073389.1	-0.152863	0.380665	0.832307
AC073389.2	0.170208	0.328297	0.806422
AC073486.1	-0.395835	0.0185827	0.380182
AC073508.2	0.0255259	0.884275	0.981224
AC073517.1	-0.0386387	0.825583	0.966807
AC073529.1	0.0971608	0.578722	0.89909
AC073534.2	-0.0667011	0.703424	0.939186
AC073569.1	0.0502021	0.774576	0.956034
AC073569.2	0.229717	0.184343	0.719435
AC073591.1	-0.0478048	0.785082	0.958176
AC073592.1	0.314698	0.065584	0.561813
AC073611.1	-0.174015	0.31743	0.80275
AC073612.1	0.197988	0.254243	0.768391
AC073842.1	0.0112814	0.948716	0.991278
AC073842.2	0.258767	0.13336	0.671581
AC073848.1	-0.318558	0.0621688	0.556354
AC073869.3	0.27315	0.112365	0.644634
AC073878.1	-0.104212	0.551336	0.89145
AC073941.1	-0.0133966	0.939116	0.989997
AC073957.3	0.271881	0.114111	0.647124
AC073987.1	-0.00352543	0.983964	0.998235
AC074011.1	-0.123249	0.480582	0.868692
AC074032.1	0.249036	0.149118	0.685284
AC074050.3	0.105622	0.545932	0.888898
AC074117.1	0.159631	0.359673	0.82058
AC074131.1	-0.0114256	0.948061	0.991121
AC074138.1	-0.0315879	0.857047	0.974798
AC074237.1	0.0751622	0.667833	0.927133
AC074286.1	-0.137069	0.43235	0.85073
AC074327.1	0.0506252	0.772726	0.956034
AC074351.1	0.0112814	0.948716	0.991278
AC074386.1	0.0286265	0.87033	0.978184
AC076966.1	-0.0726239	0.67844	0.930674
AC078777.1	0.346761	0.0412735	0.502642
AC078778.1	-0.260036	0.131398	0.67064
AC078785.1	0.0696625	0.690892	0.934565
AC078785.2	-0.107878	0.537339	0.887834
AC078788.1	-0.0159349	0.927608	0.988119
AC078795.1	-0.0999812	0.567695	0.89579
AC078842.2	0.0476638	0.785702	0.95818
AC078845.1	-0.00761493	0.965371	0.994392
AC078846.1	-0.107596	0.53841	0.887834
AC078850.2	-0.134389	0.441487	0.856535
AC078881.1	-0.238601	0.167479	0.706839
AC078883.1	0.123531	0.479571	0.868692
AC078883.2	0.159208	0.360965	0.821486
AC078909.2	-0.0126915	0.942315	0.990387
AC078923.1	0.17613	0.311491	0.800139
AC078929.1	0.0361004	0.836882	0.970426
AC078955.1	0.215756	0.213206	0.745446
AC078960.1	-0.365376	0.0309019	0.458336
AC078980.1	0.0568299	0.745739	0.949841
AC079035.1	0.248754	0.149594	0.686069
AC079061.1	0.00126915	0.994227	0.999415
AC079089.1	0.18995	0.274422	0.782801
AC079098.1	-0.104494	0.550253	0.890982
AC079117.1	-0.718684	1.15968e-06	0.00468881
AC079174.2	-0.0104353	0.952558	0.992113
AC079193.2	-0.0183322	0.916753	0.986169
AC079296.1	-0.0320109	0.855153	0.974129
AC079298.3	-0.178387	0.305233	0.797646
AC079305.3	0.251152	0.145582	0.683168
AC079313.2	-0.0518943	0.767184	0.954306
AC079315.1	0.245934	0.154416	0.692077
AC079322.1	-0.00690984	0.968575	0.994753
AC079362.1	-0.177823	0.30679	0.798824
AC079380.1	0.176554	0.310311	0.800139
AC079384.1	0.326173	0.0558441	0.545384
AC079385.1	-0.074175	0.67195	0.928196
AC079385.2	-0.124377	0.476543	0.867597
AC079385.3	0.016076	0.926969	0.987959
AC079447.1	-0.122544	0.483116	0.870159
AC079584.1	0.241844	0.161607	0.699582
AC079594.2	-0.0863086	0.622022	0.915166
AC079760.1	-0.0465357	0.79066	0.959538
AC079760.2	-0.113096	0.517719	0.882555
AC079790.1	0.118454	0.497945	0.876554
AC079801.1	0.217449	0.209551	0.743076
AC079807.1	-0.161042	0.355389	0.817965
AC079907.1	-0.195027	0.261559	0.773053
AC079917.1	0.101391	0.562217	0.894169
AC079922.2	0.0449845	0.79749	0.961363
AC079943.2	0.202642	0.243022	0.761931
AC079950.1	0.0386387	0.825583	0.966807
AC080013.1	0.110275	0.528281	0.884815
AC080013.4	0.238245	0.168133	0.707532
AC080129.1	0.205321	0.236715	0.760073
AC082651.4	0.149196	0.392328	0.835573
AC083795.2	0.263138	0.126694	0.665434
AC083798.2	0.130723	0.454158	0.860554
AC083800.1	0.285701	0.0961671	0.623114
AC083805.1	0.081649	0.641016	0.919845
AC083805.2	-0.111545	0.523515	0.884011
AC083843.1	-0.00564069	0.974345	0.995873
AC083843.2	0.0861675	0.622594	0.915274
AC083843.3	0.0400489	0.81932	0.965851
AC083864.2	-0.287252	0.0942959	0.620738
AC083906.3	-0.153709	0.378002	0.830779
AC083949.1	0.19404	0.264029	0.773677
AC083973.1	0.189386	0.275876	0.783501
AC084024.3	0.303751	0.0760741	0.591961
AC084033.3	-0.165554	0.341888	0.812173
AC084064.1	0.0929303	0.595441	0.906024
AC084200.1	-0.0542916	0.756746	0.951628
AC084337.2	-0.125223	0.473525	0.866742
AC084346.1	0.0717777	0.681989	0.930806
AC084357.2	-0.0129736	0.941036	0.990387
AC084816.1	0.07347	0.674897	0.929472
AC084824.5	-0.115916	0.507264	0.878207
AC084855.1	0.207013	0.232788	0.759092
AC084855.2	0.12629	0.469736	0.865592
AC084859.1	-0.0255241	0.884283	0.981224
AC084866.1	-0.0927893	0.596002	0.906195
AC084880.2	-0.166541	0.338977	0.811139
AC084880.3	-0.0441384	0.801222	0.962248
AC087164.1	-0.111686	0.522987	0.884011
AC087203.3	-0.121275	0.487693	0.871956
AC087222.1	-0.0222807	0.898906	0.983456
AC087235.1	0.190655	0.272611	0.781385
AC087239.1	0.147504	0.39778	0.838707
AC087241.1	-0.172746	0.321027	0.803631
AC087241.3	-0.225063	0.193639	0.727352
AC087269.1	0.0700855	0.689108	0.934027
AC087276.2	-0.156811	0.368334	0.824675
AC087280.2	-0.184027	0.28994	0.791389
AC087289.3	0.123813	0.47856	0.868454
AC087289.5	-0.0878537	0.615776	0.912649
AC087294.1	0.216743	0.211068	0.743833
AC087341.1	-0.14003	0.422375	0.847181
AC087379.1	-0.242832	0.15985	0.697651
AC087379.2	0.0399079	0.819946	0.965857
AC087386.1	0.287957	0.0934545	0.620656
AC087392.1	-0.114224	0.513524	0.881349
AC087430.1	0.041036	0.814943	0.965081
AC087457.1	0.214628	0.215667	0.746561
AC087473.1	0.127621	0.46503	0.863115
AC087477.2	0.290798	0.0901231	0.614846
AC087482.1	-0.158785	0.362259	0.821933
AC087500.1	0.180361	0.299824	0.79458
AC087500.2	-0.230281	0.183238	0.719009
AC087516.2	-0.111686	0.522987	0.884011
AC087521.2	0.115493	0.508825	0.878953
AC087564.1	0.0840462	0.631215	0.917834
AC087612.1	0.32307	0.0583561	0.550591
AC087620.1	-0.134812	0.440037	0.855529
AC087632.1	0.432359	0.00948989	0.292005
AC087636.1	0.0815079	0.641594	0.919938
AC087645.2	0.246357	0.153686	0.691193
AC087672.2	0.396822	0.018265	0.378644
AC087741.1	0.325045	0.0567474	0.547854
AC087762.1	0.107455	0.538945	0.887834
AC087855.2	-0.549967	0.000620548	0.0798244
AC087857.1	-0.446742	0.00713773	0.262226
AC087894.2	0.173874	0.317828	0.80275
AC087897.2	0.0620476	0.723273	0.944065
AC089987.2	-0.258202	0.134238	0.673556
AC089998.4	-0.178387	0.305233	0.797646
AC090001.1	-0.110981	0.525631	0.884047
AC090061.1	0.110557	0.52722	0.884357
AC090092.1	-0.104776	0.549171	0.890605
AC090099.4	0.0339851	0.846323	0.972564
AC090114.2	0.0251011	0.886188	0.981224
AC090115.1	-0.185438	0.286195	0.790674
AC090124.1	0.0218577	0.900816	0.983788
AC090125.1	0.0627526	0.720253	0.943597
AC090150.1	0.317994	0.0626589	0.558269
AC090152.1	0.0414591	0.813069	0.96433
AC090192.2	0.0396258	0.821198	0.96598
AC090193.1	0.00944815	0.957041	0.992538
AC090198.1	0.226756	0.190221	0.725159
AC090204.1	-0.357761	0.0348517	0.47128
AC090241.3	0.36876	0.0292681	0.449266
AC090282.1	-0.0210116	0.904638	0.984028
AC090337.1	-0.203827	0.240218	0.761637
AC090360.1	-0.0717777	0.681989	0.930806
AC090371.2	0.0359594	0.837511	0.970487
AC090376.1	-0.261958	0.128469	0.668502
AC090403.1	0.0527404	0.763495	0.953355
AC090409.2	0.324926	0.0568428	0.547905
AC090458.1	0.159349	0.360534	0.821246
AC090502.1	-0.116903	0.503629	0.877794
AC090515.2	0.0961737	0.582604	0.900385
AC090517.4	-0.35903	0.0341663	0.466693
AC090518.1	0.0599323	0.732355	0.94675
AC090527.1	0.360299	0.0334919	0.466375
AC090527.2	0.276676	0.107621	0.63859
AC090559.1	0.345915	0.0418046	0.503649
AC090568.2	0.172887	0.320626	0.803592
AC090592.1	-0.0125505	0.942955	0.990387
AC090617.4	0.206323	0.234385	0.759092
AC090617.5	-0.165131	0.34314	0.812173
AC090618.1	-0.267651	0.120077	0.65466
AC090625.2	0.0496381	0.777045	0.956334
AC090630.1	-0.142991	0.41253	0.844127
AC090673.1	0.0193207	0.912281	0.985666
AC090679.1	0.279073	0.104483	0.633732
AC090739.1	-0.228589	0.186567	0.72143
AC090771.2	0.183745	0.290693	0.791389
AC090791.1	0.0650089	0.71062	0.940664
AC090796.1	-0.0518943	0.767184	0.954306
AC090809.1	0.12621	0.470018	0.865592
AC090825.1	-0.250164	0.147224	0.684348
AC090833.1	-0.0128326	0.941675	0.990387
AC090844.2	0.10816	0.536269	0.887388
AC090907.2	-0.0867256	0.620334	0.914376
AC090912.1	0.156388	0.369644	0.824803
AC090921.1	0.276112	0.10837	0.639279
AC090952.2	-0.00775649	0.964727	0.994188
AC090987.1	0.0274984	0.8754	0.979742
AC090993.1	-0.440538	0.00808272	0.273702
AC091013.1	-0.0884178	0.613502	0.911216
AC091045.1	0.176977	0.309135	0.799983
AC091057.2	0.0101532	0.953838	0.992118
AC091057.6	-0.315737	0.0646498	0.561813
AC091078.1	-0.458447	0.00561048	0.231001
AC091078.3	-0.176695	0.309919	0.800139
AC091114.1	0.00183322	0.991661	0.998925
AC091132.1	0.0944815	0.589286	0.904488
AC091132.5	-0.0534455	0.760425	0.952227
AC091138.1	-0.015654	0.928881	0.988127
AC091167.6	-0.0516123	0.768414	0.954545
AC091167.7	0.464088	0.00498099	0.218903
AC091180.2	-0.143132	0.412064	0.844127
AC091180.5	-0.00282034	0.987171	0.998776
AC091198.1	0.282316	0.100348	0.627284
AC091212.1	0.0865846	0.620905	0.914618
AC091271.1	-0.141158	0.418609	0.846176
AC091534.1	0.0699445	0.689702	0.934143
AC091544.5	0.00197424	0.99102	0.998776
AC091551.1	0.108442	0.535201	0.886636
AC091563.1	-0.0967446	0.580358	0.899291
AC091588.2	0.362555	0.0323197	0.464375
AC091685.1	0.258908	0.133141	0.671581
AC091691.2	0.070161	0.68879	0.934027
AC091729.3	0.115775	0.507784	0.878207
AC091806.1	0.367491	0.0298722	0.453376
AC091819.1	0.0311648	0.858943	0.975363
AC091819.2	-0.00437153	0.980116	0.997334
AC091820.1	-0.113527	0.516115	0.88225
AC091826.2	-0.407822	0.0150214	0.348249
AC091849.2	0.102661	0.557308	0.892493
AC091885.2	0.12057	0.490246	0.873122
AC091887.1	-0.138197	0.428535	0.848674
AC091939.1	0.273855	0.111404	0.644209
AC091946.1	0.00366645	0.983323	0.997985
AC091948.1	-0.26483	0.124182	0.662042
AC091959.3	0.0523174	0.765339	0.953654
AC091979.1	0.205885	0.235401	0.759474
AC092017.3	0.193617	0.265091	0.774323
AC092040.1	0.106186	0.543778	0.888485
AC092042.3	-0.0480869	0.783844	0.958057
AC092053.3	0.0179092	0.918668	0.986444
AC092068.1	0.301072	0.0788304	0.596867
AC092078.2	0.122121	0.484639	0.871272
AC092100.1	0.217872	0.208644	0.743076
AC092111.1	-0.148632	0.394141	0.836969
AC092111.2	0.0954686	0.585384	0.902611
AC092111.3	0.106891	0.541091	0.888485
AC092115.3	0.172464	0.32183	0.803631
AC092117.1	0.120852	0.489224	0.872763
AC092119.2	0.0229858	0.895724	0.98306
AC092123.1	0.258767	0.13336	0.671581
AC092131.1	-0.106186	0.543778	0.888485
AC092138.2	0.284432	0.0977191	0.623896
AC092140.2	-0.279637	0.103755	0.632923
AC092142.1	0.133966	0.442939	0.856967
AC092155.1	0.285842	0.0959958	0.623114
AC092159.2	0.254395	0.14028	0.680484
AC092162.2	-0.209552	0.226982	0.756332
AC092164.1	-0.236204	0.171916	0.711602
AC092167.1	0.183463	0.291447	0.791389
AC092171.1	0.125223	0.473525	0.866742
AC092171.2	0.189527	0.275512	0.783258
AC092171.4	-0.108583	0.534667	0.886636
AC092279.1	0.0840462	0.631215	0.917834
AC092287.1	0.284573	0.0975457	0.623896
AC092295.1	0.214769	0.215358	0.746387
AC092326.1	-0.062757	0.720235	0.943597
AC092329.3	0.205603	0.236057	0.759862
AC092364.1	0.0884178	0.613502	0.911216
AC092368.3	-0.142004	0.415797	0.845529
AC092375.2	-0.23987	0.165163	0.702935
AC092376.1	-0.0602143	0.731142	0.94675
AC092376.2	-0.220002	0.204117	0.738207
AC092378.1	0.0727649	0.677849	0.930495
AC092422.1	0.300508	0.0794204	0.596867
AC092435.1	-0.0696625	0.690892	0.934565
AC092436.2	0.137492	0.430917	0.849925
AC092440.1	0.302482	0.0773702	0.594947
AC092490.2	0.248895	0.149356	0.685754
AC092535.1	0.200526	0.24808	0.764744
AC092535.3	0.215333	0.214126	0.746341
AC092546.1	-0.232819	0.178323	0.716838
AC092574.2	0.0685344	0.695657	0.936623
AC092590.1	0.135941	0.436184	0.853621
AC092634.3	0.244947	0.15613	0.692481
AC092634.5	-0.02496	0.886823	0.981341
AC092637.1	0.119865	0.492805	0.874357
AC092647.5	0.32166	0.0595271	0.551008
AC092650.1	0.127903	0.464036	0.862617
AC092666.1	0.403732	0.0161658	0.359524
AC092673.1	0.201091	0.246725	0.764744
AC092674.1	-0.135518	0.437627	0.854376
AC092675.1	-0.0283445	0.871597	0.978411
AC092681.2	0.466767	0.00470396	0.218108
AC092681.3	0.0156529	0.928886	0.988127
AC092683.1	-0.09843	0.573748	0.897955
AC092683.2	0.19404	0.264029	0.773677
AC092687.1	-0.112814	0.518771	0.882862
AC092691.1	-0.290918	0.0899836	0.614846
AC092691.3	0.0153709	0.930165	0.988446
AC092718.1	0.0307417	0.860839	0.976205
AC092718.3	0.157939	0.364855	0.823112
AC092718.8	-0.149478	0.391424	0.835147
AC092720.1	0.235922	0.172444	0.712764
AC092747.1	-0.231691	0.180496	0.717819
AC092747.4	-0.107455	0.538945	0.887834
AC092783.1	-0.356709	0.035428	0.474941
AC092794.1	-0.192065	0.269013	0.77739
AC092800.1	-0.161465	0.35411	0.817965
AC092802.1	0.0888408	0.611799	0.911029
AC092802.2	-0.0600733	0.731748	0.94675
AC092807.3	-0.125364	0.473024	0.866742
AC092809.4	0.0729059	0.677258	0.930442
AC092813.1	0.11648	0.505185	0.877794
AC092835.1	-0.0468177	0.789419	0.959126
AC092839.2	-0.263279	0.126484	0.665191
AC092849.1	0.193053	0.266513	0.775227
AC092902.3	-0.23705	0.170341	0.710169
AC092903.2	-0.186143	0.284335	0.789901
AC092910.3	0.057253	0.74391	0.949482
AC092920.1	0.0276394	0.874766	0.979737
AC092957.1	-0.0679703	0.698043	0.937589
AC092958.1	-0.0908151	0.603878	0.908807
AC092966.1	0.113801	0.515096	0.881874
AC092979.1	0.057394	0.7433	0.949482
AC093110.1	-0.154414	0.375792	0.829368
AC093151.3	0.140735	0.420019	0.846909
AC093152.1	-0.136505	0.434265	0.852588
AC093155.3	0.0977318	0.576482	0.898451
AC093157.1	-0.161888	0.352834	0.817616
AC093206.1	-0.0954686	0.585384	0.902611
AC093227.1	0.0994171	0.569892	0.896502
AC093227.2	-0.0124095	0.943595	0.990387
AC093248.1	-0.27456	0.110449	0.643099
AC093249.2	0.203206	0.241685	0.761637
AC093249.6	0.113801	0.515096	0.881874
AC093274.1	-0.016358	0.925692	0.9879
AC093297.2	-0.0607784	0.728717	0.946466
AC093305.1	-0.331249	0.0519195	0.531177
AC093323.1	-0.0798157	0.648551	0.921695
AC093334.1	0	1	1
AC093423.3	0.412334	0.0138384	0.341271
AC093459.1	0.0610604	0.727506	0.946109
AC093484.4	0.110981	0.525631	0.884047
AC093495.1	-0.112532	0.519823	0.883028
AC093512.2	0.0215756	0.90209	0.983903
AC093523.1	-0.120711	0.489735	0.872827
AC093525.2	0.0205885	0.906549	0.984359
AC093525.3	0.0243977	0.889358	0.981677
AC093525.4	0.00507662	0.97691	0.99668
AC093525.6	0.0733289	0.675487	0.929778
AC093525.7	-0.0389207	0.82433	0.966515
AC093535.1	-0.109006	0.533067	0.886078
AC093567.1	-0.0383567	0.826837	0.96721
AC093580.1	0.123425	0.479952	0.868692
AC093591.2	-0.0190373	0.913563	0.985833
AC093599.1	0.210539	0.224751	0.754744
AC093607.1	0.169362	0.330743	0.807959
AC093627.3	0.399361	0.0174689	0.372023
AC093627.5	-0.208282	0.229873	0.757722
AC093639.1	-0.0555608	0.751236	0.950613
AC093642.1	-0.225268	0.193225	0.727352
AC093655.1	0.152017	0.383338	0.833615
AC093668.2	0.111122	0.525101	0.884047
AC093689.1	-0.114727	0.511658	0.880301
AC093690.1	-0.152863	0.380665	0.832307
AC093725.2	0.242691	0.1601	0.69814
AC093726.2	-0.291483	0.0893338	0.614486
AC093752.2	0.0647269	0.711822	0.940904
AC093766.1	0.189527	0.275512	0.783258
AC093772.1	0.0755852	0.666071	0.926787
AC093801.1	0.0348312	0.842544	0.97209
AC093802.1	-0.0112822	0.948712	0.991278
AC093817.1	0.0916676	0.600472	0.907841
AC093827.4	0.0805208	0.645649	0.920612
AC093827.5	-0.0456896	0.794384	0.960195
AC093835.1	-0.256087	0.13757	0.676179
AC093849.1	0.073893	0.673129	0.928745
AC093879.1	-0.410078	0.0144197	0.341746
AC093879.2	-0.237191	0.170079	0.709957
AC093895.1	0.267651	0.120077	0.65466
AC093899.2	-0.183886	0.290316	0.791389
AC093901.1	0.173874	0.317828	0.80275
AC095050.1	0.0832001	0.634667	0.918472
AC095055.1	-0.123117	0.481057	0.869063
AC096543.1	0.303328	0.0765042	0.593253
AC096554.1	0.339851	0.0457744	0.512106
AC096564.1	0.0196014	0.911012	0.985666
AC096564.2	0.0502021	0.774576	0.956034
AC096577.1	0.252985	0.142567	0.681948
AC096588.1	0.049356	0.77828	0.956573
AC096637.2	0.142568	0.413928	0.844824
AC096639.1	0.235565	0.173113	0.713402
AC096642.1	0.074034	0.672539	0.928502
AC096677.1	0.0826361	0.636973	0.918805
AC096711.2	0.098712	0.572645	0.897689
AC096711.3	0.15808	0.364422	0.823112
AC096719.1	-0.19968	0.250123	0.766019
AC096741.1	-0.0449845	0.79749	0.961363
AC096746.1	0.105199	0.54755	0.889742
AC096759.1	-0.135235	0.43859	0.854771
AC096887.1	0.122403	0.483623	0.870375
AC096992.2	0.0603554	0.730535	0.94675
AC097059.1	-0.312071	0.0679907	0.569859
AC097103.2	-0.380182	0.0242687	0.419688
AC097347.1	0.252139	0.143953	0.682595
AC097359.2	0.200808	0.247402	0.764744
AC097376.2	-0.116198	0.506224	0.878207
AC097382.2	0.0745981	0.670185	0.927913
AC097460.1	0.326032	0.0559564	0.545427
AC097461.1	-0.204757	0.238033	0.760923
AC097467.3	0.199257	0.251149	0.766489
AC097468.2	0.65573	1.90389e-05	0.0137461
AC097478.1	0.151734	0.384231	0.833615
AC097480.1	0.310379	0.0695777	0.575054
AC097487.1	0.219141	0.205939	0.73961
AC097512.1	0.189752	0.274932	0.783258
AC097515.1	-0.329698	0.0530946	0.536949
AC097518.1	0.124236	0.477047	0.867967
AC097534.1	-0.0149478	0.932082	0.988717
AC097534.2	-0.257497	0.135342	0.67363
AC097537.1	-0.14553	0.404195	0.84092
AC097625.1	0.0183335	0.916747	0.986169
AC097634.1	-0.151876	0.383785	0.833615
AC097634.3	-0.153991	0.377117	0.830479
AC097658.2	-0.0527404	0.763495	0.953355
AC097662.1	0.00112822	0.994868	0.999415
AC097713.1	0.165131	0.34314	0.812173
AC098484.3	0.0456896	0.794384	0.960195
AC098487.1	-0.196437	0.258058	0.772416
AC098582.1	0.141722	0.416733	0.845529
AC098617.1	0.151311	0.385574	0.83392
AC098650.1	-0.470856	0.00430678	0.206807
AC098818.2	-0.0912381	0.602187	0.908124
AC098820.2	0.190951	0.271855	0.780532
AC098820.3	0.0049356	0.977551	0.99673
AC098828.3	-0.0884178	0.613502	0.911216
AC098829.1	-0.174297	0.316634	0.80234
AC098850.3	-0.0500611	0.775193	0.956034
AC098864.1	0.0635988	0.716636	0.942522
AC098936.1	0.253972	0.140963	0.680575
AC099066.2	0.287534	0.0939586	0.620738
AC099329.3	-0.0215756	0.90209	0.983903
AC099342.1	0.132415	0.448285	0.859008
AC099344.1	0.136646	0.433786	0.85231
AC099489.1	0.00775595	0.96473	0.994188
AC099508.2	-0.0472408	0.78756	0.958826
AC099511.1	0.234105	0.17587	0.713486
AC099518.1	0.136505	0.434265	0.852588
AC099518.3	0.312071	0.0679907	0.569859
AC099518.4	0.282457	0.100171	0.626566
AC099520.1	0.276253	0.108183	0.639279
AC099542.1	0.24537	0.155394	0.692481
AC099550.1	-0.222837	0.198202	0.731535
AC099560.1	0.082072	0.639282	0.919165
AC099566.1	0.234528	0.175068	0.713402
AC099567.1	-0.142709	0.413462	0.844127
AC099669.1	-0.153991	0.377117	0.830479
AC099671.1	-0.0303187	0.862735	0.976324
AC099673.1	0.024819	0.887459	0.981341
AC099681.1	0.0507662	0.77211	0.955671
AC099753.1	0.0617655	0.724481	0.944667
AC099754.1	-0.101814	0.560578	0.893742
AC099778.1	0.0637398	0.716034	0.942405
AC099791.2	0.134671	0.44052	0.855645
AC099791.3	-0.177823	0.30679	0.798824
AC099792.1	-0.0619065	0.723877	0.944427
AC099811.2	0.278227	0.105583	0.634501
AC099850.1	0.0832001	0.634667	0.918472
AC099850.2	0.0126915	0.942315	0.990387
AC100763.1	0.265817	0.122734	0.658662
AC100771.2	0.338018	0.0470324	0.518434
AC100786.1	-0.0968788	0.57983	0.899122
AC100800.1	0.399079	0.0175559	0.372023
AC100801.1	0.0332801	0.849474	0.972587
AC100802.1	0.0604964	0.729929	0.94675
AC100810.1	-0.161747	0.353259	0.817852
AC100814.1	0.10534	0.547011	0.889294
AC100818.1	0.225063	0.193639	0.727352
AC100821.2	0.156952	0.367898	0.824675
AC100830.1	-0.049074	0.779516	0.957393
AC100849.1	0.221961	0.200016	0.735053
AC100858.3	0.26892	0.118263	0.650738
AC100861.2	0.130321	0.45556	0.861213
AC100863.1	-0.0891229	0.610665	0.910923
AC102953.2	-0.074034	0.672539	0.928502
AC103409.1	0.127762	0.464533	0.862906
AC103591.3	0.0294747	0.866522	0.977446
AC103691.1	0.180925	0.298289	0.794548
AC103706.1	0.200103	0.2491	0.76567
AC103719.1	0.27724	0.106877	0.637727
AC103736.1	-0.194604	0.262616	0.773123
AC103739.2	-0.00451255	0.979475	0.997083
AC103740.1	-0.162593	0.350712	0.816256
AC103764.1	0.0337031	0.847583	0.972587
AC103810.2	-0.14976	0.39052	0.834976
AC103810.5	0.172605	0.321428	0.803631
AC103855.3	0.0362414	0.836253	0.970254
AC103876.1	0.106045	0.544316	0.888485
AC103923.1	0.192488	0.26794	0.776695
AC103987.2	0.0808028	0.644489	0.92037
AC104009.1	0.204193	0.239357	0.761302
AC104035.1	0.106609	0.542165	0.888485
AC104041.1	0.354799	0.0364947	0.480748
AC104051.1	-0.204757	0.238033	0.760923
AC104066.2	0.103789	0.552961	0.891555
AC104073.4	0.160055	0.358385	0.820046
AC104078.1	0.0977249	0.576509	0.898451
AC104078.2	0.0298956	0.864633	0.976831
AC104088.1	0.275548	0.109123	0.640355
AC104109.3	0.265817	0.122734	0.658662
AC104117.3	-0.0314468	0.857679	0.974968
AC104123.1	0.121275	0.487693	0.871956
AC104134.1	0.314891	0.065409	0.561813
AC104151.1	0.0455486	0.795005	0.960658
AC104170.1	0.300226	0.0797167	0.597319
AC104232.1	-0.571684	0.000333932	0.0599906
AC104248.1	0.193335	0.265802	0.775166
AC104257.1	-0.0307439	0.860829	0.976205
AC104304.1	0.185438	0.286195	0.790674
AC104316.1	0.331813	0.0514974	0.529006
AC104389.4	-0.190514	0.272973	0.781645
AC104411.1	0.175707	0.312673	0.800632
AC104435.2	0.273291	0.112172	0.644593
AC104454.2	0.200244	0.24876	0.765439
AC104461.1	-0.250306	0.146989	0.684348
AC104472.3	0.229435	0.184897	0.719653
AC104532.1	-0.0775595	0.657873	0.924144
AC104561.1	-0.270753	0.11568	0.648042
AC104574.2	0.387374	0.0214995	0.401325
AC104590.1	0.254413	0.140251	0.680484
AC104596.1	-0.254677	0.139826	0.679662
AC104653.1	0.0703676	0.68792	0.933919
AC104662.2	0.122685	0.482608	0.86971
AC104667.1	0.34098	0.0450138	0.510375
AC104695.2	0.317994	0.0626589	0.558269
AC104758.4	-0.192629	0.267583	0.776328
AC104803.1	0.0356773	0.838768	0.970887
AC104806.2	-0.0779825	0.656121	0.923416
AC104825.1	-0.375247	0.0263346	0.432077
AC104827.1	-0.160196	0.357956	0.8199
AC104836.1	-0.224922	0.193926	0.72748
AC104964.1	-0.120006	0.492293	0.874357
AC104964.4	-0.173169	0.319825	0.803178
AC104984.2	0.0310238	0.859574	0.975697
AC104984.3	-0.0157939	0.928247	0.988127
AC104986.2	-0.152863	0.380665	0.832307
AC105020.1	-0.189527	0.275512	0.783258
AC105020.2	0.0335644	0.848203	0.972587
AC105031.2	-0.112673	0.519297	0.882862
AC105052.1	0.0743161	0.671362	0.928196
AC105052.3	0.0098712	0.955119	0.992125
AC105053.1	0.0798157	0.648551	0.921695
AC105094.2	0.0726239	0.67844	0.930674
AC105180.1	-0.0664191	0.704622	0.939186
AC105206.2	0.16217	0.351984	0.816678
AC105277.1	0.215756	0.213206	0.745446
AC105285.1	0.504559	0.00199571	0.149427
AC105339.3	-0.124941	0.47453	0.866742
AC105345.1	0.157375	0.366592	0.823447
AC105383.1	-0.301777	0.0780976	0.596232
AC105389.3	0.00437153	0.980116	0.997334
AC105402.3	-0.141863	0.416265	0.845529
AC105411.1	-0.222666	0.198554	0.731942
AC105430.1	0.152017	0.383338	0.833615
AC105760.1	-0.195168	0.261208	0.773053
AC105760.2	0.041036	0.814943	0.965081
AC105919.1	0.149619	0.390972	0.834976
AC105942.1	-0.387656	0.0213965	0.400141
AC105999.1	0.11084	0.52616	0.884047
AC105999.2	0.26201	0.12839	0.668264
AC106017.1	0.0837877	0.632269	0.917921
AC106707.1	0.369747	0.0288051	0.448286
AC106729.1	0.274278	0.11083	0.643466
AC106739.1	0.238037	0.168516	0.708256
AC106744.1	0.0784056	0.654371	0.922959
AC106779.1	-0.0853154	0.626051	0.91619
AC106786.2	0.0390618	0.823703	0.966509
AC106791.1	-0.202078	0.244364	0.762473
AC106795.2	0.193617	0.265091	0.774323
AC106795.3	-0.125364	0.473024	0.866742
AC106799.2	0.216884	0.210764	0.743833
AC106820.2	0.046962	0.788785	0.959126
AC106864.2	-0.00860205	0.960885	0.994127
AC106869.1	0.0465357	0.79066	0.959538
AC106873.1	-0.102519	0.557853	0.892493
AC106881.1	-0.119442	0.494344	0.874412
AC106892.1	0.306007	0.0738116	0.584938
AC106894.1	0.0277804	0.874132	0.979353
AC107021.1	0.102661	0.557308	0.892493
AC107032.2	-0.0604964	0.729929	0.94675
AC107067.1	0.171336	0.325053	0.80481
AC107068.1	-0.309533	0.0703819	0.57762
AC107068.2	0.0373696	0.831228	0.968425
AC107072.1	0.0638808	0.715431	0.942405
AC107072.2	-0.318699	0.0620468	0.556354
AC107204.1	-0.262292	0.127965	0.667941
AC107214.1	-0.0114224	0.948076	0.991121
AC107220.1	0.214784	0.215325	0.746387
AC107241.1	-0.0963147	0.582049	0.900008
AC107294.2	0.287111	0.0944648	0.620839
AC107375.1	-0.0273573	0.876034	0.979801
AC107398.2	-0.0428692	0.806829	0.962927
AC107419.1	-0.0304597	0.862103	0.976319
AC107463.1	-0.0109993	0.949996	0.991593
AC107464.1	0.00662967	0.969849	0.994907
AC107464.3	-0.202642	0.243022	0.761931
AC107871.1	0.121134	0.488203	0.872173
AC107871.2	0.123813	0.47856	0.868454
AC107884.1	0.315596	0.0647758	0.561813
AC107973.1	0.36594	0.0306245	0.456904
AC107982.3	-0.105763	0.545393	0.888898
AC108002.1	0.0562659	0.748181	0.950315
AC108047.1	-0.0806618	0.645069	0.92037
AC108062.1	-0.0700855	0.689108	0.934027
AC108066.1	0.162452	0.351136	0.81649
AC108067.1	0.0561248	0.748792	0.950315
AC108134.3	0.273714	0.111596	0.644209
AC108156.1	-0.436025	0.00883527	0.282617
AC108451.1	0.318558	0.0621688	0.556354
AC108471.2	-0.0664191	0.704622	0.939186
AC108488.2	0.0919432	0.599372	0.907362
AC108718.1	0.114224	0.513524	0.881349
AC108721.1	-0.218295	0.20774	0.741859
AC108866.1	-0.288239	0.0931196	0.619857
AC108879.1	-0.0925073	0.597124	0.906811
AC108935.1	-0.0558428	0.750014	0.950315
AC109322.1	0.0138197	0.937197	0.989419
AC109361.1	-0.117467	0.501558	0.877569
AC109439.2	-0.322647	0.0587055	0.550591
AC109454.2	-0.151734	0.384231	0.833615
AC109460.1	0.00719188	0.967294	0.994548
AC109460.2	-0.00662781	0.969858	0.994907
AC109466.1	0.353107	0.0374615	0.486086
AC109492.1	0.451537	0.00647382	0.252167
AC109587.1	0.0889818	0.611232	0.910923
AC109630.1	-0.330544	0.0524511	0.534182
AC109779.1	-0.198975	0.251834	0.766965
AC109826.1	0.305725	0.0740915	0.585778
AC109830.1	0.326878	0.0552854	0.54417
AC109927.1	0.307135	0.0727002	0.581098
AC110023.1	-0.488343	0.00291754	0.176241
AC110048.2	0.0470997	0.78818	0.958888
AC110079.2	0.0860205	0.62319	0.915449
AC110285.1	-0.0190373	0.913563	0.985833
AC110285.2	0.283304	0.0991146	0.624861
AC110285.3	0.359453	0.0339403	0.466608
AC110285.6	-0.125232	0.473494	0.866742
AC110491.1	-0.38681	0.0217068	0.402961
AC110491.3	-0.016217	0.926331	0.987959
AC110716.2	-0.357902	0.034775	0.471188
AC110751.1	-0.280624	0.10249	0.631494
AC110769.2	-0.210116	0.225705	0.75519
AC110792.2	-0.269484	0.117464	0.649698
AC110813.1	0.0307439	0.860829	0.976205
AC110995.1	-0.369042	0.0291352	0.449266
AC111006.1	0.0908151	0.603878	0.908807
AC111152.2	0.349018	0.0398838	0.498325
AC111188.1	-0.203911	0.24002	0.761615
AC111194.2	0.167528	0.336081	0.809991
AC111198.1	0.0953343	0.585915	0.903263
AC112178.1	0.31334	0.0668193	0.564959
AC112206.2	-0.0951866	0.586498	0.903363
AC112229.3	0.0534455	0.760425	0.952227
AC112250.2	-0.103655	0.553476	0.891555
AC112484.1	-0.225628	0.192495	0.726836
AC112487.1	0.225204	0.193353	0.727352
AC112493.1	0.0232678	0.894452	0.982944
AC112693.1	0.18163	0.296378	0.793139
AC112719.2	0.167293	0.336769	0.810629
[truncated: 18,217 more rows]

## Sheet: L2_3_IT
gene	corr	p_value	p_adjusted
A1BG	-0.166823	0.338148	0.526818
A1BG-AS1	-0.257497	0.135342	0.298286
A1CF	0.410219	0.0143828	0.0730869
A2M	-0.21491	0.21505	0.398219
A2M-AS1	0.376939	0.0256105	0.105997
A2ML1	0.304738	0.0750777	0.208985
A2ML1-AS1	0.223512	0.19681	0.376901
A2ML1-AS2	0.387906	0.0213057	0.0942576
A4GALT	0.368196	0.0295353	0.116123
A4GNT	0.0647269	0.711822	0.826896
AAAS	0.277099	0.107062	0.259628
AACS	-0.49215	0.00267308	0.0247494
AADACL2	-0.306571	0.0732543	0.205935
AADACL2-AS1	0.164285	0.345653	0.533892
AADACL3	0.261164	0.129673	0.290761
AADACL4	0.421923	0.011583	0.0637549
AADAT	-0.569145	0.000359815	0.0070068
AAED1	0.0906741	0.604443	0.750076
AAGAB	-0.492996	0.00262124	0.0243998
AAK1	-0.139607	0.423792	0.605636
AAMDC	0.254113	0.140735	0.305654
AAMP	0.310238	0.0697112	0.199782
AANAT	0.0729059	0.677258	0.802786
AAR2	0.131569	0.451216	0.629356
AARD	-0.253267	0.142108	0.307095
AARS	0.460703	0.00535092	0.0387115
AARS2	0.424744	0.0109821	0.0618091
AARSD1	-0.106045	0.544316	0.704828
AASDH	0.361286	0.0329748	0.124628
AASDHPPT	0.153709	0.378002	0.564185
AASS	0.653051	2.11429e-05	0.00114287
AATBC	0.461126	0.00530342	0.0385388
AATF	-0.0889818	0.611232	0.754215
AATK	0.167246	0.336906	0.525682
AB015752.1	0.354376	0.0367345	0.133681
ABALON	0.00775595	0.96473	0.980931
ABAT	0.582119	0.000244095	0.00543674
ABCA1	0.206308	0.234419	0.421013
ABCA10	0.399784	0.0173391	0.0825004
ABCA12	0.449845	0.00670182	0.0445663
ABCA13	0.330685	0.0523444	0.16663
ABCA2	0.0720598	0.680805	0.805235
ABCA3	0.220974	0.202076	0.383175
ABCA4	0.194463	0.262968	0.451804
ABCA5	0.199398	0.250807	0.438682
ABCA6	0.18304	0.29258	0.482329
ABCA7	0.345915	0.0418046	0.144742
ABCA8	0.504418	0.00200247	0.0205509
ABCA9	0.258626	0.133579	0.296071
ABCA9-AS1	0.355081	0.0363356	0.132664
ABCB1	-0.0480869	0.783844	0.872652
ABCB10	0.0569709	0.745129	0.847899
ABCB11	0.138338	0.42806	0.609129
ABCB4	-0.605669	0.000115565	0.00333815
ABCB5	0.28697	0.094634	0.240708
ABCB6	-0.261869	0.128603	0.289157
ABCB7	0.577606	0.000279882	0.00593813
ABCB8	-0.0549967	0.753684	0.853534
ABCB9	0.448858	0.00683798	0.04519
ABCC1	0.194463	0.262968	0.451804
ABCC10	0.00846103	0.961526	0.979181
ABCC11	-0.0707906	0.686139	0.808405
ABCC12	-0.177412	0.307926	0.49751
ABCC2	0.13862	0.427109	0.608338
ABCC3	0.377362	0.0254321	0.105542
ABCC4	-0.362696	0.0322476	0.122766
ABCC5	0.336185	0.048318	0.158451
ABCC5-AS1	0.180361	0.299824	0.488893
ABCC6	0.0633167	0.717841	0.830651
ABCC8	-0.0980069	0.575404	0.727585
ABCC9	0.140735	0.420019	0.60223
ABCD1	0.490458	0.00277943	0.025395
ABCD2	0.636975	3.88388e-05	0.00171224
ABCD3	0.421359	0.0117065	0.0641416
ABCD4	0.320532	0.0604773	0.182803
ABCE1	-0.0839052	0.63179	0.769244
ABCF1	0.578876	0.000269372	0.00579944
ABCF2	0.225063	0.193639	0.373019
ABCF3	-0.0730469	0.676668	0.802223
ABCG1	0.398938	0.0175995	0.0832966
ABCG2	0.413744	0.0134852	0.0702245
ABCG4	0.186284	0.283963	0.473272
ABCG5	-0.429679	0.00999395	0.0581599
ABCG8	-0.216179	0.212288	0.394845
ABHD1	0.249177	0.14888	0.316187
ABHD10	-0.155119	0.373589	0.559919
ABHD11	0.271317	0.114893	0.270137
ABHD12	0.387233	0.0215512	0.0949499
ABHD12B	-0.40204	0.0166602	0.0804295
ABHD13	-0.0586632	0.737821	0.84266
ABHD14A	0.362696	0.0322476	0.122766
ABHD14B	0.167528	0.336081	0.525014
ABHD15	-0.0383567	0.826837	0.900628
ABHD15-AS1	-0.285137	0.0968545	0.244228
ABHD16A	0.183745	0.290693	0.480274
ABHD17A	0.452665	0.00632554	0.0429604
ABHD17B	0.352543	0.0377883	0.136158
ABHD17C	0.200526	0.24808	0.435728
ABHD18	0.377926	0.0251958	0.104986
ABHD2	-0.329698	0.0530946	0.168149
ABHD3	0.608771	0.000104261	0.00315975
ABHD4	-0.285137	0.0968545	0.244228
ABHD5	0.36326	0.0319604	0.121957
ABHD6	-0.294867	0.0855106	0.226174
ABHD8	0.487355	0.00298401	0.0264705
ABI1	-0.248754	0.149594	0.317095
ABI2	-0.0858795	0.623762	0.76329
ABI3	0.423334	0.0112792	0.0628433
ABI3BP	0.427423	0.0104359	0.0598773
ABL1	0.0399079	0.819946	0.895938
ABL2	-0.144543	0.407425	0.590616
ABLIM1	-0.140312	0.421432	0.60332
ABLIM2	0.336749	0.0479195	0.157554
ABLIM3	-0.126774	0.468019	0.643408
ABO	-0.784479	2.45407e-08	1.74491e-05
ABR	-0.132556	0.447798	0.626258
ABRA	-0.33971	0.0458702	0.153528
ABRACL	0.428551	0.0102129	0.0589884
ABRAXAS1	0.351838	0.0382001	0.137214
ABRAXAS2	-0.0341262	0.845693	0.912279
ABT1	0.28006	0.103211	0.253795
ABTB1	-0.0172041	0.92186	0.95692
ABTB2	0.609335	0.000102317	0.00312127
AC000036.1	0.0313058	0.858311	0.919773
AC000058.1	-0.546301	0.000686157	0.010369
AC000068.1	0.00944815	0.957041	0.976515
AC000093.1	0.247767	0.151269	0.319279
AC000099.1	-0.0971608	0.578722	0.73015
AC000123.1	-0.29247	0.0882054	0.230618
AC000124.1	0.127339	0.466026	0.641685
AC000372.1	-0.149619	0.390972	0.576101
AC000403.1	-0.145671	0.403735	0.587664
AC001226.1	-0.0304597	0.862103	0.921806
AC001226.2	-0.309674	0.0702474	0.200573
AC002064.1	0.282598	0.0999945	0.248641
AC002064.2	-0.0720598	0.680805	0.805235
AC002066.1	-0.285407	0.0965245	0.243906
AC002070.1	-0.162593	0.350712	0.538795
AC002074.1	0.208423	0.22955	0.414983
AC002091.1	0.321378	0.0597636	0.181318
AC002091.2	0.0040895	0.981399	0.990183
AC002101.1	0.301072	0.0788304	0.215685
AC002115.1	0.114083	0.514048	0.681286
AC002116.2	0.0448435	0.798112	0.882196
AC002127.2	-0.458729	0.00557745	0.0396571
AC002306.1	0.157093	0.367462	0.555148
AC002310.1	0.284573	0.0975457	0.245146
AC002310.2	0.435884	0.00885971	0.053724
AC002310.4	0.249036	0.149118	0.316522
AC002310.5	0.0212936	0.903364	0.946723
AC002351.1	0.66264	1.44597e-05	0.000881245
AC002375.1	0.135094	0.439072	0.618987
AC002378.1	0.106327	0.54324	0.704256
AC002383.1	-0.54757	0.000662782	0.0101766
AC002384.1	0.22041	0.203259	0.384656
AC002386.1	0.215333	0.214126	0.397172
AC002401.2	0.181066	0.297907	0.487055
AC002401.3	0.0617655	0.724481	0.834401
AC002401.4	0.0169221	0.923137	0.957601
AC002428.1	0.213077	0.219082	0.402808
AC002429.2	-0.09011	0.606702	0.751333
AC002451.1	-0.0585221	0.738429	0.843042
AC002454.1	-0.430666	0.00980566	0.0575595
AC002456.1	0.133402	0.444879	0.623843
AC002463.1	0.0542916	0.756746	0.855465
AC002467.1	-0.232396	0.179136	0.355121
AC002470.1	-0.145812	0.403275	0.587333
AC002472.1	0.0726239	0.67844	0.803671
AC002480.4	0.192065	0.269013	0.45799
AC002546.1	0.0593682	0.734783	0.840748
AC002550.2	0.179938	0.300978	0.490256
AC002553.1	0.236768	0.170865	0.344738
AC002553.2	-0.134812	0.440037	0.619906
AC002558.2	-0.0377926	0.829346	0.902156
AC002563.1	0.246639	0.1532	0.321568
AC002996.1	0.273714	0.111596	0.265695
AC003001.1	0.109711	0.530405	0.694435
AC003002.1	0.0561248	0.748792	0.8506
AC003002.2	0.0389207	0.82433	0.898815
AC003002.3	-0.152581	0.381554	0.567471
AC003005.1	-0.162875	0.349866	0.538181
AC003005.2	-0.0497791	0.776428	0.867984
AC003006.1	0.551377	0.000596835	0.00953904
AC003009.1	-0.305584	0.0742318	0.20763
AC003035.1	0.147786	0.396868	0.581883
AC003035.2	0.402604	0.016494	0.0799193
AC003043.1	-0.0939174	0.591521	0.739735
AC003043.2	0.124236	0.477047	0.650785
AC003070.1	0.379443	0.0245695	0.103245
AC003084.1	-0.000564069	0.997434	0.998875
AC003087.1	0.44223	0.00781498	0.0492857
AC003092.1	0.419103	0.0122115	0.065919
AC003092.2	0.344364	0.0427927	0.146716
AC003101.1	-0.601904	0.000130756	0.00362587
AC003102.1	-0.0124095	0.943595	0.96882
AC003666.1	0.267369	0.120483	0.278462
AC003681.1	0.264971	0.123974	0.282714
AC003682.1	-0.158644	0.362691	0.550458
AC003684.1	-0.711432	1.66109e-06	0.0002267
AC003956.1	0.158926	0.361827	0.549598
AC003958.2	-0.0150888	0.931443	0.962472
AC003965.1	0.291765	0.0890103	0.23187
AC003965.2	0.264548	0.124598	0.283461
AC003973.2	0.127056	0.467022	0.64261
AC003975.1	0.0712137	0.684359	0.807372
AC003982.1	0.150042	0.389618	0.57484
AC003984.1	0.287816	0.0936223	0.239232
AC003985.1	-0.648115	2.55784e-05	0.00130145
AC003985.2	-0.648866	2.48538e-05	0.00126911
AC003986.1	0.174156	0.317031	0.505857
AC003986.2	-0.0549967	0.753684	0.853534
AC003986.3	0.0784816	0.654057	0.785798
AC003988.1	-0.153427	0.378888	0.564809
AC003991.1	0.269061	0.118063	0.274609
AC003991.2	0.198975	0.251834	0.439925
AC004009.1	0.240434	0.164142	0.336213
AC004014.1	0.404014	0.0160846	0.0786918
AC004023.1	0.325891	0.0560689	0.174382
AC004034.1	0.15117	0.386022	0.571511
AC004039.1	0.00719188	0.967294	0.982026
AC004052.1	-0.266946	0.121094	0.279083
AC004053.1	0.595657	0.000159947	0.00417246
AC004054.1	-0.35071	0.0388665	0.138531
AC004063.1	0.472831	0.00412564	0.0325937
AC004066.2	-0.290072	0.090965	0.23526
AC004069.1	-0.150183	0.389168	0.574389
AC004076.1	0.172041	0.323036	0.512108
AC004076.2	0.0470997	0.78818	0.87579
AC004112.1	0.169503	0.330334	0.51899
AC004130.1	-0.379054	0.0247286	0.103694
AC004147.2	-0.339851	0.0457744	0.153448
AC004147.3	-0.175284	0.313858	0.502876
AC004148.1	0.346902	0.0411855	0.143405
AC004148.2	-0.565338	0.000401996	0.00741179
AC004149.1	0.0212936	0.903364	0.946723
AC004156.1	0.16217	0.351984	0.540121
AC004158.1	0.342108	0.0442633	0.150052
AC004160.2	0.382439	0.0233699	0.0999609
AC004217.1	0.0518943	0.767184	0.862238
AC004221.1	0.198975	0.251834	0.439925
AC004223.2	0.00521764	0.976269	0.986838
AC004223.3	0.55871	0.000486012	0.00839172
AC004223.4	0.320109	0.0608366	0.183449
AC004231.1	0.143555	0.41067	0.593644
AC004231.3	0.16908	0.331561	0.520209
AC004233.2	0.0675472	0.699835	0.817974
AC004233.3	0.170349	0.32789	0.516672
AC004233.4	0.141017	0.419079	0.601473
AC004241.1	-0.261446	0.129244	0.290128
AC004253.1	-0.133543	0.444393	0.623667
AC004253.2	-0.450487	0.00661453	0.0442725
AC004257.1	-0.443076	0.00768397	0.0488708
AC004263.1	0.43532	0.00895808	0.0540957
AC004408.1	-0.286688	0.0949731	0.241172
AC004448.2	0.465921	0.00478997	0.036094
AC004448.3	-0.0249951	0.886666	0.936966
AC004449.1	-0.139889	0.422847	0.604597
AC004466.1	0.507098	0.00187738	0.0196972
AC004466.3	-0.105904	0.544854	0.705294
AC004470.1	-0.1664	0.339392	0.527925
AC004471.1	0.0502021	0.774576	0.866718
AC004471.2	0.0980069	0.575404	0.727585
AC004477.3	0.185015	0.287315	0.476967
AC004485.1	-0.412898	0.0136962	0.0708179
AC004490.1	0.296841	0.0833394	0.222876
AC004492.1	-0.0743161	0.671362	0.798321
AC004494.1	0.11084	0.52616	0.690965
AC004520.1	-0.456755	0.00581219	0.0407824
AC004522.2	-0.238601	0.167479	0.340558
AC004528.1	0.397386	0.0180855	0.0848582
AC004540.1	-0.195873	0.259455	0.44796
AC004540.2	-0.283304	0.0991146	0.247407
AC004542.1	0.143555	0.41067	0.593644
AC004542.2	0.464934	0.00489202	0.0366439
AC004543.1	-0.612297	9.26306e-05	0.0029457
AC004551.1	0.265112	0.123767	0.282404
AC004554.2	0.234653	0.174832	0.349816
AC004556.1	0.184309	0.289189	0.478844
AC004584.1	0.0588042	0.737213	0.842208
AC004585.1	0.111686	0.522987	0.688559
AC004590.1	0.434756	0.00905737	0.05447
AC004593.1	-0.255054	0.139221	0.303768
AC004594.1	0.697048	3.28433e-06	0.000352152
AC004596.1	-0.0342672	0.845063	0.911742
AC004597.1	-0.470997	0.00429361	0.0335357
AC004637.1	0.121557	0.486674	0.659023
AC004672.1	-0.29811	0.0819663	0.221037
AC004674.1	-0.632744	4.53205e-05	0.00190127
AC004687.1	0.203629	0.240685	0.427998
AC004690.2	0.236204	0.171916	0.345979
AC004691.1	0.459434	0.00549562	0.0393274
AC004691.2	0.329557	0.0532025	0.168414
AC004692.2	0.460562	0.00536684	0.038776
AC004702.1	0.181912	0.295616	0.485171
AC004704.1	0.186848	0.282482	0.471994
AC004706.1	0.269343	0.117663	0.274047
AC004754.1	0.249177	0.14888	0.316187
AC004771.1	-0.0710926	0.684868	0.807797
AC004771.2	0.26892	0.118263	0.275005
AC004771.3	0.226897	0.189939	0.368605
AC004771.5	-0.275407	0.109311	0.262692
AC004784.1	0.0699445	0.689702	0.810881
AC004801.4	0.00211526	0.990378	0.995368
AC004803.1	0.154978	0.374029	0.560287
AC004805.1	-0.320673	0.0603579	0.182522
AC004812.2	-0.0934944	0.5932	0.740899
AC004816.1	-0.00747391	0.966012	0.981731
AC004816.2	0.250164	0.147224	0.313968
AC004817.1	-0.742879	3.21431e-07	8.25303e-05
AC004817.3	-0.090392	0.605572	0.750671
AC004817.4	-0.536993	0.000881074	0.0121674
AC004828.1	0.229435	0.184897	0.36209
AC004830.1	0.024396	0.889365	0.938507
AC004832.1	0.276112	0.10837	0.261291
AC004834.1	-0.107173	0.540017	0.701851
AC004835.1	0.177541	0.30757	0.497197
AC004837.2	0.131851	0.450238	0.628434
AC004839.1	-0.33689	0.0478203	0.157339
AC004846.1	0.0896869	0.608399	0.752292
AC004846.2	0.0518943	0.767184	0.862238
AC004852.2	0.57817	0.000275166	0.00587403
AC004854.2	0.0393438	0.82245	0.89779
AC004862.1	-0.26483	0.124182	0.282978
AC004865.2	0.0806618	0.645069	0.779288
AC004869.1	0.196578	0.25771	0.445835
AC004870.3	0.0198834	0.909737	0.949812
AC004870.4	0.387092	0.021603	0.0951326
AC004875.1	0.13862	0.427109	0.608338
AC004877.1	0.124659	0.475536	0.649619
AC004882.1	0.0799567	0.64797	0.781057
AC004884.2	0.122826	0.482101	0.655134
AC004888.1	-0.100263	0.566597	0.721185
AC004889.1	0.332095	0.0512874	0.164473
AC004895.1	0.0920842	0.59881	0.745555
AC004908.1	0.135094	0.439072	0.618987
AC004908.3	0.00126915	0.994227	0.997284
AC004918.1	0.215192	0.214434	0.397397
AC004921.1	0	1	1
AC004922.1	0.141581	0.417202	0.599866
AC004923.4	0.041177	0.814318	0.892496
AC004930.1	0.111545	0.523515	0.688927
AC004936.1	0.152299	0.382446	0.568248
AC004941.1	0.0530225	0.762267	0.859184
AC004943.1	0.366081	0.0305555	0.118653
AC004943.2	0.485381	0.00312091	0.0271635
AC004946.1	-0.190796	0.27225	0.461432
AC004947.1	-0.121591	0.486551	0.659023
AC004948.1	0.155683	0.371833	0.558585
AC004949.1	0.33266	0.0508694	0.163663
AC004951.1	0.134107	0.442454	0.62211
AC004969.1	-0.22323	0.19739	0.377517
AC004973.1	0.199116	0.251491	0.439464
AC004982.1	0.192629	0.267583	0.456423
AC004982.2	0.152581	0.381554	0.567471
AC004988.1	-0.375388	0.0262736	0.107712
AC004990.1	0.161042	0.355389	0.543691
AC004997.1	-0.0552787	0.75246	0.852741
AC005008.2	0.198693	0.252521	0.440818
AC005009.1	0.0633167	0.717841	0.830651
AC005009.2	0.522469	0.00128343	0.0153735
AC005013.1	-0.467613	0.00461929	0.0353165
AC005014.2	0.0365235	0.834997	0.905532
AC005019.2	-0.432923	0.00938657	0.0557724
AC005020.2	0.285278	0.0966823	0.244082
AC005034.2	-0.0315879	0.857047	0.918951
AC005034.3	0.218295	0.20774	0.389626
AC005037.1	0.174156	0.317031	0.505857
AC005041.1	0.75416	1.68217e-07	5.90462e-05
AC005042.2	0.281611	0.101236	0.250538
AC005046.1	-0.109429	0.531469	0.695073
AC005050.1	0.219987	0.20415	0.385553
AC005064.1	0.221679	0.200603	0.381427
AC005070.3	0.549403	0.000630265	0.00987973
AC005076.1	-0.0858795	0.623762	0.76329
AC005082.1	-0.0273573	0.876034	0.930138
AC005086.1	0.610886	9.7135e-05	0.00302646
AC005090.1	-0.556736	0.000513886	0.00868377
AC005091.1	0.0549967	0.753684	0.853534
AC005096.1	0.590157	0.000190344	0.00464634
AC005104.1	-0.0452665	0.796247	0.880837
AC005144.1	0.0967378	0.580385	0.731249
AC005154.4	-0.182758	0.293337	0.482945
AC005154.5	0.181066	0.297907	0.487055
AC005154.6	-0.299944	0.0800139	0.21772
AC005162.2	-0.419244	0.0121794	0.0658226
AC005162.3	-0.397386	0.0180855	0.0848582
AC005165.1	-0.463806	0.00501095	0.037263
AC005180.1	0.296418	0.0838011	0.223636
AC005180.2	0.219705	0.204745	0.386282
AC005186.1	0.426577	0.0106058	0.0605018
AC005197.1	-0.111827	0.522459	0.688093
AC005208.1	0.0894049	0.609532	0.753088
AC005224.1	-0.0414591	0.813069	0.891655
AC005224.3	0.561107	0.000453976	0.00798272
AC005224.4	0.435068	0.00900225	0.0542766
AC005225.2	0.316584	0.0638974	0.188718
AC005225.3	0.008179	0.962807	0.979947
AC005229.4	-0.0886998	0.612367	0.754909
AC005234.1	-0.112109	0.521404	0.687062
AC005237.1	-0.215756	0.213206	0.395915
AC005244.2	-0.0272163	0.876668	0.930597
AC005253.1	-0.175284	0.313858	0.502876
AC005258.1	-0.167246	0.336906	0.525682
AC005261.1	-0.0894049	0.609532	0.753088
AC005261.2	-0.33548	0.0488199	0.159474
AC005261.3	0.0781235	0.655538	0.786895
AC005277.2	0.190655	0.272611	0.46179
AC005280.2	-0.104635	0.549712	0.708869
AC005288.1	-0.0172041	0.92186	0.95692
AC005291.2	0.166118	0.340222	0.528684
AC005304.1	-0.271035	0.115286	0.270532
AC005304.2	-0.14412	0.408814	0.591949
AC005304.3	-0.229153	0.185452	0.362717
AC005307.1	-0.220833	0.202371	0.383552
AC005324.1	-0.322083	0.0591739	0.180258
AC005324.3	-0.0713547	0.683766	0.807119
AC005324.4	-0.162311	0.35156	0.539679
AC005324.5	0.151734	0.384231	0.569985
AC005329.3	0.128185	0.463043	0.639261
AC005330.1	-0.397951	0.0179075	0.0843226
AC005332.1	0.1774	0.307961	0.49751
AC005332.3	-0.390054	0.0205374	0.0920779
AC005332.4	-0.0764313	0.662553	0.792195
AC005332.5	0.286124	0.095654	0.242258
AC005332.6	0.00380746	0.982681	0.990828
AC005332.7	0.0525994	0.764109	0.860422
AC005332.8	-0.198552	0.252864	0.441224
AC005342.1	-0.0566889	0.74635	0.848625
AC005344.1	0.0802388	0.646809	0.780302
AC005355.1	-0.381028	0.0239283	0.101504
AC005358.2	0.226756	0.190221	0.368947
AC005363.2	-0.136928	0.432829	0.613836
AC005381.1	-0.0800978	0.64739	0.780629
AC005387.2	0.0555647	0.75122	0.851946
AC005392.1	0.074175	0.67195	0.79885
AC005392.2	-0.238742	0.167221	0.340307
AC005392.3	0.233665	0.176706	0.352091
AC005393.1	-0.312071	0.0679907	0.196866
AC005394.1	-0.382016	0.0235363	0.100394
AC005410.2	-0.0152299	0.930804	0.962135
AC005476.2	-0.376093	0.0259705	0.106976
AC005480.1	0.421359	0.0117065	0.0641416
AC005481.1	-0.459011	0.0055446	0.0395045
AC005482.1	0.328429	0.0540717	0.170213
AC005487.1	-0.614271	8.66401e-05	0.00280669
AC005498.1	0.0351133	0.841285	0.909293
AC005498.2	-0.0117044	0.946795	0.971027
AC005498.3	0.032434	0.853259	0.916804
AC005515.2	-0.378208	0.0250783	0.104622
AC005520.1	-0.0668421	0.702825	0.820121
AC005520.2	0.13721	0.431872	0.612856
AC005522.1	0.224499	0.194788	0.374374
AC005523.1	0.3022	0.0776605	0.213644
AC005534.1	-0.295572	0.0847303	0.224818
AC005537.1	0.505265	0.0019622	0.0202954
AC005540.1	0.488343	0.00291754	0.0260643
AC005544.1	-0.454953	0.00603372	0.0417312
AC005546.1	0.194886	0.261911	0.450685
AC005550.1	-0.00197424	0.99102	0.995651
AC005550.2	0.0788286	0.652623	0.784585
AC005580.1	0.167387	0.336493	0.525362
AC005586.1	0.131287	0.452196	0.63012
AC005592.1	-0.100122	0.567146	0.721552
AC005606.2	0.113519	0.516144	0.682792
AC005609.1	0.102378	0.558397	0.715444
AC005614.1	-0.518661	0.00141257	0.016403
AC005618.1	0.326737	0.0553968	0.17299
AC005618.2	0.271881	0.114111	0.269164
AC005632.4	0.049356	0.77828	0.869074
AC005670.1	0.0112814	0.948716	0.97199
AC005670.2	0.33266	0.0508694	0.163663
AC005692.1	-0.336185	0.048318	0.158451
AC005692.2	-0.295431	0.0848859	0.225058
AC005695.1	0.282175	0.100525	0.249536
AC005695.2	0.40204	0.0166602	0.0804295
AC005695.3	0.0753032	0.667245	0.795234
AC005696.1	0.219705	0.204745	0.386282
AC005696.3	0.0265112	0.879839	0.932465
AC005696.4	0.503995	0.00202288	0.0207143
AC005697.1	0.108301	0.535735	0.698774
AC005697.2	-0.240293	0.164397	0.336635
AC005699.1	0.616245	8.10005e-05	0.00269969
AC005702.1	0.178528	0.304845	0.494463
AC005703.1	-0.362696	0.0322476	0.122766
AC005703.2	-0.0469587	0.788799	0.876303
AC005703.4	0.176413	0.310704	0.4997
AC005722.2	0.126774	0.468019	0.643408
AC005725.1	0.297828	0.0822699	0.221361
AC005726.1	0.0554198	0.751848	0.852326
AC005726.2	-0.212795	0.219707	0.403502
AC005730.2	0.0511892	0.770262	0.864191
AC005736.3	0.269061	0.118063	0.274609
AC005740.3	0.0107173	0.951277	0.973427
AC005740.4	0.0810849	0.643331	0.778408
AC005746.2	-0.45746	0.0057274	0.0404021
AC005753.1	-0.299521	0.0804612	0.218466
AC005757.1	-0.483548	0.00325288	0.027866
AC005759.1	0.0645859	0.712423	0.827143
AC005772.1	0.369324	0.0290028	0.11481
AC005774.1	0.477766	0.00370135	0.0304024
AC005775.1	-0.118595	0.497429	0.66843
AC005776.2	-0.0225628	0.897633	0.943284
AC005786.2	-0.115352	0.509346	0.677841
AC005790.1	-0.255612	0.138328	0.302511
AC005808.1	0.230422	0.182962	0.359902
AC005821.1	-0.354517	0.0366544	0.133477
AC005828.1	-0.0210116	0.904638	0.947377
AC005828.2	-0.109147	0.532534	0.695908
AC005828.3	0.261587	0.129031	0.289788
AC005828.4	-0.008179	0.962807	0.979947
AC005833.1	0.437153	0.00864175	0.0528297
AC005833.2	0.5157	0.00152076	0.0172831
AC005837.1	-0.0214346	0.902727	0.946484
AC005837.3	-0.117608	0.501041	0.671137
AC005838.2	0.214064	0.216904	0.400237
AC005840.4	0.292561	0.088102	0.2305
AC005842.1	0.204475	0.238694	0.425686
AC005845.1	0.373978	0.0268886	0.109409
AC005856.1	0.126069	0.470518	0.645403
AC005863.1	0.151876	0.383785	0.569597
AC005865.1	0.290354	0.090637	0.234872
AC005871.1	0.463344	0.0050603	0.0374709
AC005871.2	0.412757	0.0137317	0.0708822
AC005884.2	0.375811	0.0260914	0.107299
AC005899.1	-0.369465	0.0289368	0.11468
AC005899.5	0.074175	0.67195	0.79885
AC005899.6	0.0198834	0.909737	0.949812
AC005899.7	-0.236486	0.17139	0.345421
AC005899.8	-0.122826	0.482101	0.655134
AC005909.1	-0.364811	0.0311813	0.120158
AC005920.1	0.20659	0.233766	0.420057
AC005920.2	0.284432	0.0977191	0.24536
AC005920.3	0.24678	0.152958	0.321376
AC005920.4	-0.15808	0.364422	0.552208
AC005943.1	0.393156	0.0194683	0.0889971
AC005954.2	0.118454	0.497945	0.66896
AC005962.1	0.395553	0.0186743	0.0866097
AC005972.1	-0.0855974	0.624906	0.764117
AC005972.4	-0.423616	0.0112192	0.0626351
AC005993.1	0.165836	0.341054	0.529354
AC005996.1	-0.294303	0.0861389	0.227186
AC005999.1	-0.497509	0.00235931	0.0228116
AC006004.1	-0.190796	0.27225	0.461432
AC006007.1	-0.539557	0.000823024	0.0117058
AC006013.1	0.20377	0.240353	0.427516
AC006017.1	-0.457178	0.00576118	0.0405579
AC006019.1	0.312212	0.0678598	0.19663
AC006019.2	0.016217	0.926331	0.959406
AC006030.1	-0.318135	0.0625361	0.186465
AC006033.2	0.316531	0.0639438	0.188835
AC006041.1	0.0535865	0.759811	0.857428
AC006042.1	0.0941995	0.590403	0.739104
AC006042.2	0.31334	0.0668193	0.19451
AC006042.4	0.0672652	0.701031	0.818854
AC006058.1	-0.384977	0.0223918	0.0973085
AC006058.2	-0.362414	0.032392	0.123163
AC006058.3	-0.258626	0.133579	0.296071
AC006059.1	0.245088	0.155885	0.325307
AC006063.2	0.273432	0.11198	0.266153
AC006064.1	0.18163	0.296378	0.485789
AC006064.2	-0.0356773	0.838768	0.907706
AC006064.3	0.0891229	0.610665	0.75385
AC006064.6	0.139889	0.422847	0.604597
AC006065.4	0.0279214	0.873498	0.928405
AC006111.3	-0.10816	0.536269	0.698945
AC006115.1	0.0676883	0.699238	0.817551
AC006115.3	0.199116	0.251491	0.439464
AC006116.4	0.219	0.206238	0.388228
AC006116.8	-0.135659	0.437146	0.617684
AC006116.9	-0.127903	0.464036	0.640122
AC006145.1	-0.462113	0.005194	0.0379525
AC006148.1	0.191924	0.269372	0.458346
AC006148.2	-0.0458306	0.793763	0.879703
AC006150.1	-0.149337	0.391876	0.576881
AC006157.1	-0.15658	0.369048	0.556664
AC006159.2	0.447307	0.00705672	0.0460864
AC006160.1	0.179092	0.303294	0.492871
AC006206.2	0.18022	0.300208	0.489318
AC006207.1	-0.313058	0.0670782	0.195018
AC006213.1	0.121416	0.487183	0.659551
AC006213.2	0.0566889	0.74635	0.848625
AC006213.3	-0.0688164	0.694464	0.814202
AC006252.1	-0.266805	0.121298	0.279391
AC006254.1	-0.38822	0.0211917	0.0939784
AC006262.2	0.24819	0.15055	0.318269
AC006270.1	0.352825	0.0376246	0.135762
AC006273.1	0.296559	0.083647	0.223397
AC006288.1	0.442512	0.0077711	0.0491768
AC006296.2	-0.31743	0.063152	0.187535
AC006299.1	0.332378	0.051078	0.164029
AC006305.1	-0.00155119	0.992944	0.99661
AC006329.1	0.287957	0.0934545	0.23898
AC006333.2	-0.147504	0.39778	0.582481
AC006355.2	0.373696	0.027013	0.109754
AC006369.1	-0.0791106	0.651459	0.783763
AC006369.2	0.273996	0.111213	0.265307
AC006372.2	0.324763	0.0569751	0.176134
AC006372.3	0.254677	0.139826	0.304441
AC006378.1	0.484112	0.00321177	0.0276677
AC006435.2	-0.194886	0.261911	0.450685
AC006441.1	0.261305	0.129459	0.290374
AC006441.4	0.255805	0.138019	0.301931
AC006449.1	-0.113801	0.515096	0.682088
AC006449.2	0.0219987	0.90018	0.944885
AC006449.5	0.23846	0.167738	0.340785
AC006449.6	0.0923663	0.597686	0.744657
AC006450.2	-0.271881	0.114111	0.269164
AC006450.3	0.0200244	0.909099	0.949539
AC006455.1	0.306007	0.0738116	0.206872
AC006455.4	0.02496	0.886823	0.936966
AC006458.1	-0.452697	0.00632141	0.0429604
AC006460.1	0.135094	0.439072	0.618987
AC006480.2	0.301918	0.0779517	0.214084
AC006486.1	0.271881	0.114111	0.269164
AC006487.1	0.346338	0.0415384	0.144271
AC006504.1	0.0125505	0.942955	0.968486
AC006504.2	-0.433346	0.00930971	0.0554464
AC006504.5	-0.575491	0.000298215	0.00620368
AC006511.4	-0.227602	0.188529	0.36687
AC006538.2	0.136223	0.435224	0.616068
AC006547.1	0.575491	0.000298215	0.00620368
AC006557.1	0.155965	0.370956	0.557782
AC006581.1	-0.049215	0.778898	0.869378
AC006581.2	0.202924	0.242353	0.429641
AC006946.2	0.143132	0.412064	0.594885
AC006946.3	0.188399	0.278433	0.467907
AC006960.2	0.244383	0.157116	0.326991
AC006960.3	0.426466	0.0106283	0.0605774
AC006974.1	0.236486	0.17139	0.345421
AC006974.2	0.0218577	0.900816	0.94516
AC006978.2	-0.278509	0.105215	0.257014
AC007001.1	-0.724264	8.72895e-07	0.000149416
AC007014.1	-0.134812	0.440037	0.619906
AC007029.1	0.0682523	0.69685	0.815619
AC007036.1	0.320391	0.0605969	0.183105
AC007038.1	0.10957	0.530937	0.694738
AC007038.2	0.190514	0.272973	0.462092
AC007040.1	0.241844	0.161607	0.332791
AC007040.2	0.221115	0.201781	0.382956
AC007064.2	0.383849	0.0228222	0.0985611
AC007091.1	0.129877	0.457109	0.634607
AC007100.1	0.269625	0.117265	0.273532
AC007106.1	-0.339287	0.0461586	0.154029
AC007114.1	0.271458	0.114697	0.269882
AC007114.2	0.175989	0.311884	0.501075
AC007126.1	-0.307135	0.0727002	0.204959
AC007128.1	0.279355	0.104118	0.255324
AC007163.1	0.160055	0.358385	0.546375
AC007179.2	0.436871	0.00868979	0.0530416
AC007192.1	0.195591	0.260155	0.448721
AC007207.2	0.0758672	0.664898	0.793698
AC007216.1	0.125646	0.47202	0.646792
AC007216.2	0.126633	0.468519	0.643679
AC007216.4	0.0834822	0.633516	0.770635
AC007218.1	-0.198552	0.252864	0.441224
AC007218.2	0.0253831	0.884918	0.935773
AC007220.1	0.54898	0.000637641	0.00993917
AC007221.1	-0.329134	0.0535272	0.169152
AC007221.2	-0.218718	0.206838	0.388829
AC007228.2	0.328288	0.0541812	0.170326
AC007240.1	-0.00549967	0.974986	0.986261
AC007249.1	-0.471279	0.00426739	0.033409
AC007249.2	-0.251998	0.144185	0.309798
AC007255.1	-0.438563	0.00840494	0.0518623
AC007262.2	-0.503008	0.0020712	0.0209538
AC007272.1	0.317148	0.0633997	0.18807
AC007277.1	0.255664	0.138244	0.302351
AC007285.1	-0.315173	0.0651552	0.19111
AC007285.2	0.209975	0.226024	0.411047
AC007292.1	-0.160337	0.357528	0.545758
AC007292.2	0.196014	0.259105	0.447579
AC007292.3	0.27315	0.112365	0.266794
AC007298.1	0.046821	0.789405	0.876746
AC007298.2	0.171054	0.325862	0.514764
AC007314.1	0.19136	0.270808	0.459944
AC007319.1	0.0124095	0.943595	0.96882
AC007325.1	-0.0213656	0.903039	0.946723
AC007325.2	0.543903	0.000732308	0.0108361
AC007325.4	0.200949	0.247063	0.434684
AC007326.2	0.254959	0.139372	0.303908
AC007326.4	0.0262292	0.881109	0.933311
AC007333.1	-0.377503	0.0253729	0.105407
AC007333.2	-0.155824	0.371394	0.558168
AC007336.1	-0.189157	0.276468	0.466333
AC007342.4	0.281611	0.101236	0.250538
AC007344.1	0.220128	0.203852	0.385333
AC007347.1	0.152017	0.383338	0.569086
AC007349.1	0.291483	0.0893338	0.23256
AC007349.2	0.10675	0.541627	0.702922
AC007349.3	0.081649	0.641016	0.776624
AC007349.4	0.131992	0.44975	0.627942
AC007359.1	0.140453	0.420961	0.602863
AC007362.1	0.287625	0.0938504	0.239594
AC007364.1	0.110698	0.52669	0.691399
AC007365.1	-0.0610604	0.727506	0.836252
AC007368.2	-0.299238	0.0807605	0.218914
AC007370.1	0.17049	0.327484	0.516326
AC007370.2	0.315596	0.0647758	0.1904
AC007375.3	0.174438	0.316236	0.505024
AC007376.2	0.538263	0.0008519	0.0119309
AC007378.1	0.0379336	0.828718	0.901721
AC007383.2	0.167246	0.336906	0.525682
AC007384.1	0.19827	0.253553	0.442091
AC007388.1	-0.365235	0.0309715	0.119666
AC007389.3	-0.417129	0.0126684	0.0673625
AC007389.5	-0.264971	0.123974	0.282714
AC007402.1	-0.547288	0.000667915	0.0102215
AC007405.1	0.494124	0.00255349	0.0240354
AC007405.3	0.313481	0.0666901	0.194297
AC007406.3	0.407258	0.0151751	0.0757389
AC007422.2	0.308405	0.0714656	0.203006
AC007431.1	0.178528	0.304845	0.494463
AC007448.3	-0.0435743	0.803713	0.885598
AC007450.1	0.00098712	0.99551	0.997885
AC007463.1	0.487496	0.00297444	0.0264109
AC007485.1	-0.13312	0.445851	0.624574
AC007491.1	0.447307	0.00705672	0.0460864
AC007493.1	0.39231	0.0197552	0.0898051
AC007494.2	-0.345351	0.0421618	0.145434
AC007495.1	-0.458729	0.00557745	0.0396571
AC007495.2	-0.182758	0.293337	0.482945
AC007496.1	-0.143979	0.409277	0.592218
AC007496.2	0.222807	0.198263	0.378482
AC007513.1	0.299097	0.0809105	0.21917
AC007529.2	-0.0679703	0.698043	0.816602
AC007533.1	-0.353107	0.0374615	0.135349
AC007541.1	0.0224217	0.89827	0.943738
AC007552.2	-0.673639	9.19432e-06	0.000663955
AC007557.1	-0.623155	6.37695e-05	0.00232064
AC007557.2	-0.566184	0.00039226	0.00730024
AC007557.3	-0.677165	7.92045e-06	0.000611794
AC007557.4	-0.652769	2.13763e-05	0.001151
AC007563.1	-0.577042	0.00028467	0.0059984
AC007563.2	-0.640923	3.3558e-05	0.00155094
AC007566.1	0.290072	0.090965	0.23526
AC007569.1	0.185861	0.285078	0.474559
AC007601.1	0.191219	0.271168	0.460415
AC007601.2	0.183181	0.292202	0.481877
AC007603.1	0.442754	0.00773353	0.0490286
AC007608.1	0.493736	0.00257665	0.0241499
AC007610.1	0.358748	0.0343177	0.128062
AC007610.2	0.213359	0.218458	0.402221
AC007611.1	0.152722	0.381109	0.567175
AC007613.1	-0.162734	0.350289	0.538473
AC007614.1	-0.787017	2.06012e-08	1.73113e-05
AC007619.1	-0.156952	0.367898	0.555533
AC007620.3	-0.322929	0.0584724	0.178829
AC007622.2	0.123531	0.479571	0.652943
AC007638.1	0.267087	0.12089	0.278915
AC007638.2	-0.175143	0.314253	0.503277
AC007652.1	0.211385	0.22285	0.407198
AC007656.1	-0.412757	0.0137317	0.0708822
AC007663.2	0.428551	0.0102129	0.0589884
AC007663.3	-0.219282	0.20564	0.387444
AC007666.1	0.572107	0.000329784	0.00663636
AC007673.1	-0.495534	0.00247095	0.0235117
AC007679.1	0.376093	0.0259705	0.106976
AC007681.1	-0.236063	0.17218	0.346359
AC007686.2	0.172182	0.322634	0.511704
AC007686.3	0.0860205	0.62319	0.76286
AC007687.1	-0.364106	0.0315335	0.121011
AC007728.1	-0.0499201	0.77581	0.867539
AC007728.2	-0.135377	0.438108	0.618383
AC007731.1	0.118031	0.499492	0.670129
AC007731.4	0.136505	0.434265	0.615087
AC007731.5	-0.0138197	0.937197	0.965289
AC007743.1	-0.267369	0.120483	0.278462
AC007749.1	-0.627385	5.49271e-05	0.00213025
AC007750.1	0.533891	0.000956135	0.0127531
AC007773.1	-0.268638	0.118665	0.275569
AC007785.1	0.380323	0.0242117	0.102299
AC007785.3	0.700573	2.78917e-06	0.00031187
AC007786.1	-0.408809	0.0147556	0.0743277
AC007787.1	-0.234371	0.175366	0.350403
AC007795.1	-0.0424462	0.808699	0.889008
AC007823.1	0.129172	0.459577	0.636376
AC007834.1	0.0672652	0.701031	0.818854
AC007846.2	0.132415	0.448285	0.626655
AC007848.1	0.299662	0.0803119	0.21821
AC007861.1	-0.0554198	0.751848	0.852326
AC007876.1	0.300931	0.0789776	0.215896
AC007878.1	0.139325	0.424739	0.606394
AC007879.1	0.0678293	0.698641	0.817094
AC007879.3	0.0283445	0.871597	0.927242
AC007881.2	0.132979	0.446337	0.62494
AC007881.3	-0.032998	0.850735	0.915618
AC007906.2	0.158785	0.362259	0.550073
AC007920.1	-0.437999	0.00849899	0.0523029
AC007920.2	-0.271458	0.114697	0.269882
AC007922.1	0.0303187	0.862735	0.922198
AC007922.3	0.279073	0.104483	0.256015
AC007923.1	-0.534032	0.000952605	0.0127428
AC007923.4	-0.351274	0.0385322	0.137888
AC007938.1	-0.554621	0.000545319	0.00901711
AC007938.2	-0.332519	0.0509736	0.163865
AC007938.3	-0.142568	0.413928	0.596706
AC007950.1	0.228025	0.187686	0.36559
AC007952.3	0.366504	0.0303492	0.118133
AC007952.4	-0.23014	0.183514	0.360424
AC007952.8	0.252421	0.14349	0.308879
AC007953.1	0.185297	0.286568	0.476326
AC007953.2	0.439692	0.0082195	0.0511046
AC007966.1	0.14144	0.417671	0.600353
AC007991.3	0.283727	0.0985895	0.246718
AC007993.2	0.360299	0.0334919	0.126032
AC007993.3	0.116762	0.504148	0.673833
AC007998.4	-0.3909	0.0202411	0.0912808
AC008011.2	0.0665362	0.704124	0.821083
AC008014.1	-0.571825	0.000332545	0.00667738
AC008033.3	-0.16076	0.356244	0.544608
AC008040.1	0.224922	0.193926	0.373261
AC008050.1	0.517815	0.00144277	0.0166422
AC008056.1	-0.10816	0.536269	0.698945
AC008056.2	-0.378631	0.024903	0.104141
AC008060.1	0.244242	0.157363	0.327333
AC008060.3	0.381593	0.0237036	0.100921
AC008063.1	0.317857	0.062778	0.186917
AC008067.1	0.0528814	0.762881	0.859667
AC008073.1	-0.253831	0.141192	0.306142
AC008073.2	-0.0470997	0.78818	0.87579
AC008073.3	-0.210398	0.225069	0.410009
AC008074.1	0.0713547	0.683766	0.807119
AC008074.3	-0.359735	0.0337903	0.126811
AC008079.1	-0.00761493	0.965371	0.981367
AC008079.2	0.220551	0.202963	0.384332
AC008080.1	0.323493	0.0580084	0.178077
AC008080.2	0.0681113	0.697446	0.816214
AC008080.3	0.296982	0.083186	0.222659
AC008080.4	0.302905	0.0769363	0.212389
AC008083.1	-0.7347	5.03649e-07	0.000110843
AC008083.2	-0.636975	3.88388e-05	0.00171224
AC008083.3	-0.612026	9.34793e-05	0.00296028
AC008105.1	-0.134107	0.442454	0.62211
AC008105.3	0.296982	0.083186	0.222659
AC008109.1	0.170631	0.327078	0.515891
AC008115.2	0.0115666	0.947421	0.971324
AC008115.4	0.281611	0.101236	0.250538
AC008121.2	-0.140594	0.42049	0.602687
AC008124.1	0.392169	0.0198033	0.0899503
AC008127.1	-0.629642	5.06783e-05	0.00203227
AC008154.2	-0.514008	0.0015858	0.0177101
AC008164.1	-0.721303	1.01578e-06	0.000168668
AC008175.1	0.22323	0.19739	0.377517
AC008243.1	0.251293	0.145348	0.311429
AC008264.2	0.0352543	0.840656	0.908897
AC008267.5	0.0265112	0.879839	0.932465
AC008269.1	-0.253549	0.141649	0.30663
AC008269.2	-0.400066	0.017253	0.082133
AC008277.1	-0.0700855	0.689108	0.810664
AC008278.1	0.477202	0.00374785	0.030603
AC008278.2	0.285137	0.0968545	0.244228
AC008280.3	0.211526	0.222535	0.406862
AC008392.1	0.319968	0.0609568	0.183692
AC008393.1	-0.248613	0.149832	0.317479
AC008397.1	-0.312494	0.0675985	0.196078
AC008397.2	-0.169362	0.330743	0.519455
AC008403.3	-0.202078	0.244364	0.431799
AC008415.1	0.419385	0.0121474	0.0657007
AC008429.1	0.292047	0.0886877	0.231377
AC008434.1	0.350005	0.0392878	0.139405
AC008438.1	0.312776	0.0673379	0.195527
AC008438.2	0.145812	0.403275	0.587333
AC008440.1	-0.162734	0.350289	0.538473
AC008440.3	-0.392451	0.0197071	0.0896749
AC008443.3	-0.0150888	0.931443	0.962472
AC008443.4	0.691689	4.19207e-06	0.000403403
AC008443.5	0.142004	0.415797	0.598591
AC008443.6	0.316725	0.0637727	0.18849
AC008448.1	0.0912381	0.602187	0.748181
AC008456.1	-0.293971	0.0865103	0.227776
AC008464.1	0.405847	0.0155651	0.0770199
AC008467.1	0.113378	0.516669	0.683258
AC008474.1	0.00366645	0.983323	0.991223
AC008481.3	0.237473	0.169557	0.343098
AC008494.2	-0.0645859	0.712423	0.827143
AC008494.3	-0.0840462	0.631215	0.768747
AC008496.2	0.300931	0.0789776	0.215896
AC008507.2	-0.032434	0.853259	0.916804
AC008514.1	0.215756	0.213206	0.395915
AC008517.1	0.111122	0.525101	0.690032
AC008522.1	-0.0822188	0.638681	0.774568
AC008525.1	0.346056	0.0417157	0.144651
AC008534.1	-0.679985	7.01944e-06	0.000572497
AC008537.1	0.312212	0.0678598	0.19663
AC008537.2	0.489471	0.00284316	0.0257146
AC008537.4	0.308405	0.0714656	0.203006
AC008543.1	0.374401	0.0267029	0.108877
AC008543.4	0.247203	0.152232	0.320605
AC008549.2	0.53375	0.000959677	0.012788
AC008554.1	-0.325327	0.0565205	0.175295
AC008555.2	0.306148	0.073672	0.206648
AC008555.5	0.136787	0.433307	0.614326
AC008567.2	0.172323	0.322231	0.511388
AC008568.1	0.526558	0.00115641	0.0145035
AC008572.1	0.0970198	0.579276	0.730516
AC008574.1	-0.669409	1.09676e-05	0.000745419
AC008575.1	0.587901	0.000204243	0.00486151
AC008581.2	-0.120852	0.489224	0.661281
AC008591.1	-0.37567	0.026152	0.107389
AC008592.2	0.319686	0.0611977	0.184138
AC008592.4	0.0210116	0.904638	0.947377
AC008592.5	-0.175848	0.312278	0.501359
AC008601.1	0.569991	0.000350996	0.00688826
AC008608.2	0.0105763	0.951917	0.973651
AC008610.1	-0.196437	0.258058	0.446243
AC008629.1	0.0727649	0.677849	0.803211
AC008632.1	0.17049	0.327484	0.516326
AC008635.1	0.0521764	0.765954	0.861659
AC008637.1	0.427705	0.0103797	0.0596911
AC008649.2	0.2884	0.0929286	0.238201
AC008662.1	0.49765	0.00235151	0.0227759
AC008663.1	-0.12889	0.460566	0.637268
AC008663.2	-0.135659	0.437146	0.617684
AC008663.3	0.0447024	0.798734	0.882496
AC008667.1	-0.234371	0.175366	0.350403
AC008667.3	-0.140876	0.419549	0.601836
AC008676.1	0.0341262	0.845693	0.912279
AC008687.1	0.276817	0.107435	0.260235
AC008687.4	-0.154414	0.375792	0.562127
AC008687.8	0.40486	0.015843	0.0779225
AC008691.1	-0.297969	0.082118	0.221102
AC008695.1	0.187553	0.280637	0.470073
AC008700.1	-0.488343	0.00291754	0.0260643
AC008705.1	0.405001	0.0158031	0.0778502
AC008708.2	0.5989	0.000144134	0.00390315
AC008728.1	0.369606	0.0288709	0.11455
AC008731.1	0.379477	0.0245553	0.103201
AC008734.1	0.0538686	0.758585	0.856601
AC008735.2	0.0187553	0.914839	0.952699
AC008735.4	-0.0228448	0.896361	0.94284
AC008736.1	0.274137	0.111021	0.264965
AC008736.2	0.169644	0.329926	0.518466
AC008738.2	-0.0296136	0.865898	0.92394
AC008739.1	0.297123	0.0830328	0.222485
AC008741.2	-0.255946	0.137795	0.30163
AC008742.1	-0.220269	0.203556	0.385034
AC008747.1	-0.177823	0.30679	0.496544
AC008750.3	-0.165213	0.342897	0.531322
AC008750.7	0.0941995	0.590403	0.739104
AC008750.8	0.0872896	0.618053	0.759287
AC008752.1	0.127056	0.467022	0.64261
AC008752.2	0.15808	0.364422	0.552208
AC008758.1	0.534455	0.000942082	0.0126631
AC008758.2	0.219423	0.205341	0.387092
AC008758.4	0.0778415	0.656705	0.787853
AC008758.5	-0.0875717	0.616914	0.758425
AC008758.6	-0.0390618	0.823703	0.898556
AC008759.2	0.0447024	0.798734	0.882496
AC008761.2	0.360158	0.0335663	0.126192
AC008763.1	0.0251011	0.886188	0.936616
AC008763.3	-0.103507	0.554047	0.71181
AC008764.1	0.417693	0.0125364	0.0669302
AC008764.2	0.429538	0.0100211	0.0582568
AC008764.6	0.0287675	0.869697	0.925998
AC008764.8	-0.0125505	0.942955	0.968486
AC008770.1	0.545031	0.000710258	0.0106118
AC008770.2	0.147222	0.398693	0.583356
AC008771.1	0.40895	0.014718	0.0742865
AC008780.1	-0.362978	0.0321037	0.122352
AC008780.2	-0.0416001	0.812444	0.891429
AC008781.1	-0.299944	0.0800139	0.21772
AC008781.2	0.123531	0.479571	0.652943
AC008794.1	0.50597	0.00192919	0.0200586
AC008825.1	0.164567	0.344814	0.533071
AC008840.1	0.346902	0.0411855	0.143405
AC008852.1	-0.47269	0.00413836	0.0326384
AC008870.4	0.0287675	0.869697	0.925998
AC008871.1	0.145389	0.404656	0.588355
AC008875.1	-0.127903	0.464036	0.640122
AC008878.1	0.0414591	0.813069	0.891655
AC008878.3	0.182617	0.293716	0.483196
AC008883.1	-0.143878	0.409608	0.59261
AC008883.2	-0.380887	0.0239848	0.101635
AC008892.1	0.247767	0.151269	0.319279
AC008894.1	0.116903	0.503629	0.673302
AC008894.2	-0.338864	0.0464484	0.154642
AC008897.2	0.0516123	0.768414	0.863097
AC008897.3	0.0996992	0.568793	0.723051
AC008906.1	0.288098	0.093287	0.238749
AC008906.2	0.209693	0.226662	0.41183
AC008915.2	-0.0049356	0.977551	0.987667
AC008937.1	0.0506252	0.772726	0.865521
AC008937.2	0.42982	0.00996686	0.0580511
AC008937.3	0.275971	0.108558	0.261516
AC008938.1	0.234371	0.175366	0.350403
AC008946.1	0.134953	0.439554	0.619478
AC008948.1	0.184309	0.289189	0.478844
AC008957.1	0.383285	0.02304	0.0990542
AC008966.1	-0.206026	0.235073	0.421833
AC008966.2	0.57112	0.000339536	0.00674451
AC008972.2	-0.304174	0.0756458	0.210123
AC008982.1	0.23846	0.167738	0.340785
AC008991.1	0.0860205	0.62319	0.76286
AC008992.1	0.564633	0.000410273	0.00751444
AC009005.1	0.231409	0.181042	0.357316
AC009019.1	0.41177	0.0139819	0.0716801
AC009021.1	0.496239	0.00243057	0.0232412
AC009021.2	0.284432	0.0977191	0.24536
AC009035.1	0.116057	0.506744	0.675934
AC009041.1	0.1303	0.455632	0.633222
AC009041.2	-0.179515	0.302134	0.491649
AC009053.2	-0.0502021	0.774576	0.866718
AC009053.3	-0.265253	0.12356	0.282186
AC009055.1	0.131005	0.453176	0.630947
AC009055.2	-0.197142	0.256319	0.444733
AC009060.1	0.0294726	0.866531	0.924331
AC009061.2	0.312776	0.0673379	0.195527
AC009063.1	-0.535724	0.000911127	0.0124155
AC009063.2	-0.36735	0.02994	0.117133
AC009063.3	-0.257215	0.135786	0.298836
AC009065.3	0.19827	0.253553	0.442091
AC009065.4	-0.215897	0.212899	0.395558
AC009065.8	0.334775	0.049326	0.160503
AC009081.1	-0.299944	0.0800139	0.21772
AC009086.2	0.244101	0.15761	0.327651
AC009087.1	0.220692	0.202667	0.383955
AC009088.1	0.219	0.206238	0.388228
AC009090.3	-0.0420231	0.810571	0.890184
AC009093.1	0.0399079	0.819946	0.895938
AC009093.2	0.199116	0.251491	0.439464
AC009093.4	-0.175284	0.313858	0.502876
AC009093.5	0.21759	0.209248	0.391502
AC009097.2	-0.348736	0.0400554	0.141028
AC009097.3	0.183604	0.29107	0.48061
AC009097.4	-0.174297	0.316634	0.505425
AC009102.2	-0.371439	0.0280255	0.112288
AC009107.1	0.272586	0.113139	0.267896
AC009107.2	0.453511	0.00621625	0.0424992
AC009108.3	0.187271	0.281374	0.470824
AC009113.1	-0.0630347	0.719047	0.831561
AC009117.2	0.0580991	0.740255	0.844431
AC009117.3	0.276253	0.108183	0.261088
AC009118.3	0.484676	0.00317111	0.0274282
AC009119.1	-0.524866	0.00120756	0.0148495
AC009119.2	0.173874	0.317828	0.506719
AC009120.3	0.434051	0.00918281	0.0549858
AC009120.4	0.186707	0.282852	0.472271
AC009120.5	-0.0198834	0.909737	0.949812
AC009121.1	0.000141057	0.999358	0.999575
AC009121.2	-0.0923663	0.597686	0.744657
AC009123.1	-0.242127	0.161103	0.332198
AC009126.1	0.610886	9.7135e-05	0.00302646
AC009133.1	-0.0124095	0.943595	0.96882
AC009133.3	0.0430102	0.806205	0.887287
AC009134.1	-0.310401	0.0695571	0.199688
AC009139.2	0.508085	0.00183304	0.0193935
AC009142.1	-0.448294	0.00691684	0.0455159
AC009148.1	-0.157234	0.367027	0.554822
AC009154.1	0.122262	0.484131	0.657087
AC009158.1	0.487355	0.00298401	0.0264705
AC009163.2	-0.0918022	0.599935	0.746452
AC009163.4	0.130159	0.456124	0.63362
AC009163.6	-0.288098	0.093287	0.238749
AC009163.7	0.250306	0.146989	0.313708
AC009167.1	-0.0458306	0.793763	0.879703
AC009171.2	-0.123108	0.481088	0.654463
AC009185.1	-0.145953	0.402816	0.587065
AC009226.1	0.333506	0.0502474	0.162396
AC009227.1	0.141158	0.418609	0.600986
AC009227.2	0.190514	0.272973	0.462092
AC009228.1	-0.116903	0.503629	0.673302
AC009229.1	0.626257	5.71698e-05	0.00218363
AC009229.2	0.415578	0.0130375	0.0687448
AC009229.3	0.674344	8.92555e-06	0.000656513
AC009234.1	-0.479317	0.00357607	0.0297701
AC009237.14	-0.0513303	0.769646	0.863815
AC009237.15	0.0148068	0.932721	0.963255
AC009242.1	-0.208	0.230518	0.416245
AC009262.1	-0.225628	0.192495	0.371642
AC009264.1	0.41586	0.0129697	0.0685178
AC009269.3	0.0321519	0.854521	0.917556
AC009271.1	-0.271881	0.114111	0.269164
AC009275.1	-0.28838	0.0929525	0.238201
AC009276.1	0.753032	1.79745e-07	6.15351e-05
AC009283.1	-0.521482	0.00131587	0.0156203
AC009292.1	0.285227	0.096744	0.244216
AC009299.3	0.232255	0.179407	0.355379
AC009303.2	0.334211	0.0497338	0.161319
AC009303.3	0.0194604	0.911649	0.950842
AC009309.1	-0.142286	0.414862	0.597586
AC009312.1	0.43814	0.0084754	0.0521809
AC009313.1	0.584234	0.000228774	0.00520418
AC009318.1	0.282175	0.100525	0.249536
AC009318.2	0.166964	0.337734	0.526439
AC009318.3	0.0709316	0.685545	0.808152
AC009318.4	0.177118	0.308743	0.498164
AC009320.1	-0.347184	0.04101	0.143135
AC009365.1	-0.157657	0.365723	0.553545
AC009365.3	-0.379336	0.024613	0.10338
AC009387.1	0.449422	0.00675989	0.0448235
AC009396.1	-0.249459	0.148406	0.315493
AC009396.2	-0.0941995	0.590403	0.739104
AC009396.3	-0.024255	0.890001	0.938892
AC009403.1	-0.0153709	0.930165	0.961689
AC009404.1	-0.103225	0.555133	0.712776
AC009411.2	-0.524452	0.00122038	0.0148982
AC009414.2	-0.260318	0.130966	0.292476
AC009435.1	0.0596503	0.733568	0.840225
AC009446.1	-0.0549967	0.753684	0.853534
AC009468.1	0.0222823	0.898899	0.944085
AC009478.1	-0.155683	0.371833	0.558585
AC009480.1	-0.405424	0.0156837	0.0773721
AC009486.1	0.108019	0.536804	0.699412
AC009495.1	-0.0754442	0.666658	0.79491
AC009495.2	-0.166541	0.338977	0.527665
AC009495.3	-0.262856	0.127117	0.286978
AC009501.1	0.393579	0.0193262	0.0885664
AC009502.1	0.364952	0.0311112	0.119988
AC009505.1	0.364811	0.0311813	0.120158
AC009506.1	-0.0940585	0.590962	0.739503
AC009509.1	-0.247203	0.152232	0.320605
AC009509.4	0.0455486	0.795005	0.880235
AC009518.1	-0.0606374	0.729323	0.837577
AC009542.1	0.15385	0.377559	0.563737
AC009549.1	0.379054	0.0247286	0.103694
AC009554.1	0.535019	0.000928212	0.0125435
AC009558.1	0.0170631	0.922498	0.957261
AC009563.1	-0.0414591	0.813069	0.891655
AC009567.1	0.211526	0.222535	0.406862
AC009570.1	-0.284291	0.0978927	0.245662
AC009597.1	0.492009	0.0026818	0.0248053
AC009623.1	0.00564069	0.974345	0.98608
AC009630.1	0.434615	0.00908234	0.054561
AC009646.2	-0.170349	0.32789	0.516672
AC009652.1	0.186143	0.284335	0.473777
AC009652.2	0.484958	0.00315094	0.027322
AC009654.1	0.182899	0.292959	0.482723
AC009686.1	-0.00098712	0.99551	0.997885
AC009690.1	-0.37158	0.0279613	0.112144
AC009690.2	-0.137633	0.43044	0.611387
AC009690.3	-0.524866	0.00120756	0.0148495
AC009716.1	-0.274137	0.111021	0.264965
AC009720.1	-0.0727649	0.677849	0.803211
AC009720.2	-0.0287675	0.869697	0.925998
AC009779.2	-0.389772	0.020637	0.0923899
AC009779.3	0.294021	0.0864544	0.22765
AC009779.5	0.0187553	0.914839	0.952699
AC009802.1	-0.402886	0.0164114	0.0797003
AC009803.1	0.147504	0.39778	0.582481
AC009803.2	0.492573	0.00264705	0.0245576
AC009806.1	0.531071	0.00102921	0.0134054
AC009812.1	-0.273432	0.11198	0.266153
AC009812.3	0.201796	0.245037	0.432602
AC009812.4	-0.0609194	0.728112	0.836532
AC009831.1	-0.0685344	0.695657	0.814807
AC009869.1	0.277945	0.105951	0.257948
AC009902.2	-0.107455	0.538945	0.701081
AC009902.3	-0.624424	6.09908e-05	0.00226106
AC009908.1	-0.207859	0.230842	0.416693
AC009948.1	-0.123813	0.47856	0.652176
AC009948.3	-0.101814	0.560578	0.716947
AC009948.4	-0.0186143	0.915477	0.953221
AC009950.1	0.442653	0.00774924	0.0490832
AC009951.2	-0.615681	8.25771e-05	0.00272603
AC009955.1	-0.142568	0.413928	0.596706
AC009955.2	-0.216602	0.211373	0.393724
AC009955.3	-0.0889818	0.611232	0.754215
AC009955.4	0.118313	0.49846	0.669328
AC009961.1	0.185579	0.285822	0.475371
AC009962.1	-0.12748	0.465528	0.641286
AC009965.1	-0.112673	0.519297	0.685621
AC009970.1	0.428128	0.010296	0.0593573
AC009971.1	-0.450127	0.00666335	0.0444384
AC009975.1	0.376657	0.0257301	0.106285
AC009975.2	-0.00141017	0.993585	0.997037
AC009987.1	0.0879947	0.615207	0.757334
AC010082.1	0.185015	0.287315	0.476967
AC010096.1	-0.0207295	0.905912	0.948068
AC010099.4	0.176413	0.310704	0.4997
AC010105.1	0.0760083	0.664311	0.793237
AC010127.1	0.575491	0.000298215	0.00620368
AC010132.1	-0.274137	0.111021	0.264965
AC010132.3	-0.0256651	0.883648	0.934822
AC010132.4	-0.343518	0.0433395	0.147933
AC010145.1	0.344505	0.0427021	0.146605
AC010149.1	0.158221	0.363988	0.551793
AC010157.1	-0.338864	0.0464484	0.154642
AC010163.1	-0.19404	0.264029	0.452868
AC010168.1	0.0619065	0.723877	0.834051
AC010173.1	-0.270894	0.115483	0.270833
AC010175.1	-0.0557018	0.750625	0.851497
AC010181.1	-0.144724	0.40683	0.590224
AC010183.2	0.190514	0.272973	0.462092
AC010196.1	-0.0483689	0.782607	0.871799
AC010198.1	-0.0499201	0.77581	0.867539
AC010201.1	-0.282739	0.099818	0.248381
AC010201.2	-0.304597	0.0752194	0.209232
AC010203.2	0.383426	0.0229854	0.0989421
AC010205.1	0.258908	0.133141	0.295596
AC010207.1	0.0445614	0.799356	0.882832
AC010226.1	-0.0723418	0.679622	0.804453
AC010230.1	-0.706355	2.12262e-06	0.000265136
AC010235.1	0.103507	0.554047	0.71181
AC010240.3	-0.125646	0.47202	0.646792
AC010245.2	0.275971	0.108558	0.261516
AC010247.2	-0.02496	0.886823	0.936966
AC010255.3	-0.0224217	0.89827	0.943738
AC010261.1	0.101963	0.560005	0.716546
AC010261.2	-0.0104353	0.952558	0.973804
AC010266.1	-0.351274	0.0385322	0.137888
AC010266.2	-0.261305	0.129459	0.290374
AC010267.1	-0.494547	0.00252848	0.0238892
AC010271.2	0.0307417	0.860839	0.921129
AC010273.1	0.106045	0.544316	0.704828
AC010273.2	0.606656	0.000111855	0.00327878
AC010275.1	0.0149478	0.932082	0.962846
AC010280.1	0.0438563	0.802467	0.884823
AC010280.2	-0.0273573	0.876034	0.930138
AC010280.3	0.112391	0.52035	0.686325
AC010285.1	-0.271317	0.114893	0.270137
AC010300.1	0.297969	0.082118	0.221102
AC010307.2	0.233383	0.177244	0.352782
AC010307.3	0.143414	0.411134	0.594129
AC010307.4	0.293175	0.0874062	0.229372
AC010319.2	0.177964	0.3064	0.496116
AC010319.4	0.363965	0.0316043	0.121132
AC010320.1	0.137492	0.430917	0.611908
AC010320.2	0.161888	0.352834	0.540945
AC010320.3	0.0858795	0.623762	0.76329
AC010320.4	0.0932124	0.59432	0.741596
AC010323.1	-0.0307417	0.860839	0.921129
AC010325.1	0.214205	0.216595	0.399851
AC010325.2	0.307982	0.0718753	0.203627
AC010326.2	0.114083	0.514048	0.681286
AC010327.3	0.0321519	0.854521	0.917556
AC010327.4	0.0726239	0.67844	0.803671
AC010328.1	-0.0949046	0.587613	0.736874
AC010329.1	-0.090392	0.605572	0.750671
AC010331.1	-0.02496	0.886823	0.936966
AC010333.1	0.164285	0.345653	0.533892
AC010333.2	0.438845	0.00835825	0.0516892
AC010333.3	0.388643	0.0210392	0.0936164
AC010335.1	0.23987	0.165163	0.337607
AC010336.1	-0.243396	0.158852	0.329367
AC010336.2	-0.136787	0.433307	0.614326
AC010343.3	0.281893	0.10088	0.250104
AC010359.1	-0.187553	0.280637	0.470073
AC010395.1	0.199116	0.251491	0.439464
AC010401.1	0.208423	0.22955	0.414983
AC010401.2	0.221115	0.201781	0.382956
AC010406.1	-0.571684	0.000333932	0.0067004
AC010420.1	-0.29665	0.0835473	0.223281
AC010422.1	-0.304033	0.0757884	0.210287
AC010422.2	0.0452665	0.796247	0.880837
AC010422.3	0.342672	0.0438919	0.149249
AC010422.6	-0.131569	0.451216	0.629356
AC010425.1	0.103648	0.553504	0.711608
AC010451.1	0.0455486	0.795005	0.880235
AC010468.2	-0.0710727	0.684952	0.807797
AC010487.3	0.0676883	0.699238	0.817551
AC010491.1	-0.265535	0.123146	0.28166
AC010501.1	0.040895	0.815568	0.893089
AC010504.1	0.271458	0.114697	0.269882
AC010511.1	0.0387797	0.824956	0.899109
AC010519.1	0.243342	0.158946	0.329538
AC010522.1	0.105763	0.545393	0.705629
AC010525.1	0.40895	0.014718	0.0742865
AC010528.1	0.0293316	0.867164	0.924793
AC010531.1	0.024678	0.888094	0.937809
AC010531.3	0.0438563	0.802467	0.884823
AC010531.5	0.0612015	0.726901	0.835938
AC010531.6	0.190373	0.273334	0.462563
AC010536.1	-0.14285	0.412996	0.595857
AC010536.3	-0.181066	0.297907	0.487055
AC010538.1	-0.328852	0.0537445	0.169626
AC010542.1	-0.317148	0.0633997	0.18807
AC010542.3	0.151452	0.385126	0.570611
AC010542.4	-0.192629	0.267583	0.456423
AC010542.5	-0.216461	0.211678	0.394027
AC010547.1	-0.474946	0.00393891	0.0316322
AC010551.3	0.174015	0.31743	0.506201
AC010601.1	0.311648	0.0683848	0.197553
AC010605.1	0.00620476	0.971781	0.984491
AC010608.1	0.0277804	0.874132	0.92883
AC010615.4	-0.266664	0.121502	0.279606
AC010616.1	0.215756	0.213206	0.395915
AC010616.2	0.362414	0.032392	0.123163
AC010618.2	0.0200244	0.909099	0.949539
AC010618.3	0.173451	0.319025	0.508102
AC010619.1	0.181489	0.29676	0.486184
AC010624.2	0.552364	0.000580718	0.00940613
AC010624.3	0.257497	0.135342	0.298286
AC010632.1	-0.144825	0.406501	0.589893
AC010636.1	-0.309815	0.070113	0.200375
AC010636.2	-0.46169	0.00524066	0.0382028
AC010642.2	-0.0614835	0.725691	0.835239
AC010643.1	0.233665	0.176706	0.352091
AC010646.1	0.0635988	0.716636	0.82988
AC010649.1	0.0965968	0.580939	0.731649
AC010654.1	-0.0750211	0.66842	0.795814
AC010680.1	0.132838	0.446824	0.625368
AC010680.2	-0.193335	0.265802	0.454868
AC010680.4	-0.0877127	0.616345	0.757927
AC010680.5	-0.0771364	0.659626	0.790195
AC010722.1	0.190528	0.272938	0.462092
AC010731.2	-0.151593	0.384679	0.570374
AC010731.3	-0.243255	0.159101	0.329735
AC010735.2	0.327301	0.0549523	0.171951
AC010737.1	0.159913	0.358814	0.546789
AC010745.2	0.357479	0.0350056	0.129496
AC010754.1	0.551518	0.000594509	0.00951832
AC010761.1	0.0272163	0.876668	0.930597
AC010761.3	-0.0139607	0.936558	0.964953
AC010776.1	-0.721505	1.00538e-06	0.000168471
AC010776.2	-0.68934	4.65782e-06	0.000439325
AC010776.3	-0.712192	1.60047e-06	0.000223627
AC010789.1	-0.0772774	0.659042	0.789768
AC010809.1	0.432359	0.00948989	0.0562416
AC010809.2	0.395553	0.0186743	0.0866097
AC010809.3	0.191924	0.269372	0.458346
AC010834.2	-0.0128326	0.941675	0.967852
AC010834.3	0.366927	0.030144	0.117615
AC010857.1	0.392733	0.0196113	0.0893856
AC010864.1	0.00183322	0.991661	0.995935
AC010880.1	0.318699	0.0620468	0.185525
AC010883.1	0.2496	0.148169	0.315255
AC010884.1	0.146517	0.40098	0.585498
AC010889.1	-0.041137	0.814496	0.892655
AC010890.1	-0.408104	0.0149451	0.0749552
AC010891.1	-0.207718	0.231165	0.416952
AC010894.2	-0.0940585	0.590962	0.739503
AC010894.3	0.675754	8.40934e-06	0.000635398
AC010904.2	-0.0617655	0.724481	0.834401
AC010907.2	-0.0049356	0.977551	0.987667
AC010931.2	-0.0760083	0.664311	0.793237
AC010931.3	0.40345	0.0162473	0.0792642
AC010967.1	-0.343941	0.0430654	0.147378
AC010969.1	-0.451114	0.00653019	0.0438562
AC010969.2	0.182194	0.294855	0.484467
AC010973.1	-0.0227038	0.896997	0.942972
AC010975.1	-0.543198	0.000746395	0.0109743
AC010976.1	0.377503	0.0253729	0.105407
AC010978.1	0.396963	0.01822	0.0852584
AC010980.2	-0.344364	0.0427927	0.146716
AC010983.1	-0.694228	3.73687e-06	0.000375447
AC010997.3	-0.390477	0.0203888	0.0916637
AC010997.4	-0.476779	0.00378305	0.0307907
AC010997.5	-0.262292	0.127965	0.288329
AC010998.1	0.135659	0.437146	0.617684
AC010998.2	0.529943	0.0010598	0.0136372
AC010999.2	-0.129595	0.458096	0.635404
AC011005.1	0.48524	0.00313089	0.0272162
AC011008.1	-0.0802388	0.646809	0.780302
AC011043.1	0.0755852	0.666071	0.794689
AC011043.2	0.166412	0.339357	0.527925
AC011092.2	-0.254395	0.14028	0.305023
AC011120.1	-0.128326	0.462547	0.638894
AC011124.1	0.46719	0.00466146	0.0354726
AC011124.2	0.218295	0.20774	0.389626
AC011131.1	0.081649	0.641016	0.776624
AC011196.1	-0.551518	0.000594509	0.00951832
AC011228.1	0.702125	2.59374e-06	0.000298442
AC011239.1	-0.516123	0.00150487	0.0171517
AC011247.1	-0.601297	0.000133363	0.00368341
AC011247.2	-0.390618	0.0203395	0.0915904
AC011284.1	-0.295734	0.084552	0.224685
AC011287.1	-0.458165	0.00564367	0.0399538
AC011287.2	-0.42418	0.0111001	0.0622459
AC011290.1	0.136082	0.435704	0.61637
AC011294.1	0.61963	7.2097e-05	0.00251795
AC011306.1	-0.0870076	0.619193	0.760081
AC011330.3	0.459293	0.0055119	0.0393626
AC011337.1	0.238883	0.166962	0.339932
AC011362.1	0.192488	0.26794	0.456835
AC011365.1	-0.390054	0.0205374	0.0920779
AC011365.2	-0.197988	0.254243	0.442793
AC011369.1	0.424603	0.0110115	0.0618992
AC011373.1	0.0750211	0.66842	0.795814
AC011374.1	0.331813	0.0514974	0.164842
AC011374.2	0.118736	0.496914	0.668029
AC011377.1	0.0510482	0.770878	0.864428
AC011389.1	-0.562941	0.000430759	0.00768659
AC011389.2	-0.632321	4.60196e-05	0.0019161
AC011396.1	0.0792517	0.650877	0.783267
AC011396.2	0.24819	0.15055	0.318269
AC011405.1	-0.296136	0.0841099	0.223986
AC011416.3	0.210539	0.224751	0.409672
AC011442.1	0.0802388	0.646809	0.780302
AC011443.1	-0.0310238	0.859574	0.92038
AC011444.1	-0.0703676	0.68792	0.80985
AC011444.2	0.0414591	0.813069	0.891655
AC011445.2	0.176413	0.310704	0.4997
AC011447.3	-0.118454	0.497945	0.66896
AC011448.1	-0.316443	0.0640223	0.188946
AC011450.1	0.294162	0.0862966	0.227407
AC011451.1	0.151734	0.384231	0.569985
AC011452.1	0.253408	0.141878	0.306863
AC011453.1	0.386951	0.0216548	0.0952551
AC011455.2	0.274984	0.109879	0.26344
AC011462.1	0.186707	0.282852	0.472271
AC011465.1	-0.25792	0.134679	0.297392
AC011466.2	0.59608	0.0001578	0.00414766
AC011466.3	-0.114647	0.511956	0.679943
AC011468.3	0.271881	0.114111	0.269164
AC011468.5	-0.331813	0.0514974	0.164842
AC011471.2	-0.24819	0.15055	0.318269
AC011472.1	0.547147	0.000670494	0.0102383
AC011472.4	0.629783	5.04229e-05	0.00202641
AC011473.1	0.241985	0.161355	0.332568
AC011474.2	-0.644731	2.90901e-05	0.00140794
AC011474.3	-0.59608	0.0001578	0.00414766
AC011476.3	0.0937764	0.59208	0.740167
AC011477.3	0.0995581	0.569343	0.723451
AC011477.4	0.0121275	0.944875	0.969668
AC011479.1	0.0800978	0.64739	0.780629
AC011481.1	0.152863	0.380665	0.566756
AC011481.2	-0.00634577	0.97114	0.984129
AC011483.1	0.218295	0.20774	0.389626
AC011483.2	0.388361	0.0211408	0.0938576
AC011491.3	0.100545	0.565501	0.720418
AC011498.1	0.206872	0.233114	0.419402
AC011498.3	0.34521	0.0422514	0.145562
AC011498.4	0.190091	0.274059	0.463309
AC011498.6	-0.234371	0.175366	0.350403
AC011500.3	0.0270753	0.877302	0.93095
AC011503.1	-0.0455486	0.795005	0.880235
AC011507.1	0.0348312	0.842544	0.910086
AC011509.2	0.18995	0.274422	0.463639
AC011511.1	-0.167105	0.33732	0.52609
AC011511.2	0.25651	0.136899	0.300405
AC011511.5	-0.394707	0.0189514	0.087456
AC011523.1	0.272304	0.113527	0.268494
AC011530.1	0.0263702	0.880474	0.932817
AC011586.1	0.181066	0.297907	0.487055
AC011591.1	0.516123	0.00150487	0.0171517
AC011595.1	0.222384	0.199138	0.37963
AC011595.2	-0.0542916	0.756746	0.855465
AC011601.1	0.0330003	0.850725	0.915618
AC011603.2	0.440961	0.00801506	0.0501597
AC011604.2	0.223794	0.196231	0.376078
AC011625.1	0.285842	0.0959958	0.242946
AC011632.1	-0.324904	0.0568612	0.175958
AC011676.1	0.336467	0.0481184	0.158077
AC011676.2	0.226333	0.191072	0.370002
AC011676.3	0.262099	0.128256	0.288774
AC011700.1	0.424711	0.0109889	0.0618348
AC011747.1	0.271881	0.114111	0.269164
AC011747.2	0.672934	9.47044e-06	0.000673372
AC011752.1	-0.615858	8.20787e-05	0.00271616
AC011773.1	-0.30361	0.0762172	0.210971
AC011773.3	0.0462536	0.791901	0.878446
AC011773.4	-0.290495	0.0904733	0.234535
AC011815.1	-0.204052	0.239688	0.426773
AC011815.2	0.0672652	0.701031	0.818854
AC011824.1	0.175989	0.311884	0.501075
AC011824.2	-0.152581	0.381554	0.567471
AC011824.4	-0.278509	0.105215	0.257014
AC011825.2	-0.253831	0.141192	0.306142
AC011825.4	-0.109147	0.532534	0.695908
AC011841.1	0.0211526	0.904001	0.946961
AC011897.1	-0.172887	0.320626	0.509773
AC011899.1	-0.151452	0.385126	0.570611
AC011899.2	0.024396	0.889365	0.938507
AC011899.3	-0.16499	0.343558	0.53193
AC011900.1	-0.42009	0.0119884	0.0651582
AC011921.1	0.164849	0.343976	0.532251
AC011933.3	-0.0555608	0.751236	0.851946
AC011933.4	-0.0538686	0.758585	0.856601
AC011944.1	-0.322083	0.0591739	0.180258
AC011978.2	0.496098	0.0024386	0.0232859
AC011990.1	0.383567	0.0229309	0.0987842
AC011995.1	-0.211667	0.222219	0.406554
AC011995.2	-0.259754	0.131832	0.293466
AC011997.1	-0.024396	0.889365	0.938507
AC012038.1	-0.187694	0.280268	0.469768
AC012050.1	0.00451255	0.979475	0.988998
AC012065.1	-0.207436	0.231814	0.417741
AC012065.3	0.293457	0.087088	0.228754
AC012073.1	0.273432	0.11198	0.266153
AC012074.1	-0.166823	0.338148	0.526818
AC012081.1	0.403168	0.0163292	0.0794679
AC012085.2	0.167246	0.336906	0.525682
AC012087.1	-0.196296	0.258407	0.446706
AC012100.2	0.407681	0.0150597	0.0753122
AC012146.3	0.182476	0.294096	0.48362
AC012150.1	0.311507	0.0685165	0.197748
AC012150.2	0.0992761	0.570442	0.72445
AC012157.1	-0.0810849	0.643331	0.778408
AC012170.2	0.0597913	0.732961	0.84005
AC012170.3	0.229153	0.185452	0.362717
AC012174.1	-0.339287	0.0461586	0.154029
AC012184.2	0.335621	0.0487192	0.159277
AC012213.1	0.0800978	0.64739	0.780629
AC012213.2	0.248331	0.15031	0.318079
AC012213.3	0.231409	0.181042	0.357316
AC012213.4	0.258202	0.134238	0.296844
AC012236.1	-0.30911	0.0707868	0.201656
AC012254.2	0.182617	0.293716	0.483196
AC012254.3	0.16076	0.356244	0.544608
AC012301.1	-0.456896	0.00579514	0.040704
AC012306.2	0.0788286	0.652623	0.784585
AC012309.1	-0.350428	0.0390346	0.138915
AC012312.1	-0.40592	0.0155447	0.0770154
AC012313.1	0.287252	0.0942959	0.240134
AC012313.2	-0.24537	0.155394	0.324552
AC012313.5	0.495534	0.00247095	0.0235117
AC012313.6	0.274419	0.11064	0.264463
AC012313.8	0.169503	0.330334	0.51899
AC012313.9	-0.141158	0.418609	0.600986
AC012322.1	0.124377	0.476543	0.65045
AC012339.1	0.0363824	0.835625	0.905859
AC012349.1	0.706073	2.1514e-06	0.000267527
AC012354.1	0.226897	0.189939	0.368605
AC012355.1	0.299379	0.0806107	0.218657
AC012358.1	0.457883	0.00567704	0.0401388
AC012358.3	0.12621	0.470018	0.645068
AC012360.1	0.0176271	0.919944	0.956006
AC012360.2	-0.373696	0.027013	0.109754
AC012360.3	-0.0840462	0.631215	0.768747
AC012363.1	-0.370311	0.0285433	0.113706
AC012363.2	0.500329	0.00220747	0.0218311
AC012368.1	-0.339992	0.0456788	0.153239
AC012368.2	-0.365093	0.0310413	0.119802
AC012370.2	-0.0181912	0.917391	0.954533
AC012377.1	0.354235	0.0368147	0.133832
AC012404.1	0.55589	0.000526261	0.0088017
AC012404.2	0.478612	0.00363255	0.0300689
AC012409.2	0.245511	0.155149	0.324285
AC012413.1	0.33407	0.0498362	0.161538
AC012414.3	0.235076	0.174033	0.348872
AC012414.5	0.378631	0.024903	0.104141
AC012435.2	0.468882	0.00449474	0.0346028
AC012442.1	0.172464	0.32183	0.511042
AC012445.1	0.413603	0.0135202	0.0703406
AC012447.1	0.049497	0.777662	0.868594
AC012451.1	0.326455	0.0556201	0.173453
AC012462.1	0.232255	0.179407	0.355379
AC012462.2	-0.00662781	0.969858	0.983441
AC012464.1	0.284573	0.0975457	0.245146
AC012464.3	-0.105763	0.545393	0.705629
AC012467.1	0.203488	0.241018	0.428343
AC012467.2	0.216038	0.212594	0.395175
AC012485.3	0.252985	0.142567	0.307729
AC012494.1	0.0365235	0.834997	0.905532
AC012506.2	-0.12621	0.470018	0.645068
AC012506.3	-0.138479	0.427584	0.608702
AC012506.4	-0.421077	0.0117686	0.0643423
AC012507.2	-0.424885	0.0109527	0.0617191
AC012508.1	-0.271599	0.114502	0.269719
AC012508.2	-0.201655	0.245374	0.432838
AC012513.1	-0.446601	0.00715811	0.0464967
AC012555.1	-0.0141017	0.935918	0.96476
AC012555.2	-0.361286	0.0329748	0.124628
AC012557.1	0.482138	0.00335767	0.0285345
AC012557.2	-0.032434	0.853259	0.916804
AC012560.1	-0.164426	0.345233	0.533511
AC012568.1	-0.350428	0.0390346	0.138915
AC012574.1	0.480728	0.00346538	0.0291993
AC012593.1	-0.111827	0.522459	0.688093
AC012603.1	-0.157104	0.367428	0.555148
AC012613.1	-0.235922	0.172444	0.346663
AC012613.2	-0.271035	0.115286	0.270532
AC012615.1	0.147645	0.397324	0.582182
AC012617.1	0.0760083	0.664311	0.793237
AC012625.1	-0.388079	0.0212428	0.0940844
AC012629.2	-0.0854564	0.625479	0.764648
AC012636.1	-0.206026	0.235073	0.421833
AC012640.1	-0.184168	0.289564	0.47918
AC012640.2	-0.18713	0.281743	0.471214
AC012640.4	0.328006	0.0544006	0.170803
AC012645.1	0.110275	0.528281	0.692831
AC012645.2	0.15385	0.377559	0.563737
AC012645.4	0.0352543	0.840656	0.908897
AC012651.1	-0.518661	0.00141257	0.016403
AC012668.3	0.209834	0.226343	0.411465
AC013248.1	0.269625	0.117265	0.273532
AC013269.1	0.317007	0.0635239	0.188277
AC013269.2	0.33139	0.0518137	0.165568
AC013270.1	-0.207436	0.231814	0.417741
AC013271.1	0.101814	0.560578	0.716947
AC013275.1	0.170349	0.32789	0.516672
AC013356.3	0.12198	0.485147	0.657887
AC013391.1	0.421923	0.011583	0.0637549
AC013391.3	-0.143979	0.409277	0.592218
AC013394.1	0.28697	0.094634	0.240708
AC013400.1	-0.0588042	0.737213	0.842208
AC013402.1	-0.577465	0.000281072	0.00594972
AC013402.3	-0.607502	0.00010876	0.00322347
AC013403.2	-0.0437153	0.80309	0.885263
AC013436.1	0.358325	0.0345457	0.128412
AC013451.2	-0.0850334	0.627197	0.765872
AC013452.2	-0.212513	0.220333	0.404144
AC013468.1	0.476497	0.00380667	0.0309195
AC013470.2	0.242691	0.1601	0.330891
AC013472.2	0.315173	0.0651552	0.19111
AC013472.3	-0.073893	0.673129	0.799702
AC013476.1	0.457601	0.00571057	0.0403347
AC013480.1	-0.0342672	0.845063	0.911742
AC013546.1	-0.328006	0.0544006	0.170803
AC013549.1	0.246075	0.154172	0.322925
AC013549.2	-0.14835	0.395049	0.580013
AC013565.1	0.146517	0.40098	0.585498
AC013640.1	0.0032434	0.985247	0.992332
AC013643.2	0.158362	0.363555	0.551318
AC013652.1	-0.337595	0.0473266	0.156458
AC013652.2	-0.122544	0.483116	0.656191
AC013724.1	0.18331	0.291858	0.481453
AC013726.1	0.140453	0.420961	0.602863
AC013727.1	0.159631	0.359673	0.547587
AC013731.1	-0.356632	0.0354704	0.130762
AC013762.1	0.259472	0.132267	0.294269
AC015468.1	0.274137	0.111021	0.264965
AC015468.2	0.0854564	0.625479	0.764648
AC015468.3	0.188399	0.278433	0.467907
AC015468.4	0.263984	0.125434	0.284638
AC015522.1	-0.341544	0.0446373	0.150895
AC015574.1	-0.122403	0.483623	0.656687
AC015660.1	0.0651499	0.71002	0.825217
AC015660.2	0.16358	0.347756	0.535826
AC015660.3	0.182335	0.294475	0.483957
AC015660.4	0.157375	0.366592	0.554407
AC015688.4	0.279778	0.103573	0.254505
AC015689.1	-0.438422	0.00842837	0.0519721
AC015712.1	-0.559697	0.000472585	0.00818537
AC015712.2	-0.0454075	0.795626	0.880501
AC015712.4	-0.349582	0.0395423	0.140004
AC015712.7	-0.333083	0.0505576	0.163057
AC015726.1	0.408809	0.0147556	0.0743277
AC015727.1	0.0520353	0.766569	0.861861
AC015795.1	-0.18022	0.300208	0.489318
AC015802.4	0.610322	9.89912e-05	0.00305342
AC015802.6	0.129595	0.458096	0.635404
AC015813.1	0.219282	0.20564	0.387444
AC015813.2	0.186284	0.283963	0.473272
AC015813.3	0.272586	0.113139	0.267896
AC015818.2	-0.125223	0.473525	0.647798
AC015819.2	0.0504842	0.773343	0.865862
AC015845.2	0.159349	0.360534	0.548445
AC015849.1	-0.0929303	0.595441	0.742694
AC015849.3	0.452947	0.00628893	0.0428376
AC015849.5	-0.342813	0.0437995	0.148971
AC015853.1	-0.238319	0.167997	0.341036
AC015853.2	-0.190232	0.273697	0.46295
AC015853.3	0.0949046	0.587613	0.736874
AC015908.2	0.561248	0.000452151	0.00795568
AC015909.1	0.235358	0.173502	0.34816
AC015909.2	0.241421	0.162364	0.333706
AC015909.3	0.160827	0.356038	0.544353
AC015911.9	0.252139	0.143953	0.309539
AC015914.1	0.220974	0.202076	0.383175
AC015921.1	-0.300367	0.0795685	0.216976
AC015922.3	0.0812259	0.642752	0.777979
AC015922.4	0.316584	0.0638974	0.188718
AC015923.1	-0.0860205	0.62319	0.76286
AC015936.1	-0.400742	0.0170479	0.0815349
AC015961.1	0.00747391	0.966012	0.981731
AC015961.2	0.0229858	0.895724	0.942743
AC015967.1	0.00832001	0.962167	0.979546
AC015969.1	-0.0961737	0.582604	0.733047
AC015971.1	-0.0612015	0.726901	0.835938
AC015977.2	-0.219282	0.20564	0.387444
AC015987.1	-0.0865846	0.620905	0.761272
AC016027.1	-0.0898279	0.607833	0.751995
AC016065.1	0.262997	0.126906	0.286664
AC016134.1	0.334916	0.0492244	0.160267
AC016152.1	-0.681113	6.68597e-06	0.000555095
AC016168.1	0.0719188	0.681397	0.805729
AC016205.1	-0.296277	0.0839554	0.223854
AC016229.1	-0.68074	6.7947e-06	0.000558644
AC016229.2	-0.642897	3.11692e-05	0.00147244
AC016245.1	0.0774184	0.658457	0.789374
AC016252.1	0.106327	0.54324	0.704256
AC016257.1	0.0712137	0.684359	0.807372
AC016266.1	0.215192	0.214434	0.397397
AC016292.1	0.0995581	0.569343	0.723451
AC016355.1	-0.126351	0.469518	0.644668
AC016382.1	0.352825	0.0376246	0.135762
AC016383.1	0.235076	0.174033	0.348872
AC016394.1	-0.148491	0.394594	0.57953
AC016394.2	0.0200244	0.909099	0.949539
AC016395.1	0.0569709	0.745129	0.847899
AC016396.1	-0.143989	0.409244	0.592218
AC016493.1	-0.0320109	0.855153	0.917985
AC016526.1	0.30502	0.0747949	0.208637
AC016526.4	0.169362	0.330743	0.519455
AC016553.1	-0.583811	0.000231767	0.00524646
AC016573.1	0.139184	0.425212	0.606633
AC016575.1	0.209552	0.226982	0.412221
AC016576.1	-0.667998	1.16244e-05	0.000769321
AC016588.2	0.186707	0.282852	0.472271
AC016590.1	-0.0613425	0.726296	0.835519
AC016590.3	-0.0389317	0.824281	0.898815
AC016596.1	0.122262	0.484131	0.657087
AC016597.1	-0.283021	0.0994658	0.247905
AC016598.1	0.619912	7.13965e-05	0.00249978
AC016598.2	0.549685	0.00062539	0.0098311
AC016629.2	0.131992	0.44975	0.627942
AC016642.1	-0.33689	0.0478203	0.157339
AC016650.1	0.479458	0.00356486	0.0296947
AC016687.2	0.329698	0.0530946	0.168149
AC016687.3	0.41177	0.0139819	0.0716801
AC016700.3	0.417834	0.0125036	0.0668064
AC016705.1	-0.0712137	0.684359	0.807372
AC016705.2	-0.484817	0.00316101	0.0273836
AC016708.1	0.490599	0.00277043	0.0253461
AC016710.1	-0.614278	8.66187e-05	0.00280669
AC016716.2	-0.00648679	0.970499	0.983839
AC016717.2	0.0664191	0.704622	0.821249
AC016722.1	0.136364	0.434745	0.61564
AC016722.2	0.715662	1.34876e-06	0.000207785
AC016722.3	-0.37017	0.0286086	0.113835
AC016723.1	0.260318	0.130966	0.292476
AC016727.1	0.0253831	0.884918	0.935773
AC016730.1	0.00888471	0.959601	0.97787
AC016735.1	-0.125082	0.474028	0.648229
AC016737.1	-0.218718	0.206838	0.388829
AC016737.2	0.24819	0.15055	0.318269
AC016738.1	-0.253126	0.142337	0.307424
AC016738.2	-0.184733	0.288064	0.477723
AC016745.1	-0.111263	0.524572	0.689664
AC016745.2	0.148914	0.393234	0.578082
AC016746.1	-0.381169	0.023872	0.101327
AC016747.2	0.0963147	0.582049	0.732614
AC016751.2	0.203206	0.241685	0.429088
AC016766.1	0.327583	0.0547311	0.171413
AC016773.1	-0.0365235	0.834997	0.905532
AC016825.1	0.168939	0.33197	0.520675
AC016831.1	-0.460844	0.00533505	0.0386269
AC016831.5	0.125505	0.472522	0.647127
AC016831.7	0.0810849	0.643331	0.778408
AC016866.1	0.50329	0.00205729	0.0208816
AC016866.2	-0.0727649	0.677849	0.803211
AC016868.1	0.371298	0.0280898	0.112465
AC016876.1	0.273714	0.111596	0.265695
AC016877.1	-0.0635988	0.716636	0.82988
AC016888.1	0.641628	3.26865e-05	0.00152592
AC016903.2	0.286547	0.0951429	0.241471
AC016907.2	0.0479458	0.784463	0.87313
AC016910.1	-0.397386	0.0180855	0.0848582
AC016924.1	0.200667	0.247741	0.435297
AC016933.1	0.422064	0.0115523	0.0636871
AC016957.2	0.355645	0.036019	0.132048
AC016994.1	0.296982	0.083186	0.222659
AC016999.1	0.0867256	0.620334	0.760841
AC017000.1	-0.481709	0.00339013	0.0287136
AC017002.1	0.00719188	0.967294	0.982026
AC017002.3	0.165272	0.342722	0.531081
AC017002.5	0.459575	0.00547938	0.0392415
AC017006.1	0.166823	0.338148	0.526818
AC017006.2	-0.116621	0.504666	0.674364
AC017007.5	0.105058	0.54809	0.707831
AC017015.2	-0.168798	0.33238	0.521111
AC017048.1	-0.0743161	0.671362	0.798321
AC017048.2	-0.334916	0.0492244	0.160267
AC017048.3	-0.399361	0.0174689	0.0829047
AC017053.1	0.362978	0.0321037	0.122352
AC017071.1	0.276817	0.107435	0.260235
AC017074.1	0.138056	0.429011	0.610076
AC017074.2	0.270753	0.11568	0.271135
AC017076.1	0.523597	0.00124722	0.0151292
AC017083.1	-0.105763	0.545393	0.705629
AC017083.3	-0.0596503	0.733568	0.840225
AC017091.1	0.17881	0.304069	0.49358
AC017100.1	0.172605	0.321428	0.51058
AC017101.1	-0.0664191	0.704622	0.821249
AC017104.3	0.0941995	0.590403	0.739104
AC018358.1	0.199257	0.251149	0.43917
AC018371.1	0.21759	0.209248	0.391502
AC018410.1	-0.146376	0.401439	0.586044
AC018410.2	0.0992761	0.570442	0.72445
AC018413.1	-0.140594	0.42049	0.602687
AC018437.2	0.164285	0.345653	0.533892
AC018442.2	-0.113378	0.516669	0.683258
AC018462.1	0.525007	0.00120322	0.014829
AC018464.1	0.180925	0.298289	0.487538
AC018467.1	-0.647128	2.65607e-05	0.00133914
AC018511.1	0.248754	0.149594	0.317095
AC018511.2	0.12057	0.490246	0.662017
AC018521.3	0.318558	0.0621688	0.185729
AC018521.4	0.35762	0.0349286	0.129367
AC018521.7	-0.00437153	0.980116	0.989321
AC018523.2	0.377785	0.0252547	0.105105
AC018529.2	0.667998	1.16244e-05	0.000769321
AC018541.1	-0.179092	0.303294	0.492871
AC018552.2	0.364484	0.0313442	0.120551
AC018554.1	0.146517	0.40098	0.585498
AC018557.2	-0.0445614	0.799356	0.882832
AC018616.1	-0.117326	0.502076	0.6721
AC018618.1	0.504983	0.00197555	0.020365
AC018635.2	-0.0595093	0.734175	0.840434
AC018637.1	-0.162875	0.349866	0.538181
AC018638.6	-0.482702	0.00331541	0.0282794
AC018638.7	-0.451396	0.00649256	0.0436987
AC018643.1	0.169926	0.329111	0.517566
AC018645.2	0.195027	0.261559	0.450415
AC018647.1	0.291059	0.0898208	0.233521
AC018647.2	0.18163	0.296378	0.485789
AC018648.1	0.0590862	0.735997	0.841478
AC018653.1	-0.331531	0.0517081	0.165363
AC018653.3	-0.0524584	0.764724	0.860904
AC018680.1	0.55589	0.000526261	0.0088017
AC018682.1	0.446319	0.00719901	0.0466749
AC018682.2	0.116339	0.505704	0.6751
AC018685.1	-0.208705	0.228906	0.414278
AC018685.2	-0.38131	0.0238158	0.101197
AC018690.1	0.3077	0.0721495	0.20407
AC018692.1	-0.0224217	0.89827	0.943738
AC018693.1	0.315879	0.0645239	0.18982
AC018695.4	-0.0892639	0.610098	0.753553
AC018697.1	-0.0229858	0.895724	0.942743
AC018709.1	-0.311507	0.0685165	0.197748
AC018716.1	-0.0513303	0.769646	0.863815
AC018716.2	-0.195591	0.260155	0.448721
AC018730.1	0.00832001	0.962167	0.979546
AC018731.1	-0.301213	0.0786834	0.215368
AC018742.1	-0.655025	1.95734e-05	0.00107906
AC018754.1	-0.437153	0.00864175	0.0528297
AC018761.1	0.20927	0.227622	0.412951
AC018766.1	0.0722008	0.680214	0.80481
AC018767.2	0.48806	0.0029364	0.0262158
AC018767.3	0.274701	0.110259	0.263894
AC018781.1	-0.386951	0.0216548	0.0952551
AC018797.2	-0.0267933	0.87857	0.931904
AC018809.2	0.12198	0.485147	0.657887
AC018814.1	0.330262	0.0526649	0.167323
AC018816.1	-0.325186	0.0566339	0.17549
AC018845.1	-0.0799567	0.64797	0.781057
AC018845.3	-0.181066	0.297907	0.487055
AC018866.1	-0.0218577	0.900816	0.94516
AC018878.1	0.265535	0.123146	0.28166
AC018904.1	-0.175848	0.312278	0.501359
AC018946.1	-0.145671	0.403735	0.587664
AC018953.1	0.0824951	0.63755	0.773608
AC018980.1	0.177682	0.30718	0.496885
AC019068.1	0.462677	0.00513236	0.0377407
AC019077.1	0.141722	0.416733	0.599534
AC019080.3	0.184309	0.289189	0.478844
AC019080.4	0.0259472	0.882378	0.934049
AC019117.1	-0.144402	0.407888	0.590978
AC019117.2	-0.296219	0.084019	0.223986
AC019117.3	-0.67378	9.13999e-06	0.000661754
AC019118.1	-0.299662	0.0803119	0.21821
AC019118.2	-0.00874307	0.960244	0.978236
AC019129.2	0.0153014	0.930479	0.961979
AC019131.1	-0.259049	0.132922	0.295228
AC019131.2	0.0322929	0.85389	0.917162
AC019155.2	-0.0686754	0.69506	0.814556
AC019155.3	-0.106891	0.541091	0.70262
AC019163.1	-0.310238	0.0697112	0.199782
AC019171.1	0.175848	0.312278	0.501359
AC019183.1	0.384695	0.0224988	0.0975898
AC019186.1	-0.485804	0.00309112	0.0270485
AC019197.1	0.745981	2.699e-07	7.60494e-05
AC019205.1	0.0619065	0.723877	0.834051
AC019209.3	0.334493	0.0495296	0.160939
AC019211.1	-0.441666	0.00790337	0.0496737
AC019254.1	-0.131428	0.451706	0.629754
AC019254.2	0.0263702	0.880474	0.932817
AC019257.1	-0.713547	1.49749e-06	0.000218555
AC019257.2	-0.149055	0.392781	0.577723
AC019257.8	0.450409	0.00662507	0.0442896
AC019294.3	-0.0439974	0.801845	0.884489
AC019330.1	-0.456614	0.00582927	0.0408506
AC020551.1	0.248331	0.15031	0.318079
AC020558.1	-0.19686	0.257014	0.445214
AC020558.2	-0.238883	0.166962	0.339932
AC020559.1	-0.183886	0.290316	0.479966
AC020571.1	0.0839052	0.63179	0.769244
AC020594.1	-0.133684	0.443908	0.623301
AC020612.3	0.153991	0.377117	0.56338
AC020634.1	-0.107173	0.540017	0.701851
AC020637.1	0.253267	0.142108	0.307095
AC020656.2	-0.049074	0.779516	0.869718
AC020658.2	-0.125364	0.473024	0.647431
AC020661.1	0.314045	0.0661753	0.193264
AC020661.2	0.0712137	0.684359	0.807372
AC020661.3	-0.262856	0.127117	0.286978
AC020687.1	0.32434	0.0573179	0.176662
AC020703.1	-0.137351	0.431395	0.612335
AC020704.1	-0.244101	0.15761	0.327651
AC020718.1	-0.304033	0.0757884	0.210287
AC020741.1	-0.186425	0.283592	0.473052
AC020743.2	0.00169221	0.992302	0.996218
AC020765.2	-0.0441384	0.801222	0.884154
AC020779.2	0.00338441	0.984606	0.991975
AC020892.1	0.100122	0.567146	0.721552
AC020892.2	-0.191501	0.270449	0.459587
AC020900.1	0.253549	0.141649	0.30663
AC020905.1	0.209975	0.226024	0.411047
AC020907.3	0.236345	0.171653	0.34565
AC020907.4	0.352402	0.0378704	0.136383
AC020908.3	0.383567	0.0229309	0.0987842
AC020910.4	0.0194604	0.911649	0.950842
AC020911.1	0.287534	0.0939586	0.239716
AC020911.2	-0.281047	0.101951	0.251723
AC020912.1	0.474241	0.00400033	0.0319772
AC020913.1	0.435743	0.00888422	0.0538138
AC020913.2	0.425308	0.0108651	0.0614627
AC020915.1	-0.17331	0.319425	0.508359
AC020915.3	-0.208564	0.229228	0.414644
AC020915.5	-0.163721	0.347335	0.535475
AC020916.1	0.364811	0.0311813	0.120158
AC020917.2	-0.0793927	0.650295	0.782838
AC020917.3	0.282739	0.099818	0.248381
AC020928.1	0.0320109	0.855153	0.917985
AC020928.2	-0.16908	0.331561	0.520209
AC020928.3	-0.00874307	0.960244	0.978236
AC020931.1	0.173028	0.320225	0.509253
AC020934.2	0.219987	0.20415	0.385553
AC020978.3	0.0682523	0.69685	0.815619
AC020978.5	0.352684	0.0377064	0.135951
AC020980.1	-0.0118454	0.946155	0.970586
AC021006.2	-0.0231268	0.895088	0.942395
AC021028.1	0.218718	0.206838	0.388829
AC021054.1	0.0934944	0.5932	0.740899
AC021072.1	-0.0607122	0.729002	0.837381
AC021074.3	0.0373696	0.831228	0.903424
AC021086.1	-0.209552	0.226982	0.412221
AC021087.1	0.182617	0.293716	0.483196
AC021088.1	0.172323	0.322231	0.511388
AC021092.1	0.162311	0.35156	0.539679
AC021127.1	0.118595	0.497429	0.66843
AC021151.1	-0.0454075	0.795626	0.880501
AC021180.1	0.467754	0.0046053	0.0352776
AC021188.1	0.451678	0.00645512	0.0435419
AC021192.1	0.33139	0.0518137	0.165568
AC021205.3	0.275548	0.109123	0.262352
AC021224.1	0.309392	0.0705167	0.201072
AC021231.1	-0.220974	0.202076	0.383175
AC021237.1	-0.221397	0.201191	0.382152
AC021242.2	0.0690984	0.693273	0.813527
AC021321.1	-0.0435743	0.803713	0.885598
AC021351.1	-0.139325	0.424739	0.606394
AC021355.1	0.361427	0.0329015	0.124486
AC021382.1	0.224922	0.193926	0.373261
AC021393.1	0.393579	0.0193262	0.0885664
AC021439.1	0.79294	1.35684e-08	1.29742e-05
AC021483.1	-0.398797	0.0176433	0.0834039
AC021483.2	-0.322083	0.0591739	0.180258
AC021491.1	0.108301	0.535735	0.698774
AC021491.4	0.308123	0.0717385	0.203385
AC021504.1	0.196155	0.258756	0.447142
AC021506.1	0.0303187	0.862735	0.922198
AC021534.1	0.301777	0.0780976	0.214314
AC021546.1	-0.14285	0.412996	0.595857
AC021594.2	-0.0878537	0.615776	0.757563
AC021660.2	-0.322952	0.0584537	0.178829
AC021678.2	0.156811	0.368334	0.555859
AC021683.1	-0.032716	0.851997	0.916371
AC021683.2	-0.10125	0.562764	0.718615
AC021683.3	-0.375529	0.0262128	0.107606
AC021733.1	0.203911	0.24002	0.427199
AC021739.2	-0.669973	1.07144e-05	0.000737249
AC021739.3	-0.62527	5.91995e-05	0.00223044
AC021739.4	-0.299803	0.0801628	0.217997
AC021739.5	-0.453088	0.00627069	0.0427554
AC021752.1	0.0215756	0.90209	0.946031
AC021755.2	0.422629	0.0114302	0.0633668
AC021851.1	-0.0596503	0.733568	0.840225
AC021860.1	-0.0344082	0.844433	0.911381
AC021979.2	-0.159772	0.359244	0.547083
AC022001.2	-0.387374	0.0214995	0.094858
AC022001.3	-0.260318	0.130966	0.292476
AC022007.1	-0.152158	0.382892	0.568728
AC022028.2	-0.254959	0.139372	0.303908
AC022031.2	0.242268	0.160852	0.331828
AC022034.2	-0.201937	0.2447	0.432228
AC022075.1	-0.081649	0.641016	0.776624
AC022075.3	-0.0861615	0.622618	0.762564
AC022079.2	-0.228307	0.187126	0.364909
AC022098.1	0.0332801	0.849474	0.914722
AC022098.3	-0.191162	0.271314	0.460634
AC022101.1	-0.104776	0.549171	0.708468
AC022113.1	-0.0769954	0.660211	0.79052
AC022118.1	-0.453511	0.00621625	0.0424992
AC022126.1	-0.0142427	0.935279	0.964424
AC022140.1	0.0528814	0.762881	0.859667
AC022144.1	-0.148773	0.393687	0.578595
AC022145.1	0.332942	0.0506614	0.163259
AC022146.2	-0.242268	0.160852	0.331828
AC022148.1	-0.369747	0.0288051	0.114338
AC022148.2	-0.108724	0.534133	0.697538
AC022154.1	0.339428	0.0460623	0.15393
AC022165.1	-0.469728	0.00441334	0.0341562
AC022166.1	0.224781	0.194213	0.37358
AC022167.2	0.134953	0.439554	0.619478
AC022167.3	0.0812259	0.642752	0.777979
AC022167.4	0.171759	0.323842	0.512799
AC022167.5	-0.0290495	0.86843	0.925609
AC022182.1	0.488907	0.00288014	0.0259138
AC022182.2	0.171336	0.325053	0.513778
AC022188.1	0.521905	0.00130188	0.0154941
AC022196.1	-0.346761	0.0412735	0.143585
AC022201.1	0.198129	0.253898	0.442498
AC022211.2	0.302623	0.0772253	0.213017
AC022217.2	0.21068	0.224433	0.409335
AC022217.3	0.489894	0.00281569	0.0255997
AC022272.1	-0.202501	0.243357	0.43076
AC022274.1	0.34098	0.0450138	0.151816
AC022294.1	0.329698	0.0530946	0.168149
AC022296.3	-0.0772774	0.659042	0.789768
AC022306.2	0.159772	0.359244	0.547083
AC022335.1	-0.0401899	0.818695	0.895064
AC022364.1	-0.1303	0.455632	0.633222
AC022384.1	0.073611	0.674308	0.800589
AC022387.1	0.418962	0.0122437	0.0659898
AC022395.1	-0.0723418	0.679622	0.804453
AC022398.1	-0.247485	0.15175	0.31993
AC022400.1	0.286265	0.0954834	0.242091
[truncated: 25,731 more rows]

## Sheet: LAMP5
gene	corr	p_value	p_adjusted
A1BG	-0.204757	0.238033	0.645492
A1CF	0.0375106	0.830601	0.955094
A2M	-0.23987	0.165163	0.571455
A2ML1	-0.0239729	0.891272	0.972978
A2ML1-AS1	-0.114083	0.514048	0.835504
A4GALT	0.293457	0.087088	0.441294
AAAS	-0.167105	0.33732	0.731593
AACS	0.393579	0.0193262	0.233582
AADACL2-AS1	0.406694	0.0153301	0.210158
AADAT	-0.203911	0.24002	0.645826
AAED1	-0.240011	0.164907	0.571347
AAGAB	-0.0272163	0.876668	0.969648
AAK1	-0.5628	0.000432507	0.0415373
AAMDC	0.123531	0.479571	0.818343
AAMP	-0.0393438	0.82245	0.952618
AANAT	0.0262292	0.881109	0.970638
AAR2	-0.0476638	0.785702	0.940864
AARD	-0.31334	0.0668193	0.395996
AARS	0.374824	0.0265182	0.268376
AARS2	-0.115352	0.509346	0.834187
AARSD1	-0.115775	0.507784	0.833009
AASDH	0.0954686	0.585384	0.867333
AASDHPPT	-0.341544	0.0446373	0.336915
AASS	0.159631	0.359673	0.745538
AATBC	0.106468	0.542702	0.849109
AATF	-0.0304597	0.862103	0.965119
AATK	0.125082	0.474028	0.814745
AB015752.1	0.400348	0.0171672	0.220045
ABAT	0.049497	0.777662	0.938311
ABCA1	-0.0569709	0.745129	0.926516
ABCA10	-0.116762	0.504148	0.830874
ABCA12	0.0516123	0.768414	0.935207
ABCA13	0.242832	0.15985	0.567075
ABCA2	-0.0798157	0.648551	0.891683
ABCA3	0.0813669	0.642173	0.889374
ABCA4	-0.0637398	0.716034	0.914826
ABCA5	-0.400489	0.0171245	0.220045
ABCA6	-0.187694	0.280268	0.685962
ABCA7	0.488202	0.00292696	0.0948122
ABCA8	0.325891	0.0560689	0.368906
ABCA9	-0.0263702	0.880474	0.9706
ABCA9-AS1	0.148209	0.395503	0.768758
ABCB1	-0.0148068	0.932721	0.983584
ABCB10	0.144261	0.408351	0.77642
ABCB11	-0.324199	0.0574325	0.371557
ABCB4	0.139889	0.422847	0.785351
ABCB5	-0.144825	0.406501	0.775057
ABCB6	-0.237332	0.169818	0.577121
ABCB7	0.138902	0.42616	0.787475
ABCB8	0.140453	0.420961	0.784114
ABCB9	0.343659	0.043248	0.332078
ABCC1	0.398938	0.0175995	0.223015
ABCC10	-0.0427282	0.807452	0.947879
ABCC11	0.189809	0.274785	0.682493
ABCC2	0.0259472	0.882378	0.970872
ABCC3	0.349723	0.0394573	0.317928
ABCC4	0.164849	0.343976	0.737489
ABCC5	-0.0258061	0.883013	0.970872
ABCC6	0.476074	0.00384235	0.107993
ABCC8	-0.276394	0.107995	0.484943
ABCC9	0.24255	0.16035	0.567268
ABCD2	0.357479	0.0350056	0.301883
ABCD3	-0.172605	0.321428	0.72049
ABCD4	0.0662781	0.705221	0.911418
ABCE1	-0.366081	0.0305555	0.283673
ABCF1	0.314045	0.0661753	0.394943
ABCF2	-0.253267	0.142108	0.538382
ABCF3	0.0665601	0.704023	0.910862
ABCG1	0.0789696	0.652041	0.892865
ABCG2	-0.0263702	0.880474	0.9706
ABCG4	-0.305725	0.0740915	0.4153
ABCG5	0.0967378	0.580385	0.865619
ABCG8	-0.0125505	0.942955	0.985703
ABHD1	0.0832001	0.634667	0.88525
ABHD10	-0.18163	0.296378	0.700248
ABHD12	0.155542	0.372271	0.753993
ABHD13	0.123531	0.479571	0.818343
ABHD14A	-0.151029	0.386471	0.765826
ABHD17A	0.203347	0.241351	0.646766
ABHD17B	0.170208	0.328297	0.724477
ABHD17C	0.118031	0.499492	0.828729
ABHD18	0.00874307	0.960244	0.990819
ABHD2	0.113942	0.514572	0.835744
ABHD3	0.146376	0.401439	0.772739
ABHD4	-0.173874	0.317828	0.719582
ABHD5	0.372708	0.0274522	0.271033
ABHD6	0.168939	0.33197	0.727798
ABHD8	0.126915	0.46752	0.810372
ABI1	0.105058	0.54809	0.851251
ABI2	-0.170208	0.328297	0.724477
ABI3BP	0.0344082	0.844433	0.959894
ABL1	0.161888	0.352834	0.742628
ABL2	0.0289085	0.869063	0.966707
ABLIM1	0.349441	0.0396275	0.31829
ABLIM2	0.287252	0.0942959	0.456743
ABLIM3	-0.253549	0.141649	0.537904
ABR	0.301213	0.0786834	0.425101
ABRACL	0.394284	0.0190912	0.232639
ABRAXAS1	0.133402	0.444879	0.79835
ABRAXAS2	-0.131569	0.451216	0.802198
ABT1	0.0712137	0.684359	0.902887
ABTB1	0.166118	0.340222	0.733595
ABTB2	0.150324	0.388717	0.766534
AC000058.1	-0.144966	0.406039	0.775007
AC000099.1	-0.185631	0.285685	0.68973
AC000372.1	-0.563646	0.000422115	0.0413141
AC001226.2	-0.532904	0.000981174	0.0568602
AC002070.1	0.166823	0.338148	0.731871
AC002127.2	0.0665601	0.704023	0.910862
AC002310.2	-0.0231268	0.895088	0.973738
AC002310.4	0.390336	0.0204382	0.239221
AC002383.1	-0.272586	0.113139	0.495898
AC002428.1	0.0586632	0.737821	0.923821
AC002428.2	-0.400912	0.0169968	0.220045
AC002429.2	-0.0602143	0.731142	0.921228
AC002454.1	0.0108583	0.950637	0.988011
AC002463.1	0.239588	0.165676	0.572005
AC002553.1	0.137915	0.429487	0.78985
AC002553.2	-0.402463	0.0165354	0.217429
AC002996.1	0.157939	0.364855	0.748689
AC003002.1	0.129031	0.460071	0.807849
AC003002.2	0.220128	0.203852	0.610049
AC003005.1	-0.412873	0.0137026	0.197876
AC003005.2	-0.00141017	0.993585	0.998718
AC003006.1	0.257638	0.135121	0.528686
AC003102.1	-0.0562659	0.748181	0.927136
AC003666.1	0.0442794	0.8006	0.946159
AC003681.1	0.0922252	0.598248	0.873773
AC003682.1	-0.159631	0.359673	0.745538
AC003984.1	0.275003	0.109853	0.490063
AC003988.1	0.284714	0.0973726	0.463817
AC003991.1	0.0525994	0.764109	0.933544
AC004039.1	-0.0593682	0.734783	0.923005
AC004052.1	-0.0196014	0.911012	0.977493
AC004053.1	0.142145	0.41533	0.780432
AC004069.1	0.0699445	0.689702	0.905037
AC004076.1	-0.226051	0.19164	0.600259
AC004076.2	-0.412193	0.0138742	0.199222
AC004112.1	0.182476	0.294096	0.697821
AC004148.2	-0.132979	0.446337	0.799032
AC004149.1	0.292188	0.0885267	0.444407
AC004158.1	-0.207577	0.231489	0.639011
AC004223.3	-0.205462	0.236386	0.644033
AC004231.1	0.219423	0.205341	0.611624
AC004233.2	0.00112822	0.994868	0.998742
AC004253.1	0.0228448	0.896361	0.973931
AC004448.2	0.359453	0.0339403	0.297161
AC004485.1	-0.00634577	0.97114	0.994105
AC004492.1	-0.0916612	0.600497	0.875119
AC004494.1	0.23846	0.167738	0.574888
AC004520.1	0.0881357	0.614639	0.879588
AC004522.2	0.008179	0.962807	0.991624
AC004540.1	0.226192	0.191356	0.600259
AC004542.2	0.431231	0.00969942	0.166566
AC004551.1	-0.360465	0.0334043	0.294323
AC004554.2	0.368055	0.0296025	0.280475
AC004556.1	-0.175989	0.311884	0.713663
AC004690.2	0.445473	0.00732293	0.14573
AC004702.1	0.15244	0.382	0.762243
AC004704.1	0.0564069	0.74757	0.926896
AC004784.1	0.171759	0.323842	0.72208
AC004803.1	-0.0878537	0.615776	0.879729
AC004805.1	0.0222807	0.898906	0.974258
AC004812.2	0.014811	0.932703	0.983584
AC004816.1	-0.170913	0.326267	0.723313
AC004828.1	-0.0610604	0.727506	0.919056
AC004830.1	-0.00437153	0.980116	0.995447
AC004834.1	0.397951	0.0179075	0.224995
AC004835.1	0.102237	0.558942	0.85622
AC004852.2	0.00690984	0.968575	0.993538
AC004862.1	-0.206308	0.234419	0.642512
AC004865.2	-0.0390618	0.823703	0.953014
AC004889.1	0.00973019	0.95576	0.989578
AC004895.1	0.183181	0.292202	0.696299
AC004908.1	0.0778415	0.656705	0.893776
AC004918.1	0.0612015	0.726901	0.918813
AC004922.1	0.121416	0.487183	0.821796
AC004943.2	0.00690984	0.968575	0.993538
AC004949.1	-0.166118	0.340222	0.733595
AC004951.1	0.127056	0.467022	0.809902
AC004969.1	-0.0115634	0.947435	0.987048
AC004973.1	0.181489	0.29676	0.700313
AC004982.1	-0.212372	0.220647	0.627582
AC004982.2	-0.22732	0.189092	0.599346
AC005009.2	0.527545	0.00112746	0.0604549
AC005020.2	0.123249	0.480582	0.818577
AC005034.3	0.0768544	0.660796	0.895644
AC005037.1	0.040613	0.816818	0.950986
AC005041.1	0.318135	0.0625361	0.385109
AC005064.1	-0.248895	0.149356	0.551055
AC005070.3	-0.00803798	0.963448	0.991767
AC005154.4	0.24819	0.15055	0.552823
AC005154.6	0.177823	0.30679	0.709397
AC005165.1	0.268779	0.118464	0.504208
AC005186.1	-0.309251	0.0706516	0.407048
AC005208.1	-0.00944815	0.957041	0.989983
AC005224.1	0.186425	0.283592	0.687814
AC005225.2	0.252421	0.14349	0.539825
AC005258.1	0.519507	0.00138292	0.0666763
AC005261.1	0.13721	0.431872	0.790315
AC005261.3	0.117185	0.502593	0.830235
AC005288.1	-0.0943405	0.589845	0.869422
AC005304.1	-0.0355363	0.839397	0.95813
AC005304.3	-0.0792517	0.650877	0.892329
AC005324.4	0.322506	0.0588223	0.376047
AC005332.3	-0.188258	0.278799	0.684154
AC005332.4	0.244665	0.156623	0.562355
AC005332.5	-0.057535	0.742691	0.925295
AC005332.6	-0.38963	0.0206869	0.240235
AC005332.7	-0.122403	0.483623	0.819754
AC005332.8	-0.329839	0.0529869	0.361323
AC005355.1	0.0827771	0.636396	0.886064
AC005392.3	0.0482279	0.783226	0.940241
AC005410.2	0.0479458	0.784463	0.940584
AC005476.2	0.0602143	0.731142	0.921228
AC005480.1	-0.0923663	0.597686	0.873669
AC005498.3	-0.090533	0.605007	0.876236
AC005523.1	-0.0989941	0.571543	0.863039
AC005537.1	0.235358	0.173502	0.582632
AC005597.1	0.229012	0.185731	0.595483
AC005670.1	0.0705086	0.687326	0.904387
AC005670.2	0.147927	0.396413	0.768758
AC005696.4	0.219705	0.204745	0.611075
AC005697.1	0.302059	0.077806	0.422413
AC005699.1	-0.140312	0.421432	0.784114
AC005703.4	-0.0251011	0.886188	0.972021
AC005726.1	0.317007	0.0635239	0.388102
AC005772.1	0.328852	0.0537445	0.36301
AC005776.2	0.261728	0.128817	0.51862
AC005808.1	0.195309	0.260856	0.668139
AC005828.3	0.19686	0.257014	0.663262
AC005833.2	0.0800978	0.64739	0.891188
AC005838.2	-0.119583	0.493831	0.824798
AC005842.1	0.376234	0.0259102	0.265382
AC005871.2	0.277099	0.107062	0.483561
AC005899.5	0.198129	0.253898	0.66078
AC005899.6	0.279496	0.103937	0.477936
AC005899.7	0.137492	0.430917	0.790275
AC005899.8	0.0923663	0.597686	0.873669
AC005943.1	-0.0372285	0.831856	0.955611
AC005972.1	-0.197001	0.256666	0.662942
AC005972.4	0.298392	0.0816636	0.431377
AC005993.1	0.0641628	0.714228	0.914826
AC006013.1	0.259472	0.132267	0.523858
AC006019.1	0.0470997	0.78818	0.941424
AC006019.2	0.112109	0.521404	0.837816
AC006030.1	0.156106	0.370518	0.753101
AC006059.1	-0.260318	0.130966	0.522189
AC006065.4	-0.118629	0.497308	0.827081
AC006115.1	-0.130159	0.456124	0.804651
AC006115.3	-0.188822	0.277335	0.683249
AC006145.1	0.00592272	0.973063	0.994872
AC006148.1	0.286124	0.095654	0.460438
AC006213.2	-0.449281	0.00677934	0.140409
AC006213.3	-0.407258	0.0151751	0.209938
AC006254.1	-0.0466094	0.790335	0.94229
AC006288.1	0.232114	0.179679	0.588596
AC006299.1	-0.0152299	0.930804	0.983135
AC006333.2	0.111545	0.523515	0.838708
AC006369.1	0.454601	0.00607792	0.133184
AC006480.2	0.254254	0.140507	0.536661
AC006486.1	0.122129	0.484608	0.819991
AC006487.1	0.364106	0.0315335	0.286669
AC006504.1	-0.16076	0.356244	0.743647
AC006504.5	0.00832001	0.962167	0.99148
AC006511.4	0.0236909	0.892544	0.973291
AC006538.2	0.217872	0.208644	0.613753
AC006547.1	0.0212936	0.903364	0.97505
AC006581.2	-0.239447	0.165933	0.572336
AC006946.2	-0.142991	0.41253	0.778047
AC006946.3	0.00366645	0.983323	0.996624
AC006960.2	-0.0558428	0.750014	0.927727
AC006974.1	0.0700905	0.689087	0.904791
AC006978.2	-0.339287	0.0461586	0.339623
AC007038.1	-0.297123	0.0830328	0.434353
AC007038.2	-0.0513303	0.769646	0.935645
AC007040.2	0.0927893	0.596002	0.873001
AC007091.1	0.334916	0.0492244	0.350722
AC007100.1	0.206872	0.233114	0.640712
AC007114.1	-0.00338441	0.984606	0.99665
AC007114.2	0.0550711	0.753361	0.929616
AC007128.1	0.0621886	0.722668	0.917159
AC007163.1	0.0259472	0.882378	0.970872
AC007216.4	0.0949046	0.587613	0.868291
AC007218.1	0.18022	0.300208	0.703411
AC007220.1	0.0346902	0.843173	0.959505
AC007221.1	0.0399079	0.819946	0.952073
AC007221.2	0.163016	0.349443	0.740995
AC007228.2	0.111968	0.521931	0.838058
AC007255.1	-0.405847	0.0155651	0.210744
AC007262.2	-0.0861615	0.622618	0.882456
AC007277.1	-0.0180502	0.918029	0.979857
AC007285.1	-0.191078	0.271528	0.679719
AC007319.1	0.129454	0.458589	0.80668
AC007325.2	-0.0353953	0.840026	0.95813
AC007325.4	0.142709	0.413462	0.778814
AC007344.1	0.187271	0.281374	0.686777
AC007349.1	-0.170772	0.326673	0.723313
AC007364.1	-0.124941	0.47453	0.814822
AC007368.2	-0.537417	0.000871253	0.05365
AC007370.2	0.220833	0.202371	0.608378
AC007376.2	0.181912	0.295616	0.699935
AC007388.1	0.652346	2.17306e-05	0.0123845
AC007389.3	-0.221397	0.201191	0.6075
AC007402.1	0.090392	0.605572	0.876412
AC007405.1	-0.233806	0.176437	0.585524
AC007405.3	-0.138479	0.427584	0.788387
AC007406.3	0.0919432	0.599372	0.87441
AC007450.1	-0.406412	0.0154081	0.210158
AC007463.1	0.140594	0.42049	0.784083
AC007493.1	0.200808	0.247402	0.655087
AC007494.2	-0.129172	0.459577	0.807699
AC007495.1	0.00719188	0.967294	0.993025
AC007496.2	0.185297	0.286568	0.690644
AC007513.1	-0.0427282	0.807452	0.947879
AC007529.2	0.057817	0.741472	0.925184
AC007541.1	0.296418	0.0838011	0.435682
AC007557.3	-0.157657	0.365723	0.749606
AC007563.2	-0.161324	0.354536	0.742628
AC007566.1	-0.016358	0.925692	0.981289
[truncated: 17,471 more rows]

## Sheet: VLMC
gene	corr	p_value	p_adjusted
[truncated: 5,948 more rows]

[truncated: 17 more sheets: SST, Endo, L5_6_NP, Micro, L5_IT, L6_IT, OPC, PAX6, L6_IT_Car3, Oligo, SNCG, Chandelier, L5_ET, PVALB, SST_CHODL, L6_CT, L4_IT]
