# Supplementary material for: Single-cell multiomic human brain atlas reveals regulatory drivers of cortical regionality
Source: Nat Commun. 2026 Feb 21;17:3051. doi: 10.1038/s41467-026-69368-2 (PMC13039890; doi:10.1038/s41467-026-69368-2)
Supplement: Supplementary file 9 — Supplementary Data 7 [file 41467_2026_69368_MOESM9_ESM.xlsx]

## Sheet: Table_S15_AllCell_Regulons
Region	Gene	importance_R2G	rho_R2G	importance_x_rho	importance_x_abs_rho	TF	is_extended	eRegulon_name	Gene_signature_name	Region_signature_name	importance_TF2G	regulation	rho_TF2G	triplet_rank
chr19:5340819-5341320	PTPRS	0.00822811	0.0896987	0.000738051	0.000738051	ARNT2	FALSE	ARNT2_direct_+/+	ARNT2_direct_+/+_(24g)	ARNT2_direct_+/+_(23r)	0.406565	1	0.389653	84199
chr2:28956440-28956941	TOGARAM2	0.0403704	0.17668	0.00713262	0.00713262	ARNT2	FALSE	ARNT2_direct_+/+	ARNT2_direct_+/+_(24g)	ARNT2_direct_+/+_(23r)	1.16085	1	0.257637	95899
chr1:179814925-179815426	TOR1AIP1	0.0693227	0.0847921	0.00587802	0.00587802	ARNT2	FALSE	ARNT2_direct_+/+	ARNT2_direct_+/+_(24g)	ARNT2_direct_+/+_(23r)	0.351617	1	0.173612	71459
chr18:4455290-4455791	DLGAP1	0.00965753	0.329993	0.00318691	0.00318691	ARNT2	FALSE	ARNT2_direct_+/+	ARNT2_direct_+/+_(24g)	ARNT2_direct_+/+_(23r)	0.375822	1	0.47772	134272
chr3:173395531-173396032	NLGN1	0.00720472	0.21495	0.00154865	0.00154865	ARNT2	FALSE	ARNT2_direct_+/+	ARNT2_direct_+/+_(24g)	ARNT2_direct_+/+_(23r)	0.351957	1	0.363581	137687
chr2:45928909-45929410	PRKCE	0.0102122	0.387866	0.00396096	0.00396096	ARNT2	FALSE	ARNT2_direct_+/+	ARNT2_direct_+/+_(24g)	ARNT2_direct_+/+_(23r)	0.631649	1	0.459869	127195
chr11:62921890-62922391	CHRM1	0.0333995	0.0942284	0.00314719	0.00314719	ARNT2	FALSE	ARNT2_direct_+/+	ARNT2_direct_+/+_(24g)	ARNT2_direct_+/+_(23r)	0.316056	1	0.111488	105685
chr11:64643606-64644107	NRXN2	0.0486426	0.27612	0.0134312	0.0134312	ARNT2	FALSE	ARNT2_direct_+/+	ARNT2_direct_+/+_(24g)	ARNT2_direct_+/+_(23r)	0.576294	1	0.361888	69067
chr8:132413724-132414225	KCNQ3	0.00871045	0.39413	0.00343305	0.00343305	ARNT2	FALSE	ARNT2_direct_+/+	ARNT2_direct_+/+_(24g)	ARNT2_direct_+/+_(23r)	0.327054	1	0.429648	113840
chr5:64506451-64506952	RNF180	0.0834655	0.235989	0.019697	0.019697	ARNT2	FALSE	ARNT2_direct_+/+	ARNT2_direct_+/+_(24g)	ARNT2_direct_+/+_(23r)	0.47497	1	0.368992	65220
chr19:9889621-9890122	OLFM2	0.0631874	0.169256	0.0106948	0.0106948	ARNT2	FALSE	ARNT2_direct_+/+	ARNT2_direct_+/+_(24g)	ARNT2_direct_+/+_(23r)	0.650546	1	0.211933	82986
chr19:48513429-48513930	GRIN2D	0.0201305	0.197836	0.00398254	0.00398254	ARNT2	FALSE	ARNT2_direct_+/+	ARNT2_direct_+/+_(24g)	ARNT2_direct_+/+_(23r)	0.508682	1	0.240996	96148
chr13:77325550-77326051	MYCBP2	0.012557	0.167594	0.00210447	0.00210447	ARNT2	FALSE	ARNT2_direct_+/+	ARNT2_direct_+/+_(24g)	ARNT2_direct_+/+_(23r)	1.02525	1	0.506002	90422
chr22:18110271-18110772	MICAL3	0.0256296	0.386984	0.00991824	0.00991824	ARNT2	FALSE	ARNT2_direct_+/+	ARNT2_direct_+/+_(24g)	ARNT2_direct_+/+_(23r)	0.576019	1	0.431203	127623
chr8:41712813-41713314	ANK1	0.000639284	0.405259	0.000259076	0.000259076	ARNT2	FALSE	ARNT2_direct_+/+	ARNT2_direct_+/+_(24g)	ARNT2_direct_+/+_(23r)	0.356962	1	0.290309	147482
chr7:43112728-43113229	HECW1	0.00649185	0.246146	0.00159795	0.00159795	ARNT2	FALSE	ARNT2_direct_+/+	ARNT2_direct_+/+_(24g)	ARNT2_direct_+/+_(23r)	0.367098	1	0.273717	139809
chr5:124747316-124747817	ZNF608	0.00245604	0.326238	0.000801252	0.000801252	ARNT2	FALSE	ARNT2_direct_+/+	ARNT2_direct_+/+_(24g)	ARNT2_direct_+/+_(23r)	0.539829	1	0.407453	126050
chr12:13962116-13962617	GRIN2B	0.00631342	0.461126	0.00291128	0.00291128	ARNT2	FALSE	ARNT2_direct_+/+	ARNT2_direct_+/+_(24g)	ARNT2_direct_+/+_(23r)	1.59246	1	0.545637	130392
chr2:28956440-28956941	CLIP4	0.016687	0.265971	0.00443826	0.00443826	ARNT2	FALSE	ARNT2_direct_+/+	ARNT2_direct_+/+_(24g)	ARNT2_direct_+/+_(23r)	1.63199	1	0.415655	103941
chr7:141071368-141071869	TMEM178B	0.00963149	0.263392	0.00253686	0.00253686	ARNT2	FALSE	ARNT2_direct_+/+	ARNT2_direct_+/+_(24g)	ARNT2_direct_+/+_(23r)	1.84238	1	0.462433	82203
chr1:58250419-58250920	DAB1	0.0103883	0.537309	0.00558174	0.00558174	ARNT2	FALSE	ARNT2_direct_+/+	ARNT2_direct_+/+_(24g)	ARNT2_direct_+/+_(23r)	6.24501	1	0.446846	44448
chr2:226801151-226801652	IRS1	0.0506366	0.0692979	0.00350901	0.00350901	ARNT2	FALSE	ARNT2_direct_+/+	ARNT2_direct_+/+_(24g)	ARNT2_direct_+/+_(23r)	0.642295	1	0.222209	84674
chr3:133038209-133038710	TMEM108	0.00874894	0.119099	0.00104199	0.00104199	ARNT2	FALSE	ARNT2_direct_+/+	ARNT2_direct_+/+_(24g)	ARNT2_direct_+/+_(23r)	1.00807	1	0.409893	101871
chr8:144791886-144792387	ZNF250	0.0357703	0.063919	0.0022864	0.0022864	ARNT2	FALSE	ARNT2_direct_+/+	ARNT2_direct_+/+_(24g)	ARNT2_direct_+/+_(23r)	0.331941	1	0.213347	112907
chr1:25922621-25923122	MAN1C1	0.00063299	0.120408	7.62168e-05	7.62168e-05	ARNTL	FALSE	ARNTL_direct_+/+	ARNTL_direct_+/+_(15g)	ARNTL_direct_+/+_(15r)	0.248105	1	0.36492	143954
chr20:49345684-49346185	KCNB1	0.0194052	0.450814	0.00874811	0.00874811	ARNTL	FALSE	ARNTL_direct_+/+	ARNTL_direct_+/+_(15g)	ARNTL_direct_+/+_(15r)	0.355845	1	0.476848	138669
chr9:123268543-123269044	STRBP	0.00403146	0.105717	0.000426194	0.000426194	ARNTL	FALSE	ARNTL_direct_+/+	ARNTL_direct_+/+_(15g)	ARNTL_direct_+/+_(15r)	0.233901	1	0.486737	117295
chr9:127608492-127608993	STXBP1	0.00237389	0.281267	0.000667696	0.000667696	ARNTL	FALSE	ARNTL_direct_+/+	ARNTL_direct_+/+_(15g)	ARNTL_direct_+/+_(15r)	0.702917	1	0.486505	134043
chr2:73112992-73113493	SFXN5	0.00769961	0.120192	0.000925431	0.000925431	ARNTL	FALSE	ARNTL_direct_+/+	ARNTL_direct_+/+_(15g)	ARNTL_direct_+/+_(15r)	0.213773	1	0.385938	145377
chr4:16591986-16592487	LDB2	0.000240142	0.204404	4.90859e-05	4.90859e-05	ARNTL	FALSE	ARNTL_direct_+/+	ARNTL_direct_+/+_(15g)	ARNTL_direct_+/+_(15r)	0.731162	1	0.497487	119856
chr19:17688309-17688810	UNC13A	0.0427877	0.43659	0.0186807	0.0186807	ARNTL	FALSE	ARNTL_direct_+/+	ARNTL_direct_+/+_(15g)	ARNTL_direct_+/+_(15r)	0.858283	1	0.449137	85447
chr8:144527049-144527550	ARHGAP39	0.00730974	0.0729171	0.000533005	0.000533005	ARNTL	FALSE	ARNTL_direct_+/+	ARNTL_direct_+/+_(15g)	ARNTL_direct_+/+_(15r)	0.247086	1	0.322232	147622
chr8:9918331-9918832	MSRA	0.000694552	0.291219	0.000202266	0.000202266	ARNTL	FALSE	ARNTL_direct_+/+	ARNTL_direct_+/+_(15g)	ARNTL_direct_+/+_(15r)	0.297182	1	0.539814	148486
chr6:69294466-69294967	ADGRB3	0.0286707	0.533046	0.0152828	0.0152828	ARNTL	FALSE	ARNTL_direct_+/+	ARNTL_direct_+/+_(15g)	ARNTL_direct_+/+_(15r)	1.61581	1	0.574932	73713
chr12:57240531-57241032	R3HDM2	0.0231304	0.363465	0.00840707	0.00840707	ARNTL	FALSE	ARNTL_direct_+/+	ARNTL_direct_+/+_(15g)	ARNTL_direct_+/+_(15r)	0.23933	1	0.485742	139225
chr11:79438424-79438925	TENM4	0.0179754	0.464218	0.00834449	0.00834449	ARNTL	FALSE	ARNTL_direct_+/+	ARNTL_direct_+/+_(15g)	ARNTL_direct_+/+_(15r)	1.78485	1	0.484619	83594
chr11:70521837-70522338	CTTN	0.0139196	0.147251	0.00204967	0.00204967	ARNTL	FALSE	ARNTL_direct_+/+	ARNTL_direct_+/+_(15g)	ARNTL_direct_+/+_(15r)	0.263481	1	0.388186	139593
chr7:141071368-141071869	TMEM178B	0.00963149	0.263392	0.00253686	0.00253686	ARNTL	FALSE	ARNTL_direct_+/+	ARNTL_direct_+/+_(15g)	ARNTL_direct_+/+_(15r)	0.588596	1	0.500523	124954
chr4:6245212-6245713	PPP2R2C	0.000529316	0.162794	8.61694e-05	8.61694e-05	ARNTL	FALSE	ARNTL_direct_+/+	ARNTL_direct_+/+_(15g)	ARNTL_direct_+/+_(15r)	1.49377	1	0.531311	123507
chr1:14817746-14818247	KAZN	0.00361135	0.349638	0.00126267	0.00126267	ARX	FALSE	ARX_direct_+/+	ARX_direct_+/+_(95g)	ARX_direct_+/+_(359r)	0.872974	1	0.29377	119561
chr9:122336951-122337452	LHX6	0.00606991	0.43229	0.00262396	0.00262396	ARX	FALSE	ARX_direct_+/+	ARX_direct_+/+_(95g)	ARX_direct_+/+_(359r)	1.89904	1	0.294104	85614
chr15:80481058-80481559	ARNT2	0.00717028	0.322792	0.00231451	0.00231451	ARX	FALSE	ARX_direct_+/+	ARX_direct_+/+_(95g)	ARX_direct_+/+_(359r)	0.448964	1	0.228894	144493
chr11:9021000-9021501	NRIP3	0.0667784	0.354853	0.0236965	0.0236965	ARX	FALSE	ARX_direct_+/+	ARX_direct_+/+_(95g)	ARX_direct_+/+_(359r)	0.876481	1	0.222322	58605
chr2:149039173-149039674	LYPD6B	0.0563913	0.439124	0.0247627	0.0247627	ARX	FALSE	ARX_direct_+/+	ARX_direct_+/+_(95g)	ARX_direct_+/+_(359r)	0.528785	1	0.215973	76329
chr19:30418584-30419085	ZNF536	0.000683882	0.579836	0.00039654	0.00039654	ARX	FALSE	ARX_direct_+/+	ARX_direct_+/+_(95g)	ARX_direct_+/+_(359r)	3.68442	1	0.355013	116598
chr7:146741732-146742233	CNTNAP2	0.00884818	0.276178	0.00244367	0.00244367	ARX	FALSE	ARX_direct_+/+	ARX_direct_+/+_(95g)	ARX_direct_+/+_(359r)	0.482194	1	0.275458	133278
chr1:14895246-14895747	KAZN	0.00404673	0.142942	0.000578448	0.000578448	ARX	FALSE	ARX_direct_+/+	ARX_direct_+/+_(95g)	ARX_direct_+/+_(359r)	0.872974	1	0.29377	91026
chr12:67045048-67045549	GRIP1	0.000167375	0.357206	5.97874e-05	5.97874e-05	ARX	FALSE	ARX_direct_+/+	ARX_direct_+/+_(95g)	ARX_direct_+/+_(359r)	2.86255	1	0.362343	133601
chr1:14929487-14929988	KAZN	0.00274953	0.138351	0.0003804	0.0003804	ARX	FALSE	ARX_direct_+/+	ARX_direct_+/+_(95g)	ARX_direct_+/+_(359r)	0.872974	1	0.29377	130489
chr3:156208331-156208832	KCNAB1	0.00850114	0.482425	0.00410116	0.00410116	ARX	FALSE	ARX_direct_+/+	ARX_direct_+/+_(95g)	ARX_direct_+/+_(359r)	3.43523	1	0.328348	78529
chr1:14630120-14630621	KAZN	9.20104e-05	0.350102	3.2213e-05	3.2213e-05	ARX	FALSE	ARX_direct_+/+	ARX_direct_+/+_(95g)	ARX_direct_+/+_(359r)	0.872974	1	0.29377	122641
chr2:148978823-148979324	LYPD6B	0.00859725	0.204945	0.00176196	0.00176196	ARX	FALSE	ARX_direct_+/+	ARX_direct_+/+_(95g)	ARX_direct_+/+_(359r)	0.528785	1	0.215973	133834
chr15:80581430-80581931	ARNT2	0.00160323	0.217508	0.000348716	0.000348716	ARX	FALSE	ARX_direct_+/+	ARX_direct_+/+_(95g)	ARX_direct_+/+_(359r)	0.448964	1	0.228894	145771
chr2:234535318-234535819	ARL4C	0.0245099	0.346795	0.00849991	0.00849991	ARX	FALSE	ARX_direct_+/+	ARX_direct_+/+_(95g)	ARX_direct_+/+_(359r)	0.615799	1	0.205262	121514
chr2:212538655-212539156	ERBB4	0.0029819	0.64301	0.00191739	0.00191739	ARX	FALSE	ARX_direct_+/+	ARX_direct_+/+_(95g)	ARX_direct_+/+_(359r)	3.79312	1	0.353356	88359
chr2:172079516-172080017	DLX1	0.0325002	0.378128	0.0122892	0.0122892	ARX	FALSE	ARX_direct_+/+	ARX_direct_+/+_(95g)	ARX_direct_+/+_(359r)	1.14225	1	0.199653	54315
chr21:29668805-29669306	BACH1	0.0410029	0.253568	0.010397	0.010397	ARX	FALSE	ARX_direct_+/+	ARX_direct_+/+_(95g)	ARX_direct_+/+_(359r)	0.422644	1	0.217009	76375
chr2:172091812-172092313	DLX1	0.0491354	0.360224	0.0176997	0.0176997	ARX	FALSE	ARX_direct_+/+	ARX_direct_+/+_(95g)	ARX_direct_+/+_(359r)	1.14225	1	0.199653	62490
chr1:14476164-14476665	KAZN	0.000579895	0.217629	0.000126202	0.000126202	ARX	FALSE	ARX_direct_+/+	ARX_direct_+/+_(95g)	ARX_direct_+/+_(359r)	0.872974	1	0.29377	140923
chr1:13894853-13895354	KAZN	0.000539557	0.379721	0.000204881	0.000204881	ARX	FALSE	ARX_direct_+/+	ARX_direct_+/+_(95g)	ARX_direct_+/+_(359r)	0.872974	1	0.29377	146497
chr3:10999754-11000255	SLC6A1	0.0468017	0.622374	0.0291281	0.0291281	ARX	FALSE	ARX_direct_+/+	ARX_direct_+/+_(95g)	ARX_direct_+/+_(359r)	2.33479	1	0.301347	18752
chr2:211694337-211694838	ERBB4	0.00492462	0.661108	0.0032557	0.0032557	ARX	FALSE	ARX_direct_+/+	ARX_direct_+/+_(95g)	ARX_direct_+/+_(359r)	3.79312	1	0.353356	69789
chr1:16066313-16066814	FAM131C	0.028022	0.0894465	0.00250647	0.00250647	ARX	FALSE	ARX_direct_+/+	ARX_direct_+/+_(95g)	ARX_direct_+/+_(359r)	0.870049	1	0.0830537	59752
chr21:31483216-31483717	TIAM1	0.0002021	0.280961	5.67821e-05	5.67821e-05	ARX	FALSE	ARX_direct_+/+	ARX_direct_+/+_(95g)	ARX_direct_+/+_(359r)	2.21675	1	0.322895	136068
chr2:234398673-234399174	ARL4C	0.091289	0.380505	0.0347359	0.0347359	ARX	FALSE	ARX_direct_+/+	ARX_direct_+/+_(95g)	ARX_direct_+/+_(359r)	0.615799	1	0.205262	51221
chr11:128517538-128518039	ETS1	0.0237774	0.227625	0.00541233	0.00541233	ARX	FALSE	ARX_direct_+/+	ARX_direct_+/+_(95g)	ARX_direct_+/+_(359r)	1.25587	1	0.154687	93346
chr7:147430332-147430833	CNTNAP2	0.000164422	0.081166	1.33455e-05	1.33455e-05	ARX	FALSE	ARX_direct_+/+	ARX_direct_+/+_(95g)	ARX_direct_+/+_(359r)	0.482194	1	0.275458	150511
chr3:14470037-14470538	GRIP2	0.00270232	0.257849	0.000696791	0.000696791	ARX	FALSE	ARX_direct_+/+	ARX_direct_+/+_(95g)	ARX_direct_+/+_(359r)	4.78681	1	0.336378	26139
chr20:40781535-40782036	MAFB	0.0722532	0.230281	0.0166385	0.0166385	ARX	FALSE	ARX_direct_+/+	ARX_direct_+/+_(95g)	ARX_direct_+/+_(359r)	2.22903	1	0.172455	44033
chr2:149007096-149007597	LYPD6B	0.00422341	0.230659	0.000974166	0.000974166	ARX	FALSE	ARX_direct_+/+	ARX_direct_+/+_(95g)	ARX_direct_+/+_(359r)	0.528785	1	0.215973	131198
chr5:81122459-81122960	RASGRF2	0.0113003	0.359812	0.00406599	0.00406599	ARX	FALSE	ARX_direct_+/+	ARX_direct_+/+_(95g)	ARX_direct_+/+_(359r)	1.7291	1	0.279766	84799
chr1:16014771-16015272	FAM131C	0.033638	0.0769186	0.00258739	0.00258739	ARX	FALSE	ARX_direct_+/+	ARX_direct_+/+_(95g)	ARX_direct_+/+_(359r)	0.870049	1	0.0830537	127328
chr7:148107656-148108157	CNTNAP2	0.00180018	0.11843	0.000213196	0.000213196	ARX	FALSE	ARX_direct_+/+	ARX_direct_+/+_(95g)	ARX_direct_+/+_(359r)	0.482194	1	0.275458	144268
chr13:108592641-108593142	MYO16	0.000626171	0.288229	0.000180481	0.000180481	ARX	FALSE	ARX_direct_+/+	ARX_direct_+/+_(95g)	ARX_direct_+/+_(359r)	1.84493	1	0.298255	90976
chr2:172097929-172098430	DLX1	0.0450122	0.350515	0.0157774	0.0157774	ARX	FALSE	ARX_direct_+/+	ARX_direct_+/+_(95g)	ARX_direct_+/+_(359r)	1.14225	1	0.199653	66018
chr18:8004267-8004768	PTPRM	0.0488164	0.522479	0.0255056	0.0255056	ARX	FALSE	ARX_direct_+/+	ARX_direct_+/+_(95g)	ARX_direct_+/+_(359r)	5.19734	1	0.374619	6967
chr3:156258857-156259358	KCNAB1	0.00936206	0.518736	0.00485643	0.00485643	ARX	FALSE	ARX_direct_+/+	ARX_direct_+/+_(95g)	ARX_direct_+/+_(359r)	3.43523	1	0.328348	83144
chr12:66919345-66919846	GRIP1	0.00229415	0.539532	0.00123777	0.00123777	ARX	FALSE	ARX_direct_+/+	ARX_direct_+/+_(95g)	ARX_direct_+/+_(359r)	2.86255	1	0.362343	116309
chr7:146982953-146983454	CNTNAP2	0.00148479	0.15128	0.000224619	0.000224619	ARX	FALSE	ARX_direct_+/+	ARX_direct_+/+_(95g)	ARX_direct_+/+_(359r)	0.482194	1	0.275458	143748
chr4:109388371-109388872	COL25A1	0.0206947	0.274641	0.00568362	0.00568362	ARX	FALSE	ARX_direct_+/+	ARX_direct_+/+_(95g)	ARX_direct_+/+_(359r)	0.571737	1	0.187906	141868
chr21:31192025-31192526	TIAM1	0.0021606	0.29222	0.000631371	0.000631371	ARX	FALSE	ARX_direct_+/+	ARX_direct_+/+_(95g)	ARX_direct_+/+_(359r)	2.21675	1	0.322895	126596
chr8:41846124-41846625	ANK1	0.00412767	0.389724	0.00160865	0.00160865	ARX	FALSE	ARX_direct_+/+	ARX_direct_+/+_(95g)	ARX_direct_+/+_(359r)	1.69977	1	0.314181	132947
chr7:146315466-146315967	CNTNAP2	3.02341e-05	0.29939	9.0518e-06	9.0518e-06	ARX	FALSE	ARX_direct_+/+	ARX_direct_+/+_(95g)	ARX_direct_+/+_(359r)	0.482194	1	0.275458	55414
chr5:124747316-124747817	ZNF608	0.00245604	0.326238	0.000801252	0.000801252	ARX	FALSE	ARX_direct_+/+	ARX_direct_+/+_(95g)	ARX_direct_+/+_(359r)	0.787545	1	0.267552	134427
chr17:67396002-67396503	PITPNC1	0.00250289	0.366563	0.000917467	0.000917467	ARX	FALSE	ARX_direct_+/+	ARX_direct_+/+_(95g)	ARX_direct_+/+_(359r)	0.647028	1	0.202119	123412
chr15:80373357-80373858	ARNT2	0.025499	0.291247	0.00742651	0.00742651	ARX	FALSE	ARX_direct_+/+	ARX_direct_+/+_(95g)	ARX_direct_+/+_(359r)	0.448964	1	0.228894	121005
chr20:38671320-38671821	SLC32A1	0.0716124	0.265993	0.0190484	0.0190484	ARX	FALSE	ARX_direct_+/+	ARX_direct_+/+_(95g)	ARX_direct_+/+_(359r)	1.38483	1	0.173487	54743
chr11:122681903-122682404	UBASH3B	0.0384622	0.519902	0.0199966	0.0199966	ARX	FALSE	ARX_direct_+/+	ARX_direct_+/+_(95g)	ARX_direct_+/+_(359r)	2.33648	1	0.302498	55376
chr1:14714083-14714584	KAZN	2.12553e-05	0.318132	6.76199e-06	6.76199e-06	ARX	FALSE	ARX_direct_+/+	ARX_direct_+/+_(95g)	ARX_direct_+/+_(359r)	0.872974	1	0.29377	136749
chr1:221687827-221688328	DUSP10	0.0697263	0.272128	0.0189745	0.0189745	ARX	FALSE	ARX_direct_+/+	ARX_direct_+/+_(95g)	ARX_direct_+/+_(359r)	0.7763	1	0.202839	41130
chr7:31053562-31054063	ADCYAP1R1	0.10938	0.449305	0.0491449	0.0491449	ARX	FALSE	ARX_direct_+/+	ARX_direct_+/+_(95g)	ARX_direct_+/+_(359r)	1.60877	1	0.261777	17919
chr2:149160352-149160853	LYPD6B	0.0262574	0.20183	0.00529954	0.00529954	ARX	FALSE	ARX_direct_+/+	ARX_direct_+/+_(95g)	ARX_direct_+/+_(359r)	0.528785	1	0.215973	96018
chr3:29582377-29582878	RBMS3	0.00115344	0.332871	0.000383946	0.000383946	ARX	FALSE	ARX_direct_+/+	ARX_direct_+/+_(95g)	ARX_direct_+/+_(359r)	0.89933	1	0.275213	138829
chr2:29921598-29922099	ALK	0.00795672	0.469185	0.00373317	0.00373317	ARX	FALSE	ARX_direct_+/+	ARX_direct_+/+_(95g)	ARX_direct_+/+_(359r)	1.13689	1	0.277253	100268
chr19:30224066-30224567	ZNF536	0.00100411	0.72624	0.000729222	0.000729222	ARX	FALSE	ARX_direct_+/+	ARX_direct_+/+_(95g)	ARX_direct_+/+_(359r)	3.68442	1	0.355013	25538
chr7:146466766-146467267	CNTNAP2	0.000113487	0.154369	1.75189e-05	1.75189e-05	ARX	FALSE	ARX_direct_+/+	ARX_direct_+/+_(95g)	ARX_direct_+/+_(359r)	0.482194	1	0.275458	106810
chr21:31992626-31993127	HUNK	0.0148578	0.398362	0.00591879	0.00591879	ARX	FALSE	ARX_direct_+/+	ARX_direct_+/+_(95g)	ARX_direct_+/+_(359r)	0.505515	1	0.246454	139904
chr17:67700136-67700637	PITPNC1	0.0368506	0.348108	0.012828	0.012828	ARX	FALSE	ARX_direct_+/+	ARX_direct_+/+_(95g)	ARX_direct_+/+_(359r)	0.647028	1	0.202119	110887
chr2:29488278-29488779	ALK	0.00113242	0.389894	0.000441525	0.000441525	ARX	FALSE	ARX_direct_+/+	ARX_direct_+/+_(95g)	ARX_direct_+/+_(359r)	1.13689	1	0.277253	143049
chr15:80306744-80307245	ARNT2	0.00607778	0.189263	0.0011503	0.0011503	ARX	FALSE	ARX_direct_+/+	ARX_direct_+/+_(95g)	ARX_direct_+/+_(359r)	0.448964	1	0.228894	144017
chr1:2349416-2349917	PLCH2	0.0184515	0.132691	0.00244834	0.00244834	ARX	FALSE	ARX_direct_+/+	ARX_direct_+/+_(95g)	ARX_direct_+/+_(359r)	0.598845	1	0.121608	58588
chr9:107147252-107147753	ZNF462	0.0562821	0.287625	0.0161881	0.0161881	ARX	FALSE	ARX_direct_+/+	ARX_direct_+/+_(95g)	ARX_direct_+/+_(359r)	0.433104	1	0.188657	105182
chr21:31475950-31476451	TIAM1	0.0266595	0.363644	0.00969459	0.00969459	ARX	FALSE	ARX_direct_+/+	ARX_direct_+/+_(95g)	ARX_direct_+/+_(359r)	2.21675	1	0.322895	93213
chr2:29306824-29307325	ALK	0.000659029	0.432397	0.000284962	0.000284962	ARX	FALSE	ARX_direct_+/+	ARX_direct_+/+_(95g)	ARX_direct_+/+_(359r)	1.13689	1	0.277253	137289
chrX:3713611-3714112	PRKX	0.0401964	0.0989978	0.00397936	0.00397936	ARX	FALSE	ARX_direct_+/+	ARX_direct_+/+_(95g)	ARX_direct_+/+_(359r)	0.716037	1	0.129892	121286
chr12:102509360-102509861	IGF1	0.0253457	0.348601	0.00883552	0.00883552	ARX	FALSE	ARX_direct_+/+	ARX_direct_+/+_(95g)	ARX_direct_+/+_(359r)	0.62671	1	0.206717	93141
chr18:8548270-8548771	PTPRM	0.000135893	0.0738821	1.00401e-05	1.00401e-05	ARX	FALSE	ARX_direct_+/+	ARX_direct_+/+_(95g)	ARX_direct_+/+_(359r)	5.19734	1	0.374619	48673
chr2:29495678-29496179	ALK	0.00303358	0.373939	0.00113437	0.00113437	ARX	FALSE	ARX_direct_+/+	ARX_direct_+/+_(95g)	ARX_direct_+/+_(359r)	1.13689	1	0.277253	131729
chr7:49851058-49851559	VWC2	0.0212965	0.437529	0.00931784	0.00931784	ARX	FALSE	ARX_direct_+/+	ARX_direct_+/+_(95g)	ARX_direct_+/+_(359r)	0.890043	1	0.285759	101473
chr4:8020428-8020929	AFAP1	0.000154067	0.236126	3.63793e-05	3.63793e-05	ARX	FALSE	ARX_direct_+/+	ARX_direct_+/+_(95g)	ARX_direct_+/+_(359r)	1.81696	1	0.276951	140139
chr7:147996825-147997326	CNTNAP2	0.000210186	0.168398	3.53948e-05	3.53948e-05	ARX	FALSE	ARX_direct_+/+	ARX_direct_+/+_(95g)	ARX_direct_+/+_(359r)	0.482194	1	0.275458	137941
chr19:30310709-30311210	ZNF536	0.0381171	0.783791	0.0298759	0.0298759	ARX	FALSE	ARX_direct_+/+	ARX_direct_+/+_(95g)	ARX_direct_+/+_(359r)	3.68442	1	0.355013	67203
chr1:245715378-245715879	KIF26B	0.00167993	0.208935	0.000350995	0.000350995	ARX	FALSE	ARX_direct_+/+	ARX_direct_+/+_(95g)	ARX_direct_+/+_(359r)	0.621359	1	0.314319	109496
chr3:28577860-28578361	RBMS3	0.0549676	0.430699	0.0236745	0.0236745	ARX	FALSE	ARX_direct_+/+	ARX_direct_+/+_(95g)	ARX_direct_+/+_(359r)	0.89933	1	0.275213	77083
chr8:41940066-41940567	ANK1	0.000344789	0.309314	0.000106648	0.000106648	ARX	FALSE	ARX_direct_+/+	ARX_direct_+/+_(95g)	ARX_direct_+/+_(359r)	1.69977	1	0.314181	144440
chrX:3720066-3720567	PRKX	0.0376647	0.137681	0.00518571	0.00518571	ARX	FALSE	ARX_direct_+/+	ARX_direct_+/+_(95g)	ARX_direct_+/+_(359r)	0.716037	1	0.129892	99339
chr12:75116772-75117273	KCNC2	0.0142481	0.562661	0.00801684	0.00801684	ARX	FALSE	ARX_direct_+/+	ARX_direct_+/+_(95g)	ARX_direct_+/+_(359r)	4.49914	1	0.353449	79345
chr2:29756673-29757174	ALK	0.000299885	0.437865	0.000131309	0.000131309	ARX	FALSE	ARX_direct_+/+	ARX_direct_+/+_(95g)	ARX_direct_+/+_(359r)	1.13689	1	0.277253	147170
chr15:80233998-80234499	CTXND1	0.0596585	0.374964	0.0223698	0.0223698	ARX	FALSE	ARX_direct_+/+	ARX_direct_+/+_(95g)	ARX_direct_+/+_(359r)	0.501487	1	0.172407	96278
chr15:80619088-80619589	ARNT2	0.0415004	0.267078	0.0110838	0.0110838	ARX	FALSE	ARX_direct_+/+	ARX_direct_+/+_(95g)	ARX_direct_+/+_(359r)	0.448964	1	0.228894	110741
chr7:49807261-49807762	ZPBP	0.0161287	0.304317	0.00490824	0.00490824	ARX	FALSE	ARX_direct_+/+	ARX_direct_+/+_(95g)	ARX_direct_+/+_(359r)	0.482485	1	0.206032	141260
chr15:74959211-74959712	RPP25	0.0782295	0.096622	0.0075587	0.0075587	ARX	FALSE	ARX_direct_+/+	ARX_direct_+/+_(95g)	ARX_direct_+/+_(359r)	0.56696	1	0.0642301	11275
chr2:172102557-172103058	METAP1D	0.0847016	0.465907	0.0394631	0.0394631	ARX	FALSE	ARX_direct_+/+	ARX_direct_+/+_(95g)	ARX_direct_+/+_(359r)	1.20115	1	0.238623	35962
chr2:29348086-29348587	ALK	0.0153931	0.243063	0.0037415	0.0037415	ARX	FALSE	ARX_direct_+/+	ARX_direct_+/+_(95g)	ARX_direct_+/+_(359r)	1.13689	1	0.277253	86441
chr7:147944770-147945271	CNTNAP2	0.00264216	0.201951	0.000533588	0.000533588	ARX	FALSE	ARX_direct_+/+	ARX_direct_+/+_(95g)	ARX_direct_+/+_(359r)	0.482194	1	0.275458	143862
chr21:31444186-31444687	TIAM1	0.00507863	0.386847	0.00196465	0.00196465	ARX	FALSE	ARX_direct_+/+	ARX_direct_+/+_(95g)	ARX_direct_+/+_(359r)	2.21675	1	0.322895	99383
chr2:149130020-149130521	LYPD6B	0.00946908	0.198275	0.00187749	0.00187749	ARX	FALSE	ARX_direct_+/+	ARX_direct_+/+_(95g)	ARX_direct_+/+_(359r)	0.528785	1	0.215973	140400
chr3:14569647-14570148	GRIP2	0.0552739	0.455989	0.0252043	0.0252043	ARX	FALSE	ARX_direct_+/+	ARX_direct_+/+_(95g)	ARX_direct_+/+_(359r)	4.78681	1	0.336378	4011
chr19:30228462-30228963	ZNF536	0.000171842	0.588476	0.000101125	0.000101125	ARX	FALSE	ARX_direct_+/+	ARX_direct_+/+_(95g)	ARX_direct_+/+_(359r)	3.68442	1	0.355013	70146
chr5:56186871-56187372	ANKRD55	0.110967	0.450701	0.0500128	0.0500128	ARX	FALSE	ARX_direct_+/+	ARX_direct_+/+_(95g)	ARX_direct_+/+_(359r)	0.544485	1	0.251105	32722
chr12:66601400-66601901	GRIP1	0.0266941	0.612235	0.016343	0.016343	ARX	FALSE	ARX_direct_+/+	ARX_direct_+/+_(95g)	ARX_direct_+/+_(359r)	2.86255	1	0.362343	60018
chr18:55219177-55219678	TCF4	0.0104667	0.336065	0.0035175	0.0035175	ARX	FALSE	ARX_direct_+/+	ARX_direct_+/+_(95g)	ARX_direct_+/+_(359r)	1.49274	1	0.30536	92910
chr1:15019957-15020458	KAZN	2.41933e-05	0.299416	7.24385e-06	7.24385e-06	ARX	FALSE	ARX_direct_+/+	ARX_direct_+/+_(95g)	ARX_direct_+/+_(359r)	0.872974	1	0.29377	145665
chr8:70251251-70251752	NCOA2	0.0326872	0.280738	0.00917656	0.00917656	ARX	FALSE	ARX_direct_+/+	ARX_direct_+/+_(95g)	ARX_direct_+/+_(359r)	0.439863	1	0.244471	124557
chr1:2455939-2456440	PLCH2	0.0163806	0.131465	0.00215348	0.00215348	ARX	FALSE	ARX_direct_+/+	ARX_direct_+/+_(95g)	ARX_direct_+/+_(359r)	0.598845	1	0.121608	114774
chr4:7902242-7902743	AFAP1	0.0854466	0.379376	0.0324164	0.0324164	ARX	FALSE	ARX_direct_+/+	ARX_direct_+/+_(95g)	ARX_direct_+/+_(359r)	1.81696	1	0.276951	17165
chr11:122785048-122785549	UBASH3B	0.00359247	0.445049	0.00159883	0.00159883	ARX	FALSE	ARX_direct_+/+	ARX_direct_+/+_(95g)	ARX_direct_+/+_(359r)	2.33648	1	0.302498	118088
chr15:34754261-34754762	ACTC1	0.0529093	0.153224	0.00810698	0.00810698	ARX	FALSE	ARX_direct_+/+	ARX_direct_+/+_(95g)	ARX_direct_+/+_(359r)	1.22657	1	0.112693	54926
chr2:29843495-29843996	ALK	0.000509629	0.449567	0.000229112	0.000229112	ARX	FALSE	ARX_direct_+/+	ARX_direct_+/+_(95g)	ARX_direct_+/+_(359r)	1.13689	1	0.277253	135947
chr8:58070677-58071178	FAM110B	0.00146104	0.24407	0.000356596	0.000356596	ARX	FALSE	ARX_direct_+/+	ARX_direct_+/+_(95g)	ARX_direct_+/+_(359r)	1.37752	1	0.279705	123427
chr13:45851667-45852168	SIAH3	0.0394302	0.32939	0.0129879	0.0129879	ARX	FALSE	ARX_direct_+/+	ARX_direct_+/+_(95g)	ARX_direct_+/+_(359r)	0.845312	1	0.218164	51949
chr3:28802705-28803206	RBMS3	0.0143179	0.344215	0.00492844	0.00492844	ARX	FALSE	ARX_direct_+/+	ARX_direct_+/+_(95g)	ARX_direct_+/+_(359r)	0.89933	1	0.275213	131075
chr7:49851058-49851559	ZPBP	0.126803	0.293063	0.0371614	0.0371614	ARX	FALSE	ARX_direct_+/+	ARX_direct_+/+_(95g)	ARX_direct_+/+_(359r)	0.482485	1	0.206032	22183
chr4:7791046-7791547	AFAP1	0.00240444	0.234624	0.000564139	0.000564139	ARX	FALSE	ARX_direct_+/+	ARX_direct_+/+_(95g)	ARX_direct_+/+_(359r)	1.81696	1	0.276951	109451
chr3:69532809-69533310	FRMD4B	0.0271569	0.331219	0.0089949	0.0089949	ARX	FALSE	ARX_direct_+/+	ARX_direct_+/+_(95g)	ARX_direct_+/+_(359r)	1.47732	1	0.208246	52483
chr11:122951245-122951746	UBASH3B	0.0554219	0.292381	0.0162043	0.0162043	ARX	FALSE	ARX_direct_+/+	ARX_direct_+/+_(95g)	ARX_direct_+/+_(359r)	2.33648	1	0.302498	47561
chr7:146635617-146636118	CNTNAP2	0.00042221	0.123548	5.21633e-05	5.21633e-05	ARX	FALSE	ARX_direct_+/+	ARX_direct_+/+_(95g)	ARX_direct_+/+_(359r)	0.482194	1	0.275458	149284
chr1:68201960-68202461	WLS	0.0261593	0.16469	0.00430816	0.00430816	ARX	FALSE	ARX_direct_+/+	ARX_direct_+/+_(95g)	ARX_direct_+/+_(359r)	0.885699	1	0.209729	104193
chr3:28850941-28851442	RBMS3	0.00789933	0.354209	0.00279801	0.00279801	ARX	FALSE	ARX_direct_+/+	ARX_direct_+/+_(95g)	ARX_direct_+/+_(359r)	0.89933	1	0.275213	99926
chr1:2445566-2446067	PLCH2	0.0106962	0.158655	0.00169701	0.00169701	ARX	FALSE	ARX_direct_+/+	ARX_direct_+/+_(95g)	ARX_direct_+/+_(359r)	0.598845	1	0.121608	38770
chr18:8119319-8119820	PTPRM	4.19086e-05	0.303478	1.27183e-05	1.27183e-05	ARX	FALSE	ARX_direct_+/+	ARX_direct_+/+_(95g)	ARX_direct_+/+_(359r)	5.19734	1	0.374619	88028
chr2:29881220-29881721	ALK	0.00126321	0.451789	0.000570705	0.000570705	ARX	FALSE	ARX_direct_+/+	ARX_direct_+/+_(95g)	ARX_direct_+/+_(359r)	1.13689	1	0.277253	104661
chr2:29269158-29269659	ALK	0.0033775	0.314588	0.00106252	0.00106252	ARX	FALSE	ARX_direct_+/+	ARX_direct_+/+_(95g)	ARX_direct_+/+_(359r)	1.13689	1	0.277253	117384
chr2:172091812-172092313	DLX2	0.0331412	0.131187	0.0043477	0.0043477	ARX	FALSE	ARX_direct_+/+	ARX_direct_+/+_(95g)	ARX_direct_+/+_(359r)	1.17291	1	0.0806116	70440
chr2:172097929-172098430	METAP1D	0.0371842	0.46982	0.0174699	0.0174699	ARX	FALSE	ARX_direct_+/+	ARX_direct_+/+_(95g)	ARX_direct_+/+_(359r)	1.20115	1	0.238623	67970
chr2:174330770-174331271	SP9	0.0401618	0.200055	0.00803457	0.00803457	ARX	FALSE	ARX_direct_+/+	ARX_direct_+/+_(95g)	ARX_direct_+/+_(359r)	0.639222	1	0.114289	124064
chr2:212601570-212602071	ERBB4	0.00027118	0.331164	8.98052e-05	8.98052e-05	ARX	FALSE	ARX_direct_+/+	ARX_direct_+/+_(95g)	ARX_direct_+/+_(359r)	3.79312	1	0.353356	104065
chr3:156409009-156409510	KCNAB1	0.00479741	0.398682	0.00191264	0.00191264	ARX	FALSE	ARX_direct_+/+	ARX_direct_+/+_(95g)	ARX_direct_+/+_(359r)	3.43523	1	0.328348	41267
chr1:16062730-16063231	FAM131C	0.0362916	0.0900143	0.00326676	0.00326676	ARX	FALSE	ARX_direct_+/+	ARX_direct_+/+_(95g)	ARX_direct_+/+_(359r)	0.870049	1	0.0830537	13935
chr3:29253034-29253535	RBMS3	0.000447366	0.273875	0.000122522	0.000122522	ARX	FALSE	ARX_direct_+/+	ARX_direct_+/+_(95g)	ARX_direct_+/+_(359r)	0.89933	1	0.275213	148293
chr4:7894962-7895463	AFAP1	0.00239728	0.234923	0.000563175	0.000563175	ARX	FALSE	ARX_direct_+/+	ARX_direct_+/+_(95g)	ARX_direct_+/+_(359r)	1.81696	1	0.276951	82025
chrX:17551746-17552247	NHS	0.0863633	0.455431	0.0393326	0.0393326	ARX	FALSE	ARX_direct_+/+	ARX_direct_+/+_(95g)	ARX_direct_+/+_(359r)	1.08635	1	0.307245	56701
chr10:119421955-119422456	GRK5	0.0345575	0.069077	0.00238713	0.00238713	ARX	FALSE	ARX_direct_+/+	ARX_direct_+/+_(95g)	ARX_direct_+/+_(359r)	1.09551	1	0.174694	51989
chr3:156254762-156255263	KCNAB1	0.048222	0.45869	0.022119	0.022119	ARX	FALSE	ARX_direct_+/+	ARX_direct_+/+_(95g)	ARX_direct_+/+_(359r)	3.43523	1	0.328348	30656
chr17:67544481-67544982	PITPNC1	0.0134667	0.332412	0.00447651	0.00447651	ARX	FALSE	ARX_direct_+/+	ARX_direct_+/+_(95g)	ARX_direct_+/+_(359r)	0.647028	1	0.202119	130837
chr7:54551378-54551879	VSTM2A	0.0749528	0.449767	0.0337113	0.0337113	ARX	FALSE	ARX_direct_+/+	ARX_direct_+/+_(95g)	ARX_direct_+/+_(359r)	0.741263	1	0.253352	66303
chr17:67543841-67544342	PITPNC1	0.00733789	0.351675	0.00258055	0.00258055	ARX	FALSE	ARX_direct_+/+	ARX_direct_+/+_(95g)	ARX_direct_+/+_(359r)	0.647028	1	0.202119	145923
chr9:101787991-101788492	GRIN3A	0.00224116	0.334382	0.000749404	0.000749404	ARX	FALSE	ARX_direct_+/+	ARX_direct_+/+_(95g)	ARX_direct_+/+_(359r)	0.870707	1	0.239747	137019
chr2:29765777-29766278	ALK	0.00736273	0.520592	0.00383298	0.00383298	ARX	FALSE	ARX_direct_+/+	ARX_direct_+/+_(95g)	ARX_direct_+/+_(359r)	1.13689	1	0.277253	91112
chr7:146744364-146744865	CNTNAP2	3.88265e-05	0.259138	1.00614e-05	1.00614e-05	ARX	FALSE	ARX_direct_+/+	ARX_direct_+/+_(95g)	ARX_direct_+/+_(359r)	0.482194	1	0.275458	139842
chr12:102472638-102473139	IGF1	0.109494	0.45493	0.0498122	0.0498122	ARX	FALSE	ARX_direct_+/+	ARX_direct_+/+_(95g)	ARX_direct_+/+_(359r)	0.62671	1	0.206717	31262
chr4:7816033-7816534	AFAP1	0.000475674	0.231708	0.000110217	0.000110217	ARX	FALSE	ARX_direct_+/+	ARX_direct_+/+_(95g)	ARX_direct_+/+_(359r)	1.81696	1	0.276951	103647
chr2:26721148-26721649	KCNK3	0.0757977	0.184727	0.0140019	0.0140019	ARX	FALSE	ARX_direct_+/+	ARX_direct_+/+_(95g)	ARX_direct_+/+_(359r)	1.12332	1	0.152915	66483
chr15:80584116-80584617	ARNT2	0.00945368	0.0754967	0.000713721	0.000713721	ARX	FALSE	ARX_direct_+/+	ARX_direct_+/+_(95g)	ARX_direct_+/+_(359r)	0.448964	1	0.228894	133672
chr7:147682522-147683023	CNTNAP2	0.000560385	0.142431	7.98159e-05	7.98159e-05	ARX	FALSE	ARX_direct_+/+	ARX_direct_+/+_(95g)	ARX_direct_+/+_(359r)	0.482194	1	0.275458	141638
chr3:156072053-156072554	KCNAB1	0.00311229	0.498004	0.00154993	0.00154993	ARX	FALSE	ARX_direct_+/+	ARX_direct_+/+_(95g)	ARX_direct_+/+_(359r)	3.43523	1	0.328348	98521
chr2:149385464-149385965	LYPD6	0.060727	0.381013	0.0231377	0.0231377	ARX	FALSE	ARX_direct_+/+	ARX_direct_+/+_(95g)	ARX_direct_+/+_(359r)	1.38253	1	0.257356	46345
chr13:108499438-108499939	MYO16	0.000552259	0.441121	0.000243613	0.000243613	ARX	FALSE	ARX_direct_+/+	ARX_direct_+/+_(95g)	ARX_direct_+/+_(359r)	1.84493	1	0.298255	16003
chr12:66884200-66884701	GRIP1	0.000279819	0.383562	0.000107328	0.000107328	ARX	FALSE	ARX_direct_+/+	ARX_direct_+/+_(95g)	ARX_direct_+/+_(359r)	2.86255	1	0.362343	73214
chr4:7769421-7769922	AFAP1	0.0103073	0.310809	0.00320361	0.00320361	ARX	FALSE	ARX_direct_+/+	ARX_direct_+/+_(95g)	ARX_direct_+/+_(359r)	1.81696	1	0.276951	98549
chr19:30375183-30375684	ZNF536	0.0003143	0.612354	0.000192463	0.000192463	ARX	FALSE	ARX_direct_+/+	ARX_direct_+/+_(95g)	ARX_direct_+/+_(359r)	3.68442	1	0.355013	46367
chr10:26191314-26191815	GAD2	0.0518681	0.552962	0.0286811	0.0286811	ARX	FALSE	ARX_direct_+/+	ARX_direct_+/+_(95g)	ARX_direct_+/+_(359r)	1.28381	1	0.320836	84753
chr3:29903297-29903798	RBMS3	0.00260557	0.125218	0.000326265	0.000326265	ARX	FALSE	ARX_direct_+/+	ARX_direct_+/+_(95g)	ARX_direct_+/+_(359r)	0.89933	1	0.275213	121766
chr4:7647806-7648307	AFAP1	0.000137221	0.0828519	1.1369e-05	1.1369e-05	ARX	FALSE	ARX_direct_+/+	ARX_direct_+/+_(95g)	ARX_direct_+/+_(359r)	1.81696	1	0.276951	146638
chr4:7806457-7806958	AFAP1	0.00165998	0.0589922	9.7926e-05	9.7926e-05	ARX	FALSE	ARX_direct_+/+	ARX_direct_+/+_(95g)	ARX_direct_+/+_(359r)	1.81696	1	0.276951	117689
chr2:172075305-172075806	METAP1D	0.0761438	0.519512	0.0395576	0.0395576	ARX	FALSE	ARX_direct_+/+	ARX_direct_+/+_(95g)	ARX_direct_+/+_(359r)	1.20115	1	0.238623	42313
chr6:139243601-139244102	CITED2	0.0395919	0.118114	0.00467636	0.00467636	ARX	FALSE	ARX_direct_+/+	ARX_direct_+/+_(95g)	ARX_direct_+/+_(359r)	0.444114	1	0.114339	108544
chr11:122748922-122749423	UBASH3B	0.00677216	0.407261	0.00275803	0.00275803	ARX	FALSE	ARX_direct_+/+	ARX_direct_+/+_(95g)	ARX_direct_+/+_(359r)	2.33648	1	0.302498	130665
chr18:8389738-8390239	PTPRM	0.00789606	0.360382	0.0028456	0.0028456	ARX	FALSE	ARX_direct_+/+	ARX_direct_+/+_(95g)	ARX_direct_+/+_(359r)	5.19734	1	0.374619	64373
chr13:108631128-108631629	MYO16	0.0169427	0.647836	0.0109761	0.0109761	ARX	FALSE	ARX_direct_+/+	ARX_direct_+/+_(95g)	ARX_direct_+/+_(359r)	1.84493	1	0.298255	119840
chr13:45848074-45848575	SIAH3	0.106005	0.276667	0.029328	0.029328	ARX	FALSE	ARX_direct_+/+	ARX_direct_+/+_(95g)	ARX_direct_+/+_(359r)	0.845312	1	0.218164	29773
chr1:68147837-68148338	WLS	0.0180379	0.187975	0.00339067	0.00339067	ARX	FALSE	ARX_direct_+/+	ARX_direct_+/+_(95g)	ARX_direct_+/+_(359r)	0.885699	1	0.209729	137362
chr1:14027263-14027764	KAZN	0.0051817	0.450703	0.00233541	0.00233541	ARX	FALSE	ARX_direct_+/+	ARX_direct_+/+_(95g)	ARX_direct_+/+_(359r)	0.872974	1	0.29377	30961
chr11:122773578-122774079	UBASH3B	0.000848755	0.385936	0.000327565	0.000327565	ARX	FALSE	ARX_direct_+/+	ARX_direct_+/+_(95g)	ARX_direct_+/+_(359r)	2.33648	1	0.302498	131276
chr5:124722110-124722611	ZNF608	0.00289031	0.380322	0.00109925	0.00109925	ARX	FALSE	ARX_direct_+/+	ARX_direct_+/+_(95g)	ARX_direct_+/+_(359r)	0.787545	1	0.267552	123824
chr3:29720823-29721324	RBMS3	0.00579133	0.211102	0.00122256	0.00122256	ARX	FALSE	ARX_direct_+/+	ARX_direct_+/+_(95g)	ARX_direct_+/+_(359r)	0.89933	1	0.275213	141227
chr7:97002483-97002984	DLX6	0.0285279	0.187685	0.00535425	0.00535425	ARX	FALSE	ARX_direct_+/+	ARX_direct_+/+_(95g)	ARX_direct_+/+_(359r)	1.12782	1	0.10885	109906
chr7:96996866-96997367	DLX5	0.0216981	0.153843	0.0033381	0.0033381	ARX	FALSE	ARX_direct_+/+	ARX_direct_+/+_(95g)	ARX_direct_+/+_(359r)	0.683299	1	0.0939613	121243
chr6:48065536-48066037	PTCHD4	0.00607371	0.444955	0.00270253	0.00270253	ARX	FALSE	ARX_direct_+/+	ARX_direct_+/+_(95g)	ARX_direct_+/+_(359r)	0.457532	1	0.241817	134965
chr15:74817394-74817895	RPP25	0.0233219	0.0755293	0.00176149	0.00176149	ARX	FALSE	ARX_direct_+/+	ARX_direct_+/+_(95g)	ARX_direct_+/+_(359r)	0.56696	1	0.0642301	132674
chr9:37676550-37677051	FRMPD1	0.0179194	0.0769992	0.00137978	0.00137978	ARX	FALSE	ARX_direct_+/+	ARX_direct_+/+_(95g)	ARX_direct_+/+_(359r)	0.59313	1	0.0682247	67688
chr9:106863012-106863513	ZNF462	0.0805903	0.362872	0.029244	0.029244	ARX	FALSE	ARX_direct_+/+	ARX_direct_+/+_(95g)	ARX_direct_+/+_(359r)	0.433104	1	0.188657	70251
chr6:47891113-47891614	PTCHD4	0.0447149	0.290083	0.0129711	0.0129711	ARX	FALSE	ARX_direct_+/+	ARX_direct_+/+_(95g)	ARX_direct_+/+_(359r)	0.457532	1	0.241817	102210
chr4:7938077-7938578	AFAP1	0.00255698	0.323227	0.000826486	0.000826486	ARX	FALSE	ARX_direct_+/+	ARX_direct_+/+_(95g)	ARX_direct_+/+_(359r)	1.81696	1	0.276951	89489
chr7:148379799-148380300	CNTNAP2	0.000252764	0.236911	5.98826e-05	5.98826e-05	ARX	FALSE	ARX_direct_+/+	ARX_direct_+/+_(95g)	ARX_direct_+/+_(359r)	0.482194	1	0.275458	149407
chr12:67070260-67070761	GRIP1	0.0521278	0.608831	0.031737	0.031737	ARX	FALSE	ARX_direct_+/+	ARX_direct_+/+_(95g)	ARX_direct_+/+_(359r)	2.86255	1	0.362343	19086
chr2:29269747-29270248	ALK	0.00215326	0.353642	0.000761483	0.000761483	ARX	FALSE	ARX_direct_+/+	ARX_direct_+/+_(95g)	ARX_direct_+/+_(359r)	1.13689	1	0.277253	120483
chr17:67020275-67020776	CACNG4	0.0389721	0.265089	0.0103311	0.0103311	ARX	FALSE	ARX_direct_+/+	ARX_direct_+/+_(95g)	ARX_direct_+/+_(359r)	0.464756	1	0.154542	96422
chr11:15828360-15828861	SOX6	0.000408523	0.0564034	2.30421e-05	2.30421e-05	ARX	FALSE	ARX_direct_+/+	ARX_direct_+/+_(95g)	ARX_direct_+/+_(359r)	0.7102	1	0.285053	143505
chr9:122126629-122127130	LHX6	0.0181655	0.434818	0.00789868	0.00789868	ARX	FALSE	ARX_direct_+/+	ARX_direct_+/+_(95g)	ARX_direct_+/+_(359r)	1.89904	1	0.294104	26501
chr1:14865273-14865774	KAZN	4.13282e-06	0.240745	9.94955e-07	9.94955e-07	ARX	FALSE	ARX_direct_+/+	ARX_direct_+/+_(95g)	ARX_direct_+/+_(359r)	0.872974	1	0.29377	127138
chr9:101667063-101667564	GRIN3A	0.00204289	0.345864	0.000706564	0.000706564	ARX	FALSE	ARX_direct_+/+	ARX_direct_+/+_(95g)	ARX_direct_+/+_(359r)	0.870707	1	0.239747	138974
chr1:14114993-14115494	KAZN	0.0327254	0.369561	0.012094	0.012094	ARX	FALSE	ARX_direct_+/+	ARX_direct_+/+_(95g)	ARX_direct_+/+_(359r)	0.872974	1	0.29377	95840
chr2:170825694-170826195	GAD1	0.110293	0.624659	0.0688955	0.0688955	ARX	FALSE	ARX_direct_+/+	ARX_direct_+/+_(95g)	ARX_direct_+/+_(359r)	1.9914	1	0.376807	10948
chr18:8174561-8175062	PTPRM	0.000384551	0.405123	0.00015579	0.00015579	ARX	FALSE	ARX_direct_+/+	ARX_direct_+/+_(95g)	ARX_direct_+/+_(359r)	5.19734	1	0.374619	97988
chr18:8406158-8406659	PTPRM	0.0768915	0.476962	0.0366743	0.0366743	ARX	FALSE	ARX_direct_+/+	ARX_direct_+/+_(95g)	ARX_direct_+/+_(359r)	5.19734	1	0.374619	20743
chr12:66976896-66977397	GRIP1	0.00759211	0.510758	0.00387773	0.00387773	ARX	FALSE	ARX_direct_+/+	ARX_direct_+/+_(95g)	ARX_direct_+/+_(359r)	2.86255	1	0.362343	90862
chr8:40166959-40167460	TCIM	0.0330552	0.187743	0.00620587	0.00620587	ARX	FALSE	ARX_direct_+/+	ARX_direct_+/+_(95g)	ARX_direct_+/+_(359r)	1.23481	1	0.127615	71688
chr8:58258004-58258505	FAM110B	0.0104133	0.219765	0.00228848	0.00228848	ARX	FALSE	ARX_direct_+/+	ARX_direct_+/+_(95g)	ARX_direct_+/+_(359r)	1.37752	1	0.279705	59878
chr4:7876699-7877200	AFAP1	0.00679762	0.348338	0.00236787	0.00236787	ARX	FALSE	ARX_direct_+/+	ARX_direct_+/+_(95g)	ARX_direct_+/+_(359r)	1.81696	1	0.276951	77973
chr7:31037068-31037569	ADCYAP1R1	0.0141488	0.386293	0.00546559	0.00546559	ARX	FALSE	ARX_direct_+/+	ARX_direct_+/+_(95g)	ARX_direct_+/+_(359r)	1.60877	1	0.261777	77658
chr13:108629441-108629942	MYO16	0.096876	0.61878	0.0599449	0.0599449	ARX	FALSE	ARX_direct_+/+	ARX_direct_+/+_(95g)	ARX_direct_+/+_(359r)	1.84493	1	0.298255	23068
chr10:119479148-119479649	GRK5	0.0169167	0.11966	0.00202425	0.00202425	ARX	FALSE	ARX_direct_+/+	ARX_direct_+/+_(95g)	ARX_direct_+/+_(359r)	1.09551	1	0.174694	89492
chr6:45420807-45421308	RUNX2	0.0599492	0.369436	0.0221474	0.0221474	ARX	FALSE	ARX_direct_+/+	ARX_direct_+/+_(95g)	ARX_direct_+/+_(359r)	0.811678	1	0.265124	69038
chr2:149056947-149057448	LYPD6B	0.0410753	0.449341	0.0184568	0.0184568	ARX	FALSE	ARX_direct_+/+	ARX_direct_+/+_(95g)	ARX_direct_+/+_(359r)	0.528785	1	0.215973	117200
chr12:66960466-66960967	GRIP1	0.000220859	0.443949	9.805e-05	9.805e-05	ARX	FALSE	ARX_direct_+/+	ARX_direct_+/+_(95g)	ARX_direct_+/+_(359r)	2.86255	1	0.362343	133842
chr19:30309357-30309858	ZNF536	0.0678786	0.80724	0.0547943	0.0547943	ARX	FALSE	ARX_direct_+/+	ARX_direct_+/+_(95g)	ARX_direct_+/+_(359r)	3.68442	1	0.355013	40278
chr1:91846111-91846612	TGFBR3	0.026145	0.113172	0.00295888	0.00295888	ARX	FALSE	ARX_direct_+/+	ARX_direct_+/+_(95g)	ARX_direct_+/+_(359r)	0.730082	1	0.144489	66826
chr15:80373357-80373858	CTXND1	0.0554389	0.420268	0.0232992	0.0232992	ARX	FALSE	ARX_direct_+/+	ARX_direct_+/+_(95g)	ARX_direct_+/+_(359r)	0.501487	1	0.172407	91603
chr1:14065627-14066128	KAZN	1.88635e-05	0.233792	4.41013e-06	4.41013e-06	ARX	FALSE	ARX_direct_+/+	ARX_direct_+/+_(95g)	ARX_direct_+/+_(359r)	0.872974	1	0.29377	147614
chr11:8986584-8987085	NRIP3	0.069971	0.329099	0.0230274	0.0230274	ARX	FALSE	ARX_direct_+/+	ARX_direct_+/+_(95g)	ARX_direct_+/+_(359r)	0.876481	1	0.222322	61545
chr11:69983165-69983666	ANO1	0.0820632	0.354646	0.0291034	0.0291034	ARX	FALSE	ARX_direct_+/+	ARX_direct_+/+_(95g)	ARX_direct_+/+_(359r)	0.850806	1	0.195288	8185
chr3:14603035-14603536	GRIP2	0.00760677	0.514455	0.00391334	0.00391334	ARX	FALSE	ARX_direct_+/+	ARX_direct_+/+_(95g)	ARX_direct_+/+_(359r)	4.78681	1	0.336378	55704
chr12:67035181-67035682	GRIP1	0.00279543	0.394395	0.0011025	0.0011025	ARX	FALSE	ARX_direct_+/+	ARX_direct_+/+_(95g)	ARX_direct_+/+_(359r)	2.86255	1	0.362343	118207
chr2:211276476-211276977	ERBB4	0.000460725	0.324993	0.000149732	0.000149732	ARX	FALSE	ARX_direct_+/+	ARX_direct_+/+_(95g)	ARX_direct_+/+_(359r)	3.79312	1	0.353356	117565
chr1:15141930-15142431	KAZN	2.60821e-05	0.18669	4.86928e-06	4.86928e-06	ARX	FALSE	ARX_direct_+/+	ARX_direct_+/+_(95g)	ARX_direct_+/+_(359r)	0.872974	1	0.29377	142751
chr1:16012851-16013352	FAM131C	0.0168778	0.0602429	0.00101677	0.00101677	ARX	FALSE	ARX_direct_+/+	ARX_direct_+/+_(95g)	ARX_direct_+/+_(359r)	0.870049	1	0.0830537	98455
chr2:170821540-170822041	ERICH2	0.0324588	0.156814	0.00509001	0.00509001	ARX	FALSE	ARX_direct_+/+	ARX_direct_+/+_(95g)	ARX_direct_+/+_(359r)	0.604052	1	0.11217	106962
chr2:211390636-211391137	ERBB4	0.000429737	0.674051	0.000289665	0.000289665	ARX	FALSE	ARX_direct_+/+	ARX_direct_+/+_(95g)	ARX_direct_+/+_(359r)	3.79312	1	0.353356	78001
chr8:131042323-131042824	ADCY8	0.0371297	0.418344	0.015533	0.015533	ARX	FALSE	ARX_direct_+/+	ARX_direct_+/+_(95g)	ARX_direct_+/+_(359r)	1.79509	1	0.272035	105094
chr21:31151676-31152177	TIAM1	0.000879962	0.202239	0.000177962	0.000177962	ARX	FALSE	ARX_direct_+/+	ARX_direct_+/+_(95g)	ARX_direct_+/+_(359r)	2.21675	1	0.322895	126456
chr21:31388020-31388521	TIAM1	0.000428636	0.223228	9.56835e-05	9.56835e-05	ARX	FALSE	ARX_direct_+/+	ARX_direct_+/+_(95g)	ARX_direct_+/+_(359r)	2.21675	1	0.322895	135178
chr3:28739746-28740247	RBMS3	0.00416662	0.284563	0.00118566	0.00118566	ARX	FALSE	ARX_direct_+/+	ARX_direct_+/+_(95g)	ARX_direct_+/+_(359r)	0.89933	1	0.275213	122036
chr11:122727176-122727677	UBASH3B	0.00157195	0.265143	0.000416793	0.000416793	ARX	FALSE	ARX_direct_+/+	ARX_direct_+/+_(95g)	ARX_direct_+/+_(359r)	2.33648	1	0.302498	124377
chr1:14396215-14396716	KAZN	0.0233112	0.307239	0.00716211	0.00716211	ARX	FALSE	ARX_direct_+/+	ARX_direct_+/+_(95g)	ARX_direct_+/+_(359r)	0.872974	1	0.29377	121625
chr6:45419680-45420181	RUNX2	0.0471708	0.411908	0.01943	0.01943	ARX	FALSE	ARX_direct_+/+	ARX_direct_+/+_(95g)	ARX_direct_+/+_(359r)	0.811678	1	0.265124	107206
chr2:172102557-172103058	DLX2	0.0269859	0.122897	0.0033165	0.0033165	ARX	FALSE	ARX_direct_+/+	ARX_direct_+/+_(95g)	ARX_direct_+/+_(359r)	1.17291	1	0.0806116	81246
chr19:30598073-30598574	ZNF536	7.15479e-05	0.463353	3.3152e-05	3.3152e-05	ARX	FALSE	ARX_direct_+/+	ARX_direct_+/+_(95g)	ARX_direct_+/+_(359r)	3.68442	1	0.355013	65885
chr3:28847856-28848357	RBMS3	0.0101635	0.389205	0.00395568	0.00395568	ARX	FALSE	ARX_direct_+/+	ARX_direct_+/+_(95g)	ARX_direct_+/+_(359r)	0.89933	1	0.275213	139620
chr21:31252711-31253212	TIAM1	0.134034	0.580985	0.0778715	0.0778715	ARX	FALSE	ARX_direct_+/+	ARX_direct_+/+_(95g)	ARX_direct_+/+_(359r)	2.21675	1	0.322895	6122
chr1:92030924-92031425	TGFBR3	0.0275472	0.10944	0.00301475	0.00301475	ARX	FALSE	ARX_direct_+/+	ARX_direct_+/+_(95g)	ARX_direct_+/+_(359r)	0.730082	1	0.144489	129062
chr18:7486000-7486501	PTPRM	0.00095093	0.36179	0.000344037	0.000344037	ARX	FALSE	ARX_direct_+/+	ARX_direct_+/+_(95g)	ARX_direct_+/+_(359r)	5.19734	1	0.374619	84267
chr11:122852214-122852715	UBASH3B	0.00153095	0.312085	0.000477787	0.000477787	ARX	FALSE	ARX_direct_+/+	ARX_direct_+/+_(95g)	ARX_direct_+/+_(359r)	2.33648	1	0.302498	128869
chr3:14535845-14536346	GRIP2	0.0198309	0.526265	0.0104363	0.0104363	ARX	FALSE	ARX_direct_+/+	ARX_direct_+/+_(95g)	ARX_direct_+/+_(359r)	4.78681	1	0.336378	75905
chr6:48119104-48119605	PTCHD4	0.0575914	0.324514	0.0186892	0.0186892	ARX	FALSE	ARX_direct_+/+	ARX_direct_+/+_(95g)	ARX_direct_+/+_(359r)	0.457532	1	0.241817	73780
chr2:29248568-29249069	ALK	0.000739276	0.294213	0.000217505	0.000217505	ARX	FALSE	ARX_direct_+/+	ARX_direct_+/+_(95g)	ARX_direct_+/+_(359r)	1.13689	1	0.277253	57521
chr2:172102557-172103058	DLX1	0.0393341	0.364557	0.0143395	0.0143395	ARX	FALSE	ARX_direct_+/+	ARX_direct_+/+_(95g)	ARX_direct_+/+_(359r)	1.14225	1	0.199653	76175
chr2:233415308-233415809	DGKD	0.0184322	0.393588	0.0072547	0.0072547	ARX	FALSE	ARX_direct_+/+	ARX_direct_+/+_(95g)	ARX_direct_+/+_(359r)	1.79397	1	0.285575	29022
chr7:146317486-146317987	CNTNAP2	0.00283973	0.26021	0.000738927	0.000738927	ARX	FALSE	ARX_direct_+/+	ARX_direct_+/+_(95g)	ARX_direct_+/+_(359r)	0.482194	1	0.275458	143787
chr11:16612031-16612532	SOX6	0.0511412	0.558673	0.0285712	0.0285712	ARX	FALSE	ARX_direct_+/+	ARX_direct_+/+_(95g)	ARX_direct_+/+_(359r)	0.7102	1	0.285053	76675
chr18:8341856-8342357	PTPRM	0.00173901	0.244475	0.000425145	0.000425145	ARX	FALSE	ARX_direct_+/+	ARX_direct_+/+_(95g)	ARX_direct_+/+_(359r)	5.19734	1	0.374619	86446
chr12:66662766-66663267	GRIP1	0.00634037	0.383036	0.00242859	0.00242859	ARX	FALSE	ARX_direct_+/+	ARX_direct_+/+_(95g)	ARX_direct_+/+_(359r)	2.86255	1	0.362343	91855
chr17:76657771-76658272	CYGB	0.012518	0.0686092	0.000858852	0.000858852	ARX	FALSE	ARX_direct_+/+	ARX_direct_+/+_(95g)	ARX_direct_+/+_(359r)	0.55158	1	0.0561896	129109
chr1:2480696-2481197	PLCH2	0.0308485	0.203264	0.00627037	0.00627037	ARX	FALSE	ARX_direct_+/+	ARX_direct_+/+_(95g)	ARX_direct_+/+_(359r)	0.598845	1	0.121608	88122
chr3:10965998-10966499	SLC6A1	0.0428343	0.574549	0.0246104	0.0246104	ARX	FALSE	ARX_direct_+/+	ARX_direct_+/+_(95g)	ARX_direct_+/+_(359r)	2.33479	1	0.301347	49640
chr3:156451629-156452130	KCNAB1	8.3112e-05	0.412845	3.43124e-05	3.43124e-05	ARX	FALSE	ARX_direct_+/+	ARX_direct_+/+_(95g)	ARX_direct_+/+_(359r)	3.43523	1	0.328348	125627
chr6:163689623-163690124	QKI	0.00125837	0.3292	0.000414255	0.000414255	ARX	FALSE	ARX_direct_+/+	ARX_direct_+/+_(95g)	ARX_direct_+/+_(359r)	0.540949	1	0.245572	142191
chr11:122751568-122752069	UBASH3B	0.0057934	0.464418	0.00269056	0.00269056	ARX	FALSE	ARX_direct_+/+	ARX_direct_+/+_(95g)	ARX_direct_+/+_(359r)	2.33648	1	0.302498	95436
chr2:29063351-29063852	TOGARAM2	0.0596295	0.194142	0.0115766	0.0115766	ARX	FALSE	ARX_direct_+/+	ARX_direct_+/+_(95g)	ARX_direct_+/+_(359r)	0.718272	1	0.167419	83759
chr2:172075305-172075806	DLX1	0.0527761	0.3715	0.0196064	0.0196064	ARX	FALSE	ARX_direct_+/+	ARX_direct_+/+_(95g)	ARX_direct_+/+_(359r)	1.14225	1	0.199653	64835
chr3:29278206-29278707	RBMS3	0.00191054	0.279307	0.000533626	0.000533626	ARX	FALSE	ARX_direct_+/+	ARX_direct_+/+_(95g)	ARX_direct_+/+_(359r)	0.89933	1	0.275213	134912
chr2:212360165-212360666	ERBB4	1.23477e-05	0.420784	5.19569e-06	5.19569e-06	ARX	FALSE	ARX_direct_+/+	ARX_direct_+/+_(95g)	ARX_direct_+/+_(359r)	3.79312	1	0.353356	120525
chr19:30630527-30631028	ZNF536	0.000130712	0.674489	8.81637e-05	8.81637e-05	ARX	FALSE	ARX_direct_+/+	ARX_direct_+/+_(95g)	ARX_direct_+/+_(359r)	3.68442	1	0.355013	91819
chr3:10930508-10931009	SLC6A1	0.0565842	0.551663	0.0312154	0.0312154	ARX	FALSE	ARX_direct_+/+	ARX_direct_+/+_(95g)	ARX_direct_+/+_(359r)	2.33479	1	0.301347	15891
chr2:172097929-172098430	DLX2	0.040812	0.126689	0.00517044	0.00517044	ARX	FALSE	ARX_direct_+/+	ARX_direct_+/+_(95g)	ARX_direct_+/+_(359r)	1.17291	1	0.0806116	67274
chr18:55779011-55779512	TCF4	0.0472669	0.369392	0.01746	0.01746	ARX	FALSE	ARX_direct_+/+	ARX_direct_+/+_(95g)	ARX_direct_+/+_(359r)	1.49274	1	0.30536	52363
chr21:31870664-31871165	HUNK	0.00718787	0.151058	0.00108578	0.00108578	ARX	FALSE	ARX_direct_+/+	ARX_direct_+/+_(95g)	ARX_direct_+/+_(359r)	0.505515	1	0.246454	120063
chr15:34754261-34754762	GJD2	0.0418537	0.126049	0.00527562	0.00527562	ARX	FALSE	ARX_direct_+/+	ARX_direct_+/+_(95g)	ARX_direct_+/+_(359r)	1.32527	1	0.0970566	58245
chr19:30276609-30277110	ZNF536	0.000667563	0.757788	0.000505871	0.000505871	ARX	FALSE	ARX_direct_+/+	ARX_direct_+/+_(95g)	ARX_direct_+/+_(359r)	3.68442	1	0.355013	27530
chr6:47944779-47945280	PTCHD4	0.0282715	0.475771	0.0134508	0.0134508	ARX	FALSE	ARX_direct_+/+	ARX_direct_+/+_(95g)	ARX_direct_+/+_(359r)	0.457532	1	0.241817	134917
chr19:30629871-30630372	ZNF536	0.000298139	0.659711	0.000196685	0.000196685	ARX	FALSE	ARX_direct_+/+	ARX_direct_+/+_(95g)	ARX_direct_+/+_(359r)	3.68442	1	0.355013	60986
chr9:122220616-122221117	LHX6	0.0743947	0.465358	0.0346202	0.0346202	ARX	FALSE	ARX_direct_+/+	ARX_direct_+/+_(95g)	ARX_direct_+/+_(359r)	1.89904	1	0.294104	43730
chr6:163670082-163670583	QKI	0.00184587	0.434393	0.000801832	0.000801832	ARX	FALSE	ARX_direct_+/+	ARX_direct_+/+_(95g)	ARX_direct_+/+_(359r)	0.540949	1	0.245572	114040
chr2:211428794-211429295	ERBB4	6.36338e-06	0.586858	3.7344e-06	3.7344e-06	ARX	FALSE	ARX_direct_+/+	ARX_direct_+/+_(95g)	ARX_direct_+/+_(359r)	3.79312	1	0.353356	55437
chr16:52544861-52545362	TOX3	0.0267121	0.462365	0.0123508	0.0123508	ARX	FALSE	ARX_direct_+/+	ARX_direct_+/+_(95g)	ARX_direct_+/+_(359r)	0.624991	1	0.228577	105514
chr2:29833479-29833980	ALK	0.000564789	0.289878	0.00016372	0.00016372	ARX	FALSE	ARX_direct_+/+	ARX_direct_+/+_(95g)	ARX_direct_+/+_(359r)	1.13689	1	0.277253	146885
chr2:211802784-211803285	ERBB4	0.0870898	0.702671	0.0611954	0.0611954	ARX	FALSE	ARX_direct_+/+	ARX_direct_+/+_(95g)	ARX_direct_+/+_(359r)	3.79312	1	0.353356	14745
chr3:156464150-156464651	KCNAB1	0.0028362	0.420476	0.00119255	0.00119255	ARX	FALSE	ARX_direct_+/+	ARX_direct_+/+_(95g)	ARX_direct_+/+_(359r)	3.43523	1	0.328348	98460
chr1:14671986-14672487	KAZN	0.00218874	0.296012	0.000647893	0.000647893	ARX	FALSE	ARX_direct_+/+	ARX_direct_+/+_(95g)	ARX_direct_+/+_(359r)	0.872974	1	0.29377	134295
chr7:8441130-8441631	NXPH1	0.0332468	0.725236	0.0241118	0.0241118	ARX	FALSE	ARX_direct_+/+	ARX_direct_+/+_(95g)	ARX_direct_+/+_(359r)	7.77183	1	0.411708	26760
chr1:68155361-68155862	WLS	0.0422326	0.273657	0.0115572	0.0115572	ARX	FALSE	ARX_direct_+/+	ARX_direct_+/+_(95g)	ARX_direct_+/+_(359r)	0.885699	1	0.209729	87819
chr2:29455428-29455929	ALK	0.00686231	0.477582	0.00327732	0.00327732	ARX	FALSE	ARX_direct_+/+	ARX_direct_+/+_(95g)	ARX_direct_+/+_(359r)	1.13689	1	0.277253	135877
chr2:29815451-29815952	ALK	0.00090846	0.440593	0.000400261	0.000400261	ARX	FALSE	ARX_direct_+/+	ARX_direct_+/+_(95g)	ARX_direct_+/+_(359r)	1.13689	1	0.277253	143764
chr6:48007176-48007677	PTCHD4	0.00857387	0.33441	0.00286719	0.00286719	ARX	FALSE	ARX_direct_+/+	ARX_direct_+/+_(95g)	ARX_direct_+/+_(359r)	0.457532	1	0.241817	138354
chr2:29309228-29309729	ALK	0.000478373	0.384515	0.000183941	0.000183941	ARX	FALSE	ARX_direct_+/+	ARX_direct_+/+_(95g)	ARX_direct_+/+_(359r)	1.13689	1	0.277253	128207
chr8:41662652-41663153	ANK1	0.000661755	0.30982	0.000205025	0.000205025	ARX	FALSE	ARX_direct_+/+	ARX_direct_+/+_(95g)	ARX_direct_+/+_(359r)	1.69977	1	0.314181	69435
chr11:122775706-122776207	UBASH3B	0.0443203	0.481228	0.0213281	0.0213281	ARX	FALSE	ARX_direct_+/+	ARX_direct_+/+_(95g)	ARX_direct_+/+_(359r)	2.33648	1	0.302498	42449
chr2:102621660-102622161	SLC9A2	0.0915762	0.191569	0.0175431	0.0175431	ARX	FALSE	ARX_direct_+/+	ARX_direct_+/+_(95g)	ARX_direct_+/+_(359r)	0.70521	1	0.120336	37733
chr12:67068347-67068848	GRIP1	0.00301423	0.635602	0.00191585	0.00191585	ARX	FALSE	ARX_direct_+/+	ARX_direct_+/+_(95g)	ARX_direct_+/+_(359r)	2.86255	1	0.362343	74397
chr1:2481896-2482397	PLCH2	0.0169795	0.168561	0.00286209	0.00286209	ARX	FALSE	ARX_direct_+/+	ARX_direct_+/+_(95g)	ARX_direct_+/+_(359r)	0.598845	1	0.121608	91624
chr12:102350187-102350688	IGF1	0.028203	0.315325	0.0088931	0.0088931	ARX	FALSE	ARX_direct_+/+	ARX_direct_+/+_(95g)	ARX_direct_+/+_(359r)	0.62671	1	0.206717	105256
chr6:163396783-163397284	QKI	0.000841642	0.381805	0.000321343	0.000321343	ARX	FALSE	ARX_direct_+/+	ARX_direct_+/+_(95g)	ARX_direct_+/+_(359r)	0.540949	1	0.245572	146291
chr8:57850437-57850938	FAM110B	0.00629933	0.38769	0.00244219	0.00244219	ARX	FALSE	ARX_direct_+/+	ARX_direct_+/+_(95g)	ARX_direct_+/+_(359r)	1.37752	1	0.279705	137871
chr2:212322576-212323077	ERBB4	0.00544564	0.638745	0.00347838	0.00347838	ARX	FALSE	ARX_direct_+/+	ARX_direct_+/+_(95g)	ARX_direct_+/+_(359r)	3.79312	1	0.353356	96028
chr3:156432244-156432745	KCNAB1	0.0210516	0.485112	0.0102124	0.0102124	ARX	FALSE	ARX_direct_+/+	ARX_direct_+/+_(95g)	ARX_direct_+/+_(359r)	3.43523	1	0.328348	26137
chr7:147584737-147585238	CNTNAP2	0.00012065	0.227369	2.7432e-05	2.7432e-05	ARX	FALSE	ARX_direct_+/+	ARX_direct_+/+_(95g)	ARX_direct_+/+_(359r)	0.482194	1	0.275458	148821
chr21:29583034-29583535	GRIK1	0.0054053	0.602344	0.00325585	0.00325585	ARX	FALSE	ARX_direct_+/+	ARX_direct_+/+_(95g)	ARX_direct_+/+_(359r)	1.07578	1	0.292907	110724
chr3:69458958-69459459	FRMD4B	0.0153095	0.178623	0.00273462	0.00273462	ARX	FALSE	ARX_direct_+/+	ARX_direct_+/+_(95g)	ARX_direct_+/+_(359r)	1.47732	1	0.208246	101710
chr6:163720597-163721098	QKI	0.000212428	0.196371	4.17147e-05	4.17147e-05	ARX	FALSE	ARX_direct_+/+	ARX_direct_+/+_(95g)	ARX_direct_+/+_(359r)	0.540949	1	0.245572	150047
chr1:68128241-68128742	WLS	0.0503799	0.288095	0.0145142	0.0145142	ARX	FALSE	ARX_direct_+/+	ARX_direct_+/+_(95g)	ARX_direct_+/+_(359r)	0.885699	1	0.209729	109918
chr22:37802939-37803440	C22orf23	0.0625883	0.0683774	0.00427962	0.00427962	ARX	FALSE	ARX_direct_+/+	ARX_direct_+/+_(95g)	ARX_direct_+/+_(359r)	0.614981	1	0.0699869	82534
chr10:26257837-26258338	GAD2	0.0585814	0.746039	0.043704	0.043704	ARX	FALSE	ARX_direct_+/+	ARX_direct_+/+_(95g)	ARX_direct_+/+_(359r)	1.28381	1	0.320836	21328
chr8:58034873-58035374	FAM110B	0.0100708	0.415001	0.0041794	0.0041794	ARX	FALSE	ARX_direct_+/+	ARX_direct_+/+_(95g)	ARX_direct_+/+_(359r)	1.37752	1	0.279705	116648
chr7:146146828-146147329	CNTNAP2	0.000532167	0.114035	6.06859e-05	6.06859e-05	ARX	FALSE	ARX_direct_+/+	ARX_direct_+/+_(95g)	ARX_direct_+/+_(359r)	0.482194	1	0.275458	141968
chr12:66904171-66904672	GRIP1	9.45359e-05	0.406551	3.84337e-05	3.84337e-05	ARX	FALSE	ARX_direct_+/+	ARX_direct_+/+_(95g)	ARX_direct_+/+_(359r)	2.86255	1	0.362343	74461
chr4:166857812-166858313	SPOCK3	0.0636628	0.458881	0.0292136	0.0292136	ARX	FALSE	ARX_direct_+/+	ARX_direct_+/+_(95g)	ARX_direct_+/+_(359r)	0.655443	1	0.294458	72329
chrX:25020990-25021491	ARX	0.0352307	0.342041	0.0120503	0.0120503	ARX	FALSE	ARX_direct_+/+	ARX_direct_+/+_(95g)	ARX_direct_+/+_(359r)	7.77184	1	1	33065
chr3:14534577-14535078	GRIP2	0.0550982	0.555047	0.0305821	0.0305821	ARX	FALSE	ARX_direct_+/+	ARX_direct_+/+_(95g)	ARX_direct_+/+_(359r)	4.78681	1	0.336378	30273
chr2:211620865-211621366	ERBB4	0.00271092	0.35786	0.00097013	0.00097013	ARX	FALSE	ARX_direct_+/+	ARX_direct_+/+_(95g)	ARX_direct_+/+_(359r)	3.79312	1	0.353356	79048
chr11:15920956-15921457	SOX6	0.00299568	0.517546	0.0015504	0.0015504	ARX	FALSE	ARX_direct_+/+	ARX_direct_+/+_(95g)	ARX_direct_+/+_(359r)	0.7102	1	0.285053	132666
chr2:29650529-29651030	ALK	0.0085382	0.470708	0.004019	0.004019	ARX	FALSE	ARX_direct_+/+	ARX_direct_+/+_(95g)	ARX_direct_+/+_(359r)	1.13689	1	0.277253	101604
chr18:7459111-7459612	PTPRM	0.0140798	0.359569	0.00506264	0.00506264	ARX	FALSE	ARX_direct_+/+	ARX_direct_+/+_(95g)	ARX_direct_+/+_(359r)	5.19734	1	0.374619	42747
chr3:28616211-28616712	RBMS3	0.000386829	0.31483	0.000121786	0.000121786	ARX	FALSE	ARX_direct_+/+	ARX_direct_+/+_(95g)	ARX_direct_+/+_(359r)	0.89933	1	0.275213	143146
chr7:147941449-147941950	CNTNAP2	1.43243e-05	0.050591	7.24679e-07	7.24679e-07	ARX	FALSE	ARX_direct_+/+	ARX_direct_+/+_(95g)	ARX_direct_+/+_(359r)	0.482194	1	0.275458	79112
chr21:31875764-31876265	HUNK	0.0172346	0.433921	0.00747845	0.00747845	ARX	FALSE	ARX_direct_+/+	ARX_direct_+/+_(95g)	ARX_direct_+/+_(359r)	0.505515	1	0.246454	136938
chr12:79522459-79522960	PAWR	0.0196027	0.189551	0.00371572	0.00371572	ARX	FALSE	ARX_direct_+/+	ARX_direct_+/+_(95g)	ARX_direct_+/+_(359r)	1.3467	1	0.263407	68814
chr2:234375286-234375787	ARL4C	0.0722456	0.280951	0.0202975	0.0202975	ARX	FALSE	ARX_direct_+/+	ARX_direct_+/+_(95g)	ARX_direct_+/+_(359r)	0.615799	1	0.205262	74429
chr8:41754366-41754867	ANK1	0.00026751	0.435521	0.000116506	0.000116506	ARX	FALSE	ARX_direct_+/+	ARX_direct_+/+_(95g)	ARX_direct_+/+_(359r)	1.69977	1	0.314181	143336
chr9:101702819-101703320	GRIN3A	0.00277841	0.487349	0.00135405	0.00135405	ARX	FALSE	ARX_direct_+/+	ARX_direct_+/+_(95g)	ARX_direct_+/+_(359r)	0.870707	1	0.239747	131362
chr10:119116023-119116524	GRK5	0.0460337	0.0952433	0.0043844	0.0043844	ARX	FALSE	ARX_direct_+/+	ARX_direct_+/+_(95g)	ARX_direct_+/+_(359r)	1.09551	1	0.174694	36170
chr8:58083090-58083591	FAM110B	0.0186102	0.459882	0.00855849	0.00855849	ARX	FALSE	ARX_direct_+/+	ARX_direct_+/+_(95g)	ARX_direct_+/+_(359r)	1.37752	1	0.279705	96785
chr21:29899930-29900431	GRIK1	0.00159572	0.484395	0.00077296	0.00077296	ARX	FALSE	ARX_direct_+/+	ARX_direct_+/+_(95g)	ARX_direct_+/+_(359r)	1.07578	1	0.292907	132232
chr19:30350140-30350641	ZNF536	3.28447e-05	0.567774	1.86484e-05	1.86484e-05	ARX	FALSE	ARX_direct_+/+	ARX_direct_+/+_(95g)	ARX_direct_+/+_(359r)	3.68442	1	0.355013	74894
chr13:26664815-26665316	WASF3	0.030269	0.278755	0.00843764	0.00843764	ARX	FALSE	ARX_direct_+/+	ARX_direct_+/+_(95g)	ARX_direct_+/+_(359r)	0.421394	1	0.212068	77272
chr19:30225398-30225899	ZNF536	0.00233341	0.731169	0.00170612	0.00170612	ARX	FALSE	ARX_direct_+/+	ARX_direct_+/+_(95g)	ARX_direct_+/+_(359r)	3.68442	1	0.355013	66615
chr9:130484492-130484993	ASS1	0.0435663	0.189952	0.00827553	0.00827553	ARX	FALSE	ARX_direct_+/+	ARX_direct_+/+_(95g)	ARX_direct_+/+_(359r)	1.01627	1	0.165689	28542
chr1:14579779-14580280	KAZN	0.000258575	0.309476	8.00228e-05	8.00228e-05	ARX	FALSE	ARX_direct_+/+	ARX_direct_+/+_(95g)	ARX_direct_+/+_(359r)	0.872974	1	0.29377	141816
chr21:29876456-29876957	GRIK1	0.00225942	0.586825	0.00132588	0.00132588	ARX	FALSE	ARX_direct_+/+	ARX_direct_+/+_(95g)	ARX_direct_+/+_(359r)	1.07578	1	0.292907	135756
chr10:119540725-119541226	GRK5	0.0224666	0.0778306	0.00174859	0.00174859	ARX	FALSE	ARX_direct_+/+	ARX_direct_+/+_(95g)	ARX_direct_+/+_(359r)	1.09551	1	0.174694	62090
chr5:160369415-160369916	C1QTNF2	0.110547	0.164204	0.0181523	0.0181523	ARX	FALSE	ARX_direct_+/+	ARX_direct_+/+_(95g)	ARX_direct_+/+_(359r)	0.666197	1	0.115781	25639
chr7:146692313-146692814	CNTNAP2	0.0034257	0.329275	0.001128	0.001128	ARX	FALSE	ARX_direct_+/+	ARX_direct_+/+_(95g)	ARX_direct_+/+_(359r)	0.482194	1	0.275458	134181
chr4:109303200-109303701	COL25A1	0.0773881	0.339906	0.0263047	0.0263047	ARX	FALSE	ARX_direct_+/+	ARX_direct_+/+_(95g)	ARX_direct_+/+_(359r)	0.571737	1	0.187906	70945
chr4:7805913-7806414	AFAP1	0.000210473	0.0638169	1.34317e-05	1.34317e-05	ARX	FALSE	ARX_direct_+/+	ARX_direct_+/+_(95g)	ARX_direct_+/+_(359r)	1.81696	1	0.276951	142657
chr12:102468244-102468745	IGF1	0.0629105	0.435593	0.0274034	0.0274034	ARX	FALSE	ARX_direct_+/+	ARX_direct_+/+_(95g)	ARX_direct_+/+_(359r)	0.62671	1	0.206717	87807
chr11:122847986-122848487	UBASH3B	0.000729415	0.377691	0.000275494	0.000275494	ARX	FALSE	ARX_direct_+/+	ARX_direct_+/+_(95g)	ARX_direct_+/+_(359r)	2.33648	1	0.302498	133687
chr2:29063351-29063852	ALK	0.0451197	0.518138	0.0233783	0.0233783	ARX	FALSE	ARX_direct_+/+	ARX_direct_+/+_(95g)	ARX_direct_+/+_(359r)	1.13689	1	0.277253	91016
chr1:14848887-14849388	KAZN	0.0161883	0.346752	0.00561333	0.00561333	ARX	FALSE	ARX_direct_+/+	ARX_direct_+/+_(95g)	ARX_direct_+/+_(359r)	0.872974	1	0.29377	115357
chr2:29169332-29169833	ALK	0.00756091	0.26703	0.00201899	0.00201899	ARX	FALSE	ARX_direct_+/+	ARX_direct_+/+_(95g)	ARX_direct_+/+_(359r)	1.13689	1	0.277253	82318
chr2:172075305-172075806	DLX2	0.0289629	0.123333	0.00357209	0.00357209	ARX	FALSE	ARX_direct_+/+	ARX_direct_+/+_(95g)	ARX_direct_+/+_(359r)	1.17291	1	0.0806116	79739
chr17:67515700-67516201	PITPNC1	0.00979248	0.408768	0.00400285	0.00400285	ARX	FALSE	ARX_direct_+/+	ARX_direct_+/+_(95g)	ARX_direct_+/+_(359r)	0.647028	1	0.202119	118448
chr9:122227291-122227792	LHX6	0.0407715	0.465204	0.0189671	0.0189671	ARX	FALSE	ARX_direct_+/+	ARX_direct_+/+_(95g)	ARX_direct_+/+_(359r)	1.89904	1	0.294104	97635
chr3:11005926-11006427	SLC6A1	0.018313	0.565593	0.0103577	0.0103577	ARX	FALSE	ARX_direct_+/+	ARX_direct_+/+_(95g)	ARX_direct_+/+_(359r)	2.33479	1	0.301347	55193
chr7:146861613-146862114	CNTNAP2	0.000454226	0.189166	8.59241e-05	8.59241e-05	ARX	FALSE	ARX_direct_+/+	ARX_direct_+/+_(95g)	ARX_direct_+/+_(359r)	0.482194	1	0.275458	144750
chr18:7456533-7457034	PTPRM	0.000797304	0.289083	0.000230487	0.000230487	ARX	FALSE	ARX_direct_+/+	ARX_direct_+/+_(95g)	ARX_direct_+/+_(359r)	5.19734	1	0.374619	25540
chr17:67375830-67376331	PITPNC1	0.0134608	0.382013	0.00514219	0.00514219	ARX	FALSE	ARX_direct_+/+	ARX_direct_+/+_(95g)	ARX_direct_+/+_(359r)	0.647028	1	0.202119	120917
chr1:91851428-91851929	TGFBR3	0.0821611	0.173217	0.0142317	0.0142317	ARX	FALSE	ARX_direct_+/+	ARX_direct_+/+_(95g)	ARX_direct_+/+_(359r)	0.730082	1	0.144489	46172
chr19:30301987-30302488	ZNF536	0.00841433	0.704187	0.00592526	0.00592526	ARX	FALSE	ARX_direct_+/+	ARX_direct_+/+_(95g)	ARX_direct_+/+_(359r)	3.68442	1	0.355013	109786
chr1:14062888-14063389	KAZN	0.000973765	0.222405	0.000216571	0.000216571	ARX	FALSE	ARX_direct_+/+	ARX_direct_+/+_(95g)	ARX_direct_+/+_(359r)	0.872974	1	0.29377	124713
chr7:148481646-148482147	CNTNAP2	0.000272952	0.141759	3.86934e-05	3.86934e-05	ARX	FALSE	ARX_direct_+/+	ARX_direct_+/+_(95g)	ARX_direct_+/+_(359r)	0.482194	1	0.275458	150006
chr5:160369415-160369916	CCNJL	0.120015	0.257838	0.0309444	0.0309444	ARX	FALSE	ARX_direct_+/+	ARX_direct_+/+_(95g)	ARX_direct_+/+_(359r)	0.74752	1	0.174152	19076
chr1:245155990-245156491	KIF26B	0.00554589	0.326332	0.0018098	0.0018098	ARX	FALSE	ARX_direct_+/+	ARX_direct_+/+_(95g)	ARX_direct_+/+_(359r)	0.621359	1	0.314319	128636
chr2:29074456-29074957	ALK	0.00982358	0.466988	0.0045875	0.0045875	ARX	FALSE	ARX_direct_+/+	ARX_direct_+/+_(95g)	ARX_direct_+/+_(359r)	1.13689	1	0.277253	95905
chr19:30284269-30284770	ZNF536	6.3498e-05	0.557969	3.54299e-05	3.54299e-05	ARX	FALSE	ARX_direct_+/+	ARX_direct_+/+_(95g)	ARX_direct_+/+_(359r)	3.68442	1	0.355013	121892
chr21:31894439-31894940	HUNK	0.0221692	0.248963	0.00551931	0.00551931	ARX	FALSE	ARX_direct_+/+	ARX_direct_+/+_(95g)	ARX_direct_+/+_(359r)	0.505515	1	0.246454	46873
chr2:172079516-172080017	METAP1D	0.0271445	0.522244	0.0141761	0.0141761	ARX	FALSE	ARX_direct_+/+	ARX_direct_+/+_(95g)	ARX_direct_+/+_(359r)	1.20115	1	0.238623	58038
chr21:31255845-31256346	TIAM1	0.000340847	0.308368	0.000105106	0.000105106	ARX	FALSE	ARX_direct_+/+	ARX_direct_+/+_(95g)	ARX_direct_+/+_(359r)	2.21675	1	0.322895	134561
chr1:14869363-14869864	KAZN	0.00125036	0.330737	0.00041354	0.00041354	ARX	FALSE	ARX_direct_+/+	ARX_direct_+/+_(95g)	ARX_direct_+/+_(359r)	0.872974	1	0.29377	120885
chr15:80452264-80452765	ARNT2	0.003951	0.252804	0.000998827	0.000998827	ARX	FALSE	ARX_direct_+/+	ARX_direct_+/+_(95g)	ARX_direct_+/+_(359r)	0.448964	1	0.228894	141835
chr1:14936821-14937322	KAZN	0.00257477	0.251074	0.000646457	0.000646457	ARX	FALSE	ARX_direct_+/+	ARX_direct_+/+_(95g)	ARX_direct_+/+_(359r)	0.872974	1	0.29377	116363
chr9:101464140-101464641	GRIN3A	0.00407193	0.229394	0.000934078	0.000934078	ARX	FALSE	ARX_direct_+/+	ARX_direct_+/+_(95g)	ARX_direct_+/+_(359r)	0.870707	1	0.239747	134005
chr10:119315218-119315719	GRK5	0.0217316	0.0856811	0.00186199	0.00186199	ARX	FALSE	ARX_direct_+/+	ARX_direct_+/+_(95g)	ARX_direct_+/+_(359r)	1.09551	1	0.174694	113783
chr19:30449878-30450379	ZNF536	0.000391224	0.588642	0.000230291	0.000230291	ARX	FALSE	ARX_direct_+/+	ARX_direct_+/+_(95g)	ARX_direct_+/+_(359r)	3.68442	1	0.355013	115456
chr17:67382079-67382580	PITPNC1	0.00964067	0.360581	0.00347624	0.00347624	ARX	FALSE	ARX_direct_+/+	ARX_direct_+/+_(95g)	ARX_direct_+/+_(359r)	0.647028	1	0.202119	91693
chr19:30360093-30360594	ZNF536	0.00254493	0.740362	0.00188417	0.00188417	ARX	FALSE	ARX_direct_+/+	ARX_direct_+/+_(95g)	ARX_direct_+/+_(359r)	3.68442	1	0.355013	75285
chr2:211243116-211243617	ERBB4	0.000500555	0.453238	0.000226871	0.000226871	ARX	FALSE	ARX_direct_+/+	ARX_direct_+/+_(95g)	ARX_direct_+/+_(359r)	3.79312	1	0.353356	106539
chr7:146117176-146117677	CNTNAP2	0.0167398	0.553356	0.00926308	0.00926308	ARX	FALSE	ARX_direct_+/+	ARX_direct_+/+_(95g)	ARX_direct_+/+_(359r)	0.482194	1	0.275458	96851
chr17:67633823-67634324	PITPNC1	0.0178767	0.330055	0.0059003	0.0059003	ARX	FALSE	ARX_direct_+/+	ARX_direct_+/+_(95g)	ARX_direct_+/+_(359r)	0.647028	1	0.202119	109195
chr13:108594201-108594702	MYO16	0.0595409	0.631624	0.0376075	0.0376075	ARX	FALSE	ARX_direct_+/+	ARX_direct_+/+_(95g)	ARX_direct_+/+_(359r)	1.84493	1	0.298255	82153
chr2:170825694-170826195	ERICH2	0.0940714	0.169996	0.0159917	0.0159917	ARX	FALSE	ARX_direct_+/+	ARX_direct_+/+_(95g)	ARX_direct_+/+_(359r)	0.604052	1	0.11217	37918
chr1:14780350-14780851	KAZN	4.10206e-05	0.396192	1.6252e-05	1.6252e-05	ARX	FALSE	ARX_direct_+/+	ARX_direct_+/+_(95g)	ARX_direct_+/+_(359r)	0.872974	1	0.29377	146412
chr12:75208501-75209002	KCNC2	0.0251134	0.656133	0.0164777	0.0164777	ARX	FALSE	ARX_direct_+/+	ARX_direct_+/+_(95g)	ARX_direct_+/+_(359r)	4.49914	1	0.353449	10559
chr12:66746712-66747213	GRIP1	0.00191066	0.357833	0.000683698	0.000683698	ARX	FALSE	ARX_direct_+/+	ARX_direct_+/+_(95g)	ARX_direct_+/+_(359r)	2.86255	1	0.362343	124601
chr3:14535222-14535723	GRIP2	0.0111069	0.528767	0.00587294	0.00587294	ARX	FALSE	ARX_direct_+/+	ARX_direct_+/+_(95g)	ARX_direct_+/+_(359r)	4.78681	1	0.336378	76009
chr21:29665382-29665883	GRIK1	0.004215	0.455392	0.00191948	0.00191948	ARX	FALSE	ARX_direct_+/+	ARX_direct_+/+_(95g)	ARX_direct_+/+_(359r)	1.07578	1	0.292907	117524
chr21:29668805-29669306	GRIK1	0.00125799	0.528222	0.000664496	0.000664496	ARX	FALSE	ARX_direct_+/+	ARX_direct_+/+_(95g)	ARX_direct_+/+_(359r)	1.07578	1	0.292907	121308
chr19:30392441-30392942	ZNF536	0.00193648	0.724527	0.00140303	0.00140303	ARX	FALSE	ARX_direct_+/+	ARX_direct_+/+_(95g)	ARX_direct_+/+_(359r)	3.68442	1	0.355013	104198
chr1:14745461-14745962	KAZN	0.000223648	0.290703	6.50149e-05	6.50149e-05	ARX	FALSE	ARX_direct_+/+	ARX_direct_+/+_(95g)	ARX_direct_+/+_(359r)	0.872974	1	0.29377	147087
chr1:14460346-14460847	KAZN	1.26976e-05	0.156857	1.99172e-06	1.99172e-06	ARX	FALSE	ARX_direct_+/+	ARX_direct_+/+_(95g)	ARX_direct_+/+_(359r)	0.872974	1	0.29377	149676
chr8:41652191-41652692	ANK1	0.00134074	0.447405	0.000599855	0.000599855	ARX	FALSE	ARX_direct_+/+	ARX_direct_+/+_(95g)	ARX_direct_+/+_(359r)	1.69977	1	0.314181	112110
chr4:8071998-8072499	AFAP1	0.00146843	0.0600562	8.81884e-05	8.81884e-05	ARX	FALSE	ARX_direct_+/+	ARX_direct_+/+_(95g)	ARX_direct_+/+_(359r)	1.81696	1	0.276951	138603
chr18:55500322-55500823	TCF4	0.0894708	0.292632	0.0261821	0.0261821	ARX	FALSE	ARX_direct_+/+	ARX_direct_+/+_(95g)	ARX_direct_+/+_(359r)	1.49274	1	0.30536	48624
chr21:29583034-29583535	BACH1	0.125332	0.260474	0.0326456	0.0326456	ARX	FALSE	ARX_direct_+/+	ARX_direct_+/+_(95g)	ARX_direct_+/+_(359r)	0.422644	1	0.217009	19708
chr2:29370267-29370768	ALK	0.00342948	0.442124	0.00151625	0.00151625	ARX	FALSE	ARX_direct_+/+	ARX_direct_+/+_(95g)	ARX_direct_+/+_(359r)	1.13689	1	0.277253	74089
chr21:31983528-31984029	HUNK	0.0260312	0.349073	0.00908678	0.00908678	ARX	FALSE	ARX_direct_+/+	ARX_direct_+/+_(95g)	ARX_direct_+/+_(359r)	0.505515	1	0.246454	93364
chr7:121239792-121240293	WNT16	0.0983109	0.261231	0.0256819	0.0256819	ARX	FALSE	ARX_direct_+/+	ARX_direct_+/+_(95g)	ARX_direct_+/+_(359r)	0.491567	1	0.118328	38620
chr19:30226505-30227006	ZNF536	0.00181719	0.728381	0.00132361	0.00132361	ARX	FALSE	ARX_direct_+/+	ARX_direct_+/+_(95g)	ARX_direct_+/+_(359r)	3.68442	1	0.355013	85805
chr1:91803755-91804256	TGFBR3	0.0363308	0.155178	0.00563775	0.00563775	ARX	FALSE	ARX_direct_+/+	ARX_direct_+/+_(95g)	ARX_direct_+/+_(359r)	0.730082	1	0.144489	53066
chr12:43516057-43516558	ADAMTS20	0.148227	0.102853	0.0152457	0.0152457	ARX	FALSE	ARX_direct_+/+	ARX_direct_+/+_(95g)	ARX_direct_+/+_(359r)	0.89178	1	0.116703	9686
chr7:148133981-148134482	CNTNAP2	0.00366165	0.408196	0.00149467	0.00149467	ARX	FALSE	ARX_direct_+/+	ARX_direct_+/+_(95g)	ARX_direct_+/+_(359r)	0.482194	1	0.275458	142968
chr7:97011938-97012439	DLX5	0.0251908	0.148213	0.00373361	0.00373361	ARX	FALSE	ARX_direct_+/+	ARX_direct_+/+_(95g)	ARX_direct_+/+_(359r)	0.683299	1	0.0939613	80060
chr2:234486056-234486557	ARL4C	0.0454786	0.364447	0.0165746	0.0165746	ARX	FALSE	ARX_direct_+/+	ARX_direct_+/+_(95g)	ARX_direct_+/+_(359r)	0.615799	1	0.205262	112881
chr7:146688963-146689464	CNTNAP2	0.000304767	0.149878	4.56781e-05	4.56781e-05	ARX	FALSE	ARX_direct_+/+	ARX_direct_+/+_(95g)	ARX_direct_+/+_(359r)	0.482194	1	0.275458	146407
chr10:119424971-119425472	GRK5	0.0197015	0.110592	0.00217883	0.00217883	ARX	FALSE	ARX_direct_+/+	ARX_direct_+/+_(95g)	ARX_direct_+/+_(359r)	1.09551	1	0.174694	74517
chr3:11040463-11040964	SLC6A1	0.0110469	0.594366	0.00656592	0.00656592	ARX	FALSE	ARX_direct_+/+	ARX_direct_+/+_(95g)	ARX_direct_+/+_(359r)	2.33479	1	0.301347	34862
chr19:30493882-30494383	ZNF536	0.00010295	0.642659	6.61618e-05	6.61618e-05	ARX	FALSE	ARX_direct_+/+	ARX_direct_+/+_(95g)	ARX_direct_+/+_(359r)	3.68442	1	0.355013	120219
chr19:30344881-30345382	ZNF536	0.000134798	0.64107	8.64148e-05	8.64148e-05	ARX	FALSE	ARX_direct_+/+	ARX_direct_+/+_(95g)	ARX_direct_+/+_(359r)	3.68442	1	0.355013	41188
chr12:75141055-75141556	KCNC2	0.00728194	0.449204	0.00327107	0.00327107	ARX	FALSE	ARX_direct_+/+	ARX_direct_+/+_(95g)	ARX_direct_+/+_(359r)	4.49914	1	0.353449	74625
chr8:57912858-57913359	FAM110B	0.00103151	0.220623	0.000227574	0.000227574	ARX	FALSE	ARX_direct_+/+	ARX_direct_+/+_(95g)	ARX_direct_+/+_(359r)	1.37752	1	0.279705	123010
chr5:124697460-124697961	ZNF608	0.0101472	0.42102	0.00427216	0.00427216	ARX	FALSE	ARX_direct_+/+	ARX_direct_+/+_(95g)	ARX_direct_+/+_(359r)	0.787545	1	0.267552	117274
chr4:7907506-7908007	AFAP1	0.00261065	0.236538	0.000617519	0.000617519	ARX	FALSE	ARX_direct_+/+	ARX_direct_+/+_(95g)	ARX_direct_+/+_(359r)	1.81696	1	0.276951	119874
chr2:29281645-29282146	ALK	0.00805308	0.365314	0.0029419	0.0029419	ARX	FALSE	ARX_direct_+/+	ARX_direct_+/+_(95g)	ARX_direct_+/+_(359r)	1.13689	1	0.277253	84587
chr18:7785972-7786473	PTPRM	0.00196488	0.348936	0.000685617	0.000685617	ARX	FALSE	ARX_direct_+/+	ARX_direct_+/+_(95g)	ARX_direct_+/+_(359r)	5.19734	1	0.374619	82715
chr2:174328805-174329306	SP9	0.0733366	0.200773	0.014724	0.014724	ARX	FALSE	ARX_direct_+/+	ARX_direct_+/+_(95g)	ARX_direct_+/+_(359r)	0.639222	1	0.114289	70855
chr2:170821540-170822041	GAD1	0.0383675	0.618353	0.0237246	0.0237246	ARX	FALSE	ARX_direct_+/+	ARX_direct_+/+_(95g)	ARX_direct_+/+_(359r)	1.9914	1	0.376807	51689
chr12:66927780-66928281	GRIP1	0.00716805	0.459374	0.00329282	0.00329282	ARX	FALSE	ARX_direct_+/+	ARX_direct_+/+_(95g)	ARX_direct_+/+_(359r)	2.86255	1	0.362343	67379
chr8:142515356-142515857	TSNARE1	0.000765699	0.0685183	5.24644e-05	5.24644e-05	ATF2	FALSE	ATF2_direct_+/+	ATF2_direct_+/+_(335g)	ATF2_direct_+/+_(583r)	0.17959	1	0.322765	144823
chr18:51096926-51097427	MEX3C	0.0932061	0.126319	0.0117737	0.0117737	ATF2	FALSE	ATF2_direct_+/+	ATF2_direct_+/+_(335g)	ATF2_direct_+/+_(583r)	0.576552	1	0.194365	49062
chr13:43483088-43483589	ENOX1	0.00132667	0.282288	0.000374503	0.000374503	ATF2	FALSE	ATF2_direct_+/+	ATF2_direct_+/+_(335g)	ATF2_direct_+/+_(583r)	0.155727	1	0.401623	142626
chr8:10455003-10455504	MSRA	0.000222474	0.321771	7.15855e-05	7.15855e-05	ATF2	FALSE	ATF2_direct_+/+	ATF2_direct_+/+_(335g)	ATF2_direct_+/+_(583r)	0.206653	1	0.532015	150824
chr9:100211650-100212151	ERP44	0.045625	0.245114	0.0111833	0.0111833	ATF2	FALSE	ATF2_direct_+/+	ATF2_direct_+/+_(335g)	ATF2_direct_+/+_(583r)	0.211281	1	0.387479	123269
chr5:54357453-54357954	ARL15	0.0948534	0.403669	0.0382894	0.0382894	ATF2	FALSE	ATF2_direct_+/+	ATF2_direct_+/+_(335g)	ATF2_direct_+/+_(583r)	0.653555	1	0.419373	46140
chr8:100650511-100651012	PABPC1	0.0278162	0.131335	0.00365326	0.00365326	ATF2	FALSE	ATF2_direct_+/+	ATF2_direct_+/+_(335g)	ATF2_direct_+/+_(583r)	0.178626	1	0.3308	140268
chr17:9776962-9777463	GAS7	0.00326288	0.435556	0.00142116	0.00142116	ATF2	FALSE	ATF2_direct_+/+	ATF2_direct_+/+_(335g)	ATF2_direct_+/+_(583r)	0.180613	1	0.435605	18945
chrX:45079185-45079686	KDM6A	0.0663743	0.152765	0.0101397	0.0101397	ATF2	FALSE	ATF2_direct_+/+	ATF2_direct_+/+_(335g)	ATF2_direct_+/+_(583r)	0.272888	1	0.416628	80277
chr3:45916019-45916520	LZTFL1	0.0436748	0.228061	0.0099605	0.0099605	ATF2	FALSE	ATF2_direct_+/+	ATF2_direct_+/+_(335g)	ATF2_direct_+/+_(583r)	0.360011	1	0.260886	124453
chr9:138068551-138069052	CACNA1B	0.00586737	0.235924	0.00138426	0.00138426	ATF2	FALSE	ATF2_direct_+/+	ATF2_direct_+/+_(335g)	ATF2_direct_+/+_(583r)	0.324983	1	0.533862	104528
chr10:77485058-77485559	KCNMA1	0.000188891	0.342959	6.47818e-05	6.47818e-05	ATF2	FALSE	ATF2_direct_+/+	ATF2_direct_+/+_(335g)	ATF2_direct_+/+_(583r)	0.144119	1	0.549322	151157
chr10:132269390-132269891	STK32C	0.00086822	0.209583	0.000181965	0.000181965	ATF2	FALSE	ATF2_direct_+/+	ATF2_direct_+/+_(335g)	ATF2_direct_+/+_(583r)	0.280562	1	0.32495	130926
chr7:44268069-44268570	CAMK2B	0.0181799	0.345405	0.00627944	0.00627944	ATF2	FALSE	ATF2_direct_+/+	ATF2_direct_+/+_(335g)	ATF2_direct_+/+_(583r)	0.184549	1	0.453096	148995
chr16:3753109-3753610	CREBBP	0.017449	0.117623	0.00205241	0.00205241	ATF2	FALSE	ATF2_direct_+/+	ATF2_direct_+/+_(335g)	ATF2_direct_+/+_(583r)	0.201768	1	0.413937	145814
chr14:88242641-88243142	SPATA7	0.032554	0.279023	0.0090833	0.0090833	ATF2	FALSE	ATF2_direct_+/+	ATF2_direct_+/+_(335g)	ATF2_direct_+/+_(583r)	0.187884	1	0.399159	109211
chr6:5764416-5764917	FARS2	0.0121156	0.251813	0.00305087	0.00305087	ATF2	FALSE	ATF2_direct_+/+	ATF2_direct_+/+_(335g)	ATF2_direct_+/+_(583r)	0.241599	1	0.487112	142407
chr1:239397003-239397504	CHRM3	0.000517641	0.406829	0.000210591	0.000210591	ATF2	FALSE	ATF2_direct_+/+	ATF2_direct_+/+_(335g)	ATF2_direct_+/+_(583r)	0.316924	1	0.468654	136229
chr1:41985310-41985811	HIVEP3	0.0149198	0.312796	0.00466684	0.00466684	ATF2	FALSE	ATF2_direct_+/+	ATF2_direct_+/+_(335g)	ATF2_direct_+/+_(583r)	0.294407	1	0.498422	119935
chr14:105080321-105080822	JAG2	0.130136	0.190446	0.0247838	0.0247838	ATF2	FALSE	ATF2_direct_+/+	ATF2_direct_+/+_(335g)	ATF2_direct_+/+_(583r)	0.563766	1	0.206878	21336
chr8:84800894-84801395	RALYL	0.00396097	0.518657	0.00205439	0.00205439	ATF2	FALSE	ATF2_direct_+/+	ATF2_direct_+/+_(335g)	ATF2_direct_+/+_(583r)	0.280691	1	0.504704	130990
chr7:44155204-44155705	POLD2	0.0603188	0.0589836	0.00355782	0.00355782	ATF2	FALSE	ATF2_direct_+/+	ATF2_direct_+/+_(335g)	ATF2_direct_+/+_(583r)	0.144651	1	0.0999541	23486
chr8:19857918-19858419	CSGALNACT1	0.00157748	0.277021	0.000436995	0.000436995	ATF2	FALSE	ATF2_direct_+/+	ATF2_direct_+/+_(335g)	ATF2_direct_+/+_(583r)	0.254148	1	0.350823	149264
chr19:53984014-53984515	PRKCG	0.0799277	0.342177	0.0273494	0.0273494	ATF2	FALSE	ATF2_direct_+/+	ATF2_direct_+/+_(335g)	ATF2_direct_+/+_(583r)	0.410651	1	0.290864	42838
chr2:395020-395521	ACP1	0.117797	0.153057	0.0180298	0.0180298	ATF2	FALSE	ATF2_direct_+/+	ATF2_direct_+/+_(335g)	ATF2_direct_+/+_(583r)	0.192861	1	0.221973	35208
chr18:79299791-79300292	ATP9B	0.0322573	0.11729	0.00378346	0.00378346	ATF2	FALSE	ATF2_direct_+/+	ATF2_direct_+/+_(335g)	ATF2_direct_+/+_(583r)	0.317136	1	0.463384	125939
chr10:82319669-82320170	NRG3	6.79733e-05	0.349189	2.37355e-05	2.37355e-05	ATF2	FALSE	ATF2_direct_+/+	ATF2_direct_+/+_(335g)	ATF2_direct_+/+_(583r)	0.388326	1	0.566028	149678
chr3:35801934-35802435	ARPP21	0.0219739	0.640465	0.0140735	0.0140735	ATF2	FALSE	ATF2_direct_+/+	ATF2_direct_+/+_(335g)	ATF2_direct_+/+_(583r)	0.179382	1	0.483607	62018
chr12:2272092-2272593	CACNA1C	7.41673e-05	0.289701	2.14864e-05	2.14864e-05	ATF2	FALSE	ATF2_direct_+/+	ATF2_direct_+/+_(335g)	ATF2_direct_+/+_(583r)	0.402002	1	0.545904	148126
chr2:395020-395521	SH3YL1	0.135668	0.304243	0.041276	0.041276	ATF2	FALSE	ATF2_direct_+/+	ATF2_direct_+/+_(335g)	ATF2_direct_+/+_(583r)	0.190679	1	0.38537	23324
chr22:21764482-21764983	MAPK1	0.0362881	0.347763	0.0126196	0.0126196	ATF2	FALSE	ATF2_direct_+/+	ATF2_direct_+/+_(335g)	ATF2_direct_+/+_(583r)	0.211852	1	0.44383	122456
chr15:32736011-32736512	ARHGAP11A	0.0396652	0.0596243	0.00236501	0.00236501	ATF2	FALSE	ATF2_direct_+/+	ATF2_direct_+/+_(335g)	ATF2_direct_+/+_(583r)	0.472357	1	0.118937	117638
chr8:4062042-4062543	CSMD1	0.000945014	0.295865	0.000279597	0.000279597	ATF2	FALSE	ATF2_direct_+/+	ATF2_direct_+/+_(335g)	ATF2_direct_+/+_(583r)	0.376541	1	0.552814	88254
chr10:11368770-11369271	CELF2	4.20138e-05	0.335241	1.40847e-05	1.40847e-05	ATF2	FALSE	ATF2_direct_+/+	ATF2_direct_+/+_(335g)	ATF2_direct_+/+_(583r)	0.311218	1	0.540867	150986
chr11:113531795-113532296	ANKK1	0.12451	0.076887	0.00957318	0.00957318	ATF2	FALSE	ATF2_direct_+/+	ATF2_direct_+/+_(335g)	ATF2_direct_+/+_(583r)	0.253447	1	0.0706299	25968
chr1:77711496-77711997	MIGA1	0.0319207	0.190117	0.00606867	0.00606867	ATF2	FALSE	ATF2_direct_+/+	ATF2_direct_+/+_(335g)	ATF2_direct_+/+_(583r)	0.358309	1	0.413446	114321
chr20:35235864-35236365	MMP24OS	0.0947024	0.0711929	0.00674214	0.00674214	ATF2	FALSE	ATF2_direct_+/+	ATF2_direct_+/+_(335g)	ATF2_direct_+/+_(583r)	0.23465	1	0.10613	58128
chr14:58167185-58167686	ARID4A	0.144206	0.284782	0.0410671	0.0410671	ATF2	FALSE	ATF2_direct_+/+	ATF2_direct_+/+_(335g)	ATF2_direct_+/+_(583r)	0.237226	1	0.373969	15526
chr1:42359497-42359998	PPCS	0.16399	0.0970447	0.0159144	0.0159144	ATF2	FALSE	ATF2_direct_+/+	ATF2_direct_+/+_(335g)	ATF2_direct_+/+_(583r)	0.187326	1	0.139787	4337
chr7:151758402-151758903	PRKAG2	0.0301368	0.589218	0.0177571	0.0177571	ATF2	FALSE	ATF2_direct_+/+	ATF2_direct_+/+_(335g)	ATF2_direct_+/+_(583r)	0.207567	1	0.473188	137171
chr5:111232868-111233369	CAMK4	0.00689744	0.289877	0.00199941	0.00199941	ATF2	FALSE	ATF2_direct_+/+	ATF2_direct_+/+_(335g)	ATF2_direct_+/+_(583r)	0.222315	1	0.400729	148926
chr8:12857588-12858089	LONRF1	0.0746025	0.288596	0.02153	0.02153	ATF2	FALSE	ATF2_direct_+/+	ATF2_direct_+/+_(335g)	ATF2_direct_+/+_(583r)	0.200888	1	0.331473	59373
chr11:33596272-33596773	KIAA1549L	0.0172102	0.494202	0.00850533	0.00850533	ATF2	FALSE	ATF2_direct_+/+	ATF2_direct_+/+_(335g)	ATF2_direct_+/+_(583r)	0.219118	1	0.509228	8702
chr4:13457005-13457506	BOD1L1	0.0505319	0.189851	0.00959354	0.00959354	ATF2	FALSE	ATF2_direct_+/+	ATF2_direct_+/+_(335g)	ATF2_direct_+/+_(583r)	0.175302	1	0.356986	27891
chr8:132516531-132517032	KCNQ3	0.00997775	0.317222	0.00316516	0.00316516	ATF2	FALSE	ATF2_direct_+/+	ATF2_direct_+/+_(335g)	ATF2_direct_+/+_(583r)	0.144456	1	0.468321	9980
chr16:75043376-75043877	ZFP1	0.0587762	0.119752	0.00703853	0.00703853	ATF2	FALSE	ATF2_direct_+/+	ATF2_direct_+/+_(335g)	ATF2_direct_+/+_(583r)	0.846723	1	0.187584	84434
chr12:62363364-62363865	USP15	0.0957564	0.260175	0.0249134	0.0249134	ATF2	FALSE	ATF2_direct_+/+	ATF2_direct_+/+_(335g)	ATF2_direct_+/+_(583r)	0.206442	1	0.434839	56217
chr3:35721573-35722074	ARPP21	0.0222253	0.517749	0.0115071	0.0115071	ATF2	FALSE	ATF2_direct_+/+	ATF2_direct_+/+_(335g)	ATF2_direct_+/+_(583r)	0.179382	1	0.483607	92199
chr2:196413836-196414337	HECW2	0.0170128	0.434102	0.00738529	0.00738529	ATF2	FALSE	ATF2_direct_+/+	ATF2_direct_+/+_(335g)	ATF2_direct_+/+_(583r)	0.211495	1	0.510487	122780
chr13:112486494-112486995	TUBGCP3	0.0766178	0.302797	0.0231996	0.0231996	ATF2	FALSE	ATF2_direct_+/+	ATF2_direct_+/+_(335g)	ATF2_direct_+/+_(583r)	0.256629	1	0.380324	45932
chr20:62232417-62232918	LSM14B	0.0276732	0.072758	0.00201345	0.00201345	ATF2	FALSE	ATF2_direct_+/+	ATF2_direct_+/+_(335g)	ATF2_direct_+/+_(583r)	0.36463	1	0.118953	131205
chr4:6591320-6591821	PPP2R2C	0.00312408	0.482323	0.00150682	0.00150682	ATF2	FALSE	ATF2_direct_+/+	ATF2_direct_+/+_(335g)	ATF2_direct_+/+_(583r)	0.633124	1	0.525892	126160
chr16:23945096-23945597	PRKCB	2.602e-05	0.409128	1.06455e-05	1.06455e-05	ATF2	FALSE	ATF2_direct_+/+	ATF2_direct_+/+_(335g)	ATF2_direct_+/+_(583r)	0.300474	1	0.48927	66054
chr10:13773681-13774182	FRMD4A	0.00623523	0.420242	0.0026203	0.0026203	ATF2	FALSE	ATF2_direct_+/+	ATF2_direct_+/+_(335g)	ATF2_direct_+/+_(583r)	0.195137	1	0.557683	143143
chr12:2784986-2785487	CACNA1C	0.0017444	0.388844	0.0006783	0.0006783	ATF2	FALSE	ATF2_direct_+/+	ATF2_direct_+/+_(335g)	ATF2_direct_+/+_(583r)	0.402002	1	0.545904	113050
chr3:56262990-56263491	ERC2	0.00193496	0.266599	0.000515859	0.000515859	ATF2	FALSE	ATF2_direct_+/+	ATF2_direct_+/+_(335g)	ATF2_direct_+/+_(583r)	0.753149	1	0.502668	54039
chr5:109186494-109186995	PJA2	0.0212527	0.288889	0.00613968	0.00613968	ATF2	FALSE	ATF2_direct_+/+	ATF2_direct_+/+_(335g)	ATF2_direct_+/+_(583r)	0.29246	1	0.421046	144585
chr7:71637645-71638146	CALN1	0.00303935	0.334909	0.00101791	0.00101791	ATF2	FALSE	ATF2_direct_+/+	ATF2_direct_+/+_(335g)	ATF2_direct_+/+_(583r)	0.278289	1	0.326855	129095
chr10:60208804-60209305	ANK3	0.000104294	0.0894558	9.3297e-06	9.3297e-06	ATF2	FALSE	ATF2_direct_+/+	ATF2_direct_+/+_(335g)	ATF2_direct_+/+_(583r)	0.613634	1	0.563054	149955
chr11:85045082-85045583	DLG2	0.000199892	0.0885153	1.76935e-05	1.76935e-05	ATF2	FALSE	ATF2_direct_+/+	ATF2_direct_+/+_(335g)	ATF2_direct_+/+_(583r)	0.353153	1	0.587809	138767
chr12:77564173-77564674	NAV3	9.51249e-05	0.321395	3.05726e-05	3.05726e-05	ATF2	FALSE	ATF2_direct_+/+	ATF2_direct_+/+_(335g)	ATF2_direct_+/+_(583r)	0.301293	1	0.544165	148848
chr7:134155002-134155503	LRGUK	0.0533338	0.192538	0.0102688	0.0102688	ATF2	FALSE	ATF2_direct_+/+	ATF2_direct_+/+_(335g)	ATF2_direct_+/+_(583r)	0.497052	1	0.273725	97102
chr3:18077473-18077974	TBC1D5	0.0283319	0.341397	0.0096724	0.0096724	ATF2	FALSE	ATF2_direct_+/+	ATF2_direct_+/+_(335g)	ATF2_direct_+/+_(583r)	0.142569	1	0.509016	144619
chr3:119732046-119732547	GSK3B	0.0176617	0.283616	0.00500914	0.00500914	ATF2	FALSE	ATF2_direct_+/+	ATF2_direct_+/+_(335g)	ATF2_direct_+/+_(583r)	0.168588	1	0.493965	146159
chr18:34944156-34944657	MAPRE2	0.0377253	0.231335	0.00872718	0.00872718	ATF2	FALSE	ATF2_direct_+/+	ATF2_direct_+/+_(335g)	ATF2_direct_+/+_(583r)	0.169455	1	0.441912	75736
chr7:38717544-38718045	AMPH	0.0196524	0.324912	0.0063853	0.0063853	ATF2	FALSE	ATF2_direct_+/+	ATF2_direct_+/+_(335g)	ATF2_direct_+/+_(583r)	0.324664	1	0.477955	97518
chr8:9931644-9932145	MSRA	0.0933831	0.565556	0.0528134	0.0528134	ATF2	FALSE	ATF2_direct_+/+	ATF2_direct_+/+_(335g)	ATF2_direct_+/+_(583r)	0.206653	1	0.532015	29407
chr5:171857049-171857550	FBXW11	0.0960717	0.266547	0.0256076	0.0256076	ATF2	FALSE	ATF2_direct_+/+	ATF2_direct_+/+_(335g)	ATF2_direct_+/+_(583r)	0.168424	1	0.418758	54268
chr10:132264086-132264587	STK32C	0.0600036	0.340227	0.0204149	0.0204149	ATF2	FALSE	ATF2_direct_+/+	ATF2_direct_+/+_(335g)	ATF2_direct_+/+_(583r)	0.280562	1	0.32495	97722
chr8:9996037-9996538	MSRA	0.00520223	0.381248	0.00198334	0.00198334	ATF2	FALSE	ATF2_direct_+/+	ATF2_direct_+/+_(335g)	ATF2_direct_+/+_(583r)	0.206653	1	0.532015	146245
chr6:5378443-5378944	FARS2	0.00753244	0.32253	0.00242944	0.00242944	ATF2	FALSE	ATF2_direct_+/+	ATF2_direct_+/+_(335g)	ATF2_direct_+/+_(583r)	0.241599	1	0.487112	145813
chr5:10645241-10645742	DAP	0.0574654	0.0812782	0.00467068	0.00467068	ATF2	FALSE	ATF2_direct_+/+	ATF2_direct_+/+_(335g)	ATF2_direct_+/+_(583r)	0.405383	1	0.126916	78369
chr12:2590285-2590786	CACNA1C	0.00046035	0.306843	0.000141255	0.000141255	ATF2	FALSE	ATF2_direct_+/+	ATF2_direct_+/+_(335g)	ATF2_direct_+/+_(583r)	0.402002	1	0.545904	125926
chr10:11201834-11202335	CELF2	7.1687e-06	0.438344	3.14236e-06	3.14236e-06	ATF2	FALSE	ATF2_direct_+/+	ATF2_direct_+/+_(335g)	ATF2_direct_+/+_(583r)	0.311218	1	0.540867	151471
chr5:140976941-140977442	PCDHAC1	0.0600684	0.0592021	0.00355618	0.00355618	ATF2	FALSE	ATF2_direct_+/+	ATF2_direct_+/+_(335g)	ATF2_direct_+/+_(583r)	0.170099	1	0.0708898	92692
chr1:87387719-87388220	LMO4	0.0505893	0.46314	0.0234299	0.0234299	ATF2	FALSE	ATF2_direct_+/+	ATF2_direct_+/+_(335g)	ATF2_direct_+/+_(583r)	0.344129	1	0.367482	93728
chr17:79398033-79398534	RBFOX3	0.00215504	0.549276	0.00118371	0.00118371	ATF2	FALSE	ATF2_direct_+/+	ATF2_direct_+/+_(335g)	ATF2_direct_+/+_(583r)	0.563939	1	0.508599	132754
chr3:86124828-86125329	CADM2	0.000592302	0.171313	0.000101469	0.000101469	ATF2	FALSE	ATF2_direct_+/+	ATF2_direct_+/+_(335g)	ATF2_direct_+/+_(583r)	0.254639	1	0.547005	145572
chr5:59221862-59222363	PDE4D	3.11305e-05	0.3422	1.06529e-05	1.06529e-05	ATF2	FALSE	ATF2_direct_+/+	ATF2_direct_+/+_(335g)	ATF2_direct_+/+_(583r)	0.318249	1	0.532445	75829
chr16:24162089-24162590	PRKCB	0.00490707	0.518285	0.00254326	0.00254326	ATF2	FALSE	ATF2_direct_+/+	ATF2_direct_+/+_(335g)	ATF2_direct_+/+_(583r)	0.300474	1	0.48927	146640
chr8:144473908-144474409	KIFC2	0.00737426	0.155023	0.00114318	0.00114318	ATF2	FALSE	ATF2_direct_+/+	ATF2_direct_+/+_(335g)	ATF2_direct_+/+_(583r)	0.199427	1	0.189482	134865
chr2:62789609-62790110	EHBP1	0.131931	0.374296	0.0493813	0.0493813	ATF2	FALSE	ATF2_direct_+/+	ATF2_direct_+/+_(335g)	ATF2_direct_+/+_(583r)	0.313329	1	0.498647	20505
chr1:110123249-110123750	AHCYL1	0.0548221	0.143563	0.00787041	0.00787041	ATF2	FALSE	ATF2_direct_+/+	ATF2_direct_+/+_(335g)	ATF2_direct_+/+_(583r)	0.149171	1	0.226302	105251
chr12:78869190-78869691	SYT1	0.00324851	0.477221	0.00155026	0.00155026	ATF2	FALSE	ATF2_direct_+/+	ATF2_direct_+/+_(335g)	ATF2_direct_+/+_(583r)	0.258524	1	0.559393	147106
chr18:46727065-46727566	PIAS2	0.0548641	0.375477	0.0206002	0.0206002	ATF2	FALSE	ATF2_direct_+/+	ATF2_direct_+/+_(335g)	ATF2_direct_+/+_(583r)	0.301468	1	0.47461	100889
chr17:64357428-64357929	TEX2	0.0191781	0.309022	0.00592647	0.00592647	ATF2	FALSE	ATF2_direct_+/+	ATF2_direct_+/+_(335g)	ATF2_direct_+/+_(583r)	0.291063	1	0.349028	8340
chr2:11449236-11449737	ROCK2	0.00134251	0.138845	0.000186401	0.000186401	ATF2	FALSE	ATF2_direct_+/+	ATF2_direct_+/+_(335g)	ATF2_direct_+/+_(583r)	0.52839	1	0.523321	125211
chr12:13474497-13474998	GRIN2B	0.00291397	0.285909	0.000833132	0.000833132	ATF2	FALSE	ATF2_direct_+/+	ATF2_direct_+/+_(335g)	ATF2_direct_+/+_(583r)	0.496164	1	0.538492	142755
chr7:151558686-151559187	PRKAG2	0.00710087	0.452316	0.00321183	0.00321183	ATF2	FALSE	ATF2_direct_+/+	ATF2_direct_+/+_(335g)	ATF2_direct_+/+_(583r)	0.207567	1	0.473188	135212
chr2:50358580-50359081	NRXN1	1.26702e-05	0.359794	4.55865e-06	4.55865e-06	ATF2	FALSE	ATF2_direct_+/+	ATF2_direct_+/+_(335g)	ATF2_direct_+/+_(583r)	0.569144	1	0.537113	151137
chr10:10764785-10765286	CELF2	0.00584398	0.518247	0.00302862	0.00302862	ATF2	FALSE	ATF2_direct_+/+	ATF2_direct_+/+_(335g)	ATF2_direct_+/+_(583r)	0.311218	1	0.540867	144586
chr6:40319839-40320340	LRFN2	0.000507585	0.342682	0.00017394	0.00017394	ATF2	FALSE	ATF2_direct_+/+	ATF2_direct_+/+_(335g)	ATF2_direct_+/+_(583r)	0.917928	1	0.441118	142380
chr2:168734371-168734872	CERS6	0.0201781	0.321827	0.00649387	0.00649387	ATF2	FALSE	ATF2_direct_+/+	ATF2_direct_+/+_(335g)	ATF2_direct_+/+_(583r)	0.200922	1	0.510377	121384
chr2:2331224-2331725	MYT1L	0.0140776	0.496228	0.00698572	0.00698572	ATF2	FALSE	ATF2_direct_+/+	ATF2_direct_+/+_(335g)	ATF2_direct_+/+_(583r)	0.194253	1	0.522622	132015
chr3:54863428-54863929	CACNA2D3	0.00056912	0.38309	0.000218024	0.000218024	ATF2	FALSE	ATF2_direct_+/+	ATF2_direct_+/+_(335g)	ATF2_direct_+/+_(583r)	0.897454	1	0.485786	146785
chr5:95519230-95519731	ARSK	0.0704847	0.140903	0.00993154	0.00993154	ATF2	FALSE	ATF2_direct_+/+	ATF2_direct_+/+_(335g)	ATF2_direct_+/+_(583r)	0.452809	1	0.191163	68781
chr8:3578034-3578535	CSMD1	3.62043e-05	0.40124	1.45266e-05	1.45266e-05	ATF2	FALSE	ATF2_direct_+/+	ATF2_direct_+/+_(335g)	ATF2_direct_+/+_(583r)	0.376541	1	0.552814	150992
chr12:44787646-44788147	NELL2	0.0837387	0.698861	0.0585217	0.0585217	ATF2	FALSE	ATF2_direct_+/+	ATF2_direct_+/+_(335g)	ATF2_direct_+/+_(583r)	0.267949	1	0.508299	59178
chr6:1850067-1850568	GMDS	0.0712387	0.323322	0.023033	0.023033	ATF2	FALSE	ATF2_direct_+/+	ATF2_direct_+/+_(335g)	ATF2_direct_+/+_(583r)	0.313042	1	0.476437	15722
chr2:31140300-31140801	GALNT14	0.00476253	0.437652	0.00208433	0.00208433	ATF2	FALSE	ATF2_direct_+/+	ATF2_direct_+/+_(335g)	ATF2_direct_+/+_(583r)	0.192713	1	0.284077	149228
chr2:232842818-232843319	NGEF	0.00505922	0.50097	0.00253452	0.00253452	ATF2	FALSE	ATF2_direct_+/+	ATF2_direct_+/+_(335g)	ATF2_direct_+/+_(583r)	0.27644	1	0.40774	142368
chr14:105123801-105124302	JAG2	0.0308796	0.167917	0.00518522	0.00518522	ATF2	FALSE	ATF2_direct_+/+	ATF2_direct_+/+_(335g)	ATF2_direct_+/+_(583r)	0.563766	1	0.206878	116841
chr10:59894195-59894696	ANK3	0.00376296	0.345288	0.0012993	0.0012993	ATF2	FALSE	ATF2_direct_+/+	ATF2_direct_+/+_(335g)	ATF2_direct_+/+_(583r)	0.613634	1	0.563054	74339
chr8:133102705-133103206	TG	0.0270356	0.0724494	0.00195871	0.00195871	ATF2	FALSE	ATF2_direct_+/+	ATF2_direct_+/+_(335g)	ATF2_direct_+/+_(583r)	0.14683	1	0.0813099	100571
chr5:10557620-10558121	ROPN1L	0.0364259	0.145921	0.00531531	0.00531531	ATF2	FALSE	ATF2_direct_+/+	ATF2_direct_+/+_(335g)	ATF2_direct_+/+_(583r)	0.431057	1	0.130677	129581
chr20:49431383-49431884	KCNB1	0.000524219	0.366352	0.000192049	0.000192049	ATF2	FALSE	ATF2_direct_+/+	ATF2_direct_+/+_(335g)	ATF2_direct_+/+_(583r)	0.277974	1	0.477123	73833
chr7:151677651-151678152	PRKAG2	8.03238e-05	0.281796	2.26349e-05	2.26349e-05	ATF2	FALSE	ATF2_direct_+/+	ATF2_direct_+/+_(335g)	ATF2_direct_+/+_(583r)	0.207567	1	0.473188	150954
chr5:109305756-109306257	PJA2	0.105397	0.298715	0.0314835	0.0314835	ATF2	FALSE	ATF2_direct_+/+	ATF2_direct_+/+_(335g)	ATF2_direct_+/+_(583r)	0.29246	1	0.421046	21788
chr7:44155204-44155705	CAMK2B	0.089789	0.394888	0.0354566	0.0354566	ATF2	FALSE	ATF2_direct_+/+	ATF2_direct_+/+_(335g)	ATF2_direct_+/+_(583r)	0.184549	1	0.453096	8272
chr17:2799807-2800308	PAFAH1B1	0.0384317	0.425815	0.0163648	0.0163648	ATF2	FALSE	ATF2_direct_+/+	ATF2_direct_+/+_(335g)	ATF2_direct_+/+_(583r)	0.307897	1	0.504188	96318
chr7:72101519-72102020	CALN1	0.000793656	0.173842	0.000137971	0.000137971	ATF2	FALSE	ATF2_direct_+/+	ATF2_direct_+/+_(335g)	ATF2_direct_+/+_(583r)	0.278289	1	0.326855	121333
chr7:50346023-50346524	FIGNL1	0.0792953	0.107557	0.00852878	0.00852878	ATF2	FALSE	ATF2_direct_+/+	ATF2_direct_+/+_(335g)	ATF2_direct_+/+_(583r)	0.558983	1	0.178548	63009
chr1:77350412-77350913	AK5	0.00200965	0.483275	0.000971214	0.000971214	ATF2	FALSE	ATF2_direct_+/+	ATF2_direct_+/+_(335g)	ATF2_direct_+/+_(583r)	0.636569	1	0.468655	130988
chr10:68463820-68464321	DNA2	0.0516227	0.190906	0.00985506	0.00985506	ATF2	FALSE	ATF2_direct_+/+	ATF2_direct_+/+_(335g)	ATF2_direct_+/+_(583r)	0.203831	1	0.241376	47348
chr1:109167186-109167687	PSRC1	0.0581816	0.10059	0.00585247	0.00585247	ATF2	FALSE	ATF2_direct_+/+	ATF2_direct_+/+_(335g)	ATF2_direct_+/+_(583r)	0.15502	1	0.153897	113332
chr11:46352235-46352736	AMBRA1	0.00945337	0.349892	0.00330766	0.00330766	ATF2	FALSE	ATF2_direct_+/+	ATF2_direct_+/+_(335g)	ATF2_direct_+/+_(583r)	0.145181	1	0.442433	148161
chr4:6371268-6371769	PPP2R2C	0.00177958	0.428571	0.000762677	0.000762677	ATF2	FALSE	ATF2_direct_+/+	ATF2_direct_+/+_(335g)	ATF2_direct_+/+_(583r)	0.633124	1	0.525892	139788
chr1:77274265-77274766	AK5	0.0161729	0.486656	0.00787061	0.00787061	ATF2	FALSE	ATF2_direct_+/+	ATF2_direct_+/+_(335g)	ATF2_direct_+/+_(583r)	0.636569	1	0.468655	130496
chr18:35094686-35095187	MAPRE2	0.0162888	0.242898	0.00395653	0.00395653	ATF2	FALSE	ATF2_direct_+/+	ATF2_direct_+/+_(335g)	ATF2_direct_+/+_(583r)	0.169455	1	0.441912	145148
chr7:16694148-16694649	TSPAN13	0.0869984	0.366644	0.0318974	0.0318974	ATF2	FALSE	ATF2_direct_+/+	ATF2_direct_+/+_(335g)	ATF2_direct_+/+_(583r)	0.511299	1	0.366284	64246
chr11:125925924-125926425	VSIG10L2	0.0943907	0.0588312	0.00555312	0.00555312	ATF2	FALSE	ATF2_direct_+/+	ATF2_direct_+/+_(335g)	ATF2_direct_+/+_(583r)	0.293854	1	0.0696605	52916
chr20:46182392-46182893	SLC12A5	0.0192628	0.234117	0.00450976	0.00450976	ATF2	FALSE	ATF2_direct_+/+	ATF2_direct_+/+_(335g)	ATF2_direct_+/+_(583r)	0.206134	1	0.363597	141153
chr10:82850191-82850692	NRG3	0.00146923	0.335803	0.000493371	0.000493371	ATF2	FALSE	ATF2_direct_+/+	ATF2_direct_+/+_(335g)	ATF2_direct_+/+_(583r)	0.388326	1	0.566028	115387
chr6:79486207-79486708	LCA5	0.0329629	0.348571	0.0114899	0.0114899	ATF2	FALSE	ATF2_direct_+/+	ATF2_direct_+/+_(335g)	ATF2_direct_+/+_(583r)	0.447432	1	0.380799	132333
chr2:196566585-196567086	HECW2	0.0103409	0.402306	0.00416022	0.00416022	ATF2	FALSE	ATF2_direct_+/+	ATF2_direct_+/+_(335g)	ATF2_direct_+/+_(583r)	0.211495	1	0.510487	148611
chr21:26061552-26062053	APP	0.00509874	0.28107	0.0014331	0.0014331	ATF2	FALSE	ATF2_direct_+/+	ATF2_direct_+/+_(335g)	ATF2_direct_+/+_(583r)	0.519983	1	0.518891	82047
chr3:124398702-124399203	KALRN	0.00200295	0.595256	0.00119227	0.00119227	ATF2	FALSE	ATF2_direct_+/+	ATF2_direct_+/+_(335g)	ATF2_direct_+/+_(583r)	0.505764	1	0.560679	145136
chr1:24513817-24514318	NCMAP	0.036042	0.0505999	0.00182372	0.00182372	ATF2	FALSE	ATF2_direct_+/+	ATF2_direct_+/+_(335g)	ATF2_direct_+/+_(583r)	0.47582	1	0.0835044	128279
chr7:108461241-108461742	NRCAM	0.0369245	0.490231	0.0181015	0.0181015	ATF2	FALSE	ATF2_direct_+/+	ATF2_direct_+/+_(335g)	ATF2_direct_+/+_(583r)	0.469177	1	0.564966	93974
chr11:85679676-85680177	DLG2	0.000124834	0.0599016	7.47779e-06	7.47779e-06	ATF2	FALSE	ATF2_direct_+/+	ATF2_direct_+/+_(335g)	ATF2_direct_+/+_(583r)	0.353153	1	0.587809	150782
chr2:86056620-86057121	POLR1A	0.00862817	0.0568071	0.000490141	0.000490141	ATF2	FALSE	ATF2_direct_+/+	ATF2_direct_+/+_(335g)	ATF2_direct_+/+_(583r)	0.169789	1	0.314605	131034
chr8:130143739-130144240	ASAP1	0.00397957	0.143275	0.000570171	0.000570171	ATF2	FALSE	ATF2_direct_+/+	ATF2_direct_+/+_(335g)	ATF2_direct_+/+_(583r)	0.15848	1	0.49051	150940
chr10:77513749-77514250	KCNMA1	0.000622385	0.213834	0.000133087	0.000133087	ATF2	FALSE	ATF2_direct_+/+	ATF2_direct_+/+_(335g)	ATF2_direct_+/+_(583r)	0.144119	1	0.549322	150933
chr3:56379190-56379691	ERC2	1.40242e-05	0.234884	3.29406e-06	3.29406e-06	ATF2	FALSE	ATF2_direct_+/+	ATF2_direct_+/+_(335g)	ATF2_direct_+/+_(583r)	0.753149	1	0.502668	150155
chr8:144603783-144604284	KIFC2	0.00767377	0.0814984	0.000625401	0.000625401	ATF2	FALSE	ATF2_direct_+/+	ATF2_direct_+/+_(335g)	ATF2_direct_+/+_(583r)	0.199427	1	0.189482	150692
chr17:35781036-35781537	AP2B1	0.171182	0.328225	0.0561861	0.0561861	ATF2	FALSE	ATF2_direct_+/+	ATF2_direct_+/+_(335g)	ATF2_direct_+/+_(583r)	0.301791	1	0.437302	9221
chr11:85719024-85719525	DLG2	6.52972e-05	0.166085	1.08449e-05	1.08449e-05	ATF2	FALSE	ATF2_direct_+/+	ATF2_direct_+/+_(335g)	ATF2_direct_+/+_(583r)	0.353153	1	0.587809	149941
chr3:133989966-133990467	RYK	0.015824	0.187054	0.00295994	0.00295994	ATF2	FALSE	ATF2_direct_+/+	ATF2_direct_+/+_(335g)	ATF2_direct_+/+_(583r)	0.174993	1	0.395637	131795
chr20:8252476-8252977	PLCB1	0.000447203	0.0686525	3.07016e-05	3.07016e-05	ATF2	FALSE	ATF2_direct_+/+	ATF2_direct_+/+_(335g)	ATF2_direct_+/+_(583r)	0.18158	1	0.499166	129721
chr2:154794446-154794947	KCNJ3	0.0402805	0.400568	0.0161351	0.0161351	ATF2	FALSE	ATF2_direct_+/+	ATF2_direct_+/+_(335g)	ATF2_direct_+/+_(583r)	0.304026	1	0.425247	82517
chr2:232889236-232889737	GIGYF2	0.0215142	0.316281	0.00680452	0.00680452	ATF2	FALSE	ATF2_direct_+/+	ATF2_direct_+/+_(335g)	ATF2_direct_+/+_(583r)	0.219193	1	0.445731	142360
chr10:48477768-48478269	MAPK8	0.0250376	0.312832	0.00783258	0.00783258	ATF2	FALSE	ATF2_direct_+/+	ATF2_direct_+/+_(335g)	ATF2_direct_+/+_(583r)	0.276666	1	0.470619	105992
chr1:21489262-21489763	NBPF3	0.0328422	0.130964	0.00430115	0.00430115	ATF2	FALSE	ATF2_direct_+/+	ATF2_direct_+/+_(335g)	ATF2_direct_+/+_(583r)	0.210342	1	0.259143	122403
chr5:59694600-59695101	PDE4D	0.000194794	0.162412	3.16368e-05	3.16368e-05	ATF2	FALSE	ATF2_direct_+/+	ATF2_direct_+/+_(335g)	ATF2_direct_+/+_(583r)	0.318249	1	0.532445	148566
chrY:12546804-12547305	USP9Y	0.0522547	0.280852	0.0146758	0.0146758	ATF2	FALSE	ATF2_direct_+/+	ATF2_direct_+/+_(335g)	ATF2_direct_+/+_(583r)	0.255971	1	0.4182	95380
chr5:60289057-60289558	PDE4D	0.00377354	0.499163	0.00188361	0.00188361	ATF2	FALSE	ATF2_direct_+/+	ATF2_direct_+/+_(335g)	ATF2_direct_+/+_(583r)	0.318249	1	0.532445	140368
chr1:27521628-27522129	AHDC1	0.0255218	0.204276	0.00521351	0.00521351	ATF2	FALSE	ATF2_direct_+/+	ATF2_direct_+/+_(335g)	ATF2_direct_+/+_(583r)	0.767162	1	0.323761	131118
chr12:79173202-79173703	SYT1	0.00274319	0.426243	0.00116927	0.00116927	ATF2	FALSE	ATF2_direct_+/+	ATF2_direct_+/+_(335g)	ATF2_direct_+/+_(583r)	0.258524	1	0.559393	148260
chr17:29977959-29978460	NSRP1	0.149939	0.114995	0.0172422	0.0172422	ATF2	FALSE	ATF2_direct_+/+	ATF2_direct_+/+_(335g)	ATF2_direct_+/+_(583r)	0.284631	1	0.274721	15923
chr10:82095953-82096454	NRG3	0.000528785	0.296385	0.000156724	0.000156724	ATF2	FALSE	ATF2_direct_+/+	ATF2_direct_+/+_(335g)	ATF2_direct_+/+_(583r)	0.388326	1	0.566028	147722
chr10:10903942-10904443	CELF2	0.000733149	0.537821	0.000394303	0.000394303	ATF2	FALSE	ATF2_direct_+/+	ATF2_direct_+/+_(335g)	ATF2_direct_+/+_(583r)	0.311218	1	0.540867	111369
chr8:132583492-132583993	KCNQ3	0.0154161	0.243801	0.00375847	0.00375847	ATF2	FALSE	ATF2_direct_+/+	ATF2_direct_+/+_(335g)	ATF2_direct_+/+_(583r)	0.144456	1	0.468321	60765
chr12:93514902-93515403	UBE2N	0.0320683	0.112568	0.00360986	0.00360986	ATF2	FALSE	ATF2_direct_+/+	ATF2_direct_+/+_(335g)	ATF2_direct_+/+_(583r)	0.17303	1	0.303171	89789
chr8:132473828-132474329	KCNQ3	0.00309543	0.0619884	0.000191881	0.000191881	ATF2	FALSE	ATF2_direct_+/+	ATF2_direct_+/+_(335g)	ATF2_direct_+/+_(583r)	0.144456	1	0.468321	142622
chr1:41712059-41712560	HIVEP3	0.000182058	0.17356	3.1598e-05	3.1598e-05	ATF2	FALSE	ATF2_direct_+/+	ATF2_direct_+/+_(335g)	ATF2_direct_+/+_(583r)	0.294407	1	0.498422	38926
chr1:65196114-65196615	DNAJC6	0.0329629	0.314371	0.0103626	0.0103626	ATF2	FALSE	ATF2_direct_+/+	ATF2_direct_+/+_(335g)	ATF2_direct_+/+_(583r)	0.3251	1	0.477986	89498
chr17:80443959-80444460	ENDOV	0.026496	0.154716	0.00409937	0.00409937	ATF2	FALSE	ATF2_direct_+/+	ATF2_direct_+/+_(335g)	ATF2_direct_+/+_(583r)	0.232844	1	0.176664	138651
chr1:77350412-77350913	PIGK	0.0223455	0.222908	0.00498101	0.00498101	ATF2	FALSE	ATF2_direct_+/+	ATF2_direct_+/+_(335g)	ATF2_direct_+/+_(583r)	0.167033	1	0.346542	116591
chr10:13823379-13823880	FRMD4A	0.00015032	0.255982	3.84791e-05	3.84791e-05	ATF2	FALSE	ATF2_direct_+/+	ATF2_direct_+/+_(335g)	ATF2_direct_+/+_(583r)	0.195137	1	0.557683	148390
chr1:41700958-41701459	HIVEP3	0.000217995	0.205543	4.48073e-05	4.48073e-05	ATF2	FALSE	ATF2_direct_+/+	ATF2_direct_+/+_(335g)	ATF2_direct_+/+_(583r)	0.294407	1	0.498422	145609
chr2:1791742-1792243	MYT1L	0.000498504	0.376678	0.000187776	0.000187776	ATF2	FALSE	ATF2_direct_+/+	ATF2_direct_+/+_(335g)	ATF2_direct_+/+_(583r)	0.194253	1	0.522622	151145
chr17:29549473-29549974	TAOK1	0.0228931	0.204492	0.00468146	0.00468146	ATF2	FALSE	ATF2_direct_+/+	ATF2_direct_+/+_(335g)	ATF2_direct_+/+_(583r)	0.445884	1	0.500777	117622
chr8:19661254-19661755	CSGALNACT1	0.00310898	0.193826	0.000602601	0.000602601	ATF2	FALSE	ATF2_direct_+/+	ATF2_direct_+/+_(335g)	ATF2_direct_+/+_(583r)	0.254148	1	0.350823	148471
chr17:79473398-79473899	RBFOX3	0.000780989	0.561363	0.000438418	0.000438418	ATF2	FALSE	ATF2_direct_+/+	ATF2_direct_+/+_(335g)	ATF2_direct_+/+_(583r)	0.563939	1	0.508599	146118
chr2:96406601-96407102	CIAO1	0.0346004	0.178694	0.00618288	0.00618288	ATF2	FALSE	ATF2_direct_+/+	ATF2_direct_+/+_(335g)	ATF2_direct_+/+_(583r)	0.217071	1	0.277249	128142
chr3:127102142-127102643	CHCHD6	0.0193078	0.324871	0.00627253	0.00627253	ATF2	FALSE	ATF2_direct_+/+	ATF2_direct_+/+_(335g)	ATF2_direct_+/+_(583r)	0.164031	1	0.413608	115687
chr3:74523492-74523993	CNTN3	0.0317722	0.321767	0.0102232	0.0102232	ATF2	FALSE	ATF2_direct_+/+	ATF2_direct_+/+_(335g)	ATF2_direct_+/+_(583r)	0.593413	1	0.386619	83581
chr5:111454197-111454698	CAMK4	0.0201547	0.332852	0.00670852	0.00670852	ATF2	FALSE	ATF2_direct_+/+	ATF2_direct_+/+_(335g)	ATF2_direct_+/+_(583r)	0.222315	1	0.400729	70308
chr17:46137813-46138314	MAPT	0.051307	0.411907	0.0211337	0.0211337	ATF2	FALSE	ATF2_direct_+/+	ATF2_direct_+/+_(335g)	ATF2_direct_+/+_(583r)	0.461202	1	0.516299	98954
chr2:148792841-148793342	KIF5C	0.000624829	0.25272	0.000157907	0.000157907	ATF2	FALSE	ATF2_direct_+/+	ATF2_direct_+/+_(335g)	ATF2_direct_+/+_(583r)	0.33499	1	0.497831	148375
chr10:132398002-132398503	STK32C	0.000714313	0.243085	0.000173639	0.000173639	ATF2	FALSE	ATF2_direct_+/+	ATF2_direct_+/+_(335g)	ATF2_direct_+/+_(583r)	0.280562	1	0.32495	141117
chr1:239705404-239705905	CHRM3	0.00394216	0.360383	0.00142069	0.00142069	ATF2	FALSE	ATF2_direct_+/+	ATF2_direct_+/+_(335g)	ATF2_direct_+/+_(583r)	0.316924	1	0.468654	146180
chr9:28598540-28599041	LINGO2	0.00138822	0.132617	0.000184102	0.000184102	ATF2	FALSE	ATF2_direct_+/+	ATF2_direct_+/+_(335g)	ATF2_direct_+/+_(583r)	0.181486	1	0.413737	145470
chr4:86054774-86055275	MAPK10	0.00343078	0.269495	0.000924577	0.000924577	ATF2	FALSE	ATF2_direct_+/+	ATF2_direct_+/+_(335g)	ATF2_direct_+/+_(583r)	0.225942	1	0.554477	18537
chr11:93250130-93250631	SLC36A4	0.138773	0.181506	0.0251882	0.0251882	ATF2	FALSE	ATF2_direct_+/+	ATF2_direct_+/+_(335g)	ATF2_direct_+/+_(583r)	0.145461	1	0.345467	20623
chr10:87234961-87235462	NUTM2D	0.0883136	0.0602316	0.00531927	0.00531927	ATF2	FALSE	ATF2_direct_+/+	ATF2_direct_+/+_(335g)	ATF2_direct_+/+_(583r)	0.17132	1	0.115282	51086
chr10:82582948-82583449	NRG3	0.00137862	0.231233	0.000318783	0.000318783	ATF2	FALSE	ATF2_direct_+/+	ATF2_direct_+/+_(335g)	ATF2_direct_+/+_(583r)	0.388326	1	0.566028	103202
chr2:221611989-221612490	EPHA4	0.0332977	0.452703	0.015074	0.015074	ATF2	FALSE	ATF2_direct_+/+	ATF2_direct_+/+_(335g)	ATF2_direct_+/+_(583r)	0.419563	1	0.392792	133174
chr19:36573955-36574456	ZNF382	0.0433322	0.149594	0.00648222	0.00648222	ATF2	FALSE	ATF2_direct_+/+	ATF2_direct_+/+_(335g)	ATF2_direct_+/+_(583r)	0.383847	1	0.372976	119270
chr7:77432178-77432679	PTPN12	0.0419112	0.200728	0.00841272	0.00841272	ATF2	FALSE	ATF2_direct_+/+	ATF2_direct_+/+_(335g)	ATF2_direct_+/+_(583r)	0.6006	1	0.36147	114796
chr12:116995483-116995984	FBXO21	0.0550013	0.19593	0.0107764	0.0107764	ATF2	FALSE	ATF2_direct_+/+	ATF2_direct_+/+_(335g)	ATF2_direct_+/+_(583r)	0.165294	1	0.351793	114485
chr5:17352258-17352759	BASP1	0.0191328	0.373364	0.0071435	0.0071435	ATF2	FALSE	ATF2_direct_+/+	ATF2_direct_+/+_(335g)	ATF2_direct_+/+_(583r)	0.151486	1	0.474227	127227
chr1:62724314-62724815	DOCK7	0.0810789	0.26524	0.0215053	0.0215053	ATF2	FALSE	ATF2_direct_+/+	ATF2_direct_+/+_(335g)	ATF2_direct_+/+_(583r)	0.215411	1	0.414253	38561
chr12:13730947-13731448	GRIN2B	0.00010111	0.223543	2.26024e-05	2.26024e-05	ATF2	FALSE	ATF2_direct_+/+	ATF2_direct_+/+_(335g)	ATF2_direct_+/+_(583r)	0.496164	1	0.538492	150520
chr10:76966719-76967220	KCNMA1	5.58241e-05	0.394763	2.20373e-05	2.20373e-05	ATF2	FALSE	ATF2_direct_+/+	ATF2_direct_+/+_(335g)	ATF2_direct_+/+_(583r)	0.144119	1	0.549322	151474
chr8:19413717-19414218	CSGALNACT1	0.0113669	0.423593	0.00481494	0.00481494	ATF2	FALSE	ATF2_direct_+/+	ATF2_direct_+/+_(335g)	ATF2_direct_+/+_(583r)	0.254148	1	0.350823	77501
chr16:17434932-17435433	XYLT1	0.00168668	0.348494	0.0005878	0.0005878	ATF2	FALSE	ATF2_direct_+/+	ATF2_direct_+/+_(335g)	ATF2_direct_+/+_(583r)	0.368166	1	0.333108	137957
chr12:2982377-2982878	FOXM1	0.0505908	0.0563593	0.00285126	0.00285126	ATF2	FALSE	ATF2_direct_+/+	ATF2_direct_+/+_(335g)	ATF2_direct_+/+_(583r)	0.177398	1	0.0826495	99727
chr13:48251641-48252142	ITM2B	0.0620868	0.202808	0.0125917	0.0125917	ATF2	FALSE	ATF2_direct_+/+	ATF2_direct_+/+_(335g)	ATF2_direct_+/+_(583r)	0.154147	1	0.331113	59261
chr3:124353782-124354283	KALRN	0.00187973	0.633585	0.00119097	0.00119097	ATF2	FALSE	ATF2_direct_+/+	ATF2_direct_+/+_(335g)	ATF2_direct_+/+_(583r)	0.505764	1	0.560679	142725
chr8:84601925-84602426	RALYL	0.0162969	0.613889	0.0100045	0.0100045	ATF2	FALSE	ATF2_direct_+/+	ATF2_direct_+/+_(335g)	ATF2_direct_+/+_(583r)	0.280691	1	0.504704	42151
chr6:83811962-83812463	SNAP91	0.0338318	0.288368	0.00975601	0.00975601	ATF2	FALSE	ATF2_direct_+/+	ATF2_direct_+/+_(335g)	ATF2_direct_+/+_(583r)	0.465198	1	0.530297	79933
chr1:213415828-213416329	RPS6KC1	0.0509977	0.421971	0.0215195	0.0215195	ATF2	FALSE	ATF2_direct_+/+	ATF2_direct_+/+_(335g)	ATF2_direct_+/+_(583r)	0.7583	1	0.491375	90354
chr10:11297176-11297677	CELF2	1.56469e-05	0.408746	6.39561e-06	6.39561e-06	ATF2	FALSE	ATF2_direct_+/+	ATF2_direct_+/+_(335g)	ATF2_direct_+/+_(583r)	0.311218	1	0.540867	148954
chr10:92103338-92103839	CPEB3	0.0842137	0.295608	0.0248942	0.0248942	ATF2	FALSE	ATF2_direct_+/+	ATF2_direct_+/+_(335g)	ATF2_direct_+/+_(583r)	0.168698	1	0.483713	73401
chr1:35717957-35718458	AGO4	0.0518941	0.203022	0.0105356	0.0105356	ATF2	FALSE	ATF2_direct_+/+	ATF2_direct_+/+_(335g)	ATF2_direct_+/+_(583r)	0.149898	1	0.32652	85526
chr10:124089030-124089531	CHST15	0.0215423	0.3566	0.007682	0.007682	ATF2	FALSE	ATF2_direct_+/+	ATF2_direct_+/+_(335g)	ATF2_direct_+/+_(583r)	0.147892	1	0.293649	128385
chr1:15930108-15930609	SPEN	0.0208209	0.204486	0.00425759	0.00425759	ATF2	FALSE	ATF2_direct_+/+	ATF2_direct_+/+_(335g)	ATF2_direct_+/+_(583r)	0.144421	1	0.354489	136194
chr17:80443959-80444460	RPTOR	8.90594e-05	0.400583	3.56757e-05	3.56757e-05	ATF2	FALSE	ATF2_direct_+/+	ATF2_direct_+/+_(335g)	ATF2_direct_+/+_(583r)	0.249495	1	0.453196	150956
chr8:10159643-10160144	MSRA	0.000139613	0.346783	4.84152e-05	4.84152e-05	ATF2	FALSE	ATF2_direct_+/+	ATF2_direct_+/+_(335g)	ATF2_direct_+/+_(583r)	0.206653	1	0.532015	150110
chr12:89607265-89607766	ATP2B1	0.00317368	0.447991	0.00142178	0.00142178	ATF2	FALSE	ATF2_direct_+/+	ATF2_direct_+/+_(335g)	ATF2_direct_+/+_(583r)	0.419041	1	0.524855	145903
chr12:77469230-77469731	NAV3	0.000970898	0.349646	0.00033947	0.00033947	ATF2	FALSE	ATF2_direct_+/+	ATF2_direct_+/+_(335g)	ATF2_direct_+/+_(583r)	0.301293	1	0.544165	138725
chr2:162093057-162093558	SLC4A10	0.00304491	0.337265	0.00102694	0.00102694	ATF2	FALSE	ATF2_direct_+/+	ATF2_direct_+/+_(335g)	ATF2_direct_+/+_(583r)	0.152495	1	0.55407	13716
chr17:64357428-64357929	DDX5	0.120213	0.263596	0.0316876	0.0316876	ATF2	FALSE	ATF2_direct_+/+	ATF2_direct_+/+_(335g)	ATF2_direct_+/+_(583r)	0.261648	1	0.466783	549
chr15:31330104-31330605	OTUD7A	0.0010891	0.155046	0.000168861	0.000168861	ATF2	FALSE	ATF2_direct_+/+	ATF2_direct_+/+_(335g)	ATF2_direct_+/+_(583r)	0.192414	1	0.542536	54252
chr2:11395565-11396066	ROCK2	0.0145951	0.420476	0.00613689	0.00613689	ATF2	FALSE	ATF2_direct_+/+	ATF2_direct_+/+_(335g)	ATF2_direct_+/+_(583r)	0.52839	1	0.523321	138210
chr15:31818207-31818708	OTUD7A	0.00100318	0.0997784	0.000100096	0.000100096	ATF2	FALSE	ATF2_direct_+/+	ATF2_direct_+/+_(335g)	ATF2_direct_+/+_(583r)	0.192414	1	0.542536	149477
chr3:54020606-54021107	CACNA2D3	0.000821287	0.408843	0.000335777	0.000335777	ATF2	FALSE	ATF2_direct_+/+	ATF2_direct_+/+_(335g)	ATF2_direct_+/+_(583r)	0.897454	1	0.485786	134365
chr8:90913854-90914355	NECAB1	0.0283037	0.461711	0.0130681	0.0130681	ATF2	FALSE	ATF2_direct_+/+	ATF2_direct_+/+_(335g)	ATF2_direct_+/+_(583r)	0.614403	1	0.394401	73132
chr2:28004228-28004729	BABAM2	0.0622546	0.288282	0.0179469	0.0179469	ATF2	FALSE	ATF2_direct_+/+	ATF2_direct_+/+_(335g)	ATF2_direct_+/+_(583r)	0.185962	1	0.472361	90518
chr8:10403551-10404052	MSRA	0.0112327	0.558372	0.00627204	0.00627204	ATF2	FALSE	ATF2_direct_+/+	ATF2_direct_+/+_(335g)	ATF2_direct_+/+_(583r)	0.206653	1	0.532015	104451
chr8:142545715-142546216	TSNARE1	0.00063987	0.211155	0.000135112	0.000135112	ATF2	FALSE	ATF2_direct_+/+	ATF2_direct_+/+_(335g)	ATF2_direct_+/+_(583r)	0.17959	1	0.322765	75884
chr3:100634571-100635072	ADGRG7	0.0645752	0.0539822	0.00348591	0.00348591	ATF2	FALSE	ATF2_direct_+/+	ATF2_direct_+/+_(335g)	ATF2_direct_+/+_(583r)	0.689082	1	0.10488	79829
chr11:33390362-33390863	KIAA1549L	0.000697619	0.265754	0.000185395	0.000185395	ATF2	FALSE	ATF2_direct_+/+	ATF2_direct_+/+_(335g)	ATF2_direct_+/+_(583r)	0.219118	1	0.509228	123062
chr7:108266120-108266621	NRCAM	0.0162866	0.471999	0.00768726	0.00768726	ATF2	FALSE	ATF2_direct_+/+	ATF2_direct_+/+_(335g)	ATF2_direct_+/+_(583r)	0.469177	1	0.564966	144328
chr10:76829948-76830449	KCNMA1	9.81843e-06	0.294517	2.8917e-06	2.8917e-06	ATF2	FALSE	ATF2_direct_+/+	ATF2_direct_+/+_(335g)	ATF2_direct_+/+_(583r)	0.144119	1	0.549322	151414
chr8:10218836-10219337	MSRA	0.0209469	0.580233	0.0121541	0.0121541	ATF2	FALSE	ATF2_direct_+/+	ATF2_direct_+/+_(335g)	ATF2_direct_+/+_(583r)	0.206653	1	0.532015	147312
chr3:124105570-124106071	KALRN	0.000132065	0.560007	7.39571e-05	7.39571e-05	ATF2	FALSE	ATF2_direct_+/+	ATF2_direct_+/+_(335g)	ATF2_direct_+/+_(583r)	0.505764	1	0.560679	150639
chr1:239878903-239879404	CHRM3	0.00159346	0.475307	0.000757381	0.000757381	ATF2	FALSE	ATF2_direct_+/+	ATF2_direct_+/+_(335g)	ATF2_direct_+/+_(583r)	0.316924	1	0.468654	147757
chr2:148955430-148955931	KIF5C	0.0190182	0.411622	0.0078283	0.0078283	ATF2	FALSE	ATF2_direct_+/+	ATF2_direct_+/+_(335g)	ATF2_direct_+/+_(583r)	0.33499	1	0.497831	115843
chr2:101406951-101407452	CNOT11	0.0266028	0.0991881	0.00263869	0.00263869	ATF2	FALSE	ATF2_direct_+/+	ATF2_direct_+/+_(335g)	ATF2_direct_+/+_(583r)	0.157118	1	0.186182	138748
chr2:162630931-162631432	KCNH7	0.00725249	0.368731	0.00267422	0.00267422	ATF2	FALSE	ATF2_direct_+/+	ATF2_direct_+/+_(335g)	ATF2_direct_+/+_(583r)	0.475101	1	0.413301	12788
chr11:83349191-83349692	DLG2	0.00421658	0.515711	0.00217454	0.00217454	ATF2	FALSE	ATF2_direct_+/+	ATF2_direct_+/+_(335g)	ATF2_direct_+/+_(583r)	0.353153	1	0.587809	145602
chr2:221338195-221338696	EPHA4	0.00456605	0.320168	0.0014619	0.0014619	ATF2	FALSE	ATF2_direct_+/+	ATF2_direct_+/+_(335g)	ATF2_direct_+/+_(583r)	0.419563	1	0.392792	110457
chr1:41363830-41364331	HIVEP3	0.00208192	0.332153	0.000691517	0.000691517	ATF2	FALSE	ATF2_direct_+/+	ATF2_direct_+/+_(335g)	ATF2_direct_+/+_(583r)	0.294407	1	0.498422	134406
chr2:148875152-148875653	KIF5C	0.00212352	0.0967823	0.000205519	0.000205519	ATF2	FALSE	ATF2_direct_+/+	ATF2_direct_+/+_(335g)	ATF2_direct_+/+_(583r)	0.33499	1	0.497831	62024
chr3:126837867-126838368	CHCHD6	0.00465164	0.313384	0.00145775	0.00145775	ATF2	FALSE	ATF2_direct_+/+	ATF2_direct_+/+_(335g)	ATF2_direct_+/+_(583r)	0.164031	1	0.413608	147424
chr2:174815132-174815633	CHN1	0.00058605	0.249045	0.000145953	0.000145953	ATF2	FALSE	ATF2_direct_+/+	ATF2_direct_+/+_(335g)	ATF2_direct_+/+_(583r)	0.234734	1	0.488661	142890
chr9:137632905-137633406	EHMT1	0.0147157	0.261958	0.00385491	0.00385491	ATF2	FALSE	ATF2_direct_+/+	ATF2_direct_+/+_(335g)	ATF2_direct_+/+_(583r)	0.145402	1	0.434805	136541
chr8:101080882-101081383	YWHAZ	0.0429483	0.361948	0.015545	0.015545	ATF2	FALSE	ATF2_direct_+/+	ATF2_direct_+/+_(335g)	ATF2_direct_+/+_(583r)	0.630947	1	0.464901	80309
chr4:133215220-133215721	PCDH10	0.0546142	0.264442	0.0144423	0.0144423	ATF2	FALSE	ATF2_direct_+/+	ATF2_direct_+/+_(335g)	ATF2_direct_+/+_(583r)	0.183931	1	0.310583	53390
chr5:133926845-133927346	VDAC1	0.045726	0.164728	0.00753237	0.00753237	ATF2	FALSE	ATF2_direct_+/+	ATF2_direct_+/+_(335g)	ATF2_direct_+/+_(583r)	0.287093	1	0.279277	76852
chr4:113385544-113386045	ANK2	0.00213619	0.364949	0.000779602	0.000779602	ATF2	FALSE	ATF2_direct_+/+	ATF2_direct_+/+_(335g)	ATF2_direct_+/+_(583r)	0.469793	1	0.583621	130533
chr4:152267928-152268429	FBXW7	0.0489064	0.555722	0.0271784	0.0271784	ATF2	FALSE	ATF2_direct_+/+	ATF2_direct_+/+_(335g)	ATF2_direct_+/+_(583r)	0.320408	1	0.505197	69325
chr6:82271698-82272199	IBTK	0.0645212	0.218669	0.0141088	0.0141088	ATF2	FALSE	ATF2_direct_+/+	ATF2_direct_+/+_(335g)	ATF2_direct_+/+_(583r)	0.142316	1	0.400804	59269
chr2:232920921-232921422	NGEF	0.00472634	0.559584	0.00264479	0.00264479	ATF2	FALSE	ATF2_direct_+/+	ATF2_direct_+/+_(335g)	ATF2_direct_+/+_(583r)	0.27644	1	0.40774	115602
chr10:60877941-60878442	ANK3	0.042726	0.456466	0.019503	0.019503	ATF2	FALSE	ATF2_direct_+/+	ATF2_direct_+/+_(335g)	ATF2_direct_+/+_(583r)	0.613634	1	0.563054	111914
chr17:79467978-79468479	RBFOX3	0.0117942	0.585948	0.00691079	0.00691079	ATF2	FALSE	ATF2_direct_+/+	ATF2_direct_+/+_(335g)	ATF2_direct_+/+_(583r)	0.563939	1	0.508599	40999
chr4:185997416-185997917	SORBS2	0.00176507	0.373514	0.000659279	0.000659279	ATF2	FALSE	ATF2_direct_+/+	ATF2_direct_+/+_(335g)	ATF2_direct_+/+_(583r)	0.300516	1	0.410056	146183
chr3:124063391-124063892	KALRN	0.000600152	0.487001	0.000292274	0.000292274	ATF2	FALSE	ATF2_direct_+/+	ATF2_direct_+/+_(335g)	ATF2_direct_+/+_(583r)	0.505764	1	0.560679	135916
chr3:39513985-39514486	RPSA	0.176999	0.158322	0.0280228	0.0280228	ATF2	FALSE	ATF2_direct_+/+	ATF2_direct_+/+_(335g)	ATF2_direct_+/+_(583r)	0.23301	1	0.181118	5129
chr7:97974505-97975006	LMTK2	0.038842	0.359849	0.0139773	0.0139773	ATF2	FALSE	ATF2_direct_+/+	ATF2_direct_+/+_(335g)	ATF2_direct_+/+_(583r)	0.248846	1	0.460407	78266
chr2:50043744-50044245	NRXN1	1.96021e-05	0.271416	5.32033e-06	5.32033e-06	ATF2	FALSE	ATF2_direct_+/+	ATF2_direct_+/+_(335g)	ATF2_direct_+/+_(583r)	0.569144	1	0.537113	151126
chr12:49279649-49280150	TUBA1A	0.0764433	0.205221	0.0156878	0.0156878	ATF2	FALSE	ATF2_direct_+/+	ATF2_direct_+/+_(335g)	ATF2_direct_+/+_(583r)	0.195317	1	0.249461	48224
chr11:33596272-33596773	FBXO3	0.0541408	0.232657	0.0125962	0.0125962	ATF2	FALSE	ATF2_direct_+/+	ATF2_direct_+/+_(335g)	ATF2_direct_+/+_(583r)	0.211082	1	0.315309	4014
chr10:13705881-13706382	FRMD4A	0.00175518	0.226137	0.000396912	0.000396912	ATF2	FALSE	ATF2_direct_+/+	ATF2_direct_+/+_(335g)	ATF2_direct_+/+_(583r)	0.195137	1	0.557683	150771
chr15:31585358-31585859	OTUD7A	0.0109897	0.431038	0.00473697	0.00473697	ATF2	FALSE	ATF2_direct_+/+	ATF2_direct_+/+_(335g)	ATF2_direct_+/+_(583r)	0.192414	1	0.542536	149634
chr1:46528128-46528629	FAAH	0.0456574	0.142368	0.00650017	0.00650017	ATF2	FALSE	ATF2_direct_+/+	ATF2_direct_+/+_(335g)	ATF2_direct_+/+_(583r)	0.166091	1	0.17998	126898
chr5:65855916-65856417	SGTB	0.0740718	0.160977	0.0119239	0.0119239	ATF2	FALSE	ATF2_direct_+/+	ATF2_direct_+/+_(335g)	ATF2_direct_+/+_(583r)	0.178477	1	0.326851	7565
chr20:8671090-8671591	PLCB1	0.000311463	0.0912165	2.84106e-05	2.84106e-05	ATF2	FALSE	ATF2_direct_+/+	ATF2_direct_+/+_(335g)	ATF2_direct_+/+_(583r)	0.18158	1	0.499166	151255
chr10:101476510-101477011	BTRC	0.0404996	0.388762	0.0157447	0.0157447	ATF2	FALSE	ATF2_direct_+/+	ATF2_direct_+/+_(335g)	ATF2_direct_+/+_(583r)	0.218302	1	0.482763	66693
chr12:2613765-2614266	CACNA1C	0.0373471	0.549194	0.0205108	0.0205108	ATF2	FALSE	ATF2_direct_+/+	ATF2_direct_+/+_(335g)	ATF2_direct_+/+_(583r)	0.402002	1	0.545904	76320
chr4:8590151-8590652	TRMT44	0.0304349	0.152814	0.00465089	0.00465089	ATF2	FALSE	ATF2_direct_+/+	ATF2_direct_+/+_(335g)	ATF2_direct_+/+_(583r)	0.251368	1	0.275617	31212
chr19:48509510-48510011	SPHK2	0.0428249	0.0707907	0.00303161	0.00303161	ATF2	FALSE	ATF2_direct_+/+	ATF2_direct_+/+_(335g)	ATF2_direct_+/+_(583r)	0.309602	1	0.111247	124824
chr2:2252379-2252880	MYT1L	1.69191e-05	0.371665	6.28823e-06	6.28823e-06	ATF2	FALSE	ATF2_direct_+/+	ATF2_direct_+/+_(335g)	ATF2_direct_+/+_(583r)	0.194253	1	0.522622	149345
chr1:83950756-83951257	PRKACB	0.0486336	0.291325	0.0141682	0.0141682	ATF2	FALSE	ATF2_direct_+/+	ATF2_direct_+/+_(335g)	ATF2_direct_+/+_(583r)	0.142628	1	0.501428	45666
chrX:153908505-153909006	NAA10	0.0374099	0.0740572	0.00277048	0.00277048	ATF2	FALSE	ATF2_direct_+/+	ATF2_direct_+/+_(335g)	ATF2_direct_+/+_(583r)	0.455437	1	0.145453	101507
chr5:94864934-94865435	MCTP1	0.00367417	0.388613	0.00142783	0.00142783	ATF2	FALSE	ATF2_direct_+/+	ATF2_direct_+/+_(335g)	ATF2_direct_+/+_(583r)	0.343912	1	0.438319	146944
chr3:24530502-24531003	THRB	0.00221945	0.258805	0.000574407	0.000574407	ATF2	FALSE	ATF2_direct_+/+	ATF2_direct_+/+_(335g)	ATF2_direct_+/+_(583r)	0.231696	1	0.482991	149920
chr10:21089631-21090132	NEBL	0.0384122	0.335311	0.01288	0.01288	ATF2	FALSE	ATF2_direct_+/+	ATF2_direct_+/+_(335g)	ATF2_direct_+/+_(583r)	0.386244	1	0.411705	122294
chr12:123097549-123098050	ARL6IP4	0.0298473	0.0679151	0.00202708	0.00202708	ATF2	FALSE	ATF2_direct_+/+	ATF2_direct_+/+_(335g)	ATF2_direct_+/+_(583r)	0.209326	1	0.110229	71809
chr4:47278419-47278920	GABRB1	0.0216333	0.430169	0.00930599	0.00930599	ATF2	FALSE	ATF2_direct_+/+	ATF2_direct_+/+_(335g)	ATF2_direct_+/+_(583r)	0.622638	1	0.467664	98009
chr8:130237265-130237766	ASAP1	0.0192076	0.370673	0.00711973	0.00711973	ATF2	FALSE	ATF2_direct_+/+	ATF2_direct_+/+_(335g)	ATF2_direct_+/+_(583r)	0.15848	1	0.49051	110297
chr3:54203015-54203516	CACNA2D3	8.14771e-05	0.0538343	4.38626e-06	4.38626e-06	ATF2	FALSE	ATF2_direct_+/+	ATF2_direct_+/+_(335g)	ATF2_direct_+/+_(583r)	0.897454	1	0.485786	149040
chr15:26877953-26878454	GABRB3	0.000290634	0.311821	9.06258e-05	9.06258e-05	ATF2	FALSE	ATF2_direct_+/+	ATF2_direct_+/+_(335g)	ATF2_direct_+/+_(583r)	0.309901	1	0.54634	133006
chr15:32776454-32776955	ARHGAP11A	0.0513411	0.0662848	0.00340313	0.00340313	ATF2	FALSE	ATF2_direct_+/+	ATF2_direct_+/+_(335g)	ATF2_direct_+/+_(583r)	0.472357	1	0.118937	110758
chr7:71824440-71824941	CALN1	0.0299402	0.184849	0.00553441	0.00553441	ATF2	FALSE	ATF2_direct_+/+	ATF2_direct_+/+_(335g)	ATF2_direct_+/+_(583r)	0.278289	1	0.326855	136628
chr2:162709800-162710301	KCNH7	0.0017033	0.25077	0.000427136	0.000427136	ATF2	FALSE	ATF2_direct_+/+	ATF2_direct_+/+_(335g)	ATF2_direct_+/+_(583r)	0.475101	1	0.413301	143744
chr16:17361200-17361701	XYLT1	0.00248887	0.189533	0.000471724	0.000471724	ATF2	FALSE	ATF2_direct_+/+	ATF2_direct_+/+_(335g)	ATF2_direct_+/+_(583r)	0.368166	1	0.333108	147414
chr1:69662416-69662917	LRRC7	0.00635453	0.0625598	0.000397538	0.000397538	ATF2	FALSE	ATF2_direct_+/+	ATF2_direct_+/+_(335g)	ATF2_direct_+/+_(583r)	0.339461	1	0.554272	123892
chr11:84718956-84719457	DLG2	2.5347e-05	0.338544	8.58108e-06	8.58108e-06	ATF2	FALSE	ATF2_direct_+/+	ATF2_direct_+/+_(335g)	ATF2_direct_+/+_(583r)	0.353153	1	0.587809	147724
chr9:83563372-83563873	UBQLN1	0.139544	0.227915	0.031804	0.031804	ATF2	FALSE	ATF2_direct_+/+	ATF2_direct_+/+_(335g)	ATF2_direct_+/+_(583r)	0.28818	1	0.383541	20591
chr7:44268069-44268570	POLD2	0.0532687	0.0637855	0.00339777	0.00339777	ATF2	FALSE	ATF2_direct_+/+	ATF2_direct_+/+_(335g)	ATF2_direct_+/+_(583r)	0.144651	1	0.0999541	120088
chr2:148817177-148817678	KIF5C	0.0248626	0.436933	0.0108633	0.0108633	ATF2	FALSE	ATF2_direct_+/+	ATF2_direct_+/+_(335g)	ATF2_direct_+/+_(583r)	0.33499	1	0.497831	134432
chr10:10921855-10922356	CELF2	0.0217004	0.622455	0.0135075	0.0135075	ATF2	FALSE	ATF2_direct_+/+	ATF2_direct_+/+_(335g)	ATF2_direct_+/+_(583r)	0.311218	1	0.540867	142854
chr3:56484757-56485258	ERC2	1.34576e-05	0.381303	5.13142e-06	5.13142e-06	ATF2	FALSE	ATF2_direct_+/+	ATF2_direct_+/+_(335g)	ATF2_direct_+/+_(583r)	0.753149	1	0.502668	115135
chr8:84456979-84457480	RALYL	0.00110554	0.205183	0.000226838	0.000226838	ATF2	FALSE	ATF2_direct_+/+	ATF2_direct_+/+_(335g)	ATF2_direct_+/+_(583r)	0.280691	1	0.504704	137966
chr13:43124002-43124503	ENOX1	0.00122291	0.40946	0.000500732	0.000500732	ATF2	FALSE	ATF2_direct_+/+	ATF2_direct_+/+_(335g)	ATF2_direct_+/+_(583r)	0.155727	1	0.401623	151119
chr15:76391990-76392491	SCAPER	0.0267178	0.223614	0.00597448	0.00597448	ATF2	FALSE	ATF2_direct_+/+	ATF2_direct_+/+_(335g)	ATF2_direct_+/+_(583r)	0.280048	1	0.461251	98826
chr10:132281986-132282487	LRRC27	0.00917327	0.198037	0.00181665	0.00181665	ATF2	FALSE	ATF2_direct_+/+	ATF2_direct_+/+_(335g)	ATF2_direct_+/+_(583r)	0.481697	1	0.241983	143020
chr2:64972657-64973158	RAB1A	0.0312092	0.141395	0.00441282	0.00441282	ATF2	FALSE	ATF2_direct_+/+	ATF2_direct_+/+_(335g)	ATF2_direct_+/+_(583r)	0.166245	1	0.337107	83891
chr9:17592858-17593359	SH3GL2	0.00262702	0.596798	0.0015678	0.0015678	ATF2	FALSE	ATF2_direct_+/+	ATF2_direct_+/+_(335g)	ATF2_direct_+/+_(583r)	0.194344	1	0.484593	145185
chr8:9908096-9908597	MSRA	8.03169e-05	0.248791	1.99821e-05	1.99821e-05	ATF2	FALSE	ATF2_direct_+/+	ATF2_direct_+/+_(335g)	ATF2_direct_+/+_(583r)	0.206653	1	0.532015	149836
chr4:168737286-168737787	CBR4	0.039044	0.177346	0.0069243	0.0069243	ATF2	FALSE	ATF2_direct_+/+	ATF2_direct_+/+_(335g)	ATF2_direct_+/+_(583r)	0.14375	1	0.335282	130060
chr10:82737617-82738118	NRG3	0.00149282	0.196919	0.000293964	0.000293964	ATF2	FALSE	ATF2_direct_+/+	ATF2_direct_+/+_(335g)	ATF2_direct_+/+_(583r)	0.388326	1	0.566028	103798
chr21:26237930-26238431	APP	0.07242	0.365581	0.0264754	0.0264754	ATF2	FALSE	ATF2_direct_+/+	ATF2_direct_+/+_(335g)	ATF2_direct_+/+_(583r)	0.519983	1	0.518891	76539
chr18:57062969-57063470	WDR7	0.0273567	0.213419	0.00583846	0.00583846	ATF2	FALSE	ATF2_direct_+/+	ATF2_direct_+/+_(335g)	ATF2_direct_+/+_(583r)	0.288927	1	0.529996	137369
chr19:58531359-58531860	ZBTB45	0.0917752	0.079523	0.00729824	0.00729824	ATF2	FALSE	ATF2_direct_+/+	ATF2_direct_+/+_(335g)	ATF2_direct_+/+_(583r)	0.164614	1	0.102622	20529
chr10:11328722-11329223	CELF2	6.04185e-05	0.545173	3.29385e-05	3.29385e-05	ATF2	FALSE	ATF2_direct_+/+	ATF2_direct_+/+_(335g)	ATF2_direct_+/+_(583r)	0.311218	1	0.540867	151214
chr9:29208810-29209311	LINGO2	0.00374247	0.488058	0.00182654	0.00182654	ATF2	FALSE	ATF2_direct_+/+	ATF2_direct_+/+_(335g)	ATF2_direct_+/+_(583r)	0.181486	1	0.413737	149766
chr16:1960828-1961329	TBL3	0.0435379	0.0909137	0.00395819	0.00395819	ATF2	FALSE	ATF2_direct_+/+	ATF2_direct_+/+_(335g)	ATF2_direct_+/+_(583r)	0.20149	1	0.103863	128401
chr17:63181811-63182312	TANC2	0.0113037	0.412726	0.00466535	0.00466535	ATF2	FALSE	ATF2_direct_+/+	ATF2_direct_+/+_(335g)	ATF2_direct_+/+_(583r)	0.873044	1	0.529469	107101
chr12:78217404-78217905	NAV3	0.0212499	0.570164	0.0121159	0.0121159	ATF2	FALSE	ATF2_direct_+/+	ATF2_direct_+/+_(335g)	ATF2_direct_+/+_(583r)	0.301293	1	0.544165	112669
chr1:234296648-234297149	COA6	0.0793452	0.215758	0.0171193	0.0171193	ATF2	FALSE	ATF2_direct_+/+	ATF2_direct_+/+_(335g)	ATF2_direct_+/+_(583r)	0.414421	1	0.216519	75172
chr3:124092539-124093040	KALRN	2.85149e-05	0.400336	1.14156e-05	1.14156e-05	ATF2	FALSE	ATF2_direct_+/+	ATF2_direct_+/+_(335g)	ATF2_direct_+/+_(583r)	0.505764	1	0.560679	150845
chr5:149466039-149466540	CSNK1A1	0.0627803	0.199554	0.012528	0.012528	ATF2	FALSE	ATF2_direct_+/+	ATF2_direct_+/+_(335g)	ATF2_direct_+/+_(583r)	0.299967	1	0.392944	102209
chrX:123036319-123036820	GRIA3	0.0587843	0.531618	0.0312508	0.0312508	ATF2	FALSE	ATF2_direct_+/+	ATF2_direct_+/+_(335g)	ATF2_direct_+/+_(583r)	0.667531	1	0.47078	68655
chr8:142254054-142254555	TSNARE1	0.00658534	0.14826	0.000976342	0.000976342	ATF2	FALSE	ATF2_direct_+/+	ATF2_direct_+/+_(335g)	ATF2_direct_+/+_(583r)	0.17959	1	0.322765	147190
chr3:24027947-24028448	THRB	0.00389114	0.346859	0.00134968	0.00134968	ATF2	FALSE	ATF2_direct_+/+	ATF2_direct_+/+_(335g)	ATF2_direct_+/+_(583r)	0.231696	1	0.482991	148410
chr8:47887505-47888006	PRKDC	0.0176117	0.265118	0.00466918	0.00466918	ATF2	FALSE	ATF2_direct_+/+	ATF2_direct_+/+_(335g)	ATF2_direct_+/+_(583r)	0.716857	1	0.464964	117405
chr5:111583518-111584019	CAMK4	0.00969313	0.289568	0.00280682	0.00280682	ATF2	FALSE	ATF2_direct_+/+	ATF2_direct_+/+_(335g)	ATF2_direct_+/+_(583r)	0.222315	1	0.400729	145778
chr17:63253268-63253769	TANC2	0.00157167	0.0562907	8.84701e-05	8.84701e-05	ATF2	FALSE	ATF2_direct_+/+	ATF2_direct_+/+_(335g)	ATF2_direct_+/+_(583r)	0.873044	1	0.529469	137390
chr3:133938860-133939361	RYK	0.0983344	0.371355	0.0365169	0.0365169	ATF2	FALSE	ATF2_direct_+/+	ATF2_direct_+/+_(335g)	ATF2_direct_+/+_(583r)	0.174993	1	0.395637	54879
chr4:89712253-89712754	SNCA	0.0637326	0.540185	0.0344274	0.0344274	ATF2	FALSE	ATF2_direct_+/+	ATF2_direct_+/+_(335g)	ATF2_direct_+/+_(583r)	0.14822	1	0.421824	48112
chr15:26482663-26483164	GABRB3	0.000403554	0.111733	4.50903e-05	4.50903e-05	ATF2	FALSE	ATF2_direct_+/+	ATF2_direct_+/+_(335g)	ATF2_direct_+/+_(583r)	0.309901	1	0.54634	148606
chr12:81206542-81207043	PPFIA2	0.00551649	0.362543	0.00199997	0.00199997	ATF2	FALSE	ATF2_direct_+/+	ATF2_direct_+/+_(335g)	ATF2_direct_+/+_(583r)	0.307167	1	0.522126	146973
chr9:137030656-137031157	GRIN1	0.01129	0.307434	0.00347093	0.00347093	ATF2	FALSE	ATF2_direct_+/+	ATF2_direct_+/+_(335g)	ATF2_direct_+/+_(583r)	0.169596	1	0.432999	145281
chr13:113192360-113192861	PROZ	0.0602618	0.0966309	0.00582315	0.00582315	ATF2	FALSE	ATF2_direct_+/+	ATF2_direct_+/+_(335g)	ATF2_direct_+/+_(583r)	0.197775	1	0.115023	92595
chr17:10171609-10172110	GAS7	0.000296701	0.192677	5.71676e-05	5.71676e-05	ATF2	FALSE	ATF2_direct_+/+	ATF2_direct_+/+_(335g)	ATF2_direct_+/+_(583r)	0.180613	1	0.435605	149129
chr3:24578227-24578728	THRB	0.00235435	0.122238	0.00028779	0.00028779	ATF2	FALSE	ATF2_direct_+/+	ATF2_direct_+/+_(335g)	ATF2_direct_+/+_(583r)	0.231696	1	0.482991	149910
chr3:9494981-9495482	SETD5	0.0305463	0.25269	0.00771874	0.00771874	ATF2	FALSE	ATF2_direct_+/+	ATF2_direct_+/+_(335g)	ATF2_direct_+/+_(583r)	0.142344	1	0.468574	93854
chr10:11227296-11227797	CELF2	0.000164748	0.597143	9.83783e-05	9.83783e-05	ATF2	FALSE	ATF2_direct_+/+	ATF2_direct_+/+_(335g)	ATF2_direct_+/+_(583r)	0.311218	1	0.540867	138677
chr2:30769547-30770048	GALNT14	0.0415108	0.410333	0.0170332	0.0170332	ATF2	FALSE	ATF2_direct_+/+	ATF2_direct_+/+_(335g)	ATF2_direct_+/+_(583r)	0.192713	1	0.284077	131077
chr3:56136176-56136677	ERC2	0.00252112	0.502274	0.0012663	0.0012663	ATF2	FALSE	ATF2_direct_+/+	ATF2_direct_+/+_(335g)	ATF2_direct_+/+_(583r)	0.753149	1	0.502668	130113
chr7:137413825-137414326	DGKI	0.000704555	0.188308	0.000132673	0.000132673	ATF2	FALSE	ATF2_direct_+/+	ATF2_direct_+/+_(335g)	ATF2_direct_+/+_(583r)	0.435352	1	0.539207	146643
chr6:5671246-5671747	FARS2	0.00938975	0.332408	0.00312123	0.00312123	ATF2	FALSE	ATF2_direct_+/+	ATF2_direct_+/+_(335g)	ATF2_direct_+/+_(583r)	0.241599	1	0.487112	142356
chr7:108403776-108404277	NRCAM	0.00393556	0.432016	0.00170022	0.00170022	ATF2	FALSE	ATF2_direct_+/+	ATF2_direct_+/+_(335g)	ATF2_direct_+/+_(583r)	0.469177	1	0.564966	93518
chr3:143124978-143125479	U2SURP	0.0295843	0.237635	0.00703027	0.00703027	ATF2	FALSE	ATF2_direct_+/+	ATF2_direct_+/+_(335g)	ATF2_direct_+/+_(583r)	0.216624	1	0.396758	140904
chrX:87575242-87575743	KLHL4	0.0459861	0.242607	0.0111565	0.0111565	ATF2	FALSE	ATF2_direct_+/+	ATF2_direct_+/+_(335g)	ATF2_direct_+/+_(583r)	0.173631	1	0.264459	118780
chr2:165462481-165462982	CSRNP3	0.0313358	0.404812	0.0126851	0.0126851	ATF2	FALSE	ATF2_direct_+/+	ATF2_direct_+/+_(335g)	ATF2_direct_+/+_(583r)	0.233353	1	0.502419	135222
chr1:115067592-115068093	SYCP1	0.116344	0.0866498	0.0100812	0.0100812	ATF2	FALSE	ATF2_direct_+/+	ATF2_direct_+/+_(335g)	ATF2_direct_+/+_(583r)	0.272712	1	0.11186	35263
chr14:45051968-45052469	PRPF39	0.118982	0.186661	0.0222094	0.0222094	ATF2	FALSE	ATF2_direct_+/+	ATF2_direct_+/+_(335g)	ATF2_direct_+/+_(583r)	0.21748	1	0.342297	23694
chr9:37865615-37866116	EXOSC3	0.0772767	0.0798812	0.00617295	0.00617295	ATF2	FALSE	ATF2_direct_+/+	ATF2_direct_+/+_(335g)	ATF2_direct_+/+_(583r)	0.155886	1	0.136973	83265
chr12:1824626-1825127	CACNA1C	0.00212512	0.328522	0.000698148	0.000698148	ATF2	FALSE	ATF2_direct_+/+	ATF2_direct_+/+_(335g)	ATF2_direct_+/+_(583r)	0.402002	1	0.545904	147308
chr2:161995033-161995534	SLC4A10	0.00572086	0.441347	0.00252488	0.00252488	ATF2	FALSE	ATF2_direct_+/+	ATF2_direct_+/+_(335g)	ATF2_direct_+/+_(583r)	0.152495	1	0.55407	140068
chr11:46353749-46354250	DGKZ	0.0173766	0.48462	0.00842105	0.00842105	ATF2	FALSE	ATF2_direct_+/+	ATF2_direct_+/+_(335g)	ATF2_direct_+/+_(583r)	0.194317	1	0.418292	146109
chr3:133787730-133788231	RAB6B	0.185233	0.311402	0.0576819	0.0576819	ATF2	FALSE	ATF2_direct_+/+	ATF2_direct_+/+_(335g)	ATF2_direct_+/+_(583r)	0.22828	1	0.370689	6581
chr14:77284561-77285062	NOXRED1	0.027458	0.120013	0.0032953	0.0032953	ATF2	FALSE	ATF2_direct_+/+	ATF2_direct_+/+_(335g)	ATF2_direct_+/+_(583r)	0.591104	1	0.168655	122930
chr10:132394771-132395272	STK32C	0.00124931	0.209912	0.000262244	0.000262244	ATF2	FALSE	ATF2_direct_+/+	ATF2_direct_+/+_(335g)	ATF2_direct_+/+_(583r)	0.280562	1	0.32495	137186
chr2:168770995-168771496	CERS6	0.00139581	0.128168	0.000178898	0.000178898	ATF2	FALSE	ATF2_direct_+/+	ATF2_direct_+/+_(335g)	ATF2_direct_+/+_(583r)	0.200922	1	0.510377	146156
chr10:11240813-11241314	CELF2	4.1411e-05	0.351068	1.45381e-05	1.45381e-05	ATF2	FALSE	ATF2_direct_+/+	ATF2_direct_+/+_(335g)	ATF2_direct_+/+_(583r)	0.311218	1	0.540867	151148
chr2:168766472-168766973	CERS6	0.00793167	0.416086	0.00330026	0.00330026	ATF2	FALSE	ATF2_direct_+/+	ATF2_direct_+/+_(335g)	ATF2_direct_+/+_(583r)	0.200922	1	0.510377	147797
chr11:84678105-84678606	DLG2	0.00150829	0.0910022	0.000137258	0.000137258	ATF2	FALSE	ATF2_direct_+/+	ATF2_direct_+/+_(335g)	ATF2_direct_+/+_(583r)	0.353153	1	0.587809	148011
chr2:2050639-2051140	MYT1L	0.00160309	0.434654	0.000696789	0.000696789	ATF2	FALSE	ATF2_direct_+/+	ATF2_direct_+/+_(335g)	ATF2_direct_+/+_(583r)	0.194253	1	0.522622	106987
chr7:137476079-137476580	DGKI	0.00985624	0.494601	0.0048749	0.0048749	ATF2	FALSE	ATF2_direct_+/+	ATF2_direct_+/+_(335g)	ATF2_direct_+/+_(583r)	0.435352	1	0.539207	53407
chr13:44402512-44403013	TSC22D1	0.0263181	0.270103	0.0071086	0.0071086	ATF2	FALSE	ATF2_direct_+/+	ATF2_direct_+/+_(335g)	ATF2_direct_+/+_(583r)	0.159261	1	0.510902	144628
chr17:81076166-81076667	RPTOR	0.0215141	0.357045	0.00768151	0.00768151	ATF2	FALSE	ATF2_direct_+/+	ATF2_direct_+/+_(335g)	ATF2_direct_+/+_(583r)	0.249495	1	0.453196	105627
chr3:18263445-18263946	TBC1D5	5.62816e-05	0.307561	1.731e-05	1.731e-05	ATF2	FALSE	ATF2_direct_+/+	ATF2_direct_+/+_(335g)	ATF2_direct_+/+_(583r)	0.142569	1	0.509016	151394
chr3:56422501-56423002	ERC2	0.00271027	0.550699	0.00149254	0.00149254	ATF2	FALSE	ATF2_direct_+/+	ATF2_direct_+/+_(335g)	ATF2_direct_+/+_(583r)	0.753149	1	0.502668	132916
chr6:46288961-46289462	ENPP4	0.0554215	0.138739	0.00768914	0.00768914	ATF2	FALSE	ATF2_direct_+/+	ATF2_direct_+/+_(335g)	ATF2_direct_+/+_(583r)	0.143789	1	0.224674	44392
chr18:26485305-26485806	KCTD1	0.0181185	0.496566	0.00899705	0.00899705	ATF2	FALSE	ATF2_direct_+/+	ATF2_direct_+/+_(335g)	ATF2_direct_+/+_(583r)	0.207772	1	0.457391	111953
chr10:125640120-125640621	UROS	0.0536424	0.137571	0.00737964	0.00737964	ATF2	FALSE	ATF2_direct_+/+	ATF2_direct_+/+_(335g)	ATF2_direct_+/+_(583r)	0.591213	1	0.253451	101035
chr20:51933526-51934027	ZFP64	0.045161	0.134181	0.00605973	0.00605973	ATF2	FALSE	ATF2_direct_+/+	ATF2_direct_+/+_(335g)	ATF2_direct_+/+_(583r)	0.527354	1	0.287408	53259
chr11:793773-794274	RPLP2	0.0284887	0.0907284	0.00258474	0.00258474	ATF2	FALSE	ATF2_direct_+/+	ATF2_direct_+/+_(335g)	ATF2_direct_+/+_(583r)	0.189542	1	0.125826	122627
chr10:81954560-81955061	NRG3	0.000506884	0.329981	0.000167262	0.000167262	ATF2	FALSE	ATF2_direct_+/+	ATF2_direct_+/+_(335g)	ATF2_direct_+/+_(583r)	0.388326	1	0.566028	148785
chr17:62167189-62167690	MED13	0.0494513	0.166969	0.00825685	0.00825685	ATF2	FALSE	ATF2_direct_+/+	ATF2_direct_+/+_(335g)	ATF2_direct_+/+_(583r)	0.335002	1	0.424591	117942
chr10:101319405-101319906	BTRC	0.0743729	0.39157	0.0291222	0.0291222	ATF2	FALSE	ATF2_direct_+/+	ATF2_direct_+/+_(335g)	ATF2_direct_+/+_(583r)	0.218302	1	0.482763	21134
chr10:97220554-97221055	SLIT1	0.001858	0.509448	0.000946552	0.000946552	ATF2	FALSE	ATF2_direct_+/+	ATF2_direct_+/+_(335g)	ATF2_direct_+/+_(583r)	0.199042	1	0.410104	147111
chr15:25572268-25572769	UBE3A	0.00451664	0.125626	0.000567406	0.000567406	ATF2	FALSE	ATF2_direct_+/+	ATF2_direct_+/+_(335g)	ATF2_direct_+/+_(583r)	0.630427	1	0.526453	133050
chr20:50792862-50793363	RIPOR3	0.0318685	0.105465	0.00336101	0.00336101	ATF2	FALSE	ATF2_direct_+/+	ATF2_direct_+/+_(335g)	ATF2_direct_+/+_(583r)	0.459294	1	0.155171	121660
chr4:13767168-13767669	BOD1L1	0.109582	0.247682	0.0271416	0.0271416	ATF2	FALSE	ATF2_direct_+/+	ATF2_direct_+/+_(335g)	ATF2_direct_+/+_(583r)	0.175302	1	0.356986	37920
chr4:61407978-61408479	ADGRL3	0.00426071	0.318182	0.00135568	0.00135568	ATF2	FALSE	ATF2_direct_+/+	ATF2_direct_+/+_(335g)	ATF2_direct_+/+_(583r)	0.220892	1	0.522158	147841
chr3:100525975-100526476	ADGRG7	0.0578711	0.059402	0.00343766	0.00343766	ATF2	FALSE	ATF2_direct_+/+	ATF2_direct_+/+_(335g)	ATF2_direct_+/+_(583r)	0.689082	1	0.10488	87266
chr20:17420854-17421355	PCSK2	0.00429111	0.232809	0.000999009	0.000999009	ATF2	FALSE	ATF2_direct_+/+	ATF2_direct_+/+_(335g)	ATF2_direct_+/+_(583r)	0.392602	1	0.451574	146675
chr10:10699571-10700072	CELF2	0.00108452	0.48127	0.000521945	0.000521945	ATF2	FALSE	ATF2_direct_+/+	ATF2_direct_+/+_(335g)	ATF2_direct_+/+_(583r)	0.311218	1	0.540867	149288
chr2:50366384-50366885	NRXN1	0.000389456	0.301942	0.000117593	0.000117593	ATF2	FALSE	ATF2_direct_+/+	ATF2_direct_+/+_(335g)	ATF2_direct_+/+_(583r)	0.569144	1	0.537113	103824
chr10:10786236-10786737	CELF2	0.000426556	0.586926	0.000250357	0.000250357	ATF2	FALSE	ATF2_direct_+/+	ATF2_direct_+/+_(335g)	ATF2_direct_+/+_(583r)	0.311218	1	0.540867	148024
chr4:152219003-152219504	FBXW7	0.0126286	0.433449	0.00547384	0.00547384	ATF2	FALSE	ATF2_direct_+/+	ATF2_direct_+/+_(335g)	ATF2_direct_+/+_(583r)	0.320408	1	0.505197	106181
chr13:43194948-43195449	ENOX1	0.000542059	0.15847	8.59003e-05	8.59003e-05	ATF2	FALSE	ATF2_direct_+/+	ATF2_direct_+/+_(335g)	ATF2_direct_+/+_(583r)	0.155727	1	0.401623	146326
chr12:2638762-2639263	CACNA1C	0.000195402	0.39049	7.63026e-05	7.63026e-05	ATF2	FALSE	ATF2_direct_+/+	ATF2_direct_+/+_(335g)	ATF2_direct_+/+_(583r)	0.402002	1	0.545904	144581
chr5:111423366-111423867	CAMK4	0.0670311	0.417114	0.0279596	0.0279596	ATF2	FALSE	ATF2_direct_+/+	ATF2_direct_+/+_(335g)	ATF2_direct_+/+_(583r)	0.222315	1	0.400729	21148
chr2:77007158-77007659	LRRTM4	0.0591607	0.540759	0.0319917	0.0319917	ATF2	FALSE	ATF2_direct_+/+	ATF2_direct_+/+_(335g)	ATF2_direct_+/+_(583r)	0.916277	1	0.48105	87785
chr3:18551165-18551666	TBC1D5	0.000187473	0.279204	5.23433e-05	5.23433e-05	ATF2	FALSE	ATF2_direct_+/+	ATF2_direct_+/+_(335g)	ATF2_direct_+/+_(583r)	0.142569	1	0.509016	151492
chr17:46976765-46977266	CDC27	0.104535	0.352472	0.0368457	0.0368457	ATF2	FALSE	ATF2_direct_+/+	ATF2_direct_+/+_(335g)	ATF2_direct_+/+_(583r)	0.204806	1	0.440712	46857
chr7:87392953-87393454	CROT	0.0883015	0.193633	0.0170981	0.0170981	ATF2	FALSE	ATF2_direct_+/+	ATF2_direct_+/+_(335g)	ATF2_direct_+/+_(583r)	0.402734	1	0.247515	5028
chr2:24203888-24204389	FAM228B	0.143156	0.229809	0.0328985	0.0328985	ATF2	FALSE	ATF2_direct_+/+	ATF2_direct_+/+_(335g)	ATF2_direct_+/+_(583r)	0.186226	1	0.307789	16330
chr2:162005180-162005681	SLC4A10	0.00113259	0.287693	0.000325839	0.000325839	ATF2	FALSE	ATF2_direct_+/+	ATF2_direct_+/+_(335g)	ATF2_direct_+/+_(583r)	0.152495	1	0.55407	151300
chr4:186020874-186021375	SORBS2	0.00345735	0.541814	0.00187324	0.00187324	ATF2	FALSE	ATF2_direct_+/+	ATF2_direct_+/+_(335g)	ATF2_direct_+/+_(583r)	0.300516	1	0.410056	145850
chr2:135050751-135051252	RAB3GAP1	0.0424871	0.295092	0.0125376	0.0125376	ATF2	FALSE	ATF2_direct_+/+	ATF2_direct_+/+_(335g)	ATF2_direct_+/+_(583r)	0.375811	1	0.423497	125416
chr10:76729503-76730004	KCNMA1	0.000688397	0.44366	0.000305414	0.000305414	ATF2	FALSE	ATF2_direct_+/+	ATF2_direct_+/+_(335g)	ATF2_direct_+/+_(583r)	0.144119	1	0.549322	144935
chr3:126715446-126715947	CHCHD6	0.0121925	0.230174	0.00280639	0.00280639	ATF2	FALSE	ATF2_direct_+/+	ATF2_direct_+/+_(335g)	ATF2_direct_+/+_(583r)	0.164031	1	0.413608	71861
chr6:99301572-99302073	FAXC	0.102573	0.323152	0.0331465	0.0331465	ATF2	FALSE	ATF2_direct_+/+	ATF2_direct_+/+_(335g)	ATF2_direct_+/+_(583r)	0.220661	1	0.383024	48210
chr12:93536817-93537318	UBE2N	0.0354455	0.16468	0.00583716	0.00583716	ATF2	FALSE	ATF2_direct_+/+	ATF2_direct_+/+_(335g)	ATF2_direct_+/+_(583r)	0.17303	1	0.303171	137584
chr8:132393118-132393619	KCNQ3	0.00082352	0.267859	0.000220587	0.000220587	ATF2	FALSE	ATF2_direct_+/+	ATF2_direct_+/+_(335g)	ATF2_direct_+/+_(583r)	0.144456	1	0.468321	149510
chr1:52771178-52771679	COA7	0.0564278	0.0706037	0.00398401	0.00398401	ATF2	FALSE	ATF2_direct_+/+	ATF2_direct_+/+_(335g)	ATF2_direct_+/+_(583r)	0.220067	1	0.119085	37535
chr7:107939708-107940209	SLC26A3	0.0224549	0.19119	0.00429316	0.00429316	ATF2	FALSE	ATF2_direct_+/+	ATF2_direct_+/+_(335g)	ATF2_direct_+/+_(583r)	0.170125	1	0.276333	145216
chr2:221611105-221611606	EPHA4	0.0493989	0.497391	0.0245706	0.0245706	ATF2	FALSE	ATF2_direct_+/+	ATF2_direct_+/+_(335g)	ATF2_direct_+/+_(583r)	0.419563	1	0.392792	111818
chr20:49358568-49359069	KCNB1	0.142469	0.499168	0.0711158	0.0711158	ATF2	FALSE	ATF2_direct_+/+	ATF2_direct_+/+_(335g)	ATF2_direct_+/+_(583r)	0.277974	1	0.477123	15689
chr8:4215918-4216419	CSMD1	6.91274e-05	0.327532	2.26414e-05	2.26414e-05	ATF2	FALSE	ATF2_direct_+/+	ATF2_direct_+/+_(335g)	ATF2_direct_+/+_(583r)	0.376541	1	0.552814	123162
chr10:13857594-13858095	FRMD4A	0.0372214	0.272629	0.0101476	0.0101476	ATF2	FALSE	ATF2_direct_+/+	ATF2_direct_+/+_(335g)	ATF2_direct_+/+_(583r)	0.195137	1	0.557683	134552
chr3:18240762-18241263	TBC1D5	0.000915576	0.201175	0.000184191	0.000184191	ATF2	FALSE	ATF2_direct_+/+	ATF2_direct_+/+_(335g)	ATF2_direct_+/+_(583r)	0.142569	1	0.509016	149973
chr10:82793349-82793850	NRG3	0.000224227	0.143614	3.22023e-05	3.22023e-05	ATF2	FALSE	ATF2_direct_+/+	ATF2_direct_+/+_(335g)	ATF2_direct_+/+_(583r)	0.388326	1	0.566028	150075
chr3:56442293-56442794	ERC2	8.69098e-05	0.423037	3.67661e-05	3.67661e-05	ATF2	FALSE	ATF2_direct_+/+	ATF2_direct_+/+_(335g)	ATF2_direct_+/+_(583r)	0.753149	1	0.502668	148180
chr17:77857608-77858109	TNRC6C	0.0410742	0.279811	0.011493	0.011493	ATF2	FALSE	ATF2_direct_+/+	ATF2_direct_+/+_(335g)	ATF2_direct_+/+_(583r)	0.148489	1	0.494948	129682
chr2:135099881-135100382	RAB3GAP1	0.0378202	0.264424	0.0100006	0.0100006	ATF2	FALSE	ATF2_direct_+/+	ATF2_direct_+/+_(335g)	ATF2_direct_+/+_(583r)	0.375811	1	0.423497	69609
chr20:50792862-50793363	ADNP	0.0406486	0.153025	0.00622026	0.00622026	ATF2	FALSE	ATF2_direct_+/+	ATF2_direct_+/+_(335g)	ATF2_direct_+/+_(583r)	0.225274	1	0.341036	119462
chr10:132281986-132282487	STK32C	0.0196078	0.363366	0.00712481	0.00712481	ATF2	FALSE	ATF2_direct_+/+	ATF2_direct_+/+_(335g)	ATF2_direct_+/+_(583r)	0.280562	1	0.32495	145028
chr21:32602246-32602747	CFAP298	0.0573775	0.115002	0.00659851	0.00659851	ATF2	FALSE	ATF2_direct_+/+	ATF2_direct_+/+_(335g)	ATF2_direct_+/+_(583r)	0.192556	1	0.194555	111897
chr14:100397450-100397951	YY1	0.0364223	0.157528	0.00573751	0.00573751	ATF2	FALSE	ATF2_direct_+/+	ATF2_direct_+/+_(335g)	ATF2_direct_+/+_(583r)	0.578643	1	0.29489	49986
chr20:51668500-51669001	ATP9A	0.0401997	0.299613	0.0120444	0.0120444	ATF2	FALSE	ATF2_direct_+/+	ATF2_direct_+/+_(335g)	ATF2_direct_+/+_(583r)	0.717754	1	0.490336	92306
chr1:243915434-243915935	ZBTB18	0.0170658	0.12194	0.00208101	0.00208101	ATF2	FALSE	ATF2_direct_+/+	ATF2_direct_+/+_(335g)	ATF2_direct_+/+_(583r)	0.392437	1	0.26504	144630
chr8:141129674-141130175	PTK2	0.000376634	0.153327	5.77482e-05	5.77482e-05	ATF2	FALSE	ATF2_direct_+/+	ATF2_direct_+/+_(335g)	ATF2_direct_+/+_(583r)	0.280822	1	0.540409	141514
chr9:72044208-72044709	C9orf85	0.030199	0.123331	0.00372446	0.00372446	ATF2	FALSE	ATF2_direct_+/+	ATF2_direct_+/+_(335g)	ATF2_direct_+/+_(583r)	0.510093	1	0.270424	124413
chr5:168844075-168844576	SLIT3	0.000418181	0.22774	9.52365e-05	9.52365e-05	ATF2	FALSE	ATF2_direct_+/+	ATF2_direct_+/+_(335g)	ATF2_direct_+/+_(583r)	0.25592	1	0.394543	149238
chr6:40364620-40365121	LRFN2	0.049912	0.489642	0.024439	0.024439	ATF2	FALSE	ATF2_direct_+/+	ATF2_direct_+/+_(335g)	ATF2_direct_+/+_(583r)	0.917928	1	0.441118	102875
chr1:41623114-41623615	HIVEP3	0.00340123	0.114439	0.000389234	0.000389234	ATF2	FALSE	ATF2_direct_+/+	ATF2_direct_+/+_(335g)	ATF2_direct_+/+_(583r)	0.294407	1	0.498422	132186
chr1:234296648-234297149	TARBP1	0.064399	0.434893	0.0280067	0.0280067	ATF2	FALSE	ATF2_direct_+/+	ATF2_direct_+/+_(335g)	ATF2_direct_+/+_(583r)	0.47489	1	0.513053	93464
chr7:108449104-108449605	NRCAM	0.00570644	0.236633	0.00135033	0.00135033	ATF2	FALSE	ATF2_direct_+/+	ATF2_direct_+/+_(335g)	ATF2_direct_+/+_(583r)	0.469177	1	0.564966	81970
chr6:36962990-36963491	PPIL1	0.0396312	0.0684595	0.00271313	0.00271313	ATF2	FALSE	ATF2_direct_+/+	ATF2_direct_+/+_(335g)	ATF2_direct_+/+_(583r)	0.227562	1	0.156063	102740
chr2:2368456-2368957	MYT1L	0.000892221	0.261921	0.000233692	0.000233692	ATF2	FALSE	ATF2_direct_+/+	ATF2_direct_+/+_(335g)	ATF2_direct_+/+_(583r)	0.194253	1	0.522622	126222
chr3:133938860-133939361	RAB6B	0.0696017	0.338747	0.0235774	0.0235774	ATF2	FALSE	ATF2_direct_+/+	ATF2_direct_+/+_(335g)	ATF2_direct_+/+_(583r)	0.22828	1	0.370689	92882
chrX:136064886-136065387	SLC9A6	0.0718358	0.209356	0.0150393	0.0150393	ATF2	FALSE	ATF2_direct_+/+	ATF2_direct_+/+_(335g)	ATF2_direct_+/+_(583r)	0.141691	1	0.290052	66616
chrX:32280589-32281090	DMD	0.00637958	0.282237	0.00180055	0.00180055	ATF2	FALSE	ATF2_direct_+/+	ATF2_direct_+/+_(335g)	ATF2_direct_+/+_(583r)	0.297304	1	0.523681	147376
chr5:115721047-115721548	AP3S1	0.0841815	0.300504	0.0252969	0.0252969	ATF2	FALSE	ATF2_direct_+/+	ATF2_direct_+/+_(335g)	ATF2_direct_+/+_(583r)	0.665073	1	0.39257	54526
chr20:8330459-8330960	PLCB1	0.0110226	0.49178	0.00542069	0.00542069	ATF2	FALSE	ATF2_direct_+/+	ATF2_direct_+/+_(335g)	ATF2_direct_+/+_(583r)	0.18158	1	0.499166	137619
chr3:124460542-124461043	KALRN	4.45049e-05	0.285107	1.26886e-05	1.26886e-05	ATF2	FALSE	ATF2_direct_+/+	ATF2_direct_+/+_(335g)	ATF2_direct_+/+_(583r)	0.505764	1	0.560679	151122
chr5:111364513-111365014	CAMK4	0.00589866	0.289123	0.00170544	0.00170544	ATF2	FALSE	ATF2_direct_+/+	ATF2_direct_+/+_(335g)	ATF2_direct_+/+_(583r)	0.222315	1	0.400729	146980
chr5:109186494-109186995	FER	0.0441797	0.294126	0.0129944	0.0129944	ATF2	FALSE	ATF2_direct_+/+	ATF2_direct_+/+_(335g)	ATF2_direct_+/+_(583r)	0.158741	1	0.482514	129724
chr4:6250217-6250718	PPP2R2C	0.00326621	0.487593	0.00159258	0.00159258	ATF2	FALSE	ATF2_direct_+/+	ATF2_direct_+/+_(335g)	ATF2_direct_+/+_(583r)	0.633124	1	0.525892	74848
chr5:74623104-74623605	ENC1	0.0476003	0.582319	0.0277185	0.0277185	ATF2	FALSE	ATF2_direct_+/+	ATF2_direct_+/+_(335g)	ATF2_direct_+/+_(583r)	0.358542	1	0.389795	108613
chr8:133245679-133246180	TG	0.0354779	0.0714331	0.0025343	0.0025343	ATF2	FALSE	ATF2_direct_+/+	ATF2_direct_+/+_(335g)	ATF2_direct_+/+_(583r)	0.14683	1	0.0813099	111479
chr12:1937120-1937621	CACNA1C	0.000842713	0.0729395	6.1467e-05	6.1467e-05	ATF2	FALSE	ATF2_direct_+/+	ATF2_direct_+/+_(335g)	ATF2_direct_+/+_(583r)	0.402002	1	0.545904	91368
chr1:77546593-77547094	AK5	0.00122685	0.356598	0.000437491	0.000437491	ATF2	FALSE	ATF2_direct_+/+	ATF2_direct_+/+_(335g)	ATF2_direct_+/+_(583r)	0.636569	1	0.468655	143168
chr20:34150864-34151365	EIF2S2	0.051473	0.0843633	0.00434243	0.00434243	ATF2	FALSE	ATF2_direct_+/+	ATF2_direct_+/+_(335g)	ATF2_direct_+/+_(583r)	0.214666	1	0.167592	116047
chr16:17101759-17102260	XYLT1	0.0218872	0.494735	0.0108283	0.0108283	ATF2	FALSE	ATF2_direct_+/+	ATF2_direct_+/+_(335g)	ATF2_direct_+/+_(583r)	0.368166	1	0.333108	132797
chr15:26974236-26974737	GABRB3	0.00137331	0.424954	0.000583592	0.000583592	ATF2	FALSE	ATF2_direct_+/+	ATF2_direct_+/+_(335g)	ATF2_direct_+/+_(583r)	0.309901	1	0.54634	149142
chr6:46246127-46246628	ENPP4	0.0343353	0.126429	0.00434097	0.00434097	ATF2	FALSE	ATF2_direct_+/+	ATF2_direct_+/+_(335g)	ATF2_direct_+/+_(583r)	0.143789	1	0.224674	127785
chr2:182544231-182544732	PDE1A	0.00590476	0.536434	0.00316752	0.00316752	ATF2	FALSE	ATF2_direct_+/+	ATF2_direct_+/+_(335g)	ATF2_direct_+/+_(583r)	0.140637	1	0.420989	119958
chr2:25347962-25348463	DTNB	0.0329698	0.248776	0.00820211	0.00820211	ATF2	FALSE	ATF2_direct_+/+	ATF2_direct_+/+_(335g)	ATF2_direct_+/+_(583r)	0.540605	1	0.450064	109682
chr10:13998519-13999020	FRMD4A	0.000672411	0.237493	0.000159693	0.000159693	ATF2	FALSE	ATF2_direct_+/+	ATF2_direct_+/+_(335g)	ATF2_direct_+/+_(583r)	0.195137	1	0.557683	13115
chr8:73162918-73163419	TERF1	0.0524635	0.207669	0.0108951	0.0108951	ATF2	FALSE	ATF2_direct_+/+	ATF2_direct_+/+_(335g)	ATF2_direct_+/+_(583r)	0.25969	1	0.317478	116255
chr2:182625820-182626321	PDE1A	0.00324552	0.466888	0.0015153	0.0015153	ATF2	FALSE	ATF2_direct_+/+	ATF2_direct_+/+_(335g)	ATF2_direct_+/+_(583r)	0.140637	1	0.420989	148507
chr5:159310641-159311142	RNF145	0.0645466	0.27819	0.0179562	0.0179562	ATF2	FALSE	ATF2_direct_+/+	ATF2_direct_+/+_(335g)	ATF2_direct_+/+_(583r)	0.245654	1	0.397145	100750
chr2:86213797-86214298	REEP1	0.0327079	0.334331	0.0109353	0.0109353	ATF2	FALSE	ATF2_direct_+/+	ATF2_direct_+/+_(335g)	ATF2_direct_+/+_(583r)	0.141643	1	0.417203	137901
chr16:31005942-31006443	PRSS53	0.065783	0.0542311	0.00356748	0.00356748	ATF2	FALSE	ATF2_direct_+/+	ATF2_direct_+/+_(335g)	ATF2_direct_+/+_(583r)	0.700533	1	0.0632617	75837
chr2:28247200-28247701	BABAM2	0.00154344	0.304083	0.000469334	0.000469334	ATF2	FALSE	ATF2_direct_+/+	ATF2_direct_+/+_(335g)	ATF2_direct_+/+_(583r)	0.185962	1	0.472361	150953
chr10:11241387-11241888	CELF2	4.85174e-05	0.34975	1.69689e-05	1.69689e-05	ATF2	FALSE	ATF2_direct_+/+	ATF2_direct_+/+_(335g)	ATF2_direct_+/+_(583r)	0.311218	1	0.540867	147977
chr7:96035404-96035905	DYNC1I1	0.0905747	0.421881	0.0382118	0.0382118	ATF2	FALSE	ATF2_direct_+/+	ATF2_direct_+/+_(335g)	ATF2_direct_+/+_(583r)	0.163461	1	0.528392	44103
chr10:132264086-132264587	LRRC27	0.010186	0.181126	0.00184495	0.00184495	ATF2	FALSE	ATF2_direct_+/+	ATF2_direct_+/+_(335g)	ATF2_direct_+/+_(583r)	0.481697	1	0.241983	135200
chr6:88482634-88483135	RNGTT	0.0489065	0.235526	0.0115188	0.0115188	ATF2	FALSE	ATF2_direct_+/+	ATF2_direct_+/+_(335g)	ATF2_direct_+/+_(583r)	0.184994	1	0.44878	121345
chr8:4045217-4045718	CSMD1	0.0116503	0.568549	0.00662375	0.00662375	ATF2	FALSE	ATF2_direct_+/+	ATF2_direct_+/+_(335g)	ATF2_direct_+/+_(583r)	0.376541	1	0.552814	130793
chr11:33599334-33599835	KIAA1549L	0.0144901	0.546503	0.00791889	0.00791889	ATF2	FALSE	ATF2_direct_+/+	ATF2_direct_+/+_(335g)	ATF2_direct_+/+_(583r)	0.219118	1	0.509228	127740
chr5:109305756-109306257	FER	0.0700533	0.271706	0.0190339	0.0190339	ATF2	FALSE	ATF2_direct_+/+	ATF2_direct_+/+_(335g)	ATF2_direct_+/+_(583r)	0.158741	1	0.482514	45399
chr11:33599334-33599835	FBXO3	0.0296491	0.248341	0.0073631	0.0073631	ATF2	FALSE	ATF2_direct_+/+	ATF2_direct_+/+_(335g)	ATF2_direct_+/+_(583r)	0.211082	1	0.315309	96083
chr1:239515922-239516423	CHRM3	0.0085958	0.537295	0.00461848	0.00461848	ATF2	FALSE	ATF2_direct_+/+	ATF2_direct_+/+_(335g)	ATF2_direct_+/+_(583r)	0.316924	1	0.468654	148729
chr9:120242492-120242993	CDK5RAP2	0.044721	0.159072	0.00711387	0.00711387	ATF2	FALSE	ATF2_direct_+/+	ATF2_direct_+/+_(335g)	ATF2_direct_+/+_(583r)	0.885722	1	0.356504	16645
chr16:17431126-17431627	XYLT1	0.00252689	0.448572	0.00113349	0.00113349	ATF2	FALSE	ATF2_direct_+/+	ATF2_direct_+/+_(335g)	ATF2_direct_+/+_(583r)	0.368166	1	0.333108	147360
chr3:18339214-18339715	TBC1D5	0.00152735	0.161689	0.000246956	0.000246956	ATF2	FALSE	ATF2_direct_+/+	ATF2_direct_+/+_(335g)	ATF2_direct_+/+_(583r)	0.142569	1	0.509016	151338
chr5:94864123-94864624	SLF1	0.0446038	0.323381	0.014424	0.014424	ATF2	FALSE	ATF2_direct_+/+	ATF2_direct_+/+_(335g)	ATF2_direct_+/+_(583r)	0.161794	1	0.429451	129058
chr17:46137813-46138314	KANSL1	0.0464659	0.362671	0.0168519	0.0168519	ATF2	FALSE	ATF2_direct_+/+	ATF2_direct_+/+_(335g)	ATF2_direct_+/+_(583r)	0.207592	1	0.511571	110516
chr11:46353749-46354250	AMBRA1	0.0420377	0.400822	0.0168496	0.0168496	ATF2	FALSE	ATF2_direct_+/+	ATF2_direct_+/+_(335g)	ATF2_direct_+/+_(583r)	0.145181	1	0.442433	129476
chr2:50350185-50350686	NRXN1	7.4827e-05	0.225282	1.68572e-05	1.68572e-05	ATF2	FALSE	ATF2_direct_+/+	ATF2_direct_+/+_(335g)	ATF2_direct_+/+_(583r)	0.569144	1	0.537113	150389
chr3:120170627-120171128	GSK3B	0.0802222	0.312796	0.0250932	0.0250932	ATF2	FALSE	ATF2_direct_+/+	ATF2_direct_+/+_(335g)	ATF2_direct_+/+_(583r)	0.168588	1	0.493965	63310
chr16:17354093-17354594	XYLT1	0.00189083	0.288569	0.000545636	0.000545636	ATF2	FALSE	ATF2_direct_+/+	ATF2_direct_+/+_(335g)	ATF2_direct_+/+_(583r)	0.368166	1	0.333108	147729
chr10:60607770-60608271	ANK3	0.000887347	0.145741	0.000129323	0.000129323	ATF2	FALSE	ATF2_direct_+/+	ATF2_direct_+/+_(335g)	ATF2_direct_+/+_(583r)	0.613634	1	0.563054	24427
chr8:101247547-101248048	ZNF706	0.0291845	0.258026	0.00753036	0.00753036	ATF2	FALSE	ATF2_direct_+/+	ATF2_direct_+/+_(335g)	ATF2_direct_+/+_(583r)	0.461062	1	0.354892	129230
chr16:21246766-21247267	ANKS4B	0.0287835	0.109398	0.00314886	0.00314886	ATF2	FALSE	ATF2_direct_+/+	ATF2_direct_+/+_(335g)	ATF2_direct_+/+_(583r)	0.204213	1	0.0768236	141034
chr4:6368239-6368740	PPP2R2C	0.0116903	0.573094	0.00669964	0.00669964	ATF2	FALSE	ATF2_direct_+/+	ATF2_direct_+/+_(335g)	ATF2_direct_+/+_(583r)	0.633124	1	0.525892	139727
chr16:85281-85782	MPG	0.0558153	0.0837886	0.00467668	0.00467668	ATF2	FALSE	ATF2_direct_+/+	ATF2_direct_+/+_(335g)	ATF2_direct_+/+_(583r)	0.25347	1	0.113045	110359
chr8:47697575-47698076	PRKDC	0.0231005	0.262191	0.00605674	0.00605674	ATF2	FALSE	ATF2_direct_+/+	ATF2_direct_+/+_(335g)	ATF2_direct_+/+_(583r)	0.716857	1	0.464964	124218
chr19:57515360-57515861	ZNF550	0.0696198	0.072238	0.00502919	0.00502919	ATF2	FALSE	ATF2_direct_+/+	ATF2_direct_+/+_(335g)	ATF2_direct_+/+_(583r)	0.167285	1	0.165438	15687
chr16:17574646-17575147	XYLT1	0.00218539	0.254394	0.000555951	0.000555951	ATF2	FALSE	ATF2_direct_+/+	ATF2_direct_+/+_(335g)	ATF2_direct_+/+_(583r)	0.368166	1	0.333108	148148
chr19:58531359-58531860	ZNF584	0.0401047	0.0760386	0.00304951	0.00304951	ATF2	FALSE	ATF2_direct_+/+	ATF2_direct_+/+_(335g)	ATF2_direct_+/+_(583r)	0.176032	1	0.122236	58639
chr5:54446511-54447012	ARL15	0.0662516	0.371259	0.0245965	0.0245965	ATF2	FALSE	ATF2_direct_+/+	ATF2_direct_+/+_(335g)	ATF2_direct_+/+_(583r)	0.653555	1	0.419373	73042
chr16:24228665-24229166	PRKCB	0.00491036	0.560306	0.00275131	0.00275131	ATF2	FALSE	ATF2_direct_+/+	ATF2_direct_+/+_(335g)	ATF2_direct_+/+_(583r)	0.300474	1	0.48927	139276
chr8:84555917-84556418	RALYL	0.0014112	0.373531	0.000527129	0.000527129	ATF2	FALSE	ATF2_direct_+/+	ATF2_direct_+/+_(335g)	ATF2_direct_+/+_(583r)	0.280691	1	0.504704	143423
chr6:99301572-99302073	PNISR	0.111982	0.362313	0.0405724	0.0405724	ATF2	FALSE	ATF2_direct_+/+	ATF2_direct_+/+_(335g)	ATF2_direct_+/+_(583r)	0.564664	1	0.494612	33220
chr3:18179702-18180203	TBC1D5	0.0123131	0.271688	0.00334534	0.00334534	ATF2	FALSE	ATF2_direct_+/+	ATF2_direct_+/+_(335g)	ATF2_direct_+/+_(583r)	0.142569	1	0.509016	116872
chr6:79426995-79427496	LCA5	0.0340891	0.350606	0.0119519	0.0119519	ATF2	FALSE	ATF2_direct_+/+	ATF2_direct_+/+_(335g)	ATF2_direct_+/+_(583r)	0.447432	1	0.380799	125600
chr15:27078517-27079018	GABRB3	0.000270851	0.263314	7.13188e-05	7.13188e-05	ATF2	FALSE	ATF2_direct_+/+	ATF2_direct_+/+_(335g)	ATF2_direct_+/+_(583r)	0.309901	1	0.54634	136266
chr2:127853558-127854059	WDR33	0.0181263	0.124391	0.00225474	0.00225474	ATF2	FALSE	ATF2_direct_+/+	ATF2_direct_+/+_(335g)	ATF2_direct_+/+_(583r)	0.24664	1	0.406664	71937
chr5:50798097-50798598	PARP8	0.0359386	0.292981	0.0105293	0.0105293	ATF2	FALSE	ATF2_direct_+/+	ATF2_direct_+/+_(335g)	ATF2_direct_+/+_(583r)	0.890654	1	0.449637	95522
chr21:26292529-26293030	APP	0.0390713	0.335709	0.0131166	0.0131166	ATF2	FALSE	ATF2_direct_+/+	ATF2_direct_+/+_(335g)	ATF2_direct_+/+_(583r)	0.519983	1	0.518891	119842
chr2:2184668-2185169	MYT1L	0.0464644	0.563148	0.0261663	0.0261663	ATF2	FALSE	ATF2_direct_+/+	ATF2_direct_+/+_(335g)	ATF2_direct_+/+_(583r)	0.194253	1	0.522622	28789
chr8:19346240-19346741	CSGALNACT1	0.00293598	0.0900821	0.00026448	0.00026448	ATF2	FALSE	ATF2_direct_+/+	ATF2_direct_+/+_(335g)	ATF2_direct_+/+_(583r)	0.254148	1	0.350823	147239
chr1:41981062-41981563	HIVEP3	0.024075	0.293941	0.00707664	0.00707664	ATF2	FALSE	ATF2_direct_+/+	ATF2_direct_+/+_(335g)	ATF2_direct_+/+_(583r)	0.294407	1	0.498422	126080
chr2:24203888-24204389	FAM228A	0.120084	0.104429	0.0125402	0.0125402	ATF2	FALSE	ATF2_direct_+/+	ATF2_direct_+/+_(335g)	ATF2_direct_+/+_(583r)	0.223064	1	0.143696	27121
chr9:17556646-17557147	SH3GL2	0.00603847	0.50413	0.00304418	0.00304418	ATF2	FALSE	ATF2_direct_+/+	ATF2_direct_+/+_(335g)	ATF2_direct_+/+_(583r)	0.194344	1	0.484593	88466
chr5:94864123-94864624	MCTP1	0.00359294	0.364529	0.00130973	0.00130973	ATF2	FALSE	ATF2_direct_+/+	ATF2_direct_+/+_(335g)	ATF2_direct_+/+_(583r)	0.343912	1	0.438319	147980
chr3:111918136-111918637	ABHD10	0.0348768	0.119699	0.00417471	0.00417471	ATF2	FALSE	ATF2_direct_+/+	ATF2_direct_+/+_(335g)	ATF2_direct_+/+_(583r)	0.169995	1	0.178245	13050
chr5:168585299-168585800	SLIT3	0.000316641	0.160606	5.08543e-05	5.08543e-05	ATF2	FALSE	ATF2_direct_+/+	ATF2_direct_+/+_(335g)	ATF2_direct_+/+_(583r)	0.25592	1	0.394543	150238
chr15:39851445-39851946	EIF2AK4	0.0153025	0.179177	0.00274186	0.00274186	ATF2	FALSE	ATF2_direct_+/+	ATF2_direct_+/+_(335g)	ATF2_direct_+/+_(583r)	0.396696	1	0.352436	109438
chr1:24513817-24514318	SRRM1	0.0614353	0.188394	0.011574	0.011574	ATF2	FALSE	ATF2_direct_+/+	ATF2_direct_+/+_(335g)	ATF2_direct_+/+_(583r)	0.227243	1	0.366058	106191
chr17:79506220-79506721	RBFOX3	0.000442287	0.521866	0.000230815	0.000230815	ATF2	FALSE	ATF2_direct_+/+	ATF2_direct_+/+_(335g)	ATF2_direct_+/+_(583r)	0.563939	1	0.508599	146832
chr3:124163178-124163679	KALRN	0.000197808	0.415407	8.21708e-05	8.21708e-05	ATF2	FALSE	ATF2_direct_+/+	ATF2_direct_+/+_(335g)	ATF2_direct_+/+_(583r)	0.505764	1	0.560679	146558
chr1:174643029-174643530	RABGAP1L	0.00146097	0.0549747	8.03165e-05	8.03165e-05	ATF2	FALSE	ATF2_direct_+/+	ATF2_direct_+/+_(335g)	ATF2_direct_+/+_(583r)	0.267744	1	0.546987	121583
chr9:131500349-131500850	PRRC2B	0.0128482	0.244547	0.00314199	0.00314199	ATF2	FALSE	ATF2_direct_+/+	ATF2_direct_+/+_(335g)	ATF2_direct_+/+_(583r)	0.373822	1	0.400417	143256
chr11:129265256-129265757	ARHGAP32	0.0078246	0.442626	0.00346337	0.00346337	ATF2	FALSE	ATF2_direct_+/+	ATF2_direct_+/+_(335g)	ATF2_direct_+/+_(583r)	0.254205	1	0.549774	144350
chr2:162458399-162458900	KCNH7	0.00434648	0.412971	0.00179497	0.00179497	ATF2	FALSE	ATF2_direct_+/+	ATF2_direct_+/+_(335g)	ATF2_direct_+/+_(583r)	0.475101	1	0.413301	142548
chr2:2122105-2122606	MYT1L	0.00150183	0.41484	0.000623019	0.000623019	ATF2	FALSE	ATF2_direct_+/+	ATF2_direct_+/+_(335g)	ATF2_direct_+/+_(583r)	0.194253	1	0.522622	83351
chr8:10146698-10147199	MSRA	1.13859e-05	0.455299	5.18399e-06	5.18399e-06	ATF2	FALSE	ATF2_direct_+/+	ATF2_direct_+/+_(335g)	ATF2_direct_+/+_(583r)	0.206653	1	0.532015	151497
chr9:28045197-28045698	LINGO2	0.0104824	0.37425	0.00392304	0.00392304	ATF2	FALSE	ATF2_direct_+/+	ATF2_direct_+/+_(335g)	ATF2_direct_+/+_(583r)	0.181486	1	0.413737	127495
chr1:77274265-77274766	PIGK	0.0640434	0.248445	0.0159113	0.0159113	ATF2	FALSE	ATF2_direct_+/+	ATF2_direct_+/+_(335g)	ATF2_direct_+/+_(583r)	0.167033	1	0.346542	101836
chr2:168718173-168718674	CERS6	0.0877918	0.41692	0.0366022	0.0366022	ATF2	FALSE	ATF2_direct_+/+	ATF2_direct_+/+_(335g)	ATF2_direct_+/+_(583r)	0.200922	1	0.510377	12226
chr11:84825552-84826053	DLG2	6.12807e-05	0.179569	1.10041e-05	1.10041e-05	ATF2	FALSE	ATF2_direct_+/+	ATF2_direct_+/+_(335g)	ATF2_direct_+/+_(583r)	0.353153	1	0.587809	139631
chr10:76984958-76985459	KCNMA1	8.2661e-06	0.498609	4.12155e-06	4.12155e-06	ATF2	FALSE	ATF2_direct_+/+	ATF2_direct_+/+_(335g)	ATF2_direct_+/+_(583r)	0.144119	1	0.549322	151473
chr10:76997732-76998233	KCNMA1	0.00100493	0.277314	0.000278681	0.000278681	ATF2	FALSE	ATF2_direct_+/+	ATF2_direct_+/+_(335g)	ATF2_direct_+/+_(583r)	0.144119	1	0.549322	151341
chr4:86543400-86543901	MAPK10	0.00208596	0.41164	0.000858665	0.000858665	ATF2	FALSE	ATF2_direct_+/+	ATF2_direct_+/+_(335g)	ATF2_direct_+/+_(583r)	0.225942	1	0.554477	134980
chr1:84501904-84502405	SPATA1	0.0188927	0.132096	0.00249565	0.00249565	ATF2	FALSE	ATF2_direct_+/+	ATF2_direct_+/+_(335g)	ATF2_direct_+/+_(583r)	0.40883	1	0.168442	119074
chr10:79025319-79025820	ZMIZ1	0.0806299	0.250535	0.0202006	0.0202006	ATF2	FALSE	ATF2_direct_+/+	ATF2_direct_+/+_(335g)	ATF2_direct_+/+_(583r)	0.195168	1	0.255133	58480
chr19:32656157-32656658	ANKRD27	0.0593729	0.313257	0.018599	0.018599	ATF2	FALSE	ATF2_direct_+/+	ATF2_direct_+/+_(335g)	ATF2_direct_+/+_(583r)	0.306325	1	0.34233	96666
chr10:132398002-132398503	LRRC27	0.00466089	0.135341	0.000630807	0.000630807	ATF2	FALSE	ATF2_direct_+/+	ATF2_direct_+/+_(335g)	ATF2_direct_+/+_(583r)	0.481697	1	0.241983	133086
chr19:32658897-32659398	ANKRD27	0.104403	0.370334	0.038664	0.038664	ATF2	FALSE	ATF2_direct_+/+	ATF2_direct_+/+_(335g)	ATF2_direct_+/+_(583r)	0.306325	1	0.34233	40440
chr11:85442144-85442645	DLG2	4.73417e-05	0.173365	8.2074e-06	8.2074e-06	ATF2	FALSE	ATF2_direct_+/+	ATF2_direct_+/+_(335g)	ATF2_direct_+/+_(583r)	0.353153	1	0.587809	147905
chr11:134024626-134025127	JAM3	0.00290323	0.163653	0.000475123	0.000475123	ATF2	FALSE	ATF2_direct_+/+	ATF2_direct_+/+_(335g)	ATF2_direct_+/+_(583r)	0.270982	1	0.382946	149179
chr3:85299478-85299979	CADM2	0.0271722	0.500246	0.0135928	0.0135928	ATF2	FALSE	ATF2_direct_+/+	ATF2_direct_+/+_(335g)	ATF2_direct_+/+_(583r)	0.254639	1	0.547005	137259
chr8:103073969-103074470	ATP6V1C1	0.0271503	0.255462	0.00693585	0.00693585	ATF2	FALSE	ATF2_direct_+/+	ATF2_direct_+/+_(335g)	ATF2_direct_+/+_(583r)	0.275846	1	0.365749	140401
chr5:111635524-111636025	CAMK4	0.00487368	0.317551	0.00154764	0.00154764	ATF2	FALSE	ATF2_direct_+/+	ATF2_direct_+/+_(335g)	ATF2_direct_+/+_(583r)	0.222315	1	0.400729	149526
chr6:31165566-31166067	CCHCR1	0.0585507	0.106576	0.00624009	0.00624009	ATF2	FALSE	ATF2_direct_+/+	ATF2_direct_+/+_(335g)	ATF2_direct_+/+_(583r)	0.663438	1	0.153457	89254
chr11:120385176-120385677	ARHGEF12	0.0644224	0.466393	0.0300462	0.0300462	ATF2	FALSE	ATF2_direct_+/+	ATF2_direct_+/+_(335g)	ATF2_direct_+/+_(583r)	0.638548	1	0.505975	72698
chr8:31299010-31299511	WRN	0.0888904	0.207062	0.0184058	0.0184058	ATF2	FALSE	ATF2_direct_+/+	ATF2_direct_+/+_(335g)	ATF2_direct_+/+_(583r)	0.269266	1	0.366755	7784
chr1:174922115-174922616	RABGAP1L	0.00226241	0.208965	0.000472765	0.000472765	ATF2	FALSE	ATF2_direct_+/+	ATF2_direct_+/+_(335g)	ATF2_direct_+/+_(583r)	0.267744	1	0.546987	148863
chr20:49441728-49442229	KCNB1	0.000515564	0.203088	0.000104705	0.000104705	ATF2	FALSE	ATF2_direct_+/+	ATF2_direct_+/+_(335g)	ATF2_direct_+/+_(583r)	0.277974	1	0.477123	150008
chrX:31751229-31751730	DMD	0.0142193	0.475294	0.00675835	0.00675835	ATF2	FALSE	ATF2_direct_+/+	ATF2_direct_+/+_(335g)	ATF2_direct_+/+_(583r)	0.297304	1	0.523681	147250
chr17:64972378-64972879	LRRC37A3	0.0499597	0.211072	0.0105451	0.0105451	ATF2	FALSE	ATF2_direct_+/+	ATF2_direct_+/+_(335g)	ATF2_direct_+/+_(583r)	0.142118	1	0.413519	119963
chr1:84042572-84043073	PRKACB	0.024578	0.337813	0.00830276	0.00830276	ATF2	FALSE	ATF2_direct_+/+	ATF2_direct_+/+_(335g)	ATF2_direct_+/+_(583r)	0.142628	1	0.501428	146379
chr2:1970189-1970690	MYT1L	0.000891094	0.423865	0.000377704	0.000377704	ATF2	FALSE	ATF2_direct_+/+	ATF2_direct_+/+_(335g)	ATF2_direct_+/+_(583r)	0.194253	1	0.522622	151036
chr13:43196303-43196804	ENOX1	0.000427826	0.298475	0.000127696	0.000127696	ATF2	FALSE	ATF2_direct_+/+	ATF2_direct_+/+_(335g)	ATF2_direct_+/+_(583r)	0.155727	1	0.401623	149984
chr15:65710748-65711249	DENND4A	0.0311196	0.246009	0.00765572	0.00765572	ATF2	FALSE	ATF2_direct_+/+	ATF2_direct_+/+_(335g)	ATF2_direct_+/+_(583r)	0.282567	1	0.389008	135846
chr16:17152259-17152760	XYLT1	0.0253775	0.238315	0.00604783	0.00604783	ATF2	FALSE	ATF2_direct_+/+	ATF2_direct_+/+_(335g)	ATF2_direct_+/+_(583r)	0.368166	1	0.333108	129737
chr1:23989378-23989879	PNRC2	0.0869652	0.0890036	0.00774022	0.00774022	ATF2	FALSE	ATF2_direct_+/+	ATF2_direct_+/+_(335g)	ATF2_direct_+/+_(583r)	0.229776	1	0.14596	67710
chr6:5856352-5856853	FARS2	0.00392635	0.282567	0.00110946	0.00110946	ATF2	FALSE	ATF2_direct_+/+	ATF2_direct_+/+_(335g)	ATF2_direct_+/+_(583r)	0.241599	1	0.487112	147035
chr16:30461491-30461992	ZNF689	0.0500283	0.0541064	0.00270685	0.00270685	ATF2	FALSE	ATF2_direct_+/+	ATF2_direct_+/+_(335g)	ATF2_direct_+/+_(583r)	0.253537	1	0.0852947	29740
chr2:28676288-28676789	PLB1	0.0521146	0.120216	0.00626498	0.00626498	ATF2	FALSE	ATF2_direct_+/+	ATF2_direct_+/+_(335g)	ATF2_direct_+/+_(583r)	0.188378	1	0.172791	119511
chr12:13744627-13745128	GRIN2B	0.000536057	0.453457	0.000243079	0.000243079	ATF2	FALSE	ATF2_direct_+/+	ATF2_direct_+/+_(335g)	ATF2_direct_+/+_(583r)	0.496164	1	0.538492	82397
chr2:86077594-86078095	POLR1A	0.0102904	0.141852	0.00145971	0.00145971	ATF2	FALSE	ATF2_direct_+/+	ATF2_direct_+/+_(335g)	ATF2_direct_+/+_(583r)	0.169789	1	0.314605	148385
chr18:33666038-33666539	ASXL3	0.0646784	0.497804	0.0321971	0.0321971	ATF2	FALSE	ATF2_direct_+/+	ATF2_direct_+/+_(335g)	ATF2_direct_+/+_(583r)	0.189377	1	0.415816	102952
chr14:66401575-66402076	GPHN	0.051748	0.346324	0.0179216	0.0179216	ATF2	FALSE	ATF2_direct_+/+	ATF2_direct_+/+_(335g)	ATF2_direct_+/+_(583r)	0.200101	1	0.529778	106563
chr16:1707463-1707964	IFT140	0.0408093	0.150539	0.00614337	0.00614337	ATF2	FALSE	ATF2_direct_+/+	ATF2_direct_+/+_(335g)	ATF2_direct_+/+_(583r)	0.155495	1	0.199578	128016
chr12:111439655-111440156	ATXN2	0.00670485	0.212044	0.00142172	0.00142172	ATF2	FALSE	ATF2_direct_+/+	ATF2_direct_+/+_(335g)	ATF2_direct_+/+_(583r)	0.203512	1	0.466872	138714
chr4:84568528-84569029	WDFY3	0.0301126	0.318147	0.00958021	0.00958021	ATF2	FALSE	ATF2_direct_+/+	ATF2_direct_+/+_(335g)	ATF2_direct_+/+_(583r)	0.198749	1	0.509328	91443
chr2:227997294-227997795	DAW1	0.0545792	0.137235	0.0074902	0.0074902	ATF2	FALSE	ATF2_direct_+/+	ATF2_direct_+/+_(335g)	ATF2_direct_+/+_(583r)	0.310218	1	0.150594	91938
chr2:148972823-148973324	KIF5C	0.03826	0.37524	0.0143567	0.0143567	ATF2	FALSE	ATF2_direct_+/+	ATF2_direct_+/+_(335g)	ATF2_direct_+/+_(583r)	0.33499	1	0.497831	126042
chr10:76727142-76727643	KCNMA1	0.00037113	0.44551	0.000165342	0.000165342	ATF2	FALSE	ATF2_direct_+/+	ATF2_direct_+/+_(335g)	ATF2_direct_+/+_(583r)	0.144119	1	0.549322	145874
chr18:35877227-35877728	RPRD1A	0.063241	0.267151	0.0168949	0.0168949	ATF2	FALSE	ATF2_direct_+/+	ATF2_direct_+/+_(335g)	ATF2_direct_+/+_(583r)	0.150532	1	0.426242	106085
chr5:169056285-169056786	SLIT3	0.0179484	0.51685	0.00927664	0.00927664	ATF2	FALSE	ATF2_direct_+/+	ATF2_direct_+/+_(335g)	ATF2_direct_+/+_(583r)	0.25592	1	0.394543	23475
chr20:62132086-62132587	LSM14B	0.0355069	0.0756609	0.00268649	0.00268649	ATF2	FALSE	ATF2_direct_+/+	ATF2_direct_+/+_(335g)	ATF2_direct_+/+_(583r)	0.36463	1	0.118953	128066
chr7:108211440-108211941	NRCAM	0.00768831	0.359994	0.00276774	0.00276774	ATF2	FALSE	ATF2_direct_+/+	ATF2_direct_+/+_(335g)	ATF2_direct_+/+_(583r)	0.469177	1	0.564966	144345
chr17:46976765-46977266	GOSR2	0.0407429	0.135705	0.005529	0.005529	ATF2	FALSE	ATF2_direct_+/+	ATF2_direct_+/+_(335g)	ATF2_direct_+/+_(583r)	0.171849	1	0.182642	131096
chr10:77683098-77683599	KCNMA1	0.000748906	0.129911	9.72911e-05	9.72911e-05	ATF2	FALSE	ATF2_direct_+/+	ATF2_direct_+/+_(335g)	ATF2_direct_+/+_(583r)	0.144119	1	0.549322	93106
chr1:23956840-23957341	PNRC2	0.043512	0.06727	0.00292705	0.00292705	ATF2	FALSE	ATF2_direct_+/+	ATF2_direct_+/+_(335g)	ATF2_direct_+/+_(583r)	0.229776	1	0.14596	77498
chr8:47697575-47698076	SPIDR	0.0777326	0.366654	0.0285009	0.0285009	ATF2	FALSE	ATF2_direct_+/+	ATF2_direct_+/+_(335g)	ATF2_direct_+/+_(583r)	0.142442	1	0.496017	84036
chr10:114030285-114030786	ADRB1	0.0384884	0.142957	0.00550219	0.00550219	ATF2	FALSE	ATF2_direct_+/+	ATF2_direct_+/+_(335g)	ATF2_direct_+/+_(583r)	0.173715	1	0.111437	134326
chr2:9961074-9961575	GRHL1	0.0495987	0.199746	0.00990715	0.00990715	ATF2	FALSE	ATF2_direct_+/+	ATF2_direct_+/+_(335g)	ATF2_direct_+/+_(583r)	0.253141	1	0.218493	87195
chr20:51511099-51511600	ATP9A	0.0343844	0.325174	0.0111809	0.0111809	ATF2	FALSE	ATF2_direct_+/+	ATF2_direct_+/+_(335g)	ATF2_direct_+/+_(583r)	0.717754	1	0.490336	97663
chr5:178994853-178995354	ZFP2	0.0931866	0.175508	0.016355	0.016355	ATF2	FALSE	ATF2_direct_+/+	ATF2_direct_+/+_(335g)	ATF2_direct_+/+_(583r)	0.544263	1	0.238467	52782
chr3:159907429-159907930	SCHIP1	0.00675552	0.145902	0.000985647	0.000985647	ATF2	FALSE	ATF2_direct_+/+	ATF2_direct_+/+_(335g)	ATF2_direct_+/+_(583r)	0.374917	1	0.212231	47647
chr8:3002833-3003334	CSMD1	8.32718e-05	0.20917	1.7418e-05	1.7418e-05	ATF2	FALSE	ATF2_direct_+/+	ATF2_direct_+/+_(335g)	ATF2_direct_+/+_(583r)	0.376541	1	0.552814	150894
chr15:56252505-56253006	RFX7	0.14321	0.234272	0.0335501	0.0335501	ATF2	FALSE	ATF2_direct_+/+	ATF2_direct_+/+_(335g)	ATF2_direct_+/+_(583r)	0.243373	1	0.433702	16750
chr2:232889236-232889737	NGEF	0.0236625	0.589989	0.0139606	0.0139606	ATF2	FALSE	ATF2_direct_+/+	ATF2_direct_+/+_(335g)	ATF2_direct_+/+_(583r)	0.27644	1	0.40774	139731
chr8:84156605-84157106	RALYL	0.0010919	0.172262	0.000188093	0.000188093	ATF2	FALSE	ATF2_direct_+/+	ATF2_direct_+/+_(335g)	ATF2_direct_+/+_(583r)	0.280691	1	0.504704	144190
chr5:5634919-5635420	ICE1	0.0730802	0.322679	0.0235814	0.0235814	ATF2	FALSE	ATF2_direct_+/+	ATF2_direct_+/+_(335g)	ATF2_direct_+/+_(583r)	0.72214	1	0.437593	67591
chr5:60596444-60596945	PDE4D	0.00798938	0.467819	0.00373759	0.00373759	ATF2	FALSE	ATF2_direct_+/+	ATF2_direct_+/+_(335g)	ATF2_direct_+/+_(583r)	0.318249	1	0.532445	142213
chr1:233694145-233694646	KCNK1	0.0179912	0.486062	0.00874486	0.00874486	ATF2	FALSE	ATF2_direct_+/+	ATF2_direct_+/+_(335g)	ATF2_direct_+/+_(583r)	0.204308	1	0.410857	64007
chr10:82945760-82946261	NRG3	0.000426969	0.282031	0.000120419	0.000120419	ATF2	FALSE	ATF2_direct_+/+	ATF2_direct_+/+_(335g)	ATF2_direct_+/+_(583r)	0.388326	1	0.566028	147972
chr17:78180584-78181085	TNRC6C	0.00765357	0.065223	0.000499189	0.000499189	ATF2	FALSE	ATF2_direct_+/+	ATF2_direct_+/+_(335g)	ATF2_direct_+/+_(583r)	0.148489	1	0.494948	150726
chr2:39210963-39211464	SOS1	0.0942034	0.336403	0.0316903	0.0316903	ATF2	FALSE	ATF2_direct_+/+	ATF2_direct_+/+_(335g)	ATF2_direct_+/+_(583r)	0.148214	1	0.490006	29707
chr3:56484066-56484567	ERC2	0.000889181	0.496798	0.000441743	0.000441743	ATF2	FALSE	ATF2_direct_+/+	ATF2_direct_+/+_(335g)	ATF2_direct_+/+_(583r)	0.753149	1	0.502668	145739
chr4:47418203-47418704	GABRB1	0.00552463	0.275301	0.00152094	0.00152094	ATF2	FALSE	ATF2_direct_+/+	ATF2_direct_+/+_(335g)	ATF2_direct_+/+_(583r)	0.622638	1	0.467664	132318
chr2:165462481-165462982	SCN2A	0.0708906	0.478389	0.0339133	0.0339133	ATF2	FALSE	ATF2_direct_+/+	ATF2_direct_+/+_(335g)	ATF2_direct_+/+_(583r)	0.447439	1	0.558755	83328
chr9:112854776-112855277	SLC46A2	0.0483598	0.0534912	0.00258682	0.00258682	ATF2	FALSE	ATF2_direct_+/+	ATF2_direct_+/+_(335g)	ATF2_direct_+/+_(583r)	0.161279	1	0.067976	90145
chr7:97994658-97995159	LMTK2	0.00384501	0.310792	0.001195	0.001195	ATF2	FALSE	ATF2_direct_+/+	ATF2_direct_+/+_(335g)	ATF2_direct_+/+_(583r)	0.248846	1	0.460407	147488
chr5:60257691-60258192	PDE4D	0.00108192	0.35925	0.000388681	0.000388681	ATF2	FALSE	ATF2_direct_+/+	ATF2_direct_+/+_(335g)	ATF2_direct_+/+_(583r)	0.318249	1	0.532445	145300
chr3:123959039-123959540	KALRN	0.00615927	0.376537	0.00231919	0.00231919	ATF2	FALSE	ATF2_direct_+/+	ATF2_direct_+/+_(335g)	ATF2_direct_+/+_(583r)	0.505764	1	0.560679	139020
chr12:62363364-62363865	MON2	0.0297848	0.287846	0.00857344	0.00857344	ATF2	FALSE	ATF2_direct_+/+	ATF2_direct_+/+_(335g)	ATF2_direct_+/+_(583r)	0.26718	1	0.510063	136516
chr2:24203888-24204389	ITSN2	0.0888119	0.332456	0.0295261	0.0295261	ATF2	FALSE	ATF2_direct_+/+	ATF2_direct_+/+_(335g)	ATF2_direct_+/+_(583r)	0.306051	1	0.444504	55438
chr18:33709648-33710149	ASXL3	0.0114454	0.323901	0.00370719	0.00370719	ATF2	FALSE	ATF2_direct_+/+	ATF2_direct_+/+_(335g)	ATF2_direct_+/+_(583r)	0.189377	1	0.415816	34310
chr3:127016058-127016559	CHCHD6	0.0178372	0.330205	0.00588993	0.00588993	ATF2	FALSE	ATF2_direct_+/+	ATF2_direct_+/+_(335g)	ATF2_direct_+/+_(583r)	0.164031	1	0.413608	72550
chr18:35296114-35296615	ZNF24	0.0706652	0.103322	0.00730131	0.00730131	ATF2	FALSE	ATF2_direct_+/+	ATF2_direct_+/+_(335g)	ATF2_direct_+/+_(583r)	0.193562	1	0.20393	88478
chr2:100407225-100407726	LONRF2	0.0692747	0.330884	0.0229219	0.0229219	ATF2	FALSE	ATF2_direct_+/+	ATF2_direct_+/+_(335g)	ATF2_direct_+/+_(583r)	0.293707	1	0.412824	91794
chr9:133281349-133281850	RALGDS	0.046098	0.146332	0.00674561	0.00674561	ATF2	FALSE	ATF2_direct_+/+	ATF2_direct_+/+_(335g)	ATF2_direct_+/+_(583r)	0.552318	1	0.182146	25324
chr10:10725585-10726086	CELF2	0.000122176	0.326689	3.99137e-05	3.99137e-05	ATF2	FALSE	ATF2_direct_+/+	ATF2_direct_+/+_(335g)	ATF2_direct_+/+_(583r)	0.311218	1	0.540867	147498
chr2:31030527-31031028	GALNT14	0.000744464	0.357692	0.000266289	0.000266289	ATF2	FALSE	ATF2_direct_+/+	ATF2_direct_+/+_(335g)	ATF2_direct_+/+_(583r)	0.192713	1	0.284077	149618
chr15:26443844-26444345	GABRB3	0.000310962	0.174018	5.41129e-05	5.41129e-05	ATF2	FALSE	ATF2_direct_+/+	ATF2_direct_+/+_(335g)	ATF2_direct_+/+_(583r)	0.309901	1	0.54634	150066
chr17:79465398-79465899	RBFOX3	0.00254484	0.484396	0.00123271	0.00123271	ATF2	FALSE	ATF2_direct_+/+	ATF2_direct_+/+_(335g)	ATF2_direct_+/+_(583r)	0.563939	1	0.508599	134728
chr15:31606313-31606814	OTUD7A	0.00576941	0.423126	0.00244119	0.00244119	ATF2	FALSE	ATF2_direct_+/+	ATF2_direct_+/+_(335g)	ATF2_direct_+/+_(583r)	0.192414	1	0.542536	147324
chr2:50624627-50625128	NRXN1	0.0155902	0.383032	0.00597153	0.00597153	ATF2	FALSE	ATF2_direct_+/+	ATF2_direct_+/+_(335g)	ATF2_direct_+/+_(583r)	0.569144	1	0.537113	136373
chr12:79386739-79387240	SYT1	1.63705e-05	0.291247	4.76786e-06	4.76786e-06	ATF2	FALSE	ATF2_direct_+/+	ATF2_direct_+/+_(335g)	ATF2_direct_+/+_(583r)	0.258524	1	0.559393	151430
chr17:81095051-81095552	RPTOR	0.00795645	0.303599	0.00241557	0.00241557	ATF2	FALSE	ATF2_direct_+/+	ATF2_direct_+/+_(335g)	ATF2_direct_+/+_(583r)	0.249495	1	0.453196	145582
chr12:13495071-13495572	GRIN2B	0.00680224	0.264921	0.00180206	0.00180206	ATF2	FALSE	ATF2_direct_+/+	ATF2_direct_+/+_(335g)	ATF2_direct_+/+_(583r)	0.496164	1	0.538492	56450
chr16:24034119-24034620	PRKCB	0.000107184	0.424658	4.55168e-05	4.55168e-05	ATF2	FALSE	ATF2_direct_+/+	ATF2_direct_+/+_(335g)	ATF2_direct_+/+_(583r)	0.300474	1	0.48927	151083
chr19:36472325-36472826	ZNF382	0.0614604	0.158996	0.00977195	0.00977195	ATF2	FALSE	ATF2_direct_+/+	ATF2_direct_+/+_(335g)	ATF2_direct_+/+_(583r)	0.383847	1	0.372976	90730
chr6:38383883-38384384	BTBD9	0.0104757	0.327068	0.00342627	0.00342627	ATF2	FALSE	ATF2_direct_+/+	ATF2_direct_+/+_(335g)	ATF2_direct_+/+_(583r)	0.668124	1	0.524041	136458
chr10:76907197-76907698	KCNMA1	0.00292537	0.325437	0.000952024	0.000952024	ATF2	FALSE	ATF2_direct_+/+	ATF2_direct_+/+_(335g)	ATF2_direct_+/+_(583r)	0.144119	1	0.549322	149291
chr5:178698891-178699392	COL23A1	0.0452529	0.216535	0.00979883	0.00979883	ATF2	FALSE	ATF2_direct_+/+	ATF2_direct_+/+_(335g)	ATF2_direct_+/+_(583r)	0.480322	1	0.25531	50025
chr10:28317994-28318495	MPP7	0.0499229	0.343189	0.017133	0.017133	ATF2	FALSE	ATF2_direct_+/+	ATF2_direct_+/+_(335g)	ATF2_direct_+/+_(583r)	0.222867	1	0.310847	59268
chr8:22025321-22025822	XPO7	0.0481041	0.317803	0.0152876	0.0152876	ATF2	FALSE	ATF2_direct_+/+	ATF2_direct_+/+_(335g)	ATF2_direct_+/+_(583r)	0.155875	1	0.401945	126161
chr5:58979261-58979762	PDE4D	8.2614e-06	0.0892544	7.37367e-07	7.37367e-07	ATF2	FALSE	ATF2_direct_+/+	ATF2_direct_+/+_(335g)	ATF2_direct_+/+_(583r)	0.318249	1	0.532445	135598
chr22:25478521-25479022	GRK3	0.0309806	0.413631	0.0128145	0.0128145	ATF2	FALSE	ATF2_direct_+/+	ATF2_direct_+/+_(335g)	ATF2_direct_+/+_(583r)	0.283039	1	0.351491	79036
chr5:10557620-10558121	DAP	0.0349145	0.0774406	0.0027038	0.0027038	ATF2	FALSE	ATF2_direct_+/+	ATF2_direct_+/+_(335g)	ATF2_direct_+/+_(583r)	0.405383	1	0.126916	131747
chr7:137249409-137249910	DGKI	0.00379422	0.109765	0.000416474	0.000416474	ATF2	FALSE	ATF2_direct_+/+	ATF2_direct_+/+_(335g)	ATF2_direct_+/+_(583r)	0.435352	1	0.539207	141977
chr19:57515360-57515861	ZNF134	0.0917631	0.0944146	0.00866378	0.00866378	ATF2	FALSE	ATF2_direct_+/+	ATF2_direct_+/+_(335g)	ATF2_direct_+/+_(583r)	0.492101	1	0.165788	6471
chr2:2018465-2018966	MYT1L	1.63917e-05	0.240381	3.94026e-06	3.94026e-06	ATF2	FALSE	ATF2_direct_+/+	ATF2_direct_+/+_(335g)	ATF2_direct_+/+_(583r)	0.194253	1	0.522622	147233
chr4:128156630-128157131	PGRMC2	0.153825	0.15271	0.0234906	0.0234906	ATF2	FALSE	ATF2_direct_+/+	ATF2_direct_+/+_(335g)	ATF2_direct_+/+_(583r)	0.246634	1	0.22419	12904
chr2:162579253-162579754	KCNH7	0.00230297	0.333812	0.00076876	0.00076876	ATF2	FALSE	ATF2_direct_+/+	ATF2_direct_+/+_(335g)	ATF2_direct_+/+_(583r)	0.475101	1	0.413301	144437
chr12:2086543-2087044	CACNA1C	0.0107478	0.154108	0.00165632	0.00165632	ATF2	FALSE	ATF2_direct_+/+	ATF2_direct_+/+_(335g)	ATF2_direct_+/+_(583r)	0.402002	1	0.545904	136562
chr12:81564610-81565111	PPFIA2	0.00287532	0.253606	0.000729198	0.000729198	ATF2	FALSE	ATF2_direct_+/+	ATF2_direct_+/+_(335g)	ATF2_direct_+/+_(583r)	0.307167	1	0.522126	146767
chr4:47279827-47280328	GABRB1	0.00371923	0.147011	0.000546768	0.000546768	ATF2	FALSE	ATF2_direct_+/+	ATF2_direct_+/+_(335g)	ATF2_direct_+/+_(583r)	0.622638	1	0.467664	145178
chr13:114100167-114100668	CDC16	0.0802448	0.225147	0.0180669	0.0180669	ATF2	FALSE	ATF2_direct_+/+	ATF2_direct_+/+_(335g)	ATF2_direct_+/+_(583r)	0.141056	1	0.351622	81769
chr4:6432511-6433012	PPP2R2C	0.0609388	0.589132	0.035901	0.035901	ATF2	FALSE	ATF2_direct_+/+	ATF2_direct_+/+_(335g)	ATF2_direct_+/+_(583r)	0.633124	1	0.525892	53835
chr1:74637408-74637909	CRYZ	0.0777968	0.0683268	0.00531561	0.00531561	ATF2	FALSE	ATF2_direct_+/+	ATF2_direct_+/+_(335g)	ATF2_direct_+/+_(583r)	0.18652	1	0.102815	83770
chr12:13735705-13736206	GRIN2B	4.54598e-05	0.413035	1.87765e-05	1.87765e-05	ATF2	FALSE	ATF2_direct_+/+	ATF2_direct_+/+_(335g)	ATF2_direct_+/+_(583r)	0.496164	1	0.538492	150966
chr7:44155204-44155705	YKT6	0.0766602	0.0959486	0.00735544	0.00735544	ATF2	FALSE	ATF2_direct_+/+	ATF2_direct_+/+_(335g)	ATF2_direct_+/+_(583r)	0.202548	1	0.132254	13944
chr7:98239060-98239561	LMTK2	0.0105156	0.313874	0.00330057	0.00330057	ATF2	FALSE	ATF2_direct_+/+	ATF2_direct_+/+_(335g)	ATF2_direct_+/+_(583r)	0.248846	1	0.460407	148121
chr17:79080459-79080960	RBFOX3	0.0646099	0.672422	0.0434451	0.0434451	ATF2	FALSE	ATF2_direct_+/+	ATF2_direct_+/+_(335g)	ATF2_direct_+/+_(583r)	0.563939	1	0.508599	66553
chr1:65196114-65196615	AK4	0.0391479	0.186215	0.00728991	0.00728991	ATF2	FALSE	ATF2_direct_+/+	ATF2_direct_+/+_(335g)	ATF2_direct_+/+_(583r)	0.246111	1	0.245875	89007
chr8:132144998-132145499	KCNQ3	0.00864325	0.136796	0.00118236	0.00118236	ATF2	FALSE	ATF2_direct_+/+	ATF2_direct_+/+_(335g)	ATF2_direct_+/+_(583r)	0.144456	1	0.468321	145887
chr4:158825469-158825970	PPID	0.0451642	0.123715	0.00558748	0.00558748	ATF2	FALSE	ATF2_direct_+/+	ATF2_direct_+/+_(335g)	ATF2_direct_+/+_(583r)	0.146044	1	0.23763	79316
chr2:39210963-39211464	MAP4K3	0.0865352	0.345128	0.0298657	0.0298657	ATF2	FALSE	ATF2_direct_+/+	ATF2_direct_+/+_(335g)	ATF2_direct_+/+_(583r)	0.274229	1	0.498544	33786
chr8:109614499-109615000	PKHD1L1	0.0322619	0.0578097	0.00186505	0.00186505	ATF2	FALSE	ATF2_direct_+/+	ATF2_direct_+/+_(335g)	ATF2_direct_+/+_(583r)	0.430119	1	0.0610886	126401
chr12:43861402-43861903	TWF1	0.0824657	0.08713	0.00718524	0.00718524	ATF2	FALSE	ATF2_direct_+/+	ATF2_direct_+/+_(335g)	ATF2_direct_+/+_(583r)	0.175435	1	0.160158	69218
chr3:55070154-55070655	CACNA2D3	0.0279349	0.555111	0.015507	0.015507	ATF2	FALSE	ATF2_direct_+/+	ATF2_direct_+/+_(335g)	ATF2_direct_+/+_(583r)	0.897454	1	0.485786	89515
chr17:79375064-79375565	RBFOX3	0.000193363	0.492798	9.52886e-05	9.52886e-05	ATF2	FALSE	ATF2_direct_+/+	ATF2_direct_+/+_(335g)	ATF2_direct_+/+_(583r)	0.563939	1	0.508599	150563
chr9:131608862-131609363	PRRC2B	0.0157499	0.165613	0.00260839	0.00260839	ATF2	FALSE	ATF2_direct_+/+	ATF2_direct_+/+_(335g)	ATF2_direct_+/+_(583r)	0.373822	1	0.400417	143695
chr9:77549515-77550016	VPS13A	0.0409796	0.447613	0.018343	0.018343	ATF2	FALSE	ATF2_direct_+/+	ATF2_direct_+/+_(335g)	ATF2_direct_+/+_(583r)	0.186906	1	0.52566	131782
chr8:100947666-100948167	YWHAZ	0.0437682	0.389053	0.0170281	0.0170281	ATF2	FALSE	ATF2_direct_+/+	ATF2_direct_+/+_(335g)	ATF2_direct_+/+_(583r)	0.630947	1	0.464901	103353
chr2:186716984-186717485	FAM171B	0.0272099	0.298917	0.0081335	0.0081335	ATF2	FALSE	ATF2_direct_+/+	ATF2_direct_+/+_(335g)	ATF2_direct_+/+_(583r)	0.380918	1	0.453295	138955
chr12:43858306-43858807	TWF1	0.137731	0.0845488	0.011645	0.011645	ATF2	FALSE	ATF2_direct_+/+	ATF2_direct_+/+_(335g)	ATF2_direct_+/+_(583r)	0.175435	1	0.160158	13751
chr15:76637152-76637653	SCAPER	0.022519	0.219867	0.00495119	0.00495119	ATF2	FALSE	ATF2_direct_+/+	ATF2_direct_+/+_(335g)	ATF2_direct_+/+_(583r)	0.280048	1	0.461251	133389
chr2:11092871-11093372	ROCK2	0.00302572	0.180341	0.000545661	0.000545661	ATF2	FALSE	ATF2_direct_+/+	ATF2_direct_+/+_(335g)	ATF2_direct_+/+_(583r)	0.52839	1	0.523321	37826
chr17:8500575-8501076	NDEL1	0.030471	0.147031	0.00448019	0.00448019	ATF2	FALSE	ATF2_direct_+/+	ATF2_direct_+/+_(335g)	ATF2_direct_+/+_(583r)	0.143787	1	0.27051	95145
chr8:101080882-101081383	ZNF706	0.0365826	0.261516	0.00956694	0.00956694	ATF2	FALSE	ATF2_direct_+/+	ATF2_direct_+/+_(335g)	ATF2_direct_+/+_(583r)	0.461062	1	0.354892	90382
chr10:11214575-11215076	CELF2	0.000167837	0.510576	8.56936e-05	8.56936e-05	ATF2	FALSE	ATF2_direct_+/+	ATF2_direct_+/+_(335g)	ATF2_direct_+/+_(583r)	0.311218	1	0.540867	150650
chr7:100543660-100544161	ACTL6B	0.0230997	0.180126	0.00416085	0.00416085	ATF2	FALSE	ATF2_direct_+/+	ATF2_direct_+/+_(335g)	ATF2_direct_+/+_(583r)	0.169664	1	0.268184	146142
chr6:40413063-40413564	LRFN2	0.00151589	0.268073	0.000406369	0.000406369	ATF2	FALSE	ATF2_direct_+/+	ATF2_direct_+/+_(335g)	ATF2_direct_+/+_(583r)	0.917928	1	0.441118	141324
chr13:43376634-43377135	ENOX1	0.000414326	0.29483	0.000122156	0.000122156	ATF2	FALSE	ATF2_direct_+/+	ATF2_direct_+/+_(335g)	ATF2_direct_+/+_(583r)	0.155727	1	0.401623	151193
chr9:133281349-133281850	RPL7A	0.0551543	0.150654	0.00830923	0.00830923	ATF2	FALSE	ATF2_direct_+/+	ATF2_direct_+/+_(335g)	ATF2_direct_+/+_(583r)	0.198279	1	0.190721	22917
chr11:86993084-86993585	TMEM135	0.0266802	0.233042	0.0062176	0.0062176	ATF2	FALSE	ATF2_direct_+/+	ATF2_direct_+/+_(335g)	ATF2_direct_+/+_(583r)	0.522752	1	0.432957	132836
chr3:17040437-17040938	TBC1D5	0.00131659	0.0796763	0.000104901	0.000104901	ATF2	FALSE	ATF2_direct_+/+	ATF2_direct_+/+_(335g)	ATF2_direct_+/+_(583r)	0.142569	1	0.509016	138741
chr8:118126947-118127448	SAMD12	0.00273553	0.208878	0.000571393	0.000571393	ATF2	FALSE	ATF2_direct_+/+	ATF2_direct_+/+_(335g)	ATF2_direct_+/+_(583r)	0.188658	1	0.500707	150309
chr1:245267812-245268313	KIF26B	0.00843796	0.313123	0.00264212	0.00264212	BACH1	FALSE	BACH1_direct_+/+	BACH1_direct_+/+_(76g)	BACH1_direct_+/+_(240r)	0.570974	1	0.279909	125536
chr8:58115031-58115532	FAM110B	0.00280994	0.363128	0.00102037	0.00102037	BACH1	FALSE	BACH1_direct_+/+	BACH1_direct_+/+_(76g)	BACH1_direct_+/+_(240r)	0.629949	1	0.298556	130333
chr2:149000200-149000701	LYPD6B	0.0162648	0.336687	0.00547613	0.00547613	BACH1	FALSE	BACH1_direct_+/+	BACH1_direct_+/+_(76g)	BACH1_direct_+/+_(240r)	1.69613	1	0.275256	65182
chr1:57968436-57968937	DAB1	0.000465426	0.213271	9.92618e-05	9.92618e-05	BACH1	FALSE	BACH1_direct_+/+	BACH1_direct_+/+_(76g)	BACH1_direct_+/+_(240r)	2.4577	1	0.343254	135057
chr17:78965561-78966062	TIMP2	0.0592961	0.206813	0.0122632	0.0122632	BACH1	FALSE	BACH1_direct_+/+	BACH1_direct_+/+_(76g)	BACH1_direct_+/+_(240r)	0.46849	1	0.192283	100820
chr6:166691219-166691720	RPS6KA2	0.00109389	0.185209	0.000202598	0.000202598	BACH1	FALSE	BACH1_direct_+/+	BACH1_direct_+/+_(76g)	BACH1_direct_+/+_(240r)	0.395652	1	0.310562	145561
chr8:40413306-40413807	ZMAT4	0.00128087	0.200371	0.000256649	0.000256649	BACH1	FALSE	BACH1_direct_+/+	BACH1_direct_+/+_(76g)	BACH1_direct_+/+_(240r)	0.826767	1	0.298982	95454
chr18:7954264-7954765	PTPRM	0.000366289	0.33199	0.000121604	0.000121604	BACH1	FALSE	BACH1_direct_+/+	BACH1_direct_+/+_(76g)	BACH1_direct_+/+_(240r)	2.27459	1	0.398081	93674
chr1:14742276-14742777	KAZN	0.00582766	0.406425	0.00236851	0.00236851	BACH1	FALSE	BACH1_direct_+/+	BACH1_direct_+/+_(76g)	BACH1_direct_+/+_(240r)	1.3388	1	0.39021	58999
chr5:170265564-170266065	KCNIP1	0.0028457	0.265985	0.000756911	0.000756911	BACH1	FALSE	BACH1_direct_+/+	BACH1_direct_+/+_(76g)	BACH1_direct_+/+_(240r)	0.769682	1	0.298988	116073
chr21:29766167-29766668	BACH1	0.00414516	0.128444	0.000532421	0.000532421	BACH1	FALSE	BACH1_direct_+/+	BACH1_direct_+/+_(76g)	BACH1_direct_+/+_(240r)	8.69111	1	1	35037
chr12:66335684-66336185	GRIP1	0.000422444	0.135665	5.7311e-05	5.7311e-05	BACH1	FALSE	BACH1_direct_+/+	BACH1_direct_+/+_(76g)	BACH1_direct_+/+_(240r)	1.26485	1	0.397337	123001
chr3:11157525-11158026	SLC6A1	0.00951142	0.0937094	0.00089131	0.00089131	BACH1	FALSE	BACH1_direct_+/+	BACH1_direct_+/+_(76g)	BACH1_direct_+/+_(240r)	0.598745	1	0.319094	141530
chr12:75101679-75102180	KCNC2	0.011266	0.486028	0.0054756	0.0054756	BACH1	FALSE	BACH1_direct_+/+	BACH1_direct_+/+_(76g)	BACH1_direct_+/+_(240r)	1.73714	1	0.372108	127299
chr8:124562196-124562697	MTSS1	0.00935357	0.332587	0.00311088	0.00311088	BACH1	FALSE	BACH1_direct_+/+	BACH1_direct_+/+_(76g)	BACH1_direct_+/+_(240r)	0.7123	1	0.349296	144945
chr2:189566194-189566695	SLC40A1	0.0598699	0.0951092	0.00569418	0.00569418	BACH1	FALSE	BACH1_direct_+/+	BACH1_direct_+/+_(76g)	BACH1_direct_+/+_(240r)	1.01207	1	0.0763516	61399
chr12:67127182-67127683	GRIP1	0.00101069	0.104875	0.000105996	0.000105996	BACH1	FALSE	BACH1_direct_+/+	BACH1_direct_+/+_(76g)	BACH1_direct_+/+_(240r)	1.26485	1	0.397337	140325
chr8:40833927-40834428	ZMAT4	0.00118032	0.501939	0.000592446	0.000592446	BACH1	FALSE	BACH1_direct_+/+	BACH1_direct_+/+_(76g)	BACH1_direct_+/+_(240r)	0.826767	1	0.298982	136665
chr21:45317564-45318065	COL18A1	0.0345867	0.136448	0.00471929	0.00471929	BACH1	FALSE	BACH1_direct_+/+	BACH1_direct_+/+_(76g)	BACH1_direct_+/+_(240r)	0.350305	1	0.104398	132803
chr17:66531922-66532423	PRKCA	0.00807526	0.282836	0.00228397	0.00228397	BACH1	FALSE	BACH1_direct_+/+	BACH1_direct_+/+_(76g)	BACH1_direct_+/+_(240r)	0.423846	1	0.286884	139294
chrX:17826995-17827496	NHS	0.0242731	0.126643	0.00307403	0.00307403	BACH1	FALSE	BACH1_direct_+/+	BACH1_direct_+/+_(76g)	BACH1_direct_+/+_(240r)	1.43566	1	0.364789	80485
chr15:80436831-80437332	ARNT2	0.00157573	0.161455	0.000254408	0.000254408	BACH1	FALSE	BACH1_direct_+/+	BACH1_direct_+/+_(76g)	BACH1_direct_+/+_(240r)	0.465203	1	0.303962	85966
chr9:130450328-130450829	ASS1	0.0398323	0.175565	0.00699317	0.00699317	BACH1	FALSE	BACH1_direct_+/+	BACH1_direct_+/+_(76g)	BACH1_direct_+/+_(240r)	0.491111	1	0.157166	124761
chr3:14432316-14432817	GRIP2	0.00276061	0.111004	0.000306439	0.000306439	BACH1	FALSE	BACH1_direct_+/+	BACH1_direct_+/+_(76g)	BACH1_direct_+/+_(240r)	1.33572	1	0.345246	59157
chr9:101640196-101640697	GRIN3A	0.00312408	0.250426	0.00078235	0.00078235	BACH1	FALSE	BACH1_direct_+/+	BACH1_direct_+/+_(76g)	BACH1_direct_+/+_(240r)	0.776738	1	0.261273	144012
chr9:122123066-122123567	LHX6	0.00296296	0.397462	0.00117766	0.00117766	BACH1	FALSE	BACH1_direct_+/+	BACH1_direct_+/+_(76g)	BACH1_direct_+/+_(240r)	0.362843	1	0.215625	146414
chr6:166541025-166541526	RPS6KA2	0.000123987	0.351805	4.36192e-05	4.36192e-05	BACH1	FALSE	BACH1_direct_+/+	BACH1_direct_+/+_(76g)	BACH1_direct_+/+_(240r)	0.395652	1	0.310562	118254
chr2:150477124-150477625	RND3	0.046029	0.209558	0.00964576	0.00964576	BACH1	FALSE	BACH1_direct_+/+	BACH1_direct_+/+_(76g)	BACH1_direct_+/+_(240r)	0.544899	1	0.153718	113187
chr1:14363084-14363585	KAZN	0.0021126	0.361273	0.000763226	0.000763226	BACH1	FALSE	BACH1_direct_+/+	BACH1_direct_+/+_(76g)	BACH1_direct_+/+_(240r)	1.3388	1	0.39021	128740
chr2:29272124-29272625	ALK	0.00534657	0.447854	0.00239448	0.00239448	BACH1	FALSE	BACH1_direct_+/+	BACH1_direct_+/+_(76g)	BACH1_direct_+/+_(240r)	0.991416	1	0.284651	137444
chr4:7771013-7771514	AFAP1	0.000396476	0.0782618	3.10289e-05	3.10289e-05	BACH1	FALSE	BACH1_direct_+/+	BACH1_direct_+/+_(76g)	BACH1_direct_+/+_(240r)	1.52598	1	0.300109	122056
chr2:144462462-144462963	ZEB2	0.0158284	0.351142	0.00555803	0.00555803	BACH1	FALSE	BACH1_direct_+/+	BACH1_direct_+/+_(76g)	BACH1_direct_+/+_(240r)	0.387066	1	0.281345	142955
chr2:29188025-29188526	ALK	0.00238123	0.422498	0.00100607	0.00100607	BACH1	FALSE	BACH1_direct_+/+	BACH1_direct_+/+_(76g)	BACH1_direct_+/+_(240r)	0.991416	1	0.284651	111444
chr12:102474510-102475011	IGF1	0.0254323	0.353434	0.00898866	0.00898866	BACH1	FALSE	BACH1_direct_+/+	BACH1_direct_+/+_(76g)	BACH1_direct_+/+_(240r)	0.869802	1	0.253884	17030
chr1:57132076-57132577	DAB1	0.00129679	0.220131	0.000285463	0.000285463	BACH1	FALSE	BACH1_direct_+/+	BACH1_direct_+/+_(76g)	BACH1_direct_+/+_(240r)	2.4577	1	0.343254	113808
chr12:67202017-67202518	GRIP1	0.00207386	0.495937	0.0010285	0.0010285	BACH1	FALSE	BACH1_direct_+/+	BACH1_direct_+/+_(76g)	BACH1_direct_+/+_(240r)	1.26485	1	0.397337	116792
chr8:40745599-40746100	ZMAT4	0.0071305	0.466733	0.00332804	0.00332804	BACH1	FALSE	BACH1_direct_+/+	BACH1_direct_+/+_(76g)	BACH1_direct_+/+_(240r)	0.826767	1	0.298982	114945
chr19:30150799-30151300	ZNF536	0.00018066	0.180393	3.25898e-05	3.25898e-05	BACH1	FALSE	BACH1_direct_+/+	BACH1_direct_+/+_(76g)	BACH1_direct_+/+_(240r)	0.929611	1	0.365439	147530
chr1:13922508-13923009	KAZN	0.00839773	0.339432	0.00285046	0.00285046	BACH1	FALSE	BACH1_direct_+/+	BACH1_direct_+/+_(76g)	BACH1_direct_+/+_(240r)	1.3388	1	0.39021	62022
chr8:40848446-40848947	ZMAT4	0.00274885	0.453915	0.00124774	0.00124774	BACH1	FALSE	BACH1_direct_+/+	BACH1_direct_+/+_(76g)	BACH1_direct_+/+_(240r)	0.826767	1	0.298982	132452
chr2:144443752-144444253	ZEB2	0.00684532	0.315493	0.00215965	0.00215965	BACH1	FALSE	BACH1_direct_+/+	BACH1_direct_+/+_(76g)	BACH1_direct_+/+_(240r)	0.387066	1	0.281345	141533
chr17:66541476-66541977	PRKCA	0.000198856	0.21604	4.29607e-05	4.29607e-05	BACH1	FALSE	BACH1_direct_+/+	BACH1_direct_+/+_(76g)	BACH1_direct_+/+_(240r)	0.423846	1	0.286884	149363
chr9:104928178-104928679	ABCA1	0.0271589	0.11189	0.00303881	0.00303881	BACH1	FALSE	BACH1_direct_+/+	BACH1_direct_+/+_(76g)	BACH1_direct_+/+_(240r)	0.676007	1	0.144319	120516
chr1:32196543-32197044	HDAC1	0.0544907	0.073365	0.00399771	0.00399771	BACH1	FALSE	BACH1_direct_+/+	BACH1_direct_+/+_(76g)	BACH1_direct_+/+_(240r)	0.569517	1	0.114161	98587
chr17:66636167-66636668	PRKCA	0.00418689	0.134949	0.000565019	0.000565019	BACH1	FALSE	BACH1_direct_+/+	BACH1_direct_+/+_(76g)	BACH1_direct_+/+_(240r)	0.423846	1	0.286884	139426
chr11:122668832-122669333	UBASH3B	0.000511995	0.156585	8.01708e-05	8.01708e-05	BACH1	FALSE	BACH1_direct_+/+	BACH1_direct_+/+_(76g)	BACH1_direct_+/+_(240r)	0.481708	1	0.318008	118028
chr1:15083701-15084202	KAZN	0.000406506	0.286814	0.000116592	0.000116592	BACH1	FALSE	BACH1_direct_+/+	BACH1_direct_+/+_(76g)	BACH1_direct_+/+_(240r)	1.3388	1	0.39021	144240
chr2:148960607-148961108	LYPD6B	0.00691059	0.205166	0.00141782	0.00141782	BACH1	FALSE	BACH1_direct_+/+	BACH1_direct_+/+_(76g)	BACH1_direct_+/+_(240r)	1.69613	1	0.275256	81231
chr1:14826281-14826782	KAZN	0.0018543	0.475428	0.000881585	0.000881585	BACH1	FALSE	BACH1_direct_+/+	BACH1_direct_+/+_(76g)	BACH1_direct_+/+_(240r)	1.3388	1	0.39021	83627
chr8:124566429-124566930	MTSS1	0.0576536	0.384436	0.0221641	0.0221641	BACH1	FALSE	BACH1_direct_+/+	BACH1_direct_+/+_(76g)	BACH1_direct_+/+_(240r)	0.7123	1	0.349296	97813
chr4:7890709-7891210	AFAP1	0.00247085	0.287361	0.000710024	0.000710024	BACH1	FALSE	BACH1_direct_+/+	BACH1_direct_+/+_(76g)	BACH1_direct_+/+_(240r)	1.52598	1	0.300109	78780
chr3:156484302-156484803	KCNAB1	5.01043e-05	0.259797	1.3017e-05	1.3017e-05	BACH1	FALSE	BACH1_direct_+/+	BACH1_direct_+/+_(76g)	BACH1_direct_+/+_(240r)	1.28382	1	0.355168	73176
chr15:57282790-57283291	TCF12	0.0597642	0.263775	0.0157643	0.0157643	BACH1	FALSE	BACH1_direct_+/+	BACH1_direct_+/+_(76g)	BACH1_direct_+/+_(240r)	0.998751	1	0.328211	45168
chr2:233319470-233319971	DGKD	0.0167204	0.422706	0.00706782	0.00706782	BACH1	FALSE	BACH1_direct_+/+	BACH1_direct_+/+_(76g)	BACH1_direct_+/+_(240r)	1.07449	1	0.328283	85522
chr1:14055629-14056130	KAZN	0.000214034	0.3247	6.94968e-05	6.94968e-05	BACH1	FALSE	BACH1_direct_+/+	BACH1_direct_+/+_(76g)	BACH1_direct_+/+_(240r)	1.3388	1	0.39021	138755
chr2:29042577-29043078	ALK	0.00179837	0.0571146	0.000102713	0.000102713	BACH1	FALSE	BACH1_direct_+/+	BACH1_direct_+/+_(76g)	BACH1_direct_+/+_(240r)	0.991416	1	0.284651	52691
chr6:166849673-166850174	RPS6KA2	0.0107666	0.186681	0.00200992	0.00200992	BACH1	FALSE	BACH1_direct_+/+	BACH1_direct_+/+_(76g)	BACH1_direct_+/+_(240r)	0.395652	1	0.310562	135489
chr4:7818669-7819170	AFAP1	0.0381197	0.31528	0.0120184	0.0120184	BACH1	FALSE	BACH1_direct_+/+	BACH1_direct_+/+_(76g)	BACH1_direct_+/+_(240r)	1.52598	1	0.300109	111366
chr2:144359248-144359749	ZEB2	0.00372498	0.0569179	0.000212018	0.000212018	BACH1	FALSE	BACH1_direct_+/+	BACH1_direct_+/+_(76g)	BACH1_direct_+/+_(240r)	0.387066	1	0.281345	134578
chr8:40895318-40895819	ZMAT4	0.106904	0.63252	0.0676189	0.0676189	BACH1	FALSE	BACH1_direct_+/+	BACH1_direct_+/+_(76g)	BACH1_direct_+/+_(240r)	0.826767	1	0.298982	12502
chr2:30321599-30322100	LBH	0.0451412	0.124505	0.00562032	0.00562032	BACH1	FALSE	BACH1_direct_+/+	BACH1_direct_+/+_(76g)	BACH1_direct_+/+_(240r)	0.815577	1	0.14922	45866
chr3:156535323-156535824	KCNAB1	0.000316139	0.117557	3.71644e-05	3.71644e-05	BACH1	FALSE	BACH1_direct_+/+	BACH1_direct_+/+_(76g)	BACH1_direct_+/+_(240r)	1.28382	1	0.355168	136084
chr8:70172849-70173350	NCOA2	0.0391495	0.284362	0.0111326	0.0111326	BACH1	FALSE	BACH1_direct_+/+	BACH1_direct_+/+_(76g)	BACH1_direct_+/+_(240r)	0.36385	1	0.30902	119424
chr2:211868047-211868548	ERBB4	2.02844e-05	0.402787	8.1703e-06	8.1703e-06	BACH1	FALSE	BACH1_direct_+/+	BACH1_direct_+/+_(76g)	BACH1_direct_+/+_(240r)	1.33514	1	0.38119	115885
chr11:122852214-122852715	UBASH3B	0.00153095	0.312085	0.000477787	0.000477787	BACH1	FALSE	BACH1_direct_+/+	BACH1_direct_+/+_(76g)	BACH1_direct_+/+_(240r)	0.481708	1	0.318008	124146
chr2:144495646-144496147	ZEB2	0.00526315	0.335668	0.00176667	0.00176667	BACH1	FALSE	BACH1_direct_+/+	BACH1_direct_+/+_(76g)	BACH1_direct_+/+_(240r)	0.387066	1	0.281345	147235
chr19:30253527-30254028	ZNF536	0.00881121	0.756354	0.00666439	0.00666439	BACH1	FALSE	BACH1_direct_+/+	BACH1_direct_+/+_(76g)	BACH1_direct_+/+_(240r)	0.929611	1	0.365439	28070
chr12:79444310-79444811	PAWR	0.0964572	0.270232	0.0260658	0.0260658	BACH1	FALSE	BACH1_direct_+/+	BACH1_direct_+/+_(76g)	BACH1_direct_+/+_(240r)	0.459786	1	0.178809	6481
chr1:68181290-68181791	WLS	0.0379663	0.218738	0.00830469	0.00830469	BACH1	FALSE	BACH1_direct_+/+	BACH1_direct_+/+_(76g)	BACH1_direct_+/+_(240r)	0.434237	1	0.18447	119855
chr17:66754930-66755431	PRKCA	0.000642127	0.120102	7.71206e-05	7.71206e-05	BACH1	FALSE	BACH1_direct_+/+	BACH1_direct_+/+_(76g)	BACH1_direct_+/+_(240r)	0.423846	1	0.286884	147595
chr1:13863771-13864272	KAZN	0.000549986	0.145253	7.9887e-05	7.9887e-05	BACH1	FALSE	BACH1_direct_+/+	BACH1_direct_+/+_(76g)	BACH1_direct_+/+_(240r)	1.3388	1	0.39021	123307
chr7:55192695-55193196	EGFR	0.0865553	0.554821	0.0480227	0.0480227	BACH1	FALSE	BACH1_direct_+/+	BACH1_direct_+/+_(76g)	BACH1_direct_+/+_(240r)	0.405308	1	0.258504	13464
chr5:124519466-124519967	ZNF608	0.0101509	0.380126	0.00385863	0.00385863	BACH1	FALSE	BACH1_direct_+/+	BACH1_direct_+/+_(76g)	BACH1_direct_+/+_(240r)	0.702369	1	0.296551	118748
chr17:66507701-66508202	PRKCA	0.00462805	0.211451	0.000978606	0.000978606	BACH1	FALSE	BACH1_direct_+/+	BACH1_direct_+/+_(76g)	BACH1_direct_+/+_(240r)	0.423846	1	0.286884	103481
chr2:229815978-229816479	DNER	0.000989029	0.255498	0.000252695	0.000252695	BACH1	FALSE	BACH1_direct_+/+	BACH1_direct_+/+_(76g)	BACH1_direct_+/+_(240r)	1.43937	1	0.371356	86834
chr1:14822493-14822994	KAZN	0.000657983	0.348294	0.000229172	0.000229172	BACH1	FALSE	BACH1_direct_+/+	BACH1_direct_+/+_(76g)	BACH1_direct_+/+_(240r)	1.3388	1	0.39021	128768
chr18:7575254-7575755	PTPRM	0.0258031	0.537316	0.0138645	0.0138645	BACH1	FALSE	BACH1_direct_+/+	BACH1_direct_+/+_(76g)	BACH1_direct_+/+_(240r)	2.27459	1	0.398081	32559
chr12:75139172-75139673	KCNC2	0.0299691	0.617615	0.0185093	0.0185093	BACH1	FALSE	BACH1_direct_+/+	BACH1_direct_+/+_(76g)	BACH1_direct_+/+_(240r)	1.73714	1	0.372108	34582
chrX:38116759-38117260	SYTL5	0.0992195	0.174195	0.0172836	0.0172836	BACH1	FALSE	BACH1_direct_+/+	BACH1_direct_+/+_(76g)	BACH1_direct_+/+_(240r)	0.586711	1	0.112252	3865
chr2:74201552-74202053	MTHFD2	0.0967524	0.0820158	0.00793522	0.00793522	BACH1	FALSE	BACH1_direct_+/+	BACH1_direct_+/+_(76g)	BACH1_direct_+/+_(240r)	0.450227	1	0.0854919	38755
chr2:233415308-233415809	DGKD	0.0184322	0.393588	0.0072547	0.0072547	BACH1	FALSE	BACH1_direct_+/+	BACH1_direct_+/+_(76g)	BACH1_direct_+/+_(240r)	1.07449	1	0.328283	80853
chr5:170584648-170585149	KCNIP1	0.00206936	0.414976	0.000858733	0.000858733	BACH1	FALSE	BACH1_direct_+/+	BACH1_direct_+/+_(76g)	BACH1_direct_+/+_(240r)	0.769682	1	0.298988	135654
chr1:58650226-58650727	DAB1	1.43685e-05	0.181056	2.6015e-06	2.6015e-06	BACH1	FALSE	BACH1_direct_+/+	BACH1_direct_+/+_(76g)	BACH1_direct_+/+_(240r)	2.4577	1	0.343254	142051
chr21:45409769-45410270	COL18A1	0.0363162	0.131256	0.00476673	0.00476673	BACH1	FALSE	BACH1_direct_+/+	BACH1_direct_+/+_(76g)	BACH1_direct_+/+_(240r)	0.350305	1	0.104398	108351
chr19:30419919-30420420	ZNF536	0.00411135	0.75449	0.00310198	0.00310198	BACH1	FALSE	BACH1_direct_+/+	BACH1_direct_+/+_(76g)	BACH1_direct_+/+_(240r)	0.929611	1	0.365439	92474
chr8:58079099-58079600	FAM110B	0.00143809	0.234166	0.000336752	0.000336752	BACH1	FALSE	BACH1_direct_+/+	BACH1_direct_+/+_(76g)	BACH1_direct_+/+_(240r)	0.629949	1	0.298556	141682
chr6:166802491-166802992	RPS6KA2	0.0447615	0.389896	0.0174523	0.0174523	BACH1	FALSE	BACH1_direct_+/+	BACH1_direct_+/+_(76g)	BACH1_direct_+/+_(240r)	0.395652	1	0.310562	51661
chr5:170525506-170526007	KCNIP1	0.00528687	0.349909	0.00184992	0.00184992	BACH1	FALSE	BACH1_direct_+/+	BACH1_direct_+/+_(76g)	BACH1_direct_+/+_(240r)	0.769682	1	0.298988	123589
chr6:166834236-166834737	RPS6KA2	0.00436688	0.0952184	0.000415807	0.000415807	BACH1	FALSE	BACH1_direct_+/+	BACH1_direct_+/+_(76g)	BACH1_direct_+/+_(240r)	0.395652	1	0.310562	132255
chr15:80265193-80265694	ARNT2	0.0250589	0.148557	0.00372269	0.00372269	BACH1	FALSE	BACH1_direct_+/+	BACH1_direct_+/+_(76g)	BACH1_direct_+/+_(240r)	0.465203	1	0.303962	64483
chr1:13798788-13799289	KAZN	1.8166e-05	0.26475	4.80944e-06	4.80944e-06	BACH1	FALSE	BACH1_direct_+/+	BACH1_direct_+/+_(76g)	BACH1_direct_+/+_(240r)	1.3388	1	0.39021	134491
chr18:55105961-55106462	TCF4	0.000213339	0.0843161	1.79879e-05	1.79879e-05	BACH1	FALSE	BACH1_direct_+/+	BACH1_direct_+/+_(76g)	BACH1_direct_+/+_(240r)	2.57541	1	0.383084	82613
chr15:80439920-80440421	ARNT2	0.00761872	0.280173	0.00213456	0.00213456	BACH1	FALSE	BACH1_direct_+/+	BACH1_direct_+/+_(76g)	BACH1_direct_+/+_(240r)	0.465203	1	0.303962	137490
chr17:66494036-66494537	PRKCA	0.00241721	0.110393	0.000266843	0.000266843	BACH1	FALSE	BACH1_direct_+/+	BACH1_direct_+/+_(76g)	BACH1_direct_+/+_(240r)	0.423846	1	0.286884	112079
chr17:66432006-66432507	PRKCA	0.00550261	0.123661	0.000680458	0.000680458	BACH1	FALSE	BACH1_direct_+/+	BACH1_direct_+/+_(76g)	BACH1_direct_+/+_(240r)	0.423846	1	0.286884	109679
chr8:40909584-40910085	ZMAT4	0.000620715	0.272374	0.000169067	0.000169067	BACH1	FALSE	BACH1_direct_+/+	BACH1_direct_+/+_(76g)	BACH1_direct_+/+_(240r)	0.826767	1	0.298982	143184
chr6:47741830-47742331	PTCHD4	0.00389975	0.198448	0.000773899	0.000773899	BACH1	FALSE	BACH1_direct_+/+	BACH1_direct_+/+_(76g)	BACH1_direct_+/+_(240r)	0.468933	1	0.281649	54609
chr4:7905679-7906180	AFAP1	0.00284227	0.252196	0.000716808	0.000716808	BACH1	FALSE	BACH1_direct_+/+	BACH1_direct_+/+_(76g)	BACH1_direct_+/+_(240r)	1.52598	1	0.300109	74330
chr5:124735336-124735837	ZNF608	0.0195988	0.483561	0.00947719	0.00947719	BACH1	FALSE	BACH1_direct_+/+	BACH1_direct_+/+_(76g)	BACH1_direct_+/+_(240r)	0.702369	1	0.296551	141215
chr11:122791955-122792456	UBASH3B	0.0113872	0.499928	0.0056928	0.0056928	BACH1	FALSE	BACH1_direct_+/+	BACH1_direct_+/+_(76g)	BACH1_direct_+/+_(240r)	0.481708	1	0.318008	133348
chr15:57165967-57166468	TCF12	0.0239504	0.139628	0.00334415	0.00334415	BACH1	FALSE	BACH1_direct_+/+	BACH1_direct_+/+_(76g)	BACH1_direct_+/+_(240r)	0.998751	1	0.328211	79493
chr1:32151278-32151779	HDAC1	0.0610414	0.0790538	0.00482555	0.00482555	BACH1	FALSE	BACH1_direct_+/+	BACH1_direct_+/+_(76g)	BACH1_direct_+/+_(240r)	0.569517	1	0.114161	83849
chr1:57265223-57265724	DAB1	0.000516796	0.463961	0.000239773	0.000239773	BACH1	FALSE	BACH1_direct_+/+	BACH1_direct_+/+_(76g)	BACH1_direct_+/+_(240r)	2.4577	1	0.343254	125958
chr8:124624744-124625245	MTSS1	0.0221404	0.296211	0.00655822	0.00655822	BACH1	FALSE	BACH1_direct_+/+	BACH1_direct_+/+_(76g)	BACH1_direct_+/+_(240r)	0.7123	1	0.349296	121657
chr8:40539782-40540283	ZMAT4	0.000390395	0.261255	0.000101993	0.000101993	BACH1	FALSE	BACH1_direct_+/+	BACH1_direct_+/+_(76g)	BACH1_direct_+/+_(240r)	0.826767	1	0.298982	134550
chr5:145449839-145450340	PRELID2	0.00383437	0.394659	0.00151327	0.00151327	BACH1	FALSE	BACH1_direct_+/+	BACH1_direct_+/+_(76g)	BACH1_direct_+/+_(240r)	0.369204	1	0.231663	146319
chr4:142925273-142925774	INPP4B	0.0034949	0.190522	0.000665854	0.000665854	BACH1	FALSE	BACH1_direct_+/+	BACH1_direct_+/+_(76g)	BACH1_direct_+/+_(240r)	0.364063	1	0.235031	129770
chr1:16076121-16076622	FAM131C	0.0820523	0.0970107	0.00795995	0.00795995	BACH1	FALSE	BACH1_direct_+/+	BACH1_direct_+/+_(76g)	BACH1_direct_+/+_(240r)	0.52116	1	0.0763638	62196
chr6:166828462-166828963	RPS6KA2	0.000585056	0.201782	0.000118054	0.000118054	BACH1	FALSE	BACH1_direct_+/+	BACH1_direct_+/+_(76g)	BACH1_direct_+/+_(240r)	0.395652	1	0.310562	124956
chr17:78918846-78919347	TIMP2	0.00546345	0.149334	0.000815877	0.000815877	BACH1	FALSE	BACH1_direct_+/+	BACH1_direct_+/+_(76g)	BACH1_direct_+/+_(240r)	0.46849	1	0.192283	135842
chr2:29495129-29495630	ALK	0.00258202	0.455974	0.00117733	0.00117733	BACH1	FALSE	BACH1_direct_+/+	BACH1_direct_+/+_(76g)	BACH1_direct_+/+_(240r)	0.991416	1	0.284651	41174
chr1:242132676-242133177	PLD5	0.00394048	0.0979105	0.000385814	0.000385814	BACH1	FALSE	BACH1_direct_+/+	BACH1_direct_+/+_(76g)	BACH1_direct_+/+_(240r)	0.457223	1	0.228135	137409
chr2:212549766-212550267	ERBB4	8.25333e-05	0.509348	4.20382e-05	4.20382e-05	BACH1	FALSE	BACH1_direct_+/+	BACH1_direct_+/+_(76g)	BACH1_direct_+/+_(240r)	1.33514	1	0.38119	131654
chr1:245680299-245680800	KIF26B	0.000493292	0.0814661	4.01866e-05	4.01866e-05	BACH1	FALSE	BACH1_direct_+/+	BACH1_direct_+/+_(76g)	BACH1_direct_+/+_(240r)	0.570974	1	0.279909	138703
chr5:170555086-170555587	KCNIP1	0.0645164	0.498719	0.0321756	0.0321756	BACH1	FALSE	BACH1_direct_+/+	BACH1_direct_+/+_(76g)	BACH1_direct_+/+_(240r)	0.769682	1	0.298988	71668
chr11:122681903-122682404	UBASH3B	0.0384622	0.519902	0.0199966	0.0199966	BACH1	FALSE	BACH1_direct_+/+	BACH1_direct_+/+_(76g)	BACH1_direct_+/+_(240r)	0.481708	1	0.318008	59522
chr5:170591038-170591539	KCNIP1	0.00973941	0.476251	0.00463841	0.00463841	BACH1	FALSE	BACH1_direct_+/+	BACH1_direct_+/+_(76g)	BACH1_direct_+/+_(240r)	0.769682	1	0.298988	114947
chr7:97731336-97731837	TAC1	0.160946	0.373476	0.0601094	0.0601094	BACH1	FALSE	BACH1_direct_+/+	BACH1_direct_+/+_(76g)	BACH1_direct_+/+_(240r)	0.3746	1	0.162112	2447
chr1:57063806-57064307	DAB1	0.000472106	0.360739	0.000170307	0.000170307	BACH1	FALSE	BACH1_direct_+/+	BACH1_direct_+/+_(76g)	BACH1_direct_+/+_(240r)	2.4577	1	0.343254	133929
chr2:29315149-29315650	ALK	0.00109627	0.323192	0.000354306	0.000354306	BACH1	FALSE	BACH1_direct_+/+	BACH1_direct_+/+_(76g)	BACH1_direct_+/+_(240r)	0.991416	1	0.284651	110817
chr4:7694463-7694964	AFAP1	0.00271624	0.242967	0.000659958	0.000659958	BACH1	FALSE	BACH1_direct_+/+	BACH1_direct_+/+_(76g)	BACH1_direct_+/+_(240r)	1.52598	1	0.300109	5864
chr1:242056064-242056565	PLD5	0.00378707	0.179691	0.000680503	0.000680503	BACH1	FALSE	BACH1_direct_+/+	BACH1_direct_+/+_(76g)	BACH1_direct_+/+_(240r)	0.457223	1	0.228135	94328
chr9:122201328-122201829	LHX6	0.00272841	0.566011	0.00154431	0.00154431	BACH1	FALSE	BACH1_direct_+/+	BACH1_direct_+/+_(76g)	BACH1_direct_+/+_(240r)	0.362843	1	0.215625	74737
chr1:14039841-14040342	KAZN	0.00939068	0.380281	0.0035711	0.0035711	BACH1	FALSE	BACH1_direct_+/+	BACH1_direct_+/+_(76g)	BACH1_direct_+/+_(240r)	1.3388	1	0.39021	92407
chr1:57319259-57319760	DAB1	0.000512887	0.352278	0.000180679	0.000180679	BACH1	FALSE	BACH1_direct_+/+	BACH1_direct_+/+_(76g)	BACH1_direct_+/+_(240r)	2.4577	1	0.343254	110056
chr11:122748922-122749423	UBASH3B	0.00677216	0.407261	0.00275803	0.00275803	BACH1	FALSE	BACH1_direct_+/+	BACH1_direct_+/+_(76g)	BACH1_direct_+/+_(240r)	0.481708	1	0.318008	134549
chr6:166515173-166515674	RPS6KA2	0.00373563	0.313347	0.00117055	0.00117055	BACH1	FALSE	BACH1_direct_+/+	BACH1_direct_+/+_(76g)	BACH1_direct_+/+_(240r)	0.395652	1	0.310562	91706
chr1:223831803-223832304	CAPN2	0.0660888	0.119155	0.00787483	0.00787483	BACH1	FALSE	BACH1_direct_+/+	BACH1_direct_+/+_(76g)	BACH1_direct_+/+_(240r)	0.494357	1	0.163989	18901
chr1:14869363-14869864	KAZN	0.00125036	0.330737	0.00041354	0.00041354	BACH1	FALSE	BACH1_direct_+/+	BACH1_direct_+/+_(76g)	BACH1_direct_+/+_(240r)	1.3388	1	0.39021	125423
chr1:14568987-14569488	KAZN	0.0224829	0.166893	0.00375223	0.00375223	BACH1	FALSE	BACH1_direct_+/+	BACH1_direct_+/+_(76g)	BACH1_direct_+/+_(240r)	1.3388	1	0.39021	65007
chr8:40734959-40735460	ZMAT4	0.000522684	0.26904	0.000140623	0.000140623	BACH1	FALSE	BACH1_direct_+/+	BACH1_direct_+/+_(76g)	BACH1_direct_+/+_(240r)	0.826767	1	0.298982	50812
chr6:166867360-166867861	RPS6KA2	0.000396478	0.103994	4.12312e-05	4.12312e-05	BACH1	FALSE	BACH1_direct_+/+	BACH1_direct_+/+_(76g)	BACH1_direct_+/+_(240r)	0.395652	1	0.310562	139046
chr2:149392919-149393420	LYPD6	0.0335762	0.332792	0.0111739	0.0111739	BACH1	FALSE	BACH1_direct_+/+	BACH1_direct_+/+_(76g)	BACH1_direct_+/+_(240r)	1.34169	1	0.281264	48623
chr2:144484046-144484547	ZEB2	0.00209923	0.264369	0.000554972	0.000554972	BACH1	FALSE	BACH1_direct_+/+	BACH1_direct_+/+_(76g)	BACH1_direct_+/+_(240r)	0.387066	1	0.281345	137900
chr5:124527477-124527978	ZNF608	0.00287248	0.0937811	0.000269385	0.000269385	BACH1	FALSE	BACH1_direct_+/+	BACH1_direct_+/+_(76g)	BACH1_direct_+/+_(240r)	0.702369	1	0.296551	147319
chr1:58304441-58304942	DAB1	0.0131861	0.429277	0.0056605	0.0056605	BACH1	FALSE	BACH1_direct_+/+	BACH1_direct_+/+_(76g)	BACH1_direct_+/+_(240r)	2.4577	1	0.343254	98322
chr5:102778598-102779099	PAM	0.0209758	0.389755	0.00817541	0.00817541	BACH1	FALSE	BACH1_direct_+/+	BACH1_direct_+/+_(76g)	BACH1_direct_+/+_(240r)	0.352937	1	0.308962	112551
chr12:66612205-66612706	GRIP1	0.00429321	0.441004	0.00189332	0.00189332	BACH1	FALSE	BACH1_direct_+/+	BACH1_direct_+/+_(76g)	BACH1_direct_+/+_(240r)	1.26485	1	0.397337	112028
chr4:142372654-142373155	INPP4B	0.0344307	0.460723	0.015863	0.015863	BACH1	FALSE	BACH1_direct_+/+	BACH1_direct_+/+_(76g)	BACH1_direct_+/+_(240r)	0.364063	1	0.235031	116464
chr1:231628362-231628863	DISC1	0.0335867	0.164186	0.00551446	0.00551446	BACH1	FALSE	BACH1_direct_+/+	BACH1_direct_+/+_(76g)	BACH1_direct_+/+_(240r)	0.688749	1	0.140792	109756
chr4:142933127-142933628	INPP4B	0.00499501	0.197353	0.000985779	0.000985779	BACH1	FALSE	BACH1_direct_+/+	BACH1_direct_+/+_(76g)	BACH1_direct_+/+_(240r)	0.364063	1	0.235031	38292
chr2:144468704-144469205	ZEB2	0.00371401	0.323012	0.00119967	0.00119967	BACH1	FALSE	BACH1_direct_+/+	BACH1_direct_+/+_(76g)	BACH1_direct_+/+_(240r)	0.387066	1	0.281345	97896
chr10:118629242-118629743	PRLHR	0.0390658	0.174177	0.00680437	0.00680437	BACH1	FALSE	BACH1_direct_+/+	BACH1_direct_+/+_(76g)	BACH1_direct_+/+_(240r)	0.625437	1	0.131391	117924
chr21:29298781-29299282	BACH1	0.00721247	0.0723752	0.000522004	0.000522004	BACH1	FALSE	BACH1_direct_+/+	BACH1_direct_+/+_(76g)	BACH1_direct_+/+_(240r)	8.69111	1	1	34449
chr1:57796656-57797157	DAB1	0.00017975	0.231366	4.15881e-05	4.15881e-05	BACH1	FALSE	BACH1_direct_+/+	BACH1_direct_+/+_(76g)	BACH1_direct_+/+_(240r)	2.4577	1	0.343254	26701
chr1:110675573-110676074	KCNA3	0.0518688	0.12654	0.00656346	0.00656346	BACH1	FALSE	BACH1_direct_+/+	BACH1_direct_+/+_(76g)	BACH1_direct_+/+_(240r)	0.387383	1	0.0734813	98036
chrX:37905843-37906344	SYTL5	0.194433	0.216597	0.0421135	0.0421135	BACH1	FALSE	BACH1_direct_+/+	BACH1_direct_+/+_(76g)	BACH1_direct_+/+_(240r)	0.586711	1	0.112252	775
chr5:58746228-58746729	RAB3C	0.0341624	0.437242	0.0149372	0.0149372	BACH1	FALSE	BACH1_direct_+/+	BACH1_direct_+/+_(76g)	BACH1_direct_+/+_(240r)	0.562333	1	0.341363	57582
chr19:30679283-30679784	ZNF536	0.000508148	0.266602	0.000135473	0.000135473	BACH1	FALSE	BACH1_direct_+/+	BACH1_direct_+/+_(76g)	BACH1_direct_+/+_(240r)	0.929611	1	0.365439	131215
chr2:229273315-229273816	DNER	0.00125823	0.266102	0.000334817	0.000334817	BACH1	FALSE	BACH1_direct_+/+	BACH1_direct_+/+_(76g)	BACH1_direct_+/+_(240r)	1.43937	1	0.371356	122314
chr1:13890997-13891498	KAZN	0.00044552	0.133762	5.95935e-05	5.95935e-05	BACH1	FALSE	BACH1_direct_+/+	BACH1_direct_+/+_(76g)	BACH1_direct_+/+_(240r)	1.3388	1	0.39021	127920
chr18:7958684-7959185	PTPRM	0.00317981	0.38835	0.00123488	0.00123488	BACH1	FALSE	BACH1_direct_+/+	BACH1_direct_+/+_(76g)	BACH1_direct_+/+_(240r)	2.27459	1	0.398081	83213
chr11:9025463-9025964	NRIP3	0.0344723	0.402135	0.0138625	0.0138625	BACH1	FALSE	BACH1_direct_+/+	BACH1_direct_+/+_(76g)	BACH1_direct_+/+_(240r)	0.488153	1	0.253747	68333
chr1:245380937-245381438	KIF26B	0.00136698	0.218638	0.000298874	0.000298874	BACH1	FALSE	BACH1_direct_+/+	BACH1_direct_+/+_(76g)	BACH1_direct_+/+_(240r)	0.570974	1	0.279909	142742
chr2:212032123-212032624	ERBB4	0.000569178	0.485863	0.000276543	0.000276543	BACH1	FALSE	BACH1_direct_+/+	BACH1_direct_+/+_(76g)	BACH1_direct_+/+_(240r)	1.33514	1	0.38119	129335
chr12:75154416-75154917	KCNC2	0.00641167	0.362558	0.0023246	0.0023246	BACH1	FALSE	BACH1_direct_+/+	BACH1_direct_+/+_(76g)	BACH1_direct_+/+_(240r)	1.73714	1	0.372108	111500
chr8:40389072-40389573	ZMAT4	0.00149613	0.325856	0.000487523	0.000487523	BACH1	FALSE	BACH1_direct_+/+	BACH1_direct_+/+_(76g)	BACH1_direct_+/+_(240r)	0.826767	1	0.298982	107657
chr18:55207032-55207533	TCF4	0.0054039	0.153329	0.000828573	0.000828573	BACH1	FALSE	BACH1_direct_+/+	BACH1_direct_+/+_(76g)	BACH1_direct_+/+_(240r)	2.57541	1	0.383084	115288
chr18:7950690-7951191	PTPRM	0.00222925	0.467289	0.0010417	0.0010417	BACH1	FALSE	BACH1_direct_+/+	BACH1_direct_+/+_(76g)	BACH1_direct_+/+_(240r)	2.27459	1	0.398081	77182
chr5:124649000-124649501	ZNF608	0.00766931	0.445993	0.00342046	0.00342046	BACH1	FALSE	BACH1_direct_+/+	BACH1_direct_+/+_(76g)	BACH1_direct_+/+_(240r)	0.702369	1	0.296551	126949
chr2:224948913-224949414	DOCK10	0.00554436	0.415548	0.00230395	0.00230395	BACH1	FALSE	BACH1_direct_+/+	BACH1_direct_+/+_(76g)	BACH1_direct_+/+_(240r)	0.883111	1	0.293741	103668
chr1:13926325-13926826	KAZN	0.000541405	0.395077	0.000213897	0.000213897	BACH1	FALSE	BACH1_direct_+/+	BACH1_direct_+/+_(76g)	BACH1_direct_+/+_(240r)	1.3388	1	0.39021	140175
chrX:17826995-17827496	SCML1	0.0396952	0.0762207	0.0030256	0.0030256	BACH1	FALSE	BACH1_direct_+/+	BACH1_direct_+/+_(76g)	BACH1_direct_+/+_(240r)	0.429127	1	0.153268	117752
chr6:166809504-166810005	RPS6KA2	0.00926677	0.252285	0.00233787	0.00233787	BACH1	FALSE	BACH1_direct_+/+	BACH1_direct_+/+_(76g)	BACH1_direct_+/+_(240r)	0.395652	1	0.310562	136959
chr9:114385535-114386036	AKNA	0.209282	0.158538	0.0331792	0.0331792	BACH1	FALSE	BACH1_direct_+/+	BACH1_direct_+/+_(76g)	BACH1_direct_+/+_(240r)	0.976079	1	0.140129	391
chr18:55264152-55264653	TCF4	0.00558805	0.258491	0.00144446	0.00144446	BACH1	FALSE	BACH1_direct_+/+	BACH1_direct_+/+_(76g)	BACH1_direct_+/+_(240r)	2.57541	1	0.383084	98073
chr1:14255833-14256334	KAZN	1.67424e-06	0.261128	4.37191e-07	4.37191e-07	BACH1	FALSE	BACH1_direct_+/+	BACH1_direct_+/+_(76g)	BACH1_direct_+/+_(240r)	1.3388	1	0.39021	120805
chr17:78957004-78957505	TIMP2	0.0209628	0.119514	0.00250535	0.00250535	BACH1	FALSE	BACH1_direct_+/+	BACH1_direct_+/+_(76g)	BACH1_direct_+/+_(240r)	0.46849	1	0.192283	112565
chr5:58641249-58641750	RAB3C	0.0116977	0.462184	0.00540647	0.00540647	BACH1	FALSE	BACH1_direct_+/+	BACH1_direct_+/+_(76g)	BACH1_direct_+/+_(240r)	0.562333	1	0.341363	128736
chr6:166940677-166941178	RPS6KA2	0.0103166	0.352427	0.00363586	0.00363586	BACH1	FALSE	BACH1_direct_+/+	BACH1_direct_+/+_(76g)	BACH1_direct_+/+_(240r)	0.395652	1	0.310562	12424
chr6:2902620-2903121	SERPINB6	0.0473791	0.0808991	0.00383293	0.00383293	BACH1	FALSE	BACH1_direct_+/+	BACH1_direct_+/+_(76g)	BACH1_direct_+/+_(240r)	0.724155	1	0.100198	85356
chr2:29719718-29720219	ALK	0.00449196	0.398883	0.00179177	0.00179177	BACH1	FALSE	BACH1_direct_+/+	BACH1_direct_+/+_(76g)	BACH1_direct_+/+_(240r)	0.991416	1	0.284651	125214
chr12:66971851-66972352	GRIP1	0.00044488	0.405571	0.000180431	0.000180431	BACH1	FALSE	BACH1_direct_+/+	BACH1_direct_+/+_(76g)	BACH1_direct_+/+_(240r)	1.26485	1	0.397337	131059
chr17:66645133-66645634	PRKCA	0.000347549	0.110747	3.849e-05	3.849e-05	BACH1	FALSE	BACH1_direct_+/+	BACH1_direct_+/+_(76g)	BACH1_direct_+/+_(240r)	0.423846	1	0.286884	149702
chr5:102868064-102868565	PAM	0.0362972	0.240528	0.0087305	0.0087305	BACH1	FALSE	BACH1_direct_+/+	BACH1_direct_+/+_(76g)	BACH1_direct_+/+_(240r)	0.352937	1	0.308962	76035
chr3:156298044-156298545	KCNAB1	0.000184914	0.194103	3.58924e-05	3.58924e-05	BACH1	FALSE	BACH1_direct_+/+	BACH1_direct_+/+_(76g)	BACH1_direct_+/+_(240r)	1.28382	1	0.355168	94655
chr4:162163985-162164486	FSTL5	0.0324568	0.533127	0.0173036	0.0173036	BACH1	FALSE	BACH1_direct_+/+	BACH1_direct_+/+_(76g)	BACH1_direct_+/+_(240r)	0.447627	1	0.273208	62780
chr1:13752059-13752560	KAZN	0.00112131	0.174093	0.000195212	0.000195212	BACH1	FALSE	BACH1_direct_+/+	BACH1_direct_+/+_(76g)	BACH1_direct_+/+_(240r)	1.3388	1	0.39021	123442
chr12:74890289-74890790	KCNC2	0.0272647	0.57471	0.0156693	0.0156693	BACH1	FALSE	BACH1_direct_+/+	BACH1_direct_+/+_(76g)	BACH1_direct_+/+_(240r)	1.73714	1	0.372108	37841
chr11:122960870-122961371	UBASH3B	0.0128148	0.326396	0.0041827	0.0041827	BACH1	FALSE	BACH1_direct_+/+	BACH1_direct_+/+_(76g)	BACH1_direct_+/+_(240r)	0.481708	1	0.318008	130243
chr2:229784890-229785391	DNER	0.00188603	0.073429	0.00013849	0.00013849	BACH1	FALSE	BACH1_direct_+/+	BACH1_direct_+/+_(76g)	BACH1_direct_+/+_(240r)	1.43937	1	0.371356	106154
chr2:144228848-144229349	ZEB2	0.0167923	0.242134	0.00406599	0.00406599	BACH1	FALSE	BACH1_direct_+/+	BACH1_direct_+/+_(76g)	BACH1_direct_+/+_(240r)	0.387066	1	0.281345	123671
chr12:66576271-66576772	GRIP1	0.000217097	0.304387	6.60816e-05	6.60816e-05	BACH1	FALSE	BACH1_direct_+/+	BACH1_direct_+/+_(76g)	BACH1_direct_+/+_(240r)	1.26485	1	0.397337	133446
chr7:31037772-31038273	ADCYAP1R1	0.0369706	0.381675	0.0141108	0.0141108	BACH1	FALSE	BACH1_direct_+/+	BACH1_direct_+/+_(76g)	BACH1_direct_+/+_(240r)	0.346683	1	0.26035	33807
chr15:80276076-80276577	ARNT2	0.00112026	0.139873	0.000156695	0.000156695	BACH1	FALSE	BACH1_direct_+/+	BACH1_direct_+/+_(76g)	BACH1_direct_+/+_(240r)	0.465203	1	0.303962	130833
chr5:58453140-58453641	RAB3C	0.000944809	0.204131	0.000192865	0.000192865	BACH1	FALSE	BACH1_direct_+/+	BACH1_direct_+/+_(76g)	BACH1_direct_+/+_(240r)	0.562333	1	0.341363	134431
chr13:108657675-108658176	MYO16	0.0087972	0.552714	0.00486233	0.00486233	BACH1	FALSE	BACH1_direct_+/+	BACH1_direct_+/+_(76g)	BACH1_direct_+/+_(240r)	1.09888	1	0.307572	88056
chrX:29296132-29296633	IL1RAPL1	0.00483873	0.158888	0.000768818	0.000768818	BACH1	FALSE	BACH1_direct_+/+	BACH1_direct_+/+_(76g)	BACH1_direct_+/+_(240r)	0.880594	1	0.336637	115883
chr1:242011972-242012473	PLD5	0.0187548	0.466192	0.00874332	0.00874332	BACH1	FALSE	BACH1_direct_+/+	BACH1_direct_+/+_(76g)	BACH1_direct_+/+_(240r)	0.457223	1	0.228135	137249
chr8:40840643-40841144	ZMAT4	0.00240573	0.346626	0.00083389	0.00083389	BACH1	FALSE	BACH1_direct_+/+	BACH1_direct_+/+_(76g)	BACH1_direct_+/+_(240r)	0.826767	1	0.298982	135944
chr9:104911106-104911607	ABCA1	0.0287458	0.0943408	0.0027119	0.0027119	BACH1	FALSE	BACH1_direct_+/+	BACH1_direct_+/+_(76g)	BACH1_direct_+/+_(240r)	0.676007	1	0.144319	75305
chr6:166365279-166365780	RPS6KA2	0.000902486	0.277326	0.000250283	0.000250283	BACH1	FALSE	BACH1_direct_+/+	BACH1_direct_+/+_(76g)	BACH1_direct_+/+_(240r)	0.395652	1	0.310562	86939
chr8:40685239-40685740	ZMAT4	0.000460403	0.157152	7.23531e-05	7.23531e-05	BACH1	FALSE	BACH1_direct_+/+	BACH1_direct_+/+_(76g)	BACH1_direct_+/+_(240r)	0.826767	1	0.298982	110907
chr1:14681279-14681780	KAZN	0.000469104	0.153262	7.18956e-05	7.18956e-05	BACH1	FALSE	BACH1_direct_+/+	BACH1_direct_+/+_(76g)	BACH1_direct_+/+_(240r)	1.3388	1	0.39021	130175
chr7:31027299-31027800	ADCYAP1R1	0.0582359	0.431733	0.0251423	0.0251423	BACH1	FALSE	BACH1_direct_+/+	BACH1_direct_+/+_(76g)	BACH1_direct_+/+_(240r)	0.346683	1	0.26035	68324
chr8:40992420-40992921	ZMAT4	0.000392256	0.443065	0.000173795	0.000173795	BACH1	FALSE	BACH1_direct_+/+	BACH1_direct_+/+_(76g)	BACH1_direct_+/+_(240r)	0.826767	1	0.298982	123906
chr18:8122168-8122669	PTPRM	0.00045514	0.134254	6.11044e-05	6.11044e-05	BACH1	FALSE	BACH1_direct_+/+	BACH1_direct_+/+_(76g)	BACH1_direct_+/+_(240r)	2.27459	1	0.398081	78872
chr15:80700101-80700602	ARNT2	0.0156584	0.164099	0.00256954	0.00256954	BACH1	FALSE	BACH1_direct_+/+	BACH1_direct_+/+_(76g)	BACH1_direct_+/+_(240r)	0.465203	1	0.303962	123179
chr8:57997654-57998155	FAM110B	0.0636957	0.462862	0.0294823	0.0294823	BACH1	FALSE	BACH1_direct_+/+	BACH1_direct_+/+_(76g)	BACH1_direct_+/+_(240r)	0.629949	1	0.298556	45238
chr5:124773701-124774202	ZNF608	0.0126323	0.358635	0.00453039	0.00453039	BACH1	FALSE	BACH1_direct_+/+	BACH1_direct_+/+_(76g)	BACH1_direct_+/+_(240r)	0.702369	1	0.296551	118271
chr12:66859944-66860445	GRIP1	0.000313774	0.304416	9.55177e-05	9.55177e-05	BACH1	FALSE	BACH1_direct_+/+	BACH1_direct_+/+_(76g)	BACH1_direct_+/+_(240r)	1.26485	1	0.397337	133550
chr18:7579679-7580180	PTPRM	0.0082676	0.37808	0.00312581	0.00312581	BACH1	FALSE	BACH1_direct_+/+	BACH1_direct_+/+_(76g)	BACH1_direct_+/+_(240r)	2.27459	1	0.398081	67505
chr5:124742958-124743459	ZNF608	0.0117865	0.390212	0.00459922	0.00459922	BACH1	FALSE	BACH1_direct_+/+	BACH1_direct_+/+_(76g)	BACH1_direct_+/+_(240r)	0.702369	1	0.296551	119168
chr6:47924140-47924641	PTCHD4	0.00615915	0.320656	0.00197497	0.00197497	BACH1	FALSE	BACH1_direct_+/+	BACH1_direct_+/+_(76g)	BACH1_direct_+/+_(240r)	0.468933	1	0.281649	143938
chr15:100141426-100141927	ADAMTS17	0.0374378	0.199589	0.00747216	0.00747216	BACH1	FALSE	BACH1_direct_+/+	BACH1_direct_+/+_(76g)	BACH1_direct_+/+_(240r)	0.429874	1	0.205755	114109
chr2:29059735-29060236	ALK	0.0055859	0.510344	0.00285073	0.00285073	BACH1	FALSE	BACH1_direct_+/+	BACH1_direct_+/+_(76g)	BACH1_direct_+/+_(240r)	0.991416	1	0.284651	117213
chr18:55500322-55500823	TCF4	0.0894708	0.292632	0.0261821	0.0261821	BACH1	FALSE	BACH1_direct_+/+	BACH1_direct_+/+_(76g)	BACH1_direct_+/+_(240r)	2.57541	1	0.383084	10942
chr17:66655993-66656494	PRKCA	0.00206771	0.128194	0.000265069	0.000265069	BACH1	FALSE	BACH1_direct_+/+	BACH1_direct_+/+_(76g)	BACH1_direct_+/+_(240r)	0.423846	1	0.286884	146262
chr1:14377487-14377988	KAZN	0.000111392	0.344761	3.84038e-05	3.84038e-05	BACH1	FALSE	BACH1_direct_+/+	BACH1_direct_+/+_(76g)	BACH1_direct_+/+_(240r)	1.3388	1	0.39021	131139
chr9:68750320-68750821	PIP5K1B	0.0608654	0.473314	0.0288085	0.0288085	BACH1	FALSE	BACH1_direct_+/+	BACH1_direct_+/+_(76g)	BACH1_direct_+/+_(240r)	1.20671	1	0.327028	57394
chr2:149169676-149170177	LYPD6B	0.00570574	0.075369	0.000430036	0.000430036	BACH1	FALSE	BACH1_direct_+/+	BACH1_direct_+/+_(76g)	BACH1_direct_+/+_(240r)	1.69613	1	0.275256	55925
chr1:242006285-242006786	PLD5	0.00419411	0.287408	0.00120542	0.00120542	BACH1	FALSE	BACH1_direct_+/+	BACH1_direct_+/+_(76g)	BACH1_direct_+/+_(240r)	0.457223	1	0.228135	121437
chr2:29569140-29569641	ALK	0.00167993	0.262125	0.000440352	0.000440352	BACH1	FALSE	BACH1_direct_+/+	BACH1_direct_+/+_(76g)	BACH1_direct_+/+_(240r)	0.991416	1	0.284651	135319
chr17:42252229-42252730	STAT5B	0.0685655	0.174198	0.011944	0.011944	BACH1	FALSE	BACH1_direct_+/+	BACH1_direct_+/+_(76g)	BACH1_direct_+/+_(240r)	0.663919	1	0.200976	74875
chr1:245599438-245599939	KIF26B	0.00915014	0.248351	0.00227245	0.00227245	BACH1	FALSE	BACH1_direct_+/+	BACH1_direct_+/+_(76g)	BACH1_direct_+/+_(240r)	0.570974	1	0.279909	127590
chr5:170426295-170426796	KCNIP1	0.0054068	0.246094	0.00133058	0.00133058	BACH1	FALSE	BACH1_direct_+/+	BACH1_direct_+/+_(76g)	BACH1_direct_+/+_(240r)	0.769682	1	0.298988	137237
chr4:87835280-87835781	MEPE	0.0580893	0.132654	0.00770576	0.00770576	BACH1	FALSE	BACH1_direct_+/+	BACH1_direct_+/+_(76g)	BACH1_direct_+/+_(240r)	0.472665	1	0.0716171	94114
chr8:41620949-41621450	ANK1	0.00324206	0.148736	0.000482212	0.000482212	BACH1	FALSE	BACH1_direct_+/+	BACH1_direct_+/+_(76g)	BACH1_direct_+/+_(240r)	0.546152	1	0.304075	139816
chr6:166508895-166509396	RPS6KA2	0.00329561	0.23907	0.000787881	0.000787881	BACH1	FALSE	BACH1_direct_+/+	BACH1_direct_+/+_(76g)	BACH1_direct_+/+_(240r)	0.395652	1	0.310562	147286
chr1:245656143-245656644	KIF26B	0.00215248	0.174808	0.000376271	0.000376271	BACH1	FALSE	BACH1_direct_+/+	BACH1_direct_+/+_(76g)	BACH1_direct_+/+_(240r)	0.570974	1	0.279909	138835
chr12:66885621-66886122	GRIP1	0.000592168	0.501427	0.000296929	0.000296929	BACH1	FALSE	BACH1_direct_+/+	BACH1_direct_+/+_(76g)	BACH1_direct_+/+_(240r)	1.26485	1	0.397337	107224
chr4:7772148-7772649	AFAP1	0.000337506	0.177972	6.00667e-05	6.00667e-05	BACH1	FALSE	BACH1_direct_+/+	BACH1_direct_+/+_(76g)	BACH1_direct_+/+_(240r)	1.52598	1	0.300109	58094
chr12:66514693-66515194	GRIP1	0.00582444	0.280673	0.00163477	0.00163477	BACH1	FALSE	BACH1_direct_+/+	BACH1_direct_+/+_(76g)	BACH1_direct_+/+_(240r)	1.26485	1	0.397337	99090
chr21:29116020-29116521	BACH1	0.0272593	0.217474	0.0059282	0.0059282	BACH1	FALSE	BACH1_direct_+/+	BACH1_direct_+/+_(76g)	BACH1_direct_+/+_(240r)	8.69111	1	1	25313
chr2:197189843-197190344	ANKRD44	0.0237757	0.127967	0.00304252	0.00304252	BACH1	FALSE	BACH1_direct_+/+	BACH1_direct_+/+_(76g)	BACH1_direct_+/+_(240r)	2.22882	1	0.30401	84563
chr11:122695293-122695794	UBASH3B	0.00936136	0.388568	0.00363752	0.00363752	BACH1	FALSE	BACH1_direct_+/+	BACH1_direct_+/+_(76g)	BACH1_direct_+/+_(240r)	0.481708	1	0.318008	136290
chr15:80567804-80568305	ARNT2	0.0103561	0.198235	0.00205295	0.00205295	BACH1	FALSE	BACH1_direct_+/+	BACH1_direct_+/+_(76g)	BACH1_direct_+/+_(240r)	0.465203	1	0.303962	137350
chr4:142773594-142774095	INPP4B	0.00529509	0.248	0.00131318	0.00131318	BACH1	FALSE	BACH1_direct_+/+	BACH1_direct_+/+_(76g)	BACH1_direct_+/+_(240r)	0.364063	1	0.235031	93049
chr17:66511142-66511643	PRKCA	0.0201226	0.145781	0.00293351	0.00293351	BACH1	FALSE	BACH1_direct_+/+	BACH1_direct_+/+_(76g)	BACH1_direct_+/+_(240r)	0.423846	1	0.286884	99938
chr5:170614686-170615187	KCNIP1	0.00668202	0.436068	0.00291381	0.00291381	BACH1	FALSE	BACH1_direct_+/+	BACH1_direct_+/+_(76g)	BACH1_direct_+/+_(240r)	0.769682	1	0.298988	78243
chr15:80731029-80731530	ARNT2	0.00188095	0.230983	0.000434467	0.000434467	BACH1	FALSE	BACH1_direct_+/+	BACH1_direct_+/+_(76g)	BACH1_direct_+/+_(240r)	0.465203	1	0.303962	142254
chr8:70127130-70127631	NCOA2	0.0491789	0.181882	0.00894475	0.00894475	BACH1	FALSE	BACH1_direct_+/+	BACH1_direct_+/+_(76g)	BACH1_direct_+/+_(240r)	0.36385	1	0.30902	32128
chr8:40896557-40897058	ZMAT4	0.0444729	0.625279	0.0278079	0.0278079	BACH1	FALSE	BACH1_direct_+/+	BACH1_direct_+/+_(76g)	BACH1_direct_+/+_(240r)	0.826767	1	0.298982	114006
chr1:57803670-57804171	DAB1	0.00108644	0.32391	0.000351908	0.000351908	BACH1	FALSE	BACH1_direct_+/+	BACH1_direct_+/+_(76g)	BACH1_direct_+/+_(240r)	2.4577	1	0.343254	109996
chr16:8727400-8727901	ABAT	0.0389162	0.221067	0.00860306	0.00860306	BACH1	FALSE	BACH1_direct_+/+	BACH1_direct_+/+_(76g)	BACH1_direct_+/+_(240r)	0.520543	1	0.244008	124707
chr4:142881480-142881981	INPP4B	0.0048348	0.18695	0.000903865	0.000903865	BACH1	FALSE	BACH1_direct_+/+	BACH1_direct_+/+_(76g)	BACH1_direct_+/+_(240r)	0.364063	1	0.235031	145455
chr18:55163985-55164486	TCF4	0.00116794	0.100737	0.000117655	0.000117655	BACH1	FALSE	BACH1_direct_+/+	BACH1_direct_+/+_(76g)	BACH1_direct_+/+_(240r)	2.57541	1	0.383084	114430
chr8:41792142-41792643	ANK1	0.000515341	0.259768	0.000133869	0.000133869	BACH1	FALSE	BACH1_direct_+/+	BACH1_direct_+/+_(76g)	BACH1_direct_+/+_(240r)	0.546152	1	0.304075	86484
chr8:41845589-41846090	ANK1	0.000921607	0.319419	0.000294379	0.000294379	BACH1	FALSE	BACH1_direct_+/+	BACH1_direct_+/+_(76g)	BACH1_direct_+/+_(240r)	0.546152	1	0.304075	145680
chr8:40886313-40886814	ZMAT4	0.000590595	0.506341	0.000299043	0.000299043	BACH1	FALSE	BACH1_direct_+/+	BACH1_direct_+/+_(76g)	BACH1_direct_+/+_(240r)	0.826767	1	0.298982	140872
chr1:13782136-13782637	KAZN	0.00307793	0.450371	0.00138621	0.00138621	BACH1	FALSE	BACH1_direct_+/+	BACH1_direct_+/+_(76g)	BACH1_direct_+/+_(240r)	1.3388	1	0.39021	110699
chr4:104493096-104493597	CXXC4	0.0530906	0.204182	0.0108401	0.0108401	BARX2	FALSE	BARX2_direct_+/+	BARX2_direct_+/+_(28g)	BARX2_direct_+/+_(29r)	0.808011	1	0.195076	43958
chr1:24468664-24469165	RCAN3	0.0160973	0.0958612	0.00154311	0.00154311	BARX2	FALSE	BARX2_direct_+/+	BARX2_direct_+/+_(28g)	BARX2_direct_+/+_(29r)	1.38417	1	0.110006	79427
chr4:121370870-121371371	QRFPR	0.0148991	0.14597	0.00217482	0.00217482	BARX2	FALSE	BARX2_direct_+/+	BARX2_direct_+/+_(28g)	BARX2_direct_+/+_(29r)	3.30002	1	0.320787	67029
chr17:10602829-10603330	MYH3	0.00726872	0.0577259	0.000419593	0.000419593	BARX2	FALSE	BARX2_direct_+/+	BARX2_direct_+/+_(28g)	BARX2_direct_+/+_(29r)	1.52928	1	0.202415	68264
chr6:130366869-130367370	SAMD3	0.0364768	0.366489	0.0133684	0.0133684	BARX2	FALSE	BARX2_direct_+/+	BARX2_direct_+/+_(28g)	BARX2_direct_+/+_(29r)	1.0252	1	0.232011	81058
chr2:132667914-132668415	LYPD1	0.0576982	0.133783	0.00771904	0.00771904	BARX2	FALSE	BARX2_direct_+/+	BARX2_direct_+/+_(28g)	BARX2_direct_+/+_(29r)	0.695745	1	0.0800724	77271
chr13:46356274-46356775	RUBCNL	0.0526022	0.176434	0.00928082	0.00928082	BARX2	FALSE	BARX2_direct_+/+	BARX2_direct_+/+_(28g)	BARX2_direct_+/+_(29r)	0.53233	1	0.133766	104555
chr2:132668611-132669112	LYPD1	0.097373	0.153788	0.0149748	0.0149748	BARX2	FALSE	BARX2_direct_+/+	BARX2_direct_+/+_(28g)	BARX2_direct_+/+_(29r)	0.695745	1	0.0800724	837
chr10:126670972-126671473	C10orf90	0.06149	0.20607	0.0126713	0.0126713	BARX2	FALSE	BARX2_direct_+/+	BARX2_direct_+/+_(28g)	BARX2_direct_+/+_(29r)	0.601029	1	0.153559	83019
chr1:196608858-196609359	KCNT2	0.0559181	0.469875	0.0262745	0.0262745	BARX2	FALSE	BARX2_direct_+/+	BARX2_direct_+/+_(28g)	BARX2_direct_+/+_(29r)	1.52259	1	0.29478	73093
chr1:57908448-57908949	DAB1	0.0690971	0.538702	0.0372228	0.0372228	BARX2	FALSE	BARX2_direct_+/+	BARX2_direct_+/+_(28g)	BARX2_direct_+/+_(29r)	0.586338	1	0.2109	63722
chr7:75638034-75638535	HIP1	0.0697993	0.230013	0.0160548	0.0160548	BARX2	FALSE	BARX2_direct_+/+	BARX2_direct_+/+_(28g)	BARX2_direct_+/+_(29r)	0.659588	1	0.15682	74309
chr15:60788548-60789049	RORA	0.0294875	0.245193	0.00723014	0.00723014	BARX2	FALSE	BARX2_direct_+/+	BARX2_direct_+/+_(28g)	BARX2_direct_+/+_(29r)	0.565078	1	0.196752	135273
chr3:40099963-40100464	MYRIP	0.0211789	0.325283	0.00688915	0.00688915	BARX2	FALSE	BARX2_direct_+/+	BARX2_direct_+/+_(28g)	BARX2_direct_+/+_(29r)	0.920385	1	0.281484	122174
chr7:3167318-3167819	CARD11	0.0421447	0.181472	0.00764809	0.00764809	BARX2	FALSE	BARX2_direct_+/+	BARX2_direct_+/+_(28g)	BARX2_direct_+/+_(29r)	3.04311	1	0.264545	6971
chr7:30668220-30668721	CRHR2	0.0301841	0.191913	0.00579272	0.00579272	BARX2	FALSE	BARX2_direct_+/+	BARX2_direct_+/+_(28g)	BARX2_direct_+/+_(29r)	1.3546	1	0.228053	45396
chr10:114767378-114767879	ABLIM1	0.0690224	0.349039	0.0240915	0.0240915	BARX2	FALSE	BARX2_direct_+/+	BARX2_direct_+/+_(28g)	BARX2_direct_+/+_(29r)	0.483692	1	0.219356	45759
chr1:57040935-57041436	DAB1	0.0195253	0.525213	0.0102549	0.0102549	BARX2	FALSE	BARX2_direct_+/+	BARX2_direct_+/+_(28g)	BARX2_direct_+/+_(29r)	0.586338	1	0.2109	133031
chr13:59750960-59751461	DIAPH3	0.0314527	0.113894	0.00358227	0.00358227	BARX2	FALSE	BARX2_direct_+/+	BARX2_direct_+/+_(28g)	BARX2_direct_+/+_(29r)	0.776389	1	0.157831	72858
chr3:24830442-24830943	RARB	0.0549978	0.415544	0.022854	0.022854	BARX2	FALSE	BARX2_direct_+/+	BARX2_direct_+/+_(28g)	BARX2_direct_+/+_(29r)	0.547381	1	0.241279	99381
chr19:44847152-44847653	BCAM	0.0307271	0.0583204	0.00179202	0.00179202	BARX2	FALSE	BARX2_direct_+/+	BARX2_direct_+/+_(28g)	BARX2_direct_+/+_(29r)	0.543181	1	0.0638053	75007
chr8:80681950-80682451	ZNF704	0.0538831	0.367467	0.0198003	0.0198003	BARX2	FALSE	BARX2_direct_+/+	BARX2_direct_+/+_(28g)	BARX2_direct_+/+_(29r)	0.514308	1	0.248666	105378
chr3:64465502-64466003	ADAMTS9	0.0255425	0.0964969	0.00246477	0.00246477	BARX2	FALSE	BARX2_direct_+/+	BARX2_direct_+/+_(28g)	BARX2_direct_+/+_(29r)	0.604355	1	0.125503	105252
chr8:49910899-49911400	SNTG1	0.0479332	0.467922	0.022429	0.022429	BARX2	FALSE	BARX2_direct_+/+	BARX2_direct_+/+_(28g)	BARX2_direct_+/+_(29r)	0.480863	1	0.264625	44065
chr1:231063527-231064028	FAM89A	0.0292869	0.157458	0.00461146	0.00461146	BARX2	FALSE	BARX2_direct_+/+	BARX2_direct_+/+_(28g)	BARX2_direct_+/+_(29r)	1.92124	1	0.165387	101749
chr2:138724438-138724939	NXPH2	0.0726923	0.504188	0.0366506	0.0366506	BARX2	FALSE	BARX2_direct_+/+	BARX2_direct_+/+_(28g)	BARX2_direct_+/+_(29r)	0.61224	1	0.246466	58465
chr11:857014-857515	EPS8L2	0.0157649	0.122161	0.00192585	0.00192585	BARX2	FALSE	BARX2_direct_+/+	BARX2_direct_+/+_(28g)	BARX2_direct_+/+_(29r)	2.67341	1	0.192402	58394
chr4:44368935-44369436	KCTD8	0.029374	0.344281	0.0101129	0.0101129	BARX2	FALSE	BARX2_direct_+/+	BARX2_direct_+/+_(28g)	BARX2_direct_+/+_(29r)	4.00825	1	0.341896	53402
chr4:7396624-7397125	PSAPL1	0.0190802	0.0509665	0.000972453	0.000972453	BARX2	FALSE	BARX2_direct_+/+	BARX2_direct_+/+_(28g)	BARX2_direct_+/+_(29r)	0.830551	1	0.0724691	121687
chr6:130366869-130367370	TMEM200A	0.0538503	0.288036	0.0155108	0.0155108	BARX2	FALSE	BARX2_direct_+/+	BARX2_direct_+/+_(28g)	BARX2_direct_+/+_(29r)	1.05171	1	0.190588	65822
chr1:71780730-71781231	NEGR1	0.0025741	0.391412	0.00100754	0.00100754	BCL11A	FALSE	BCL11A_direct_+/+	BCL11A_direct_+/+_(637g)	BCL11A_direct_+/+_(1542r)	9.5719	1	0.575843	36336
chr2:40201599-40202100	SLC8A1	0.00314776	0.464115	0.00146092	0.00146092	BCL11A	FALSE	BCL11A_direct_+/+	BCL11A_direct_+/+_(637g)	BCL11A_direct_+/+_(1542r)	5.55906	1	0.552863	57432
chr5:176810714-176811215	UNC5A	0.00223273	0.312741	0.000698267	0.000698267	BCL11A	FALSE	BCL11A_direct_+/+	BCL11A_direct_+/+_(637g)	BCL11A_direct_+/+_(1542r)	0.455286	1	0.33177	145289
chr14:91927378-91927879	TC2N	0.0674455	0.263149	0.0177482	0.0177482	BCL11A	FALSE	BCL11A_direct_+/+	BCL11A_direct_+/+_(637g)	BCL11A_direct_+/+_(1542r)	0.581701	1	0.248674	76101
chr2:49914388-49914889	NRXN1	0.00189091	0.409978	0.000775232	0.000775232	BCL11A	FALSE	BCL11A_direct_+/+	BCL11A_direct_+/+_(637g)	BCL11A_direct_+/+_(1542r)	2.1175	1	0.552843	80927
chr2:97714648-97715149	ANKRD36B	0.0427633	0.258045	0.0110349	0.0110349	BCL11A	FALSE	BCL11A_direct_+/+	BCL11A_direct_+/+_(637g)	BCL11A_direct_+/+_(1542r)	4.34234	1	0.554913	54375
chr18:37545239-37545740	CELF4	0.00229353	0.508288	0.00116578	0.00116578	BCL11A	FALSE	BCL11A_direct_+/+	BCL11A_direct_+/+_(637g)	BCL11A_direct_+/+_(1542r)	4.47828	1	0.500267	91755
chr1:20866971-20867472	SH2D5	0.0588601	0.111282	0.00655007	0.00655007	BCL11A	FALSE	BCL11A_direct_+/+	BCL11A_direct_+/+_(637g)	BCL11A_direct_+/+_(1542r)	0.834706	1	0.112975	94330
chr2:235703176-235703677	AGAP1	0.00159651	0.120056	0.000191671	0.000191671	BCL11A	FALSE	BCL11A_direct_+/+	BCL11A_direct_+/+_(637g)	BCL11A_direct_+/+_(1542r)	3.36073	1	0.521525	109006
chr1:75765844-75766345	MSH4	0.205954	0.150476	0.0309912	0.0309912	BCL11A	FALSE	BCL11A_direct_+/+	BCL11A_direct_+/+_(637g)	BCL11A_direct_+/+_(1542r)	1.03583	1	0.233817	1999
chr9:8963918-8964419	PTPRD	0.0074603	0.584188	0.00435822	0.00435822	BCL11A	FALSE	BCL11A_direct_+/+	BCL11A_direct_+/+_(637g)	BCL11A_direct_+/+_(1542r)	7.3982	1	0.60547	44005
chr13:43232979-43233480	ENOX1	0.00078833	0.16214	0.00012782	0.00012782	BCL11A	FALSE	BCL11A_direct_+/+	BCL11A_direct_+/+_(637g)	BCL11A_direct_+/+_(1542r)	0.726778	1	0.183541	143790
chr3:171407747-171408248	TNIK	0.00418095	0.143411	0.000599595	0.000599595	BCL11A	FALSE	BCL11A_direct_+/+	BCL11A_direct_+/+_(637g)	BCL11A_direct_+/+_(1542r)	4.65014	1	0.500224	78773
chr5:94901723-94902224	MCTP1	0.00176528	0.220804	0.000389779	0.000389779	BCL11A	FALSE	BCL11A_direct_+/+	BCL11A_direct_+/+_(637g)	BCL11A_direct_+/+_(1542r)	5.03651	1	0.485536	89885
chr1:2033628-2034129	PRKCZ	0.00207009	0.226158	0.000468168	0.000468168	BCL11A	FALSE	BCL11A_direct_+/+	BCL11A_direct_+/+_(637g)	BCL11A_direct_+/+_(1542r)	0.603625	1	0.355338	139586
chr9:135732978-135733479	KCNT1	0.016353	0.261124	0.00427018	0.00427018	BCL11A	FALSE	BCL11A_direct_+/+	BCL11A_direct_+/+_(637g)	BCL11A_direct_+/+_(1542r)	2.09666	1	0.425467	114967
chr3:185473623-185474124	MAP3K13	0.0483328	0.329523	0.0159268	0.0159268	BCL11A	FALSE	BCL11A_direct_+/+	BCL11A_direct_+/+_(637g)	BCL11A_direct_+/+_(1542r)	0.499399	1	0.410721	108574
chr11:12287725-12288226	MICAL2	0.000841009	0.393374	0.000330831	0.000330831	BCL11A	FALSE	BCL11A_direct_+/+	BCL11A_direct_+/+_(637g)	BCL11A_direct_+/+_(1542r)	1.82111	1	0.438335	90932
chr2:69695540-69696041	AAK1	0.0237371	0.333813	0.00792373	0.00792373	BCL11A	FALSE	BCL11A_direct_+/+	BCL11A_direct_+/+_(637g)	BCL11A_direct_+/+_(1542r)	1.78405	1	0.455672	110651
chr20:2832117-2832618	PTPRA	0.0130912	0.319377	0.00418104	0.00418104	BCL11A	FALSE	BCL11A_direct_+/+	BCL11A_direct_+/+_(637g)	BCL11A_direct_+/+_(1542r)	0.892545	1	0.466313	4733
chr3:124812569-124813070	KALRN	0.00556277	0.55524	0.00308867	0.00308867	BCL11A	FALSE	BCL11A_direct_+/+	BCL11A_direct_+/+_(637g)	BCL11A_direct_+/+_(1542r)	0.867467	1	0.532715	58547
chr1:6074346-6074847	KCNAB2	0.000716444	0.394298	0.000282492	0.000282492	BCL11A	FALSE	BCL11A_direct_+/+	BCL11A_direct_+/+_(637g)	BCL11A_direct_+/+_(1542r)	1.36392	1	0.369509	142114
chr9:87607160-87607661	DAPK1	0.00331326	0.386367	0.00128014	0.00128014	BCL11A	FALSE	BCL11A_direct_+/+	BCL11A_direct_+/+_(637g)	BCL11A_direct_+/+_(1542r)	1.06507	1	0.375277	101526
chr5:11000534-11001035	CTNND2	7.53475e-05	0.351587	2.64912e-05	2.64912e-05	BCL11A	FALSE	BCL11A_direct_+/+	BCL11A_direct_+/+_(637g)	BCL11A_direct_+/+_(1542r)	3.84043	1	0.563197	112246
chr1:48794872-48795373	AGBL4	1.42713e-05	0.346586	4.94624e-06	4.94624e-06	BCL11A	FALSE	BCL11A_direct_+/+	BCL11A_direct_+/+_(637g)	BCL11A_direct_+/+_(1542r)	4.59946	1	0.558417	54167
chr12:11266127-11266628	PRB2	0.0552412	0.256543	0.0141718	0.0141718	BCL11A	FALSE	BCL11A_direct_+/+	BCL11A_direct_+/+_(637g)	BCL11A_direct_+/+_(1542r)	2.13187	1	0.423036	48688
chr15:52559666-52560167	MYO5A	0.0328966	0.525311	0.017281	0.017281	BCL11A	FALSE	BCL11A_direct_+/+	BCL11A_direct_+/+_(637g)	BCL11A_direct_+/+_(1542r)	0.544239	1	0.493249	116934
chr12:99382068-99382569	ANKS1B	0.000405379	0.154625	6.26816e-05	6.26816e-05	BCL11A	FALSE	BCL11A_direct_+/+	BCL11A_direct_+/+_(637g)	BCL11A_direct_+/+_(1542r)	5.77507	1	0.585148	10862
chr20:24773675-24774176	SYNDIG1	0.0204724	0.386107	0.00790456	0.00790456	BCL11A	FALSE	BCL11A_direct_+/+	BCL11A_direct_+/+_(637g)	BCL11A_direct_+/+_(1542r)	0.445994	1	0.358297	29711
chr13:25405141-25405642	ATP8A2	0.0310611	0.391273	0.0121534	0.0121534	BCL11A	FALSE	BCL11A_direct_+/+	BCL11A_direct_+/+_(637g)	BCL11A_direct_+/+_(1542r)	0.5664	1	0.408418	77909
chr8:105885749-105886250	ZFPM2	0.000364107	0.162952	5.93319e-05	5.93319e-05	BCL11A	FALSE	BCL11A_direct_+/+	BCL11A_direct_+/+_(637g)	BCL11A_direct_+/+_(1542r)	1.04019	1	0.465652	140293
chr20:24503379-24503880	SYNDIG1	0.080981	0.487853	0.0395068	0.0395068	BCL11A	FALSE	BCL11A_direct_+/+	BCL11A_direct_+/+_(637g)	BCL11A_direct_+/+_(1542r)	0.445994	1	0.358297	64797
chr5:60026307-60026808	PDE4D	0.0010452	0.105043	0.000109792	0.000109792	BCL11A	FALSE	BCL11A_direct_+/+	BCL11A_direct_+/+_(637g)	BCL11A_direct_+/+_(1542r)	2.11067	1	0.516808	137082
chr14:71478730-71479231	SIPA1L1	0.00041654	0.153492	6.39355e-05	6.39355e-05	BCL11A	FALSE	BCL11A_direct_+/+	BCL11A_direct_+/+_(637g)	BCL11A_direct_+/+_(1542r)	0.579273	1	0.328417	114925
chr17:10086131-10086632	GAS7	0.000705818	0.499448	0.000352519	0.000352519	BCL11A	FALSE	BCL11A_direct_+/+	BCL11A_direct_+/+_(637g)	BCL11A_direct_+/+_(1542r)	6.53752	1	0.519887	65923
chr16:23124451-23124952	USP31	0.0225271	0.28168	0.00634544	0.00634544	BCL11A	FALSE	BCL11A_direct_+/+	BCL11A_direct_+/+_(637g)	BCL11A_direct_+/+_(1542r)	0.507573	1	0.370706	107298
chr18:37391812-37392313	CELF4	6.61082e-05	0.472114	3.12106e-05	3.12106e-05	BCL11A	FALSE	BCL11A_direct_+/+	BCL11A_direct_+/+_(637g)	BCL11A_direct_+/+_(1542r)	4.47828	1	0.500267	108348
chr11:119417381-119417882	THY1	0.0397167	0.3319	0.013182	0.013182	BCL11A	FALSE	BCL11A_direct_+/+	BCL11A_direct_+/+_(637g)	BCL11A_direct_+/+_(1542r)	0.467565	1	0.293007	123334
chr9:98232177-98232678	GABBR2	0.000563668	0.173622	9.78652e-05	9.78652e-05	BCL11A	FALSE	BCL11A_direct_+/+	BCL11A_direct_+/+_(637g)	BCL11A_direct_+/+_(1542r)	1.56132	1	0.449118	118581
chr6:154208139-154208640	OPRM1	0.0136995	0.212309	0.00290853	0.00290853	BCL11A	FALSE	BCL11A_direct_+/+	BCL11A_direct_+/+_(637g)	BCL11A_direct_+/+_(1542r)	2.62287	1	0.260228	120187
chr8:138110395-138110896	FAM135B	0.0118901	0.256652	0.00305162	0.00305162	BCL11A	FALSE	BCL11A_direct_+/+	BCL11A_direct_+/+_(637g)	BCL11A_direct_+/+_(1542r)	2.70181	1	0.406272	59386
chr20:51512458-51512959	ATP9A	0.06019	0.387156	0.0233029	0.0233029	BCL11A	FALSE	BCL11A_direct_+/+	BCL11A_direct_+/+_(637g)	BCL11A_direct_+/+_(1542r)	0.533672	1	0.431483	41654
chr3:37858368-37858869	VILL	0.0390012	0.126896	0.0049491	0.0049491	BCL11A	FALSE	BCL11A_direct_+/+	BCL11A_direct_+/+_(637g)	BCL11A_direct_+/+_(1542r)	0.8541	1	0.144947	53958
chr2:40352424-40352925	SLC8A1	0.00206925	0.47688	0.000986785	0.000986785	BCL11A	FALSE	BCL11A_direct_+/+	BCL11A_direct_+/+_(637g)	BCL11A_direct_+/+_(1542r)	5.55906	1	0.552863	67096
chr10:77505940-77506441	KCNMA1	0.0026052	0.468167	0.00121967	0.00121967	BCL11A	FALSE	BCL11A_direct_+/+	BCL11A_direct_+/+_(637g)	BCL11A_direct_+/+_(1542r)	3.32592	1	0.563345	104424
chr10:66953419-66953920	LRRTM3	0.0316766	0.177913	0.00563566	0.00563566	BCL11A	FALSE	BCL11A_direct_+/+	BCL11A_direct_+/+_(637g)	BCL11A_direct_+/+_(1542r)	1.07478	1	0.328802	85775
chr2:46171668-46172169	PRKCE	0.00721137	0.403226	0.00290781	0.00290781	BCL11A	FALSE	BCL11A_direct_+/+	BCL11A_direct_+/+_(637g)	BCL11A_direct_+/+_(1542r)	1.51802	1	0.48885	113513
chr5:175741629-175742130	HRH2	0.00296298	0.374635	0.00111003	0.00111003	BCL11A	FALSE	BCL11A_direct_+/+	BCL11A_direct_+/+_(637g)	BCL11A_direct_+/+_(1542r)	2.64374	1	0.402058	110292
chr4:185776169-185776670	SORBS2	0.000723105	0.15261	0.000110353	0.000110353	BCL11A	FALSE	BCL11A_direct_+/+	BCL11A_direct_+/+_(637g)	BCL11A_direct_+/+_(1542r)	0.92374	1	0.344416	146402
chr3:180142093-180142594	PEX5L	0.0317364	0.390285	0.0123862	0.0123862	BCL11A	FALSE	BCL11A_direct_+/+	BCL11A_direct_+/+_(637g)	BCL11A_direct_+/+_(1542r)	1.16654	1	0.404359	93849
chr1:36662775-36663276	GRIK3	0.00195444	0.452475	0.000884334	0.000884334	BCL11A	FALSE	BCL11A_direct_+/+	BCL11A_direct_+/+_(637g)	BCL11A_direct_+/+_(1542r)	8.85426	1	0.514971	44502
chr2:107002131-107002632	ST6GAL2	0.0272644	0.405092	0.0110446	0.0110446	BCL11A	FALSE	BCL11A_direct_+/+	BCL11A_direct_+/+_(637g)	BCL11A_direct_+/+_(1542r)	0.723556	1	0.346917	86456
chr9:117009026-117009527	ASTN2	0.000117225	0.320007	3.75129e-05	3.75129e-05	BCL11A	FALSE	BCL11A_direct_+/+	BCL11A_direct_+/+_(637g)	BCL11A_direct_+/+_(1542r)	6.87166	1	0.471289	77433
chr17:82297430-82297931	CCDC57	0.0243159	0.277172	0.00673969	0.00673969	BCL11A	FALSE	BCL11A_direct_+/+	BCL11A_direct_+/+_(637g)	BCL11A_direct_+/+_(1542r)	3.34946	1	0.438751	91659
chr2:209629718-209630219	MAP2	0.00346834	0.450211	0.00156148	0.00156148	BCL11A	FALSE	BCL11A_direct_+/+	BCL11A_direct_+/+_(637g)	BCL11A_direct_+/+_(1542r)	0.532315	1	0.509302	136848
chr17:38470019-38470520	SRCIN1	0.0287725	0.326872	0.00940493	0.00940493	BCL11A	FALSE	BCL11A_direct_+/+	BCL11A_direct_+/+_(637g)	BCL11A_direct_+/+_(1542r)	4.47938	1	0.434185	51652
chr3:186003227-186003728	DGKG	0.0157147	0.303915	0.00477594	0.00477594	BCL11A	FALSE	BCL11A_direct_+/+	BCL11A_direct_+/+_(637g)	BCL11A_direct_+/+_(1542r)	5.82222	1	0.441866	48275
chr6:131761532-131762033	ENPP1	0.0402408	0.100287	0.00403563	0.00403563	BCL11A	FALSE	BCL11A_direct_+/+	BCL11A_direct_+/+_(637g)	BCL11A_direct_+/+_(1542r)	2.47385	1	0.149887	20644
chr8:135591455-135591956	KHDRBS3	7.25559e-05	0.457655	3.32056e-05	3.32056e-05	BCL11A	FALSE	BCL11A_direct_+/+	BCL11A_direct_+/+_(637g)	BCL11A_direct_+/+_(1542r)	2.52283	1	0.548078	127918
chr22:42470558-42471059	TCF20	0.0441952	0.252121	0.0111425	0.0111425	BCL11A	FALSE	BCL11A_direct_+/+	BCL11A_direct_+/+_(637g)	BCL11A_direct_+/+_(1542r)	0.673733	1	0.403948	76360
chr2:98519246-98519747	INPP4A	0.0344188	0.464127	0.0159747	0.0159747	BCL11A	FALSE	BCL11A_direct_+/+	BCL11A_direct_+/+_(637g)	BCL11A_direct_+/+_(1542r)	1.18657	1	0.465766	121525
chr7:55552758-55553259	VOPP1	0.036989	0.259625	0.00960328	0.00960328	BCL11A	FALSE	BCL11A_direct_+/+	BCL11A_direct_+/+_(637g)	BCL11A_direct_+/+_(1542r)	0.682918	1	0.318668	127069
chr7:87574706-87575207	RUNDC3B	0.12415	0.292039	0.0362566	0.0362566	BCL11A	FALSE	BCL11A_direct_+/+	BCL11A_direct_+/+_(637g)	BCL11A_direct_+/+_(1542r)	0.514078	1	0.367313	13653
chr16:25952978-25953479	HS3ST4	0.00403528	0.416885	0.00168225	0.00168225	BCL11A	FALSE	BCL11A_direct_+/+	BCL11A_direct_+/+_(637g)	BCL11A_direct_+/+_(1542r)	9.89036	1	0.574203	28876
chr2:172693126-172693627	RAPGEF4	0.0119718	0.419133	0.00501779	0.00501779	BCL11A	FALSE	BCL11A_direct_+/+	BCL11A_direct_+/+_(637g)	BCL11A_direct_+/+_(1542r)	8.16766	1	0.540709	11563
chr18:3704696-3705197	DLGAP1	0.00626867	0.542044	0.0033979	0.0033979	BCL11A	FALSE	BCL11A_direct_+/+	BCL11A_direct_+/+_(637g)	BCL11A_direct_+/+_(1542r)	2.76163	1	0.45549	100341
chr18:68840880-68841381	CCDC102B	0.0515514	0.283971	0.0146391	0.0146391	BCL11A	FALSE	BCL11A_direct_+/+	BCL11A_direct_+/+_(637g)	BCL11A_direct_+/+_(1542r)	0.529005	1	0.289038	31049
chr8:103180294-103180795	BAALC	0.0537141	0.284858	0.0153009	0.0153009	BCL11A	FALSE	BCL11A_direct_+/+	BCL11A_direct_+/+_(637g)	BCL11A_direct_+/+_(1542r)	0.619509	1	0.319692	96839
chr5:169441973-169442474	SLIT3	0.0100156	0.408782	0.00409419	0.00409419	BCL11A	FALSE	BCL11A_direct_+/+	BCL11A_direct_+/+_(637g)	BCL11A_direct_+/+_(1542r)	0.604905	1	0.419134	131510
chr1:15543471-15543972	FHAD1	0.0500373	0.206364	0.0103259	0.0103259	BCL11A	FALSE	BCL11A_direct_+/+	BCL11A_direct_+/+_(637g)	BCL11A_direct_+/+_(1542r)	1.41353	1	0.231362	99649
chr7:6436489-6436990	DAGLB	0.0755145	0.248405	0.0187582	0.0187582	BCL11A	FALSE	BCL11A_direct_+/+	BCL11A_direct_+/+_(637g)	BCL11A_direct_+/+_(1542r)	0.711918	1	0.284107	64077
chr8:106589239-106589740	OXR1	0.0738645	0.564305	0.0416821	0.0416821	BCL11A	FALSE	BCL11A_direct_+/+	BCL11A_direct_+/+_(637g)	BCL11A_direct_+/+_(1542r)	3.73502	1	0.501512	9443
chr7:71637645-71638146	GALNT17	0.00102984	0.373656	0.000384805	0.000384805	BCL11A	FALSE	BCL11A_direct_+/+	BCL11A_direct_+/+_(637g)	BCL11A_direct_+/+_(1542r)	0.900428	1	0.481614	139390
chr1:178487366-178487867	RASAL2	0.000548919	0.294099	0.000161436	0.000161436	BCL11A	FALSE	BCL11A_direct_+/+	BCL11A_direct_+/+_(637g)	BCL11A_direct_+/+_(1542r)	2.39213	1	0.493368	136386
chr1:237327153-237327654	RYR2	0.0177874	0.594762	0.0105792	0.0105792	BCL11A	FALSE	BCL11A_direct_+/+	BCL11A_direct_+/+_(637g)	BCL11A_direct_+/+_(1542r)	8.85389	1	0.592344	38467
chr1:48878594-48879095	AGBL4	0.0274409	0.608845	0.0167073	0.0167073	BCL11A	FALSE	BCL11A_direct_+/+	BCL11A_direct_+/+_(637g)	BCL11A_direct_+/+_(1542r)	4.59946	1	0.558417	36313
chr10:123858206-123858707	CHST15	0.0304866	0.333537	0.0101684	0.0101684	BCL11A	FALSE	BCL11A_direct_+/+	BCL11A_direct_+/+_(637g)	BCL11A_direct_+/+_(1542r)	0.51171	1	0.293426	128056
chr9:98453652-98454153	GABBR2	0.0015356	0.427095	0.000655846	0.000655846	BCL11A	FALSE	BCL11A_direct_+/+	BCL11A_direct_+/+_(637g)	BCL11A_direct_+/+_(1542r)	1.56132	1	0.449118	136645
chr14:63178972-63179473	KCNH5	0.0853562	0.323923	0.0276488	0.0276488	BCL11A	FALSE	BCL11A_direct_+/+	BCL11A_direct_+/+_(637g)	BCL11A_direct_+/+_(1542r)	1.08923	1	0.330871	32897
chr16:85592810-85593311	GSE1	0.000221749	0.176305	3.90955e-05	3.90955e-05	BCL11A	FALSE	BCL11A_direct_+/+	BCL11A_direct_+/+_(637g)	BCL11A_direct_+/+_(1542r)	0.73497	1	0.385858	132881
chr17:29590430-29590931	TAOK1	0.0130651	0.350092	0.00457401	0.00457401	BCL11A	FALSE	BCL11A_direct_+/+	BCL11A_direct_+/+_(637g)	BCL11A_direct_+/+_(1542r)	0.476849	1	0.436695	129518
chr16:48081604-48082105	ABCC12	0.0673551	0.140216	0.00944423	0.00944423	BCL11A	FALSE	BCL11A_direct_+/+	BCL11A_direct_+/+_(637g)	BCL11A_direct_+/+_(1542r)	0.440238	1	0.161276	91465
chr3:127799619-127800120	MGLL	0.00486278	0.266497	0.00129592	0.00129592	BCL11A	FALSE	BCL11A_direct_+/+	BCL11A_direct_+/+_(637g)	BCL11A_direct_+/+_(1542r)	2.4455	1	0.371264	129915
chr14:90664997-90665498	TTC7B	0.0107919	0.213689	0.00230611	0.00230611	BCL11A	FALSE	BCL11A_direct_+/+	BCL11A_direct_+/+_(637g)	BCL11A_direct_+/+_(1542r)	0.803972	1	0.464397	136352
chr2:100876585-100877086	TBC1D8	0.0060156	0.11671	0.000702078	0.000702078	BCL11A	FALSE	BCL11A_direct_+/+	BCL11A_direct_+/+_(637g)	BCL11A_direct_+/+_(1542r)	1.24558	1	0.349636	109309
chr4:30984272-30984773	PCDH7	0.016138	0.465742	0.00751617	0.00751617	BCL11A	FALSE	BCL11A_direct_+/+	BCL11A_direct_+/+_(637g)	BCL11A_direct_+/+_(1542r)	7.79069	1	0.50772	29080
chr6:16487960-16488461	ATXN1	0.000265949	0.131237	3.49024e-05	3.49024e-05	BCL11A	FALSE	BCL11A_direct_+/+	BCL11A_direct_+/+_(637g)	BCL11A_direct_+/+_(1542r)	2.89587	1	0.535992	132788
chr1:15543471-15543972	DDI2	0.112525	0.244096	0.0274669	0.0274669	BCL11A	FALSE	BCL11A_direct_+/+	BCL11A_direct_+/+_(637g)	BCL11A_direct_+/+_(1542r)	0.495222	1	0.26587	35158
chr1:65196114-65196615	DNAJC6	0.0329629	0.314371	0.0103626	0.0103626	BCL11A	FALSE	BCL11A_direct_+/+	BCL11A_direct_+/+_(637g)	BCL11A_direct_+/+_(1542r)	0.475402	1	0.438489	76914
chr11:12167198-12167699	MICAL2	0.0190762	0.559786	0.0106786	0.0106786	BCL11A	FALSE	BCL11A_direct_+/+	BCL11A_direct_+/+_(637g)	BCL11A_direct_+/+_(1542r)	1.82111	1	0.438335	71661
chr17:79749482-79749983	RBFOX3	0.0259898	0.485495	0.0126179	0.0126179	BCL11A	FALSE	BCL11A_direct_+/+	BCL11A_direct_+/+_(637g)	BCL11A_direct_+/+_(1542r)	1.94735	1	0.494774	100263
chr2:105671303-105671804	NCK2	0.00473754	0.232051	0.00109935	0.00109935	BCL11A	FALSE	BCL11A_direct_+/+	BCL11A_direct_+/+_(637g)	BCL11A_direct_+/+_(1542r)	0.492383	1	0.390916	137206
chr2:9112068-9112569	ASAP2	0.00230202	0.157255	0.000362003	0.000362003	BCL11A	FALSE	BCL11A_direct_+/+	BCL11A_direct_+/+_(637g)	BCL11A_direct_+/+_(1542r)	0.902777	1	0.447907	44044
chr18:12048652-12049153	IMPA2	0.0341266	0.225049	0.00768017	0.00768017	BCL11A	FALSE	BCL11A_direct_+/+	BCL11A_direct_+/+_(637g)	BCL11A_direct_+/+_(1542r)	0.482245	1	0.262601	77226
chr12:124640177-124640678	SCARB1	0.0292168	0.152327	0.0044505	0.0044505	BCL11A	FALSE	BCL11A_direct_+/+	BCL11A_direct_+/+_(637g)	BCL11A_direct_+/+_(1542r)	1.10304	1	0.308129	78880
chr1:34268377-34268878	CSMD2	0.0128777	0.271026	0.00349019	0.00349019	BCL11A	FALSE	BCL11A_direct_+/+	BCL11A_direct_+/+_(637g)	BCL11A_direct_+/+_(1542r)	0.991053	1	0.438088	67912
chr1:6016330-6016831	CHD5	0.000395433	0.324173	0.000128189	0.000128189	BCL11A	FALSE	BCL11A_direct_+/+	BCL11A_direct_+/+_(637g)	BCL11A_direct_+/+_(1542r)	2.32337	1	0.4449	135246
chr20:24608878-24609379	SYNDIG1	0.00435572	0.270312	0.0011774	0.0011774	BCL11A	FALSE	BCL11A_direct_+/+	BCL11A_direct_+/+_(637g)	BCL11A_direct_+/+_(1542r)	0.445994	1	0.358297	142036
chr10:82814070-82814571	NRG3	0.00252344	0.103113	0.000260201	0.000260201	BCL11A	FALSE	BCL11A_direct_+/+	BCL11A_direct_+/+_(637g)	BCL11A_direct_+/+_(1542r)	3.16178	1	0.580997	110253
chr7:43669495-43669996	HECW1	0.000508552	0.0546741	2.78046e-05	2.78046e-05	BCL11A	FALSE	BCL11A_direct_+/+	BCL11A_direct_+/+_(637g)	BCL11A_direct_+/+_(1542r)	3.10996	1	0.548849	125932
chr1:65801585-65802086	PDE4B	0.00438073	0.264105	0.00115697	0.00115697	BCL11A	FALSE	BCL11A_direct_+/+	BCL11A_direct_+/+_(637g)	BCL11A_direct_+/+_(1542r)	8.07985	1	0.417812	44083
chr2:50496586-50497087	NRXN1	0.0033816	0.411212	0.00139055	0.00139055	BCL11A	FALSE	BCL11A_direct_+/+	BCL11A_direct_+/+_(637g)	BCL11A_direct_+/+_(1542r)	2.1175	1	0.552843	118384
chr4:153233932-153234433	TRIM2	0.147588	0.448935	0.0662576	0.0662576	BCL11A	FALSE	BCL11A_direct_+/+	BCL11A_direct_+/+_(637g)	BCL11A_direct_+/+_(1542r)	2.82461	1	0.496573	8494
chr5:60274975-60275476	PDE4D	0.0426171	0.538581	0.0229527	0.0229527	BCL11A	FALSE	BCL11A_direct_+/+	BCL11A_direct_+/+_(637g)	BCL11A_direct_+/+_(1542r)	2.11067	1	0.516808	32615
chr16:23874379-23874880	PRKCB	0.00014595	0.447667	6.53372e-05	6.53372e-05	BCL11A	FALSE	BCL11A_direct_+/+	BCL11A_direct_+/+_(637g)	BCL11A_direct_+/+_(1542r)	2.23532	1	0.496475	115436
chr1:240234613-240235114	FMN2	0.000830089	0.410109	0.000340427	0.000340427	BCL11A	FALSE	BCL11A_direct_+/+	BCL11A_direct_+/+_(637g)	BCL11A_direct_+/+_(1542r)	1.50406	1	0.533067	132628
chr12:99297572-99298073	ANKS1B	0.00029237	0.402896	0.000117795	0.000117795	BCL11A	FALSE	BCL11A_direct_+/+	BCL11A_direct_+/+_(637g)	BCL11A_direct_+/+_(1542r)	5.77507	1	0.585148	88449
chr6:83811962-83812463	SNAP91	0.0338318	0.288368	0.00975601	0.00975601	BCL11A	FALSE	BCL11A_direct_+/+	BCL11A_direct_+/+_(637g)	BCL11A_direct_+/+_(1542r)	0.533861	1	0.471073	67601
chr19:40594751-40595252	SPTBN4	0.0198273	0.501476	0.00994291	0.00994291	BCL11A	FALSE	BCL11A_direct_+/+	BCL11A_direct_+/+_(637g)	BCL11A_direct_+/+_(1542r)	1.97288	1	0.478404	114232
chr2:38146637-38147138	RMDN2	0.042366	0.106829	0.00452592	0.00452592	BCL11A	FALSE	BCL11A_direct_+/+	BCL11A_direct_+/+_(637g)	BCL11A_direct_+/+_(1542r)	0.743605	1	0.192822	78128
chr9:128253542-128254043	DNM1	0.0527357	0.530433	0.0279727	0.0279727	BCL11A	FALSE	BCL11A_direct_+/+	BCL11A_direct_+/+_(637g)	BCL11A_direct_+/+_(1542r)	2.77946	1	0.463969	64647
chr3:62400080-62400581	CADPS	0.000531637	0.234001	0.000124404	0.000124404	BCL11A	FALSE	BCL11A_direct_+/+	BCL11A_direct_+/+_(637g)	BCL11A_direct_+/+_(1542r)	1.17568	1	0.481852	102345
chr5:45608864-45609365	HCN1	0.00817152	0.328202	0.00268191	0.00268191	BCL11A	FALSE	BCL11A_direct_+/+	BCL11A_direct_+/+_(637g)	BCL11A_direct_+/+_(1542r)	0.72529	1	0.411402	110235
chr7:111864396-111864897	DOCK4	0.0329865	0.287597	0.00948683	0.00948683	BCL11A	FALSE	BCL11A_direct_+/+	BCL11A_direct_+/+_(637g)	BCL11A_direct_+/+_(1542r)	3.34351	1	0.470686	77836
chr1:50135475-50135976	ELAVL4	0.0207845	0.378245	0.00786164	0.00786164	BCL11A	FALSE	BCL11A_direct_+/+	BCL11A_direct_+/+_(637g)	BCL11A_direct_+/+_(1542r)	2.12492	1	0.434431	66046
chr16:85612253-85612754	GSE1	0.00421774	0.0729862	0.000307836	0.000307836	BCL11A	FALSE	BCL11A_direct_+/+	BCL11A_direct_+/+_(637g)	BCL11A_direct_+/+_(1542r)	0.73497	1	0.385858	122980
chr11:121630155-121630656	SORL1	0.000767515	0.35869	0.0002753	0.0002753	BCL11A	FALSE	BCL11A_direct_+/+	BCL11A_direct_+/+_(637g)	BCL11A_direct_+/+_(1542r)	0.859459	1	0.411106	146304
chr18:3923905-3924406	DLGAP1	0.000191112	0.318623	6.08928e-05	6.08928e-05	BCL11A	FALSE	BCL11A_direct_+/+	BCL11A_direct_+/+_(637g)	BCL11A_direct_+/+_(1542r)	2.76163	1	0.45549	124705
chr4:176078342-176078843	GPM6A	0.00870126	0.352117	0.00306387	0.00306387	BCL11A	FALSE	BCL11A_direct_+/+	BCL11A_direct_+/+_(637g)	BCL11A_direct_+/+_(1542r)	0.50971	1	0.442812	135898
chr6:165805279-165805780	PDE10A	0.00413684	0.308804	0.00127747	0.00127747	BCL11A	FALSE	BCL11A_direct_+/+	BCL11A_direct_+/+_(637g)	BCL11A_direct_+/+_(1542r)	0.723375	1	0.390608	126516
chr3:62067017-62067518	PTPRG	0.00156377	0.0620182	9.69825e-05	9.69825e-05	BCL11A	FALSE	BCL11A_direct_+/+	BCL11A_direct_+/+_(637g)	BCL11A_direct_+/+_(1542r)	0.803002	1	0.429385	135634
chr22:43822854-43823355	SULT4A1	0.0380208	0.300853	0.0114387	0.0114387	BCL11A	FALSE	BCL11A_direct_+/+	BCL11A_direct_+/+_(637g)	BCL11A_direct_+/+_(1542r)	0.596294	1	0.294761	128657
chr9:128214667-128215168	DNM1	0.0295641	0.488894	0.0144537	0.0144537	BCL11A	FALSE	BCL11A_direct_+/+	BCL11A_direct_+/+_(637g)	BCL11A_direct_+/+_(1542r)	2.77946	1	0.463969	88598
chr22:25064928-25065429	SGSM1	0.0185512	0.354249	0.00657174	0.00657174	BCL11A	FALSE	BCL11A_direct_+/+	BCL11A_direct_+/+_(637g)	BCL11A_direct_+/+_(1542r)	3.60896	1	0.462053	85532
chr18:77271734-77272235	GALR1	0.0871215	0.121858	0.0106165	0.0106165	BCL11A	FALSE	BCL11A_direct_+/+	BCL11A_direct_+/+_(637g)	BCL11A_direct_+/+_(1542r)	2.88208	1	0.242657	14662
chr1:207232592-207233093	CD55	0.0504645	0.0803961	0.00405715	0.00405715	BCL11A	FALSE	BCL11A_direct_+/+	BCL11A_direct_+/+_(637g)	BCL11A_direct_+/+_(1542r)	1.27859	1	0.187212	71307
chr2:142113056-142113557	LRP1B	0.00160344	0.407416	0.000653267	0.000653267	BCL11A	FALSE	BCL11A_direct_+/+	BCL11A_direct_+/+_(637g)	BCL11A_direct_+/+_(1542r)	4.42867	1	0.553209	100325
chr9:135692553-135693054	KCNT1	0.0398029	0.415083	0.0165215	0.0165215	BCL11A	FALSE	BCL11A_direct_+/+	BCL11A_direct_+/+_(637g)	BCL11A_direct_+/+_(1542r)	2.09666	1	0.425467	90068
chr8:135664959-135665460	KHDRBS3	0.0099441	0.590504	0.00587203	0.00587203	BCL11A	FALSE	BCL11A_direct_+/+	BCL11A_direct_+/+_(637g)	BCL11A_direct_+/+_(1542r)	2.52283	1	0.548078	121684
chr17:63382895-63383396	TANC2	0.00181626	0.438823	0.000797016	0.000797016	BCL11A	FALSE	BCL11A_direct_+/+	BCL11A_direct_+/+_(637g)	BCL11A_direct_+/+_(1542r)	0.76479	1	0.476248	137403
chr9:128215997-128216498	DNM1	0.0445724	0.50275	0.0224088	0.0224088	BCL11A	FALSE	BCL11A_direct_+/+	BCL11A_direct_+/+_(637g)	BCL11A_direct_+/+_(1542r)	2.77946	1	0.463969	27262
chr2:101175033-101175534	TBC1D8	0.0262935	0.25526	0.00671167	0.00671167	BCL11A	FALSE	BCL11A_direct_+/+	BCL11A_direct_+/+_(637g)	BCL11A_direct_+/+_(1542r)	1.24558	1	0.349636	64383
chr13:43145576-43146077	ENOX1	0.00106625	0.265749	0.000283355	0.000283355	BCL11A	FALSE	BCL11A_direct_+/+	BCL11A_direct_+/+_(637g)	BCL11A_direct_+/+_(1542r)	0.726778	1	0.183541	143965
chr18:48034424-48034925	ZBTB7C	0.0224929	0.170022	0.00382428	0.00382428	BCL11A	FALSE	BCL11A_direct_+/+	BCL11A_direct_+/+_(637g)	BCL11A_direct_+/+_(1542r)	0.549339	1	0.322061	133608
chr5:142800200-142800701	ARHGAP26	0.000101838	0.268904	2.73847e-05	2.73847e-05	BCL11A	FALSE	BCL11A_direct_+/+	BCL11A_direct_+/+_(637g)	BCL11A_direct_+/+_(1542r)	0.796248	1	0.501173	150451
chr1:13782136-13782637	PRDM2	0.0117551	0.382841	0.00450032	0.00450032	BCL11A	FALSE	BCL11A_direct_+/+	BCL11A_direct_+/+_(637g)	BCL11A_direct_+/+_(1542r)	2.19245	1	0.45205	65958
chr7:22129728-22130229	RAPGEF5	0.000495681	0.525208	0.000260335	0.000260335	BCL11A	FALSE	BCL11A_direct_+/+	BCL11A_direct_+/+_(637g)	BCL11A_direct_+/+_(1542r)	0.467072	1	0.454967	148830
chr6:144807075-144807576	UTRN	0.00504024	0.0911636	0.000459487	0.000459487	BCL11A	FALSE	BCL11A_direct_+/+	BCL11A_direct_+/+_(637g)	BCL11A_direct_+/+_(1542r)	0.589196	1	0.253361	121658
chr5:142749477-142749978	ARHGAP26	0.0002237	0.26989	6.03742e-05	6.03742e-05	BCL11A	FALSE	BCL11A_direct_+/+	BCL11A_direct_+/+_(637g)	BCL11A_direct_+/+_(1542r)	0.796248	1	0.501173	136525
chr15:27242052-27242553	GABRG3	0.000519172	0.481286	0.00024987	0.00024987	BCL11A	FALSE	BCL11A_direct_+/+	BCL11A_direct_+/+_(637g)	BCL11A_direct_+/+_(1542r)	1.72121	1	0.420711	131255
chr9:98426316-98426817	GABBR2	0.000472174	0.307379	0.000145136	0.000145136	BCL11A	FALSE	BCL11A_direct_+/+	BCL11A_direct_+/+_(637g)	BCL11A_direct_+/+_(1542r)	1.56132	1	0.449118	120001
chr6:84093918-84094419	MRAP2	0.0558775	0.281053	0.0157046	0.0157046	BCL11A	FALSE	BCL11A_direct_+/+	BCL11A_direct_+/+_(637g)	BCL11A_direct_+/+_(1542r)	1.82937	1	0.36531	67575
chr3:112002415-112002916	PHLDB2	0.00443052	0.280633	0.00124335	0.00124335	BCL11A	FALSE	BCL11A_direct_+/+	BCL11A_direct_+/+_(637g)	BCL11A_direct_+/+_(1542r)	0.673259	1	0.275568	129649
chr6:118325493-118325994	SLC35F1	0.0157545	0.288104	0.00453892	0.00453892	BCL11A	FALSE	BCL11A_direct_+/+	BCL11A_direct_+/+_(637g)	BCL11A_direct_+/+_(1542r)	5.65133	1	0.525779	43056
chr4:152227787-152228288	FBXW7	0.0108112	0.500799	0.00541424	0.00541424	BCL11A	FALSE	BCL11A_direct_+/+	BCL11A_direct_+/+_(637g)	BCL11A_direct_+/+_(1542r)	1.37939	1	0.518299	105247
chr4:107690335-107690836	PAPSS1	0.0741555	0.393632	0.02919	0.02919	BCL11A	FALSE	BCL11A_direct_+/+	BCL11A_direct_+/+_(637g)	BCL11A_direct_+/+_(1542r)	0.692865	1	0.421297	27618
chr1:97850071-97850572	DPYD	0.0365316	0.601772	0.0219837	0.0219837	BCL11A	FALSE	BCL11A_direct_+/+	BCL11A_direct_+/+_(637g)	BCL11A_direct_+/+_(1542r)	1.35741	1	0.444275	58098
chr9:20812020-20812521	FOCAD	0.0762706	0.389019	0.0296707	0.0296707	BCL11A	FALSE	BCL11A_direct_+/+	BCL11A_direct_+/+_(637g)	BCL11A_direct_+/+_(1542r)	1.94183	1	0.512889	39462
chr1:66060651-66061152	PDE4B	0.000735822	0.18296	0.000134626	0.000134626	BCL11A	FALSE	BCL11A_direct_+/+	BCL11A_direct_+/+_(637g)	BCL11A_direct_+/+_(1542r)	8.07985	1	0.417812	56330
chr8:117762900-117763401	EXT1	0.0413031	0.363015	0.0149936	0.0149936	BCL11A	FALSE	BCL11A_direct_+/+	BCL11A_direct_+/+_(637g)	BCL11A_direct_+/+_(1542r)	0.698417	1	0.412518	121156
chr1:49320407-49320908	AGBL4	0.000318987	0.458284	0.000146187	0.000146187	BCL11A	FALSE	BCL11A_direct_+/+	BCL11A_direct_+/+_(637g)	BCL11A_direct_+/+_(1542r)	4.59946	1	0.558417	106750
chr11:134126321-134126822	JAM3	0.00236473	0.138051	0.000326455	0.000326455	BCL11A	FALSE	BCL11A_direct_+/+	BCL11A_direct_+/+_(637g)	BCL11A_direct_+/+_(1542r)	0.604838	1	0.371305	135270
chr17:8707348-8707849	MYH10	0.0176589	0.422948	0.00746878	0.00746878	BCL11A	FALSE	BCL11A_direct_+/+	BCL11A_direct_+/+_(637g)	BCL11A_direct_+/+_(1542r)	0.478721	1	0.456049	124950
chr10:77247042-77247543	KCNMA1	0.0010036	0.547168	0.00054914	0.00054914	BCL11A	FALSE	BCL11A_direct_+/+	BCL11A_direct_+/+_(637g)	BCL11A_direct_+/+_(1542r)	3.32592	1	0.563345	86342
chr20:24502384-24502885	SYNDIG1	0.00213866	0.365265	0.000781178	0.000781178	BCL11A	FALSE	BCL11A_direct_+/+	BCL11A_direct_+/+_(637g)	BCL11A_direct_+/+_(1542r)	0.445994	1	0.358297	145618
chr18:3810404-3810905	DLGAP1	0.00189729	0.490055	0.000929776	0.000929776	BCL11A	FALSE	BCL11A_direct_+/+	BCL11A_direct_+/+_(637g)	BCL11A_direct_+/+_(1542r)	2.76163	1	0.45549	117634
chr15:25222854-25223355	UBE3A	0.00525533	0.276177	0.0014514	0.0014514	BCL11A	FALSE	BCL11A_direct_+/+	BCL11A_direct_+/+_(637g)	BCL11A_direct_+/+_(1542r)	0.850142	1	0.458146	127128
chr5:110720096-110720597	TMEM232	0.0687943	0.385076	0.026491	0.026491	BCL11A	FALSE	BCL11A_direct_+/+	BCL11A_direct_+/+_(637g)	BCL11A_direct_+/+_(1542r)	5.54479	1	0.545714	6022
chr18:3910637-3911138	DLGAP1	0.0110662	0.535049	0.00592094	0.00592094	BCL11A	FALSE	BCL11A_direct_+/+	BCL11A_direct_+/+_(637g)	BCL11A_direct_+/+_(1542r)	2.76163	1	0.45549	72437
chr8:105475450-105475951	ZFPM2	0.00284647	0.505713	0.0014395	0.0014395	BCL11A	FALSE	BCL11A_direct_+/+	BCL11A_direct_+/+_(637g)	BCL11A_direct_+/+_(1542r)	1.04019	1	0.465652	127588
chr13:43805057-43805558	ENOX1	0.0001146	0.154984	1.77611e-05	1.77611e-05	BCL11A	FALSE	BCL11A_direct_+/+	BCL11A_direct_+/+_(637g)	BCL11A_direct_+/+_(1542r)	0.726778	1	0.183541	148155
chr13:32881090-32881591	PDS5B	0.0983558	0.451369	0.0443948	0.0443948	BCL11A	FALSE	BCL11A_direct_+/+	BCL11A_direct_+/+_(637g)	BCL11A_direct_+/+_(1542r)	1.56048	1	0.468139	19533
chr8:135472410-135472911	KHDRBS3	0.000624675	0.588208	0.000367439	0.000367439	BCL11A	FALSE	BCL11A_direct_+/+	BCL11A_direct_+/+_(637g)	BCL11A_direct_+/+_(1542r)	2.52283	1	0.548078	114916
chr8:930021-930522	DLGAP2	0.00408364	0.614115	0.00250782	0.00250782	BCL11A	FALSE	BCL11A_direct_+/+	BCL11A_direct_+/+_(637g)	BCL11A_direct_+/+_(1542r)	0.758233	1	0.481677	91939
chr5:10567114-10567615	ANKRD33B	0.0215824	0.577792	0.0124701	0.0124701	BCL11A	FALSE	BCL11A_direct_+/+	BCL11A_direct_+/+_(637g)	BCL11A_direct_+/+_(1542r)	2.11707	1	0.446399	96017
chr1:6115857-6116358	CHD5	0.00273766	0.173879	0.000476021	0.000476021	BCL11A	FALSE	BCL11A_direct_+/+	BCL11A_direct_+/+_(637g)	BCL11A_direct_+/+_(1542r)	2.32337	1	0.4449	48045
chr1:162489760-162490261	NOS1AP	0.0107868	0.435253	0.004695	0.004695	BCL11A	FALSE	BCL11A_direct_+/+	BCL11A_direct_+/+_(637g)	BCL11A_direct_+/+_(1542r)	6.83735	1	0.52362	57478
chr2:69603273-69603774	AAK1	0.00871453	0.355225	0.00309562	0.00309562	BCL11A	FALSE	BCL11A_direct_+/+	BCL11A_direct_+/+_(637g)	BCL11A_direct_+/+_(1542r)	1.78405	1	0.455672	133653
chr11:132318517-132319018	OPCML	0.00595743	0.467183	0.00278321	0.00278321	BCL11A	FALSE	BCL11A_direct_+/+	BCL11A_direct_+/+_(637g)	BCL11A_direct_+/+_(1542r)	7.2332	1	0.562265	23374
chr1:231027261-231027762	ARV1	0.060113	0.133097	0.00800085	0.00800085	BCL11A	FALSE	BCL11A_direct_+/+	BCL11A_direct_+/+_(637g)	BCL11A_direct_+/+_(1542r)	0.465799	1	0.220186	95668
chr5:175693083-175693584	HRH2	0.00178466	0.303927	0.000542407	0.000542407	BCL11A	FALSE	BCL11A_direct_+/+	BCL11A_direct_+/+_(637g)	BCL11A_direct_+/+_(1542r)	2.64374	1	0.402058	124190
chr17:10014489-10014990	GAS7	0.000751111	0.430152	0.000323092	0.000323092	BCL11A	FALSE	BCL11A_direct_+/+	BCL11A_direct_+/+_(637g)	BCL11A_direct_+/+_(1542r)	6.53752	1	0.519887	72116
chr3:125129636-125130137	ZNF148	0.0732058	0.33648	0.0246323	0.0246323	BCL11A	FALSE	BCL11A_direct_+/+	BCL11A_direct_+/+_(637g)	BCL11A_direct_+/+_(1542r)	0.752647	1	0.448871	64605
chr11:61602552-61603053	SYT7	0.0253692	0.589297	0.01495	0.01495	BCL11A	FALSE	BCL11A_direct_+/+	BCL11A_direct_+/+_(637g)	BCL11A_direct_+/+_(1542r)	0.938568	1	0.445431	75819
chr14:64953843-64954344	RAB15	0.0530085	0.200633	0.0106353	0.0106353	BCL11A	FALSE	BCL11A_direct_+/+	BCL11A_direct_+/+_(637g)	BCL11A_direct_+/+_(1542r)	1.22529	1	0.22258	96857
chr11:132779051-132779552	OPCML	0.000112879	0.182851	2.06401e-05	2.06401e-05	BCL11A	FALSE	BCL11A_direct_+/+	BCL11A_direct_+/+_(637g)	BCL11A_direct_+/+_(1542r)	7.2332	1	0.562265	44070
chr9:122991509-122992010	STRBP	0.0021028	0.331269	0.000696593	0.000696593	BCL11A	FALSE	BCL11A_direct_+/+	BCL11A_direct_+/+_(637g)	BCL11A_direct_+/+_(1542r)	3.6021	1	0.5118	29659
chr16:72715344-72715845	ZFHX3	0.00523314	0.23312	0.00121995	0.00121995	BCL11A	FALSE	BCL11A_direct_+/+	BCL11A_direct_+/+_(637g)	BCL11A_direct_+/+_(1542r)	1.88206	1	0.422702	92729
chr1:110229396-110229897	SLC6A17	0.0178941	0.286488	0.00512644	0.00512644	BCL11A	FALSE	BCL11A_direct_+/+	BCL11A_direct_+/+_(637g)	BCL11A_direct_+/+_(1542r)	0.882022	1	0.333084	27651
chr7:130377214-130377715	COPG2	0.0450938	0.334001	0.0150614	0.0150614	BCL11A	FALSE	BCL11A_direct_+/+	BCL11A_direct_+/+_(637g)	BCL11A_direct_+/+_(1542r)	0.729151	1	0.416728	100382
chr11:29964685-29965186	KCNA4	0.180092	0.246085	0.0443179	0.0443179	BCL11A	FALSE	BCL11A_direct_+/+	BCL11A_direct_+/+_(637g)	BCL11A_direct_+/+_(1542r)	0.709798	1	0.214008	6257
chr7:83101554-83102055	PCLO	0.0640498	0.502965	0.0322148	0.0322148	BCL11A	FALSE	BCL11A_direct_+/+	BCL11A_direct_+/+_(637g)	BCL11A_direct_+/+_(1542r)	0.764116	1	0.476501	88330
chr1:47069244-47069745	CYP4X1	0.108321	0.254401	0.027557	0.027557	BCL11A	FALSE	BCL11A_direct_+/+	BCL11A_direct_+/+_(637g)	BCL11A_direct_+/+_(1542r)	0.691289	1	0.350605	29742
chr17:58329518-58330019	TSPOAP1	0.0437109	0.249745	0.0109166	0.0109166	BCL11A	FALSE	BCL11A_direct_+/+	BCL11A_direct_+/+_(637g)	BCL11A_direct_+/+_(1542r)	0.432414	1	0.349916	119052
chr7:157570561-157571062	PTPRN2	1.11135e-05	0.319203	3.54745e-06	3.54745e-06	BCL11A	FALSE	BCL11A_direct_+/+	BCL11A_direct_+/+_(637g)	BCL11A_direct_+/+_(1542r)	0.678808	1	0.46549	150798
chrX:47452197-47452698	SYN1	0.0618247	0.241972	0.0149598	0.0149598	BCL11A	FALSE	BCL11A_direct_+/+	BCL11A_direct_+/+_(637g)	BCL11A_direct_+/+_(1542r)	0.652849	1	0.292701	85452
chr3:56415771-56416272	ERC2	3.49461e-05	0.363783	1.27128e-05	1.27128e-05	BCL11A	FALSE	BCL11A_direct_+/+	BCL11A_direct_+/+_(637g)	BCL11A_direct_+/+_(1542r)	1.98677	1	0.461272	123296
chr1:33435643-33436144	CSMD2	0.000432816	0.197052	8.52871e-05	8.52871e-05	BCL11A	FALSE	BCL11A_direct_+/+	BCL11A_direct_+/+_(637g)	BCL11A_direct_+/+_(1542r)	0.991053	1	0.438088	143315
chr6:124475226-124475727	NKAIN2	0.00473255	0.595649	0.00281894	0.00281894	BCL11A	FALSE	BCL11A_direct_+/+	BCL11A_direct_+/+_(637g)	BCL11A_direct_+/+_(1542r)	2.46662	1	0.531421	111654
chr3:124492891-124493392	KALRN	4.05726e-05	0.580446	2.35502e-05	2.35502e-05	BCL11A	FALSE	BCL11A_direct_+/+	BCL11A_direct_+/+_(637g)	BCL11A_direct_+/+_(1542r)	0.867467	1	0.532715	125999
chr2:9179749-9180250	ASAP2	0.00436881	0.121756	0.000531928	0.000531928	BCL11A	FALSE	BCL11A_direct_+/+	BCL11A_direct_+/+_(637g)	BCL11A_direct_+/+_(1542r)	0.902777	1	0.447907	116768
chr5:178651178-178651679	CLK4	0.0386386	0.347811	0.0134389	0.0134389	BCL11A	FALSE	BCL11A_direct_+/+	BCL11A_direct_+/+_(637g)	BCL11A_direct_+/+_(1542r)	0.812967	1	0.375281	82495
chr5:11504972-11505473	CTNND2	0.000184956	0.284082	5.25427e-05	5.25427e-05	BCL11A	FALSE	BCL11A_direct_+/+	BCL11A_direct_+/+_(637g)	BCL11A_direct_+/+_(1542r)	3.84043	1	0.563197	93933
chr6:126229331-126229832	CENPW	0.133114	0.0640116	0.00852087	0.00852087	BCL11A	FALSE	BCL11A_direct_+/+	BCL11A_direct_+/+_(637g)	BCL11A_direct_+/+_(1542r)	0.562887	1	0.0987889	19956
chr17:38687378-38687879	SRCIN1	0.00512856	0.220845	0.00113262	0.00113262	BCL11A	FALSE	BCL11A_direct_+/+	BCL11A_direct_+/+_(637g)	BCL11A_direct_+/+_(1542r)	4.47938	1	0.434185	92094
chr18:3624970-3625471	DLGAP1	0.000353125	0.420676	0.000148551	0.000148551	BCL11A	FALSE	BCL11A_direct_+/+	BCL11A_direct_+/+_(637g)	BCL11A_direct_+/+_(1542r)	2.76163	1	0.45549	123903
chr6:118187522-118188023	SLC35F1	0.0197877	0.328124	0.00649282	0.00649282	BCL11A	FALSE	BCL11A_direct_+/+	BCL11A_direct_+/+_(637g)	BCL11A_direct_+/+_(1542r)	5.65133	1	0.525779	49298
chr12:51817152-51817653	SCN8A	0.100931	0.566524	0.0571796	0.0571796	BCL11A	FALSE	BCL11A_direct_+/+	BCL11A_direct_+/+_(637g)	BCL11A_direct_+/+_(1542r)	2.19079	1	0.531014	22634
chr2:84493637-84494138	DNAH6	0.0600092	0.45253	0.027156	0.027156	BCL11A	FALSE	BCL11A_direct_+/+	BCL11A_direct_+/+_(637g)	BCL11A_direct_+/+_(1542r)	0.736403	1	0.39359	70080
chr5:168794408-168794909	SLIT3	0.000618796	0.395129	0.000244505	0.000244505	BCL11A	FALSE	BCL11A_direct_+/+	BCL11A_direct_+/+_(637g)	BCL11A_direct_+/+_(1542r)	0.604905	1	0.419134	146474
chr3:56361859-56362360	ERC2	0.00132359	0.345761	0.000457647	0.000457647	BCL11A	FALSE	BCL11A_direct_+/+	BCL11A_direct_+/+_(637g)	BCL11A_direct_+/+_(1542r)	1.98677	1	0.461272	102240
chr2:105866813-105867314	NCK2	0.0051124	0.355489	0.0018174	0.0018174	BCL11A	FALSE	BCL11A_direct_+/+	BCL11A_direct_+/+_(637g)	BCL11A_direct_+/+_(1542r)	0.492383	1	0.390916	143006
chr2:95375179-95375680	KCNIP3	0.0743495	0.474144	0.0352524	0.0352524	BCL11A	FALSE	BCL11A_direct_+/+	BCL11A_direct_+/+_(637g)	BCL11A_direct_+/+_(1542r)	0.505603	1	0.413161	76202
chr14:50804199-50804700	NIN	0.0601304	0.582696	0.0350377	0.0350377	BCL11A	FALSE	BCL11A_direct_+/+	BCL11A_direct_+/+_(637g)	BCL11A_direct_+/+_(1542r)	0.4732	1	0.417536	99857
chr8:138434027-138434528	FAM135B	0.0384792	0.505023	0.0194329	0.0194329	BCL11A	FALSE	BCL11A_direct_+/+	BCL11A_direct_+/+_(637g)	BCL11A_direct_+/+_(1542r)	2.70181	1	0.406272	50814
chr7:22432877-22433378	RAPGEF5	0.0021019	0.586683	0.00123315	0.00123315	BCL11A	FALSE	BCL11A_direct_+/+	BCL11A_direct_+/+_(637g)	BCL11A_direct_+/+_(1542r)	0.467072	1	0.454967	142333
chr1:236986120-236986621	RYR2	0.000988984	0.554669	0.000548559	0.000548559	BCL11A	FALSE	BCL11A_direct_+/+	BCL11A_direct_+/+_(637g)	BCL11A_direct_+/+_(1542r)	8.85389	1	0.592344	34412
chr3:140584789-140585290	CLSTN2	0.0521635	0.648633	0.0338349	0.0338349	BCL11A	FALSE	BCL11A_direct_+/+	BCL11A_direct_+/+_(637g)	BCL11A_direct_+/+_(1542r)	1.99228	1	0.477216	61397
chr8:101980686-101981187	NCALD	0.000336593	0.246204	8.28706e-05	8.28706e-05	BCL11A	FALSE	BCL11A_direct_+/+	BCL11A_direct_+/+_(637g)	BCL11A_direct_+/+_(1542r)	2.18131	1	0.394323	81085
chr2:98740689-98741190	MGAT4A	0.00990145	0.143833	0.00142416	0.00142416	BCL11A	FALSE	BCL11A_direct_+/+	BCL11A_direct_+/+_(637g)	BCL11A_direct_+/+_(1542r)	2.01717	1	0.37965	106203
chr16:73010297-73010798	ZFHX3	0.000117654	0.157607	1.85432e-05	1.85432e-05	BCL11A	FALSE	BCL11A_direct_+/+	BCL11A_direct_+/+_(637g)	BCL11A_direct_+/+_(1542r)	1.88206	1	0.422702	137317
chr6:124488003-124488504	NKAIN2	8.40028e-05	0.256699	2.15634e-05	2.15634e-05	BCL11A	FALSE	BCL11A_direct_+/+	BCL11A_direct_+/+_(637g)	BCL11A_direct_+/+_(1542r)	2.46662	1	0.531421	87800
chr17:33871763-33872264	ASIC2	0.000913644	0.23651	0.000216086	0.000216086	BCL11A	FALSE	BCL11A_direct_+/+	BCL11A_direct_+/+_(637g)	BCL11A_direct_+/+_(1542r)	1.03904	1	0.419365	85795
chr4:16530772-16531273	LDB2	0.000962772	0.445892	0.000429292	0.000429292	BCL11A	FALSE	BCL11A_direct_+/+	BCL11A_direct_+/+_(637g)	BCL11A_direct_+/+_(1542r)	2.4714	1	0.462203	130448
chr1:9872861-9873362	CTNNBIP1	0.0994801	0.208488	0.0207404	0.0207404	BCL11A	FALSE	BCL11A_direct_+/+	BCL11A_direct_+/+_(637g)	BCL11A_direct_+/+_(1542r)	0.732458	1	0.269341	37735
chr16:9824504-9825005	GRIN2A	2.04086e-05	0.377702	7.70838e-06	7.70838e-06	BCL11A	FALSE	BCL11A_direct_+/+	BCL11A_direct_+/+_(637g)	BCL11A_direct_+/+_(1542r)	2.49457	1	0.409563	124619
chr7:157908214-157908715	PTPRN2	2.1696e-05	0.392142	8.50794e-06	8.50794e-06	BCL11A	FALSE	BCL11A_direct_+/+	BCL11A_direct_+/+_(637g)	BCL11A_direct_+/+_(1542r)	0.678808	1	0.46549	150036
chr17:31610291-31610792	RAB11FIP4	0.017504	0.23127	0.00404816	0.00404816	BCL11A	FALSE	BCL11A_direct_+/+	BCL11A_direct_+/+_(637g)	BCL11A_direct_+/+_(1542r)	2.46902	1	0.433298	115366
chr7:151446760-151447261	PRKAG2	0.00213404	0.487176	0.00103966	0.00103966	BCL11A	FALSE	BCL11A_direct_+/+	BCL11A_direct_+/+_(637g)	BCL11A_direct_+/+_(1542r)	2.21075	1	0.509856	104264
chr18:8665668-8666169	MTCL1	0.0471917	0.346828	0.0163674	0.0163674	BCL11A	FALSE	BCL11A_direct_+/+	BCL11A_direct_+/+_(637g)	BCL11A_direct_+/+_(1542r)	0.775645	1	0.312765	11486
chr12:78938391-78938892	SYT1	9.50163e-05	0.427144	4.05856e-05	4.05856e-05	BCL11A	FALSE	BCL11A_direct_+/+	BCL11A_direct_+/+_(637g)	BCL11A_direct_+/+_(1542r)	2.03046	1	0.533312	103317
chr15:51874810-51875311	TMOD2	0.0688795	0.337533	0.0232491	0.0232491	BCL11A	FALSE	BCL11A_direct_+/+	BCL11A_direct_+/+_(637g)	BCL11A_direct_+/+_(1542r)	1.3092	1	0.422273	59287
chr1:54316992-54317493	SSBP3	0.00849184	0.400357	0.00339977	0.00339977	BCL11A	FALSE	BCL11A_direct_+/+	BCL11A_direct_+/+_(637g)	BCL11A_direct_+/+_(1542r)	2.50473	1	0.456846	92348
chr20:24573032-24573533	SYNDIG1	0.00976096	0.394861	0.00385422	0.00385422	BCL11A	FALSE	BCL11A_direct_+/+	BCL11A_direct_+/+_(637g)	BCL11A_direct_+/+_(1542r)	0.445994	1	0.358297	144219
chr3:180073651-180074152	PEX5L	0.012791	0.403339	0.00515912	0.00515912	BCL11A	FALSE	BCL11A_direct_+/+	BCL11A_direct_+/+_(637g)	BCL11A_direct_+/+_(1542r)	1.16654	1	0.404359	69506
chr9:114622139-114622640	TMEM268	0.118555	0.276984	0.0328379	0.0328379	BCL11A	FALSE	BCL11A_direct_+/+	BCL11A_direct_+/+_(637g)	BCL11A_direct_+/+_(1542r)	1.17143	1	0.289011	22966
chr1:86868554-86869055	HS2ST1	0.023291	0.25489	0.00593667	0.00593667	BCL11A	FALSE	BCL11A_direct_+/+	BCL11A_direct_+/+_(637g)	BCL11A_direct_+/+_(1542r)	1.57714	1	0.357221	54806
chr7:39127230-39127731	POU6F2	0.0483109	0.615233	0.0297224	0.0297224	BCL11A	FALSE	BCL11A_direct_+/+	BCL11A_direct_+/+_(637g)	BCL11A_direct_+/+_(1542r)	0.981465	1	0.404275	77454
chr3:124451657-124452158	KALRN	0.000927395	0.261291	0.00024232	0.00024232	BCL11A	FALSE	BCL11A_direct_+/+	BCL11A_direct_+/+_(637g)	BCL11A_direct_+/+_(1542r)	0.867467	1	0.532715	141170
chr3:186220292-186220793	ETV5	0.0119411	0.26243	0.00313371	0.00313371	BCL11A	FALSE	BCL11A_direct_+/+	BCL11A_direct_+/+_(637g)	BCL11A_direct_+/+_(1542r)	1.13187	1	0.394546	75379
chr18:44725610-44726111	SETBP1	0.00339563	0.185852	0.000631084	0.000631084	BCL11A	FALSE	BCL11A_direct_+/+	BCL11A_direct_+/+_(637g)	BCL11A_direct_+/+_(1542r)	1.15975	1	0.432006	139767
chr18:44983497-44983998	SETBP1	0.00232512	0.252966	0.000588177	0.000588177	BCL11A	FALSE	BCL11A_direct_+/+	BCL11A_direct_+/+_(637g)	BCL11A_direct_+/+_(1542r)	1.15975	1	0.432006	134191
chr15:52466211-52466712	MYO5A	0.00108124	0.109636	0.000118543	0.000118543	BCL11A	FALSE	BCL11A_direct_+/+	BCL11A_direct_+/+_(637g)	BCL11A_direct_+/+_(1542r)	0.544239	1	0.493249	144485
chr14:91927378-91927879	FBLN5	0.0976146	0.144851	0.0141395	0.0141395	BCL11A	FALSE	BCL11A_direct_+/+	BCL11A_direct_+/+_(637g)	BCL11A_direct_+/+_(1542r)	0.466184	1	0.123143	44741
chr12:22197809-22198310	CMAS	0.0248678	0.157821	0.00392468	0.00392468	BCL11A	FALSE	BCL11A_direct_+/+	BCL11A_direct_+/+_(637g)	BCL11A_direct_+/+_(1542r)	0.766435	1	0.28484	113721
chr14:77133204-77133705	ZDHHC22	0.0539781	0.146769	0.0079223	0.0079223	BCL11A	FALSE	BCL11A_direct_+/+	BCL11A_direct_+/+_(637g)	BCL11A_direct_+/+_(1542r)	0.832789	1	0.125094	82067
chr7:43637182-43637683	HECW1	0.00185809	0.425875	0.000791315	0.000791315	BCL11A	FALSE	BCL11A_direct_+/+	BCL11A_direct_+/+_(637g)	BCL11A_direct_+/+_(1542r)	3.10996	1	0.548849	122448
chr11:121466519-121467020	SORL1	0.0022575	0.264366	0.000596807	0.000596807	BCL11A	FALSE	BCL11A_direct_+/+	BCL11A_direct_+/+_(637g)	BCL11A_direct_+/+_(1542r)	0.859459	1	0.411106	131686
chr9:116836775-116837276	ASTN2	6.47563e-05	0.311211	2.01529e-05	2.01529e-05	BCL11A	FALSE	BCL11A_direct_+/+	BCL11A_direct_+/+_(637g)	BCL11A_direct_+/+_(1542r)	6.87166	1	0.471289	78131
chr12:99916696-99917197	ANKS1B	3.16268e-05	0.187691	5.93606e-06	5.93606e-06	BCL11A	FALSE	BCL11A_direct_+/+	BCL11A_direct_+/+_(637g)	BCL11A_direct_+/+_(1542r)	5.77507	1	0.585148	89800
chr11:12157339-12157840	MICAL2	0.0450593	0.568626	0.0256219	0.0256219	BCL11A	FALSE	BCL11A_direct_+/+	BCL11A_direct_+/+_(637g)	BCL11A_direct_+/+_(1542r)	1.82111	1	0.438335	87960
chr8:119205101-119205602	MAL2	0.0404229	0.264913	0.0107085	0.0107085	BCL11A	FALSE	BCL11A_direct_+/+	BCL11A_direct_+/+_(637g)	BCL11A_direct_+/+_(1542r)	0.656984	1	0.239471	111078
chr2:152456448-152456949	FMNL2	0.0329391	0.440382	0.0145058	0.0145058	BCL11A	FALSE	BCL11A_direct_+/+	BCL11A_direct_+/+_(637g)	BCL11A_direct_+/+_(1542r)	0.713956	1	0.474963	110709
chr8:754732-755233	DLGAP2	0.00308127	0.542979	0.00167306	0.00167306	BCL11A	FALSE	BCL11A_direct_+/+	BCL11A_direct_+/+_(637g)	BCL11A_direct_+/+_(1542r)	0.758233	1	0.481677	112695
chr7:126791401-126791902	GRM8	0.00770873	0.288845	0.00222663	0.00222663	BCL11A	FALSE	BCL11A_direct_+/+	BCL11A_direct_+/+_(637g)	BCL11A_direct_+/+_(1542r)	0.517075	1	0.291794	141262
chr7:151895831-151896332	PRKAG2	0.00155256	0.3334	0.000517625	0.000517625	BCL11A	FALSE	BCL11A_direct_+/+	BCL11A_direct_+/+_(637g)	BCL11A_direct_+/+_(1542r)	2.21075	1	0.509856	112193
chr9:98551574-98552075	GABBR2	0.00900282	0.500109	0.00450239	0.00450239	BCL11A	FALSE	BCL11A_direct_+/+	BCL11A_direct_+/+_(637g)	BCL11A_direct_+/+_(1542r)	1.56132	1	0.449118	109085
chrX:23373475-23373976	PTCHD1	0.0976976	0.3667	0.0358257	0.0358257	BCL11A	FALSE	BCL11A_direct_+/+	BCL11A_direct_+/+_(637g)	BCL11A_direct_+/+_(1542r)	0.460538	1	0.306343	50670
chr5:107337447-107337948	EFNA5	0.00185858	0.259293	0.000481917	0.000481917	BCL11A	FALSE	BCL11A_direct_+/+	BCL11A_direct_+/+_(637g)	BCL11A_direct_+/+_(1542r)	1.17398	1	0.460731	123559
chr4:185932679-185933180	SORBS2	0.0350244	0.339736	0.0118991	0.0118991	BCL11A	FALSE	BCL11A_direct_+/+	BCL11A_direct_+/+_(637g)	BCL11A_direct_+/+_(1542r)	0.92374	1	0.344416	126191
chr9:114622139-114622640	TEX48	0.101047	0.132541	0.0133929	0.0133929	BCL11A	FALSE	BCL11A_direct_+/+	BCL11A_direct_+/+_(637g)	BCL11A_direct_+/+_(1542r)	0.829925	1	0.137916	36434
chr18:3848064-3848565	DLGAP1	0.000925158	0.412533	0.000381658	0.000381658	BCL11A	FALSE	BCL11A_direct_+/+	BCL11A_direct_+/+_(637g)	BCL11A_direct_+/+_(1542r)	2.76163	1	0.45549	82307
chr16:85029150-85029651	GSE1	6.77524e-05	0.246066	1.66716e-05	1.66716e-05	BCL11A	FALSE	BCL11A_direct_+/+	BCL11A_direct_+/+_(637g)	BCL11A_direct_+/+_(1542r)	0.73497	1	0.385858	131856
chr18:4205256-4205757	DLGAP1	0.000147247	0.242787	3.57496e-05	3.57496e-05	BCL11A	FALSE	BCL11A_direct_+/+	BCL11A_direct_+/+_(637g)	BCL11A_direct_+/+_(1542r)	2.76163	1	0.45549	133859
chr1:5983503-5984004	KCNAB2	0.000139548	0.370883	5.17561e-05	5.17561e-05	BCL11A	FALSE	BCL11A_direct_+/+	BCL11A_direct_+/+_(637g)	BCL11A_direct_+/+_(1542r)	1.36392	1	0.369509	147011
chrX:23383491-23383992	PTCHD1	0.0644379	0.333857	0.021513	0.021513	BCL11A	FALSE	BCL11A_direct_+/+	BCL11A_direct_+/+_(637g)	BCL11A_direct_+/+_(1542r)	0.460538	1	0.306343	72144
chr11:133277083-133277584	OPCML	4.96471e-05	0.274945	1.36502e-05	1.36502e-05	BCL11A	FALSE	BCL11A_direct_+/+	BCL11A_direct_+/+_(637g)	BCL11A_direct_+/+_(1542r)	7.2332	1	0.562265	20907
chr5:60103085-60103586	PDE4D	0.000587387	0.373053	0.000219127	0.000219127	BCL11A	FALSE	BCL11A_direct_+/+	BCL11A_direct_+/+_(637g)	BCL11A_direct_+/+_(1542r)	2.11067	1	0.516808	136591
chr3:52466087-52466588	DNAH1	0.0901805	0.307544	0.0277345	0.0277345	BCL11A	FALSE	BCL11A_direct_+/+	BCL11A_direct_+/+_(637g)	BCL11A_direct_+/+_(1542r)	0.516129	1	0.29181	14345
chr16:9844414-9844915	GRIN2A	0.000618268	0.549186	0.000339545	0.000339545	BCL11A	FALSE	BCL11A_direct_+/+	BCL11A_direct_+/+_(637g)	BCL11A_direct_+/+_(1542r)	2.49457	1	0.409563	120193
chr1:231027261-231027762	FAM89A	0.0968231	0.146037	0.0141397	0.0141397	BCL11A	FALSE	BCL11A_direct_+/+	BCL11A_direct_+/+_(637g)	BCL11A_direct_+/+_(1542r)	0.743488	1	0.124911	39958
chr4:147928424-147928925	NR3C2	0.00670303	0.263673	0.00176741	0.00176741	BCL11A	FALSE	BCL11A_direct_+/+	BCL11A_direct_+/+_(637g)	BCL11A_direct_+/+_(1542r)	0.516565	1	0.126512	136621
chr5:59794234-59794735	PDE4D	0.0369275	0.598327	0.0220947	0.0220947	BCL11A	FALSE	BCL11A_direct_+/+	BCL11A_direct_+/+_(637g)	BCL11A_direct_+/+_(1542r)	2.11067	1	0.516808	42254
chr16:73064213-73064714	ZFHX3	0.000139593	0.128404	1.79242e-05	1.79242e-05	BCL11A	FALSE	BCL11A_direct_+/+	BCL11A_direct_+/+_(637g)	BCL11A_direct_+/+_(1542r)	1.88206	1	0.422702	116660
chr1:48931576-48932077	AGBL4	0.00195856	0.474736	0.000929801	0.000929801	BCL11A	FALSE	BCL11A_direct_+/+	BCL11A_direct_+/+_(637g)	BCL11A_direct_+/+_(1542r)	4.59946	1	0.558417	26418
chr4:156680106-156680607	PDGFC	0.0561993	0.318122	0.0178782	0.0178782	BCL11A	FALSE	BCL11A_direct_+/+	BCL11A_direct_+/+_(637g)	BCL11A_direct_+/+_(1542r)	1.55381	1	0.35079	37426
chr3:13352786-13353287	IQSEC1	0.000327625	0.290147	9.50593e-05	9.50593e-05	BCL11A	FALSE	BCL11A_direct_+/+	BCL11A_direct_+/+_(637g)	BCL11A_direct_+/+_(1542r)	1.30712	1	0.426573	143113
chr11:72562424-72562925	PDE2A	0.00747073	0.296139	0.00221238	0.00221238	BCL11A	FALSE	BCL11A_direct_+/+	BCL11A_direct_+/+_(637g)	BCL11A_direct_+/+_(1542r)	0.611089	1	0.375952	133186
chr16:7631910-7632411	RBFOX1	0.000233377	0.0965236	2.25263e-05	2.25263e-05	BCL11A	FALSE	BCL11A_direct_+/+	BCL11A_direct_+/+_(637g)	BCL11A_direct_+/+_(1542r)	13.0466	1	0.577412	19227
chr4:55658467-55658968	PDCL2	0.127709	0.0747507	0.00954637	0.00954637	BCL11A	FALSE	BCL11A_direct_+/+	BCL11A_direct_+/+_(637g)	BCL11A_direct_+/+_(1542r)	1.39822	1	0.0855479	18965
chr17:39114895-39115396	FBXL20	0.0261925	0.260901	0.00683366	0.00683366	BCL11A	FALSE	BCL11A_direct_+/+	BCL11A_direct_+/+_(637g)	BCL11A_direct_+/+_(1542r)	0.639249	1	0.409575	125289
chr3:13158968-13159469	IQSEC1	0.00598527	0.355227	0.00212613	0.00212613	BCL11A	FALSE	BCL11A_direct_+/+	BCL11A_direct_+/+_(637g)	BCL11A_direct_+/+_(1542r)	1.30712	1	0.426573	114555
chr6:118233326-118233827	SLC35F1	0.00112897	0.201579	0.000227576	0.000227576	BCL11A	FALSE	BCL11A_direct_+/+	BCL11A_direct_+/+_(637g)	BCL11A_direct_+/+_(1542r)	5.65133	1	0.525779	82951
chr11:46336370-46336871	DGKZ	0.019552	0.471826	0.00922516	0.00922516	BCL11A	FALSE	BCL11A_direct_+/+	BCL11A_direct_+/+_(637g)	BCL11A_direct_+/+_(1542r)	0.899567	1	0.387388	62200
chr1:6025262-6025763	CHD5	0.000289152	0.422266	0.000122099	0.000122099	BCL11A	FALSE	BCL11A_direct_+/+	BCL11A_direct_+/+_(637g)	BCL11A_direct_+/+_(1542r)	2.32337	1	0.4449	127747
chr1:69661149-69661650	LRRC7	0.0114016	0.22897	0.00261062	0.00261062	BCL11A	FALSE	BCL11A_direct_+/+	BCL11A_direct_+/+_(637g)	BCL11A_direct_+/+_(1542r)	0.769217	1	0.512617	76269
chr3:186342318-186342819	DGKG	0.00242515	0.170243	0.000412866	0.000412866	BCL11A	FALSE	BCL11A_direct_+/+	BCL11A_direct_+/+_(637g)	BCL11A_direct_+/+_(1542r)	5.82222	1	0.441866	40673
chr5:81064312-81064813	RASGRF2	0.00660931	0.364172	0.00240693	0.00240693	BCL11A	FALSE	BCL11A_direct_+/+	BCL11A_direct_+/+_(637g)	BCL11A_direct_+/+_(1542r)	0.490532	1	0.19737	145315
chr5:109863426-109863927	MAN2A1	0.0230105	0.37981	0.00873962	0.00873962	BCL11A	FALSE	BCL11A_direct_+/+	BCL11A_direct_+/+_(637g)	BCL11A_direct_+/+_(1542r)	2.73239	1	0.462152	45975
chr19:45448877-45449378	RTN2	0.0771164	0.114601	0.0088376	0.0088376	BCL11A	FALSE	BCL11A_direct_+/+	BCL11A_direct_+/+_(637g)	BCL11A_direct_+/+_(1542r)	0.965375	1	0.133356	51115
chr9:98540041-98540542	GABBR2	0.00134664	0.432973	0.000583059	0.000583059	BCL11A	FALSE	BCL11A_direct_+/+	BCL11A_direct_+/+_(637g)	BCL11A_direct_+/+_(1542r)	1.56132	1	0.449118	136584
chr7:86821225-86821726	GRM3	0.0244725	0.340901	0.00834272	0.00834272	BCL11A	FALSE	BCL11A_direct_+/+	BCL11A_direct_+/+_(637g)	BCL11A_direct_+/+_(1542r)	3.98857	1	0.462891	66936
chr2:161616925-161617426	SLC4A10	0.000637016	0.20946	0.000133429	0.000133429	BCL11A	FALSE	BCL11A_direct_+/+	BCL11A_direct_+/+_(637g)	BCL11A_direct_+/+_(1542r)	1.24218	1	0.485118	145435
chr3:124075781-124076282	KALRN	0.000456855	0.107681	4.91947e-05	4.91947e-05	BCL11A	FALSE	BCL11A_direct_+/+	BCL11A_direct_+/+_(637g)	BCL11A_direct_+/+_(1542r)	0.867467	1	0.532715	148637
chr10:67070211-67070712	LRRTM3	0.0286459	0.224948	0.00644384	0.00644384	BCL11A	FALSE	BCL11A_direct_+/+	BCL11A_direct_+/+_(637g)	BCL11A_direct_+/+_(1542r)	1.07478	1	0.328802	43704
chr2:51083883-51084384	NRXN1	0.020141	0.476525	0.00959769	0.00959769	BCL11A	FALSE	BCL11A_direct_+/+	BCL11A_direct_+/+_(637g)	BCL11A_direct_+/+_(1542r)	2.1175	1	0.552843	69317
chr16:10121643-10122144	GRIN2A	0.000787847	0.458157	0.000360957	0.000360957	BCL11A	FALSE	BCL11A_direct_+/+	BCL11A_direct_+/+_(637g)	BCL11A_direct_+/+_(1542r)	2.49457	1	0.409563	123979
chr13:43305360-43305861	ENOX1	0.00193064	0.402235	0.000776569	0.000776569	BCL11A	FALSE	BCL11A_direct_+/+	BCL11A_direct_+/+_(637g)	BCL11A_direct_+/+_(1542r)	0.726778	1	0.183541	142943
chr2:179852083-179852584	ZNF385B	0.0198889	0.559384	0.0111255	0.0111255	BCL11A	FALSE	BCL11A_direct_+/+	BCL11A_direct_+/+_(637g)	BCL11A_direct_+/+_(1542r)	1.05203	1	0.437324	83370
chr3:12892977-12893478	IQSEC1	6.69385e-05	0.256715	1.71841e-05	1.71841e-05	BCL11A	FALSE	BCL11A_direct_+/+	BCL11A_direct_+/+_(637g)	BCL11A_direct_+/+_(1542r)	1.30712	1	0.426573	132519
chr1:67339779-67340280	IL12RB2	0.0355196	0.31726	0.011269	0.011269	BCL11A	FALSE	BCL11A_direct_+/+	BCL11A_direct_+/+_(637g)	BCL11A_direct_+/+_(1542r)	1.03774	1	0.295183	80164
chr2:209946637-209947138	UNC80	0.0316766	0.28627	0.00906805	0.00906805	BCL11A	FALSE	BCL11A_direct_+/+	BCL11A_direct_+/+_(637g)	BCL11A_direct_+/+_(1542r)	0.841624	1	0.468995	29492
chr15:91237469-91237970	SV2B	0.00280622	0.731248	0.00205204	0.00205204	BCL11A	FALSE	BCL11A_direct_+/+	BCL11A_direct_+/+_(637g)	BCL11A_direct_+/+_(1542r)	5.02764	1	0.557	59961
chr8:72823172-72823673	KCNB2	0.016232	0.219352	0.00356054	0.00356054	BCL11A	FALSE	BCL11A_direct_+/+	BCL11A_direct_+/+_(637g)	BCL11A_direct_+/+_(1542r)	4.27561	1	0.508145	31828
chr16:84994856-84995357	KIAA0513	0.0215258	0.213656	0.00459912	0.00459912	BCL11A	FALSE	BCL11A_direct_+/+	BCL11A_direct_+/+_(637g)	BCL11A_direct_+/+_(1542r)	0.774708	1	0.353299	137356
chr19:47417774-47418275	SLC8A2	0.0312501	0.456793	0.0142748	0.0142748	BCL11A	FALSE	BCL11A_direct_+/+	BCL11A_direct_+/+_(637g)	BCL11A_direct_+/+_(1542r)	1.26002	1	0.417393	95634
chr16:24472161-24472662	TNRC6A	0.0252199	0.297093	0.00749265	0.00749265	BCL11A	FALSE	BCL11A_direct_+/+	BCL11A_direct_+/+_(637g)	BCL11A_direct_+/+_(1542r)	0.467345	1	0.480409	132092
chr4:38687634-38688135	KLF3	0.0440846	0.0872364	0.00384578	0.00384578	BCL11A	FALSE	BCL11A_direct_+/+	BCL11A_direct_+/+_(637g)	BCL11A_direct_+/+_(1542r)	1.01115	1	0.169689	102880
chr17:32882869-32883370	ASIC2	0.00103821	0.381883	0.000396475	0.000396475	BCL11A	FALSE	BCL11A_direct_+/+	BCL11A_direct_+/+_(637g)	BCL11A_direct_+/+_(1542r)	1.03904	1	0.419365	128093
chr12:51441751-51442252	SLC4A8	0.0209463	0.414566	0.00868363	0.00868363	BCL11A	FALSE	BCL11A_direct_+/+	BCL11A_direct_+/+_(637g)	BCL11A_direct_+/+_(1542r)	0.578141	1	0.415391	121989
chr8:141026908-141027409	PTK2	0.00381925	0.472623	0.00180507	0.00180507	BCL11A	FALSE	BCL11A_direct_+/+	BCL11A_direct_+/+_(637g)	BCL11A_direct_+/+_(1542r)	0.486135	1	0.462667	142385
chr2:50751586-50752087	NRXN1	3.36904e-05	0.259665	8.74823e-06	8.74823e-06	BCL11A	FALSE	BCL11A_direct_+/+	BCL11A_direct_+/+_(637g)	BCL11A_direct_+/+_(1542r)	2.1175	1	0.552843	104743
chr1:204836853-204837354	NFASC	0.000656713	0.306585	0.000201339	0.000201339	BCL11A	FALSE	BCL11A_direct_+/+	BCL11A_direct_+/+_(637g)	BCL11A_direct_+/+_(1542r)	1.58062	1	0.485822	133445
chr17:9878882-9879383	GAS7	8.83714e-05	0.260585	2.30283e-05	2.30283e-05	BCL11A	FALSE	BCL11A_direct_+/+	BCL11A_direct_+/+_(637g)	BCL11A_direct_+/+_(1542r)	6.53752	1	0.519887	60579
chr11:11998350-11998851	MICAL2	8.79518e-05	0.236865	2.08327e-05	2.08327e-05	BCL11A	FALSE	BCL11A_direct_+/+	BCL11A_direct_+/+_(637g)	BCL11A_direct_+/+_(1542r)	1.82111	1	0.438335	82915
chr3:54897193-54897694	CACNA2D3	0.00456714	0.471905	0.00215526	0.00215526	BCL11A	FALSE	BCL11A_direct_+/+	BCL11A_direct_+/+_(637g)	BCL11A_direct_+/+_(1542r)	1.09497	1	0.493682	137395
chr2:97728206-97728707	ANKRD36B	0.0324304	0.249392	0.00808786	0.00808786	BCL11A	FALSE	BCL11A_direct_+/+	BCL11A_direct_+/+_(637g)	BCL11A_direct_+/+_(1542r)	4.34234	1	0.554913	34943
chr11:77244605-77245106	PAK1	0.0409804	0.382051	0.0156566	0.0156566	BCL11A	FALSE	BCL11A_direct_+/+	BCL11A_direct_+/+_(637g)	BCL11A_direct_+/+_(1542r)	1.25534	1	0.483628	41300
chr2:152580384-152580885	FMNL2	0.00276225	0.341482	0.000943259	0.000943259	BCL11A	FALSE	BCL11A_direct_+/+	BCL11A_direct_+/+_(637g)	BCL11A_direct_+/+_(1542r)	0.713956	1	0.474963	140117
chr14:71206834-71207335	SIPA1L1	0.0133106	0.499091	0.0066432	0.0066432	BCL11A	FALSE	BCL11A_direct_+/+	BCL11A_direct_+/+_(637g)	BCL11A_direct_+/+_(1542r)	0.579273	1	0.328417	138023
chr10:15384005-15384506	FAM171A1	0.0999115	0.462555	0.0462146	0.0462146	BCL11A	FALSE	BCL11A_direct_+/+	BCL11A_direct_+/+_(637g)	BCL11A_direct_+/+_(1542r)	0.721194	1	0.390442	38228
chr14:70515922-70516423	TTC9	0.0440694	0.105388	0.0046444	0.0046444	BCL11A	FALSE	BCL11A_direct_+/+	BCL11A_direct_+/+_(637g)	BCL11A_direct_+/+_(1542r)	0.435607	1	0.171445	121943
chr11:74179701-74180202	PPME1	0.035226	0.191725	0.00675372	0.00675372	BCL11A	FALSE	BCL11A_direct_+/+	BCL11A_direct_+/+_(637g)	BCL11A_direct_+/+_(1542r)	1.18535	1	0.396297	60218
chr4:118989261-118989762	SYNPO2	0.04137	0.507579	0.0209985	0.0209985	BCL11A	FALSE	BCL11A_direct_+/+	BCL11A_direct_+/+_(637g)	BCL11A_direct_+/+_(1542r)	1.26092	1	0.46892	67143
chr2:165837279-165837780	TTC21B	0.0512921	0.211439	0.0108451	0.0108451	BCL11A	FALSE	BCL11A_direct_+/+	BCL11A_direct_+/+_(637g)	BCL11A_direct_+/+_(1542r)	0.530616	1	0.380876	88593
chr20:42605472-42605973	PTPRT	0.000558033	0.121234	6.76528e-05	6.76528e-05	BCL11A	FALSE	BCL11A_direct_+/+	BCL11A_direct_+/+_(637g)	BCL11A_direct_+/+_(1542r)	1.33765	1	0.330576	143014
chr3:32045640-32046141	OSBPL10	0.00450545	0.330884	0.00149078	0.00149078	BCL11A	FALSE	BCL11A_direct_+/+	BCL11A_direct_+/+_(637g)	BCL11A_direct_+/+_(1542r)	5.25704	1	0.436331	73784
chr6:123849531-123850032	NKAIN2	0.0214125	0.54453	0.0116597	0.0116597	BCL11A	FALSE	BCL11A_direct_+/+	BCL11A_direct_+/+_(637g)	BCL11A_direct_+/+_(1542r)	2.46662	1	0.531421	108859
chr1:49051806-49052307	AGBL4	0.0042543	0.4638	0.00197315	0.00197315	BCL11A	FALSE	BCL11A_direct_+/+	BCL11A_direct_+/+_(637g)	BCL11A_direct_+/+_(1542r)	4.59946	1	0.558417	80738
chr1:164794439-164794940	PBX1	0.0213105	0.371947	0.00792638	0.00792638	BCL11A	FALSE	BCL11A_direct_+/+	BCL11A_direct_+/+_(637g)	BCL11A_direct_+/+_(1542r)	0.429925	1	0.437962	109797
chr12:103647092-103647593	NT5DC3	0.0192832	0.155281	0.00299433	0.00299433	BCL11A	FALSE	BCL11A_direct_+/+	BCL11A_direct_+/+_(637g)	BCL11A_direct_+/+_(1542r)	0.554641	1	0.276858	141863
chr1:54181246-54181747	SSBP3	0.000223306	0.085421	1.9075e-05	1.9075e-05	BCL11A	FALSE	BCL11A_direct_+/+	BCL11A_direct_+/+_(637g)	BCL11A_direct_+/+_(1542r)	2.50473	1	0.456846	78097
chr7:39379520-39380021	POU6F2	0.000552504	0.247911	0.000136972	0.000136972	BCL11A	FALSE	BCL11A_direct_+/+	BCL11A_direct_+/+_(637g)	BCL11A_direct_+/+_(1542r)	0.981465	1	0.404275	140439
chr8:106398376-106398877	OXR1	0.00305683	0.338054	0.00103338	0.00103338	BCL11A	FALSE	BCL11A_direct_+/+	BCL11A_direct_+/+_(637g)	BCL11A_direct_+/+_(1542r)	3.73502	1	0.501512	111424
chr22:43992536-43993037	PNPLA5	0.0696905	0.107299	0.0074777	0.0074777	BCL11A	FALSE	BCL11A_direct_+/+	BCL11A_direct_+/+_(637g)	BCL11A_direct_+/+_(1542r)	1.83463	1	0.122496	53302
chr9:28030118-28030619	LINGO2	0.000642392	0.386504	0.000248287	0.000248287	BCL11A	FALSE	BCL11A_direct_+/+	BCL11A_direct_+/+_(637g)	BCL11A_direct_+/+_(1542r)	0.736401	1	0.4067	143687
chr9:133990854-133991355	VAV2	0.00829413	0.322003	0.00267073	0.00267073	BCL11A	FALSE	BCL11A_direct_+/+	BCL11A_direct_+/+_(637g)	BCL11A_direct_+/+_(1542r)	0.545744	1	0.274551	125425
chr3:171135524-171136025	TNIK	0.00313391	0.232941	0.000730015	0.000730015	BCL11A	FALSE	BCL11A_direct_+/+	BCL11A_direct_+/+_(637g)	BCL11A_direct_+/+_(1542r)	4.65014	1	0.500224	90276
chr14:93208046-93208547	ITPK1	0.00391292	0.312172	0.00122151	0.00122151	BCL11A	FALSE	BCL11A_direct_+/+	BCL11A_direct_+/+_(637g)	BCL11A_direct_+/+_(1542r)	0.473767	1	0.382591	143124
chr3:186299031-186299532	DGKG	0.00355445	0.169858	0.000603753	0.000603753	BCL11A	FALSE	BCL11A_direct_+/+	BCL11A_direct_+/+_(637g)	BCL11A_direct_+/+_(1542r)	5.82222	1	0.441866	64532
chr11:132329578-132330079	OPCML	0.000325274	0.14257	4.63745e-05	4.63745e-05	BCL11A	FALSE	BCL11A_direct_+/+	BCL11A_direct_+/+_(637g)	BCL11A_direct_+/+_(1542r)	7.2332	1	0.562265	70853
chr15:63869938-63870439	HERC1	0.0442514	0.541404	0.0239579	0.0239579	BCL11A	FALSE	BCL11A_direct_+/+	BCL11A_direct_+/+_(637g)	BCL11A_direct_+/+_(1542r)	4.52643	1	0.560129	30124
chr16:7161658-7162159	RBFOX1	0.00124099	0.301906	0.000374663	0.000374663	BCL11A	FALSE	BCL11A_direct_+/+	BCL11A_direct_+/+_(637g)	BCL11A_direct_+/+_(1542r)	13.0466	1	0.577412	14352
chr2:10901183-10901684	PDIA6	0.00476528	0.261549	0.00124635	0.00124635	BCL11A	FALSE	BCL11A_direct_+/+	BCL11A_direct_+/+_(637g)	BCL11A_direct_+/+_(1542r)	0.912973	1	0.324627	104180
chr7:44269533-44270034	CAMK2B	0.0349829	0.436272	0.015262	0.015262	BCL11A	FALSE	BCL11A_direct_+/+	BCL11A_direct_+/+_(637g)	BCL11A_direct_+/+_(1542r)	0.492544	1	0.39227	127738
chr11:45237241-45237742	SYT13	0.0280443	0.287333	0.00805807	0.00805807	BCL11A	FALSE	BCL11A_direct_+/+	BCL11A_direct_+/+_(637g)	BCL11A_direct_+/+_(1542r)	0.441977	1	0.259706	123031
chr2:179837541-179838042	ZNF385B	0.00457593	0.470055	0.00215094	0.00215094	BCL11A	FALSE	BCL11A_direct_+/+	BCL11A_direct_+/+_(637g)	BCL11A_direct_+/+_(1542r)	1.05203	1	0.437324	122557
chr11:30490151-30490652	MPPED2	0.0190746	0.354983	0.00677116	0.00677116	BCL11A	FALSE	BCL11A_direct_+/+	BCL11A_direct_+/+_(637g)	BCL11A_direct_+/+_(1542r)	0.991798	1	0.298343	99086
chr5:80822829-80823330	RASGRF2	0.00178013	0.109727	0.000195328	0.000195328	BCL11A	FALSE	BCL11A_direct_+/+	BCL11A_direct_+/+_(637g)	BCL11A_direct_+/+_(1542r)	0.490532	1	0.19737	143363
chr11:72659280-72659781	PDE2A	0.00172376	0.306932	0.000529077	0.000529077	BCL11A	FALSE	BCL11A_direct_+/+	BCL11A_direct_+/+_(637g)	BCL11A_direct_+/+_(1542r)	0.611089	1	0.375952	140473
chr3:11365574-11366075	ATG7	0.00870095	0.260096	0.00226309	0.00226309	BCL11A	FALSE	BCL11A_direct_+/+	BCL11A_direct_+/+_(637g)	BCL11A_direct_+/+_(1542r)	1.67503	1	0.436396	88635
chr3:13379312-13379813	IQSEC1	0.018386	0.402527	0.00740086	0.00740086	BCL11A	FALSE	BCL11A_direct_+/+	BCL11A_direct_+/+_(637g)	BCL11A_direct_+/+_(1542r)	1.30712	1	0.426573	73256
chr6:12573327-12573828	PHACTR1	0.0228522	0.548429	0.0125328	0.0125328	BCL11A	FALSE	BCL11A_direct_+/+	BCL11A_direct_+/+_(637g)	BCL11A_direct_+/+_(1542r)	1.78755	1	0.562526	47761
chr20:42260281-42260782	PTPRT	0.000150277	0.228964	3.44081e-05	3.44081e-05	BCL11A	FALSE	BCL11A_direct_+/+	BCL11A_direct_+/+_(637g)	BCL11A_direct_+/+_(1542r)	1.33765	1	0.330576	143433
chr7:108211440-108211941	NRCAM	0.00768831	0.359994	0.00276774	0.00276774	BCL11A	FALSE	BCL11A_direct_+/+	BCL11A_direct_+/+_(637g)	BCL11A_direct_+/+_(1542r)	0.902876	1	0.53736	51438
chr1:48918829-48919330	AGBL4	0.00347972	0.567552	0.00197492	0.00197492	BCL11A	FALSE	BCL11A_direct_+/+	BCL11A_direct_+/+_(637g)	BCL11A_direct_+/+_(1542r)	4.59946	1	0.558417	87859
chr9:10062583-10063084	PTPRD	0.000833314	0.527902	0.000439908	0.000439908	BCL11A	FALSE	BCL11A_direct_+/+	BCL11A_direct_+/+_(637g)	BCL11A_direct_+/+_(1542r)	7.3982	1	0.60547	12401
chr3:186365639-186366140	DGKG	0.00123799	0.307916	0.000381196	0.000381196	BCL11A	FALSE	BCL11A_direct_+/+	BCL11A_direct_+/+_(637g)	BCL11A_direct_+/+_(1542r)	5.82222	1	0.441866	38910
chr5:7828446-7828947	ADCY2	0.00127852	0.104315	0.000133369	0.000133369	BCL11A	FALSE	BCL11A_direct_+/+	BCL11A_direct_+/+_(637g)	BCL11A_direct_+/+_(1542r)	0.593613	1	0.434003	142671
chr17:80970827-80971328	BAIAP2	0.00110744	0.233961	0.000259097	0.000259097	BCL11A	FALSE	BCL11A_direct_+/+	BCL11A_direct_+/+_(637g)	BCL11A_direct_+/+_(1542r)	0.667911	1	0.371277	143268
chr10:48497342-48497843	ARHGAP22	0.0365719	0.253388	0.0092669	0.0092669	BCL11A	FALSE	BCL11A_direct_+/+	BCL11A_direct_+/+_(637g)	BCL11A_direct_+/+_(1542r)	0.8256	1	0.359386	74907
chr10:95303718-95304219	ACSM6	0.122127	0.153264	0.0187176	0.0187176	BCL11A	FALSE	BCL11A_direct_+/+	BCL11A_direct_+/+_(637g)	BCL11A_direct_+/+_(1542r)	0.649602	1	0.207118	12205
chr7:526253-526754	PRKAR1B	0.0111312	0.320122	0.00356333	0.00356333	BCL11A	FALSE	BCL11A_direct_+/+	BCL11A_direct_+/+_(637g)	BCL11A_direct_+/+_(1542r)	1.04452	1	0.411181	122153
chr11:88975567-88976068	GRM5	0.0188404	0.35573	0.0067021	0.0067021	BCL11A	FALSE	BCL11A_direct_+/+	BCL11A_direct_+/+_(637g)	BCL11A_direct_+/+_(1542r)	8.03082	1	0.552944	22276
chr10:73837242-73837743	CAMK2G	0.0627457	0.352875	0.0221414	0.0221414	BCL11A	FALSE	BCL11A_direct_+/+	BCL11A_direct_+/+_(637g)	BCL11A_direct_+/+_(1542r)	1.52381	1	0.370182	83130
chrX:101276532-101277033	DRP2	0.150276	0.344776	0.0518117	0.0518117	BCL11A	FALSE	BCL11A_direct_+/+	BCL11A_direct_+/+_(637g)	BCL11A_direct_+/+_(1542r)	0.638987	1	0.295955	12277
chr20:42722044-42722545	PTPRT	0.00130229	0.256106	0.000333524	0.000333524	BCL11A	FALSE	BCL11A_direct_+/+	BCL11A_direct_+/+_(637g)	BCL11A_direct_+/+_(1542r)	1.33765	1	0.330576	125218
chr7:108095549-108096050	NRCAM	0.00397757	0.368923	0.00146742	0.00146742	BCL11A	FALSE	BCL11A_direct_+/+	BCL11A_direct_+/+_(637g)	BCL11A_direct_+/+_(1542r)	0.902876	1	0.53736	124399
chr9:9275617-9276118	PTPRD	0.000579219	0.374143	0.000216711	0.000216711	BCL11A	FALSE	BCL11A_direct_+/+	BCL11A_direct_+/+_(637g)	BCL11A_direct_+/+_(1542r)	7.3982	1	0.60547	20581
chr2:70709931-70710432	ADD2	0.0427033	0.330272	0.0141037	0.0141037	BCL11A	FALSE	BCL11A_direct_+/+	BCL11A_direct_+/+_(637g)	BCL11A_direct_+/+_(1542r)	0.811435	1	0.427935	94461
chr2:152586203-152586704	FMNL2	0.00593257	0.196697	0.00116692	0.00116692	BCL11A	FALSE	BCL11A_direct_+/+	BCL11A_direct_+/+_(637g)	BCL11A_direct_+/+_(1542r)	0.713956	1	0.474963	125705
chr12:75489650-75490151	GLIPR1	0.0551412	0.0856094	0.0047206	0.0047206	BCL11A	FALSE	BCL11A_direct_+/+	BCL11A_direct_+/+_(637g)	BCL11A_direct_+/+_(1542r)	0.495475	1	0.108641	51943
chr12:132356745-132357246	GALNT9	0.0645757	0.53768	0.0347211	0.0347211	BCL11A	FALSE	BCL11A_direct_+/+	BCL11A_direct_+/+_(637g)	BCL11A_direct_+/+_(1542r)	1.38328	1	0.446297	81670
chr1:241336463-241336964	RGS7	0.00212053	0.385468	0.000817397	0.000817397	BCL11A	FALSE	BCL11A_direct_+/+	BCL11A_direct_+/+_(637g)	BCL11A_direct_+/+_(1542r)	12.1754	1	0.563043	18621
chr14:77123694-77124195	ZDHHC22	0.0242828	0.103005	0.00250126	0.00250126	BCL11A	FALSE	BCL11A_direct_+/+	BCL11A_direct_+/+_(637g)	BCL11A_direct_+/+_(1542r)	0.832789	1	0.125094	121634
chr5:178642352-178642853	COL23A1	0.0475342	0.293977	0.0139739	0.0139739	BCL11A	FALSE	BCL11A_direct_+/+	BCL11A_direct_+/+_(637g)	BCL11A_direct_+/+_(1542r)	1.79883	1	0.272182	77945
chr7:130276760-130277261	CEP41	0.0265205	0.120544	0.00319688	0.00319688	BCL11A	FALSE	BCL11A_direct_+/+	BCL11A_direct_+/+_(637g)	BCL11A_direct_+/+_(1542r)	0.585188	1	0.180628	92840
chr7:126774045-126774546	GRM8	0.0121865	0.276946	0.003375	0.003375	BCL11A	FALSE	BCL11A_direct_+/+	BCL11A_direct_+/+_(637g)	BCL11A_direct_+/+_(1542r)	0.517075	1	0.291794	125643
chr3:13405834-13406335	IQSEC1	0.0351974	0.160159	0.00563716	0.00563716	BCL11A	FALSE	BCL11A_direct_+/+	BCL11A_direct_+/+_(637g)	BCL11A_direct_+/+_(1542r)	1.30712	1	0.426573	94565
chr7:6324144-6324645	CYTH3	0.0210941	0.260781	0.00550096	0.00550096	BCL11A	FALSE	BCL11A_direct_+/+	BCL11A_direct_+/+_(637g)	BCL11A_direct_+/+_(1542r)	4.49352	1	0.395887	37666
chr4:55658467-55658968	NMU	0.077988	0.173875	0.0135602	0.0135602	BCL11A	FALSE	BCL11A_direct_+/+	BCL11A_direct_+/+_(637g)	BCL11A_direct_+/+_(1542r)	1.03582	1	0.0951663	62917
chr22:39353490-39353991	SYNGR1	0.0203089	0.24841	0.00504492	0.00504492	BCL11A	FALSE	BCL11A_direct_+/+	BCL11A_direct_+/+_(637g)	BCL11A_direct_+/+_(1542r)	0.781468	1	0.292478	116209
chr18:4251729-4252230	DLGAP1	0.00536706	0.528223	0.00283501	0.00283501	BCL11A	FALSE	BCL11A_direct_+/+	BCL11A_direct_+/+_(637g)	BCL11A_direct_+/+_(1542r)	2.76163	1	0.45549	33125
chr7:6175767-6176268	CYTH3	0.0193558	0.0711536	0.00137724	0.00137724	BCL11A	FALSE	BCL11A_direct_+/+	BCL11A_direct_+/+_(637g)	BCL11A_direct_+/+_(1542r)	4.49352	1	0.395887	39118
chr6:119323837-119324338	MAN1A1	0.026162	0.302198	0.0079061	0.0079061	BCL11A	FALSE	BCL11A_direct_+/+	BCL11A_direct_+/+_(637g)	BCL11A_direct_+/+_(1542r)	3.02331	1	0.298672	45437
chr18:4004478-4004979	DLGAP1	0.00305804	0.379885	0.0011617	0.0011617	BCL11A	FALSE	BCL11A_direct_+/+	BCL11A_direct_+/+_(637g)	BCL11A_direct_+/+_(1542r)	2.76163	1	0.45549	31851
chr15:33568735-33569236	RYR3	0.00267411	0.400607	0.00107127	0.00107127	BCL11A	FALSE	BCL11A_direct_+/+	BCL11A_direct_+/+_(637g)	BCL11A_direct_+/+_(1542r)	1.0474	1	0.365994	124324
chr7:138864778-138865279	KIAA1549	0.0166959	0.362434	0.00605117	0.00605117	BCL11A	FALSE	BCL11A_direct_+/+	BCL11A_direct_+/+_(637g)	BCL11A_direct_+/+_(1542r)	0.485817	1	0.341072	124920
chr20:46055944-46056445	SLC12A5	0.0523844	0.369606	0.0193616	0.0193616	BCL11A	FALSE	BCL11A_direct_+/+	BCL11A_direct_+/+_(637g)	BCL11A_direct_+/+_(1542r)	0.729738	1	0.325782	87935
chr19:40176447-40176948	TTC9B	0.0369026	0.182429	0.00673212	0.00673212	BCL11A	FALSE	BCL11A_direct_+/+	BCL11A_direct_+/+_(637g)	BCL11A_direct_+/+_(1542r)	1.01067	1	0.184493	115823
chr12:6831523-6832024	ENO2	0.0106505	0.0848926	0.000904145	0.000904145	BCL11A	FALSE	BCL11A_direct_+/+	BCL11A_direct_+/+_(637g)	BCL11A_direct_+/+_(1542r)	0.444313	1	0.273745	145655
chr7:157932614-157933115	PTPRN2	0.000251031	0.220412	5.53303e-05	5.53303e-05	BCL11A	FALSE	BCL11A_direct_+/+	BCL11A_direct_+/+_(637g)	BCL11A_direct_+/+_(1542r)	0.678808	1	0.46549	816
chr13:25379942-25380443	ATP8A2	0.000410419	0.289527	0.000118827	0.000118827	BCL11A	FALSE	BCL11A_direct_+/+	BCL11A_direct_+/+_(637g)	BCL11A_direct_+/+_(1542r)	0.5664	1	0.408418	131725
chr1:178483320-178483821	RASAL2	0.000403524	0.211775	8.54563e-05	8.54563e-05	BCL11A	FALSE	BCL11A_direct_+/+	BCL11A_direct_+/+_(637g)	BCL11A_direct_+/+_(1542r)	2.39213	1	0.493368	137883
chr7:111987549-111988050	DOCK4	0.00365576	0.280426	0.00102517	0.00102517	BCL11A	FALSE	BCL11A_direct_+/+	BCL11A_direct_+/+_(637g)	BCL11A_direct_+/+_(1542r)	3.34351	1	0.470686	115240
chr12:57280270-57280771	R3HDM2	0.0140426	0.403749	0.00566967	0.00566967	BCL11A	FALSE	BCL11A_direct_+/+	BCL11A_direct_+/+_(637g)	BCL11A_direct_+/+_(1542r)	1.06309	1	0.489308	92345
chr19:16678613-16679114	TMEM38A	0.0446833	0.281474	0.0125772	0.0125772	BCL11A	FALSE	BCL11A_direct_+/+	BCL11A_direct_+/+_(637g)	BCL11A_direct_+/+_(1542r)	0.475746	1	0.2978	98952
chr6:24078214-24078715	NRSN1	0.0242515	0.313887	0.00761223	0.00761223	BCL11A	FALSE	BCL11A_direct_+/+	BCL11A_direct_+/+_(637g)	BCL11A_direct_+/+_(1542r)	3.19284	1	0.43308	10818
chr3:186315554-186316055	DGKG	0.0353304	0.386602	0.0136588	0.0136588	BCL11A	FALSE	BCL11A_direct_+/+	BCL11A_direct_+/+_(637g)	BCL11A_direct_+/+_(1542r)	5.82222	1	0.441866	29951
chr12:22197809-22198310	ST8SIA1	0.0196082	0.312333	0.00612428	0.00612428	BCL11A	FALSE	BCL11A_direct_+/+	BCL11A_direct_+/+_(637g)	BCL11A_direct_+/+_(1542r)	1.30145	1	0.421364	95173
chr14:93039061-93039562	ITPK1	0.00336638	0.257073	0.000865406	0.000865406	BCL11A	FALSE	BCL11A_direct_+/+	BCL11A_direct_+/+_(637g)	BCL11A_direct_+/+_(1542r)	0.473767	1	0.382591	143424
chrX:102154378-102154879	TCEAL2	0.1464	0.14144	0.0207068	0.0207068	BCL11A	FALSE	BCL11A_direct_+/+	BCL11A_direct_+/+_(637g)	BCL11A_direct_+/+_(1542r)	0.492804	1	0.160344	14342
chr9:98336694-98337195	GABBR2	0.00532501	0.146354	0.000779337	0.000779337	BCL11A	FALSE	BCL11A_direct_+/+	BCL11A_direct_+/+_(637g)	BCL11A_direct_+/+_(1542r)	1.56132	1	0.449118	126063
chr14:72615483-72615984	RGS6	0.0138018	0.398895	0.00550545	0.00550545	BCL11A	FALSE	BCL11A_direct_+/+	BCL11A_direct_+/+_(637g)	BCL11A_direct_+/+_(1542r)	0.426865	1	0.345565	144531
chr16:10250333-10250834	GRIN2A	0.000142015	0.210166	2.98467e-05	2.98467e-05	BCL11A	FALSE	BCL11A_direct_+/+	BCL11A_direct_+/+_(637g)	BCL11A_direct_+/+_(1542r)	2.49457	1	0.409563	123686
chr15:51693776-51694277	TMOD2	0.0428374	0.324948	0.0139199	0.0139199	BCL11A	FALSE	BCL11A_direct_+/+	BCL11A_direct_+/+_(637g)	BCL11A_direct_+/+_(1542r)	1.3092	1	0.422273	71238
chr8:140545098-140545599	PTK2	0.000764454	0.486047	0.00037156	0.00037156	BCL11A	FALSE	BCL11A_direct_+/+	BCL11A_direct_+/+_(637g)	BCL11A_direct_+/+_(1542r)	0.486135	1	0.462667	146939
chr9:133615289-133615790	VAV2	0.000466917	0.121991	5.69595e-05	5.69595e-05	BCL11A	FALSE	BCL11A_direct_+/+	BCL11A_direct_+/+_(637g)	BCL11A_direct_+/+_(1542r)	0.545744	1	0.274551	87040
chr3:17184099-17184600	PLCL2	0.0038348	0.0861456	0.000330351	0.000330351	BCL11A	FALSE	BCL11A_direct_+/+	BCL11A_direct_+/+_(637g)	BCL11A_direct_+/+_(1542r)	5.80945	1	0.52038	42438
chr3:186417837-186418338	DGKG	0.00155785	0.109476	0.000170548	0.000170548	BCL11A	FALSE	BCL11A_direct_+/+	BCL11A_direct_+/+_(637g)	BCL11A_direct_+/+_(1542r)	5.82222	1	0.441866	79420
chr2:219362614-219363115	TUBA4A	0.0351313	0.141876	0.0049843	0.0049843	BCL11A	FALSE	BCL11A_direct_+/+	BCL11A_direct_+/+_(637g)	BCL11A_direct_+/+_(1542r)	0.536942	1	0.146327	49496
chr7:90825097-90825598	CDK14	0.0258807	0.34607	0.00895653	0.00895653	BCL11A	FALSE	BCL11A_direct_+/+	BCL11A_direct_+/+_(637g)	BCL11A_direct_+/+_(1542r)	0.840623	1	0.39076	116823
chr9:116990719-116991220	ASTN2	0.000200434	0.269095	5.39359e-05	5.39359e-05	BCL11A	FALSE	BCL11A_direct_+/+	BCL11A_direct_+/+_(637g)	BCL11A_direct_+/+_(1542r)	6.87166	1	0.471289	73404
chr11:63878953-63879454	RTN3	0.0801824	0.478896	0.0383991	0.0383991	BCL11A	FALSE	BCL11A_direct_+/+	BCL11A_direct_+/+_(637g)	BCL11A_direct_+/+_(1542r)	0.801773	1	0.456624	54895
chr7:30121998-30122499	MTURN	0.0683866	0.365341	0.0249844	0.0249844	BCL11A	FALSE	BCL11A_direct_+/+	BCL11A_direct_+/+_(637g)	BCL11A_direct_+/+_(1542r)	2.2486	1	0.391869	54633
chr18:3758540-3759041	DLGAP1	0.000107314	0.356727	3.82818e-05	3.82818e-05	BCL11A	FALSE	BCL11A_direct_+/+	BCL11A_direct_+/+_(637g)	BCL11A_direct_+/+_(1542r)	2.76163	1	0.45549	27500
chr20:63321293-63321794	KCNQ2	0.00203337	0.380664	0.000774032	0.000774032	BCL11A	FALSE	BCL11A_direct_+/+	BCL11A_direct_+/+_(637g)	BCL11A_direct_+/+_(1542r)	1.33297	1	0.389345	138183
chr2:152593384-152593885	FMNL2	0.00447805	0.282107	0.00126329	0.00126329	BCL11A	FALSE	BCL11A_direct_+/+	BCL11A_direct_+/+_(637g)	BCL11A_direct_+/+_(1542r)	0.713956	1	0.474963	129601
chr16:9762022-9762523	GRIN2A	4.78848e-06	0.463483	2.21938e-06	2.21938e-06	BCL11A	FALSE	BCL11A_direct_+/+	BCL11A_direct_+/+_(637g)	BCL11A_direct_+/+_(1542r)	2.49457	1	0.409563	139790
chr16:87604879-87605380	JPH3	0.0264308	0.340916	0.0090107	0.0090107	BCL11A	FALSE	BCL11A_direct_+/+	BCL11A_direct_+/+_(637g)	BCL11A_direct_+/+_(1542r)	1.79282	1	0.388092	103765
chr11:61532271-61532772	DAGLA	0.0137873	0.203822	0.00281015	0.00281015	BCL11A	FALSE	BCL11A_direct_+/+	BCL11A_direct_+/+_(637g)	BCL11A_direct_+/+_(1542r)	0.608056	1	0.221616	129316
chr2:50951382-50951883	NRXN1	0.00144028	0.176051	0.000253563	0.000253563	BCL11A	FALSE	BCL11A_direct_+/+	BCL11A_direct_+/+_(637g)	BCL11A_direct_+/+_(1542r)	2.1175	1	0.552843	113271
chr4:16970020-16970521	LDB2	8.38555e-05	0.210813	1.76778e-05	1.76778e-05	BCL11A	FALSE	BCL11A_direct_+/+	BCL11A_direct_+/+_(637g)	BCL11A_direct_+/+_(1542r)	2.4714	1	0.462203	140227
chr6:154262084-154262585	IPCEF1	0.0160764	0.203444	0.00327065	0.00327065	BCL11A	FALSE	BCL11A_direct_+/+	BCL11A_direct_+/+_(637g)	BCL11A_direct_+/+_(1542r)	1.12213	1	0.320755	130855
chr9:137108717-137109218	GRIN1	0.0379209	0.422809	0.0160333	0.0160333	BCL11A	FALSE	BCL11A_direct_+/+	BCL11A_direct_+/+_(637g)	BCL11A_direct_+/+_(1542r)	0.911483	1	0.383174	41616
chr2:161982432-161982933	SLC4A10	0.0269292	0.461806	0.0124361	0.0124361	BCL11A	FALSE	BCL11A_direct_+/+	BCL11A_direct_+/+_(637g)	BCL11A_direct_+/+_(1542r)	1.24218	1	0.485118	125357
chr2:10947040-10947541	KCNF1	0.00785139	0.07288	0.000572209	0.000572209	BCL11A	FALSE	BCL11A_direct_+/+	BCL11A_direct_+/+_(637g)	BCL11A_direct_+/+_(1542r)	1.9166	1	0.108398	101916
chr16:5971871-5972372	RBFOX1	0.000435833	0.469676	0.0002047	0.0002047	BCL11A	FALSE	BCL11A_direct_+/+	BCL11A_direct_+/+_(637g)	BCL11A_direct_+/+_(1542r)	13.0466	1	0.577412	16656
chr3:170220977-170221478	SKIL	0.140147	0.234558	0.0328727	0.0328727	BCL11A	FALSE	BCL11A_direct_+/+	BCL11A_direct_+/+_(637g)	BCL11A_direct_+/+_(1542r)	0.751222	1	0.316548	14251
chr7:91042170-91042671	CDK14	0.0871017	0.497799	0.0433592	0.0433592	BCL11A	FALSE	BCL11A_direct_+/+	BCL11A_direct_+/+_(637g)	BCL11A_direct_+/+_(1542r)	0.840623	1	0.39076	63177
chr17:33968400-33968901	ASIC2	0.00104761	0.526063	0.000551111	0.000551111	BCL11A	FALSE	BCL11A_direct_+/+	BCL11A_direct_+/+_(637g)	BCL11A_direct_+/+_(1542r)	1.03904	1	0.419365	126936
chr11:132838778-132839279	OPCML	7.64244e-05	0.4151	3.17238e-05	3.17238e-05	BCL11A	FALSE	BCL11A_direct_+/+	BCL11A_direct_+/+_(637g)	BCL11A_direct_+/+_(1542r)	7.2332	1	0.562265	68160
chr5:88827990-88828491	MEF2C	0.00203526	0.150797	0.000306912	0.000306912	BCL11A	FALSE	BCL11A_direct_+/+	BCL11A_direct_+/+_(637g)	BCL11A_direct_+/+_(1542r)	0.655754	1	0.343488	138513
chr2:196586757-196587258	HECW2	0.000557625	0.0819892	4.57192e-05	4.57192e-05	BCL11A	FALSE	BCL11A_direct_+/+	BCL11A_direct_+/+_(637g)	BCL11A_direct_+/+_(1542r)	7.79069	1	0.53498	60395
chr5:11184927-11185428	CTNND2	0.000724134	0.17572	0.000127245	0.000127245	BCL11A	FALSE	BCL11A_direct_+/+	BCL11A_direct_+/+_(637g)	BCL11A_direct_+/+_(1542r)	3.84043	1	0.563197	111758
chr7:137801091-137801592	DGKI	0.0016823	0.22451	0.000377693	0.000377693	BCL11A	FALSE	BCL11A_direct_+/+	BCL11A_direct_+/+_(637g)	BCL11A_direct_+/+_(1542r)	0.74157	1	0.523656	90675
chr1:13922508-13923009	PRDM2	0.0085675	0.247628	0.00212155	0.00212155	BCL11A	FALSE	BCL11A_direct_+/+	BCL11A_direct_+/+_(637g)	BCL11A_direct_+/+_(1542r)	2.19245	1	0.45205	52170
chr8:119216996-119217497	MAL2	0.0991319	0.279433	0.0277008	0.0277008	BCL11A	FALSE	BCL11A_direct_+/+	BCL11A_direct_+/+_(637g)	BCL11A_direct_+/+_(1542r)	0.656984	1	0.239471	41210
chr10:77309643-77310144	KCNMA1	0.000204016	0.537335	0.000109625	0.000109625	BCL11A	FALSE	BCL11A_direct_+/+	BCL11A_direct_+/+_(637g)	BCL11A_direct_+/+_(1542r)	3.32592	1	0.563345	60962
chr5:59134056-59134557	PDE4D	0.000165172	0.403502	6.6647e-05	6.6647e-05	BCL11A	FALSE	BCL11A_direct_+/+	BCL11A_direct_+/+_(637g)	BCL11A_direct_+/+_(1542r)	2.11067	1	0.516808	123518
chr11:63845433-63845934	RTN3	0.028127	0.411924	0.0115862	0.0115862	BCL11A	FALSE	BCL11A_direct_+/+	BCL11A_direct_+/+_(637g)	BCL11A_direct_+/+_(1542r)	0.801773	1	0.456624	129744
chr2:114502716-114503217	DPP10	0.0169657	0.474694	0.00805349	0.00805349	BCL11A	FALSE	BCL11A_direct_+/+	BCL11A_direct_+/+_(637g)	BCL11A_direct_+/+_(1542r)	4.79355	1	0.46703	78751
chr2:60516435-60516936	BCL11A	0.00527242	0.541292	0.00285392	0.00285392	BCL11A	FALSE	BCL11A_direct_+/+	BCL11A_direct_+/+_(637g)	BCL11A_direct_+/+_(1542r)	16.2408	1	1	2150
chr13:33261881-33262382	STARD13	0.00915846	0.155612	0.00142517	0.00142517	BCL11A	FALSE	BCL11A_direct_+/+	BCL11A_direct_+/+_(637g)	BCL11A_direct_+/+_(1542r)	2.69429	1	0.459855	37726
chr12:117792616-117793117	KSR2	0.0103116	0.128862	0.00132878	0.00132878	BCL11A	FALSE	BCL11A_direct_+/+	BCL11A_direct_+/+_(637g)	BCL11A_direct_+/+_(1542r)	1.23431	1	0.486101	64594
chr9:98571862-98572363	GABBR2	0.00466329	0.468095	0.00218286	0.00218286	BCL11A	FALSE	BCL11A_direct_+/+	BCL11A_direct_+/+_(637g)	BCL11A_direct_+/+_(1542r)	1.56132	1	0.449118	122767
chr7:157903783-157904284	PTPRN2	6.17411e-05	0.465774	2.87574e-05	2.87574e-05	BCL11A	FALSE	BCL11A_direct_+/+	BCL11A_direct_+/+_(637g)	BCL11A_direct_+/+_(1542r)	0.678808	1	0.46549	150403
chr16:23951904-23952405	PRKCB	0.000346761	0.325731	0.000112951	0.000112951	BCL11A	FALSE	BCL11A_direct_+/+	BCL11A_direct_+/+_(637g)	BCL11A_direct_+/+_(1542r)	2.23532	1	0.496475	89466
chr3:56240517-56241018	ERC2	0.00048122	0.365322	0.0001758	0.0001758	BCL11A	FALSE	BCL11A_direct_+/+	BCL11A_direct_+/+_(637g)	BCL11A_direct_+/+_(1542r)	1.98677	1	0.461272	135001
chr16:10172930-10173431	GRIN2A	0.0372379	0.630719	0.0234866	0.0234866	BCL11A	FALSE	BCL11A_direct_+/+	BCL11A_direct_+/+_(637g)	BCL11A_direct_+/+_(1542r)	2.49457	1	0.409563	20828
chr2:46073619-46074120	PRKCE	0.000169107	0.10091	1.70645e-05	1.70645e-05	BCL11A	FALSE	BCL11A_direct_+/+	BCL11A_direct_+/+_(637g)	BCL11A_direct_+/+_(1542r)	1.51802	1	0.48885	144966
chr15:52326880-52327381	MYO5A	0.0818965	0.527155	0.0431722	0.0431722	BCL11A	FALSE	BCL11A_direct_+/+	BCL11A_direct_+/+_(637g)	BCL11A_direct_+/+_(1542r)	0.544239	1	0.493249	66817
chr8:135519373-135519874	KHDRBS3	0.000963311	0.499173	0.000480859	0.000480859	BCL11A	FALSE	BCL11A_direct_+/+	BCL11A_direct_+/+_(637g)	BCL11A_direct_+/+_(1542r)	2.52283	1	0.548078	128716
chr11:33375284-33375785	KIAA1549L	0.00256058	0.334371	0.000856184	0.000856184	BCL11A	FALSE	BCL11A_direct_+/+	BCL11A_direct_+/+_(637g)	BCL11A_direct_+/+_(1542r)	1.02411	1	0.499535	127686
chr2:209726386-209726887	MAP2	0.0172047	0.409952	0.00705311	0.00705311	BCL11A	FALSE	BCL11A_direct_+/+	BCL11A_direct_+/+_(637g)	BCL11A_direct_+/+_(1542r)	0.532315	1	0.509302	137931
chr20:8756550-8757051	PLCB1	0.00137096	0.327066	0.000448394	0.000448394	BCL11A	FALSE	BCL11A_direct_+/+	BCL11A_direct_+/+_(637g)	BCL11A_direct_+/+_(1542r)	1.25874	1	0.496624	21467
chr1:110152248-110152749	SLC6A17	0.0577397	0.325827	0.0188131	0.0188131	BCL11A	FALSE	BCL11A_direct_+/+	BCL11A_direct_+/+_(637g)	BCL11A_direct_+/+_(1542r)	0.882022	1	0.333084	26720
chr16:23081754-23082255	USP31	0.053312	0.356448	0.019003	0.019003	BCL11A	FALSE	BCL11A_direct_+/+	BCL11A_direct_+/+_(637g)	BCL11A_direct_+/+_(1542r)	0.507573	1	0.370706	30566
chr4:31068739-31069240	PCDH7	0.00614761	0.376174	0.00231257	0.00231257	BCL11A	FALSE	BCL11A_direct_+/+	BCL11A_direct_+/+_(637g)	BCL11A_direct_+/+_(1542r)	7.79069	1	0.50772	45405
chr2:209738140-209738641	MAP2	0.00988659	0.396212	0.00391719	0.00391719	BCL11A	FALSE	BCL11A_direct_+/+	BCL11A_direct_+/+_(637g)	BCL11A_direct_+/+_(1542r)	0.532315	1	0.509302	133204
chr22:24968331-24968832	KIAA1671	0.0014636	0.174733	0.000255739	0.000255739	BCL11A	FALSE	BCL11A_direct_+/+	BCL11A_direct_+/+_(637g)	BCL11A_direct_+/+_(1542r)	3.47252	1	0.490669	114224
chr6:133991173-133991674	SLC2A12	0.124338	0.265164	0.03297	0.03297	BCL11A	FALSE	BCL11A_direct_+/+	BCL11A_direct_+/+_(637g)	BCL11A_direct_+/+_(1542r)	0.455764	1	0.226045	20375
chr1:5917724-5918225	KCNAB2	0.00199513	0.105072	0.000209633	0.000209633	BCL11A	FALSE	BCL11A_direct_+/+	BCL11A_direct_+/+_(637g)	BCL11A_direct_+/+_(1542r)	1.36392	1	0.369509	136614
chr13:36031007-36031508	DCLK1	9.28605e-05	0.273187	2.53683e-05	2.53683e-05	BCL11A	FALSE	BCL11A_direct_+/+	BCL11A_direct_+/+_(637g)	BCL11A_direct_+/+_(1542r)	1.07582	1	0.509467	130873
chr17:79508367-79508868	RBFOX3	0.000276512	0.462048	0.000127762	0.000127762	BCL11A	FALSE	BCL11A_direct_+/+	BCL11A_direct_+/+_(637g)	BCL11A_direct_+/+_(1542r)	1.94735	1	0.494774	91860
chr9:9318804-9319305	PTPRD	4.7484e-05	0.401404	1.90603e-05	1.90603e-05	BCL11A	FALSE	BCL11A_direct_+/+	BCL11A_direct_+/+_(637g)	BCL11A_direct_+/+_(1542r)	7.3982	1	0.60547	44680
chr12:99835919-99836420	ANKS1B	0.00411312	0.517197	0.00212729	0.00212729	BCL11A	FALSE	BCL11A_direct_+/+	BCL11A_direct_+/+_(637g)	BCL11A_direct_+/+_(1542r)	5.77507	1	0.585148	78668
chr9:127371346-127371847	GARNL3	0.0165894	0.300286	0.00498155	0.00498155	BCL11A	FALSE	BCL11A_direct_+/+	BCL11A_direct_+/+_(637g)	BCL11A_direct_+/+_(1542r)	6.20042	1	0.512527	68298
chr5:41794521-41795022	OXCT1	0.0301135	0.200191	0.00602844	0.00602844	BCL11A	FALSE	BCL11A_direct_+/+	BCL11A_direct_+/+_(637g)	BCL11A_direct_+/+_(1542r)	0.483394	1	0.385799	78578
chr11:61736553-61737054	DAGLA	0.0226281	0.206742	0.00467819	0.00467819	BCL11A	FALSE	BCL11A_direct_+/+	BCL11A_direct_+/+_(637g)	BCL11A_direct_+/+_(1542r)	0.608056	1	0.221616	130302
chr12:79296919-79297420	SYT1	0.00025563	0.366186	9.3608e-05	9.3608e-05	BCL11A	FALSE	BCL11A_direct_+/+	BCL11A_direct_+/+_(637g)	BCL11A_direct_+/+_(1542r)	2.03046	1	0.533312	117121
chr14:71890621-71891122	RGS6	0.0488181	0.389976	0.0190379	0.0190379	BCL11A	FALSE	BCL11A_direct_+/+	BCL11A_direct_+/+_(637g)	BCL11A_direct_+/+_(1542r)	0.426865	1	0.345565	113575
chr2:191571209-191571710	NABP1	0.0419505	0.115448	0.00484311	0.00484311	BCL11A	FALSE	BCL11A_direct_+/+	BCL11A_direct_+/+_(637g)	BCL11A_direct_+/+_(1542r)	0.605494	1	0.12912	113709
chr2:37343567-37344068	QPCT	0.160627	0.0967227	0.0155363	0.0155363	BCL11A	FALSE	BCL11A_direct_+/+	BCL11A_direct_+/+_(637g)	BCL11A_direct_+/+_(1542r)	1.65288	1	0.104932	8707
chr18:37574241-37574742	CELF4	3.70206e-05	0.147634	5.4655e-06	5.4655e-06	BCL11A	FALSE	BCL11A_direct_+/+	BCL11A_direct_+/+_(637g)	BCL11A_direct_+/+_(1542r)	4.47828	1	0.500267	28597
chr12:59736926-59737427	SLC16A7	0.0605123	0.395233	0.0239164	0.0239164	BCL11A	FALSE	BCL11A_direct_+/+	BCL11A_direct_+/+_(637g)	BCL11A_direct_+/+_(1542r)	1.27157	1	0.406909	30341
chr11:11993960-11994461	MICAL2	0.000105185	0.226096	2.3782e-05	2.3782e-05	BCL11A	FALSE	BCL11A_direct_+/+	BCL11A_direct_+/+_(637g)	BCL11A_direct_+/+_(1542r)	1.82111	1	0.438335	118718
chr1:76799165-76799666	ST6GALNAC5	0.0397013	0.298754	0.0118609	0.0118609	BCL11A	FALSE	BCL11A_direct_+/+	BCL11A_direct_+/+_(637g)	BCL11A_direct_+/+_(1542r)	0.600294	1	0.281966	86622
chr12:78236430-78236931	NAV3	0.000409493	0.510106	0.000208885	0.000208885	BCL11A	FALSE	BCL11A_direct_+/+	BCL11A_direct_+/+_(637g)	BCL11A_direct_+/+_(1542r)	3.95499	1	0.564462	113311
chr2:42364940-42365441	MTA3	0.0291873	0.339801	0.00991788	0.00991788	BCL11A	FALSE	BCL11A_direct_+/+	BCL11A_direct_+/+_(637g)	BCL11A_direct_+/+_(1542r)	0.443417	1	0.382418	122851
chr16:9787902-9788403	GRIN2A	0.00096972	0.394789	0.000382835	0.000382835	BCL11A	FALSE	BCL11A_direct_+/+	BCL11A_direct_+/+_(637g)	BCL11A_direct_+/+_(1542r)	2.49457	1	0.409563	79504
chr3:186220292-186220793	DGKG	0.0117578	0.331526	0.00389802	0.00389802	BCL11A	FALSE	BCL11A_direct_+/+	BCL11A_direct_+/+_(637g)	BCL11A_direct_+/+_(1542r)	5.82222	1	0.441866	32486
chr16:26169684-26170185	HS3ST4	0.00388682	0.317001	0.00123213	0.00123213	BCL11A	FALSE	BCL11A_direct_+/+	BCL11A_direct_+/+_(637g)	BCL11A_direct_+/+_(1542r)	9.89036	1	0.574203	35464
chr14:63039962-63040463	KCNH5	0.0408819	0.443469	0.0181299	0.0181299	BCL11A	FALSE	BCL11A_direct_+/+	BCL11A_direct_+/+_(637g)	BCL11A_direct_+/+_(1542r)	1.08923	1	0.330871	88402
chr5:11942499-11943000	CTNND2	0.000259341	0.177759	4.61003e-05	4.61003e-05	BCL11A	FALSE	BCL11A_direct_+/+	BCL11A_direct_+/+_(637g)	BCL11A_direct_+/+_(1542r)	3.84043	1	0.563197	116834
chr5:107502104-107502605	EFNA5	0.000650996	0.365927	0.000238217	0.000238217	BCL11A	FALSE	BCL11A_direct_+/+	BCL11A_direct_+/+_(637g)	BCL11A_direct_+/+_(1542r)	1.17398	1	0.460731	144658
chr10:77297448-77297949	KCNMA1	4.26904e-06	0.299164	1.27715e-06	1.27715e-06	BCL11A	FALSE	BCL11A_direct_+/+	BCL11A_direct_+/+_(637g)	BCL11A_direct_+/+_(1542r)	3.32592	1	0.563345	122046
chr3:56132251-56132752	ERC2	0.010752	0.628603	0.00675875	0.00675875	BCL11A	FALSE	BCL11A_direct_+/+	BCL11A_direct_+/+_(637g)	BCL11A_direct_+/+_(1542r)	1.98677	1	0.461272	14341
chr8:996743-997244	DLGAP2	0.00411619	0.348693	0.00143529	0.00143529	BCL11A	FALSE	BCL11A_direct_+/+	BCL11A_direct_+/+_(637g)	BCL11A_direct_+/+_(1542r)	0.758233	1	0.481677	126295
chr17:39552078-39552579	FBXL20	0.0280379	0.239288	0.00670913	0.00670913	BCL11A	FALSE	BCL11A_direct_+/+	BCL11A_direct_+/+_(637g)	BCL11A_direct_+/+_(1542r)	0.639249	1	0.409575	87126
chr1:9872861-9873362	CLSTN1	0.0302984	0.379637	0.0115024	0.0115024	BCL11A	FALSE	BCL11A_direct_+/+	BCL11A_direct_+/+_(637g)	BCL11A_direct_+/+_(1542r)	1.67499	1	0.429424	84371
chr18:37571311-37571812	CELF4	0.00241515	0.282582	0.000682478	0.000682478	BCL11A	FALSE	BCL11A_direct_+/+	BCL11A_direct_+/+_(637g)	BCL11A_direct_+/+_(1542r)	4.47828	1	0.500267	85659
chr7:39226330-39226831	POU6F2	0.0605815	0.631203	0.0382392	0.0382392	BCL11A	FALSE	BCL11A_direct_+/+	BCL11A_direct_+/+_(637g)	BCL11A_direct_+/+_(1542r)	0.981465	1	0.404275	76069
chr2:218964160-218964661	CDK5R2	0.0630939	0.127391	0.00803757	0.00803757	BCL11A	FALSE	BCL11A_direct_+/+	BCL11A_direct_+/+_(637g)	BCL11A_direct_+/+_(1542r)	1.25424	1	0.110655	14663
chr2:141968469-141968970	LRP1B	0.0309268	0.486449	0.0150443	0.0150443	BCL11A	FALSE	BCL11A_direct_+/+	BCL11A_direct_+/+_(637g)	BCL11A_direct_+/+_(1542r)	4.42867	1	0.553209	50465
chr4:153217370-153217871	TRIM2	0.0319537	0.295612	0.00944588	0.00944588	BCL11A	FALSE	BCL11A_direct_+/+	BCL11A_direct_+/+_(637g)	BCL11A_direct_+/+_(1542r)	2.82461	1	0.496573	83181
chr11:11993960-11994461	DKK3	0.00356777	0.218134	0.000778251	0.000778251	BCL11A	FALSE	BCL11A_direct_+/+	BCL11A_direct_+/+_(637g)	BCL11A_direct_+/+_(1542r)	0.790777	1	0.347131	124931
chr16:6971343-6971844	RBFOX1	0.000707404	0.509496	0.000360419	0.000360419	BCL11A	FALSE	BCL11A_direct_+/+	BCL11A_direct_+/+_(637g)	BCL11A_direct_+/+_(1542r)	13.0466	1	0.577412	16779
chr2:50580517-50581018	NRXN1	1.30043e-05	0.207918	2.70382e-06	2.70382e-06	BCL11A	FALSE	BCL11A_direct_+/+	BCL11A_direct_+/+_(637g)	BCL11A_direct_+/+_(1542r)	2.1175	1	0.552843	109430
chr6:12929215-12929716	PHACTR1	2.21654e-05	0.22927	5.08185e-06	5.08185e-06	BCL11A	FALSE	BCL11A_direct_+/+	BCL11A_direct_+/+_(637g)	BCL11A_direct_+/+_(1542r)	1.78755	1	0.562526	119762
chr11:21405567-21406068	NELL1	0.0220134	0.449725	0.00989997	0.00989997	BCL11A	FALSE	BCL11A_direct_+/+	BCL11A_direct_+/+_(637g)	BCL11A_direct_+/+_(1542r)	4.37087	1	0.455153	30546
chr1:5983503-5984004	CHD5	0.00369985	0.426213	0.00157692	0.00157692	BCL11A	FALSE	BCL11A_direct_+/+	BCL11A_direct_+/+_(637g)	BCL11A_direct_+/+_(1542r)	2.32337	1	0.4449	118304
chr2:105650424-105650925	NCK2	0.00108005	0.280904	0.00030339	0.00030339	BCL11A	FALSE	BCL11A_direct_+/+	BCL11A_direct_+/+_(637g)	BCL11A_direct_+/+_(1542r)	0.492383	1	0.390916	142364
chr1:71561703-71562204	NEGR1	0.0161494	0.528856	0.0085407	0.0085407	BCL11A	FALSE	BCL11A_direct_+/+	BCL11A_direct_+/+_(637g)	BCL11A_direct_+/+_(1542r)	9.5719	1	0.575843	12925
chr3:173741746-173742247	NLGN1	0.00628479	0.201933	0.00126911	0.00126911	BCL11A	FALSE	BCL11A_direct_+/+	BCL11A_direct_+/+_(637g)	BCL11A_direct_+/+_(1542r)	3.63569	1	0.510132	108365
chr17:34169107-34169608	ASIC2	0.000874358	0.213568	0.000186735	0.000186735	BCL11A	FALSE	BCL11A_direct_+/+	BCL11A_direct_+/+_(637g)	BCL11A_direct_+/+_(1542r)	1.03904	1	0.419365	136871
chr7:117827951-117828452	CTTNBP2	0.0393457	0.341371	0.0134315	0.0134315	BCL11A	FALSE	BCL11A_direct_+/+	BCL11A_direct_+/+_(637g)	BCL11A_direct_+/+_(1542r)	1.29998	1	0.39486	65317
chr11:33553542-33554043	KIAA1549L	0.00181633	0.428861	0.000778952	0.000778952	BCL11A	FALSE	BCL11A_direct_+/+	BCL11A_direct_+/+_(637g)	BCL11A_direct_+/+_(1542r)	1.02411	1	0.499535	134688
chr3:37922765-37923266	ITGA9	0.00524725	0.289995	0.00152168	0.00152168	BCL11A	FALSE	BCL11A_direct_+/+	BCL11A_direct_+/+_(637g)	BCL11A_direct_+/+_(1542r)	1.39785	1	0.354593	130475
chr3:62525354-62525855	CADPS	0.0001565	0.146032	2.2854e-05	2.2854e-05	BCL11A	FALSE	BCL11A_direct_+/+	BCL11A_direct_+/+_(637g)	BCL11A_direct_+/+_(1542r)	1.17568	1	0.481852	140538
chrX:31459440-31459941	DMD	0.00559316	0.431019	0.00241076	0.00241076	BCL11A	FALSE	BCL11A_direct_+/+	BCL11A_direct_+/+_(637g)	BCL11A_direct_+/+_(1542r)	2.15861	1	0.517725	103261
chr9:98742380-98742881	GABBR2	0.00180511	0.309623	0.000558902	0.000558902	BCL11A	FALSE	BCL11A_direct_+/+	BCL11A_direct_+/+_(637g)	BCL11A_direct_+/+_(1542r)	1.56132	1	0.449118	106607
chr14:72049498-72049999	RGS6	0.0307414	0.456906	0.0140459	0.0140459	BCL11A	FALSE	BCL11A_direct_+/+	BCL11A_direct_+/+_(637g)	BCL11A_direct_+/+_(1542r)	0.426865	1	0.345565	131727
chr3:131326138-131326639	NEK11	0.0693181	0.4353	0.0301742	0.0301742	BCL11A	FALSE	BCL11A_direct_+/+	BCL11A_direct_+/+_(637g)	BCL11A_direct_+/+_(1542r)	1.51196	1	0.400081	27952
chr14:69170940-69171441	GALNT16	0.0403965	0.278026	0.0112313	0.0112313	BCL11A	FALSE	BCL11A_direct_+/+	BCL11A_direct_+/+_(637g)	BCL11A_direct_+/+_(1542r)	0.743285	1	0.318541	103365
chr5:88827214-88827715	MEF2C	0.001145	0.123061	0.000140905	0.000140905	BCL11A	FALSE	BCL11A_direct_+/+	BCL11A_direct_+/+_(637g)	BCL11A_direct_+/+_(1542r)	0.655754	1	0.343488	125749
chr1:189962279-189962780	BRINP3	0.0178681	0.303805	0.00542841	0.00542841	BCL11A	FALSE	BCL11A_direct_+/+	BCL11A_direct_+/+_(637g)	BCL11A_direct_+/+_(1542r)	1.23474	1	0.375977	75852
chr16:22942879-22943380	USP31	0.0388176	0.28638	0.0111166	0.0111166	BCL11A	FALSE	BCL11A_direct_+/+	BCL11A_direct_+/+_(637g)	BCL11A_direct_+/+_(1542r)	0.507573	1	0.370706	123299
chr18:14250214-14250715	ZNF519	0.0645267	0.347422	0.022418	0.022418	BCL11A	FALSE	BCL11A_direct_+/+	BCL11A_direct_+/+_(637g)	BCL11A_direct_+/+_(1542r)	1.70824	1	0.382914	35515
chr11:61378563-61379064	SYT7	0.00146713	0.287175	0.000421324	0.000421324	BCL11A	FALSE	BCL11A_direct_+/+	BCL11A_direct_+/+_(637g)	BCL11A_direct_+/+_(1542r)	0.938568	1	0.445431	140692
chr1:9732695-9733196	CLSTN1	0.074817	0.470183	0.0351777	0.0351777	BCL11A	FALSE	BCL11A_direct_+/+	BCL11A_direct_+/+_(637g)	BCL11A_direct_+/+_(1542r)	1.67499	1	0.429424	59331
chr1:69977045-69977546	LRRC7	0.0211326	0.412285	0.00871264	0.00871264	BCL11A	FALSE	BCL11A_direct_+/+	BCL11A_direct_+/+_(637g)	BCL11A_direct_+/+_(1542r)	0.769217	1	0.512617	116433
chr9:70801335-70801836	TRPM3	0.000722697	0.0537203	3.88235e-05	3.88235e-05	BCL11A	FALSE	BCL11A_direct_+/+	BCL11A_direct_+/+_(637g)	BCL11A_direct_+/+_(1542r)	0.689884	1	0.343463	128542
chr9:19614747-19615248	SLC24A2	0.000888963	0.191	0.000169792	0.000169792	BCL11A	FALSE	BCL11A_direct_+/+	BCL11A_direct_+/+_(637g)	BCL11A_direct_+/+_(1542r)	15.1921	1	0.602914	8712
chr2:105865692-105866193	NCK2	0.0281868	0.380502	0.0107251	0.0107251	BCL11A	FALSE	BCL11A_direct_+/+	BCL11A_direct_+/+_(637g)	BCL11A_direct_+/+_(1542r)	0.492383	1	0.390916	92942
chr2:219424469-219424970	SPEG	0.0576223	0.152401	0.00878168	0.00878168	BCL11A	FALSE	BCL11A_direct_+/+	BCL11A_direct_+/+_(637g)	BCL11A_direct_+/+_(1542r)	0.635152	1	0.282948	102447
chr3:13159726-13160227	IQSEC1	0.00518041	0.389428	0.00201739	0.00201739	BCL11A	FALSE	BCL11A_direct_+/+	BCL11A_direct_+/+_(637g)	BCL11A_direct_+/+_(1542r)	1.30712	1	0.426573	110098
chr1:50141451-50141952	ELAVL4	0.0239263	0.332525	0.00795607	0.00795607	BCL11A	FALSE	BCL11A_direct_+/+	BCL11A_direct_+/+_(637g)	BCL11A_direct_+/+_(1542r)	2.12492	1	0.434431	87478
chr3:61895080-61895581	PTPRG	0.00226741	0.0760277	0.000172386	0.000172386	BCL11A	FALSE	BCL11A_direct_+/+	BCL11A_direct_+/+_(637g)	BCL11A_direct_+/+_(1542r)	0.803002	1	0.429385	137037
chr8:105473865-105474366	ZFPM2	0.0136479	0.563429	0.00768965	0.00768965	BCL11A	FALSE	BCL11A_direct_+/+	BCL11A_direct_+/+_(637g)	BCL11A_direct_+/+_(1542r)	1.04019	1	0.465652	127659
chr11:111846833-111847334	DIXDC1	0.0226844	0.177567	0.00402802	0.00402802	BCL11A	FALSE	BCL11A_direct_+/+	BCL11A_direct_+/+_(637g)	BCL11A_direct_+/+_(1542r)	0.634196	1	0.349463	101379
chr2:2097651-2098152	MYT1L	0.000184582	0.286376	5.28598e-05	5.28598e-05	BCL11A	FALSE	BCL11A_direct_+/+	BCL11A_direct_+/+_(637g)	BCL11A_direct_+/+_(1542r)	2.35639	1	0.52989	83196
chr9:117219031-117219532	ASTN2	0.000886423	0.354486	0.000314225	0.000314225	BCL11A	FALSE	BCL11A_direct_+/+	BCL11A_direct_+/+_(637g)	BCL11A_direct_+/+_(1542r)	6.87166	1	0.471289	67999
chr15:27449183-27449684	GABRG3	0.00887194	0.355708	0.00315582	0.00315582	BCL11A	FALSE	BCL11A_direct_+/+	BCL11A_direct_+/+_(637g)	BCL11A_direct_+/+_(1542r)	1.72121	1	0.420711	133468
chr3:186380735-186381236	DGKG	0.00507887	0.288493	0.00146522	0.00146522	BCL11A	FALSE	BCL11A_direct_+/+	BCL11A_direct_+/+_(637g)	BCL11A_direct_+/+_(1542r)	5.82222	1	0.441866	76818
chr17:42660858-42661359	ATP6V0A1	0.0644835	0.340913	0.0219833	0.0219833	BCL11A	FALSE	BCL11A_direct_+/+	BCL11A_direct_+/+_(637g)	BCL11A_direct_+/+_(1542r)	0.592311	1	0.429126	69088
chr10:82953398-82953899	NRG3	0.000108959	0.161397	1.75856e-05	1.75856e-05	BCL11A	FALSE	BCL11A_direct_+/+	BCL11A_direct_+/+_(637g)	BCL11A_direct_+/+_(1542r)	3.16178	1	0.580997	52643
chr17:79473398-79473899	RBFOX3	0.000780989	0.561363	0.000438418	0.000438418	BCL11A	FALSE	BCL11A_direct_+/+	BCL11A_direct_+/+_(637g)	BCL11A_direct_+/+_(1542r)	1.94735	1	0.494774	140060
chr3:54279078-54279579	CACNA2D3	0.00619905	0.339685	0.00210573	0.00210573	BCL11A	FALSE	BCL11A_direct_+/+	BCL11A_direct_+/+_(637g)	BCL11A_direct_+/+_(1542r)	1.09497	1	0.493682	106963
chr17:7767438-7767939	CHD3	0.0439436	0.285629	0.0125516	0.0125516	BCL11A	FALSE	BCL11A_direct_+/+	BCL11A_direct_+/+_(637g)	BCL11A_direct_+/+_(1542r)	1.53405	1	0.370873	52336
chr6:12968998-12969499	PHACTR1	0.000123543	0.364794	4.50676e-05	4.50676e-05	BCL11A	FALSE	BCL11A_direct_+/+	BCL11A_direct_+/+_(637g)	BCL11A_direct_+/+_(1542r)	1.78755	1	0.562526	104139
chr11:132632935-132633436	OPCML	0.00011064	0.389694	4.31158e-05	4.31158e-05	BCL11A	FALSE	BCL11A_direct_+/+	BCL11A_direct_+/+_(637g)	BCL11A_direct_+/+_(1542r)	7.2332	1	0.562265	46709
chr17:80151294-80151795	CARD14	0.115389	0.0571869	0.00659873	0.00659873	BCL11A	FALSE	BCL11A_direct_+/+	BCL11A_direct_+/+_(637g)	BCL11A_direct_+/+_(1542r)	0.538412	1	0.0819171	30453
chr16:6573704-6574205	RBFOX1	0.000115007	0.437289	5.02915e-05	5.02915e-05	BCL11A	FALSE	BCL11A_direct_+/+	BCL11A_direct_+/+_(637g)	BCL11A_direct_+/+_(1542r)	13.0466	1	0.577412	18950
chr10:11245586-11246087	CELF2	7.81245e-06	0.349663	2.73172e-06	2.73172e-06	BCL11A	FALSE	BCL11A_direct_+/+	BCL11A_direct_+/+_(637g)	BCL11A_direct_+/+_(1542r)	3.68224	1	0.57558	99483
chr9:98481619-98482120	GABBR2	0.00573467	0.466305	0.0026741	0.0026741	BCL11A	FALSE	BCL11A_direct_+/+	BCL11A_direct_+/+_(637g)	BCL11A_direct_+/+_(1542r)	1.56132	1	0.449118	56391
chr3:124808086-124808587	KALRN	3.10627e-06	0.262992	8.16925e-07	8.16925e-07	BCL11A	FALSE	BCL11A_direct_+/+	BCL11A_direct_+/+_(637g)	BCL11A_direct_+/+_(1542r)	0.867467	1	0.532715	148061
chr3:131303883-131304384	NEK11	0.0405418	0.442265	0.0179302	0.0179302	BCL11A	FALSE	BCL11A_direct_+/+	BCL11A_direct_+/+_(637g)	BCL11A_direct_+/+_(1542r)	1.51196	1	0.400081	20961
chr7:151485479-151485980	PRKAG2	0.000148944	0.351777	5.2395e-05	5.2395e-05	BCL11A	FALSE	BCL11A_direct_+/+	BCL11A_direct_+/+_(637g)	BCL11A_direct_+/+_(1542r)	2.21075	1	0.509856	120522
chr8:1652487-1652988	DLGAP2	9.94495e-05	0.435301	4.32905e-05	4.32905e-05	BCL11A	FALSE	BCL11A_direct_+/+	BCL11A_direct_+/+_(637g)	BCL11A_direct_+/+_(1542r)	0.758233	1	0.481677	133902
chr2:202294865-202295366	BMPR2	0.0402464	0.346746	0.0139553	0.0139553	BCL11A	FALSE	BCL11A_direct_+/+	BCL11A_direct_+/+_(637g)	BCL11A_direct_+/+_(1542r)	0.86001	1	0.470062	81911
chr9:127676701-127677202	STXBP1	0.155244	0.584604	0.090756	0.090756	BCL11A	FALSE	BCL11A_direct_+/+	BCL11A_direct_+/+_(637g)	BCL11A_direct_+/+_(1542r)	1.37316	1	0.469539	8167
chr5:107285219-107285720	EFNA5	0.000760184	0.348164	0.000264669	0.000264669	BCL11A	FALSE	BCL11A_direct_+/+	BCL11A_direct_+/+_(637g)	BCL11A_direct_+/+_(1542r)	1.17398	1	0.460731	137336
chr19:57724916-57725417	ZNF530	0.177588	0.0710315	0.0126143	0.0126143	BCL11A	FALSE	BCL11A_direct_+/+	BCL11A_direct_+/+_(637g)	BCL11A_direct_+/+_(1542r)	0.620457	1	0.0957345	5370
chr7:138952862-138953363	KIAA1549	0.0140887	0.322824	0.00454816	0.00454816	BCL11A	FALSE	BCL11A_direct_+/+	BCL11A_direct_+/+_(637g)	BCL11A_direct_+/+_(1542r)	0.485817	1	0.341072	102873
chrX:31845090-31845591	DMD	0.0034612	0.523407	0.00181162	0.00181162	BCL11A	FALSE	BCL11A_direct_+/+	BCL11A_direct_+/+_(637g)	BCL11A_direct_+/+_(1542r)	2.15861	1	0.517725	30292
chr5:143143785-143144286	ARHGAP26	2.03832e-05	0.373907	7.62143e-06	7.62143e-06	BCL11A	FALSE	BCL11A_direct_+/+	BCL11A_direct_+/+_(637g)	BCL11A_direct_+/+_(1542r)	0.796248	1	0.501173	148908
chr11:61696048-61696549	SYT7	0.00572182	0.458569	0.00262385	0.00262385	BCL11A	FALSE	BCL11A_direct_+/+	BCL11A_direct_+/+_(637g)	BCL11A_direct_+/+_(1542r)	0.938568	1	0.445431	125542
chr1:6157537-6158038	KCNAB2	0.0180314	0.44089	0.00794987	0.00794987	BCL11A	FALSE	BCL11A_direct_+/+	BCL11A_direct_+/+_(637g)	BCL11A_direct_+/+_(1542r)	1.36392	1	0.369509	21656
chr2:2458284-2458785	MYT1L	3.40638e-05	0.185479	6.31812e-06	6.31812e-06	BCL11A	FALSE	BCL11A_direct_+/+	BCL11A_direct_+/+_(637g)	BCL11A_direct_+/+_(1542r)	2.35639	1	0.52989	139126
chr2:106338053-106338554	UXS1	0.0516113	0.316211	0.01632	0.01632	BCL11A	FALSE	BCL11A_direct_+/+	BCL11A_direct_+/+_(637g)	BCL11A_direct_+/+_(1542r)	0.945656	1	0.37335	100877
chr3:171089536-171090037	TNIK	0.00239162	0.1585	0.000379072	0.000379072	BCL11A	FALSE	BCL11A_direct_+/+	BCL11A_direct_+/+_(637g)	BCL11A_direct_+/+_(1542r)	4.65014	1	0.500224	96194
chr20:24634886-24635387	SYNDIG1	0.0521011	0.500233	0.0260627	0.0260627	BCL11A	FALSE	BCL11A_direct_+/+	BCL11A_direct_+/+_(637g)	BCL11A_direct_+/+_(1542r)	0.445994	1	0.358297	22585
chr5:107635639-107636140	EFNA5	0.00708523	0.453085	0.00321022	0.00321022	BCL11A	FALSE	BCL11A_direct_+/+	BCL11A_direct_+/+_(637g)	BCL11A_direct_+/+_(1542r)	1.17398	1	0.460731	133846
chr10:103441110-103441611	NEURL1	0.00337051	0.168741	0.000568742	0.000568742	BCL11A	FALSE	BCL11A_direct_+/+	BCL11A_direct_+/+_(637g)	BCL11A_direct_+/+_(1542r)	2.72339	1	0.369662	121937
chr8:22185047-22185548	DMTN	0.0335373	0.303287	0.0101714	0.0101714	BCL11A	FALSE	BCL11A_direct_+/+	BCL11A_direct_+/+_(637g)	BCL11A_direct_+/+_(1542r)	0.56495	1	0.298874	107738
chr5:27034612-27035113	CDH9	0.0202847	0.457675	0.00928381	0.00928381	BCL11A	FALSE	BCL11A_direct_+/+	BCL11A_direct_+/+_(637g)	BCL11A_direct_+/+_(1542r)	1.03532	1	0.333322	100080
chr1:51946276-51946777	OSBPL9	0.0668692	0.271715	0.0181694	0.0181694	BCL11A	FALSE	BCL11A_direct_+/+	BCL11A_direct_+/+_(637g)	BCL11A_direct_+/+_(1542r)	0.859652	1	0.379308	72673
chr1:15543471-15543972	PLEKHM2	0.103259	0.215339	0.0222357	0.0222357	BCL11A	FALSE	BCL11A_direct_+/+	BCL11A_direct_+/+_(637g)	BCL11A_direct_+/+_(1542r)	1.24273	1	0.242179	39535
chr17:45908647-45909148	MAPT	0.028406	0.432691	0.012291	0.012291	BCL11A	FALSE	BCL11A_direct_+/+	BCL11A_direct_+/+_(637g)	BCL11A_direct_+/+_(1542r)	0.456252	1	0.454109	135579
chr11:33620857-33621358	KIAA1549L	0.000417269	0.270921	0.000113047	0.000113047	BCL11A	FALSE	BCL11A_direct_+/+	BCL11A_direct_+/+_(637g)	BCL11A_direct_+/+_(1542r)	1.02411	1	0.499535	147043
chr7:137335881-137336382	DGKI	0.00396554	0.0615487	0.000244074	0.000244074	BCL11A	FALSE	BCL11A_direct_+/+	BCL11A_direct_+/+_(637g)	BCL11A_direct_+/+_(1542r)	0.74157	1	0.523656	91947
chr1:48876199-48876700	AGBL4	0.000781943	0.341624	0.000267131	0.000267131	BCL11A	FALSE	BCL11A_direct_+/+	BCL11A_direct_+/+_(637g)	BCL11A_direct_+/+_(1542r)	4.59946	1	0.558417	101475
chr13:35891638-35892139	DCLK1	3.86731e-05	0.488599	1.88956e-05	1.88956e-05	BCL11A	FALSE	BCL11A_direct_+/+	BCL11A_direct_+/+_(637g)	BCL11A_direct_+/+_(1542r)	1.07582	1	0.509467	142312
chr10:77548482-77548983	KCNMA1	0.000404399	0.506775	0.000204939	0.000204939	BCL11A	FALSE	BCL11A_direct_+/+	BCL11A_direct_+/+_(637g)	BCL11A_direct_+/+_(1542r)	3.32592	1	0.563345	121755
chr5:17304452-17304953	BASP1	0.0110438	0.467916	0.00516758	0.00516758	BCL11A	FALSE	BCL11A_direct_+/+	BCL11A_direct_+/+_(637g)	BCL11A_direct_+/+_(1542r)	3.74886	1	0.505397	50894
chr16:5222871-5223372	RBFOX1	0.000591721	0.298395	0.000176567	0.000176567	BCL11A	FALSE	BCL11A_direct_+/+	BCL11A_direct_+/+_(637g)	BCL11A_direct_+/+_(1542r)	13.0466	1	0.577412	15321
chr8:118439811-118440312	SAMD12	0.00208891	0.266317	0.000556314	0.000556314	BCL11A	FALSE	BCL11A_direct_+/+	BCL11A_direct_+/+_(637g)	BCL11A_direct_+/+_(1542r)	1.54472	1	0.474369	134084
chr19:40663961-40664462	SPTBN4	0.00952897	0.447715	0.00426626	0.00426626	BCL11A	FALSE	BCL11A_direct_+/+	BCL11A_direct_+/+_(637g)	BCL11A_direct_+/+_(1542r)	1.97288	1	0.478404	39037
chr16:5042014-5042515	PPL	0.0799753	0.224301	0.0179385	0.0179385	BCL11A	FALSE	BCL11A_direct_+/+	BCL11A_direct_+/+_(637g)	BCL11A_direct_+/+_(1542r)	0.588442	1	0.178852	66198
chr8:1641238-1641739	DLGAP2	0.000192694	0.445444	8.58342e-05	8.58342e-05	BCL11A	FALSE	BCL11A_direct_+/+	BCL11A_direct_+/+_(637g)	BCL11A_direct_+/+_(1542r)	0.758233	1	0.481677	147655
chr6:17393976-17394477	CAP2	0.00489998	0.366025	0.00179351	0.00179351	BCL11A	FALSE	BCL11A_direct_+/+	BCL11A_direct_+/+_(637g)	BCL11A_direct_+/+_(1542r)	1.55007	1	0.456829	113038
chr2:196677461-196677962	HECW2	0.00095257	0.217483	0.000207168	0.000207168	BCL11A	FALSE	BCL11A_direct_+/+	BCL11A_direct_+/+_(637g)	BCL11A_direct_+/+_(1542r)	7.79069	1	0.53498	51433
chr3:120773968-120774469	STXBP5L	0.0212209	0.52417	0.0111234	0.0111234	BCL11A	FALSE	BCL11A_direct_+/+	BCL11A_direct_+/+_(637g)	BCL11A_direct_+/+_(1542r)	1.02409	1	0.472965	106683
chr11:66188704-66189205	PACS1	0.0183998	0.332132	0.00611115	0.00611115	BCL11A	FALSE	BCL11A_direct_+/+	BCL11A_direct_+/+_(637g)	BCL11A_direct_+/+_(1542r)	1.11467	1	0.437449	67714
chr7:22156316-22156817	RAPGEF5	0.00633268	0.610542	0.00386637	0.00386637	BCL11A	FALSE	BCL11A_direct_+/+	BCL11A_direct_+/+_(637g)	BCL11A_direct_+/+_(1542r)	0.467072	1	0.454967	54856
chr3:66179903-66180404	SLC25A26	0.0274074	0.256571	0.00703194	0.00703194	BCL11A	FALSE	BCL11A_direct_+/+	BCL11A_direct_+/+_(637g)	BCL11A_direct_+/+_(1542r)	0.539525	1	0.389399	91460
chr2:54810014-54810515	EML6	0.000603858	0.273757	0.00016531	0.00016531	BCL11A	FALSE	BCL11A_direct_+/+	BCL11A_direct_+/+_(637g)	BCL11A_direct_+/+_(1542r)	2.29704	1	0.447486	135310
chr18:44733490-44733991	SETBP1	0.00698422	0.165142	0.00115339	0.00115339	BCL11A	FALSE	BCL11A_direct_+/+	BCL11A_direct_+/+_(637g)	BCL11A_direct_+/+_(1542r)	1.15975	1	0.432006	17340
chr2:98865362-98865863	MGAT4A	0.0731113	0.337008	0.0246391	0.0246391	BCL11A	FALSE	BCL11A_direct_+/+	BCL11A_direct_+/+_(637g)	BCL11A_direct_+/+_(1542r)	2.01717	1	0.37965	48659
chr5:111530377-111530878	NREP	0.00245582	0.236587	0.000581016	0.000581016	BCL11A	FALSE	BCL11A_direct_+/+	BCL11A_direct_+/+_(637g)	BCL11A_direct_+/+_(1542r)	0.998371	1	0.390319	129771
chr17:76562880-76563381	UBE2O	0.0677353	0.303003	0.020524	0.020524	BCL11A	FALSE	BCL11A_direct_+/+	BCL11A_direct_+/+_(637g)	BCL11A_direct_+/+_(1542r)	0.428278	1	0.311077	58307
chr2:141630528-141631029	LRP1B	0.0861321	0.576819	0.0496826	0.0496826	BCL11A	FALSE	BCL11A_direct_+/+	BCL11A_direct_+/+_(637g)	BCL11A_direct_+/+_(1542r)	4.42867	1	0.553209	14440
chr12:99444943-99445444	ANKS1B	1.0772e-05	0.323954	3.48964e-06	3.48964e-06	BCL11A	FALSE	BCL11A_direct_+/+	BCL11A_direct_+/+_(637g)	BCL11A_direct_+/+_(1542r)	5.77507	1	0.585148	17777
chr15:63623297-63623798	HERC1	0.0227445	0.552177	0.012559	0.012559	BCL11A	FALSE	BCL11A_direct_+/+	BCL11A_direct_+/+_(637g)	BCL11A_direct_+/+_(1542r)	4.52643	1	0.560129	45096
chr11:62235706-62236207	INCENP	0.0589419	0.123811	0.00729766	0.00729766	BCL11A	FALSE	BCL11A_direct_+/+	BCL11A_direct_+/+_(637g)	BCL11A_direct_+/+_(1542r)	0.481325	1	0.161478	70262
chr1:233295036-233295537	MAP3K21	0.0378252	0.194945	0.00737383	0.00737383	BCL11A	FALSE	BCL11A_direct_+/+	BCL11A_direct_+/+_(637g)	BCL11A_direct_+/+_(1542r)	2.14563	1	0.33177	30624
chr22:43992536-43993037	PARVB	0.0664333	0.315211	0.0209405	0.0209405	BCL11A	FALSE	BCL11A_direct_+/+	BCL11A_direct_+/+_(637g)	BCL11A_direct_+/+_(1542r)	1.81498	1	0.346861	56500
chr16:9797417-9797918	GRIN2A	0.00137505	0.405937	0.000558184	0.000558184	BCL11A	FALSE	BCL11A_direct_+/+	BCL11A_direct_+/+_(637g)	BCL11A_direct_+/+_(1542r)	2.49457	1	0.409563	106435
chr18:4096595-4097096	DLGAP1	0.000152053	0.347069	5.27728e-05	5.27728e-05	BCL11A	FALSE	BCL11A_direct_+/+	BCL11A_direct_+/+_(637g)	BCL11A_direct_+/+_(1542r)	2.76163	1	0.45549	135901
chr2:97688239-97688740	ANKRD36B	0.0397772	0.214872	0.00854703	0.00854703	BCL11A	FALSE	BCL11A_direct_+/+	BCL11A_direct_+/+_(637g)	BCL11A_direct_+/+_(1542r)	4.34234	1	0.554913	9234
chr7:90973303-90973804	CDK14	0.0144456	0.33159	0.00479001	0.00479001	BCL11A	FALSE	BCL11A_direct_+/+	BCL11A_direct_+/+_(637g)	BCL11A_direct_+/+_(1542r)	0.840623	1	0.39076	99731
chr13:97116909-97117410	MBNL2	0.0418676	0.503411	0.0210766	0.0210766	BCL11A	FALSE	BCL11A_direct_+/+	BCL11A_direct_+/+_(637g)	BCL11A_direct_+/+_(1542r)	1.55259	1	0.463359	84947
chr2:60500597-60501098	BCL11A	0.00288323	0.4534	0.00130726	0.00130726	BCL11A	FALSE	BCL11A_direct_+/+	BCL11A_direct_+/+_(637g)	BCL11A_direct_+/+_(1542r)	16.2408	1	1	5697
chr14:90625258-90625759	TTC7B	0.00221787	0.24714	0.000548124	0.000548124	BCL11A	FALSE	BCL11A_direct_+/+	BCL11A_direct_+/+_(637g)	BCL11A_direct_+/+_(1542r)	0.803972	1	0.464397	146575
chr8:101538260-101538761	NCALD	0.000372271	0.0668244	2.48768e-05	2.48768e-05	BCL11A	FALSE	BCL11A_direct_+/+	BCL11A_direct_+/+_(637g)	BCL11A_direct_+/+_(1542r)	2.18131	1	0.394323	89152
chr10:10727975-10728476	CELF2	3.13715e-05	0.564279	1.77023e-05	1.77023e-05	BCL11A	FALSE	BCL11A_direct_+/+	BCL11A_direct_+/+_(637g)	BCL11A_direct_+/+_(1542r)	3.68224	1	0.57558	74040
chr14:91927378-91927879	CATSPERB	0.0444412	0.23659	0.0105143	0.0105143	BCL11A	FALSE	BCL11A_direct_+/+	BCL11A_direct_+/+_(637g)	BCL11A_direct_+/+_(1542r)	0.769665	1	0.242685	92405
chr9:127300953-127301454	GARNL3	0.00258012	0.288052	0.000743208	0.000743208	BCL11A	FALSE	BCL11A_direct_+/+	BCL11A_direct_+/+_(637g)	BCL11A_direct_+/+_(1542r)	6.20042	1	0.512527	65779
chr8:1254588-1255089	DLGAP2	0.000475633	0.57662	0.00027426	0.00027426	BCL11A	FALSE	BCL11A_direct_+/+	BCL11A_direct_+/+_(637g)	BCL11A_direct_+/+_(1542r)	0.758233	1	0.481677	145496
chr15:27465129-27465630	GABRG3	0.0159049	0.52147	0.00829391	0.00829391	BCL11A	FALSE	BCL11A_direct_+/+	BCL11A_direct_+/+_(637g)	BCL11A_direct_+/+_(1542r)	1.72121	1	0.420711	109601
chr3:186192609-186193110	DGKG	0.000717328	0.115432	8.2803e-05	8.2803e-05	BCL11A	FALSE	BCL11A_direct_+/+	BCL11A_direct_+/+_(637g)	BCL11A_direct_+/+_(1542r)	5.82222	1	0.441866	84241
chr13:35855590-35856091	DCLK1	0.00914562	0.611438	0.00559198	0.00559198	BCL11A	FALSE	BCL11A_direct_+/+	BCL11A_direct_+/+_(637g)	BCL11A_direct_+/+_(1542r)	1.07582	1	0.509467	94615
chr18:68840880-68841381	TMX3	0.0747153	0.340428	0.0254352	0.0254352	BCL11A	FALSE	BCL11A_direct_+/+	BCL11A_direct_+/+_(637g)	BCL11A_direct_+/+_(1542r)	0.503386	1	0.373058	15116
chr6:16752593-16753094	ATXN1	0.000227912	0.0577635	1.3165e-05	1.3165e-05	BCL11A	FALSE	BCL11A_direct_+/+	BCL11A_direct_+/+_(637g)	BCL11A_direct_+/+_(1542r)	2.89587	1	0.535992	62806
chr8:104889190-104889691	ZFPM2	0.000399173	0.45793	0.000182793	0.000182793	BCL11A	FALSE	BCL11A_direct_+/+	BCL11A_direct_+/+_(637g)	BCL11A_direct_+/+_(1542r)	1.04019	1	0.465652	147911
chr5:24474780-24475281	CDH10	0.0208624	0.478516	0.009983	0.009983	BCL11A	FALSE	BCL11A_direct_+/+	BCL11A_direct_+/+_(637g)	BCL11A_direct_+/+_(1542r)	1.97108	1	0.492942	114587
chr8:105425406-105425907	ZFPM2	0.00195077	0.321911	0.000627975	0.000627975	BCL11A	FALSE	BCL11A_direct_+/+	BCL11A_direct_+/+_(637g)	BCL11A_direct_+/+_(1542r)	1.04019	1	0.465652	138486
chr2:69525161-69525662	AAK1	0.0230932	0.372289	0.00859732	0.00859732	BCL11A	FALSE	BCL11A_direct_+/+	BCL11A_direct_+/+_(637g)	BCL11A_direct_+/+_(1542r)	1.78405	1	0.455672	52583
chr17:76444829-76445330	UBE2O	0.0335034	0.28968	0.00970527	0.00970527	BCL11A	FALSE	BCL11A_direct_+/+	BCL11A_direct_+/+_(637g)	BCL11A_direct_+/+_(1542r)	0.428278	1	0.311077	126490
chr3:124660635-124661136	KALRN	0.00353964	0.506509	0.00179286	0.00179286	BCL11A	FALSE	BCL11A_direct_+/+	BCL11A_direct_+/+_(637g)	BCL11A_direct_+/+_(1542r)	0.867467	1	0.532715	127436
chr17:10244234-10244735	GAS7	0.0145371	0.484205	0.00703894	0.00703894	BCL11A	FALSE	BCL11A_direct_+/+	BCL11A_direct_+/+_(637g)	BCL11A_direct_+/+_(1542r)	6.53752	1	0.519887	37288
chr9:123226084-123226585	STRBP	0.00602409	0.393434	0.00237008	0.00237008	BCL11A	FALSE	BCL11A_direct_+/+	BCL11A_direct_+/+_(637g)	BCL11A_direct_+/+_(1542r)	3.6021	1	0.5118	104992
chr14:47147626-47148127	MDGA2	0.00496199	0.399839	0.001984	0.001984	BCL11A	FALSE	BCL11A_direct_+/+	BCL11A_direct_+/+_(637g)	BCL11A_direct_+/+_(1542r)	9.49316	1	0.655744	30974
chr11:74288294-74288795	PGM2L1	0.0429563	0.320039	0.0137477	0.0137477	BCL11A	FALSE	BCL11A_direct_+/+	BCL11A_direct_+/+_(637g)	BCL11A_direct_+/+_(1542r)	1.75451	1	0.399893	99475
chr4:112199664-112200165	FAM241A	0.104824	0.22372	0.0234513	0.0234513	BCL11A	FALSE	BCL11A_direct_+/+	BCL11A_direct_+/+_(637g)	BCL11A_direct_+/+_(1542r)	1.02961	1	0.216217	14886
chr2:172947521-172948022	RAPGEF4	0.00255413	0.254266	0.000649428	0.000649428	BCL11A	FALSE	BCL11A_direct_+/+	BCL11A_direct_+/+_(637g)	BCL11A_direct_+/+_(1542r)	8.16766	1	0.540709	41731
chr11:61696048-61696549	DAGLA	0.00815959	0.15722	0.00128285	0.00128285	BCL11A	FALSE	BCL11A_direct_+/+	BCL11A_direct_+/+_(637g)	BCL11A_direct_+/+_(1542r)	0.608056	1	0.221616	135048
chr17:10337289-10337790	GAS7	0.00743611	0.441349	0.00328192	0.00328192	BCL11A	FALSE	BCL11A_direct_+/+	BCL11A_direct_+/+_(637g)	BCL11A_direct_+/+_(1542r)	6.53752	1	0.519887	55521
chr7:121530323-121530824	FAM3C	0.0461384	0.277501	0.0128035	0.0128035	BCL11A	FALSE	BCL11A_direct_+/+	BCL11A_direct_+/+_(637g)	BCL11A_direct_+/+_(1542r)	1.28896	1	0.313886	27550
chr2:165239986-165240487	SCN2A	0.0649835	0.364474	0.0236848	0.0236848	BCL11A	FALSE	BCL11A_direct_+/+	BCL11A_direct_+/+_(637g)	BCL11A_direct_+/+_(1542r)	0.582815	1	0.509207	95433
chr1:167630255-167630756	RCSD1	0.0825951	0.208354	0.0172091	0.0172091	BCL11A	FALSE	BCL11A_direct_+/+	BCL11A_direct_+/+_(637g)	BCL11A_direct_+/+_(1542r)	0.869721	1	0.0889124	48640
chr7:99103470-99103971	SMURF1	0.0913824	0.346406	0.0316554	0.0316554	BCL11A	FALSE	BCL11A_direct_+/+	BCL11A_direct_+/+_(637g)	BCL11A_direct_+/+_(1542r)	4.57716	1	0.473325	12490
chr11:77542359-77542860	PAK1	0.050362	0.467293	0.0235338	0.0235338	BCL11A	FALSE	BCL11A_direct_+/+	BCL11A_direct_+/+_(637g)	BCL11A_direct_+/+_(1542r)	1.25534	1	0.483628	76194
chr2:182264935-182265436	PDE1A	0.00334961	0.425444	0.00142507	0.00142507	BCL11A	FALSE	BCL11A_direct_+/+	BCL11A_direct_+/+_(637g)	BCL11A_direct_+/+_(1542r)	0.428484	1	0.429679	130905
chr18:37481660-37482161	CELF4	1.6148e-05	0.378443	6.11111e-06	6.11111e-06	BCL11A	FALSE	BCL11A_direct_+/+	BCL11A_direct_+/+_(637g)	BCL11A_direct_+/+_(1542r)	4.47828	1	0.500267	82673
chr8:22227803-22228304	DMTN	0.0187706	0.340968	0.00640016	0.00640016	BCL11A	FALSE	BCL11A_direct_+/+	BCL11A_direct_+/+_(637g)	BCL11A_direct_+/+_(1542r)	0.56495	1	0.298874	122755
chr11:12539673-12540174	PARVA	0.111914	0.267139	0.0298966	0.0298966	BCL11A	FALSE	BCL11A_direct_+/+	BCL11A_direct_+/+_(637g)	BCL11A_direct_+/+_(1542r)	0.439418	1	0.267999	37007
chr7:151665451-151665952	PRKAG2	0.00519277	0.466278	0.00242127	0.00242127	BCL11A	FALSE	BCL11A_direct_+/+	BCL11A_direct_+/+_(637g)	BCL11A_direct_+/+_(1542r)	2.21075	1	0.509856	134648
chr13:36076469-36076970	DCLK1	0.000221933	0.3126	6.93762e-05	6.93762e-05	BCL11A	FALSE	BCL11A_direct_+/+	BCL11A_direct_+/+_(637g)	BCL11A_direct_+/+_(1542r)	1.07582	1	0.509467	149610
chr14:71952857-71953358	RGS6	0.0100822	0.389143	0.00392344	0.00392344	BCL11A	FALSE	BCL11A_direct_+/+	BCL11A_direct_+/+_(637g)	BCL11A_direct_+/+_(1542r)	0.426865	1	0.345565	137337
chr10:23557172-23557673	KIAA1217	8.11639e-05	0.189436	1.53754e-05	1.53754e-05	BCL11A	FALSE	BCL11A_direct_+/+	BCL11A_direct_+/+_(637g)	BCL11A_direct_+/+_(1542r)	11.3084	1	0.546731	30294
chr11:72716392-72716893	ARAP1	0.0229039	0.109607	0.00251042	0.00251042	BCL11A	FALSE	BCL11A_direct_+/+	BCL11A_direct_+/+_(637g)	BCL11A_direct_+/+_(1542r)	0.623936	1	0.173059	126721
chr8:104643090-104643591	ZFPM2	0.000432341	0.185762	8.03124e-05	8.03124e-05	BCL11A	FALSE	BCL11A_direct_+/+	BCL11A_direct_+/+_(637g)	BCL11A_direct_+/+_(1542r)	1.04019	1	0.465652	89802
chr20:36624330-36624831	DLGAP4	0.000260332	0.0906851	2.36082e-05	2.36082e-05	BCL11A	FALSE	BCL11A_direct_+/+	BCL11A_direct_+/+_(637g)	BCL11A_direct_+/+_(1542r)	0.547727	1	0.422132	150135
chr5:142821736-142822237	ARHGAP26	0.00119062	0.34724	0.00041343	0.00041343	BCL11A	FALSE	BCL11A_direct_+/+	BCL11A_direct_+/+_(637g)	BCL11A_direct_+/+_(1542r)	0.796248	1	0.501173	123941
chr4:148112421-148112922	NR3C2	0.0288344	0.191852	0.00553193	0.00553193	BCL11A	FALSE	BCL11A_direct_+/+	BCL11A_direct_+/+_(637g)	BCL11A_direct_+/+_(1542r)	0.516565	1	0.126512	111778
chr2:39737754-39738255	THUMPD2	0.0571093	0.290414	0.0165853	0.0165853	BCL11A	FALSE	BCL11A_direct_+/+	BCL11A_direct_+/+_(637g)	BCL11A_direct_+/+_(1542r)	1.9228	1	0.369687	59655
chr3:88980888-88981389	EPHA3	0.0271364	0.225269	0.006113	0.006113	BCL11A	FALSE	BCL11A_direct_+/+	BCL11A_direct_+/+_(637g)	BCL11A_direct_+/+_(1542r)	1.26592	1	0.334251	74186
chr10:25219670-25220171	GPR158	0.00109355	0.406077	0.000444065	0.000444065	BCL11A	FALSE	BCL11A_direct_+/+	BCL11A_direct_+/+_(637g)	BCL11A_direct_+/+_(1542r)	5.68555	1	0.516851	81916
chr1:50135475-50135976	AGBL4	0.00447206	0.462293	0.00206741	0.00206741	BCL11A	FALSE	BCL11A_direct_+/+	BCL11A_direct_+/+_(637g)	BCL11A_direct_+/+_(1542r)	4.59946	1	0.558417	77951
chrX:12767484-12767985	FRMPD4	0.0125428	0.312367	0.00391796	0.00391796	BCL11A	FALSE	BCL11A_direct_+/+	BCL11A_direct_+/+_(637g)	BCL11A_direct_+/+_(1542r)	5.40902	1	0.566905	67631
chr11:72643601-72644102	PDE2A	0.000741897	0.345785	0.000256537	0.000256537	BCL11A	FALSE	BCL11A_direct_+/+	BCL11A_direct_+/+_(637g)	BCL11A_direct_+/+_(1542r)	0.611089	1	0.375952	25888
chr9:133691760-133692261	VAV2	0.000920701	0.0656332	6.04285e-05	6.04285e-05	BCL11A	FALSE	BCL11A_direct_+/+	BCL11A_direct_+/+_(637g)	BCL11A_direct_+/+_(1542r)	0.545744	1	0.274551	146758
chr20:8389441-8389942	PLCB1	0.000286883	0.266532	7.64633e-05	7.64633e-05	BCL11A	FALSE	BCL11A_direct_+/+	BCL11A_direct_+/+_(637g)	BCL11A_direct_+/+_(1542r)	1.25874	1	0.496624	148263
chr8:28630993-28631494	FZD3	0.0144534	0.420277	0.00607444	0.00607444	BCL11A	FALSE	BCL11A_direct_+/+	BCL11A_direct_+/+_(637g)	BCL11A_direct_+/+_(1542r)	1.93181	1	0.468032	49172
chr4:109590848-109591349	MCUB	0.0785605	0.219648	0.0172557	0.0172557	BCL11A	FALSE	BCL11A_direct_+/+	BCL11A_direct_+/+_(637g)	BCL11A_direct_+/+_(1542r)	1.25505	1	0.147021	60631
chr3:37858368-37858869	ITGA9	0.015971	0.287381	0.00458976	0.00458976	BCL11A	FALSE	BCL11A_direct_+/+	BCL11A_direct_+/+_(637g)	BCL11A_direct_+/+_(1542r)	1.39785	1	0.354593	56947
chr2:140454818-140455319	LRP1B	0.000626232	0.190801	0.000119486	0.000119486	BCL11A	FALSE	BCL11A_direct_+/+	BCL11A_direct_+/+_(637g)	BCL11A_direct_+/+_(1542r)	4.42867	1	0.553209	105537
chr1:61956103-61956604	PATJ	0.0242153	0.339385	0.00821831	0.00821831	BCL11A	FALSE	BCL11A_direct_+/+	BCL11A_direct_+/+_(637g)	BCL11A_direct_+/+_(1542r)	0.55715	1	0.395324	131608
chr9:70902704-70903205	TRPM3	0.00967239	0.378062	0.00365676	0.00365676	BCL11A	FALSE	BCL11A_direct_+/+	BCL11A_direct_+/+_(637g)	BCL11A_direct_+/+_(1542r)	0.689884	1	0.343463	119012
chr8:118096858-118097359	EXT1	0.00732761	0.0688436	0.00050446	0.00050446	BCL11A	FALSE	BCL11A_direct_+/+	BCL11A_direct_+/+_(637g)	BCL11A_direct_+/+_(1542r)	0.698417	1	0.412518	139863
chr5:175616077-175616578	HRH2	0.0422033	0.473125	0.0199674	0.0199674	BCL11A	FALSE	BCL11A_direct_+/+	BCL11A_direct_+/+_(637g)	BCL11A_direct_+/+_(1542r)	2.64374	1	0.402058	61355
chr7:43480594-43481095	HECW1	0.0508326	0.611749	0.0310968	0.0310968	BCL11A	FALSE	BCL11A_direct_+/+	BCL11A_direct_+/+_(637g)	BCL11A_direct_+/+_(1542r)	3.10996	1	0.548849	46853
chr16:85452752-85453253	GSE1	0.0364264	0.153127	0.00557788	0.00557788	BCL11A	FALSE	BCL11A_direct_+/+	BCL11A_direct_+/+_(637g)	BCL11A_direct_+/+_(1542r)	0.73497	1	0.385858	94521
chr12:78887132-78887633	SYT1	0.0102478	0.532859	0.00546065	0.00546065	BCL11A	FALSE	BCL11A_direct_+/+	BCL11A_direct_+/+_(637g)	BCL11A_direct_+/+_(1542r)	2.03046	1	0.533312	51117
chr12:79161939-79162440	SYT1	0.00246454	0.469576	0.00115729	0.00115729	BCL11A	FALSE	BCL11A_direct_+/+	BCL11A_direct_+/+_(637g)	BCL11A_direct_+/+_(1542r)	2.03046	1	0.533312	131363
chr2:172996690-172997191	RAPGEF4	0.000463372	0.333909	0.000154724	0.000154724	BCL11A	FALSE	BCL11A_direct_+/+	BCL11A_direct_+/+_(637g)	BCL11A_direct_+/+_(1542r)	8.16766	1	0.540709	20121
chr7:888840-889341	SUN1	0.00263131	0.290865	0.000765354	0.000765354	BCL11A	FALSE	BCL11A_direct_+/+	BCL11A_direct_+/+_(637g)	BCL11A_direct_+/+_(1542r)	0.477255	1	0.408867	140474
chr1:6074346-6074847	CHD5	0.00116482	0.487325	0.000567644	0.000567644	BCL11A	FALSE	BCL11A_direct_+/+	BCL11A_direct_+/+_(637g)	BCL11A_direct_+/+_(1542r)	2.32337	1	0.4449	130714
chr3:124406861-124407362	KALRN	8.17655e-06	0.357682	2.9246e-06	2.9246e-06	BCL11A	FALSE	BCL11A_direct_+/+	BCL11A_direct_+/+_(637g)	BCL11A_direct_+/+_(1542r)	0.867467	1	0.532715	147957
chr2:165837279-165837780	CSRNP3	0.0468723	0.301449	0.0141296	0.0141296	BCL11A	FALSE	BCL11A_direct_+/+	BCL11A_direct_+/+_(637g)	BCL11A_direct_+/+_(1542r)	0.540386	1	0.433971	92807
chr12:40552899-40553400	CNTN1	0.0163236	0.387156	0.00631979	0.00631979	BCL11A	FALSE	BCL11A_direct_+/+	BCL11A_direct_+/+_(637g)	BCL11A_direct_+/+_(1542r)	0.435397	1	0.525078	121036
chr17:10119764-10120265	GAS7	0.000140498	0.156397	2.19735e-05	2.19735e-05	BCL11A	FALSE	BCL11A_direct_+/+	BCL11A_direct_+/+_(637g)	BCL11A_direct_+/+_(1542r)	6.53752	1	0.519887	29789
chr8:1588071-1588572	DLGAP2	0.00018246	0.379963	6.93282e-05	6.93282e-05	BCL11A	FALSE	BCL11A_direct_+/+	BCL11A_direct_+/+_(637g)	BCL11A_direct_+/+_(1542r)	0.758233	1	0.481677	147885
chr5:111136059-111136560	WDR36	0.0295296	0.184004	0.00543357	0.00543357	BCL11A	FALSE	BCL11A_direct_+/+	BCL11A_direct_+/+_(637g)	BCL11A_direct_+/+_(1542r)	0.537969	1	0.288023	68757
chr5:107820538-107821039	EFNA5	0.00526655	0.423948	0.00223274	0.00223274	BCL11A	FALSE	BCL11A_direct_+/+	BCL11A_direct_+/+_(637g)	BCL11A_direct_+/+_(1542r)	1.17398	1	0.460731	137422
chr9:77555186-77555687	VPS13A	0.0691693	0.515002	0.0356223	0.0356223	BCL11A	FALSE	BCL11A_direct_+/+	BCL11A_direct_+/+_(637g)	BCL11A_direct_+/+_(1542r)	1.66454	1	0.513955	47238
chr7:76310688-76311189	YWHAG	0.0119175	0.158396	0.00188769	0.00188769	BCL11A	FALSE	BCL11A_direct_+/+	BCL11A_direct_+/+_(637g)	BCL11A_direct_+/+_(1542r)	0.677112	1	0.311274	141348
chr16:85767713-85768214	GSE1	0.00144084	0.230622	0.00033229	0.00033229	BCL11A	FALSE	BCL11A_direct_+/+	BCL11A_direct_+/+_(637g)	BCL11A_direct_+/+_(1542r)	0.73497	1	0.385858	115002
chr22:19973911-19974412	ARVCF	0.047701	0.098592	0.00470294	0.00470294	BCL11A	FALSE	BCL11A_direct_+/+	BCL11A_direct_+/+_(637g)	BCL11A_direct_+/+_(1542r)	0.438625	1	0.131804	85812
chr12:79444310-79444811	SYT1	0.0021947	0.31275	0.000686391	0.000686391	BCL11A	FALSE	BCL11A_direct_+/+	BCL11A_direct_+/+_(637g)	BCL11A_direct_+/+_(1542r)	2.03046	1	0.533312	128211
chr1:162445711-162446212	UHMK1	0.0607708	0.238431	0.0144897	0.0144897	BCL11A	FALSE	BCL11A_direct_+/+	BCL11A_direct_+/+_(637g)	BCL11A_direct_+/+_(1542r)	0.585968	1	0.262262	84996
chr9:117240973-117241474	ASTN2	0.0015009	0.383942	0.000576261	0.000576261	BCL11A	FALSE	BCL11A_direct_+/+	BCL11A_direct_+/+_(637g)	BCL11A_direct_+/+_(1542r)	6.87166	1	0.471289	51497
chr13:35625825-35626326	DCLK1	0.000174905	0.0718132	1.25605e-05	1.25605e-05	BCL11A	FALSE	BCL11A_direct_+/+	BCL11A_direct_+/+_(637g)	BCL11A_direct_+/+_(1542r)	1.07582	1	0.509467	135234
chr1:9690715-9691216	PIK3CD	0.0359699	0.0978796	0.00352072	0.00352072	BCL11A	FALSE	BCL11A_direct_+/+	BCL11A_direct_+/+_(637g)	BCL11A_direct_+/+_(1542r)	1.40752	1	0.16935	112935
chr14:72270463-72270964	RGS6	0.00173427	0.124698	0.00021626	0.00021626	BCL11A	FALSE	BCL11A_direct_+/+	BCL11A_direct_+/+_(637g)	BCL11A_direct_+/+_(1542r)	0.426865	1	0.345565	137925
chr2:149000200-149000701	KIF5C	0.00189934	0.290375	0.00055152	0.00055152	BCL11A	FALSE	BCL11A_direct_+/+	BCL11A_direct_+/+_(637g)	BCL11A_direct_+/+_(1542r)	0.617665	1	0.46079	139299
chr16:6266060-6266561	RBFOX1	2.91691e-05	0.377056	1.09984e-05	1.09984e-05	BCL11A	FALSE	BCL11A_direct_+/+	BCL11A_direct_+/+_(637g)	BCL11A_direct_+/+_(1542r)	13.0466	1	0.577412	10518
chr2:190695803-190696304	NAB1	0.0311829	0.31659	0.0098722	0.0098722	BCL11A	FALSE	BCL11A_direct_+/+	BCL11A_direct_+/+_(637g)	BCL11A_direct_+/+_(1542r)	0.732729	1	0.359864	98739
chr3:121660816-121661317	HCLS1	0.129042	0.12846	0.0165766	0.0165766	BCL11A	FALSE	BCL11A_direct_+/+	BCL11A_direct_+/+_(637g)	BCL11A_direct_+/+_(1542r)	0.463874	1	0.0944583	23221
chr16:85151642-85152143	GSE1	0.000108137	0.051006	5.51563e-06	5.51563e-06	BCL11A	FALSE	BCL11A_direct_+/+	BCL11A_direct_+/+_(637g)	BCL11A_direct_+/+_(1542r)	0.73497	1	0.385858	141455
chr5:59354508-59355009	PDE4D	0.000111515	0.275609	3.07345e-05	3.07345e-05	BCL11A	FALSE	BCL11A_direct_+/+	BCL11A_direct_+/+_(637g)	BCL11A_direct_+/+_(1542r)	2.11067	1	0.516808	113856
chr8:87943749-87944250	MMP16	0.00867366	0.388062	0.00336592	0.00336592	BCL11A	FALSE	BCL11A_direct_+/+	BCL11A_direct_+/+_(637g)	BCL11A_direct_+/+_(1542r)	0.670716	1	0.434333	135501
chr8:106545855-106546356	OXR1	0.0110089	0.531999	0.00585674	0.00585674	BCL11A	FALSE	BCL11A_direct_+/+	BCL11A_direct_+/+_(637g)	BCL11A_direct_+/+_(1542r)	3.73502	1	0.501512	108450
chr1:36861510-36862011	GRIK3	0.000166217	0.27311	4.53954e-05	4.53954e-05	BCL11A	FALSE	BCL11A_direct_+/+	BCL11A_direct_+/+_(637g)	BCL11A_direct_+/+_(1542r)	8.85426	1	0.514971	13225
chr13:19845886-19846387	ZMYM2	0.129374	0.355865	0.0460398	0.0460398	BCL11A	FALSE	BCL11A_direct_+/+	BCL11A_direct_+/+_(637g)	BCL11A_direct_+/+_(1542r)	0.94479	1	0.484666	2174
chr4:175675850-175676351	GPM6A	0.000238042	0.375404	8.93619e-05	8.93619e-05	BCL11A	FALSE	BCL11A_direct_+/+	BCL11A_direct_+/+_(637g)	BCL11A_direct_+/+_(1542r)	0.50971	1	0.442812	148641
chr18:47798782-47799283	SMAD2	0.0519942	0.22281	0.0115848	0.0115848	BCL11A	FALSE	BCL11A_direct_+/+	BCL11A_direct_+/+_(637g)	BCL11A_direct_+/+_(1542r)	1.67672	1	0.418035	51813
chr2:106931786-106932287	ST6GAL2	0.0130726	0.380187	0.00497004	0.00497004	BCL11A	FALSE	BCL11A_direct_+/+	BCL11A_direct_+/+_(637g)	BCL11A_direct_+/+_(1542r)	0.723556	1	0.346917	128063
chr9:19748458-19748959	SLC24A2	0.029906	0.617877	0.0184782	0.0184782	BCL11A	FALSE	BCL11A_direct_+/+	BCL11A_direct_+/+_(637g)	BCL11A_direct_+/+_(1542r)	15.1921	1	0.602914	1015
chr4:157015271-157015772	GLRB	0.0585367	0.340437	0.019928	0.019928	BCL11A	FALSE	BCL11A_direct_+/+	BCL11A_direct_+/+_(637g)	BCL11A_direct_+/+_(1542r)	2.43219	1	0.44205	34868
chr17:33235286-33235787	ASIC2	2.64369e-05	0.441344	1.16677e-05	1.16677e-05	BCL11A	FALSE	BCL11A_direct_+/+	BCL11A_direct_+/+_(637g)	BCL11A_direct_+/+_(1542r)	1.03904	1	0.419365	42646
[truncated: 149,574 more rows]

## Sheet: Regulon_specificity_scores
	L2/3 IT	L4 IT	L5 IT	L6 IT	L5/6 NP	L6 CT	L6B	L6 IT Car3	L5 ET	PVALB	SST	SST CHODL	Chandelier	PAX6	VIP	SNCG	LAMP5	LAMP5 LHX6	Oligo	Astro	Micro/PVM	OPC	Endo	VLMC
CUX2_direct_+/-_(17g)	1.93772	1.2242	0.837051	0.917646	-0.625603	0.127564	0.166397	1.08253	0.524905	0.748125	0.581547	0.18452	0.539376	0.133008	0.263334	0.0324425	-0.516885	0.0887076	-0.570472	-0.487104	-0.240621	-0.261136	-0.366919	-0.702704
CUX2_direct_+/+_(56g)	1.28421	0.98241	0.485274	0.746865	0.323431	-0.165185	-0.00135396	1.14927	0.385862	0.9742	0.733884	0.677035	0.96166	0.105208	0.337262	0.205394	0.40646	0.359031	-0.57206	-0.509874	-0.485756	-0.0634985	-0.507358	-0.582753
RFX3_direct_+/+_(2667g)	0.64744	0.550011	0.507019	0.57034	0.538427	0.427766	0.378853	0.413304	0.628568	0.430873	0.496869	0.225636	0.198442	0.252986	0.327485	0.270531	0.145442	0.144458	-0.0416576	-0.0762058	-0.208455	0.0105882	-0.310941	-0.320478
RFX3_direct_+/-_(951g)	0.559966	0.546733	0.444753	0.481027	0.5132	0.38039	0.347299	0.396874	0.535568	0.461891	0.535828	0.231285	0.218946	0.301315	0.332221	0.246723	0.196728	0.160892	0.0109614	-0.0274888	-0.188857	0.00205902	-0.293736	-0.289074
SMAD3_direct_+/-_(160g)	1.11871	0.725478	0.723758	1.0684	0.377105	1.03154	0.859356	0.852308	0.948203	0.108238	0.201331	0.105419	-0.00201092	-0.0713443	-0.031412	-0.0810667	-0.0518321	-0.0147562	-0.275617	-0.269539	-0.281691	-0.221402	-0.386296	-0.424855
ARNTL_direct_+/+_(15g)	1.14388	1.03209	1.02708	1.07436	0.96127	0.783398	0.74863	1.04299	1.02239	0.391556	0.241062	-0.0933033	0.160634	0.0285127	-0.189256	0.179747	0.234491	0.255395	-0.682417	-0.384237	-0.505935	-0.658762	-0.617331	-0.798587
EGR3_direct_+/+_(21g)	0.728694	1.22286	0.176963	0.100652	-1.08863	-0.489715	-0.693016	0.485027	-0.60401	-1.15244	-1.0887	-0.0518068	-0.76301	-1.00563	-0.495187	-1.14452	-0.924964	-0.934077	-0.0829914	0.282301	-0.133454	-0.670798	0.458795	0.585417
THRB_direct_+/+_(254g)	0.663725	0.730437	0.729019	0.677309	0.617067	0.518228	0.496419	0.513256	0.58354	0.518927	0.565794	0.183651	0.529227	0.358471	0.418461	0.405046	0.474915	0.516813	-0.448462	-0.466703	-0.365239	-0.258361	-0.456374	-0.559692
NFE2L1_direct_+/+_(103g)	0.328988	0.68403	0.668629	0.225259	0.465117	0.28452	0.286221	0.0241966	0.325722	0.266755	0.318303	0.261286	0.305602	0.365888	0.429611	0.118597	0.239599	0.233238	-0.249014	-0.34802	-0.272435	-0.692996	-0.0981983	-0.101633
LHX2_direct_+/+_(50g)	1.21955	1.41848	0.990677	1.13437	-0.0479673	-0.161468	-0.104286	0.855642	0.229714	0.487443	0.646717	0.178744	0.559434	-0.122296	0.304998	0.173888	0.410593	0.606476	-0.627196	-0.117774	-0.463588	-0.180618	-0.417513	-0.523146
LHX2_direct_+/-_(43g)	1.64417	1.65179	1.57359	1.49431	-0.0208624	-0.555923	-0.099144	0.926976	-0.00670355	0.0958995	0.170863	0.0246828	0.440182	-0.654177	0.180373	-0.353977	-0.0672484	-0.0085434	-0.608486	0.0095012	-0.240677	-0.359662	-0.276209	-0.238765
PURA_direct_+/-_(119g)	0.00213203	0.520042	0.320404	-0.103216	0.0595686	-0.0946667	-0.0523936	-0.304339	-0.217874	0.185016	0.387438	0.164162	0.379442	0.340797	0.499665	0.311857	0.48841	0.303437	-0.00346743	0.0330227	-0.114886	-0.399915	0.090572	0.208138
NFE2L1_direct_+/-_(51g)	0.240078	0.653947	0.464361	0.102084	0.398505	0.175262	0.110469	-0.142566	0.044281	0.259595	0.384976	0.234837	0.348077	0.282157	0.409964	0.0853312	0.29325	0.316132	-0.26938	-0.13885	-0.206678	-0.515537	-0.0350926	-0.0877091
THRB_direct_+/-_(1190g)	0.518038	0.56639	0.559904	0.516221	0.553043	0.474875	0.489445	0.390638	0.513738	0.40808	0.563917	0.269617	0.191705	0.29894	0.394587	0.337758	0.314318	0.357198	-0.0905482	-0.243543	-0.202586	-0.103863	-0.335915	-0.342637
ZBTB18_direct_+/+_(153g)	1.38214	1.48832	1.34604	1.23796	0.822023	0.783117	0.797773	0.954469	1.27017	-0.216288	-0.142818	0.0731799	-0.058643	-0.548218	0.177888	-0.305303	-0.543113	-0.570103	-0.311053	-0.577982	-0.369892	-0.247414	-0.33027	-0.410349
PURA_direct_+/+_(71g)	0.251207	0.724159	0.605638	0.14438	0.264283	0.0331583	0.224256	-0.0131324	0.00556098	0.141002	0.309801	0.0398313	0.36587	0.184386	0.416119	0.17091	0.22923	0.132765	-0.0282617	-0.442461	-0.245436	-0.689008	-0.0320763	0.0449244
ZNF25_direct_+/+_(75g)	0.755103	0.818427	0.803117	0.721574	0.772999	0.79403	0.748094	0.589501	0.716818	0.651437	0.721245	0.252659	0.57376	0.540745	0.492351	0.441995	0.331886	0.200345	-0.575913	-0.798508	-0.439637	-0.735628	-0.520924	-0.678789
MEF2C_direct_+/-_(205g)	0.639768	0.690061	0.623391	0.610351	0.449513	0.578268	0.473566	0.600246	0.556541	0.630756	0.541572	0.156186	0.406569	0.165155	0.163437	0.0569553	0.135089	0.243096	-0.187735	-0.275666	-0.159262	-0.280636	-0.335165	-0.390598
MYEF2_direct_+/-_(46g)	0.387469	0.514223	0.423684	0.432463	0.260199	0.388967	0.350855	0.490462	0.230086	0.459332	0.420923	0.15173	0.121173	0.362122	0.422453	0.359862	0.248352	0.177889	0.0944677	-0.106314	-0.234	-0.000231995	-0.269585	-0.164716
ZNF248_direct_+/-_(75g)	0.568189	0.569009	0.504934	0.543188	0.445381	0.484471	0.419412	0.501448	0.542464	0.514571	0.451249	0.132739	0.415908	0.0724899	0.205203	0.102325	0.130609	0.262423	-0.102661	-0.182755	-0.141557	-0.153607	-0.28117	-0.27566
ZBTB18_direct_+/-_(86g)	1.36816	1.52013	1.36973	1.23517	0.683993	0.687922	0.810149	0.971485	1.24629	-0.333323	-0.135723	0.118523	-0.160345	-0.493158	0.136642	-0.369619	-0.474091	-0.495803	-0.283837	-0.545601	-0.32306	-0.182213	-0.330053	-0.431571
CBFA2T2_direct_+/+_(37g)	0.87409	0.945212	1.00516	0.926258	0.510685	0.873994	0.695197	0.873242	0.908556	0.414218	0.341504	-0.0922727	0.0426001	0.309852	-0.0957293	0.0332321	-0.0208268	0.0822698	-0.304509	-0.476954	-0.366475	-0.500196	-0.446638	-0.498015
NEUROD2_direct_+/+_(15g)	0.0293611	0.823914	1.05639	0.122841	0.272089	0.0273455	-0.0760762	-0.0238563	-0.363766	-0.456233	-0.319315	-0.183484	-0.348632	-0.842653	-0.908704	-0.915991	-0.278011	-0.146626	-0.418337	-0.757728	-0.168723	-0.809364	0.0589324	-0.154432
SMAD3_direct_+/+_(1124g)	1.04778	0.787001	0.793405	1.12606	0.379461	0.989482	0.867182	0.93282	0.912074	0.0852089	0.194561	0.0825979	-0.0649455	-0.0516335	0.0201132	-0.0357273	-0.08081	-0.0556877	-0.20946	-0.306795	-0.309555	-0.189426	-0.37462	-0.455617
ATF2_direct_+/+_(335g)	0.813893	0.715483	0.779827	0.88304	0.682305	0.859031	0.839523	0.776218	0.695492	0.252805	0.423356	0.216272	0.0383586	0.348386	0.338223	0.343823	0.159063	0.148628	-0.358658	-0.433248	-0.371753	-0.327414	-0.467574	-0.5664
ZBTB46_direct_+/+_(53g)	1.31547	0.638258	0.788139	1.49154	-0.126481	1.30574	0.993904	1.14353	0.837196	-0.0521921	0.213062	-0.0878366	-0.257519	0.101812	0.0152775	0.0708438	0.292607	0.48948	-0.628221	-0.469609	-0.473524	-0.497541	-0.480028	-0.563844
POU6F2_direct_+/+_(93g)	1.10355	1.24774	1.17057	1.25381	0.555253	1.03745	1.11725	0.802668	0.738725	0.0283149	0.158592	-0.243656	-0.0994786	0.218901	0.257189	0.16545	0.0767277	-0.0166618	-0.486319	-0.589627	-0.480507	-0.375514	-0.530485	-0.684095
ZNF385D_direct_-/+_(11g)	1.52791	1.29574	1.4769	1.84614	-0.444365	1.68783	1.49252	1.55958	1.65572	-0.988916	-0.881226	-0.351406	-0.855662	-0.85924	-0.343348	-0.515212	-0.46205	-0.805718	-0.019834	-0.444725	-0.339032	-0.316908	-0.481596	-0.644317
UBE2K_direct_+/+_(956g)	0.646067	0.640963	0.676899	0.698816	0.663329	0.695149	0.678499	0.629508	0.680117	0.51988	0.556747	0.270169	0.250147	0.301503	0.291276	0.23154	0.184834	0.242395	-0.2627	-0.377071	-0.315533	-0.266849	-0.415791	-0.503707
MEIS3_direct_+/+_(36g)	1.08129	1.05779	1.17224	1.26554	0.403633	1.16101	1.26537	0.971417	0.851156	0.00833813	0.291748	0.164532	-0.0158163	-0.0406075	0.160388	0.205811	-0.0808432	-0.124747	-0.647679	-0.382901	-0.534918	-0.301	-0.518293	-0.734205
POU6F2_direct_+/-_(199g)	1.1748	1.34118	1.2667	1.37431	0.4677	1.16299	1.18135	0.978999	0.625619	-0.306323	0.0637551	-0.093824	-0.39215	-0.134688	-0.0528419	-0.179692	-0.297583	-0.337362	-0.184854	-0.442025	-0.361397	-0.195219	-0.440449	-0.500019
PBX1_direct_+/+_(1354g)	0.577944	0.534682	0.621583	0.538053	0.76695	0.731331	0.725734	0.338448	0.754588	0.458813	0.551817	0.196397	0.131191	0.354321	0.287138	0.301171	0.354776	0.34527	-0.248666	-0.311894	-0.302662	-0.151586	-0.404366	-0.473627
MYEF2_direct_+/+_(722g)	0.455675	0.515563	0.508948	0.470299	0.653035	0.500213	0.525697	0.435544	0.549861	0.575759	0.627887	0.285561	0.374854	0.486378	0.47943	0.485015	0.440883	0.438149	-0.220933	-0.345327	-0.315374	-0.122424	-0.429402	-0.504854
BARX2_direct_+/+_(28g)	0.118424	0.349824	0.389687	0.0965616	2.12953	-0.0125721	-0.0872229	-0.357945	0.0167858	0.615219	0.825569	0.258488	0.233127	0.410717	0.986024	0.753072	0.555947	0.492146	-0.289824	-0.331069	-0.511948	0.461268	-0.330385	-0.35613
BARX2_direct_+/-_(17g)	-0.263519	-0.284645	1.05825	-1.23526	4.99269	-0.432149	-0.750332	-1.6255	1.31286	-1.10998	1.01465	0.188185	-1.10681	-0.325223	-0.785727	-0.218345	-0.701486	-1.06831	0.933259	0.194056	-0.0942245	-1.11649	-0.360464	-0.081133
BPTF_direct_+/+_(483g)	0.537436	0.480765	0.474304	0.513729	0.615553	0.603061	0.584443	0.353917	0.436075	0.372095	0.511335	0.182523	0.197802	0.481543	0.406597	0.478571	0.447837	0.399409	-0.123584	-0.224909	-0.301925	-0.0437259	-0.388015	-0.439711
NF1_direct_+/+_(2776g)	0.47472	0.501532	0.514619	0.47907	0.644101	0.530133	0.539762	0.392046	0.526486	0.546829	0.618775	0.264081	0.321994	0.308358	0.381351	0.331253	0.286103	0.319859	-0.142166	-0.229698	-0.239761	-0.111696	-0.351055	-0.388582
NF1_direct_+/-_(1355g)	0.405698	0.441229	0.466267	0.446199	0.621575	0.506723	0.505513	0.358154	0.482742	0.532155	0.57902	0.299922	0.306058	0.271857	0.345146	0.278959	0.248998	0.287343	-0.0690962	-0.136349	-0.18744	-0.0825608	-0.302221	-0.330454
ETV5_direct_+/-_(310g)	0.688083	0.718635	0.885937	0.670972	1.65571	1.31844	1.03241	0.328265	1.46908	0.244555	0.259444	0.0963402	-0.139976	-0.301535	-0.04708	-0.173871	-0.329068	-0.272451	-0.318164	-0.280399	-0.29053	-0.182513	-0.436962	-0.501347
STAT4_direct_+/+_(131g)	0.84552	0.948404	0.902036	0.845635	1.32218	1.08237	1.07288	0.51249	0.979858	0.507554	0.609936	0.127686	0.112492	-0.0404127	0.241306	0.2073	-0.0321814	-0.104378	-0.517725	-0.58909	-0.454371	-0.350155	-0.559894	-0.698552
MEIS2_direct_+/-_(24g)	0.431191	0.574713	0.733889	0.717694	1.56347	1.16112	1.01237	0.252597	0.690316	0.493896	0.150048	-0.218726	0.290964	-0.13044	0.0715103	-0.00759007	0.0763475	0.0653703	-0.360504	-0.0174836	-0.45012	-0.276515	-0.521304	-0.502773
ETV5_direct_+/+_(251g)	0.777182	0.866581	1.03914	0.77363	1.61141	1.29423	1.1205	0.478755	1.33201	0.339773	0.326361	0.0312012	-0.0854918	-0.238877	-0.0418565	-0.179587	-0.41979	-0.333068	-0.43192	-0.395792	-0.348802	-0.272583	-0.473093	-0.545716
ETV1_direct_+/+_(40g)	0.64279	0.752957	0.988363	0.561026	1.69552	1.05592	1.04228	0.351653	1.08207	0.29221	0.467818	-0.00894233	-0.186841	0.107684	0.196631	0.0539398	0.195708	0.330551	-0.491073	-0.544899	-0.383666	-0.142832	-0.618646	-0.771551
ERG_direct_+/+_(73g)	0.379558	0.277335	0.393628	-0.0594771	1.38412	0.463001	0.762177	0.234288	1.11843	0.158584	0.233701	-0.152823	-0.0461906	0.312145	0.283479	0.445086	0.0861753	-0.0323486	-0.348374	-0.313986	-0.168677	0.208926	0.131107	-0.403032
EP300_direct_+/+_(1761g)	0.365711	0.507626	0.427322	0.336795	0.622223	0.398217	0.369826	0.293657	0.282323	0.498515	0.595119	0.225193	0.341773	0.361324	0.397113	0.399575	0.348502	0.337537	-0.040827	-0.147592	-0.148354	-0.0845154	-0.263122	-0.276564
ZNF148_direct_+/+_(2605g)	0.539189	0.555946	0.553161	0.559499	0.622777	0.580889	0.565005	0.49088	0.508025	0.4631	0.562626	0.237009	0.273017	0.322906	0.350784	0.309168	0.284147	0.289683	-0.151337	-0.255755	-0.256128	-0.119152	-0.359911	-0.409668
ZNF704_direct_+/+_(517g)	0.391566	0.565364	0.634437	0.406215	1.25289	0.835216	0.759755	0.181837	0.584941	0.35506	0.774095	0.385988	0.110759	0.385639	0.283625	0.342012	0.244053	0.292154	-0.148776	-0.404536	-0.349194	0.0666415	-0.450604	-0.579428
ARX_direct_-/-_(31g)	1.26092	1.37736	1.60766	1.53315	1.58757	1.98242	1.84121	1.45706	1.57433	-1.02831	-0.819616	-0.152848	-1.12167	-0.768729	-0.569019	-0.87534	-1.05243	-1.04504	-0.153309	-0.628771	-0.337042	-0.422514	-0.555082	-0.644708
EMX1_direct_+/-_(31g)	1.60353	1.44863	1.50941	1.54989	0.551278	1.82565	1.50842	1.30292	1.59834	-0.272932	-0.0233235	-0.31974	-0.182593	-0.593635	-0.392607	-0.776261	-1.15112	-0.889613	-0.723374	-0.52648	-0.438497	-0.67418	-0.482278	-0.699222
ZBTB46_direct_+/-_(15g)	0.721142	0.482787	0.50193	0.808245	0.253129	0.971395	0.812366	0.62949	0.518222	0.0331839	0.387269	0.261182	0.100918	0.102614	-0.147203	-0.205446	-0.419012	0.101684	-0.204788	-0.354157	-0.339092	-0.437332	0.0425051	-0.117153
HLF_direct_+/+_(182g)	1.00763	0.953586	0.983036	1.13262	1.13018	1.23236	0.868261	1.15723	0.840498	-0.185169	-0.08303	-0.124944	-0.422705	-0.155154	-0.168722	0.0518264	0.222769	0.150395	-0.496377	-0.520132	-0.339104	-0.503541	-0.372528	-0.512589
NFIC_direct_+/+_(28g)	0.631472	0.29716	0.578525	0.49864	0.307767	1.09017	0.898584	0.850658	1.06123	0.602298	0.645365	-0.0967684	0.391968	0.283391	-0.236014	-0.0341828	0.437401	0.745096	-0.325361	-0.798904	-0.444237	-0.685889	-0.43031	-0.567358
NFAT5_direct_+/+_(49g)	0.851721	0.780328	0.883709	0.901624	0.660613	1.10532	0.943413	0.666264	0.810367	0.0739748	0.445764	0.299381	-0.226684	0.365941	0.352364	0.356486	-0.124436	0.119654	-0.413797	-0.477865	-0.378146	-0.314523	-0.48709	-0.523838
MAF_direct_-/+_(75g)	1.25503	1.39973	1.36354	1.36094	1.274	1.54732	1.44796	1.11245	1.37346	-0.392123	-0.20655	-0.336438	-0.460645	-0.331407	-0.292605	-0.249008	-0.574907	-0.749146	-0.435967	-0.497582	-0.418914	-0.497625	-0.546068	-0.683332
NR3C1_direct_+/+_(1814g)	0.757771	0.755282	0.772443	0.837119	0.66455	0.886655	0.793641	0.759021	0.730999	0.272931	0.329936	0.144647	0.0879415	0.0543568	0.158931	0.0553556	-0.0525156	-0.00975494	-0.187409	-0.311151	-0.266415	-0.19753	-0.366952	-0.434037
NR3C1_direct_+/-_(1894g)	0.686092	0.671034	0.677547	0.765239	0.61214	0.770681	0.697472	0.729988	0.66482	0.28599	0.325811	0.179457	0.0759891	0.0787879	0.18658	0.10031	-0.0183484	0.012797	-0.0946473	-0.240745	-0.225183	-0.174381	-0.323096	-0.348688
TBR1_direct_+/+_(406g)	1.0632	1.14069	1.1588	1.35099	0.789229	1.49308	1.34145	1.47192	0.836429	-0.187171	-0.0468864	-0.079806	-0.380658	-0.309518	-0.23957	-0.325882	-0.449736	-0.481198	-0.309743	-0.531175	-0.35343	-0.364922	-0.448785	-0.55463
UBE2K_direct_+/-_(1771g)	0.511608	0.50783	0.553631	0.57039	0.572886	0.58368	0.571794	0.546244	0.572213	0.483393	0.522247	0.293864	0.229063	0.290844	0.285818	0.227691	0.200135	0.234177	-0.0956711	-0.229082	-0.212339	-0.179476	-0.330782	-0.372531
PBX1_direct_+/-_(444g)	0.442438	0.430808	0.510564	0.466828	0.657147	0.669877	0.665808	0.226872	0.578443	0.518875	0.607571	0.315415	0.118847	0.310353	0.318142	0.324285	0.364721	0.309622	-0.148796	-0.165132	-0.23458	-0.107198	-0.341944	-0.368192
MEIS3_direct_+/-_(29g)	0.925339	0.550901	0.667916	1.09231	0.284051	1.38552	1.30148	0.998226	0.806256	-0.043857	0.0368657	0.00201925	0.22066	-0.414308	0.0765128	-0.065449	0.131465	0.137994	-0.370558	-0.331237	-0.350041	-0.156385	-0.528181	-0.622513
POU2F1_direct_+/+_(2786g)	0.509384	0.519695	0.545539	0.563904	0.624993	0.647273	0.644521	0.518337	0.543736	0.352021	0.493985	0.25267	0.140777	0.310882	0.337928	0.330477	0.231174	0.213024	-0.0994015	-0.220618	-0.235299	-0.100321	-0.342165	-0.386715
POU2F1_direct_+/-_(1227g)	0.531939	0.552674	0.601831	0.606326	0.641518	0.68599	0.672158	0.540023	0.551024	0.378145	0.474754	0.255221	0.130321	0.276933	0.303941	0.289399	0.180754	0.190134	-0.130324	-0.208938	-0.251497	-0.0941776	-0.35949	-0.404452
FOXP1_direct_+/-_(168g)	0.534583	0.616969	0.666436	0.668794	0.593038	0.74512	0.581246	0.647627	0.620798	0.292673	0.403554	0.316175	-0.0488221	0.125521	0.0913452	0.082651	0.0263689	0.0862025	-0.00545847	-0.284425	-0.176382	-0.252459	-0.238522	-0.217477
SOX6_direct_-/-_(16g)	1.4673	1.19621	1.44325	1.49849	1.12054	1.5486	1.33381	1.30059	1.08913	-1.3042	-0.926437	-0.987962	-0.943782	0.300723	0.522973	0.453684	-0.162572	-0.25483	-0.559489	-0.930409	-0.621396	-0.433089	-0.57472	-0.80573
DLX1_direct_-/+_(16g)	1.21633	1.4732	1.44802	1.52529	1.3105	1.66268	1.28163	1.19541	1.4645	-0.174837	-0.416673	-0.284188	-0.56217	-0.245829	-0.471991	-0.329006	-0.578826	-0.611214	-0.626507	-0.658877	-0.32751	-0.672373	-0.613881	-0.775954
DLX1_direct_-/-_(25g)	1.1028	1.32413	1.31178	1.32758	1.39122	1.69487	1.34837	1.23582	1.34203	0.058814	-0.14179	-0.116694	-0.71779	-0.264532	-0.514661	-0.292518	-0.566115	-0.65162	-0.440523	-0.553001	-0.321424	-0.808361	-0.568666	-0.775279
ZNF519_direct_+/+_(165g)	0.742348	0.768727	0.828763	0.774106	0.831652	0.921886	0.89428	0.490476	0.757806	0.545871	0.631313	0.245003	0.152429	0.440147	0.459821	0.452192	0.48796	0.483101	-0.530219	-0.690637	-0.547395	-0.321402	-0.59397	-0.788554
ZNF26_direct_+/+_(14g)	1.13475	0.781744	1.06514	1.23081	0.135437	1.30531	1.44033	1.20052	0.988157	0.360676	-0.00253455	0.371827	-0.272273	0.0133518	0.256869	0.237652	-0.0403878	-0.0766971	-0.744949	-0.854975	-0.557691	-0.492742	-0.572336	-0.780996
MTF2_direct_+/+_(889g)	0.712265	0.615336	0.661118	0.807986	0.77689	0.800198	0.856319	0.76787	0.702087	0.260668	0.416643	0.196541	0.0656428	0.24829	0.245014	0.239234	0.0889568	0.106195	-0.249304	-0.350596	-0.317698	-0.162917	-0.414519	-0.524354
MGA_direct_+/+_(104g)	0.611712	0.532126	0.738574	0.784557	0.514004	0.910238	1.00276	0.787505	0.493954	0.0445632	0.348569	0.312051	0.0262992	0.594909	0.414746	0.439348	0.416127	0.341188	-0.282281	-0.465671	-0.34293	-0.442091	-0.468183	-0.588774
MEIS2_direct_+/+_(101g)	0.777647	0.71807	0.781332	0.832405	1.12943	1.32822	1.33099	0.736607	0.997618	0.225658	0.353604	0.0852864	-0.100418	0.0492565	0.0826114	0.0477057	-0.198044	-0.0762162	-0.510432	-0.342129	-0.384011	-0.215947	-0.507175	-0.641973
NFIB_direct_+/-_(525g)	0.401107	0.383522	0.535522	0.491004	0.515375	0.680571	0.797522	0.231475	0.698987	0.324982	0.400606	0.165938	0.263244	0.543069	0.28492	0.373029	0.605383	0.612998	-0.266237	-0.27768	-0.320368	0.0265048	-0.407751	-0.467371
NFIB_direct_+/+_(798g)	0.379726	0.263387	0.420898	0.400121	0.479272	0.587062	0.778438	0.196296	0.636829	0.381063	0.487739	0.121794	0.29865	0.69356	0.464671	0.548381	0.771449	0.778164	-0.33328	-0.2616	-0.358555	-0.0109364	-0.443266	-0.504458
MAF_direct_-/-_(31g)	1.26042	1.39535	1.48069	1.42982	1.18233	1.49063	1.54001	1.10419	1.27283	-0.340035	-0.139513	-0.381395	-0.45848	-0.0235923	-0.29474	-0.113445	-0.342471	-0.516807	-0.677187	-0.541766	-0.536945	-0.682505	-0.604816	-0.782077
MTF2_direct_+/-_(1482g)	0.619357	0.524391	0.55504	0.704475	0.707919	0.695218	0.760693	0.699563	0.6237	0.249568	0.406828	0.234189	0.0395912	0.211002	0.20774	0.208854	0.0897309	0.0894211	-0.0755156	-0.261573	-0.210661	-0.16936	-0.334706	-0.384202
NFIA_direct_+/-_(182g)	0.515692	0.46558	0.520309	0.754294	0.5717	0.891977	1.2149	0.605998	0.522695	0.121304	0.243063	0.109327	-0.101804	-0.00788241	0.00345185	-0.0383074	0.0185998	0.12997	-0.16284	0.110594	-0.247657	0.309769	-0.37676	-0.406455
NFIX_direct_+/-_(124g)	0.750979	0.928547	0.993896	0.910205	0.565817	1.03367	1.0483	0.333411	0.873716	-0.147851	-0.10192	-0.171695	-0.288443	0.170363	0.339126	0.459421	0.695337	0.518541	-0.270712	-0.450853	-0.439127	-0.253653	-0.479216	-0.633735
NFIA_direct_+/+_(616g)	0.560572	0.415524	0.516461	0.796318	0.50179	1.01666	1.36066	0.548299	0.561447	0.0591166	0.242315	0.0495886	-0.154176	0.0284635	0.0115479	0.030353	0.210385	0.241174	-0.242513	0.14925	-0.329307	0.20155	-0.409074	-0.430269
RBFOX2_direct_+/-_(27g)	0.530664	0.682932	0.685966	0.684469	0.606169	0.765087	0.853613	0.712748	0.596003	0.258726	0.350197	0.485063	0.287949	0.12588	0.135422	-0.144157	-0.119719	-0.108795	-0.341784	-0.341754	-0.318536	0.28356	-0.370983	-0.381376
KLF3_direct_+/+_(23g)	-0.147546	0.438379	0.922009	0.165567	1.30726	0.752637	1.63159	0.350858	-0.0934297	0.350019	0.0772543	-0.227542	0.555155	-1.56935	-0.791161	-0.72598	-0.228199	0.532768	-0.437628	-0.144606	-0.0988442	0.176236	0.112348	-0.0235092
KLF7_direct_+/+_(774g)	0.623828	0.530294	0.668152	0.870093	0.436956	0.955854	1.1278	1.02105	0.512893	0.0813874	0.31211	0.278569	-0.0264929	0.245948	0.130363	0.130101	-0.0247064	-0.0136885	-0.155648	-0.258433	-0.293234	-0.0932349	-0.375845	-0.446787
BCL11A_direct_+/+_(637g)	0.761694	0.822398	0.957094	0.854362	1.01432	1.12353	1.15186	0.510799	0.797139	0.415624	0.654834	0.307061	0.0727299	0.0494094	0.107591	0.0757175	0.0921227	0.187729	-0.474616	-0.543013	-0.427908	-0.39115	-0.512286	-0.63762
ZNF519_direct_+/-_(154g)	0.547979	0.68478	0.683188	0.571409	0.685333	0.707867	0.749221	0.37875	0.550092	0.427642	0.576999	0.320946	0.0540014	0.433076	0.472133	0.477211	0.47982	0.418445	-0.278001	-0.470613	-0.334681	-0.338419	-0.418275	-0.503178
BCL11A_direct_+/-_(388g)	0.605198	0.730041	0.875954	0.733973	0.995742	1.03298	1.12749	0.4436	0.70668	0.345459	0.664678	0.354158	0.0835327	0.150579	0.102945	0.098208	0.0866971	0.156055	-0.316092	-0.447669	-0.372967	-0.324501	-0.454794	-0.560396
SMAD2_direct_+/-_(91g)	0.499419	0.527886	0.701168	0.65941	0.836822	1.03436	1.23464	0.50716	0.420137	0.202871	0.390202	0.243947	0.038345	0.220463	0.164342	0.199442	0.112928	0.0995926	-0.127635	-0.256488	-0.337975	-0.228915	-0.410167	-0.442344
SMAD2_direct_+/+_(393g)	0.637625	0.668329	0.814316	0.792602	0.824512	1.17483	1.34162	0.60441	0.676826	0.256694	0.454075	0.188696	0.0285513	0.173191	0.119526	0.0751076	0.0432757	0.0660521	-0.330116	-0.374353	-0.390038	-0.193604	-0.483997	-0.567161
TBL1XR1_direct_+/-_(835g)	0.381728	0.425809	0.432519	0.441455	0.443377	0.41915	0.451161	0.415869	0.372221	0.261047	0.448517	0.272342	0.115129	0.352378	0.318541	0.289107	0.261766	0.236207	0.115848	-0.102527	-0.120824	0.0646458	-0.220989	-0.22853
ZEB1_direct_+/+_(444g)	0.690918	0.724766	0.818691	0.736798	0.912141	0.863037	0.954634	0.349795	0.849362	0.434793	0.516002	0.157537	0.181502	0.119682	0.273353	0.127892	0.047389	0.0427942	-0.364902	-0.38694	-0.348927	-0.083919	-0.436947	-0.513173
ETV6_direct_+/+_(80g)	0.682561	0.380954	0.429303	0.632723	0.48761	0.855429	1.16174	0.192485	0.884169	0.762646	0.73001	0.0690166	0.490012	-0.203614	0.0382697	-0.0294434	-0.102452	-0.0033611	-0.379537	-0.333298	-0.024182	-0.263346	-0.28783	-0.451999
NR4A2_direct_+/+_(74g)	0.70201	0.771991	0.582746	0.879274	0.313663	0.122777	0.364744	2.3742	0.171454	0.138333	0.0830668	0.282603	0.314321	0.0751047	-0.20181	-0.125168	0.175204	0.208005	-0.132264	-0.289627	-0.305102	0.19371	-0.465657	-0.506413
NRF1_direct_+/+_(339g)	0.584565	0.649975	0.661588	0.66039	0.588504	0.655163	0.538861	0.67078	0.474018	0.405773	0.456378	0.293887	0.169332	0.173772	0.132976	0.0597172	0.144356	0.31507	-0.14505	-0.118721	-0.247023	-0.18734	-0.331949	-0.378405
MBD2_direct_+/+_(14g)	0.310456	0.581647	0.466619	0.512735	0.496381	0.519418	0.485394	1.1155	0.0402945	0.527055	0.651583	0.421667	0.320979	0.205276	0.286929	0.343457	0.389993	0.333542	-0.287864	-0.134469	-0.49445	0.118323	-0.433624	-0.455896
PBX3_direct_+/+_(48g)	1.03111	0.455214	0.0139131	0.860048	-0.141499	-0.370957	-0.0739577	2.00314	-0.114978	-0.293959	-0.228101	0.176126	0.053783	1.0892	0.159132	0.550547	0.464474	0.0712805	-0.219689	-0.113467	-0.284067	0.591845	-0.298052	-0.210004
NRF1_direct_+/-_(1384g)	0.385583	0.492212	0.447893	0.435399	0.469809	0.446697	0.354527	0.500379	0.235922	0.315658	0.405285	0.222582	0.127838	0.127021	0.149103	0.119088	0.144	0.225741	0.151228	0.0904302	-0.0703748	0.024267	-0.201398	-0.161187
MTA3_direct_+/-_(519g)	0.661624	0.611334	0.554906	0.633328	0.543293	0.697791	0.620902	0.732867	0.639411	0.248363	0.292723	0.180564	0.00654944	0.0391269	0.0773336	-0.0169078	0.0270135	0.0130548	0.0177164	-0.0486971	-0.157407	-0.051134	-0.295507	-0.281341
PDLIM5_direct_+/+_(140g)	0.325292	0.303672	0.306878	0.457321	0.150125	0.22965	0.23619	1.14145	0.0431879	0.25424	0.256016	0.20523	0.180715	1.1327	0.520243	0.65294	0.456208	0.101421	-0.159028	0.225988	-0.340395	0.363605	-0.393502	-0.432784
ATF6_direct_+/-_(13g)	0.831253	0.254828	0.488279	0.679143	0.574735	0.497699	0.542408	1.10224	1.07781	0.33714	0.165596	-0.419535	-0.147004	0.187028	0.283041	-0.0184879	0.427655	-0.00805626	-0.388767	-0.30749	-0.226435	-0.670642	-0.205841	-0.319792
ZNF846_direct_+/+_(85g)	1.0857	0.782494	0.507464	1.0628	0.645432	0.477894	0.416914	1.86627	0.20927	-0.134582	0.214634	0.296199	-0.16957	-0.0644021	-0.155818	-0.141711	-0.124093	-0.14505	-0.160963	-0.2793	-0.0103609	-0.0692782	-0.404526	-0.507281
MTA3_direct_+/+_(130g)	0.852569	0.892958	0.759642	0.845745	0.585941	0.826919	0.743664	0.988325	0.756337	0.41604	0.441974	0.175273	0.149853	0.108158	0.233741	0.0949536	0.0144045	-0.0338692	-0.350271	-0.292919	-0.383183	-0.210861	-0.483829	-0.51286
AFF4_direct_+/-_(205g)	0.5182	0.457167	0.548999	0.588737	0.489596	0.605105	0.565439	0.678998	0.547381	0.245555	0.353568	0.186643	0.0559668	0.137266	0.145107	0.127733	0.0734708	0.128094	-0.0527597	-0.169434	-0.133295	-0.0754362	-0.221509	-0.146733
ZFHX2_direct_+/-_(30g)	0.628644	0.438271	0.394783	0.669691	0.378696	0.707625	0.377529	2.34755	0.388889	0.261115	0.220397	0.456084	0.143152	0.433838	-0.168392	-0.36188	0.275968	-0.0138771	0.209157	-0.504478	-0.379019	0.153343	-0.591501	-0.770437
SREBF2_direct_+/+_(134g)	0.477279	0.485821	0.638397	0.647743	0.638282	0.545053	0.398734	0.862049	0.755495	0.490206	0.531521	0.522303	0.387681	0.340844	0.255144	0.24508	0.37597	0.454488	-0.172997	-0.364887	-0.369514	-0.314657	-0.43334	-0.523153
ZFHX2_direct_+/+_(61g)	0.705624	0.56883	0.461587	0.677999	0.35698	0.493351	0.393939	1.65216	0.443792	0.47213	0.607381	0.456794	0.39023	0.724842	0.497908	0.519321	0.519495	0.403551	-0.335117	-0.681402	-0.449318	-0.279374	-0.608781	-0.763349
TFCP2_direct_+/+_(435g)	0.474753	0.374268	0.410296	0.537169	0.048476	0.494648	0.510343	0.611637	0.237169	0.245299	0.524055	0.330633	0.118602	0.442173	0.491688	0.470651	0.341081	0.281289	-0.0512203	-0.113543	-0.179812	0.00848803	-0.239008	-0.245841
SOX5_direct_+/-_(328g)	0.48181	0.468923	0.486904	0.619634	0.705552	0.495337	0.394844	0.752284	0.624158	0.627732	0.506184	0.259426	0.377355	0.116108	0.100737	0.00556475	0.104695	0.205213	0.0283003	-0.106798	-0.245887	-0.0744682	-0.390423	-0.394888
MEF2A_direct_+/-_(114g)	0.761991	0.855965	0.790466	0.883731	0.398668	0.62436	0.553673	0.938601	0.487436	0.457895	0.309044	-0.0639335	0.215874	-0.0946616	-0.10274	-0.202204	-0.192086	-0.0978777	-0.107125	-0.292319	0.00111919	-0.379925	-0.255821	-0.373377
MEF2A_direct_+/+_(360g)	0.806577	0.819671	0.717208	0.82607	0.499771	0.529541	0.587003	0.962109	0.487052	0.680419	0.534937	0.172537	0.384425	0.128142	0.243195	0.0669536	0.0921352	0.175327	-0.301508	-0.395888	-0.268827	-0.288518	-0.438997	-0.541508
NR4A2_direct_+/-_(12g)	0.350186	0.539385	0.3214	0.507619	-1.38447	0.445032	0.405514	1.70128	0.518607	-0.629127	0.268492	0.127859	0.757526	-0.53554	-0.30861	-0.0500886	0.0677268	-0.729909	-0.160262	-0.410054	0.0632327	0.336674	0.0612255	0.17484
POU2F2_direct_+/-_(75g)	1.30698	1.01103	0.818747	1.74433	-0.47597	1.07477	0.642701	1.97836	0.488717	-0.482064	0.210987	0.111006	-0.307426	0.111513	0.235005	0.207045	-0.423954	-0.371289	-0.470727	-0.582288	-0.234286	-0.308771	-0.41084	-0.469321
NR2F1_direct_+/+_(36g)	0.897763	0.976742	0.459022	0.905912	-0.29031	0.0495274	0.260927	1.90994	-0.255152	0.116736	0.0671867	0.017109	0.149428	0.959319	0.628435	0.825851	0.649888	0.312345	-0.488257	-0.482977	-0.394235	-0.164739	-0.408799	-0.522167
TBR1_direct_+/-_(17g)	0.966127	0.916744	0.881065	1.28648	0.897579	1.2955	1.10554	1.42556	0.750197	-0.0132677	0.142024	-0.355675	-0.198072	0.0401387	0.00438594	-0.0387204	-0.234532	-0.260184	-0.426187	-0.249146	-0.434425	-0.573495	-0.598008	-0.780647
CUX1_direct_+/+_(176g)	0.789815	0.8018	0.478899	0.765351	0.255824	0.127844	0.169773	1.64652	0.290519	0.654986	0.592503	0.3103	0.614283	0.206359	0.390929	0.298769	0.22395	0.246213	-0.26177	-0.316301	-0.361854	-0.231524	-0.487856	-0.557229
CUX1_direct_+/-_(189g)	0.868745	0.729045	0.489525	0.896401	0.277202	0.468387	0.449645	1.72124	0.499014	0.555467	0.370726	0.258465	0.259084	0.010376	0.140294	-0.079714	0.0578395	0.0625231	-0.186303	-0.344737	-0.315623	-0.193874	-0.375779	-0.453052
ZNF385D_direct_-/-_(30g)	1.60233	1.11326	1.26071	1.75679	-1.01124	1.57762	1.04933	0.913276	1.91593	-1.27839	-1.20319	-0.208294	-0.783541	-0.997277	-0.723697	-0.960521	-0.877846	-0.977237	0.091441	0.265875	-0.150089	-0.0908021	-0.191147	0.0328948
E2F3_direct_+/+_(807g)	0.947807	0.783534	0.898157	0.974983	0.716868	0.898854	0.839905	0.723891	1.13606	0.224694	0.305611	0.160415	-0.00812349	0.0579502	0.165786	0.127363	-0.0723142	-0.0110068	-0.314295	-0.365557	-0.364858	-0.285005	-0.430255	-0.532585
ZNF248_direct_+/+_(259g)	0.579658	0.518236	0.602846	0.586146	0.654249	0.65947	0.724902	0.576055	0.749709	0.614766	0.654305	0.301393	0.483086	0.403381	0.409774	0.355629	0.419432	0.434876	-0.388438	-0.441364	-0.390242	-0.320555	-0.493034	-0.609238
ARID5B_direct_+/-_(69g)	0.433296	0.39169	0.46431	0.441959	0.361652	0.560897	0.572099	0.426646	0.671724	0.60008	0.530314	0.307318	0.216358	0.357379	0.346355	0.388607	0.439313	0.544929	-0.111894	-0.318778	-0.268514	-0.281231	-0.363037	-0.315179
ZNF407_direct_+/-_(1379g)	0.48695	0.478038	0.466214	0.484681	0.560167	0.553434	0.519241	0.451748	0.601387	0.348035	0.470218	0.28986	0.115253	0.217167	0.242406	0.257384	0.180323	0.173832	0.0188322	-0.143456	-0.148239	-0.0664061	-0.262234	-0.254711
ZNF407_direct_+/+_(190g)	0.724791	0.625914	0.686476	0.744707	0.716634	0.733369	0.795691	0.608621	0.836821	0.363285	0.533667	0.231679	0.207581	0.310366	0.344904	0.35944	0.260682	0.250604	-0.371583	-0.429974	-0.377617	-0.178783	-0.458226	-0.60416
IRF2_direct_+/-_(20g)	0.383804	-0.435108	0.0625033	0.23247	0.631004	0.377663	0.0903212	0.0274433	2.71123	0.979929	0.37869	0.32798	0.341647	-0.136855	-0.0100999	-0.764413	-0.0807581	0.180839	-0.101144	-0.0965366	-0.151483	-0.259001	-0.302298	-0.132001
NFIX_direct_+/+_(150g)	0.826801	0.797298	0.873039	0.867634	0.566707	0.962768	0.987576	0.315552	0.990761	-0.154144	-0.0529869	-0.225646	-0.28539	0.274534	0.382776	0.532372	0.949617	0.771701	-0.423928	-0.491675	-0.475375	-0.291006	-0.517006	-0.621264
CHD2_direct_+/-_(543g)	0.464165	0.410554	0.477264	0.514478	0.534519	0.491377	0.460958	0.467652	0.639855	0.589551	0.511485	0.334643	0.243524	0.411987	0.374735	0.302156	0.272189	0.29829	-0.0906306	-0.172224	-0.237623	-0.164111	-0.341907	-0.368188
LIN28B_direct_+/+_(79g)	0.969184	0.904203	1.02226	0.763072	1.02478	0.776976	1.03171	0.589423	1.50958	0.306676	0.481911	0.206735	-0.0629165	0.149839	0.0715594	0.108819	-0.0381566	-0.0738019	-0.426318	-0.524846	-0.436982	-0.322404	-0.514857	-0.623463
CHD2_direct_+/+_(186g)	0.64979	0.571556	0.604943	0.706489	0.621672	0.595113	0.558516	0.559585	0.839377	0.569529	0.517749	0.180055	0.314755	0.493585	0.379817	0.431284	0.429561	0.440144	-0.301229	-0.369327	-0.447957	-0.212938	-0.485458	-0.629066
BCL11B_direct_+/-_(19g)	0.412726	0.278924	0.0856295	0.167833	1.15211	0.425227	0.65511	0.147287	1.41451	0.212277	0.63456	0.52777	0.381292	0.3977	0.0605865	0.527348	0.979486	0.679242	-0.494975	-0.491135	-0.359059	-0.425988	-0.50543	-0.382821
ZEB1_direct_+/-_(148g)	0.519487	0.602228	0.634491	0.558782	0.621941	0.683593	0.703415	0.321938	0.743154	0.343984	0.331025	0.163828	0.233939	0.114562	0.227797	0.145368	0.0898272	0.178787	-0.0267517	-0.189308	-0.276733	0.103772	-0.337156	-0.34836
ZNF189_direct_+/+_(24g)	1.12263	1.06625	0.979511	1.01813	0.6105	0.966629	0.790972	0.637037	1.5251	0.319872	0.313728	-0.0597487	0.252248	0.0570502	0.0422269	0.0768803	0.101233	-0.0255447	-0.718974	-0.717243	-0.371748	-0.309	-0.471731	-0.698121
E2F3_direct_+/-_(1385g)	0.909285	0.664681	0.790248	0.940259	0.62908	0.861923	0.807188	0.691803	1.14629	0.173628	0.192488	0.150267	-0.0538227	-0.0524882	0.0203675	-0.0035499	-0.119415	-0.0860866	-0.158662	-0.241384	-0.245279	-0.248343	-0.332137	-0.378493
EMX1_direct_+/+_(34g)	1.26166	1.09418	1.01634	0.898488	0.567957	1.21132	1.19834	0.880163	1.35044	0.110068	0.47804	-0.0011529	0.174281	0.0677295	0.136172	0.060918	-0.221793	-0.315376	-0.586556	-0.494695	-0.519646	-0.910041	-0.501236	-0.576316
ETS2_direct_+/+_(88g)	1.10404	1.00183	1.11195	1.08569	0.635948	1.04417	1.055	0.688071	1.34558	-0.0177499	0.0636385	-0.197319	-0.220173	-0.26967	-0.243395	-0.3566	-0.460367	-0.48331	-0.456332	-0.584055	-0.185115	-0.632926	0.0975396	-0.325058
ETS1_direct_+/+_(90g)	0.476463	0.221179	0.244084	0.0614175	-0.165543	-0.441314	-0.162572	0.0647429	0.14624	1.4173	0.58849	0.154363	0.464775	0.163244	0.122074	0.168712	0.841324	1.22463	-0.420024	-0.625131	-0.312501	-0.0842946	0.354764	0.32265
FOXJ3_direct_+/-_(118g)	0.448132	0.468773	0.472509	0.522873	0.492319	0.530181	0.451469	0.551729	0.489193	0.583695	0.58225	0.378975	0.223375	0.299258	0.314623	0.280001	0.316503	0.371611	0.019422	-0.300233	-0.236977	-0.223773	-0.339821	-0.356191
BCLAF1_direct_+/+_(64g)	0.614477	0.65402	0.73338	0.673652	0.618043	0.516173	0.626224	0.485108	0.613973	0.758283	0.666543	0.233015	0.527513	0.321461	0.319687	0.444195	0.53554	0.559035	-0.451124	-0.50913	-0.345628	-0.424393	-0.496052	-0.70475
ETV6_direct_+/-_(253g)	0.49984	0.409467	0.465924	0.475451	0.601844	0.661319	0.849934	0.0971371	0.946836	1.16172	0.775634	0.271964	0.456028	0.00497115	0.235197	-0.0329987	0.0433128	0.138052	-0.154678	-0.27649	-0.259486	-0.0809106	-0.387994	-0.43311
JDP2_direct_+/+_(27g)	0.580406	0.50989	0.0632808	-0.44822	-1.09462	-0.114601	0.426589	-0.560848	1.43842	2.06262	0.676468	-0.69605	1.67847	-1.26715	0.438659	-0.963306	0.134941	1.19308	-0.658482	0.49234	-0.318193	-0.651253	-0.122536	-0.284264
MEF2C_direct_+/+_(1134g)	0.586148	0.613678	0.56608	0.550774	0.56874	0.474197	0.43272	0.507096	0.51754	0.800297	0.60807	0.196822	0.583001	0.282802	0.382964	0.258118	0.30198	0.379141	-0.254176	-0.36615	-0.278372	-0.233159	-0.389032	-0.462588
KLF12_direct_+/+_(419g)	0.225136	0.214876	0.289089	0.120059	0.400503	0.26456	0.248682	-0.0118095	0.285814	1.64681	1.33495	0.617301	0.961899	0.281837	0.764366	0.473843	0.0806683	0.210698	-0.225099	-0.214353	-0.333187	0.21467	-0.389818	-0.418777
SOX5_direct_+/+_(59g)	0.448745	0.196136	0.22299	0.495568	0.58434	0.319922	0.352074	0.739314	0.585202	0.851285	0.392313	0.178898	0.558484	0.646097	0.760351	0.627769	0.355445	0.368943	0.0648155	-0.345871	-0.413306	-0.00813885	-0.550525	-0.62789
NR2C1_direct_+/-_(26g)	0.142116	0.618877	0.49324	0.147936	0.498494	0.279697	0.0509862	0.0543761	0.559499	1.6125	0.946657	0.301572	0.728991	0.235796	0.462505	0.312714	0.475216	0.511953	-0.292695	-0.188674	-0.341707	-0.0945951	-0.479458	-0.503515
RUNX2_direct_+/-_(26g)	0.348007	-0.0873045	-0.0863416	-0.31028	-0.0497579	0.11842	0.116968	-0.245031	0.746022	2.34434	1.16357	-0.33914	2.16845	0.582748	0.875903	0.335187	0.641703	0.993511	-0.43137	-0.558977	-0.388657	-0.805283	-0.538842	-0.713358
SOX6_direct_+/+_(30g)	-0.623674	-1.00344	-0.688027	-0.912651	-0.372157	-0.52369	-0.863226	-0.647008	-0.348932	1.8934	1.72804	1.13599	1.5666	0.95122	1.07441	1.09047	0.920467	1.19806	0.505279	0.203836	-0.357692	0.661518	-0.29437	-0.491955
TFDP2_direct_+/+_(1755g)	0.510845	0.465676	0.426193	0.422862	0.51593	0.38265	0.361525	0.34217	0.554431	0.650002	0.719488	0.272602	0.432222	0.46268	0.603528	0.512747	0.35157	0.362418	-0.17092	-0.285629	-0.272389	-0.103461	-0.359268	-0.39155
TCF4_direct_+/+_(2324g)	0.344023	0.394874	0.398713	0.346653	0.505809	0.310772	0.309581	0.268097	0.370043	0.615614	0.713634	0.355728	0.418947	0.564235	0.59542	0.587049	0.510038	0.523084	-0.133273	-0.243347	-0.24979	-0.0608621	-0.356628	-0.390064
BPTF_direct_+/-_(318g)	0.224538	0.285837	0.286241	0.216768	0.393004	0.33278	0.384318	0.230904	0.178081	0.282588	0.558213	0.334528	0.187895	0.492364	0.38765	0.320946	0.38435	0.373298	0.188716	0.0517321	-0.0879629	0.18138	-0.235868	-0.230231
EP300_direct_+/-_(1618g)	0.193507	0.36065	0.297916	0.16154	0.487071	0.231396	0.227611	0.170412	0.139686	0.485776	0.650267	0.259721	0.354419	0.370174	0.418155	0.366144	0.336867	0.32392	0.163903	-0.0411192	-0.0419916	0.0585038	-0.182392	-0.140236
BCLAF1_direct_+/-_(813g)	0.411361	0.503307	0.477783	0.404045	0.583456	0.391429	0.422855	0.354037	0.390309	0.605167	0.644141	0.335752	0.380192	0.443373	0.455853	0.39425	0.408105	0.444202	-0.12232	-0.278309	-0.223884	-0.210001	-0.327083	-0.372086
ZNF518A_direct_+/+_(15g)	0.293639	0.401886	0.618789	0.445155	0.463123	0.227569	0.496807	0.767094	0.434397	0.83579	1.03358	0.650268	0.796974	0.841193	0.846035	0.702827	0.769587	0.904115	-0.657868	-0.772299	-0.499288	-0.804943	-0.62514	-0.778949
RFX7_direct_+/+_(1549g)	0.375679	0.424465	0.466954	0.414533	0.617737	0.468474	0.497977	0.308128	0.415809	0.526858	0.67724	0.377782	0.355436	0.457826	0.497056	0.46293	0.372547	0.437726	-0.110516	-0.26864	-0.249616	-0.0817276	-0.364526	-0.404944
RFX7_direct_+/-_(345g)	0.252808	0.360201	0.357552	0.330617	0.498123	0.357677	0.349115	0.340199	0.30401	0.482112	0.643146	0.362617	0.295277	0.488045	0.48368	0.424388	0.341025	0.396603	0.0261499	-0.114783	-0.182883	-0.00021891	-0.296586	-0.259549
RBFOX2_direct_+/+_(165g)	0.599779	0.546984	0.607319	0.579644	0.634336	0.546671	0.581663	0.563258	0.780729	0.643332	0.782057	0.180805	0.345826	0.434637	0.458544	0.385792	0.306043	0.259487	-0.2358	-0.466367	-0.363197	-0.231113	-0.460866	-0.540486
TFDP2_direct_+/-_(4179g)	0.325173	0.362472	0.295088	0.277448	0.406433	0.283871	0.254487	0.275562	0.38232	0.536757	0.630101	0.284527	0.352811	0.344523	0.472451	0.38957	0.294011	0.293757	0.0787963	-0.0739078	-0.104153	-0.00783018	-0.216615	-0.171517
TFCP2_direct_+/-_(56g)	0.265387	0.222357	0.142731	0.257797	0.149857	0.247742	0.128766	0.412323	0.153089	0.240617	0.48618	0.325604	0.0623549	0.169395	0.130269	0.216223	0.254311	0.266511	0.479458	0.155215	-0.0217557	0.0865454	-0.184585	-0.0952538
CLOCK_direct_+/+_(28g)	0.159005	0.255681	0.267902	0.144015	0.327761	0.188043	-0.167178	0.119541	0.102436	0.74954	1.07048	0.519516	0.246599	0.452545	0.722492	0.558418	0.538411	0.429544	0.17841	-0.0337415	-0.194787	0.0517569	-0.295456	-0.292618
ZNF148_direct_+/-_(4845g)	0.408873	0.459025	0.419028	0.41363	0.51107	0.442497	0.429279	0.407012	0.381034	0.403521	0.524482	0.235497	0.22051	0.26109	0.307199	0.273098	0.241535	0.243595	0.0612134	-0.0972956	-0.124212	-0.0213506	-0.242989	-0.234217
ARNT2_direct_+/+_(24g)	0.679083	0.392419	0.46243	0.615993	0.57037	0.27966	0.649693	0.276433	0.684297	0.925577	0.951074	0.443239	0.521564	0.606527	0.846013	0.944203	0.591883	0.591311	-0.59163	-0.729198	-0.485811	-0.0329062	-0.663593	-0.81612
ZNF25_direct_+/-_(43g)	0.349458	0.455008	0.556341	0.492969	0.492985	0.384414	0.576496	0.511771	0.433	0.540567	0.584272	0.328903	0.366292	0.54058	0.441294	0.49021	0.436021	0.423923	-0.15381	-0.406645	-0.255074	-0.488353	-0.363125	-0.452484
ARX_direct_+/+_(95g)	-0.829354	-0.790946	-0.686344	-0.832589	-0.606339	-0.707946	-0.755518	-0.725593	-0.596214	2.07527	2.25819	0.9631	1.68362	1.41956	0.930243	1.22174	1.98317	2.00337	-0.235147	-0.37499	-0.412649	0.234804	-0.427145	-0.446759
ZNF69_direct_+/+_(13g)	-1.2472	-1.30758	-1.44314	-1.29265	-1.19381	-1.17119	-1.41825	-1.10818	-1.03159	-1.58281	-0.689104	1.95085	-1.39234	-0.867537	-1.28826	-1.45148	-1.38163	-1.38821	0.527466	0.498847	0.37027	0.441856	0.175231	0.550444
KLF5_direct_+/+_(34g)	-0.803888	-0.914183	-1.58468	-1.31251	-1.55575	-1.01495	-0.666979	-1.71266	-1.28268	-0.195798	3.88393	12.3655	-1.24865	-0.0501916	-0.923458	-1.35051	-0.903148	0.0825675	1.52492	0.023038	0.104882	1.19123	0.274817	0.540115
ZNF141_direct_+/-_(14g)	-0.149969	-0.0109688	0.174682	0.0128724	0.607283	0.812323	0.0428594	-0.221589	-0.0526231	-0.669476	-0.0923234	0.892352	-0.639867	0.0452905	0.00585403	-0.208537	-0.355654	-0.278265	-0.11525	0.578154	-0.296356	-0.00532102	-0.155011	0.827822
SP9_direct_+/-_(12g)	-1.74372	-1.75114	-1.36372	-1.66354	-1.61066	-1.73001	-1.7253	-1.24626	-1.5937	1.43223	-0.287583	-0.272739	4.34391	0.376241	-0.17319	-0.868617	2.1709	1.75781	0.131388	0.156523	0.220996	0.243603	-0.299602	0.537634
LHX6_direct_+/+_(173g)	-0.441211	-0.495334	-0.381371	-0.571092	-0.16253	-0.541189	-0.447298	-0.396079	-0.308023	2.23378	1.79821	0.89316	2.32366	0.411964	0.414717	0.473828	1.25699	1.82273	-0.422369	-0.377777	-0.276365	0.154767	-0.371117	-0.406333
RORA_direct_+/+_(298g)	0.14209	0.532655	0.35762	-0.00657904	0.776077	0.0188415	0.0344773	-0.0135593	0.0256677	0.921121	0.724929	0.145403	1.57822	0.295054	0.530187	0.435747	0.824228	0.910364	-0.408845	-0.141807	-0.347914	0.000179516	-0.433682	-0.435818
POU6F2_direct_-/+_(15g)	-0.956491	-1.61191	-1.4946	-1.24103	1.06199	-0.816741	-0.831986	-1.30298	-0.17264	1.36628	1.10276	0.656511	1.96064	1.38819	1.89839	1.76167	1.4094	1.35507	-0.256574	-0.0386628	-0.409479	0.742374	-0.42104	-0.182686
RARB_direct_+/+_(10g)	-1.86817	-1.3544	-1.64026	-1.77402	0.645111	-1.88453	-1.36498	-1.8782	-1.76848	3.2574	0.361137	0.228245	5.00534	-1.6581	2.20931	-0.997744	-0.91742	-0.33301	-0.753712	-0.40316	-0.0794004	0.0538478	-0.393371	-0.257795
PKNOX2_direct_+/-_(168g)	0.595767	0.589306	0.568023	0.529013	0.249453	0.31084	0.372538	0.286422	0.547947	0.782209	0.404911	0.146493	0.834478	0.391435	0.395448	0.321652	0.693036	0.6675	-0.308921	-0.407091	-0.35186	-0.105319	-0.400036	-0.495102
RORA_direct_+/-_(19g)	0.041104	0.436222	0.281407	-0.18727	0.958131	0.720587	-0.0243776	-0.315452	0.0641209	1.30784	1.06264	0.701145	1.85735	0.178204	0.701196	-0.0924091	0.224253	0.551472	-0.287693	-0.445375	-0.377106	-0.119795	-0.473551	-0.576542
ZNF385D_direct_+/+_(249g)	0.249109	0.199481	0.189808	0.177955	0.748162	0.164301	0.233417	0.182257	0.238819	0.941515	0.931413	0.244063	1.02477	0.943461	0.82557	0.998897	0.793159	0.728339	-0.475454	-0.47116	-0.409171	-0.0643875	-0.522653	-0.600093
NCOA3_direct_+/+_(27g)	-0.0950314	0.148912	0.0189308	-0.257562	0.173998	-0.329044	-0.324101	-0.105808	-0.35207	1.83429	0.335166	-0.308851	2.49715	0.0733037	0.958946	0.736901	0.595597	0.70292	-0.393525	0.155402	-0.264073	-0.0493523	-0.40061	-0.339334
DLX1_direct_+/-_(21g)	-1.08557	-1.35313	-1.42601	-1.48607	-0.885273	-1.10162	-1.40834	-1.43074	-1.07471	1.94569	2.17751	0.900995	3.89075	0.649959	2.79088	1.2518	0.849358	1.26706	-0.680576	-0.00468297	-0.307222	0.527877	-0.388247	-0.225744
ZNF483_direct_+/+_(69g)	0.520557	0.510708	0.614319	0.576783	0.676116	0.699267	0.77086	0.443966	0.374975	0.45097	0.506913	0.141109	0.271909	0.779354	0.500342	0.695937	0.560253	0.468275	-0.242398	-0.61617	-0.379022	-0.528897	-0.456681	-0.570311
PBX4_direct_+/+_(22g)	0.134556	-0.560234	-0.546798	-0.461972	-0.0684234	0.0571847	0.0858177	-0.31438	0.065791	-0.805253	-0.702354	-0.588794	0.289094	3.18438	1.93057	1.81466	1.12032	1.1347	-0.340345	-0.147336	-0.411099	0.470066	-0.384908	-0.330609
RXRA_direct_+/+_(13g)	-1.72872	-1.85032	-1.86843	-1.7871	-1.51761	-1.78685	-1.70932	-1.78015	-1.4775	-0.0736611	-0.771998	0.863731	0.282236	3.42324	2.50353	2.31731	2.263	1.41782	-0.620465	1.18237	-0.51157	0.288585	0.0437378	0.474717
LHX6_direct_-/-_(12g)	0.467026	0.855796	0.936373	0.737381	0.590164	0.968447	0.935821	0.475269	0.444148	-1.05009	-0.276576	-0.190437	-0.976401	1.04207	0.71557	0.866386	0.425596	-0.247461	-0.153086	-0.071136	-0.292482	0.467914	-0.549581	-0.551563
FOXO3_direct_+/+_(44g)	0.36048	0.584622	0.18051	0.320489	-0.658777	-0.449913	-0.268299	-0.0784012	-0.337032	0.000920835	0.158735	0.230035	0.396811	1.09736	0.616797	0.588479	0.430075	0.0034494	0.0694014	0.274887	-0.0657256	0.265778	0.030965	0.00438212
LHX6_direct_-/+_(13g)	0.664574	0.680443	0.959437	0.884703	0.844511	0.805986	1.09105	0.938214	0.865643	-1.08635	-0.571175	-0.544137	-0.888686	1.17876	1.02908	1.14428	0.379143	-0.336951	-0.456535	-0.527116	-0.432023	0.452219	-0.601722	-0.637015
SMAD5_direct_+/-_(16g)	-0.98326	-1.43135	-0.399334	-0.873734	-1.67356	0.223468	-0.936324	-1.56554	-1.33636	-0.928656	0.238943	1.05548	-0.603182	2.56908	-0.388029	1.92606	-0.485988	-0.551752	-0.0222924	0.651686	-0.216316	0.396968	-0.0785392	-0.118643
ENO1_direct_+/+_(20g)	0.212135	0.510323	0.624067	0.337253	0.685506	0.337951	0.551534	0.0275976	0.435633	0.469204	0.436771	0.443775	0.418785	0.683144	0.715609	0.253685	0.124196	0.187652	-0.437965	-0.861222	-0.490151	-0.980928	-0.331477	-0.384471
TCF4_direct_+/-_(753g)	0.260296	0.255049	0.275619	0.287737	0.382311	0.191691	0.192618	0.22328	0.242584	0.653214	0.647607	0.379729	0.508009	0.624317	0.659443	0.628017	0.638948	0.65631	-0.0637373	-0.215387	-0.233372	0.0273944	-0.329978	-0.353698
PKNOX2_direct_+/+_(59g)	0.527542	0.5169	0.42526	0.403199	0.539217	0.320758	0.364098	0.224054	0.445016	0.876476	0.440716	-0.0146465	0.989225	0.670596	1.0793	0.832467	0.867626	0.907394	-0.442047	-0.599109	-0.496481	-0.356373	-0.611106	-0.747447
MITF_direct_+/+_(19g)	-0.240258	-0.459367	-0.0983189	-0.236967	0.0122985	0.319168	0.0655374	0.070019	-0.479347	0.940183	1.28587	0.562744	0.625214	1.37501	1.90036	1.54557	0.685969	0.551368	0.0686249	-0.10309	-0.355627	0.160829	-0.560872	-0.661454
DLX6_direct_+/+_(10g)	-1.96578	-1.9484	-1.9039	-1.75307	-1.74078	-0.864417	-1.57489	-1.74066	-1.83455	2.22772	-0.231127	0.778102	2.24124	2.24451	2.65302	2.54974	2.39752	2.23164	0.868759	0.247064	-0.611304	0.46157	-0.653423	-0.831188
SOX6_direct_-/+_(12g)	0.992699	0.554765	0.797908	0.847645	0.667511	1.08681	1.14542	0.481158	0.921089	-0.901091	-0.297154	-0.55845	-0.698216	1.38838	0.820685	1.43994	1.00704	0.624463	-0.694136	-0.991733	-0.480216	-0.216261	-0.682905	-0.876606
NR2F2_direct_+/+_(10g)	-1.86514	-1.8179	-1.81372	-1.46142	-1.51067	-1.89724	-1.81896	-0.378746	-1.72355	0.194208	-1.8627	0.440147	1.38725	2.38298	2.85436	3.16971	-0.436506	-1.26615	-0.209643	-0.519328	-0.261815	0.0122203	0.257541	2.28558
NR2E1_direct_+/+_(45g)	-0.59312	-1.38702	-1.13951	-0.573407	-1.27267	-0.995895	-1.04801	-0.301487	-0.979321	-0.392561	0.439204	0.0715415	0.134439	3.8179	3.38337	3.96624	1.20487	-0.180191	0.295897	-0.0957948	-0.204667	0.688277	-0.473723	-0.328428
POU3F3_direct_+/+_(10g)	-1.95605	-1.89759	-1.91979	-1.82065	-1.81915	-1.94734	-1.9218	-1.86992	-1.88169	-2.03546	-1.799	-0.854146	-1.89523	-1.01488	4.33335	5.63966	0.55937	-1.08998	1.1956	-0.288353	-0.285063	-0.155379	-0.254898	0.326404
RAD21_direct_+/-_(70g)	-0.238402	0.26708	0.174974	-0.444996	-0.640469	-0.976351	-0.479352	-0.194872	-0.707948	0.527719	0.777903	-0.140092	0.779178	0.616783	0.572581	0.716944	1.18689	1.0597	-0.0388713	-0.0120301	-0.0919	-0.53562	0.0423857	0.185888
BACH1_direct_+/+_(76g)	-0.596666	-0.526081	-0.510055	-0.526927	-0.194165	-0.633638	-0.662846	-0.503548	-0.338931	1.5655	1.28587	0.551301	1.28584	1.31491	1.17224	1.63275	1.93951	1.76307	-0.241304	-0.447948	-0.303497	0.196264	-0.45274	-0.41687
DLX5_direct_+/+_(10g)	-0.908934	-1.25383	-1.02974	-1.18481	-1.45592	-1.38519	-1.27824	-1.54098	-1.27589	2.03444	1.00791	0.741795	1.53558	1.80868	1.09128	1.43567	3.51598	3.13501	-0.682179	-0.266473	-0.658789	-0.0326563	-0.560731	-0.189819
ZEB2_direct_+/-_(29g)	0.13009	0.0144041	0.0795789	0.169179	-0.311769	-0.0616988	-0.0635964	0.427912	-0.207753	0.77433	0.636751	0.0537564	1.31647	0.566238	0.655056	0.598162	1.36257	1.30339	-0.282654	-0.310142	-0.345889	0.0359435	-0.43878	-0.307011
ZNF770_direct_+/-_(47g)	-0.715835	0.0161063	-0.207929	-0.820267	-0.478265	-0.904619	-0.575583	-0.809729	-1.07766	-0.206469	0.237357	-0.175367	0.276629	0.474235	0.397569	0.550933	0.731379	0.349772	0.215333	-0.165925	-0.0101735	-0.601385	0.382972	0.431431
DLX1_direct_+/+_(137g)	-1.11209	-1.09024	-1.02873	-1.15236	-0.593223	-0.941332	-1.26033	-0.930928	-1.07531	1.61001	1.55557	0.558814	2.1342	1.81944	1.82793	2.00479	2.35529	2.11338	-0.301299	-0.422189	-0.312066	0.186533	-0.412297	-0.342172
BACH1_direct_+/-_(86g)	-0.943467	-0.925007	-0.836327	-0.836607	-0.478238	-1.0103	-1.16026	-0.837936	-0.628684	1.30769	1.49657	0.386531	1.54652	1.4736	1.29972	1.60644	2.22768	1.94935	0.0103496	-0.336498	-0.154242	0.44974	-0.338833	-0.267325
LCORL_direct_+/+_(59g)	-0.181872	-0.206055	-0.153811	-0.212944	-0.0934026	-0.350718	-0.288795	-0.23849	-0.153385	0.922325	0.769761	0.344948	0.810307	1.5734	1.02061	1.40571	2.04792	1.85015	-0.363411	-0.356323	-0.45069	0.0893373	-0.480968	-0.5686
SP9_direct_+/+_(16g)	-1.78112	-1.91327	-1.77071	-1.53231	-1.7798	-1.71242	-1.77867	-1.60459	-0.64807	1.83935	0.0245807	2.79959	3.03921	2.14371	0.784113	0.452414	3.99604	3.93487	-0.0768901	-0.705189	-0.602995	0.0443554	-0.587832	-0.323141
SOX13_direct_+/-_(12g)	0.353765	0.450929	0.477058	0.388713	0.559809	0.398521	0.346346	0.299565	0.415868	0.636303	0.558928	0.660048	0.555012	0.820395	0.215207	0.315308	1.5719	1.73075	-0.417532	-0.966155	-0.562913	0.118886	-0.694169	-0.900058
SOX13_direct_+/+_(12g)	-0.0470263	-0.107314	-0.310973	-0.301631	-0.411704	-0.52028	-0.545536	0.229645	0.0771779	-0.421464	-0.35612	-0.229795	-0.349788	0.388967	0.248597	1.15958	2.51971	2.74184	-0.33447	0.257753	-0.406553	1.22833	-0.273986	-0.310561
MAF_direct_+/+_(137g)	-0.540686	-0.551539	-0.466445	-0.501055	-0.2531	-0.592147	-0.486699	-0.514537	-0.459484	1.46944	1.3702	0.551646	1.10946	1.28932	0.811936	0.988141	1.85524	2.02101	-0.0768109	-0.394174	-0.178775	0.295191	-0.401712	-0.41534
BACH2_direct_+/-_(181g)	-0.052203	0.0794079	0.107532	-0.0452824	0.910255	0.134642	0.00436317	-0.0601432	0.145245	0.722718	0.874634	0.404408	0.662718	0.884146	0.760645	0.690714	0.818537	0.929913	-0.149257	-0.27853	-0.301163	0.300366	-0.408975	-0.40619
MAF_direct_+/-_(65g)	-0.141647	-0.271605	-0.214432	-0.230087	-0.244851	-0.688701	-0.573761	-0.185936	-0.25573	1.0306	0.883436	0.18092	0.865723	1.12261	0.600763	0.731054	2.05314	2.22779	-0.0438872	-0.436304	-0.150594	0.0996158	-0.404863	-0.424159
RAD21_direct_+/+_(116g)	-0.189252	0.344208	0.274873	-0.209907	0.20384	-0.361029	-0.197088	-0.142659	-0.349347	0.308035	0.504556	0.248102	0.453524	0.561285	0.130367	0.37714	1.66296	1.83375	-0.110111	-0.194454	-0.228106	-0.386729	-0.0511083	0.0961657
[truncated: 69 more rows]
