# Supplementary material for: Single-cell multiomic human brain atlas reveals regulatory drivers of cortical regionality
Source: Nat Commun. 2026 Feb 21;17:3051. doi: 10.1038/s41467-026-69368-2 (PMC13039890; doi:10.1038/s41467-026-69368-2)
Supplement: Supplementary file 10 — Supplementary Data 8 [file 41467_2026_69368_MOESM10_ESM.xlsx]

## Sheet: L2_3_IT_regulons
Region	Gene	importance_R2G	rho_R2G	importance_x_rho	importance_x_abs_rho	TF	is_extended	eRegulon_name	Gene_signature_name	Region_signature_name	importance_TF2G	regulation	rho_TF2G	triplet_rank
chr18:9055398-9055899	ANKRD12	0.00504495	0.0705064	0.000355701	0.000355701	ARID3A	FALSE	ARID3A_direct_+/+	ARID3A_direct_+/+_(13g)	ARID3A_direct_+/+_(19r)	0.160128	1	0.152532	83594
chr9:96513717-96514218	CDC14B	0.0127951	0.0756546	0.000968005	0.000968005	ARID3A	FALSE	ARID3A_direct_+/+	ARID3A_direct_+/+_(13g)	ARID3A_direct_+/+_(19r)	0.0874487	1	0.110153	86182
chr5:80082385-80082886	SERINC5	0.0189069	0.0575196	0.00108752	0.00108752	ARID3A	FALSE	ARID3A_direct_+/+	ARID3A_direct_+/+_(13g)	ARID3A_direct_+/+_(19r)	0.322716	1	0.109426	61190
chr13:36666990-36667491	SERTM1	0.0236715	0.0772028	0.00182751	0.00182751	ARID3A	FALSE	ARID3A_direct_+/+	ARID3A_direct_+/+_(13g)	ARID3A_direct_+/+_(19r)	0.183178	1	0.0593904	71968
chr9:112334398-112334899	PTBP3	0.0365735	0.152998	0.00559567	0.00559567	ARID3A	FALSE	ARID3A_direct_+/+	ARID3A_direct_+/+_(13g)	ARID3A_direct_+/+_(19r)	0.0888741	1	0.124496	74789
chr2:206232440-206232941	ZDBF2	0.0889508	0.142375	0.0126644	0.0126644	ARID3A	FALSE	ARID3A_direct_+/+	ARID3A_direct_+/+_(13g)	ARID3A_direct_+/+_(19r)	0.113757	1	0.127281	40122
chr4:118890218-118890719	SEC24D	0.014516	0.124551	0.00180799	0.00180799	ARID3A	FALSE	ARID3A_direct_+/+	ARID3A_direct_+/+_(13g)	ARID3A_direct_+/+_(19r)	0.135509	1	0.113835	77307
chr7:106285003-106285504	NAMPT	0.0547116	0.0504441	0.00275988	0.00275988	ARID3A	FALSE	ARID3A_direct_+/+	ARID3A_direct_+/+_(13g)	ARID3A_direct_+/+_(19r)	0.109444	1	0.0755453	68064
chr11:27699041-27699542	BDNF	0.0505237	0.151167	0.0076375	0.0076375	ARID3A	FALSE	ARID3A_direct_+/+	ARID3A_direct_+/+_(13g)	ARID3A_direct_+/+_(19r)	1.13396	1	0.0583243	13556
chr2:28278468-28278969	FOSL2	0.132255	0.101111	0.0133725	0.0133725	ARID3A	FALSE	ARID3A_direct_+/+	ARID3A_direct_+/+_(13g)	ARID3A_direct_+/+_(19r)	0.453707	1	0.0595204	20955
chr11:27701545-27702046	BDNF	0.215656	0.22049	0.0475501	0.0475501	ARID3A	FALSE	ARID3A_direct_+/+	ARID3A_direct_+/+_(13g)	ARID3A_direct_+/+_(19r)	1.13396	1	0.0583243	2506
chr9:96566907-96567408	CDC14B	0.0213362	0.0772116	0.0016474	0.0016474	ARID3A	FALSE	ARID3A_direct_+/+	ARID3A_direct_+/+_(13g)	ARID3A_direct_+/+_(19r)	0.0874487	1	0.110153	84609
chr8:107952964-107953465	RSPO2	0.119992	0.201282	0.0241521	0.0241521	ARID3A	FALSE	ARID3A_direct_+/+	ARID3A_direct_+/+_(13g)	ARID3A_direct_+/+_(19r)	0.100816	1	0.102406	26491
chr18:76620397-76620898	ZNF516	0.0331322	0.171271	0.00567459	0.00567459	ARID3A	FALSE	ARID3A_direct_+/+	ARID3A_direct_+/+_(13g)	ARID3A_direct_+/+_(19r)	0.280849	1	0.0949456	74242
chr18:76429869-76430370	ZNF516	0.0372619	0.200103	0.00745621	0.00745621	ARID3A	FALSE	ARID3A_direct_+/+	ARID3A_direct_+/+_(13g)	ARID3A_direct_+/+_(19r)	0.280849	1	0.0949456	72476
chr9:112112997-112113498	PTBP3	0.0343946	0.118322	0.00406962	0.00406962	ARID3A	FALSE	ARID3A_direct_+/+	ARID3A_direct_+/+_(13g)	ARID3A_direct_+/+_(19r)	0.0888741	1	0.124496	78001
chr2:206443837-206444338	ZDBF2	0.0554758	0.0980385	0.00543876	0.00543876	ARID3A	FALSE	ARID3A_direct_+/+	ARID3A_direct_+/+_(13g)	ARID3A_direct_+/+_(19r)	0.113757	1	0.127281	57615
chr1:232302419-232302920	SIPA1L2	0.0474769	0.171033	0.00812011	0.00812011	ARID3A	FALSE	ARID3A_direct_+/+	ARID3A_direct_+/+_(13g)	ARID3A_direct_+/+_(19r)	0.655428	1	0.113456	44447
chr13:36527068-36527569	SERTM1	0.0137024	0.109301	0.00149768	0.00149768	ARID3A	FALSE	ARID3A_direct_+/+	ARID3A_direct_+/+_(13g)	ARID3A_direct_+/+_(19r)	0.183178	1	0.0593904	80210
chr17:82497252-82497753	OGFOD3	0.0105873	0.0687764	0.00072816	0.00072816	ARNT2	FALSE	ARNT2_direct_+/+	ARNT2_direct_+/+_(311g)	ARNT2_direct_+/+_(327r)	1.44089	1	0.192029	19775
chr5:178627026-178627527	CLK4	0.0279459	0.152552	0.00426318	0.00426318	ARNT2	FALSE	ARNT2_direct_+/+	ARNT2_direct_+/+_(311g)	ARNT2_direct_+/+_(327r)	1.12092	1	0.354057	32695
chr11:35419383-35419884	SLC1A2	0.0732726	0.123663	0.00906112	0.00906112	ARNT2	FALSE	ARNT2_direct_+/+	ARNT2_direct_+/+_(311g)	ARNT2_direct_+/+_(327r)	0.740033	1	0.271661	30203
chr10:80203231-80203732	ANXA11	0.0101413	0.131025	0.00132877	0.00132877	ARNT2	FALSE	ARNT2_direct_+/+	ARNT2_direct_+/+_(311g)	ARNT2_direct_+/+_(327r)	4.27172	1	0.355306	27318
chr3:58577329-58577830	FAM107A	0.0852161	0.144955	0.0123525	0.0123525	ARNT2	FALSE	ARNT2_direct_+/+	ARNT2_direct_+/+_(311g)	ARNT2_direct_+/+_(327r)	2.53884	1	0.165377	10949
chr3:184275211-184275712	PSMD2	0.0106374	0.0641277	0.000682152	0.000682152	ARNT2	FALSE	ARNT2_direct_+/+	ARNT2_direct_+/+_(311g)	ARNT2_direct_+/+_(327r)	1.41686	1	0.214167	57589
chr16:71289336-71289837	HYDIN	0.0227861	0.167997	0.003828	0.003828	ARNT2	FALSE	ARNT2_direct_+/+	ARNT2_direct_+/+_(311g)	ARNT2_direct_+/+_(327r)	3.57983	1	0.466855	14021
chr11:45859714-45860215	PHF21A	0.0191063	0.16237	0.00310229	0.00310229	ARNT2	FALSE	ARNT2_direct_+/+	ARNT2_direct_+/+_(311g)	ARNT2_direct_+/+_(327r)	4.53281	1	0.427982	23453
chr3:170108003-170108504	PRKCI	0.0408549	0.203734	0.00832352	0.00832352	ARNT2	FALSE	ARNT2_direct_+/+	ARNT2_direct_+/+_(311g)	ARNT2_direct_+/+_(327r)	1.73322	1	0.415132	12552
chr10:91633048-91633549	HECTD2	0.0147528	0.103426	0.00152582	0.00152582	ARNT2	FALSE	ARNT2_direct_+/+	ARNT2_direct_+/+_(311g)	ARNT2_direct_+/+_(327r)	3.01265	1	0.48757	19995
chr12:57240531-57241032	LRP1	0.00281376	0.0727036	0.000204571	0.000204571	ARNT2	FALSE	ARNT2_direct_+/+	ARNT2_direct_+/+_(311g)	ARNT2_direct_+/+_(327r)	3.11585	1	0.338068	26688
chr9:123268543-123269044	DENND1A	0.00441892	0.149692	0.000661474	0.000661474	ARNT2	FALSE	ARNT2_direct_+/+	ARNT2_direct_+/+_(311g)	ARNT2_direct_+/+_(327r)	2.05537	1	0.516852	25477
chr6:109382726-109383227	PPIL6	0.0251803	0.0774056	0.0019491	0.0019491	ARNT2	FALSE	ARNT2_direct_+/+	ARNT2_direct_+/+_(311g)	ARNT2_direct_+/+_(327r)	1.45268	1	0.197411	36486
chr9:127608492-127608993	STXBP1	0.00442663	0.103046	0.000456146	0.000456146	ARNT2	FALSE	ARNT2_direct_+/+	ARNT2_direct_+/+_(311g)	ARNT2_direct_+/+_(327r)	3.41701	1	0.477942	47513
chr16:18926392-18926893	SMG1	0.108871	0.227634	0.0247828	0.0247828	ARNT2	FALSE	ARNT2_direct_+/+	ARNT2_direct_+/+_(311g)	ARNT2_direct_+/+_(327r)	2.97121	1	0.499978	5442
chr12:14129768-14130269	GRIN2B	0.025883	0.298692	0.00773105	0.00773105	ARNT2	FALSE	ARNT2_direct_+/+	ARNT2_direct_+/+_(311g)	ARNT2_direct_+/+_(327r)	11.2561	1	0.607803	22967
chr17:5282064-5282565	USP6	0.0518908	0.10333	0.00536189	0.00536189	ARNT2	FALSE	ARNT2_direct_+/+	ARNT2_direct_+/+_(311g)	ARNT2_direct_+/+_(327r)	1.07264	1	0.23102	16708
chr15:66386675-66387176	RPL4	0.109785	0.0725762	0.00796779	0.00796779	ARNT2	FALSE	ARNT2_direct_+/+	ARNT2_direct_+/+_(311g)	ARNT2_direct_+/+_(327r)	0.731275	1	0.182214	26191
chr3:129001414-129001915	EFCC1	0.13961	0.111771	0.0156044	0.0156044	ARNT2	FALSE	ARNT2_direct_+/+	ARNT2_direct_+/+_(311g)	ARNT2_direct_+/+_(327r)	1.09084	1	0.105335	12110
chr2:201960386-201960887	KIAA2012	0.0038684	0.141066	0.0005457	0.0005457	ARNT2	FALSE	ARNT2_direct_+/+	ARNT2_direct_+/+_(311g)	ARNT2_direct_+/+_(327r)	3.20309	1	0.304258	39514
chr5:291380-291881	AHRR	0.0290946	0.122744	0.00357118	0.00357118	ARNT2	FALSE	ARNT2_direct_+/+	ARNT2_direct_+/+_(311g)	ARNT2_direct_+/+_(327r)	1.50174	1	0.193433	11992
chr11:62923149-62923650	SLC22A6	0.0114309	0.128186	0.00146529	0.00146529	ARNT2	FALSE	ARNT2_direct_+/+	ARNT2_direct_+/+_(311g)	ARNT2_direct_+/+_(327r)	3.10737	1	0.239857	49425
chr1:110407621-110408122	KCNC4	0.00814359	0.0585981	0.000477199	0.000477199	ARNT2	FALSE	ARNT2_direct_+/+	ARNT2_direct_+/+_(311g)	ARNT2_direct_+/+_(327r)	1.75953	1	0.173903	49955
chr2:181680744-181681245	NEUROD1	0.0448134	0.0580637	0.00260203	0.00260203	ARNT2	FALSE	ARNT2_direct_+/+	ARNT2_direct_+/+_(311g)	ARNT2_direct_+/+_(327r)	1.92373	1	0.11228	21458
chr3:13346656-13347157	IQSEC1	0.0102808	0.146805	0.00150927	0.00150927	ARNT2	FALSE	ARNT2_direct_+/+	ARNT2_direct_+/+_(311g)	ARNT2_direct_+/+_(327r)	1.80932	1	0.444927	26045
chr16:84027680-84028181	MBTPS1	0.0629578	0.157145	0.00989352	0.00989352	ARNT2	FALSE	ARNT2_direct_+/+	ARNT2_direct_+/+_(311g)	ARNT2_direct_+/+_(327r)	6.92764	1	0.383774	9980
chrX:41333477-41333978	USP9X	0.0609515	0.0994947	0.00606436	0.00606436	ARNT2	FALSE	ARNT2_direct_+/+	ARNT2_direct_+/+_(311g)	ARNT2_direct_+/+_(327r)	3.1358	1	0.422525	6339
chr1:239826870-239827371	CHRM3	0.0701112	0.327342	0.0229504	0.0229504	ARNT2	FALSE	ARNT2_direct_+/+	ARNT2_direct_+/+_(311g)	ARNT2_direct_+/+_(327r)	6.17951	1	0.574714	11200
chr17:2399669-2400170	SGSM2	0.00414265	0.0790448	0.000327455	0.000327455	ARNT2	FALSE	ARNT2_direct_+/+	ARNT2_direct_+/+_(311g)	ARNT2_direct_+/+_(327r)	1.58848	1	0.262261	68134
chr17:81057381-81057882	BAIAP2	0.0477516	0.24225	0.0115678	0.0115678	ARNT2	FALSE	ARNT2_direct_+/+	ARNT2_direct_+/+_(311g)	ARNT2_direct_+/+_(327r)	3.98319	1	0.38573	6713
chr17:7915417-7915918	CHD3	0.00382362	0.105916	0.000404984	0.000404984	ARNT2	FALSE	ARNT2_direct_+/+	ARNT2_direct_+/+_(311g)	ARNT2_direct_+/+_(327r)	1.34031	1	0.282838	37195
chr19:10419972-10420473	ICAM5	0.0468413	0.144129	0.00675117	0.00675117	ARNT2	FALSE	ARNT2_direct_+/+	ARNT2_direct_+/+_(311g)	ARNT2_direct_+/+_(327r)	3.36877	1	0.211713	7577
chr9:133121278-133121779	ABO	0.0551475	0.0843648	0.00465251	0.00465251	ARNT2	FALSE	ARNT2_direct_+/+	ARNT2_direct_+/+_(311g)	ARNT2_direct_+/+_(327r)	0.737139	1	0.0910035	17901
chr16:85027596-85028097	KIAA0513	0.00304008	0.0534847	0.000162598	0.000162598	ARNT2	FALSE	ARNT2_direct_+/+	ARNT2_direct_+/+_(311g)	ARNT2_direct_+/+_(327r)	3.51127	1	0.324076	13050
chr12:55715882-55716383	ITGA7	0.0259744	0.0788783	0.00204882	0.00204882	ARNT2	FALSE	ARNT2_direct_+/+	ARNT2_direct_+/+_(311g)	ARNT2_direct_+/+_(327r)	3.17893	1	0.157256	1838
chr12:120904279-120904780	SPPL3	0.00816837	0.129807	0.00106031	0.00106031	ARNT2	FALSE	ARNT2_direct_+/+	ARNT2_direct_+/+_(311g)	ARNT2_direct_+/+_(327r)	1.63457	1	0.39481	3379
chr1:156504925-156505426	MEF2D	0.00708176	0.110208	0.000780465	0.000780465	ARNT2	FALSE	ARNT2_direct_+/+	ARNT2_direct_+/+_(311g)	ARNT2_direct_+/+_(327r)	1.76729	1	0.243339	35267
chr21:37073035-37073536	TTC3	0.0282633	0.194829	0.00550651	0.00550651	ARNT2	FALSE	ARNT2_direct_+/+	ARNT2_direct_+/+_(311g)	ARNT2_direct_+/+_(327r)	8.8791	1	0.589446	17138
chr19:6424980-6425481	MLLT1	0.0987496	0.127	0.0125412	0.0125412	ARNT2	FALSE	ARNT2_direct_+/+	ARNT2_direct_+/+_(311g)	ARNT2_direct_+/+_(327r)	3.6707	1	0.18421	5368
chr1:154791409-154791910	KCNN3	0.0270974	0.27968	0.00757859	0.00757859	ARNT2	FALSE	ARNT2_direct_+/+	ARNT2_direct_+/+_(311g)	ARNT2_direct_+/+_(327r)	4.92135	1	0.388256	22944
chr12:57086105-57086606	NAB2	0.0383664	0.0755587	0.00289891	0.00289891	ARNT2	FALSE	ARNT2_direct_+/+	ARNT2_direct_+/+_(311g)	ARNT2_direct_+/+_(327r)	1.71888	1	0.140942	22394
chr2:45844964-45845465	PRKCE	0.0122574	0.146364	0.00179405	0.00179405	ARNT2	FALSE	ARNT2_direct_+/+	ARNT2_direct_+/+_(311g)	ARNT2_direct_+/+_(327r)	5.17915	1	0.547378	36837
chr8:38797530-38798031	PLEKHA2	0.0111054	0.0745111	0.000827477	0.000827477	ARNT2	FALSE	ARNT2_direct_+/+	ARNT2_direct_+/+_(311g)	ARNT2_direct_+/+_(327r)	2.94717	1	0.290066	24172
chr6:36266965-36267466	BRPF3	0.00881945	0.0761217	0.000671351	0.000671351	ARNT2	FALSE	ARNT2_direct_+/+	ARNT2_direct_+/+_(311g)	ARNT2_direct_+/+_(327r)	0.796251	1	0.193619	63127
chr17:17738851-17739352	RAI1	0.00014521	0.0513325	7.45397e-06	7.45397e-06	ARNT2	FALSE	ARNT2_direct_+/+	ARNT2_direct_+/+_(311g)	ARNT2_direct_+/+_(327r)	0.88756	1	0.315116	74168
chr6:43369573-43370074	ZNF318	0.0436837	0.158229	0.00691201	0.00691201	ARNT2	FALSE	ARNT2_direct_+/+	ARNT2_direct_+/+_(311g)	ARNT2_direct_+/+_(327r)	1.11118	1	0.301371	30439
chr18:46917464-46917965	PIAS2	0.00733259	0.108353	0.00079451	0.00079451	ARNT2	FALSE	ARNT2_direct_+/+	ARNT2_direct_+/+_(311g)	ARNT2_direct_+/+_(327r)	1.52173	1	0.456295	13034
chr5:180071803-180072304	RNF130	0.0429499	0.18302	0.0078607	0.0078607	ARNT2	FALSE	ARNT2_direct_+/+	ARNT2_direct_+/+_(311g)	ARNT2_direct_+/+_(327r)	1.04902	1	0.406047	60674
chr3:122974099-122974600	SEMA5B	0.102586	0.233838	0.0239886	0.0239886	ARNT2	FALSE	ARNT2_direct_+/+	ARNT2_direct_+/+_(311g)	ARNT2_direct_+/+_(327r)	1.55079	1	0.274664	8369
chr11:27514423-27514924	BDNF	0.0201132	0.117802	0.00236937	0.00236937	ARNT2	FALSE	ARNT2_direct_+/+	ARNT2_direct_+/+_(311g)	ARNT2_direct_+/+_(327r)	2.36342	1	0.215699	34742
chr15:41621447-41621948	LTK	0.0403409	0.116199	0.00468759	0.00468759	ARNT2	FALSE	ARNT2_direct_+/+	ARNT2_direct_+/+_(311g)	ARNT2_direct_+/+_(327r)	3.77672	1	0.145203	7054
chr8:100951944-100952445	YWHAZ	0.0231929	0.123466	0.00286354	0.00286354	ARNT2	FALSE	ARNT2_direct_+/+	ARNT2_direct_+/+_(311g)	ARNT2_direct_+/+_(327r)	1.26272	1	0.438247	70531
chrX:63560870-63561371	ARHGEF9	0.0517698	0.137959	0.00714213	0.00714213	ARNT2	FALSE	ARNT2_direct_+/+	ARNT2_direct_+/+_(311g)	ARNT2_direct_+/+_(327r)	1.48019	1	0.433339	12807
chr16:66552440-66552941	CMTM3	0.023434	0.0618979	0.00145051	0.00145051	ARNT2	FALSE	ARNT2_direct_+/+	ARNT2_direct_+/+_(311g)	ARNT2_direct_+/+_(327r)	0.756196	1	0.104526	44307
chr20:37406583-37407084	BLCAP	0.0204108	0.102188	0.00208575	0.00208575	ARNT2	FALSE	ARNT2_direct_+/+	ARNT2_direct_+/+_(311g)	ARNT2_direct_+/+_(327r)	2.80376	1	0.293302	23784
chr9:99824048-99824549	NR4A3	0.0653997	0.0925987	0.00605593	0.00605593	ARNT2	FALSE	ARNT2_direct_+/+	ARNT2_direct_+/+_(311g)	ARNT2_direct_+/+_(327r)	0.855353	1	0.160223	20416
chr17:7842245-7842746	CHD3	0.0107791	0.120178	0.00129541	0.00129541	ARNT2	FALSE	ARNT2_direct_+/+	ARNT2_direct_+/+_(311g)	ARNT2_direct_+/+_(327r)	1.34031	1	0.282838	25295
chr12:57752289-57752790	CTDSP2	0.0311919	0.100828	0.00314501	0.00314501	ARNT2	FALSE	ARNT2_direct_+/+	ARNT2_direct_+/+_(311g)	ARNT2_direct_+/+_(327r)	1.15363	1	0.170144	1345
chr6:73521005-73521506	EEF1A1	0.0655301	0.0717453	0.00470148	0.00470148	ARNT2	FALSE	ARNT2_direct_+/+	ARNT2_direct_+/+_(311g)	ARNT2_direct_+/+_(327r)	1.08531	1	0.188953	30638
chr9:95317694-95318195	PTCH1	0.0123707	0.106683	0.00131974	0.00131974	ARNT2	FALSE	ARNT2_direct_+/+	ARNT2_direct_+/+_(311g)	ARNT2_direct_+/+_(327r)	3.58367	1	0.276461	41027
chr16:30355292-30355793	NPIPB13	0.0163544	0.123441	0.0020188	0.0020188	ARNT2	FALSE	ARNT2_direct_+/+	ARNT2_direct_+/+_(311g)	ARNT2_direct_+/+_(327r)	1.11366	1	0.416327	46363
chr1:235128790-235129291	ARID4B	0.00155617	0.0970469	0.000151022	0.000151022	ARNT2	FALSE	ARNT2_direct_+/+	ARNT2_direct_+/+_(311g)	ARNT2_direct_+/+_(327r)	1.60526	1	0.467952	47537
chr13:113297008-113297509	PCID2	0.0059303	0.09076	0.000538235	0.000538235	ARNT2	FALSE	ARNT2_direct_+/+	ARNT2_direct_+/+_(311g)	ARNT2_direct_+/+_(327r)	1.67397	1	0.317291	737
chr20:10673975-10674476	JAG1	0.0556919	0.258731	0.0144092	0.0144092	ARNT2	FALSE	ARNT2_direct_+/+	ARNT2_direct_+/+_(311g)	ARNT2_direct_+/+_(327r)	2.0013	1	0.213355	7483
chr6:13454683-13455184	GFOD1	0.0163646	0.210237	0.00344044	0.00344044	ARNT2	FALSE	ARNT2_direct_+/+	ARNT2_direct_+/+_(311g)	ARNT2_direct_+/+_(327r)	2.74026	1	0.472777	40598
chr2:202816121-202816622	ICA1L	0.142363	0.258508	0.036802	0.036802	ARNT2	FALSE	ARNT2_direct_+/+	ARNT2_direct_+/+_(311g)	ARNT2_direct_+/+_(327r)	0.738621	1	0.460311	7399
chr12:6451455-6451956	TNFRSF1A	0.036947	0.0698147	0.00257945	0.00257945	ARNT2	FALSE	ARNT2_direct_+/+	ARNT2_direct_+/+_(311g)	ARNT2_direct_+/+_(327r)	1.92043	1	0.100543	17957
chr8:22057940-22058441	DMTN	0.00699813	0.103298	0.00072289	0.00072289	ARNT2	FALSE	ARNT2_direct_+/+	ARNT2_direct_+/+_(311g)	ARNT2_direct_+/+_(327r)	1.6484	1	0.288935	60707
chr19:1479174-1479675	DAZAP1	0.0122778	0.0764248	0.000938328	0.000938328	ARNT2	FALSE	ARNT2_direct_+/+	ARNT2_direct_+/+_(311g)	ARNT2_direct_+/+_(327r)	0.952742	1	0.226924	46877
chr9:121841401-121841902	TTLL11	0.017856	0.226583	0.00404586	0.00404586	ARNT2	FALSE	ARNT2_direct_+/+	ARNT2_direct_+/+_(311g)	ARNT2_direct_+/+_(327r)	0.96698	1	0.42693	42971
chr6:166553404-166553905	RPS6KA2	0.021033	0.357084	0.00751054	0.00751054	ARNT2	FALSE	ARNT2_direct_+/+	ARNT2_direct_+/+_(311g)	ARNT2_direct_+/+_(327r)	1.39199	1	0.376877	17371
chr12:123365203-123365704	SBNO1	0.0233915	0.101021	0.00236304	0.00236304	ARNT2	FALSE	ARNT2_direct_+/+	ARNT2_direct_+/+_(311g)	ARNT2_direct_+/+_(327r)	1.58932	1	0.362104	15577
chr14:75237434-75237935	NEK9	0.0978612	0.119878	0.0117314	0.0117314	ARNT2	FALSE	ARNT2_direct_+/+	ARNT2_direct_+/+_(311g)	ARNT2_direct_+/+_(327r)	0.82062	1	0.281532	13777
chr11:57459819-57460320	RTN4RL2	0.00682405	0.0595889	0.000406638	0.000406638	ARNT2	FALSE	ARNT2_direct_+/+	ARNT2_direct_+/+_(311g)	ARNT2_direct_+/+_(327r)	0.935379	1	0.177004	16597
chr2:11465482-11465983	ROCK2	0.0221275	0.17892	0.00395905	0.00395905	ARNT2	FALSE	ARNT2_direct_+/+	ARNT2_direct_+/+_(311g)	ARNT2_direct_+/+_(327r)	6.01559	1	0.559245	10221
chr8:132775215-132775716	PHF20L1	0.0682819	0.151487	0.0103438	0.0103438	ARNT2	FALSE	ARNT2_direct_+/+	ARNT2_direct_+/+_(311g)	ARNT2_direct_+/+_(327r)	2.5077	1	0.448175	3973
chr12:57086105-57086606	LRP1	0.00632353	0.109989	0.000695518	0.000695518	ARNT2	FALSE	ARNT2_direct_+/+	ARNT2_direct_+/+_(311g)	ARNT2_direct_+/+_(327r)	3.11585	1	0.338068	47514
chr2:10043378-10043879	GRHL1	0.0376444	0.132005	0.00496924	0.00496924	ARNT2	FALSE	ARNT2_direct_+/+	ARNT2_direct_+/+_(311g)	ARNT2_direct_+/+_(327r)	1.10507	1	0.212654	17264
chr10:68328359-68328860	RUFY2	0.0011638	0.0569965	6.63326e-05	6.63326e-05	ARNT2	FALSE	ARNT2_direct_+/+	ARNT2_direct_+/+_(311g)	ARNT2_direct_+/+_(327r)	0.767201	1	0.394979	74403
chr6:122399383-122399884	SERINC1	0.0538166	0.0678618	0.00365209	0.00365209	ARNT2	FALSE	ARNT2_direct_+/+	ARNT2_direct_+/+_(311g)	ARNT2_direct_+/+_(327r)	1.73878	1	0.309032	12582
chr18:23135122-23135623	TMEM241	0.00373542	0.0591305	0.000220877	0.000220877	ARNT2	FALSE	ARNT2_direct_+/+	ARNT2_direct_+/+_(311g)	ARNT2_direct_+/+_(327r)	0.942102	1	0.395234	57135
chr21:37221234-37221735	TTC3	0.00831995	0.197713	0.00164496	0.00164496	ARNT2	FALSE	ARNT2_direct_+/+	ARNT2_direct_+/+_(311g)	ARNT2_direct_+/+_(327r)	8.8791	1	0.589446	6353
chr17:35809345-35809846	AP2B1	0.00617374	0.0644355	0.000397808	0.000397808	ARNT2	FALSE	ARNT2_direct_+/+	ARNT2_direct_+/+_(311g)	ARNT2_direct_+/+_(327r)	0.97374	1	0.402854	71366
chr20:48921589-48922090	PREX1	0.0129502	0.0822044	0.00106457	0.00106457	ARNT2	FALSE	ARNT2_direct_+/+	ARNT2_direct_+/+_(311g)	ARNT2_direct_+/+_(327r)	1.01412	1	0.240964	18732
chr2:172693126-172693627	RAPGEF4	0.0164202	0.135914	0.00223173	0.00223173	ARNT2	FALSE	ARNT2_direct_+/+	ARNT2_direct_+/+_(311g)	ARNT2_direct_+/+_(327r)	2.273	1	0.49699	42571
chr5:146447025-146447526	TCERG1	0.0187852	0.108561	0.00203935	0.00203935	ARNT2	FALSE	ARNT2_direct_+/+	ARNT2_direct_+/+_(311g)	ARNT2_direct_+/+_(327r)	0.963562	1	0.44875	45428
chr16:84186984-84187485	MBTPS1	0.01435	0.1326	0.00190281	0.00190281	ARNT2	FALSE	ARNT2_direct_+/+	ARNT2_direct_+/+_(311g)	ARNT2_direct_+/+_(327r)	6.92764	1	0.383774	40353
chr10:59906491-59906992	CCDC6	0.0340189	0.07091	0.00241228	0.00241228	ARNT2	FALSE	ARNT2_direct_+/+	ARNT2_direct_+/+_(311g)	ARNT2_direct_+/+_(327r)	3.65143	1	0.435507	28046
chr16:28491980-28492481	SGF29	0.072529	0.0834345	0.00605142	0.00605142	ARNT2	FALSE	ARNT2_direct_+/+	ARNT2_direct_+/+_(311g)	ARNT2_direct_+/+_(327r)	0.855362	1	0.178053	1693
chr7:28409212-28409713	CREB5	0.0281602	0.152412	0.00429195	0.00429195	ARNT2	FALSE	ARNT2_direct_+/+	ARNT2_direct_+/+_(311g)	ARNT2_direct_+/+_(327r)	1.14569	1	0.242887	39697
chr1:183234699-183235200	NMNAT2	0.0179028	0.0787369	0.00140961	0.00140961	ARNT2	FALSE	ARNT2_direct_+/+	ARNT2_direct_+/+_(311g)	ARNT2_direct_+/+_(327r)	1.61983	1	0.501871	42328
chr2:27890617-27891118	BABAM2	0.0146132	0.19347	0.00282722	0.00282722	ARNT2	FALSE	ARNT2_direct_+/+	ARNT2_direct_+/+_(311g)	ARNT2_direct_+/+_(327r)	3.94358	1	0.471686	25127
chr2:172693126-172693627	PDK1	0.0388599	0.0807734	0.00313884	0.00313884	ARNT2	FALSE	ARNT2_direct_+/+	ARNT2_direct_+/+_(311g)	ARNT2_direct_+/+_(327r)	0.86309	1	0.219776	37989
chr20:63956453-63956954	TPD52L2	0.00626205	0.0624613	0.000391136	0.000391136	ARNT2	FALSE	ARNT2_direct_+/+	ARNT2_direct_+/+_(311g)	ARNT2_direct_+/+_(327r)	1.12797	1	0.250787	68397
chr11:119433087-119433588	USP2	0.0156946	0.0597407	0.000937606	0.000937606	ARNT2	FALSE	ARNT2_direct_+/+	ARNT2_direct_+/+_(311g)	ARNT2_direct_+/+_(327r)	1.07016	1	0.147933	48338
chr18:21600690-21601191	GREB1L	0.173725	0.263331	0.0457471	0.0457471	ARNT2	FALSE	ARNT2_direct_+/+	ARNT2_direct_+/+_(311g)	ARNT2_direct_+/+_(327r)	1.81863	1	0.178495	1663
chr13:50081949-50082450	TRIM13	0.0416379	0.0630664	0.00262595	0.00262595	ARNT2	FALSE	ARNT2_direct_+/+	ARNT2_direct_+/+_(311g)	ARNT2_direct_+/+_(327r)	1.46328	1	0.158532	40437
chr19:19506750-19507251	YJEFN3	0.0496338	0.127742	0.00634033	0.00634033	ARNT2	FALSE	ARNT2_direct_+/+	ARNT2_direct_+/+_(311g)	ARNT2_direct_+/+_(327r)	1.18726	1	0.218512	49436
chr1:150281803-150282304	VPS45	0.0428578	0.143378	0.00614487	0.00614487	ARNT2	FALSE	ARNT2_direct_+/+	ARNT2_direct_+/+_(311g)	ARNT2_direct_+/+_(327r)	0.77816	1	0.359277	47374
chr2:60569102-60569603	BCL11A	0.108569	0.233858	0.0253897	0.0253897	ARNT2	FALSE	ARNT2_direct_+/+	ARNT2_direct_+/+_(311g)	ARNT2_direct_+/+_(327r)	3.42632	1	0.364399	7404
chr17:80147152-80147653	SLC26A11	0.0478297	0.0764186	0.00365508	0.00365508	ARNT2	FALSE	ARNT2_direct_+/+	ARNT2_direct_+/+_(311g)	ARNT2_direct_+/+_(327r)	2.38802	1	0.160576	7578
chr13:113014498-113014999	ATP11A	0.00113767	0.0860548	9.79017e-05	9.79017e-05	ARNT2	FALSE	ARNT2_direct_+/+	ARNT2_direct_+/+_(311g)	ARNT2_direct_+/+_(327r)	1.76844	1	0.315137	32036
chr11:109343366-109343867	C11orf87	0.0228461	0.0530661	0.00121236	0.00121236	ARNT2	FALSE	ARNT2_direct_+/+	ARNT2_direct_+/+_(311g)	ARNT2_direct_+/+_(327r)	1.66298	1	0.304471	41572
chr3:128879415-128879916	EFCC1	0.0324684	0.0568721	0.00184655	0.00184655	ARNT2	FALSE	ARNT2_direct_+/+	ARNT2_direct_+/+_(311g)	ARNT2_direct_+/+_(327r)	1.09084	1	0.105335	24748
chr2:98389002-98389503	CNGA3	0.00729908	0.0653509	0.000477001	0.000477001	ARNT2	FALSE	ARNT2_direct_+/+	ARNT2_direct_+/+_(311g)	ARNT2_direct_+/+_(327r)	1.04579	1	0.0770927	57732
chr3:11719623-11720124	VGLL4	0.0145626	0.21053	0.00306586	0.00306586	ARNT2	FALSE	ARNT2_direct_+/+	ARNT2_direct_+/+_(311g)	ARNT2_direct_+/+_(327r)	7.53844	1	0.462812	18872
chr2:85886711-85887212	ST3GAL5	0.012901	0.093461	0.00120574	0.00120574	ARNT2	FALSE	ARNT2_direct_+/+	ARNT2_direct_+/+_(311g)	ARNT2_direct_+/+_(327r)	1.73548	1	0.308536	49067
chr8:142403193-142403694	TSNARE1	0.0536666	0.131703	0.00706804	0.00706804	ARNT2	FALSE	ARNT2_direct_+/+	ARNT2_direct_+/+_(311g)	ARNT2_direct_+/+_(327r)	1.413	1	0.292798	5054
chr7:44606796-44607297	ZMIZ2	0.00367764	0.0554299	0.000203851	0.000203851	ARNT2	FALSE	ARNT2_direct_+/+	ARNT2_direct_+/+_(311g)	ARNT2_direct_+/+_(327r)	0.808029	1	0.219257	70331
chr3:49412002-49412503	BSN	0.0545454	0.20094	0.0109603	0.0109603	ARNT2	FALSE	ARNT2_direct_+/+	ARNT2_direct_+/+_(311g)	ARNT2_direct_+/+_(327r)	3.10284	1	0.413729	2580
chr11:777459-777960	CHID1	0.0203987	0.0913778	0.00186399	0.00186399	ARNT2	FALSE	ARNT2_direct_+/+	ARNT2_direct_+/+_(311g)	ARNT2_direct_+/+_(327r)	0.841515	1	0.187786	29442
chr11:30322983-30323484	MPPED2	0.0581458	0.210341	0.0122305	0.0122305	ARNT2	FALSE	ARNT2_direct_+/+	ARNT2_direct_+/+_(311g)	ARNT2_direct_+/+_(327r)	3.77111	1	0.417536	15431
chr17:82381212-82381713	OGFOD3	0.00180924	0.0553261	0.000100098	0.000100098	ARNT2	FALSE	ARNT2_direct_+/+	ARNT2_direct_+/+_(311g)	ARNT2_direct_+/+_(327r)	1.44089	1	0.192029	42114
chr1:1304778-1305279	SDF4	0.00889398	0.0522228	0.000464468	0.000464468	ARNT2	FALSE	ARNT2_direct_+/+	ARNT2_direct_+/+_(311g)	ARNT2_direct_+/+_(327r)	2.1271	1	0.200276	32705
chr12:89708888-89709389	ATP2B1	0.0133808	0.205107	0.0027445	0.0027445	ARNT2	FALSE	ARNT2_direct_+/+	ARNT2_direct_+/+_(311g)	ARNT2_direct_+/+_(327r)	10.2045	1	0.562193	19717
chr14:75259051-75259552	NEK9	0.0446049	0.113429	0.00505948	0.00505948	ARNT2	FALSE	ARNT2_direct_+/+	ARNT2_direct_+/+_(311g)	ARNT2_direct_+/+_(327r)	0.82062	1	0.281532	20457
chr6:31902107-31902608	TNXB	0.0204956	0.107134	0.00219577	0.00219577	ARNT2	FALSE	ARNT2_direct_+/+	ARNT2_direct_+/+_(311g)	ARNT2_direct_+/+_(327r)	1.16624	1	0.199266	64248
chr3:184275211-184275712	FAM131A	0.0191825	0.0787038	0.00150973	0.00150973	ARNT2	FALSE	ARNT2_direct_+/+	ARNT2_direct_+/+_(311g)	ARNT2_direct_+/+_(327r)	1.16457	1	0.219229	40839
chr5:77275536-77276037	WDR41	0.00763044	0.0738835	0.000563764	0.000563764	ARNT2	FALSE	ARNT2_direct_+/+	ARNT2_direct_+/+_(311g)	ARNT2_direct_+/+_(327r)	0.754685	1	0.307984	65814
chr5:132963575-132964076	AFF4	0.00860042	0.133638	0.00114935	0.00114935	ARNT2	FALSE	ARNT2_direct_+/+	ARNT2_direct_+/+_(311g)	ARNT2_direct_+/+_(327r)	1.95821	1	0.434426	12364
chr17:7307189-7307690	DLG4	0.00711854	0.0773594	0.000550686	0.000550686	ARNT2	FALSE	ARNT2_direct_+/+	ARNT2_direct_+/+_(311g)	ARNT2_direct_+/+_(327r)	3.29498	1	0.277843	64747
chr22:21867639-21868140	PPM1F	0.0573867	0.0662481	0.00380176	0.00380176	ARNT2	FALSE	ARNT2_direct_+/+	ARNT2_direct_+/+_(311g)	ARNT2_direct_+/+_(327r)	1.31754	1	0.149296	11990
chr11:18634382-18634883	PTPN5	0.0392944	0.104952	0.00412403	0.00412403	ARNT2	FALSE	ARNT2_direct_+/+	ARNT2_direct_+/+_(311g)	ARNT2_direct_+/+_(327r)	2.0664	1	0.305449	11307
chr4:165112337-165112838	KLHL2	0.0524554	0.180906	0.0094895	0.0094895	ARNT2	FALSE	ARNT2_direct_+/+	ARNT2_direct_+/+_(311g)	ARNT2_direct_+/+_(327r)	2.64878	1	0.45383	4147
chr6:88166088-88166589	CNR1	0.115683	0.391414	0.04528	0.04528	ARNT2	FALSE	ARNT2_direct_+/+	ARNT2_direct_+/+_(311g)	ARNT2_direct_+/+_(327r)	3.42758	1	0.346685	1947
chr1:169102720-169103221	NME7	0.0199812	0.142733	0.00285197	0.00285197	ARNT2	FALSE	ARNT2_direct_+/+	ARNT2_direct_+/+_(311g)	ARNT2_direct_+/+_(327r)	1.55871	1	0.457354	36767
chr14:64503600-64504101	ZBTB25	0.0422304	0.10857	0.00458498	0.00458498	ARNT2	FALSE	ARNT2_direct_+/+	ARNT2_direct_+/+_(311g)	ARNT2_direct_+/+_(327r)	0.818223	1	0.242263	32086
chr15:63610581-63611082	HERC1	0.0258948	0.143623	0.00371909	0.00371909	ARNT2	FALSE	ARNT2_direct_+/+	ARNT2_direct_+/+_(311g)	ARNT2_direct_+/+_(327r)	1.05151	1	0.500086	42593
chr10:23438884-23439385	C10orf67	0.0295377	0.0887466	0.00262137	0.00262137	ARNT2	FALSE	ARNT2_direct_+/+	ARNT2_direct_+/+_(311g)	ARNT2_direct_+/+_(327r)	2.0744	1	0.225249	23386
chr1:235128790-235129291	TOMM20	0.0058348	0.0531359	0.000310037	0.000310037	ARNT2	FALSE	ARNT2_direct_+/+	ARNT2_direct_+/+_(311g)	ARNT2_direct_+/+_(327r)	1.46928	1	0.302456	45216
chr8:124372660-124373161	TRMT12	0.0134828	0.0577996	0.0007793	0.0007793	ARNT2	FALSE	ARNT2_direct_+/+	ARNT2_direct_+/+_(311g)	ARNT2_direct_+/+_(327r)	1.36131	1	0.232655	45612
chr5:134526174-134526675	JADE2	0.0102025	0.073178	0.000746599	0.000746599	ARNT2	FALSE	ARNT2_direct_+/+	ARNT2_direct_+/+_(311g)	ARNT2_direct_+/+_(327r)	1.44605	1	0.214472	33898
chr14:93332993-93333494	UNC79	0.0232943	0.170383	0.00396896	0.00396896	ARNT2	FALSE	ARNT2_direct_+/+	ARNT2_direct_+/+_(311g)	ARNT2_direct_+/+_(327r)	1.34075	1	0.54349	35314
chr4:76198667-76199168	ART3	0.0828464	0.283776	0.0235098	0.0235098	ARNT2	FALSE	ARNT2_direct_+/+	ARNT2_direct_+/+_(311g)	ARNT2_direct_+/+_(327r)	3.5271	1	0.294503	4572
chr15:41621447-41621948	TYRO3	0.0521988	0.211566	0.0110435	0.0110435	ARNT2	FALSE	ARNT2_direct_+/+	ARNT2_direct_+/+_(311g)	ARNT2_direct_+/+_(327r)	5.32219	1	0.341903	3796
chr19:2427581-2428082	GNG7	0.0377025	0.128456	0.00484313	0.00484313	ARNT2	FALSE	ARNT2_direct_+/+	ARNT2_direct_+/+_(311g)	ARNT2_direct_+/+_(327r)	0.888126	1	0.300121	13086
chr14:91418076-91418577	CCDC88C	0.110286	0.268525	0.0296146	0.0296146	ARNT2	FALSE	ARNT2_direct_+/+	ARNT2_direct_+/+_(311g)	ARNT2_direct_+/+_(327r)	3.28111	1	0.255864	646
chr22:32987204-32987705	SYN3	0.00882053	0.152872	0.00134841	0.00134841	ARNT2	FALSE	ARNT2_direct_+/+	ARNT2_direct_+/+_(311g)	ARNT2_direct_+/+_(327r)	5.17308	1	0.48572	33356
chr6:31197041-31197542	CCHCR1	0.0993383	0.107915	0.0107201	0.0107201	ARNT2	FALSE	ARNT2_direct_+/+	ARNT2_direct_+/+_(311g)	ARNT2_direct_+/+_(327r)	1.21457	1	0.13741	11332
chr4:76075123-76075624	FAM47E	0.0298549	0.0696585	0.00207965	0.00207965	ARNT2	FALSE	ARNT2_direct_+/+	ARNT2_direct_+/+_(311g)	ARNT2_direct_+/+_(327r)	1.21568	1	0.213938	63543
chr12:110280508-110281009	ATP2A2	0.00633971	0.0594731	0.000377042	0.000377042	ARNT2	FALSE	ARNT2_direct_+/+	ARNT2_direct_+/+_(311g)	ARNT2_direct_+/+_(327r)	4.28086	1	0.395515	61210
chr2:99490162-99490663	AFF3	0.00928589	0.198702	0.00184512	0.00184512	ARNT2	FALSE	ARNT2_direct_+/+	ARNT2_direct_+/+_(311g)	ARNT2_direct_+/+_(327r)	5.6775	1	0.519028	10858
chr12:6723913-6724414	GPR162	0.0402828	0.0619899	0.00249713	0.00249713	ARNT2	FALSE	ARNT2_direct_+/+	ARNT2_direct_+/+_(311g)	ARNT2_direct_+/+_(327r)	3.10843	1	0.153021	10610
chr8:66507497-66507998	VXN	0.0360321	0.137087	0.00493953	0.00493953	ARNT2	FALSE	ARNT2_direct_+/+	ARNT2_direct_+/+_(311g)	ARNT2_direct_+/+_(327r)	4.5182	1	0.330643	7069
chr11:117874966-117875467	FXYD6	0.00710428	0.0764103	0.00054284	0.00054284	ARNT2	FALSE	ARNT2_direct_+/+	ARNT2_direct_+/+_(311g)	ARNT2_direct_+/+_(327r)	4.16487	1	0.208645	19529
chr1:42890275-42890776	ERMAP	0.131404	0.09907	0.0130182	0.0130182	ARNT2	FALSE	ARNT2_direct_+/+	ARNT2_direct_+/+_(311g)	ARNT2_direct_+/+_(327r)	0.83275	1	0.138635	9653
chr12:57240531-57241032	NAB2	0.0233793	0.06514	0.00152293	0.00152293	ARNT2	FALSE	ARNT2_direct_+/+	ARNT2_direct_+/+_(311g)	ARNT2_direct_+/+_(327r)	1.71888	1	0.140942	22504
chr4:76075123-76075624	ART3	0.0775226	0.2981	0.0231095	0.0231095	ARNT2	FALSE	ARNT2_direct_+/+	ARNT2_direct_+/+_(311g)	ARNT2_direct_+/+_(327r)	3.5271	1	0.294503	21827
chr7:140924904-140925405	BRAF	0.0180169	0.116793	0.00210424	0.00210424	ARNT2	FALSE	ARNT2_direct_+/+	ARNT2_direct_+/+_(311g)	ARNT2_direct_+/+_(327r)	2.34864	1	0.499439	59712
chr1:228486762-228487263	TRIM17	0.0408448	0.106034	0.00433094	0.00433094	ARNT2	FALSE	ARNT2_direct_+/+	ARNT2_direct_+/+_(311g)	ARNT2_direct_+/+_(327r)	2.80987	1	0.177234	3965
chr6:159968557-159969058	MAS1	0.0359887	0.0623482	0.00224383	0.00224383	ARNT2	FALSE	ARNT2_direct_+/+	ARNT2_direct_+/+_(311g)	ARNT2_direct_+/+_(327r)	2.52425	1	0.126475	9053
chr3:11719623-11720124	TAMM41	0.00982828	0.132094	0.00129825	0.00129825	ARNT2	FALSE	ARNT2_direct_+/+	ARNT2_direct_+/+_(311g)	ARNT2_direct_+/+_(327r)	1.07526	1	0.334879	51099
chr8:142381750-142382251	TSNARE1	0.0129542	0.136179	0.00176409	0.00176409	ARNT2	FALSE	ARNT2_direct_+/+	ARNT2_direct_+/+_(311g)	ARNT2_direct_+/+_(327r)	1.413	1	0.292798	45435
chr18:23503338-23503839	TMEM241	0.00517228	0.10555	0.000545934	0.000545934	ARNT2	FALSE	ARNT2_direct_+/+	ARNT2_direct_+/+_(311g)	ARNT2_direct_+/+_(327r)	0.942102	1	0.395234	63690
chr4:185396478-185396979	LRP2BP	0.0605188	0.0838729	0.00507589	0.00507589	ARNT2	FALSE	ARNT2_direct_+/+	ARNT2_direct_+/+_(311g)	ARNT2_direct_+/+_(327r)	1.78046	1	0.206707	19795
chr22:21867639-21868140	MAPK1	0.0188457	0.159593	0.00300765	0.00300765	ARNT2	FALSE	ARNT2_direct_+/+	ARNT2_direct_+/+_(311g)	ARNT2_direct_+/+_(327r)	0.892593	1	0.413541	32315
chr6:107736006-107736507	SCML4	0.0314982	0.0862705	0.00271736	0.00271736	ARNT2	FALSE	ARNT2_direct_+/+	ARNT2_direct_+/+_(311g)	ARNT2_direct_+/+_(327r)	1.54957	1	0.133001	54823
chr1:204359484-204359985	PLEKHA6	0.0129622	0.150418	0.00194975	0.00194975	ARNT2	FALSE	ARNT2_direct_+/+	ARNT2_direct_+/+_(311g)	ARNT2_direct_+/+_(327r)	1.01744	1	0.439894	51222
chr2:181678882-181679383	ITGA4	0.113308	0.22603	0.0256109	0.0256109	ARNT2	FALSE	ARNT2_direct_+/+	ARNT2_direct_+/+_(311g)	ARNT2_direct_+/+_(327r)	1.46623	1	0.240676	1203
chr10:80408385-80408886	SH2D4B	0.0422452	0.0502611	0.00212329	0.00212329	ARNT2	FALSE	ARNT2_direct_+/+	ARNT2_direct_+/+_(311g)	ARNT2_direct_+/+_(327r)	0.876749	1	0.111543	19640
chr21:37267405-37267906	TTC3	0.00492787	0.164239	0.000809349	0.000809349	ARNT2	FALSE	ARNT2_direct_+/+	ARNT2_direct_+/+_(311g)	ARNT2_direct_+/+_(327r)	8.8791	1	0.589446	13019
chr16:21520403-21520904	NPIPB3	0.0331032	0.235976	0.00781155	0.00781155	ARNT2	FALSE	ARNT2_direct_+/+	ARNT2_direct_+/+_(311g)	ARNT2_direct_+/+_(327r)	0.776836	1	0.497982	34426
chr17:5282064-5282565	NUP88	0.0281588	0.081542	0.00229613	0.00229613	ARNT2	FALSE	ARNT2_direct_+/+	ARNT2_direct_+/+_(311g)	ARNT2_direct_+/+_(327r)	1.32546	1	0.274608	21454
chr11:134032458-134032959	IGSF9B	0.0153061	0.0617882	0.000945734	0.000945734	ARNT2	FALSE	ARNT2_direct_+/+	ARNT2_direct_+/+_(311g)	ARNT2_direct_+/+_(327r)	3.32427	1	0.348023	34890
chr1:150282506-150283007	VPS45	0.0331934	0.138331	0.00459167	0.00459167	ARNT2	FALSE	ARNT2_direct_+/+	ARNT2_direct_+/+_(311g)	ARNT2_direct_+/+_(327r)	0.77816	1	0.359277	38110
chr2:30769547-30770048	LCLAT1	0.0142789	0.0921365	0.0013156	0.0013156	ARNT2	FALSE	ARNT2_direct_+/+	ARNT2_direct_+/+_(311g)	ARNT2_direct_+/+_(327r)	0.970987	1	0.36825	53098
chr2:216081752-216082253	XRCC5	0.0268605	0.10199	0.00273951	0.00273951	ARNT2	FALSE	ARNT2_direct_+/+	ARNT2_direct_+/+_(311g)	ARNT2_direct_+/+_(327r)	1.07421	1	0.377122	42345
chr14:64338015-64338516	ZBTB25	0.0101079	0.10049	0.00101574	0.00101574	ARNT2	FALSE	ARNT2_direct_+/+	ARNT2_direct_+/+_(311g)	ARNT2_direct_+/+_(327r)	0.818223	1	0.242263	80982
chr1:224434769-224435270	WDR26	0.0553805	0.119838	0.00663669	0.00663669	ARNT2	FALSE	ARNT2_direct_+/+	ARNT2_direct_+/+_(311g)	ARNT2_direct_+/+_(327r)	0.737392	1	0.362597	22726
chr17:55285456-55285957	HLF	0.0366256	0.135594	0.00496621	0.00496621	ARNT2	FALSE	ARNT2_direct_+/+	ARNT2_direct_+/+_(311g)	ARNT2_direct_+/+_(327r)	1.29468	1	0.349386	30664
chr12:4272309-4272810	CCND2	0.0390364	0.103234	0.00402989	0.00402989	ARNT2	FALSE	ARNT2_direct_+/+	ARNT2_direct_+/+_(311g)	ARNT2_direct_+/+_(327r)	2.44757	1	0.308976	17647
chr13:51453035-51453536	WDFY2	0.0125576	0.131391	0.00164996	0.00164996	ARNT2	FALSE	ARNT2_direct_+/+	ARNT2_direct_+/+_(311g)	ARNT2_direct_+/+_(327r)	1.28548	1	0.347167	45728
chr1:200669951-200670452	CAMSAP2	0.0651686	0.142797	0.00930587	0.00930587	ARNT2	FALSE	ARNT2_direct_+/+	ARNT2_direct_+/+_(311g)	ARNT2_direct_+/+_(327r)	1.40647	1	0.459239	27221
chr17:1181498-1181999	ABR	0.0129653	0.179688	0.00232971	0.00232971	ARNT2	FALSE	ARNT2_direct_+/+	ARNT2_direct_+/+_(311g)	ARNT2_direct_+/+_(327r)	2.60483	1	0.464968	45664
chr19:18750331-18750832	CRTC1	0.00722803	0.139055	0.0010051	0.0010051	ARNT2	FALSE	ARNT2_direct_+/+	ARNT2_direct_+/+_(311g)	ARNT2_direct_+/+_(327r)	1.1356	1	0.323949	56084
chr11:57459819-57460320	TNKS1BP1	0.00478472	0.062927	0.000301088	0.000301088	ARNT2	FALSE	ARNT2_direct_+/+	ARNT2_direct_+/+_(311g)	ARNT2_direct_+/+_(327r)	0.939008	1	0.19835	17545
chr17:1178609-1179110	ABR	0.0271421	0.189968	0.00515613	0.00515613	ARNT2	FALSE	ARNT2_direct_+/+	ARNT2_direct_+/+_(311g)	ARNT2_direct_+/+_(327r)	2.60483	1	0.464968	23450
chr11:107018310-107018811	GUCY1A2	0.021573	0.145947	0.0031485	0.0031485	ARNT2	FALSE	ARNT2_direct_+/+	ARNT2_direct_+/+_(311g)	ARNT2_direct_+/+_(327r)	7.20777	1	0.529296	14899
chr3:11844840-11845341	VGLL4	0.0300054	0.255009	0.00765164	0.00765164	ARNT2	FALSE	ARNT2_direct_+/+	ARNT2_direct_+/+_(311g)	ARNT2_direct_+/+_(327r)	7.53844	1	0.462812	15423
chr1:11805997-11806498	DRAXIN	0.0308283	0.056029	0.00172728	0.00172728	ARNT2	FALSE	ARNT2_direct_+/+	ARNT2_direct_+/+_(311g)	ARNT2_direct_+/+_(327r)	2.36519	1	0.0937919	2761
chr6:40587635-40588136	LRFN2	0.0059642	0.182686	0.00108957	0.00108957	ARNT2	FALSE	ARNT2_direct_+/+	ARNT2_direct_+/+_(311g)	ARNT2_direct_+/+_(327r)	5.38993	1	0.511883	26745
chr20:3767759-3768260	ATRN	0.0262503	0.121885	0.00319951	0.00319951	ARNT2	FALSE	ARNT2_direct_+/+	ARNT2_direct_+/+_(311g)	ARNT2_direct_+/+_(327r)	1.56322	1	0.43437	17937
chr22:17159233-17159734	IL17RA	0.0356622	0.0597417	0.00213052	0.00213052	ARNT2	FALSE	ARNT2_direct_+/+	ARNT2_direct_+/+_(311g)	ARNT2_direct_+/+_(327r)	4.1815	1	0.141968	11109
chr11:18724225-18724726	PTPN5	0.00666389	0.0765115	0.000509864	0.000509864	ARNT2	FALSE	ARNT2_direct_+/+	ARNT2_direct_+/+_(311g)	ARNT2_direct_+/+_(327r)	2.0664	1	0.305449	33207
chr11:47642579-47643080	CELF1	0.0183888	0.213182	0.00392017	0.00392017	ARNT2	FALSE	ARNT2_direct_+/+	ARNT2_direct_+/+_(311g)	ARNT2_direct_+/+_(327r)	1.09736	1	0.41271	26965
chr2:68319665-68320166	APLF	0.0856285	0.0796121	0.00681707	0.00681707	ARNT2	FALSE	ARNT2_direct_+/+	ARNT2_direct_+/+_(311g)	ARNT2_direct_+/+_(327r)	0.763262	1	0.184037	22107
chr6:110329408-110329909	WASF1	0.0258601	0.190619	0.00492943	0.00492943	ARNT2	FALSE	ARNT2_direct_+/+	ARNT2_direct_+/+_(311g)	ARNT2_direct_+/+_(327r)	2.19144	1	0.473876	23703
chr18:4455290-4455791	DLGAP1	0.0355949	0.244721	0.00871084	0.00871084	ARNT2	FALSE	ARNT2_direct_+/+	ARNT2_direct_+/+_(311g)	ARNT2_direct_+/+_(327r)	7.16388	1	0.628331	15284
chr6:2765308-2765809	WRNIP1	0.0676842	0.0907217	0.00614042	0.00614042	ARNT2	FALSE	ARNT2_direct_+/+	ARNT2_direct_+/+_(311g)	ARNT2_direct_+/+_(327r)	1.31329	1	0.234459	36312
chr16:4538489-4538990	MGRN1	0.00755534	0.0734384	0.000554852	0.000554852	ARNT2	FALSE	ARNT2_direct_+/+	ARNT2_direct_+/+_(311g)	ARNT2_direct_+/+_(327r)	1.49006	1	0.308267	39027
chr6:32128262-32128763	TNXB	0.021754	0.0915103	0.00199071	0.00199071	ARNT2	FALSE	ARNT2_direct_+/+	ARNT2_direct_+/+_(311g)	ARNT2_direct_+/+_(327r)	1.16624	1	0.199266	33409
chr3:48268490-48268991	FBXW12	0.08089	0.0789019	0.00638238	0.00638238	ARNT2	FALSE	ARNT2_direct_+/+	ARNT2_direct_+/+_(311g)	ARNT2_direct_+/+_(327r)	1.17477	1	0.121928	16449
chr17:17836323-17836824	RAI1	0.000484869	0.0611773	2.9663e-05	2.9663e-05	ARNT2	FALSE	ARNT2_direct_+/+	ARNT2_direct_+/+_(311g)	ARNT2_direct_+/+_(327r)	0.88756	1	0.315116	73047
chr3:186095567-186096068	ETV5	0.0400891	0.0837119	0.00335594	0.00335594	ARNT2	FALSE	ARNT2_direct_+/+	ARNT2_direct_+/+_(311g)	ARNT2_direct_+/+_(327r)	2.58616	1	0.310175	11574
chr14:99272222-99272723	BCL11B	0.0258136	0.334992	0.00864734	0.00864734	ARNT2	FALSE	ARNT2_direct_+/+	ARNT2_direct_+/+_(311g)	ARNT2_direct_+/+_(327r)	1.781	1	0.211617	39581
chr11:45859714-45860215	CRY2	0.0112525	0.0669261	0.000753087	0.000753087	ARNT2	FALSE	ARNT2_direct_+/+	ARNT2_direct_+/+_(311g)	ARNT2_direct_+/+_(327r)	0.929578	1	0.269511	51827
chr12:98754173-98754674	ANKS1B	0.00560882	0.126435	0.00070915	0.00070915	ARNT2	FALSE	ARNT2_direct_+/+	ARNT2_direct_+/+_(311g)	ARNT2_direct_+/+_(327r)	0.821583	1	0.561851	67036
chr7:140696896-140697397	DENND2A	0.0919561	0.221494	0.0203677	0.0203677	ARNT2	FALSE	ARNT2_direct_+/+	ARNT2_direct_+/+_(311g)	ARNT2_direct_+/+_(327r)	1.11828	1	0.164467	14763
chr11:64643606-64644107	NRXN2	0.0174441	0.148733	0.00259451	0.00259451	ARNT2	FALSE	ARNT2_direct_+/+	ARNT2_direct_+/+_(311g)	ARNT2_direct_+/+_(327r)	1.38619	1	0.316415	33568
chr16:21952538-21953039	VWA3A	0.00734432	0.158637	0.00116508	0.00116508	ARNT2	FALSE	ARNT2_direct_+/+	ARNT2_direct_+/+_(311g)	ARNT2_direct_+/+_(327r)	3.57615	1	0.32113	13403
chr6:166956560-166957061	RNASET2	0.0720558	0.0952526	0.00686351	0.00686351	ARNT2	FALSE	ARNT2_direct_+/+	ARNT2_direct_+/+_(311g)	ARNT2_direct_+/+_(327r)	3.22886	1	0.166538	18834
chr3:170108003-170108504	GPR160	0.0997626	0.0913669	0.009115	0.009115	ARNT2	FALSE	ARNT2_direct_+/+	ARNT2_direct_+/+_(311g)	ARNT2_direct_+/+_(327r)	0.868619	1	0.144801	9188
chr17:40064119-40064620	THRA	0.0667066	0.174768	0.0116582	0.0116582	ARNT2	FALSE	ARNT2_direct_+/+	ARNT2_direct_+/+_(311g)	ARNT2_direct_+/+_(327r)	2.20665	1	0.266699	20019
chr1:203861399-203861900	ATP2B4	0.0299548	0.205583	0.00615821	0.00615821	ARNT2	FALSE	ARNT2_direct_+/+	ARNT2_direct_+/+_(311g)	ARNT2_direct_+/+_(327r)	2.1837	1	0.358779	41716
chr12:124646416-124646917	NCOR2	0.0263292	0.193942	0.00510634	0.00510634	ARNT2	FALSE	ARNT2_direct_+/+	ARNT2_direct_+/+_(311g)	ARNT2_direct_+/+_(327r)	3.68867	1	0.44185	18697
chr5:168282127-168282628	WWC1	0.0163404	0.195457	0.00319383	0.00319383	ARNT2	FALSE	ARNT2_direct_+/+	ARNT2_direct_+/+_(311g)	ARNT2_direct_+/+_(327r)	1.37554	1	0.352993	39272
chr5:176537135-176537636	GPRIN1	0.0125519	0.0577934	0.000725416	0.000725416	ARNT2	FALSE	ARNT2_direct_+/+	ARNT2_direct_+/+_(311g)	ARNT2_direct_+/+_(327r)	0.795175	1	0.107647	49382
chr2:30769547-30770048	GALNT14	0.0510155	0.164993	0.00841722	0.00841722	ARNT2	FALSE	ARNT2_direct_+/+	ARNT2_direct_+/+_(311g)	ARNT2_direct_+/+_(327r)	4.65182	1	0.247553	19578
chr11:11445664-11446165	GALNT18	0.0312067	0.357188	0.0111466	0.0111466	ARNT2	FALSE	ARNT2_direct_+/+	ARNT2_direct_+/+_(311g)	ARNT2_direct_+/+_(327r)	7.86819	1	0.522701	4226
chr17:7234470-7234971	DLG4	0.00888863	0.0909304	0.000808247	0.000808247	ARNT2	FALSE	ARNT2_direct_+/+	ARNT2_direct_+/+_(311g)	ARNT2_direct_+/+_(327r)	3.29498	1	0.277843	1066
chr14:91388578-91389079	CCDC88C	0.0140272	0.220294	0.0030901	0.0030901	ARNT2	FALSE	ARNT2_direct_+/+	ARNT2_direct_+/+_(311g)	ARNT2_direct_+/+_(327r)	3.28111	1	0.255864	36009
chr1:6208766-6209267	KCNAB2	0.00276483	0.0519016	0.000143499	0.000143499	ARNT2	FALSE	ARNT2_direct_+/+	ARNT2_direct_+/+_(311g)	ARNT2_direct_+/+_(327r)	1.37012	1	0.386972	47713
chr22:29313224-29313725	RASL10A	0.00882666	0.0513902	0.000453604	0.000453604	ARNT2	FALSE	ARNT2_direct_+/+	ARNT2_direct_+/+_(311g)	ARNT2_direct_+/+_(327r)	1.11992	1	0.105327	49566
chr5:143177359-143177860	ARHGAP26	0.0108245	0.119708	0.00129577	0.00129577	ARNT2	FALSE	ARNT2_direct_+/+	ARNT2_direct_+/+_(311g)	ARNT2_direct_+/+_(327r)	0.97454	1	0.500448	55871
chr16:85055770-85056271	KIAA0513	0.00414433	0.0966326	0.000400478	0.000400478	ARNT2	FALSE	ARNT2_direct_+/+	ARNT2_direct_+/+_(311g)	ARNT2_direct_+/+_(327r)	3.51127	1	0.324076	27326
chr17:40108243-40108744	THRA	0.034097	0.17457	0.00595232	0.00595232	ARNT2	FALSE	ARNT2_direct_+/+	ARNT2_direct_+/+_(311g)	ARNT2_direct_+/+_(327r)	2.20665	1	0.266699	33903
chr13:51325919-51326420	FAM124A	0.0209325	0.119976	0.00251139	0.00251139	ARNT2	FALSE	ARNT2_direct_+/+	ARNT2_direct_+/+_(311g)	ARNT2_direct_+/+_(327r)	1.6404	1	0.2581	58817
chr18:35041317-35041818	DTNA	0.0182793	0.174733	0.00319399	0.00319399	ARNT2	FALSE	ARNT2_direct_+/+	ARNT2_direct_+/+_(311g)	ARNT2_direct_+/+_(327r)	2.29322	1	0.462838	35457
chr6:99425362-99425863	PNISR	0.035188	0.187476	0.00659691	0.00659691	ARNT2	FALSE	ARNT2_direct_+/+	ARNT2_direct_+/+_(311g)	ARNT2_direct_+/+_(327r)	0.95453	1	0.463273	29559
chr5:168579639-168580140	SLIT3	0.0250741	0.263303	0.0066021	0.0066021	ARNT2	FALSE	ARNT2_direct_+/+	ARNT2_direct_+/+_(311g)	ARNT2_direct_+/+_(327r)	4.21563	1	0.45956	28892
chr1:11805997-11806498	MAD2L2	0.0340022	0.057172	0.00194398	0.00194398	ARNT2	FALSE	ARNT2_direct_+/+	ARNT2_direct_+/+_(311g)	ARNT2_direct_+/+_(327r)	2.08484	1	0.0911367	2519
chr1:210369315-210369816	HHAT	0.0852062	0.230022	0.0195993	0.0195993	ARNT2	FALSE	ARNT2_direct_+/+	ARNT2_direct_+/+_(311g)	ARNT2_direct_+/+_(327r)	4.20966	1	0.274624	6608
chr19:49487318-49487819	SLC17A7	0.0103151	0.0602225	0.0006212	0.0006212	ARNT2	FALSE	ARNT2_direct_+/+	ARNT2_direct_+/+_(311g)	ARNT2_direct_+/+_(327r)	0.896668	1	0.321249	62170
chrX:44872921-44873422	KDM6A	0.0351512	0.0750443	0.0026379	0.0026379	ARNT2	FALSE	ARNT2_direct_+/+	ARNT2_direct_+/+_(311g)	ARNT2_direct_+/+_(327r)	1.39888	1	0.405839	10935
chr5:153447448-153447949	GRIA1	0.042361	0.441807	0.0187154	0.0187154	ARNT2	FALSE	ARNT2_direct_+/+	ARNT2_direct_+/+_(311g)	ARNT2_direct_+/+_(327r)	4.2415	1	0.515343	34812
chr6:38436763-38437264	BTBD9	0.0161617	0.300865	0.0048625	0.0048625	ARNT2	FALSE	ARNT2_direct_+/+	ARNT2_direct_+/+_(311g)	ARNT2_direct_+/+_(327r)	10.5806	1	0.56166	16260
chr15:41621447-41621948	ITPKA	0.0481569	0.143063	0.00688949	0.00688949	ARNT2	FALSE	ARNT2_direct_+/+	ARNT2_direct_+/+_(311g)	ARNT2_direct_+/+_(327r)	3.14516	1	0.212526	5913
chr4:167291107-167291608	SPOCK3	0.0194668	0.188907	0.00367743	0.00367743	ARNT2	FALSE	ARNT2_direct_+/+	ARNT2_direct_+/+_(311g)	ARNT2_direct_+/+_(327r)	1.12049	1	0.285268	64487
chr14:64503600-64504101	MTHFD1	0.0277798	0.0810268	0.00225091	0.00225091	ARNT2	FALSE	ARNT2_direct_+/+	ARNT2_direct_+/+_(311g)	ARNT2_direct_+/+_(327r)	1.84061	1	0.23681	23193
chr4:781902-782403	GAK	0.00147182	0.078053	0.00011488	0.00011488	ARNT2	FALSE	ARNT2_direct_+/+	ARNT2_direct_+/+_(311g)	ARNT2_direct_+/+_(327r)	2.42251	1	0.32056	56985
chr12:4448491-4448992	CCND2	0.0982858	0.137111	0.0134761	0.0134761	ARNT2	FALSE	ARNT2_direct_+/+	ARNT2_direct_+/+_(311g)	ARNT2_direct_+/+_(327r)	2.44757	1	0.308976	13012
chr18:37538975-37539476	CELF4	0.0458551	0.243784	0.0111787	0.0111787	ARNT2	FALSE	ARNT2_direct_+/+	ARNT2_direct_+/+_(311g)	ARNT2_direct_+/+_(327r)	2.8473	1	0.440949	18589
chr12:57088547-57089048	NAB2	0.0334353	0.0697821	0.00233318	0.00233318	ARNT2	FALSE	ARNT2_direct_+/+	ARNT2_direct_+/+_(311g)	ARNT2_direct_+/+_(327r)	1.71888	1	0.140942	17116
chr2:190881552-190882053	GLS	0.0145189	0.161461	0.00234423	0.00234423	ARNT2	FALSE	ARNT2_direct_+/+	ARNT2_direct_+/+_(311g)	ARNT2_direct_+/+_(327r)	0.87791	1	0.516503	50735
chr15:73633369-73633870	NPTN	0.0388184	0.177307	0.00688277	0.00688277	ARNT2	FALSE	ARNT2_direct_+/+	ARNT2_direct_+/+_(311g)	ARNT2_direct_+/+_(327r)	2.98516	1	0.479127	9695
chr1:110338532-110339033	KCNC4	0.0513043	0.0781935	0.00401166	0.00401166	ARNT2	FALSE	ARNT2_direct_+/+	ARNT2_direct_+/+_(311g)	ARNT2_direct_+/+_(327r)	1.75953	1	0.173903	20271
chr17:62966074-62966575	TANC2	0.0440119	0.226485	0.00996804	0.00996804	ARNT2	FALSE	ARNT2_direct_+/+	ARNT2_direct_+/+_(311g)	ARNT2_direct_+/+_(327r)	3.91845	1	0.545716	15690
chr2:181678882-181679383	NEUROD1	0.0570825	0.08183	0.00467106	0.00467106	ARNT2	FALSE	ARNT2_direct_+/+	ARNT2_direct_+/+_(311g)	ARNT2_direct_+/+_(327r)	1.92373	1	0.11228	3576
chr3:4748645-4749146	ITPR1	0.0100795	0.242004	0.00243926	0.00243926	ARNT2	FALSE	ARNT2_direct_+/+	ARNT2_direct_+/+_(311g)	ARNT2_direct_+/+_(327r)	7.03915	1	0.512175	26409
chr3:58577329-58577830	KCTD6	0.0232268	0.0627754	0.00145807	0.00145807	ARNT2	FALSE	ARNT2_direct_+/+	ARNT2_direct_+/+_(311g)	ARNT2_direct_+/+_(327r)	1.35652	1	0.164076	30106
chr5:11904359-11904860	CTNND2	0.0054913	0.145449	0.000798706	0.000798706	ARNT2	FALSE	ARNT2_direct_+/+	ARNT2_direct_+/+_(311g)	ARNT2_direct_+/+_(327r)	5.19625	1	0.589477	27080
chr1:222712457-222712958	MIA3	0.13725	0.132891	0.0182393	0.0182393	ARNT2	FALSE	ARNT2_direct_+/+	ARNT2_direct_+/+_(311g)	ARNT2_direct_+/+_(327r)	1.99894	1	0.385884	1280
chr13:79503081-79503582	NDFIP2	0.0178772	0.0927311	0.00165778	0.00165778	ARNT2	FALSE	ARNT2_direct_+/+	ARNT2_direct_+/+_(311g)	ARNT2_direct_+/+_(327r)	4.58787	1	0.457407	11807
chr10:50624533-50625034	SGMS1	0.00829587	0.0887129	0.00073595	0.00073595	ARNT2	FALSE	ARNT2_direct_+/+	ARNT2_direct_+/+_(311g)	ARNT2_direct_+/+_(327r)	1.72602	1	0.454705	42478
chr19:18750331-18750832	KLHL26	0.0080466	0.0683628	0.000550089	0.000550089	ARNT2	FALSE	ARNT2_direct_+/+	ARNT2_direct_+/+_(311g)	ARNT2_direct_+/+_(327r)	1.14445	1	0.142722	54708
chr7:152759660-152760161	ACTR3B	0.0490223	0.130297	0.00638748	0.00638748	ARNT2	FALSE	ARNT2_direct_+/+	ARNT2_direct_+/+_(311g)	ARNT2_direct_+/+_(327r)	0.994122	1	0.400565	19043
chr17:65561561-65562062	CEP112	0.0251634	0.128899	0.00324355	0.00324355	ARNT2	FALSE	ARNT2_direct_+/+	ARNT2_direct_+/+_(311g)	ARNT2_direct_+/+_(327r)	0.886549	1	0.390725	36403
chr3:48269164-48269665	SPINK8	0.0429082	0.0891881	0.0038269	0.0038269	ARNT2	FALSE	ARNT2_direct_+/+	ARNT2_direct_+/+_(311g)	ARNT2_direct_+/+_(327r)	1.44374	1	0.149616	28421
chr22:27800327-27800828	MN1	0.0657618	0.21603	0.0142066	0.0142066	ARNT2	FALSE	ARNT2_direct_+/+	ARNT2_direct_+/+_(311g)	ARNT2_direct_+/+_(327r)	2.33793	1	0.127722	35021
chr12:57088547-57089048	LRP1	0.00371998	0.066888	0.000248822	0.000248822	ARNT2	FALSE	ARNT2_direct_+/+	ARNT2_direct_+/+_(311g)	ARNT2_direct_+/+_(327r)	3.11585	1	0.338068	36783
chr14:75176111-75176612	NEK9	0.0287431	0.0921249	0.00264796	0.00264796	ARNT2	FALSE	ARNT2_direct_+/+	ARNT2_direct_+/+_(311g)	ARNT2_direct_+/+_(327r)	0.82062	1	0.281532	40242
chr12:130839189-130839690	RIMBP2	0.0187084	0.250747	0.00469107	0.00469107	ARNT2	FALSE	ARNT2_direct_+/+	ARNT2_direct_+/+_(311g)	ARNT2_direct_+/+_(327r)	9.06391	1	0.574128	15348
chr6:7468497-7468998	DSP	0.100061	0.0603165	0.00603533	0.00603533	ARNT2	FALSE	ARNT2_direct_+/+	ARNT2_direct_+/+_(311g)	ARNT2_direct_+/+_(327r)	1.98841	1	0.0824366	7533
chr1:205568880-205569381	MFSD4A	0.0412596	0.111577	0.00460362	0.00460362	ARNT2	FALSE	ARNT2_direct_+/+	ARNT2_direct_+/+_(311g)	ARNT2_direct_+/+_(327r)	1.53031	1	0.268091	16453
chr11:61600477-61600978	SYT7	0.00924832	0.0977955	0.000904443	0.000904443	ARNT2	FALSE	ARNT2_direct_+/+	ARNT2_direct_+/+_(311g)	ARNT2_direct_+/+_(327r)	3.04662	1	0.375476	50600
chr6:111259130-111259631	MFSD4B	0.0537293	0.098559	0.00529551	0.00529551	ARNT2	FALSE	ARNT2_direct_+/+	ARNT2_direct_+/+_(311g)	ARNT2_direct_+/+_(327r)	0.729585	1	0.239141	35421
chr17:79749482-79749983	RBFOX3	0.0206094	0.19141	0.00394485	0.00394485	ARNT2	FALSE	ARNT2_direct_+/+	ARNT2_direct_+/+_(311g)	ARNT2_direct_+/+_(327r)	1.37609	1	0.478295	25985
chr3:4523775-4524276	ITPR1	0.00822542	0.185776	0.00152809	0.00152809	ARNT2	FALSE	ARNT2_direct_+/+	ARNT2_direct_+/+_(311g)	ARNT2_direct_+/+_(327r)	7.03915	1	0.512175	5218
chr19:35141379-35141880	LGI4	0.02811	0.0898144	0.00252469	0.00252469	ARNT2	FALSE	ARNT2_direct_+/+	ARNT2_direct_+/+_(311g)	ARNT2_direct_+/+_(327r)	1.89989	1	0.247404	59982
chr2:61536670-61537171	USP34	0.00780136	0.0967414	0.000754714	0.000754714	ARNT2	FALSE	ARNT2_direct_+/+	ARNT2_direct_+/+_(311g)	ARNT2_direct_+/+_(327r)	2.88412	1	0.529932	48471
chr16:22216480-22216981	VWA3A	0.00125796	0.0564761	7.10448e-05	7.10448e-05	ARNT2	FALSE	ARNT2_direct_+/+	ARNT2_direct_+/+_(311g)	ARNT2_direct_+/+_(327r)	3.57615	1	0.32113	46423
chr10:68331886-68332387	RUFY2	0.025189	0.15021	0.00378363	0.00378363	ARNT2	FALSE	ARNT2_direct_+/+	ARNT2_direct_+/+_(311g)	ARNT2_direct_+/+_(327r)	0.767201	1	0.394979	72018
chr18:36129761-36130262	RPRD1A	0.00845257	0.0922435	0.000779695	0.000779695	ARNT2	FALSE	ARNT2_direct_+/+	ARNT2_direct_+/+_(311g)	ARNT2_direct_+/+_(327r)	1.20157	1	0.402534	53720
chr3:184405775-184406276	CHRD	0.0261719	0.0789095	0.00206521	0.00206521	ARNT2	FALSE	ARNT2_direct_+/+	ARNT2_direct_+/+_(311g)	ARNT2_direct_+/+_(327r)	1.59918	1	0.171784	57265
chr4:674251-674752	PIGG	0.0161002	0.0862847	0.0013892	0.0013892	ARNT2	FALSE	ARNT2_direct_+/+	ARNT2_direct_+/+_(311g)	ARNT2_direct_+/+_(327r)	0.910655	1	0.356041	25230
chr8:84183105-84183606	RALYL	0.0106525	0.139887	0.00149015	0.00149015	ARNT2	FALSE	ARNT2_direct_+/+	ARNT2_direct_+/+_(311g)	ARNT2_direct_+/+_(327r)	2.08145	1	0.542949	12511
chr5:177469147-177469648	RGS14	0.0336735	0.0508206	0.00171131	0.00171131	ARNT2	FALSE	ARNT2_direct_+/+	ARNT2_direct_+/+_(311g)	ARNT2_direct_+/+_(327r)	0.761484	1	0.094717	33187
chr11:133579471-133579972	OPCML	0.000861794	0.119227	0.000102749	0.000102749	ARNT2	FALSE	ARNT2_direct_+/+	ARNT2_direct_+/+_(311g)	ARNT2_direct_+/+_(327r)	0.854373	1	0.538785	68045
chr10:10886921-10887422	CELF2	0.000522541	0.145936	7.62577e-05	7.62577e-05	ARNT2	FALSE	ARNT2_direct_+/+	ARNT2_direct_+/+_(311g)	ARNT2_direct_+/+_(327r)	8.14794	1	0.608748	23274
chr13:87672045-87672546	SLITRK5	0.0242213	0.151787	0.00367648	0.00367648	ARNT2	FALSE	ARNT2_direct_+/+	ARNT2_direct_+/+_(311g)	ARNT2_direct_+/+_(327r)	1.83278	1	0.396917	4397
chr3:48269164-48269665	ZNF589	0.102849	0.170419	0.0175274	0.0175274	ARNT2	FALSE	ARNT2_direct_+/+	ARNT2_direct_+/+_(311g)	ARNT2_direct_+/+_(327r)	1.9571	1	0.254892	11905
chr11:117874966-117875467	DSCAML1	0.0113169	0.239517	0.00271059	0.00271059	ARNT2	FALSE	ARNT2_direct_+/+	ARNT2_direct_+/+_(311g)	ARNT2_direct_+/+_(327r)	1.63527	1	0.347998	34206
chr5:77030281-77030782	PDE8B	0.0364037	0.0787411	0.00286647	0.00286647	ARNT2	FALSE	ARNT2_direct_+/+	ARNT2_direct_+/+_(311g)	ARNT2_direct_+/+_(327r)	2.81049	1	0.158585	15182
chr9:133149307-133149808	ABO	0.0333891	0.0689413	0.00230189	0.00230189	ARNT2	FALSE	ARNT2_direct_+/+	ARNT2_direct_+/+_(311g)	ARNT2_direct_+/+_(327r)	0.737139	1	0.0910035	25240
chrX:29889731-29890232	IL1RAPL1	0.0792911	0.26061	0.0206641	0.0206641	ARNT2	FALSE	ARNT2_direct_+/+	ARNT2_direct_+/+_(311g)	ARNT2_direct_+/+_(327r)	4.38927	1	0.585578	11630
chr16:5033618-5034119	SEC14L5	0.0635374	0.199545	0.0126786	0.0126786	ARNT2	FALSE	ARNT2_direct_+/+	ARNT2_direct_+/+_(311g)	ARNT2_direct_+/+_(327r)	1.24261	1	0.385769	9757
chr18:76428526-76429027	ZNF516	0.00841502	0.152869	0.0012864	0.0012864	ARNT2	FALSE	ARNT2_direct_+/+	ARNT2_direct_+/+_(311g)	ARNT2_direct_+/+_(327r)	3.33824	1	0.263395	27480
chr10:68231529-68232030	RUFY2	0.0377094	0.176593	0.00665921	0.00665921	ARNT2	FALSE	ARNT2_direct_+/+	ARNT2_direct_+/+_(311g)	ARNT2_direct_+/+_(327r)	0.767201	1	0.394979	31453
chr19:50724857-50725358	SHANK1	0.0123979	0.144502	0.00179151	0.00179151	ARNT2	FALSE	ARNT2_direct_+/+	ARNT2_direct_+/+_(311g)	ARNT2_direct_+/+_(327r)	0.731192	1	0.376882	81664
chr13:79503081-79503582	RBM26	0.00458905	0.132643	0.000608703	0.000608703	ARNT2	FALSE	ARNT2_direct_+/+	ARNT2_direct_+/+_(311g)	ARNT2_direct_+/+_(327r)	2.62734	1	0.514356	25010
chr8:37899517-37900018	ADGRA2	0.0366985	0.0934708	0.00343024	0.00343024	ARNT2	FALSE	ARNT2_direct_+/+	ARNT2_direct_+/+_(311g)	ARNT2_direct_+/+_(327r)	2.45578	1	0.229543	12633
chr9:95510808-95511309	PTCH1	0.0259513	0.116657	0.00302741	0.00302741	ARNT2	FALSE	ARNT2_direct_+/+	ARNT2_direct_+/+_(311g)	ARNT2_direct_+/+_(327r)	3.58367	1	0.276461	24386
chr5:145986211-145986712	PLAC8L1	0.0205434	0.0666188	0.00136857	0.00136857	ARNT2	FALSE	ARNT2_direct_+/+	ARNT2_direct_+/+_(311g)	ARNT2_direct_+/+_(327r)	3.24793	1	0.143984	30471
chr4:185426129-185426630	LRP2BP	0.0178716	0.0513902	0.000918424	0.000918424	ARNT2	FALSE	ARNT2_direct_+/+	ARNT2_direct_+/+_(311g)	ARNT2_direct_+/+_(327r)	1.78046	1	0.206707	41985
chr4:7068130-7068631	TBC1D14	0.00130013	0.0588154	7.64675e-05	7.64675e-05	ARNT2	FALSE	ARNT2_direct_+/+	ARNT2_direct_+/+_(311g)	ARNT2_direct_+/+_(327r)	1.06627	1	0.293098	37510
chrX:77895456-77895957	ATRX	0.0252925	0.0751402	0.00190048	0.00190048	ARNT2	FALSE	ARNT2_direct_+/+	ARNT2_direct_+/+_(311g)	ARNT2_direct_+/+_(327r)	0.824843	1	0.4767	55184
chr7:141071368-141071869	BRAF	0.00275257	0.0663934	0.000182752	0.000182752	ARNT2	FALSE	ARNT2_direct_+/+	ARNT2_direct_+/+_(311g)	ARNT2_direct_+/+_(327r)	2.34864	1	0.499439	37353
chr20:63980128-63980629	TPD52L2	0.00332674	0.057151	0.000190127	0.000190127	ARNT2	FALSE	ARNT2_direct_+/+	ARNT2_direct_+/+_(311g)	ARNT2_direct_+/+_(327r)	1.12797	1	0.250787	62749
chr9:110256564-110257065	SVEP1	0.10933	0.139219	0.0152209	0.0152209	ARNT2	FALSE	ARNT2_direct_+/+	ARNT2_direct_+/+_(311g)	ARNT2_direct_+/+_(327r)	2.42204	1	0.239893	4830
chr6:109382011-109382512	PPIL6	0.0934157	0.0971101	0.0090716	0.0090716	ARNT2	FALSE	ARNT2_direct_+/+	ARNT2_direct_+/+_(311g)	ARNT2_direct_+/+_(327r)	1.45268	1	0.197411	6625
chr6:166956560-166957061	RPS6KA2	0.0316716	0.322298	0.0102077	0.0102077	ARNT2	FALSE	ARNT2_direct_+/+	ARNT2_direct_+/+_(311g)	ARNT2_direct_+/+_(327r)	1.39199	1	0.376877	43538
chrX:96684692-96685193	DIAPH2	0.0151019	0.258573	0.00390495	0.00390495	ARNT2	FALSE	ARNT2_direct_+/+	ARNT2_direct_+/+_(311g)	ARNT2_direct_+/+_(327r)	5.04356	1	0.483906	29286
chr13:50124405-50124906	TRIM13	0.0398151	0.0620929	0.00247223	0.00247223	ARNT2	FALSE	ARNT2_direct_+/+	ARNT2_direct_+/+_(311g)	ARNT2_direct_+/+_(327r)	1.46328	1	0.158532	34395
chr1:235504938-235505439	GNG4	0.0598007	0.0748721	0.00447741	0.00447741	ARNT2	FALSE	ARNT2_direct_+/+	ARNT2_direct_+/+_(311g)	ARNT2_direct_+/+_(327r)	1.79089	1	0.0973349	16479
chr4:107036163-107036664	DKK2	0.0815615	0.0752848	0.00614034	0.00614034	ARNT2	FALSE	ARNT2_direct_+/+	ARNT2_direct_+/+_(311g)	ARNT2_direct_+/+_(327r)	1.12518	1	0.164465	34865
chr2:38377240-38377741	ATL2	0.00935183	0.0666426	0.00062323	0.00062323	ARNT2	FALSE	ARNT2_direct_+/+	ARNT2_direct_+/+_(311g)	ARNT2_direct_+/+_(327r)	1.0747	1	0.379332	48558
chr19:58347642-58348143	ZSCAN22	0.0543311	0.0631298	0.00342991	0.00342991	ARNT2	FALSE	ARNT2_direct_+/+	ARNT2_direct_+/+_(311g)	ARNT2_direct_+/+_(327r)	1.22317	1	0.131151	22615
chr16:21952538-21953039	NPIPB4	0.0482962	0.252514	0.0121955	0.0121955	ARNT2	FALSE	ARNT2_direct_+/+	ARNT2_direct_+/+_(311g)	ARNT2_direct_+/+_(327r)	0.80147	1	0.479946	12290
chr9:137550427-137550928	PNPLA7	0.000672753	0.107865	7.25664e-05	7.25664e-05	ARNT2	FALSE	ARNT2_direct_+/+	ARNT2_direct_+/+_(311g)	ARNT2_direct_+/+_(327r)	0.728627	1	0.266083	78126
chr1:110339050-110339551	KCNC4	0.0535076	0.083064	0.00444456	0.00444456	ARNT2	FALSE	ARNT2_direct_+/+	ARNT2_direct_+/+_(311g)	ARNT2_direct_+/+_(327r)	1.75953	1	0.173903	7088
chr18:48951602-48952103	CTIF	0.00340566	0.112257	0.000382308	0.000382308	ARNT2	FALSE	ARNT2_direct_+/+	ARNT2_direct_+/+_(311g)	ARNT2_direct_+/+_(327r)	1.53413	1	0.42442	59404
chr14:24965888-24966389	STXBP6	0.0264903	0.359378	0.00952005	0.00952005	ARNT2	FALSE	ARNT2_direct_+/+	ARNT2_direct_+/+_(311g)	ARNT2_direct_+/+_(327r)	3.14902	1	0.378482	51684
chr22:24952550-24953051	SGSM1	0.0131024	0.0994395	0.00130289	0.00130289	ARNT2	FALSE	ARNT2_direct_+/+	ARNT2_direct_+/+_(311g)	ARNT2_direct_+/+_(327r)	5.39991	1	0.428619	10799
chr19:48090467-48090968	PLA2G4C	0.0111687	0.115329	0.00128807	0.00128807	ARNT2	FALSE	ARNT2_direct_+/+	ARNT2_direct_+/+_(311g)	ARNT2_direct_+/+_(327r)	2.25106	1	0.318064	24846
chr3:58433787-58434288	KCTD6	0.0422853	0.0624482	0.00264064	0.00264064	ARNT2	FALSE	ARNT2_direct_+/+	ARNT2_direct_+/+_(311g)	ARNT2_direct_+/+_(327r)	1.35652	1	0.164076	21297
chr16:30065055-30065556	DOC2A	0.00751011	0.0963892	0.000723894	0.000723894	ARNT2	FALSE	ARNT2_direct_+/+	ARNT2_direct_+/+_(311g)	ARNT2_direct_+/+_(327r)	2.6952	1	0.247956	58938
chr8:23246503-23247004	LOXL2	0.0352065	0.0626834	0.00220686	0.00220686	ARNT2	FALSE	ARNT2_direct_+/+	ARNT2_direct_+/+_(311g)	ARNT2_direct_+/+_(327r)	2.49212	1	0.148927	40934
chr3:133038209-133038710	TMEM108	0.019211	0.201632	0.00387354	0.00387354	ARNT2	FALSE	ARNT2_direct_+/+	ARNT2_direct_+/+_(311g)	ARNT2_direct_+/+_(327r)	7.19771	1	0.533794	19839
chr10:59906491-59906992	ANK3	0.0115215	0.187143	0.00215617	0.00215617	ARNT2	FALSE	ARNT2_direct_+/+	ARNT2_direct_+/+_(311g)	ARNT2_direct_+/+_(327r)	5.70959	1	0.597302	35821
chr11:60841940-60842441	TMEM132A	0.0153003	0.0536971	0.00082158	0.00082158	ARNT2	FALSE	ARNT2_direct_+/+	ARNT2_direct_+/+_(311g)	ARNT2_direct_+/+_(327r)	2.51026	1	0.146749	39005
chr7:140696896-140697397	BRAF	0.00624677	0.125879	0.000786336	0.000786336	ARNT2	FALSE	ARNT2_direct_+/+	ARNT2_direct_+/+_(311g)	ARNT2_direct_+/+_(327r)	2.34864	1	0.499439	52370
chr5:139341677-139342178	MATR3	0.00297541	0.114938	0.000341987	0.000341987	ARNT2	FALSE	ARNT2_direct_+/+	ARNT2_direct_+/+_(311g)	ARNT2_direct_+/+_(327r)	1.73798	1	0.465556	69963
chr3:48268490-48268991	ZNF589	0.110066	0.180385	0.0198541	0.0198541	ARNT2	FALSE	ARNT2_direct_+/+	ARNT2_direct_+/+_(311g)	ARNT2_direct_+/+_(327r)	1.9571	1	0.254892	9359
chr19:55476147-55476648	SHISA7	0.0087175	0.083462	0.00072758	0.00072758	ARNT2	FALSE	ARNT2_direct_+/+	ARNT2_direct_+/+_(311g)	ARNT2_direct_+/+_(327r)	0.934078	1	0.252345	56622
chr16:21502210-21502711	NPIPB3	0.0946251	0.29281	0.0277072	0.0277072	ARNT2	FALSE	ARNT2_direct_+/+	ARNT2_direct_+/+_(311g)	ARNT2_direct_+/+_(327r)	0.776836	1	0.497982	19772
chr19:38171992-38172493	DPF1	0.0207676	0.0900902	0.00187096	0.00187096	ARNT2	FALSE	ARNT2_direct_+/+	ARNT2_direct_+/+_(311g)	ARNT2_direct_+/+_(327r)	1.94166	1	0.176272	35100
chr3:48268490-48268991	SPINK8	0.0863088	0.0994834	0.00858629	0.00858629	ARNT2	FALSE	ARNT2_direct_+/+	ARNT2_direct_+/+_(311g)	ARNT2_direct_+/+_(327r)	1.44374	1	0.149616	14885
chr22:50525706-50526207	SHANK3	0.0428536	0.145996	0.00625646	0.00625646	ARNT2	FALSE	ARNT2_direct_+/+	ARNT2_direct_+/+_(311g)	ARNT2_direct_+/+_(327r)	2.30799	1	0.331803	8395
chr16:56477220-56477721	BBS2	0.00356087	0.134272	0.000478124	0.000478124	ARNT2	FALSE	ARNT2_direct_+/+	ARNT2_direct_+/+_(311g)	ARNT2_direct_+/+_(327r)	1.1571	1	0.344469	54681
chr11:113875566-113876067	HTR3B	0.00209355	0.0650536	0.000136193	0.000136193	ARNT2	FALSE	ARNT2_direct_+/+	ARNT2_direct_+/+_(311g)	ARNT2_direct_+/+_(327r)	2.88841	1	0.2114	10714
chr9:89418275-89418776	SEMA4D	0.0197351	0.153785	0.00303497	0.00303497	ARNT2	FALSE	ARNT2_direct_+/+	ARNT2_direct_+/+_(311g)	ARNT2_direct_+/+_(327r)	1.2883	1	0.359848	39256
chr19:18750331-18750832	TMEM59L	0.00125128	0.0740147	9.26134e-05	9.26134e-05	ARNT2	FALSE	ARNT2_direct_+/+	ARNT2_direct_+/+_(311g)	ARNT2_direct_+/+_(327r)	4.21827	1	0.264592	41966
chr1:202927154-202927655	KDM5B	0.00174328	0.0642148	0.000111944	0.000111944	ARNT2	FALSE	ARNT2_direct_+/+	ARNT2_direct_+/+_(311g)	ARNT2_direct_+/+_(327r)	0.765695	1	0.375853	6303
chr10:91798298-91798799	BTAF1	0.0352473	0.134823	0.00475214	0.00475214	ARNT2	FALSE	ARNT2_direct_+/+	ARNT2_direct_+/+_(311g)	ARNT2_direct_+/+_(327r)	0.999883	1	0.417502	25758
chr11:61571419-61571920	SYT7	0.00476769	0.0777575	0.000370724	0.000370724	ARNT2	FALSE	ARNT2_direct_+/+	ARNT2_direct_+/+_(311g)	ARNT2_direct_+/+_(327r)	3.04662	1	0.375476	56383
chr20:62773679-62774180	TCFL5	0.0396176	0.0949407	0.00376132	0.00376132	ARNT2	FALSE	ARNT2_direct_+/+	ARNT2_direct_+/+_(311g)	ARNT2_direct_+/+_(327r)	2.6652	1	0.188733	11973
chr5:103120143-103120644	PAM	0.0332967	0.135008	0.00449533	0.00449533	ARNT2	FALSE	ARNT2_direct_+/+	ARNT2_direct_+/+_(311g)	ARNT2_direct_+/+_(327r)	2.19212	1	0.477077	29657
chr7:5253665-5254166	SLC29A4	0.0489101	0.161987	0.00792279	0.00792279	ARNT2	FALSE	ARNT2_direct_+/+	ARNT2_direct_+/+_(311g)	ARNT2_direct_+/+_(327r)	1.2466	1	0.135547	42338
chr5:62403868-62404369	IPO11	0.0088761	0.0690535	0.000612926	0.000612926	ARNT2	FALSE	ARNT2_direct_+/+	ARNT2_direct_+/+_(311g)	ARNT2_direct_+/+_(327r)	0.904417	1	0.371035	47609
chr1:155012137-155012638	KCNN3	0.0305065	0.28672	0.00874682	0.00874682	ARNT2	FALSE	ARNT2_direct_+/+	ARNT2_direct_+/+_(311g)	ARNT2_direct_+/+_(327r)	4.92135	1	0.388256	27364
chr1:57272212-57272713	DAB1	0.0425387	0.475057	0.0202083	0.0202083	ARNT2	FALSE	ARNT2_direct_+/+	ARNT2_direct_+/+_(311g)	ARNT2_direct_+/+_(327r)	4.48478	1	0.472852	24304
chr1:117060116-117060617	PTGFRN	0.013236	0.0760652	0.0010068	0.0010068	ARNT2	FALSE	ARNT2_direct_+/+	ARNT2_direct_+/+_(311g)	ARNT2_direct_+/+_(327r)	2.02565	1	0.166238	32186
chr3:113947621-113948122	CCDC191	0.0548747	0.108837	0.00597242	0.00597242	ARNT2	FALSE	ARNT2_direct_+/+	ARNT2_direct_+/+_(311g)	ARNT2_direct_+/+_(327r)	1.58317	1	0.309902	30713
chr17:3892238-3892739	CAMKK1	0.0569695	0.20603	0.0117374	0.0117374	ARNT2	FALSE	ARNT2_direct_+/+	ARNT2_direct_+/+_(311g)	ARNT2_direct_+/+_(327r)	5.29047	1	0.371173	20829
chr14:64338015-64338516	MTHFD1	0.00924021	0.0756001	0.000698561	0.000698561	ARNT2	FALSE	ARNT2_direct_+/+	ARNT2_direct_+/+_(311g)	ARNT2_direct_+/+_(327r)	1.84061	1	0.23681	74035
chr13:50125622-50126123	TRIM13	0.125882	0.0814625	0.0102547	0.0102547	ARNT2	FALSE	ARNT2_direct_+/+	ARNT2_direct_+/+_(311g)	ARNT2_direct_+/+_(327r)	1.46328	1	0.158532	4366
chr3:184275211-184275712	CHRD	0.0673863	0.0931995	0.00628037	0.00628037	ARNT2	FALSE	ARNT2_direct_+/+	ARNT2_direct_+/+_(311g)	ARNT2_direct_+/+_(327r)	1.59918	1	0.171784	24788
chr13:51804112-51804613	WDFY2	0.0111336	0.106048	0.00118069	0.00118069	ARNT2	FALSE	ARNT2_direct_+/+	ARNT2_direct_+/+_(311g)	ARNT2_direct_+/+_(327r)	1.28548	1	0.347167	54128
chr19:1275837-1276338	DAZAP1	0.0123934	0.0871956	0.00108065	0.00108065	ARNT2	FALSE	ARNT2_direct_+/+	ARNT2_direct_+/+_(311g)	ARNT2_direct_+/+_(327r)	0.952742	1	0.226924	13333
chr15:41621447-41621948	RPAP1	0.0547421	0.108354	0.00593151	0.00593151	ARNT2	FALSE	ARNT2_direct_+/+	ARNT2_direct_+/+_(311g)	ARNT2_direct_+/+_(327r)	1.81069	1	0.191102	8545
chr6:108872242-108872743	SESN1	0.00779096	0.0727219	0.000566573	0.000566573	ARNT2	FALSE	ARNT2_direct_+/+	ARNT2_direct_+/+_(311g)	ARNT2_direct_+/+_(327r)	1.03121	1	0.413472	66151
chr11:62923149-62923650	SLC22A8	0.036511	0.110038	0.00401759	0.00401759	ARNT2	FALSE	ARNT2_direct_+/+	ARNT2_direct_+/+_(311g)	ARNT2_direct_+/+_(327r)	3.99952	1	0.211984	33673
chr11:44066125-44066626	EXT2	0.0358989	0.093412	0.00335339	0.00335339	ARNT2	FALSE	ARNT2_direct_+/+	ARNT2_direct_+/+_(311g)	ARNT2_direct_+/+_(327r)	0.946303	1	0.385623	28209
chr22:46649360-46649861	TBC1D22A	0.0034387	0.113249	0.000389428	0.000389428	ARNT2	FALSE	ARNT2_direct_+/+	ARNT2_direct_+/+_(311g)	ARNT2_direct_+/+_(327r)	0.754387	1	0.416071	65227
chr4:23697844-23698345	PPARGC1A	0.0140687	0.0831928	0.00117041	0.00117041	ARNT2	FALSE	ARNT2_direct_+/+	ARNT2_direct_+/+_(311g)	ARNT2_direct_+/+_(327r)	2.15498	1	0.346428	30936
chr3:113947621-113948122	ZDHHC23	0.0537108	0.0754995	0.00405514	0.00405514	ARNT2	FALSE	ARNT2_direct_+/+	ARNT2_direct_+/+_(311g)	ARNT2_direct_+/+_(327r)	1.60222	1	0.280587	30883
chr1:42455939-42456440	FOXJ3	0.0275908	0.0906849	0.00250207	0.00250207	ARNT2	FALSE	ARNT2_direct_+/+	ARNT2_direct_+/+_(311g)	ARNT2_direct_+/+_(327r)	1.12562	1	0.421695	13596
chr22:38069441-38069942	BAIAP2L2	0.0796756	0.0993919	0.00791911	0.00791911	ARNT2	FALSE	ARNT2_direct_+/+	ARNT2_direct_+/+_(311g)	ARNT2_direct_+/+_(327r)	0.744025	1	0.159087	23988
chr21:42530312-42530813	SLC37A1	0.0613697	0.147133	0.00902953	0.00902953	ARNT2	FALSE	ARNT2_direct_+/+	ARNT2_direct_+/+_(311g)	ARNT2_direct_+/+_(327r)	0.811146	1	0.258911	31686
chr5:55233631-55234132	MTREX	0.0112232	0.10137	0.0011377	0.0011377	ARNT2	FALSE	ARNT2_direct_+/+	ARNT2_direct_+/+_(311g)	ARNT2_direct_+/+_(327r)	1.51457	1	0.358874	46420
chr7:32495356-32495857	AVL9	0.00541246	0.0548497	0.000296872	0.000296872	ARNT2	FALSE	ARNT2_direct_+/+	ARNT2_direct_+/+_(311g)	ARNT2_direct_+/+_(327r)	0.866529	1	0.408308	76994
chr22:29313224-29313725	EMID1	0.013579	0.119358	0.00162076	0.00162076	ARNT2	FALSE	ARNT2_direct_+/+	ARNT2_direct_+/+_(311g)	ARNT2_direct_+/+_(327r)	1.13931	1	0.135168	42897
chr3:11844840-11845341	TAMM41	0.021895	0.144819	0.00317082	0.00317082	ARNT2	FALSE	ARNT2_direct_+/+	ARNT2_direct_+/+_(311g)	ARNT2_direct_+/+_(327r)	1.07526	1	0.334879	34676
chr1:171485374-171485875	PRRC2C	0.0101899	0.0766886	0.000781451	0.000781451	ARNT2	FALSE	ARNT2_direct_+/+	ARNT2_direct_+/+_(311g)	ARNT2_direct_+/+_(327r)	2.11602	1	0.468717	34597
chr7:132750099-132750600	CHCHD3	0.000535491	0.111286	5.95925e-05	5.95925e-05	ARNT2	FALSE	ARNT2_direct_+/+	ARNT2_direct_+/+_(311g)	ARNT2_direct_+/+_(327r)	1.61092	1	0.474033	80574
chr8:23329081-23329582	LOXL2	0.0419881	0.0690289	0.00289839	0.00289839	ARNT2	FALSE	ARNT2_direct_+/+	ARNT2_direct_+/+_(311g)	ARNT2_direct_+/+_(327r)	2.49212	1	0.148927	20823
chr15:39920909-39921410	FSIP1	0.0681939	0.186576	0.0127234	0.0127234	ARNT2	FALSE	ARNT2_direct_+/+	ARNT2_direct_+/+_(311g)	ARNT2_direct_+/+_(327r)	0.914512	1	0.317254	25530
chr2:97995900-97996401	TMEM131	0.0488581	0.142959	0.00698471	0.00698471	ARNT2	FALSE	ARNT2_direct_+/+	ARNT2_direct_+/+_(311g)	ARNT2_direct_+/+_(327r)	0.849982	1	0.433699	34419
chr3:58577329-58577830	ACOX2	0.0367883	0.0698739	0.00257055	0.00257055	ARNT2	FALSE	ARNT2_direct_+/+	ARNT2_direct_+/+_(311g)	ARNT2_direct_+/+_(327r)	2.80943	1	0.135733	18392
chr19:58401266-58401767	ZSCAN22	0.0277202	0.0605694	0.001679	0.001679	ARNT2	FALSE	ARNT2_direct_+/+	ARNT2_direct_+/+_(311g)	ARNT2_direct_+/+_(327r)	1.22317	1	0.131151	23534
chr4:176065715-176066216	WDR17	0.0253876	0.191797	0.00486925	0.00486925	ARNT2	FALSE	ARNT2_direct_+/+	ARNT2_direct_+/+_(311g)	ARNT2_direct_+/+_(327r)	4.68233	1	0.516819	21627
chr4:163343614-163344115	NPY1R	0.0752347	0.225599	0.0169729	0.0169729	ARNT2	FALSE	ARNT2_direct_+/+	ARNT2_direct_+/+_(311g)	ARNT2_direct_+/+_(327r)	1.62866	1	0.310897	10214
chr1:228486762-228487263	TRIM11	0.0611406	0.0896317	0.00548014	0.00548014	ARNT2	FALSE	ARNT2_direct_+/+	ARNT2_direct_+/+_(311g)	ARNT2_direct_+/+_(327r)	1.7228	1	0.159211	3915
chr3:48269164-48269665	FBXW12	0.0523933	0.0731315	0.0038316	0.0038316	ARNT2	FALSE	ARNT2_direct_+/+	ARNT2_direct_+/+_(311g)	ARNT2_direct_+/+_(327r)	1.17477	1	0.121928	27908
chr4:176065715-176066216	GPM6A	0.0254674	0.206617	0.00526199	0.00526199	ARNT2	FALSE	ARNT2_direct_+/+	ARNT2_direct_+/+_(311g)	ARNT2_direct_+/+_(327r)	3.41167	1	0.527658	24116
chr16:56477220-56477721	NUDT21	0.00239214	0.0563395	0.000134772	0.000134772	ARNT2	FALSE	ARNT2_direct_+/+	ARNT2_direct_+/+_(311g)	ARNT2_direct_+/+_(327r)	0.779902	1	0.241169	62997
chr19:3266839-3267340	CELF5	0.00469487	0.23234	0.00109081	0.00109081	ARNT2	FALSE	ARNT2_direct_+/+	ARNT2_direct_+/+_(311g)	ARNT2_direct_+/+_(327r)	7.04298	1	0.431741	2816
chr17:64506353-64506854	DDX5	0.0458771	0.0854015	0.00391797	0.00391797	ARNT2	FALSE	ARNT2_direct_+/+	ARNT2_direct_+/+_(311g)	ARNT2_direct_+/+_(327r)	2.16636	1	0.460644	21325
chr9:94030702-94031203	PTPDC1	0.0186049	0.0718021	0.00133587	0.00133587	ARNT2	FALSE	ARNT2_direct_+/+	ARNT2_direct_+/+_(311g)	ARNT2_direct_+/+_(327r)	0.779227	1	0.263766	37382
chr16:5071732-5072233	SEC14L5	0.0277972	0.140406	0.0039029	0.0039029	ARNT2	FALSE	ARNT2_direct_+/+	ARNT2_direct_+/+_(311g)	ARNT2_direct_+/+_(327r)	1.24261	1	0.385769	12316
chr12:2812514-2813015	CACNA1C	0.0220682	0.198961	0.00439072	0.00439072	ARNTL	FALSE	ARNTL_direct_+/+	ARNTL_direct_+/+_(11g)	ARNTL_direct_+/+_(11r)	0.361025	1	0.495392	69116
chr20:24411149-24411650	SYNDIG1	0.0531048	0.226656	0.0120365	0.0120365	ARNTL	FALSE	ARNTL_direct_+/+	ARNTL_direct_+/+_(11g)	ARNTL_direct_+/+_(11r)	0.42988	1	0.416342	45423
chr17:79749482-79749983	RBFOX3	0.0206094	0.19141	0.00394485	0.00394485	ARNTL	FALSE	ARNTL_direct_+/+	ARNTL_direct_+/+_(11g)	ARNTL_direct_+/+_(11r)	1.21185	1	0.472026	26975
chr11:19551508-19552009	NAV2	0.0313515	0.201938	0.00633107	0.00633107	ARNTL	FALSE	ARNTL_direct_+/+	ARNTL_direct_+/+_(11g)	ARNTL_direct_+/+_(11r)	0.790721	1	0.496268	41773
chr12:58920138-58920639	LRIG3	0.0971637	0.143252	0.0139189	0.0139189	ARNTL	FALSE	ARNTL_direct_+/+	ARNTL_direct_+/+_(11g)	ARNTL_direct_+/+_(11r)	0.469356	1	0.126054	25443
chr16:24539496-24539997	TNRC6A	0.0464611	0.169398	0.00787042	0.00787042	ARNTL	FALSE	ARNTL_direct_+/+	ARNTL_direct_+/+_(11g)	ARNTL_direct_+/+_(11r)	0.644125	1	0.482247	43814
chr7:108569654-108570155	NRCAM	0.0358219	0.207697	0.00744011	0.00744011	ARNTL	FALSE	ARNTL_direct_+/+	ARNTL_direct_+/+_(11g)	ARNTL_direct_+/+_(11r)	0.393055	1	0.525506	56660
chr9:121841401-121841902	TTLL11	0.017856	0.226583	0.00404586	0.00404586	ARNTL	FALSE	ARNTL_direct_+/+	ARNTL_direct_+/+_(11g)	ARNTL_direct_+/+_(11r)	0.366452	1	0.41213	67862
chr1:50960164-50960665	FAF1	0.0661627	0.168095	0.0111216	0.0111216	ARNTL	FALSE	ARNTL_direct_+/+	ARNTL_direct_+/+_(11g)	ARNTL_direct_+/+_(11r)	0.377491	1	0.464157	45693
chrX:41333477-41333978	DDX3X	0.0923574	0.0840436	0.00776205	0.00776205	ARNTL	FALSE	ARNTL_direct_+/+	ARNTL_direct_+/+_(11g)	ARNTL_direct_+/+_(11r)	0.359768	1	0.302544	19835
chr1:33431001-33431502	ZNF362	0.0256492	0.072668	0.00186387	0.00186387	ARNTL	FALSE	ARNTL_direct_+/+	ARNTL_direct_+/+_(11g)	ARNTL_direct_+/+_(11r)	0.340303	1	0.193018	62626
chr12:3218663-3219164	TSPAN9	0.00159499	0.262488	0.000418665	0.000418665	ASCL1	FALSE	ASCL1_direct_+/+	ASCL1_direct_+/+_(16g)	ASCL1_direct_+/+_(21r)	0.159609	1	0.141986	85485
chr10:61283076-61283577	TMEM26	0.0502618	0.0899185	0.00451947	0.00451947	ASCL1	FALSE	ASCL1_direct_+/+	ASCL1_direct_+/+_(16g)	ASCL1_direct_+/+_(21r)	0.235069	1	0.0605917	62613
chr20:43017652-43018153	PTPRT	0.0236633	0.514272	0.0121694	0.0121694	ASCL1	FALSE	ASCL1_direct_+/+	ASCL1_direct_+/+_(16g)	ASCL1_direct_+/+_(21r)	0.356945	1	0.20334	74755
chr14:95409074-95409575	CLMN	0.0384855	0.358244	0.0137872	0.0137872	ASCL1	FALSE	ASCL1_direct_+/+	ASCL1_direct_+/+_(16g)	ASCL1_direct_+/+_(21r)	0.314802	1	0.178602	67614
chr4:118352992-118353493	PRSS12	0.149041	0.306252	0.045644	0.045644	ASCL1	FALSE	ASCL1_direct_+/+	ASCL1_direct_+/+_(16g)	ASCL1_direct_+/+_(21r)	0.277536	1	0.11906	12587
chr10:61280842-61281343	TMEM26	0.029384	0.0671571	0.00197334	0.00197334	ASCL1	FALSE	ASCL1_direct_+/+	ASCL1_direct_+/+_(16g)	ASCL1_direct_+/+_(21r)	0.235069	1	0.0605917	72887
chr12:102956390-102956891	PAH	0.0471478	0.269169	0.0126907	0.0126907	ASCL1	FALSE	ASCL1_direct_+/+	ASCL1_direct_+/+_(16g)	ASCL1_direct_+/+_(21r)	0.248972	1	0.141706	34459
chr12:102952959-102953460	PAH	0.0374407	0.276375	0.0103477	0.0103477	ASCL1	FALSE	ASCL1_direct_+/+	ASCL1_direct_+/+_(16g)	ASCL1_direct_+/+_(21r)	0.248972	1	0.141706	60609
chr5:65104725-65105226	ADAMTS6	0.128382	0.110796	0.0142242	0.0142242	ASCL1	FALSE	ASCL1_direct_+/+	ASCL1_direct_+/+_(16g)	ASCL1_direct_+/+_(21r)	0.167243	1	0.0799588	20521
chr12:102956390-102956891	ASCL1	0.0744188	0.160589	0.0119508	0.0119508	ASCL1	FALSE	ASCL1_direct_+/+	ASCL1_direct_+/+_(16g)	ASCL1_direct_+/+_(21r)	3.46318	1	1	5410
chr2:164588303-164588804	COBLL1	0.0231614	0.405962	0.00940263	0.00940263	ASCL1	FALSE	ASCL1_direct_+/+	ASCL1_direct_+/+_(16g)	ASCL1_direct_+/+_(21r)	0.191168	1	0.198757	65093
chr2:225820895-225821396	NYAP2	0.0318095	0.253001	0.00804782	0.00804782	ASCL1	FALSE	ASCL1_direct_+/+	ASCL1_direct_+/+_(16g)	ASCL1_direct_+/+_(21r)	0.351333	1	0.159874	66452
chr15:60351449-60351950	RORA	0.0014298	0.179264	0.00025631	0.00025631	ASCL1	FALSE	ASCL1_direct_+/+	ASCL1_direct_+/+_(16g)	ASCL1_direct_+/+_(21r)	0.165205	1	0.197483	82852
chr8:60679733-60680234	CHD7	0.037576	0.138962	0.00522164	0.00522164	ASCL1	FALSE	ASCL1_direct_+/+	ASCL1_direct_+/+_(16g)	ASCL1_direct_+/+_(21r)	0.257237	1	0.0760387	75954
chr1:107208991-107209492	NTNG1	0.10584	0.70163	0.0742607	0.0742607	ASCL1	FALSE	ASCL1_direct_+/+	ASCL1_direct_+/+_(16g)	ASCL1_direct_+/+_(21r)	0.523122	1	0.202173	5942
chr1:107326963-107327464	NTNG1	0.0736104	0.635233	0.0467598	0.0467598	ASCL1	FALSE	ASCL1_direct_+/+	ASCL1_direct_+/+_(16g)	ASCL1_direct_+/+_(21r)	0.523122	1	0.202173	14769
chr14:95389540-95390041	CLMN	0.0826327	0.38883	0.0321301	0.0321301	ASCL1	FALSE	ASCL1_direct_+/+	ASCL1_direct_+/+_(16g)	ASCL1_direct_+/+_(21r)	0.314802	1	0.178602	40232
chr1:107538580-107539081	NTNG1	0.0677359	0.61517	0.0416691	0.0416691	ASCL1	FALSE	ASCL1_direct_+/+	ASCL1_direct_+/+_(16g)	ASCL1_direct_+/+_(21r)	0.523122	1	0.202173	36560
chr15:79315743-79316244	ANKRD34C	0.100658	0.121631	0.0122432	0.0122432	ASCL1	FALSE	ASCL1_direct_+/+	ASCL1_direct_+/+_(16g)	ASCL1_direct_+/+_(21r)	0.417736	1	0.0623926	23749
chr20:42899271-42899772	PTPRT	0.00966986	0.452117	0.00437191	0.00437191	ASCL1	FALSE	ASCL1_direct_+/+	ASCL1_direct_+/+_(16g)	ASCL1_direct_+/+_(21r)	0.356945	1	0.20334	84246
chr4:104490542-104491043	CXXC4	0.0297031	0.111951	0.0033253	0.0033253	ASCL1	FALSE	ASCL1_direct_+/+	ASCL1_direct_+/+_(16g)	ASCL1_direct_+/+_(21r)	0.299541	1	0.135485	51796
chr6:34148153-34148654	GRM4	0.0325684	0.272234	0.00886623	0.00886623	ASCL1	FALSE	ASCL1_direct_+/+	ASCL1_direct_+/+_(16g)	ASCL1_direct_+/+_(21r)	0.198432	1	0.135079	53519
chr11:64924020-64924521	SF1	0.00308734	0.0817492	0.000252388	0.000252388	ATF2	FALSE	ATF2_direct_+/+	ATF2_direct_+/+_(303g)	ATF2_direct_+/+_(292r)	0.199517	1	0.27559	65520
chr10:100847629-100848130	PAX2	0.0226955	0.127106	0.00288474	0.00288474	ATF2	FALSE	ATF2_direct_+/+	ATF2_direct_+/+_(303g)	ATF2_direct_+/+_(292r)	0.384976	1	0.116179	67611
chr1:233627448-233627949	KCNK1	0.0246007	0.266178	0.00654817	0.00654817	ATF2	FALSE	ATF2_direct_+/+	ATF2_direct_+/+_(303g)	ATF2_direct_+/+_(292r)	0.232278	1	0.372557	49842
chr6:44246984-44247485	CDC5L	0.0131964	0.0818056	0.00107954	0.00107954	ATF2	FALSE	ATF2_direct_+/+	ATF2_direct_+/+_(303g)	ATF2_direct_+/+_(292r)	0.146313	1	0.237781	50614
chr9:123268543-123269044	DENND1A	0.00441892	0.149692	0.000661474	0.000661474	ATF2	FALSE	ATF2_direct_+/+	ATF2_direct_+/+_(303g)	ATF2_direct_+/+_(292r)	0.632127	1	0.476637	4268
chr6:158643920-158644421	TULP4	0.00420534	0.0875117	0.000368016	0.000368016	ATF2	FALSE	ATF2_direct_+/+	ATF2_direct_+/+_(303g)	ATF2_direct_+/+_(292r)	0.459176	1	0.436847	26425
chr1:229508298-229508799	NUP133	0.0233518	0.097642	0.00228012	0.00228012	ATF2	FALSE	ATF2_direct_+/+	ATF2_direct_+/+_(303g)	ATF2_direct_+/+_(292r)	0.235401	1	0.319067	6800
chr3:108222385-108222886	CD47	0.0249167	0.105633	0.00263202	0.00263202	ATF2	FALSE	ATF2_direct_+/+	ATF2_direct_+/+_(303g)	ATF2_direct_+/+_(292r)	0.54772	1	0.445693	17763
chr17:28335534-28336035	NLK	0.017054	0.197548	0.00336898	0.00336898	ATF2	FALSE	ATF2_direct_+/+	ATF2_direct_+/+_(303g)	ATF2_direct_+/+_(292r)	0.743465	1	0.484224	16226
chr10:71232437-71232938	UNC5B	0.0239273	0.0742833	0.0017774	0.0017774	ATF2	FALSE	ATF2_direct_+/+	ATF2_direct_+/+_(303g)	ATF2_direct_+/+_(292r)	0.172014	1	0.128948	27996
chr4:3402948-3403449	RGS12	0.0135492	0.110723	0.00150021	0.00150021	ATF2	FALSE	ATF2_direct_+/+	ATF2_direct_+/+_(303g)	ATF2_direct_+/+_(292r)	0.125071	1	0.192966	74058
chr1:35557651-35558152	KIAA0319L	0.0915554	0.172341	0.0157787	0.0157787	ATF2	FALSE	ATF2_direct_+/+	ATF2_direct_+/+_(303g)	ATF2_direct_+/+_(292r)	0.31678	1	0.365254	2393
chr19:45584794-45585295	FBXO46	0.0118817	0.0769276	0.000914029	0.000914029	ATF2	FALSE	ATF2_direct_+/+	ATF2_direct_+/+_(303g)	ATF2_direct_+/+_(292r)	0.145216	1	0.142983	45712
chr1:239826870-239827371	CHRM3	0.0701112	0.327342	0.0229504	0.0229504	ATF2	FALSE	ATF2_direct_+/+	ATF2_direct_+/+_(303g)	ATF2_direct_+/+_(292r)	1.41252	1	0.54198	10334
chr17:48892342-48892843	CALCOCO2	0.0774823	0.0945914	0.00732916	0.00732916	ATF2	FALSE	ATF2_direct_+/+	ATF2_direct_+/+_(303g)	ATF2_direct_+/+_(292r)	0.122755	1	0.259715	10860
chr8:76798494-76798995	ZFHX4	0.162013	0.107681	0.0174457	0.0174457	ATF2	FALSE	ATF2_direct_+/+	ATF2_direct_+/+_(303g)	ATF2_direct_+/+_(292r)	0.183944	1	0.11745	11190
chr6:35259403-35259904	SCUBE3	0.0602918	0.0632263	0.00381203	0.00381203	ATF2	FALSE	ATF2_direct_+/+	ATF2_direct_+/+_(303g)	ATF2_direct_+/+_(292r)	0.127469	1	0.158952	14517
chr6:28080834-28081335	ZKSCAN8	0.0462074	0.0882004	0.00407551	0.00407551	ATF2	FALSE	ATF2_direct_+/+	ATF2_direct_+/+_(303g)	ATF2_direct_+/+_(292r)	0.281212	1	0.197081	25498
chr1:1574858-1575359	SSU72	0.066075	0.0711523	0.00470139	0.00470139	ATF2	FALSE	ATF2_direct_+/+	ATF2_direct_+/+_(303g)	ATF2_direct_+/+_(292r)	0.135116	1	0.164373	7083
chr11:3797669-3798170	STIM1	0.0485116	0.138106	0.00669974	0.00669974	ATF2	FALSE	ATF2_direct_+/+	ATF2_direct_+/+_(303g)	ATF2_direct_+/+_(292r)	0.140883	1	0.318853	15394
chr7:11256657-11257158	PHF14	0.027234	0.0840925	0.00229018	0.00229018	ATF2	FALSE	ATF2_direct_+/+	ATF2_direct_+/+_(303g)	ATF2_direct_+/+_(292r)	0.327393	1	0.463341	52266
chr9:108933795-108934296	ELP1	0.0119586	0.100944	0.00120715	0.00120715	ATF2	FALSE	ATF2_direct_+/+	ATF2_direct_+/+_(303g)	ATF2_direct_+/+_(292r)	0.391822	1	0.379477	31575
chr19:58009692-58010193	ZSCAN18	0.035381	0.0931565	0.00329597	0.00329597	ATF2	FALSE	ATF2_direct_+/+	ATF2_direct_+/+_(303g)	ATF2_direct_+/+_(292r)	0.298005	1	0.201666	25003
chr15:42548724-42549225	ZNF106	0.00763881	0.0600862	0.000458987	0.000458987	ATF2	FALSE	ATF2_direct_+/+	ATF2_direct_+/+_(303g)	ATF2_direct_+/+_(292r)	0.190948	1	0.347363	24855
chr5:71455545-71456046	BDP1	0.0905913	0.166144	0.0150512	0.0150512	ATF2	FALSE	ATF2_direct_+/+	ATF2_direct_+/+_(303g)	ATF2_direct_+/+_(292r)	1.09631	1	0.463873	6934
chr3:38165436-38165937	OXSR1	0.0137979	0.0912516	0.00125908	0.00125908	ATF2	FALSE	ATF2_direct_+/+	ATF2_direct_+/+_(303g)	ATF2_direct_+/+_(292r)	0.15554	1	0.362675	36202
chr8:66509940-66510441	ADHFE1	0.0246812	0.0687546	0.00169695	0.00169695	ATF2	FALSE	ATF2_direct_+/+	ATF2_direct_+/+_(303g)	ATF2_direct_+/+_(292r)	0.137849	1	0.176539	84617
chr2:97663992-97664493	TMEM131	0.0077985	0.12055	0.000940112	0.000940112	ATF2	FALSE	ATF2_direct_+/+	ATF2_direct_+/+_(303g)	ATF2_direct_+/+_(292r)	0.141768	1	0.415457	37332
chr11:118359434-118359935	KMT2A	0.00242909	0.0867524	0.000210729	0.000210729	ATF2	FALSE	ATF2_direct_+/+	ATF2_direct_+/+_(303g)	ATF2_direct_+/+_(292r)	0.192415	1	0.423625	42864
chr19:58009692-58010193	ZNF135	0.0557998	0.106451	0.00593995	0.00593995	ATF2	FALSE	ATF2_direct_+/+	ATF2_direct_+/+_(303g)	ATF2_direct_+/+_(292r)	0.261868	1	0.219873	17243
chr7:23531963-23532464	TRA2A	0.111663	0.162267	0.0181192	0.0181192	ATF2	FALSE	ATF2_direct_+/+	ATF2_direct_+/+_(303g)	ATF2_direct_+/+_(292r)	0.195542	1	0.37229	4125
chr2:227407578-227408079	AGFG1	0.0141543	0.0634609	0.000898244	0.000898244	ATF2	FALSE	ATF2_direct_+/+	ATF2_direct_+/+_(303g)	ATF2_direct_+/+_(292r)	0.141875	1	0.404997	75751
chr6:166515173-166515674	RPS6KA2	0.00310344	0.188165	0.000583959	0.000583959	ATF2	FALSE	ATF2_direct_+/+	ATF2_direct_+/+_(303g)	ATF2_direct_+/+_(292r)	0.351741	1	0.327817	42866
chr8:100951944-100952445	YWHAZ	0.0231929	0.123466	0.00286354	0.00286354	ATF2	FALSE	ATF2_direct_+/+	ATF2_direct_+/+_(303g)	ATF2_direct_+/+_(292r)	0.365264	1	0.420561	23330
chr19:18612796-18613297	CRLF1	0.0125134	0.080577	0.00100829	0.00100829	ATF2	FALSE	ATF2_direct_+/+	ATF2_direct_+/+_(303g)	ATF2_direct_+/+_(292r)	0.232729	1	0.132748	18873
chr4:185425604-185426105	UFSP2	0.0408786	0.056885	0.00232538	0.00232538	ATF2	FALSE	ATF2_direct_+/+	ATF2_direct_+/+_(303g)	ATF2_direct_+/+_(292r)	0.137313	1	0.157195	17271
chr5:95124200-95124701	MCTP1	0.0300645	0.39411	0.0118487	0.0118487	ATF2	FALSE	ATF2_direct_+/+	ATF2_direct_+/+_(303g)	ATF2_direct_+/+_(292r)	0.222356	1	0.429975	13095
chr1:70354693-70355194	SRSF11	0.0159998	0.076529	0.00122445	0.00122445	ATF2	FALSE	ATF2_direct_+/+	ATF2_direct_+/+_(303g)	ATF2_direct_+/+_(292r)	0.138496	1	0.431894	26539
chr1:212558931-212559432	BATF3	0.0694299	0.110789	0.00769208	0.00769208	ATF2	FALSE	ATF2_direct_+/+	ATF2_direct_+/+_(303g)	ATF2_direct_+/+_(292r)	0.385099	1	0.128996	2078
chr3:33718177-33718678	CLASP2	0.0024291	0.0787726	0.000191346	0.000191346	ATF2	FALSE	ATF2_direct_+/+	ATF2_direct_+/+_(303g)	ATF2_direct_+/+_(292r)	0.231205	1	0.499664	12770
chr16:53503337-53503838	RBL2	0.0758134	0.097491	0.00739112	0.00739112	ATF2	FALSE	ATF2_direct_+/+	ATF2_direct_+/+_(303g)	ATF2_direct_+/+_(292r)	0.188458	1	0.332725	3636
chr2:85430907-85431408	GGCX	0.0494043	0.0766835	0.00378849	0.00378849	ATF2	FALSE	ATF2_direct_+/+	ATF2_direct_+/+_(303g)	ATF2_direct_+/+_(292r)	0.134819	1	0.162104	72431
chr19:58009692-58010193	ZNF606	0.0590865	0.0880344	0.00520165	0.00520165	ATF2	FALSE	ATF2_direct_+/+	ATF2_direct_+/+_(303g)	ATF2_direct_+/+_(292r)	0.216495	1	0.189682	16294
chr16:1706131-1706632	CRAMP1	0.0278516	0.0532732	0.00148374	0.00148374	ATF2	FALSE	ATF2_direct_+/+	ATF2_direct_+/+_(303g)	ATF2_direct_+/+_(292r)	0.145564	1	0.148782	17155
chr3:141738129-141738630	RASA2	0.00790606	0.115157	0.000910441	0.000910441	ATF2	FALSE	ATF2_direct_+/+	ATF2_direct_+/+_(303g)	ATF2_direct_+/+_(292r)	0.254978	1	0.417774	14766
chr12:56118067-56118568	RPL41	0.0171798	0.0661947	0.00113721	0.00113721	ATF2	FALSE	ATF2_direct_+/+	ATF2_direct_+/+_(303g)	ATF2_direct_+/+_(292r)	0.268572	1	0.130527	30272
chr2:85889028-85889529	ST3GAL5	0.0678396	0.14623	0.00992019	0.00992019	ATF2	FALSE	ATF2_direct_+/+	ATF2_direct_+/+_(303g)	ATF2_direct_+/+_(292r)	0.124853	1	0.279238	9693
chr19:57280327-57280828	ZNF460	0.0796336	0.100661	0.00801598	0.00801598	ATF2	FALSE	ATF2_direct_+/+	ATF2_direct_+/+_(303g)	ATF2_direct_+/+_(292r)	0.553785	1	0.224582	6841
chr13:113297008-113297509	PCID2	0.0059303	0.09076	0.000538235	0.000538235	ATF2	FALSE	ATF2_direct_+/+	ATF2_direct_+/+_(303g)	ATF2_direct_+/+_(292r)	0.198136	1	0.287599	68127
chr6:89819709-89820210	MDN1	0.0343416	0.169194	0.00581039	0.00581039	ATF2	FALSE	ATF2_direct_+/+	ATF2_direct_+/+_(303g)	ATF2_direct_+/+_(292r)	0.13975	1	0.394969	28347
chr5:146182661-146183162	PLAC8L1	0.0318122	0.0563691	0.00179323	0.00179323	ATF2	FALSE	ATF2_direct_+/+	ATF2_direct_+/+_(303g)	ATF2_direct_+/+_(292r)	0.125724	1	0.121232	33104
chr16:22672609-22673110	NPIPB5	0.00742128	0.114804	0.000851992	0.000851992	ATF2	FALSE	ATF2_direct_+/+	ATF2_direct_+/+_(303g)	ATF2_direct_+/+_(292r)	0.454583	1	0.482827	83185
chr12:95336554-95337055	VEZT	0.0194692	0.0994779	0.00193675	0.00193675	ATF2	FALSE	ATF2_direct_+/+	ATF2_direct_+/+_(303g)	ATF2_direct_+/+_(292r)	0.246997	1	0.412309	69576
chr5:115507806-115508307	FEM1C	0.0812672	0.121369	0.00986335	0.00986335	ATF2	FALSE	ATF2_direct_+/+	ATF2_direct_+/+_(303g)	ATF2_direct_+/+_(292r)	0.393882	1	0.215565	39819
chr13:49247813-49248314	FNDC3A	0.00167069	0.0704023	0.000117621	0.000117621	ATF2	FALSE	ATF2_direct_+/+	ATF2_direct_+/+_(303g)	ATF2_direct_+/+_(292r)	0.155547	1	0.400163	31597
chr13:45341189-45341690	COG3	0.0224275	0.0999372	0.00224134	0.00224134	ATF2	FALSE	ATF2_direct_+/+	ATF2_direct_+/+_(303g)	ATF2_direct_+/+_(292r)	0.242572	1	0.312918	46640
chr8:37837380-37837881	RAB11FIP1	0.0418418	0.102115	0.00427267	0.00427267	ATF2	FALSE	ATF2_direct_+/+	ATF2_direct_+/+_(303g)	ATF2_direct_+/+_(292r)	0.160131	1	0.201983	40294
chr11:106077404-106077905	GRIA4	0.0296162	0.316412	0.00937093	0.00937093	ATF2	FALSE	ATF2_direct_+/+	ATF2_direct_+/+_(303g)	ATF2_direct_+/+_(292r)	3.63105	1	0.536385	7531
chr20:35664658-35665159	NFS1	0.0138524	0.0552191	0.000764915	0.000764915	ATF2	FALSE	ATF2_direct_+/+	ATF2_direct_+/+_(303g)	ATF2_direct_+/+_(292r)	0.17273	1	0.159727	33716
chr5:114361862-114362363	KCNN2	0.0148705	0.182215	0.00270962	0.00270962	ATF2	FALSE	ATF2_direct_+/+	ATF2_direct_+/+_(303g)	ATF2_direct_+/+_(292r)	0.161373	1	0.37423	42007
chr17:6164084-6164585	WSCD1	0.058797	0.0837454	0.00492398	0.00492398	ATF2	FALSE	ATF2_direct_+/+	ATF2_direct_+/+_(303g)	ATF2_direct_+/+_(292r)	0.155354	1	0.123274	49476
chr14:71586153-71586654	SIPA1L1	0.0176591	0.24379	0.00430512	0.00430512	ATF2	FALSE	ATF2_direct_+/+	ATF2_direct_+/+_(303g)	ATF2_direct_+/+_(292r)	1.67989	1	0.548489	25360
chr3:160035712-160036213	SCHIP1	0.0282373	0.0804329	0.00227121	0.00227121	ATF2	FALSE	ATF2_direct_+/+	ATF2_direct_+/+_(303g)	ATF2_direct_+/+_(292r)	0.2825	1	0.215875	39604
chr16:22642529-22643030	NPIPB5	0.0315757	0.1782	0.00562679	0.00562679	ATF2	FALSE	ATF2_direct_+/+	ATF2_direct_+/+_(303g)	ATF2_direct_+/+_(292r)	0.454583	1	0.482827	50702
chr17:49764196-49764697	KAT7	0.00903627	0.0706243	0.00063818	0.00063818	ATF2	FALSE	ATF2_direct_+/+	ATF2_direct_+/+_(303g)	ATF2_direct_+/+_(292r)	0.148312	1	0.249665	11237
chr1:176801481-176801982	PAPPA2	0.0178619	0.0669088	0.00119512	0.00119512	ATF2	FALSE	ATF2_direct_+/+	ATF2_direct_+/+_(303g)	ATF2_direct_+/+_(292r)	0.20753	1	0.173733	69512
chr15:34737630-34738131	GOLGA8B	0.0230292	0.0923051	0.00212571	0.00212571	ATF2	FALSE	ATF2_direct_+/+	ATF2_direct_+/+_(303g)	ATF2_direct_+/+_(292r)	0.502914	1	0.475053	48839
chr19:18612796-18613297	TMEM59L	0.00359655	0.100291	0.000360702	0.000360702	ATF2	FALSE	ATF2_direct_+/+	ATF2_direct_+/+_(303g)	ATF2_direct_+/+_(292r)	0.160657	1	0.231679	20548
chr15:41195433-41195934	INO80	0.214283	0.224959	0.0482048	0.0482048	ATF2	FALSE	ATF2_direct_+/+	ATF2_direct_+/+_(303g)	ATF2_direct_+/+_(292r)	0.122661	1	0.335851	3557
chr12:2812514-2813015	CACNA1C	0.0220682	0.198961	0.00439072	0.00439072	ATF2	FALSE	ATF2_direct_+/+	ATF2_direct_+/+_(303g)	ATF2_direct_+/+_(292r)	0.3767	1	0.503341	38768
chr20:3172873-3173374	PTPRA	0.0232912	0.150844	0.00351333	0.00351333	ATF2	FALSE	ATF2_direct_+/+	ATF2_direct_+/+_(303g)	ATF2_direct_+/+_(292r)	0.462829	1	0.430657	6900
chr19:52028370-52028871	ZNF577	0.0695254	0.126199	0.00877405	0.00877405	ATF2	FALSE	ATF2_direct_+/+	ATF2_direct_+/+_(303g)	ATF2_direct_+/+_(292r)	0.137602	1	0.253635	51148
chr20:17390758-17391259	PCSK2	0.0222433	0.234257	0.00521064	0.00521064	ATF2	FALSE	ATF2_direct_+/+	ATF2_direct_+/+_(303g)	ATF2_direct_+/+_(292r)	0.292128	1	0.416886	43464
chr9:105242626-105243127	SLC44A1	0.0235051	0.187504	0.00440729	0.00440729	ATF2	FALSE	ATF2_direct_+/+	ATF2_direct_+/+_(303g)	ATF2_direct_+/+_(292r)	0.945725	1	0.433709	34417
chr22:20916983-20917484	PI4KA	0.00739729	0.0986565	0.000729791	0.000729791	ATF2	FALSE	ATF2_direct_+/+	ATF2_direct_+/+_(303g)	ATF2_direct_+/+_(292r)	0.713573	1	0.471894	16789
chr15:63981800-63982301	SNX1	0.122077	0.108577	0.0132548	0.0132548	ATF2	FALSE	ATF2_direct_+/+	ATF2_direct_+/+_(303g)	ATF2_direct_+/+_(292r)	0.134461	1	0.296588	18769
chr5:131534963-131535464	CDC42SE2	0.0811785	0.213934	0.0173668	0.0173668	ATF2	FALSE	ATF2_direct_+/+	ATF2_direct_+/+_(303g)	ATF2_direct_+/+_(292r)	0.415932	1	0.380619	6845
chr3:33645427-33645928	CLASP2	0.000408788	0.0702793	2.87293e-05	2.87293e-05	ATF2	FALSE	ATF2_direct_+/+	ATF2_direct_+/+_(303g)	ATF2_direct_+/+_(292r)	0.231205	1	0.499664	54397
chr7:50834894-50835395	GRB10	0.0354344	0.119597	0.00423785	0.00423785	ATF2	FALSE	ATF2_direct_+/+	ATF2_direct_+/+_(303g)	ATF2_direct_+/+_(292r)	0.187156	1	0.378342	41419
chr1:173868029-173868530	DARS2	0.121829	0.078179	0.00952449	0.00952449	ATF2	FALSE	ATF2_direct_+/+	ATF2_direct_+/+_(303g)	ATF2_direct_+/+_(292r)	0.147672	1	0.152514	1974
chr3:128879415-128879916	EFCC1	0.0324684	0.0568721	0.00184655	0.00184655	ATF2	FALSE	ATF2_direct_+/+	ATF2_direct_+/+_(303g)	ATF2_direct_+/+_(292r)	0.295125	1	0.100156	8507
chr19:52028370-52028871	ZNF614	0.157495	0.0726706	0.0114452	0.0114452	ATF2	FALSE	ATF2_direct_+/+	ATF2_direct_+/+_(303g)	ATF2_direct_+/+_(292r)	0.195904	1	0.138893	11210
chr17:38674889-38675390	MLLT6	0.0384744	0.158065	0.00608146	0.00608146	ATF2	FALSE	ATF2_direct_+/+	ATF2_direct_+/+_(303g)	ATF2_direct_+/+_(292r)	0.18103	1	0.256503	14452
chr3:3126810-3127311	CRBN	0.0175775	0.0734561	0.00129118	0.00129118	ATF2	FALSE	ATF2_direct_+/+	ATF2_direct_+/+_(303g)	ATF2_direct_+/+_(292r)	0.153035	1	0.330447	24183
chr14:52553917-52554418	GPR137C	0.055106	0.0732089	0.00403425	0.00403425	ATF2	FALSE	ATF2_direct_+/+	ATF2_direct_+/+_(303g)	ATF2_direct_+/+_(292r)	0.148097	1	0.248301	25292
chr1:168387238-168387739	SFT2D2	0.00624547	0.0865168	0.000540338	0.000540338	ATF2	FALSE	ATF2_direct_+/+	ATF2_direct_+/+_(303g)	ATF2_direct_+/+_(292r)	0.183417	1	0.151746	52970
chr6:17311644-17312145	RBM24	0.0382988	0.111526	0.00427132	0.00427132	ATF2	FALSE	ATF2_direct_+/+	ATF2_direct_+/+_(303g)	ATF2_direct_+/+_(292r)	0.216721	1	0.174024	41701
chr9:136483149-136483650	SNAPC4	0.00235104	0.0608005	0.000142944	0.000142944	ATF2	FALSE	ATF2_direct_+/+	ATF2_direct_+/+_(303g)	ATF2_direct_+/+_(292r)	0.187682	1	0.201194	64596
chr15:80442726-80443227	ARNT2	0.00444789	0.108486	0.000482533	0.000482533	ATF2	FALSE	ATF2_direct_+/+	ATF2_direct_+/+_(303g)	ATF2_direct_+/+_(292r)	0.983013	1	0.405554	41752
chr15:48177622-48178123	MYEF2	0.0220972	0.0804658	0.00177807	0.00177807	ATF2	FALSE	ATF2_direct_+/+	ATF2_direct_+/+_(303g)	ATF2_direct_+/+_(292r)	0.60153	1	0.387008	28416
chr7:3612426-3612927	SDK1	0.0525738	0.3707	0.0194891	0.0194891	ATF2	FALSE	ATF2_direct_+/+	ATF2_direct_+/+_(303g)	ATF2_direct_+/+_(292r)	0.117469	1	0.191504	59577
chr1:150629598-150630099	ENSA	0.00959364	0.095474	0.000915943	0.000915943	ATF2	FALSE	ATF2_direct_+/+	ATF2_direct_+/+_(303g)	ATF2_direct_+/+_(292r)	0.366042	1	0.305889	45048
chr7:6348890-6349391	DAGLB	0.0363478	0.0842184	0.00306115	0.00306115	ATF2	FALSE	ATF2_direct_+/+	ATF2_direct_+/+_(303g)	ATF2_direct_+/+_(292r)	0.130249	1	0.223702	22597
chr5:50590595-50591096	PARP8	0.0597194	0.225742	0.0134812	0.0134812	ATF2	FALSE	ATF2_direct_+/+	ATF2_direct_+/+_(303g)	ATF2_direct_+/+_(292r)	0.267844	1	0.419869	54117
chr7:3386690-3387191	SDK1	0.0815743	0.384555	0.0313698	0.0313698	ATF2	FALSE	ATF2_direct_+/+	ATF2_direct_+/+_(303g)	ATF2_direct_+/+_(292r)	0.117469	1	0.191504	44934
chr19:48872251-48872752	HSD17B14	0.0227512	0.0713613	0.00162355	0.00162355	ATF2	FALSE	ATF2_direct_+/+	ATF2_direct_+/+_(303g)	ATF2_direct_+/+_(292r)	0.197179	1	0.125825	41711
chr18:33577916-33578417	ASXL3	0.0135335	0.175493	0.00237503	0.00237503	ATF2	FALSE	ATF2_direct_+/+	ATF2_direct_+/+_(303g)	ATF2_direct_+/+_(292r)	0.702355	1	0.437421	19551
chr9:108933795-108934296	CTNNAL1	0.02174	0.108439	0.00235747	0.00235747	ATF2	FALSE	ATF2_direct_+/+	ATF2_direct_+/+_(303g)	ATF2_direct_+/+_(292r)	0.166341	1	0.32691	32434
chr2:203014589-203015090	NBEAL1	0.0131033	0.0610735	0.000800265	0.000800265	ATF2	FALSE	ATF2_direct_+/+	ATF2_direct_+/+_(303g)	ATF2_direct_+/+_(292r)	0.176629	1	0.354452	15252
chr12:120652751-120653252	SPPL3	0.00493596	0.0504928	0.00024923	0.00024923	ATF2	FALSE	ATF2_direct_+/+	ATF2_direct_+/+_(303g)	ATF2_direct_+/+_(292r)	0.67275	1	0.38008	77992
chr14:51825878-51826379	GNG2	0.0668124	0.332836	0.0222376	0.0222376	ATF2	FALSE	ATF2_direct_+/+	ATF2_direct_+/+_(303g)	ATF2_direct_+/+_(292r)	0.514251	1	0.324224	54177
chr2:189762486-189762987	OSGEPL1	0.0907197	0.0528994	0.00479902	0.00479902	ATF2	FALSE	ATF2_direct_+/+	ATF2_direct_+/+_(303g)	ATF2_direct_+/+_(292r)	0.254204	1	0.0993479	17246
chr1:58784030-58784531	MYSM1	0.0139209	0.154944	0.00215696	0.00215696	ATF2	FALSE	ATF2_direct_+/+	ATF2_direct_+/+_(303g)	ATF2_direct_+/+_(292r)	0.386109	1	0.432329	21603
chr1:162111879-162112380	ATF6	0.00464055	0.0663902	0.000308087	0.000308087	ATF2	FALSE	ATF2_direct_+/+	ATF2_direct_+/+_(303g)	ATF2_direct_+/+_(292r)	0.531388	1	0.373846	82324
chr12:10613577-10614078	STYK1	0.0256851	0.0749066	0.00192398	0.00192398	ATF2	FALSE	ATF2_direct_+/+	ATF2_direct_+/+_(303g)	ATF2_direct_+/+_(292r)	0.15192	1	0.315512	20628
chr7:133575916-133576417	EXOC4	0.0456153	0.198044	0.00903385	0.00903385	ATF2	FALSE	ATF2_direct_+/+	ATF2_direct_+/+_(303g)	ATF2_direct_+/+_(292r)	0.698657	1	0.492783	5864
chr11:119597517-119598018	NECTIN1	0.00151119	0.0712579	0.000107684	0.000107684	ATF2	FALSE	ATF2_direct_+/+	ATF2_direct_+/+_(303g)	ATF2_direct_+/+_(292r)	0.144928	1	0.195441	52622
chr7:158829519-158830020	NCAPG2	0.021942	0.0616781	0.00135334	0.00135334	ATF2	FALSE	ATF2_direct_+/+	ATF2_direct_+/+_(303g)	ATF2_direct_+/+_(292r)	0.160477	1	0.183819	4850
chrX:145820922-145821423	SLITRK2	0.0839522	0.104926	0.00880881	0.00880881	ATF2	FALSE	ATF2_direct_+/+	ATF2_direct_+/+_(303g)	ATF2_direct_+/+_(292r)	0.252306	1	0.213949	9057
chr14:96363352-96363853	PAPOLA	0.0116451	0.092787	0.00108051	0.00108051	ATF2	FALSE	ATF2_direct_+/+	ATF2_direct_+/+_(303g)	ATF2_direct_+/+_(292r)	0.181328	1	0.368674	36242
chr19:52028370-52028871	ZNF615	0.137109	0.0773897	0.0106109	0.0106109	ATF2	FALSE	ATF2_direct_+/+	ATF2_direct_+/+_(303g)	ATF2_direct_+/+_(292r)	0.116926	1	0.162577	17050
chr19:57320362-57320863	ZNF460	0.00843478	0.0602147	0.000507898	0.000507898	ATF2	FALSE	ATF2_direct_+/+	ATF2_direct_+/+_(303g)	ATF2_direct_+/+_(292r)	0.553785	1	0.224582	25615
chr16:56480889-56481390	GNAO1	0.0168596	0.171945	0.00289894	0.00289894	ATF2	FALSE	ATF2_direct_+/+	ATF2_direct_+/+_(303g)	ATF2_direct_+/+_(292r)	0.251495	1	0.42371	60523
chr5:59843320-59843821	PDE4D	0.00882567	0.291259	0.00257056	0.00257056	ATF2	FALSE	ATF2_direct_+/+	ATF2_direct_+/+_(303g)	ATF2_direct_+/+_(292r)	1.14631	1	0.538143	43604
chr4:185425604-185426105	LRP2BP	0.0514748	0.0729635	0.00375579	0.00375579	ATF2	FALSE	ATF2_direct_+/+	ATF2_direct_+/+_(303g)	ATF2_direct_+/+_(292r)	0.239144	1	0.172021	13769
chr3:3126810-3127311	TRNT1	0.063878	0.0641357	0.00409686	0.00409686	ATF2	FALSE	ATF2_direct_+/+	ATF2_direct_+/+_(303g)	ATF2_direct_+/+_(292r)	0.159485	1	0.178891	10709
chr19:58009692-58010193	ZNF814	0.0652581	0.110138	0.00718741	0.00718741	ATF2	FALSE	ATF2_direct_+/+	ATF2_direct_+/+_(303g)	ATF2_direct_+/+_(292r)	0.522368	1	0.248122	12095
chr1:36088764-36089265	THRAP3	0.005158	0.0997059	0.000514283	0.000514283	ATF2	FALSE	ATF2_direct_+/+	ATF2_direct_+/+_(303g)	ATF2_direct_+/+_(292r)	0.248701	1	0.382411	24751
chr4:185395916-185396417	LRP2BP	0.0783475	0.0826807	0.00647783	0.00647783	ATF2	FALSE	ATF2_direct_+/+	ATF2_direct_+/+_(303g)	ATF2_direct_+/+_(292r)	0.239144	1	0.172021	7361
chr8:19716937-19717438	CSGALNACT1	0.0385808	0.33009	0.0127351	0.0127351	ATF2	FALSE	ATF2_direct_+/+	ATF2_direct_+/+_(303g)	ATF2_direct_+/+_(292r)	0.333444	1	0.326617	59130
chr6:82360674-82361175	IBTK	0.0518505	0.126586	0.00656356	0.00656356	ATF2	FALSE	ATF2_direct_+/+	ATF2_direct_+/+_(303g)	ATF2_direct_+/+_(292r)	0.500221	1	0.379819	57864
chr11:65117688-65118189	VPS51	0.068566	0.115142	0.00789484	0.00789484	ATF2	FALSE	ATF2_direct_+/+	ATF2_direct_+/+_(303g)	ATF2_direct_+/+_(292r)	0.181053	1	0.183688	24023
chr12:12562633-12563134	CREBL2	0.0166492	0.0919971	0.00153168	0.00153168	ATF2	FALSE	ATF2_direct_+/+	ATF2_direct_+/+_(303g)	ATF2_direct_+/+_(292r)	0.15814	1	0.222695	15631
chr11:43575530-43576031	TTC17	0.0314016	0.129078	0.00405326	0.00405326	ATF2	FALSE	ATF2_direct_+/+	ATF2_direct_+/+_(303g)	ATF2_direct_+/+_(292r)	0.291389	1	0.402395	31310
chr12:108562421-108562922	SART3	0.0077039	0.0529614	0.000408009	0.000408009	ATF2	FALSE	ATF2_direct_+/+	ATF2_direct_+/+_(303g)	ATF2_direct_+/+_(292r)	0.255991	1	0.243601	29844
chr10:102152194-102152695	ARMH3	0.0495526	0.153951	0.00762868	0.00762868	ATF2	FALSE	ATF2_direct_+/+	ATF2_direct_+/+_(303g)	ATF2_direct_+/+_(292r)	0.174733	1	0.352443	13030
chr11:32029843-32030344	RCN1	0.0993339	0.0686309	0.00681737	0.00681737	ATF2	FALSE	ATF2_direct_+/+	ATF2_direct_+/+_(303g)	ATF2_direct_+/+_(292r)	0.302447	1	0.11608	11384
chr6:44387380-44387881	CDC5L	0.00389975	0.0642303	0.000250482	0.000250482	ATF2	FALSE	ATF2_direct_+/+	ATF2_direct_+/+_(303g)	ATF2_direct_+/+_(292r)	0.146313	1	0.237781	19678
chr4:86838080-86838581	PTPN13	0.0707867	0.242563	0.0171703	0.0171703	ATF2	FALSE	ATF2_direct_+/+	ATF2_direct_+/+_(303g)	ATF2_direct_+/+_(292r)	0.175718	1	0.361354	48567
chr11:70507136-70507637	SHANK2	0.0067056	0.165248	0.00110808	0.00110808	ATF2	FALSE	ATF2_direct_+/+	ATF2_direct_+/+_(303g)	ATF2_direct_+/+_(292r)	0.553139	1	0.46209	38875
chr10:86598259-86598760	WAPL	0.00848101	0.0643519	0.000545769	0.000545769	ATF2	FALSE	ATF2_direct_+/+	ATF2_direct_+/+_(303g)	ATF2_direct_+/+_(292r)	0.275198	1	0.339616	59190
chr19:47512183-47512684	MEIS3	0.0209907	0.274416	0.00576017	0.00576017	ATF2	FALSE	ATF2_direct_+/+	ATF2_direct_+/+_(303g)	ATF2_direct_+/+_(292r)	0.177802	1	0.282447	44550
chr20:34558539-34559040	ITCH	0.0125534	0.0506912	0.000636348	0.000636348	ATF2	FALSE	ATF2_direct_+/+	ATF2_direct_+/+_(303g)	ATF2_direct_+/+_(292r)	0.135068	1	0.381706	4264
chr6:152723522-152724023	SYNE1	0.126235	0.323182	0.0407968	0.0407968	ATF2	FALSE	ATF2_direct_+/+	ATF2_direct_+/+_(303g)	ATF2_direct_+/+_(292r)	0.149126	1	0.501452	14008
chr18:11851105-11851606	GNAL	0.0195594	0.276974	0.00541745	0.00541745	ATF2	FALSE	ATF2_direct_+/+	ATF2_direct_+/+_(303g)	ATF2_direct_+/+_(292r)	0.390787	1	0.302901	32280
chr1:114581611-114582112	DENND2C	0.0602851	0.0965468	0.00582034	0.00582034	ATF2	FALSE	ATF2_direct_+/+	ATF2_direct_+/+_(303g)	ATF2_direct_+/+_(292r)	0.353129	1	0.13309	6705
chr11:4094632-4095133	STIM1	0.00169233	0.0852873	0.000144335	0.000144335	ATF2	FALSE	ATF2_direct_+/+	ATF2_direct_+/+_(303g)	ATF2_direct_+/+_(292r)	0.140883	1	0.318853	49802
chr11:119772250-119772751	NECTIN1	0.126158	0.122778	0.0154894	0.0154894	ATF2	FALSE	ATF2_direct_+/+	ATF2_direct_+/+_(303g)	ATF2_direct_+/+_(292r)	0.144928	1	0.195441	14118
chr3:108222385-108222886	IFT57	0.0408223	0.0625309	0.00255265	0.00255265	ATF2	FALSE	ATF2_direct_+/+	ATF2_direct_+/+_(303g)	ATF2_direct_+/+_(292r)	0.172588	1	0.285715	17613
chr1:212608520-212609021	BATF3	0.110868	0.12804	0.0141955	0.0141955	ATF2	FALSE	ATF2_direct_+/+	ATF2_direct_+/+_(303g)	ATF2_direct_+/+_(292r)	0.385099	1	0.128996	6023
chr6:166534741-166535242	RPS6KA2	0.00595677	0.350972	0.00209066	0.00209066	ATF2	FALSE	ATF2_direct_+/+	ATF2_direct_+/+_(303g)	ATF2_direct_+/+_(292r)	0.351741	1	0.327817	46576
chr1:56751694-56752195	PRKAA2	0.0493734	0.207605	0.0102501	0.0102501	ATF2	FALSE	ATF2_direct_+/+	ATF2_direct_+/+_(303g)	ATF2_direct_+/+_(292r)	0.295069	1	0.411315	62303
chr19:55653765-55654266	ZNF865	0.0536248	0.0618011	0.00331407	0.00331407	ATF2	FALSE	ATF2_direct_+/+	ATF2_direct_+/+_(303g)	ATF2_direct_+/+_(292r)	0.18017	1	0.0978016	66132
chr9:113999829-114000330	ZNF618	0.0247701	0.073081	0.00181022	0.00181022	ATF2	FALSE	ATF2_direct_+/+	ATF2_direct_+/+_(303g)	ATF2_direct_+/+_(292r)	0.212026	1	0.192622	54662
chr10:68010448-68010949	HERC4	0.0873521	0.101472	0.0088638	0.0088638	ATF2	FALSE	ATF2_direct_+/+	ATF2_direct_+/+_(303g)	ATF2_direct_+/+_(292r)	0.327884	1	0.460759	30966
chr3:99876101-99876602	CMSS1	0.0202889	0.0819328	0.00166232	0.00166232	ATF2	FALSE	ATF2_direct_+/+	ATF2_direct_+/+_(303g)	ATF2_direct_+/+_(292r)	0.159518	1	0.252695	35773
chr4:145098199-145098700	OTUD4	0.0267968	0.0906928	0.00243028	0.00243028	ATF2	FALSE	ATF2_direct_+/+	ATF2_direct_+/+_(303g)	ATF2_direct_+/+_(292r)	0.209463	1	0.300534	19985
chr13:96011590-96012091	HS6ST3	0.0900416	0.326095	0.0293621	0.0293621	ATF2	FALSE	ATF2_direct_+/+	ATF2_direct_+/+_(303g)	ATF2_direct_+/+_(292r)	1.55681	1	0.542984	9480
chr16:19067831-19068332	SMG1	0.0553384	0.157091	0.00869317	0.00869317	ATF2	FALSE	ATF2_direct_+/+	ATF2_direct_+/+_(303g)	ATF2_direct_+/+_(292r)	1.4063	1	0.485044	2768
chr11:121337506-121338007	SC5D	0.106088	0.0544256	0.00577391	0.00577391	ATF2	FALSE	ATF2_direct_+/+	ATF2_direct_+/+_(303g)	ATF2_direct_+/+_(292r)	0.119267	1	0.200357	22051
chr15:63981800-63982301	HERC1	0.0949293	0.233037	0.022122	0.022122	ATF2	FALSE	ATF2_direct_+/+	ATF2_direct_+/+_(303g)	ATF2_direct_+/+_(292r)	0.152921	1	0.480546	29589
chr16:56191274-56191775	GNAO1	0.0258016	0.134905	0.00348078	0.00348078	ATF2	FALSE	ATF2_direct_+/+	ATF2_direct_+/+_(303g)	ATF2_direct_+/+_(292r)	0.251495	1	0.42371	13336
chr7:152025631-152026132	GALNT11	0.0102855	0.126645	0.0013026	0.0013026	ATF2	FALSE	ATF2_direct_+/+	ATF2_direct_+/+_(303g)	ATF2_direct_+/+_(292r)	0.272905	1	0.428808	14833
chr4:185395916-185396417	UFSP2	0.0776541	0.0652541	0.00506725	0.00506725	ATF2	FALSE	ATF2_direct_+/+	ATF2_direct_+/+_(303g)	ATF2_direct_+/+_(292r)	0.137313	1	0.157195	7781
chr5:60257691-60258192	PDE4D	0.00442164	0.175533	0.000776144	0.000776144	ATF2	FALSE	ATF2_direct_+/+	ATF2_direct_+/+_(303g)	ATF2_direct_+/+_(292r)	1.14631	1	0.538143	60328
chr10:82587561-82588062	NRG3	0.0046113	0.0999073	0.000460703	0.000460703	ATF2	FALSE	ATF2_direct_+/+	ATF2_direct_+/+_(303g)	ATF2_direct_+/+_(292r)	0.152075	1	0.535145	49777
chr13:96011590-96012091	UGGT2	0.101514	0.189962	0.0192838	0.0192838	ATF2	FALSE	ATF2_direct_+/+	ATF2_direct_+/+_(303g)	ATF2_direct_+/+_(292r)	0.516429	1	0.471566	16502
chr11:120565060-120565561	ARHGEF12	0.000376724	0.052515	1.97837e-05	1.97837e-05	ATF2	FALSE	ATF2_direct_+/+	ATF2_direct_+/+_(303g)	ATF2_direct_+/+_(292r)	0.235676	1	0.475557	60942
chr12:13815904-13816405	GRIN2B	0.0102802	0.265764	0.0027321	0.0027321	ATF2	FALSE	ATF2_direct_+/+	ATF2_direct_+/+_(303g)	ATF2_direct_+/+_(292r)	1.84342	1	0.535636	22448
chr16:2519294-2519795	TBC1D24	0.0688093	0.116911	0.00804455	0.00804455	ATF2	FALSE	ATF2_direct_+/+	ATF2_direct_+/+_(303g)	ATF2_direct_+/+_(292r)	0.142066	1	0.202674	13915
chr18:268025-268526	USP14	0.0117525	0.0573592	0.000674112	0.000674112	ATF2	FALSE	ATF2_direct_+/+	ATF2_direct_+/+_(303g)	ATF2_direct_+/+_(292r)	0.24588	1	0.340004	36230
chr4:109527315-109527816	SEC24B	0.110766	0.133701	0.0148095	0.0148095	ATF2	FALSE	ATF2_direct_+/+	ATF2_direct_+/+_(303g)	ATF2_direct_+/+_(292r)	0.126909	1	0.329274	29327
chr5:144205261-144205762	KCTD16	0.022389	0.186601	0.00417782	0.00417782	ATF2	FALSE	ATF2_direct_+/+	ATF2_direct_+/+_(303g)	ATF2_direct_+/+_(292r)	1.31867	1	0.532736	12568
chr4:56387401-56387902	PPAT	0.00507119	0.0680323	0.000345005	0.000345005	ATF2	FALSE	ATF2_direct_+/+	ATF2_direct_+/+_(303g)	ATF2_direct_+/+_(292r)	0.155686	1	0.255547	34043
chr15:66409351-66409852	RPL4	0.126753	0.0652063	0.00826506	0.00826506	ATF2	FALSE	ATF2_direct_+/+	ATF2_direct_+/+_(303g)	ATF2_direct_+/+_(292r)	0.125683	1	0.175868	11968
chr3:132783315-132783816	UBA5	0.129211	0.077219	0.00997756	0.00997756	ATF2	FALSE	ATF2_direct_+/+	ATF2_direct_+/+_(303g)	ATF2_direct_+/+_(292r)	0.132918	1	0.202851	20377
chr7:44885492-44885993	ZMIZ2	0.0110428	0.0779739	0.000861051	0.000861051	ATF2	FALSE	ATF2_direct_+/+	ATF2_direct_+/+_(303g)	ATF2_direct_+/+_(292r)	0.145186	1	0.204752	16051
chr9:34706242-34706743	CNTFR	0.0544498	0.0809634	0.00440844	0.00440844	ATF2	FALSE	ATF2_direct_+/+	ATF2_direct_+/+_(303g)	ATF2_direct_+/+_(292r)	1.03569	1	0.1445	4035
chr18:69780894-69781395	DOK6	0.0619265	0.351505	0.0217675	0.0217675	ATF2	FALSE	ATF2_direct_+/+	ATF2_direct_+/+_(303g)	ATF2_direct_+/+_(292r)	0.292257	1	0.390676	19992
chr6:123091222-123091723	CLVS2	0.0256526	0.0676921	0.00173648	0.00173648	ATF2	FALSE	ATF2_direct_+/+	ATF2_direct_+/+_(303g)	ATF2_direct_+/+_(292r)	0.184306	1	0.372363	77994
chr8:133645272-133645773	ST3GAL1	0.0469139	0.22246	0.0104365	0.0104365	ATF2	FALSE	ATF2_direct_+/+	ATF2_direct_+/+_(303g)	ATF2_direct_+/+_(292r)	0.126962	1	0.239741	71025
chr11:33161490-33161991	CSTF3	0.0429492	0.122282	0.00525191	0.00525191	ATF2	FALSE	ATF2_direct_+/+	ATF2_direct_+/+_(303g)	ATF2_direct_+/+_(292r)	0.350155	1	0.343885	28033
chr13:108215518-108216019	ABHD13	0.0766914	0.0766382	0.00587749	0.00587749	ATF2	FALSE	ATF2_direct_+/+	ATF2_direct_+/+_(303g)	ATF2_direct_+/+_(292r)	0.269767	1	0.201725	10153
chr11:45899503-45900004	PHF21A	0.0120815	0.15747	0.00190247	0.00190247	ATF2	FALSE	ATF2_direct_+/+	ATF2_direct_+/+_(303g)	ATF2_direct_+/+_(292r)	0.56225	1	0.390764	29825
chr16:3717501-3718002	CREBBP	0.0327231	0.13598	0.00444969	0.00444969	ATF2	FALSE	ATF2_direct_+/+	ATF2_direct_+/+_(303g)	ATF2_direct_+/+_(292r)	0.216318	1	0.359342	16737
chr19:52028370-52028871	ZNF836	0.132715	0.0587863	0.00780184	0.00780184	ATF2	FALSE	ATF2_direct_+/+	ATF2_direct_+/+_(303g)	ATF2_direct_+/+_(292r)	0.134995	1	0.11602	18363
chr18:35041317-35041818	DTNA	0.0182793	0.174733	0.00319399	0.00319399	ATF2	FALSE	ATF2_direct_+/+	ATF2_direct_+/+_(303g)	ATF2_direct_+/+_(292r)	0.213834	1	0.408562	28236
chr17:8630926-8631427	NDEL1	0.0211341	0.103005	0.00217692	0.00217692	ATF2	FALSE	ATF2_direct_+/+	ATF2_direct_+/+_(303g)	ATF2_direct_+/+_(292r)	0.208684	1	0.250203	20408
chr6:38212738-38213239	BTBD9	0.0244426	0.283684	0.00693398	0.00693398	ATF2	FALSE	ATF2_direct_+/+	ATF2_direct_+/+_(303g)	ATF2_direct_+/+_(292r)	2.33121	1	0.513105	9505
chr8:9908792-9909293	MSRA	0.00877933	0.166672	0.00146327	0.00146327	ATF2	FALSE	ATF2_direct_+/+	ATF2_direct_+/+_(303g)	ATF2_direct_+/+_(292r)	0.373798	1	0.507935	34371
chr16:67183973-67184474	CBFB	0.0085517	0.0841435	0.00071957	0.00071957	ATF2	FALSE	ATF2_direct_+/+	ATF2_direct_+/+_(303g)	ATF2_direct_+/+_(292r)	0.16986	1	0.162496	17635
chr11:24497017-24497518	LUZP2	0.113169	0.309987	0.035081	0.035081	ATF2	FALSE	ATF2_direct_+/+	ATF2_direct_+/+_(303g)	ATF2_direct_+/+_(292r)	0.143976	1	0.241173	10929
chr12:132189595-132190096	EP400	0.00941713	0.175178	0.00164967	0.00164967	ATF2	FALSE	ATF2_direct_+/+	ATF2_direct_+/+_(303g)	ATF2_direct_+/+_(292r)	0.184034	1	0.394524	46042
chr11:64778613-64779114	NRXN2	0.0693501	0.168686	0.0116984	0.0116984	ATF2	FALSE	ATF2_direct_+/+	ATF2_direct_+/+_(303g)	ATF2_direct_+/+_(292r)	0.178715	1	0.292241	15553
chr3:126715446-126715947	CHCHD6	0.0912746	0.26221	0.0239331	0.0239331	ATF2	FALSE	ATF2_direct_+/+	ATF2_direct_+/+_(303g)	ATF2_direct_+/+_(292r)	0.213193	1	0.372803	6942
chr11:64778613-64779114	SF1	0.0522627	0.131133	0.00685335	0.00685335	ATF2	FALSE	ATF2_direct_+/+	ATF2_direct_+/+_(303g)	ATF2_direct_+/+_(292r)	0.199517	1	0.27559	24215
chr6:87993527-87994028	CNR1	0.0904816	0.311351	0.0281715	0.0281715	ATF2	FALSE	ATF2_direct_+/+	ATF2_direct_+/+_(303g)	ATF2_direct_+/+_(292r)	0.499482	1	0.285388	14781
chr4:117965752-117966253	NDST3	0.0466688	0.33078	0.0154371	0.0154371	ATF2	FALSE	ATF2_direct_+/+	ATF2_direct_+/+_(303g)	ATF2_direct_+/+_(292r)	0.672087	1	0.445982	59981
chr3:101573996-101574497	PCNP	0.0250436	0.0694633	0.00173961	0.00173961	ATF2	FALSE	ATF2_direct_+/+	ATF2_direct_+/+_(303g)	ATF2_direct_+/+_(292r)	0.154112	1	0.296668	49412
chr8:90940691-90941192	NECAB1	0.0197493	0.166128	0.0032809	0.0032809	ATF2	FALSE	ATF2_direct_+/+	ATF2_direct_+/+_(303g)	ATF2_direct_+/+_(292r)	0.412916	1	0.447999	55905
chr2:171922284-171922785	SLC25A12	0.0556216	0.17013	0.00946293	0.00946293	ATF2	FALSE	ATF2_direct_+/+	ATF2_direct_+/+_(303g)	ATF2_direct_+/+_(292r)	0.288024	1	0.427031	21091
chr11:8040683-8041184	TUB	0.027013	0.0838563	0.00226521	0.00226521	ATF2	FALSE	ATF2_direct_+/+	ATF2_direct_+/+_(303g)	ATF2_direct_+/+_(292r)	0.316987	1	0.292275	75110
chr6:17706802-17707303	NUP153	0.115844	0.163521	0.0189428	0.0189428	ATF2	FALSE	ATF2_direct_+/+	ATF2_direct_+/+_(303g)	ATF2_direct_+/+_(292r)	0.134587	1	0.324121	7218
chr3:33425133-33425634	CLASP2	0.020621	0.0650647	0.0013417	0.0013417	ATF2	FALSE	ATF2_direct_+/+	ATF2_direct_+/+_(303g)	ATF2_direct_+/+_(292r)	0.231205	1	0.499664	56507
chr6:87636380-87636881	ORC3	0.0025554	0.0731232	0.000186859	0.000186859	ATF2	FALSE	ATF2_direct_+/+	ATF2_direct_+/+_(303g)	ATF2_direct_+/+_(292r)	0.176804	1	0.331063	69442
chr2:153871782-153872283	GALNT13	0.0172806	0.240806	0.00416126	0.00416126	ATF2	FALSE	ATF2_direct_+/+	ATF2_direct_+/+_(303g)	ATF2_direct_+/+_(292r)	0.824438	1	0.391911	3121
chr12:113135788-113136289	RASAL1	0.021113	0.268419	0.00566713	0.00566713	ATF2	FALSE	ATF2_direct_+/+	ATF2_direct_+/+_(303g)	ATF2_direct_+/+_(292r)	0.39669	1	0.246487	44732
chr19:52028370-52028871	ZNF350	0.0442627	0.0608353	0.00269273	0.00269273	ATF2	FALSE	ATF2_direct_+/+	ATF2_direct_+/+_(303g)	ATF2_direct_+/+_(292r)	0.36916	1	0.113602	61178
chrX:101408033-101408534	TAF7L	0.093241	0.106668	0.0099458	0.0099458	ATF2	FALSE	ATF2_direct_+/+	ATF2_direct_+/+_(303g)	ATF2_direct_+/+_(292r)	0.26097	1	0.166252	3321
chr12:84911360-84911861	LRRIQ1	0.104783	0.112074	0.0117435	0.0117435	ATF2	FALSE	ATF2_direct_+/+	ATF2_direct_+/+_(303g)	ATF2_direct_+/+_(292r)	0.211153	1	0.230698	9944
chr3:194486816-194487317	ATP13A3	0.029298	0.125826	0.00368646	0.00368646	ATF2	FALSE	ATF2_direct_+/+	ATF2_direct_+/+_(303g)	ATF2_direct_+/+_(292r)	0.279714	1	0.364902	24394
chr4:73069683-73070184	ANKRD17	0.0121842	0.125297	0.00152664	0.00152664	ATF2	FALSE	ATF2_direct_+/+	ATF2_direct_+/+_(303g)	ATF2_direct_+/+_(292r)	0.142481	1	0.475646	42816
chr6:138773681-138774182	REPS1	0.00206386	0.0838701	0.000173096	0.000173096	ATF2	FALSE	ATF2_direct_+/+	ATF2_direct_+/+_(303g)	ATF2_direct_+/+_(292r)	0.265227	1	0.386895	7550
chr3:9933646-9934147	TTLL3	0.00486751	0.0539862	0.000262778	0.000262778	ATF2	FALSE	ATF2_direct_+/+	ATF2_direct_+/+_(303g)	ATF2_direct_+/+_(292r)	0.298226	1	0.141437	23415
chr1:23168791-23169292	HNRNPR	0.0512774	0.117827	0.00604186	0.00604186	ATF2	FALSE	ATF2_direct_+/+	ATF2_direct_+/+_(303g)	ATF2_direct_+/+_(292r)	0.16576	1	0.299865	19894
chr2:182415878-182416379	PDE1A	0.0138201	0.280918	0.00388232	0.00388232	ATF2	FALSE	ATF2_direct_+/+	ATF2_direct_+/+_(303g)	ATF2_direct_+/+_(292r)	0.894485	1	0.388619	53435
chr11:61816838-61817339	FADS3	0.0242902	0.111893	0.0027179	0.0027179	ATF2	FALSE	ATF2_direct_+/+	ATF2_direct_+/+_(303g)	ATF2_direct_+/+_(292r)	0.213323	1	0.18497	21874
chr8:43140377-43140878	POMK	0.0344308	0.0792394	0.00272827	0.00272827	ATF2	FALSE	ATF2_direct_+/+	ATF2_direct_+/+_(303g)	ATF2_direct_+/+_(292r)	0.214429	1	0.193558	21560
chr11:108664862-108665363	DDX10	0.0292394	0.136582	0.00399358	0.00399358	ATF2	FALSE	ATF2_direct_+/+	ATF2_direct_+/+_(303g)	ATF2_direct_+/+_(292r)	0.152428	1	0.394692	9780
chr7:66493544-66494045	KCTD7	0.0523963	0.0756042	0.00396138	0.00396138	ATF2	FALSE	ATF2_direct_+/+	ATF2_direct_+/+_(303g)	ATF2_direct_+/+_(292r)	0.194745	1	0.15391	7044
chr3:11757490-11757991	VGLL4	0.0395986	0.237952	0.00942257	0.00942257	ATF2	FALSE	ATF2_direct_+/+	ATF2_direct_+/+_(303g)	ATF2_direct_+/+_(292r)	0.174373	1	0.370529	40805
chr17:29549473-29549974	TAOK1	0.0766441	0.109806	0.00841595	0.00841595	ATF2	FALSE	ATF2_direct_+/+	ATF2_direct_+/+_(303g)	ATF2_direct_+/+_(292r)	0.305941	1	0.439782	32307
chr2:174176931-174177432	OLA1	0.192788	0.177922	0.0343013	0.0343013	ATF2	FALSE	ATF2_direct_+/+	ATF2_direct_+/+_(303g)	ATF2_direct_+/+_(292r)	0.292554	1	0.41326	2992
chr1:87170358-87170859	HS2ST1	0.0228758	0.0760502	0.00173971	0.00173971	ATF2	FALSE	ATF2_direct_+/+	ATF2_direct_+/+_(303g)	ATF2_direct_+/+_(292r)	0.132905	1	0.319937	83144
chr12:117352378-117352879	KSR2	0.00437295	0.0821731	0.000359338	0.000359338	ATF2	FALSE	ATF2_direct_+/+	ATF2_direct_+/+_(303g)	ATF2_direct_+/+_(292r)	0.327529	1	0.498677	71685
chr19:35405240-35405741	ATP4A	0.0863217	0.0635485	0.00548562	0.00548562	ATF2	FALSE	ATF2_direct_+/+	ATF2_direct_+/+_(303g)	ATF2_direct_+/+_(292r)	0.640336	1	0.0501572	24649
chr4:17717387-17717888	MED28	0.0256836	0.0881867	0.00226495	0.00226495	ATF2	FALSE	ATF2_direct_+/+	ATF2_direct_+/+_(303g)	ATF2_direct_+/+_(292r)	0.159757	1	0.213464	45171
chr12:119157408-119157909	SRRM4	0.0871693	0.237636	0.0207145	0.0207145	ATF2	FALSE	ATF2_direct_+/+	ATF2_direct_+/+_(303g)	ATF2_direct_+/+_(292r)	0.253419	1	0.441104	33418
chr1:24642867-24643368	SRRM1	0.132021	0.126604	0.0167144	0.0167144	ATF2	FALSE	ATF2_direct_+/+	ATF2_direct_+/+_(303g)	ATF2_direct_+/+_(292r)	0.266847	1	0.324113	11375
chr12:84911360-84911861	SLC6A15	0.0664664	0.104506	0.00694617	0.00694617	ATF2	FALSE	ATF2_direct_+/+	ATF2_direct_+/+_(303g)	ATF2_direct_+/+_(292r)	0.203292	1	0.313059	17144
chr12:133130269-133130770	ZNF891	0.122607	0.120814	0.0148126	0.0148126	ATF2	FALSE	ATF2_direct_+/+	ATF2_direct_+/+_(303g)	ATF2_direct_+/+_(292r)	0.473054	1	0.206455	1645
chr17:34050998-34051499	ASIC2	0.0223111	0.250225	0.0055828	0.0055828	ATF2	FALSE	ATF2_direct_+/+	ATF2_direct_+/+_(303g)	ATF2_direct_+/+_(292r)	0.371675	1	0.442368	69921
chr18:26226326-26226827	SS18	0.170707	0.126567	0.0216059	0.0216059	ATF2	FALSE	ATF2_direct_+/+	ATF2_direct_+/+_(303g)	ATF2_direct_+/+_(292r)	0.165786	1	0.305262	1703
chr17:75784991-75785492	FBF1	0.00520447	0.0521262	0.000271289	0.000271289	ATF2	FALSE	ATF2_direct_+/+	ATF2_direct_+/+_(303g)	ATF2_direct_+/+_(292r)	0.157512	1	0.142712	23341
chr17:3888573-3889074	CAMKK1	0.0307325	0.147325	0.00452767	0.00452767	ATF2	FALSE	ATF2_direct_+/+	ATF2_direct_+/+_(303g)	ATF2_direct_+/+_(292r)	0.148649	1	0.319502	22663
chr4:674251-674752	PIGG	0.0161002	0.0862847	0.0013892	0.0013892	ATF2	FALSE	ATF2_direct_+/+	ATF2_direct_+/+_(303g)	ATF2_direct_+/+_(292r)	0.240738	1	0.318667	25677
chr16:65054399-65054900	CDH11	0.010012	0.1745	0.0017471	0.0017471	ATF2	FALSE	ATF2_direct_+/+	ATF2_direct_+/+_(303g)	ATF2_direct_+/+_(292r)	0.20519	1	0.323917	63807
chr12:29843155-29843656	TMTC1	0.0445801	0.243896	0.0108729	0.0108729	ATF2	FALSE	ATF2_direct_+/+	ATF2_direct_+/+_(303g)	ATF2_direct_+/+_(292r)	0.178012	1	0.295722	71948
chr5:141771153-141771654	ARAP3	0.0346116	0.086043	0.00297808	0.00297808	ATF2	FALSE	ATF2_direct_+/+	ATF2_direct_+/+_(303g)	ATF2_direct_+/+_(292r)	0.469918	1	0.12345	10586
chr7:45768945-45769446	ADCY1	0.0182745	0.0820794	0.00149996	0.00149996	ATF2	FALSE	ATF2_direct_+/+	ATF2_direct_+/+_(303g)	ATF2_direct_+/+_(292r)	0.41087	1	0.428735	18587
chr7:11460638-11461139	THSD7A	0.0399001	0.246432	0.00983267	0.00983267	ATF2	FALSE	ATF2_direct_+/+	ATF2_direct_+/+_(303g)	ATF2_direct_+/+_(292r)	0.261589	1	0.276386	72269
chr15:42939904-42940405	UBR1	0.00970984	0.0883493	0.000857858	0.000857858	ATF2	FALSE	ATF2_direct_+/+	ATF2_direct_+/+_(303g)	ATF2_direct_+/+_(292r)	0.394533	1	0.409008	50804
chr11:43555956-43556457	TTC17	0.00289801	0.0568205	0.000164666	0.000164666	ATF2	FALSE	ATF2_direct_+/+	ATF2_direct_+/+_(303g)	ATF2_direct_+/+_(292r)	0.291389	1	0.402395	48370
chr8:43140377-43140878	HGSNAT	0.00811845	0.112816	0.000915889	0.000915889	ATF2	FALSE	ATF2_direct_+/+	ATF2_direct_+/+_(303g)	ATF2_direct_+/+_(292r)	0.233288	1	0.370338	29647
chr17:40140147-40140648	THRA	0.0379126	0.175932	0.00667004	0.00667004	ATF2	FALSE	ATF2_direct_+/+	ATF2_direct_+/+_(303g)	ATF2_direct_+/+_(292r)	0.139451	1	0.243448	17728
chrX:145821453-145821954	SLITRK2	0.0417857	0.0924305	0.00386228	0.00386228	ATF2	FALSE	ATF2_direct_+/+	ATF2_direct_+/+_(303g)	ATF2_direct_+/+_(292r)	0.252306	1	0.213949	26812
chr16:58767691-58768192	CNOT1	0.0578191	0.115583	0.00668293	0.00668293	ATF2	FALSE	ATF2_direct_+/+	ATF2_direct_+/+_(303g)	ATF2_direct_+/+_(292r)	0.230883	1	0.315182	36343
chr6:139134961-139135462	REPS1	0.010906	0.121149	0.00132125	0.00132125	ATF2	FALSE	ATF2_direct_+/+	ATF2_direct_+/+_(303g)	ATF2_direct_+/+_(292r)	0.265227	1	0.386895	3744
chr5:113513599-113514100	YTHDC2	0.00609497	0.0816673	0.00049776	0.00049776	ATF2	FALSE	ATF2_direct_+/+	ATF2_direct_+/+_(303g)	ATF2_direct_+/+_(292r)	0.152835	1	0.423942	9154
chr21:17451329-17451830	CXADR	0.00382684	0.095649	0.000366033	0.000366033	ATF2	FALSE	ATF2_direct_+/+	ATF2_direct_+/+_(303g)	ATF2_direct_+/+_(292r)	0.207463	1	0.278473	26918
chr10:23694411-23694912	KIAA1217	0.0249084	0.310306	0.00772923	0.00772923	ATF2	FALSE	ATF2_direct_+/+	ATF2_direct_+/+_(303g)	ATF2_direct_+/+_(292r)	0.144271	1	0.297188	23401
chr17:28335534-28336035	IFT20	0.0760593	0.0775817	0.00590081	0.00590081	ATF2	FALSE	ATF2_direct_+/+	ATF2_direct_+/+_(303g)	ATF2_direct_+/+_(292r)	0.214597	1	0.184609	8979
chr12:42326075-42326576	PPHLN1	0.0136615	0.107606	0.00147006	0.00147006	ATF2	FALSE	ATF2_direct_+/+	ATF2_direct_+/+_(303g)	ATF2_direct_+/+_(292r)	0.401671	1	0.41294	28331
chr4:44448858-44449359	KCTD8	0.035911	0.162902	0.00584997	0.00584997	ATF2	FALSE	ATF2_direct_+/+	ATF2_direct_+/+_(303g)	ATF2_direct_+/+_(292r)	0.31127	1	0.333224	19753
chr4:47278419-47278920	GABRB1	0.0125552	0.221403	0.00277976	0.00277976	ATF2	FALSE	ATF2_direct_+/+	ATF2_direct_+/+_(303g)	ATF2_direct_+/+_(292r)	0.819231	1	0.482876	53677
chr19:58009692-58010193	ZNF418	0.0427248	0.0809756	0.00345967	0.00345967	ATF2	FALSE	ATF2_direct_+/+	ATF2_direct_+/+_(303g)	ATF2_direct_+/+_(292r)	0.145439	1	0.173195	23362
chr5:158725476-158725977	EBF1	0.117553	0.0515216	0.00605652	0.00605652	ATF2	FALSE	ATF2_direct_+/+	ATF2_direct_+/+_(303g)	ATF2_direct_+/+_(292r)	0.283979	1	0.0903868	24267
chr16:24539496-24539997	RBBP6	0.100014	0.157292	0.0157314	0.0157314	ATF2	FALSE	ATF2_direct_+/+	ATF2_direct_+/+_(303g)	ATF2_direct_+/+_(292r)	0.210523	1	0.311734	4559
chr19:57389679-57390180	ZNF460	0.0595133	0.0930642	0.00553855	0.00553855	ATF2	FALSE	ATF2_direct_+/+	ATF2_direct_+/+_(303g)	ATF2_direct_+/+_(292r)	0.553785	1	0.224582	14896
chrX:77895456-77895957	ATRX	0.0252925	0.0751402	0.00190048	0.00190048	ATF2	FALSE	ATF2_direct_+/+	ATF2_direct_+/+_(303g)	ATF2_direct_+/+_(292r)	0.419155	1	0.456945	38967
chr17:39980531-39981032	THRA	0.0149183	0.13638	0.00203455	0.00203455	ATF2	FALSE	ATF2_direct_+/+	ATF2_direct_+/+_(303g)	ATF2_direct_+/+_(292r)	0.139451	1	0.243448	33114
chr1:20711408-20711909	SH2D5	0.0301907	0.0518435	0.00156519	0.00156519	ATF2	FALSE	ATF2_direct_+/+	ATF2_direct_+/+_(303g)	ATF2_direct_+/+_(292r)	0.223827	1	0.117929	71488
chr14:71703460-71703961	SIPA1L1	0.0777159	0.329054	0.0255728	0.0255728	ATF2	FALSE	ATF2_direct_+/+	ATF2_direct_+/+_(303g)	ATF2_direct_+/+_(292r)	1.67989	1	0.548489	4440
chr20:3172873-3173374	LZTS3	0.0110456	0.0878741	0.000970627	0.000970627	ATF2	FALSE	ATF2_direct_+/+	ATF2_direct_+/+_(303g)	ATF2_direct_+/+_(292r)	0.174927	1	0.261056	9585
chr6:166465463-166465964	RPS6KA2	0.00202131	0.140226	0.00028344	0.00028344	ATF2	FALSE	ATF2_direct_+/+	ATF2_direct_+/+_(303g)	ATF2_direct_+/+_(292r)	0.351741	1	0.327817	49158
chr16:56480889-56481390	BBS2	0.0191636	0.162603	0.00311606	0.00311606	ATF2	FALSE	ATF2_direct_+/+	ATF2_direct_+/+_(303g)	ATF2_direct_+/+_(292r)	0.328458	1	0.337339	56424
chr10:114565100-114565601	ABLIM1	0.0780318	0.238525	0.0186125	0.0186125	ATF2	FALSE	ATF2_direct_+/+	ATF2_direct_+/+_(303g)	ATF2_direct_+/+_(292r)	0.25918	1	0.36947	38126
chr19:57389679-57390180	ZNF550	0.113413	0.0668421	0.00758075	0.00758075	ATF2	FALSE	ATF2_direct_+/+	ATF2_direct_+/+_(303g)	ATF2_direct_+/+_(292r)	0.123627	1	0.130078	6660
chr4:56387401-56387902	SRP72	0.0133544	0.0535741	0.000715452	0.000715452	ATF2	FALSE	ATF2_direct_+/+	ATF2_direct_+/+_(303g)	ATF2_direct_+/+_(292r)	0.212097	1	0.253904	31511
chr10:124916686-124917187	EEF1AKMT2	0.0310434	0.0542074	0.00168278	0.00168278	ATF2	FALSE	ATF2_direct_+/+	ATF2_direct_+/+_(303g)	ATF2_direct_+/+_(292r)	0.406338	1	0.126186	17675
chr2:38377240-38377741	ATL2	0.00935183	0.0666426	0.00062323	0.00062323	ATF2	FALSE	ATF2_direct_+/+	ATF2_direct_+/+_(303g)	ATF2_direct_+/+_(292r)	0.167165	1	0.352127	25021
chr7:134179121-134179622	EXOC4	0.0466767	0.148068	0.00691132	0.00691132	ATF2	FALSE	ATF2_direct_+/+	ATF2_direct_+/+_(303g)	ATF2_direct_+/+_(292r)	0.698657	1	0.492783	31922
chr18:35851752-35852253	RPRD1A	0.0300374	0.105422	0.00316659	0.00316659	ATF2	FALSE	ATF2_direct_+/+	ATF2_direct_+/+_(303g)	ATF2_direct_+/+_(292r)	0.159649	1	0.378902	79879
chr16:71845855-71846356	PHLPP2	0.00703312	0.0720103	0.000506457	0.000506457	ATF2	FALSE	ATF2_direct_+/+	ATF2_direct_+/+_(303g)	ATF2_direct_+/+_(292r)	0.234158	1	0.343758	53309
chr7:66844778-66845279	TYW1	0.0145961	0.148683	0.00217019	0.00217019	ATF2	FALSE	ATF2_direct_+/+	ATF2_direct_+/+_(303g)	ATF2_direct_+/+_(292r)	0.738653	1	0.389967	10104
chr3:71583741-71584242	EIF4E3	0.0513046	0.107369	0.00550852	0.00550852	ATF2	FALSE	ATF2_direct_+/+	ATF2_direct_+/+_(303g)	ATF2_direct_+/+_(292r)	0.187627	1	0.283812	26471
chr9:33001560-33002061	APTX	0.0100714	0.0529707	0.000533491	0.000533491	ATF2	FALSE	ATF2_direct_+/+	ATF2_direct_+/+_(303g)	ATF2_direct_+/+_(292r)	0.155718	1	0.261473	6386
chr11:60841940-60842441	TMEM132A	0.0153003	0.0536971	0.00082158	0.00082158	ATF2	FALSE	ATF2_direct_+/+	ATF2_direct_+/+_(303g)	ATF2_direct_+/+_(292r)	0.251301	1	0.130934	36328
chr5:139341677-139342178	MATR3	0.00297541	0.114938	0.000341987	0.000341987	ATF2	FALSE	ATF2_direct_+/+	ATF2_direct_+/+_(303g)	ATF2_direct_+/+_(292r)	0.790652	1	0.44704	73091
chr16:5870955-5871456	RBFOX1	0.000869051	0.107701	9.35976e-05	9.35976e-05	ATF2	FALSE	ATF2_direct_+/+	ATF2_direct_+/+_(303g)	ATF2_direct_+/+_(292r)	0.698374	1	0.562778	86183
chr11:33039880-33040381	CSTF3	0.00449096	0.0711591	0.000319572	0.000319572	ATF2	FALSE	ATF2_direct_+/+	ATF2_direct_+/+_(303g)	ATF2_direct_+/+_(292r)	0.350155	1	0.343885	27600
chr17:9786672-9787173	GLP2R	0.114061	0.295456	0.0337	0.0337	ATF2	FALSE	ATF2_direct_+/+	ATF2_direct_+/+_(303g)	ATF2_direct_+/+_(292r)	0.262598	1	0.147271	26025
chr5:5539719-5540220	ICE1	0.0612972	0.172115	0.0105502	0.0105502	ATF2	FALSE	ATF2_direct_+/+	ATF2_direct_+/+_(303g)	ATF2_direct_+/+_(292r)	0.501876	1	0.39738	25466
chr12:70921080-70921581	PTPRR	0.0162626	0.305251	0.00496418	0.00496418	ATF2	FALSE	ATF2_direct_+/+	ATF2_direct_+/+_(303g)	ATF2_direct_+/+_(292r)	0.267144	1	0.425492	68129
chr3:49029368-49029869	WDR6	0.0298097	0.0604417	0.00180175	0.00180175	ATF2	FALSE	ATF2_direct_+/+	ATF2_direct_+/+_(303g)	ATF2_direct_+/+_(292r)	0.376303	1	0.122313	16846
chr22:36481374-36481875	MYH9	0.00419651	0.116701	0.000489737	0.000489737	ATF2	FALSE	ATF2_direct_+/+	ATF2_direct_+/+_(303g)	ATF2_direct_+/+_(292r)	0.225062	1	0.330981	17617
chr10:95529171-95529672	SORBS1	0.0106881	0.0528843	0.000565234	0.000565234	ATF2	FALSE	ATF2_direct_+/+	ATF2_direct_+/+_(303g)	ATF2_direct_+/+_(292r)	0.425761	1	0.467616	51973
chr11:6612204-6612705	RRP8	0.0782003	0.0701792	0.00548804	0.00548804	ATF2	FALSE	ATF2_direct_+/+	ATF2_direct_+/+_(303g)	ATF2_direct_+/+_(292r)	0.245599	1	0.149205	8205
chr10:100912724-100913225	PAX2	0.0506704	0.138661	0.00702601	0.00702601	ATF2	FALSE	ATF2_direct_+/+	ATF2_direct_+/+_(303g)	ATF2_direct_+/+_(292r)	0.384976	1	0.116179	28688
chr19:58009692-58010193	ZSCAN1	0.0435958	0.0661823	0.00288527	0.00288527	ATF2	FALSE	ATF2_direct_+/+	ATF2_direct_+/+_(303g)	ATF2_direct_+/+_(292r)	0.14442	1	0.137134	23013
chr22:36281103-36281604	MYH9	0.00882797	0.125794	0.0011105	0.0011105	ATF2	FALSE	ATF2_direct_+/+	ATF2_direct_+/+_(303g)	ATF2_direct_+/+_(292r)	0.225062	1	0.330981	81673
chr9:99821736-99822237	STX17	0.0420117	0.102447	0.00430396	0.00430396	ATF2	FALSE	ATF2_direct_+/+	ATF2_direct_+/+_(303g)	ATF2_direct_+/+_(292r)	0.177691	1	0.272792	12546
chr14:45134464-45134965	PRPF39	0.08838	0.103395	0.00913803	0.00913803	ATF2	FALSE	ATF2_direct_+/+	ATF2_direct_+/+_(303g)	ATF2_direct_+/+_(292r)	0.199029	1	0.29716	11696
chr7:90346545-90347046	STEAP2	0.0408416	0.132659	0.00541801	0.00541801	ATF2	FALSE	ATF2_direct_+/+	ATF2_direct_+/+_(303g)	ATF2_direct_+/+_(292r)	0.226041	1	0.341858	30652
chr11:6481314-6481815	RRP8	0.0248847	0.0557391	0.00138705	0.00138705	ATF2	FALSE	ATF2_direct_+/+	ATF2_direct_+/+_(303g)	ATF2_direct_+/+_(292r)	0.245599	1	0.149205	50595
chr11:33161490-33161991	TCP11L1	0.026868	0.0745693	0.00200353	0.00200353	ATF2	FALSE	ATF2_direct_+/+	ATF2_direct_+/+_(303g)	ATF2_direct_+/+_(292r)	0.217972	1	0.248539	39174
chr8:97775686-97776187	MATN2	0.00968388	0.0704984	0.000682697	0.000682697	ATF2	FALSE	ATF2_direct_+/+	ATF2_direct_+/+_(303g)	ATF2_direct_+/+_(292r)	0.445065	1	0.161838	25296
chr12:10212854-10213355	KLRD1	0.109176	0.0926312	0.0101131	0.0101131	ATF2	FALSE	ATF2_direct_+/+	ATF2_direct_+/+_(303g)	ATF2_direct_+/+_(292r)	0.17516	1	0.160628	7686
chr11:126790690-126791191	KIRREL3	0.00113042	0.0627856	7.0974e-05	7.0974e-05	ATF2	FALSE	ATF2_direct_+/+	ATF2_direct_+/+_(303g)	ATF2_direct_+/+_(292r)	1.42634	1	0.465058	55385
chr14:45134464-45134965	TOGARAM1	0.0305007	0.0511725	0.0015608	0.0015608	ATF2	FALSE	ATF2_direct_+/+	ATF2_direct_+/+_(303g)	ATF2_direct_+/+_(292r)	0.150984	1	0.261184	38478
chr4:37748537-37749038	TBC1D1	0.0102219	0.123521	0.00126263	0.00126263	ATF2	FALSE	ATF2_direct_+/+	ATF2_direct_+/+_(303g)	ATF2_direct_+/+_(292r)	0.157127	1	0.366149	81874
chr6:17311644-17312145	CAP2	0.0116921	0.140359	0.00164109	0.00164109	ATF2	FALSE	ATF2_direct_+/+	ATF2_direct_+/+_(303g)	ATF2_direct_+/+_(292r)	0.190326	1	0.383103	62395
chr6:29628219-29628720	GABBR1	0.0424786	0.144476	0.00613714	0.00613714	ATF2	FALSE	ATF2_direct_+/+	ATF2_direct_+/+_(303g)	ATF2_direct_+/+_(292r)	0.426708	1	0.34206	9609
chr4:119454582-119455083	PDE5A	0.077992	0.155946	0.0121625	0.0121625	ATF2	FALSE	ATF2_direct_+/+	ATF2_direct_+/+_(303g)	ATF2_direct_+/+_(292r)	0.347918	1	0.420927	2151
chr14:75259051-75259552	TMED10	0.0180976	0.0618834	0.00111994	0.00111994	ATF2	FALSE	ATF2_direct_+/+	ATF2_direct_+/+_(303g)	ATF2_direct_+/+_(292r)	0.176202	1	0.207729	15406
chr1:185156551-185157052	RNF2	0.0131174	0.0783166	0.00102731	0.00102731	ATF2	FALSE	ATF2_direct_+/+	ATF2_direct_+/+_(303g)	ATF2_direct_+/+_(292r)	0.168716	1	0.241395	69546
chr8:37837380-37837881	ADGRA2	0.0463577	0.100261	0.00464789	0.00464789	ATF2	FALSE	ATF2_direct_+/+	ATF2_direct_+/+_(303g)	ATF2_direct_+/+_(292r)	0.20965	1	0.185261	35375
chr18:36067470-36067971	RPRD1A	0.0644748	0.140664	0.00906929	0.00906929	ATF2	FALSE	ATF2_direct_+/+	ATF2_direct_+/+_(303g)	ATF2_direct_+/+_(292r)	0.159649	1	0.378902	13013
chr6:11354073-11354574	NEDD9	0.0171007	0.0541893	0.000926675	0.000926675	ATF2	FALSE	ATF2_direct_+/+	ATF2_direct_+/+_(303g)	ATF2_direct_+/+_(292r)	0.26774	1	0.160162	73417
chr10:74114114-74114615	ADK	0.0170458	0.0712817	0.00121505	0.00121505	ATF2	FALSE	ATF2_direct_+/+	ATF2_direct_+/+_(303g)	ATF2_direct_+/+_(292r)	0.192808	1	0.425932	52746
chr14:96363352-96363853	ATG2B	0.0103545	0.076456	0.000791663	0.000791663	ATF2	FALSE	ATF2_direct_+/+	ATF2_direct_+/+_(303g)	ATF2_direct_+/+_(292r)	0.18335	1	0.403552	36534
chr7:100612025-100612526	ACTL6B	0.00369339	0.0514123	0.000189885	0.000189885	ATF2	FALSE	ATF2_direct_+/+	ATF2_direct_+/+_(303g)	ATF2_direct_+/+_(292r)	0.148619	1	0.205505	31812
chr13:51804112-51804613	WDFY2	0.0111336	0.106048	0.00118069	0.00118069	ATF2	FALSE	ATF2_direct_+/+	ATF2_direct_+/+_(303g)	ATF2_direct_+/+_(292r)	0.4336	1	0.329199	3024
chr8:66509940-66510441	VCPIP1	0.0434029	0.0718899	0.00312023	0.00312023	ATF2	FALSE	ATF2_direct_+/+	ATF2_direct_+/+_(303g)	ATF2_direct_+/+_(292r)	0.209723	1	0.197542	76731
chr2:171922284-171922785	HAT1	0.101194	0.0710833	0.00719322	0.00719322	ATF2	FALSE	ATF2_direct_+/+	ATF2_direct_+/+_(303g)	ATF2_direct_+/+_(292r)	0.22927	1	0.144837	8996
chr5:32174278-32174779	PDZD2	0.0186061	0.0924322	0.0017198	0.0017198	ATF2	FALSE	ATF2_direct_+/+	ATF2_direct_+/+_(303g)	ATF2_direct_+/+_(292r)	0.766275	1	0.412761	15481
chr12:22796999-22797500	ETNK1	0.0249219	0.187613	0.00467567	0.00467567	ATF2	FALSE	ATF2_direct_+/+	ATF2_direct_+/+_(303g)	ATF2_direct_+/+_(292r)	0.344113	1	0.414058	75126
chr5:71455545-71456046	MCCC2	0.0835175	0.119325	0.00996573	0.00996573	ATF2	FALSE	ATF2_direct_+/+	ATF2_direct_+/+_(303g)	ATF2_direct_+/+_(292r)	0.1388	1	0.279937	13176
chr20:49915227-49915728	SLC9A8	0.0709366	0.105732	0.00750024	0.00750024	ATF2	FALSE	ATF2_direct_+/+	ATF2_direct_+/+_(303g)	ATF2_direct_+/+_(292r)	0.164268	1	0.228152	12189
chr14:75127003-75127504	MLH3	0.00193534	0.0517249	0.000100105	0.000100105	ATF2	FALSE	ATF2_direct_+/+	ATF2_direct_+/+_(303g)	ATF2_direct_+/+_(292r)	0.218245	1	0.300316	46481
chr18:50656905-50657406	MAPK4	0.0468618	0.238813	0.0111912	0.0111912	ATF2	FALSE	ATF2_direct_+/+	ATF2_direct_+/+_(303g)	ATF2_direct_+/+_(292r)	0.176738	1	0.368395	28381
chr6:3157543-3158044	PSMG4	0.0210019	0.0605199	0.00127103	0.00127103	ATF2	FALSE	ATF2_direct_+/+	ATF2_direct_+/+_(303g)	ATF2_direct_+/+_(292r)	0.133794	1	0.149338	17690
chr1:169109757-169110258	NME7	0.0257139	0.131515	0.00338176	0.00338176	ATF2	FALSE	ATF2_direct_+/+	ATF2_direct_+/+_(303g)	ATF2_direct_+/+_(292r)	0.365306	1	0.430785	35953
chr10:102152194-102152695	LDB1	0.0633042	0.0920863	0.00582945	0.00582945	ATF2	FALSE	ATF2_direct_+/+	ATF2_direct_+/+_(303g)	ATF2_direct_+/+_(292r)	0.361245	1	0.190481	9101
chr6:5840781-5841282	FARS2	0.023118	0.177259	0.00409787	0.00409787	ATF2	FALSE	ATF2_direct_+/+	ATF2_direct_+/+_(303g)	ATF2_direct_+/+_(292r)	0.353938	1	0.445251	48477
chr9:130451851-130452352	ASS1	0.0759261	0.0807323	0.00612968	0.00612968	ATF2	FALSE	ATF2_direct_+/+	ATF2_direct_+/+_(303g)	ATF2_direct_+/+_(292r)	0.123811	1	0.110085	7993
chr6:99349513-99350014	PNISR	0.0267582	0.148055	0.0039617	0.0039617	ATF2	FALSE	ATF2_direct_+/+	ATF2_direct_+/+_(303g)	ATF2_direct_+/+_(292r)	1.47439	1	0.460215	4635
chrX:101408033-101408534	DRP2	0.128751	0.134704	0.0173433	0.0173433	ATF2	FALSE	ATF2_direct_+/+	ATF2_direct_+/+_(303g)	ATF2_direct_+/+_(292r)	0.1988	1	0.321864	1337
chr1:212608520-212609021	NSL1	0.058431	0.123942	0.00724208	0.00724208	ATF2	FALSE	ATF2_direct_+/+	ATF2_direct_+/+_(303g)	ATF2_direct_+/+_(292r)	0.165955	1	0.291668	18561
chr20:35664658-35665159	RBM39	0.0158703	0.157732	0.00250325	0.00250325	ATF2	FALSE	ATF2_direct_+/+	ATF2_direct_+/+_(303g)	ATF2_direct_+/+_(292r)	0.198555	1	0.421061	32636
chr13:20566518-20567019	IFT88	0.00197471	0.0728652	0.000143888	0.000143888	ATF2	FALSE	ATF2_direct_+/+	ATF2_direct_+/+_(303g)	ATF2_direct_+/+_(292r)	0.154974	1	0.276784	49092
chr12:56127965-56128466	RPL41	0.0506705	0.0747897	0.00378964	0.00378964	ATF2	FALSE	ATF2_direct_+/+	ATF2_direct_+/+_(303g)	ATF2_direct_+/+_(292r)	0.268572	1	0.130527	17284
chr2:203014589-203015090	ICA1L	0.012119	0.0902496	0.00109374	0.00109374	ATF2	FALSE	ATF2_direct_+/+	ATF2_direct_+/+_(303g)	ATF2_direct_+/+_(292r)	0.269932	1	0.458307	14607
chr21:17451329-17451830	BTG3	0.0167778	0.0508964	0.000853931	0.000853931	ATF2	FALSE	ATF2_direct_+/+	ATF2_direct_+/+_(303g)	ATF2_direct_+/+_(292r)	0.909855	1	0.118168	14840
chr19:48619258-48619759	CA11	0.0795057	0.131148	0.010427	0.010427	ATF2	FALSE	ATF2_direct_+/+	ATF2_direct_+/+_(303g)	ATF2_direct_+/+_(292r)	0.128523	1	0.27081	10020
chr14:68795600-68796101	ACTN1	0.00677938	0.0729753	0.000494728	0.000494728	ATF2	FALSE	ATF2_direct_+/+	ATF2_direct_+/+_(303g)	ATF2_direct_+/+_(292r)	0.179356	1	0.398338	72648
chr19:48638987-48639488	CA11	0.0360041	0.0875971	0.00315386	0.00315386	ATF2	FALSE	ATF2_direct_+/+	ATF2_direct_+/+_(303g)	ATF2_direct_+/+_(292r)	0.128523	1	0.27081	29348
chr17:8630926-8631427	MYH10	0.0193384	0.101052	0.00195419	0.00195419	ATF2	FALSE	ATF2_direct_+/+	ATF2_direct_+/+_(303g)	ATF2_direct_+/+_(292r)	0.15626	1	0.469247	21418
chr7:73738849-73739350	BUD23	0.0500821	0.054978	0.00275341	0.00275341	ATF2	FALSE	ATF2_direct_+/+	ATF2_direct_+/+_(303g)	ATF2_direct_+/+_(292r)	0.145628	1	0.133712	1376
chr19:18612796-18613297	CRTC1	0.0453341	0.185621	0.00841497	0.00841497	ATF2	FALSE	ATF2_direct_+/+	ATF2_direct_+/+_(303g)	ATF2_direct_+/+_(292r)	0.139653	1	0.311144	12064
chr4:118122087-118122588	NDST3	0.0187679	0.283603	0.00532263	0.00532263	ATF2	FALSE	ATF2_direct_+/+	ATF2_direct_+/+_(303g)	ATF2_direct_+/+_(292r)	0.672087	1	0.445982	73962
chr10:71266517-71267018	UNC5B	0.0432561	0.115362	0.00499011	0.00499011	ATF2	FALSE	ATF2_direct_+/+	ATF2_direct_+/+_(303g)	ATF2_direct_+/+_(292r)	0.172014	1	0.128948	32726
chr1:229407426-229407927	CCSAP	0.0026758	0.0584576	0.000156421	0.000156421	ATF2	FALSE	ATF2_direct_+/+	ATF2_direct_+/+_(303g)	ATF2_direct_+/+_(292r)	0.196009	1	0.2697	81193
chr6:138773681-138774182	CCDC28A	0.0236726	0.0660162	0.00156277	0.00156277	ATF2	FALSE	ATF2_direct_+/+	ATF2_direct_+/+_(303g)	ATF2_direct_+/+_(292r)	0.252318	1	0.244823	5985
chr13:20566518-20567019	IL17D	0.0195547	0.0733978	0.00143527	0.00143527	ATF2	FALSE	ATF2_direct_+/+	ATF2_direct_+/+_(303g)	ATF2_direct_+/+_(292r)	0.166344	1	0.152102	43107
chr5:144205261-144205762	KCTD16	0.022389	0.186601	0.00417782	0.00417782	ATF6	FALSE	ATF6_direct_+/+	ATF6_direct_+/+_(214g)	ATF6_direct_+/+_(211r)	0.665522	1	0.516943	17441
chr19:5339673-5340174	PTPRS	0.00175466	0.0521576	9.15187e-05	9.15187e-05	ATF6	FALSE	ATF6_direct_+/+	ATF6_direct_+/+_(214g)	ATF6_direct_+/+_(211r)	0.330347	1	0.371079	18212
chr11:64924020-64924521	SF1	0.00308734	0.0817492	0.000252388	0.000252388	ATF6	FALSE	ATF6_direct_+/+	ATF6_direct_+/+_(214g)	ATF6_direct_+/+_(211r)	0.416397	1	0.280403	64360
chr17:39980531-39981032	THRA	0.0149183	0.13638	0.00203455	0.00203455	ATF6	FALSE	ATF6_direct_+/+	ATF6_direct_+/+_(214g)	ATF6_direct_+/+_(211r)	0.344402	1	0.222297	29664
chr20:45972421-45972922	SLC12A5	0.00201221	0.0617069	0.000124168	0.000124168	ATF6	FALSE	ATF6_direct_+/+	ATF6_direct_+/+_(214g)	ATF6_direct_+/+_(211r)	0.261926	1	0.298415	38016
chr11:46391754-46392255	AMBRA1	0.00862527	0.126442	0.0010906	0.0010906	ATF6	FALSE	ATF6_direct_+/+	ATF6_direct_+/+_(214g)	ATF6_direct_+/+_(211r)	0.373357	1	0.386633	61035
chr5:131534963-131535464	CDC42SE2	0.0811785	0.213934	0.0173668	0.0173668	ATF6	FALSE	ATF6_direct_+/+	ATF6_direct_+/+_(214g)	ATF6_direct_+/+_(211r)	0.455877	1	0.379828	6715
chr3:33645427-33645928	CLASP2	0.000408788	0.0702793	2.87293e-05	2.87293e-05	ATF6	FALSE	ATF6_direct_+/+	ATF6_direct_+/+_(214g)	ATF6_direct_+/+_(211r)	0.565772	1	0.508309	51784
chr1:31296924-31297425	ZCCHC17	0.00599982	0.0566421	0.000339842	0.000339842	ATF6	FALSE	ATF6_direct_+/+	ATF6_direct_+/+_(214g)	ATF6_direct_+/+_(211r)	0.387134	1	0.298723	54301
chr4:139555319-139555820	NAA15	0.00190224	0.103966	0.000197769	0.000197769	ATF6	FALSE	ATF6_direct_+/+	ATF6_direct_+/+_(214g)	ATF6_direct_+/+_(211r)	0.29274	1	0.334628	73080
chr16:56480889-56481390	BBS2	0.0191636	0.162603	0.00311606	0.00311606	ATF6	FALSE	ATF6_direct_+/+	ATF6_direct_+/+_(214g)	ATF6_direct_+/+_(211r)	0.6599	1	0.334976	41484
chr12:71754609-71755110	TBC1D15	0.0252257	0.0731236	0.0018446	0.0018446	ATF6	FALSE	ATF6_direct_+/+	ATF6_direct_+/+_(214g)	ATF6_direct_+/+_(211r)	0.636694	1	0.36737	39466
chr1:147545147-147545648	BCL9	0.127289	0.0674174	0.00858147	0.00858147	ATF6	FALSE	ATF6_direct_+/+	ATF6_direct_+/+_(214g)	ATF6_direct_+/+_(211r)	0.453796	1	0.144279	17451
chr1:168387238-168387739	SFT2D2	0.00624547	0.0865168	0.000540338	0.000540338	ATF6	FALSE	ATF6_direct_+/+	ATF6_direct_+/+_(214g)	ATF6_direct_+/+_(211r)	0.234597	1	0.149195	67788
chr17:4143626-4144127	ZZEF1	0.00834693	0.0978808	0.000817004	0.000817004	ATF6	FALSE	ATF6_direct_+/+	ATF6_direct_+/+_(214g)	ATF6_direct_+/+_(211r)	0.265213	1	0.354415	33528
chr4:145098199-145098700	ANAPC10	0.0393328	0.0680835	0.00267792	0.00267792	ATF6	FALSE	ATF6_direct_+/+	ATF6_direct_+/+_(214g)	ATF6_direct_+/+_(211r)	0.274713	1	0.341371	15962
chr10:91410952-91411453	PCGF5	0.014805	0.115615	0.00171167	0.00171167	ATF6	FALSE	ATF6_direct_+/+	ATF6_direct_+/+_(214g)	ATF6_direct_+/+_(211r)	0.537339	1	0.350858	43750
chr3:185363003-185363504	MAP3K13	0.0107089	0.0973134	0.00104211	0.00104211	ATF6	FALSE	ATF6_direct_+/+	ATF6_direct_+/+_(214g)	ATF6_direct_+/+_(211r)	0.26747	1	0.373253	35866
chr16:24539496-24539997	TNRC6A	0.0464611	0.169398	0.00787042	0.00787042	ATF6	FALSE	ATF6_direct_+/+	ATF6_direct_+/+_(214g)	ATF6_direct_+/+_(211r)	0.548323	1	0.468188	13291
chr6:44246984-44247485	CDC5L	0.0131964	0.0818056	0.00107954	0.00107954	ATF6	FALSE	ATF6_direct_+/+	ATF6_direct_+/+_(214g)	ATF6_direct_+/+_(211r)	0.226202	1	0.244517	61894
chr9:123268543-123269044	DENND1A	0.00441892	0.149692	0.000661474	0.000661474	ATF6	FALSE	ATF6_direct_+/+	ATF6_direct_+/+_(214g)	ATF6_direct_+/+_(211r)	0.592577	1	0.481206	64566
chr6:158643920-158644421	TULP4	0.00420534	0.0875117	0.000368016	0.000368016	ATF6	FALSE	ATF6_direct_+/+	ATF6_direct_+/+_(214g)	ATF6_direct_+/+_(211r)	0.463777	1	0.432961	26408
chr17:44308412-44308913	GPATCH8	0.00644845	0.144	0.000928575	0.000928575	ATF6	FALSE	ATF6_direct_+/+	ATF6_direct_+/+_(214g)	ATF6_direct_+/+_(211r)	0.461743	1	0.434982	48023
chr3:24361418-24361919	THRB	0.00731416	0.355602	0.00260093	0.00260093	ATF6	FALSE	ATF6_direct_+/+	ATF6_direct_+/+_(214g)	ATF6_direct_+/+_(211r)	0.477281	1	0.466163	16128
chr2:38377240-38377741	ATL2	0.00935183	0.0666426	0.00062323	0.00062323	ATF6	FALSE	ATF6_direct_+/+	ATF6_direct_+/+_(214g)	ATF6_direct_+/+_(211r)	0.308212	1	0.350109	46891
chr15:48177622-48178123	MYEF2	0.0220972	0.0804658	0.00177807	0.00177807	ATF6	FALSE	ATF6_direct_+/+	ATF6_direct_+/+_(214g)	ATF6_direct_+/+_(211r)	0.903354	1	0.399043	20517
chr1:61725115-61725616	PATJ	0.00603772	0.0551332	0.000332879	0.000332879	ATF6	FALSE	ATF6_direct_+/+	ATF6_direct_+/+_(214g)	ATF6_direct_+/+_(211r)	0.731401	1	0.353588	54949
chr3:108222385-108222886	CD47	0.0249167	0.105633	0.00263202	0.00263202	ATF6	FALSE	ATF6_direct_+/+	ATF6_direct_+/+_(214g)	ATF6_direct_+/+_(211r)	0.837688	1	0.446393	13108
chr17:68036045-68036546	BPTF	0.00287987	0.057083	0.000164392	0.000164392	ATF6	FALSE	ATF6_direct_+/+	ATF6_direct_+/+_(214g)	ATF6_direct_+/+_(211r)	0.642254	1	0.393438	51329
chr9:83707890-83708391	UBQLN1	0.0611921	0.0847663	0.00518703	0.00518703	ATF6	FALSE	ATF6_direct_+/+	ATF6_direct_+/+_(214g)	ATF6_direct_+/+_(211r)	0.394861	1	0.329637	12147
chr2:187430116-187430617	CALCRL	0.0369118	0.0624113	0.00230371	0.00230371	ATF6	FALSE	ATF6_direct_+/+	ATF6_direct_+/+_(214g)	ATF6_direct_+/+_(211r)	0.23146	1	0.0617647	42098
chr17:28335534-28336035	NLK	0.017054	0.197548	0.00336898	0.00336898	ATF6	FALSE	ATF6_direct_+/+	ATF6_direct_+/+_(214g)	ATF6_direct_+/+_(211r)	0.483092	1	0.472268	22586
chr3:71583741-71584242	FOXP1	0.0146684	0.0737136	0.00108126	0.00108126	ATF6	FALSE	ATF6_direct_+/+	ATF6_direct_+/+_(214g)	ATF6_direct_+/+_(211r)	0.296682	1	0.419339	50480
chr5:95961808-95962309	ELL2	0.0106576	0.0886022	0.000944286	0.000944286	ATF6	FALSE	ATF6_direct_+/+	ATF6_direct_+/+_(214g)	ATF6_direct_+/+_(211r)	0.314851	1	0.365525	33271
chr16:53503337-53503838	RPGRIP1L	0.0349534	0.0953193	0.00333174	0.00333174	ATF6	FALSE	ATF6_direct_+/+	ATF6_direct_+/+_(214g)	ATF6_direct_+/+_(211r)	0.332256	1	0.351553	67703
chr7:28408480-28408981	CREB5	0.0325002	0.135344	0.0043987	0.0043987	ATF6	FALSE	ATF6_direct_+/+	ATF6_direct_+/+_(214g)	ATF6_direct_+/+_(211r)	0.461234	1	0.218139	52707
chr1:35557651-35558152	KIAA0319L	0.0915554	0.172341	0.0157787	0.0157787	ATF6	FALSE	ATF6_direct_+/+	ATF6_direct_+/+_(214g)	ATF6_direct_+/+_(211r)	0.332741	1	0.362194	2377
chr7:105013105-105013606	KMT2E	0.0228086	0.144633	0.00329889	0.00329889	ATF6	FALSE	ATF6_direct_+/+	ATF6_direct_+/+_(214g)	ATF6_direct_+/+_(211r)	0.3491	1	0.438473	41564
chr18:33577916-33578417	ASXL3	0.0135335	0.175493	0.00237503	0.00237503	ATF6	FALSE	ATF6_direct_+/+	ATF6_direct_+/+_(214g)	ATF6_direct_+/+_(211r)	1.02576	1	0.409428	38604
chr2:97663992-97664493	ANKRD36B	0.0260269	0.136397	0.00355001	0.00355001	ATF6	FALSE	ATF6_direct_+/+	ATF6_direct_+/+_(214g)	ATF6_direct_+/+_(211r)	0.703318	1	0.500656	19924
chr12:120317520-120318021	PXN	0.0225082	0.0537516	0.00120985	0.00120985	ATF6	FALSE	ATF6_direct_+/+	ATF6_direct_+/+_(214g)	ATF6_direct_+/+_(211r)	0.383517	1	0.0768924	35280
chr8:55101944-55102445	XKR4	0.0152332	0.149594	0.0022788	0.0022788	ATF6	FALSE	ATF6_direct_+/+	ATF6_direct_+/+_(214g)	ATF6_direct_+/+_(211r)	0.762345	1	0.425526	22421
chr17:60600012-60600513	BCAS3	0.0189629	0.120739	0.00228955	0.00228955	ATF6	FALSE	ATF6_direct_+/+	ATF6_direct_+/+_(214g)	ATF6_direct_+/+_(211r)	0.496235	1	0.450512	42664
chr11:45899503-45900004	PHF21A	0.0120815	0.15747	0.00190247	0.00190247	ATF6	FALSE	ATF6_direct_+/+	ATF6_direct_+/+_(214g)	ATF6_direct_+/+_(211r)	0.398477	1	0.395176	35543
chr7:66844778-66845279	TYW1	0.0145961	0.148683	0.00217019	0.00217019	ATF6	FALSE	ATF6_direct_+/+	ATF6_direct_+/+_(214g)	ATF6_direct_+/+_(211r)	0.411797	1	0.37647	16040
chr1:239826870-239827371	CHRM3	0.0701112	0.327342	0.0229504	0.0229504	ATF6	FALSE	ATF6_direct_+/+	ATF6_direct_+/+_(214g)	ATF6_direct_+/+_(211r)	1.12586	1	0.530806	31622
chr12:120652751-120653252	SPPL3	0.00493596	0.0504928	0.00024923	0.00024923	ATF6	FALSE	ATF6_direct_+/+	ATF6_direct_+/+_(214g)	ATF6_direct_+/+_(211r)	0.387005	1	0.377553	79382
chr16:3717501-3718002	CREBBP	0.0327231	0.13598	0.00444969	0.00444969	ATF6	FALSE	ATF6_direct_+/+	ATF6_direct_+/+_(214g)	ATF6_direct_+/+_(211r)	0.393238	1	0.363371	31115
chr11:12539673-12540174	TEAD1	0.0178	0.0953126	0.00169656	0.00169656	ATF6	FALSE	ATF6_direct_+/+	ATF6_direct_+/+_(214g)	ATF6_direct_+/+_(211r)	0.434817	1	0.253661	72534
chr1:58784030-58784531	MYSM1	0.0139209	0.154944	0.00215696	0.00215696	ATF6	FALSE	ATF6_direct_+/+	ATF6_direct_+/+_(214g)	ATF6_direct_+/+_(211r)	0.404988	1	0.424132	21268
chr2:65130130-65130631	RAB1A	0.0136123	0.0551205	0.000750318	0.000750318	ATF6	FALSE	ATF6_direct_+/+	ATF6_direct_+/+_(214g)	ATF6_direct_+/+_(211r)	0.249846	1	0.30095	38665
chr3:42149139-42149640	TRAK1	0.0113408	0.0846635	0.000960148	0.000960148	ATF6	FALSE	ATF6_direct_+/+	ATF6_direct_+/+_(214g)	ATF6_direct_+/+_(211r)	0.233953	1	0.300487	58098
chr6:38212738-38213239	BTBD9	0.0244426	0.283684	0.00693398	0.00693398	ATF6	FALSE	ATF6_direct_+/+	ATF6_direct_+/+_(214g)	ATF6_direct_+/+_(211r)	1.74661	1	0.484479	10446
chr3:140941662-140942163	SLC25A36	0.0104158	0.0638921	0.000665489	0.000665489	ATF6	FALSE	ATF6_direct_+/+	ATF6_direct_+/+_(214g)	ATF6_direct_+/+_(211r)	0.261411	1	0.338916	29268
chr16:81443952-81444453	CMIP	0.00694816	0.128393	0.000892092	0.000892092	ATF6	FALSE	ATF6_direct_+/+	ATF6_direct_+/+_(214g)	ATF6_direct_+/+_(211r)	0.402708	1	0.444297	38756
chr20:50931679-50932180	ADNP	0.0676659	0.116831	0.00790546	0.00790546	ATF6	FALSE	ATF6_direct_+/+	ATF6_direct_+/+_(214g)	ATF6_direct_+/+_(211r)	0.331572	1	0.307623	23802
chr12:132189595-132190096	EP400	0.00941713	0.175178	0.00164967	0.00164967	ATF6	FALSE	ATF6_direct_+/+	ATF6_direct_+/+_(214g)	ATF6_direct_+/+_(211r)	0.415683	1	0.391924	39564
chr19:17555490-17555991	UNC13A	0.00842382	0.100669	0.00084802	0.00084802	ATF6	FALSE	ATF6_direct_+/+	ATF6_direct_+/+_(214g)	ATF6_direct_+/+_(211r)	0.350228	1	0.382294	39458
chr7:66493544-66494045	TPST1	0.0124948	0.121082	0.00151291	0.00151291	ATF6	FALSE	ATF6_direct_+/+	ATF6_direct_+/+_(214g)	ATF6_direct_+/+_(211r)	0.325495	1	0.394723	12133
chr19:52028370-52028871	ZNF616	0.0950002	0.0506572	0.00481245	0.00481245	ATF6	FALSE	ATF6_direct_+/+	ATF6_direct_+/+_(214g)	ATF6_direct_+/+_(211r)	0.255755	1	0.102063	33565
chr5:139341677-139342178	MATR3	0.00297541	0.114938	0.000341987	0.000341987	ATF6	FALSE	ATF6_direct_+/+	ATF6_direct_+/+_(214g)	ATF6_direct_+/+_(211r)	0.395724	1	0.440977	80991
chr9:108933795-108934296	ELP1	0.0119586	0.100944	0.00120715	0.00120715	ATF6	FALSE	ATF6_direct_+/+	ATF6_direct_+/+_(214g)	ATF6_direct_+/+_(211r)	0.904758	1	0.388235	28129
chr3:11757490-11757991	TAMM41	0.00719817	0.0914787	0.00065848	0.00065848	ATF6	FALSE	ATF6_direct_+/+	ATF6_direct_+/+_(214g)	ATF6_direct_+/+_(211r)	0.460933	1	0.309187	55125
chr6:99349513-99350014	FAXC	0.0195041	0.0983992	0.00191919	0.00191919	ATF6	FALSE	ATF6_direct_+/+	ATF6_direct_+/+_(214g)	ATF6_direct_+/+_(211r)	0.257855	1	0.320607	11965
chr10:22003654-22004155	DNAJC1	0.041223	0.148215	0.00610986	0.00610986	ATF6	FALSE	ATF6_direct_+/+	ATF6_direct_+/+_(214g)	ATF6_direct_+/+_(211r)	0.530577	1	0.332558	31472
chr14:102362865-102363366	TECPR2	0.00314049	0.107255	0.000336832	0.000336832	ATF6	FALSE	ATF6_direct_+/+	ATF6_direct_+/+_(214g)	ATF6_direct_+/+_(211r)	0.357484	1	0.346196	82599
chr11:64778613-64779114	SF1	0.0522627	0.131133	0.00685335	0.00685335	ATF6	FALSE	ATF6_direct_+/+	ATF6_direct_+/+_(214g)	ATF6_direct_+/+_(211r)	0.416397	1	0.280403	33345
chr20:380846-381347	CSNK2A1	0.00719005	0.0853138	0.000613411	0.000613411	ATF6	FALSE	ATF6_direct_+/+	ATF6_direct_+/+_(214g)	ATF6_direct_+/+_(211r)	0.316533	1	0.328052	37077
chrX:145820922-145821423	SLITRK2	0.0839522	0.104926	0.00880881	0.00880881	ATF6	FALSE	ATF6_direct_+/+	ATF6_direct_+/+_(214g)	ATF6_direct_+/+_(211r)	0.182107	1	0.199408	14055
chr19:52028370-52028871	ZNF841	0.119527	0.062359	0.00745359	0.00745359	ATF6	FALSE	ATF6_direct_+/+	ATF6_direct_+/+_(214g)	ATF6_direct_+/+_(211r)	0.181602	1	0.148852	22998
chr3:33425133-33425634	FBXL2	0.0121489	0.109028	0.00132457	0.00132457	ATF6	FALSE	ATF6_direct_+/+	ATF6_direct_+/+_(214g)	ATF6_direct_+/+_(211r)	0.237788	1	0.370509	61766
chr17:4143626-4144127	ANKFY1	0.0138503	0.0925833	0.0012823	0.0012823	ATF6	FALSE	ATF6_direct_+/+	ATF6_direct_+/+_(214g)	ATF6_direct_+/+_(211r)	0.275852	1	0.329506	32031
chr2:70532409-70532910	ADD2	0.0148646	0.12043	0.00179014	0.00179014	ATF6	FALSE	ATF6_direct_+/+	ATF6_direct_+/+_(214g)	ATF6_direct_+/+_(211r)	0.350569	1	0.397859	57901
chr15:42548724-42549225	ZNF106	0.00763881	0.0600862	0.000458987	0.000458987	ATF6	FALSE	ATF6_direct_+/+	ATF6_direct_+/+_(214g)	ATF6_direct_+/+_(211r)	0.38052	1	0.345358	21604
chr17:1180025-1180526	ABR	0.024574	0.174488	0.00428788	0.00428788	ATF6	FALSE	ATF6_direct_+/+	ATF6_direct_+/+_(214g)	ATF6_direct_+/+_(211r)	0.446789	1	0.393821	37098
chr6:42563879-42564380	TRERF1	0.0101113	0.155543	0.00157275	0.00157275	ATF6	FALSE	ATF6_direct_+/+	ATF6_direct_+/+_(214g)	ATF6_direct_+/+_(211r)	0.34348	1	0.377772	75583
chr14:96363352-96363853	PAPOLA	0.0116451	0.092787	0.00108051	0.00108051	ATF6	FALSE	ATF6_direct_+/+	ATF6_direct_+/+_(214g)	ATF6_direct_+/+_(211r)	0.40301	1	0.376248	31412
chr16:56480889-56481390	GNAO1	0.0168596	0.171945	0.00289894	0.00289894	ATF6	FALSE	ATF6_direct_+/+	ATF6_direct_+/+_(214g)	ATF6_direct_+/+_(211r)	0.388377	1	0.428887	55919
chr8:90940691-90941192	NECAB1	0.0197493	0.166128	0.0032809	0.0032809	ATF6	FALSE	ATF6_direct_+/+	ATF6_direct_+/+_(214g)	ATF6_direct_+/+_(211r)	0.451236	1	0.443951	54746
chr5:59843320-59843821	PDE4D	0.00882567	0.291259	0.00257056	0.00257056	ATF6	FALSE	ATF6_direct_+/+	ATF6_direct_+/+_(214g)	ATF6_direct_+/+_(211r)	1.06729	1	0.53397	44573
chr5:71455545-71456046	BDP1	0.0905913	0.166144	0.0150512	0.0150512	ATF6	FALSE	ATF6_direct_+/+	ATF6_direct_+/+_(214g)	ATF6_direct_+/+_(211r)	0.746648	1	0.457518	9866
chr7:23181772-23182273	KLHL7	0.0287333	0.0581687	0.00167138	0.00167138	ATF6	FALSE	ATF6_direct_+/+	ATF6_direct_+/+_(214g)	ATF6_direct_+/+_(211r)	0.333967	1	0.293514	17730
chr3:63912323-63912824	ATXN7	0.0223824	0.0832874	0.00186417	0.00186417	ATF6	FALSE	ATF6_direct_+/+	ATF6_direct_+/+_(214g)	ATF6_direct_+/+_(211r)	0.295024	1	0.371196	19770
chr12:70921080-70921581	PTPRR	0.0162626	0.305251	0.00496418	0.00496418	ATF6	FALSE	ATF6_direct_+/+	ATF6_direct_+/+_(214g)	ATF6_direct_+/+_(211r)	1.1644	1	0.411624	47938
chr8:144337695-144338196	MROH1	0.00988992	0.100418	0.00099313	0.00099313	ATF6	FALSE	ATF6_direct_+/+	ATF6_direct_+/+_(214g)	ATF6_direct_+/+_(211r)	0.239564	1	0.335438	42781
chr2:97663992-97664493	TMEM131	0.0077985	0.12055	0.000940112	0.000940112	ATF6	FALSE	ATF6_direct_+/+	ATF6_direct_+/+_(214g)	ATF6_direct_+/+_(211r)	0.356028	1	0.417166	32555
chr1:36088764-36089265	THRAP3	0.005158	0.0997059	0.000514283	0.000514283	ATF6	FALSE	ATF6_direct_+/+	ATF6_direct_+/+_(214g)	ATF6_direct_+/+_(211r)	0.347893	1	0.375433	34698
chr9:93133665-93134166	WNK2	0.0522157	0.169124	0.00883092	0.00883092	ATF6	FALSE	ATF6_direct_+/+	ATF6_direct_+/+_(214g)	ATF6_direct_+/+_(211r)	0.266202	1	0.392634	22295
chr1:7783911-7784412	CAMTA1	0.0210513	0.0742006	0.00156202	0.00156202	ATF6	FALSE	ATF6_direct_+/+	ATF6_direct_+/+_(214g)	ATF6_direct_+/+_(211r)	0.321318	1	0.438505	17345
chr11:122778301-122778802	UBASH3B	0.0580487	0.188232	0.0109266	0.0109266	ATF6	FALSE	ATF6_direct_+/+	ATF6_direct_+/+_(214g)	ATF6_direct_+/+_(211r)	0.202051	1	0.152103	24131
chr11:118359434-118359935	KMT2A	0.00242909	0.0867524	0.000210729	0.000210729	ATF6	FALSE	ATF6_direct_+/+	ATF6_direct_+/+_(214g)	ATF6_direct_+/+_(211r)	0.519755	1	0.424801	45676
chr17:40140147-40140648	WIPF2	0.0317244	0.126632	0.00401731	0.00401731	ATF6	FALSE	ATF6_direct_+/+	ATF6_direct_+/+_(214g)	ATF6_direct_+/+_(211r)	0.264921	1	0.363207	25412
chr1:202927154-202927655	KDM5B	0.00174328	0.0642148	0.000111944	0.000111944	ATF6	FALSE	ATF6_direct_+/+	ATF6_direct_+/+_(214g)	ATF6_direct_+/+_(211r)	0.289596	1	0.347023	22571
chr22:36481374-36481875	MYH9	0.00419651	0.116701	0.000489737	0.000489737	ATF6	FALSE	ATF6_direct_+/+	ATF6_direct_+/+_(214g)	ATF6_direct_+/+_(211r)	0.318792	1	0.305846	46854
chr7:23531963-23532464	TRA2A	0.111663	0.162267	0.0181192	0.0181192	ATF6	FALSE	ATF6_direct_+/+	ATF6_direct_+/+_(214g)	ATF6_direct_+/+_(211r)	0.444409	1	0.376354	3671
chr3:33425133-33425634	CLASP2	0.020621	0.0650647	0.0013417	0.0013417	ATF6	FALSE	ATF6_direct_+/+	ATF6_direct_+/+_(214g)	ATF6_direct_+/+_(211r)	0.565772	1	0.508309	44738
chr6:87636380-87636881	ORC3	0.0025554	0.0731232	0.000186859	0.000186859	ATF6	FALSE	ATF6_direct_+/+	ATF6_direct_+/+_(214g)	ATF6_direct_+/+_(211r)	0.266537	1	0.322294	69119
chr2:231222315-231222816	ARMC9	0.00274909	0.108411	0.000298032	0.000298032	ATF6	FALSE	ATF6_direct_+/+	ATF6_direct_+/+_(214g)	ATF6_direct_+/+_(211r)	0.340045	1	0.389128	67019
chr2:156332683-156333184	GPD2	0.0137517	0.0738948	0.00101618	0.00101618	ATF6	FALSE	ATF6_direct_+/+	ATF6_direct_+/+_(214g)	ATF6_direct_+/+_(211r)	0.323006	1	0.220975	63230
chr4:6910098-6910599	KIAA0232	0.0181878	0.132146	0.00240344	0.00240344	ATF6	FALSE	ATF6_direct_+/+	ATF6_direct_+/+_(214g)	ATF6_direct_+/+_(211r)	0.346994	1	0.382776	58933
chr2:240025330-240025831	NDUFA10	0.00132596	0.0586163	7.77229e-05	7.77229e-05	ATF6	FALSE	ATF6_direct_+/+	ATF6_direct_+/+_(214g)	ATF6_direct_+/+_(211r)	0.416237	1	0.418445	48921
chr6:156686740-156687241	ARID1B	0.0101088	0.139932	0.00141454	0.00141454	ATF6	FALSE	ATF6_direct_+/+	ATF6_direct_+/+_(214g)	ATF6_direct_+/+_(211r)	0.667562	1	0.474409	47502
chr2:153871782-153872283	GALNT13	0.0172806	0.240806	0.00416126	0.00416126	ATF6	FALSE	ATF6_direct_+/+	ATF6_direct_+/+_(214g)	ATF6_direct_+/+_(211r)	0.754154	1	0.351315	40149
chr2:189762486-189762987	PMS1	0.0550909	0.114174	0.00628998	0.00628998	ATF6	FALSE	ATF6_direct_+/+	ATF6_direct_+/+_(214g)	ATF6_direct_+/+_(211r)	0.273638	1	0.296442	25952
chr3:184816866-184817367	VPS8	0.0247908	0.104546	0.00259179	0.00259179	ATF6	FALSE	ATF6_direct_+/+	ATF6_direct_+/+_(214g)	ATF6_direct_+/+_(211r)	0.179443	1	0.420354	81116
chr19:52028370-52028871	ZNF350	0.0442627	0.0608353	0.00269273	0.00269273	ATF6	FALSE	ATF6_direct_+/+	ATF6_direct_+/+_(214g)	ATF6_direct_+/+_(211r)	0.453314	1	0.105336	58174
chr14:45134464-45134965	PRPF39	0.08838	0.103395	0.00913803	0.00913803	ATF6	FALSE	ATF6_direct_+/+	ATF6_direct_+/+_(214g)	ATF6_direct_+/+_(211r)	0.87092	1	0.300579	14711
chr14:100238634-100239135	EVL	0.0407763	0.143548	0.00585336	0.00585336	ATF6	FALSE	ATF6_direct_+/+	ATF6_direct_+/+_(214g)	ATF6_direct_+/+_(211r)	0.622708	1	0.370271	25972
chr8:100951944-100952445	YWHAZ	0.0231929	0.123466	0.00286354	0.00286354	ATF6	FALSE	ATF6_direct_+/+	ATF6_direct_+/+_(214g)	ATF6_direct_+/+_(211r)	0.602098	1	0.412081	25019
chr2:73293536-73294037	ALMS1	0.0586145	0.17309	0.0101456	0.0101456	ATF6	FALSE	ATF6_direct_+/+	ATF6_direct_+/+_(214g)	ATF6_direct_+/+_(211r)	0.402736	1	0.376417	13540
chr20:14337542-14338043	MACROD2	0.0351875	0.239535	0.00842864	0.00842864	ATF6	FALSE	ATF6_direct_+/+	ATF6_direct_+/+_(214g)	ATF6_direct_+/+_(211r)	0.346975	1	0.476698	35002
chr11:33161490-33161991	TCP11L1	0.026868	0.0745693	0.00200353	0.00200353	ATF6	FALSE	ATF6_direct_+/+	ATF6_direct_+/+_(214g)	ATF6_direct_+/+_(211r)	0.212978	1	0.249962	44765
chr17:37488294-37488795	ACACA	0.0208856	0.107578	0.00224684	0.00224684	ATF6	FALSE	ATF6_direct_+/+	ATF6_direct_+/+_(214g)	ATF6_direct_+/+_(211r)	0.354062	1	0.447675	51314
chr2:148876833-148877334	EPC2	0.00727369	0.073542	0.000534921	0.000534921	ATF6	FALSE	ATF6_direct_+/+	ATF6_direct_+/+_(214g)	ATF6_direct_+/+_(211r)	0.272631	1	0.346018	46835
chr7:98106751-98107252	LMTK2	0.00436294	0.0633734	0.000276494	0.000276494	ATF6	FALSE	ATF6_direct_+/+	ATF6_direct_+/+_(214g)	ATF6_direct_+/+_(211r)	0.332402	1	0.403418	50044
chr11:126790690-126791191	KIRREL3	0.00113042	0.0627856	7.0974e-05	7.0974e-05	ATF6	FALSE	ATF6_direct_+/+	ATF6_direct_+/+_(214g)	ATF6_direct_+/+_(211r)	2.25393	1	0.449272	45537
chr3:185586053-185586554	MAP3K13	0.019146	0.0827239	0.00158383	0.00158383	ATF6	FALSE	ATF6_direct_+/+	ATF6_direct_+/+_(214g)	ATF6_direct_+/+_(211r)	0.26747	1	0.373253	49027
chr3:177359904-177360405	TBL1XR1	0.0183516	0.114527	0.00210176	0.00210176	ATF6	FALSE	ATF6_direct_+/+	ATF6_direct_+/+_(214g)	ATF6_direct_+/+_(211r)	0.346345	1	0.448644	41737
chr1:70354693-70355194	SRSF11	0.0159998	0.076529	0.00122445	0.00122445	ATF6	FALSE	ATF6_direct_+/+	ATF6_direct_+/+_(214g)	ATF6_direct_+/+_(211r)	0.465651	1	0.442972	21729
chr3:33718177-33718678	CLASP2	0.0024291	0.0787726	0.000191346	0.000191346	ATF6	FALSE	ATF6_direct_+/+	ATF6_direct_+/+_(214g)	ATF6_direct_+/+_(211r)	0.565772	1	0.508309	17391
chr5:79514089-79514590	TENT2	0.0740735	0.168674	0.0124943	0.0124943	ATF6	FALSE	ATF6_direct_+/+	ATF6_direct_+/+_(214g)	ATF6_direct_+/+_(211r)	0.383574	1	0.418012	3573
chr12:84911360-84911861	LRRIQ1	0.104783	0.112074	0.0117435	0.0117435	ATF6	FALSE	ATF6_direct_+/+	ATF6_direct_+/+_(214g)	ATF6_direct_+/+_(211r)	0.180007	1	0.235153	12816
chr11:43575530-43576031	TTC17	0.0314016	0.129078	0.00405326	0.00405326	ATF6	FALSE	ATF6_direct_+/+	ATF6_direct_+/+_(214g)	ATF6_direct_+/+_(211r)	0.449266	1	0.410195	38088
chr9:8858551-8859052	PTPRD	3.26033e-05	0.0850318	2.77232e-06	2.77232e-06	ATF6	FALSE	ATF6_direct_+/+	ATF6_direct_+/+_(214g)	ATF6_direct_+/+_(211r)	0.477524	1	0.476003	39888
chr6:17311644-17312145	CAP2	0.0116921	0.140359	0.00164109	0.00164109	ATF6	FALSE	ATF6_direct_+/+	ATF6_direct_+/+_(214g)	ATF6_direct_+/+_(211r)	0.87643	1	0.401492	44613
chr16:53503337-53503838	RBL2	0.0758134	0.097491	0.00739112	0.00739112	ATF6	FALSE	ATF6_direct_+/+	ATF6_direct_+/+_(214g)	ATF6_direct_+/+_(211r)	0.516303	1	0.338568	37641
chr12:31728993-31729494	DENND5B	0.00535048	0.100947	0.000540114	0.000540114	ATF6	FALSE	ATF6_direct_+/+	ATF6_direct_+/+_(214g)	ATF6_direct_+/+_(211r)	0.341533	1	0.41291	38264
chr6:29628219-29628720	GABBR1	0.0424786	0.144476	0.00613714	0.00613714	ATF6	FALSE	ATF6_direct_+/+	ATF6_direct_+/+_(214g)	ATF6_direct_+/+_(211r)	0.419427	1	0.33406	12024
chr10:102152194-102152695	ARMH3	0.0495526	0.153951	0.00762868	0.00762868	ATF6	FALSE	ATF6_direct_+/+	ATF6_direct_+/+_(214g)	ATF6_direct_+/+_(211r)	0.37191	1	0.353023	11871
chr19:15331990-15332491	AKAP8L	0.0278371	0.150619	0.0041928	0.0041928	ATF6	FALSE	ATF6_direct_+/+	ATF6_direct_+/+_(214g)	ATF6_direct_+/+_(211r)	0.305364	1	0.343095	42782
chr5:57173380-57173881	GPBP1	0.0564556	0.112306	0.00634029	0.00634029	ATF6	FALSE	ATF6_direct_+/+	ATF6_direct_+/+_(214g)	ATF6_direct_+/+_(211r)	0.362985	1	0.342254	9269
chr4:73069683-73070184	ANKRD17	0.0121842	0.125297	0.00152664	0.00152664	ATF6	FALSE	ATF6_direct_+/+	ATF6_direct_+/+_(214g)	ATF6_direct_+/+_(211r)	0.458795	1	0.48397	35231
chr7:140924904-140925405	BRAF	0.0180169	0.116793	0.00210424	0.00210424	ATF6	FALSE	ATF6_direct_+/+	ATF6_direct_+/+_(214g)	ATF6_direct_+/+_(211r)	0.466075	1	0.458968	6496
chr2:221572325-221572826	EPHA4	0.0503057	0.177775	0.00894309	0.00894309	ATF6	FALSE	ATF6_direct_+/+	ATF6_direct_+/+_(214g)	ATF6_direct_+/+_(211r)	0.412593	1	0.449476	22992
chr3:141738129-141738630	RASA2	0.00790606	0.115157	0.000910441	0.000910441	ATF6	FALSE	ATF6_direct_+/+	ATF6_direct_+/+_(214g)	ATF6_direct_+/+_(211r)	0.414168	1	0.427118	26264
chr6:138773681-138774182	REPS1	0.00206386	0.0838701	0.000173096	0.000173096	ATF6	FALSE	ATF6_direct_+/+	ATF6_direct_+/+_(214g)	ATF6_direct_+/+_(211r)	0.380135	1	0.394255	57425
chr17:42998184-42998685	BRCA1	0.0401981	0.0690847	0.00277707	0.00277707	ATF6	FALSE	ATF6_direct_+/+	ATF6_direct_+/+_(214g)	ATF6_direct_+/+_(211r)	0.244073	1	0.176449	69494
chr1:36088764-36089265	AGO3	0.0106655	0.108282	0.00115488	0.00115488	ATF6	FALSE	ATF6_direct_+/+	ATF6_direct_+/+_(214g)	ATF6_direct_+/+_(211r)	0.272348	1	0.338628	35433
chr6:44387380-44387881	CDC5L	0.00389975	0.0642303	0.000250482	0.000250482	ATF6	FALSE	ATF6_direct_+/+	ATF6_direct_+/+_(214g)	ATF6_direct_+/+_(211r)	0.226202	1	0.244517	31525
chr18:36067470-36067971	RPRD1A	0.0644748	0.140664	0.00906929	0.00906929	ATF6	FALSE	ATF6_direct_+/+	ATF6_direct_+/+_(214g)	ATF6_direct_+/+_(211r)	0.344562	1	0.379675	15804
chr11:70507136-70507637	SHANK2	0.0067056	0.165248	0.00110808	0.00110808	ATF6	FALSE	ATF6_direct_+/+	ATF6_direct_+/+_(214g)	ATF6_direct_+/+_(211r)	1.37504	1	0.467628	43714
chr7:152759660-152760161	ACTR3B	0.0490223	0.130297	0.00638748	0.00638748	ATF6	FALSE	ATF6_direct_+/+	ATF6_direct_+/+_(214g)	ATF6_direct_+/+_(211r)	0.30717	1	0.371219	25641
chr1:151281261-151281762	POGZ	0.0185801	0.12819	0.00238178	0.00238178	ATF6	FALSE	ATF6_direct_+/+	ATF6_direct_+/+_(214g)	ATF6_direct_+/+_(211r)	0.578006	1	0.370851	39180
chr17:67377150-67377651	HELZ	0.0682638	0.155416	0.0106093	0.0106093	ATF6	FALSE	ATF6_direct_+/+	ATF6_direct_+/+_(214g)	ATF6_direct_+/+_(211r)	0.272596	1	0.384367	16182
chrX:77895456-77895957	ATRX	0.0252925	0.0751402	0.00190048	0.00190048	ATF6	FALSE	ATF6_direct_+/+	ATF6_direct_+/+_(214g)	ATF6_direct_+/+_(211r)	0.512534	1	0.463494	48814
chr20:34558539-34559040	ITCH	0.0125534	0.0506912	0.000636348	0.000636348	ATF6	FALSE	ATF6_direct_+/+	ATF6_direct_+/+_(214g)	ATF6_direct_+/+_(211r)	0.305998	1	0.383369	5405
chr16:81314729-81315230	CMIP	0.0140154	0.134714	0.00188807	0.00188807	ATF6	FALSE	ATF6_direct_+/+	ATF6_direct_+/+_(214g)	ATF6_direct_+/+_(211r)	0.402708	1	0.444297	54547
chr10:74114114-74114615	ADK	0.0170458	0.0712817	0.00121505	0.00121505	ATF6	FALSE	ATF6_direct_+/+	ATF6_direct_+/+_(214g)	ATF6_direct_+/+_(211r)	0.384698	1	0.426816	47570
chr16:30355292-30355793	NPIPB13	0.0163544	0.123441	0.0020188	0.0020188	ATF6	FALSE	ATF6_direct_+/+	ATF6_direct_+/+_(214g)	ATF6_direct_+/+_(211r)	0.360745	1	0.400491	55562
chr1:169894256-169894757	KIFAP3	0.0208844	0.114655	0.00239452	0.00239452	ATF6	FALSE	ATF6_direct_+/+	ATF6_direct_+/+_(214g)	ATF6_direct_+/+_(211r)	0.497312	1	0.448808	34352
chr13:51804112-51804613	WDFY2	0.0111336	0.106048	0.00118069	0.00118069	ATF6	FALSE	ATF6_direct_+/+	ATF6_direct_+/+_(214g)	ATF6_direct_+/+_(211r)	0.608518	1	0.327349	9070
chr14:96363352-96363853	ATG2B	0.0103545	0.076456	0.000791663	0.000791663	ATF6	FALSE	ATF6_direct_+/+	ATF6_direct_+/+_(214g)	ATF6_direct_+/+_(211r)	0.355373	1	0.404461	32792
chr5:88667536-88668037	MEF2C	0.00398611	0.199029	0.000793352	0.000793352	ATF6	FALSE	ATF6_direct_+/+	ATF6_direct_+/+_(214g)	ATF6_direct_+/+_(211r)	0.709223	1	0.458761	29818
chr6:89819709-89820210	MDN1	0.0343416	0.169194	0.00581039	0.00581039	ATF6	FALSE	ATF6_direct_+/+	ATF6_direct_+/+_(214g)	ATF6_direct_+/+_(211r)	0.387667	1	0.399508	28493
chr5:146182661-146183162	PLAC8L1	0.0318122	0.0563691	0.00179323	0.00179323	ATF6	FALSE	ATF6_direct_+/+	ATF6_direct_+/+_(214g)	ATF6_direct_+/+_(211r)	0.21872	1	0.117463	31970
chr11:108664862-108665363	DDX10	0.0292394	0.136582	0.00399358	0.00399358	ATF6	FALSE	ATF6_direct_+/+	ATF6_direct_+/+_(214g)	ATF6_direct_+/+_(211r)	0.869608	1	0.404066	5467
chr17:27293956-27294457	WSB1	0.0381254	0.156194	0.00595495	0.00595495	ATF6	FALSE	ATF6_direct_+/+	ATF6_direct_+/+_(214g)	ATF6_direct_+/+_(211r)	0.265083	1	0.354384	31409
chr17:2593545-2594046	PAFAH1B1	0.00501174	0.113687	0.000569768	0.000569768	ATF6	FALSE	ATF6_direct_+/+	ATF6_direct_+/+_(214g)	ATF6_direct_+/+_(211r)	0.361455	1	0.449883	63247
chr8:117520581-117521082	MED30	0.0537639	0.0511454	0.00274977	0.00274977	ATF6	FALSE	ATF6_direct_+/+	ATF6_direct_+/+_(214g)	ATF6_direct_+/+_(211r)	0.17856	1	0.147883	13282
chr6:12011415-12011916	HIVEP1	0.0209869	0.084601	0.00177551	0.00177551	ATF6	FALSE	ATF6_direct_+/+	ATF6_direct_+/+_(214g)	ATF6_direct_+/+_(211r)	0.22783	1	0.336339	27416
chr18:50656905-50657406	MAPK4	0.0468618	0.238813	0.0111912	0.0111912	ATF6	FALSE	ATF6_direct_+/+	ATF6_direct_+/+_(214g)	ATF6_direct_+/+_(211r)	0.278171	1	0.364641	27279
chr1:35557651-35558152	ZMYM4	0.0788184	0.171297	0.0135013	0.0135013	ATF6	FALSE	ATF6_direct_+/+	ATF6_direct_+/+_(214g)	ATF6_direct_+/+_(211r)	0.344856	1	0.376517	3155
chr16:75623232-75623733	TMEM231	0.0253035	0.0691784	0.00175046	0.00175046	ATF6	FALSE	ATF6_direct_+/+	ATF6_direct_+/+_(214g)	ATF6_direct_+/+_(211r)	0.2314	1	0.162925	42795
chr3:11757490-11757991	VGLL4	0.0395986	0.237952	0.00942257	0.00942257	ATF6	FALSE	ATF6_direct_+/+	ATF6_direct_+/+_(214g)	ATF6_direct_+/+_(211r)	0.926288	1	0.365763	24154
chr11:86069076-86069577	PICALM	0.0144191	0.0966492	0.00139359	0.00139359	ATF6	FALSE	ATF6_direct_+/+	ATF6_direct_+/+_(214g)	ATF6_direct_+/+_(211r)	0.369079	1	0.419831	47554
chr13:49247813-49248314	FNDC3A	0.00167069	0.0704023	0.000117621	0.000117621	ATF6	FALSE	ATF6_direct_+/+	ATF6_direct_+/+_(214g)	ATF6_direct_+/+_(211r)	0.963838	1	0.419435	26533
chr9:108933795-108934296	TMEM245	0.007944	0.0854099	0.000678496	0.000678496	ATF6	FALSE	ATF6_direct_+/+	ATF6_direct_+/+_(214g)	ATF6_direct_+/+_(211r)	0.32876	1	0.363704	38171
chr10:102152194-102152695	GBF1	0.0269738	0.131528	0.0035478	0.0035478	ATF6	FALSE	ATF6_direct_+/+	ATF6_direct_+/+_(214g)	ATF6_direct_+/+_(211r)	0.292968	1	0.346176	18013
chr14:53152340-53152841	DDHD1	0.0251852	0.0967312	0.00243619	0.00243619	ATF6	FALSE	ATF6_direct_+/+	ATF6_direct_+/+_(214g)	ATF6_direct_+/+_(211r)	0.358011	1	0.398387	49965
chr11:106077404-106077905	GRIA4	0.0296162	0.316412	0.00937093	0.00937093	ATF6	FALSE	ATF6_direct_+/+	ATF6_direct_+/+_(214g)	ATF6_direct_+/+_(211r)	2.65885	1	0.504688	10843
chr8:42853978-42854479	HOOK3	0.0583703	0.107137	0.00625364	0.00625364	ATF6	FALSE	ATF6_direct_+/+	ATF6_direct_+/+_(214g)	ATF6_direct_+/+_(211r)	0.731814	1	0.403367	17857
chr5:114361862-114362363	KCNN2	0.0148705	0.182215	0.00270962	0.00270962	ATF6	FALSE	ATF6_direct_+/+	ATF6_direct_+/+_(214g)	ATF6_direct_+/+_(211r)	0.314071	1	0.357017	38965
chr6:99349513-99350014	PNISR	0.0267582	0.148055	0.0039617	0.0039617	ATF6	FALSE	ATF6_direct_+/+	ATF6_direct_+/+_(214g)	ATF6_direct_+/+_(211r)	0.597298	1	0.449671	8202
chr1:173868029-173868530	RC3H1	0.0531045	0.15233	0.00808942	0.00808942	ATF6	FALSE	ATF6_direct_+/+	ATF6_direct_+/+_(214g)	ATF6_direct_+/+_(211r)	0.390653	1	0.354944	10735
chr3:128879415-128879916	RAB7A	0.0219247	0.103649	0.00227248	0.00227248	ATF6	FALSE	ATF6_direct_+/+	ATF6_direct_+/+_(214g)	ATF6_direct_+/+_(211r)	0.345591	1	0.346009	11348
chr21:28992866-28993367	LTN1	0.00303478	0.05656	0.000171647	0.000171647	ATF6	FALSE	ATF6_direct_+/+	ATF6_direct_+/+_(214g)	ATF6_direct_+/+_(211r)	0.362741	1	0.295419	17128
chr13:21298000-21298501	ZDHHC20	0.0243	0.115147	0.00279807	0.00279807	ATF6	FALSE	ATF6_direct_+/+	ATF6_direct_+/+_(214g)	ATF6_direct_+/+_(211r)	0.33778	1	0.331755	45857
chr11:73761089-73761590	RAB6A	0.00661994	0.113289	0.000749965	0.000749965	ATF6	FALSE	ATF6_direct_+/+	ATF6_direct_+/+_(214g)	ATF6_direct_+/+_(211r)	0.418186	1	0.406772	27040
chr12:133130269-133130770	ZNF891	0.122607	0.120814	0.0148126	0.0148126	ATF6	FALSE	ATF6_direct_+/+	ATF6_direct_+/+_(214g)	ATF6_direct_+/+_(211r)	0.586678	1	0.203292	8811
chr6:90296866-90297367	BACH2	0.0504827	0.146038	0.00737239	0.00737239	ATF6	FALSE	ATF6_direct_+/+	ATF6_direct_+/+_(214g)	ATF6_direct_+/+_(211r)	0.373191	1	0.202956	17492
chr4:6910098-6910599	TBC1D14	0.0299052	0.103249	0.0030877	0.0030877	ATF6	FALSE	ATF6_direct_+/+	ATF6_direct_+/+_(214g)	ATF6_direct_+/+_(211r)	0.184473	1	0.266654	52919
chr19:18612796-18613297	TMEM59L	0.00359655	0.100291	0.000360702	0.000360702	ATF6	FALSE	ATF6_direct_+/+	ATF6_direct_+/+_(214g)	ATF6_direct_+/+_(211r)	0.217936	1	0.219674	40774
chr8:42271221-42271722	SLC20A2	0.00105735	0.0598976	6.33327e-05	6.33327e-05	ATF6	FALSE	ATF6_direct_+/+	ATF6_direct_+/+_(214g)	ATF6_direct_+/+_(211r)	0.311487	1	0.356393	43720
chr12:2812514-2813015	CACNA1C	0.0220682	0.198961	0.00439072	0.00439072	ATF6	FALSE	ATF6_direct_+/+	ATF6_direct_+/+_(214g)	ATF6_direct_+/+_(211r)	0.92741	1	0.504205	29448
chr14:69767007-69767508	SRSF5	0.0331054	0.118897	0.00393612	0.00393612	ATF6	FALSE	ATF6_direct_+/+	ATF6_direct_+/+_(214g)	ATF6_direct_+/+_(211r)	0.332936	1	0.377097	71864
chr20:3172873-3173374	PTPRA	0.0232912	0.150844	0.00351333	0.00351333	ATF6	FALSE	ATF6_direct_+/+	ATF6_direct_+/+_(214g)	ATF6_direct_+/+_(211r)	0.398733	1	0.425787	7220
chr2:203014589-203015090	ICA1L	0.012119	0.0902496	0.00109374	0.00109374	ATF6	FALSE	ATF6_direct_+/+	ATF6_direct_+/+_(214g)	ATF6_direct_+/+_(211r)	0.482439	1	0.456108	26850
chr5:141771153-141771654	ARAP3	0.0346116	0.086043	0.00297808	0.00297808	ATF6	FALSE	ATF6_direct_+/+	ATF6_direct_+/+_(214g)	ATF6_direct_+/+_(211r)	0.410678	1	0.114045	10958
chr7:45768945-45769446	ADCY1	0.0182745	0.0820794	0.00149996	0.00149996	ATF6	FALSE	ATF6_direct_+/+	ATF6_direct_+/+_(214g)	ATF6_direct_+/+_(211r)	0.596718	1	0.42068	15297
chr15:42939904-42940405	UBR1	0.00970984	0.0883493	0.000857858	0.000857858	ATF6	FALSE	ATF6_direct_+/+	ATF6_direct_+/+_(214g)	ATF6_direct_+/+_(211r)	0.692259	1	0.426732	44946
chr16:19067831-19068332	SMG1	0.0553384	0.157091	0.00869317	0.00869317	ATF6	FALSE	ATF6_direct_+/+	ATF6_direct_+/+_(214g)	ATF6_direct_+/+_(211r)	0.798847	1	0.476794	4107
chr17:40140147-40140648	THRA	0.0379126	0.175932	0.00667004	0.00667004	ATF6	FALSE	ATF6_direct_+/+	ATF6_direct_+/+_(214g)	ATF6_direct_+/+_(211r)	0.344402	1	0.222297	21939
chrX:145821453-145821954	SLITRK2	0.0417857	0.0924305	0.00386228	0.00386228	ATF6	FALSE	ATF6_direct_+/+	ATF6_direct_+/+_(214g)	ATF6_direct_+/+_(211r)	0.182107	1	0.199408	33080
chr10:110512782-110513283	DUSP5	0.0958622	0.0711314	0.00681881	0.00681881	ATF6	FALSE	ATF6_direct_+/+	ATF6_direct_+/+_(214g)	ATF6_direct_+/+_(211r)	0.516079	1	0.0564224	27931
chr4:2536240-2536741	ZFYVE28	0.0078724	0.142718	0.00112353	0.00112353	ATF6	FALSE	ATF6_direct_+/+	ATF6_direct_+/+_(214g)	ATF6_direct_+/+_(211r)	0.360106	1	0.383239	54174
chr11:60841940-60842441	MS4A8	0.0493977	0.0679852	0.00335831	0.00335831	ATF6	FALSE	ATF6_direct_+/+	ATF6_direct_+/+_(214g)	ATF6_direct_+/+_(211r)	0.215138	1	0.133142	25616
chr6:139134961-139135462	REPS1	0.010906	0.121149	0.00132125	0.00132125	ATF6	FALSE	ATF6_direct_+/+	ATF6_direct_+/+_(214g)	ATF6_direct_+/+_(211r)	0.380135	1	0.394255	4076
chr16:56191274-56191775	GNAO1	0.0258016	0.134905	0.00348078	0.00348078	ATF6	FALSE	ATF6_direct_+/+	ATF6_direct_+/+_(214g)	ATF6_direct_+/+_(211r)	0.388377	1	0.428887	21123
chr7:28409212-28409713	CREB5	0.0281602	0.152412	0.00429195	0.00429195	ATF6	FALSE	ATF6_direct_+/+	ATF6_direct_+/+_(214g)	ATF6_direct_+/+_(211r)	0.461234	1	0.218139	7131
chr15:72473699-72474200	ARIH1	0.0954433	0.144169	0.01376	0.01376	ATF6	FALSE	ATF6_direct_+/+	ATF6_direct_+/+_(214g)	ATF6_direct_+/+_(211r)	0.305854	1	0.422311	4958
chr5:113513599-113514100	YTHDC2	0.00609497	0.0816673	0.00049776	0.00049776	ATF6	FALSE	ATF6_direct_+/+	ATF6_direct_+/+_(214g)	ATF6_direct_+/+_(211r)	0.660921	1	0.427044	7449
chr7:152676034-152676535	ACTR3B	0.0126006	0.113911	0.00143535	0.00143535	ATF6	FALSE	ATF6_direct_+/+	ATF6_direct_+/+_(214g)	ATF6_direct_+/+_(211r)	0.30717	1	0.371219	54193
chr4:75673395-75673896	USO1	0.0445789	0.0640275	0.00285427	0.00285427	ATF6	FALSE	ATF6_direct_+/+	ATF6_direct_+/+_(214g)	ATF6_direct_+/+_(211r)	0.306708	1	0.319614	35004
chr14:68795600-68796101	ACTN1	0.00677938	0.0729753	0.000494728	0.000494728	ATF6	FALSE	ATF6_direct_+/+	ATF6_direct_+/+_(214g)	ATF6_direct_+/+_(211r)	0.3198	1	0.382043	78942
chr17:43170299-43170800	BRCA1	0.0586562	0.0639252	0.00374961	0.00374961	ATF6	FALSE	ATF6_direct_+/+	ATF6_direct_+/+_(214g)	ATF6_direct_+/+_(211r)	0.244073	1	0.176449	32964
chr7:152025631-152026132	GALNT11	0.0102855	0.126645	0.0013026	0.0013026	ATF6	FALSE	ATF6_direct_+/+	ATF6_direct_+/+_(214g)	ATF6_direct_+/+_(211r)	0.447128	1	0.426099	18221
chr17:60600012-60600513	APPBP2	0.0295531	0.0951184	0.00281104	0.00281104	ATF6	FALSE	ATF6_direct_+/+	ATF6_direct_+/+_(214g)	ATF6_direct_+/+_(211r)	0.286306	1	0.295121	41638
chr17:31094839-31095340	NF1	0.00319177	0.0631338	0.000201509	0.000201509	ATF6	FALSE	ATF6_direct_+/+	ATF6_direct_+/+_(214g)	ATF6_direct_+/+_(211r)	1.00348	1	0.46982	15939
chr17:8630926-8631427	MYH10	0.0193384	0.101052	0.00195419	0.00195419	ATF6	FALSE	ATF6_direct_+/+	ATF6_direct_+/+_(214g)	ATF6_direct_+/+_(211r)	0.341516	1	0.481353	40653
chr1:244863194-244863695	HNRNPU	0.00270246	0.0755784	0.000204248	0.000204248	ATF6	FALSE	ATF6_direct_+/+	ATF6_direct_+/+_(214g)	ATF6_direct_+/+_(211r)	0.379135	1	0.419423	35399
chr12:71754609-71755110	ZFC3H1	0.0356118	0.0844587	0.00300773	0.00300773	ATF6	FALSE	ATF6_direct_+/+	ATF6_direct_+/+_(214g)	ATF6_direct_+/+_(211r)	0.784605	1	0.349339	29671
chr4:47278419-47278920	GABRB1	0.0125552	0.221403	0.00277976	0.00277976	ATF6	FALSE	ATF6_direct_+/+	ATF6_direct_+/+_(214g)	ATF6_direct_+/+_(211r)	1.458	1	0.488989	67183
chr8:42338389-42338890	SLC20A2	0.00276842	0.0790511	0.000218846	0.000218846	ATF6	FALSE	ATF6_direct_+/+	ATF6_direct_+/+_(214g)	ATF6_direct_+/+_(211r)	0.311487	1	0.356393	48169
chr8:125429924-125430425	NSMCE2	0.0060403	0.088956	0.000537321	0.000537321	ATF6	FALSE	ATF6_direct_+/+	ATF6_direct_+/+_(214g)	ATF6_direct_+/+_(211r)	0.340727	1	0.370212	62217
chr1:154627655-154628156	ADAR	0.0128151	0.0704627	0.000902985	0.000902985	ATF6	FALSE	ATF6_direct_+/+	ATF6_direct_+/+_(214g)	ATF6_direct_+/+_(211r)	0.277884	1	0.299813	61978
chr9:136245786-136246287	QSOX2	0.0400052	0.0505269	0.00202134	0.00202134	ATF6	FALSE	ATF6_direct_+/+	ATF6_direct_+/+_(214g)	ATF6_direct_+/+_(211r)	0.197369	1	0.129648	38787
chr9:33290338-33290839	NFX1	0.0137265	0.113469	0.00155753	0.00155753	ATF6	FALSE	ATF6_direct_+/+	ATF6_direct_+/+_(214g)	ATF6_direct_+/+_(211r)	0.27121	1	0.34646	62559
chr4:129093548-129094049	SCLT1	0.00319513	0.0568343	0.000181593	0.000181593	ATF6	FALSE	ATF6_direct_+/+	ATF6_direct_+/+_(214g)	ATF6_direct_+/+_(211r)	0.326666	1	0.356349	65021
chr11:120565060-120565561	ARHGEF12	0.000376724	0.052515	1.97837e-05	1.97837e-05	ATF6	FALSE	ATF6_direct_+/+	ATF6_direct_+/+_(214g)	ATF6_direct_+/+_(211r)	0.420996	1	0.481453	59892
chr6:89819709-89820210	BACH2	0.0225814	0.0911295	0.00205783	0.00205783	ATF6	FALSE	ATF6_direct_+/+	ATF6_direct_+/+_(214g)	ATF6_direct_+/+_(211r)	0.373191	1	0.202956	34063
chr4:169620367-169620868	CLCN3	0.0139398	0.0661328	0.000921879	0.000921879	ATF6	FALSE	ATF6_direct_+/+	ATF6_direct_+/+_(214g)	ATF6_direct_+/+_(211r)	0.296562	1	0.332343	18030
chr18:268025-268526	USP14	0.0117525	0.0573592	0.000674112	0.000674112	ATF6	FALSE	ATF6_direct_+/+	ATF6_direct_+/+_(214g)	ATF6_direct_+/+_(211r)	0.311256	1	0.341723	45120
chr4:169660103-169660604	CLCN3	0.0517921	0.0753725	0.0039037	0.0039037	ATF6	FALSE	ATF6_direct_+/+	ATF6_direct_+/+_(214g)	ATF6_direct_+/+_(211r)	0.296562	1	0.332343	18699
chr11:113828345-113828846	USP28	0.00757644	0.0827204	0.000626726	0.000626726	ATF6	FALSE	ATF6_direct_+/+	ATF6_direct_+/+_(214g)	ATF6_direct_+/+_(211r)	0.259495	1	0.300572	62546
chr20:21303218-21303719	XRN2	0.0116215	0.0506023	0.000588073	0.000588073	ATF6	FALSE	ATF6_direct_+/+	ATF6_direct_+/+_(214g)	ATF6_direct_+/+_(211r)	0.351084	1	0.337203	44256
chr20:17390758-17391259	PCSK2	0.0222433	0.234257	0.00521064	0.00521064	ATF6	FALSE	ATF6_direct_+/+	ATF6_direct_+/+_(214g)	ATF6_direct_+/+_(211r)	0.324659	1	0.413226	42615
chr22:20916983-20917484	PI4KA	0.00739729	0.0986565	0.000729791	0.000729791	ATF6	FALSE	ATF6_direct_+/+	ATF6_direct_+/+_(214g)	ATF6_direct_+/+_(211r)	0.532257	1	0.456336	42042
chr2:43596004-43596505	THADA	0.04016	0.123825	0.00497283	0.00497283	ATF6	FALSE	ATF6_direct_+/+	ATF6_direct_+/+_(214g)	ATF6_direct_+/+_(211r)	0.267742	1	0.332095	30043
chr2:148875152-148875653	EPC2	0.0332483	0.11908	0.00395922	0.00395922	ATF6	FALSE	ATF6_direct_+/+	ATF6_direct_+/+_(214g)	ATF6_direct_+/+_(211r)	0.272631	1	0.346018	26252
chr17:58692509-58693010	PPM1E	0.0436148	0.170369	0.0074306	0.0074306	ATF6	FALSE	ATF6_direct_+/+	ATF6_direct_+/+_(214g)	ATF6_direct_+/+_(211r)	0.322171	1	0.370442	35864
chr10:74114114-74114615	VCL	0.0268286	0.051028	0.00136901	0.00136901	ATF6	FALSE	ATF6_direct_+/+	ATF6_direct_+/+_(214g)	ATF6_direct_+/+_(211r)	0.293121	1	0.333015	44277
chr2:157742175-157742676	ACVR1C	0.16031	0.332838	0.0533571	0.0533571	BACH2	FALSE	BACH2_direct_+/+	BACH2_direct_+/+_(31g)	BACH2_direct_+/+_(50r)	0.764143	1	0.174774	8657
chr1:34165098-34165599	CSMD2	0.0137505	0.159491	0.00219308	0.00219308	BACH2	FALSE	BACH2_direct_+/+	BACH2_direct_+/+_(31g)	BACH2_direct_+/+_(50r)	0.485709	1	0.33081	82465
chr10:110354408-110354909	DUSP5	0.105222	0.0606889	0.00638581	0.00638581	BACH2	FALSE	BACH2_direct_+/+	BACH2_direct_+/+_(31g)	BACH2_direct_+/+_(50r)	0.828951	1	0.0566176	23292
chr9:119500329-119500830	BRINP1	0.0757362	0.21013	0.0159144	0.0159144	BACH2	FALSE	BACH2_direct_+/+	BACH2_direct_+/+_(31g)	BACH2_direct_+/+_(50r)	0.275535	1	0.341609	2080
chr15:61195270-61195771	RORA	0.00256288	0.225229	0.000577233	0.000577233	BACH2	FALSE	BACH2_direct_+/+	BACH2_direct_+/+_(31g)	BACH2_direct_+/+_(50r)	2.10757	1	0.362296	67629
chr1:63983447-63983948	ROR1	0.0509674	0.15251	0.00777303	0.00777303	BACH2	FALSE	BACH2_direct_+/+	BACH2_direct_+/+_(31g)	BACH2_direct_+/+_(50r)	0.827452	1	0.186856	21110
chr15:27057970-27058471	GABRG3	0.0102852	0.321998	0.00331182	0.00331182	BACH2	FALSE	BACH2_direct_+/+	BACH2_direct_+/+_(31g)	BACH2_direct_+/+_(50r)	0.303075	1	0.293167	76211
chr15:60584225-60584726	RORA	0.000497586	0.164619	8.19121e-05	8.19121e-05	BACH2	FALSE	BACH2_direct_+/+	BACH2_direct_+/+_(31g)	BACH2_direct_+/+_(50r)	2.10757	1	0.362296	36999
chr7:38930682-38931183	POU6F2	0.00186635	0.526239	0.000982146	0.000982146	BACH2	FALSE	BACH2_direct_+/+	BACH2_direct_+/+_(31g)	BACH2_direct_+/+_(50r)	1.16123	1	0.284218	68974
chr4:139815610-139816111	MAML3	0.0625242	0.181658	0.011358	0.011358	BACH2	FALSE	BACH2_direct_+/+	BACH2_direct_+/+_(31g)	BACH2_direct_+/+_(50r)	0.433393	1	0.227041	31967
chr7:41709793-41710294	INHBA	0.15266	0.109075	0.0166514	0.0166514	BACH2	FALSE	BACH2_direct_+/+	BACH2_direct_+/+_(31g)	BACH2_direct_+/+_(50r)	1.31818	1	0.114317	236
chr2:31297836-31298337	GALNT14	0.0444185	0.161307	0.00716502	0.00716502	BACH2	FALSE	BACH2_direct_+/+	BACH2_direct_+/+_(31g)	BACH2_direct_+/+_(50r)	0.474767	1	0.151059	31080
chr1:33971410-33971911	CSMD2	0.0173242	0.115269	0.00199695	0.00199695	BACH2	FALSE	BACH2_direct_+/+	BACH2_direct_+/+_(31g)	BACH2_direct_+/+_(50r)	0.485709	1	0.33081	63400
chr10:69728420-69728921	COL13A1	0.0418468	0.109299	0.0045738	0.0045738	BACH2	FALSE	BACH2_direct_+/+	BACH2_direct_+/+_(31g)	BACH2_direct_+/+_(50r)	0.734923	1	0.114123	27348
chr10:110512782-110513283	DUSP5	0.0958622	0.0711314	0.00681881	0.00681881	BACH2	FALSE	BACH2_direct_+/+	BACH2_direct_+/+_(31g)	BACH2_direct_+/+_(50r)	0.828951	1	0.0566176	15293
chr20:52943493-52943994	TSHZ2	0.0567526	0.145674	0.00826741	0.00826741	BACH2	FALSE	BACH2_direct_+/+	BACH2_direct_+/+_(31g)	BACH2_direct_+/+_(50r)	0.485863	1	0.100374	26512
chr10:110353549-110354050	DUSP5	0.0847502	0.0637456	0.00540245	0.00540245	BACH2	FALSE	BACH2_direct_+/+	BACH2_direct_+/+_(31g)	BACH2_direct_+/+_(50r)	0.828951	1	0.0566176	6967
chr9:96618562-96619063	CDC14B	0.049558	0.108555	0.00537976	0.00537976	BACH2	FALSE	BACH2_direct_+/+	BACH2_direct_+/+_(31g)	BACH2_direct_+/+_(50r)	0.414754	1	0.284329	67330
chr2:124323343-124323844	CNTNAP5	0.0144703	0.150693	0.00218057	0.00218057	BACH2	FALSE	BACH2_direct_+/+	BACH2_direct_+/+_(31g)	BACH2_direct_+/+_(50r)	0.700618	1	0.327126	52840
chr5:140711200-140711701	APBB3	0.129095	0.0620795	0.00801418	0.00801418	BACH2	FALSE	BACH2_direct_+/+	BACH2_direct_+/+_(31g)	BACH2_direct_+/+_(50r)	0.556298	1	0.0673155	5465
chr1:33762028-33762529	CSMD2	0.0337256	0.210232	0.00709021	0.00709021	BACH2	FALSE	BACH2_direct_+/+	BACH2_direct_+/+_(31g)	BACH2_direct_+/+_(50r)	0.485709	1	0.33081	55761
chr18:76619218-76619719	ZNF516	0.0600564	0.0758005	0.0045523	0.0045523	BACH2	FALSE	BACH2_direct_+/+	BACH2_direct_+/+_(31g)	BACH2_direct_+/+_(50r)	1.41417	1	0.146657	46297
chr17:46968273-46968774	WNT3	0.0731983	0.0774394	0.00566843	0.00566843	BACH2	FALSE	BACH2_direct_+/+	BACH2_direct_+/+_(31g)	BACH2_direct_+/+_(50r)	0.796482	1	0.116684	27101
chr2:157621135-157621636	ACVR1C	0.110275	0.298009	0.0328631	0.0328631	BACH2	FALSE	BACH2_direct_+/+	BACH2_direct_+/+_(31g)	BACH2_direct_+/+_(50r)	0.764143	1	0.174774	10266
chr6:143607281-143607782	PHACTR2	0.0286978	0.0677568	0.00194447	0.00194447	BACH2	FALSE	BACH2_direct_+/+	BACH2_direct_+/+_(31g)	BACH2_direct_+/+_(50r)	1.66207	1	0.300345	34194
chr10:77974966-77975467	DLG5	0.0432951	0.19941	0.00863347	0.00863347	BACH2	FALSE	BACH2_direct_+/+	BACH2_direct_+/+_(31g)	BACH2_direct_+/+_(50r)	0.38801	1	0.241472	60837
chr7:39127230-39127731	POU6F2	0.000397577	0.53155	0.000211332	0.000211332	BACH2	FALSE	BACH2_direct_+/+	BACH2_direct_+/+_(31g)	BACH2_direct_+/+_(50r)	1.16123	1	0.284218	68569
chr11:104257784-104258285	PDGFD	0.105668	0.399315	0.0421948	0.0421948	BACH2	FALSE	BACH2_direct_+/+	BACH2_direct_+/+_(31g)	BACH2_direct_+/+_(50r)	0.353311	1	0.101198	32819
chr7:102125333-102125834	CUX1	0.0143884	0.246892	0.0035524	0.0035524	BACH2	FALSE	BACH2_direct_+/+	BACH2_direct_+/+_(31g)	BACH2_direct_+/+_(50r)	0.27698	1	0.298618	72992
chr15:60374704-60375205	RORA	0.000769819	0.211426	0.00016276	0.00016276	BACH2	FALSE	BACH2_direct_+/+	BACH2_direct_+/+_(31g)	BACH2_direct_+/+_(50r)	2.10757	1	0.362296	17502
chr5:167684334-167684835	TENM2	0.000446293	0.0841991	3.75774e-05	3.75774e-05	BACH2	FALSE	BACH2_direct_+/+	BACH2_direct_+/+_(31g)	BACH2_direct_+/+_(50r)	1.09406	1	0.354543	63629
chr6:142945186-142945687	HIVEP2	0.0499828	0.180915	0.00904263	0.00904263	BACH2	FALSE	BACH2_direct_+/+	BACH2_direct_+/+_(31g)	BACH2_direct_+/+_(50r)	0.406555	1	0.340759	36990
chr2:30979912-30980413	GALNT14	0.050506	0.131557	0.00664439	0.00664439	BACH2	FALSE	BACH2_direct_+/+	BACH2_direct_+/+_(31g)	BACH2_direct_+/+_(50r)	0.474767	1	0.151059	24530
chr15:26972825-26973326	GABRG3	0.0172787	0.379353	0.00655473	0.00655473	BACH2	FALSE	BACH2_direct_+/+	BACH2_direct_+/+_(31g)	BACH2_direct_+/+_(50r)	0.303075	1	0.293167	76918
chr1:33986504-33987005	CSMD2	0.0138131	0.0986111	0.00136213	0.00136213	BACH2	FALSE	BACH2_direct_+/+	BACH2_direct_+/+_(31g)	BACH2_direct_+/+_(50r)	0.485709	1	0.33081	70097
chr15:60800394-60800895	RORA	0.00190166	0.329341	0.000626292	0.000626292	BACH2	FALSE	BACH2_direct_+/+	BACH2_direct_+/+_(31g)	BACH2_direct_+/+_(50r)	2.10757	1	0.362296	41481
chr7:38929576-38930077	POU6F2	0.000407165	0.687816	0.000280054	0.000280054	BACH2	FALSE	BACH2_direct_+/+	BACH2_direct_+/+_(31g)	BACH2_direct_+/+_(50r)	1.16123	1	0.284218	57116
chr6:125192349-125192850	TPD52L1	0.081428	0.164914	0.0134286	0.0134286	BACH2	FALSE	BACH2_direct_+/+	BACH2_direct_+/+_(31g)	BACH2_direct_+/+_(50r)	0.255733	1	0.0725322	26318
chr6:89819709-89820210	BACH2	0.0225814	0.0911295	0.00205783	0.00205783	BACH2	FALSE	BACH2_direct_+/+	BACH2_direct_+/+_(31g)	BACH2_direct_+/+_(50r)	8.08395	1	1	5470
chr11:103958619-103959120	PDGFD	0.0558034	0.399443	0.0222903	0.0222903	BACH2	FALSE	BACH2_direct_+/+	BACH2_direct_+/+_(31g)	BACH2_direct_+/+_(50r)	0.353311	1	0.101198	53765
chr7:104241723-104242224	LHFPL3	0.0843368	0.0822081	0.00693317	0.00693317	BACH2	FALSE	BACH2_direct_+/+	BACH2_direct_+/+_(31g)	BACH2_direct_+/+_(50r)	0.290353	1	0.149641	38152
chr7:101818767-101819268	CUX1	0.0610916	0.348642	0.0212991	0.0212991	BACH2	FALSE	BACH2_direct_+/+	BACH2_direct_+/+_(31g)	BACH2_direct_+/+_(50r)	0.27698	1	0.298618	54433
chr7:41698855-41699356	INHBA	0.13232	0.119882	0.0158629	0.0158629	BACH2	FALSE	BACH2_direct_+/+	BACH2_direct_+/+_(31g)	BACH2_direct_+/+_(50r)	1.31818	1	0.114317	15884
chr6:90218631-90219132	BACH2	0.0316052	0.116658	0.003687	0.003687	BACH2	FALSE	BACH2_direct_+/+	BACH2_direct_+/+_(31g)	BACH2_direct_+/+_(50r)	8.08395	1	1	19884
chr5:102975950-102976451	PAM	0.0722372	0.0673292	0.00486367	0.00486367	BACH2	FALSE	BACH2_direct_+/+	BACH2_direct_+/+_(31g)	BACH2_direct_+/+_(50r)	0.27377	1	0.320444	45918
chr15:100020273-100020774	ADAMTS17	0.0251294	0.223711	0.00562174	0.00562174	BACH2	FALSE	BACH2_direct_+/+	BACH2_direct_+/+_(31g)	BACH2_direct_+/+_(50r)	0.482922	1	0.211415	56387
chr10:69914739-69915240	COL13A1	0.0319033	0.0554191	0.00176805	0.00176805	BACH2	FALSE	BACH2_direct_+/+	BACH2_direct_+/+_(31g)	BACH2_direct_+/+_(50r)	0.734923	1	0.114123	58788
chr7:87574706-87575207	ABCB1	0.269657	0.14481	0.039049	0.039049	BACH2	FALSE	BACH2_direct_+/+	BACH2_direct_+/+_(31g)	BACH2_direct_+/+_(50r)	0.502378	1	0.10324	594
chr10:1274174-1274675	ADARB2	0.0404155	0.0894341	0.00361453	0.00361453	BACH2	FALSE	BACH2_direct_+/+	BACH2_direct_+/+_(31g)	BACH2_direct_+/+_(50r)	0.301668	1	0.104041	68609
chr6:89951549-89952050	BACH2	0.0368052	0.111631	0.0041086	0.0041086	BACH2	FALSE	BACH2_direct_+/+	BACH2_direct_+/+_(31g)	BACH2_direct_+/+_(50r)	8.08395	1	1	11229
chr11:20963665-20964166	NELL1	0.0126561	0.202014	0.00255671	0.00255671	BCL11A	FALSE	BCL11A_direct_+/+	BCL11A_direct_+/+_(220g)	BCL11A_direct_+/+_(334r)	1.23702	1	0.335585	56797
chr18:23365734-23366235	CABLES1	0.0201521	0.0812478	0.00163731	0.00163731	BCL11A	FALSE	BCL11A_direct_+/+	BCL11A_direct_+/+_(220g)	BCL11A_direct_+/+_(334r)	1.42514	1	0.150518	61552
chr6:42368306-42368807	TRERF1	0.00071326	0.139822	9.97294e-05	9.97294e-05	BCL11A	FALSE	BCL11A_direct_+/+	BCL11A_direct_+/+_(220g)	BCL11A_direct_+/+_(334r)	0.290218	1	0.364759	73408
chr10:110364790-110365291	DUSP5	0.0602867	0.0531592	0.0032048	0.0032048	BCL11A	FALSE	BCL11A_direct_+/+	BCL11A_direct_+/+_(220g)	BCL11A_direct_+/+_(334r)	1.67655	1	0.0765005	38186
chr8:19385955-19386456	SH2D4A	0.0296194	0.101879	0.00301758	0.00301758	BCL11A	FALSE	BCL11A_direct_+/+	BCL11A_direct_+/+_(220g)	BCL11A_direct_+/+_(334r)	0.346315	1	0.136833	25915
chr18:62715047-62715548	PHLPP1	0.159979	0.194344	0.0310909	0.0310909	BCL11A	FALSE	BCL11A_direct_+/+	BCL11A_direct_+/+_(220g)	BCL11A_direct_+/+_(334r)	0.594788	1	0.318207	7673
chr10:100847629-100848130	PAX2	0.0226955	0.127106	0.00288474	0.00288474	BCL11A	FALSE	BCL11A_direct_+/+	BCL11A_direct_+/+_(220g)	BCL11A_direct_+/+_(334r)	0.3683	1	0.120525	78681
chr17:66645133-66645634	PRKCA	0.117882	0.155938	0.0183824	0.0183824	BCL11A	FALSE	BCL11A_direct_+/+	BCL11A_direct_+/+_(220g)	BCL11A_direct_+/+_(334r)	0.402408	1	0.388789	28128
chr2:1824642-1825143	PXDN	0.0303924	0.0923711	0.00280738	0.00280738	BCL11A	FALSE	BCL11A_direct_+/+	BCL11A_direct_+/+_(220g)	BCL11A_direct_+/+_(334r)	1.99548	1	0.100607	51074
chr11:117625331-117625832	DSCAML1	0.00520594	0.233116	0.00121359	0.00121359	BCL11A	FALSE	BCL11A_direct_+/+	BCL11A_direct_+/+_(220g)	BCL11A_direct_+/+_(334r)	0.844913	1	0.315762	53834
chr3:9777820-9778321	OGG1	0.0622997	0.109416	0.00681658	0.00681658	BCL11A	FALSE	BCL11A_direct_+/+	BCL11A_direct_+/+_(220g)	BCL11A_direct_+/+_(334r)	0.341689	1	0.158998	49901
chr3:15065226-15065727	NR2C2	0.0591603	0.094777	0.00560704	0.00560704	BCL11A	FALSE	BCL11A_direct_+/+	BCL11A_direct_+/+_(220g)	BCL11A_direct_+/+_(334r)	0.288483	1	0.244313	53166
chr3:16419805-16420306	RFTN1	0.0246043	0.253367	0.00623392	0.00623392	BCL11A	FALSE	BCL11A_direct_+/+	BCL11A_direct_+/+_(220g)	BCL11A_direct_+/+_(334r)	1.27599	1	0.371616	34615
chr2:201960386-201960887	KIAA2012	0.0038684	0.141066	0.0005457	0.0005457	BCL11A	FALSE	BCL11A_direct_+/+	BCL11A_direct_+/+_(220g)	BCL11A_direct_+/+_(334r)	0.91867	1	0.263542	73216
chr1:43330260-43330761	MPL	0.0156969	0.061798	0.000970036	0.000970036	BCL11A	FALSE	BCL11A_direct_+/+	BCL11A_direct_+/+_(220g)	BCL11A_direct_+/+_(334r)	1.27509	1	0.0921121	53412
chr22:29093655-29094156	EMID1	0.0528365	0.065621	0.00346718	0.00346718	BCL11A	FALSE	BCL11A_direct_+/+	BCL11A_direct_+/+_(220g)	BCL11A_direct_+/+_(334r)	0.217166	1	0.122295	62118
chr12:27619451-27619952	PPFIBP1	0.0188365	0.195137	0.00367571	0.00367571	BCL11A	FALSE	BCL11A_direct_+/+	BCL11A_direct_+/+_(220g)	BCL11A_direct_+/+_(334r)	0.195568	1	0.380137	63535
chr8:123536429-123536930	FBXO32	0.0146899	0.106919	0.00157063	0.00157063	BCL11A	FALSE	BCL11A_direct_+/+	BCL11A_direct_+/+_(220g)	BCL11A_direct_+/+_(334r)	1.22474	1	0.247274	53473
chr1:208173740-208174241	PLXNA2	0.039023	0.263854	0.0102964	0.0102964	BCL11A	FALSE	BCL11A_direct_+/+	BCL11A_direct_+/+_(220g)	BCL11A_direct_+/+_(334r)	0.715837	1	0.399676	68282
chr7:66950868-66951369	TYW1	0.012679	0.147702	0.00187273	0.00187273	BCL11A	FALSE	BCL11A_direct_+/+	BCL11A_direct_+/+_(220g)	BCL11A_direct_+/+_(334r)	0.461556	1	0.348689	69925
chr15:50134847-50135348	GABPB1	0.048426	0.0640315	0.00310079	0.00310079	BCL11A	FALSE	BCL11A_direct_+/+	BCL11A_direct_+/+_(220g)	BCL11A_direct_+/+_(334r)	0.253589	1	0.170264	58460
chr17:7048992-7049493	DLG4	0.0112872	0.0772396	0.000871816	0.000871816	BCL11A	FALSE	BCL11A_direct_+/+	BCL11A_direct_+/+_(220g)	BCL11A_direct_+/+_(334r)	0.238934	1	0.221999	67855
chr7:44398635-44399136	CAMK2B	0.00158299	0.127357	0.000201604	0.000201604	BCL11A	FALSE	BCL11A_direct_+/+	BCL11A_direct_+/+_(220g)	BCL11A_direct_+/+_(334r)	0.563924	1	0.344487	77229
chr8:19291595-19292096	CSGALNACT1	0.0185599	0.103313	0.00191747	0.00191747	BCL11A	FALSE	BCL11A_direct_+/+	BCL11A_direct_+/+_(220g)	BCL11A_direct_+/+_(334r)	0.572191	1	0.31414	79099
chr18:31487738-31488239	DSG2	0.0844943	0.0678795	0.00573543	0.00573543	BCL11A	FALSE	BCL11A_direct_+/+	BCL11A_direct_+/+_(220g)	BCL11A_direct_+/+_(334r)	0.407738	1	0.0904234	9377
chr1:110229396-110229897	SLC16A4	0.00297099	0.0519125	0.000154232	0.000154232	BCL11A	FALSE	BCL11A_direct_+/+	BCL11A_direct_+/+_(220g)	BCL11A_direct_+/+_(334r)	0.397635	1	0.188927	75698
chr7:44257883-44258384	CAMK2B	0.00495871	0.143867	0.000713395	0.000713395	BCL11A	FALSE	BCL11A_direct_+/+	BCL11A_direct_+/+_(220g)	BCL11A_direct_+/+_(334r)	0.563924	1	0.344487	84335
chr5:175517930-175518431	SFXN1	0.0355199	0.14048	0.00498983	0.00498983	BCL11A	FALSE	BCL11A_direct_+/+	BCL11A_direct_+/+_(220g)	BCL11A_direct_+/+_(334r)	0.815283	1	0.311621	11700
chr16:7032833-7033334	RBFOX1	0.000465943	0.0684884	3.19117e-05	3.19117e-05	BCL11A	FALSE	BCL11A_direct_+/+	BCL11A_direct_+/+_(220g)	BCL11A_direct_+/+_(334r)	0.915856	1	0.495396	85183
chr14:92397177-92397678	SLC24A4	0.072257	0.237501	0.0171611	0.0171611	BCL11A	FALSE	BCL11A_direct_+/+	BCL11A_direct_+/+_(220g)	BCL11A_direct_+/+_(334r)	0.207919	1	0.267553	28940
chr13:112587597-112588098	ATP11A	0.00336519	0.0879457	0.000295954	0.000295954	BCL11A	FALSE	BCL11A_direct_+/+	BCL11A_direct_+/+_(220g)	BCL11A_direct_+/+_(334r)	0.576499	1	0.281585	76379
chr7:101137230-101137731	AP1S1	0.0442806	0.0505626	0.00223894	0.00223894	BCL11A	FALSE	BCL11A_direct_+/+	BCL11A_direct_+/+_(220g)	BCL11A_direct_+/+_(334r)	0.495197	1	0.0890026	59060
chr1:154791409-154791910	KCNN3	0.0270974	0.27968	0.00757859	0.00757859	BCL11A	FALSE	BCL11A_direct_+/+	BCL11A_direct_+/+_(220g)	BCL11A_direct_+/+_(334r)	0.206036	1	0.274718	79880
chr20:59119895-59120396	ZNF831	0.0108029	0.120507	0.00130182	0.00130182	BCL11A	FALSE	BCL11A_direct_+/+	BCL11A_direct_+/+_(220g)	BCL11A_direct_+/+_(334r)	0.199541	1	0.236254	83935
chr12:57086105-57086606	NAB2	0.0383664	0.0755587	0.00289891	0.00289891	BCL11A	FALSE	BCL11A_direct_+/+	BCL11A_direct_+/+_(220g)	BCL11A_direct_+/+_(334r)	0.432705	1	0.124918	75965
chr1:208251877-208252378	PLXNA2	0.0429835	0.229393	0.00986012	0.00986012	BCL11A	FALSE	BCL11A_direct_+/+	BCL11A_direct_+/+_(220g)	BCL11A_direct_+/+_(334r)	0.715837	1	0.399676	64461
chr16:30065055-30065556	ASPHD1	0.0384583	0.0794087	0.00305393	0.00305393	BCL11A	FALSE	BCL11A_direct_+/+	BCL11A_direct_+/+_(220g)	BCL11A_direct_+/+_(334r)	0.279589	1	0.137826	75672
chr3:186180895-186181396	DGKG	0.018509	0.285679	0.00528763	0.00528763	BCL11A	FALSE	BCL11A_direct_+/+	BCL11A_direct_+/+_(220g)	BCL11A_direct_+/+_(334r)	0.531416	1	0.270682	69013
chr12:70985964-70986465	PTPRR	0.0253452	0.317931	0.00805803	0.00805803	BCL11A	FALSE	BCL11A_direct_+/+	BCL11A_direct_+/+_(220g)	BCL11A_direct_+/+_(334r)	1.19743	1	0.393751	64997
chr11:119361461-119361962	USP2	0.0060605	0.0641131	0.000388558	0.000388558	BCL11A	FALSE	BCL11A_direct_+/+	BCL11A_direct_+/+_(220g)	BCL11A_direct_+/+_(334r)	0.223617	1	0.126185	82880
chr3:4398368-4398869	ITPR1	0.0375787	0.271616	0.010207	0.010207	BCL11A	FALSE	BCL11A_direct_+/+	BCL11A_direct_+/+_(220g)	BCL11A_direct_+/+_(334r)	0.310713	1	0.421145	67272
chr8:19843747-19844248	CSGALNACT1	0.0179969	0.301355	0.00542345	0.00542345	BCL11A	FALSE	BCL11A_direct_+/+	BCL11A_direct_+/+_(220g)	BCL11A_direct_+/+_(334r)	0.572191	1	0.31414	82584
chr11:7991793-7992294	TUB	0.0140736	0.0928486	0.00130671	0.00130671	BCL11A	FALSE	BCL11A_direct_+/+	BCL11A_direct_+/+_(220g)	BCL11A_direct_+/+_(334r)	0.234212	1	0.274417	81987
chr5:175517930-175518431	HRH2	0.0472993	0.210105	0.00993781	0.00993781	BCL11A	FALSE	BCL11A_direct_+/+	BCL11A_direct_+/+_(220g)	BCL11A_direct_+/+_(334r)	2.49085	1	0.339154	3710
chr14:51095125-51095626	TRIM9	0.011836	0.19203	0.00227287	0.00227287	BCL11A	FALSE	BCL11A_direct_+/+	BCL11A_direct_+/+_(220g)	BCL11A_direct_+/+_(334r)	0.252391	1	0.453523	76627
chr1:212558931-212559432	BATF3	0.0694299	0.110789	0.00769208	0.00769208	BCL11A	FALSE	BCL11A_direct_+/+	BCL11A_direct_+/+_(220g)	BCL11A_direct_+/+_(334r)	0.195392	1	0.123594	50722
chr15:58521455-58521956	LIPC	0.0764345	0.186912	0.0142865	0.0142865	BCL11A	FALSE	BCL11A_direct_+/+	BCL11A_direct_+/+_(220g)	BCL11A_direct_+/+_(334r)	0.432352	1	0.0976879	40647
chr11:21398291-21398792	NELL1	0.0807381	0.218099	0.0176089	0.0176089	BCL11A	FALSE	BCL11A_direct_+/+	BCL11A_direct_+/+_(220g)	BCL11A_direct_+/+_(334r)	1.23702	1	0.335585	28718
chr12:6345225-6345726	TNFRSF1A	0.010237	0.0668221	0.000684058	0.000684058	BCL11A	FALSE	BCL11A_direct_+/+	BCL11A_direct_+/+_(220g)	BCL11A_direct_+/+_(334r)	0.335335	1	0.0796883	58601
chr18:31409369-31409870	DSG3	0.048335	0.0822666	0.00397635	0.00397635	BCL11A	FALSE	BCL11A_direct_+/+	BCL11A_direct_+/+_(220g)	BCL11A_direct_+/+_(334r)	0.488925	1	0.0986413	72087
chr3:160801501-160802002	PPM1L	0.0321787	0.216129	0.00695475	0.00695475	BCL11A	FALSE	BCL11A_direct_+/+	BCL11A_direct_+/+_(220g)	BCL11A_direct_+/+_(334r)	0.372723	1	0.397951	79586
chr11:131518568-131519069	NTM	0.0138122	0.0711527	0.000982774	0.000982774	BCL11A	FALSE	BCL11A_direct_+/+	BCL11A_direct_+/+_(220g)	BCL11A_direct_+/+_(334r)	0.185536	1	0.403492	82841
chr10:110501310-110501811	DUSP5	0.0460295	0.0580965	0.00267415	0.00267415	BCL11A	FALSE	BCL11A_direct_+/+	BCL11A_direct_+/+_(220g)	BCL11A_direct_+/+_(334r)	1.67655	1	0.0765005	13148
chr5:175809870-175810371	CPLX2	0.0205642	0.108758	0.00223651	0.00223651	BCL11A	FALSE	BCL11A_direct_+/+	BCL11A_direct_+/+_(220g)	BCL11A_direct_+/+_(334r)	0.599891	1	0.236605	64669
chr3:11671959-11672460	VGLL4	0.0933261	0.275662	0.0257265	0.0257265	BCL11A	FALSE	BCL11A_direct_+/+	BCL11A_direct_+/+_(220g)	BCL11A_direct_+/+_(334r)	0.844226	1	0.372458	29028
chr7:106153255-106153756	NAMPT	0.0816668	0.0539448	0.0044055	0.0044055	BCL11A	FALSE	BCL11A_direct_+/+	BCL11A_direct_+/+_(220g)	BCL11A_direct_+/+_(334r)	0.262051	1	0.170986	43642
chr6:13454683-13455184	GFOD1	0.0163646	0.210237	0.00344044	0.00344044	BCL11A	FALSE	BCL11A_direct_+/+	BCL11A_direct_+/+_(220g)	BCL11A_direct_+/+_(334r)	0.318029	1	0.39371	72632
chr10:95401884-95402385	SORBS1	0.0110084	0.125561	0.00138222	0.00138222	BCL11A	FALSE	BCL11A_direct_+/+	BCL11A_direct_+/+_(220g)	BCL11A_direct_+/+_(334r)	0.369773	1	0.437535	73857
chr8:104731274-104731775	LRP12	0.0120546	0.120115	0.00144794	0.00144794	BCL11A	FALSE	BCL11A_direct_+/+	BCL11A_direct_+/+_(220g)	BCL11A_direct_+/+_(334r)	0.259805	1	0.30942	76783
chr5:176810714-176811215	UNC5A	0.0120722	0.157466	0.00190096	0.00190096	BCL11A	FALSE	BCL11A_direct_+/+	BCL11A_direct_+/+_(220g)	BCL11A_direct_+/+_(334r)	0.399472	1	0.295041	72991
chr12:121175544-121176045	P2RX7	0.00569145	0.20711	0.00117875	0.00117875	BCL11A	FALSE	BCL11A_direct_+/+	BCL11A_direct_+/+_(220g)	BCL11A_direct_+/+_(334r)	0.281403	1	0.289965	74682
chr22:42470558-42471059	TCF20	0.0018619	0.098505	0.000183407	0.000183407	BCL11A	FALSE	BCL11A_direct_+/+	BCL11A_direct_+/+_(220g)	BCL11A_direct_+/+_(334r)	0.237974	1	0.320267	75916
chr13:112974768-112975269	ATP11A	0.000669519	0.092841	6.21588e-05	6.21588e-05	BCL11A	FALSE	BCL11A_direct_+/+	BCL11A_direct_+/+_(220g)	BCL11A_direct_+/+_(334r)	0.576499	1	0.281585	86607
chr2:132400302-132400803	ANKRD30BL	0.109321	0.142471	0.015575	0.015575	BCL11A	FALSE	BCL11A_direct_+/+	BCL11A_direct_+/+_(220g)	BCL11A_direct_+/+_(334r)	0.294742	1	0.386846	27608
chr5:178644851-178645352	CLK4	0.0324647	0.173002	0.00561645	0.00561645	BCL11A	FALSE	BCL11A_direct_+/+	BCL11A_direct_+/+_(220g)	BCL11A_direct_+/+_(334r)	0.216381	1	0.307757	76905
chr8:66747960-66748461	SGK3	0.0820086	0.218148	0.01789	0.01789	BCL11A	FALSE	BCL11A_direct_+/+	BCL11A_direct_+/+_(220g)	BCL11A_direct_+/+_(334r)	0.612544	1	0.301483	44621
chr19:4361509-4362010	ANKRD24	0.0147522	0.235167	0.00346923	0.00346923	BCL11A	FALSE	BCL11A_direct_+/+	BCL11A_direct_+/+_(220g)	BCL11A_direct_+/+_(334r)	2.14066	1	0.347624	47883
chr1:208044857-208045358	PLXNA2	0.0146533	0.0560946	0.000821971	0.000821971	BCL11A	FALSE	BCL11A_direct_+/+	BCL11A_direct_+/+_(220g)	BCL11A_direct_+/+_(334r)	0.715837	1	0.399676	73323
chr14:58749179-58749680	DACT1	0.0525256	0.187498	0.00984847	0.00984847	BCL11A	FALSE	BCL11A_direct_+/+	BCL11A_direct_+/+_(220g)	BCL11A_direct_+/+_(334r)	0.265031	1	0.0926479	64223
chr1:54795044-54795545	TTC22	0.0406527	0.06045	0.00245746	0.00245746	BCL11A	FALSE	BCL11A_direct_+/+	BCL11A_direct_+/+_(220g)	BCL11A_direct_+/+_(334r)	0.691898	1	0.0593959	70512
chr5:10489980-10490481	ANKRD33B	0.0674736	0.172604	0.0116462	0.0116462	BCL11A	FALSE	BCL11A_direct_+/+	BCL11A_direct_+/+_(220g)	BCL11A_direct_+/+_(334r)	0.293398	1	0.332131	52444
chr4:185728917-185729418	SORBS2	0.0660104	0.274316	0.0181077	0.0181077	BCL11A	FALSE	BCL11A_direct_+/+	BCL11A_direct_+/+_(220g)	BCL11A_direct_+/+_(334r)	1.6143	1	0.422569	39857
chr4:139815610-139816111	MAML3	0.0625242	0.181658	0.011358	0.011358	BCL11A	FALSE	BCL11A_direct_+/+	BCL11A_direct_+/+_(220g)	BCL11A_direct_+/+_(334r)	0.468998	1	0.237932	41625
chr11:117907300-117907801	DSCAML1	0.00234767	0.18069	0.0004242	0.0004242	BCL11A	FALSE	BCL11A_direct_+/+	BCL11A_direct_+/+_(220g)	BCL11A_direct_+/+_(334r)	0.844913	1	0.315762	82894
chr2:28446014-28446515	FOSL2	0.162542	0.0928123	0.0150859	0.0150859	BCL11A	FALSE	BCL11A_direct_+/+	BCL11A_direct_+/+_(220g)	BCL11A_direct_+/+_(334r)	0.912898	1	0.143095	3431
chr9:99680285-99680786	NR4A3	0.0271392	0.073424	0.00199267	0.00199267	BCL11A	FALSE	BCL11A_direct_+/+	BCL11A_direct_+/+_(220g)	BCL11A_direct_+/+_(334r)	0.943222	1	0.154578	69281
chr21:37221234-37221735	TTC3	0.00831995	0.197713	0.00164496	0.00164496	BCL11A	FALSE	BCL11A_direct_+/+	BCL11A_direct_+/+_(220g)	BCL11A_direct_+/+_(334r)	0.228712	1	0.451496	85637
chr2:28408765-28409266	FOSL2	0.0332139	0.0754894	0.00250729	0.00250729	BCL11A	FALSE	BCL11A_direct_+/+	BCL11A_direct_+/+_(220g)	BCL11A_direct_+/+_(334r)	0.912898	1	0.143095	64499
chr2:223943504-223944005	SERPINE2	0.0294506	0.309916	0.00912721	0.00912721	BCL11A	FALSE	BCL11A_direct_+/+	BCL11A_direct_+/+_(220g)	BCL11A_direct_+/+_(334r)	0.766049	1	0.316671	73589
chr3:9736802-9737303	OGG1	0.010018	0.0655413	0.00065659	0.00065659	BCL11A	FALSE	BCL11A_direct_+/+	BCL11A_direct_+/+_(220g)	BCL11A_direct_+/+_(334r)	0.341689	1	0.158998	66463
chr2:1675705-1676206	PXDN	0.00813371	0.0737359	0.000599746	0.000599746	BCL11A	FALSE	BCL11A_direct_+/+	BCL11A_direct_+/+_(220g)	BCL11A_direct_+/+_(334r)	1.99548	1	0.100607	7568
chr6:119310509-119311010	MAN1A1	0.0153709	0.20778	0.00319376	0.00319376	BCL11A	FALSE	BCL11A_direct_+/+	BCL11A_direct_+/+_(220g)	BCL11A_direct_+/+_(334r)	0.268472	1	0.332762	86153
chr9:34560279-34560780	CNTFR	0.00619418	0.0607028	0.000376004	0.000376004	BCL11A	FALSE	BCL11A_direct_+/+	BCL11A_direct_+/+_(220g)	BCL11A_direct_+/+_(334r)	0.236868	1	0.126789	85775
chr11:84626293-84626794	DLG2	0.000227424	0.0803807	1.82805e-05	1.82805e-05	BCL11A	FALSE	BCL11A_direct_+/+	BCL11A_direct_+/+_(220g)	BCL11A_direct_+/+_(334r)	0.498656	1	0.485861	86670
chr4:31141903-31142404	PCDH7	0.0657856	0.260427	0.0171323	0.0171323	BCL11A	FALSE	BCL11A_direct_+/+	BCL11A_direct_+/+_(220g)	BCL11A_direct_+/+_(334r)	2.31629	1	0.418799	8987
chr4:185589227-185589728	PDLIM3	0.127317	0.0886408	0.0112855	0.0112855	BCL11A	FALSE	BCL11A_direct_+/+	BCL11A_direct_+/+_(220g)	BCL11A_direct_+/+_(334r)	1.79968	1	0.0929093	9801
chr11:126925788-126926289	KIRREL3	0.00115572	0.214209	0.000247567	0.000247567	BCL11A	FALSE	BCL11A_direct_+/+	BCL11A_direct_+/+_(220g)	BCL11A_direct_+/+_(334r)	0.989917	1	0.414046	82953
chr15:51875413-51875914	MAPK6	0.013029	0.0545606	0.000710871	0.000710871	BCL11A	FALSE	BCL11A_direct_+/+	BCL11A_direct_+/+_(220g)	BCL11A_direct_+/+_(334r)	0.180552	1	0.239933	83834
chr11:64869101-64869602	NRXN2	0.017957	0.145552	0.00261368	0.00261368	BCL11A	FALSE	BCL11A_direct_+/+	BCL11A_direct_+/+_(220g)	BCL11A_direct_+/+_(334r)	0.243343	1	0.267887	77594
chr6:159716831-159717332	PNLDC1	0.0402234	0.0631518	0.00254018	0.00254018	BCL11A	FALSE	BCL11A_direct_+/+	BCL11A_direct_+/+_(220g)	BCL11A_direct_+/+_(334r)	2.76959	1	0.0991275	44534
chr9:34503097-34503598	CNTFR	0.0193704	0.0745462	0.00144399	0.00144399	BCL11A	FALSE	BCL11A_direct_+/+	BCL11A_direct_+/+_(220g)	BCL11A_direct_+/+_(334r)	0.236868	1	0.126789	81290
chr1:206001558-206002059	RAB7B	0.0711982	0.115627	0.00823244	0.00823244	BCL11A	FALSE	BCL11A_direct_+/+	BCL11A_direct_+/+_(220g)	BCL11A_direct_+/+_(334r)	0.715662	1	0.0909897	10567
chr8:930021-930522	DLGAP2	0.000750073	0.10706	8.03025e-05	8.03025e-05	BCL11A	FALSE	BCL11A_direct_+/+	BCL11A_direct_+/+_(220g)	BCL11A_direct_+/+_(334r)	0.299319	1	0.470171	62235
chr4:30605693-30606194	PCDH7	0.0965356	0.342903	0.0331024	0.0331024	BCL11A	FALSE	BCL11A_direct_+/+	BCL11A_direct_+/+_(220g)	BCL11A_direct_+/+_(334r)	2.31629	1	0.418799	23174
chr22:18031821-18032322	MICAL3	0.0206441	0.211975	0.00437604	0.00437604	BCL11A	FALSE	BCL11A_direct_+/+	BCL11A_direct_+/+_(220g)	BCL11A_direct_+/+_(334r)	0.269366	1	0.416335	79098
chr11:34396265-34396766	CAT	0.0236321	0.130508	0.00308418	0.00308418	BCL11A	FALSE	BCL11A_direct_+/+	BCL11A_direct_+/+_(220g)	BCL11A_direct_+/+_(334r)	0.361737	1	0.202507	66934
chrX:154019960-154020461	MECP2	0.0165678	0.0671338	0.00111226	0.00111226	BCL11A	FALSE	BCL11A_direct_+/+	BCL11A_direct_+/+_(220g)	BCL11A_direct_+/+_(334r)	0.368749	1	0.264039	50576
chr7:6385482-6385983	DAGLB	0.000895328	0.0616435	5.51911e-05	5.51911e-05	BCL11A	FALSE	BCL11A_direct_+/+	BCL11A_direct_+/+_(220g)	BCL11A_direct_+/+_(334r)	0.247423	1	0.219248	85537
chr8:754732-755233	DLGAP2	0.00633993	0.198605	0.00125914	0.00125914	BCL11A	FALSE	BCL11A_direct_+/+	BCL11A_direct_+/+_(220g)	BCL11A_direct_+/+_(334r)	0.299319	1	0.470171	76024
chr22:41285487-41285988	EP300	0.0036158	0.084331	0.000304924	0.000304924	BCL11A	FALSE	BCL11A_direct_+/+	BCL11A_direct_+/+_(220g)	BCL11A_direct_+/+_(334r)	0.280983	1	0.309008	82238
chr5:5316418-5316919	ADAMTS16	0.0383356	0.283234	0.010858	0.010858	BCL11A	FALSE	BCL11A_direct_+/+	BCL11A_direct_+/+_(220g)	BCL11A_direct_+/+_(334r)	0.211986	1	0.220309	77236
chr1:212671668-212672169	BATF3	0.0602877	0.0972793	0.00586474	0.00586474	BCL11A	FALSE	BCL11A_direct_+/+	BCL11A_direct_+/+_(220g)	BCL11A_direct_+/+_(334r)	0.195392	1	0.123594	58954
chr18:31454153-31454654	DSG3	0.113351	0.103284	0.0117074	0.0117074	BCL11A	FALSE	BCL11A_direct_+/+	BCL11A_direct_+/+_(220g)	BCL11A_direct_+/+_(334r)	0.488925	1	0.0986413	7015
chr19:55216501-55217002	PPP6R1	0.0683739	0.116604	0.00797264	0.00797264	BCL11A	FALSE	BCL11A_direct_+/+	BCL11A_direct_+/+_(220g)	BCL11A_direct_+/+_(334r)	0.183423	1	0.178785	54664
chr12:10213391-10213892	OLR1	0.103088	0.0603627	0.00622269	0.00622269	BCL11A	FALSE	BCL11A_direct_+/+	BCL11A_direct_+/+_(220g)	BCL11A_direct_+/+_(334r)	0.191158	1	0.0540767	32821
chr11:18634382-18634883	PTPN5	0.0392944	0.104952	0.00412403	0.00412403	BCL11A	FALSE	BCL11A_direct_+/+	BCL11A_direct_+/+_(220g)	BCL11A_direct_+/+_(334r)	0.181254	1	0.257046	76404
chr14:50846662-50847163	TRIM9	0.0583062	0.215226	0.012549	0.012549	BCL11A	FALSE	BCL11A_direct_+/+	BCL11A_direct_+/+_(220g)	BCL11A_direct_+/+_(334r)	0.252391	1	0.453523	67437
chr14:51962823-51963324	GNG2	0.0216645	0.240201	0.00520383	0.00520383	BCL11A	FALSE	BCL11A_direct_+/+	BCL11A_direct_+/+_(220g)	BCL11A_direct_+/+_(334r)	0.229111	1	0.290147	67454
chr3:11711842-11712343	VGLL4	0.0201628	0.233327	0.00470452	0.00470452	BCL11A	FALSE	BCL11A_direct_+/+	BCL11A_direct_+/+_(220g)	BCL11A_direct_+/+_(334r)	0.844226	1	0.372458	70336
chr18:31409369-31409870	DSG2	0.0267278	0.0563091	0.00150502	0.00150502	BCL11A	FALSE	BCL11A_direct_+/+	BCL11A_direct_+/+_(220g)	BCL11A_direct_+/+_(334r)	0.407738	1	0.0904234	83023
chr4:3231568-3232069	RGS12	0.0165079	0.294991	0.00486968	0.00486968	BCL11A	FALSE	BCL11A_direct_+/+	BCL11A_direct_+/+_(220g)	BCL11A_direct_+/+_(334r)	2.36934	1	0.265394	57039
chr11:105763742-105764243	GRIA4	0.0328466	0.324044	0.0106437	0.0106437	BCL11A	FALSE	BCL11A_direct_+/+	BCL11A_direct_+/+_(220g)	BCL11A_direct_+/+_(334r)	0.963942	1	0.467306	51234
chr1:58358536-58359037	DAB1	0.0124266	0.350592	0.00435665	0.00435665	BCL11A	FALSE	BCL11A_direct_+/+	BCL11A_direct_+/+_(220g)	BCL11A_direct_+/+_(334r)	2.6646	1	0.42915	35424
chr9:114156721-114157222	COL27A1	0.0509939	0.216529	0.0110416	0.0110416	BCL11A	FALSE	BCL11A_direct_+/+	BCL11A_direct_+/+_(220g)	BCL11A_direct_+/+_(334r)	0.911968	1	0.139614	31234
chr15:67083315-67083816	SMAD3	0.0216446	0.206964	0.00447964	0.00447964	BCL11A	FALSE	BCL11A_direct_+/+	BCL11A_direct_+/+_(220g)	BCL11A_direct_+/+_(334r)	0.678476	1	0.363777	76508
chr5:148361717-148362218	HTR4	0.113732	0.285039	0.0324179	0.0324179	BCL11A	FALSE	BCL11A_direct_+/+	BCL11A_direct_+/+_(220g)	BCL11A_direct_+/+_(334r)	0.853068	1	0.314627	20238
chr2:157898569-157899070	UPP2	0.00583114	0.174675	0.00101856	0.00101856	BCL11A	FALSE	BCL11A_direct_+/+	BCL11A_direct_+/+_(220g)	BCL11A_direct_+/+_(334r)	0.278415	1	0.316394	67257
chr9:137423894-137424395	PNPLA7	0.00873649	0.142452	0.00124453	0.00124453	BCL11A	FALSE	BCL11A_direct_+/+	BCL11A_direct_+/+_(220g)	BCL11A_direct_+/+_(334r)	0.336695	1	0.250263	75248
chr9:97559068-97559569	TMOD1	0.0384232	0.157307	0.00604424	0.00604424	BCL11A	FALSE	BCL11A_direct_+/+	BCL11A_direct_+/+_(220g)	BCL11A_direct_+/+_(334r)	0.4232	1	0.289542	64750
chr22:18031821-18032322	TUBA8	0.092673	0.0710115	0.00658085	0.00658085	BCL11A	FALSE	BCL11A_direct_+/+	BCL11A_direct_+/+_(220g)	BCL11A_direct_+/+_(334r)	0.324386	1	0.110602	35407
chr10:24010571-24011072	KIAA1217	0.0149394	0.22923	0.00342457	0.00342457	BCL11A	FALSE	BCL11A_direct_+/+	BCL11A_direct_+/+_(220g)	BCL11A_direct_+/+_(334r)	1.84957	1	0.339103	61284
chr4:20926680-20927181	KCNIP4	0.0147085	0.146516	0.00215503	0.00215503	BCL11A	FALSE	BCL11A_direct_+/+	BCL11A_direct_+/+_(220g)	BCL11A_direct_+/+_(334r)	0.584914	1	0.501607	58561
chr11:84317272-84317773	DLG2	0.000577669	0.220172	0.000127187	0.000127187	BCL11A	FALSE	BCL11A_direct_+/+	BCL11A_direct_+/+_(220g)	BCL11A_direct_+/+_(334r)	0.498656	1	0.485861	86622
chr6:13431558-13432059	PHACTR1	0.0482368	0.237543	0.0114583	0.0114583	BCL11A	FALSE	BCL11A_direct_+/+	BCL11A_direct_+/+_(220g)	BCL11A_direct_+/+_(334r)	1.02977	1	0.492165	34586
chr17:33039860-33040361	ASIC2	0.00800214	0.176129	0.00140941	0.00140941	BCL11A	FALSE	BCL11A_direct_+/+	BCL11A_direct_+/+_(220g)	BCL11A_direct_+/+_(334r)	0.194549	1	0.40733	83217
chr11:103920322-103920823	PDGFD	0.0173982	0.218001	0.00379283	0.00379283	BCL11A	FALSE	BCL11A_direct_+/+	BCL11A_direct_+/+_(220g)	BCL11A_direct_+/+_(334r)	0.923015	1	0.180977	44450
chr11:117495479-117495980	DSCAML1	0.0173135	0.184677	0.00319739	0.00319739	BCL11A	FALSE	BCL11A_direct_+/+	BCL11A_direct_+/+_(220g)	BCL11A_direct_+/+_(334r)	0.844913	1	0.315762	45215
chr11:119417381-119417882	USP2	0.0296587	0.0696179	0.00206477	0.00206477	BCL11A	FALSE	BCL11A_direct_+/+	BCL11A_direct_+/+_(220g)	BCL11A_direct_+/+_(334r)	0.223617	1	0.126185	75675
chr6:161274054-161274555	AGPAT4	0.0661227	0.229489	0.0151744	0.0151744	BCL11A	FALSE	BCL11A_direct_+/+	BCL11A_direct_+/+_(220g)	BCL11A_direct_+/+_(334r)	0.426564	1	0.35668	45543
chr22:23268074-23268575	BCR	0.00554968	0.129001	0.000715913	0.000715913	BCL11A	FALSE	BCL11A_direct_+/+	BCL11A_direct_+/+_(220g)	BCL11A_direct_+/+_(334r)	0.281582	1	0.296307	80926
chr12:14961131-14961632	ARHGDIB	0.0571625	0.053084	0.00303442	0.00303442	BCL11A	FALSE	BCL11A_direct_+/+	BCL11A_direct_+/+_(220g)	BCL11A_direct_+/+_(334r)	0.367743	1	0.0603043	61638
chr1:40651465-40651966	NFYC	0.00515866	0.0632732	0.000326405	0.000326405	BCL11A	FALSE	BCL11A_direct_+/+	BCL11A_direct_+/+_(220g)	BCL11A_direct_+/+_(334r)	0.264915	1	0.225506	81442
chr11:11416667-11417168	GALNT18	0.0136161	0.361739	0.00492546	0.00492546	BCL11A	FALSE	BCL11A_direct_+/+	BCL11A_direct_+/+_(220g)	BCL11A_direct_+/+_(334r)	1.17801	1	0.411763	52290
chr2:112153101-112153602	FBLN7	0.151472	0.186775	0.0282912	0.0282912	BCL11A	FALSE	BCL11A_direct_+/+	BCL11A_direct_+/+_(220g)	BCL11A_direct_+/+_(334r)	1.58597	1	0.241132	9578
chr3:158722988-158723489	MLF1	0.0183066	0.0572098	0.00104732	0.00104732	BCL11A	FALSE	BCL11A_direct_+/+	BCL11A_direct_+/+_(220g)	BCL11A_direct_+/+_(334r)	0.465713	1	0.189317	81569
chr2:10193548-10194049	HPCAL1	0.152832	0.428593	0.0655026	0.0655026	BCL11A	FALSE	BCL11A_direct_+/+	BCL11A_direct_+/+_(220g)	BCL11A_direct_+/+_(334r)	0.731476	1	0.280667	6327
chr8:98437492-98437993	KCNS2	0.0571505	0.0970665	0.0055474	0.0055474	BCL11A	FALSE	BCL11A_direct_+/+	BCL11A_direct_+/+_(220g)	BCL11A_direct_+/+_(334r)	0.500313	1	0.136548	49756
chr18:31454153-31454654	DSG2	0.0575968	0.0698661	0.00402406	0.00402406	BCL11A	FALSE	BCL11A_direct_+/+	BCL11A_direct_+/+_(220g)	BCL11A_direct_+/+_(334r)	0.407738	1	0.0904234	19160
chr11:84541789-84542290	DLG2	0.00152636	0.166358	0.000253923	0.000253923	BCL11A	FALSE	BCL11A_direct_+/+	BCL11A_direct_+/+_(220g)	BCL11A_direct_+/+_(334r)	0.498656	1	0.485861	85387
chr19:18645086-18645587	KLHL26	0.00654313	0.0582505	0.000381141	0.000381141	BCL11A	FALSE	BCL11A_direct_+/+	BCL11A_direct_+/+_(220g)	BCL11A_direct_+/+_(334r)	0.305361	1	0.130108	79663
chr9:114156721-114157222	ZNF618	0.07935	0.121974	0.0096786	0.0096786	BCL11A	FALSE	BCL11A_direct_+/+	BCL11A_direct_+/+_(220g)	BCL11A_direct_+/+_(334r)	0.452177	1	0.183897	34346
chr20:46375965-46376466	CDH22	0.0135792	0.238075	0.00323288	0.00323288	BCL11A	FALSE	BCL11A_direct_+/+	BCL11A_direct_+/+_(220g)	BCL11A_direct_+/+_(334r)	0.350079	1	0.33153	70981
chr6:79570253-79570754	LCA5	0.0628661	0.207299	0.013032	0.013032	BCL11A	FALSE	BCL11A_direct_+/+	BCL11A_direct_+/+_(220g)	BCL11A_direct_+/+_(334r)	0.180625	1	0.317303	61660
chr21:17461093-17461594	BTG3	0.0359294	0.0517539	0.00185949	0.00185949	BCL11A	FALSE	BCL11A_direct_+/+	BCL11A_direct_+/+_(220g)	BCL11A_direct_+/+_(334r)	0.477191	1	0.103819	63722
chr10:79298731-79299232	ZMIZ1	0.0729522	0.150409	0.0109727	0.0109727	BCL11A	FALSE	BCL11A_direct_+/+	BCL11A_direct_+/+_(220g)	BCL11A_direct_+/+_(334r)	0.357366	1	0.208282	27440
chr19:42283210-42283711	ERF	0.0659391	0.0551132	0.00363412	0.00363412	BCL11A	FALSE	BCL11A_direct_+/+	BCL11A_direct_+/+_(220g)	BCL11A_direct_+/+_(334r)	0.280882	1	0.0698577	54211
chr7:98772280-98772781	NPTX2	0.0778055	0.218876	0.0170297	0.0170297	BCL11A	FALSE	BCL11A_direct_+/+	BCL11A_direct_+/+_(220g)	BCL11A_direct_+/+_(334r)	0.288175	1	0.149372	52976
chr7:1532573-1533074	MAFK	0.0247906	0.05284	0.00130993	0.00130993	BCL11A	FALSE	BCL11A_direct_+/+	BCL11A_direct_+/+_(220g)	BCL11A_direct_+/+_(334r)	1.34985	1	0.0803933	51475
chr11:104060126-104060627	PDGFD	0.0182295	0.312185	0.00569097	0.00569097	BCL11A	FALSE	BCL11A_direct_+/+	BCL11A_direct_+/+_(220g)	BCL11A_direct_+/+_(334r)	0.923015	1	0.180977	74611
chr11:57649927-57650428	ZDHHC5	0.0237819	0.0690494	0.00164213	0.00164213	BCL11A	FALSE	BCL11A_direct_+/+	BCL11A_direct_+/+_(220g)	BCL11A_direct_+/+_(334r)	0.225573	1	0.16468	41561
chr9:114207177-114207678	COL27A1	0.150093	0.244157	0.0366462	0.0366462	BCL11A	FALSE	BCL11A_direct_+/+	BCL11A_direct_+/+_(220g)	BCL11A_direct_+/+_(334r)	0.911968	1	0.139614	10083
chr3:186299031-186299532	DGKG	0.0455085	0.484079	0.0220297	0.0220297	BCL11A	FALSE	BCL11A_direct_+/+	BCL11A_direct_+/+_(220g)	BCL11A_direct_+/+_(334r)	0.531416	1	0.270682	48920
chr14:71890621-71891122	RGS6	0.0246872	0.259393	0.0064037	0.0064037	BCL11A	FALSE	BCL11A_direct_+/+	BCL11A_direct_+/+_(220g)	BCL11A_direct_+/+_(334r)	0.256608	1	0.450993	73846
chr9:35907658-35908159	RECK	0.0363246	0.0907538	0.00329659	0.00329659	BCL11A	FALSE	BCL11A_direct_+/+	BCL11A_direct_+/+_(220g)	BCL11A_direct_+/+_(334r)	0.218972	1	0.301586	69580
chr17:1181498-1181999	ABR	0.0129653	0.179688	0.00232971	0.00232971	BCL11A	FALSE	BCL11A_direct_+/+	BCL11A_direct_+/+_(220g)	BCL11A_direct_+/+_(334r)	0.198745	1	0.374448	82619
chr1:154749154-154749655	KCNN3	0.0183056	0.176472	0.00323041	0.00323041	BCL11A	FALSE	BCL11A_direct_+/+	BCL11A_direct_+/+_(220g)	BCL11A_direct_+/+_(334r)	0.206036	1	0.274718	82460
chr6:43174594-43175095	ZNF318	0.0138703	0.121725	0.00168835	0.00168835	BCL11A	FALSE	BCL11A_direct_+/+	BCL11A_direct_+/+_(220g)	BCL11A_direct_+/+_(334r)	0.222496	1	0.261286	82685
chrX:23383491-23383992	PTCHD1	0.0164834	0.110379	0.00181941	0.00181941	BCL11A	FALSE	BCL11A_direct_+/+	BCL11A_direct_+/+_(220g)	BCL11A_direct_+/+_(334r)	0.247813	1	0.221533	72150
chr4:21927853-21928354	KCNIP4	0.0434861	0.265291	0.0115365	0.0115365	BCL11A	FALSE	BCL11A_direct_+/+	BCL11A_direct_+/+_(220g)	BCL11A_direct_+/+_(334r)	0.584914	1	0.501607	52288
chr9:113154618-113155119	ZNF883	0.0514579	0.0990458	0.00509669	0.00509669	BCL11A	FALSE	BCL11A_direct_+/+	BCL11A_direct_+/+_(220g)	BCL11A_direct_+/+_(334r)	0.259446	1	0.199302	70491
chr1:2385182-2385683	SKI	0.00134014	0.052753	7.06963e-05	7.06963e-05	BCL11A	FALSE	BCL11A_direct_+/+	BCL11A_direct_+/+_(220g)	BCL11A_direct_+/+_(334r)	0.282359	1	0.277862	85562
chr3:122944874-122945375	SEMA5B	0.00769128	0.129383	0.000995121	0.000995121	BCL11A	FALSE	BCL11A_direct_+/+	BCL11A_direct_+/+_(220g)	BCL11A_direct_+/+_(334r)	0.595854	1	0.258196	83845
chr12:12808722-12809223	APOLD1	0.0164343	0.0536047	0.000880957	0.000880957	BCL11A	FALSE	BCL11A_direct_+/+	BCL11A_direct_+/+_(220g)	BCL11A_direct_+/+_(334r)	0.185246	1	0.100649	82785
chr9:114349113-114349614	COL27A1	0.00950322	0.135472	0.00128742	0.00128742	BCL11A	FALSE	BCL11A_direct_+/+	BCL11A_direct_+/+_(220g)	BCL11A_direct_+/+_(334r)	0.911968	1	0.139614	82263
chr7:71637645-71638146	GALNT17	0.0351464	0.0966293	0.00339617	0.00339617	BCL11A	FALSE	BCL11A_direct_+/+	BCL11A_direct_+/+_(220g)	BCL11A_direct_+/+_(334r)	1.15998	1	0.434208	33695
chr3:133210076-133210577	TMEM108	0.010624	0.335096	0.00356006	0.00356006	BCL11A	FALSE	BCL11A_direct_+/+	BCL11A_direct_+/+_(220g)	BCL11A_direct_+/+_(334r)	0.183845	1	0.402883	83770
chr10:77357752-77358253	KCNMA1	0.0347155	0.216193	0.00750524	0.00750524	BCL11A	FALSE	BCL11A_direct_+/+	BCL11A_direct_+/+_(220g)	BCL11A_direct_+/+_(334r)	0.185826	1	0.459325	61740
chr18:3758540-3759041	DLGAP1	0.00176861	0.0870606	0.000153976	0.000153976	BCL11A	FALSE	BCL11A_direct_+/+	BCL11A_direct_+/+_(220g)	BCL11A_direct_+/+_(334r)	0.346983	1	0.490033	34093
chr18:3810404-3810905	DLGAP1	0.00110646	0.167359	0.000185176	0.000185176	BCL11A	FALSE	BCL11A_direct_+/+	BCL11A_direct_+/+_(220g)	BCL11A_direct_+/+_(334r)	0.346983	1	0.490033	85960
chr10:80155404-80155905	ANXA11	0.0791812	0.17955	0.014217	0.014217	BCL11A	FALSE	BCL11A_direct_+/+	BCL11A_direct_+/+_(220g)	BCL11A_direct_+/+_(334r)	0.274664	1	0.279796	45217
chr2:79723904-79724405	CTNNA2	0.0296175	0.0793075	0.00234889	0.00234889	BCL11A	FALSE	BCL11A_direct_+/+	BCL11A_direct_+/+_(220g)	BCL11A_direct_+/+_(334r)	0.367719	1	0.411227	76134
chr19:18607337-18607838	KLHL26	0.00406098	0.0541308	0.000219824	0.000219824	BCL11A	FALSE	BCL11A_direct_+/+	BCL11A_direct_+/+_(220g)	BCL11A_direct_+/+_(334r)	0.305361	1	0.130108	84981
chrX:23373475-23373976	PTCHD1	0.0275582	0.162861	0.00448815	0.00448815	BCL11A	FALSE	BCL11A_direct_+/+	BCL11A_direct_+/+_(220g)	BCL11A_direct_+/+_(334r)	0.247813	1	0.221533	78323
chr4:139989410-139989911	MAML3	0.0227599	0.0741648	0.00168798	0.00168798	BCL11A	FALSE	BCL11A_direct_+/+	BCL11A_direct_+/+_(220g)	BCL11A_direct_+/+_(334r)	0.468998	1	0.237932	13172
chr18:76615225-76615726	ZNF516	0.0180604	0.161445	0.00291575	0.00291575	BCL11A	FALSE	BCL11A_direct_+/+	BCL11A_direct_+/+_(220g)	BCL11A_direct_+/+_(334r)	0.45065	1	0.207757	65182
chr6:138971210-138971711	ECT2L	0.0279601	0.0872368	0.00243915	0.00243915	BCL11A	FALSE	BCL11A_direct_+/+	BCL11A_direct_+/+_(220g)	BCL11A_direct_+/+_(334r)	0.188609	1	0.220827	84253
chr18:23227121-23227622	CABLES1	0.00711637	0.0699858	0.000498045	0.000498045	BCL11A	FALSE	BCL11A_direct_+/+	BCL11A_direct_+/+_(220g)	BCL11A_direct_+/+_(334r)	1.42514	1	0.150518	45859
chr11:84907088-84907589	DLG2	0.0039089	0.0592112	0.000231451	0.000231451	BCL11A	FALSE	BCL11A_direct_+/+	BCL11A_direct_+/+_(220g)	BCL11A_direct_+/+_(334r)	0.498656	1	0.485861	83284
chr6:163652108-163652609	QKI	0.0102124	0.0650163	0.000663974	0.000663974	BCL11A	FALSE	BCL11A_direct_+/+	BCL11A_direct_+/+_(220g)	BCL11A_direct_+/+_(334r)	0.299398	1	0.232797	82883
chr7:72538937-72539438	CALN1	0.0442942	0.312385	0.0138369	0.0138369	BCL11A	FALSE	BCL11A_direct_+/+	BCL11A_direct_+/+_(220g)	BCL11A_direct_+/+_(334r)	0.929792	1	0.343808	61409
chr8:100443135-100443636	RNF19A	0.0583785	0.142825	0.0083379	0.0083379	BCL11A	FALSE	BCL11A_direct_+/+	BCL11A_direct_+/+_(220g)	BCL11A_direct_+/+_(334r)	0.201205	1	0.328903	65506
chr2:10216888-10217389	HPCAL1	0.0638823	0.387418	0.0247492	0.0247492	BCL11A	FALSE	BCL11A_direct_+/+	BCL11A_direct_+/+_(220g)	BCL11A_direct_+/+_(334r)	0.731476	1	0.280667	12177
chr15:67049939-67050440	SMAD3	0.0276639	0.279098	0.00772093	0.00772093	BCL11A	FALSE	BCL11A_direct_+/+	BCL11A_direct_+/+_(220g)	BCL11A_direct_+/+_(334r)	0.678476	1	0.363777	43030
chr6:13431558-13432059	GFOD1	0.0314655	0.163085	0.00513155	0.00513155	BCL11A	FALSE	BCL11A_direct_+/+	BCL11A_direct_+/+_(220g)	BCL11A_direct_+/+_(334r)	0.318029	1	0.39371	66398
chr14:51827901-51828402	GNG2	0.0325953	0.265462	0.00865281	0.00865281	BCL11A	FALSE	BCL11A_direct_+/+	BCL11A_direct_+/+_(220g)	BCL11A_direct_+/+_(334r)	0.229111	1	0.290147	76259
chr22:33038952-33039453	SYN3	0.0688606	0.143951	0.00991258	0.00991258	BCL11A	FALSE	BCL11A_direct_+/+	BCL11A_direct_+/+_(220g)	BCL11A_direct_+/+_(334r)	0.860471	1	0.417365	45180
chr5:179293382-179293883	ADAMTS2	0.0925963	0.108332	0.0100311	0.0100311	BCL11A	FALSE	BCL11A_direct_+/+	BCL11A_direct_+/+_(220g)	BCL11A_direct_+/+_(334r)	0.245864	1	0.141274	41140
chr6:13354568-13355069	GFOD1	0.0337497	0.18689	0.00630746	0.00630746	BCL11A	FALSE	BCL11A_direct_+/+	BCL11A_direct_+/+_(220g)	BCL11A_direct_+/+_(334r)	0.318029	1	0.39371	68700
chr2:186543618-186544119	FAM171B	0.0164242	0.101245	0.00166287	0.00166287	BCL11A	FALSE	BCL11A_direct_+/+	BCL11A_direct_+/+_(220g)	BCL11A_direct_+/+_(334r)	0.199972	1	0.36443	73827
chr5:145937599-145938100	SH3RF2	0.111071	0.192385	0.0213684	0.0213684	BCL11A	FALSE	BCL11A_direct_+/+	BCL11A_direct_+/+_(220g)	BCL11A_direct_+/+_(334r)	1.38138	1	0.223175	7475
chr18:3910637-3911138	DLGAP1	0.0021432	0.188943	0.000404944	0.000404944	BCL11A	FALSE	BCL11A_direct_+/+	BCL11A_direct_+/+_(220g)	BCL11A_direct_+/+_(334r)	0.346983	1	0.490033	80436
chr8:104677854-104678355	LRP12	0.0345248	0.127758	0.00441081	0.00441081	BCL11A	FALSE	BCL11A_direct_+/+	BCL11A_direct_+/+_(220g)	BCL11A_direct_+/+_(334r)	0.259805	1	0.30942	74887
chr16:30065644-30066145	ASPHD1	0.0125543	0.057807	0.000725729	0.000725729	BCL11A	FALSE	BCL11A_direct_+/+	BCL11A_direct_+/+_(220g)	BCL11A_direct_+/+_(334r)	0.279589	1	0.137826	77735
chr2:186727051-186727552	FAM171B	0.019305	0.145732	0.00281336	0.00281336	BCL11A	FALSE	BCL11A_direct_+/+	BCL11A_direct_+/+_(220g)	BCL11A_direct_+/+_(334r)	0.199972	1	0.36443	56087
chr19:56091265-56091766	ZNF787	0.0513584	0.0718139	0.00368825	0.00368825	BCL11A	FALSE	BCL11A_direct_+/+	BCL11A_direct_+/+_(220g)	BCL11A_direct_+/+_(334r)	0.247962	1	0.116724	65618
chr18:79275388-79275889	ATP9B	0.00474518	0.0933849	0.000443128	0.000443128	BCL11A	FALSE	BCL11A_direct_+/+	BCL11A_direct_+/+_(220g)	BCL11A_direct_+/+_(334r)	0.199552	1	0.39944	86161
chr3:134663876-134664377	EPHB1	0.00912584	0.0709686	0.000647648	0.000647648	BCL11A	FALSE	BCL11A_direct_+/+	BCL11A_direct_+/+_(220g)	BCL11A_direct_+/+_(334r)	0.27527	1	0.300361	81920
chr6:38436763-38437264	BTBD9	0.0161617	0.300865	0.0048625	0.0048625	BCL11A	FALSE	BCL11A_direct_+/+	BCL11A_direct_+/+_(220g)	BCL11A_direct_+/+_(334r)	0.320225	1	0.433808	84225
chr15:67125658-67126159	SMAD3	0.0416127	0.304142	0.0126562	0.0126562	BCL11A	FALSE	BCL11A_direct_+/+	BCL11A_direct_+/+_(220g)	BCL11A_direct_+/+_(334r)	0.678476	1	0.363777	53617
chr9:137551118-137551619	PNPLA7	0.00532945	0.142514	0.000759521	0.000759521	BCL11A	FALSE	BCL11A_direct_+/+	BCL11A_direct_+/+_(220g)	BCL11A_direct_+/+_(334r)	0.336695	1	0.250263	85190
chr5:178651178-178651679	CLK4	0.0196877	0.149851	0.00295021	0.00295021	BCL11A	FALSE	BCL11A_direct_+/+	BCL11A_direct_+/+_(220g)	BCL11A_direct_+/+_(334r)	0.216381	1	0.307757	69463
chr5:167684334-167684835	TENM2	0.000446293	0.0841991	3.75774e-05	3.75774e-05	BCL11A	FALSE	BCL11A_direct_+/+	BCL11A_direct_+/+_(220g)	BCL11A_direct_+/+_(334r)	0.378094	1	0.353617	77133
chr9:134896257-134896758	COL5A1	0.0313573	0.123981	0.0038877	0.0038877	BCL11A	FALSE	BCL11A_direct_+/+	BCL11A_direct_+/+_(220g)	BCL11A_direct_+/+_(334r)	1.79124	1	0.157092	56288
chr6:125192349-125192850	TPD52L1	0.081428	0.164914	0.0134286	0.0134286	BCL11A	FALSE	BCL11A_direct_+/+	BCL11A_direct_+/+_(220g)	BCL11A_direct_+/+_(334r)	2.25952	1	0.128783	23044
chr3:4748645-4749146	ITPR1	0.0100795	0.242004	0.00243926	0.00243926	BCL11A	FALSE	BCL11A_direct_+/+	BCL11A_direct_+/+_(220g)	BCL11A_direct_+/+_(334r)	0.310713	1	0.421145	74614
chr10:11004552-11005053	CELF2	0.0108176	0.258668	0.00279816	0.00279816	BCL11A	FALSE	BCL11A_direct_+/+	BCL11A_direct_+/+_(220g)	BCL11A_direct_+/+_(334r)	0.679523	1	0.475739	64168
chr19:12896639-12897140	NFIX	0.0781158	0.0926045	0.00723387	0.00723387	BCL11A	FALSE	BCL11A_direct_+/+	BCL11A_direct_+/+_(220g)	BCL11A_direct_+/+_(334r)	0.369886	1	0.253845	51021
chr19:40466331-40466832	HIPK4	0.00458081	0.0509925	0.000233587	0.000233587	BCL11A	FALSE	BCL11A_direct_+/+	BCL11A_direct_+/+_(220g)	BCL11A_direct_+/+_(334r)	0.320379	1	0.108717	84810
chr9:101582699-101583200	ALDOB	0.0651914	0.0749059	0.00488322	0.00488322	BCL11A	FALSE	BCL11A_direct_+/+	BCL11A_direct_+/+_(220g)	BCL11A_direct_+/+_(334r)	0.252895	1	0.0995626	21198
chr19:55287387-55287888	PPP6R1	0.00742186	0.071502	0.000530678	0.000530678	BCL11A	FALSE	BCL11A_direct_+/+	BCL11A_direct_+/+_(220g)	BCL11A_direct_+/+_(334r)	0.183423	1	0.178785	83283
chr8:123537677-123538178	FBXO32	0.0504353	0.12822	0.00646681	0.00646681	BCL11A	FALSE	BCL11A_direct_+/+	BCL11A_direct_+/+_(220g)	BCL11A_direct_+/+_(334r)	1.22474	1	0.247274	56037
chr3:27431198-27431699	NEK10	0.00291958	0.0614721	0.000179473	0.000179473	BCL11A	FALSE	BCL11A_direct_+/+	BCL11A_direct_+/+_(220g)	BCL11A_direct_+/+_(334r)	0.280747	1	0.384793	84467
chr2:157742175-157742676	ACVR1C	0.16031	0.332838	0.0533571	0.0533571	BCL11A	FALSE	BCL11A_direct_+/+	BCL11A_direct_+/+_(220g)	BCL11A_direct_+/+_(334r)	0.493152	1	0.16776	10056
chr12:57853688-57854189	CTDSP2	0.00494232	0.0550022	0.000271839	0.000271839	BCL11A	FALSE	BCL11A_direct_+/+	BCL11A_direct_+/+_(220g)	BCL11A_direct_+/+_(334r)	0.324241	1	0.158564	71933
chr16:85514535-85515036	GSE1	0.0662755	0.147214	0.00975666	0.00975666	BCL11A	FALSE	BCL11A_direct_+/+	BCL11A_direct_+/+_(220g)	BCL11A_direct_+/+_(334r)	0.41695	1	0.28855	44679
chr14:51070860-51071361	TRIM9	0.0156954	0.127059	0.00199424	0.00199424	BCL11A	FALSE	BCL11A_direct_+/+	BCL11A_direct_+/+_(220g)	BCL11A_direct_+/+_(334r)	0.252391	1	0.453523	75755
chr2:58042717-58043218	FANCL	0.177144	0.179608	0.0318165	0.0318165	BCL11A	FALSE	BCL11A_direct_+/+	BCL11A_direct_+/+_(220g)	BCL11A_direct_+/+_(334r)	1.67465	1	0.334242	1164
chr6:110944730-110945231	CDK19	0.0428402	0.190805	0.00817415	0.00817415	BCL11A	FALSE	BCL11A_direct_+/+	BCL11A_direct_+/+_(220g)	BCL11A_direct_+/+_(334r)	0.193279	1	0.352829	72606
chr19:6092493-6092994	RFX2	0.035839	0.195765	0.00701602	0.00701602	BCL11A	FALSE	BCL11A_direct_+/+	BCL11A_direct_+/+_(220g)	BCL11A_direct_+/+_(334r)	1.957	1	0.21535	50652
chr7:44431051-44431552	CAMK2B	0.00981504	0.131765	0.00129327	0.00129327	BCL11A	FALSE	BCL11A_direct_+/+	BCL11A_direct_+/+_(220g)	BCL11A_direct_+/+_(334r)	0.563924	1	0.344487	80962
chr1:34783722-34784223	DLGAP3	0.00804574	0.0862026	0.000693563	0.000693563	BCL11A	FALSE	BCL11A_direct_+/+	BCL11A_direct_+/+_(220g)	BCL11A_direct_+/+_(334r)	0.184353	1	0.34213	82941
chr12:125768760-125769261	TMEM132B	0.00147278	0.0531206	7.82352e-05	7.82352e-05	BCL11A	FALSE	BCL11A_direct_+/+	BCL11A_direct_+/+_(220g)	BCL11A_direct_+/+_(334r)	0.336228	1	0.458279	84832
chr3:186417837-186418338	DGKG	0.0100164	0.220395	0.00220756	0.00220756	BCL11A	FALSE	BCL11A_direct_+/+	BCL11A_direct_+/+_(220g)	BCL11A_direct_+/+_(334r)	0.531416	1	0.270682	73777
chr11:18763644-18764145	PTPN5	0.0179911	0.0537464	0.000966958	0.000966958	BCL11A	FALSE	BCL11A_direct_+/+	BCL11A_direct_+/+_(220g)	BCL11A_direct_+/+_(334r)	0.181254	1	0.257046	58192
chr6:43174594-43175095	CUL9	0.0039125	0.0978476	0.000382829	0.000382829	BCL11A	FALSE	BCL11A_direct_+/+	BCL11A_direct_+/+_(220g)	BCL11A_direct_+/+_(334r)	0.229467	1	0.243101	82980
chr5:148697567-148698068	HTR4	0.0303172	0.208477	0.00632045	0.00632045	BCL11A	FALSE	BCL11A_direct_+/+	BCL11A_direct_+/+_(220g)	BCL11A_direct_+/+_(334r)	0.853068	1	0.314627	38233
chr3:186386275-186386776	DGKG	0.0883601	0.494206	0.0436681	0.0436681	BCL11A	FALSE	BCL11A_direct_+/+	BCL11A_direct_+/+_(220g)	BCL11A_direct_+/+_(334r)	0.531416	1	0.270682	40354
chr18:3704696-3705197	DLGAP1	0.000281922	0.153038	4.31447e-05	4.31447e-05	BCL11A	FALSE	BCL11A_direct_+/+	BCL11A_direct_+/+_(220g)	BCL11A_direct_+/+_(334r)	0.346983	1	0.490033	85855
chr19:35405240-35405741	ATP4A	0.0863217	0.0635485	0.00548562	0.00548562	BCL11A	FALSE	BCL11A_direct_+/+	BCL11A_direct_+/+_(220g)	BCL11A_direct_+/+_(334r)	2.47637	1	0.0632332	22423
chr15:58332287-58332788	LIPC	0.087893	0.180091	0.0158287	0.0158287	BCL11A	FALSE	BCL11A_direct_+/+	BCL11A_direct_+/+_(220g)	BCL11A_direct_+/+_(334r)	0.432352	1	0.0976879	32149
chr12:113134152-113134653	RASAL1	0.0100705	0.233308	0.00234952	0.00234952	BCL11A	FALSE	BCL11A_direct_+/+	BCL11A_direct_+/+_(220g)	BCL11A_direct_+/+_(334r)	0.250944	1	0.243259	76496
chr15:93154780-93155281	RGMA	0.00723182	0.0506304	0.00036615	0.00036615	BCL11A	FALSE	BCL11A_direct_+/+	BCL11A_direct_+/+_(220g)	BCL11A_direct_+/+_(334r)	0.293314	1	0.115863	82140
chr12:11941853-11942354	ETV6	0.0283697	0.144984	0.00411316	0.00411316	BCL11A	FALSE	BCL11A_direct_+/+	BCL11A_direct_+/+_(220g)	BCL11A_direct_+/+_(334r)	0.284508	1	0.296204	73766
chr1:239914859-239915360	CHRM3	0.0131272	0.245556	0.00322346	0.00322346	BCL11A	FALSE	BCL11A_direct_+/+	BCL11A_direct_+/+_(220g)	BCL11A_direct_+/+_(334r)	0.543213	1	0.471474	84580
chr12:56941664-56942165	NAB2	0.0548027	0.0722501	0.0039595	0.0039595	BCL11A	FALSE	BCL11A_direct_+/+	BCL11A_direct_+/+_(220g)	BCL11A_direct_+/+_(334r)	0.432705	1	0.124918	55197
chr14:100665808-100666309	BEGAIN	0.00822347	0.0919915	0.000756489	0.000756489	BCL11A	FALSE	BCL11A_direct_+/+	BCL11A_direct_+/+_(220g)	BCL11A_direct_+/+_(334r)	0.234535	1	0.222637	81330
chr6:88166767-88167268	CNR1	0.143808	0.393241	0.0565513	0.0565513	BCL11A	FALSE	BCL11A_direct_+/+	BCL11A_direct_+/+_(220g)	BCL11A_direct_+/+_(334r)	0.295058	1	0.298747	16772
chr3:186414683-186415184	DGKG	0.0855004	0.509723	0.0435816	0.0435816	BCL11A	FALSE	BCL11A_direct_+/+	BCL11A_direct_+/+_(220g)	BCL11A_direct_+/+_(334r)	0.531416	1	0.270682	32285
chr22:45064300-45064801	PHF21B	0.0648124	0.177084	0.0114772	0.0114772	BCL11A	FALSE	BCL11A_direct_+/+	BCL11A_direct_+/+_(220g)	BCL11A_direct_+/+_(334r)	2.30476	1	0.15279	33667
chr6:79421871-79422372	LCA5	0.0113869	0.187635	0.00213659	0.00213659	BCL11A	FALSE	BCL11A_direct_+/+	BCL11A_direct_+/+_(220g)	BCL11A_direct_+/+_(334r)	0.180625	1	0.317303	80056
chr10:110512782-110513283	DUSP5	0.0958622	0.0711314	0.00681881	0.00681881	BCL11A	FALSE	BCL11A_direct_+/+	BCL11A_direct_+/+_(220g)	BCL11A_direct_+/+_(334r)	1.67655	1	0.0765005	8425
chr1:4602850-4603351	AJAP1	0.0839683	0.211806	0.017785	0.017785	BCL11A	FALSE	BCL11A_direct_+/+	BCL11A_direct_+/+_(220g)	BCL11A_direct_+/+_(334r)	1.44922	1	0.358143	33965
chr16:13052608-13053109	SHISA9	0.103338	0.37804	0.039066	0.039066	BCL11A	FALSE	BCL11A_direct_+/+	BCL11A_direct_+/+_(220g)	BCL11A_direct_+/+_(334r)	2.1949	1	0.411712	5303
chr2:38146637-38147138	RMDN2	0.0123947	0.0823347	0.00102052	0.00102052	BCL11A	FALSE	BCL11A_direct_+/+	BCL11A_direct_+/+_(220g)	BCL11A_direct_+/+_(334r)	0.329416	1	0.173005	86116
chr3:186380735-186381236	DGKG	0.0587639	0.476226	0.0279849	0.0279849	BCL11A	FALSE	BCL11A_direct_+/+	BCL11A_direct_+/+_(220g)	BCL11A_direct_+/+_(334r)	0.531416	1	0.270682	50778
chrX:29889731-29890232	IL1RAPL1	0.0792911	0.26061	0.0206641	0.0206641	BCL11A	FALSE	BCL11A_direct_+/+	BCL11A_direct_+/+_(220g)	BCL11A_direct_+/+_(334r)	0.730901	1	0.488717	34806
chr11:108733576-108734077	EXPH5	0.0947944	0.208117	0.0197284	0.0197284	BCL11A	FALSE	BCL11A_direct_+/+	BCL11A_direct_+/+_(220g)	BCL11A_direct_+/+_(334r)	0.888344	1	0.223537	29417
chr15:51829564-51830065	MAPK6	0.0177231	0.0733211	0.00129948	0.00129948	BCL11A	FALSE	BCL11A_direct_+/+	BCL11A_direct_+/+_(220g)	BCL11A_direct_+/+_(334r)	0.180552	1	0.239933	75026
chr3:53140859-53141360	RFT1	0.011939	0.0708662	0.000846071	0.000846071	BCL11A	FALSE	BCL11A_direct_+/+	BCL11A_direct_+/+_(220g)	BCL11A_direct_+/+_(334r)	0.260773	1	0.156762	78745
chr12:124685028-124685529	NCOR2	0.00629298	0.163026	0.00102592	0.00102592	BCL11A	FALSE	BCL11A_direct_+/+	BCL11A_direct_+/+_(220g)	BCL11A_direct_+/+_(334r)	0.688202	1	0.363021	71104
chr7:1513383-1513884	MAFK	0.0197672	0.0510908	0.00100992	0.00100992	BCL11A	FALSE	BCL11A_direct_+/+	BCL11A_direct_+/+_(220g)	BCL11A_direct_+/+_(334r)	1.34985	1	0.0803933	72613
chr10:103442015-103442516	NEURL1	0.00154261	0.0658806	0.000101628	0.000101628	BCL11A	FALSE	BCL11A_direct_+/+	BCL11A_direct_+/+_(220g)	BCL11A_direct_+/+_(334r)	0.844951	1	0.298699	73138
chr12:125742433-125742934	TMEM132B	0.0100592	0.230513	0.00231877	0.00231877	BCL11A	FALSE	BCL11A_direct_+/+	BCL11A_direct_+/+_(220g)	BCL11A_direct_+/+_(334r)	0.336228	1	0.458279	75440
chr3:135193000-135193501	EPHB1	0.0179054	0.066459	0.00118998	0.00118998	BCL11A	FALSE	BCL11A_direct_+/+	BCL11A_direct_+/+_(220g)	BCL11A_direct_+/+_(334r)	0.27527	1	0.300361	75018
chr4:3233919-3234420	RGS12	0.00921885	0.235074	0.00216711	0.00216711	BCL11A	FALSE	BCL11A_direct_+/+	BCL11A_direct_+/+_(220g)	BCL11A_direct_+/+_(334r)	2.36934	1	0.265394	60431
chr5:10600548-10601049	ANKRD33B	0.0195651	0.155285	0.00303818	0.00303818	BCL11A	FALSE	BCL11A_direct_+/+	BCL11A_direct_+/+_(220g)	BCL11A_direct_+/+_(334r)	0.293398	1	0.332131	84108
chr7:98771628-98772129	NPTX2	0.0650731	0.214312	0.0139459	0.0139459	BCL11A	FALSE	BCL11A_direct_+/+	BCL11A_direct_+/+_(220g)	BCL11A_direct_+/+_(334r)	0.288175	1	0.149372	53822
chr7:36115597-36116098	EEPD1	0.0536282	0.156743	0.00840583	0.00840583	BCL11A	FALSE	BCL11A_direct_+/+	BCL11A_direct_+/+_(220g)	BCL11A_direct_+/+_(334r)	0.761852	1	0.17104	25640
chr8:104365942-104366443	LRP12	0.0176932	0.115369	0.00204124	0.00204124	BCL11A	FALSE	BCL11A_direct_+/+	BCL11A_direct_+/+_(220g)	BCL11A_direct_+/+_(334r)	0.259805	1	0.30942	73199
chr22:35836503-35837004	RBFOX2	0.0671139	0.180934	0.0121432	0.0121432	BCL11A	FALSE	BCL11A_direct_+/+	BCL11A_direct_+/+_(220g)	BCL11A_direct_+/+_(334r)	0.511654	1	0.405655	51943
chr1:235504938-235505439	GNG4	0.0598007	0.0748721	0.00447741	0.00447741	BCL11A	FALSE	BCL11A_direct_+/+	BCL11A_direct_+/+_(220g)	BCL11A_direct_+/+_(334r)	0.703189	1	0.102311	27442
chr8:1901678-1902179	MYOM2	0.0322808	0.180555	0.00582845	0.00582845	BCL11A	FALSE	BCL11A_direct_+/+	BCL11A_direct_+/+_(220g)	BCL11A_direct_+/+_(334r)	0.211188	1	0.22467	75645
chr11:8019533-8020034	TUB	0.0172186	0.141781	0.00244126	0.00244126	BCL11A	FALSE	BCL11A_direct_+/+	BCL11A_direct_+/+_(220g)	BCL11A_direct_+/+_(334r)	0.234212	1	0.274417	85501
chr10:78974511-78975012	ZMIZ1	0.0183678	0.128667	0.00236332	0.00236332	BCL11A	FALSE	BCL11A_direct_+/+	BCL11A_direct_+/+_(220g)	BCL11A_direct_+/+_(334r)	0.357366	1	0.208282	84411
chr3:186057631-186058132	ETV5	0.0694884	0.0722537	0.00502079	0.00502079	BCL11A	FALSE	BCL11A_direct_+/+	BCL11A_direct_+/+_(220g)	BCL11A_direct_+/+_(334r)	0.788389	1	0.259304	36966
chr6:161229298-161229799	AGPAT4	0.00937634	0.18305	0.00171634	0.00171634	BCL11A	FALSE	BCL11A_direct_+/+	BCL11A_direct_+/+_(220g)	BCL11A_direct_+/+_(334r)	0.426564	1	0.35668	72644
chr10:26805725-26806226	ABI1	0.00466011	0.0715647	0.000333499	0.000333499	BCL11A	FALSE	BCL11A_direct_+/+	BCL11A_direct_+/+_(220g)	BCL11A_direct_+/+_(334r)	0.247249	1	0.333352	85369
chr12:10212276-10212777	OLR1	0.0561214	0.0504319	0.00283031	0.00283031	BCL11A	FALSE	BCL11A_direct_+/+	BCL11A_direct_+/+_(220g)	BCL11A_direct_+/+_(334r)	0.191158	1	0.0540767	65413
chr16:28001298-28001799	GSG1L	0.0306623	0.407024	0.0124803	0.0124803	BCL11A	FALSE	BCL11A_direct_+/+	BCL11A_direct_+/+_(220g)	BCL11A_direct_+/+_(334r)	0.820526	1	0.290061	66770
chr11:12539673-12540174	TEAD1	0.0178	0.0953126	0.00169656	0.00169656	BCL11A	FALSE	BCL11A_direct_+/+	BCL11A_direct_+/+_(220g)	BCL11A_direct_+/+_(334r)	0.341473	1	0.262019	76805
chr15:51874810-51875311	MAPK6	0.0604125	0.0930029	0.00561854	0.00561854	BCL11A	FALSE	BCL11A_direct_+/+	BCL11A_direct_+/+_(220g)	BCL11A_direct_+/+_(334r)	0.180552	1	0.239933	60479
chr17:3884588-3885089	CAMKK1	0.0230887	0.169225	0.00390719	0.00390719	BCL11A	FALSE	BCL11A_direct_+/+	BCL11A_direct_+/+_(220g)	BCL11A_direct_+/+_(334r)	0.577826	1	0.301113	79861
chr11:63905268-63905769	MARK2	0.0248217	0.154799	0.00384238	0.00384238	BCL11A	FALSE	BCL11A_direct_+/+	BCL11A_direct_+/+_(220g)	BCL11A_direct_+/+_(334r)	0.29806	1	0.290082	77145
chr7:5636889-5637390	FSCN1	0.072219	0.107782	0.0077839	0.0077839	BCL11A	FALSE	BCL11A_direct_+/+	BCL11A_direct_+/+_(220g)	BCL11A_direct_+/+_(334r)	0.236149	1	0.137791	51087
chr1:212638150-212638651	BATF3	0.0523796	0.0936071	0.00490311	0.00490311	BCL11A	FALSE	BCL11A_direct_+/+	BCL11A_direct_+/+_(220g)	BCL11A_direct_+/+_(334r)	0.195392	1	0.123594	66614
chr4:3202046-3202547	RGS12	0.00826901	0.255833	0.00211549	0.00211549	BCL11A	FALSE	BCL11A_direct_+/+	BCL11A_direct_+/+_(220g)	BCL11A_direct_+/+_(334r)	2.36934	1	0.265394	56626
chr14:92556196-92556697	SLC24A4	0.0954796	0.204153	0.0194925	0.0194925	BCL11A	FALSE	BCL11A_direct_+/+	BCL11A_direct_+/+_(220g)	BCL11A_direct_+/+_(334r)	0.207919	1	0.267553	36075
chr15:51846229-51846730	MAPK6	0.063677	0.0841395	0.00535775	0.00535775	BCL11A	FALSE	BCL11A_direct_+/+	BCL11A_direct_+/+_(220g)	BCL11A_direct_+/+_(334r)	0.180552	1	0.239933	48678
chr15:52006486-52006987	MAPK6	0.0252718	0.0731287	0.00184809	0.00184809	BCL11A	FALSE	BCL11A_direct_+/+	BCL11A_direct_+/+_(220g)	BCL11A_direct_+/+_(334r)	0.180552	1	0.239933	84714
chr11:18616053-18616554	PTPN5	0.00559363	0.0661776	0.000370173	0.000370173	BCL11A	FALSE	BCL11A_direct_+/+	BCL11A_direct_+/+_(220g)	BCL11A_direct_+/+_(334r)	0.181254	1	0.257046	83903
chr8:1994368-1994869	MYOM2	0.114992	0.166345	0.0191283	0.0191283	BCL11A	FALSE	BCL11A_direct_+/+	BCL11A_direct_+/+_(220g)	BCL11A_direct_+/+_(334r)	0.211188	1	0.22467	26848
chr2:196350770-196351271	HECW2	0.0254839	0.210096	0.00535407	0.00535407	BCL11A	FALSE	BCL11A_direct_+/+	BCL11A_direct_+/+_(220g)	BCL11A_direct_+/+_(334r)	0.243046	1	0.436882	84929
chr18:76477066-76477567	ZNF516	0.00859136	0.0519524	0.000446342	0.000446342	BCL11A	FALSE	BCL11A_direct_+/+	BCL11A_direct_+/+_(220g)	BCL11A_direct_+/+_(334r)	0.45065	1	0.207757	32221
chr12:11839068-11839569	ETV6	0.020724	0.0714153	0.00148001	0.00148001	BCL11A	FALSE	BCL11A_direct_+/+	BCL11A_direct_+/+_(220g)	BCL11A_direct_+/+_(334r)	0.284508	1	0.296204	67897
chr14:51828575-51829076	GNG2	0.0232551	0.243884	0.00567157	0.00567157	BCL11A	FALSE	BCL11A_direct_+/+	BCL11A_direct_+/+_(220g)	BCL11A_direct_+/+_(334r)	0.229111	1	0.290147	80480
chr11:20729749-20730250	NELL1	0.0492612	0.186132	0.00916906	0.00916906	BCL11A	FALSE	BCL11A_direct_+/+	BCL11A_direct_+/+_(220g)	BCL11A_direct_+/+_(334r)	1.23702	1	0.335585	49318
chr6:107576987-107577488	SOBP	0.0516185	0.178803	0.00922953	0.00922953	BCL11A	FALSE	BCL11A_direct_+/+	BCL11A_direct_+/+_(220g)	BCL11A_direct_+/+_(334r)	0.338676	1	0.41645	60818
chr3:186368867-186369368	DGKG	0.00759992	0.40458	0.00307478	0.00307478	BCL11A	FALSE	BCL11A_direct_+/+	BCL11A_direct_+/+_(220g)	BCL11A_direct_+/+_(334r)	0.531416	1	0.270682	78314
chr7:72272627-72273128	CALN1	0.0104847	0.219824	0.00230479	0.00230479	BCL11A	FALSE	BCL11A_direct_+/+	BCL11A_direct_+/+_(220g)	BCL11A_direct_+/+_(334r)	0.929792	1	0.343808	80162
chr22:17673162-17673663	MICAL3	0.00258041	0.123933	0.000319799	0.000319799	BCL11A	FALSE	BCL11A_direct_+/+	BCL11A_direct_+/+_(220g)	BCL11A_direct_+/+_(334r)	0.269366	1	0.416335	81019
chr10:95529171-95529672	SORBS1	0.0106881	0.0528843	0.000565234	0.000565234	BCL11A	FALSE	BCL11A_direct_+/+	BCL11A_direct_+/+_(220g)	BCL11A_direct_+/+_(334r)	0.369773	1	0.437535	75031
chr10:100912724-100913225	PAX2	0.0506704	0.138661	0.00702601	0.00702601	BCL11A	FALSE	BCL11A_direct_+/+	BCL11A_direct_+/+_(220g)	BCL11A_direct_+/+_(334r)	0.3683	1	0.120525	68283
chr7:36127272-36127773	EEPD1	0.0205676	0.059645	0.00122675	0.00122675	BCL11A	FALSE	BCL11A_direct_+/+	BCL11A_direct_+/+_(220g)	BCL11A_direct_+/+_(334r)	0.761852	1	0.17104	61568
chr7:36280930-36281431	EEPD1	0.08099	0.168356	0.0136352	0.0136352	BCL11A	FALSE	BCL11A_direct_+/+	BCL11A_direct_+/+_(220g)	BCL11A_direct_+/+_(334r)	0.761852	1	0.17104	25321
chr22:29311075-29311576	EMID1	0.0174548	0.113978	0.00198946	0.00198946	BCL11A	FALSE	BCL11A_direct_+/+	BCL11A_direct_+/+_(220g)	BCL11A_direct_+/+_(334r)	0.217166	1	0.122295	75474
chr17:34169107-34169608	ASIC2	0.0305724	0.258123	0.00789142	0.00789142	BCL11A	FALSE	BCL11A_direct_+/+	BCL11A_direct_+/+_(220g)	BCL11A_direct_+/+_(334r)	0.194549	1	0.40733	75097
chr22:33073913-33074414	SYN3	0.00774069	0.134932	0.00104447	0.00104447	BCL11A	FALSE	BCL11A_direct_+/+	BCL11A_direct_+/+_(220g)	BCL11A_direct_+/+_(334r)	0.860471	1	0.417365	68218
chr11:126790690-126791191	KIRREL3	0.00113042	0.0627856	7.0974e-05	7.0974e-05	BCL11A	FALSE	BCL11A_direct_+/+	BCL11A_direct_+/+_(220g)	BCL11A_direct_+/+_(334r)	0.989917	1	0.414046	79174
chr12:10172183-10172684	OLR1	0.146015	0.0835674	0.0122021	0.0122021	BCL11A	FALSE	BCL11A_direct_+/+	BCL11A_direct_+/+_(220g)	BCL11A_direct_+/+_(334r)	0.191158	1	0.0540767	15461
chr10:11367043-11367544	CELF2	0.0773402	0.37809	0.0292416	0.0292416	BCL11A	FALSE	BCL11A_direct_+/+	BCL11A_direct_+/+_(220g)	BCL11A_direct_+/+_(334r)	0.679523	1	0.475739	30219
chr7:72405364-72405865	CALN1	0.0731964	0.339442	0.0248459	0.0248459	BCL11A	FALSE	BCL11A_direct_+/+	BCL11A_direct_+/+_(220g)	BCL11A_direct_+/+_(334r)	0.929792	1	0.343808	22963
chr13:97975554-97976055	IPO5	0.0340522	0.178606	0.00608192	0.00608192	BCL11A	FALSE	BCL11A_direct_+/+	BCL11A_direct_+/+_(220g)	BCL11A_direct_+/+_(334r)	0.720506	1	0.363621	35211
chr2:186849125-186849626	FAM171B	0.0153993	0.140155	0.00215828	0.00215828	BCL11A	FALSE	BCL11A_direct_+/+	BCL11A_direct_+/+_(220g)	BCL11A_direct_+/+_(334r)	0.199972	1	0.36443	82805
chr2:157473714-157474215	ACVR1C	0.0419283	0.275502	0.0115513	0.0115513	BCL11A	FALSE	BCL11A_direct_+/+	BCL11A_direct_+/+_(220g)	BCL11A_direct_+/+_(334r)	0.493152	1	0.16776	61505
chr20:59323115-59323616	ZNF831	0.0293579	0.1912	0.00561322	0.00561322	BCL11A	FALSE	BCL11A_direct_+/+	BCL11A_direct_+/+_(220g)	BCL11A_direct_+/+_(334r)	0.199541	1	0.236254	79100
chr9:110351122-110351623	SVEP1	0.109038	0.165107	0.018003	0.018003	BCL11A	FALSE	BCL11A_direct_+/+	BCL11A_direct_+/+_(220g)	BCL11A_direct_+/+_(334r)	0.346789	1	0.219958	22788
chr11:126637691-126638192	KIRREL3	0.0138312	0.308627	0.00426868	0.00426868	BCL11A	FALSE	BCL11A_direct_+/+	BCL11A_direct_+/+_(220g)	BCL11A_direct_+/+_(334r)	0.989917	1	0.414046	78605
chr1:43294478-43294979	MPL	0.0421534	0.056261	0.00237159	0.00237159	BCL11A	FALSE	BCL11A_direct_+/+	BCL11A_direct_+/+_(220g)	BCL11A_direct_+/+_(334r)	1.27509	1	0.0921121	37728
chr5:98755579-98756080	RGMB	0.0600756	0.117551	0.00706196	0.00706196	BCL11A	FALSE	BCL11A_direct_+/+	BCL11A_direct_+/+_(220g)	BCL11A_direct_+/+_(334r)	0.239839	1	0.17031	54784
chr9:112873849-112874350	ZNF883	0.0138302	0.0599292	0.000828834	0.000828834	BCL11A	FALSE	BCL11A_direct_+/+	BCL11A_direct_+/+_(220g)	BCL11A_direct_+/+_(334r)	0.259446	1	0.199302	86045
chr4:185589227-185589728	SORBS2	0.104231	0.346966	0.0361645	0.0361645	BCL11A	FALSE	BCL11A_direct_+/+	BCL11A_direct_+/+_(220g)	BCL11A_direct_+/+_(334r)	1.6143	1	0.422569	15271
chr4:40057360-40057861	N4BP2	0.0252612	0.0585303	0.00147855	0.00147855	BCL11A	FALSE	BCL11A_direct_+/+	BCL11A_direct_+/+_(220g)	BCL11A_direct_+/+_(334r)	0.489791	1	0.156744	56431
chr11:83567067-83567568	DLG2	0.00365608	0.26567	0.00097131	0.00097131	BCL11A	FALSE	BCL11A_direct_+/+	BCL11A_direct_+/+_(220g)	BCL11A_direct_+/+_(334r)	0.498656	1	0.485861	75579
chr1:156475745-156476246	IQGAP3	0.0186846	0.0540033	0.00100903	0.00100903	BCL11A	FALSE	BCL11A_direct_+/+	BCL11A_direct_+/+_(220g)	BCL11A_direct_+/+_(334r)	0.222459	1	0.0685959	81641
chr6:37628821-37629322	MDGA1	0.0668833	0.226969	0.0151805	0.0151805	BCL11A	FALSE	BCL11A_direct_+/+	BCL11A_direct_+/+_(220g)	BCL11A_direct_+/+_(334r)	1.13216	1	0.150794	42395
chr14:72612232-72612733	RGS6	0.0558705	0.311168	0.0173851	0.0173851	BCL11A	FALSE	BCL11A_direct_+/+	BCL11A_direct_+/+_(220g)	BCL11A_direct_+/+_(334r)	0.256608	1	0.450993	67606
chr2:112140094-112140595	FBLN7	0.0283653	0.0903824	0.00256373	0.00256373	BCL11A	FALSE	BCL11A_direct_+/+	BCL11A_direct_+/+_(220g)	BCL11A_direct_+/+_(334r)	1.58597	1	0.241132	62892
chr18:3624970-3625471	DLGAP1	0.000544394	0.165124	8.98924e-05	8.98924e-05	BCL11A	FALSE	BCL11A_direct_+/+	BCL11A_direct_+/+_(220g)	BCL11A_direct_+/+_(334r)	0.346983	1	0.490033	84287
chr8:22599510-22600011	SORBS3	0.0700427	0.0533886	0.00373948	0.00373948	BCL11A	FALSE	BCL11A_direct_+/+	BCL11A_direct_+/+_(220g)	BCL11A_direct_+/+_(334r)	0.384946	1	0.0637844	32424
chr8:123671149-123671650	FBXO32	0.00428042	0.0852857	0.000365058	0.000365058	BCL11A	FALSE	BCL11A_direct_+/+	BCL11A_direct_+/+_(220g)	BCL11A_direct_+/+_(334r)	1.22474	1	0.247274	39130
chr18:3603578-3604079	DLGAP1	0.000345503	0.137289	4.74337e-05	4.74337e-05	BCL11A	FALSE	BCL11A_direct_+/+	BCL11A_direct_+/+_(220g)	BCL11A_direct_+/+_(334r)	0.346983	1	0.490033	85840
chr10:79151866-79152367	ZMIZ1	0.0235115	0.0754336	0.00177356	0.00177356	BCL11A	FALSE	BCL11A_direct_+/+	BCL11A_direct_+/+_(220g)	BCL11A_direct_+/+_(334r)	0.357366	1	0.208282	58138
chr10:76736970-76737471	KCNMA1	0.0196383	0.140707	0.00276324	0.00276324	BCL11A	FALSE	BCL11A_direct_+/+	BCL11A_direct_+/+_(220g)	BCL11A_direct_+/+_(334r)	0.185826	1	0.459325	82538
chr12:130617219-130617720	RIMBP2	0.0398763	0.237287	0.00946214	0.00946214	BCL11A	FALSE	BCL11A_direct_+/+	BCL11A_direct_+/+_(220g)	BCL11A_direct_+/+_(334r)	0.596797	1	0.432522	49154
chr6:162856928-162857429	PACRG	0.024199	0.0780778	0.0018894	0.0018894	BCL11A	FALSE	BCL11A_direct_+/+	BCL11A_direct_+/+_(220g)	BCL11A_direct_+/+_(334r)	0.329613	1	0.357052	80060
chr9:100959385-100959886	PLPPR1	0.0124486	0.0656466	0.000817206	0.000817206	BCL11A	FALSE	BCL11A_direct_+/+	BCL11A_direct_+/+_(220g)	BCL11A_direct_+/+_(334r)	0.508952	1	0.177043	67713
chr1:154342232-154342733	IL6R	0.12293	0.0703634	0.00864976	0.00864976	BCL11A	FALSE	BCL11A_direct_+/+	BCL11A_direct_+/+_(220g)	BCL11A_direct_+/+_(334r)	0.529104	1	0.136793	12477
chrX:84219617-84220118	HDX	0.093548	0.0525422	0.00491521	0.00491521	BCL11A	FALSE	BCL11A_direct_+/+	BCL11A_direct_+/+_(220g)	BCL11A_direct_+/+_(334r)	0.275239	1	0.239703	7848
chr14:71890621-71891122	SIPA1L1	0.0461223	0.257016	0.0118542	0.0118542	BCL11A	FALSE	BCL11A_direct_+/+	BCL11A_direct_+/+_(220g)	BCL11A_direct_+/+_(334r)	0.421877	1	0.480297	58624
chr14:50804199-50804700	ABHD12B	0.0141968	0.0585486	0.000831202	0.000831202	BCL11A	FALSE	BCL11A_direct_+/+	BCL11A_direct_+/+_(220g)	BCL11A_direct_+/+_(334r)	0.29784	1	0.0789198	79888
chr2:135741593-135742094	R3HDM1	0.016509	0.174705	0.00288421	0.00288421	BCL11A	FALSE	BCL11A_direct_+/+	BCL11A_direct_+/+_(220g)	BCL11A_direct_+/+_(334r)	0.269726	1	0.45656	70457
chr5:175666039-175666540	SFXN1	0.0258394	0.0991096	0.00256093	0.00256093	BCL11A	FALSE	BCL11A_direct_+/+	BCL11A_direct_+/+_(220g)	BCL11A_direct_+/+_(334r)	0.815283	1	0.311621	52500
chr21:17451329-17451830	BTG3	0.0167778	0.0508964	0.000853931	0.000853931	BCL11A	FALSE	BCL11A_direct_+/+	BCL11A_direct_+/+_(220g)	BCL11A_direct_+/+_(334r)	0.477191	1	0.103819	85327
chr5:175666039-175666540	CPLX2	0.060271	0.13366	0.00805582	0.00805582	BCL11A	FALSE	BCL11A_direct_+/+	BCL11A_direct_+/+_(220g)	BCL11A_direct_+/+_(334r)	0.599891	1	0.236605	41529
chr10:80158605-80159106	ANXA11	0.0320879	0.145162	0.00465795	0.00465795	BCL11A	FALSE	BCL11A_direct_+/+	BCL11A_direct_+/+_(220g)	BCL11A_direct_+/+_(334r)	0.274664	1	0.279796	51829
chr15:52081084-52081585	MAPK6	0.010795	0.0879081	0.000948965	0.000948965	BCL11A	FALSE	BCL11A_direct_+/+	BCL11A_direct_+/+_(220g)	BCL11A_direct_+/+_(334r)	0.180552	1	0.239933	87001
chr4:56641513-56642014	HOPX	0.0498005	0.128464	0.00639756	0.00639756	BCL11A	FALSE	BCL11A_direct_+/+	BCL11A_direct_+/+_(220g)	BCL11A_direct_+/+_(334r)	0.21926	1	0.223923	44947
chr4:185589227-185589728	CCDC110	0.119001	0.0950072	0.0113059	0.0113059	BCL11A	FALSE	BCL11A_direct_+/+	BCL11A_direct_+/+_(220g)	BCL11A_direct_+/+_(334r)	0.193238	1	0.114914	23056
chr15:67102252-67102753	SMAD3	0.0179376	0.275443	0.00494077	0.00494077	BCL11A	FALSE	BCL11A_direct_+/+	BCL11A_direct_+/+_(220g)	BCL11A_direct_+/+_(334r)	0.678476	1	0.363777	68515
chr11:57649927-57650428	SERPING1	0.0299303	0.0501191	0.00150008	0.00150008	BCL11A	FALSE	BCL11A_direct_+/+	BCL11A_direct_+/+_(220g)	BCL11A_direct_+/+_(334r)	0.339199	1	0.0643468	35916
chr2:157621135-157621636	ACVR1C	0.110275	0.298009	0.0328631	0.0328631	BCL11A	FALSE	BCL11A_direct_+/+	BCL11A_direct_+/+_(220g)	BCL11A_direct_+/+_(334r)	0.493152	1	0.16776	13106
chr4:7630613-7631114	AFAP1	0.024422	0.104788	0.00255913	0.00255913	BCL11A	FALSE	BCL11A_direct_+/+	BCL11A_direct_+/+_(220g)	BCL11A_direct_+/+_(334r)	0.19108	1	0.256387	65130
chr15:67024517-67025018	SMAD3	0.0379192	0.293257	0.0111201	0.0111201	BCL11A	FALSE	BCL11A_direct_+/+	BCL11A_direct_+/+_(220g)	BCL11A_direct_+/+_(334r)	0.678476	1	0.363777	33514
chr18:31487738-31488239	DSG3	0.0994235	0.104631	0.0104027	0.0104027	BCL11A	FALSE	BCL11A_direct_+/+	BCL11A_direct_+/+_(220g)	BCL11A_direct_+/+_(334r)	0.488925	1	0.0986413	8034
chr19:6092493-6092994	MLLT1	0.0297888	0.0963695	0.00287073	0.00287073	BCL11A	FALSE	BCL11A_direct_+/+	BCL11A_direct_+/+_(220g)	BCL11A_direct_+/+_(334r)	0.562208	1	0.153497	79172
chr2:40746837-40747338	SLC8A1	0.0162152	0.0748344	0.00121345	0.00121345	BCL11A	FALSE	BCL11A_direct_+/+	BCL11A_direct_+/+_(220g)	BCL11A_direct_+/+_(334r)	0.62036	1	0.425024	65045
chr20:46279129-46279630	CDH22	0.0227316	0.256603	0.00583301	0.00583301	BCL11A	FALSE	BCL11A_direct_+/+	BCL11A_direct_+/+_(220g)	BCL11A_direct_+/+_(334r)	0.350079	1	0.33153	80365
chr11:21405567-21406068	NELL1	0.0161329	0.0962941	0.00155351	0.00155351	BCL11A	FALSE	BCL11A_direct_+/+	BCL11A_direct_+/+_(220g)	BCL11A_direct_+/+_(334r)	1.23702	1	0.335585	39945
chr8:144853030-144853531	ZNF251	0.0437641	0.138804	0.00607461	0.00607461	BPTF	FALSE	BPTF_direct_+/+	BPTF_direct_+/+_(13g)	BPTF_direct_+/+_(9r)	0.68992	1	0.296856	2050
chr8:144853030-144853531	ZNF16	0.0746771	0.0650696	0.00485921	0.00485921	BPTF	FALSE	BPTF_direct_+/+	BPTF_direct_+/+_(13g)	BPTF_direct_+/+_(9r)	0.865796	1	0.113167	988
chr2:60550422-60550923	BCL11A	0.0116088	0.158032	0.00183455	0.00183455	BPTF	FALSE	BPTF_direct_+/+	BPTF_direct_+/+_(13g)	BPTF_direct_+/+_(9r)	0.549006	1	0.322205	44843
chr11:16738453-16738954	C11orf58	0.0140835	0.0771712	0.00108684	0.00108684	BPTF	FALSE	BPTF_direct_+/+	BPTF_direct_+/+_(13g)	BPTF_direct_+/+_(9r)	0.576421	1	0.308819	47329
chr6:30720182-30720683	DHX16	0.058102	0.0630584	0.00366382	0.00366382	BPTF	FALSE	BPTF_direct_+/+	BPTF_direct_+/+_(13g)	BPTF_direct_+/+_(9r)	0.549841	1	0.146349	19611
chr17:36722330-36722831	GGNBP2	0.00391269	0.0556815	0.000217865	0.000217865	BPTF	FALSE	BPTF_direct_+/+	BPTF_direct_+/+_(13g)	BPTF_direct_+/+_(9r)	0.422939	1	0.322824	30760
chr21:42108381-42108882	ABCG1	0.00640016	0.0502884	0.000321853	0.000321853	BPTF	FALSE	BPTF_direct_+/+	BPTF_direct_+/+_(13g)	BPTF_direct_+/+_(9r)	0.380995	1	0.156235	28141
chr6:30720182-30720683	ABCF1	0.028036	0.0532917	0.00149408	0.00149408	BPTF	FALSE	BPTF_direct_+/+	BPTF_direct_+/+_(13g)	BPTF_direct_+/+_(9r)	0.495677	1	0.191623	40575
chr10:79981476-79981977	TMEM254	0.0543044	0.0585197	0.00317788	0.00317788	BPTF	FALSE	BPTF_direct_+/+	BPTF_direct_+/+_(13g)	BPTF_direct_+/+_(9r)	0.499886	1	0.162794	21020
chr13:100667728-100668229	PCCA	0.0635604	0.144357	0.00917541	0.00917541	BPTF	FALSE	BPTF_direct_+/+	BPTF_direct_+/+_(13g)	BPTF_direct_+/+_(9r)	0.765287	1	0.460979	16422
chr10:49395636-49396137	ERCC6	0.0620774	0.0900843	0.0055922	0.0055922	BPTF	FALSE	BPTF_direct_+/+	BPTF_direct_+/+_(13g)	BPTF_direct_+/+_(9r)	0.406171	1	0.302071	27762
chr8:144853030-144853531	ZNF34	0.0555116	0.0595883	0.00330784	0.00330784	BPTF	FALSE	BPTF_direct_+/+	BPTF_direct_+/+_(13g)	BPTF_direct_+/+_(9r)	0.44093	1	0.139678	2079
chr6:30720182-30720683	ATAT1	0.0540455	0.0580722	0.00313854	0.00313854	BPTF	FALSE	BPTF_direct_+/+	BPTF_direct_+/+_(13g)	BPTF_direct_+/+_(9r)	0.511942	1	0.135038	23192
chr16:87950969-87951470	SLC7A5	0.0233284	0.0534986	0.00124804	0.00124804	CHD1	FALSE	CHD1_direct_+/+	CHD1_direct_+/+_(11g)	CHD1_direct_+/+_(24r)	0.724205	1	0.125647	47011
chr6:26341693-26342194	BTN3A3	0.0601398	0.053431	0.00321333	0.00321333	CHD1	FALSE	CHD1_direct_+/+	CHD1_direct_+/+_(11g)	CHD1_direct_+/+_(24r)	0.149498	1	0.0556867	61957
chr11:46243397-46243898	PHF21A	0.032495	0.15589	0.00506566	0.00506566	CHD1	FALSE	CHD1_direct_+/+	CHD1_direct_+/+_(11g)	CHD1_direct_+/+_(24r)	0.188167	1	0.328354	48195
chr16:69565791-69566292	NFAT5	0.0448818	0.172335	0.00773473	0.00773473	CHD1	FALSE	CHD1_direct_+/+	CHD1_direct_+/+_(11g)	CHD1_direct_+/+_(24r)	0.161327	1	0.357225	4909
chr18:76492260-76492761	ZNF516	0.0208459	0.201843	0.00420759	0.00420759	CHD1	FALSE	CHD1_direct_+/+	CHD1_direct_+/+_(11g)	CHD1_direct_+/+_(24r)	0.28682	1	0.167275	67607
chr11:45994513-45995014	PHF21A	0.0328845	0.0702029	0.00230859	0.00230859	CHD1	FALSE	CHD1_direct_+/+	CHD1_direct_+/+_(11g)	CHD1_direct_+/+_(24r)	0.188167	1	0.328354	74093
chr2:72142435-72142936	CYP26B1	0.0543354	0.0756022	0.00410788	0.00410788	CHD1	FALSE	CHD1_direct_+/+	CHD1_direct_+/+_(11g)	CHD1_direct_+/+_(24r)	0.180793	1	0.0508019	63888
chr18:76491329-76491830	ZNF516	0.0253284	0.17911	0.00453657	0.00453657	CHD1	FALSE	CHD1_direct_+/+	CHD1_direct_+/+_(11g)	CHD1_direct_+/+_(24r)	0.28682	1	0.167275	77345
chr9:99821736-99822237	NR4A3	0.0232855	0.0549367	0.00127923	0.00127923	CHD1	FALSE	CHD1_direct_+/+	CHD1_direct_+/+_(11g)	CHD1_direct_+/+_(24r)	0.480612	1	0.104268	57619
chr5:98927322-98927823	CHD1	0.0827114	0.0851102	0.00703958	0.00703958	CHD1	FALSE	CHD1_direct_+/+	CHD1_direct_+/+_(11g)	CHD1_direct_+/+_(24r)	4.84288	1	1	258
chr18:76494239-76494740	ZNF516	0.0283402	0.100337	0.00284356	0.00284356	CHD1	FALSE	CHD1_direct_+/+	CHD1_direct_+/+_(11g)	CHD1_direct_+/+_(24r)	0.28682	1	0.167275	70452
chr11:46121141-46121642	PHF21A	0.0102978	0.161045	0.00165841	0.00165841	CHD1	FALSE	CHD1_direct_+/+	CHD1_direct_+/+_(11g)	CHD1_direct_+/+_(24r)	0.188167	1	0.328354	81865
chr5:98774162-98774663	CHD1	0.0899122	0.110853	0.00996704	0.00996704	CHD1	FALSE	CHD1_direct_+/+	CHD1_direct_+/+_(11g)	CHD1_direct_+/+_(24r)	4.84288	1	1	10875
chr5:98769424-98769925	CHD1	0.0222632	0.102066	0.00227231	0.00227231	CHD1	FALSE	CHD1_direct_+/+	CHD1_direct_+/+_(11g)	CHD1_direct_+/+_(24r)	4.84288	1	1	24370
chr6:89829632-89830133	BACH2	0.0369811	0.105144	0.00388832	0.00388832	CHD1	FALSE	CHD1_direct_+/+	CHD1_direct_+/+_(11g)	CHD1_direct_+/+_(24r)	0.575219	1	0.177992	64752
chr16:69726401-69726902	NFAT5	0.00122392	0.0794571	9.72494e-05	9.72494e-05	CHD1	FALSE	CHD1_direct_+/+	CHD1_direct_+/+_(11g)	CHD1_direct_+/+_(24r)	0.161327	1	0.357225	85857
chr18:76492892-76493393	ZNF516	0.0743434	0.23374	0.017377	0.017377	CHD1	FALSE	CHD1_direct_+/+	CHD1_direct_+/+_(11g)	CHD1_direct_+/+_(24r)	0.28682	1	0.167275	47501
chr2:72145330-72145831	CYP26B1	0.156048	0.087083	0.0135891	0.0135891	CHD1	FALSE	CHD1_direct_+/+	CHD1_direct_+/+_(11g)	CHD1_direct_+/+_(24r)	0.180793	1	0.0508019	1666
chr6:89967612-89968113	BACH2	0.026313	0.157688	0.00414926	0.00414926	CHD1	FALSE	CHD1_direct_+/+	CHD1_direct_+/+_(11g)	CHD1_direct_+/+_(24r)	0.575219	1	0.177992	45770
chr5:98770089-98770590	CHD1	0.0579726	0.107963	0.00625888	0.00625888	CHD1	FALSE	CHD1_direct_+/+	CHD1_direct_+/+_(11g)	CHD1_direct_+/+_(24r)	4.84288	1	1	17742
chr6:89819709-89820210	BACH2	0.0225814	0.0911295	0.00205783	0.00205783	CHD1	FALSE	CHD1_direct_+/+	CHD1_direct_+/+_(11g)	CHD1_direct_+/+_(24r)	0.575219	1	0.177992	55422
chr7:41705594-41706095	INHBA	0.0434103	0.113882	0.00494366	0.00494366	CHD1	FALSE	CHD1_direct_+/+	CHD1_direct_+/+_(11g)	CHD1_direct_+/+_(24r)	0.149533	1	0.0776514	40034
chr2:113157195-113157696	PSD4	0.0332594	0.0588615	0.00195769	0.00195769	CHD1	FALSE	CHD1_direct_+/+	CHD1_direct_+/+_(11g)	CHD1_direct_+/+_(24r)	0.222211	1	0.0695831	78708
chr16:69424372-69424873	NFAT5	0.0693782	0.205928	0.0142869	0.0142869	CHD1	FALSE	CHD1_direct_+/+	CHD1_direct_+/+_(11g)	CHD1_direct_+/+_(24r)	0.161327	1	0.357225	54526
chr7:66995507-66996008	TYW1	0.0927186	0.209617	0.0194354	0.0194354	CREM	FALSE	CREM_direct_+/+	CREM_direct_+/+_(54g)	CREM_direct_+/+_(68r)	0.136286	1	0.288941	8400
chr6:38212738-38213239	BTBD9	0.0244426	0.283684	0.00693398	0.00693398	CREM	FALSE	CREM_direct_+/+	CREM_direct_+/+_(54g)	CREM_direct_+/+_(68r)	0.166781	1	0.384842	33227
chr6:132413097-132413598	MOXD1	0.0933089	0.329138	0.0307115	0.0307115	CREM	FALSE	CREM_direct_+/+	CREM_direct_+/+_(54g)	CREM_direct_+/+_(68r)	0.216647	1	0.183703	30405
chr6:38639657-38640158	BTBD9	0.0508889	0.318997	0.0162334	0.0162334	CREM	FALSE	CREM_direct_+/+	CREM_direct_+/+_(54g)	CREM_direct_+/+_(68r)	0.166781	1	0.384842	42528
chr1:114757934-114758435	DENND2C	0.0372605	0.0813125	0.00302974	0.00302974	CREM	FALSE	CREM_direct_+/+	CREM_direct_+/+_(54g)	CREM_direct_+/+_(68r)	0.116237	1	0.114187	63444
chr1:162111879-162112380	ATF6	0.00464055	0.0663902	0.000308087	0.000308087	CREM	FALSE	CREM_direct_+/+	CREM_direct_+/+_(54g)	CREM_direct_+/+_(68r)	0.133301	1	0.256526	85372
chr19:51949034-51949535	ZNF350	0.0711139	0.0946192	0.00672874	0.00672874	CREM	FALSE	CREM_direct_+/+	CREM_direct_+/+_(54g)	CREM_direct_+/+_(68r)	0.125345	1	0.0782515	34421
chr1:145823943-145824444	CD160	0.0632271	0.0502355	0.00317624	0.00317624	CREM	FALSE	CREM_direct_+/+	CREM_direct_+/+_(54g)	CREM_direct_+/+_(68r)	0.0849989	1	0.0798052	41875
chr12:55715882-55716383	ITGA7	0.0259744	0.0788783	0.00204882	0.00204882	CREM	FALSE	CREM_direct_+/+	CREM_direct_+/+_(54g)	CREM_direct_+/+_(68r)	0.234713	1	0.117095	55520
chr12:55817733-55818234	ITGA7	0.0529966	0.1206	0.00639142	0.00639142	CREM	FALSE	CREM_direct_+/+	CREM_direct_+/+_(54g)	CREM_direct_+/+_(68r)	0.234713	1	0.117095	57960
chr12:52184975-52185476	NR4A1	0.0175389	0.0568294	0.000996728	0.000996728	CREM	FALSE	CREM_direct_+/+	CREM_direct_+/+_(54g)	CREM_direct_+/+_(68r)	0.131486	1	0.0917534	64297
chr19:44500226-44500727	ZNF229	0.102142	0.0878049	0.00896858	0.00896858	CREM	FALSE	CREM_direct_+/+	CREM_direct_+/+_(54g)	CREM_direct_+/+_(68r)	0.127915	1	0.0783271	11205
chr7:63929011-63929512	ZNF727	0.129836	0.124329	0.0161424	0.0161424	CREM	FALSE	CREM_direct_+/+	CREM_direct_+/+_(54g)	CREM_direct_+/+_(68r)	0.099504	1	0.132296	12611
chr10:35126750-35127251	CREM	0.02222	0.0978525	0.00217429	0.00217429	CREM	FALSE	CREM_direct_+/+	CREM_direct_+/+_(54g)	CREM_direct_+/+_(68r)	4.74549	1	1	18895
chr9:97922151-97922652	TRIM14	0.0458145	0.0545967	0.00250132	0.00250132	CREM	FALSE	CREM_direct_+/+	CREM_direct_+/+_(54g)	CREM_direct_+/+_(68r)	0.160048	1	0.0652685	9423
chr5:141605814-141606315	ARAP3	0.0340159	0.0831153	0.00282724	0.00282724	CREM	FALSE	CREM_direct_+/+	CREM_direct_+/+_(54g)	CREM_direct_+/+_(68r)	0.15041	1	0.0905099	52697
chr11:122791955-122792456	UBASH3B	0.0337962	0.185321	0.00626315	0.00626315	CREM	FALSE	CREM_direct_+/+	CREM_direct_+/+_(54g)	CREM_direct_+/+_(68r)	0.10789	1	0.141143	78490
chr7:41709793-41710294	INHBA	0.15266	0.109075	0.0166514	0.0166514	CREM	FALSE	CREM_direct_+/+	CREM_direct_+/+_(54g)	CREM_direct_+/+_(68r)	0.172961	1	0.0709493	754
chr19:52048834-52049335	ZNF350	0.0548782	0.0696728	0.00382352	0.00382352	CREM	FALSE	CREM_direct_+/+	CREM_direct_+/+_(54g)	CREM_direct_+/+_(68r)	0.125345	1	0.0782515	38640
chr1:11681130-11681631	DISP3	0.0782244	0.102785	0.0080403	0.0080403	CREM	FALSE	CREM_direct_+/+	CREM_direct_+/+_(54g)	CREM_direct_+/+_(68r)	0.248444	1	0.13688	41557
chr5:141771153-141771654	ARAP3	0.0346116	0.086043	0.00297808	0.00297808	CREM	FALSE	CREM_direct_+/+	CREM_direct_+/+_(54g)	CREM_direct_+/+_(68r)	0.15041	1	0.0905099	13067
chr7:11460638-11461139	THSD7A	0.0399001	0.246432	0.00983267	0.00983267	CREM	FALSE	CREM_direct_+/+	CREM_direct_+/+_(54g)	CREM_direct_+/+_(68r)	0.0815594	1	0.205096	77960
chr1:168387238-168387739	SFT2D2	0.00624547	0.0865168	0.000540338	0.000540338	CREM	FALSE	CREM_direct_+/+	CREM_direct_+/+_(54g)	CREM_direct_+/+_(68r)	0.143513	1	0.138745	54904
chr4:138263323-138263824	SLC7A11	0.131727	0.122021	0.0160736	0.0160736	CREM	FALSE	CREM_direct_+/+	CREM_direct_+/+_(54g)	CREM_direct_+/+_(68r)	3.69282	1	0.0957021	7752
chr8:115669049-115669550	TRPS1	0.014852	0.117723	0.00174843	0.00174843	CREM	FALSE	CREM_direct_+/+	CREM_direct_+/+_(54g)	CREM_direct_+/+_(68r)	0.119274	1	0.215581	66973
chr18:69780894-69781395	DOK6	0.0619265	0.351505	0.0217675	0.0217675	CREM	FALSE	CREM_direct_+/+	CREM_direct_+/+_(54g)	CREM_direct_+/+_(68r)	0.108707	1	0.317866	21501
chr6:158026520-158027021	SYNJ2	0.0941901	0.23713	0.0223353	0.0223353	CREM	FALSE	CREM_direct_+/+	CREM_direct_+/+_(54g)	CREM_direct_+/+_(68r)	0.124616	1	0.244311	21049
chr7:4775458-4775959	MMD2	0.0825342	0.1365	0.0112659	0.0112659	CREM	FALSE	CREM_direct_+/+	CREM_direct_+/+_(54g)	CREM_direct_+/+_(68r)	0.134234	1	0.138269	20321
chr2:30231310-30231811	LBH	0.0433842	0.0647449	0.0028089	0.0028089	CREM	FALSE	CREM_direct_+/+	CREM_direct_+/+_(54g)	CREM_direct_+/+_(68r)	0.082891	1	0.0941157	38407
chr18:76491329-76491830	ZNF516	0.0253284	0.17911	0.00453657	0.00453657	CREM	FALSE	CREM_direct_+/+	CREM_direct_+/+_(54g)	CREM_direct_+/+_(68r)	0.18908	1	0.203701	58775
chr18:11851105-11851606	GNAL	0.0195594	0.276974	0.00541745	0.00541745	CREM	FALSE	CREM_direct_+/+	CREM_direct_+/+_(54g)	CREM_direct_+/+_(68r)	0.220961	1	0.27393	44134
chr7:67067054-67067555	TYW1	0.00948475	0.0863551	0.000819056	0.000819056	CREM	FALSE	CREM_direct_+/+	CREM_direct_+/+_(54g)	CREM_direct_+/+_(68r)	0.136286	1	0.288941	84038
chr1:114581611-114582112	DENND2C	0.0602851	0.0965468	0.00582034	0.00582034	CREM	FALSE	CREM_direct_+/+	CREM_direct_+/+_(54g)	CREM_direct_+/+_(68r)	0.116237	1	0.114187	10285
chr9:99821736-99822237	NR4A3	0.0232855	0.0549367	0.00127923	0.00127923	CREM	FALSE	CREM_direct_+/+	CREM_direct_+/+_(54g)	CREM_direct_+/+_(68r)	0.237466	1	0.130229	8973
chr18:678207-678708	ENOSF1	0.0787907	0.0645351	0.00508477	0.00508477	CREM	FALSE	CREM_direct_+/+	CREM_direct_+/+_(54g)	CREM_direct_+/+_(68r)	0.292442	1	0.0885701	10630
chr3:186168291-186168792	DGKG	0.0212509	0.395947	0.00841425	0.00841425	CREM	FALSE	CREM_direct_+/+	CREM_direct_+/+_(54g)	CREM_direct_+/+_(68r)	0.176289	1	0.238348	62736
chr11:122778301-122778802	UBASH3B	0.0580487	0.188232	0.0109266	0.0109266	CREM	FALSE	CREM_direct_+/+	CREM_direct_+/+_(54g)	CREM_direct_+/+_(68r)	0.10789	1	0.141143	28858
chr9:133149307-133149808	ABO	0.0333891	0.0689413	0.00230189	0.00230189	CREM	FALSE	CREM_direct_+/+	CREM_direct_+/+_(54g)	CREM_direct_+/+_(68r)	0.10052	1	0.0780482	71696
chr6:166904510-166905011	RNASET2	0.0414417	0.0799975	0.00331523	0.00331523	CREM	FALSE	CREM_direct_+/+	CREM_direct_+/+_(54g)	CREM_direct_+/+_(68r)	0.0904647	1	0.108187	74972
chr7:41703068-41703569	INHBA	0.092869	0.138909	0.0129003	0.0129003	CREM	FALSE	CREM_direct_+/+	CREM_direct_+/+_(54g)	CREM_direct_+/+_(68r)	0.172961	1	0.0709493	28531
chr16:69166421-69166922	SNTB2	0.0127107	0.176813	0.00224743	0.00224743	CREM	FALSE	CREM_direct_+/+	CREM_direct_+/+_(54g)	CREM_direct_+/+_(68r)	0.125472	1	0.281198	78732
chr8:133645272-133645773	ST3GAL1	0.0469139	0.22246	0.0104365	0.0104365	CREM	FALSE	CREM_direct_+/+	CREM_direct_+/+_(54g)	CREM_direct_+/+_(68r)	0.083551	1	0.212313	73541
chr6:166942906-166943407	RNASET2	0.0942941	0.110685	0.0104369	0.0104369	CREM	FALSE	CREM_direct_+/+	CREM_direct_+/+_(54g)	CREM_direct_+/+_(68r)	0.0904647	1	0.108187	27274
chr1:11805997-11806498	DRAXIN	0.0308283	0.056029	0.00172728	0.00172728	CREM	FALSE	CREM_direct_+/+	CREM_direct_+/+_(54g)	CREM_direct_+/+_(68r)	0.0995017	1	0.0645361	35483
chr5:291380-291881	AHRR	0.0290946	0.122744	0.00357118	0.00357118	CREM	FALSE	CREM_direct_+/+	CREM_direct_+/+_(54g)	CREM_direct_+/+_(68r)	0.100055	1	0.144973	75517
chr1:206005858-206006359	RAB7B	0.00754104	0.0537179	0.000405089	0.000405089	CREM	FALSE	CREM_direct_+/+	CREM_direct_+/+_(54g)	CREM_direct_+/+_(68r)	0.14519	1	0.0675453	25073
chr3:32885604-32886105	TRIM71	0.0142385	0.0588609	0.00083809	0.00083809	CREM	FALSE	CREM_direct_+/+	CREM_direct_+/+_(54g)	CREM_direct_+/+_(68r)	0.0985027	1	0.126582	58295
chr22:29315442-29315943	RASL10A	0.0355288	0.0537983	0.00191139	0.00191139	CREM	FALSE	CREM_direct_+/+	CREM_direct_+/+_(54g)	CREM_direct_+/+_(68r)	0.0855342	1	0.0685556	60767
chrX:152992155-152992656	PNMA5	0.223414	0.178493	0.0398778	0.0398778	CREM	FALSE	CREM_direct_+/+	CREM_direct_+/+_(54g)	CREM_direct_+/+_(68r)	0.112175	1	0.0984431	2221
chr15:41507827-41508328	ITPKA	0.0602167	0.178197	0.0107305	0.0107305	CREM	FALSE	CREM_direct_+/+	CREM_direct_+/+_(54g)	CREM_direct_+/+_(68r)	0.0864804	1	0.146889	49690
chr2:153871782-153872283	GALNT13	0.0172806	0.240806	0.00416126	0.00416126	CREM	FALSE	CREM_direct_+/+	CREM_direct_+/+_(54g)	CREM_direct_+/+_(68r)	0.126775	1	0.297719	60184
chr1:212558931-212559432	BATF3	0.0694299	0.110789	0.00769208	0.00769208	CREM	FALSE	CREM_direct_+/+	CREM_direct_+/+_(54g)	CREM_direct_+/+_(68r)	0.211323	1	0.109404	3951
chr1:212608520-212609021	BATF3	0.110868	0.12804	0.0141955	0.0141955	CREM	FALSE	CREM_direct_+/+	CREM_direct_+/+_(54g)	CREM_direct_+/+_(68r)	0.211323	1	0.109404	9854
chr5:87412866-87413367	CCNH	0.0458037	0.090427	0.00414189	0.00414189	CREM	FALSE	CREM_direct_+/+	CREM_direct_+/+_(54g)	CREM_direct_+/+_(68r)	0.154631	1	0.188306	71432
chr19:52028370-52028871	ZNF350	0.0442627	0.0608353	0.00269273	0.00269273	CREM	FALSE	CREM_direct_+/+	CREM_direct_+/+_(54g)	CREM_direct_+/+_(68r)	0.125345	1	0.0782515	68074
chr15:41507827-41508328	LTK	0.0818117	0.1339	0.0109546	0.0109546	CREM	FALSE	CREM_direct_+/+	CREM_direct_+/+_(54g)	CREM_direct_+/+_(68r)	0.0882134	1	0.080726	37531
chr7:66844778-66845279	TYW1	0.0145961	0.148683	0.00217019	0.00217019	CREM	FALSE	CREM_direct_+/+	CREM_direct_+/+_(54g)	CREM_direct_+/+_(68r)	0.136286	1	0.288941	14538
chr6:138209828-138210329	ARFGEF3	0.0550097	0.305665	0.0168145	0.0168145	CREM	FALSE	CREM_direct_+/+	CREM_direct_+/+_(54g)	CREM_direct_+/+_(68r)	0.20116	1	0.354917	23537
chr12:6904724-6905225	GPR162	0.0200567	0.0638597	0.00128082	0.00128082	CREM	FALSE	CREM_direct_+/+	CREM_direct_+/+_(54g)	CREM_direct_+/+_(68r)	0.0817841	1	0.0953023	35489
chr17:40599044-40599545	IGFBP4	0.055499	0.102915	0.0057117	0.0057117	CREM	FALSE	CREM_direct_+/+	CREM_direct_+/+_(54g)	CREM_direct_+/+_(68r)	0.113088	1	0.057795	24872
chr2:36587237-36587738	VIT	0.0338538	0.0617702	0.00209116	0.00209116	CREM	FALSE	CREM_direct_+/+	CREM_direct_+/+_(54g)	CREM_direct_+/+_(68r)	0.091021	1	0.0833206	53164
chr9:76375323-76375824	PCSK5	0.084758	0.090941	0.00770798	0.00770798	CREM	FALSE	CREM_direct_+/+	CREM_direct_+/+_(54g)	CREM_direct_+/+_(68r)	0.545648	1	0.101792	12778
chr16:69150263-69150764	SNTB2	0.0551262	0.225663	0.0124399	0.0124399	CREM	FALSE	CREM_direct_+/+	CREM_direct_+/+_(54g)	CREM_direct_+/+_(68r)	0.125472	1	0.281198	64622
chr16:28001298-28001799	GSG1L	0.0306623	0.407024	0.0124803	0.0124803	CREM	FALSE	CREM_direct_+/+	CREM_direct_+/+_(54g)	CREM_direct_+/+_(68r)	0.0891694	1	0.252804	61297
chr8:29201795-29202296	DUSP4	0.0873887	0.0515121	0.00450157	0.00450157	CREM	FALSE	CREM_direct_+/+	CREM_direct_+/+_(54g)	CREM_direct_+/+_(68r)	0.163473	1	0.0535423	34081
chr14:51825878-51826379	GNG2	0.0668124	0.332836	0.0222376	0.0222376	CREM	FALSE	CREM_direct_+/+	CREM_direct_+/+_(54g)	CREM_direct_+/+_(68r)	0.164281	1	0.26896	57228
chr19:36054304-36054805	ZNF565	0.081378	0.106863	0.00869628	0.00869628	CREM	FALSE	CREM_direct_+/+	CREM_direct_+/+_(54g)	CREM_direct_+/+_(68r)	0.0875949	1	0.135441	3632
chr1:11499391-11499892	DISP3	0.0328383	0.0950498	0.00312128	0.00312128	CREM	FALSE	CREM_direct_+/+	CREM_direct_+/+_(54g)	CREM_direct_+/+_(68r)	0.248444	1	0.13688	66406
chr9:133121278-133121779	ABO	0.0551475	0.0843648	0.00465251	0.00465251	CREM	FALSE	CREM_direct_+/+	CREM_direct_+/+_(54g)	CREM_direct_+/+_(68r)	0.10052	1	0.0780482	25061
chr11:126442694-126443195	KIRREL3	0.00671668	0.250433	0.00168207	0.00168207	E2F3	FALSE	E2F3_direct_+/+	E2F3_direct_+/+_(1958g)	E2F3_direct_+/+_(5369r)	2.74821	1	0.467791	59969
chr20:10671434-10671935	JAG1	0.103503	0.265515	0.0274817	0.0274817	E2F3	FALSE	E2F3_direct_+/+	E2F3_direct_+/+_(1958g)	E2F3_direct_+/+_(5369r)	0.287872	1	0.169644	20876
chr2:239309171-239309672	HDAC4	0.00740301	0.128981	0.00095485	0.00095485	E2F3	FALSE	E2F3_direct_+/+	E2F3_direct_+/+_(1958g)	E2F3_direct_+/+_(5369r)	0.26267	1	0.332528	44748
chr12:71754609-71755110	TBC1D15	0.0252257	0.0731236	0.0018446	0.0018446	E2F3	FALSE	E2F3_direct_+/+	E2F3_direct_+/+_(1958g)	E2F3_direct_+/+_(5369r)	0.320438	1	0.334437	75434
chr12:96399227-96399728	CDK17	0.00855314	0.119862	0.0010252	0.0010252	E2F3	FALSE	E2F3_direct_+/+	E2F3_direct_+/+_(1958g)	E2F3_direct_+/+_(5369r)	0.459537	1	0.399805	72628
chr11:108222746-108223247	CUL5	0.0499839	0.121394	0.00606773	0.00606773	E2F3	FALSE	E2F3_direct_+/+	E2F3_direct_+/+_(1958g)	E2F3_direct_+/+_(5369r)	0.432854	1	0.365139	21270
chr7:133082099-133082600	CHCHD3	0.0138845	0.135818	0.00188577	0.00188577	E2F3	FALSE	E2F3_direct_+/+	E2F3_direct_+/+_(1958g)	E2F3_direct_+/+_(5369r)	0.542091	1	0.427945	44305
chr15:65029559-65030060	ANKDD1A	0.00216791	0.0590776	0.000128075	0.000128075	E2F3	FALSE	E2F3_direct_+/+	E2F3_direct_+/+_(1958g)	E2F3_direct_+/+_(5369r)	0.737981	1	0.281468	63906
chr14:102628389-102628890	TECPR2	0.00641915	0.121388	0.000779206	0.000779206	E2F3	FALSE	E2F3_direct_+/+	E2F3_direct_+/+_(1958g)	E2F3_direct_+/+_(5369r)	0.357	1	0.342817	82269
chr12:990559-991060	WNK1	0.00354469	0.13699	0.000485587	0.000485587	E2F3	FALSE	E2F3_direct_+/+	E2F3_direct_+/+_(1958g)	E2F3_direct_+/+_(5369r)	0.381517	1	0.413824	61438
chr19:16342382-16342883	EPS15L1	0.057605	0.0851448	0.00490477	0.00490477	E2F3	FALSE	E2F3_direct_+/+	E2F3_direct_+/+_(1958g)	E2F3_direct_+/+_(5369r)	0.390979	1	0.322369	37580
chr22:29314397-29314898	EMID1	0.0206331	0.102825	0.0021216	0.0021216	E2F3	FALSE	E2F3_direct_+/+	E2F3_direct_+/+_(1958g)	E2F3_direct_+/+_(5369r)	0.476351	1	0.128496	64455
chr19:15419031-15419532	AKAP8L	0.0256981	0.174837	0.00449297	0.00449297	E2F3	FALSE	E2F3_direct_+/+	E2F3_direct_+/+_(1958g)	E2F3_direct_+/+_(5369r)	0.331449	1	0.358015	58664
chr17:19867822-19868323	AKAP10	0.00522545	0.104445	0.000545773	0.000545773	E2F3	FALSE	E2F3_direct_+/+	E2F3_direct_+/+_(1958g)	E2F3_direct_+/+_(5369r)	0.332323	1	0.324146	75300
chr12:22625047-22625548	ETNK1	0.0291206	0.0838772	0.00244256	0.00244256	E2F3	FALSE	E2F3_direct_+/+	E2F3_direct_+/+_(1958g)	E2F3_direct_+/+_(5369r)	0.71464	1	0.412301	71547
chr3:56411308-56411809	CCDC66	0.166218	0.209516	0.0348253	0.0348253	E2F3	FALSE	E2F3_direct_+/+	E2F3_direct_+/+_(1958g)	E2F3_direct_+/+_(5369r)	0.270237	1	0.328729	8346
chr2:71331645-71332146	ZNF638	0.0117144	0.141483	0.00165739	0.00165739	E2F3	FALSE	E2F3_direct_+/+	E2F3_direct_+/+_(1958g)	E2F3_direct_+/+_(5369r)	0.460996	1	0.467589	13136
chr4:127965156-127965657	LARP1B	0.01299	0.101413	0.00131735	0.00131735	E2F3	FALSE	E2F3_direct_+/+	E2F3_direct_+/+_(1958g)	E2F3_direct_+/+_(5369r)	0.385082	1	0.410555	49528
chr11:68550508-68551009	PPP6R3	0.0211148	0.0985416	0.00208069	0.00208069	E2F3	FALSE	E2F3_direct_+/+	E2F3_direct_+/+_(1958g)	E2F3_direct_+/+_(5369r)	0.366262	1	0.385276	33532
chr14:105479451-105479952	CRIP2	0.0162305	0.0800624	0.00129945	0.00129945	E2F3	FALSE	E2F3_direct_+/+	E2F3_direct_+/+_(1958g)	E2F3_direct_+/+_(5369r)	0.921273	1	0.126684	43469
chr3:13879642-13880143	WNT7A	0.0249875	0.0935799	0.00233833	0.00233833	E2F3	FALSE	E2F3_direct_+/+	E2F3_direct_+/+_(1958g)	E2F3_direct_+/+_(5369r)	1.12117	1	0.120124	28591
chr6:5671246-5671747	FARS2	0.0270314	0.209059	0.00565116	0.00565116	E2F3	FALSE	E2F3_direct_+/+	E2F3_direct_+/+_(1958g)	E2F3_direct_+/+_(5369r)	0.436662	1	0.431893	82403
chr22:40714482-40714983	MCHR1	0.0497519	0.0520699	0.00259058	0.00259058	E2F3	FALSE	E2F3_direct_+/+	E2F3_direct_+/+_(1958g)	E2F3_direct_+/+_(5369r)	2.08806	1	0.0799597	28707
chr2:54999261-54999762	RTN4	0.0316103	0.218414	0.00690413	0.00690413	E2F3	FALSE	E2F3_direct_+/+	E2F3_direct_+/+_(1958g)	E2F3_direct_+/+_(5369r)	1.18831	1	0.464237	15126
chr11:67240522-67241023	RAD9A	0.00451473	0.120858	0.000545643	0.000545643	E2F3	FALSE	E2F3_direct_+/+	E2F3_direct_+/+_(1958g)	E2F3_direct_+/+_(5369r)	0.555114	1	0.317467	67747
chr1:237324394-237324895	RYR2	0.0309072	0.329506	0.0101841	0.0101841	E2F3	FALSE	E2F3_direct_+/+	E2F3_direct_+/+_(1958g)	E2F3_direct_+/+_(5369r)	0.590599	1	0.490443	26736
chr6:63635441-63635942	PHF3	0.0881018	0.120539	0.0106197	0.0106197	E2F3	FALSE	E2F3_direct_+/+	E2F3_direct_+/+_(1958g)	E2F3_direct_+/+_(5369r)	0.295485	1	0.336485	36623
chr6:135180489-135180990	HBS1L	0.00635777	0.0607019	0.000385928	0.000385928	E2F3	FALSE	E2F3_direct_+/+	E2F3_direct_+/+_(1958g)	E2F3_direct_+/+_(5369r)	0.360175	1	0.355691	55603
chr12:112022295-112022796	HECTD4	0.00827073	0.0874873	0.000723584	0.000723584	E2F3	FALSE	E2F3_direct_+/+	E2F3_direct_+/+_(1958g)	E2F3_direct_+/+_(5369r)	1.37101	1	0.465479	70780
chr3:33659115-33659616	PDCD6IP	0.0124444	0.0763223	0.000949786	0.000949786	E2F3	FALSE	E2F3_direct_+/+	E2F3_direct_+/+_(1958g)	E2F3_direct_+/+_(5369r)	0.293017	1	0.325487	72154
chr9:135907550-135908051	CAMSAP1	0.000967165	0.0870875	8.42279e-05	8.42279e-05	E2F3	FALSE	E2F3_direct_+/+	E2F3_direct_+/+_(1958g)	E2F3_direct_+/+_(5369r)	0.444409	1	0.334104	60689
chr10:135320-135821	DIP2C	0.00349319	0.154407	0.000539373	0.000539373	E2F3	FALSE	E2F3_direct_+/+	E2F3_direct_+/+_(1958g)	E2F3_direct_+/+_(5369r)	1.04594	1	0.473514	60346
chr14:72157401-72157902	RGS6	0.0114077	0.203837	0.00232531	0.00232531	E2F3	FALSE	E2F3_direct_+/+	E2F3_direct_+/+_(1958g)	E2F3_direct_+/+_(5369r)	0.441159	1	0.504329	69904
chr7:2631249-2631750	TTYH3	0.00764532	0.0549055	0.00041977	0.00041977	E2F3	FALSE	E2F3_direct_+/+	E2F3_direct_+/+_(1958g)	E2F3_direct_+/+_(5369r)	0.294867	1	0.170088	59891
chr11:134376541-134377042	B3GAT1	0.00944852	0.104487	0.000987243	0.000987243	E2F3	FALSE	E2F3_direct_+/+	E2F3_direct_+/+_(1958g)	E2F3_direct_+/+_(5369r)	1.07517	1	0.329043	52681
chr17:7315299-7315800	DLG4	0.0430805	0.126711	0.00545877	0.00545877	E2F3	FALSE	E2F3_direct_+/+	E2F3_direct_+/+_(1958g)	E2F3_direct_+/+_(5369r)	0.827251	1	0.248683	30240
chr13:45850806-45851307	SIAH3	0.0286837	0.0563612	0.00161665	0.00161665	E2F3	FALSE	E2F3_direct_+/+	E2F3_direct_+/+_(1958g)	E2F3_direct_+/+_(5369r)	0.405747	1	0.133264	79030
chr7:148884301-148884802	CUL1	0.0262354	0.104874	0.0027514	0.0027514	E2F3	FALSE	E2F3_direct_+/+	E2F3_direct_+/+_(1958g)	E2F3_direct_+/+_(5369r)	0.332709	1	0.351688	28574
chr7:5530590-5531091	TNRC18	0.000963777	0.0648244	6.24762e-05	6.24762e-05	E2F3	FALSE	E2F3_direct_+/+	E2F3_direct_+/+_(1958g)	E2F3_direct_+/+_(5369r)	0.298871	1	0.307624	44502
chr12:125183266-125183767	TMEM132B	0.0150175	0.142161	0.0021349	0.0021349	E2F3	FALSE	E2F3_direct_+/+	E2F3_direct_+/+_(1958g)	E2F3_direct_+/+_(5369r)	1.50885	1	0.51882	68682
chr17:32269545-32270046	RHOT1	0.00448105	0.0652525	0.000292399	0.000292399	E2F3	FALSE	E2F3_direct_+/+	E2F3_direct_+/+_(1958g)	E2F3_direct_+/+_(5369r)	0.363801	1	0.354017	73752
chr17:62138205-62138706	MED13	0.00630977	0.0798886	0.000504079	0.000504079	E2F3	FALSE	E2F3_direct_+/+	E2F3_direct_+/+_(1958g)	E2F3_direct_+/+_(5369r)	0.356344	1	0.372667	77243
chr1:69567907-69568408	LRRC7	0.0264481	0.208627	0.00551779	0.00551779	E2F3	FALSE	E2F3_direct_+/+	E2F3_direct_+/+_(1958g)	E2F3_direct_+/+_(5369r)	1.10575	1	0.5311	67698
chr10:86644541-86645042	LDB3	0.189527	0.085418	0.016189	0.016189	E2F3	FALSE	E2F3_direct_+/+	E2F3_direct_+/+_(1958g)	E2F3_direct_+/+_(5369r)	0.491731	1	0.123667	3712
chr8:855038-855539	DLGAP2	0.000541542	0.0911201	4.93454e-05	4.93454e-05	E2F3	FALSE	E2F3_direct_+/+	E2F3_direct_+/+_(1958g)	E2F3_direct_+/+_(5369r)	3.12457	1	0.562387	68861
chr15:52193637-52194138	MYO5A	0.0505871	0.158443	0.00801517	0.00801517	E2F3	FALSE	E2F3_direct_+/+	E2F3_direct_+/+_(1958g)	E2F3_direct_+/+_(5369r)	0.471371	1	0.445125	67157
chr10:11071499-11072000	CELF2	0.000288833	0.170544	4.92586e-05	4.92586e-05	E2F3	FALSE	E2F3_direct_+/+	E2F3_direct_+/+_(1958g)	E2F3_direct_+/+_(5369r)	3.23439	1	0.558314	68279
chr3:42600556-42601057	NKTR	0.030808	0.16341	0.00503433	0.00503433	E2F3	FALSE	E2F3_direct_+/+	E2F3_direct_+/+_(1958g)	E2F3_direct_+/+_(5369r)	0.364197	1	0.372193	77009
chr1:35192121-35192622	SFPQ	0.0126376	0.0822397	0.00103932	0.00103932	E2F3	FALSE	E2F3_direct_+/+	E2F3_direct_+/+_(1958g)	E2F3_direct_+/+_(5369r)	0.358936	1	0.426294	19218
chr7:135758088-135758589	NUP205	0.146008	0.0740791	0.0108161	0.0108161	E2F3	FALSE	E2F3_direct_+/+	E2F3_direct_+/+_(1958g)	E2F3_direct_+/+_(5369r)	0.278569	1	0.235583	14567
chr14:91332398-91332899	CCDC88C	0.0331622	0.223446	0.00740995	0.00740995	E2F3	FALSE	E2F3_direct_+/+	E2F3_direct_+/+_(1958g)	E2F3_direct_+/+_(5369r)	0.415636	1	0.185267	68058
chr6:37791464-37791965	ZFAND3	0.0191088	0.211653	0.00404444	0.00404444	E2F3	FALSE	E2F3_direct_+/+	E2F3_direct_+/+_(1958g)	E2F3_direct_+/+_(5369r)	2.06262	1	0.50533	27213
chr12:121210094-121210595	P2RX7	0.0124378	0.15133	0.00188222	0.00188222	E2F3	FALSE	E2F3_direct_+/+	E2F3_direct_+/+_(1958g)	E2F3_direct_+/+_(5369r)	0.720637	1	0.292816	76146
chr3:115961558-115962059	LSAMP	0.0127896	0.189236	0.00242026	0.00242026	E2F3	FALSE	E2F3_direct_+/+	E2F3_direct_+/+_(1958g)	E2F3_direct_+/+_(5369r)	0.706244	1	0.452931	56857
chr19:15223414-15223915	BRD4	0.00682654	0.064155	0.000437957	0.000437957	E2F3	FALSE	E2F3_direct_+/+	E2F3_direct_+/+_(1958g)	E2F3_direct_+/+_(5369r)	0.470607	1	0.329149	63335
chr8:138459425-138459926	FAM135B	0.0343793	0.104741	0.00360093	0.00360093	E2F3	FALSE	E2F3_direct_+/+	E2F3_direct_+/+_(1958g)	E2F3_direct_+/+_(5369r)	0.340885	1	0.383701	46752
chr2:101307992-101308493	RNF149	0.0160649	0.109708	0.00176244	0.00176244	E2F3	FALSE	E2F3_direct_+/+	E2F3_direct_+/+_(1958g)	E2F3_direct_+/+_(5369r)	0.362723	1	0.348519	60833
chr17:63181811-63182312	TANC2	0.0319188	0.229098	0.00731254	0.00731254	E2F3	FALSE	E2F3_direct_+/+	E2F3_direct_+/+_(1958g)	E2F3_direct_+/+_(5369r)	2.31011	1	0.502091	48442
chr6:160991531-160992032	AGPAT4	0.0183085	0.142879	0.0026159	0.0026159	E2F3	FALSE	E2F3_direct_+/+	E2F3_direct_+/+_(1958g)	E2F3_direct_+/+_(5369r)	0.614785	1	0.390132	82072
chr17:2786396-2786897	RAP1GAP2	0.0242658	0.205621	0.00498956	0.00498956	E2F3	FALSE	E2F3_direct_+/+	E2F3_direct_+/+_(1958g)	E2F3_direct_+/+_(5369r)	0.460818	1	0.416581	56658
chr2:223944739-223945240	WDFY1	0.00551029	0.0559491	0.000308296	0.000308296	E2F3	FALSE	E2F3_direct_+/+	E2F3_direct_+/+_(1958g)	E2F3_direct_+/+_(5369r)	0.319447	1	0.265427	73368
chr20:62794371-62794872	DIDO1	0.0349744	0.140093	0.00489967	0.00489967	E2F3	FALSE	E2F3_direct_+/+	E2F3_direct_+/+_(1958g)	E2F3_direct_+/+_(5369r)	0.255599	1	0.302209	73900
chr4:157219868-157220369	GRIA2	0.0216082	0.20756	0.004485	0.004485	E2F3	FALSE	E2F3_direct_+/+	E2F3_direct_+/+_(1958g)	E2F3_direct_+/+_(5369r)	0.882467	1	0.535755	32755
chr2:159712303-159712804	BAZ2B	0.034101	0.15244	0.00519835	0.00519835	E2F3	FALSE	E2F3_direct_+/+	E2F3_direct_+/+_(1958g)	E2F3_direct_+/+_(5369r)	0.480434	1	0.392415	33445
chr12:6451455-6451956	TNFRSF1A	0.036947	0.0698147	0.00257945	0.00257945	E2F3	FALSE	E2F3_direct_+/+	E2F3_direct_+/+_(1958g)	E2F3_direct_+/+_(5369r)	0.314619	1	0.085248	70922
chr12:78147637-78148138	NAV3	0.00842209	0.136553	0.00115006	0.00115006	E2F3	FALSE	E2F3_direct_+/+	E2F3_direct_+/+_(1958g)	E2F3_direct_+/+_(5369r)	0.857095	1	0.51967	64671
chr9:96139583-96140084	ERCC6L2	0.00929906	0.144344	0.00134226	0.00134226	E2F3	FALSE	E2F3_direct_+/+	E2F3_direct_+/+_(1958g)	E2F3_direct_+/+_(5369r)	0.459995	1	0.373494	70572
chr8:37837380-37837881	RAB11FIP1	0.0418418	0.102115	0.00427267	0.00427267	E2F3	FALSE	E2F3_direct_+/+	E2F3_direct_+/+_(1958g)	E2F3_direct_+/+_(5369r)	0.516225	1	0.21855	75988
chr14:30622197-30622698	SCFD1	0.0346605	0.116175	0.00402669	0.00402669	E2F3	FALSE	E2F3_direct_+/+	E2F3_direct_+/+_(1958g)	E2F3_direct_+/+_(5369r)	0.488156	1	0.385203	76374
chr15:68817684-68818185	CORO2B	0.00678737	0.0614586	0.000417142	0.000417142	E2F3	FALSE	E2F3_direct_+/+	E2F3_direct_+/+_(1958g)	E2F3_direct_+/+_(5369r)	0.280259	1	0.32358	57834
chr9:2621350-2621851	PUM3	0.0453433	0.170927	0.0077504	0.0077504	E2F3	FALSE	E2F3_direct_+/+	E2F3_direct_+/+_(1958g)	E2F3_direct_+/+_(5369r)	1.50852	1	0.444225	30445
chr7:101364012-101364513	COL26A1	0.0292425	0.203692	0.00595644	0.00595644	E2F3	FALSE	E2F3_direct_+/+	E2F3_direct_+/+_(1958g)	E2F3_direct_+/+_(5369r)	1.05966	1	0.413126	25989
chr16:69150263-69150764	SNTB2	0.0551262	0.225663	0.0124399	0.0124399	E2F3	FALSE	E2F3_direct_+/+	E2F3_direct_+/+_(1958g)	E2F3_direct_+/+_(5369r)	0.596149	1	0.355317	25503
chr5:65925657-65926158	ERBIN	0.0667653	0.120575	0.0080502	0.0080502	E2F3	FALSE	E2F3_direct_+/+	E2F3_direct_+/+_(1958g)	E2F3_direct_+/+_(5369r)	0.33913	1	0.336265	47001
chr9:111438587-111439088	ECPAS	0.0684338	0.141235	0.00966526	0.00966526	E2F3	FALSE	E2F3_direct_+/+	E2F3_direct_+/+_(1958g)	E2F3_direct_+/+_(5369r)	0.434033	1	0.434575	34469
chr2:10043378-10043879	GRHL1	0.0376444	0.132005	0.00496924	0.00496924	E2F3	FALSE	E2F3_direct_+/+	E2F3_direct_+/+_(1958g)	E2F3_direct_+/+_(5369r)	0.798013	1	0.206943	10231
chr4:997368-997869	DGKQ	0.0820262	0.068572	0.0056247	0.0056247	E2F3	FALSE	E2F3_direct_+/+	E2F3_direct_+/+_(1958g)	E2F3_direct_+/+_(5369r)	0.387614	1	0.115664	10782
chr14:79279180-79279681	NRXN3	0.00291906	0.18634	0.000543939	0.000543939	E2F3	FALSE	E2F3_direct_+/+	E2F3_direct_+/+_(1958g)	E2F3_direct_+/+_(5369r)	0.589006	1	0.488555	47202
chr3:170108003-170108504	PHC3	0.0886071	0.207221	0.0183613	0.0183613	E2F3	FALSE	E2F3_direct_+/+	E2F3_direct_+/+_(1958g)	E2F3_direct_+/+_(5369r)	0.463174	1	0.392555	32309
chr14:75661370-75661871	TTLL5	0.0147119	0.112511	0.00165525	0.00165525	E2F3	FALSE	E2F3_direct_+/+	E2F3_direct_+/+_(1958g)	E2F3_direct_+/+_(5369r)	1.04577	1	0.397176	48166
chr12:76762715-76763216	ZDHHC17	0.01148	0.0781039	0.000896631	0.000896631	E2F3	FALSE	E2F3_direct_+/+	E2F3_direct_+/+_(1958g)	E2F3_direct_+/+_(5369r)	0.269896	1	0.335628	21247
chr8:109691936-109692437	SYBU	0.0115991	0.10101	0.00117163	0.00117163	E2F3	FALSE	E2F3_direct_+/+	E2F3_direct_+/+_(1958g)	E2F3_direct_+/+_(5369r)	0.685313	1	0.434303	60921
chr14:102481533-102482034	RCOR1	0.00476593	0.154594	0.000736783	0.000736783	E2F3	FALSE	E2F3_direct_+/+	E2F3_direct_+/+_(1958g)	E2F3_direct_+/+_(5369r)	1.66579	1	0.336349	80921
chr19:11887673-11888174	ZNF69	0.130025	0.0861955	0.0112076	0.0112076	E2F3	FALSE	E2F3_direct_+/+	E2F3_direct_+/+_(1958g)	E2F3_direct_+/+_(5369r)	0.62226	1	0.206231	12690
chr16:67660747-67661248	GFOD2	0.0101451	0.0966302	0.000980319	0.000980319	E2F3	FALSE	E2F3_direct_+/+	E2F3_direct_+/+_(1958g)	E2F3_direct_+/+_(5369r)	0.549828	1	0.216045	47798
chr11:126416593-126417094	KIRREL3	0.000368257	0.140161	5.16152e-05	5.16152e-05	E2F3	FALSE	E2F3_direct_+/+	E2F3_direct_+/+_(1958g)	E2F3_direct_+/+_(5369r)	2.74821	1	0.467791	32545
chr14:103519287-103519788	MARK3	0.0539851	0.198208	0.0107003	0.0107003	E2F3	FALSE	E2F3_direct_+/+	E2F3_direct_+/+_(1958g)	E2F3_direct_+/+_(5369r)	0.497631	1	0.411299	52889
chr10:15860444-15860945	MINDY3	0.0426434	0.101185	0.00431488	0.00431488	E2F3	FALSE	E2F3_direct_+/+	E2F3_direct_+/+_(1958g)	E2F3_direct_+/+_(5369r)	0.289759	1	0.339565	34849
chr12:71754609-71755110	ZFC3H1	0.0356118	0.0844587	0.00300773	0.00300773	E2F3	FALSE	E2F3_direct_+/+	E2F3_direct_+/+_(1958g)	E2F3_direct_+/+_(5369r)	0.302588	1	0.328428	71961
chr7:92134777-92135278	AKAP9	0.00584324	0.0689895	0.000403122	0.000403122	E2F3	FALSE	E2F3_direct_+/+	E2F3_direct_+/+_(1958g)	E2F3_direct_+/+_(5369r)	0.299127	1	0.384899	77681
chr7:75528053-75528554	POM121C	0.0257265	0.104519	0.00268891	0.00268891	E2F3	FALSE	E2F3_direct_+/+	E2F3_direct_+/+_(1958g)	E2F3_direct_+/+_(5369r)	0.397697	1	0.366933	53994
chr19:35268780-35269281	FXYD5	0.00398653	0.0635836	0.000253478	0.000253478	E2F3	FALSE	E2F3_direct_+/+	E2F3_direct_+/+_(1958g)	E2F3_direct_+/+_(5369r)	0.404854	1	0.116181	63314
chr11:134452812-134453313	B3GAT1	0.0210501	0.173475	0.00365166	0.00365166	E2F3	FALSE	E2F3_direct_+/+	E2F3_direct_+/+_(1958g)	E2F3_direct_+/+_(5369r)	1.07517	1	0.329043	53355
chr20:51095707-51096208	KCNG1	0.035602	0.242821	0.00864493	0.00864493	E2F3	FALSE	E2F3_direct_+/+	E2F3_direct_+/+_(1958g)	E2F3_direct_+/+_(5369r)	0.973209	1	0.177675	68491
chr1:16237120-16237621	FBXO42	0.00291862	0.0832042	0.000242841	0.000242841	E2F3	FALSE	E2F3_direct_+/+	E2F3_direct_+/+_(1958g)	E2F3_direct_+/+_(5369r)	0.432908	1	0.348878	71173
chr8:42052031-42052532	KAT6A	0.00606487	0.0855391	0.000518784	0.000518784	E2F3	FALSE	E2F3_direct_+/+	E2F3_direct_+/+_(1958g)	E2F3_direct_+/+_(5369r)	0.258472	1	0.309549	47652
chr9:128252664-128253165	DNM1	0.0053862	0.119277	0.000642451	0.000642451	E2F3	FALSE	E2F3_direct_+/+	E2F3_direct_+/+_(1958g)	E2F3_direct_+/+_(5369r)	1.07435	1	0.439949	68791
chr12:125272491-125272992	TMEM132B	0.00193268	0.208115	0.000402218	0.000402218	E2F3	FALSE	E2F3_direct_+/+	E2F3_direct_+/+_(1958g)	E2F3_direct_+/+_(5369r)	1.50885	1	0.51882	36939
chr10:68443061-68443562	RUFY2	0.00378363	0.0824901	0.000312112	0.000312112	E2F3	FALSE	E2F3_direct_+/+	E2F3_direct_+/+_(1958g)	E2F3_direct_+/+_(5369r)	0.39286	1	0.37488	86808
chr4:157220493-157220994	GLRB	0.0327076	0.121738	0.00398175	0.00398175	E2F3	FALSE	E2F3_direct_+/+	E2F3_direct_+/+_(1958g)	E2F3_direct_+/+_(5369r)	0.30685	1	0.363779	50552
chr2:153872298-153872799	GALNT13	0.074089	0.357195	0.0264642	0.0264642	E2F3	FALSE	E2F3_direct_+/+	E2F3_direct_+/+_(1958g)	E2F3_direct_+/+_(5369r)	0.709068	1	0.369468	30171
chr17:12789441-12789942	ARHGAP44	0.023564	0.122266	0.00288106	0.00288106	E2F3	FALSE	E2F3_direct_+/+	E2F3_direct_+/+_(1958g)	E2F3_direct_+/+_(5369r)	0.521159	1	0.418447	45842
chr6:5260687-5261188	FARS2	0.0131335	0.122865	0.00161364	0.00161364	E2F3	FALSE	E2F3_direct_+/+	E2F3_direct_+/+_(1958g)	E2F3_direct_+/+_(5369r)	0.436662	1	0.431893	49699
chr14:61762231-61762732	SYT16	0.0351159	0.179479	0.00630258	0.00630258	E2F3	FALSE	E2F3_direct_+/+	E2F3_direct_+/+_(1958g)	E2F3_direct_+/+_(5369r)	0.750753	1	0.480598	42031
chr1:35715595-35716096	AGO4	0.0100293	0.0646074	0.000647969	0.000647969	E2F3	FALSE	E2F3_direct_+/+	E2F3_direct_+/+_(1958g)	E2F3_direct_+/+_(5369r)	0.332188	1	0.28437	77163
chr15:82571746-82572247	AP3B2	0.00913555	0.113227	0.00103439	0.00103439	E2F3	FALSE	E2F3_direct_+/+	E2F3_direct_+/+_(1958g)	E2F3_direct_+/+_(5369r)	0.291297	1	0.330786	79877
chr1:168387238-168387739	SFT2D2	0.00624547	0.0865168	0.000540338	0.000540338	E2F3	FALSE	E2F3_direct_+/+	E2F3_direct_+/+_(1958g)	E2F3_direct_+/+_(5369r)	1.66291	1	0.171358	24745
chr4:183444403-183444904	WWC2	0.014723	0.0815303	0.00120037	0.00120037	E2F3	FALSE	E2F3_direct_+/+	E2F3_direct_+/+_(1958g)	E2F3_direct_+/+_(5369r)	0.4668	1	0.349723	68036
chr7:1568011-1568512	INTS1	0.0213225	0.0604575	0.0012891	0.0012891	E2F3	FALSE	E2F3_direct_+/+	E2F3_direct_+/+_(1958g)	E2F3_direct_+/+_(5369r)	0.896385	1	0.231715	73616
chr6:18155211-18155712	KDM1B	0.0220358	0.0652256	0.0014373	0.0014373	E2F3	FALSE	E2F3_direct_+/+	E2F3_direct_+/+_(1958g)	E2F3_direct_+/+_(5369r)	0.34166	1	0.283366	4548
chr2:171160566-171161067	TLK1	0.0545154	0.24862	0.0135536	0.0135536	E2F3	FALSE	E2F3_direct_+/+	E2F3_direct_+/+_(1958g)	E2F3_direct_+/+_(5369r)	2.7869	1	0.483713	9529
chr7:135557867-135558368	NUP205	0.0573218	0.0689211	0.00395068	0.00395068	E2F3	FALSE	E2F3_direct_+/+	E2F3_direct_+/+_(1958g)	E2F3_direct_+/+_(5369r)	0.278569	1	0.235583	58993
chr16:7423545-7424046	RBFOX1	0.000519797	0.166171	8.63751e-05	8.63751e-05	E2F3	FALSE	E2F3_direct_+/+	E2F3_direct_+/+_(1958g)	E2F3_direct_+/+_(5369r)	1.27518	1	0.559553	25447
chr3:197554783-197555284	BDH1	0.0045123	0.108343	0.000488875	0.000488875	E2F3	FALSE	E2F3_direct_+/+	E2F3_direct_+/+_(1958g)	E2F3_direct_+/+_(5369r)	0.319983	1	0.365147	79691
chr18:33745663-33746164	ASXL3	0.0219657	0.273061	0.00599798	0.00599798	E2F3	FALSE	E2F3_direct_+/+	E2F3_direct_+/+_(1958g)	E2F3_direct_+/+_(5369r)	1.9636	1	0.441372	22576
chr2:2324630-2325131	MYT1L	0.0185743	0.221924	0.0041221	0.0041221	E2F3	FALSE	E2F3_direct_+/+	E2F3_direct_+/+_(1958g)	E2F3_direct_+/+_(5369r)	0.473213	1	0.479897	36811
chr14:70817732-70818233	PCNX1	0.0124617	0.160719	0.00200283	0.00200283	E2F3	FALSE	E2F3_direct_+/+	E2F3_direct_+/+_(1958g)	E2F3_direct_+/+_(5369r)	0.536386	1	0.440275	46370
chr18:37307265-37307766	KIAA1328	0.0196182	0.233574	0.00458231	0.00458231	E2F3	FALSE	E2F3_direct_+/+	E2F3_direct_+/+_(1958g)	E2F3_direct_+/+_(5369r)	0.627533	1	0.379618	50831
chr10:74932799-74933300	KAT6B	0.0176518	0.140557	0.00248108	0.00248108	E2F3	FALSE	E2F3_direct_+/+	E2F3_direct_+/+_(1958g)	E2F3_direct_+/+_(5369r)	0.363242	1	0.399098	68689
chr2:24491586-24492087	NCOA1	0.0252421	0.130776	0.00330107	0.00330107	E2F3	FALSE	E2F3_direct_+/+	E2F3_direct_+/+_(1958g)	E2F3_direct_+/+_(5369r)	0.548186	1	0.467489	50325
chr2:157876611-157877112	UPP2	0.00902158	0.133816	0.00120723	0.00120723	E2F3	FALSE	E2F3_direct_+/+	E2F3_direct_+/+_(1958g)	E2F3_direct_+/+_(5369r)	0.5961	1	0.348045	55471
chr5:11767259-11767760	CTNND2	0.00274327	0.10299	0.000282529	0.000282529	E2F3	FALSE	E2F3_direct_+/+	E2F3_direct_+/+_(1958g)	E2F3_direct_+/+_(5369r)	3.70704	1	0.568936	54795
chr4:41256849-41257350	LIMCH1	0.00749354	0.119143	0.000892802	0.000892802	E2F3	FALSE	E2F3_direct_+/+	E2F3_direct_+/+_(1958g)	E2F3_direct_+/+_(5369r)	1.98861	1	0.514679	54308
chr10:23438884-23439385	C10orf67	0.0295377	0.0887466	0.00262137	0.00262137	E2F3	FALSE	E2F3_direct_+/+	E2F3_direct_+/+_(1958g)	E2F3_direct_+/+_(5369r)	0.283978	1	0.19325	65269
chr8:70403045-70403546	NCOA2	0.0216233	0.112869	0.00244061	0.00244061	E2F3	FALSE	E2F3_direct_+/+	E2F3_direct_+/+_(1958g)	E2F3_direct_+/+_(5369r)	0.293041	1	0.363611	55462
chr3:56411308-56411809	ERC2	0.123579	0.367251	0.0453846	0.0453846	E2F3	FALSE	E2F3_direct_+/+	E2F3_direct_+/+_(1958g)	E2F3_direct_+/+_(5369r)	0.772831	1	0.482558	11884
chr2:174341600-174342101	OLA1	0.0274376	0.0641524	0.00176019	0.00176019	E2F3	FALSE	E2F3_direct_+/+	E2F3_direct_+/+_(1958g)	E2F3_direct_+/+_(5369r)	0.475292	1	0.399391	18066
chr8:104366741-104367242	RIMS2	0.0302499	0.187617	0.0056754	0.0056754	E2F3	FALSE	E2F3_direct_+/+	E2F3_direct_+/+_(1958g)	E2F3_direct_+/+_(5369r)	0.418454	1	0.461617	39496
chr21:39349280-39349781	BRWD1	0.00785159	0.127575	0.00100167	0.00100167	E2F3	FALSE	E2F3_direct_+/+	E2F3_direct_+/+_(1958g)	E2F3_direct_+/+_(5369r)	0.501888	1	0.44837	43299
chr21:46286209-46286710	PCNT	0.00362041	0.0803998	0.000291081	0.000291081	E2F3	FALSE	E2F3_direct_+/+	E2F3_direct_+/+_(1958g)	E2F3_direct_+/+_(5369r)	0.35648	1	0.367601	77783
chr14:59428454-59428955	DAAM1	0.0208696	0.173547	0.00362185	0.00362185	E2F3	FALSE	E2F3_direct_+/+	E2F3_direct_+/+_(1958g)	E2F3_direct_+/+_(5369r)	0.772852	1	0.425275	46763
chr8:84588340-84588841	RALYL	0.0201737	0.189279	0.00381845	0.00381845	E2F3	FALSE	E2F3_direct_+/+	E2F3_direct_+/+_(1958g)	E2F3_direct_+/+_(5369r)	0.980507	1	0.506725	37560
chr8:92138461-92138962	RUNX1T1	0.0540397	0.272357	0.0147181	0.0147181	E2F3	FALSE	E2F3_direct_+/+	E2F3_direct_+/+_(1958g)	E2F3_direct_+/+_(5369r)	1.93302	1	0.43332	11568
chr14:66507924-66508425	GPHN	0.00701289	0.0922017	0.0006466	0.0006466	E2F3	FALSE	E2F3_direct_+/+	E2F3_direct_+/+_(1958g)	E2F3_direct_+/+_(5369r)	0.413299	1	0.45486	53870
chr3:179322839-179323340	PIK3CA	0.00884474	0.0670762	0.000593271	0.000593271	E2F3	FALSE	E2F3_direct_+/+	E2F3_direct_+/+_(1958g)	E2F3_direct_+/+_(5369r)	0.257089	1	0.316337	84185
chr2:157898569-157899070	UPP2	0.00583114	0.174675	0.00101856	0.00101856	E2F3	FALSE	E2F3_direct_+/+	E2F3_direct_+/+_(1958g)	E2F3_direct_+/+_(5369r)	0.5961	1	0.348045	71068
chr1:54326413-54326914	SSBP3	0.0153775	0.0664609	0.001022	0.001022	E2F3	FALSE	E2F3_direct_+/+	E2F3_direct_+/+_(1958g)	E2F3_direct_+/+_(5369r)	0.281265	1	0.302605	75385
chr15:68277243-68277744	PIAS1	0.00423881	0.128326	0.00054395	0.00054395	E2F3	FALSE	E2F3_direct_+/+	E2F3_direct_+/+_(1958g)	E2F3_direct_+/+_(5369r)	0.564279	1	0.437756	78154
chr22:20613527-20614028	PI4KA	0.0141586	0.238215	0.0033728	0.0033728	E2F3	FALSE	E2F3_direct_+/+	E2F3_direct_+/+_(1958g)	E2F3_direct_+/+_(5369r)	1.696	1	0.478134	61577
chr6:130365422-130365923	SAMD3	0.0851536	0.211027	0.0179697	0.0179697	E2F3	FALSE	E2F3_direct_+/+	E2F3_direct_+/+_(1958g)	E2F3_direct_+/+_(5369r)	0.480154	1	0.186487	33602
chr11:10294195-10294696	SBF2	0.0257944	0.148966	0.00384248	0.00384248	E2F3	FALSE	E2F3_direct_+/+	E2F3_direct_+/+_(1958g)	E2F3_direct_+/+_(5369r)	0.514855	1	0.436808	39322
chr19:37078186-37078687	ZNF420	0.0436744	0.0900914	0.00393468	0.00393468	E2F3	FALSE	E2F3_direct_+/+	E2F3_direct_+/+_(1958g)	E2F3_direct_+/+_(5369r)	0.294509	1	0.303061	32057
chr16:10182648-10183149	GRIN2A	0.0382699	0.203668	0.00779436	0.00779436	E2F3	FALSE	E2F3_direct_+/+	E2F3_direct_+/+_(1958g)	E2F3_direct_+/+_(5369r)	0.44841	1	0.463337	40470
chr19:29525028-29525529	VSTM2B	0.0107439	0.122288	0.00131385	0.00131385	E2F3	FALSE	E2F3_direct_+/+	E2F3_direct_+/+_(1958g)	E2F3_direct_+/+_(5369r)	0.270827	1	0.284149	78176
chr12:76669856-76670357	ZDHHC17	0.0324419	0.093908	0.00304655	0.00304655	E2F3	FALSE	E2F3_direct_+/+	E2F3_direct_+/+_(1958g)	E2F3_direct_+/+_(5369r)	0.269896	1	0.335628	53475
chr15:68578530-68579031	CORO2B	0.0104697	0.086551	0.00090616	0.00090616	E2F3	FALSE	E2F3_direct_+/+	E2F3_direct_+/+_(1958g)	E2F3_direct_+/+_(5369r)	0.280259	1	0.32358	70178
chr2:28608099-28608600	PLB1	0.0219617	0.071752	0.00157579	0.00157579	E2F3	FALSE	E2F3_direct_+/+	E2F3_direct_+/+_(1958g)	E2F3_direct_+/+_(5369r)	0.527025	1	0.169197	60393
chr15:44287893-44288394	CTDSPL2	0.0123304	0.10076	0.00124241	0.00124241	E2F3	FALSE	E2F3_direct_+/+	E2F3_direct_+/+_(1958g)	E2F3_direct_+/+_(5369r)	0.400898	1	0.296356	66100
chr1:244971261-244971762	HNRNPU	0.00192376	0.0909566	0.000174979	0.000174979	E2F3	FALSE	E2F3_direct_+/+	E2F3_direct_+/+_(1958g)	E2F3_direct_+/+_(5369r)	0.328038	1	0.398585	78513
chr6:128464608-128465109	PTPRK	0.0206432	0.287255	0.00592986	0.00592986	E2F3	FALSE	E2F3_direct_+/+	E2F3_direct_+/+_(1958g)	E2F3_direct_+/+_(5369r)	0.401928	1	0.404116	80157
chr17:511862-512363	VPS53	0.0402683	0.126383	0.00508924	0.00508924	E2F3	FALSE	E2F3_direct_+/+	E2F3_direct_+/+_(1958g)	E2F3_direct_+/+_(5369r)	1.29091	1	0.436198	41433
chr2:112541812-112542313	RGPD8	0.0140803	0.127788	0.00179929	0.00179929	E2F3	FALSE	E2F3_direct_+/+	E2F3_direct_+/+_(1958g)	E2F3_direct_+/+_(5369r)	0.3773	1	0.399233	71435
chr7:94510256-94510757	SGCE	0.0621634	0.102893	0.00639619	0.00639619	E2F3	FALSE	E2F3_direct_+/+	E2F3_direct_+/+_(1958g)	E2F3_direct_+/+_(5369r)	0.290733	1	0.317683	40074
chr2:98348377-98348878	INPP4A	0.00980671	0.131547	0.00129005	0.00129005	E2F3	FALSE	E2F3_direct_+/+	E2F3_direct_+/+_(1958g)	E2F3_direct_+/+_(5369r)	0.692003	1	0.456206	58935
chr6:170554191-170554692	FAM120B	0.00171009	0.0588349	0.000100613	0.000100613	E2F3	FALSE	E2F3_direct_+/+	E2F3_direct_+/+_(1958g)	E2F3_direct_+/+_(5369r)	0.370256	1	0.373378	77412
chr12:22543786-22544287	C2CD5	0.0144786	0.0952868	0.00137962	0.00137962	E2F3	FALSE	E2F3_direct_+/+	E2F3_direct_+/+_(1958g)	E2F3_direct_+/+_(5369r)	0.611349	1	0.476963	32066
chr1:169894256-169894757	KIFAP3	0.0208844	0.114655	0.00239452	0.00239452	E2F3	FALSE	E2F3_direct_+/+	E2F3_direct_+/+_(1958g)	E2F3_direct_+/+_(5369r)	0.452904	1	0.431531	62318
chr1:168178659-168179160	SFT2D2	0.0140363	0.0749361	0.00105183	0.00105183	E2F3	FALSE	E2F3_direct_+/+	E2F3_direct_+/+_(1958g)	E2F3_direct_+/+_(5369r)	1.66291	1	0.171358	70214
chr12:120116701-120117202	BICDL1	0.00335036	0.0800053	0.000268046	0.000268046	E2F3	FALSE	E2F3_direct_+/+	E2F3_direct_+/+_(1958g)	E2F3_direct_+/+_(5369r)	0.462181	1	0.372597	81246
chr2:127387978-127388479	MAP3K2	0.0291068	0.159662	0.00464724	0.00464724	E2F3	FALSE	E2F3_direct_+/+	E2F3_direct_+/+_(1958g)	E2F3_direct_+/+_(5369r)	0.37252	1	0.37535	52580
chr3:129627427-129627928	TMCC1	0.00289805	0.150711	0.000436766	0.000436766	E2F3	FALSE	E2F3_direct_+/+	E2F3_direct_+/+_(1958g)	E2F3_direct_+/+_(5369r)	0.703204	1	0.441674	73953
chr17:40062830-40063331	RAPGEFL1	0.00763928	0.0980869	0.000749314	0.000749314	E2F3	FALSE	E2F3_direct_+/+	E2F3_direct_+/+_(1958g)	E2F3_direct_+/+_(5369r)	0.438235	1	0.320052	73127
chr20:51484802-51485303	ATP9A	0.00906415	0.0868761	0.000787458	0.000787458	E2F3	FALSE	E2F3_direct_+/+	E2F3_direct_+/+_(1958g)	E2F3_direct_+/+_(5369r)	0.860733	1	0.443165	68047
chr8:53877350-53877851	RGS20	0.0970812	0.301158	0.0292368	0.0292368	E2F3	FALSE	E2F3_direct_+/+	E2F3_direct_+/+_(1958g)	E2F3_direct_+/+_(5369r)	1.54497	1	0.23576	6216
chr2:148645190-148645691	MBD5	0.00608165	0.0786847	0.000478533	0.000478533	E2F3	FALSE	E2F3_direct_+/+	E2F3_direct_+/+_(1958g)	E2F3_direct_+/+_(5369r)	1.09435	1	0.504976	39558
chr14:100238634-100239135	SLC25A29	0.00440562	0.0676086	0.000297858	0.000297858	E2F3	FALSE	E2F3_direct_+/+	E2F3_direct_+/+_(1958g)	E2F3_direct_+/+_(5369r)	0.892236	1	0.220457	67765
chr2:42493971-42494472	KCNG3	0.0807788	0.24382	0.0196955	0.0196955	E2F3	FALSE	E2F3_direct_+/+	E2F3_direct_+/+_(1958g)	E2F3_direct_+/+_(5369r)	0.614481	1	0.271494	7801
chr15:90388042-90388543	IQGAP1	0.0114401	0.0859347	0.000983101	0.000983101	E2F3	FALSE	E2F3_direct_+/+	E2F3_direct_+/+_(1958g)	E2F3_direct_+/+_(5369r)	0.303198	1	0.29985	58512
chr7:76317952-76318453	SRRM3	0.00281767	0.0529929	0.000149317	0.000149317	E2F3	FALSE	E2F3_direct_+/+	E2F3_direct_+/+_(1958g)	E2F3_direct_+/+_(5369r)	0.383599	1	0.36221	82671
chr12:111597953-111598454	ATXN2	0.0168068	0.103169	0.00173394	0.00173394	E2F3	FALSE	E2F3_direct_+/+	E2F3_direct_+/+_(1958g)	E2F3_direct_+/+_(5369r)	0.42317	1	0.416353	68011
chr8:139747166-139747667	TRAPPC9	0.0165851	0.182635	0.00302901	0.00302901	E2F3	FALSE	E2F3_direct_+/+	E2F3_direct_+/+_(1958g)	E2F3_direct_+/+_(5369r)	0.389295	1	0.393652	69419
chr14:47675363-47675864	MDGA2	0.00755466	0.0861275	0.000650664	0.000650664	E2F3	FALSE	E2F3_direct_+/+	E2F3_direct_+/+_(1958g)	E2F3_direct_+/+_(5369r)	0.403012	1	0.460247	69086
chr15:38251859-38252360	SPRED1	0.0265255	0.151188	0.00401034	0.00401034	E2F3	FALSE	E2F3_direct_+/+	E2F3_direct_+/+_(1958g)	E2F3_direct_+/+_(5369r)	0.482783	1	0.432664	52900
chr1:203672478-203672979	ATP2B4	0.00993116	0.151658	0.00150614	0.00150614	E2F3	FALSE	E2F3_direct_+/+	E2F3_direct_+/+_(1958g)	E2F3_direct_+/+_(5369r)	0.467992	1	0.306887	82534
chr19:15379825-15380326	AKAP8L	0.0222308	0.179293	0.00398582	0.00398582	E2F3	FALSE	E2F3_direct_+/+	E2F3_direct_+/+_(1958g)	E2F3_direct_+/+_(5369r)	0.331449	1	0.358015	76447
chr2:207850483-207850984	CCNYL1	0.0789416	0.25723	0.0203061	0.0203061	E2F3	FALSE	E2F3_direct_+/+	E2F3_direct_+/+_(1958g)	E2F3_direct_+/+_(5369r)	0.263642	1	0.318108	45823
chr19:18872103-18872604	UPF1	0.021794	0.0521876	0.00113737	0.00113737	E2F3	FALSE	E2F3_direct_+/+	E2F3_direct_+/+_(1958g)	E2F3_direct_+/+_(5369r)	0.461861	1	0.149212	56639
chr7:120273452-120273953	KCND2	0.0146405	0.231174	0.0033845	0.0033845	E2F3	FALSE	E2F3_direct_+/+	E2F3_direct_+/+_(1958g)	E2F3_direct_+/+_(5369r)	0.578959	1	0.430661	38962
chr1:145927457-145927958	RNF115	0.0190172	0.13852	0.00263426	0.00263426	E2F3	FALSE	E2F3_direct_+/+	E2F3_direct_+/+_(1958g)	E2F3_direct_+/+_(5369r)	0.347526	1	0.362772	73908
chr1:157007394-157007895	ARHGEF11	0.0134653	0.0697151	0.000938732	0.000938732	E2F3	FALSE	E2F3_direct_+/+	E2F3_direct_+/+_(1958g)	E2F3_direct_+/+_(5369r)	0.324836	1	0.347309	78429
chr4:61202520-61203021	ADGRL3	0.0533051	0.326175	0.0173868	0.0173868	E2F3	FALSE	E2F3_direct_+/+	E2F3_direct_+/+_(1958g)	E2F3_direct_+/+_(5369r)	2.65695	1	0.513027	24657
chr21:45643352-45643853	COL18A1	0.0518514	0.0943991	0.00489473	0.00489473	E2F3	FALSE	E2F3_direct_+/+	E2F3_direct_+/+_(1958g)	E2F3_direct_+/+_(5369r)	0.492672	1	0.13405	25492
chr1:65066826-65067327	AK4	0.00564882	0.104	0.000587474	0.000587474	E2F3	FALSE	E2F3_direct_+/+	E2F3_direct_+/+_(1958g)	E2F3_direct_+/+_(5369r)	0.597377	1	0.223434	74825
chr7:155576724-155577225	RBM33	0.00898012	0.0645596	0.000579753	0.000579753	E2F3	FALSE	E2F3_direct_+/+	E2F3_direct_+/+_(1958g)	E2F3_direct_+/+_(5369r)	0.528228	1	0.381305	69530
chr17:3678184-3678685	TRPV3	0.0189253	0.0701599	0.00132779	0.00132779	E2F3	FALSE	E2F3_direct_+/+	E2F3_direct_+/+_(1958g)	E2F3_direct_+/+_(5369r)	0.517144	1	0.152822	74078
chr6:75601829-75602330	MYO6	0.0125834	0.131406	0.00165353	0.00165353	E2F3	FALSE	E2F3_direct_+/+	E2F3_direct_+/+_(1958g)	E2F3_direct_+/+_(5369r)	0.763477	1	0.453617	72659
chr16:19067831-19068332	SMG1	0.0553384	0.157091	0.00869317	0.00869317	E2F3	FALSE	E2F3_direct_+/+	E2F3_direct_+/+_(1958g)	E2F3_direct_+/+_(5369r)	1.1803	1	0.470053	51083
chr1:226602487-226602988	STUM	0.094013	0.414069	0.0389278	0.0389278	E2F3	FALSE	E2F3_direct_+/+	E2F3_direct_+/+_(1958g)	E2F3_direct_+/+_(5369r)	1.01867	1	0.318855	23809
chr16:46830940-46831441	MYLK3	0.110622	0.0707676	0.00782847	0.00782847	E2F3	FALSE	E2F3_direct_+/+	E2F3_direct_+/+_(1958g)	E2F3_direct_+/+_(5369r)	0.502852	1	0.123873	2716
chr19:11887673-11888174	ZNF439	0.0878784	0.0826316	0.00726153	0.00726153	E2F3	FALSE	E2F3_direct_+/+	E2F3_direct_+/+_(1958g)	E2F3_direct_+/+_(5369r)	0.304612	1	0.260867	35182
chr16:56783291-56783792	NUP93	0.0123021	0.168751	0.00207599	0.00207599	E2F3	FALSE	E2F3_direct_+/+	E2F3_direct_+/+_(1958g)	E2F3_direct_+/+_(5369r)	0.750414	1	0.359627	58622
chr11:63909609-63910110	MARK2	0.0031151	0.064073	0.000199594	0.000199594	E2F3	FALSE	E2F3_direct_+/+	E2F3_direct_+/+_(1958g)	E2F3_direct_+/+_(5369r)	0.617004	1	0.316833	81128
chr1:184017521-184018022	COLGALT2	0.0100726	0.0616421	0.000620896	0.000620896	E2F3	FALSE	E2F3_direct_+/+	E2F3_direct_+/+_(1958g)	E2F3_direct_+/+_(5369r)	0.392539	1	0.30426	73399
chr3:170102509-170103010	PRKCI	0.0464056	0.192093	0.00891418	0.00891418	E2F3	FALSE	E2F3_direct_+/+	E2F3_direct_+/+_(1958g)	E2F3_direct_+/+_(5369r)	0.897878	1	0.388908	22150
chr19:11090425-11090926	SMARCA4	0.00606216	0.0776833	0.000470929	0.000470929	E2F3	FALSE	E2F3_direct_+/+	E2F3_direct_+/+_(1958g)	E2F3_direct_+/+_(5369r)	0.273479	1	0.292574	80088
chr10:43137808-43138309	RASGEF1A	0.00700385	0.120367	0.000843033	0.000843033	E2F3	FALSE	E2F3_direct_+/+	E2F3_direct_+/+_(1958g)	E2F3_direct_+/+_(5369r)	0.264748	1	0.291315	31133
chr3:180679420-180679921	TTC14	0.00907104	0.0653571	0.000592857	0.000592857	E2F3	FALSE	E2F3_direct_+/+	E2F3_direct_+/+_(1958g)	E2F3_direct_+/+_(5369r)	0.410589	1	0.351524	40558
chr2:111883630-111884131	ANAPC1	0.0107457	0.0653715	0.000702459	0.000702459	E2F3	FALSE	E2F3_direct_+/+	E2F3_direct_+/+_(1958g)	E2F3_direct_+/+_(5369r)	0.272283	1	0.311913	81088
chr3:32816646-32817147	TRIM71	0.154153	0.161109	0.0248353	0.0248353	E2F3	FALSE	E2F3_direct_+/+	E2F3_direct_+/+_(1958g)	E2F3_direct_+/+_(5369r)	1.17821	1	0.160261	2675
chr12:70242909-70243410	CNOT2	0.00731117	0.080618	0.000589412	0.000589412	E2F3	FALSE	E2F3_direct_+/+	E2F3_direct_+/+_(1958g)	E2F3_direct_+/+_(5369r)	0.395145	1	0.365269	67468
chr3:79019420-79019921	ROBO1	0.0105609	0.304567	0.00321649	0.00321649	E2F3	FALSE	E2F3_direct_+/+	E2F3_direct_+/+_(1958g)	E2F3_direct_+/+_(5369r)	2.37141	1	0.397247	57786
chr6:20181545-20182046	MBOAT1	0.122975	0.0613439	0.00754379	0.00754379	E2F3	FALSE	E2F3_direct_+/+	E2F3_direct_+/+_(1958g)	E2F3_direct_+/+_(5369r)	0.938744	1	0.0884577	7096
chr1:241762291-241762792	WDR64	0.00330219	0.0524861	0.000173319	0.000173319	E2F3	FALSE	E2F3_direct_+/+	E2F3_direct_+/+_(1958g)	E2F3_direct_+/+_(5369r)	0.611223	1	0.109466	83240
chr4:92303770-92304271	GRID2	0.0305144	0.26908	0.00821079	0.00821079	E2F3	FALSE	E2F3_direct_+/+	E2F3_direct_+/+_(1958g)	E2F3_direct_+/+_(5369r)	2.17172	1	0.424736	17293
chr13:45864025-45864526	SIAH3	0.0827215	0.122384	0.0101238	0.0101238	E2F3	FALSE	E2F3_direct_+/+	E2F3_direct_+/+_(1958g)	E2F3_direct_+/+_(5369r)	0.405747	1	0.133264	41950
chr5:144205261-144205762	KCTD16	0.022389	0.186601	0.00417782	0.00417782	E2F3	FALSE	E2F3_direct_+/+	E2F3_direct_+/+_(1958g)	E2F3_direct_+/+_(5369r)	1.57885	1	0.513539	32441
chr18:4455290-4455791	DLGAP1	0.0355949	0.244721	0.00871084	0.00871084	E2F3	FALSE	E2F3_direct_+/+	E2F3_direct_+/+_(1958g)	E2F3_direct_+/+_(5369r)	2.7055	1	0.569882	31488
chr3:49094052-49094553	WDR6	0.0710576	0.0779386	0.00553813	0.00553813	E2F3	FALSE	E2F3_direct_+/+	E2F3_direct_+/+_(1958g)	E2F3_direct_+/+_(5369r)	0.280068	1	0.116116	50607
chr11:46599243-46599744	AMBRA1	0.0200914	0.0986418	0.00198185	0.00198185	E2F3	FALSE	E2F3_direct_+/+	E2F3_direct_+/+_(1958g)	E2F3_direct_+/+_(5369r)	0.416215	1	0.384803	67175
chr6:3068892-3069393	NQO2	0.00586543	0.101197	0.000593564	0.000593564	E2F3	FALSE	E2F3_direct_+/+	E2F3_direct_+/+_(1958g)	E2F3_direct_+/+_(5369r)	0.257011	1	0.258495	73474
chr18:3810404-3810905	DLGAP1	0.00110646	0.167359	0.000185176	0.000185176	E2F3	FALSE	E2F3_direct_+/+	E2F3_direct_+/+_(1958g)	E2F3_direct_+/+_(5369r)	2.7055	1	0.569882	42564
chr13:102214636-102215137	FGF14	0.0266067	0.158576	0.00421918	0.00421918	E2F3	FALSE	E2F3_direct_+/+	E2F3_direct_+/+_(1958g)	E2F3_direct_+/+_(5369r)	0.807609	1	0.539886	41232
chr14:71321033-71321534	SIPA1L1	0.0117337	0.156877	0.00184075	0.00184075	E2F3	FALSE	E2F3_direct_+/+	E2F3_direct_+/+_(1958g)	E2F3_direct_+/+_(5369r)	2.45757	1	0.537552	42049
chr7:151876305-151876806	GALNT11	0.0373653	0.179551	0.00670898	0.00670898	E2F3	FALSE	E2F3_direct_+/+	E2F3_direct_+/+_(1958g)	E2F3_direct_+/+_(5369r)	0.9202	1	0.4353	33767
chr6:109691140-109691641	FIG4	0.03407	0.0849019	0.00289261	0.00289261	E2F3	FALSE	E2F3_direct_+/+	E2F3_direct_+/+_(1958g)	E2F3_direct_+/+_(5369r)	0.298596	1	0.319777	45343
chr9:109447830-109448331	EPB41L4B	0.0195887	0.196524	0.00384967	0.00384967	E2F3	FALSE	E2F3_direct_+/+	E2F3_direct_+/+_(1958g)	E2F3_direct_+/+_(5369r)	1.00923	1	0.420719	8055
chr14:96445913-96446414	PAPOLA	0.09363	0.107706	0.0100846	0.0100846	E2F3	FALSE	E2F3_direct_+/+	E2F3_direct_+/+_(1958g)	E2F3_direct_+/+_(5369r)	0.45021	1	0.365252	9903
chr7:63926143-63926644	ZNF727	0.217945	0.140669	0.0306582	0.0306582	E2F3	FALSE	E2F3_direct_+/+	E2F3_direct_+/+_(1958g)	E2F3_direct_+/+_(5369r)	0.939976	1	0.159594	1657
chr12:106773884-106774385	RIC8B	0.0132643	0.104109	0.00138094	0.00138094	E2F3	FALSE	E2F3_direct_+/+	E2F3_direct_+/+_(1958g)	E2F3_direct_+/+_(5369r)	0.434177	1	0.37056	52350
chr1:86154697-86155198	COL24A1	0.0649324	0.363089	0.0235762	0.0235762	E2F3	FALSE	E2F3_direct_+/+	E2F3_direct_+/+_(1958g)	E2F3_direct_+/+_(5369r)	1.68807	1	0.41481	7209
chr16:19174050-19174551	SYT17	0.0718712	0.340186	0.0244496	0.0244496	E2F3	FALSE	E2F3_direct_+/+	E2F3_direct_+/+_(1958g)	E2F3_direct_+/+_(5369r)	0.381771	1	0.27109	23505
chr6:49532180-49532681	C6orf141	0.0498628	0.11126	0.00554773	0.00554773	E2F3	FALSE	E2F3_direct_+/+	E2F3_direct_+/+_(1958g)	E2F3_direct_+/+_(5369r)	1.02365	1	0.173104	47402
chr22:26095301-26095802	SEZ6L	0.0133477	0.208589	0.00278417	0.00278417	E2F3	FALSE	E2F3_direct_+/+	E2F3_direct_+/+_(1958g)	E2F3_direct_+/+_(5369r)	0.448242	1	0.377953	79897
chr19:40702653-40703154	SPTBN4	0.00604525	0.103008	0.000622711	0.000622711	E2F3	FALSE	E2F3_direct_+/+	E2F3_direct_+/+_(1958g)	E2F3_direct_+/+_(5369r)	0.62712	1	0.429252	32374
chr6:107602243-107602744	SCML4	0.0865741	0.071061	0.00615204	0.00615204	E2F3	FALSE	E2F3_direct_+/+	E2F3_direct_+/+_(1958g)	E2F3_direct_+/+_(5369r)	0.955157	1	0.121515	28964
chr9:125746543-125747044	MAPKAP1	0.0484041	0.16137	0.00781095	0.00781095	E2F3	FALSE	E2F3_direct_+/+	E2F3_direct_+/+_(1958g)	E2F3_direct_+/+_(5369r)	0.441705	1	0.381786	22853
chr1:84375104-84375605	PRKACB	0.00366831	0.0708935	0.000260059	0.000260059	E2F3	FALSE	E2F3_direct_+/+	E2F3_direct_+/+_(1958g)	E2F3_direct_+/+_(5369r)	0.668846	1	0.45865	75647
chr7:72879224-72879725	TYW1B	0.0129269	0.0882831	0.00114123	0.00114123	E2F3	FALSE	E2F3_direct_+/+	E2F3_direct_+/+_(1958g)	E2F3_direct_+/+_(5369r)	0.474472	1	0.369945	70542
chr14:32938168-32938669	NPAS3	0.0569404	0.224514	0.0127839	0.0127839	E2F3	FALSE	E2F3_direct_+/+	E2F3_direct_+/+_(1958g)	E2F3_direct_+/+_(5369r)	0.432151	1	0.390494	22393
chr2:195657866-195658367	SLC39A10	0.0189651	0.129857	0.00246276	0.00246276	E2F3	FALSE	E2F3_direct_+/+	E2F3_direct_+/+_(1958g)	E2F3_direct_+/+_(5369r)	0.920607	1	0.409003	38606
chr3:129687730-129688231	TMCC1	0.00414645	0.166244	0.000689321	0.000689321	E2F3	FALSE	E2F3_direct_+/+	E2F3_direct_+/+_(1958g)	E2F3_direct_+/+_(5369r)	0.703204	1	0.441674	74244
chr7:107628631-107629132	SLC26A4	0.0214883	0.272091	0.00584677	0.00584677	E2F3	FALSE	E2F3_direct_+/+	E2F3_direct_+/+_(1958g)	E2F3_direct_+/+_(5369r)	0.601432	1	0.282449	52728
chr7:5607006-5607507	RNF216	0.0551876	0.118599	0.00654522	0.00654522	E2F3	FALSE	E2F3_direct_+/+	E2F3_direct_+/+_(1958g)	E2F3_direct_+/+_(5369r)	0.353425	1	0.31831	57754
chr10:86366661-86367162	WAPL	0.0152552	0.0987604	0.00150661	0.00150661	E2F3	FALSE	E2F3_direct_+/+	E2F3_direct_+/+_(1958g)	E2F3_direct_+/+_(5369r)	0.307984	1	0.322971	30081
chr16:2520386-2520887	TBC1D24	0.022455	0.0781188	0.00175416	0.00175416	E2F3	FALSE	E2F3_direct_+/+	E2F3_direct_+/+_(1958g)	E2F3_direct_+/+_(5369r)	1.00298	1	0.213581	54723
chr14:24810645-24811146	STXBP6	0.0200091	0.275056	0.0055036	0.0055036	E2F3	FALSE	E2F3_direct_+/+	E2F3_direct_+/+_(1958g)	E2F3_direct_+/+_(5369r)	1.26431	1	0.319754	35480
chr10:104269007-104269508	GSTO1	0.0281992	0.0524537	0.00147915	0.00147915	E2F3	FALSE	E2F3_direct_+/+	E2F3_direct_+/+_(1958g)	E2F3_direct_+/+_(5369r)	0.247899	1	0.158008	75777
chr16:9800566-9801067	GRIN2A	0.00465819	0.12387	0.000577011	0.000577011	E2F3	FALSE	E2F3_direct_+/+	E2F3_direct_+/+_(1958g)	E2F3_direct_+/+_(5369r)	0.44841	1	0.463337	74507
chr10:114307889-114308390	AFAP1L2	0.0638105	0.0922301	0.00588525	0.00588525	E2F3	FALSE	E2F3_direct_+/+	E2F3_direct_+/+_(1958g)	E2F3_direct_+/+_(5369r)	0.638348	1	0.17751	41016
chr6:111585524-111586025	REV3L	0.00244586	0.0527161	0.000128936	0.000128936	E2F3	FALSE	E2F3_direct_+/+	E2F3_direct_+/+_(1958g)	E2F3_direct_+/+_(5369r)	0.374405	1	0.376348	81718
chr10:97185136-97185637	SLIT1	0.0541305	0.342982	0.0185658	0.0185658	E2F3	FALSE	E2F3_direct_+/+	E2F3_direct_+/+_(1958g)	E2F3_direct_+/+_(5369r)	1.74883	1	0.382774	32341
chr10:121597310-121597811	FGFR2	0.152999	0.223797	0.0342407	0.0342407	E2F3	FALSE	E2F3_direct_+/+	E2F3_direct_+/+_(1958g)	E2F3_direct_+/+_(5369r)	0.405669	1	0.200972	3108
chr18:35041317-35041818	DTNA	0.0182793	0.174733	0.00319399	0.00319399	E2F3	FALSE	E2F3_direct_+/+	E2F3_direct_+/+_(1958g)	E2F3_direct_+/+_(5369r)	0.370088	1	0.396172	41482
chr8:38386365-38386866	NSD3	0.0765196	0.186861	0.0142985	0.0142985	E2F3	FALSE	E2F3_direct_+/+	E2F3_direct_+/+_(1958g)	E2F3_direct_+/+_(5369r)	0.544733	1	0.441837	36256
chr20:62926483-62926984	DIDO1	0.0211521	0.086374	0.00182699	0.00182699	E2F3	FALSE	E2F3_direct_+/+	E2F3_direct_+/+_(1958g)	E2F3_direct_+/+_(5369r)	0.255599	1	0.302209	68717
chr20:33531295-33531796	CBFA2T2	0.0252516	0.104212	0.00263151	0.00263151	E2F3	FALSE	E2F3_direct_+/+	E2F3_direct_+/+_(1958g)	E2F3_direct_+/+_(5369r)	0.74575	1	0.394312	41938
chr1:193348678-193349179	CDC73	0.00748656	0.0601743	0.000450498	0.000450498	E2F3	FALSE	E2F3_direct_+/+	E2F3_direct_+/+_(1958g)	E2F3_direct_+/+_(5369r)	0.308079	1	0.297526	79291
chr1:182683768-182684269	RGS8	0.029445	0.19885	0.00585513	0.00585513	E2F3	FALSE	E2F3_direct_+/+	E2F3_direct_+/+_(1958g)	E2F3_direct_+/+_(5369r)	0.560555	1	0.119887	51263
chr21:25995399-25995900	APP	0.0352694	0.282952	0.00997956	0.00997956	E2F3	FALSE	E2F3_direct_+/+	E2F3_direct_+/+_(1958g)	E2F3_direct_+/+_(5369r)	0.611165	1	0.451744	8611
chr11:68160999-68161500	CHKA	0.0164269	0.137423	0.00225744	0.00225744	E2F3	FALSE	E2F3_direct_+/+	E2F3_direct_+/+_(1958g)	E2F3_direct_+/+_(5369r)	0.633312	1	0.433171	79036
chr4:139556647-139557148	NAA15	0.00671359	0.0542055	0.000363914	0.000363914	E2F3	FALSE	E2F3_direct_+/+	E2F3_direct_+/+_(1958g)	E2F3_direct_+/+_(5369r)	0.29912	1	0.318138	78188
chr15:67125658-67126159	SMAD3	0.0416127	0.304142	0.0126562	0.0126562	E2F3	FALSE	E2F3_direct_+/+	E2F3_direct_+/+_(1958g)	E2F3_direct_+/+_(5369r)	1.2785	1	0.397351	34560
chr17:13024561-13025062	ARHGAP44	0.0047455	0.0585183	0.000277699	0.000277699	E2F3	FALSE	E2F3_direct_+/+	E2F3_direct_+/+_(1958g)	E2F3_direct_+/+_(5369r)	0.521159	1	0.418447	74836
chr2:203329183-203329684	ABI2	0.00336321	0.120825	0.000406361	0.000406361	E2F3	FALSE	E2F3_direct_+/+	E2F3_direct_+/+_(1958g)	E2F3_direct_+/+_(5369r)	1.02646	1	0.443053	80015
chr2:9675336-9675837	ADAM17	0.0119962	0.0800511	0.000960309	0.000960309	E2F3	FALSE	E2F3_direct_+/+	E2F3_direct_+/+_(1958g)	E2F3_direct_+/+_(5369r)	0.691783	1	0.322124	15101
chr1:168226585-168227086	SFT2D2	0.0827799	0.212726	0.0176094	0.0176094	E2F3	FALSE	E2F3_direct_+/+	E2F3_direct_+/+_(1958g)	E2F3_direct_+/+_(5369r)	1.66291	1	0.171358	13468
chr1:223088002-223088503	SUSD4	0.0143827	0.106239	0.001528	0.001528	E2F3	FALSE	E2F3_direct_+/+	E2F3_direct_+/+_(1958g)	E2F3_direct_+/+_(5369r)	0.33837	1	0.339438	71258
chr19:55653765-55654266	ZNF580	0.0315022	0.0513527	0.00161772	0.00161772	E2F3	FALSE	E2F3_direct_+/+	E2F3_direct_+/+_(1958g)	E2F3_direct_+/+_(5369r)	0.393059	1	0.0992899	58728
chr2:44168543-44169044	PPM1B	0.0161238	0.121837	0.00196447	0.00196447	E2F3	FALSE	E2F3_direct_+/+	E2F3_direct_+/+_(1958g)	E2F3_direct_+/+_(5369r)	0.393356	1	0.356833	74550
chr12:57342391-57342892	LRP1	0.00526397	0.0519548	0.000273488	0.000273488	E2F3	FALSE	E2F3_direct_+/+	E2F3_direct_+/+_(1958g)	E2F3_direct_+/+_(5369r)	0.257765	1	0.291824	82160
chr7:32728482-32728983	AVL9	0.016295	0.0705539	0.00114968	0.00114968	E2F3	FALSE	E2F3_direct_+/+	E2F3_direct_+/+_(1958g)	E2F3_direct_+/+_(5369r)	0.4809	1	0.383247	70030
chr22:38571396-38571897	DDX17	0.0999522	0.265109	0.0264982	0.0264982	E2F3	FALSE	E2F3_direct_+/+	E2F3_direct_+/+_(1958g)	E2F3_direct_+/+_(5369r)	0.489334	1	0.452402	27354
chr6:87152201-87152702	HTR1E	0.0237237	0.0982495	0.00233084	0.00233084	E2F3	FALSE	E2F3_direct_+/+	E2F3_direct_+/+_(1958g)	E2F3_direct_+/+_(5369r)	0.916679	1	0.376024	32063
chr12:57088547-57089048	NAB2	0.0334353	0.0697821	0.00233318	0.00233318	E2F3	FALSE	E2F3_direct_+/+	E2F3_direct_+/+_(1958g)	E2F3_direct_+/+_(5369r)	0.259209	1	0.130735	54669
chr3:167735094-167735595	SERPINI1	0.046581	0.128869	0.00600285	0.00600285	E2F3	FALSE	E2F3_direct_+/+	E2F3_direct_+/+_(1958g)	E2F3_direct_+/+_(5369r)	0.284366	1	0.371215	40079
chr19:11089369-11089870	SMARCA4	0.143387	0.133051	0.0190778	0.0190778	E2F3	FALSE	E2F3_direct_+/+	E2F3_direct_+/+_(1958g)	E2F3_direct_+/+_(5369r)	0.273479	1	0.292574	14528
chr22:20495158-20495659	MED15	0.0176402	0.13762	0.00242764	0.00242764	E2F3	FALSE	E2F3_direct_+/+	E2F3_direct_+/+_(1958g)	E2F3_direct_+/+_(5369r)	0.399021	1	0.301226	72974
chr11:66677865-66678366	SPTBN2	0.00810154	0.0855004	0.000692685	0.000692685	E2F3	FALSE	E2F3_direct_+/+	E2F3_direct_+/+_(1958g)	E2F3_direct_+/+_(5369r)	0.367055	1	0.291277	13576
chr7:107947058-107947559	LAMB1	0.106304	0.295043	0.0313644	0.0313644	E2F3	FALSE	E2F3_direct_+/+	E2F3_direct_+/+_(1958g)	E2F3_direct_+/+_(5369r)	0.343843	1	0.378627	26662
chr12:131929081-131929582	PUS1	0.0238465	0.0554764	0.00132292	0.00132292	E2F3	FALSE	E2F3_direct_+/+	E2F3_direct_+/+_(1958g)	E2F3_direct_+/+_(5369r)	0.359131	1	0.180198	71652
chrX:31266334-31266835	DMD	0.0291887	0.167761	0.00489672	0.00489672	E2F3	FALSE	E2F3_direct_+/+	E2F3_direct_+/+_(1958g)	E2F3_direct_+/+_(5369r)	1.52079	1	0.488759	21056
chr21:39183796-39184297	BRWD1	0.0174172	0.159517	0.00277834	0.00277834	E2F3	FALSE	E2F3_direct_+/+	E2F3_direct_+/+_(1958g)	E2F3_direct_+/+_(5369r)	0.501888	1	0.44837	58311
chr2:200306040-200306541	SPATS2L	0.0168631	0.0984587	0.00166032	0.00166032	E2F3	FALSE	E2F3_direct_+/+	E2F3_direct_+/+_(1958g)	E2F3_direct_+/+_(5369r)	0.377992	1	0.370552	50307
chr16:14975004-14975505	PDXDC1	0.000642021	0.0725119	4.65541e-05	4.65541e-05	E2F3	FALSE	E2F3_direct_+/+	E2F3_direct_+/+_(1958g)	E2F3_direct_+/+_(5369r)	0.549459	1	0.434481	85095
chr7:92589848-92590349	CDK6	0.00923853	0.0881554	0.000814426	0.000814426	E2F3	FALSE	E2F3_direct_+/+	E2F3_direct_+/+_(1958g)	E2F3_direct_+/+_(5369r)	0.417852	1	0.359334	48947
chr5:62412552-62413053	KIF2A	0.0570455	0.0961155	0.00548295	0.00548295	E2F3	FALSE	E2F3_direct_+/+	E2F3_direct_+/+_(1958g)	E2F3_direct_+/+_(5369r)	0.378118	1	0.326653	8355
chr1:1895995-1896496	GNB1	0.0520982	0.163001	0.00849205	0.00849205	E2F3	FALSE	E2F3_direct_+/+	E2F3_direct_+/+_(1958g)	E2F3_direct_+/+_(5369r)	0.529604	1	0.373063	52335
chr5:32241120-32241621	MTMR12	0.0208203	0.186826	0.00388978	0.00388978	E2F3	FALSE	E2F3_direct_+/+	E2F3_direct_+/+_(1958g)	E2F3_direct_+/+_(5369r)	0.725902	1	0.386972	46643
chr3:47164105-47164606	SETD2	0.0215389	0.169446	0.00364967	0.00364967	E2F3	FALSE	E2F3_direct_+/+	E2F3_direct_+/+_(1958g)	E2F3_direct_+/+_(5369r)	0.540816	1	0.412355	82930
chr15:83537695-83538196	SH3GL3	0.00597377	0.128728	0.000768991	0.000768991	E2F3	FALSE	E2F3_direct_+/+	E2F3_direct_+/+_(1958g)	E2F3_direct_+/+_(5369r)	1.31434	1	0.461579	45133
chr13:20525820-20526321	CRYL1	0.00465097	0.100991	0.000469704	0.000469704	E2F3	FALSE	E2F3_direct_+/+	E2F3_direct_+/+_(1958g)	E2F3_direct_+/+_(5369r)	0.354248	1	0.34428	43321
chr20:34516287-34516788	ITCH	0.0526166	0.142474	0.0074965	0.0074965	E2F3	FALSE	E2F3_direct_+/+	E2F3_direct_+/+_(1958g)	E2F3_direct_+/+_(5369r)	0.320209	1	0.368851	60175
chr6:70566822-70567323	SMAP1	0.00481	0.0541332	0.000260381	0.000260381	E2F3	FALSE	E2F3_direct_+/+	E2F3_direct_+/+_(1958g)	E2F3_direct_+/+_(5369r)	0.25778	1	0.350777	76285
chr6:43174594-43175095	CUL9	0.0039125	0.0978476	0.000382829	0.000382829	E2F3	FALSE	E2F3_direct_+/+	E2F3_direct_+/+_(1958g)	E2F3_direct_+/+_(5369r)	0.613024	1	0.264678	82034
chr19:47608629-47609130	SLC8A2	0.0310793	0.224306	0.00697128	0.00697128	E2F3	FALSE	E2F3_direct_+/+	E2F3_direct_+/+_(1958g)	E2F3_direct_+/+_(5369r)	0.285141	1	0.345604	21609
chr12:49022785-49023286	FKBP11	0.0332217	0.0862433	0.00286515	0.00286515	E2F3	FALSE	E2F3_direct_+/+	E2F3_direct_+/+_(1958g)	E2F3_direct_+/+_(5369r)	0.893853	1	0.211998	30440
chr6:83709570-83710071	SNAP91	0.015877	0.0863315	0.00137068	0.00137068	E2F3	FALSE	E2F3_direct_+/+	E2F3_direct_+/+_(1958g)	E2F3_direct_+/+_(5369r)	0.482722	1	0.441156	71848
chr5:131164693-131165194	CDC42SE2	0.0168878	0.0897261	0.00151528	0.00151528	E2F3	FALSE	E2F3_direct_+/+	E2F3_direct_+/+_(1958g)	E2F3_direct_+/+_(5369r)	1.7862	1	0.39812	48810
chr6:156687435-156687936	ARID1B	0.017384	0.184055	0.00319961	0.00319961	E2F3	FALSE	E2F3_direct_+/+	E2F3_direct_+/+_(1958g)	E2F3_direct_+/+_(5369r)	0.316067	1	0.411679	73775
chr14:78598161-78598662	NRXN3	1.82699e-05	0.212758	3.88706e-06	3.88706e-06	E2F3	FALSE	E2F3_direct_+/+	E2F3_direct_+/+_(1958g)	E2F3_direct_+/+_(5369r)	0.589006	1	0.488555	67340
chr8:130442967-130443468	ASAP1	0.0148512	0.190781	0.00283332	0.00283332	E2F3	FALSE	E2F3_direct_+/+	E2F3_direct_+/+_(1958g)	E2F3_direct_+/+_(5369r)	0.746722	1	0.474831	48357
chr9:109318884-109319385	EPB41L4B	0.0351121	0.235366	0.0082642	0.0082642	E2F3	FALSE	E2F3_direct_+/+	E2F3_direct_+/+_(1958g)	E2F3_direct_+/+_(5369r)	1.00923	1	0.420719	23281
chr19:19033223-19033724	SUGP2	0.0154098	0.108097	0.00166576	0.00166576	E2F3	FALSE	E2F3_direct_+/+	E2F3_direct_+/+_(1958g)	E2F3_direct_+/+_(5369r)	0.4581	1	0.369402	55465
chr3:170222327-170222828	PHC3	0.00940975	0.091246	0.000858602	0.000858602	E2F3	FALSE	E2F3_direct_+/+	E2F3_direct_+/+_(1958g)	E2F3_direct_+/+_(5369r)	0.463174	1	0.392555	78123
chr19:15379825-15380326	BRD4	0.00985882	0.119742	0.00118051	0.00118051	E2F3	FALSE	E2F3_direct_+/+	E2F3_direct_+/+_(1958g)	E2F3_direct_+/+_(5369r)	0.470607	1	0.329149	75497
chr3:113838706-113839207	CCDC191	0.064918	0.108892	0.00706902	0.00706902	E2F3	FALSE	E2F3_direct_+/+	E2F3_direct_+/+_(1958g)	E2F3_direct_+/+_(5369r)	0.250013	1	0.273408	50060
chr10:73413358-73413859	PPP3CB	0.0414967	0.146474	0.00607817	0.00607817	E2F3	FALSE	E2F3_direct_+/+	E2F3_direct_+/+_(1958g)	E2F3_direct_+/+_(5369r)	0.366977	1	0.387015	38772
chr15:25438375-25438876	UBE3A	0.0102203	0.111952	0.00114419	0.00114419	E2F3	FALSE	E2F3_direct_+/+	E2F3_direct_+/+_(1958g)	E2F3_direct_+/+_(5369r)	0.480533	1	0.464187	70425
chr1:179877770-179878271	TOR1AIP2	0.00479748	0.0607683	0.000291535	0.000291535	E2F3	FALSE	E2F3_direct_+/+	E2F3_direct_+/+_(1958g)	E2F3_direct_+/+_(5369r)	0.488537	1	0.320365	69038
chr10:119165665-119166166	GRK5	0.0117725	0.0679341	0.000799755	0.000799755	E2F3	FALSE	E2F3_direct_+/+	E2F3_direct_+/+_(1958g)	E2F3_direct_+/+_(5369r)	0.433131	1	0.228091	56305
chr8:19670626-19671127	INTS10	0.0124672	0.125861	0.00156914	0.00156914	E2F3	FALSE	E2F3_direct_+/+	E2F3_direct_+/+_(1958g)	E2F3_direct_+/+_(5369r)	0.560864	1	0.347807	61784
chr14:63543369-63543870	PPP2R5E	0.0417959	0.117849	0.00492558	0.00492558	E2F3	FALSE	E2F3_direct_+/+	E2F3_direct_+/+_(1958g)	E2F3_direct_+/+_(5369r)	0.355119	1	0.38543	60565
chr7:32490216-32490717	AVL9	0.0279742	0.0852587	0.00238504	0.00238504	E2F3	FALSE	E2F3_direct_+/+	E2F3_direct_+/+_(1958g)	E2F3_direct_+/+_(5369r)	0.4809	1	0.383247	65754
chr8:17246832-17247333	MTMR7	0.00170067	0.0654346	0.000111283	0.000111283	E2F3	FALSE	E2F3_direct_+/+	E2F3_direct_+/+_(1958g)	E2F3_direct_+/+_(5369r)	0.524314	1	0.402939	67148
chr21:45555606-45556107	COL18A1	0.0509188	0.0753899	0.00383876	0.00383876	E2F3	FALSE	E2F3_direct_+/+	E2F3_direct_+/+_(1958g)	E2F3_direct_+/+_(5369r)	0.492672	1	0.13405	58273
chr2:42361484-42361985	COX7A2L	0.0129397	0.155252	0.00200892	0.00200892	E2F3	FALSE	E2F3_direct_+/+	E2F3_direct_+/+_(1958g)	E2F3_direct_+/+_(5369r)	0.85537	1	0.356588	41757
chr17:27332866-27333367	WSB1	0.00680899	0.121378	0.000826462	0.000826462	E2F3	FALSE	E2F3_direct_+/+	E2F3_direct_+/+_(1958g)	E2F3_direct_+/+_(5369r)	0.312282	1	0.348694	78930
chr6:69232114-69232615	ADGRB3	0.0015222	0.0784229	0.000119375	0.000119375	E2F3	FALSE	E2F3_direct_+/+	E2F3_direct_+/+_(1958g)	E2F3_direct_+/+_(5369r)	1.0484	1	0.531717	68439
chr1:48645023-48645524	AGBL4	0.000906142	0.203061	0.000184002	0.000184002	E2F3	FALSE	E2F3_direct_+/+	E2F3_direct_+/+_(1958g)	E2F3_direct_+/+_(5369r)	0.561492	1	0.490436	81799
chr20:51767207-51767708	ATP9A	0.0129163	0.125156	0.00161656	0.00161656	E2F3	FALSE	E2F3_direct_+/+	E2F3_direct_+/+_(1958g)	E2F3_direct_+/+_(5369r)	0.860733	1	0.443165	67449
chr5:79774218-79774719	TENT2	0.02959	0.125936	0.00372646	0.00372646	E2F3	FALSE	E2F3_direct_+/+	E2F3_direct_+/+_(1958g)	E2F3_direct_+/+_(5369r)	0.452298	1	0.409915	60309
chr11:43537967-43538468	TTC17	0.0942295	0.0944418	0.00889921	0.00889921	E2F3	FALSE	E2F3_direct_+/+	E2F3_direct_+/+_(1958g)	E2F3_direct_+/+_(5369r)	0.346258	1	0.366259	32505
chr7:87220278-87220779	CROT	0.0220961	0.102271	0.00225979	0.00225979	E2F3	FALSE	E2F3_direct_+/+	E2F3_direct_+/+_(1958g)	E2F3_direct_+/+_(5369r)	0.373449	1	0.292226	36829
chr2:224900985-224901486	DOCK10	0.18596	0.170631	0.0317304	0.0317304	E2F3	FALSE	E2F3_direct_+/+	E2F3_direct_+/+_(1958g)	E2F3_direct_+/+_(5369r)	0.380057	1	0.14825	6397
chr16:22007955-22008456	NPIPB4	0.109757	0.28116	0.0308594	0.0308594	E2F3	FALSE	E2F3_direct_+/+	E2F3_direct_+/+_(1958g)	E2F3_direct_+/+_(5369r)	1.6967	1	0.482527	16869
chr3:180602057-180602558	TTC14	0.0525422	0.0978677	0.00514218	0.00514218	E2F3	FALSE	E2F3_direct_+/+	E2F3_direct_+/+_(1958g)	E2F3_direct_+/+_(5369r)	0.410589	1	0.351524	51122
chr10:21518427-21518928	MLLT10	0.0247069	0.0981319	0.00242453	0.00242453	E2F3	FALSE	E2F3_direct_+/+	E2F3_direct_+/+_(1958g)	E2F3_direct_+/+_(5369r)	0.499276	1	0.437549	72823
chr17:12036489-12036990	MAP2K4	0.0267722	0.0884069	0.00236685	0.00236685	E2F3	FALSE	E2F3_direct_+/+	E2F3_direct_+/+_(1958g)	E2F3_direct_+/+_(5369r)	0.620696	1	0.438112	24176
chr10:121598409-121598910	FGFR2	0.0135332	0.063852	0.000864125	0.000864125	E2F3	FALSE	E2F3_direct_+/+	E2F3_direct_+/+_(1958g)	E2F3_direct_+/+_(5369r)	0.405669	1	0.200972	40314
chr14:99270583-99271084	SETD3	0.0488601	0.135846	0.00663744	0.00663744	E2F3	FALSE	E2F3_direct_+/+	E2F3_direct_+/+_(1958g)	E2F3_direct_+/+_(5369r)	0.311316	1	0.334888	58278
chr17:29617235-29617736	SSH2	0.0437829	0.187198	0.00819607	0.00819607	E2F3	FALSE	E2F3_direct_+/+	E2F3_direct_+/+_(1958g)	E2F3_direct_+/+_(5369r)	1.14833	1	0.437579	36696
chr1:19154929-19155430	UBR4	0.0104765	0.0810557	0.00084918	0.00084918	E2F3	FALSE	E2F3_direct_+/+	E2F3_direct_+/+_(1958g)	E2F3_direct_+/+_(5369r)	0.319907	1	0.382531	72866
chr6:138350747-138351248	ARFGEF3	0.014341	0.21739	0.00311758	0.00311758	E2F3	FALSE	E2F3_direct_+/+	E2F3_direct_+/+_(1958g)	E2F3_direct_+/+_(5369r)	2.10342	1	0.447902	69089
chr7:135557867-135558368	CNOT4	0.0517768	0.138666	0.00717968	0.00717968	E2F3	FALSE	E2F3_direct_+/+	E2F3_direct_+/+_(1958g)	E2F3_direct_+/+_(5369r)	0.349729	1	0.372967	60041
chr17:50184683-50185184	SAMD14	0.128828	0.0885878	0.0114126	0.0114126	E2F3	FALSE	E2F3_direct_+/+	E2F3_direct_+/+_(1958g)	E2F3_direct_+/+_(5369r)	1.39559	1	0.119574	11752
chr16:87493008-87493509	JPH3	0.0396757	0.160447	0.00636583	0.00636583	E2F3	FALSE	E2F3_direct_+/+	E2F3_direct_+/+_(1958g)	E2F3_direct_+/+_(5369r)	0.330517	1	0.31344	40866
chr12:118061195-118061696	TAOK3	0.00404925	0.06873	0.000278305	0.000278305	E2F3	FALSE	E2F3_direct_+/+	E2F3_direct_+/+_(1958g)	E2F3_direct_+/+_(5369r)	0.322276	1	0.345856	16719
chr19:3870654-3871155	ZFR2	0.00800436	0.125409	0.00100382	0.00100382	E2F3	FALSE	E2F3_direct_+/+	E2F3_direct_+/+_(1958g)	E2F3_direct_+/+_(5369r)	0.439588	1	0.298628	77355
chr11:7987103-7987604	RIC3	0.128733	0.214974	0.0276741	0.0276741	E2F3	FALSE	E2F3_direct_+/+	E2F3_direct_+/+_(1958g)	E2F3_direct_+/+_(5369r)	0.248247	1	0.302247	16320
chr8:37698516-37699017	ADGRA2	0.0503224	0.103504	0.00520857	0.00520857	E2F3	FALSE	E2F3_direct_+/+	E2F3_direct_+/+_(1958g)	E2F3_direct_+/+_(5369r)	0.576681	1	0.197773	28643
chr12:39442236-39442737	KIF21A	0.058223	0.141162	0.00821889	0.00821889	E2F3	FALSE	E2F3_direct_+/+	E2F3_direct_+/+_(1958g)	E2F3_direct_+/+_(5369r)	0.307387	1	0.374728	47280
chr1:206504137-206504638	DYRK3	0.00853183	0.0546351	0.000466137	0.000466137	E2F3	FALSE	E2F3_direct_+/+	E2F3_direct_+/+_(1958g)	E2F3_direct_+/+_(5369r)	0.384354	1	0.118773	56120
chr2:176079659-176080160	LNPK	0.0826657	0.18762	0.0155097	0.0155097	E2F3	FALSE	E2F3_direct_+/+	E2F3_direct_+/+_(1958g)	E2F3_direct_+/+_(5369r)	0.392474	1	0.336944	32586
chr1:236655022-236655523	MTR	0.025764	0.127456	0.00328377	0.00328377	E2F3	FALSE	E2F3_direct_+/+	E2F3_direct_+/+_(1958g)	E2F3_direct_+/+_(5369r)	0.35668	1	0.384296	82357
chr19:34501645-34502146	WTIP	0.0442622	0.10673	0.00472409	0.00472409	E2F3	FALSE	E2F3_direct_+/+	E2F3_direct_+/+_(1958g)	E2F3_direct_+/+_(5369r)	0.302423	1	0.152107	52993
chr22:35257163-35257664	TOM1	0.051947	0.0594115	0.00308625	0.00308625	E2F3	FALSE	E2F3_direct_+/+	E2F3_direct_+/+_(1958g)	E2F3_direct_+/+_(5369r)	0.269381	1	0.148782	29179
chr1:70411053-70411554	ANKRD13C	0.121246	0.196374	0.0238095	0.0238095	E2F3	FALSE	E2F3_direct_+/+	E2F3_direct_+/+_(1958g)	E2F3_direct_+/+_(5369r)	0.333427	1	0.378192	15114
chr5:112737707-112738208	APC	0.000346486	0.056417	1.95477e-05	1.95477e-05	E2F3	FALSE	E2F3_direct_+/+	E2F3_direct_+/+_(1958g)	E2F3_direct_+/+_(5369r)	0.426121	1	0.366646	71800
chr1:180174044-180174545	CEP350	0.0798268	0.0518208	0.00413669	0.00413669	E2F3	FALSE	E2F3_direct_+/+	E2F3_direct_+/+_(1958g)	E2F3_direct_+/+_(5369r)	0.360523	1	0.342747	38917
chr13:96090087-96090588	UGGT2	0.0798914	0.181918	0.0145337	0.0145337	E2F3	FALSE	E2F3_direct_+/+	E2F3_direct_+/+_(1958g)	E2F3_direct_+/+_(5369r)	0.485357	1	0.447234	28498
chr1:164644936-164645437	PBX1	0.00356433	0.132163	0.000471072	0.000471072	E2F3	FALSE	E2F3_direct_+/+	E2F3_direct_+/+_(1958g)	E2F3_direct_+/+_(5369r)	0.294681	1	0.445352	73746
chr16:30065055-30065556	DOC2A	0.00751011	0.0963892	0.000723894	0.000723894	E2F3	FALSE	E2F3_direct_+/+	E2F3_direct_+/+_(1958g)	E2F3_direct_+/+_(5369r)	0.840826	1	0.222539	30130
chr11:62923652-62924153	SLC22A8	0.0235298	0.109509	0.00257673	0.00257673	E2F3	FALSE	E2F3_direct_+/+	E2F3_direct_+/+_(1958g)	E2F3_direct_+/+_(5369r)	0.484728	1	0.166699	54965
chr11:101872607-101873108	TRPC6	0.0966552	0.349615	0.0337922	0.0337922	E2F3	FALSE	E2F3_direct_+/+	E2F3_direct_+/+_(1958g)	E2F3_direct_+/+_(5369r)	1.67023	1	0.270863	18259
chr12:121257709-121258210	CAMKK2	0.0748862	0.162	0.0121316	0.0121316	E2F3	FALSE	E2F3_direct_+/+	E2F3_direct_+/+_(1958g)	E2F3_direct_+/+_(5369r)	0.49818	1	0.335695	52173
chr5:415699-416200	AHRR	0.00326366	0.0526847	0.000171945	0.000171945	E2F3	FALSE	E2F3_direct_+/+	E2F3_direct_+/+_(1958g)	E2F3_direct_+/+_(5369r)	0.648501	1	0.196124	60141
chr19:5308499-5309000	PTPRS	0.0025799	0.133294	0.000343885	0.000343885	E2F3	FALSE	E2F3_direct_+/+	E2F3_direct_+/+_(1958g)	E2F3_direct_+/+_(5369r)	0.457158	1	0.368496	82881
chr1:110674450-110674951	KCNA3	0.0906546	0.0809087	0.00733474	0.00733474	E2F3	FALSE	E2F3_direct_+/+	E2F3_direct_+/+_(1958g)	E2F3_direct_+/+_(5369r)	0.403022	1	0.0757302	13319
chr2:39516424-39516925	MAP4K3	0.0224046	0.132177	0.00296136	0.00296136	E2F3	FALSE	E2F3_direct_+/+	E2F3_direct_+/+_(1958g)	E2F3_direct_+/+_(5369r)	1.39753	1	0.454201	47515
chr6:136550455-136550956	MAP7	0.0307954	0.183802	0.00566027	0.00566027	E2F3	FALSE	E2F3_direct_+/+	E2F3_direct_+/+_(1958g)	E2F3_direct_+/+_(5369r)	1.15091	1	0.472163	29486
chr19:58009692-58010193	ZSCAN1	0.0435958	0.0661823	0.00288527	0.00288527	E2F3	FALSE	E2F3_direct_+/+	E2F3_direct_+/+_(1958g)	E2F3_direct_+/+_(5369r)	0.949789	1	0.139174	30725
chr18:34707745-34708246	DTNA	0.0106108	0.168572	0.00178868	0.00178868	E2F3	FALSE	E2F3_direct_+/+	E2F3_direct_+/+_(1958g)	E2F3_direct_+/+_(5369r)	0.370088	1	0.396172	33486
chr20:35235864-35236365	UQCC1	0.0682497	0.130977	0.00893912	0.00893912	E2F3	FALSE	E2F3_direct_+/+	E2F3_direct_+/+_(1958g)	E2F3_direct_+/+_(5369r)	0.35696	1	0.335222	48350
chr9:34048485-34048986	UBAP2	0.0394917	0.11894	0.00469713	0.00469713	E2F3	FALSE	E2F3_direct_+/+	E2F3_direct_+/+_(1958g)	E2F3_direct_+/+_(5369r)	0.458521	1	0.323968	61288
chr10:23344339-23344840	C10orf67	0.0164383	0.0826691	0.00135894	0.00135894	E2F3	FALSE	E2F3_direct_+/+	E2F3_direct_+/+_(1958g)	E2F3_direct_+/+_(5369r)	0.283978	1	0.19325	80129
chr6:87151683-87152184	ZNF292	0.00672717	0.101431	0.000682347	0.000682347	E2F3	FALSE	E2F3_direct_+/+	E2F3_direct_+/+_(1958g)	E2F3_direct_+/+_(5369r)	0.39722	1	0.408645	72967
chr14:75259051-75259552	TMED10	0.0180976	0.0618834	0.00111994	0.00111994	E2F3	FALSE	E2F3_direct_+/+	E2F3_direct_+/+_(1958g)	E2F3_direct_+/+_(5369r)	0.27302	1	0.207574	64629
chr6:13615857-13616358	RANBP9	0.0192631	0.162426	0.00312882	0.00312882	E2F3	FALSE	E2F3_direct_+/+	E2F3_direct_+/+_(1958g)	E2F3_direct_+/+_(5369r)	0.446708	1	0.391337	61870
chr1:36088764-36089265	AGO3	0.0106655	0.108282	0.00115488	0.00115488	E2F3	FALSE	E2F3_direct_+/+	E2F3_direct_+/+_(1958g)	E2F3_direct_+/+_(5369r)	0.303494	1	0.330997	38620
chr1:27914695-27915196	EYA3	0.0550131	0.135033	0.00742857	0.00742857	E2F3	FALSE	E2F3_direct_+/+	E2F3_direct_+/+_(1958g)	E2F3_direct_+/+_(5369r)	0.268438	1	0.274859	24361
chr11:107713151-107713652	ELMOD1	0.0483416	0.134716	0.00651239	0.00651239	E2F3	FALSE	E2F3_direct_+/+	E2F3_direct_+/+_(1958g)	E2F3_direct_+/+_(5369r)	0.8745	1	0.392313	51848
chrX:153056327-153056828	PNMA5	0.0178382	0.0829962	0.0014805	0.0014805	E2F3	FALSE	E2F3_direct_+/+	E2F3_direct_+/+_(1958g)	E2F3_direct_+/+_(5369r)	0.831579	1	0.132364	66476
chr7:23680022-23680523	TRA2A	0.0654764	0.130234	0.00852725	0.00852725	E2F3	FALSE	E2F3_direct_+/+	E2F3_direct_+/+_(1958g)	E2F3_direct_+/+_(5369r)	0.384847	1	0.360993	29401
chr19:58054916-58055417	ZSCAN1	0.094419	0.0844843	0.00797693	0.00797693	E2F3	FALSE	E2F3_direct_+/+	E2F3_direct_+/+_(1958g)	E2F3_direct_+/+_(5369r)	0.949789	1	0.139174	26934
chr12:98894476-98894977	ANKS1B	0.00566164	0.0735857	0.000416616	0.000416616	E2F3	FALSE	E2F3_direct_+/+	E2F3_direct_+/+_(1958g)	E2F3_direct_+/+_(5369r)	0.766085	1	0.524982	40185
chr1:10451269-10451770	KIF1B	0.0108386	0.168781	0.00182935	0.00182935	E2F3	FALSE	E2F3_direct_+/+	E2F3_direct_+/+_(1958g)	E2F3_direct_+/+_(5369r)	0.896737	1	0.475777	54901
chr9:93531846-93532347	FAM120A	0.00924203	0.118623	0.00109631	0.00109631	E2F3	FALSE	E2F3_direct_+/+	E2F3_direct_+/+_(1958g)	E2F3_direct_+/+_(5369r)	0.730763	1	0.397572	82190
chr3:134147399-134147900	SLCO2A1	0.105167	0.253493	0.0266591	0.0266591	E2F3	FALSE	E2F3_direct_+/+	E2F3_direct_+/+_(1958g)	E2F3_direct_+/+_(5369r)	0.28367	1	0.165763	29977
chr6:87407692-87408193	ZNF292	0.00619442	0.102106	0.000632488	0.000632488	E2F3	FALSE	E2F3_direct_+/+	E2F3_direct_+/+_(1958g)	E2F3_direct_+/+_(5369r)	0.39722	1	0.408645	70461
chr16:10039487-10039988	GRIN2A	0.00211636	0.104707	0.000221598	0.000221598	E2F3	FALSE	E2F3_direct_+/+	E2F3_direct_+/+_(1958g)	E2F3_direct_+/+_(5369r)	0.44841	1	0.463337	80815
chr12:112121930-112122431	HECTD4	0.0081018	0.132682	0.00107496	0.00107496	E2F3	FALSE	E2F3_direct_+/+	E2F3_direct_+/+_(1958g)	E2F3_direct_+/+_(5369r)	1.37101	1	0.465479	42145
chr15:64093882-64094383	SNX1	0.00842058	0.0820312	0.00069075	0.00069075	E2F3	FALSE	E2F3_direct_+/+	E2F3_direct_+/+_(1958g)	E2F3_direct_+/+_(5369r)	0.321856	1	0.293804	73307
chr5:55233631-55234132	MTREX	0.0112232	0.10137	0.0011377	0.0011377	E2F3	FALSE	E2F3_direct_+/+	E2F3_direct_+/+_(1958g)	E2F3_direct_+/+_(5369r)	0.338821	1	0.320652	35578
chr5:154754670-154755171	LARP1	0.0391905	0.11647	0.00456451	0.00456451	E2F3	FALSE	E2F3_direct_+/+	E2F3_direct_+/+_(1958g)	E2F3_direct_+/+_(5369r)	0.389656	1	0.330831	30962
chr6:36788823-36789324	CPNE5	0.0134514	0.137312	0.00184704	0.00184704	E2F3	FALSE	E2F3_direct_+/+	E2F3_direct_+/+_(1958g)	E2F3_direct_+/+_(5369r)	0.842514	1	0.287295	56057
chr22:20551166-20551667	MED15	0.00935705	0.128759	0.0012048	0.0012048	E2F3	FALSE	E2F3_direct_+/+	E2F3_direct_+/+_(1958g)	E2F3_direct_+/+_(5369r)	0.399021	1	0.301226	67022
chr9:130451851-130452352	ASS1	0.0759261	0.0807323	0.00612968	0.00612968	E2F3	FALSE	E2F3_direct_+/+	E2F3_direct_+/+_(1958g)	E2F3_direct_+/+_(5369r)	0.839535	1	0.136988	24768
chr3:49021408-49021909	WDR6	0.0356453	0.0665475	0.0023721	0.0023721	E2F3	FALSE	E2F3_direct_+/+	E2F3_direct_+/+_(1958g)	E2F3_direct_+/+_(5369r)	0.280068	1	0.116116	37569
chr12:99984911-99985412	ANKS1B	0.0177023	0.198881	0.00352066	0.00352066	E2F3	FALSE	E2F3_direct_+/+	E2F3_direct_+/+_(1958g)	E2F3_direct_+/+_(5369r)	0.766085	1	0.524982	46827
chr1:25430757-25431258	MACO1	0.0468663	0.146161	0.00685004	0.00685004	E2F3	FALSE	E2F3_direct_+/+	E2F3_direct_+/+_(1958g)	E2F3_direct_+/+_(5369r)	0.258207	1	0.325472	45789
chr2:76828410-76828911	LRRTM4	0.0497665	0.417666	0.0207858	0.0207858	E2F3	FALSE	E2F3_direct_+/+	E2F3_direct_+/+_(1958g)	E2F3_direct_+/+_(5369r)	3.60536	1	0.540366	25779
chr14:58297887-58298388	ARID4A	0.0267875	0.0942388	0.00252442	0.00252442	E2F3	FALSE	E2F3_direct_+/+	E2F3_direct_+/+_(1958g)	E2F3_direct_+/+_(5369r)	0.370764	1	0.313378	83407
chr1:64470077-64470578	CACHD1	0.0319533	0.157051	0.0050183	0.0050183	E2F3	FALSE	E2F3_direct_+/+	E2F3_direct_+/+_(1958g)	E2F3_direct_+/+_(5369r)	0.444054	1	0.283174	27418
chr5:31638728-31639229	DROSHA	0.00991473	0.0505448	0.000501139	0.000501139	E2F3	FALSE	E2F3_direct_+/+	E2F3_direct_+/+_(1958g)	E2F3_direct_+/+_(5369r)	0.276055	1	0.293739	37272
chr10:97633491-97633992	MMS19	0.00146352	0.0668158	9.77866e-05	9.77866e-05	E2F3	FALSE	E2F3_direct_+/+	E2F3_direct_+/+_(1958g)	E2F3_direct_+/+_(5369r)	0.317857	1	0.267849	84926
chr22:18077827-18078328	MICAL3	0.00119646	0.111862	0.000133838	0.000133838	E2F3	FALSE	E2F3_direct_+/+	E2F3_direct_+/+_(1958g)	E2F3_direct_+/+_(5369r)	0.520362	1	0.440693	43795
chr16:22660722-22661223	NPIPB5	0.092611	0.272605	0.0252462	0.0252462	E2F3	FALSE	E2F3_direct_+/+	E2F3_direct_+/+_(1958g)	E2F3_direct_+/+_(5369r)	1.57811	1	0.4885	26723
chr3:126607651-126608152	CHCHD6	0.0295218	0.151335	0.00446768	0.00446768	E2F3	FALSE	E2F3_direct_+/+	E2F3_direct_+/+_(1958g)	E2F3_direct_+/+_(5369r)	0.951675	1	0.403849	61343
chr19:45862604-45863105	DMWD	0.0485438	0.0572161	0.00277749	0.00277749	E2F3	FALSE	E2F3_direct_+/+	E2F3_direct_+/+_(1958g)	E2F3_direct_+/+_(5369r)	0.300178	1	0.132703	58696
chr18:12658058-12658559	SPIRE1	0.0109352	0.142227	0.00155529	0.00155529	E2F3	FALSE	E2F3_direct_+/+	E2F3_direct_+/+_(1958g)	E2F3_direct_+/+_(5369r)	0.50092	1	0.428421	68457
chr1:61742183-61742684	PATJ	0.028952	0.110532	0.00320011	0.00320011	E2F3	FALSE	E2F3_direct_+/+	E2F3_direct_+/+_(1958g)	E2F3_direct_+/+_(5369r)	0.280784	1	0.30922	67940
chr16:67719264-67719765	GFOD2	0.0146978	0.101275	0.00148851	0.00148851	E2F3	FALSE	E2F3_direct_+/+	E2F3_direct_+/+_(1958g)	E2F3_direct_+/+_(5369r)	0.549828	1	0.216045	61474
chr22:50562883-50563384	SHANK3	0.00090117	0.0879401	7.92489e-05	7.92489e-05	E2F3	FALSE	E2F3_direct_+/+	E2F3_direct_+/+_(1958g)	E2F3_direct_+/+_(5369r)	0.312436	1	0.305626	85701
chr16:22374603-22375104	NPIPB5	0.019059	0.113796	0.00216884	0.00216884	E2F3	FALSE	E2F3_direct_+/+	E2F3_direct_+/+_(1958g)	E2F3_direct_+/+_(5369r)	1.57811	1	0.4885	70245
chr19:32971944-32972445	RHPN2	0.0303696	0.0566825	0.00172142	0.00172142	E2F3	FALSE	E2F3_direct_+/+	E2F3_direct_+/+_(1958g)	E2F3_direct_+/+_(5369r)	0.423013	1	0.136159	20479
chr7:87219768-87220269	DMTF1	0.0876705	0.184983	0.0162175	0.0162175	E2F3	FALSE	E2F3_direct_+/+	E2F3_direct_+/+_(1958g)	E2F3_direct_+/+_(5369r)	0.29297	1	0.353265	25497
chr17:59106254-59106755	PPM1E	0.0351228	0.149787	0.00526094	0.00526094	E2F3	FALSE	E2F3_direct_+/+	E2F3_direct_+/+_(1958g)	E2F3_direct_+/+_(5369r)	0.593762	1	0.388787	47130
chr20:1393023-1393524	SDCBP2	0.054433	0.0561984	0.00305905	0.00305905	E2F3	FALSE	E2F3_direct_+/+	E2F3_direct_+/+_(1958g)	E2F3_direct_+/+_(5369r)	0.259498	1	0.114774	62932
chr4:128811225-128811726	SCLT1	0.0148917	0.0825792	0.00122975	0.00122975	E2F3	FALSE	E2F3_direct_+/+	E2F3_direct_+/+_(1958g)	E2F3_direct_+/+_(5369r)	0.275318	1	0.326213	24409
chr19:18008012-18008513	ARRDC2	0.0570585	0.0768969	0.00438763	0.00438763	E2F3	FALSE	E2F3_direct_+/+	E2F3_direct_+/+_(1958g)	E2F3_direct_+/+_(5369r)	0.643034	1	0.105483	32170
chr1:54200005-54200506	SSBP3	0.0026078	0.0875429	0.000228294	0.000228294	E2F3	FALSE	E2F3_direct_+/+	E2F3_direct_+/+_(1958g)	E2F3_direct_+/+_(5369r)	0.281265	1	0.302605	49047
chr5:130155414-130155915	CHSY3	0.0155321	0.228904	0.00355537	0.00355537	E2F3	FALSE	E2F3_direct_+/+	E2F3_direct_+/+_(1958g)	E2F3_direct_+/+_(5369r)	0.381671	1	0.420584	74567
chr13:51451466-51451967	INTS6	0.0106606	0.0754221	0.000804047	0.000804047	E2F3	FALSE	E2F3_direct_+/+	E2F3_direct_+/+_(1958g)	E2F3_direct_+/+_(5369r)	0.283324	1	0.31324	79258
chr1:36156982-36157483	AGO3	0.00195694	0.0824597	0.000161369	0.000161369	E2F3	FALSE	E2F3_direct_+/+	E2F3_direct_+/+_(1958g)	E2F3_direct_+/+_(5369r)	0.303494	1	0.330997	31149
chr11:6259692-6260193	CCKBR	0.0373072	0.0955715	0.00356551	0.00356551	E2F3	FALSE	E2F3_direct_+/+	E2F3_direct_+/+_(1958g)	E2F3_direct_+/+_(5369r)	0.393761	1	0.166524	67472
chr10:69180206-69180707	HK1	0.000777992	0.054858	4.26791e-05	4.26791e-05	E2F3	FALSE	E2F3_direct_+/+	E2F3_direct_+/+_(1958g)	E2F3_direct_+/+_(5369r)	0.294044	1	0.293184	85572
chr13:19782897-19783398	PSPC1	0.0196543	0.122398	0.00240564	0.00240564	E2F3	FALSE	E2F3_direct_+/+	E2F3_direct_+/+_(1958g)	E2F3_direct_+/+_(5369r)	0.425161	1	0.446759	21845
chr2:29115249-29115750	CLIP4	0.0106399	0.0765502	0.000814486	0.000814486	E2F3	FALSE	E2F3_direct_+/+	E2F3_direct_+/+_(1958g)	E2F3_direct_+/+_(5369r)	0.286931	1	0.331363	41377
chr5:177351864-177352365	NSD1	0.00549632	0.135531	0.000744923	0.000744923	E2F3	FALSE	E2F3_direct_+/+	E2F3_direct_+/+_(1958g)	E2F3_direct_+/+_(5369r)	0.445774	1	0.373496	79006
chr11:61581261-61581762	SYT7	0.00290331	0.0855993	0.000248522	0.000248522	E2F3	FALSE	E2F3_direct_+/+	E2F3_direct_+/+_(1958g)	E2F3_direct_+/+_(5369r)	0.905767	1	0.342795	81300
chr4:1346948-1347449	SPON2	0.0313009	0.0848143	0.00265477	0.00265477	E2F3	FALSE	E2F3_direct_+/+	E2F3_direct_+/+_(1958g)	E2F3_direct_+/+_(5369r)	0.319206	1	0.228662	26769
chr16:71289336-71289837	HYDIN	0.0227861	0.167997	0.003828	0.003828	E2F3	FALSE	E2F3_direct_+/+	E2F3_direct_+/+_(1958g)	E2F3_direct_+/+_(5369r)	0.838408	1	0.424591	53549
chr11:119584257-119584758	NECTIN1	0.00333132	0.0914277	0.000304575	0.000304575	E2F3	FALSE	E2F3_direct_+/+	E2F3_direct_+/+_(1958g)	E2F3_direct_+/+_(5369r)	0.428219	1	0.205154	69491
chr10:121928019-121928520	ATE1	0.00197634	0.0787216	0.000155581	0.000155581	E2F3	FALSE	E2F3_direct_+/+	E2F3_direct_+/+_(1958g)	E2F3_direct_+/+_(5369r)	0.291736	1	0.359565	80803
chr10:11328722-11329223	CELF2	0.000380756	0.164177	6.25114e-05	6.25114e-05	E2F3	FALSE	E2F3_direct_+/+	E2F3_direct_+/+_(1958g)	E2F3_direct_+/+_(5369r)	3.23439	1	0.558314	52223
chr2:158456690-158457191	PKP4	0.0308186	0.122462	0.0037741	0.0037741	E2F3	FALSE	E2F3_direct_+/+	E2F3_direct_+/+_(1958g)	E2F3_direct_+/+_(5369r)	0.882056	1	0.474163	18678
chrX:53088664-53089165	IQSEC2	0.0198611	0.147478	0.00292908	0.00292908	E2F3	FALSE	E2F3_direct_+/+	E2F3_direct_+/+_(1958g)	E2F3_direct_+/+_(5369r)	0.611937	1	0.359854	53379
chr4:184099557-184100058	STOX2	0.0777074	0.1536	0.0119359	0.0119359	E2F3	FALSE	E2F3_direct_+/+	E2F3_direct_+/+_(1958g)	E2F3_direct_+/+_(5369r)	0.258911	1	0.349326	45877
chr9:123268543-123269044	DENND1A	0.00441892	0.149692	0.000661474	0.000661474	E2F3	FALSE	E2F3_direct_+/+	E2F3_direct_+/+_(1958g)	E2F3_direct_+/+_(5369r)	1.07363	1	0.48136	60756
chr1:229508298-229508799	NUP133	0.0233518	0.097642	0.00228012	0.00228012	E2F3	FALSE	E2F3_direct_+/+	E2F3_direct_+/+_(1958g)	E2F3_direct_+/+_(5369r)	0.260407	1	0.305889	64466
chr3:183180264-183180765	MCCC1	0.000899288	0.0628928	5.65587e-05	5.65587e-05	E2F3	FALSE	E2F3_direct_+/+	E2F3_direct_+/+_(1958g)	E2F3_direct_+/+_(5369r)	0.331141	1	0.337235	76190
chr12:57240531-57241032	R3HDM2	0.0368388	0.145368	0.00535518	0.00535518	E2F3	FALSE	E2F3_direct_+/+	E2F3_direct_+/+_(1958g)	E2F3_direct_+/+_(5369r)	0.385493	1	0.414648	33216
chr12:10673984-10674485	STYK1	0.0580563	0.118327	0.00686965	0.00686965	E2F3	FALSE	E2F3_direct_+/+	E2F3_direct_+/+_(1958g)	E2F3_direct_+/+_(5369r)	0.41507	1	0.316593	10473
chr5:115170397-115170898	TRIM36	0.0516835	0.209467	0.010826	0.010826	E2F3	FALSE	E2F3_direct_+/+	E2F3_direct_+/+_(1958g)	E2F3_direct_+/+_(5369r)	1.62466	1	0.346604	11383
chr5:173909343-173909844	CPEB4	0.0438334	0.178639	0.00783034	0.00783034	E2F3	FALSE	E2F3_direct_+/+	E2F3_direct_+/+_(1958g)	E2F3_direct_+/+_(5369r)	0.332891	1	0.399784	68259
chr15:68818190-68818691	CORO2B	0.0056683	0.0568323	0.000322143	0.000322143	E2F3	FALSE	E2F3_direct_+/+	E2F3_direct_+/+_(1958g)	E2F3_direct_+/+_(5369r)	0.280259	1	0.32358	80638
chr1:244835257-244835758	HNRNPU	0.0349102	0.136875	0.00477835	0.00477835	E2F3	FALSE	E2F3_direct_+/+	E2F3_direct_+/+_(1958g)	E2F3_direct_+/+_(5369r)	0.328038	1	0.398585	14259
chr17:2853077-2853578	RAP1GAP2	0.0178674	0.178125	0.00318264	0.00318264	E2F3	FALSE	E2F3_direct_+/+	E2F3_direct_+/+_(1958g)	E2F3_direct_+/+_(5369r)	0.460818	1	0.416581	69889
chrX:71910852-71911353	NHSL2	0.117061	0.361693	0.04234	0.04234	E2F3	FALSE	E2F3_direct_+/+	E2F3_direct_+/+_(1958g)	E2F3_direct_+/+_(5369r)	0.396886	1	0.23889	26367
chr1:38046843-38047344	INPP5B	0.00442456	0.087843	0.000388667	0.000388667	E2F3	FALSE	E2F3_direct_+/+	E2F3_direct_+/+_(1958g)	E2F3_direct_+/+_(5369r)	0.289801	1	0.323123	52081
chr2:223915205-223915706	SERPINE2	0.185856	0.41467	0.0770689	0.0770689	E2F3	FALSE	E2F3_direct_+/+	E2F3_direct_+/+_(1958g)	E2F3_direct_+/+_(5369r)	1.02582	1	0.294127	5586
chr21:37452438-37452939	DYRK1A	0.0095409	0.0904249	0.000862735	0.000862735	E2F3	FALSE	E2F3_direct_+/+	E2F3_direct_+/+_(1958g)	E2F3_direct_+/+_(5369r)	0.375236	1	0.403212	76039
chr21:45287874-45288375	ADARB1	0.00840151	0.132786	0.00111561	0.00111561	E2F3	FALSE	E2F3_direct_+/+	E2F3_direct_+/+_(1958g)	E2F3_direct_+/+_(5369r)	0.731221	1	0.378623	44057
chr7:114922995-114923496	MDFIC	0.220646	0.175248	0.0386678	0.0386678	E2F3	FALSE	E2F3_direct_+/+	E2F3_direct_+/+_(1958g)	E2F3_direct_+/+_(5369r)	0.255429	1	0.0996471	1685
chr1:31373049-31373550	ZCCHC17	0.0545925	0.113943	0.00622045	0.00622045	E2F3	FALSE	E2F3_direct_+/+	E2F3_direct_+/+_(1958g)	E2F3_direct_+/+_(5369r)	0.336077	1	0.29168	37132
chr11:75320268-75320769	SLCO2B1	0.0334571	0.0587876	0.00196686	0.00196686	E2F3	FALSE	E2F3_direct_+/+	E2F3_direct_+/+_(1958g)	E2F3_direct_+/+_(5369r)	0.503705	1	0.111013	45125
chr18:46917464-46917965	PIAS2	0.00733259	0.108353	0.00079451	0.00079451	E2F3	FALSE	E2F3_direct_+/+	E2F3_direct_+/+_(1958g)	E2F3_direct_+/+_(5369r)	0.445638	1	0.415032	6316
chr20:50794757-50795258	ADNP	0.0143016	0.0723203	0.0010343	0.0010343	E2F3	FALSE	E2F3_direct_+/+	E2F3_direct_+/+_(1958g)	E2F3_direct_+/+_(5369r)	0.323529	1	0.304668	77915
chr22:50271766-50272267	MAPK11	0.00993207	0.0607979	0.000603849	0.000603849	E2F3	FALSE	E2F3_direct_+/+	E2F3_direct_+/+_(1958g)	E2F3_direct_+/+_(5369r)	0.85455	1	0.123235	54041
chr3:51341552-51342053	DOCK3	0.00696497	0.216696	0.00150928	0.00150928	E2F3	FALSE	E2F3_direct_+/+	E2F3_direct_+/+_(1958g)	E2F3_direct_+/+_(5369r)	0.811747	1	0.530191	65605
chr12:131785876-131786377	SFSWAP	0.00461106	0.126337	0.000582545	0.000582545	E2F3	FALSE	E2F3_direct_+/+	E2F3_direct_+/+_(1958g)	E2F3_direct_+/+_(5369r)	0.315131	1	0.356261	84511
chr13:70108420-70108921	KLHL1	0.0590422	0.0855607	0.00505169	0.00505169	E2F3	FALSE	E2F3_direct_+/+	E2F3_direct_+/+_(1958g)	E2F3_direct_+/+_(5369r)	0.363088	1	0.151084	45751
chr11:63769594-63770095	RTN3	0.00200315	0.0510756	0.000102312	0.000102312	E2F3	FALSE	E2F3_direct_+/+	E2F3_direct_+/+_(1958g)	E2F3_direct_+/+_(5369r)	0.423079	1	0.433306	82211
chr5:57173380-57173881	GPBP1	0.0564556	0.112306	0.00634029	0.00634029	E2F3	FALSE	E2F3_direct_+/+	E2F3_direct_+/+_(1958g)	E2F3_direct_+/+_(5369r)	0.290295	1	0.317896	51600
chr5:72817750-72818251	FCHO2	0.00817463	0.0966985	0.000790474	0.000790474	E2F3	FALSE	E2F3_direct_+/+	E2F3_direct_+/+_(1958g)	E2F3_direct_+/+_(5369r)	0.29045	1	0.349264	79865
chr4:157221744-157222245	GRIA2	0.0578763	0.23629	0.0136756	0.0136756	E2F3	FALSE	E2F3_direct_+/+	E2F3_direct_+/+_(1958g)	E2F3_direct_+/+_(5369r)	0.882467	1	0.535755	16552
chr1:48776566-48777067	AGBL4	0.0040378	0.0795742	0.000321304	0.000321304	E2F3	FALSE	E2F3_direct_+/+	E2F3_direct_+/+_(1958g)	E2F3_direct_+/+_(5369r)	0.561492	1	0.490436	74604
chr13:25171569-25172070	NUP58	0.0173209	0.0939049	0.00162652	0.00162652	E2F3	FALSE	E2F3_direct_+/+	E2F3_direct_+/+_(1958g)	E2F3_direct_+/+_(5369r)	0.265855	1	0.308465	54628
chr2:97688239-97688740	ANKRD36B	0.00731018	0.0721508	0.000527435	0.000527435	E2F3	FALSE	E2F3_direct_+/+	E2F3_direct_+/+_(1958g)	E2F3_direct_+/+_(5369r)	0.540394	1	0.463273	73433
chr2:148020815-148021316	MBD5	0.00282497	0.0607493	0.000171615	0.000171615	E2F3	FALSE	E2F3_direct_+/+	E2F3_direct_+/+_(1958g)	E2F3_direct_+/+_(5369r)	1.09435	1	0.504976	51517
chr17:69327081-69327582	ABCA5	0.055521	0.12711	0.00705727	0.00705727	E2F3	FALSE	E2F3_direct_+/+	E2F3_direct_+/+_(1958g)	E2F3_direct_+/+_(5369r)	0.342154	1	0.392581	19482
chr7:44325449-44325950	CAMK2B	0.0143789	0.177225	0.00254831	0.00254831	E2F3	FALSE	E2F3_direct_+/+	E2F3_direct_+/+_(1958g)	E2F3_direct_+/+_(5369r)	0.489604	1	0.355758	64530
chr6:132279850-132280351	MOXD1	0.0150242	0.109208	0.00164077	0.00164077	E2F3	FALSE	E2F3_direct_+/+	E2F3_direct_+/+_(1958g)	E2F3_direct_+/+_(5369r)	0.597041	1	0.188893	54220
chr7:5696828-5697329	RNF216	0.00239673	0.0609087	0.000145982	0.000145982	E2F3	FALSE	E2F3_direct_+/+	E2F3_direct_+/+_(1958g)	E2F3_direct_+/+_(5369r)	0.353425	1	0.31831	84373
chr1:162069605-162070106	NOS1AP	0.0105013	0.0826193	0.000867607	0.000867607	E2F3	FALSE	E2F3_direct_+/+	E2F3_direct_+/+_(1958g)	E2F3_direct_+/+_(5369r)	0.424777	1	0.373203	72368
chrX:135422785-135423286	INTS6L	0.0383644	0.0904675	0.00347073	0.00347073	E2F3	FALSE	E2F3_direct_+/+	E2F3_direct_+/+_(1958g)	E2F3_direct_+/+_(5369r)	0.327	1	0.283839	2599
chr19:50718737-50719238	SHANK1	0.0347378	0.171481	0.0059569	0.0059569	E2F3	FALSE	E2F3_direct_+/+	E2F3_direct_+/+_(1958g)	E2F3_direct_+/+_(5369r)	0.651512	1	0.357538	59430
chr21:39612686-39613187	B3GALT5	0.115852	0.10234	0.0118564	0.0118564	E2F3	FALSE	E2F3_direct_+/+	E2F3_direct_+/+_(1958g)	E2F3_direct_+/+_(5369r)	0.561174	1	0.200813	11794
chr2:233039254-233039755	NGEF	0.0238254	0.251896	0.00600153	0.00600153	E2F3	FALSE	E2F3_direct_+/+	E2F3_direct_+/+_(1958g)	E2F3_direct_+/+_(5369r)	0.287758	1	0.334766	78037
chr10:26696696-26697197	ABI1	0.000346527	0.0608819	2.10972e-05	2.10972e-05	E2F3	FALSE	E2F3_direct_+/+	E2F3_direct_+/+_(1958g)	E2F3_direct_+/+_(5369r)	0.934685	1	0.378641	61415
chr19:11964916-11965417	ZNF439	0.0569608	0.0817415	0.00465606	0.00465606	E2F3	FALSE	E2F3_direct_+/+	E2F3_direct_+/+_(1958g)	E2F3_direct_+/+_(5369r)	0.304612	1	0.260867	58898
chr17:9825390-9825891	RCVRN	0.0566102	0.0562698	0.00318544	0.00318544	E2F3	FALSE	E2F3_direct_+/+	E2F3_direct_+/+_(1958g)	E2F3_direct_+/+_(5369r)	0.465023	1	0.0674235	64167
chr3:11207845-11208346	HRH1	0.0184341	0.0539179	0.000993929	0.000993929	E2F3	FALSE	E2F3_direct_+/+	E2F3_direct_+/+_(1958g)	E2F3_direct_+/+_(5369r)	1.09743	1	0.268357	40338
chr10:16521762-16522263	RSU1	0.0104517	0.0616308	0.000644147	0.000644147	E2F3	FALSE	E2F3_direct_+/+	E2F3_direct_+/+_(1958g)	E2F3_direct_+/+_(5369r)	0.52755	1	0.324419	62226
chr20:24469280-24469781	SYNDIG1	0.0239034	0.149186	0.00356607	0.00356607	E2F3	FALSE	E2F3_direct_+/+	E2F3_direct_+/+_(1958g)	E2F3_direct_+/+_(5369r)	0.656665	1	0.394036	65466
chr15:65791478-65791979	DENND4A	0.00656751	0.112576	0.000739345	0.000739345	E2F3	FALSE	E2F3_direct_+/+	E2F3_direct_+/+_(1958g)	E2F3_direct_+/+_(5369r)	0.309899	1	0.352522	79441
chr7:87220278-87220779	TMEM243	0.0218424	0.0557716	0.00121819	0.00121819	E2F3	FALSE	E2F3_direct_+/+	E2F3_direct_+/+_(1958g)	E2F3_direct_+/+_(5369r)	0.279306	1	0.193813	39121
chr12:71070563-71071064	PTPRR	0.0117566	0.242931	0.00285603	0.00285603	E2F3	FALSE	E2F3_direct_+/+	E2F3_direct_+/+_(1958g)	E2F3_direct_+/+_(5369r)	1.19925	1	0.426358	76087
chr4:41060577-41061078	APBB2	0.0308206	0.188789	0.00581858	0.00581858	E2F3	FALSE	E2F3_direct_+/+	E2F3_direct_+/+_(1958g)	E2F3_direct_+/+_(5369r)	0.371575	1	0.401584	45690
chr12:39443286-39443787	KIF21A	0.00168013	0.0529058	8.88887e-05	8.88887e-05	E2F3	FALSE	E2F3_direct_+/+	E2F3_direct_+/+_(1958g)	E2F3_direct_+/+_(5369r)	0.307387	1	0.374728	81162
chr19:8609637-8610138	MYO1F	0.0249137	0.0680562	0.00169553	0.00169553	E2F3	FALSE	E2F3_direct_+/+	E2F3_direct_+/+_(1958g)	E2F3_direct_+/+_(5369r)	0.249888	1	0.170388	15085
chr21:37221234-37221735	TTC3	0.00831995	0.197713	0.00164496	0.00164496	E2F3	FALSE	E2F3_direct_+/+	E2F3_direct_+/+_(1958g)	E2F3_direct_+/+_(5369r)	1.29953	1	0.518517	46883
chr2:135320020-135320521	RAB3GAP1	0.0169756	0.111194	0.00188758	0.00188758	E2F3	FALSE	E2F3_direct_+/+	E2F3_direct_+/+_(1958g)	E2F3_direct_+/+_(5369r)	0.277042	1	0.366503	68688
chr16:89217569-89218070	ANKRD11	0.00944191	0.146206	0.00138047	0.00138047	E2F3	FALSE	E2F3_direct_+/+	E2F3_direct_+/+_(1958g)	E2F3_direct_+/+_(5369r)	2.12042	1	0.460264	42091
chr17:37489605-37490106	DUSP14	0.0513563	0.110635	0.00568178	0.00568178	E2F3	FALSE	E2F3_direct_+/+	E2F3_direct_+/+_(1958g)	E2F3_direct_+/+_(5369r)	0.536893	1	0.195799	30352
chr12:712647-713148	WNK1	0.00790882	0.098493	0.000778963	0.000778963	E2F3	FALSE	E2F3_direct_+/+	E2F3_direct_+/+_(1958g)	E2F3_direct_+/+_(5369r)	0.381517	1	0.413824	83985
chr2:73293536-73294037	SMYD5	0.0290206	0.0521689	0.00151397	0.00151397	E2F3	FALSE	E2F3_direct_+/+	E2F3_direct_+/+_(1958g)	E2F3_direct_+/+_(5369r)	0.304001	1	0.118437	45829
chr12:130686498-130686999	RIMBP2	0.00800275	0.191751	0.00153454	0.00153454	E2F3	FALSE	E2F3_direct_+/+	E2F3_direct_+/+_(1958g)	E2F3_direct_+/+_(5369r)	1.58852	1	0.492236	64083
chr6:20269293-20269794	E2F3	0.0936001	0.220093	0.0206007	0.0206007	E2F3	FALSE	E2F3_direct_+/+	E2F3_direct_+/+_(1958g)	E2F3_direct_+/+_(5369r)	5.98425	1	1	10034
chr5:87267637-87268138	RASA1	0.0158844	0.104201	0.00165517	0.00165517	E2F3	FALSE	E2F3_direct_+/+	E2F3_direct_+/+_(1958g)	E2F3_direct_+/+_(5369r)	0.268505	1	0.335542	58668
chr22:30969040-30969541	OSBP2	0.0142689	0.138837	0.00198104	0.00198104	E2F3	FALSE	E2F3_direct_+/+	E2F3_direct_+/+_(1958g)	E2F3_direct_+/+_(5369r)	0.355908	1	0.408443	40358
chr1:234523667-234524168	TARBP1	0.021178	0.16247	0.00344079	0.00344079	E2F3	FALSE	E2F3_direct_+/+	E2F3_direct_+/+_(1958g)	E2F3_direct_+/+_(5369r)	1.93969	1	0.471225	67767
chr16:74368169-74368670	GLG1	0.0494517	0.098115	0.00485196	0.00485196	E2F3	FALSE	E2F3_direct_+/+	E2F3_direct_+/+_(1958g)	E2F3_direct_+/+_(5369r)	0.385818	1	0.388364	41841
chr22:50244956-50245457	PPP6R2	0.00807835	0.154113	0.00124498	0.00124498	E2F3	FALSE	E2F3_direct_+/+	E2F3_direct_+/+_(1958g)	E2F3_direct_+/+_(5369r)	1.56495	1	0.410227	57494
chr5:128084410-128084911	SLC12A2	0.0391931	0.157357	0.00616731	0.00616731	E2F3	FALSE	E2F3_direct_+/+	E2F3_direct_+/+_(1958g)	E2F3_direct_+/+_(5369r)	0.523731	1	0.389939	59056
chr15:80376362-80376863	ARNT2	0.0103716	0.20873	0.00216487	0.00216487	E2F3	FALSE	E2F3_direct_+/+	E2F3_direct_+/+_(1958g)	E2F3_direct_+/+_(5369r)	1.09028	1	0.416602	8357
chr17:2749781-2750282	PAFAH1B1	0.0107092	0.0954587	0.00102228	0.00102228	E2F3	FALSE	E2F3_direct_+/+	E2F3_direct_+/+_(1958g)	E2F3_direct_+/+_(5369r)	0.717217	1	0.439359	54954
chr5:173967135-173967636	NSG2	0.0172423	0.134205	0.00231401	0.00231401	E2F3	FALSE	E2F3_direct_+/+	E2F3_direct_+/+_(1958g)	E2F3_direct_+/+_(5369r)	0.353242	1	0.312527	76265
chr2:3558313-3558814	TRAPPC12	0.00481566	0.0785419	0.000378231	0.000378231	E2F3	FALSE	E2F3_direct_+/+	E2F3_direct_+/+_(1958g)	E2F3_direct_+/+_(5369r)	0.265053	1	0.305348	72346
chr4:70993468-70993969	SLC4A4	0.0246126	0.151801	0.00373621	0.00373621	E2F3	FALSE	E2F3_direct_+/+	E2F3_direct_+/+_(1958g)	E2F3_direct_+/+_(5369r)	0.663238	1	0.38583	37092
chr12:120686845-120687346	SPPL3	0.00596851	0.109467	0.000653353	0.000653353	E2F3	FALSE	E2F3_direct_+/+	E2F3_direct_+/+_(1958g)	E2F3_direct_+/+_(5369r)	0.523846	1	0.366281	20842
chr6:45378030-45378531	SUPT3H	0.0449623	0.104047	0.00467817	0.00467817	E2F3	FALSE	E2F3_direct_+/+	E2F3_direct_+/+_(1958g)	E2F3_direct_+/+_(5369r)	0.36257	1	0.415727	51727
chr3:10192140-10192641	SEC13	0.000884626	0.0627238	5.54871e-05	5.54871e-05	E2F3	FALSE	E2F3_direct_+/+	E2F3_direct_+/+_(1958g)	E2F3_direct_+/+_(5369r)	0.286709	1	0.220774	85709
chr1:179586295-179586796	TDRD5	0.0377068	0.11627	0.00438416	0.00438416	E2F3	FALSE	E2F3_direct_+/+	E2F3_direct_+/+_(1958g)	E2F3_direct_+/+_(5369r)	0.315931	1	0.177117	54075
chr6:109978605-109979106	FIG4	0.0118246	0.0564199	0.000667144	0.000667144	E2F3	FALSE	E2F3_direct_+/+	E2F3_direct_+/+_(1958g)	E2F3_direct_+/+_(5369r)	0.298596	1	0.319777	71350
chr3:11719623-11720124	VGLL4	0.0145626	0.21053	0.00306586	0.00306586	E2F3	FALSE	E2F3_direct_+/+	E2F3_direct_+/+_(1958g)	E2F3_direct_+/+_(5369r)	0.612484	1	0.371855	29412
chr20:63474172-63474673	KCNQ2	0.00885794	0.127797	0.00113202	0.00113202	E2F3	FALSE	E2F3_direct_+/+	E2F3_direct_+/+_(1958g)	E2F3_direct_+/+_(5369r)	0.62253	1	0.341078	67935
chr22:38398882-38399383	DDX17	0.00417078	0.171726	0.000716231	0.000716231	E2F3	FALSE	E2F3_direct_+/+	E2F3_direct_+/+_(1958g)	E2F3_direct_+/+_(5369r)	0.489334	1	0.452402	32800
chr19:45691908-45692409	DMWD	0.0469262	0.0608137	0.00285375	0.00285375	E2F3	FALSE	E2F3_direct_+/+	E2F3_direct_+/+_(1958g)	E2F3_direct_+/+_(5369r)	0.300178	1	0.132703	33933
chr12:13471504-13472005	GRIN2B	0.00224485	0.233792	0.000524826	0.000524826	E2F3	FALSE	E2F3_direct_+/+	E2F3_direct_+/+_(1958g)	E2F3_direct_+/+_(5369r)	3.68098	1	0.554198	61893
chr11:46700566-46701067	AMBRA1	0.0062181	0.124891	0.000776583	0.000776583	E2F3	FALSE	E2F3_direct_+/+	E2F3_direct_+/+_(1958g)	E2F3_direct_+/+_(5369r)	0.416215	1	0.384803	52753
chr17:81977804-81978305	CCDC57	0.00264526	0.0767344	0.000202982	0.000202982	E2F3	FALSE	E2F3_direct_+/+	E2F3_direct_+/+_(1958g)	E2F3_direct_+/+_(5369r)	0.430527	1	0.366466	54238
chr14:96445913-96446414	ATG2B	0.0552164	0.13571	0.0074934	0.0074934	E2F3	FALSE	E2F3_direct_+/+	E2F3_direct_+/+_(1958g)	E2F3_direct_+/+_(5369r)	0.335694	1	0.392403	21825
chr17:47693823-47694324	NPEPPS	0.0161797	0.0735801	0.0011905	0.0011905	E2F3	FALSE	E2F3_direct_+/+	E2F3_direct_+/+_(1958g)	E2F3_direct_+/+_(5369r)	0.416908	1	0.386921	63496
chr20:40931393-40931894	TOP1	0.0657016	0.133333	0.0087602	0.0087602	E2F3	FALSE	E2F3_direct_+/+	E2F3_direct_+/+_(1958g)	E2F3_direct_+/+_(5369r)	0.313026	1	0.342368	47463
chr15:63610581-63611082	HERC1	0.0258948	0.143623	0.00371909	0.00371909	E2F3	FALSE	E2F3_direct_+/+	E2F3_direct_+/+_(1958g)	E2F3_direct_+/+_(5369r)	0.52965	1	0.465582	60172
chr1:145885864-145886365	RNF115	0.0111674	0.105471	0.00117784	0.00117784	E2F3	FALSE	E2F3_direct_+/+	E2F3_direct_+/+_(1958g)	E2F3_direct_+/+_(5369r)	0.347526	1	0.362772	76037
[truncated: 93,517 more rows]

## Sheet: L4_IT_regulons
Region	Gene	importance_R2G	rho_R2G	importance_x_rho	importance_x_abs_rho	TF	is_extended	eRegulon_name	Gene_signature_name	Region_signature_name	importance_TF2G	regulation	rho_TF2G	triplet_rank
chr19:5720131-5720632	SAFB2	0.0850409	0.146175	0.0124308	0.0124308	ARNTL	FALSE	ARNTL_direct_+/+	ARNTL_direct_+/+_(55g)	ARNTL_direct_+/+_(47r)	0.723379	1	0.234546	11362
chr18:35041317-35041818	DTNA	0.0432136	0.147963	0.00639402	0.00639402	ARNTL	FALSE	ARNTL_direct_+/+	ARNTL_direct_+/+_(55g)	ARNTL_direct_+/+_(47r)	0.527031	1	0.303019	44566
chr14:20461447-20461948	APEX1	0.100353	0.0673047	0.00675425	0.00675425	ARNTL	FALSE	ARNTL_direct_+/+	ARNTL_direct_+/+_(55g)	ARNTL_direct_+/+_(47r)	0.389325	1	0.10467	3207
chr8:108443443-108443944	EMC2	0.252231	0.107352	0.0270776	0.0270776	ARNTL	FALSE	ARNTL_direct_+/+	ARNTL_direct_+/+_(55g)	ARNTL_direct_+/+_(47r)	0.356881	1	0.174365	165
chr22:46649360-46649861	CERK	0.0387928	0.0586641	0.00227574	0.00227574	ARNTL	FALSE	ARNTL_direct_+/+	ARNTL_direct_+/+_(55g)	ARNTL_direct_+/+_(47r)	0.478963	1	0.133302	43353
chr4:75514311-75514812	CDKL2	0.114927	0.143368	0.0164769	0.0164769	ARNTL	FALSE	ARNTL_direct_+/+	ARNTL_direct_+/+_(55g)	ARNTL_direct_+/+_(47r)	0.351074	1	0.181554	10282
chr19:2427581-2428082	SPPL2B	0.0727222	0.0882104	0.00641486	0.00641486	ARNTL	FALSE	ARNTL_direct_+/+	ARNTL_direct_+/+_(55g)	ARNTL_direct_+/+_(47r)	1.13085	1	0.137812	7635
chr22:39520051-39520552	SYNGR1	0.0279697	0.0892991	0.00249767	0.00249767	ARNTL	FALSE	ARNTL_direct_+/+	ARNTL_direct_+/+_(55g)	ARNTL_direct_+/+_(47r)	0.550021	1	0.193211	50472
chr2:46698895-46699396	CRIPT	0.0922005	0.0846596	0.00780566	0.00780566	ARNTL	FALSE	ARNTL_direct_+/+	ARNTL_direct_+/+_(55g)	ARNTL_direct_+/+_(47r)	0.430237	1	0.1201	29758
chrX:14029789-14030290	GPM6B	0.0266612	0.228185	0.00608367	0.00608367	ARNTL	FALSE	ARNTL_direct_+/+	ARNTL_direct_+/+_(55g)	ARNTL_direct_+/+_(47r)	0.64818	1	0.349684	45398
chr14:67816541-67817042	ZFYVE26	0.0434324	0.0651963	0.00283163	0.00283163	ARNTL	FALSE	ARNTL_direct_+/+	ARNTL_direct_+/+_(55g)	ARNTL_direct_+/+_(47r)	0.375754	1	0.162616	24882
chr1:40161244-40161745	PPT1	0.0682349	0.0800703	0.00546358	0.00546358	ARNTL	FALSE	ARNTL_direct_+/+	ARNTL_direct_+/+_(55g)	ARNTL_direct_+/+_(47r)	0.430996	1	0.134817	45534
chr3:120349265-120349766	FSTL1	0.0437433	0.150179	0.00656932	0.00656932	ARNTL	FALSE	ARNTL_direct_+/+	ARNTL_direct_+/+_(55g)	ARNTL_direct_+/+_(47r)	1.57982	1	0.183643	10590
chr6:157172540-157173041	TMEM242	0.0160241	0.117467	0.00188231	0.00188231	ARNTL	FALSE	ARNTL_direct_+/+	ARNTL_direct_+/+_(55g)	ARNTL_direct_+/+_(47r)	0.471132	1	0.192204	55839
chr4:1346948-1347449	MAEA	0.062949	0.0637364	0.00401214	0.00401214	ARNTL	FALSE	ARNTL_direct_+/+	ARNTL_direct_+/+_(55g)	ARNTL_direct_+/+_(47r)	0.367397	1	0.126138	35639
chr4:75146270-75146771	PARM1	0.0504968	0.07776	0.00392663	0.00392663	ARNTL	FALSE	ARNTL_direct_+/+	ARNTL_direct_+/+_(55g)	ARNTL_direct_+/+_(47r)	0.691307	1	0.236745	38169
chr2:86807450-86807951	RGPD1	0.266228	0.113676	0.0302638	0.0302638	ARNTL	FALSE	ARNTL_direct_+/+	ARNTL_direct_+/+_(55g)	ARNTL_direct_+/+_(47r)	0.392924	1	0.248509	1171
chr17:40100588-40101089	MSL1	0.0508396	0.120554	0.0061289	0.0061289	ARNTL	FALSE	ARNTL_direct_+/+	ARNTL_direct_+/+_(55g)	ARNTL_direct_+/+_(47r)	0.45674	1	0.168512	32502
chr12:103965739-103966240	HSP90B1	0.0676255	0.0644899	0.00436116	0.00436116	ARNTL	FALSE	ARNTL_direct_+/+	ARNTL_direct_+/+_(55g)	ARNTL_direct_+/+_(47r)	0.515105	1	0.202887	14528
chr9:114587536-114588037	TMEM268	0.0897905	0.102859	0.00923577	0.00923577	ARNTL	FALSE	ARNTL_direct_+/+	ARNTL_direct_+/+_(55g)	ARNTL_direct_+/+_(47r)	0.595889	1	0.149951	7935
chr11:65711880-65712381	MAP3K11	0.0443692	0.0591949	0.00262643	0.00262643	ARNTL	FALSE	ARNTL_direct_+/+	ARNTL_direct_+/+_(55g)	ARNTL_direct_+/+_(47r)	0.527304	1	0.0868909	2008
chr22:41381638-41382139	POLR3H	0.0701529	0.0708691	0.00497167	0.00497167	ARNTL	FALSE	ARNTL_direct_+/+	ARNTL_direct_+/+_(55g)	ARNTL_direct_+/+_(47r)	0.503882	1	0.0900329	40862
chr19:56477414-56477915	ZNF582	0.098185	0.0708435	0.00695577	0.00695577	ARNTL	FALSE	ARNTL_direct_+/+	ARNTL_direct_+/+_(55g)	ARNTL_direct_+/+_(47r)	0.453374	1	0.0863911	19701
chr10:58268930-58269431	UBE2D1	0.0921176	0.0706047	0.00650394	0.00650394	ARNTL	FALSE	ARNTL_direct_+/+	ARNTL_direct_+/+_(55g)	ARNTL_direct_+/+_(47r)	0.389509	1	0.135897	37014
chr1:222712457-222712958	MIA3	0.155493	0.145252	0.0225856	0.0225856	ARNTL	FALSE	ARNTL_direct_+/+	ARNTL_direct_+/+_(55g)	ARNTL_direct_+/+_(47r)	0.424952	1	0.249036	2321
chr10:30114973-30115474	JCAD	0.147764	0.223541	0.0330312	0.0330312	ARNTL	FALSE	ARNTL_direct_+/+	ARNTL_direct_+/+_(55g)	ARNTL_direct_+/+_(47r)	0.634114	1	0.267775	1647
chr11:47269288-47269789	ARFGAP2	0.0533837	0.0571146	0.00304899	0.00304899	ARNTL	FALSE	ARNTL_direct_+/+	ARNTL_direct_+/+_(55g)	ARNTL_direct_+/+_(47r)	0.95661	1	0.123609	20657
chr10:50624533-50625034	ASAH2B	0.120253	0.0737718	0.00887129	0.00887129	ARNTL	FALSE	ARNTL_direct_+/+	ARNTL_direct_+/+_(55g)	ARNTL_direct_+/+_(47r)	0.419532	1	0.10475	17670
chr14:20455041-20455542	CCNB1IP1	0.111536	0.0869096	0.00969352	0.00969352	ARNTL	FALSE	ARNTL_direct_+/+	ARNTL_direct_+/+_(55g)	ARNTL_direct_+/+_(47r)	0.368284	1	0.121609	1303
chr2:45928909-45929410	PRKCE	0.031571	0.178921	0.00564872	0.00564872	ARNTL	FALSE	ARNTL_direct_+/+	ARNTL_direct_+/+_(55g)	ARNTL_direct_+/+_(47r)	0.559926	1	0.351523	47185
chr3:194486816-194487317	ATP13A3	0.0446708	0.0995144	0.00444539	0.00444539	ARNTL	FALSE	ARNTL_direct_+/+	ARNTL_direct_+/+_(55g)	ARNTL_direct_+/+_(47r)	0.366676	1	0.246789	43681
chr16:85027596-85028097	KIAA0513	0.0209468	0.0528896	0.00110787	0.00110787	ARNTL	FALSE	ARNTL_direct_+/+	ARNTL_direct_+/+_(55g)	ARNTL_direct_+/+_(47r)	0.631844	1	0.22913	17701
chr19:5720131-5720632	DUS3L	0.0565042	0.0569196	0.0032162	0.0032162	ARNTL	FALSE	ARNTL_direct_+/+	ARNTL_direct_+/+_(55g)	ARNTL_direct_+/+_(47r)	0.485021	1	0.0700003	25565
chr14:20455041-20455542	APEX1	0.0951401	0.0685529	0.00652212	0.00652212	ARNTL	FALSE	ARNTL_direct_+/+	ARNTL_direct_+/+_(55g)	ARNTL_direct_+/+_(47r)	0.389325	1	0.10467	1981
chr13:51804112-51804613	ATP7B	0.0695101	0.0853187	0.00593051	0.00593051	ARNTL	FALSE	ARNTL_direct_+/+	ARNTL_direct_+/+_(55g)	ARNTL_direct_+/+_(47r)	0.369515	1	0.134744	47712
chr7:100429150-100429651	AGFG2	0.0731394	0.0957657	0.00700424	0.00700424	ARNTL	FALSE	ARNTL_direct_+/+	ARNTL_direct_+/+_(55g)	ARNTL_direct_+/+_(47r)	0.399497	1	0.11308	30567
chr22:41381638-41382139	ACO2	0.0385074	0.0963931	0.00371185	0.00371185	ARNTL	FALSE	ARNTL_direct_+/+	ARNTL_direct_+/+_(55g)	ARNTL_direct_+/+_(47r)	0.52998	1	0.175636	49749
chr4:47463381-47463882	ATP10D	0.137722	0.0922564	0.0127057	0.0127057	ARNTL	FALSE	ARNTL_direct_+/+	ARNTL_direct_+/+_(55g)	ARNTL_direct_+/+_(47r)	0.350326	1	0.158124	2778
chr4:102868901-102869402	CISD2	0.193119	0.088909	0.01717	0.01717	ARNTL	FALSE	ARNTL_direct_+/+	ARNTL_direct_+/+_(55g)	ARNTL_direct_+/+_(47r)	0.349419	1	0.11367	2843
chr10:12043158-12043659	UPF2	0.123139	0.121295	0.0149361	0.0149361	ARNTL	FALSE	ARNTL_direct_+/+	ARNTL_direct_+/+_(55g)	ARNTL_direct_+/+_(47r)	0.352977	1	0.211864	20702
chrX:41333477-41333978	DDX3X	0.133437	0.163784	0.0218549	0.0218549	ARNTL	FALSE	ARNTL_direct_+/+	ARNTL_direct_+/+_(55g)	ARNTL_direct_+/+_(47r)	0.64388	1	0.259889	8664
chr12:113358449-113358950	PLBD2	0.0967797	0.106266	0.0102844	0.0102844	ARNTL	FALSE	ARNTL_direct_+/+	ARNTL_direct_+/+_(55g)	ARNTL_direct_+/+_(47r)	0.476976	1	0.175069	6599
chr14:20455041-20455542	PARP2	0.111438	0.0537576	0.00599065	0.00599065	ARNTL	FALSE	ARNTL_direct_+/+	ARNTL_direct_+/+_(55g)	ARNTL_direct_+/+_(47r)	0.500026	1	0.138659	1120
chr2:177212492-177212993	HNRNPA3	0.0835954	0.0716806	0.00599217	0.00599217	ARNTL	FALSE	ARNTL_direct_+/+	ARNTL_direct_+/+_(55g)	ARNTL_direct_+/+_(47r)	0.566402	1	0.255856	9738
chr1:222712457-222712958	BROX	0.152459	0.0730729	0.0111406	0.0111406	ARNTL	FALSE	ARNTL_direct_+/+	ARNTL_direct_+/+_(55g)	ARNTL_direct_+/+_(47r)	0.507353	1	0.125648	2230
chr11:121655490-121655991	SORL1	0.0274399	0.119001	0.00326539	0.00326539	ARNTL	FALSE	ARNTL_direct_+/+	ARNTL_direct_+/+_(55g)	ARNTL_direct_+/+_(47r)	0.932271	1	0.36935	29938
chr2:86807450-86807951	RMND5A	0.0777245	0.0979544	0.00761345	0.00761345	ARNTL	FALSE	ARNTL_direct_+/+	ARNTL_direct_+/+_(55g)	ARNTL_direct_+/+_(47r)	0.571758	1	0.216329	24638
chr19:5720131-5720632	SAFB	0.0511482	0.133336	0.00681989	0.00681989	ARNTL	FALSE	ARNTL_direct_+/+	ARNTL_direct_+/+_(55g)	ARNTL_direct_+/+_(47r)	0.556985	1	0.234594	26384
chr1:110339050-110339551	SLC6A17	0.0329743	0.0906372	0.0029887	0.0029887	ARNTL	FALSE	ARNTL_direct_+/+	ARNTL_direct_+/+_(55g)	ARNTL_direct_+/+_(47r)	0.404382	1	0.204786	27182
chr14:20461447-20461948	CCNB1IP1	0.141771	0.0900716	0.0127695	0.0127695	ARNTL	FALSE	ARNTL_direct_+/+	ARNTL_direct_+/+_(55g)	ARNTL_direct_+/+_(47r)	0.368284	1	0.121609	872
chr4:75514311-75514812	THAP6	0.099856	0.0721728	0.00720689	0.00720689	ARNTL	FALSE	ARNTL_direct_+/+	ARNTL_direct_+/+_(55g)	ARNTL_direct_+/+_(47r)	0.43687	1	0.118928	11913
chr3:31532002-31532503	OSBPL10	0.112425	0.145566	0.0163652	0.0163652	ARNTL	FALSE	ARNTL_direct_+/+	ARNTL_direct_+/+_(55g)	ARNTL_direct_+/+_(47r)	1.49102	1	0.269959	9949
chr1:110338532-110339033	SLC6A17	0.0441621	0.0966168	0.0042668	0.0042668	ARNTL	FALSE	ARNTL_direct_+/+	ARNTL_direct_+/+_(55g)	ARNTL_direct_+/+_(47r)	0.404382	1	0.204786	51475
chr14:44961938-44962439	TOGARAM1	0.11116	0.123618	0.0137415	0.0137415	ARNTL	FALSE	ARNTL_direct_+/+	ARNTL_direct_+/+_(55g)	ARNTL_direct_+/+_(47r)	0.442475	1	0.194723	24147
chr10:50624533-50625034	SGMS1	0.0863348	0.223841	0.0193252	0.0193252	ARNTL	FALSE	ARNTL_direct_+/+	ARNTL_direct_+/+_(55g)	ARNTL_direct_+/+_(47r)	0.381032	1	0.306215	31851
chr19:4471903-4472404	FSD1	0.0436929	0.0641812	0.00280427	0.00280427	ARNTL	FALSE	ARNTL_direct_+/+	ARNTL_direct_+/+_(55g)	ARNTL_direct_+/+_(47r)	0.487495	1	0.138283	47398
chr7:100429150-100429651	PILRB	0.149303	0.18258	0.0272596	0.0272596	ARNTL	FALSE	ARNTL_direct_+/+	ARNTL_direct_+/+_(55g)	ARNTL_direct_+/+_(47r)	0.506924	1	0.192423	7696
chr1:166876249-166876750	MAEL	0.0379513	0.0518802	0.00196892	0.00196892	ARNTL	FALSE	ARNTL_direct_+/+	ARNTL_direct_+/+_(55g)	ARNTL_direct_+/+_(47r)	0.429691	1	0.119742	22868
chr3:11096624-11097125	SLC6A1	0.0428316	0.0614016	0.00262993	0.00262993	BACH2	FALSE	BACH2_direct_+/+	BACH2_direct_+/+_(219g)	BACH2_direct_+/+_(276r)	0.672367	1	0.104402	33279
chr2:119647455-119647956	PTPN4	0.0588101	0.238772	0.0140422	0.0140422	BACH2	FALSE	BACH2_direct_+/+	BACH2_direct_+/+_(219g)	BACH2_direct_+/+_(276r)	3.10156	1	0.401012	8649
chr2:162172859-162173360	DPP4	0.0289779	0.165085	0.00478383	0.00478383	BACH2	FALSE	BACH2_direct_+/+	BACH2_direct_+/+_(219g)	BACH2_direct_+/+_(276r)	1.109	1	0.212742	34560
chr14:91927378-91927879	CATSPERB	0.0846374	0.161784	0.013693	0.013693	BACH2	FALSE	BACH2_direct_+/+	BACH2_direct_+/+_(219g)	BACH2_direct_+/+_(276r)	0.848717	1	0.202374	23850
chr1:196982662-196983163	ASPM	0.0838354	0.180375	0.0151218	0.0151218	BACH2	FALSE	BACH2_direct_+/+	BACH2_direct_+/+_(219g)	BACH2_direct_+/+_(276r)	0.760986	1	0.125776	44205
chr15:48424545-48425046	FBN1	0.0593989	0.229074	0.0136068	0.0136068	BACH2	FALSE	BACH2_direct_+/+	BACH2_direct_+/+_(219g)	BACH2_direct_+/+_(276r)	1.10943	1	0.367159	40260
chr2:101574732-101575233	MAP4K4	0.00910655	0.106317	0.000968179	0.000968179	BACH2	FALSE	BACH2_direct_+/+	BACH2_direct_+/+_(219g)	BACH2_direct_+/+_(276r)	0.814675	1	0.367357	59002
chr4:113950337-113950838	ARSJ	0.0484702	0.115003	0.00557422	0.00557422	BACH2	FALSE	BACH2_direct_+/+	BACH2_direct_+/+_(219g)	BACH2_direct_+/+_(276r)	1.43019	1	0.149783	12415
chr4:113945649-113946150	ARSJ	0.0717897	0.127063	0.00912181	0.00912181	BACH2	FALSE	BACH2_direct_+/+	BACH2_direct_+/+_(219g)	BACH2_direct_+/+_(276r)	1.43019	1	0.149783	10863
chr15:31585358-31585859	KLF13	0.00142755	0.063827	9.11164e-05	9.11164e-05	BACH2	FALSE	BACH2_direct_+/+	BACH2_direct_+/+_(219g)	BACH2_direct_+/+_(276r)	0.770515	1	0.163239	66919
chr7:101100201-101100702	VGF	0.0140946	0.0746252	0.00105181	0.00105181	BACH2	FALSE	BACH2_direct_+/+	BACH2_direct_+/+_(219g)	BACH2_direct_+/+_(276r)	0.929691	1	0.101541	5679
chr8:47661897-47662398	SPIDR	0.0196634	0.245727	0.00483184	0.00483184	BACH2	FALSE	BACH2_direct_+/+	BACH2_direct_+/+_(219g)	BACH2_direct_+/+_(276r)	1.1671	1	0.409147	41382
chr5:146667766-146668267	PPP2R2B	0.0506108	0.231802	0.0117317	0.0117317	BACH2	FALSE	BACH2_direct_+/+	BACH2_direct_+/+_(219g)	BACH2_direct_+/+_(276r)	3.87584	1	0.45305	25798
chr8:101585481-101585982	NCALD	0.0103413	0.127867	0.00132231	0.00132231	BACH2	FALSE	BACH2_direct_+/+	BACH2_direct_+/+_(219g)	BACH2_direct_+/+_(276r)	5.02059	1	0.465383	26790
chr9:17574497-17574998	CNTLN	0.127362	0.142031	0.0180893	0.0180893	BACH2	FALSE	BACH2_direct_+/+	BACH2_direct_+/+_(219g)	BACH2_direct_+/+_(276r)	0.912096	1	0.236789	6905
chr4:142458741-142459242	INPP4B	0.0371453	0.591694	0.0219786	0.0219786	BACH2	FALSE	BACH2_direct_+/+	BACH2_direct_+/+_(219g)	BACH2_direct_+/+_(276r)	10.2081	1	0.531585	10385
chr4:173252443-173252944	HMGB2	0.0320256	0.0505845	0.00162	0.00162	BACH2	FALSE	BACH2_direct_+/+	BACH2_direct_+/+_(219g)	BACH2_direct_+/+_(276r)	0.912221	1	0.0883613	16636
chr8:59268938-59269439	TOX	0.0596345	0.48253	0.0287754	0.0287754	BACH2	FALSE	BACH2_direct_+/+	BACH2_direct_+/+_(219g)	BACH2_direct_+/+_(276r)	2.47605	1	0.456961	15993
chr9:96417231-96417732	CDC14B	0.00791001	0.0709563	0.000561266	0.000561266	BACH2	FALSE	BACH2_direct_+/+	BACH2_direct_+/+_(219g)	BACH2_direct_+/+_(276r)	1.3567	1	0.270045	10487
chr3:192408895-192409396	FGF12	0.0122598	0.239482	0.00293601	0.00293601	BACH2	FALSE	BACH2_direct_+/+	BACH2_direct_+/+_(219g)	BACH2_direct_+/+_(276r)	3.70873	1	0.479278	29109
chr3:120568758-120569259	FSTL1	0.0340232	0.166586	0.00566778	0.00566778	BACH2	FALSE	BACH2_direct_+/+	BACH2_direct_+/+_(219g)	BACH2_direct_+/+_(276r)	1.62513	1	0.244413	18490
chr12:6549167-6549668	VAMP1	0.0520463	0.0695484	0.00361973	0.00361973	BACH2	FALSE	BACH2_direct_+/+	BACH2_direct_+/+_(219g)	BACH2_direct_+/+_(276r)	0.547931	1	0.103959	29597
chr22:40636696-40637197	SLC25A17	0.117717	0.0998462	0.0117536	0.0117536	BACH2	FALSE	BACH2_direct_+/+	BACH2_direct_+/+_(219g)	BACH2_direct_+/+_(276r)	1.32514	1	0.142307	2984
chr2:55050514-55051015	EML6	0.0653287	0.298802	0.0195204	0.0195204	BACH2	FALSE	BACH2_direct_+/+	BACH2_direct_+/+_(219g)	BACH2_direct_+/+_(276r)	0.583113	1	0.371958	41911
chr12:22549654-22550155	ST8SIA1	0.0399294	0.244676	0.00976976	0.00976976	BACH2	FALSE	BACH2_direct_+/+	BACH2_direct_+/+_(219g)	BACH2_direct_+/+_(276r)	1.60114	1	0.359981	17546
chr12:15446967-15447468	PTPRO	0.129484	0.44295	0.0573551	0.0573551	BACH2	FALSE	BACH2_direct_+/+	BACH2_direct_+/+_(219g)	BACH2_direct_+/+_(276r)	2.11451	1	0.392274	7722
chr1:94055557-94056058	ABCA4	0.043414	0.253034	0.0109852	0.0109852	BACH2	FALSE	BACH2_direct_+/+	BACH2_direct_+/+_(219g)	BACH2_direct_+/+_(276r)	0.589848	1	0.159143	38979
chr8:22597450-22597951	SORBS3	0.0145113	0.0578346	0.000839255	0.000839255	BACH2	FALSE	BACH2_direct_+/+	BACH2_direct_+/+_(219g)	BACH2_direct_+/+_(276r)	1.03277	1	0.110301	45415
chr19:35030017-35030518	HPN	0.0579968	0.0568448	0.00329682	0.00329682	BACH2	FALSE	BACH2_direct_+/+	BACH2_direct_+/+_(219g)	BACH2_direct_+/+_(276r)	0.730914	1	0.0585067	21832
chr1:51990647-51991148	RAB3B	0.138921	0.184009	0.0255626	0.0255626	BACH2	FALSE	BACH2_direct_+/+	BACH2_direct_+/+_(219g)	BACH2_direct_+/+_(276r)	1.68786	1	0.162935	2945
chr12:65432671-65433172	MSRB3	0.0134269	0.10945	0.00146957	0.00146957	BACH2	FALSE	BACH2_direct_+/+	BACH2_direct_+/+_(219g)	BACH2_direct_+/+_(276r)	2.01381	1	0.36053	50377
chr12:26691604-26692105	ITPR2	0.0925756	0.371638	0.0344046	0.0344046	BACH2	FALSE	BACH2_direct_+/+	BACH2_direct_+/+_(219g)	BACH2_direct_+/+_(276r)	0.882063	1	0.23167	558
chr5:133240503-133241004	FSTL4	0.0790596	0.379704	0.0300193	0.0300193	BACH2	FALSE	BACH2_direct_+/+	BACH2_direct_+/+_(219g)	BACH2_direct_+/+_(276r)	2.10554	1	0.425042	516
chr3:168220606-168221107	GOLIM4	0.0377902	0.125487	0.00474216	0.00474216	BACH2	FALSE	BACH2_direct_+/+	BACH2_direct_+/+_(219g)	BACH2_direct_+/+_(276r)	2.46191	1	0.335307	25517
chr12:59890951-59891452	SLC16A7	0.0571628	0.177099	0.0101235	0.0101235	BACH2	FALSE	BACH2_direct_+/+	BACH2_direct_+/+_(219g)	BACH2_direct_+/+_(276r)	2.30936	1	0.343004	24129
chr19:35628851-35629352	DMKN	0.050635	0.0792371	0.00401217	0.00401217	BACH2	FALSE	BACH2_direct_+/+	BACH2_direct_+/+_(219g)	BACH2_direct_+/+_(276r)	2.52205	1	0.196153	3640
chr6:112337292-112337793	LAMA4	0.0208228	0.123524	0.00257212	0.00257212	BACH2	FALSE	BACH2_direct_+/+	BACH2_direct_+/+_(219g)	BACH2_direct_+/+_(276r)	1.73567	1	0.27577	38126
chr7:154767200-154767701	DPP6	0.0913298	0.353027	0.0322419	0.0322419	BACH2	FALSE	BACH2_direct_+/+	BACH2_direct_+/+_(219g)	BACH2_direct_+/+_(276r)	9.26815	1	0.503216	107
chr6:25173976-25174477	CARMIL1	0.0366345	0.213483	0.00782084	0.00782084	BACH2	FALSE	BACH2_direct_+/+	BACH2_direct_+/+_(219g)	BACH2_direct_+/+_(276r)	0.959183	1	0.396074	27136
chr4:159175047-159175548	RAPGEF2	0.0502076	0.305875	0.0153573	0.0153573	BACH2	FALSE	BACH2_direct_+/+	BACH2_direct_+/+_(219g)	BACH2_direct_+/+_(276r)	4.19017	1	0.415964	21514
chr5:175828589-175829090	CPLX2	0.0426954	0.221302	0.00944856	0.00944856	BACH2	FALSE	BACH2_direct_+/+	BACH2_direct_+/+_(219g)	BACH2_direct_+/+_(276r)	1.76061	1	0.263267	46790
chr2:222819783-222820284	ACSL3	0.00743299	0.0654098	0.00048619	0.00048619	BACH2	FALSE	BACH2_direct_+/+	BACH2_direct_+/+_(219g)	BACH2_direct_+/+_(276r)	1.90115	1	0.318919	53043
chr8:41770763-41771264	ANK1	0.040178	0.0907585	0.00364649	0.00364649	BACH2	FALSE	BACH2_direct_+/+	BACH2_direct_+/+_(219g)	BACH2_direct_+/+_(276r)	1.49427	1	0.170926	26095
chr22:40652085-40652586	SLC25A17	0.0914909	0.106144	0.00971116	0.00971116	BACH2	FALSE	BACH2_direct_+/+	BACH2_direct_+/+_(219g)	BACH2_direct_+/+_(276r)	1.32514	1	0.142307	4158
chr11:123188580-123189081	CLMP	0.0198461	0.0854542	0.00169593	0.00169593	BACH2	FALSE	BACH2_direct_+/+	BACH2_direct_+/+_(219g)	BACH2_direct_+/+_(276r)	1.27656	1	0.230847	43242
chr12:4998009-4998510	KCNA1	0.03338	0.232977	0.00777678	0.00777678	BACH2	FALSE	BACH2_direct_+/+	BACH2_direct_+/+_(219g)	BACH2_direct_+/+_(276r)	0.857141	1	0.209604	14246
chr4:36168282-36168783	ARAP2	0.061406	0.239052	0.0146792	0.0146792	BACH2	FALSE	BACH2_direct_+/+	BACH2_direct_+/+_(219g)	BACH2_direct_+/+_(276r)	5.65112	1	0.484294	14245
chr7:29281793-29282294	CHN2	0.0455041	0.0674481	0.00306916	0.00306916	BACH2	FALSE	BACH2_direct_+/+	BACH2_direct_+/+_(219g)	BACH2_direct_+/+_(276r)	0.796278	1	0.0748615	27936
chr4:173217697-173218198	HMGB2	0.0396318	0.0507488	0.00201127	0.00201127	BACH2	FALSE	BACH2_direct_+/+	BACH2_direct_+/+_(219g)	BACH2_direct_+/+_(276r)	0.912221	1	0.0883613	51815
chr2:88600215-88600716	EIF2AK3	0.0525299	0.111557	0.00586006	0.00586006	BACH2	FALSE	BACH2_direct_+/+	BACH2_direct_+/+_(219g)	BACH2_direct_+/+_(276r)	0.537127	1	0.197745	10794
chr2:166091095-166091596	SCN9A	0.00611923	0.0701959	0.000429545	0.000429545	BACH2	FALSE	BACH2_direct_+/+	BACH2_direct_+/+_(219g)	BACH2_direct_+/+_(276r)	2.04775	1	0.261049	46510
chrX:28495250-28495751	IL1RAPL1	0.0143307	0.203111	0.00291072	0.00291072	BACH2	FALSE	BACH2_direct_+/+	BACH2_direct_+/+_(219g)	BACH2_direct_+/+_(276r)	4.34194	1	0.425846	41109
chr8:23528715-23529216	SLC25A37	0.109544	0.121152	0.0132714	0.0132714	BACH2	FALSE	BACH2_direct_+/+	BACH2_direct_+/+_(219g)	BACH2_direct_+/+_(276r)	0.690194	1	0.216243	3723
chr4:17030675-17031176	LDB2	0.0143704	0.252078	0.00362246	0.00362246	BACH2	FALSE	BACH2_direct_+/+	BACH2_direct_+/+_(219g)	BACH2_direct_+/+_(276r)	1.0599	1	0.449474	34269
chr13:73542512-73543013	KLF12	0.0622637	0.264334	0.0164584	0.0164584	BACH2	FALSE	BACH2_direct_+/+	BACH2_direct_+/+_(219g)	BACH2_direct_+/+_(276r)	3.90242	1	0.318346	14080
chr2:191377229-191377730	MYO1B	0.0135423	0.205698	0.00278562	0.00278562	BACH2	FALSE	BACH2_direct_+/+	BACH2_direct_+/+_(219g)	BACH2_direct_+/+_(276r)	0.802036	1	0.266147	52255
chr2:101398329-101398830	RFX8	0.0890005	0.12574	0.0111909	0.0111909	BACH2	FALSE	BACH2_direct_+/+	BACH2_direct_+/+_(219g)	BACH2_direct_+/+_(276r)	1.90212	1	0.192937	7312
chr4:765453-765954	CPLX1	0.0117935	0.0766471	0.000903939	0.000903939	BACH2	FALSE	BACH2_direct_+/+	BACH2_direct_+/+_(219g)	BACH2_direct_+/+_(276r)	1.00167	1	0.169619	43061
chr10:22345357-22345858	SPAG6	0.031708	0.201356	0.00638461	0.00638461	BACH2	FALSE	BACH2_direct_+/+	BACH2_direct_+/+_(219g)	BACH2_direct_+/+_(276r)	1.57082	1	0.260429	18426
chr12:19299812-19300313	PLEKHA5	0.071225	0.301299	0.0214601	0.0214601	BACH2	FALSE	BACH2_direct_+/+	BACH2_direct_+/+_(219g)	BACH2_direct_+/+_(276r)	3.26001	1	0.44843	17411
chr4:105058147-105058648	TET2	0.103325	0.139947	0.01446	0.01446	BACH2	FALSE	BACH2_direct_+/+	BACH2_direct_+/+_(219g)	BACH2_direct_+/+_(276r)	1.43802	1	0.262453	1687
chr3:185342186-185342687	MAP3K13	0.0116298	0.142835	0.00166114	0.00166114	BACH2	FALSE	BACH2_direct_+/+	BACH2_direct_+/+_(219g)	BACH2_direct_+/+_(276r)	0.51444	1	0.31596	56875
chr19:31334510-31335011	TSHZ3	0.0175001	0.220271	0.00385475	0.00385475	BACH2	FALSE	BACH2_direct_+/+	BACH2_direct_+/+_(219g)	BACH2_direct_+/+_(276r)	3.76814	1	0.388593	38957
chr17:11421505-11422006	SHISA6	0.0178335	0.123303	0.00219892	0.00219892	BACH2	FALSE	BACH2_direct_+/+	BACH2_direct_+/+_(219g)	BACH2_direct_+/+_(276r)	1.33173	1	0.24351	41542
chr12:4956221-4956722	KCNA1	0.0156068	0.24935	0.00389156	0.00389156	BACH2	FALSE	BACH2_direct_+/+	BACH2_direct_+/+_(219g)	BACH2_direct_+/+_(276r)	0.857141	1	0.209604	46783
chr4:56526509-56527010	ARL9	0.0997474	0.105916	0.0105649	0.0105649	BACH2	FALSE	BACH2_direct_+/+	BACH2_direct_+/+_(219g)	BACH2_direct_+/+_(276r)	0.515766	1	0.124069	21794
chr11:12287079-12287580	MICAL2	0.0722167	0.233038	0.0168292	0.0168292	BACH2	FALSE	BACH2_direct_+/+	BACH2_direct_+/+_(219g)	BACH2_direct_+/+_(276r)	0.642602	1	0.370363	41368
chr4:17027718-17028219	LDB2	0.0237577	0.253347	0.00601895	0.00601895	BACH2	FALSE	BACH2_direct_+/+	BACH2_direct_+/+_(219g)	BACH2_direct_+/+_(276r)	1.0599	1	0.449474	23349
chr4:83535688-83536189	GPAT3	0.0951795	0.176675	0.0168159	0.0168159	BACH2	FALSE	BACH2_direct_+/+	BACH2_direct_+/+_(219g)	BACH2_direct_+/+_(276r)	1.06505	1	0.1838	12907
chr1:154405335-154405836	IL6R	0.0537514	0.0635849	0.00341778	0.00341778	BACH2	FALSE	BACH2_direct_+/+	BACH2_direct_+/+_(219g)	BACH2_direct_+/+_(276r)	2.7218	1	0.108278	12733
chr1:241717413-241717914	CHML	0.0344263	0.107484	0.00370027	0.00370027	BACH2	FALSE	BACH2_direct_+/+	BACH2_direct_+/+_(219g)	BACH2_direct_+/+_(276r)	0.758586	1	0.227429	36455
chr15:31236669-31237170	KLF13	0.0868573	0.117781	0.0102302	0.0102302	BACH2	FALSE	BACH2_direct_+/+	BACH2_direct_+/+_(219g)	BACH2_direct_+/+_(276r)	0.770515	1	0.163239	19256
chr2:112153101-112153602	FBLN7	0.0296495	0.136572	0.00404928	0.00404928	BACH2	FALSE	BACH2_direct_+/+	BACH2_direct_+/+_(219g)	BACH2_direct_+/+_(276r)	1.51788	1	0.234073	23131
chr15:92460262-92460763	ST8SIA2	0.0883777	0.120187	0.0106219	0.0106219	BACH2	FALSE	BACH2_direct_+/+	BACH2_direct_+/+_(219g)	BACH2_direct_+/+_(276r)	1.72189	1	0.130059	9882
chr2:222994446-222994947	ACSL3	0.00371633	0.084057	0.000312384	0.000312384	BACH2	FALSE	BACH2_direct_+/+	BACH2_direct_+/+_(219g)	BACH2_direct_+/+_(276r)	1.90115	1	0.318919	53203
chr3:9736802-9737303	CPNE9	0.0170267	0.1141	0.00194275	0.00194275	BACH2	FALSE	BACH2_direct_+/+	BACH2_direct_+/+_(219g)	BACH2_direct_+/+_(276r)	0.662166	1	0.230848	45936
chr4:119454582-119455083	PDE5A	0.144269	0.222523	0.0321031	0.0321031	BACH2	FALSE	BACH2_direct_+/+	BACH2_direct_+/+_(219g)	BACH2_direct_+/+_(276r)	0.523014	1	0.333272	681
chr4:169925800-169926301	MFAP3L	0.0215993	0.0879055	0.00189869	0.00189869	BACH2	FALSE	BACH2_direct_+/+	BACH2_direct_+/+_(219g)	BACH2_direct_+/+_(276r)	0.696108	1	0.21701	37641
chr8:119207735-119208236	MAL2	0.0240607	0.104966	0.00252556	0.00252556	BACH2	FALSE	BACH2_direct_+/+	BACH2_direct_+/+_(219g)	BACH2_direct_+/+_(276r)	1.1754	1	0.201485	35606
chr17:66531922-66532423	PRKCA	0.0112181	0.213783	0.00239824	0.00239824	BACH2	FALSE	BACH2_direct_+/+	BACH2_direct_+/+_(219g)	BACH2_direct_+/+_(276r)	1.23158	1	0.327809	64660
chr5:79840723-79841224	CMYA5	0.0534711	0.120367	0.00643618	0.00643618	BACH2	FALSE	BACH2_direct_+/+	BACH2_direct_+/+_(219g)	BACH2_direct_+/+_(276r)	1.12864	1	0.236336	26115
chr11:12287079-12287580	PARVA	0.0230065	0.0759667	0.00174773	0.00174773	BACH2	FALSE	BACH2_direct_+/+	BACH2_direct_+/+_(219g)	BACH2_direct_+/+_(276r)	0.607208	1	0.153807	57130
chr10:30098570-30099071	JCAD	0.0224282	0.132533	0.00297247	0.00297247	BACH2	FALSE	BACH2_direct_+/+	BACH2_direct_+/+_(219g)	BACH2_direct_+/+_(276r)	1.66037	1	0.311479	25777
chr7:38506812-38507313	AMPH	0.0504429	0.265692	0.0134023	0.0134023	BACH2	FALSE	BACH2_direct_+/+	BACH2_direct_+/+_(219g)	BACH2_direct_+/+_(276r)	1.05826	1	0.369047	29763
chrX:15913129-15913630	AP1S2	0.121203	0.0540305	0.00654865	0.00654865	BACH2	FALSE	BACH2_direct_+/+	BACH2_direct_+/+_(219g)	BACH2_direct_+/+_(276r)	0.854962	1	0.110382	12820
chr15:63503882-63504383	USP3	0.0805436	0.105682	0.00851198	0.00851198	BACH2	FALSE	BACH2_direct_+/+	BACH2_direct_+/+_(219g)	BACH2_direct_+/+_(276r)	1.60924	1	0.158178	27215
chr7:137882276-137882777	DGKI	0.0162033	0.118269	0.00191634	0.00191634	BACH2	FALSE	BACH2_direct_+/+	BACH2_direct_+/+_(219g)	BACH2_direct_+/+_(276r)	2.3906	1	0.464895	14425
chr13:29385666-29386167	MTUS2	0.00598915	0.173224	0.00103747	0.00103747	BACH2	FALSE	BACH2_direct_+/+	BACH2_direct_+/+_(219g)	BACH2_direct_+/+_(276r)	1.45935	1	0.392867	61008
chr2:162022690-162023191	DPP4	0.0336914	0.205761	0.0069324	0.0069324	BACH2	FALSE	BACH2_direct_+/+	BACH2_direct_+/+_(219g)	BACH2_direct_+/+_(276r)	1.109	1	0.212742	24130
chr20:20373131-20373632	RALGAPA2	0.0218597	0.12769	0.00279128	0.00279128	BACH2	FALSE	BACH2_direct_+/+	BACH2_direct_+/+_(219g)	BACH2_direct_+/+_(276r)	1.07877	1	0.307909	62359
chr2:149164395-149164896	KIF5C	0.00509593	0.122061	0.000622014	0.000622014	BACH2	FALSE	BACH2_direct_+/+	BACH2_direct_+/+_(219g)	BACH2_direct_+/+_(276r)	2.09011	1	0.406439	58697
chr7:98771628-98772129	NPTX2	0.0257587	0.11697	0.00301299	0.00301299	BACH2	FALSE	BACH2_direct_+/+	BACH2_direct_+/+_(219g)	BACH2_direct_+/+_(276r)	0.832109	1	0.135592	16159
chr12:26125981-26126482	RASSF8	0.112191	0.0863369	0.00968619	0.00968619	BACH2	FALSE	BACH2_direct_+/+	BACH2_direct_+/+_(219g)	BACH2_direct_+/+_(276r)	0.809835	1	0.124397	14585
chr4:159416186-159416687	RAPGEF2	0.0753839	0.337251	0.0254233	0.0254233	BACH2	FALSE	BACH2_direct_+/+	BACH2_direct_+/+_(219g)	BACH2_direct_+/+_(276r)	4.19017	1	0.415964	2595
chr2:162093057-162093558	SLC4A10	0.0325994	0.250667	0.00817162	0.00817162	BACH2	FALSE	BACH2_direct_+/+	BACH2_direct_+/+_(219g)	BACH2_direct_+/+_(276r)	0.621201	1	0.421375	43214
chr7:38929576-38930077	VPS41	0.00608919	0.141274	0.000860245	0.000860245	BACH2	FALSE	BACH2_direct_+/+	BACH2_direct_+/+_(219g)	BACH2_direct_+/+_(276r)	0.590841	1	0.347069	56072
chr4:143902275-143902776	GYPE	0.31952	0.305074	0.0974771	0.0974771	BACH2	FALSE	BACH2_direct_+/+	BACH2_direct_+/+_(219g)	BACH2_direct_+/+_(276r)	0.594527	1	0.252823	1103
chr12:120641184-120641685	CABP1	0.0186922	0.129362	0.00241807	0.00241807	BACH2	FALSE	BACH2_direct_+/+	BACH2_direct_+/+_(219g)	BACH2_direct_+/+_(276r)	0.631319	1	0.349095	46262
chr3:138863054-138863555	PIK3CB	0.145929	0.179735	0.0262286	0.0262286	BACH2	FALSE	BACH2_direct_+/+	BACH2_direct_+/+_(219g)	BACH2_direct_+/+_(276r)	0.553876	1	0.296618	11369
chr1:94055557-94056058	ARHGAP29	0.0179271	0.335636	0.00601697	0.00601697	BACH2	FALSE	BACH2_direct_+/+	BACH2_direct_+/+_(219g)	BACH2_direct_+/+_(276r)	0.633093	1	0.248858	47535
chr8:113378116-113378617	CSMD3	0.011954	0.226833	0.00271155	0.00271155	BACH2	FALSE	BACH2_direct_+/+	BACH2_direct_+/+_(219g)	BACH2_direct_+/+_(276r)	1.7918	1	0.454875	52930
chr15:63869938-63870439	HERC1	0.0116132	0.208139	0.00241717	0.00241717	BACH2	FALSE	BACH2_direct_+/+	BACH2_direct_+/+_(219g)	BACH2_direct_+/+_(276r)	0.624818	1	0.402593	57290
chr2:54658524-54659025	EML6	0.00476836	0.0501223	0.000239001	0.000239001	BACH2	FALSE	BACH2_direct_+/+	BACH2_direct_+/+_(219g)	BACH2_direct_+/+_(276r)	0.583113	1	0.371958	70072
chr6:148441232-148441733	SASH1	0.0241299	0.150443	0.00363017	0.00363017	BACH2	FALSE	BACH2_direct_+/+	BACH2_direct_+/+_(219g)	BACH2_direct_+/+_(276r)	0.816812	1	0.217898	35641
chr3:10581359-10581860	ATP2B2	0.0422249	0.278607	0.0117642	0.0117642	BACH2	FALSE	BACH2_direct_+/+	BACH2_direct_+/+_(219g)	BACH2_direct_+/+_(276r)	3.52772	1	0.458524	8148
chr5:76000693-76001194	SV2C	0.133297	0.134507	0.0179295	0.0179295	BACH2	FALSE	BACH2_direct_+/+	BACH2_direct_+/+_(219g)	BACH2_direct_+/+_(276r)	0.645508	1	0.120381	1036
chr7:36115597-36116098	EEPD1	0.0268924	0.116989	0.00314611	0.00314611	BACH2	FALSE	BACH2_direct_+/+	BACH2_direct_+/+_(219g)	BACH2_direct_+/+_(276r)	0.885301	1	0.203397	29630
chr3:100516899-100517400	TMEM45A	0.253574	0.0781191	0.019809	0.019809	BACH2	FALSE	BACH2_direct_+/+	BACH2_direct_+/+_(219g)	BACH2_direct_+/+_(276r)	0.996941	1	0.070867	1143
chr8:40895318-40895819	ZMAT4	0.0214412	0.159708	0.00342434	0.00342434	BACH2	FALSE	BACH2_direct_+/+	BACH2_direct_+/+_(219g)	BACH2_direct_+/+_(276r)	0.816752	1	0.372999	45975
chr2:40096442-40096943	SLC8A1	0.00184265	0.169935	0.00031313	0.00031313	BACH2	FALSE	BACH2_direct_+/+	BACH2_direct_+/+_(219g)	BACH2_direct_+/+_(276r)	8.76079	1	0.510878	19823
chr1:28824160-28824661	OPRD1	0.153198	0.200735	0.0307522	0.0307522	BACH2	FALSE	BACH2_direct_+/+	BACH2_direct_+/+_(219g)	BACH2_direct_+/+_(276r)	0.509917	1	0.208271	10207
chr7:101159735-101160236	VGF	0.0143254	0.0787504	0.00112813	0.00112813	BACH2	FALSE	BACH2_direct_+/+	BACH2_direct_+/+_(219g)	BACH2_direct_+/+_(276r)	0.929691	1	0.101541	47541
chr6:17381459-17381960	CAP2	0.0421878	0.211863	0.00893802	0.00893802	BACH2	FALSE	BACH2_direct_+/+	BACH2_direct_+/+_(219g)	BACH2_direct_+/+_(276r)	1.81812	1	0.347791	27568
chr2:42133045-42133546	EML4	0.145832	0.181265	0.0264342	0.0264342	BACH2	FALSE	BACH2_direct_+/+	BACH2_direct_+/+_(219g)	BACH2_direct_+/+_(276r)	0.941462	1	0.268733	6612
chr1:214416487-214416988	PTPN14	0.00829821	0.202013	0.00167634	0.00167634	BACH2	FALSE	BACH2_direct_+/+	BACH2_direct_+/+_(219g)	BACH2_direct_+/+_(276r)	1.10329	1	0.290001	57704
chr6:149014944-149015445	UST	0.0196672	0.17589	0.00345927	0.00345927	BACH2	FALSE	BACH2_direct_+/+	BACH2_direct_+/+_(219g)	BACH2_direct_+/+_(276r)	2.33094	1	0.388693	46130
chr6:148519127-148519628	SASH1	0.0541179	0.170944	0.00925111	0.00925111	BACH2	FALSE	BACH2_direct_+/+	BACH2_direct_+/+_(219g)	BACH2_direct_+/+_(276r)	0.816812	1	0.217898	37487
chr4:765974-766475	CPLX1	0.0217978	0.0792253	0.00172694	0.00172694	BACH2	FALSE	BACH2_direct_+/+	BACH2_direct_+/+_(219g)	BACH2_direct_+/+_(276r)	1.00167	1	0.169619	43288
chr2:60520623-60521124	BCL11A	0.0449401	0.343182	0.0154226	0.0154226	BACH2	FALSE	BACH2_direct_+/+	BACH2_direct_+/+_(219g)	BACH2_direct_+/+_(276r)	2.13971	1	0.342319	35336
chr5:133440589-133441090	FSTL4	0.016909	0.33885	0.00572961	0.00572961	BACH2	FALSE	BACH2_direct_+/+	BACH2_direct_+/+_(219g)	BACH2_direct_+/+_(276r)	2.10554	1	0.425042	23664
chr4:143599905-143600406	FREM3	0.0615392	0.233806	0.0143882	0.0143882	BACH2	FALSE	BACH2_direct_+/+	BACH2_direct_+/+_(219g)	BACH2_direct_+/+_(276r)	1.18815	1	0.238149	27271
chr20:56001257-56001758	CBLN4	0.158472	0.294923	0.046737	0.046737	BACH2	FALSE	BACH2_direct_+/+	BACH2_direct_+/+_(219g)	BACH2_direct_+/+_(276r)	0.803205	1	0.194457	6317
chr4:142582434-142582935	INPP4B	0.0532796	0.581129	0.0309623	0.0309623	BACH2	FALSE	BACH2_direct_+/+	BACH2_direct_+/+_(219g)	BACH2_direct_+/+_(276r)	10.2081	1	0.531585	5506
chr14:91927378-91927879	TC2N	0.0626619	0.145358	0.00910843	0.00910843	BACH2	FALSE	BACH2_direct_+/+	BACH2_direct_+/+_(219g)	BACH2_direct_+/+_(276r)	0.595905	1	0.22345	40884
chr2:158998553-158999054	TANC1	0.0586127	0.249277	0.0146108	0.0146108	BACH2	FALSE	BACH2_direct_+/+	BACH2_direct_+/+_(219g)	BACH2_direct_+/+_(276r)	1.78891	1	0.180498	7563
chr13:31950507-31951008	FRY	0.00118765	0.0833724	9.9017e-05	9.9017e-05	BACH2	FALSE	BACH2_direct_+/+	BACH2_direct_+/+_(219g)	BACH2_direct_+/+_(276r)	1.18396	1	0.385223	66837
chr17:32275173-32275674	RHBDL3	0.00718829	0.150787	0.0010839	0.0010839	BACH2	FALSE	BACH2_direct_+/+	BACH2_direct_+/+_(219g)	BACH2_direct_+/+_(276r)	0.585135	1	0.21135	15476
chr2:200453906-200454407	SPATS2L	0.0137346	0.173296	0.00238014	0.00238014	BACH2	FALSE	BACH2_direct_+/+	BACH2_direct_+/+_(219g)	BACH2_direct_+/+_(276r)	0.609638	1	0.351449	50275
chr7:101137230-101137731	VGF	0.0459451	0.0921489	0.00423379	0.00423379	BACH2	FALSE	BACH2_direct_+/+	BACH2_direct_+/+_(219g)	BACH2_direct_+/+_(276r)	0.929691	1	0.101541	23238
chr8:27614662-27615163	SCARA3	0.0435091	0.191408	0.00832799	0.00832799	BACH2	FALSE	BACH2_direct_+/+	BACH2_direct_+/+_(219g)	BACH2_direct_+/+_(276r)	0.829802	1	0.168388	33202
chr6:96099240-96099741	FUT9	0.00622268	0.191354	0.00119073	0.00119073	BACH2	FALSE	BACH2_direct_+/+	BACH2_direct_+/+_(219g)	BACH2_direct_+/+_(276r)	1.20363	1	0.42881	67556
chr4:752211-752712	CPLX1	0.0117094	0.0702488	0.000822568	0.000822568	BACH2	FALSE	BACH2_direct_+/+	BACH2_direct_+/+_(219g)	BACH2_direct_+/+_(276r)	1.00167	1	0.169619	52407
chr11:14054814-14055315	SPON1	0.0579247	0.229461	0.0132915	0.0132915	BACH2	FALSE	BACH2_direct_+/+	BACH2_direct_+/+_(219g)	BACH2_direct_+/+_(276r)	0.845937	1	0.159501	28251
chr5:141693284-141693785	RELL2	0.057276	0.0677938	0.00388296	0.00388296	BACH2	FALSE	BACH2_direct_+/+	BACH2_direct_+/+_(219g)	BACH2_direct_+/+_(276r)	0.566471	1	0.0820036	11738
chr9:20711173-20711674	FOCAD	0.00276413	0.0901008	0.00024905	0.00024905	BACH2	FALSE	BACH2_direct_+/+	BACH2_direct_+/+_(219g)	BACH2_direct_+/+_(276r)	0.792628	1	0.387021	71711
chr3:123623522-123624023	HACD2	0.00475842	0.0694555	0.000330499	0.000330499	BACH2	FALSE	BACH2_direct_+/+	BACH2_direct_+/+_(219g)	BACH2_direct_+/+_(276r)	0.592454	1	0.21377	63101
chr7:36280930-36281431	EEPD1	0.0481232	0.140005	0.00673749	0.00673749	BACH2	FALSE	BACH2_direct_+/+	BACH2_direct_+/+_(219g)	BACH2_direct_+/+_(276r)	0.885301	1	0.203397	25989
chr15:70870046-70870547	LRRC49	0.122637	0.208112	0.0255223	0.0255223	BACH2	FALSE	BACH2_direct_+/+	BACH2_direct_+/+_(219g)	BACH2_direct_+/+_(276r)	1.51421	1	0.342349	4434
chr1:84375718-84376219	PRKACB	0.0323351	0.194663	0.00629444	0.00629444	BACH2	FALSE	BACH2_direct_+/+	BACH2_direct_+/+_(219g)	BACH2_direct_+/+_(276r)	0.565961	1	0.355312	18745
chr7:101185335-101185836	VGF	0.0291793	0.0896972	0.0026173	0.0026173	BACH2	FALSE	BACH2_direct_+/+	BACH2_direct_+/+_(219g)	BACH2_direct_+/+_(276r)	0.929691	1	0.101541	30130
chr2:191247881-191248382	MYO1B	0.0844422	0.316695	0.0267424	0.0267424	BACH2	FALSE	BACH2_direct_+/+	BACH2_direct_+/+_(219g)	BACH2_direct_+/+_(276r)	0.802036	1	0.266147	25357
chr4:44563626-44564127	KCTD8	0.0203215	0.327978	0.00666502	0.00666502	BACH2	FALSE	BACH2_direct_+/+	BACH2_direct_+/+_(219g)	BACH2_direct_+/+_(276r)	1.18351	1	0.379294	46135
chr20:20363564-20364065	RALGAPA2	0.0346397	0.13158	0.00455791	0.00455791	BACH2	FALSE	BACH2_direct_+/+	BACH2_direct_+/+_(219g)	BACH2_direct_+/+_(276r)	1.07877	1	0.307909	23460
chr1:52139897-52140398	RAB3B	0.0472082	0.127024	0.00599655	0.00599655	BACH2	FALSE	BACH2_direct_+/+	BACH2_direct_+/+_(219g)	BACH2_direct_+/+_(276r)	1.68786	1	0.162935	25544
chr6:24646103-24646604	KIAA0319	0.0389441	0.214573	0.00835635	0.00835635	BACH2	FALSE	BACH2_direct_+/+	BACH2_direct_+/+_(219g)	BACH2_direct_+/+_(276r)	1.22263	1	0.357227	35815
chr1:75514235-75514736	SLC44A5	0.00857115	0.0821291	0.000703941	0.000703941	BACH2	FALSE	BACH2_direct_+/+	BACH2_direct_+/+_(219g)	BACH2_direct_+/+_(276r)	2.25812	1	0.415161	51550
chr13:43698793-43699294	CCDC122	0.0167138	0.0565385	0.000944974	0.000944974	BACH2	FALSE	BACH2_direct_+/+	BACH2_direct_+/+_(219g)	BACH2_direct_+/+_(276r)	0.610377	1	0.128118	52086
chr4:83536201-83536702	GPAT3	0.127858	0.162682	0.0208003	0.0208003	BACH2	FALSE	BACH2_direct_+/+	BACH2_direct_+/+_(219g)	BACH2_direct_+/+_(276r)	1.06505	1	0.1838	7112
chr12:4962626-4963127	KCNA1	0.114752	0.295929	0.0339584	0.0339584	BACH2	FALSE	BACH2_direct_+/+	BACH2_direct_+/+_(219g)	BACH2_direct_+/+_(276r)	0.857141	1	0.209604	19098
chr12:75480694-75481195	GLIPR1	0.148623	0.0648573	0.00963926	0.00963926	BACH2	FALSE	BACH2_direct_+/+	BACH2_direct_+/+_(219g)	BACH2_direct_+/+_(276r)	0.700052	1	0.106984	1988
chr17:14205939-14206440	HS3ST3B1	0.0558714	0.101694	0.00568177	0.00568177	BACH2	FALSE	BACH2_direct_+/+	BACH2_direct_+/+_(219g)	BACH2_direct_+/+_(276r)	1.60404	1	0.224509	28981
chr9:123120808-123121309	STRBP	0.000843174	0.0899172	7.58158e-05	7.58158e-05	BACH2	FALSE	BACH2_direct_+/+	BACH2_direct_+/+_(219g)	BACH2_direct_+/+_(276r)	0.573889	1	0.381955	66385
chr7:98570058-98570559	NPTX2	0.0263134	0.126334	0.00332427	0.00332427	BACH2	FALSE	BACH2_direct_+/+	BACH2_direct_+/+_(219g)	BACH2_direct_+/+_(276r)	0.832109	1	0.135592	48887
chr4:48913416-48913917	OCIAD2	0.0625715	0.0547739	0.00342729	0.00342729	BACH2	FALSE	BACH2_direct_+/+	BACH2_direct_+/+_(219g)	BACH2_direct_+/+_(276r)	0.840895	1	0.112554	17345
chr4:16461506-16462007	LDB2	0.0569754	0.37215	0.0212034	0.0212034	BACH2	FALSE	BACH2_direct_+/+	BACH2_direct_+/+_(219g)	BACH2_direct_+/+_(276r)	1.0599	1	0.449474	41675
chr2:54904004-54904505	EML6	0.0287553	0.321168	0.00923529	0.00923529	BACH2	FALSE	BACH2_direct_+/+	BACH2_direct_+/+_(219g)	BACH2_direct_+/+_(276r)	0.583113	1	0.371958	21215
chr2:163778483-163778984	FIGN	0.146705	0.0840241	0.0123267	0.0123267	BACH2	FALSE	BACH2_direct_+/+	BACH2_direct_+/+_(219g)	BACH2_direct_+/+_(276r)	0.599934	1	0.175126	10723
chr12:65430710-65431211	MSRB3	0.0617912	0.200813	0.0124085	0.0124085	BACH2	FALSE	BACH2_direct_+/+	BACH2_direct_+/+_(219g)	BACH2_direct_+/+_(276r)	2.01381	1	0.36053	16019
chr8:23417643-23418144	SLC25A37	0.065363	0.0687819	0.00449579	0.00449579	BACH2	FALSE	BACH2_direct_+/+	BACH2_direct_+/+_(219g)	BACH2_direct_+/+_(276r)	0.690194	1	0.216243	46390
chr6:135498385-135498886	AHI1	0.0621233	0.143297	0.00890206	0.00890206	BACH2	FALSE	BACH2_direct_+/+	BACH2_direct_+/+_(219g)	BACH2_direct_+/+_(276r)	0.554083	1	0.371023	54157
chr11:126637112-126637613	KIRREL3	0.0910418	0.564318	0.0513766	0.0513766	BACH2	FALSE	BACH2_direct_+/+	BACH2_direct_+/+_(219g)	BACH2_direct_+/+_(276r)	3.17958	1	0.423072	4244
chr4:74114300-74114801	MTHFD2L	0.127978	0.186959	0.0239266	0.0239266	BACH2	FALSE	BACH2_direct_+/+	BACH2_direct_+/+_(219g)	BACH2_direct_+/+_(276r)	1.08468	1	0.299139	7188
chr12:79056311-79056812	SYT1	0.0545899	0.0830141	0.00453173	0.00453173	BACH2	FALSE	BACH2_direct_+/+	BACH2_direct_+/+_(219g)	BACH2_direct_+/+_(276r)	0.857778	1	0.419219	25898
chr2:163775019-163775520	FIGN	0.174821	0.17647	0.0308508	0.0308508	BACH2	FALSE	BACH2_direct_+/+	BACH2_direct_+/+_(219g)	BACH2_direct_+/+_(276r)	0.599934	1	0.175126	6397
chr9:122394447-122394948	PTGS1	0.0129693	0.0578047	0.000749684	0.000749684	BACH2	FALSE	BACH2_direct_+/+	BACH2_direct_+/+_(219g)	BACH2_direct_+/+_(276r)	2.82635	1	0.137568	47325
chr13:100674889-100675390	TMTC4	0.0383213	0.0650818	0.00249402	0.00249402	BACH2	FALSE	BACH2_direct_+/+	BACH2_direct_+/+_(219g)	BACH2_direct_+/+_(276r)	1.44171	1	0.131048	15348
chr5:133510731-133511232	FSTL4	0.0605451	0.377794	0.0228736	0.0228736	BACH2	FALSE	BACH2_direct_+/+	BACH2_direct_+/+_(219g)	BACH2_direct_+/+_(276r)	2.10554	1	0.425042	7649
chr4:84691240-84691741	CDS1	0.0904165	0.137391	0.0124224	0.0124224	BACH2	FALSE	BACH2_direct_+/+	BACH2_direct_+/+_(219g)	BACH2_direct_+/+_(276r)	1.75993	1	0.246668	14944
chr17:66636167-66636668	PRKCA	0.00669974	0.218247	0.0014622	0.0014622	BACH2	FALSE	BACH2_direct_+/+	BACH2_direct_+/+_(219g)	BACH2_direct_+/+_(276r)	1.23158	1	0.327809	61968
chr8:113435440-113435941	CSMD3	0.0402416	0.233588	0.00939997	0.00939997	BACH2	FALSE	BACH2_direct_+/+	BACH2_direct_+/+_(219g)	BACH2_direct_+/+_(276r)	1.7918	1	0.454875	17038
chr4:143902275-143902776	GYPB	0.281846	0.297584	0.0838729	0.0838729	BACH2	FALSE	BACH2_direct_+/+	BACH2_direct_+/+_(219g)	BACH2_direct_+/+_(276r)	0.842996	1	0.22247	1627
chr7:105013105-105013606	LHFPL3	0.100116	0.0691745	0.00692544	0.00692544	BACH2	FALSE	BACH2_direct_+/+	BACH2_direct_+/+_(219g)	BACH2_direct_+/+_(276r)	1.01776	1	0.16602	6980
chr3:161349984-161350485	SPTSSB	0.096808	0.214676	0.0207824	0.0207824	BACH2	FALSE	BACH2_direct_+/+	BACH2_direct_+/+_(219g)	BACH2_direct_+/+_(276r)	1.15281	1	0.245634	3690
chr8:79827483-79827984	HEY1	0.0881864	0.0565364	0.00498574	0.00498574	BACH2	FALSE	BACH2_direct_+/+	BACH2_direct_+/+_(219g)	BACH2_direct_+/+_(276r)	0.815382	1	0.0623854	20965
chr13:32261674-32262175	FRY	0.170551	0.245815	0.041924	0.041924	BACH2	FALSE	BACH2_direct_+/+	BACH2_direct_+/+_(219g)	BACH2_direct_+/+_(276r)	1.18396	1	0.385223	7248
chr5:14250131-14250632	TRIO	0.072202	0.263568	0.0190302	0.0190302	BACH2	FALSE	BACH2_direct_+/+	BACH2_direct_+/+_(219g)	BACH2_direct_+/+_(276r)	0.547228	1	0.392335	14394
chr11:83071874-83072375	PRCP	0.0190852	0.114554	0.00218627	0.00218627	BACH2	FALSE	BACH2_direct_+/+	BACH2_direct_+/+_(219g)	BACH2_direct_+/+_(276r)	0.798885	1	0.232112	26871
chr1:154599214-154599715	IL6R	0.0614876	0.0526242	0.00323574	0.00323574	BACH2	FALSE	BACH2_direct_+/+	BACH2_direct_+/+_(219g)	BACH2_direct_+/+_(276r)	2.7218	1	0.108278	22724
chr8:84588340-84588841	RALYL	0.0150006	0.201179	0.0030178	0.0030178	BACH2	FALSE	BACH2_direct_+/+	BACH2_direct_+/+_(219g)	BACH2_direct_+/+_(276r)	0.882269	1	0.428037	59055
chr8:47661897-47662398	CEBPD	0.0635202	0.0710304	0.00451187	0.00451187	BACH2	FALSE	BACH2_direct_+/+	BACH2_direct_+/+_(219g)	BACH2_direct_+/+_(276r)	0.585916	1	0.0614358	38708
chr4:143633940-143634441	FREM3	0.0904619	0.280954	0.0254156	0.0254156	BACH2	FALSE	BACH2_direct_+/+	BACH2_direct_+/+_(219g)	BACH2_direct_+/+_(276r)	1.18815	1	0.238149	16408
chr4:142452321-142452822	INPP4B	0.0803775	0.570592	0.0458627	0.0458627	BACH2	FALSE	BACH2_direct_+/+	BACH2_direct_+/+_(219g)	BACH2_direct_+/+_(276r)	10.2081	1	0.531585	1255
chr11:128620245-128620746	ETS1	0.072433	0.0863415	0.00625398	0.00625398	BACH2	FALSE	BACH2_direct_+/+	BACH2_direct_+/+_(219g)	BACH2_direct_+/+_(276r)	3.96123	1	0.11426	9225
chr1:28824160-28824661	EPB41	0.0300949	0.22722	0.00683818	0.00683818	BACH2	FALSE	BACH2_direct_+/+	BACH2_direct_+/+_(219g)	BACH2_direct_+/+_(276r)	0.583796	1	0.308078	48898
chr6:54291242-54291743	MLIP	0.0662734	0.353102	0.0234013	0.0234013	BACH2	FALSE	BACH2_direct_+/+	BACH2_direct_+/+_(219g)	BACH2_direct_+/+_(276r)	2.53827	1	0.392204	10495
chr1:61680585-61681086	PATJ	0.00797018	0.105926	0.00084425	0.00084425	BACH2	FALSE	BACH2_direct_+/+	BACH2_direct_+/+_(219g)	BACH2_direct_+/+_(276r)	1.06106	1	0.325346	46323
chr8:41933297-41933798	ANK1	0.0603172	0.131341	0.00792214	0.00792214	BACH2	FALSE	BACH2_direct_+/+	BACH2_direct_+/+_(219g)	BACH2_direct_+/+_(276r)	1.49427	1	0.170926	22478
chr2:40431644-40432145	SLC8A1	0.00292197	0.144143	0.000421182	0.000421182	BACH2	FALSE	BACH2_direct_+/+	BACH2_direct_+/+_(219g)	BACH2_direct_+/+_(276r)	8.76079	1	0.510878	19343
chr8:47610270-47610771	CEBPD	0.0420585	0.066502	0.00279697	0.00279697	BACH2	FALSE	BACH2_direct_+/+	BACH2_direct_+/+_(219g)	BACH2_direct_+/+_(276r)	0.585916	1	0.0614358	37254
chr5:42614362-42614863	CCDC152	0.016582	0.0582851	0.000966484	0.000966484	BACH2	FALSE	BACH2_direct_+/+	BACH2_direct_+/+_(219g)	BACH2_direct_+/+_(276r)	1.74034	1	0.112645	29452
chr2:112153101-112153602	MERTK	0.0374661	0.134004	0.00502061	0.00502061	BACH2	FALSE	BACH2_direct_+/+	BACH2_direct_+/+_(219g)	BACH2_direct_+/+_(276r)	1.40749	1	0.268395	18889
chr12:6335760-6336261	TNFRSF1A	0.0208429	0.103769	0.00216286	0.00216286	BACH2	FALSE	BACH2_direct_+/+	BACH2_direct_+/+_(219g)	BACH2_direct_+/+_(276r)	0.800938	1	0.0992847	28279
chr19:31316639-31317140	TSHZ3	0.0343118	0.226657	0.00777703	0.00777703	BACH2	FALSE	BACH2_direct_+/+	BACH2_direct_+/+_(219g)	BACH2_direct_+/+_(276r)	3.76814	1	0.388593	37049
chr4:44145944-44146445	KCTD8	0.13913	0.442886	0.0616188	0.0616188	BACH2	FALSE	BACH2_direct_+/+	BACH2_direct_+/+_(219g)	BACH2_direct_+/+_(276r)	1.18351	1	0.379294	2563
chr15:74541631-74542132	SEMA7A	0.0412196	0.116668	0.00480903	0.00480903	BACH2	FALSE	BACH2_direct_+/+	BACH2_direct_+/+_(219g)	BACH2_direct_+/+_(276r)	1.98021	1	0.16038	31155
chr2:120287265-120287766	RALB	0.108568	0.129151	0.0140217	0.0140217	BACH2	FALSE	BACH2_direct_+/+	BACH2_direct_+/+_(219g)	BACH2_direct_+/+_(276r)	1.35585	1	0.20728	10190
chr6:53960449-53960950	LRRC1	0.108321	0.117022	0.012676	0.012676	BACH2	FALSE	BACH2_direct_+/+	BACH2_direct_+/+_(219g)	BACH2_direct_+/+_(276r)	1.14789	1	0.137359	21907
chr9:96612159-96612660	CDC14B	0.00596546	0.0701359	0.000418393	0.000418393	BACH2	FALSE	BACH2_direct_+/+	BACH2_direct_+/+_(219g)	BACH2_direct_+/+_(276r)	1.3567	1	0.270045	47425
chr6:1613993-1614494	GMDS	0.0552329	0.139994	0.00773229	0.00773229	BACH2	FALSE	BACH2_direct_+/+	BACH2_direct_+/+_(219g)	BACH2_direct_+/+_(276r)	1.13301	1	0.329542	35905
chr3:115239783-115240284	ZBTB20	0.108735	0.101053	0.010988	0.010988	BACH2	FALSE	BACH2_direct_+/+	BACH2_direct_+/+_(219g)	BACH2_direct_+/+_(276r)	0.691285	1	0.183851	10100
chr1:172356726-172357227	DNM3	0.00155404	0.101854	0.000158286	0.000158286	BACH2	FALSE	BACH2_direct_+/+	BACH2_direct_+/+_(219g)	BACH2_direct_+/+_(276r)	0.561861	1	0.368947	72818
chr12:15446967-15447468	RERG	0.0188254	0.100367	0.00188945	0.00188945	BACH2	FALSE	BACH2_direct_+/+	BACH2_direct_+/+_(219g)	BACH2_direct_+/+_(276r)	0.567546	1	0.111159	54007
chr14:91927378-91927879	FBLN5	0.136585	0.134509	0.0183719	0.0183719	BACH2	FALSE	BACH2_direct_+/+	BACH2_direct_+/+_(219g)	BACH2_direct_+/+_(276r)	0.619152	1	0.106348	12539
chr5:133565272-133565773	FSTL4	0.0209834	0.283761	0.00595428	0.00595428	BACH2	FALSE	BACH2_direct_+/+	BACH2_direct_+/+_(219g)	BACH2_direct_+/+_(276r)	2.10554	1	0.425042	55077
chr6:53960449-53960950	MLIP	0.0651731	0.274547	0.0178931	0.0178931	BACH2	FALSE	BACH2_direct_+/+	BACH2_direct_+/+_(219g)	BACH2_direct_+/+_(276r)	2.53827	1	0.392204	22246
chr10:18261874-18262375	CACNB2	0.0408313	0.234664	0.00958165	0.00958165	BACH2	FALSE	BACH2_direct_+/+	BACH2_direct_+/+_(219g)	BACH2_direct_+/+_(276r)	0.776852	1	0.388231	30041
chr7:138002126-138002627	CREB3L2	0.128926	0.116505	0.0150206	0.0150206	BACH2	FALSE	BACH2_direct_+/+	BACH2_direct_+/+_(219g)	BACH2_direct_+/+_(276r)	1.52871	1	0.139107	2348
chr14:33564667-33565168	NPAS3	0.0578724	0.461565	0.0267119	0.0267119	BACH2	FALSE	BACH2_direct_+/+	BACH2_direct_+/+_(219g)	BACH2_direct_+/+_(276r)	1.7365	1	0.440418	30285
chr20:16350536-16351037	KIF16B	0.0209805	0.338651	0.00710505	0.00710505	BACH2	FALSE	BACH2_direct_+/+	BACH2_direct_+/+_(219g)	BACH2_direct_+/+_(276r)	3.85901	1	0.36834	17947
chr2:172996690-172997191	MAP3K20	0.0744758	0.114576	0.00853313	0.00853313	BACH2	FALSE	BACH2_direct_+/+	BACH2_direct_+/+_(219g)	BACH2_direct_+/+_(276r)	0.512417	1	0.1097	16467
chr2:72145330-72145831	CYP26B1	0.0745128	0.114943	0.00856472	0.00856472	BACH2	FALSE	BACH2_direct_+/+	BACH2_direct_+/+_(219g)	BACH2_direct_+/+_(276r)	0.729037	1	0.118653	30372
chr9:17783372-17783873	ADAMTSL1	0.0235332	0.270183	0.00635827	0.00635827	BACH2	FALSE	BACH2_direct_+/+	BACH2_direct_+/+_(219g)	BACH2_direct_+/+_(276r)	1.89019	1	0.316018	51907
chr17:69327081-69327582	ABCA10	0.178656	0.150911	0.0269611	0.0269611	BACH2	FALSE	BACH2_direct_+/+	BACH2_direct_+/+_(219g)	BACH2_direct_+/+_(276r)	1.33475	1	0.308445	483
chr15:74541631-74542132	ARID3B	0.0244634	0.0735858	0.00180016	0.00180016	BACH2	FALSE	BACH2_direct_+/+	BACH2_direct_+/+_(219g)	BACH2_direct_+/+_(276r)	0.641784	1	0.134837	47831
chr2:180003246-180003747	ZNF385B	0.0199394	0.0868336	0.00173141	0.00173141	BACH2	FALSE	BACH2_direct_+/+	BACH2_direct_+/+_(219g)	BACH2_direct_+/+_(276r)	6.05388	1	0.468509	18271
chr13:23365746-23366247	SGCG	0.0140632	0.132133	0.00185821	0.00185821	BACH2	FALSE	BACH2_direct_+/+	BACH2_direct_+/+_(219g)	BACH2_direct_+/+_(276r)	1.78282	1	0.275107	49828
chr2:72222907-72223408	CYP26B1	0.011718	0.0572004	0.000670275	0.000670275	BACH2	FALSE	BACH2_direct_+/+	BACH2_direct_+/+_(219g)	BACH2_direct_+/+_(276r)	0.729037	1	0.118653	66892
chr16:10080505-10081006	GRIN2A	0.0975528	0.318579	0.0310783	0.0310783	BACH2	FALSE	BACH2_direct_+/+	BACH2_direct_+/+_(219g)	BACH2_direct_+/+_(276r)	0.790267	1	0.425773	19409
chr12:45233011-45233512	ANO6	0.0244735	0.0694329	0.00169926	0.00169926	BACH2	FALSE	BACH2_direct_+/+	BACH2_direct_+/+_(219g)	BACH2_direct_+/+_(276r)	0.670452	1	0.160723	15988
chr2:166091095-166091596	SCN1A	0.0315001	0.170654	0.00537562	0.00537562	BACH2	FALSE	BACH2_direct_+/+	BACH2_direct_+/+_(219g)	BACH2_direct_+/+_(276r)	1.15392	1	0.375558	26212
chr10:114077498-114077999	TDRD1	0.0375153	0.134112	0.00503124	0.00503124	BACH2	FALSE	BACH2_direct_+/+	BACH2_direct_+/+_(219g)	BACH2_direct_+/+_(276r)	0.776335	1	0.154021	36112
chr12:100845047-100845548	ANO4	0.190193	0.172054	0.0327234	0.0327234	BACH2	FALSE	BACH2_direct_+/+	BACH2_direct_+/+_(219g)	BACH2_direct_+/+_(276r)	0.742017	1	0.21071	3462
chr7:123005048-123005549	CADPS2	0.0187514	0.298843	0.00560374	0.00560374	BACH2	FALSE	BACH2_direct_+/+	BACH2_direct_+/+_(219g)	BACH2_direct_+/+_(276r)	3.35708	1	0.414413	35687
chr12:59736926-59737427	SLC16A7	0.0465647	0.151213	0.00704117	0.00704117	BACH2	FALSE	BACH2_direct_+/+	BACH2_direct_+/+_(219g)	BACH2_direct_+/+_(276r)	2.30936	1	0.343004	7756
chr4:173252443-173252944	SAP30	0.0546524	0.0932092	0.00509411	0.00509411	BACH2	FALSE	BACH2_direct_+/+	BACH2_direct_+/+_(219g)	BACH2_direct_+/+_(276r)	0.736074	1	0.130686	15576
chr3:9777820-9778321	CPNE9	0.0693774	0.133898	0.0092895	0.0092895	BACH2	FALSE	BACH2_direct_+/+	BACH2_direct_+/+_(219g)	BACH2_direct_+/+_(276r)	0.662166	1	0.230848	35704
chrX:29296132-29296633	IL1RAPL1	0.0985415	0.314935	0.0310341	0.0310341	BACH2	FALSE	BACH2_direct_+/+	BACH2_direct_+/+_(219g)	BACH2_direct_+/+_(276r)	4.34194	1	0.425846	9766
chr9:119500329-119500830	BRINP1	0.0151555	0.245488	0.00372048	0.00372048	BACH2	FALSE	BACH2_direct_+/+	BACH2_direct_+/+_(219g)	BACH2_direct_+/+_(276r)	6.60045	1	0.486897	584
chr12:6335760-6336261	VAMP1	0.024988	0.0675909	0.00168896	0.00168896	BACH2	FALSE	BACH2_direct_+/+	BACH2_direct_+/+_(219g)	BACH2_direct_+/+_(276r)	0.547931	1	0.103959	34111
chr15:65344893-65345394	IGDCC3	0.0492092	0.11924	0.00586769	0.00586769	BACH2	FALSE	BACH2_direct_+/+	BACH2_direct_+/+_(219g)	BACH2_direct_+/+_(276r)	0.740051	1	0.147277	19774
chr3:15065226-15065727	FGD5	0.0611374	0.0702293	0.00429364	0.00429364	BACH2	FALSE	BACH2_direct_+/+	BACH2_direct_+/+_(219g)	BACH2_direct_+/+_(276r)	1.68887	1	0.130446	17851
chr5:120516843-120517344	PRR16	0.010487	0.0847654	0.000888932	0.000888932	BACH2	FALSE	BACH2_direct_+/+	BACH2_direct_+/+_(219g)	BACH2_direct_+/+_(276r)	0.845856	1	0.317428	44242
[truncated: 80,471 more rows]

## Sheet: L5_IT_regulons 
Region	Gene	importance_R2G	rho_R2G	importance_x_rho	importance_x_abs_rho	TF	is_extended	eRegulon_name	Gene_signature_name	Region_signature_name	importance_TF2G	regulation	rho_TF2G	triplet_rank
[truncated: 96,304 more rows]

[truncated: 3 more sheets: L6_IT_regulons , VIP_regulons , PVALB_regulons ]
