# Supplementary material for: Single-cell multiomic human brain atlas reveals regulatory drivers of cortical regionality
Source: Nat Commun. 2026 Feb 21;17:3051. doi: 10.1038/s41467-026-69368-2 (PMC13039890; doi:10.1038/s41467-026-69368-2)
Supplement: Supplementary file 11 — Supplementary Data 9 [file 41467_2026_69368_MOESM11_ESM.xlsx]

## Sheet: L6_IT
tf	activity	adjusted_p
RFXAP	-0.20377	3.85744e-10
ZNF814	-0.201091	0.00452539
RFX2	-0.187905	0.000162634
LHX2	-0.1604	7.90607e-06
ZNF429	-0.116621	0.0417577
SMAD9	-0.090251	0.00515062
YY1	-0.0765018	0.0687196
KLF8	-0.0686754	0.039727
SMAD2	-0.0577465	0.341328
ETV6	-0.0565479	0.333376
RFX3	-0.0499201	6.61297e-28
PBX1	-0.0414591	7.9368e-07
BACH2	-0.0316149	0.00606608
CTCF	-0.0289085	0.291392
KLF7	-0.0283445	1.61664e-22
ZNF711	-0.0278509	0.364117
RFX7	-0.0270753	1.52723e-12
HDAC2	-0.0248895	0.333376
TFCP2	-0.0227038	0.086923
ZNF91	-0.0191783	3.10076e-05
ZBTB11	-0.0177682	0.869235
BACH1	-0.0176271	0.291392
E2F3	-0.0174861	7.74306e-07
SMAD3	-0.0169221	0.0107107
DEAF1	-0.0157939	0.333376
SMAD1	-0.0155119	0.291392
EP300	-0.0141017	0.038634
TFDP2	-0.0127621	0.01447
ZNF704	-0.0114224	0.00135915
TCF4	-0.0106521	0.402695
SOX5	-0.00789696	0.325608
SMARCC1	-0.00768544	0.67099
UBE2K	-0.00648679	0.291392
ZNF207	-0.00592272	0.149932
AHCTF1	-0.00451255	0.411838
ZNF148	-0.00423052	0.895733
TAF1	-0.00394848	0.402695
CREB1	-0.00352543	0.466483
CHD2	-0.00345492	0.920051
ZNF518A	-0.00315003	0.627287
PHTF1	-0.0024678	0.920051
POU2F1	-0.00239729	0.429785
CREM	0.000846103	0.851365
ZNF783	0.00126915	0.448599
TCF12	0.00232678	0.627287
ZNF519	0.00352543	0.429785
PHF21A	0.00366645	0.745365
ATF6	0.00690984	0.481653
KAT7	0.00719188	0.501953
NRF1	0.0113519	0.00307418
NR3C1	0.0219282	6.97659e-07
MXI1	0.0225628	0.991275
MEF2C	0.0229858	0.000527503
TFDP1	0.040613	0.291392
MEF2A	0.0483689	0.00205989
IRF2	0.0561568	0.212246
MYEF2	0.065855	0.0238708
FOSL2	0.068393	0.0175516
LIN28B	0.0836232	0.109641
KLF12	0.0910971	3.11284e-29
SATB1	0.100545	0.0918221
HDAC8	0.103225	0.254813
BCL11A	0.103439	7.0128e-27
SMC3	0.119865	0.0238708
NFE2L1	0.134389	3.10076e-05
NEUROD6	0.14061	0.141715
ETV1	0.143414	0.00606608
ZNF770	0.160619	0.0417577
JUNB	0.17091	0.00502408
KLF13	0.181348	2.58125e-16
PRRX1	0.193653	6.39952e-07
ZNF385D	0.19545	9.01131e-34
KLF9	0.196789	3.73806e-11
JUN	0.203758	0.00951434
RARB	0.229012	3.25739e-07
EGR1	0.234441	3.85744e-10
JDP2	0.26801	5.54233e-23

## Sheet: L6_CT
tf	activity	adjusted_p
KLF8	-0.122403	2.51498e-21
KLF5	-0.111545	0.00081115
RFX2	-0.0668107	0.01233
ZNF407	-0.0661371	0.0420157
PBX1	-0.0656435	5.80631e-40
ZNF846	-0.0645154	0.000213808
KLF7	-0.0622591	1.01028e-52
ZNF236	-0.0599323	0.000197341
RFX7	-0.0503431	3.06682e-17
RFX3	-0.0442794	9.10594e-15
ZNF704	-0.0438563	9.28357e-37
THRB	-0.0382157	0.677864
ZNF441	-0.0348312	0.771247
ZNF519	-0.0348312	0.0061156
UBE2K	-0.0346902	2.97754e-19
SREBF2	-0.0337031	4.97889e-08
SOX5	-0.033139	5.71451e-08
AHCTF1	-0.0279919	0.000178857
ARNT2	-0.0260882	0.787435
ZNF207	-0.0250306	1.01034e-12
NRF1	-0.02496	5.75935e-11
TAF1	-0.0234794	0.00649745
POU2F1	-0.0231268	1.07245e-08
ZNF91	-0.0196719	1.40202e-05
CHD1	-0.0129736	0.0958031
PHF21A	-0.00874307	0.0890791
NR3C1	-0.00648679	0.290074
ATF6	-0.0057817	0.0958031
NFYC	-0.00366645	0.92714
JDP2	-0.00197717	0.677864
SMAD9	0.01664	0.419143
BACH2	0.0173451	0.708949
MAFB	0.0225628	0.335906
SMAD3	0.0341967	0.099808
ETV1	0.036381	0.960631
ETV6	0.040895	0.28604
JUN	0.0490045	0.33247
ETV5	0.0507662	0.00263402
MEF2C	0.057394	6.32966e-23
SMAD2	0.0611757	4.76342e-16
MYEF2	0.0647974	4.09384e-17
SMC3	0.0714957	0.443351
KLF13	0.0717777	0.059703
MEF2A	0.0759378	5.65955e-22
BCL11A	0.08625	2.4263e-37
CTCF	0.0889113	0.224101
ZNF385D	0.106327	3.06855e-13
NFIB	0.12444	7.75539e-84
NF1	0.124554	3.5947e-18
IRF2	0.132697	0.000665312
SATB1	0.133332	8.02273e-09
KLF3	0.143567	0.0105526
KLF9	0.145107	3.79403e-12
EGR1	0.148359	0.0255451
ELF2	0.150481	0.00273386
JUNB	0.156544	0.00463492
NFE2L1	0.161205	0.00252097
FOSL2	0.163259	5.70562e-07
ZBTB20	0.173169	0.000529918
NFIA	0.173187	1.08215e-88
PRRX1	0.181503	5.28644e-05
SMARCC1	0.189712	1.28189e-14
LIN28B	0.224884	4.73892e-13
NFIC	0.236909	2.18275e-72
NFAT5	0.344438	7.76474e-08

## Sheet: L4_IT
tf	activity	adjusted_p
RFXAP	-0.33836	0.000509872
MEIS3	-0.333717	2.22884e-10
SMAD3	-0.265868	8.49307e-54
SMAD1	-0.261163	9.27013e-82
ZNF644	-0.250624	8.21382e-18
TEAD1	-0.243184	1.9003e-17
NEUROD6	-0.237896	1.98551e-07
ETV1	-0.234512	0.00140025
NFIA	-0.229576	4.81596e-38
SMAD2	-0.221115	1.36411e-35
NFIB	-0.21644	1.18122e-212
NR2F1	-0.216419	2.24266e-08
ZNF737	-0.186462	4.37056e-15
TCF4	-0.183498	2.70358e-182
ZBTB18	-0.178641	1.70296e-07
PKNOX2	-0.159805	8.20372e-21
NF1	-0.158973	2.64901e-56
RFX3	-0.153806	3.26316e-152
NFIX	-0.150289	5.8148e-20
LHX2	-0.145571	0.000396784
KLF7	-0.14144	4.14019e-72
RFX1	-0.14003	0.00927247
KLF6	-0.126915	0.000283316
KLF8	-0.124881	0.0143142
RFX7	-0.118807	8.48018e-50
ZFHX2	-0.118313	0.000468053
MTA3	-0.0896869	6.26453e-14
GTF2I	-0.0736954	0.00912594
NFIC	-0.0695215	0.00104326
RAD21	-0.0659325	0.000289168
MBD1	-0.0449845	0.56746
ZNF148	-0.0228584	0.00632916
MBNL2	-0.016358	0.866391
ZNF382	-0.00141017	0.866391
CHD2	0.00211526	0.671779
MYEF2	0.00343935	0.935838
FOSL2	0.00451255	0.316942
FOXO3	0.0194604	0.194637
ZNF711	0.0208705	0.331329
MEF2C	0.0231973	0.00109186
SMARCC1	0.0233736	0.0553149
SP4	0.0270753	0.465296
TAF1	0.0317994	0.129633
AHCTF1	0.0432923	0.148575
ZNF518A	0.0554198	2.7015e-18
NR3C1	0.0561248	2.88591e-50
MEF2A	0.0565479	2.13415e-12
POU2F1	0.0597913	7.26722e-29
ZNF91	0.0597913	3.54075e-29
PBX1	0.0612015	3.2909e-20
NRF1	0.0619065	2.24351e-47
SOX5	0.0633167	1.9003e-17
PHF21A	0.0678293	6.84108e-26
ZNF385D	0.0688519	0.00156408
CLOCK	0.0696625	0.0453442
ZNF207	0.0800644	1.15662e-55
BCLAF1	0.0824285	8.51352e-39
PHTF1	0.0830591	6.88184e-42
ZNF704	0.0833412	5.13349e-81
ARNTL	0.0833412	0.000662718
RARB	0.0907821	1.5351e-84
ETV5	0.108243	0.000423008
ELF2	0.109006	0.00865031
ZNF519	0.116378	2.12987e-14
BCL11A	0.150483	1.02688e-34
JDP2	0.150606	0.00267381
BACH2	0.161324	3.88944e-33
KLF12	0.235787	1.13506e-114
TCF12	0.243114	8.48018e-50
PLAGL1	0.314388	3.00978e-22
ETS1	0.318008	2.48406e-12
RORA	0.526762	1.87432e-08

## Sheet: L2_3_IT
tf	activity	adjusted_p
MEIS3	-0.426365	2.76856e-13
ZNF248	-0.37292	0.00138595
MEIS2	-0.360158	1.43379e-17
HLF	-0.331461	0.000335113
RBFOX2	-0.315808	4.84833e-08
HSF2	-0.303257	0.0498697
ZNF737	-0.245158	0.00883081
POU2F2	-0.216109	0.000341579
TCF4	-0.211737	8.52409e-141
ZFHX2	-0.189316	0.0130436
EGR3	-0.175214	0.00482645
RFX2	-0.169221	0.00211757
ZNF846	-0.16915	0.000448564
GLIS1	-0.159349	0.0339741
NEUROD6	-0.150254	1.47282e-07
PKNOX2	-0.148703	0.00120097
RFX3	-0.144825	2.01997e-188
ZBTB18	-0.143626	0.000204636
JUN	-0.137633	0.0015598
GTF2I	-0.13312	4.14602e-07
RFX7	-0.10668	2.05404e-48
TFDP1	-0.105692	0.412296
NFE2L3	-0.0948341	0.279421
NFIB	-0.0948341	6.97606e-18
SMAD3	-0.0915907	7.45511e-37
CREM	-0.0913086	0.000448358
TWIST1	-0.0889113	0.0710859
ARID3A	-0.085809	0.989603
ZNF148	-0.0792517	2.97269e-07
HMGXB3	-0.0787581	0.885367
PURA	-0.0632462	0.375589
RFX8	-0.0598618	0.563587
MAX	-0.0546442	0.373277
ARNTL	-0.0528109	0.822465
ZNF141	-0.0498496	0.370764
RCOR1	-0.0487214	6.2176e-05
NF1	-0.0484394	0.0654267
ATF2	-0.0457601	5.93685e-07
NFIA	-0.0439974	0.0898769
JUNB	-0.0279919	0.496541
PBX1	-0.0237614	2.35046e-07
FOXO3	-0.0191783	0.645439
BCL11A	-0.0180502	0.491445
POU2F1	-0.0174156	1.24692e-08
ARNT2	-0.0157234	0.236442
CHD2	-0.0133261	0.813416
ZNF644	-0.0117749	0.598694
AHCTF1	-0.0113519	0.0176007
E2F3	-0.00754442	0.000106131
EP300	0.00148068	0.802152
ETV5	0.00211526	0.370764
PHF21A	0.00232678	0.481538
TFDP2	0.0110698	0.0298056
ELF2	0.0112109	0.698756
FOSL2	0.0131146	0.690497
ATF6	0.0188258	0.498101
ZNF91	0.0195309	1.67581e-05
ZNF207	0.0198834	0.0121938
CHD1	0.0225628	0.293628
ZNF407	0.0231973	0.0472046
UBE2K	0.0233383	9.29608e-08
NRF1	0.0234794	2.46674e-17
TAF1	0.028415	0.15797
MEF2A	0.028556	3.72679e-08
KLF7	0.028697	0.0235847
NR2C2	0.0302482	0.293628
MEF2C	0.0323634	7.9012e-11
MYEF2	0.032434	1.00457e-05
RB1	0.0365235	1.39725e-18
SOX5	0.0411065	0.000245399
TCF12	0.0427987	5.84874e-07
NR3C1	0.0508367	2.07971e-33
SP3	0.0622591	0.420804
RAD21	0.08179	0.0462115
ASCL1	0.103013	0.255399
ZNF704	0.103436	1.40924e-21
NFIX	0.106538	0.0119862
PHTF1	0.111192	6.84913e-10
BPTF	0.116974	0.0660508
KLF9	0.13037	0.000121771
NFE2L1	0.14606	7.89496e-09
POU6F2	0.147574	0.179615
ETS2	0.160619	0.370764
RARB	0.182265	3.15115e-30
NFE2L2	0.187764	0.00028348
GLIS3	0.202148	0.161105
KLF12	0.209693	1.42663e-135
LIN28B	0.239306	3.56984e-52
RXRA	0.24262	1.50462e-05
NFIC	0.249958	1.03768e-16
BACH2	0.264619	1.81014e-08
NR3C2	0.266875	8.77902e-08
SATB1	0.273785	2.1433e-14
IRF2	0.326116	1.99386e-06
JDP2	0.357513	2.62815e-68
NFAT5	0.388714	0.0244502
RORA	0.504489	2.70715e-34
ETS1	0.509918	1.85524e-06

## Sheet: L5_IT
tf	activity	adjusted_p
TWIST1	-0.190935	1.20285e-18
PURA	-0.183109	0.245936
RFX8	-0.162168	0.245936
ZNF441	-0.160899	0.00104687
ZNF644	-0.134951	1.74538e-08
KLF8	-0.123952	4.50324e-07
ZBTB44	-0.120593	7.55339e-06
MEF2D	-0.119863	0.0613987
PKNOX2	-0.118218	1.01334e-05
RFX7	-0.108581	6.37719e-47
TFCP2	-0.105197	9.02421e-29
TCF4	-0.103364	1.36183e-63
MGA	-0.100795	0.0329054
SMAD2	-0.090813	8.39061e-10
SMAD3	-0.0899669	5.57198e-11
ZNF846	-0.0891208	5.55887e-09
RFX3	-0.0776279	3.63126e-14
CREM	-0.0768523	0.0716282
NF1	-0.0745413	7.32437e-15
NFIB	-0.0692374	6.73938e-21
NFIA	-0.0630759	0.000517158
CREB5	-0.0586611	0.384501
BCL11A	-0.0442774	0.0116738
PRRX1	-0.037156	0.842948
KLF7	-0.0316563	9.49931e-11
E2F3	-0.0218937	4.0019e-08
PHTF1	-0.016497	0.0073758
SP3	-0.0126895	0.384526
MEF2C	-0.00881154	0.0755759
CHD2	-0.00747188	0.0583167
SMARCC1	-0.00452803	0.16945
KAT7	0.000425081	0.5719
MYEF2	0.00133773	0.836836
POU2F1	0.00945018	0.404022
NFIX	0.0121295	0.161849
ETV1	0.0236929	0.0583167
GTF2IRD1	0.024116	0.208637
AHCTF1	0.0256672	0.0103505
MEF2A	0.0267898	6.86665e-09
SF1	0.0311668	0.857935
FOSL2	0.032436	0.341565
SMC3	0.0326475	0.198898
RB1	0.0332116	0.000905695
PHF21A	0.0375126	4.20227e-11
ZNF91	0.0375831	3.82031e-11
SOX5	0.0377946	0.0260046
NRF1	0.044493	2.88044e-23
CUX1	0.0460383	0.104716
SREBF2	0.0466082	0.121923
NR3C1	0.0472428	2.20939e-19
TAF1	0.0478069	3.55298e-21
UBE2K	0.048935	1.53177e-14
ZNF382	0.0510503	0.155171
TCF12	0.0547872	3.57918e-20
ZNF207	0.0551398	2.17198e-16
LHX2	0.0552061	0.013915
EP300	0.0559859	1.81586e-41
ATF2	0.0579601	0.00241514
ATF6	0.0588767	0.000952224
PBX1	0.0603574	5.52389e-16
ZNF704	0.0614868	7.54851e-48
LIN28B	0.0720618	1.80866e-06
TFDP2	0.073754	4.29375e-68
BCLAF1	0.0781256	1.39457e-24
CHD1	0.0789717	7.30383e-14
ARNT2	0.081933	3.24412e-09
RAD21	0.0826381	0.0171008
JDP2	0.0855995	0.0191079
ETS2	0.0925798	0.384526
ZNF566	0.0935669	0.00447824
NFE2L1	0.103666	0.000378855
ZNF385D	0.109294	1.07371e-12
ARNTL	0.109854	3.15531e-06
EGR1	0.122177	8.46649e-06
MAFG	0.125161	0.180987
NFIC	0.127623	1.41673e-08
KLF12	0.13552	5.01257e-65
ELF2	0.135802	4.30664e-07
ETV5	0.139468	5.9563e-11
MXI1	0.147083	0.000463368
SMAD5	0.147166	2.51397e-07
RARB	0.149057	1.73371e-22
KLF3	0.16818	2.70554e-08
ZBTB7A	0.185017	4.73256e-09
SATB1	0.186268	1.95117e-06
BACH2	0.195311	3.09069e-30
KLF9	0.227604	4.20227e-11
ZBTB33	0.228168	0.00364168
HES1	0.240295	0.000463368
ZBTB20	0.26864	1.15641e-10
POU3F2	0.296658	1.19245e-06
ZFP37	0.305163	6.45306e-07

## Sheet: SST
tf	activity	adjusted_p
MXI1	-0.1924	0.00138367
CUX1	-0.185579	0.0135835
SP4	-0.17197	0.00146382
KLF7	-0.148632	3.59649e-29
RBFOX2	-0.146446	0.035131
ARNT2	-0.129313	0.000121323
ZNF100	-0.127373	0.00205405
PBX1	-0.123249	1.00872e-27
ELF1	-0.120852	0.12084
ATF2	-0.119301	5.3227e-06
KLF13	-0.118595	0.0133799
SMAD9	-0.116707	0.000151258
ZNF407	-0.111827	0.0725669
RFX7	-0.111686	8.44486e-21
SREBF2	-0.104776	0.00131096
ZNF770	-0.103453	0.0654894
RFX3	-0.103084	8.5632e-18
MBD1	-0.0920159	0.0600323
LHX6	-0.0898279	2.35008e-12
POU3F3	-0.0881867	0.0695169
EP300	-0.0878537	1.87452e-06
ZFP37	-0.0828506	0.0822714
MECP2	-0.0827771	0.673696
ZNF518A	-0.0810849	6.29049e-07
BCLAF1	-0.0809439	5.3227e-06
CREB5	-0.0801683	0.490293
ZNF704	-0.0774079	1.61543e-26
MBD2	-0.0771364	0.529446
KLF5	-0.0768168	0.00418386
SATB1	-0.0762903	8.24245e-07
ZNF595	-0.0713297	0.279057
TAF1	-0.0667182	0.0843938
AHCTF1	-0.0661371	5.68076e-08
RAD21	-0.0658999	0.277828
PHF21A	-0.0600028	0.000349182
NFYC	-0.0592272	0.308493
ATF6	-0.0588042	0.710122
ELF2	-0.0554458	0.00288315
KLF8	-0.0471286	0.263199
SOX6	-0.041036	0.544149
ZNF846	-0.0396258	0.198484
HDAC2	-0.0361004	0.880346
POU2F1	-0.0353953	4.65334e-07
UBE2K	-0.0348312	0.0430132
CHD2	-0.0339851	0.00161712
RXRA	-0.0333525	0.468326
TFDP2	-0.0304597	0.0433078
NFE2L1	-0.0298956	0.544149
ZNF207	-0.0282739	0.00734141
SMAD5	-0.0279218	0.238478
ETS1	-0.0232732	0.612456
ETV5	-0.0225628	0.651196
CREB1	-0.0155119	0.937779
ZNF91	-0.0148068	0.0874507
ZNF385D	-0.0127632	0.204415
TCF12	-0.0124097	0.0600323
NR3C1	-0.00620476	0.912946
ETV1	-0.00606502	0.730063
PHTF1	-0.00169221	0.880346
E2F3	0.000705086	0.940357
MAFB	0.00105763	0.544439
RARB	0.0045127	0.710841
NRF1	0.00479613	0.222475
HDAC8	0.0111404	0.97662
ZNF248	0.0111404	0.544149
KLF12	0.0165703	0.00779237
MYEF2	0.0174861	0.198484
POU6F2	0.0189668	0.718939
KLF3	0.0231546	0.494651
SMAD1	0.0234814	0.97662
HDX	0.0269435	0.880346
BRCA1	0.0294726	0.770595
MEF2A	0.0440324	1.06163e-05
MAF	0.0452665	0.0433078
ZNF519	0.0501006	0.0500809
ZBTB44	0.0510482	0.400065
SOX5	0.0627526	3.53864e-05
BACH2	0.0634674	6.05957e-24
ZBTB20	0.0641628	0.0200448
CTCF	0.0647998	0.22358
RB1	0.0693805	0.00171881
ZBTB11	0.0731884	0.113296
JDP2	0.0744982	0.000302623
AHR	0.0748801	0.0116899
IRF2	0.0916779	0.0232201
MEF2C	0.0953276	5.30738e-43
SMARCC1	0.102731	9.19702e-54
BCL11A	0.109869	1.02545e-54
FOSB	0.129031	0.067846
MEF2D	0.130048	0.152868
HLTF	0.149196	0.0430132
SMAD3	0.153048	7.08969e-07
UBP1	0.154437	0.0316622
