# Supplementary material for: Single-cell multiomic human brain atlas reveals regulatory drivers of cortical regionality
Source: Nat Commun. 2026 Feb 21;17:3051. doi: 10.1038/s41467-026-69368-2 (PMC13039890; doi:10.1038/s41467-026-69368-2)
Supplement: Supplementary file 12 — Supplementary Data 10 [file 41467_2026_69368_MOESM12_ESM.xlsx]

## Sheet: L6B
gene	corr	p_value	p_adjusted
A1BG	-0.0342672	0.845063	0.940918
A1CF	0.192065	0.269013	0.58042
A2M	-0.300226	0.0797167	0.320368
A2ML1	-0.193194	0.266157	0.577466
A2ML1-AS1	0.0547147	0.754908	0.902582
A4GALT	0.196578	0.25771	0.569427
AAAS	0.255805	0.138019	0.423606
AACS	-0.272445	0.113333	0.383836
AADACL2-AS1	0.317994	0.0626589	0.281562
AADAT	-0.221397	0.201191	0.50687
AAED1	-0.00564069	0.974345	0.990379
AAGAB	0.183322	0.291824	0.601561
AAK1	0.431936	0.00956801	0.0962181
AAMDC	-0.239447	0.165933	0.461765
AAMP	0.149901	0.390069	0.685753
AANAT	-0.298815	0.081211	0.323463
AAR2	0.128467	0.462051	0.73899
AARD	0.408104	0.0149451	0.126307
AARS	0.597349	0.000151512	0.00709891
AARS2	-0.00832001	0.962167	0.985667
AARSD1	0.08179	0.640438	0.845031
AASDH	0.150606	0.387818	0.683547
AASDHPPT	0.137069	0.43235	0.717286
AASS	-0.105481	0.546471	0.792998
AATBC	0.387092	0.021603	0.157075
AATF	-0.0435743	0.803713	0.924787
AATK	0.303892	0.0759311	0.311275
AB015752.1	0.0795337	0.649714	0.849626
ABALON	-0.113378	0.516669	0.774983
ABAT	0.0906741	0.604443	0.824845
ABCA1	0.585785	0.000218091	0.00885735
ABCA10	0.514008	0.0015858	0.0316336
ABCA12	-0.44646	0.00717854	0.0805489
ABCA13	0.0260882	0.881743	0.956101
ABCA2	0.178528	0.304845	0.614488
ABCA3	0.090392	0.605572	0.825214
ABCA4	-0.0427282	0.807452	0.926814
ABCA5	0.403168	0.0163292	0.13303
ABCA6	0.439833	0.00819657	0.0868483
ABCA7	0.32166	0.0595271	0.273699
ABCA8	0.174861	0.315046	0.623727
ABCA9	0.53784	0.000861528	0.0214378
ABCA9-AS1	0.401758	0.0167438	0.134863
ABCB1	-0.0531635	0.761653	0.905349
ABCB10	0.136646	0.433786	0.718488
ABCB11	-0.234089	0.175901	0.475857
ABCB4	0.153709	0.378002	0.675355
ABCB5	-0.0627526	0.720253	0.887326
ABCB6	-0.218718	0.206838	0.513486
ABCB7	0.273573	0.111788	0.381023
ABCB8	0.128185	0.463043	0.739653
ABCB9	0.407822	0.0150214	0.126562
ABCC1	0.183463	0.291447	0.601364
ABCC10	0.251293	0.145348	0.433495
ABCC11	-0.0595093	0.734175	0.893645
ABCC12	-0.0544326	0.756133	0.902922
ABCC2	0.315455	0.0649021	0.286943
ABCC3	0.130723	0.454158	0.733572
ABCC4	-0.658409	1.71266e-05	0.00153739
ABCC5	-0.0217166	0.901453	0.964086
ABCC6	0.0318699	0.855784	0.944643
ABCC8	0.321237	0.059882	0.274281
ABCC9	0.166964	0.337734	0.641347
ABCD1	0.00535903	0.975626	0.990896
ABCD2	-0.123531	0.479571	0.750208
ABCD3	-0.0269343	0.877936	0.954073
ABCD4	-0.126069	0.470518	0.744719
ABCE1	-0.0626116	0.720857	0.8875
ABCF1	0.353389	0.0372989	0.214589
ABCF2	0.143132	0.412064	0.703435
ABCF3	0.0521764	0.765954	0.906593
ABCG1	0.33407	0.0498362	0.250354
ABCG2	0.0124095	0.943595	0.978516
ABCG4	0.150465	0.388267	0.683963
ABCG5	-0.137774	0.429964	0.716358
ABCG8	0.219705	0.204745	0.511264
ABHD1	0.12889	0.460566	0.737843
ABHD10	0.119019	0.495886	0.761711
ABHD11	0.281329	0.101593	0.361743
ABHD12	0.228589	0.186567	0.490012
ABHD12B	0.117326	0.502076	0.765648
ABHD13	0.082354	0.638127	0.844244
ABHD14A	-0.00169221	0.992302	0.997652
ABHD14B	0.0229858	0.895724	0.962245
ABHD16A	-0.0385247	0.82609	0.933507
ABHD17A	0.323211	0.05824	0.270632
ABHD17B	0.425167	0.0108943	0.103655
ABHD17C	0.126774	0.468019	0.742968
ABHD18	0.108583	0.534667	0.785662
ABHD2	0.407399	0.0151366	0.127197
ABHD3	0.408668	0.0147934	0.125577
ABHD4	-0.107878	0.537339	0.787423
ABHD5	-0.016358	0.925692	0.971299
ABHD6	0.0373696	0.831228	0.93571
ABHD8	0.195309	0.260856	0.572103
ABI1	0.160055	0.358385	0.659632
ABI2	-0.270471	0.116074	0.388804
ABI3BP	0.322083	0.0591739	0.273056
ABL1	0.139748	0.42332	0.711895
ABL2	-0.0698035	0.690297	0.872179
ABLIM1	0.741609	3.45004e-07	0.000184098
ABLIM2	0.206449	0.234092	0.54245
ABLIM3	0.227461	0.18881	0.492537
ABO	-0.469728	0.00441334	0.0592868
ABR	0.0511892	0.770262	0.908109
ABRA	0.0439974	0.801845	0.923523
ABRACL	0.355081	0.0363356	0.210942
ABRAXAS1	0.176413	0.310704	0.619988
ABRAXAS2	0.0227038	0.896997	0.962536
ABT1	-0.109288	0.532002	0.784204
ABTB1	0.355081	0.0363356	0.210942
ABTB2	-0.146376	0.401439	0.695431
AC000058.1	-0.100545	0.565501	0.803377
AC000093.1	-0.0277804	0.874132	0.952525
AC000124.1	0.177964	0.3064	0.615814
AC000372.1	-0.176554	0.310311	0.619526
AC001226.2	-0.0958917	0.583716	0.813788
AC002064.1	0.0975839	0.577062	0.809919
AC002070.1	-0.30502	0.0747949	0.30866
AC002074.1	0.242691	0.1601	0.453884
AC002116.2	0.00662781	0.969858	0.98838
AC002127.2	-0.101532	0.561671	0.801433
AC002310.1	0.0184733	0.916115	0.968959
AC002310.2	0.496945	0.00239075	0.0407149
AC002310.4	0.208564	0.229228	0.537993
AC002375.1	0.187271	0.281374	0.59209
AC002383.1	-0.315032	0.065282	0.287762
AC002429.2	-0.24678	0.152958	0.443721
AC002454.1	0.0564069	0.74757	0.898844
AC002463.1	-0.21068	0.224433	0.532201
AC002472.1	0.145248	0.405117	0.698277
AC002553.1	0.0908151	0.603878	0.824837
AC002553.2	-0.171477	0.324649	0.631482
AC002558.2	-0.281329	0.101593	0.361743
AC002996.1	0.222525	0.198846	0.50367
AC003002.1	0.0287675	0.869697	0.950864
AC003002.2	0.0796747	0.649132	0.849386
AC003005.1	-0.33971	0.0458702	0.238863
AC003005.2	-0.106186	0.543778	0.791062
AC003006.1	0.227743	0.188247	0.491871
AC003102.1	-0.323775	0.0577775	0.27005
AC003666.1	0.0032434	0.985247	0.99488
AC003681.1	-0.155119	0.373589	0.671531
AC003682.1	-0.3022	0.0776605	0.315861
AC003684.1	-0.439833	0.00819657	0.0868483
AC003984.1	0.41445	0.0133115	0.117085
AC003988.1	-0.0613425	0.726296	0.89043
AC003991.1	0.339428	0.0460623	0.239345
AC004009.1	0.0306007	0.861471	0.947056
AC004014.1	0.583529	0.000233782	0.00922168
AC004023.1	0.0837642	0.632365	0.839918
AC004034.1	0.107604	0.538381	0.787607
AC004039.1	-0.173451	0.319025	0.626441
AC004052.1	0.164426	0.345233	0.64879
AC004053.1	0.232819	0.178323	0.479505
AC004076.1	0.342249	0.0441703	0.23446
AC004076.2	-0.110275	0.528281	0.78214
AC004112.1	-0.065996	0.706419	0.880675
AC004147.2	0.172746	0.321027	0.628508
AC004148.2	-0.189668	0.275148	0.585792
AC004149.1	-0.120288	0.491269	0.758562
AC004158.1	-0.408809	0.0147556	0.125478
AC004223.3	0.0459716	0.793142	0.918842
AC004231.1	0.120006	0.492293	0.759167
AC004233.2	0.0682523	0.69685	0.876365
AC004233.4	0.322647	0.0587055	0.271808
AC004241.1	-0.101116	0.563283	0.802462
AC004253.1	-0.0583811	0.739038	0.895309
AC004257.1	-0.465498	0.00483348	0.0627372
AC004448.2	0.62668	5.63193e-05	0.00344552
AC004485.1	-0.558851	0.000484073	0.014831
AC004492.1	-0.0617655	0.724481	0.889568
AC004494.1	0.103648	0.553504	0.796346
AC004520.1	-0.19277	0.267226	0.578412
AC004522.2	-0.16217	0.351984	0.653991
AC004540.1	-0.0541506	0.757358	0.903656
AC004542.2	0.167951	0.334844	0.638915
AC004551.1	-0.0225628	0.897633	0.962788
AC004554.2	0.298815	0.081211	0.323463
AC004556.1	0.0148078	0.932717	0.973252
AC004594.1	0.679562	7.14835e-06	0.00095361
AC004690.2	0.0925073	0.597124	0.821158
AC004691.2	0.667293	1.19661e-05	0.00126999
AC004692.2	0.175425	0.313462	0.622389
AC004702.1	0.313622	0.0665611	0.290138
AC004704.1	0.0155119	0.929525	0.972241
AC004784.1	-0.513021	0.00162485	0.0318179
AC004803.1	-0.0308828	0.860206	0.946641
AC004805.1	-0.141158	0.418609	0.709063
AC004812.2	-0.133261	0.445365	0.726825
AC004816.1	-0.23846	0.167738	0.4641
AC004830.1	0.118454	0.497945	0.762922
AC004832.1	-0.114868	0.511135	0.771502
AC004834.1	-0.20236	0.243692	0.55348
AC004835.1	0.00874307	0.960244	0.98459
AC004852.2	-0.423616	0.0112192	0.105596
AC004862.1	-0.294676	0.0857229	0.332876
AC004865.2	-0.30361	0.0762172	0.311916
AC004870.4	-0.157527	0.366123	0.665017
AC004884.2	-0.0533045	0.761039	0.905067
AC004889.1	-0.0934944	0.5932	0.818868
AC004895.1	0.336044	0.0484181	0.246322
AC004908.1	-0.257779	0.1349	0.41885
AC004918.1	0.0201655	0.908462	0.965935
AC004922.1	0.0950456	0.587055	0.815602
AC004943.1	-0.0513303	0.769646	0.907828
AC004943.2	-0.442794	0.00772743	0.0840566
AC004949.1	0.290354	0.090637	0.341533
AC004951.1	0.124659	0.475536	0.747671
AC004969.1	-0.032716	0.851997	0.943762
AC004973.1	0.0207295	0.905912	0.965147
AC004982.1	0.0535865	0.759811	0.904392
AC004982.2	0.0179092	0.918668	0.969542
AC005020.2	-0.0186143	0.915477	0.968943
AC005034.3	0.28697	0.094634	0.349398
AC005037.1	0.254818	0.139599	0.426139
AC005041.1	0.172464	0.32183	0.628926
AC005064.1	-0.381734	0.0236477	0.16531
AC005070.3	0.289649	0.0914588	0.343082
AC005144.1	-0.208846	0.228585	0.536877
AC005154.4	0.0201655	0.908462	0.965935
AC005154.6	-0.407258	0.0151751	0.12741
AC005162.3	-0.365824	0.0306811	0.191437
AC005165.1	-0.505829	0.00193575	0.0357556
AC005186.1	0.382016	0.0235363	0.165011
AC005197.1	-0.0669832	0.702227	0.879214
AC005208.1	0.332095	0.0512874	0.254845
AC005224.1	-0.107596	0.53841	0.787607
AC005224.3	-0.158221	0.363988	0.663839
AC005224.4	-0.0221397	0.899543	0.963277
AC005225.2	0.344646	0.0426116	0.230713
AC005258.1	-0.0548557	0.754296	0.902018
AC005261.1	0.065855	0.707019	0.880736
AC005280.2	0.0927893	0.596002	0.820613
AC005288.1	0.0796747	0.649132	0.849386
AC005304.1	-0.363824	0.0316752	0.194964
AC005304.3	-0.38399	0.0227681	0.162291
AC005324.3	-0.0253831	0.884918	0.957436
AC005324.4	-0.158221	0.363988	0.663839
AC005332.1	-0.0595839	0.733854	0.893645
AC005332.3	-0.121416	0.487183	0.755655
AC005332.4	0.00098712	0.99551	0.998577
AC005332.5	0.155401	0.37271	0.670641
AC005332.6	-0.194322	0.263321	0.574492
AC005332.7	0.0146658	0.933361	0.973549
AC005332.8	-0.139748	0.42332	0.711895
AC005355.1	-0.065996	0.706419	0.880675
AC005358.2	0.0757262	0.665484	0.858733
AC005381.1	-0.105058	0.54809	0.793909
AC005392.3	-0.402745	0.0164527	0.133695
AC005394.1	0.057394	0.7433	0.897417
AC005410.2	0.0441384	0.801222	0.923083
AC005476.2	-0.161888	0.352834	0.655316
AC005480.1	0.0513303	0.769646	0.907828
AC005481.1	-0.230563	0.182687	0.484659
AC005482.1	-0.559838	0.000470694	0.0145839
AC005498.3	-0.0143838	0.934639	0.974143
AC005523.1	0.225063	0.193639	0.498433
AC005537.1	0.614694	8.54027e-05	0.00472791
AC005580.1	0.00662827	0.969855	0.98838
AC005592.1	-0.240857	0.163378	0.457907
AC005618.1	0.117193	0.502563	0.766073
AC005632.4	0.00423052	0.980758	0.993375
AC005670.1	-0.15949	0.360104	0.660706
AC005670.2	0.203911	0.24002	0.548969
AC005696.4	0.284009	0.0982406	0.355405
AC005697.1	0.0745981	0.670185	0.861211
AC005699.1	-0.203206	0.241685	0.550874
AC005703.4	-0.0743161	0.671362	0.862089
AC005726.1	0.214628	0.215667	0.523431
AC005772.1	0.334634	0.0494277	0.249214
AC005775.1	0.0699641	0.68962	0.872173
AC005776.2	-0.100686	0.564953	0.803133
AC005808.1	0.13862	0.427109	0.714328
AC005828.2	0.197988	0.254243	0.566458
AC005828.3	0.130582	0.454649	0.733995
AC005828.4	0.157062	0.367558	0.666112
AC005833.2	0.481292	0.00342194	0.0508395
AC005838.2	-0.428269	0.0102682	0.0998244
AC005842.1	0.126633	0.468519	0.743269
AC005871.2	0.350287	0.0391188	0.220632
AC005899.5	0.00282034	0.987171	0.99541
AC005899.6	-0.10393	0.552419	0.795679
AC005899.7	-0.391746	0.0199484	0.150042
AC005899.8	-0.296418	0.0838011	0.328266
AC005920.1	0.534596	0.000938597	0.0225381
AC005943.1	0.193335	0.265802	0.577412
AC005972.1	0.0609194	0.728112	0.89112
AC005972.4	-0.343518	0.0433395	0.232297
AC005993.1	0.387233	0.0215512	0.156758
AC005999.1	-0.410936	0.0141963	0.122648
AC006013.1	-0.199539	0.250465	0.561755
AC006019.1	0.0885588	0.612934	0.829538
AC006019.2	-0.0100129	0.954476	0.98277
AC006030.1	0.153004	0.38022	0.676487
AC006058.1	-0.526276	0.0011648	0.0260486
AC006063.2	0.310097	0.069845	0.297763
AC006064.6	0.0799567	0.64797	0.849022
AC006115.1	0.228025	0.187686	0.490938
AC006115.3	0.311225	0.0687806	0.295323
AC006145.1	-0.0177682	0.919306	0.969576
AC006148.1	0.0764313	0.662553	0.857484
AC006206.2	-0.108865	0.5336	0.784994
AC006213.2	0.032716	0.851997	0.943762
AC006213.3	-0.0755852	0.666071	0.859201
AC006254.1	-0.154414	0.375792	0.673285
AC006270.1	-0.11366	0.51562	0.774074
AC006288.1	0.0848923	0.627771	0.837057
AC006299.1	-0.0953276	0.585941	0.814938
AC006305.1	-0.143414	0.411134	0.702409
AC006435.2	-0.145953	0.402816	0.696498
AC006460.1	-0.265676	0.12294	0.400827
AC006480.2	0.0420231	0.810571	0.927568
AC006486.1	0.124668	0.475505	0.747671
AC006487.1	0.100968	0.563858	0.802586
AC006504.1	-0.105622	0.545932	0.792695
AC006504.5	-0.36326	0.0319604	0.195965
AC006511.4	-0.233383	0.177244	0.478276
AC006538.2	0.214769	0.215358	0.523409
AC006547.1	0.491868	0.00269055	0.0438385
AC006581.2	0.00310238	0.985888	0.995214
AC006946.2	-0.0968788	0.57983	0.811255
AC006960.2	-0.101673	0.561124	0.80107
AC006974.1	0.187566	0.280602	0.591835
AC006978.2	-0.112673	0.519297	0.776742
AC007001.1	-0.404578	0.0159232	0.130944
AC007036.1	-0.0438563	0.802467	0.923963
AC007038.1	-0.220269	0.203556	0.509818
AC007038.2	-0.115493	0.508825	0.769648
AC007040.2	0.0847513	0.628344	0.837414
AC007091.1	-0.224922	0.193926	0.498637
AC007100.1	-0.288803	0.0924526	0.345259
AC007114.1	-0.040754	0.816193	0.929626
AC007128.1	-0.0198834	0.909737	0.966435
AC007163.1	0.0592272	0.73539	0.894104
AC007216.4	-0.0157939	0.928247	0.971943
AC007218.1	0.0334211	0.848844	0.942124
AC007220.1	0.0798157	0.648551	0.849204
AC007221.1	-0.490317	0.00278846	0.0446758
AC007221.2	-0.271176	0.115089	0.38726
AC007255.1	-0.281329	0.101593	0.361743
AC007262.2	-0.40895	0.014718	0.12538
AC007277.1	-0.3383	0.0468371	0.241801
AC007285.1	-0.253549	0.141649	0.429125
AC007319.1	0.0228448	0.896361	0.962498
AC007325.2	0.0439974	0.801845	0.923523
AC007325.4	0.144966	0.406039	0.698863
AC007326.4	0.413744	0.0134852	0.118288
AC007344.1	-0.115775	0.507784	0.768921
AC007349.1	0.281047	0.101951	0.362413
AC007364.1	-0.205321	0.236715	0.545369
AC007370.2	-0.212372	0.220647	0.527849
AC007375.3	0.0996992	0.568793	0.804959
AC007376.2	0.245652	0.154904	0.446134
AC007388.1	0.119301	0.494858	0.760862
AC007389.3	-0.332942	0.0506614	0.252649
AC007402.1	0.116903	0.503629	0.766253
AC007405.1	0.166964	0.337734	0.641347
AC007405.3	-0.289508	0.0916239	0.343634
AC007406.3	0.227179	0.189374	0.49307
AC007422.2	0.115634	0.508304	0.769224
AC007450.1	-0.445755	0.00728142	0.0811347
AC007493.1	0.292611	0.0880451	0.337123
AC007494.2	-0.177541	0.30757	0.617132
AC007495.1	-0.372849	0.0273891	0.179572
AC007496.2	-0.162875	0.349866	0.652898
AC007513.1	0.286406	0.0953131	0.350759
AC007529.2	0.382157	0.0234807	0.164863
AC007533.1	-0.246498	0.153443	0.444122
AC007552.2	-0.206026	0.235073	0.543282
AC007557.3	-0.597208	0.0001522	0.00711141
AC007563.2	-0.750493	2.08391e-07	0.000142971
AC007566.1	0.114647	0.511956	0.77171
AC007569.1	0.159067	0.361396	0.661497
AC007610.1	0.0582401	0.739646	0.895538
AC007610.2	0.229435	0.184897	0.487426
AC007611.1	0.256933	0.13623	0.421008
AC007614.1	-0.422487	0.0114607	0.106666
AC007638.2	-0.00183322	0.991661	0.997477
AC007656.1	-0.0346902	0.843173	0.940504
AC007679.1	-0.165131	0.34314	0.646627
AC007686.3	-0.0255241	0.884283	0.957396
AC007750.1	-0.156388	0.369644	0.668127
AC007773.1	-0.290918	0.0899836	0.340206
AC007785.1	0.348312	0.0403139	0.224343
AC007785.3	0.549262	0.000632715	0.0176921
AC007846.2	-0.233948	0.176169	0.476045
AC007878.1	-0.14835	0.395049	0.68971
AC007879.1	-0.197706	0.254933	0.567076
AC007906.2	0.00803798	0.963448	0.986401
AC007920.2	-0.511481	0.00168744	0.0327195
AC007923.4	-0.226051	0.19164	0.495279
AC007938.2	-0.0105763	0.951917	0.981711
AC007938.3	0.00507662	0.97691	0.991622
AC007952.4	0.0548557	0.754296	0.902018
AC007953.2	-0.227101	0.189529	0.493406
AC007966.1	0.238742	0.167221	0.46347
AC007993.3	-0.154566	0.375317	0.672808
AC008014.1	-0.670678	1.04055e-05	0.00118278
AC008040.1	-0.130441	0.45514	0.734233
AC008050.1	-0.0040895	0.981399	0.993658
AC008063.1	0.350992	0.038699	0.219165
AC008067.1	-0.426154	0.0106917	0.102591
AC008074.1	-0.563364	0.000425554	0.0136704
AC008079.2	0.0664191	0.704622	0.879918
AC008080.4	-0.0319146	0.855584	0.944643
AC008083.1	0.0191783	0.912925	0.967895
AC008105.1	-0.220269	0.203556	0.509818
AC008105.3	0.612156	9.30724e-05	0.00502225
AC008109.1	-0.0173451	0.921221	0.969839
AC008124.1	-0.109288	0.532002	0.784204
AC008127.1	-0.754583	1.64072e-07	0.000121224
AC008164.1	-0.365093	0.0310413	0.192667
AC008267.5	0.0743161	0.671362	0.862089
AC008269.1	-0.504983	0.00197555	0.0362467
AC008269.2	-0.202783	0.242687	0.552176
AC008277.1	0.090392	0.605572	0.825214
AC008393.1	-0.379336	0.024613	0.168863
AC008403.3	0.00648679	0.970499	0.988823
AC008415.1	0.0808028	0.644489	0.847177
AC008434.1	0.164708	0.344395	0.648039
AC008438.1	-0.0459716	0.793142	0.918842
AC008438.2	-0.0769954	0.660211	0.8563
AC008440.1	0.19136	0.270808	0.581709
AC008467.1	-0.0224217	0.89827	0.963095
AC008507.2	-0.117608	0.501041	0.764678
AC008534.1	0.16076	0.356244	0.658466
AC008537.1	0.264548	0.124598	0.402748
AC008537.2	0.133543	0.444393	0.725918
AC008543.1	0.188963	0.27697	0.588105
AC008554.1	0.0703676	0.68792	0.871295
AC008568.1	-0.0509072	0.771494	0.909115
AC008572.1	-0.106543	0.542418	0.790095
AC008574.1	-0.466908	0.00468975	0.061495
AC008575.1	0.150183	0.389168	0.684733
AC008581.2	0.0850334	0.627197	0.83664
AC008591.1	-0.175707	0.312673	0.621528
AC008610.1	-0.38131	0.0238158	0.165761
AC008629.1	0.171759	0.323842	0.630806
AC008662.1	-0.0947636	0.58817	0.815971
AC008667.1	-0.0841873	0.630641	0.838671
AC008676.1	-0.049074	0.779516	0.913357
AC008691.1	0.283727	0.0985895	0.355463
AC008708.2	0.0968788	0.57983	0.811255
AC008728.1	0.0118454	0.946155	0.978975
AC008731.1	0.170067	0.328704	0.634613
AC008735.2	-0.148172	0.395623	0.690086
AC008741.2	-0.411911	0.0139459	0.121058
AC008752.1	-0.106891	0.541091	0.789548
AC008758.1	0.169926	0.329111	0.634761
AC008758.4	0.102661	0.557308	0.79847
AC008758.5	0.0400489	0.81932	0.930925
AC008758.6	-0.13312	0.445851	0.727001
AC008759.2	0.0757262	0.665484	0.858733
AC008761.2	0.278811	0.104823	0.367276
AC008764.1	0.336467	0.0481184	0.245382
AC008764.6	-0.0282034	0.872231	0.951695
AC008764.8	-0.100129	0.567118	0.804227
AC008770.1	0.0569709	0.745129	0.898051
AC008770.2	0.236063	0.17218	0.471031
AC008771.1	0.1303	0.455632	0.734471
AC008780.1	-0.701137	2.7166e-06	0.000549326
AC008780.2	-0.574363	0.000308425	0.0110745
AC008781.2	-0.156399	0.36961	0.668127
AC008825.1	-0.126774	0.468019	0.742968
AC008878.1	0.138348	0.428027	0.715045
AC008878.3	0.0784056	0.654371	0.85264
AC008892.1	0.219	0.206238	0.512993
AC008915.2	0.125646	0.47202	0.745745
AC008937.3	0.0497826	0.776412	0.911797
AC008946.1	0.108865	0.5336	0.784994
AC008966.1	0.0667011	0.703424	0.879452
AC008991.1	0.0803149	0.646496	0.848421
AC008992.1	0.0396258	0.821198	0.931681
AC009019.1	-0.115211	0.509868	0.770315
AC009041.2	-0.267161	0.120782	0.397025
AC009053.2	-0.0461126	0.792521	0.918678
AC009053.3	-0.049356	0.77828	0.9128
AC009055.1	0.133543	0.444393	0.725918
AC009060.1	0.016076	0.926969	0.971631
AC009061.2	-0.14976	0.39052	0.685919
AC009065.3	0.156247	0.370081	0.668226
AC009065.4	-0.301213	0.0786834	0.317878
AC009081.1	-0.313146	0.0669976	0.291248
AC009086.2	-0.117185	0.502593	0.766073
AC009093.2	0.337877	0.0471303	0.242532
AC009107.1	-0.121706	0.486134	0.755051
AC009107.2	0.129031	0.460071	0.737296
AC009113.1	0.065714	0.707619	0.881026
AC009118.3	-0.0253831	0.884918	0.957436
AC009119.2	-0.327019	0.0551741	0.264511
AC009120.3	0.0475228	0.786321	0.91569
AC009120.5	-0.0941995	0.590403	0.81718
AC009126.1	-0.791529	1.5005e-08	4.1178e-05
AC009139.2	0.268008	0.119565	0.394985
AC009148.1	-0.259613	0.13205	0.414761
AC009158.1	-0.298251	0.0818148	0.324322
AC009163.4	0.033139	0.850105	0.942925
AC009163.7	0.100545	0.565501	0.803377
AC009167.1	-0.16217	0.351984	0.653991
AC009185.1	-0.180374	0.299789	0.609289
AC009226.1	-0.23155	0.180768	0.4821
AC009227.1	-0.289226	0.0919547	0.344337
AC009234.1	-0.0458306	0.793763	0.918842
AC009262.1	0.286124	0.095654	0.351341
AC009264.1	-0.374683	0.0265796	0.176493
AC009271.1	0.0567048	0.746281	0.898051
AC009283.1	-0.0655776	0.708199	0.881031
AC009299.3	-0.0208705	0.905275	0.965147
AC009303.2	0.0452665	0.796247	0.920442
AC009312.1	0.104071	0.551877	0.795376
AC009318.1	0.00183322	0.991661	0.997477
AC009318.2	0.0142467	0.935261	0.974333
AC009318.3	0.19686	0.257014	0.568674
AC009365.1	-0.23987	0.165163	0.460492
AC009387.1	0.240716	0.163632	0.458285
AC009403.1	-0.17472	0.315442	0.623805
AC009404.1	0.1303	0.455632	0.734471
AC009435.1	-0.527686	0.00112338	0.0253883
AC009478.1	-0.451819	0.00643647	0.0751182
AC009495.1	-0.106045	0.544316	0.791605
AC009501.1	0.114506	0.512478	0.771892
AC009502.1	0.116762	0.504148	0.766253
AC009509.1	0.0929303	0.595441	0.820253
AC009518.1	0.209411	0.227302	0.535566
AC009542.1	0.15347	0.378753	0.675807
AC009549.1	0.136787	0.433307	0.718067
AC009554.1	0.210539	0.224751	0.532625
AC009563.1	-0.296841	0.0833394	0.327259
AC009567.1	-0.456614	0.00582927	0.0704722
AC009630.1	-0.139607	0.423792	0.712191
AC009652.2	-0.0566889	0.74635	0.898051
AC009654.1	0.230986	0.181863	0.483742
AC009690.3	-0.235922	0.172444	0.471283
AC009720.1	0.0348337	0.842533	0.940238
AC009720.2	-0.0207295	0.905912	0.965147
AC009812.1	-0.0032434	0.985247	0.99488
AC009812.3	0.0707906	0.686139	0.870647
AC009948.1	-0.270048	0.116668	0.389841
AC009950.1	-0.0620476	0.723273	0.888708
AC009961.1	-0.158926	0.361827	0.661845
AC009975.1	-0.131569	0.451216	0.730726
AC010099.4	0.0217166	0.901453	0.964086
AC010105.1	0.142568	0.413928	0.704989
AC010127.1	0.549826	0.000622965	0.0175215
AC010132.3	0.0667763	0.703105	0.879452
AC010145.1	0.00394848	0.98204	0.993888
AC010149.1	0.215333	0.214126	0.522664
AC010157.1	0.00141017	0.993585	0.99821
AC010168.1	-0.164144	0.346073	0.649415
AC010175.1	-0.0846103	0.628918	0.837656
AC010198.1	-0.486791	0.00302258	0.0470152
AC010201.2	-0.0792517	0.650877	0.850452
AC010230.1	0.159631	0.359673	0.660706
AC010235.1	0.296841	0.0833394	0.327259
AC010245.2	-0.124738	0.475253	0.747671
AC010261.2	0.178794	0.304112	0.613963
AC010266.2	-0.101109	0.563311	0.802462
AC010273.1	0.140735	0.420019	0.710012
AC010280.1	-0.2478	0.151214	0.44102
AC010280.2	-0.139607	0.423792	0.712191
AC010280.3	-0.0850334	0.627197	0.83664
AC010285.1	-0.19277	0.267226	0.578412
AC010300.1	0.0417411	0.81182	0.927891
AC010307.2	0.214346	0.216285	0.524071
AC010307.3	0.310802	0.0691782	0.29617
AC010320.2	0.220269	0.203556	0.509818
AC010320.4	0.109719	0.530376	0.783234
AC010325.1	-0.0346902	0.843173	0.940504
AC010326.2	0.0730469	0.676668	0.865201
AC010327.3	0.535169	0.000924555	0.0223124
AC010327.4	0.0393438	0.82245	0.932165
AC010329.1	0.0283445	0.871597	0.951382
AC010333.2	0.0915202	0.60106	0.82327
AC010343.3	0.608066	0.000106739	0.00556785
AC010395.1	0.0994171	0.569892	0.805447
AC010401.1	-0.0878783	0.615677	0.830809
AC010422.2	0.0369465	0.833112	0.936843
AC010422.6	-0.0307417	0.860839	0.946848
AC010487.3	0.324763	0.0569751	0.268192
AC010491.1	-0.343518	0.0433395	0.232297
AC010504.1	0.129877	0.457109	0.735556
AC010511.1	-0.40228	0.0165894	0.134352
AC010519.1	0.249318	0.148643	0.438151
AC010522.1	-0.0991351	0.570993	0.806527
AC010528.1	-0.0971608	0.578722	0.810591
AC010531.1	0.204898	0.237703	0.546336
AC010542.3	-0.181066	0.297907	0.607837
AC010601.1	0.0317289	0.856416	0.944959
AC010615.4	-0.138056	0.429011	0.715391
AC010616.2	-0.0455486	0.795005	0.919836
AC010618.3	0.0580991	0.740255	0.895823
AC010624.2	0.319968	0.0609568	0.276697
AC010636.2	-0.330262	0.0526649	0.258679
AC010642.2	-0.0664191	0.704622	0.879918
AC010643.1	0.282457	0.100171	0.359009
AC010649.1	0.312353	0.067729	0.292376
AC010680.1	-0.14976	0.39052	0.685919
AC010680.5	-0.12263	0.482806	0.752994
AC010731.2	-0.0314468	0.857679	0.94543
AC010735.2	0.103225	0.555133	0.797018
AC010745.2	0.0217166	0.901453	0.964086
AC010809.2	0.23155	0.180768	0.4821
AC010834.3	0.0809439	0.64391	0.846995
AC010884.1	-0.0748801	0.669008	0.860794
AC010894.3	0.28006	0.103211	0.364531
AC010931.2	-0.10393	0.552419	0.795679
AC010931.3	0.222682	0.198522	0.503329
AC010967.1	-0.387515	0.021448	0.156363
AC010969.2	0.0105763	0.951917	0.981711
AC010973.1	0.219987	0.20415	0.510773
AC010976.1	-0.209975	0.226024	0.53393
AC010980.2	-0.19686	0.257014	0.568674
AC010997.3	-0.193758	0.264737	0.576141
AC010998.1	-0.0529557	0.762557	0.9058
AC010998.2	0.184286	0.289252	0.599863
AC011043.1	-0.159176	0.361064	0.661497
AC011092.2	-0.30502	0.0747949	0.30866
AC011124.1	0.0394848	0.821824	0.931896
AC011124.2	0.000705135	0.996792	0.998664
AC011196.1	-0.183181	0.292202	0.601952
AC011247.1	0.312494	0.0675985	0.292141
AC011287.1	-0.796888	1.01941e-08	3.69211e-05
AC011287.2	-0.728135	7.13907e-07	0.000290918
AC011290.1	0.024396	0.889365	0.959653
AC011294.1	-0.355081	0.0363356	0.210942
AC011306.1	0.0837642	0.632365	0.839918
AC011330.3	0.249459	0.148406	0.438057
AC011337.1	-0.0920842	0.59881	0.822064
AC011365.1	-0.168657	0.33279	0.637504
AC011365.2	0.0848923	0.627771	0.837057
AC011374.1	-0.194463	0.262968	0.574113
AC011389.1	0.00267933	0.987812	0.995586
AC011396.2	0.0193194	0.912287	0.967432
AC011405.1	-0.0177682	0.919306	0.969576
AC011444.1	-0.0792517	0.650877	0.850452
AC011447.3	-0.388643	0.0210392	0.154438
AC011450.1	-0.23705	0.170341	0.467865
AC011451.1	-0.13312	0.445851	0.727001
AC011452.1	0.162593	0.350712	0.653145
AC011453.1	0.117185	0.502593	0.766073
AC011455.2	-0.024678	0.888094	0.959252
AC011462.1	0.0582564	0.739576	0.895538
AC011474.2	-0.288239	0.0931196	0.346471
AC011476.3	0.367068	0.0300759	0.188995
AC011477.3	0.0958917	0.583716	0.813788
AC011477.4	-0.169785	0.329518	0.635228
AC011479.1	-0.101673	0.561124	0.80107
AC011481.1	-0.183463	0.291447	0.601364
AC011483.1	-0.0322929	0.85389	0.94418
AC011483.2	0.175579	0.313033	0.621797
AC011491.3	-0.000423052	0.998076	0.999064
AC011498.1	-0.00761493	0.965371	0.987159
AC011503.1	-0.261728	0.128817	0.410377
AC011507.1	0.0485099	0.781988	0.914247
AC011509.2	-0.144684	0.406963	0.699513
AC011511.1	0.200385	0.24842	0.558865
AC011511.2	-0.211385	0.22285	0.529952
AC011523.1	0.0842463	0.6304	0.838671
AC011586.1	0.322647	0.0587055	0.271808
AC011595.1	0.0782645	0.654954	0.85311
AC011603.2	-0.0304597	0.862103	0.9471
AC011604.2	0.108301	0.535735	0.786389
AC011632.1	0.0103655	0.952874	0.982188
AC011747.2	0.548416	0.000647594	0.0179691
AC011815.1	0.0558428	0.750014	0.900035
AC011815.2	0.0131146	0.940396	0.976592
AC011824.1	0.330685	0.0523444	0.257962
AC011824.2	0.295008	0.0853541	0.332115
AC011824.4	0.363401	0.0318889	0.195652
AC011899.1	-0.224922	0.193926	0.498637
AC011899.2	-0.226756	0.190221	0.493805
AC011900.1	-0.315879	0.0645239	0.28626
AC011921.1	0.186367	0.283743	0.594479
AC011944.1	0.246357	0.153686	0.444223
AC011990.1	0.242268	0.160852	0.454474
AC011995.2	-0.218718	0.206838	0.513486
AC011997.1	-0.0468177	0.789419	0.917075
AC012074.1	0.419808	0.0120518	0.109567
AC012184.2	0.235922	0.172444	0.471283
AC012213.1	-0.130018	0.456617	0.735503
AC012213.2	-0.0836232	0.63294	0.840566
AC012306.2	-0.137351	0.431395	0.716753
AC012309.1	0.132415	0.448285	0.729114
AC012313.5	0.295995	0.0842647	0.329076
AC012313.6	0.304456	0.0753613	0.309932
AC012322.1	0.0947636	0.58817	0.815971
AC012339.1	0.358607	0.0343935	0.20392
AC012349.1	0.319122	0.0616817	0.278867
AC012355.1	-0.057253	0.74391	0.897532
AC012358.1	0.333506	0.0502474	0.251172
AC012358.3	0.291765	0.0890103	0.338938
AC012360.3	-0.0861675	0.622594	0.833775
AC012363.1	-0.0707906	0.686139	0.870647
AC012368.1	-0.395412	0.0187203	0.143617
AC012370.2	-0.246921	0.152716	0.443286
AC012404.2	0.215817	0.213074	0.521754
AC012409.2	0.187271	0.281374	0.59209
AC012413.1	0.266048	0.122398	0.400419
AC012414.5	0.222807	0.198263	0.502988
AC012435.2	0.106891	0.541091	0.789548
AC012464.1	0.424885	0.0109527	0.104005
AC012467.2	0.323775	0.0577775	0.27005
AC012494.1	-0.115916	0.507264	0.768678
AC012506.2	-0.277716	0.10625	0.36996
AC012506.3	-0.364132	0.0315207	0.194448
AC012506.4	-0.416424	0.0128351	0.114414
AC012508.1	-0.0954686	0.585384	0.814636
AC012560.1	-0.336185	0.048318	0.245943
AC012574.1	-0.11648	0.505185	0.76692
AC012593.1	-0.36876	0.0292681	0.186357
AC012613.2	0.141581	0.417202	0.708053
AC012617.1	0.123531	0.479571	0.750208
AC012625.1	-0.444204	0.00751222	0.0826516
AC012645.1	0.0626116	0.720857	0.8875
AC012651.1	-0.28415	0.0980666	0.355311
AC012668.3	-0.0761493	0.663725	0.858018
AC013248.1	0.169198	0.331217	0.636331
AC013271.1	-0.343095	0.043615	0.232993
AC013394.1	-0.0290495	0.86843	0.950356
AC013470.2	0.120147	0.491781	0.758621
AC013472.2	0.211526	0.222535	0.529595
AC013476.1	-0.102386	0.55837	0.799256
AC013480.1	-0.520013	0.00136548	0.0289205
AC013546.1	0.0351863	0.840959	0.93998
AC013565.1	0.444345	0.00749098	0.0826516
AC013652.1	-0.408245	0.014907	0.126152
AC013731.1	-0.224938	0.193894	0.498637
AC013762.1	-0.297546	0.0825744	0.325786
AC015468.3	0.474382	0.00398798	0.0556348
AC015468.4	0.537134	0.000877789	0.0216739
AC015522.1	-0.12339	0.480076	0.750571
AC015574.1	0.0032434	0.985247	0.99488
AC015660.2	0.102104	0.55946	0.799684
AC015660.3	0.0383567	0.826837	0.933721
AC015689.1	-0.318276	0.0624135	0.280985
AC015712.1	-0.16895	0.331936	0.636759
AC015802.4	0.108732	0.534105	0.785478
AC015802.6	0.0040895	0.981399	0.993658
AC015813.1	0.167105	0.33732	0.640941
AC015813.2	0.197142	0.256319	0.568447
AC015845.2	0.0284855	0.870963	0.951177
AC015849.1	-0.0980069	0.575404	0.808892
AC015849.3	0.264548	0.124598	0.402748
AC015849.5	-0.378349	0.0250198	0.170074
AC015921.1	0.131287	0.452196	0.731756
AC015961.2	0.21209	0.221275	0.528759
AC015971.1	-0.0854564	0.625479	0.835392
AC016065.1	0.115352	0.509346	0.770072
AC016152.1	-0.372144	0.0277058	0.180907
AC016205.1	-0.24396	0.157858	0.450186
AC016229.2	-0.303187	0.076648	0.313012
AC016245.1	0.281188	0.101772	0.361977
AC016394.2	-0.21422	0.216562	0.52449
AC016493.1	-0.128467	0.462051	0.73899
AC016526.1	0.104353	0.550794	0.795127
AC016588.2	0.0812259	0.642752	0.846631
AC016590.1	0.349441	0.0396275	0.222196
AC016598.1	0.609335	0.000102317	0.0054146
AC016598.2	0.506393	0.00190961	0.0355118
AC016629.2	0.513444	0.00160801	0.0317089
AC016687.3	0.483125	0.00328402	0.0497523
AC016705.1	-0.0726239	0.67844	0.865911
AC016705.2	-0.12057	0.490246	0.757896
AC016708.1	-0.434897	0.00903246	0.092442
AC016717.2	-0.434474	0.00910737	0.0930454
AC016722.2	-0.0337031	0.847583	0.941813
AC016722.3	0.00958917	0.9564	0.983641
AC016723.1	-0.149901	0.390069	0.685753
AC016727.1	-0.0705086	0.687326	0.87106
AC016735.1	-0.0700905	0.689087	0.872053
AC016738.1	0.0813669	0.642173	0.846274
AC016745.1	0.258767	0.13336	0.416627
AC016745.2	0.184591	0.288438	0.599146
AC016746.1	-0.323352	0.0581241	0.270617
AC016766.1	0.301636	0.0782438	0.316701
AC016831.1	-0.176977	0.309135	0.618334
AC016831.5	0.0180502	0.918029	0.969542
AC016831.7	-0.0757262	0.665484	0.858733
AC016866.1	0.222102	0.199723	0.505159
AC016877.1	0.324763	0.0569751	0.268192
AC016907.2	0.118595	0.497429	0.762558
AC016910.1	-0.057535	0.742691	0.897358
AC016924.1	0.0217166	0.901453	0.964086
AC017002.5	0.113104	0.51769	0.77565
AC017006.2	0.29388	0.0866125	0.334236
AC017007.5	-0.3438	0.0431566	0.232029
AC017071.1	-0.033139	0.850105	0.942925
AC017074.1	-0.0989941	0.571543	0.806712
AC017083.1	-0.123672	0.479065	0.749906
AC017083.3	0.206731	0.23344	0.542115
AC017091.1	0.0334211	0.848844	0.942124
AC017101.1	0.0236909	0.892544	0.96114
AC018437.2	0.164567	0.344814	0.648383
AC018467.1	-0.366927	0.030144	0.189299
AC018523.2	-0.246498	0.153443	0.444122
AC018541.1	-0.28556	0.0963386	0.352642
AC018554.1	0.09011	0.606702	0.825758
AC018557.2	-0.11789	0.500008	0.764133
AC018616.1	0.283727	0.0985895	0.355463
AC018638.6	-0.328852	0.0537445	0.260847
AC018638.7	-0.224358	0.195076	0.499787
AC018647.1	0.168234	0.334021	0.638463
AC018647.2	0.0661371	0.70582	0.880327
AC018648.1	-0.0378191	0.829228	0.935345
AC018680.1	0.21759	0.209248	0.516798
AC018685.2	-0.530084	0.00105593	0.0243803
AC018697.1	-0.440538	0.00808272	0.0861648
AC018716.2	-0.00112814	0.994868	0.998507
AC018731.1	0.184309	0.289189	0.599796
AC018742.1	-0.21491	0.21505	0.523189
AC018754.1	-0.482984	0.00329445	0.0498318
AC018767.3	0.11507	0.510389	0.7708
AC018781.1	-0.147504	0.39778	0.691275
AC018809.2	0.0485099	0.781988	0.914247
AC018816.1	-0.525994	0.00117324	0.026207
AC018845.1	0.103084	0.555676	0.7975
AC018845.3	-0.296418	0.0838011	0.328266
AC019068.1	-0.0644449	0.713024	0.883918
AC019077.1	-0.0215756	0.90209	0.964123
AC019117.1	0.249318	0.148643	0.438151
AC019117.3	-0.298672	0.0813641	0.323805
AC019118.1	-0.0530225	0.762267	0.905519
AC019118.2	-0.341826	0.04445	0.235424
AC019131.1	0.108583	0.534667	0.785662
AC019163.1	-0.511751	0.0016763	0.0325928
AC019183.1	0.225204	0.193353	0.498097
AC019186.1	0.230845	0.182137	0.483936
AC019197.1	0.301354	0.0785367	0.317485
AC019205.1	0.15949	0.360104	0.660706
AC019209.3	0.232819	0.178323	0.479505
AC019211.1	0.162311	0.35156	0.653646
AC019257.8	0.21759	0.209248	0.516798
AC019270.1	-0.357902	0.034775	0.205231
AC019330.1	-0.338018	0.0470324	0.242223
AC020551.1	-0.0132556	0.939756	0.976456
AC020558.1	-0.213923	0.217215	0.524867
AC020559.1	0.00888408	0.959604	0.98459
AC020571.1	-0.247485	0.15175	0.441551
AC020637.1	0.169268	0.331014	0.636269
AC020687.1	-0.0447024	0.798734	0.921653
AC020704.1	0.215333	0.214126	0.522664
AC020718.1	0.107455	0.538945	0.78803
AC020741.1	-0.276394	0.107995	0.373732
AC020779.2	-0.258343	0.134018	0.4178
AC020892.1	-0.160478	0.357099	0.659033
AC020908.3	0.392028	0.0198516	0.149549
AC020911.2	-0.524443	0.00122065	0.0269526
AC020912.1	0.248049	0.150789	0.440155
AC020915.1	0.0121445	0.944798	0.978915
AC020915.3	-0.0813669	0.642173	0.846274
AC020928.1	0.166964	0.337734	0.641347
AC020934.2	-0.0472408	0.78756	0.9163
AC021006.2	-0.309251	0.0706516	0.299739
AC021086.1	-0.225628	0.192495	0.496753
AC021088.1	0.0449845	0.79749	0.921491
AC021092.1	0.237419	0.169657	0.466853
AC021188.1	-0.0712137	0.684359	0.86971
AC021192.1	0.175143	0.314253	0.623122
AC021224.1	0.234794	0.174566	0.474113
AC021231.1	-0.287675	0.0937904	0.347821
AC021237.1	-0.0652414	0.70963	0.881645
AC021242.2	0.0554236	0.751831	0.900549
AC021351.1	-0.328993	0.0536357	0.260847
AC021439.1	0.216743	0.211068	0.51856
AC021504.1	-0.312776	0.0673379	0.291605
AC021594.2	-0.167528	0.336081	0.639345
AC021678.2	0.0458306	0.793763	0.918842
AC021683.1	-0.212513	0.220333	0.527427
AC021683.2	-0.0152299	0.930804	0.972731
AC021683.3	-0.127339	0.466026	0.741457
AC021733.1	0.135941	0.436184	0.719978
AC021752.1	-0.0757262	0.665484	0.858733
AC021851.1	-0.232114	0.179679	0.480929
AC021860.1	-0.367453	0.0298905	0.188508
AC021979.2	-0.232255	0.179407	0.48067
AC022007.1	-0.500329	0.00220747	0.0385505
AC022031.2	0.242832	0.15985	0.453509
AC022098.1	0.185297	0.286568	0.597588
AC022113.1	-0.315737	0.0646498	0.286355
AC022118.1	0.0892639	0.610098	0.827449
AC022126.1	-0.0638808	0.715431	0.885132
AC022165.1	-0.344223	0.0428834	0.231402
AC022166.1	0.214205	0.216595	0.52449
AC022167.2	0.0707906	0.686139	0.870647
AC022182.1	0.159772	0.359244	0.66039
AC022196.1	0.100968	0.563858	0.802586
AC022272.1	-0.0141017	0.935918	0.974577
AC022294.1	-0.158362	0.363555	0.663617
AC022306.2	-0.21209	0.221275	0.528759
AC022364.1	-0.295149	0.0851978	0.331843
AC022384.1	-0.273855	0.111404	0.380457
AC022387.1	0.41318	0.0136256	0.119193
AC022395.1	0.0204475	0.907187	0.965595
AC022400.6	0.242127	0.161103	0.454516
AC022414.1	0.304174	0.0756458	0.310636
AC022424.1	0.0981445	0.574865	0.80843
AC022486.1	-0.127938	0.46391	0.739885
AC022498.1	0.33407	0.0498362	0.250354
AC022523.1	-0.389489	0.0207369	0.153348
AC022558.2	-0.362837	0.0321756	0.196594
AC022613.1	-0.332801	0.0507653	0.25297
AC022613.2	0.0627526	0.720253	0.887326
AC022639.1	0.143979	0.409277	0.701295
AC022679.1	0.184309	0.289189	0.599796
AC022679.2	0.0227038	0.896997	0.962536
AC022762.2	0.0105763	0.951917	0.981711
AC022784.6	0.26892	0.118263	0.39278
AC022816.1	-0.22464	0.1945	0.498978
AC022826.2	0.244806	0.156376	0.448423
AC022858.1	0.0747391	0.669596	0.861147
AC022893.1	-0.259895	0.131615	0.414548
AC022893.2	-0.243396	0.158852	0.452147
AC022915.2	0.0991351	0.570993	0.806527
AC022916.1	-0.0798157	0.648551	0.849204
AC022973.2	0.160478	0.357099	0.659033
AC022973.3	-0.082072	0.639282	0.84455
AC023051.1	-0.0339851	0.846323	0.941393
AC023157.3	-0.397668	0.0179964	0.140533
AC023347.1	0.50597	0.00192919	0.0357374
AC023355.1	-0.13312	0.445851	0.727001
AC023389.1	0.0627526	0.720253	0.887326
AC023469.1	0.171336	0.325053	0.631692
AC023590.1	-0.0682523	0.69685	0.876365
AC023632.2	0.22041	0.203259	0.50974
AC023644.1	0.32857	0.0539625	0.261508
AC023669.1	-0.146094	0.402356	0.69608
AC023669.2	-0.336984	0.0477539	0.244562
AC023790.2	-0.250447	0.146754	0.435657
AC023794.1	-0.145671	0.403735	0.696833
AC023824.3	0.0122685	0.944235	0.978516
AC023866.1	0.0256669	0.88364	0.957086
AC023886.1	-0.360299	0.0334919	0.201056
AC023906.4	0.28288	0.0996418	0.357779
AC023906.5	0.0284855	0.870963	0.951177
AC024022.1	-0.0430102	0.806205	0.926047
AC024060.1	-0.213218	0.21877	0.526111
AC024084.1	0.0167857	0.923754	0.970613
AC024145.1	0.0119865	0.945515	0.978945
AC024230.1	0.218154	0.208041	0.515207
AC024257.1	-0.464229	0.00496606	0.0636836
AC024257.3	-0.271035	0.115286	0.387582
AC024267.3	-0.0667011	0.703424	0.879452
AC024361.2	-0.169221	0.331152	0.636269
AC024361.3	-0.116903	0.503629	0.766253
AC024475.1	0.323493	0.0580084	0.270406
AC024475.4	0.0761493	0.663725	0.858018
AC024560.3	-0.150508	0.388133	0.683963
AC024563.1	-0.587901	0.000204243	0.00851087
AC024575.1	-0.370831	0.0283039	0.182947
AC024592.3	-0.320109	0.0608366	0.276412
AC024600.1	-0.212513	0.220333	0.527427
AC024601.1	0.109993	0.529342	0.782386
AC024610.2	0.528532	0.00109915	0.0250174
AC024614.4	0.371016	0.0282187	0.182765
AC024651.1	-0.382721	0.0232595	0.163549
AC024896.1	0.219	0.206238	0.512993
AC024901.1	-0.679985	7.01944e-06	0.000942961
AC024909.1	-0.269202	0.117863	0.391992
AC025031.4	-0.252562	0.143259	0.431349
AC025034.1	0.359453	0.0339403	0.20198
AC025040.1	0.0781454	0.655447	0.853349
AC025043.1	0.0898279	0.607833	0.826536
AC025048.4	0.28006	0.103211	0.364531
AC025159.1	-0.378067	0.025137	0.170389
AC025164.1	0.114788	0.511433	0.771527
AC025178.1	0.245229	0.155639	0.447177
AC025180.1	0.290918	0.0899836	0.340206
AC025219.1	0.165413	0.342305	0.645877
AC025244.1	-0.37158	0.0279613	0.181895
AC025262.1	-0.0544326	0.756133	0.902922
AC025265.1	-0.441948	0.00785907	0.0849593
AC025272.1	0.0729059	0.677258	0.865496
AC025283.3	-0.0664191	0.704622	0.879918
AC025366.1	-0.104353	0.550794	0.795127
AC025419.1	-0.0602143	0.731142	0.8921
AC025430.1	-0.156952	0.367898	0.666288
AC025437.4	-0.0475228	0.786321	0.91569
AC025470.2	-0.675613	8.45971e-06	0.00105527
AC025524.2	-0.0231268	0.895088	0.9621
AC025539.1	-0.0445646	0.799342	0.921928
AC025569.1	-0.49497	0.00250369	0.0420786
AC025572.1	-0.0565479	0.74696	0.898503
AC025580.2	-0.0832001	0.634667	0.841695
AC025627.1	0.130864	0.453667	0.733025
AC025682.1	-0.104917	0.548631	0.794033
AC025741.1	0.194745	0.262263	0.57316
AC025809.1	0.102237	0.558942	0.799559
AC025871.1	0.235217	0.173768	0.473084
AC025887.2	0.0705086	0.687326	0.87106
AC025917.1	-0.0681161	0.697426	0.876714
AC025946.1	0.0435743	0.803713	0.924787
AC026116.1	-0.350005	0.0392878	0.221131
AC026150.1	-0.338441	0.0467397	0.241428
AC026167.1	-0.00874307	0.960244	0.98459
AC026202.2	0.277541	0.10648	0.370379
AC026254.2	-0.1719	0.323439	0.630276
AC026316.5	-0.334352	0.0496316	0.249783
AC026333.3	-0.0401899	0.818695	0.930489
AC026347.1	0.297687	0.0824221	0.325319
AC026369.1	0.0448435	0.798112	0.9216
AC026369.3	0.041036	0.814943	0.929249
AC026391.1	0.178105	0.306011	0.615547
AC026412.3	-0.169644	0.329926	0.635504
AC026458.2	0.14976	0.39052	0.685919
AC026464.3	-0.0210116	0.904638	0.964967
AC026464.4	0.016499	0.925053	0.971212
AC026471.1	-0.279355	0.104118	0.36612
AC026471.4	-0.395976	0.0185371	0.14261
AC026523.1	-0.101673	0.561124	0.80107
AC026704.1	-0.452665	0.00632554	0.0740937
AC026765.2	0.241562	0.162112	0.455887
AC026780.1	-0.256087	0.13757	0.423107
AC026780.2	-0.151452	0.385126	0.681053
AC026785.2	0.0870076	0.619193	0.831623
AC026786.1	0.16217	0.351984	0.653991
AC026790.1	0.102661	0.557308	0.79847
AC026888.1	-0.255946	0.137795	0.423323
AC026979.2	0.00916612	0.958322	0.984195
AC027018.1	-0.00451255	0.979475	0.993071
AC027020.2	0.0221397	0.899543	0.963277
AC027031.2	0.198693	0.252521	0.564389
AC027097.1	0.137351	0.431395	0.716753
AC027117.2	0.173733	0.318227	0.625513
AC027288.3	0.49074	0.00276146	0.0443542
AC027309.1	0.0692394	0.692677	0.873463
AC027644.4	-0.10534	0.547011	0.793242
AC027682.4	-0.208	0.230518	0.539505
AC027682.6	-0.0588042	0.737213	0.894678
AC027701.1	-0.125928	0.471018	0.745142
AC027801.1	-0.0335621	0.848213	0.94186
AC027801.3	-0.126492	0.469018	0.743631
AC027801.4	-0.196155	0.258756	0.570557
AC034102.2	0.130342	0.455487	0.734471
AC034111.1	-0.0124095	0.943595	0.978516
AC034114.2	0.190091	0.274059	0.584899
AC034195.1	0.0528814	0.762881	0.9058
AC034226.1	-0.389489	0.0207369	0.153348
AC034231.1	0.102519	0.557853	0.798893
AC034245.1	-0.211823	0.221871	0.529275
AC035140.1	-0.186989	0.282112	0.592994
AC036101.1	-0.00296136	0.98653	0.995338
AC036108.1	-0.376516	0.02579	0.173105
AC036108.3	0.299238	0.0807605	0.322672
AC036108.4	0.00620519	0.971779	0.9895
AC036176.1	0.0511892	0.770262	0.908109
AC036214.1	0.268779	0.118464	0.393038
AC037450.1	-0.32307	0.0583561	0.270909
AC037459.2	0.217872	0.208644	0.516168
AC037486.1	-0.198834	0.252177	0.564015
AC037487.1	0.183463	0.291447	0.601364
AC040162.1	0.320109	0.0608366	0.276412
AC040173.1	0.170208	0.328297	0.634613
AC044781.1	-0.365517	0.0308323	0.191803
AC044810.3	0.225486	0.192781	0.496956
AC046130.1	0.057676	0.742082	0.896904
AC046136.1	-0.364388	0.0313922	0.193967
AC046143.1	0.208987	0.228264	0.536582
AC046168.2	-0.0208705	0.905275	0.965147
AC046195.1	-0.224358	0.195076	0.499787
AC048341.1	0.109711	0.530405	0.783234
AC048382.4	0.159067	0.361396	0.661497
AC048382.5	-0.194181	0.263675	0.574806
AC051619.5	-0.260882	0.130103	0.412286
AC053513.1	0.0445614	0.799356	0.921928
AC053527.1	-0.463806	0.00501095	0.0641308
AC055713.1	-0.189245	0.27624	0.586946
AC055764.1	0.0926743	0.59646	0.820946
AC055811.3	0.0999882	0.567667	0.804353
AC055855.2	-0.240434	0.164142	0.458708
AC058791.1	-0.0871486	0.618623	0.831613
AC058822.1	0.146658	0.400522	0.694345
AC060234.1	0.0989941	0.571543	0.806712
AC060765.1	0.129313	0.459083	0.736695
AC060780.1	-0.294303	0.0861389	0.333413
AC060809.1	-0.278509	0.105215	0.367622
AC060834.2	-0.132838	0.446824	0.727784
AC061961.1	-0.0947636	0.58817	0.815971
AC061992.1	0.253338	0.141992	0.429836
AC062004.1	0.0718986	0.681482	0.868063
AC062028.1	0.0403309	0.818069	0.930384
AC063944.1	-0.238178	0.168256	0.464931
AC063944.3	-0.0284855	0.870963	0.951177
AC063977.6	-0.0596503	0.733568	0.893586
AC063979.2	-0.119019	0.495886	0.761711
AC064807.1	0.0839052	0.63179	0.839502
AC064807.2	0.032575	0.852628	0.943762
AC064836.3	-0.158785	0.362259	0.662319
AC064871.1	0.111686	0.522987	0.779046
AC066613.1	-0.0162215	0.92631	0.971438
AC066613.2	0.493701	0.00257872	0.0428893
AC067750.1	-0.024537	0.88873	0.959399
AC067817.2	0.337877	0.0471303	0.242532
AC067930.4	0.244101	0.15761	0.450014
AC067956.1	0.134389	0.441487	0.723631
AC067968.1	-0.158362	0.363555	0.663617
AC068020.1	0.27033	0.116272	0.389059
AC068025.2	0.28415	0.0980666	0.355311
AC068051.1	-0.508931	0.00179578	0.033987
AC068196.1	-0.186989	0.282112	0.592994
AC068205.1	0.240152	0.164652	0.4598
AC068282.1	-0.0589452	0.736605	0.894506
AC068286.1	-0.26892	0.118263	0.39278
AC068305.2	-0.172464	0.32183	0.628926
AC068389.4	-0.265535	0.123146	0.400955
AC068413.1	0.33971	0.0458702	0.238863
AC068446.2	0.153286	0.379332	0.676034
AC068473.1	-0.226474	0.190788	0.49434
AC068481.1	-0.399502	0.0174255	0.137585
AC068506.1	0.17613	0.311491	0.620462
AC068512.1	-0.0179092	0.918668	0.969542
AC068533.3	0.162734	0.350289	0.652989
AC068533.4	0.0420231	0.810571	0.927568
AC068580.4	0.136787	0.433307	0.718067
AC068594.1	0.143555	0.41067	0.702365
AC068599.1	-0.215897	0.212899	0.521392
AC068631.1	-0.10393	0.552419	0.795679
AC068633.1	0.104917	0.548631	0.794033
AC068643.1	-0.482702	0.00331541	0.0499914
AC068672.2	0.239588	0.165676	0.461452
AC068675.1	-0.346197	0.041627	0.228147
AC068722.1	0.153145	0.379776	0.676135
AC068724.3	-0.0225628	0.897633	0.962788
AC068759.1	-0.074175	0.67195	0.862557
AC068768.1	0.294726	0.0856674	0.332795
AC068775.1	-0.124556	0.475906	0.747912
AC068790.9	0.287957	0.0934545	0.347112
AC068831.7	-0.17613	0.311491	0.620462
AC068875.1	0.116762	0.504148	0.766253
AC068888.1	-0.165554	0.341888	0.645724
AC068896.1	0.090392	0.605572	0.825214
AC068985.1	-0.0521764	0.765954	0.906593
AC068992.1	0.174156	0.317031	0.624505
AC069120.1	-0.0149478	0.932082	0.973167
AC069224.1	-0.32575	0.0561815	0.266547
AC069228.1	-0.333929	0.0499388	0.250738
AC069234.1	-0.0667011	0.703424	0.879452
AC069257.3	0.0397668	0.820572	0.931631
AC069277.1	0.0748801	0.669008	0.860794
AC069281.1	0.0675472	0.699835	0.877592
AC069287.1	0.192347	0.268297	0.579752
AC069287.3	0.341403	0.0447312	0.236327
AC069368.1	-0.186002	0.284706	0.595385
AC069437.1	0.140594	0.42049	0.71012
AC069503.1	-0.451114	0.00653019	0.0758434
AC069544.1	-0.0463947	0.79128	0.91807
AC072022.1	0.110981	0.525631	0.781046
AC073023.1	0.151734	0.384231	0.680096
AC073050.1	-0.283586	0.0987643	0.355759
AC073052.2	0.258626	0.133579	0.416905
AC073062.1	-0.186861	0.282447	0.593187
AC073071.1	0.173733	0.318227	0.625513
AC073073.2	0.0307417	0.860839	0.946848
AC073111.3	0.212431	0.220514	0.527795
AC073111.5	-0.111827	0.522459	0.778803
AC073176.3	0.0396258	0.821198	0.931681
AC073254.1	0.180079	0.300593	0.610207
AC073283.3	0.0949046	0.587613	0.815905
AC073311.1	-0.243819	0.158106	0.450759
AC073316.1	0.154837	0.374469	0.672169
AC073316.3	-0.0349042	0.842218	0.940238
AC073320.1	0.282598	0.0999945	0.358576
AC073325.1	0.24678	0.152958	0.443721
AC073333.1	0.470292	0.00435977	0.0588141
AC073342.1	0.353107	0.0374615	0.215138
AC073343.2	-0.396963	0.01822	0.141246
AC073365.1	-0.46169	0.00524066	0.0660584
AC073389.1	-0.0447338	0.798596	0.921653
AC073389.2	0.229858	0.184066	0.486504
AC073486.1	0.158644	0.362691	0.662731
AC073508.2	0.16358	0.347756	0.650793
AC073517.1	0.0136787	0.937837	0.975359
AC073525.1	-0.162311	0.35156	0.653646
AC073529.1	0.126351	0.469518	0.744116
AC073534.2	-0.19545	0.260505	0.571921
AC073569.1	0.108865	0.5336	0.784994
AC073569.2	0.323916	0.0576623	0.270037
AC073575.1	0.255382	0.138695	0.424864
AC073591.1	-0.340557	0.0452978	0.237298
AC073612.1	0.0109993	0.949996	0.980994
AC073842.1	0.3909	0.0202411	0.151237
AC073842.2	0.146658	0.400522	0.694345
AC073878.1	0.371721	0.0278972	0.181663
AC073941.1	0.383849	0.0228222	0.162496
AC073957.3	0.220974	0.202076	0.508298
AC074011.1	-0.402139	0.016631	0.134528
AC074032.1	-0.0913791	0.601623	0.823396
AC074044.1	0.0871486	0.618623	0.831613
AC074050.3	-0.116762	0.504148	0.766253
AC074099.1	0.330403	0.0525579	0.258418
AC074117.1	0.218154	0.208041	0.515207
AC074138.1	0.260036	0.131398	0.414273
AC074237.1	0.648397	2.53039e-05	0.0020773
AC074286.1	0.518379	0.00142257	0.0295114
AC074327.1	-0.0967378	0.580385	0.811499
AC074351.1	0.0877127	0.616345	0.830935
AC074386.1	0.379336	0.024613	0.168863
AC076966.1	0.250023	0.14746	0.436877
AC078777.1	0.140735	0.420019	0.710012
AC078785.1	0.243396	0.158852	0.452147
AC078788.1	0.442512	0.0077711	0.0842929
AC078795.1	0.155965	0.370956	0.669114
AC078845.1	0.114788	0.511433	0.771527
AC078846.1	-0.267369	0.120483	0.396586
AC078881.1	0.224499	0.194788	0.499449
AC078883.1	-0.403027	0.0163703	0.133251
AC078909.2	-0.548698	0.0006426	0.0178645
AC078923.1	0.0198834	0.909737	0.966435
AC078960.1	-0.344505	0.0427021	0.230942
AC078980.1	-0.701843	2.62832e-06	0.000544279
AC079035.1	0.327583	0.0547311	0.263505
AC079061.1	-0.0430102	0.806205	0.926047
AC079089.1	-0.0514713	0.76903	0.907548
AC079098.1	-0.255805	0.138019	0.423606
AC079117.1	0.179656	0.301749	0.61139
AC079154.1	0.0806618	0.645069	0.847533
AC079163.1	-0.404296	0.0160037	0.131325
AC079174.2	-0.561671	0.000446717	0.0140786
AC079193.2	0.244524	0.156869	0.449032
AC079296.1	0.156247	0.370081	0.668226
AC079298.3	-0.456332	0.00586357	0.0707533
AC079305.3	-0.0455486	0.795005	0.919836
AC079313.2	0.345351	0.0421618	0.229117
AC079315.1	0.147363	0.398236	0.691755
AC079340.1	0.269202	0.117863	0.391992
AC079341.1	0.0148068	0.932721	0.973252
AC079362.1	-0.168798	0.33238	0.63729
AC079380.1	-0.22873	0.186288	0.489547
AC079385.1	-0.683228	6.09932e-06	0.000861529
AC079447.1	0.379477	0.0245553	0.168768
AC079584.1	-0.140876	0.419549	0.709904
AC079594.2	0.0348312	0.842544	0.940238
AC079630.1	0.228448	0.186846	0.490143
AC079760.1	-0.475228	0.00391458	0.0551313
AC079760.2	-0.262292	0.127965	0.408951
AC079790.1	0.207295	0.232138	0.541318
AC079799.1	0.383708	0.0228765	0.162582
AC079801.1	0.0346902	0.843173	0.940504
AC079807.1	0.167669	0.335668	0.639004
AC079917.1	0.356915	0.0353149	0.207271
AC079921.2	-0.229435	0.184897	0.487426
AC079922.2	-0.347466	0.0408351	0.225869
AC079942.1	-0.142709	0.413462	0.704506
AC079943.2	0.246216	0.153929	0.444658
AC079949.1	0.536006	0.000904372	0.0219911
AC079949.2	0.339005	0.0463516	0.240653
AC079950.1	-0.521482	0.00131587	0.0283384
AC080013.1	-0.0760083	0.664311	0.858199
AC082651.4	-0.081649	0.641016	0.84533
AC083795.2	0.181489	0.29676	0.606657
AC083798.2	0.0365235	0.834997	0.937754
AC083800.1	-0.348877	0.0399695	0.223137
AC083805.1	0.318135	0.0625361	0.281207
AC083843.3	0.408668	0.0147934	0.125577
AC083906.3	-0.239447	0.165933	0.461765
AC083949.1	0.141581	0.417202	0.708053
AC083973.1	0.104071	0.551877	0.795376
AC084024.3	0.459293	0.0055119	0.068224
AC084033.3	0.256228	0.137346	0.42296
AC084200.1	-0.0394848	0.821824	0.931896
AC084337.2	-0.134248	0.44197	0.724053
AC084346.1	-0.122544	0.483116	0.752994
AC084357.2	-0.549544	0.000627823	0.0176065
AC084816.1	-0.52261	0.00127885	0.027822
AC084880.2	-0.422064	0.0115523	0.107053
AC087164.1	-0.140171	0.421903	0.710882
AC087203.3	-0.178669	0.304457	0.613963
AC087222.1	0.0957507	0.584272	0.814149
AC087235.1	-0.0772774	0.659042	0.855592
AC087269.1	0.0781235	0.655538	0.853349
AC087276.2	0.154555	0.375351	0.672808
AC087280.2	-0.00197424	0.99102	0.997354
AC087289.3	-0.000564069	0.997434	0.999046
AC087294.1	-0.241844	0.161607	0.455067
AC087341.1	0.110275	0.528281	0.78214
AC087386.1	0.0566889	0.74635	0.898051
AC087457.1	0.381451	0.0237596	0.165611
AC087463.1	-0.200808	0.247402	0.558012
AC087463.3	-0.206449	0.234092	0.54245
AC087463.4	-0.181066	0.297907	0.607837
AC087473.1	0.189245	0.27624	0.586946
AC087482.1	0.0341262	0.845693	0.940965
AC087500.1	0.0341262	0.845693	0.940965
AC087500.2	0.0203065	0.907824	0.965792
AC087516.2	-0.180976	0.298152	0.607908
AC087521.2	0.323775	0.0577775	0.27005
AC087564.1	0.0510482	0.770878	0.9085
AC087612.1	-0.2216	0.200768	0.506467
AC087620.1	-0.0926427	0.596585	0.820946
AC087627.1	-0.264622	0.124489	0.402748
AC087632.1	0.105347	0.546983	0.793242
AC087645.2	0.127762	0.464533	0.740247
AC087672.2	-0.365799	0.0306936	0.191437
AC087741.1	-0.304033	0.0757884	0.310956
AC087762.1	-0.0792517	0.650877	0.850452
AC087857.1	-0.137492	0.430917	0.716753
AC087894.2	-0.032998	0.850735	0.943189
AC089998.4	0.437999	0.00849899	0.0887796
AC090001.1	-0.247926	0.150999	0.440587
AC090061.1	0.244383	0.157116	0.449471
AC090092.1	-0.0266522	0.879205	0.95475
AC090099.4	0.098289	0.5743	0.808049
AC090114.2	0.28556	0.0963386	0.352642
AC090115.1	0.261728	0.128817	0.410377
AC090124.1	-0.098853	0.572094	0.807074
AC090125.1	0.207577	0.231489	0.540724
AC090150.1	-0.0431513	0.805582	0.925829
AC090192.2	-0.192912	0.266869	0.578097
AC090198.1	-0.134812	0.440037	0.722488
AC090200.1	-0.290636	0.0903098	0.340902
AC090204.1	0.0430102	0.806205	0.926047
AC090213.1	-0.312149	0.0679186	0.292997
AC090241.3	-0.0207295	0.905912	0.965147
AC090282.1	0.156106	0.370518	0.668701
AC090360.1	-0.413462	0.0135553	0.118794
AC090371.2	0.0875717	0.616914	0.831177
AC090376.1	0.0824951	0.63755	0.844062
AC090403.1	-0.214064	0.216904	0.524778
AC090502.1	-0.327724	0.0546207	0.263237
AC090517.4	-0.353953	0.0369756	0.21356
AC090518.1	-0.127621	0.46503	0.740671
AC090527.2	0.0599323	0.732355	0.89307
AC090531.1	0.0727649	0.677849	0.865675
AC090559.1	0.31602	0.0643982	0.286098
AC090568.2	-0.41036	0.014346	0.12336
AC090592.1	0.654884	1.96819e-05	0.00171858
AC090617.5	-0.148209	0.395503	0.68994
AC090618.1	0.049074	0.779516	0.913357
AC090630.1	-0.2912	0.0896583	0.339711
AC090679.1	-0.0626116	0.720857	0.8875
AC090709.1	0.104353	0.550794	0.795127
AC090739.1	0.249741	0.147932	0.437601
AC090771.2	0.139748	0.42332	0.711895
AC090774.3	0.0356773	0.838768	0.93919
AC090791.1	-0.0827771	0.636396	0.843348
AC090796.1	-0.0541506	0.757358	0.903656
AC090809.1	0.032575	0.852628	0.943762
AC090825.1	0.186707	0.282852	0.593509
AC090833.1	0.0668421	0.702825	0.879447
AC090907.2	-0.0114224	0.948076	0.98017
AC090912.1	0.0871547	0.618598	0.831613
AC090921.1	-0.405283	0.0157234	0.130136
AC090922.1	0.0765723	0.661967	0.857131
AC090987.1	0.444204	0.00751222	0.0826516
AC090993.1	0.319263	0.0615605	0.278647
AC091013.1	-0.531494	0.00101795	0.0238182
AC091045.1	-0.0131146	0.940396	0.976592
AC091057.2	0.155683	0.371833	0.669752
AC091057.6	0.0476638	0.785702	0.915191
AC091078.1	0.0215756	0.90209	0.964123
AC091100.1	-0.00987397	0.955107	0.983008
AC091114.1	0.0809439	0.64391	0.846995
AC091132.1	0.0376516	0.829973	0.935613
AC091132.5	-0.0313058	0.858311	0.945855
AC091138.1	0.158926	0.361827	0.661845
AC091167.6	0.109006	0.533067	0.784691
AC091167.7	0.0315879	0.857047	0.945222
AC091180.2	-0.122418	0.483568	0.753357
AC091180.5	0.244524	0.156869	0.449032
AC091212.1	0.430666	0.00980566	0.0975488
AC091534.1	-0.132133	0.449261	0.729396
AC091544.5	-0.256228	0.137346	0.42296
AC091551.1	-0.306712	0.0731155	0.304542
AC091563.1	0.0321519	0.854521	0.944388
AC091588.2	-0.0346902	0.843173	0.940504
AC091685.1	-0.0843283	0.630066	0.83843
AC091691.2	-0.391041	0.0201921	0.150989
AC091729.3	0.195591	0.260155	0.571805
AC091826.2	-0.428974	0.0101303	0.0992874
AC091885.2	-0.0839052	0.63179	0.839502
AC091887.1	0.105904	0.544854	0.791908
AC091939.1	-0.141299	0.41814	0.708705
AC091946.1	-0.311366	0.0686485	0.295086
AC091948.1	-0.51161	0.0016821	0.0326726
AC091959.3	-0.065996	0.706419	0.880675
AC091979.1	-0.0418821	0.811196	0.927729
AC092017.3	0.09011	0.606702	0.825758
AC092040.1	-0.334211	0.0497338	0.250167
AC092042.3	0.157375	0.366592	0.66524
AC092053.3	-0.211949	0.221589	0.529181
AC092078.2	0.441102	0.00799262	0.0856813
AC092100.1	-0.0906741	0.604443	0.824845
AC092111.1	-0.322788	0.0585889	0.271661
AC092111.2	-0.0153709	0.930165	0.97238
AC092115.3	0.0932124	0.59432	0.819649
AC092119.2	0.163027	0.349409	0.652743
AC092123.1	-0.0451287	0.796855	0.920939
AC092127.1	-0.0877127	0.616345	0.830935
AC092127.2	0.266946	0.121094	0.397575
AC092131.1	-0.72779	7.26916e-07	0.000290918
AC092138.2	0.44505	0.00738557	0.0818474
AC092142.1	0.218154	0.208041	0.515207
AC092155.1	-0.101532	0.561671	0.801433
AC092162.2	0.230563	0.182687	0.484659
AC092164.1	0.143555	0.41067	0.702365
AC092167.1	0.0273573	0.876034	0.953408
AC092171.1	0.140876	0.419549	0.709904
AC092171.2	0.0107173	0.951277	0.98163
AC092171.3	0.0590862	0.735997	0.89422
AC092279.1	0.0363824	0.835625	0.937966
AC092287.1	0.138479	0.427584	0.714811
AC092295.1	0.0933534	0.59376	0.819288
AC092329.3	-0.124095	0.477551	0.748939
AC092364.1	-0.0631757	0.718444	0.886745
AC092368.3	-0.401504	0.0168194	0.135302
AC092375.2	-0.151876	0.383785	0.679556
AC092376.1	0.0956097	0.584828	0.814334
AC092378.1	-0.389348	0.020787	0.153348
AC092422.1	-0.189527	0.275512	0.586111
AC092435.1	0.265535	0.123146	0.400955
AC092436.2	-0.0857385	0.624334	0.834966
AC092440.1	0.102096	0.559487	0.799684
AC092484.1	-0.319686	0.0611977	0.277659
AC092535.1	-0.206167	0.234746	0.542721
AC092535.3	-0.116621	0.504666	0.766556
AC092546.1	-0.0177682	0.919306	0.969576
AC092574.2	-0.251011	0.145816	0.43408
AC092590.1	0.542352	0.000763615	0.0199539
AC092611.2	-0.00169221	0.992302	0.997652
AC092620.1	0.241562	0.162112	0.455887
AC092634.3	-0.457601	0.00571057	0.0695625
AC092634.5	0.23987	0.165163	0.460492
AC092647.5	0.164285	0.345653	0.649134
AC092650.1	0.285983	0.0958248	0.351565
AC092653.1	-0.200018	0.249306	0.560375
AC092666.1	-0.315737	0.0646498	0.286355
AC092674.1	-0.18995	0.274422	0.584958
AC092681.2	0.0122685	0.944235	0.978516
AC092683.1	-0.0308828	0.860206	0.946641
AC092683.2	-0.00112814	0.994868	0.998507
AC092691.1	0.296841	0.0833394	0.327259
AC092718.8	-0.0638808	0.715431	0.885132
AC092720.1	-0.0542916	0.756746	0.903261
AC092745.1	0.11084	0.52616	0.78147
AC092747.1	0.128608	0.461556	0.738813
AC092747.4	0.111827	0.522459	0.778803
AC092794.1	-0.347491	0.04082	0.225869
AC092802.2	0.0599323	0.732355	0.89307
AC092807.3	-0.0885588	0.612934	0.829538
AC092809.4	0.169362	0.330743	0.636057
AC092813.1	0.606938	0.000110814	0.00567665
AC092813.2	0.339428	0.0460623	0.239345
AC092835.1	0.0585221	0.738429	0.89491
AC092839.2	0.016217	0.926331	0.971438
AC092902.3	0.336185	0.048318	0.245943
AC092903.2	0.462536	0.00514771	0.0654018
AC092910.3	-0.297687	0.0824221	0.325319
AC092920.1	-0.449281	0.00677934	0.0778894
AC092954.1	-0.168657	0.33279	0.637504
AC092954.2	-0.213359	0.218458	0.526086
AC092957.1	0.0768544	0.660796	0.856538
AC092966.1	0.163298	0.348599	0.651799
AC092979.1	0.0833412	0.634091	0.841338
AC093110.1	0.0853154	0.626051	0.835924
AC093151.3	0.168939	0.33197	0.636759
AC093152.1	-0.118172	0.498976	0.763527
AC093155.3	0.0716367	0.682581	0.868888
AC093157.1	-0.0418821	0.811196	0.927729
AC093206.1	0.190514	0.272973	0.583747
AC093227.1	0.0592272	0.73539	0.894104
AC093227.2	-0.186848	0.282482	0.593187
AC093248.1	-0.222948	0.197971	0.502847
AC093249.2	-0.0551377	0.753072	0.901115
AC093274.1	0.218295	0.20774	0.515059
AC093277.1	0.110698	0.52669	0.781592
AC093297.1	0.300388	0.0795464	0.320018
AC093297.2	-0.109852	0.529874	0.78287
AC093305.1	0.0870137	0.619169	0.831623
AC093323.1	-0.322224	0.0590565	0.272776
AC093390.1	0.168092	0.334433	0.638915
AC093390.2	0.100263	0.566597	0.804221
AC093423.3	0.388925	0.0209381	0.154048
AC093459.1	0.00352543	0.983964	0.994525
AC093495.1	0.153709	0.378002	0.675355
AC093512.2	-0.0875717	0.616914	0.831177
AC093523.1	-0.208423	0.22955	0.538223
AC093525.4	-0.0715007	0.683153	0.869296
AC093525.6	0.0750211	0.66842	0.860383
AC093525.7	-0.0916612	0.600497	0.823086
AC093535.1	-0.140312	0.421432	0.710399
AC093580.1	0.370452	0.0284781	0.183702
AC093607.1	-0.58367	0.000232773	0.00921973
AC093627.3	-0.32575	0.0561815	0.266547
AC093639.1	0.113833	0.514977	0.773892
AC093655.1	0.198411	0.253209	0.5654
AC093668.2	0.129313	0.459083	0.736695
AC093673.1	0.0870076	0.619193	0.831623
AC093673.2	0.0871486	0.618623	0.831613
AC093690.1	-0.156247	0.370081	0.668226
AC093725.2	0.206872	0.233114	0.541817
AC093752.2	0.0960327	0.58316	0.813544
AC093766.1	0.158785	0.362259	0.662319
AC093772.1	0.407117	0.0152137	0.127623
AC093788.1	-0.0683933	0.696253	0.876189
AC093797.1	0.00521764	0.976269	0.99118
AC093802.1	0.439128	0.00831178	0.08749
AC093817.1	-0.396258	0.018446	0.142366
AC093827.5	0.186425	0.283592	0.594285
AC093843.1	0.200399	0.248386	0.558865
AC093879.1	-0.138479	0.427584	0.714811
AC093879.2	-0.543198	0.000746395	0.0196684
AC093895.1	0.0609194	0.728112	0.89112
AC093899.2	-0.323211	0.05824	0.270632
AC093901.1	0.292329	0.088366	0.337746
AC095030.1	-0.0750211	0.66842	0.860383
AC095032.2	-0.383285	0.02304	0.16284
AC095050.1	-0.220425	0.203227	0.50974
AC095055.1	-0.148914	0.393234	0.688607
AC095350.1	-0.165413	0.342305	0.645877
AC096554.1	0.0441384	0.801222	0.923083
AC096564.1	-0.298251	0.0818148	0.324322
AC096564.2	0.0669832	0.702227	0.879214
AC096576.2	-0.273432	0.11198	0.381475
AC096576.3	-0.105058	0.54809	0.793909
AC096577.1	-0.065291	0.709419	0.881497
AC096586.2	0.200949	0.247063	0.557641
AC096588.1	-0.0207295	0.905912	0.965147
AC096637.2	0.0519089	0.76712	0.906818
AC096639.1	-0.219564	0.205043	0.511609
AC096642.1	-0.0344082	0.844433	0.940762
AC096659.1	0.146799	0.400064	0.693927
AC096677.1	0.179374	0.302521	0.612244
AC096711.2	0.356915	0.0353149	0.207271
AC096711.3	0.193476	0.265446	0.577162
AC096719.1	-0.13453	0.441003	0.723209
AC096746.1	0.239024	0.166705	0.46264
AC096759.1	-0.294444	0.0859815	0.333274
AC096773.1	-0.149912	0.390036	0.685753
AC096887.1	0.210398	0.225069	0.532853
AC096992.2	-0.105058	0.54809	0.793909
AC097059.1	0.0693805	0.692082	0.873228
AC097103.2	-0.648397	2.53039e-05	0.0020773
AC097347.1	-0.00267933	0.987812	0.995586
AC097359.2	-0.152863	0.380665	0.676901
AC097375.2	-0.485663	0.00310102	0.0479249
AC097376.2	-0.0502021	0.774576	0.910959
AC097381.3	-0.0874307	0.617484	0.831536
AC097460.1	-0.188963	0.27697	0.588105
AC097461.1	0.284009	0.0982406	0.355405
AC097467.3	-0.375388	0.0262736	0.175006
AC097468.2	-0.0727649	0.677849	0.865675
AC097478.1	0.171336	0.325053	0.631692
AC097480.1	0.0126915	0.942315	0.977634
AC097487.1	-0.0612015	0.726901	0.89083
AC097512.1	-0.256528	0.136871	0.422327
AC097515.1	-0.641487	3.28591e-05	0.00245612
AC097532.2	-0.0459716	0.793142	0.918842
AC097534.1	-0.0129736	0.941036	0.976887
AC097534.2	-0.0119865	0.945515	0.978945
AC097537.1	-0.0782645	0.654954	0.85311
AC097634.1	-0.277945	0.105951	0.369253
AC097634.3	-0.0868666	0.619764	0.832098
AC097658.2	-0.0682523	0.69685	0.876365
AC097662.1	0.180079	0.300593	0.610207
AC098484.3	-0.0283445	0.871597	0.951382
AC098582.1	-0.372426	0.0275788	0.180507
AC098617.1	0.144543	0.407425	0.699932
AC098650.1	-0.00507662	0.97691	0.991622
AC098828.3	-0.0714957	0.683174	0.869296
AC098829.1	-0.286265	0.0954834	0.350983
AC098850.3	-0.249459	0.148406	0.438057
AC098864.1	-0.493419	0.00259566	0.0429479
AC098872.1	-0.289649	0.0914588	0.343082
AC099066.2	0.138902	0.42616	0.713983
AC099329.3	0.0696625	0.690892	0.872414
AC099344.1	0.0136787	0.937837	0.975359
AC099489.1	-0.241139	0.162871	0.457085
AC099508.2	-0.0682523	0.69685	0.876365
AC099511.1	-0.168092	0.334433	0.638915
AC099518.3	-0.081931	0.63986	0.844907
AC099520.1	-0.103507	0.554047	0.79659
AC099521.1	-0.127056	0.467022	0.742366
AC099542.1	0.0282034	0.872231	0.951695
AC099560.1	0.145953	0.402816	0.696498
AC099566.1	-0.666729	1.22459e-05	0.00128549
AC099567.1	0.0188963	0.914201	0.968179
AC099669.1	-0.0881357	0.614639	0.830207
AC099671.1	-0.0119865	0.945515	0.978945
AC099673.1	0.502303	0.00210633	0.0375
AC099681.1	0.00789696	0.964089	0.986689
AC099753.1	-0.0599323	0.732355	0.89307
AC099778.1	-0.234935	0.174299	0.473792
AC099791.3	-0.13862	0.427109	0.714328
AC099792.1	-0.576478	0.000289531	0.0105941
AC099793.1	0.142145	0.41533	0.706498
AC099850.1	0.0588042	0.737213	0.894678
AC100763.1	-0.347325	0.0409225	0.226092
AC100768.1	-0.0912381	0.602187	0.823522
AC100768.2	-0.201373	0.246049	0.556397
AC100771.2	-0.0372285	0.831856	0.936143
AC100793.3	0.180502	0.29944	0.609153
AC100797.4	-0.20236	0.243692	0.55348
AC100801.1	0.2496	0.148169	0.437896
AC100802.1	0.10678	0.541514	0.789548
AC100814.1	0.328944	0.0536734	0.260847
AC100818.1	-0.107455	0.538945	0.78803
AC100830.1	-0.00958917	0.9564	0.983641
AC100849.1	0.194886	0.261911	0.572716
AC100858.3	-0.232819	0.178323	0.479505
AC100863.1	0.32307	0.0583561	0.270909
AC102953.2	0.0445614	0.799356	0.921928
AC103409.1	-0.0958917	0.583716	0.813788
AC103691.1	0.255632	0.138296	0.424184
AC103706.1	-0.325186	0.0566339	0.267635
AC103719.1	0.618501	7.49617e-05	0.00432437
AC103736.1	-0.0420231	0.810571	0.927568
AC103739.1	-0.19545	0.260505	0.571921
AC103739.2	-0.138056	0.429011	0.715391
AC103740.1	-0.132274	0.448773	0.729396
AC103810.2	-0.0686754	0.69506	0.874974
AC103810.5	0.0356773	0.838768	0.93919
AC103853.1	-0.289649	0.0914588	0.343082
AC103855.3	0.0809439	0.64391	0.846995
AC103876.1	-0.0762903	0.663139	0.857838
AC103923.1	-0.172041	0.323036	0.629875
AC103957.1	-0.123672	0.479065	0.749906
AC103974.1	-0.0169221	0.923137	0.970314
AC103987.2	0.210821	0.224116	0.531712
AC104009.1	0.200385	0.24842	0.558865
AC104024.2	0.0568299	0.745739	0.898051
AC104035.1	-0.0304597	0.862103	0.9471
AC104041.1	0.108301	0.535735	0.786389
AC104051.1	0.22041	0.203259	0.50974
AC104073.4	0.363401	0.0318889	0.195652
AC104078.2	-0.137351	0.431395	0.716753
AC104109.3	0.23423	0.175633	0.4754
AC104117.3	0.0800978	0.64739	0.848782
AC104123.1	0.0265112	0.879839	0.955061
AC104137.1	0.0057817	0.973704	0.990199
AC104151.1	-0.16217	0.351984	0.653991
AC104170.1	0.150324	0.388717	0.684567
AC104232.1	0.257779	0.1349	0.41885
AC104248.1	0.119865	0.492805	0.75953
AC104304.1	0.147504	0.39778	0.691275
AC104316.1	0.220551	0.202963	0.509462
AC104389.4	-0.684074	5.8781e-06	0.00085426
AC104411.1	-0.0270753	0.877302	0.95387
AC104435.2	-0.333647	0.0501444	0.251114
AC104461.1	0.251575	0.144882	0.433248
AC104472.3	-0.0719188	0.681397	0.868013
AC104561.1	-0.0207295	0.905912	0.965147
AC104574.2	0.18995	0.274422	0.584958
AC104596.1	-0.330967	0.0521316	0.257442
AC104653.1	-0.503713	0.00203658	0.0368735
AC104662.2	0.0322929	0.85389	0.94418
AC104667.1	-0.34098	0.0450138	0.236584
AC104803.1	-0.556736	0.000513886	0.0154246
AC104806.2	-0.308123	0.0717385	0.301751
AC104819.3	-0.328852	0.0537445	0.260847
AC104825.1	-0.114083	0.514048	0.773286
AC104827.1	-0.0476638	0.785702	0.915191
AC104836.1	0.28147	0.101415	0.361576
AC104938.1	0.0351133	0.841285	0.93998
AC104964.1	0.142145	0.41533	0.706498
AC104964.2	-0.00789696	0.964089	0.986689
AC104964.4	0.400771	0.0170393	0.136158
AC104984.4	-0.0779175	0.65639	0.853885
AC104986.2	0.0390618	0.823703	0.932705
AC105031.2	-0.0956097	0.584828	0.814334
AC105052.1	0.180361	0.299824	0.609289
AC105052.3	0.0861615	0.622618	0.833775
AC105094.2	0.104353	0.550794	0.795127
AC105180.1	0.0286265	0.87033	0.950864
AC105206.2	0.0624706	0.721461	0.887674
AC105285.1	-0.224781	0.194213	0.498974
AC105339.3	-0.266894	0.121169	0.397753
AC105345.1	-0.317289	0.0632758	0.28334
AC105383.1	0.175848	0.312278	0.621387
AC105389.3	-0.201796	0.245037	0.555352
AC105402.3	0.25919	0.132703	0.41593
AC105411.1	0.0958917	0.583716	0.813788
AC105430.1	-0.30643	0.0733933	0.305501
AC105760.1	-0.0901163	0.606677	0.825758
AC105760.2	0.0322929	0.85389	0.94418
AC105919.1	0.0908151	0.603878	0.824837
AC105935.1	-0.214769	0.215358	0.523409
AC105942.1	-0.24396	0.157858	0.450186
AC106707.1	-0.289649	0.0914588	0.343082
AC106729.1	-0.0861615	0.622618	0.833775
AC106739.1	-0.155965	0.370956	0.669114
AC106744.1	-0.254959	0.139372	0.425786
AC106774.6	0.0960394	0.583133	0.813544
AC106779.1	-0.491304	0.0027258	0.0440393
AC106786.2	-0.149196	0.392328	0.687836
AC106789.1	0.428852	0.0101542	0.0994044
AC106791.1	-0.412475	0.0138028	0.120032
AC106795.2	0.0090251	0.958963	0.984485
AC106795.3	-0.554057	0.000553984	0.0161979
AC106799.2	-0.227602	0.188529	0.492203
AC106820.2	-0.310379	0.0695777	0.297151
AC106864.2	-0.0791106	0.651459	0.850691
AC106869.1	0.271458	0.114697	0.386414
AC106874.1	0.145389	0.404656	0.697921
AC106881.1	-0.251857	0.144417	0.432889
AC106892.1	0.190655	0.272611	0.583559
AC106894.1	-0.132979	0.446337	0.727423
AC107021.1	0.0875717	0.616914	0.831177
AC107029.1	0.51993	0.00136831	0.0289484
AC107029.2	0.421641	0.0116446	0.107596
AC107032.2	0.116198	0.506224	0.767829
AC107067.1	-0.270471	0.116074	0.388804
AC107068.1	0.193335	0.265802	0.577412
AC107068.2	0.024537	0.88873	0.959399
AC107072.1	-0.138761	0.426634	0.714093
AC107204.1	-0.623719	6.25207e-05	0.00380071
AC107214.1	0.111968	0.521931	0.7785
AC107375.1	-0.27724	0.106877	0.371132
AC107419.1	0.0882768	0.61407	0.830023
AC107463.1	0.29388	0.0866125	0.334236
AC107464.1	0.0898342	0.607808	0.826536
AC107464.3	0.0418821	0.811196	0.927729
AC107871.1	0.0936354	0.59264	0.818448
AC107871.2	-0.188835	0.277301	0.588296
AC107884.1	0.109993	0.529342	0.782386
AC107973.1	-0.126069	0.470518	0.744719
AC107982.3	-0.14412	0.408814	0.701251
AC108002.1	-0.145812	0.403275	0.696665
AC108002.3	0.0555647	0.75122	0.900378
AC108047.1	-0.0174861	0.920583	0.969839
AC108058.1	0.408104	0.0149451	0.126307
AC108062.1	-0.644449	2.94015e-05	0.00227743
AC108066.1	-0.421923	0.011583	0.107182
AC108134.3	0.159913	0.358814	0.660042
AC108156.1	-0.14003	0.422375	0.71124
AC108451.1	-0.125787	0.471519	0.745566
AC108463.3	-0.0998402	0.568244	0.804774
AC108471.2	-0.140876	0.419549	0.709904
AC108472.1	0.158938	0.361793	0.661845
AC108488.2	-0.0482279	0.783226	0.91458
AC108866.1	-0.596503	0.000155678	0.0071889
AC108879.1	0.168939	0.33197	0.636759
AC109361.1	-0.126069	0.470518	0.744719
AC109454.2	-0.191078	0.271528	0.582345
AC109466.1	-0.0177682	0.919306	0.969576
AC109492.1	0.195309	0.260856	0.572103
AC109587.1	0.28006	0.103211	0.364531
AC109630.1	-0.184309	0.289189	0.599796
AC109779.1	-0.417975	0.0124709	0.112209
AC109826.1	-0.0274984	0.8754	0.953096
AC109830.1	-0.0967378	0.580385	0.811499
AC109927.1	0.136223	0.435224	0.719568
AC110023.1	-0.205462	0.236386	0.544873
AC110079.2	0.0193194	0.912287	0.967432
AC110491.3	-0.0109993	0.949996	0.980994
AC110597.1	-0.101109	0.563311	0.802462
AC110760.2	0.205744	0.235729	0.544142
AC110769.2	-0.239447	0.165933	0.461765
AC110813.1	0.0620476	0.723273	0.888708
AC110995.1	-0.0930713	0.59488	0.819892
AC111006.1	0.119442	0.494344	0.760682
AC111152.2	0.00232695	0.989415	0.996365
AC111188.1	0.176271	0.311097	0.620257
AC111194.2	0.223089	0.197681	0.502507
AC112178.1	0.0124095	0.943595	0.978516
AC112206.2	0.136505	0.434265	0.71891
AC112229.3	-0.209975	0.226024	0.53393
AC112484.1	-0.00098712	0.99551	0.998577
AC112487.1	0.313622	0.0665611	0.290138
AC112493.1	-0.160055	0.358385	0.659632
AC112693.1	-0.161324	0.354536	0.657017
AC112907.3	-0.283445	0.0989393	0.356056
AC113137.1	0.16908	0.331561	0.636673
AC113346.2	-0.492714	0.00263842	0.0433198
AC113347.4	0.177259	0.308352	0.617411
AC113378.1	-0.326619	0.0554902	0.264923
AC113383.1	0.176554	0.310311	0.619526
AC113385.1	-0.10678	0.541514	0.789548
AC113386.1	-0.166823	0.338148	0.642006
AC113391.1	-0.09011	0.606702	0.825758
AC113414.1	-0.0121275	0.944875	0.978915
AC113615.1	-0.303751	0.0760741	0.311596
AC114284.1	-0.231409	0.181042	0.482359
AC114316.2	-0.369606	0.0288709	0.185302
AC114321.1	0.14144	0.417671	0.708285
AC114400.1	0.169221	0.331152	0.636269
AC114485.1	0.0847513	0.628344	0.837414
AC114490.3	-0.490035	0.00280659	0.0448168
AC114546.1	-0.040613	0.816818	0.929732
AC114546.2	-0.155965	0.370956	0.669114
AC114689.3	-0.30911	0.0707868	0.300047
AC114737.1	0.0686754	0.69506	0.874974
AC114763.1	0.115775	0.507784	0.768921
AC114781.2	-0.204052	0.239688	0.548667
AC114811.2	0.0376516	0.829973	0.935613
AC114954.1	0.22323	0.19739	0.5023
AC115522.1	0.0101539	0.953835	0.982532
AC115618.1	0.0118454	0.946155	0.978975
AC115622.1	-0.032857	0.851366	0.943561
AC115837.2	-0.0273593	0.876025	0.953408
AC116049.2	-0.0874307	0.617484	0.831536
AC116158.1	-0.00535865	0.975628	0.990896
AC116337.3	-0.143979	0.409277	0.701295
AC116345.1	-0.308405	0.0714656	0.301064
AC116366.1	-0.129172	0.459577	0.736934
AC116366.3	0.253831	0.141192	0.428347
AC116535.1	-0.00253831	0.988454	0.995867
AC116565.1	-0.0227038	0.896997	0.962536
AC116565.2	-0.316866	0.0636482	0.284146
AC116616.1	-0.0620476	0.723273	0.888708
AC116634.1	-0.258202	0.134238	0.417944
AC116667.1	0.227038	0.189656	0.49347
AC116903.2	-0.359735	0.0337903	0.201713
AC117377.1	0.135094	0.439072	0.7222
AC117386.2	0.172605	0.321428	0.628781
AC117465.1	0.170067	0.328704	0.634613
AC117473.1	-0.0126915	0.942315	0.977634
AC117513.1	0.366081	0.0305555	0.191009
AC118549.1	0.0616245	0.725086	0.889685
AC118553.2	-0.0929303	0.595441	0.820253
AC118757.1	-0.102386	0.55837	0.799256
AC119396.1	-0.152722	0.381109	0.677442
AC119403.1	0.016499	0.925053	0.971212
AC119868.2	-0.243272	0.159071	0.452587
AC120036.4	-0.0345492	0.843803	0.940551
AC120042.3	-0.559008	0.000481928	0.0147954
AC120049.1	-0.0421641	0.809947	0.927516
AC120053.1	-0.20377	0.240353	0.549402
AC120193.1	0.402322	0.0165769	0.134307
AC121154.1	0.234935	0.174299	0.473792
AC121757.1	-0.437113	0.00864853	0.0897075
AC121764.1	-0.0239041	0.891583	0.96094
AC122108.1	-0.375952	0.0260309	0.173871
AC122129.1	-0.121275	0.487693	0.756019
AC122685.1	0.0286265	0.87033	0.950864
AC122710.2	0.155824	0.371394	0.669339
AC123768.3	0.0626116	0.720857	0.8875
AC123768.4	-0.110275	0.528281	0.78214
AC123912.1	0.082213	0.638704	0.844252
AC123912.4	0.11507	0.510389	0.7708
AC124016.1	-0.00423052	0.980758	0.993375
AC124016.2	0.0483689	0.782607	0.914525
AC124242.1	-0.0366645	0.834368	0.937487
AC124254.1	-0.0156529	0.928886	0.971943
AC124290.1	-0.525571	0.00118601	0.0264307
AC124312.1	0.246921	0.152716	0.443286
AC124312.2	0.497227	0.00237499	0.0405182
AC124312.3	0.0892639	0.610098	0.827449
AC124319.2	0.169926	0.329111	0.634761
AC124657.1	-0.0894049	0.609532	0.827265
AC124798.1	0.0785466	0.653788	0.852285
AC124804.1	-0.191783	0.26973	0.580888
AC124854.1	-0.383285	0.02304	0.16284
AC124893.1	-0.0943405	0.589845	0.816996
AC124947.1	-0.0190373	0.913563	0.96809
AC125603.2	0.0221397	0.899543	0.963277
AC125611.4	0.329698	0.0530946	0.259727
AC125613.1	0.208423	0.22955	0.538223
AC125616.1	0.377362	0.0254321	0.171783
AC125618.1	0.132133	0.449261	0.729396
AC126121.2	-0.0119898	0.9455	0.978945
AC126177.4	-0.09011	0.606702	0.825758
AC126178.1	0.057676	0.742082	0.896904
AC126696.1	0.282598	0.0999945	0.358576
AC126696.3	0.383567	0.0229309	0.162787
AC126755.2	-0.00465357	0.978834	0.992735
AC126768.1	-0.183322	0.291824	0.601561
AC126768.2	-0.285419	0.0965104	0.353002
AC126773.1	0.048933	0.780134	0.91358
AC126773.2	0.318981	0.0618032	0.279285
AC126773.4	-0.041036	0.814943	0.929249
AC127024.2	-0.0129736	0.941036	0.976887
AC127024.3	0.124095	0.477551	0.748939
AC127024.5	0.274278	0.11083	0.379307
AC127029.2	-0.187412	0.281005	0.591897
AC127070.2	-0.0485099	0.781988	0.914247
AC127164.1	-0.177259	0.308352	0.617411
AC127526.1	0.345492	0.0420723	0.22876
AC128685.1	0.42841	0.0102405	0.0998244
AC128707.1	-0.13721	0.431872	0.71705
AC129807.1	-0.0390618	0.823703	0.932705
AC129915.3	0.032857	0.851366	0.943561
AC130324.1	0.0784056	0.654371	0.85264
AC130352.1	0.131005	0.453176	0.732664
AC130456.2	0.189527	0.275512	0.586111
AC130466.1	0.478753	0.00362119	0.0523031
AC130650.1	0.143555	0.41067	0.702365
AC130650.2	0.049497	0.777662	0.912577
AC131009.1	-0.00352543	0.983964	0.994525
AC131009.2	-0.224076	0.195653	0.500664
AC131011.1	0.133261	0.445365	0.726825
AC131097.2	-0.491931	0.00268667	0.0438385
AC131971.1	0.164285	0.345653	0.649134
AC132192.2	0.0712336	0.684275	0.86971
AC132219.1	0.144402	0.407888	0.700413
AC132825.3	-0.00662827	0.969855	0.98838
AC132872.1	-0.0706496	0.686732	0.87094
AC132938.1	0.0462536	0.791901	0.918457
AC133540.1	-0.00282034	0.987171	0.99541
AC133565.1	0.223089	0.197681	0.502507
AC134043.1	-0.308969	0.0709221	0.30029
AC134312.1	0.398374	0.017775	0.139484
AC134312.3	0.229475	0.184819	0.487426
AC134312.4	0.0698035	0.690297	0.872179
AC134312.6	0.134107	0.442454	0.724599
AC135012.1	-0.0872896	0.618053	0.831603
AC135050.1	-0.184874	0.287689	0.598626
AC135050.2	-0.196014	0.259105	0.570935
AC135050.3	0.244806	0.156376	0.448423
AC135178.3	-0.205744	0.235729	0.544142
AC135371.1	0.373414	0.0271379	0.178718
AC135586.2	0.0293316	0.867164	0.949619
AC135782.1	-0.447871	0.00697649	0.0795362
AC135895.1	-0.0351133	0.841285	0.93998
AC136443.4	-0.182899	0.292959	0.602929
AC136489.1	-0.478753	0.00362119	0.0523031
AC136604.3	0.235076	0.174033	0.47327
AC136628.4	-0.0525994	0.764109	0.906027
AC136698.1	0.305302	0.0745129	0.308092
AC136777.1	0.0895459	0.608965	0.827265
AC137579.1	0.211526	0.222535	0.529595
AC137630.1	0.134751	0.440246	0.72277
AC137761.1	0.0812259	0.642752	0.846631
AC137834.1	0.122826	0.482101	0.752268
AC137932.3	0.112532	0.519823	0.777045
AC138028.1	-0.0134154	0.939031	0.976161
AC138028.2	-0.0868666	0.619764	0.832098
AC138035.1	0.371016	0.0282187	0.182765
AC138035.2	0.212795	0.219707	0.526847
AC138123.1	-0.473113	0.00410031	0.0566261
AC138150.1	-0.0590862	0.735997	0.89422
AC138207.2	0.223794	0.196231	0.501009
AC138305.1	-0.461126	0.00530342	0.0665005
AC138331.1	-0.259613	0.13205	0.414761
AC138356.3	-0.144997	0.405938	0.698863
AC138393.3	0.0690984	0.693273	0.873812
AC138512.1	0.329416	0.0533105	0.260385
AC138627.1	-0.311225	0.0687806	0.295323
AC138696.1	-0.229294	0.185175	0.488091
AC138819.1	0.171054	0.325862	0.632816
AC138894.1	-0.0286265	0.87033	0.950864
AC138904.1	0.423616	0.0112192	0.105596
AC138904.3	0.38681	0.0217068	0.157592
AC138932.5	-0.074034	0.672539	0.862621
AC138969.1	-0.0606374	0.729323	0.89141
AC139491.1	0.273432	0.11198	0.381475
AC139491.4	0.0858795	0.623762	0.834724
AC139491.7	-0.172182	0.322634	0.629473
AC139530.2	0.241562	0.162112	0.455887
AC139769.2	-0.191783	0.26973	0.580888
AC139792.1	-0.0308144	0.860513	0.946848
AC139795.2	-0.277522	0.106506	0.370379
AC139887.2	-0.0260882	0.881743	0.956101
AC140125.2	0.295149	0.0851978	0.331843
AC140125.3	0.483266	0.00327361	0.049673
AC140134.2	0.0476638	0.785702	0.915191
AC140481.1	0.0564069	0.74757	0.898844
AC140504.1	-0.239306	0.16619	0.462012
AC140725.1	0.264073	0.125301	0.403527
AC140847.2	0.0720598	0.680805	0.867662
AC140912.1	-0.152299	0.382446	0.678436
AC141586.2	0.188258	0.278799	0.589774
AC141928.1	-0.155119	0.373589	0.671531
AC141930.1	0.51711	0.00146836	0.0301038
AC144836.1	0.106609	0.542165	0.789852
AC145124.1	-0.0590862	0.735997	0.89422
AC145146.1	-0.0298977	0.864624	0.948361
AC145285.2	0.0382157	0.827464	0.93432
AC145285.3	-0.0923663	0.597686	0.821636
AC145350.2	0.286124	0.095654	0.351341
AC145422.1	0.16358	0.347756	0.650793
AC146944.4	0.179092	0.303294	0.613228
AC147651.1	-0.399502	0.0174255	0.137585
AC148477.1	0.409937	0.0144567	0.123924
AC148477.2	0.465075	0.00487733	0.0630084
AC148477.3	0.0932124	0.59432	0.819649
AC159540.2	0.0321519	0.854521	0.944388
AC211486.5	0.156247	0.370081	0.668226
AC215522.3	-0.0335621	0.848213	0.94186
AC231533.1	0.110416	0.52775	0.782078
AC232271.1	0.106609	0.542165	0.789852
AC233266.2	0.140876	0.419549	0.709904
AC233280.1	-0.12748	0.465528	0.74091
AC233296.1	-0.224358	0.195076	0.499787
AC233702.5	0.0538686	0.758585	0.90394
AC233976.1	0.207013	0.232788	0.54165
AC234582.1	-0.0671242	0.701629	0.879095
AC234772.2	-0.261869	0.128603	0.410241
AC234772.3	-0.272163	0.113721	0.38461
AC234781.1	-0.267933	0.119672	0.395136
AC235565.2	-0.304456	0.0753613	0.309932
AC237221.1	0.21632	0.211983	0.519809
AC239727.1	-0.217731	0.208946	0.51645
AC239799.1	0.0726239	0.67844	0.865911
AC239800.2	0.270612	0.115877	0.388549
AC239800.3	-0.0613425	0.726296	0.89043
AC239803.3	0.256792	0.136453	0.42156
AC239804.1	0.205885	0.235401	0.543581
AC239809.3	0.12057	0.490246	0.757896
AC239859.3	0.0854564	0.625479	0.835392
AC239868.3	0.143979	0.409277	0.701295
AC240274.1	-0.140876	0.419549	0.709904
AC240565.1	0.260459	0.130749	0.413176
AC240565.2	0.100545	0.565501	0.803377
AC242426.2	0.107737	0.537874	0.787423
AC243562.3	0.165836	0.341054	0.645229
AC243571.2	-0.133966	0.442939	0.725145
AC243829.1	-0.0724828	0.679031	0.866493
AC243829.2	0.00282034	0.987171	0.99541
AC243829.4	-0.0521764	0.765954	0.906593
[truncated: 17,211 more rows]

## Sheet: VIP
gene	corr	p_value	p_adjusted
A1BG	-0.0482279	0.783226	0.916848
A1BG-AS1	0.105622	0.545932	0.794999
A1CF	0.209128	0.227943	0.539275
A2M	-0.314045	0.0661753	0.285484
A2M-AS1	-0.193476	0.265446	0.581008
A2ML1	0.371721	0.0278972	0.17315
A2ML1-AS1	0.147222	0.398693	0.694616
A4GALT	0.301495	0.0783901	0.31316
AAAS	0.157798	0.365289	0.669477
AACS	-0.0784056	0.654371	0.853681
AADACL2-AS1	0.270753	0.11568	0.383052
AADAT	-0.243396	0.158852	0.450718
AAED1	-0.256651	0.136676	0.418225
AAGAB	0.28006	0.103211	0.363148
AAK1	-0.057535	0.742691	0.898538
AAMDC	-0.0800978	0.64739	0.850294
AAMP	0.0297546	0.865266	0.949424
AANAT	0.322788	0.0585889	0.266002
AAR2	-0.00183322	0.991661	0.996901
AARS	0.377362	0.0254321	0.163844
AARS2	-0.000705086	0.996793	0.998464
AARSD1	-0.0148068	0.932721	0.973961
AASDH	-0.389207	0.0208373	0.144731
AASDHPPT	-0.169785	0.329518	0.642684
AASS	0.289649	0.0914588	0.341011
AATBC	0.082072	0.639282	0.846307
AATF	0.115211	0.509868	0.771796
AATK	0.156811	0.368334	0.671612
AB015752.1	0.258485	0.133798	0.412957
ABALON	0.0937764	0.59208	0.820083
ABAT	0.162734	0.350289	0.65877
ABCA1	0.525571	0.00118601	0.0220702
ABCA10	0.341967	0.0443566	0.227918
ABCA12	0.139607	0.423792	0.71438
ABCA13	0.324622	0.0570892	0.262887
ABCA2	0.417552	0.0125693	0.105738
ABCA3	0.107032	0.540554	0.791242
ABCA4	0.280624	0.10249	0.362174
ABCA5	-0.01664	0.924414	0.971616
ABCA6	0.35635	0.0356265	0.201412
ABCA7	0.439551	0.00824249	0.0807122
ABCA8	0.277945	0.105951	0.368018
ABCA9	0.43941	0.00826553	0.0807436
ABCA9-AS1	0.320673	0.0603579	0.271011
ABCB1	-0.44914	0.00679884	0.0711623
ABCB10	0.270048	0.116668	0.38445
ABCB11	0.298956	0.0810606	0.318762
ABCB4	0.756839	1.43509e-07	4.11487e-05
ABCB5	0.544185	0.00072674	0.0159946
ABCB6	-0.168375	0.33361	0.645716
ABCB7	0.262715	0.127328	0.403134
ABCB8	0.377221	0.0254915	0.164071
ABCB9	0.390477	0.0203888	0.142589
ABCC1	0.667293	1.19661e-05	0.000834265
ABCC10	-0.00098712	0.99551	0.99801
ABCC11	-0.073893	0.673129	0.863161
ABCC12	0.154555	0.375351	0.677188
ABCC2	0.230281	0.183238	0.484965
ABCC3	0.427564	0.0104078	0.0942953
ABCC4	-0.461549	0.00525629	0.0599818
ABCC5	0.206872	0.233114	0.543923
ABCC5-AS1	0.256369	0.137123	0.418773
ABCC6	0.341685	0.0445436	0.22836
ABCC8	-0.0267933	0.87857	0.953561
ABCC9	0.179938	0.300978	0.616925
ABCD1	0.172605	0.321428	0.634811
ABCD2	0.446178	0.00721954	0.0741551
ABCD3	-0.261446	0.129244	0.406419
ABCD4	0.129031	0.460071	0.738945
ABCE1	-0.250729	0.146284	0.431165
ABCF1	0.359735	0.0337903	0.194873
ABCF2	0.0949046	0.587613	0.817342
ABCF3	0.065291	0.709419	0.882237
ABCG1	0.216461	0.211678	0.51976
ABCG2	0.186848	0.282482	0.598165
ABCG4	0.321378	0.0597636	0.269412
ABCG5	0.138338	0.42806	0.717001
ABCG8	0.361568	0.0328283	0.19155
ABHD1	0.18713	0.281743	0.597408
ABHD10	-0.0304597	0.862103	0.948327
ABHD11	0.0679703	0.698043	0.876126
ABHD12	0.0100122	0.954479	0.981378
ABHD13	-0.0345492	0.843803	0.941165
ABHD14A	-0.123813	0.47856	0.751913
ABHD14B	-0.167669	0.335668	0.647421
ABHD16A	0.14553	0.404195	0.699593
ABHD17A	0.227743	0.188247	0.491452
ABHD17B	0.153709	0.378002	0.679143
ABHD17C	0.14835	0.395049	0.69176
ABHD18	0.0356773	0.838768	0.939306
ABHD2	0.0696625	0.690892	0.872199
ABHD3	0.410501	0.0143092	0.115005
ABHD4	-0.136646	0.433786	0.720899
ABHD5	0.439128	0.00831178	0.0809236
ABHD6	0.347607	0.0407478	0.217843
ABHD8	0.271317	0.114893	0.381752
ABI1	-0.00296136	0.98653	0.994492
ABI2	-0.324763	0.0569751	0.262599
ABI3	0.480446	0.00348727	0.0461899
ABI3BP	0.135518	0.437627	0.723444
ABL1	0.269343	0.117663	0.38654
ABL2	0.0713547	0.683766	0.868325
ABLIM1	0.467895	0.00459136	0.0548216
ABLIM2	0.783209	2.67612e-08	1.70251e-05
ABLIM3	-0.657845	1.75141e-05	0.00108374
ABO	0.654179	2.02326e-05	0.00120437
ABR	0.0628937	0.71965	0.888348
ABRA	-0.176695	0.309919	0.624562
ABRACL	0.192347	0.268297	0.583484
ABRAXAS1	0.249318	0.148643	0.434968
ABRAXAS2	-0.00479458	0.978192	0.990502
ABT1	0.0263702	0.880474	0.954101
ABTB1	0.0315879	0.857047	0.946551
ABTB2	0.473536	0.00406257	0.0508333
AC000058.1	-0.00958917	0.9564	0.982424
AC000093.1	-0.0138197	0.937197	0.975383
AC000124.1	0.259331	0.132485	0.4114
AC000372.1	-0.237614	0.169296	0.466717
AC001226.2	-0.152299	0.382446	0.683087
AC002064.1	0.514854	0.00155298	0.0264787
AC002064.2	-0.0792572	0.650854	0.85218
AC002070.1	0.226051	0.19164	0.495795
AC002074.1	-0.0466767	0.79004	0.919432
AC002101.1	-0.0255241	0.884283	0.955583
AC002116.2	0.0892639	0.610098	0.829297
AC002127.2	0.233665	0.176706	0.476221
AC002310.2	0.218436	0.207439	0.515319
AC002310.4	0.316866	0.0636482	0.279678
AC002310.5	0.155683	0.371833	0.674607
AC002375.1	0.231973	0.179951	0.480325
AC002383.1	-0.10125	0.562764	0.804208
AC002428.1	0.496098	0.0024386	0.0363966
AC002428.2	0.383285	0.02304	0.154089
AC002429.2	-0.255241	0.13892	0.421042
AC002454.1	-0.32307	0.0583561	0.265241
AC002463.1	0.00197424	0.99102	0.996649
AC002472.1	0.198975	0.251834	0.566377
AC002480.2	0.0582401	0.739646	0.897414
AC002553.1	-0.105481	0.546471	0.795386
AC002553.2	-0.125364	0.473024	0.747656
AC002558.2	-0.174015	0.31743	0.630769
AC002996.1	0.489753	0.00282482	0.0401591
AC003002.1	-0.00366645	0.983323	0.99303
AC003002.2	0.154132	0.376675	0.678075
AC003005.1	-0.104635	0.549712	0.796628
AC003005.2	0.0315879	0.857047	0.946551
AC003006.1	0.236486	0.17139	0.468406
AC003102.1	0.150183	0.389168	0.687792
AC003666.1	0.141581	0.417202	0.709261
AC003681.1	0.171195	0.325458	0.63905
AC003682.1	-0.0889818	0.611232	0.830117
AC003975.1	0.082354	0.638127	0.845768
AC003982.1	0.151181	0.385989	0.686164
AC003984.1	0.272022	0.113916	0.38043
AC003988.1	-0.72779	7.26916e-07	0.000120314
AC003991.1	0.209975	0.226024	0.536606
AC004009.1	0.237332	0.169818	0.466931
AC004014.1	0.0399079	0.819946	0.932905
AC004023.1	-0.269061	0.118063	0.387104
AC004034.1	0.134953	0.439554	0.724864
AC004039.1	-0.12198	0.485147	0.756134
AC004052.1	0.150747	0.387368	0.686519
AC004053.1	0.331954	0.0513923	0.248691
AC004069.1	-0.0980069	0.575404	0.810158
AC004076.1	0.149196	0.392328	0.689665
AC004076.2	-0.18572	0.28545	0.601137
AC004112.1	0.0786876	0.653206	0.853199
AC004130.1	-0.0813669	0.642173	0.848423
AC004147.2	-0.528673	0.00109516	0.0210134
AC004148.2	-0.31052	0.0694443	0.293552
AC004149.1	0.282739	0.099818	0.3577
AC004156.1	0.0304597	0.862103	0.948327
AC004158.1	-0.432782	0.00941231	0.0875758
AC004160.2	0.496979	0.0023888	0.0359167
AC004223.3	0.041177	0.814318	0.929984
AC004231.1	-0.00169221	0.992302	0.997053
AC004233.2	0.251857	0.144417	0.428266
AC004233.4	-0.119583	0.493831	0.762257
AC004241.1	0.0102943	0.953198	0.980655
AC004253.1	-0.161606	0.353684	0.661246
AC004448.2	0.636552	3.94469e-05	0.00193043
AC004471.1	0.189386	0.275876	0.591312
AC004485.1	-0.31193	0.0681219	0.290435
AC004492.1	0.0124095	0.943595	0.977245
AC004494.1	0.213359	0.218458	0.528317
AC004520.1	-0.0768544	0.660796	0.85783
AC004522.2	-0.323916	0.0576623	0.263736
AC004540.1	0.141017	0.419079	0.710968
AC004540.2	0.0994171	0.569892	0.806638
AC004542.1	0.142578	0.413895	0.707121
AC004542.2	0.249318	0.148643	0.434968
AC004551.1	-0.0898279	0.607833	0.828154
AC004554.2	0.212372	0.220647	0.530585
AC004556.1	0.212795	0.219707	0.530015
AC004590.1	0.210116	0.225705	0.536287
AC004672.1	-0.0108583	0.950637	0.979505
AC004690.2	0.422064	0.0115523	0.100807
AC004702.1	0.146094	0.402356	0.698191
AC004704.1	-0.0286265	0.87033	0.95075
AC004784.1	0.71115	1.6841e-06	0.000219775
AC004803.1	-0.193617	0.265091	0.580731
AC004805.1	0.0352543	0.840656	0.939817
AC004812.2	0.243255	0.159101	0.45111
AC004816.1	0.0585221	0.738429	0.897007
AC004817.1	0.102519	0.557853	0.802088
AC004817.4	-0.0462536	0.791901	0.920412
AC004828.1	0.219423	0.205341	0.5128
AC004830.1	0.136505	0.434265	0.72093
AC004832.1	0.481997	0.00336831	0.0451132
AC004834.1	0.288098	0.093287	0.344109
AC004835.1	0.0965968	0.580939	0.814067
AC004852.2	0.263702	0.125853	0.400518
AC004862.1	-0.788004	1.92337e-08	1.56624e-05
AC004865.2	0.00916612	0.958322	0.982848
AC004870.4	0.0187553	0.914839	0.967797
AC004884.2	0.204052	0.239688	0.551614
AC004888.1	0.277945	0.105951	0.368018
AC004889.1	0.392028	0.0198516	0.140277
AC004895.1	0.0923663	0.597686	0.822197
AC004908.1	-0.074034	0.672539	0.862895
AC004908.3	-0.057535	0.742691	0.898538
AC004918.1	0.368337	0.0294683	0.179133
AC004921.1	-0.0777005	0.657289	0.855295
AC004922.1	0.358607	0.0343935	0.197068
AC004943.2	-0.164708	0.344395	0.654701
AC004946.1	0.240434	0.164142	0.459389
AC004949.1	-0.116903	0.503629	0.768697
AC004951.1	0.0889818	0.611232	0.830117
AC004969.1	0.0672652	0.701031	0.877927
AC004973.1	0.278509	0.105215	0.366839
AC004982.1	-0.090251	0.606137	0.827282
AC004982.2	0.057112	0.74452	0.899788
AC005009.2	0.343518	0.0433395	0.225308
AC005013.1	0.283021	0.0994658	0.356815
AC005020.2	0.140171	0.421903	0.713144
AC005034.3	0.0361004	0.836882	0.939157
AC005037.1	0.259472	0.132267	0.411287
AC005041.1	0.541647	0.000778233	0.0169085
AC005064.1	0.0377926	0.829346	0.936689
AC005070.3	0.341121	0.0449194	0.229536
AC005086.1	0.326455	0.0556201	0.259526
AC005091.1	0.287534	0.0939586	0.345772
AC005096.1	0.487637	0.00296489	0.0415411
AC005144.1	0.215615	0.213512	0.521685
AC005154.4	0.0833412	0.634091	0.844101
AC005154.6	0.260882	0.130103	0.408047
AC005162.3	0.612579	9.17526e-05	0.00348489
AC005165.1	0.265112	0.123767	0.397358
AC005186.1	0.115634	0.508304	0.770863
AC005197.1	0.0671242	0.701629	0.878352
AC005208.1	-0.314045	0.0661753	0.285484
AC005224.1	-0.0239729	0.891272	0.95881
AC005224.3	-0.258061	0.134458	0.414429
AC005225.2	0.144402	0.407888	0.701985
AC005244.2	0.0798381	0.648459	0.850996
AC005258.1	0.3438	0.0431566	0.224874
AC005261.1	0.0774184	0.658457	0.855885
AC005261.3	0.01664	0.924414	0.971616
AC005280.2	0.135518	0.437627	0.723444
AC005288.1	0.116903	0.503629	0.768697
AC005291.2	0.204757	0.238033	0.549669
AC005304.1	-0.242127	0.161103	0.454132
AC005304.3	-0.263702	0.125853	0.400518
AC005324.3	0.0221397	0.899543	0.962267
AC005324.4	0.16076	0.356244	0.663229
AC005332.1	0.156529	0.369207	0.67236
AC005332.3	-0.0936354	0.59264	0.820132
AC005332.4	-0.0881357	0.614639	0.831858
AC005332.5	0.333647	0.0501444	0.245217
AC005332.6	-0.0719188	0.681397	0.867155
AC005332.7	-0.226192	0.191356	0.4955
AC005332.8	-0.136646	0.433786	0.720899
AC005355.1	0.170349	0.32789	0.641229
AC005358.2	0.217872	0.208644	0.516736
AC005381.1	0.197156	0.256285	0.570975
AC005392.3	0.560684	0.000459489	0.0113799
AC005394.1	0.109006	0.533067	0.786447
AC005410.2	-0.0510482	0.770878	0.910456
AC005476.2	0.329275	0.0534188	0.254445
AC005480.1	0.140171	0.421903	0.713144
AC005481.1	0.0641628	0.714228	0.885035
AC005498.3	-0.0258061	0.883013	0.954971
AC005520.2	0.090251	0.606137	0.827282
AC005523.1	-0.00112814	0.994868	0.998006
AC005537.1	0.25651	0.136899	0.418593
AC005544.1	0.0296136	0.865898	0.949424
AC005580.1	0.175989	0.311884	0.626353
AC005597.1	0.108724	0.534133	0.787107
AC005606.2	0.100827	0.564405	0.804625
AC005618.1	-0.102519	0.557853	0.802088
AC005670.1	0.0485099	0.781988	0.916401
AC005670.2	0.129877	0.457109	0.736979
AC005692.1	-0.0579581	0.740864	0.898035
AC005696.4	0.339428	0.0460623	0.23321
AC005697.1	0.371016	0.0282187	0.174507
AC005699.1	0.594952	0.000163584	0.00543269
AC005702.1	0.268638	0.118665	0.388325
AC005703.4	-0.0954686	0.585384	0.815692
AC005725.1	0.264971	0.123974	0.39771
AC005726.1	0.369747	0.0288051	0.176312
AC005772.1	0.154837	0.374469	0.676557
AC005775.1	0.260882	0.130103	0.408047
AC005776.2	0.0527404	0.763495	0.90774
AC005808.1	0.365658	0.0307629	0.183711
AC005828.3	-0.0617655	0.724481	0.890263
AC005833.1	0.15949	0.360104	0.665788
AC005833.2	0.307982	0.0718753	0.298986
AC005838.2	0.0554198	0.751848	0.902856
AC005842.1	0.0291906	0.867797	0.950176
AC005865.1	0.491586	0.00270813	0.0391285
AC005871.2	0.049356	0.77828	0.914899
AC005899.5	0.0627526	0.720253	0.888446
AC005899.6	-0.192206	0.268655	0.583826
AC005899.7	-0.0995581	0.569343	0.80642
AC005899.8	-0.0287675	0.869697	0.95075
AC005920.1	0.27315	0.112365	0.378542
AC005943.1	0.271881	0.114111	0.380706
AC005972.1	-0.0201655	0.908462	0.965768
AC005972.4	0.168375	0.33361	0.645716
AC005993.1	0.58649	0.000213384	0.00653245
AC005999.1	-0.146376	0.401439	0.697431
AC006004.1	0.267087	0.12089	0.392579
AC006013.1	0.307276	0.0725622	0.300248
AC006019.1	0.420372	0.0119252	0.10274
AC006019.2	0.286406	0.0953131	0.348802
AC006030.1	0.065432	0.708819	0.881714
AC006058.1	0.0768544	0.660796	0.85783
AC006059.1	0.345915	0.0418046	0.221457
AC006063.2	0.651217	2.27017e-05	0.00130554
AC006064.2	0.154837	0.374469	0.676557
AC006064.6	-0.109993	0.529342	0.784362
AC006115.1	-0.0785466	0.653788	0.853413
AC006115.3	0.220692	0.202667	0.509495
AC006148.1	0.423052	0.0113394	0.0998043
AC006148.2	0.166541	0.338977	0.649678
AC006160.1	0.516405	0.00149436	0.0257815
AC006206.2	0.256228	0.137346	0.419142
AC006213.2	-0.0345492	0.843803	0.941165
AC006213.3	-0.106327	0.54324	0.79278
AC006254.1	-0.26231	0.127937	0.403892
AC006288.1	0.335198	0.0490218	0.242112
AC006296.2	-0.11789	0.500008	0.766676
AC006299.1	-0.143979	0.409277	0.70295
AC006305.1	-0.500329	0.00220747	0.0338401
AC006333.2	-0.14976	0.39052	0.688569
AC006369.1	-0.161888	0.352834	0.660444
AC006372.1	0.510024	0.0017486	0.028801
AC006372.3	0.607784	0.000107745	0.00389605
AC006435.2	-0.01664	0.924414	0.971616
AC006449.1	-0.0211526	0.904001	0.963946
AC006460.1	0.136646	0.433786	0.720899
AC006480.2	0.0152299	0.930804	0.972857
AC006486.1	0.160196	0.357956	0.66423
AC006487.1	0.162875	0.349866	0.658461
AC006504.1	-0.360158	0.0335663	0.194076
AC006504.5	0.0623296	0.722064	0.88971
AC006511.4	0.280906	0.10213	0.361909
AC006538.2	0.175566	0.313067	0.627059
AC006547.1	0.368619	0.0293347	0.178641
AC006581.2	0.315737	0.0646498	0.282191
AC006946.2	0.0547147	0.754908	0.904184
AC006946.3	0.0401899	0.818695	0.932262
AC006960.2	0.256651	0.136676	0.418225
AC006974.1	0.136787	0.433307	0.720456
AC006974.2	0.271881	0.114111	0.380706
AC006978.2	-0.367632	0.0298046	0.180584
AC007001.1	-0.476497	0.00380667	0.0491104
AC007036.1	0.00126915	0.994227	0.997805
AC007038.1	0.0114224	0.948076	0.978699
AC007038.2	0.0108583	0.950637	0.979505
AC007040.2	0.254959	0.139372	0.421409
AC007091.1	-0.0461126	0.792521	0.920412
AC007100.1	0.215192	0.214434	0.52287
AC007114.1	-0.16217	0.351984	0.659825
AC007114.2	0.016781	0.923775	0.971546
AC007128.1	-0.0363824	0.835625	0.939144
AC007163.1	0.191219	0.271168	0.586595
AC007216.4	0.108724	0.534133	0.787107
AC007218.1	-0.0650089	0.71062	0.882553
AC007220.1	0.540237	0.000808213	0.0173561
AC007221.1	0.152863	0.380665	0.681401
AC007221.2	0.0197424	0.910374	0.966439
AC007228.2	-0.106891	0.541091	0.791629
AC007255.1	-0.113096	0.517719	0.776738
AC007262.2	-0.177118	0.308743	0.623922
AC007272.1	0.311366	0.0686485	0.291459
AC007277.1	-0.206026	0.235073	0.545681
AC007285.1	0.35903	0.0341663	0.196374
AC007319.1	-0.0212936	0.903364	0.96362
AC007325.2	-0.153427	0.378888	0.680015
AC007325.4	0.286829	0.0948034	0.347937
AC007326.4	0.469587	0.00442682	0.0536116
AC007336.1	-0.0463947	0.79128	0.92035
AC007344.1	0.342531	0.0439845	0.227442
AC007349.1	-0.041318	0.813694	0.929896
AC007364.1	-0.305725	0.0740915	0.303065
AC007368.2	-0.349159	0.0397982	0.215024
AC007370.2	0.217025	0.21046	0.51902
AC007375.3	0.244242	0.157363	0.448369
AC007376.2	0.500047	0.00222226	0.0339901
AC007384.1	0.162029	0.352409	0.660073
AC007388.1	0.639513	3.53643e-05	0.00179987
AC007389.3	-0.0686754	0.69506	0.874215
AC007402.1	-0.0334211	0.848844	0.943376
AC007405.1	-0.197283	0.255972	0.570952
AC007405.3	0.140735	0.420019	0.711792
AC007406.3	-0.0377926	0.829346	0.936689
AC007422.2	-0.651076	2.28258e-05	0.00130898
AC007450.1	0.163862	0.346914	0.656119
AC007463.1	-0.384299	0.0226498	0.1525
AC007493.1	0.198552	0.252864	0.567127
AC007494.2	-0.0858795	0.623762	0.837414
AC007495.1	0.181207	0.297524	0.613304
AC007496.1	-0.305324	0.0744916	0.304178
AC007496.2	-0.0775595	0.657873	0.855562
AC007513.1	0.229999	0.18379	0.485668
AC007529.2	0.256933	0.13623	0.417614
AC007533.1	-0.369747	0.0288051	0.176312
AC007541.1	-0.0290495	0.86843	0.950255
AC007557.3	-0.204193	0.239357	0.5511
AC007563.2	-0.430243	0.00988598	0.0904941
AC007566.1	0.0745981	0.670185	0.861557
AC007569.1	0.1664	0.339392	0.65029
AC007610.1	0.251434	0.145115	0.42946
AC007610.2	0.103507	0.554047	0.799609
AC007611.1	0.00761493	0.965371	0.9863
AC007614.1	0.0891229	0.610665	0.829624
AC007622.2	-0.296078	0.0841736	0.325823
AC007638.2	0.308264	0.071602	0.298215
AC007656.1	-0.704099	2.36313e-06	0.000284666
AC007679.1	-0.0208705	0.905275	0.964395
AC007681.1	-0.222243	0.199431	0.505605
AC007686.2	0.28147	0.101415	0.360818
AC007686.3	0.163016	0.349443	0.65797
AC007743.1	-0.073752	0.673718	0.863482
AC007773.1	-0.0157939	0.928247	0.972369
AC007785.1	0.0989941	0.571543	0.807739
AC007785.3	0.0157939	0.928247	0.972369
AC007846.2	0.270612	0.115877	0.383394
AC007878.1	0.0713547	0.683766	0.868325
AC007879.1	0.3854	0.0222322	0.150868
AC007923.4	0.386246	0.0219157	0.149718
AC007938.2	-0.253267	0.142108	0.424883
AC007938.3	-0.324763	0.0569751	0.262599
AC007952.4	0.0558428	0.750014	0.902186
AC007966.1	0.278509	0.105215	0.366839
AC007993.3	0.0135377	0.938477	0.975684
AC008011.2	-0.00719188	0.967294	0.98668
AC008014.1	0.193194	0.266157	0.581377
AC008040.1	0.295995	0.0842647	0.325823
AC008050.1	0.370311	0.0285433	0.17582
AC008056.2	-0.233242	0.177513	0.477575
AC008067.1	0.0203065	0.907824	0.965595
AC008073.1	0.0551377	0.753072	0.903207
AC008073.2	0.171477	0.324649	0.637955
AC008074.1	0.425026	0.0109235	0.0976636
AC008079.2	0.178669	0.304457	0.62062
AC008080.4	0.115775	0.507784	0.77036
AC008083.1	0.20236	0.243692	0.556988
AC008105.1	-0.0665601	0.704023	0.879726
AC008105.3	0.767134	7.64592e-08	2.68372e-05
AC008109.1	0.136505	0.434265	0.72093
AC008124.1	0.117749	0.500524	0.766775
AC008127.1	-0.0768544	0.660796	0.85783
AC008267.5	0.106045	0.544316	0.793326
AC008269.1	0.024819	0.887459	0.956831
AC008269.2	-0.0600733	0.731748	0.894173
AC008277.1	-0.0438563	0.802467	0.925012
AC008392.1	0.0133966	0.939116	0.975684
AC008393.1	0.17331	0.319425	0.632389
AC008403.3	-0.40613	0.0154864	0.120379
AC008415.1	0.105904	0.544854	0.79377
AC008429.1	-0.0201655	0.908462	0.965768
AC008434.1	0.165977	0.340638	0.651575
AC008438.1	0.3438	0.0431566	0.224874
AC008438.2	-0.133684	0.443908	0.728269
AC008440.1	-0.144825	0.406501	0.701199
AC008443.3	0.389489	0.0207369	0.144181
AC008443.4	0.477484	0.00372454	0.0484499
AC008443.5	0.0791106	0.651459	0.852394
AC008443.6	-0.0998472	0.568216	0.805929
AC008467.1	-0.0764313	0.662553	0.858577
AC008496.2	0.117123	0.502822	0.768329
AC008507.2	-0.169362	0.330743	0.643592
AC008537.1	0.324904	0.0568612	0.262371
AC008537.2	-0.0122685	0.944235	0.97746
AC008543.1	0.0439974	0.801845	0.924713
AC008549.2	-0.129877	0.457109	0.736979
AC008554.1	0.10125	0.562764	0.804208
AC008567.2	-0.190373	0.273334	0.588653
AC008568.1	-0.0196014	0.911012	0.966561
AC008572.1	0.171054	0.325862	0.639536
AC008574.1	0.255382	0.138695	0.420797
AC008575.1	-0.00719188	0.967294	0.98668
AC008581.2	-0.0392028	0.823077	0.933753
AC008591.1	0.0476638	0.785702	0.917689
AC008601.1	0.369465	0.0289368	0.176852
AC008610.1	0.0461126	0.792521	0.920412
AC008629.1	-0.0750211	0.66842	0.861138
AC008662.1	0.090251	0.606137	0.827282
AC008663.2	0.0826361	0.636973	0.845559
AC008667.1	0.370311	0.0285433	0.17582
AC008676.1	0.0600733	0.731748	0.894173
AC008691.1	-0.325327	0.0565205	0.261451
AC008695.1	-0.0789696	0.652041	0.852827
AC008700.1	-0.643461	3.05156e-05	0.00160526
AC008708.2	0.484817	0.00316101	0.0433054
AC008728.1	0.217872	0.208644	0.516736
AC008731.1	0.0599323	0.732355	0.894431
AC008735.2	-0.041318	0.813694	0.929896
AC008736.1	0.372285	0.0276422	0.17225
AC008741.2	0.0344082	0.844433	0.941506
AC008752.1	-0.0672652	0.701031	0.877927
AC008758.1	0.187271	0.281374	0.596999
AC008758.4	0.0919432	0.599372	0.823348
AC008758.5	0.016076	0.926969	0.972093
AC008758.6	0.0119865	0.945515	0.977741
AC008761.2	0.164285	0.345653	0.65544
AC008764.1	0.0102943	0.953198	0.980655
AC008764.6	0.343518	0.0433395	0.225308
AC008764.8	-0.0685344	0.695657	0.874424
AC008770.1	0.154414	0.375792	0.677264
AC008770.2	0.169644	0.329926	0.64311
AC008771.1	-0.132274	0.448773	0.731182
AC008780.1	0.225769	0.19221	0.496323
AC008780.2	0.363542	0.0318175	0.187642
AC008781.2	-0.470715	0.00431997	0.0528204
AC008825.1	0.0745981	0.670185	0.861557
AC008840.1	0.118629	0.497308	0.764738
AC008878.3	-0.0617655	0.724481	0.890263
AC008892.1	-0.0559838	0.749403	0.902102
AC008897.2	-0.262292	0.127965	0.403892
AC008915.2	-0.125223	0.473525	0.748101
AC008937.3	0.194181	0.263675	0.578748
AC008938.1	0.0848923	0.627771	0.840302
AC008946.1	0.192347	0.268297	0.583484
AC008966.1	0.240716	0.163632	0.458216
AC008982.1	0.176413	0.310704	0.625402
AC008991.1	-0.385823	0.0220735	0.150292
AC009005.1	0.133402	0.444879	0.728862
AC009019.1	0.0953276	0.585941	0.816188
AC009021.1	0.4631	0.00508653	0.0586695
AC009021.2	-0.164144	0.346073	0.655626
AC009041.2	-0.275971	0.108558	0.371744
AC009053.2	-0.0121275	0.944875	0.977676
AC009053.3	-0.0272163	0.876668	0.95302
AC009055.1	0.344082	0.0429743	0.224628
AC009060.1	0.0313058	0.858311	0.947175
AC009061.2	0.485804	0.00309112	0.0427217
AC009063.1	0.174438	0.316236	0.629812
AC009063.3	-0.00973019	0.95576	0.982248
AC009065.3	0.419808	0.0120518	0.103436
AC009065.4	0.143697	0.410205	0.703594
AC009065.8	0.239729	0.16542	0.461316
AC009086.2	0.161888	0.352834	0.660444
AC009088.1	0.274701	0.110259	0.374608
AC009093.1	0.698035	3.13816e-06	0.000338444
AC009093.2	0.813951	2.7469e-09	1.19986e-05
AC009093.4	0.355786	0.0359402	0.202287
AC009093.5	0.336467	0.0481184	0.239101
AC009107.1	0.296982	0.083186	0.323805
AC009107.2	0.149337	0.391876	0.689406
AC009113.1	-0.117608	0.501041	0.767105
AC009118.3	0.00253831	0.988454	0.995348
AC009119.1	0.252139	0.143953	0.427637
AC009119.2	0.0217166	0.901453	0.963298
AC009120.3	0.36735	0.02994	0.181188
AC009120.5	-0.0365235	0.834997	0.939144
AC009126.1	0.20659	0.233766	0.544259
AC009139.2	-0.232819	0.178323	0.478363
AC009148.1	-0.0651499	0.71002	0.882237
AC009154.1	0.266946	0.121094	0.39299
AC009163.4	0.0449845	0.79749	0.922513
AC009163.7	0.169503	0.330334	0.643413
AC009166.1	-0.256651	0.136676	0.418225
AC009167.1	0.387797	0.0213452	0.147204
AC009185.1	0.147081	0.39915	0.694877
AC009226.1	0.0943405	0.589845	0.818601
AC009227.1	-0.135941	0.436184	0.722408
AC009234.1	-0.422346	0.0114911	0.100575
AC009242.1	-0.0910971	0.60275	0.824927
AC009262.1	0.112814	0.518771	0.777011
AC009264.1	0.581837	0.000246205	0.00726386
AC009271.1	-0.714393	1.43629e-06	0.000194933
AC009275.1	-0.551095	0.000601512	0.0139313
AC009276.1	0.354658	0.0365745	0.204837
AC009283.1	-0.123108	0.481088	0.752979
AC009299.3	0.0806618	0.645069	0.849274
AC009303.2	0.247485	0.15175	0.439888
AC009312.1	-0.0200244	0.909099	0.966042
AC009313.1	0.116621	0.504666	0.769069
AC009318.1	0.000564069	0.997434	0.998464
AC009318.2	0.127339	0.466026	0.743348
AC009318.3	-0.229858	0.184066	0.485831
AC009365.1	0.426718	0.0105773	0.0953224
AC009365.2	0.355222	0.0362562	0.203671
AC009387.1	0.157657	0.365723	0.66979
AC009396.1	0.162452	0.351136	0.659327
AC009403.1	0.0662781	0.705221	0.880412
AC009404.1	0.0256651	0.883648	0.955252
AC009414.2	-0.345633	0.0419829	0.221882
AC009435.1	0.371721	0.0278972	0.17315
AC009446.1	0.132133	0.449261	0.731602
AC009478.1	0.151876	0.383785	0.684458
AC009495.1	-0.0236909	0.892544	0.959316
AC009501.1	0.229012	0.185731	0.487759
AC009502.1	0.145812	0.403275	0.698892
AC009506.1	-0.0583811	0.739038	0.897264
AC009509.1	0.108724	0.534133	0.787107
AC009518.1	0.264971	0.123974	0.39771
AC009542.1	-0.285701	0.0961671	0.350666
AC009549.1	0.237473	0.169557	0.466717
AC009554.1	0.0778415	0.656705	0.855081
AC009563.1	-0.442371	0.00779301	0.0778078
AC009567.1	0.102378	0.558397	0.802191
AC009630.1	0.410219	0.0143828	0.115323
AC009652.2	0.136364	0.434745	0.721491
AC009654.1	0.0552787	0.75246	0.903005
AC009690.3	-0.125787	0.471519	0.746496
AC009720.1	0.164567	0.344814	0.654947
AC009720.2	0.190514	0.272973	0.58831
AC009779.2	0.0596503	0.733568	0.894893
AC009812.1	0.177541	0.30757	0.623098
AC009812.3	0.107032	0.540554	0.791242
AC009902.3	-0.0808028	0.644489	0.849274
AC009948.1	-0.332519	0.0509736	0.248021
AC009950.1	0.140594	0.42049	0.711996
AC009951.2	-0.00733289	0.966653	0.98657
AC009961.1	-0.218859	0.206538	0.514274
AC009975.1	0.34239	0.0440773	0.227535
AC010096.1	-0.0688212	0.694444	0.873843
AC010099.4	0.127903	0.464036	0.742385
AC010105.1	0.346197	0.041627	0.220918
AC010127.1	0.632603	4.55525e-05	0.00213677
AC010132.3	-0.218718	0.206838	0.514643
AC010132.4	-0.103789	0.552961	0.798779
AC010145.1	0.151876	0.383785	0.684458
AC010149.1	0.156811	0.368334	0.671612
AC010157.1	-0.126915	0.46752	0.744566
AC010168.1	0.178105	0.306011	0.621858
AC010175.1	-0.248049	0.150789	0.438538
AC010198.1	0.129313	0.459083	0.73829
AC010201.2	-0.137774	0.429964	0.717887
AC010230.1	-0.797593	9.68034e-09	1.36564e-05
AC010235.1	0.0936354	0.59264	0.820132
AC010245.2	0.22591	0.191925	0.496027
AC010267.1	-0.199539	0.250465	0.565107
AC010273.1	0.065573	0.708219	0.881398
AC010280.3	-0.0633167	0.717841	0.887245
AC010285.1	-0.0857385	0.624334	0.83774
AC010300.1	0.324481	0.0572034	0.263115
AC010307.2	0.386951	0.0216548	0.148584
AC010319.2	0.360017	0.0336408	0.194397
AC010320.2	-0.136082	0.435704	0.722142
AC010320.3	-0.040895	0.815568	0.930263
AC010320.4	0.208141	0.230195	0.541145
AC010325.1	0.312776	0.0673379	0.288603
AC010326.2	-0.0234089	0.893816	0.960075
AC010327.4	0.0743161	0.671362	0.862417
AC010328.1	-0.297708	0.0823995	0.321693
AC010333.2	0.234653	0.174832	0.473806
AC010335.1	0.156681	0.368736	0.671986
AC010343.3	0.335903	0.0485183	0.240559
AC010395.1	0.12339	0.480076	0.752958
AC010422.2	0.0672652	0.701031	0.877927
AC010422.3	0.0438563	0.802467	0.925012
AC010422.6	-0.266664	0.121502	0.393938
AC010468.2	0.0554198	0.751848	0.902856
AC010487.3	0.298392	0.0816636	0.320205
AC010491.1	-0.00634577	0.97114	0.988177
AC010504.1	0.144402	0.407888	0.701985
AC010511.1	0.29529	0.0850418	0.327584
AC010519.1	0.177823	0.30679	0.622323
AC010522.1	0.132274	0.448773	0.731182
AC010528.1	0.168939	0.33197	0.644563
AC010531.1	0.343659	0.043248	0.225062
AC010542.3	0.0627526	0.720253	0.888446
AC010542.5	-0.141581	0.417202	0.709261
AC010601.1	0.205744	0.235729	0.546704
AC010615.4	0.406412	0.0154081	0.120045
AC010616.2	0.227179	0.189374	0.49256
AC010618.3	0.277381	0.106691	0.369014
AC010624.2	0.229153	0.185452	0.48728
AC010636.2	-0.0994171	0.569892	0.806638
AC010642.2	-0.126915	0.46752	0.744566
AC010643.1	0.201796	0.245037	0.558618
AC010649.1	0.131146	0.452686	0.733332
AC010680.1	-0.0442794	0.8006	0.924115
AC010680.5	-0.384413	0.0226062	0.15239
AC010731.2	0.370734	0.0283482	0.174989
AC010735.2	0.511187	0.00169962	0.0281766
AC010737.1	0.307276	0.0725622	0.300248
AC010745.2	0.0397668	0.820572	0.932939
AC010754.1	-0.43814	0.0084754	0.0816961
AC010761.1	-0.331672	0.0516027	0.249295
AC010809.2	-0.229576	0.18462	0.486221
AC010809.3	-0.144402	0.407888	0.701985
AC010834.3	0.100122	0.567146	0.805438
AC010857.1	0.470151	0.00437311	0.0531192
AC010880.1	0.282598	0.0999945	0.35808
AC010884.1	0.475087	0.00392673	0.0498684
AC010889.1	-0.0579035	0.741099	0.898185
AC010894.3	0.230422	0.182962	0.484677
AC010931.3	0.150606	0.387818	0.686957
AC010967.1	-0.457883	0.00567704	0.0631202
AC010969.2	-0.198129	0.253898	0.568505
AC010973.1	0.197142	0.256319	0.570975
AC010976.1	0.12621	0.470018	0.7458
AC010998.1	0.130441	0.45514	0.735727
AC011005.1	0.305725	0.0740915	0.303065
AC011043.1	-0.108442	0.535201	0.787996
AC011043.2	-0.180976	0.298152	0.613949
AC011092.2	-0.483266	0.00327361	0.0443113
AC011124.1	0.312635	0.0674681	0.288796
AC011124.2	0.196014	0.259105	0.574166
AC011193.1	-0.0619065	0.723877	0.890263
AC011228.1	0.115493	0.508825	0.77125
AC011247.1	0.295149	0.0851978	0.327937
AC011284.1	0.190091	0.274059	0.589217
AC011287.1	-0.0788286	0.652623	0.853199
AC011290.1	-0.0297546	0.865266	0.949424
AC011294.1	0.483971	0.003222	0.0438753
AC011306.1	-0.115916	0.507264	0.770202
AC011330.3	-0.0390618	0.823703	0.934099
AC011337.1	-0.29811	0.0819663	0.320651
AC011374.1	0.0291906	0.867797	0.950176
AC011396.2	0.352261	0.0379526	0.209274
AC011405.1	0.073893	0.673129	0.863161
AC011416.3	0.0589452	0.736605	0.896235
AC011444.1	0.491163	0.00273468	0.0394003
AC011447.3	-0.0860205	0.62319	0.837253
AC011450.1	-0.0476638	0.785702	0.917689
AC011451.1	-0.163862	0.346914	0.656119
AC011452.1	0.359171	0.0340908	0.196162
AC011453.1	-0.00846103	0.961526	0.984051
AC011455.2	-0.189809	0.274785	0.590278
AC011462.1	-0.223935	0.195941	0.501632
AC011472.1	0.382157	0.0234807	0.155656
AC011472.4	0.15949	0.360104	0.665788
AC011473.1	-0.0634577	0.717238	0.886769
AC011474.2	-0.194745	0.262263	0.576769
AC011476.3	0.378067	0.025137	0.162612
AC011477.3	0.00479458	0.978192	0.990502
AC011477.4	-0.19686	0.257014	0.571959
AC011479.1	0.0365235	0.834997	0.939144
AC011481.1	0.0198834	0.909737	0.966215
AC011483.1	0.0589452	0.736605	0.896235
AC011483.2	0.159067	0.361396	0.666724
AC011491.3	0.155542	0.372271	0.674802
AC011498.1	0.218436	0.207439	0.515319
AC011503.1	-0.19545	0.260505	0.575141
AC011509.2	0.251011	0.145816	0.430282
AC011511.1	0.0124095	0.943595	0.977245
AC011511.2	0.0908151	0.603878	0.825805
AC011523.1	0.142709	0.413462	0.706858
AC011586.1	0.0606374	0.729323	0.893301
AC011595.1	0.439692	0.0082195	0.0806422
AC011595.2	0.0857385	0.624334	0.83774
AC011603.2	0.154837	0.374469	0.676557
AC011604.2	-0.0399079	0.819946	0.932905
AC011700.1	-0.292752	0.0878851	0.333675
AC011815.1	-0.0840462	0.631215	0.842255
AC011815.2	0.073611	0.674308	0.863748
AC011824.1	-0.479317	0.00357607	0.0470294
AC011824.2	-0.528955	0.00108721	0.0209003
AC011824.4	-0.572389	0.000327044	0.00892488
AC011841.1	-0.21281	0.219674	0.530015
AC011899.1	-0.0750211	0.66842	0.861138
AC011899.2	-0.170631	0.327078	0.640749
AC011900.1	-0.265958	0.122528	0.395563
AC011921.1	-0.100686	0.564953	0.804625
AC011944.1	0.229858	0.184066	0.485831
AC011978.2	0.0895459	0.608965	0.828919
AC011990.1	-0.474805	0.00395113	0.0499609
AC011995.2	-0.158362	0.363555	0.668406
AC011997.1	-0.0418821	0.811196	0.929023
AC012074.1	-0.082072	0.639282	0.846307
AC012085.2	0.0187553	0.914839	0.967797
AC012150.1	0.0617655	0.724481	0.890263
AC012170.3	0.0626116	0.720857	0.888868
AC012174.1	-0.104635	0.549712	0.796628
AC012184.2	0.272445	0.113333	0.379816
AC012213.1	0.110134	0.528811	0.784317
AC012213.2	-0.168798	0.33238	0.644744
AC012213.4	0.279496	0.103937	0.364566
AC012236.1	-0.267228	0.120686	0.392579
AC012254.3	-0.233665	0.176706	0.476221
AC012306.2	-0.108865	0.5336	0.78672
AC012309.1	0.0375106	0.830601	0.937274
AC012313.1	0.302905	0.0769363	0.309907
AC012313.5	0.295995	0.0842647	0.325823
AC012313.6	-0.0456896	0.794384	0.92096
AC012313.8	0.253549	0.141649	0.424572
AC012322.1	0.267792	0.119874	0.390903
AC012339.1	-0.0707906	0.686139	0.869656
AC012349.1	0.270894	0.115483	0.382649
AC012355.1	0.049215	0.778898	0.91515
AC012358.1	0.223512	0.19681	0.50215
AC012358.3	0.279919	0.103392	0.363533
AC012360.3	0.217307	0.209854	0.518345
AC012363.1	0.0595093	0.734175	0.895151
AC012368.1	-0.248613	0.149832	0.436754
AC012370.2	-0.289226	0.0919547	0.341983
AC012404.1	0.30172	0.0781562	0.312533
AC012404.2	0.213641	0.217836	0.527501
AC012409.1	0.101109	0.563311	0.804312
AC012409.2	0.317148	0.0633997	0.279129
AC012409.3	-0.0974429	0.577615	0.811475
AC012409.4	0.049497	0.777662	0.914384
AC012413.1	-0.119301	0.494858	0.763032
AC012414.5	0.0109993	0.949996	0.979192
AC012435.2	0.27315	0.112365	0.378542
AC012464.1	0.239024	0.166705	0.462871
AC012464.3	0.0356773	0.838768	0.939306
AC012467.1	0.315314	0.0650285	0.282995
AC012467.2	-0.109852	0.529874	0.784578
AC012494.1	-0.190796	0.27225	0.587499
AC012508.1	-0.206308	0.234419	0.544783
AC012560.1	0.252703	0.143028	0.426383
AC012574.1	0.243537	0.158603	0.450263
AC012593.1	-0.663063	1.42149e-05	0.000933506
AC012613.2	-0.372876	0.0273774	0.171545
AC012615.1	0.147363	0.398236	0.694118
AC012617.1	0.179656	0.301749	0.617573
AC012625.1	-0.133402	0.444879	0.728862
AC012645.1	0.361427	0.0329015	0.191867
AC012651.1	0.124941	0.47453	0.748817
AC012668.3	0.116621	0.504666	0.769069
AC013271.1	-0.125928	0.471018	0.746167
AC013275.1	0.349397	0.0396535	0.214791
AC013394.1	-0.074034	0.672539	0.862895
AC013468.1	0.122826	0.482101	0.754043
AC013470.2	0.118031	0.499492	0.766058
AC013472.2	-0.0710727	0.684952	0.869072
AC013472.3	-0.198129	0.253898	0.568505
AC013476.1	0.145389	0.404656	0.699914
AC013546.1	-0.301777	0.0780976	0.31236
AC013565.1	-0.112673	0.519297	0.777513
AC013652.1	-0.343659	0.043248	0.225062
AC013731.1	0.00564069	0.974345	0.988869
AC013762.1	-0.204475	0.238694	0.550322
AC015522.1	0.245652	0.154904	0.444161
AC015574.1	0.132979	0.446337	0.729959
AC015660.2	0.0878537	0.615776	0.832402
AC015660.3	0.134389	0.441487	0.72652
AC015688.4	0.0380746	0.828091	0.936103
AC015802.4	0.298674	0.0813617	0.319268
AC015802.6	-0.0717777	0.681989	0.867529
AC015813.1	0.0640218	0.714829	0.885458
AC015813.2	0.281611	0.101236	0.360372
AC015845.2	0.292188	0.0885267	0.335049
AC015849.1	0.0930713	0.59488	0.821
AC015849.3	0.0667011	0.703424	0.879626
AC015849.5	0.0604964	0.729929	0.89356
AC015908.2	0.0298956	0.864633	0.949424
AC015909.2	0.12748	0.465528	0.743194
AC015922.4	0.236627	0.171127	0.468065
AC015961.1	0.0432923	0.804959	0.926153
AC015961.2	-0.065996	0.706419	0.880613
AC015967.1	-0.139184	0.425212	0.715351
AC015971.1	-0.163298	0.348599	0.657413
AC016065.1	0.131287	0.452196	0.733121
AC016152.1	0.280342	0.10285	0.362503
AC016205.1	-0.280201	0.10303	0.362763
AC016229.2	-0.247485	0.15175	0.439888
AC016245.1	-0.0762903	0.663139	0.85879
AC016257.1	-0.0418821	0.811196	0.929023
AC016394.2	0.172605	0.321428	0.634811
AC016395.1	0.0375106	0.830601	0.937274
AC016493.1	-0.0509072	0.771494	0.910602
AC016526.1	0.446883	0.00711741	0.0734395
AC016550.2	-0.0884178	0.613502	0.83137
AC016588.2	0.104635	0.549712	0.796628
AC016590.1	0.0824951	0.63755	0.845768
AC016598.1	0.471877	0.00421234	0.052168
AC016629.2	-0.184027	0.28994	0.605768
AC016642.1	0.464229	0.00496606	0.0576392
AC016650.1	0.626962	5.57586e-05	0.00242033
AC016687.3	0.11916	0.495371	0.763477
AC016700.3	0.264971	0.123974	0.39771
AC016705.1	-0.264548	0.124598	0.398957
AC016705.2	-0.0392028	0.823077	0.933753
AC016708.1	0.278932	0.104666	0.365612
AC016710.1	-0.286688	0.0949731	0.348246
AC016717.2	-0.201655	0.245374	0.558698
AC016722.2	0.135377	0.438108	0.723769
AC016722.3	0.132838	0.446824	0.73011
AC016723.1	-0.138761	0.426634	0.716146
AC016727.1	0.297828	0.0822699	0.321407
AC016738.1	-0.0877127	0.616345	0.832728
AC016745.1	0.152017	0.383338	0.684081
AC016745.2	0.383003	0.0231495	0.154517
AC016766.1	0.154555	0.375351	0.677188
AC016831.1	0.0509072	0.771494	0.910602
AC016831.5	0.185579	0.285822	0.601486
AC016831.7	0.160196	0.357956	0.66423
AC016866.1	0.109147	0.532534	0.786059
AC016877.1	0.240152	0.164652	0.459995
AC016907.2	0.215615	0.213512	0.521685
AC016910.1	0.0724828	0.679031	0.866202
AC016924.1	0.159772	0.359244	0.665406
AC016933.1	-0.137774	0.429964	0.717887
AC017002.5	0.273996	0.111213	0.376842
AC017006.2	-0.057676	0.742082	0.898442
AC017053.1	0.16358	0.347756	0.656797
AC017071.1	0.106186	0.543778	0.793053
AC017074.1	0.194745	0.262263	0.576769
AC017083.1	0.312494	0.0675985	0.289051
AC017083.3	0.0569709	0.745129	0.899831
AC017091.1	0.241844	0.161607	0.454607
AC017101.1	-0.229717	0.184343	0.485995
AC018413.1	0.185451	0.286161	0.601835
AC018437.2	0.145248	0.405117	0.700413
AC018467.1	0.298251	0.0818148	0.320428
AC018521.4	0.155119	0.373589	0.676107
AC018523.2	0.11648	0.505185	0.769111
AC018541.1	-0.369042	0.0291352	0.177905
AC018554.1	0.270048	0.116668	0.38445
AC018557.2	-0.0296136	0.865898	0.949424
AC018616.1	-0.0510482	0.770878	0.910456
AC018618.1	0.0108583	0.950637	0.979505
AC018638.6	-0.0989941	0.571543	0.807739
AC018638.7	-0.146235	0.401897	0.697751
AC018643.1	-0.111686	0.522987	0.779941
AC018645.2	0.0211526	0.904001	0.963946
AC018647.2	-0.31334	0.0668193	0.287288
AC018648.1	0.187835	0.279901	0.595861
AC018680.1	-0.0434333	0.804336	0.925802
AC018682.1	0.182899	0.292959	0.608763
AC018692.1	-0.125082	0.474028	0.748488
AC018697.1	-0.453793	0.00618018	0.0666046
AC018709.1	-0.497509	0.00235931	0.0355785
AC018716.2	0.182335	0.294475	0.610358
AC018730.1	0.254113	0.140735	0.423516
AC018731.1	0.235217	0.173768	0.472242
AC018742.1	0.12198	0.485147	0.756134
AC018754.1	0.204616	0.238364	0.55012
AC018766.1	-0.0829181	0.63582	0.844855
AC018767.3	0.179797	0.301363	0.617466
AC018781.1	0.0826361	0.636973	0.845559
AC018809.2	-0.33139	0.0518137	0.249722
AC018816.1	0.0451255	0.796869	0.922108
AC018845.1	0.0472408	0.78756	0.918121
AC018845.3	0.190655	0.272611	0.588029
AC019068.1	0.273573	0.111788	0.377659
AC019077.1	0.152017	0.383338	0.684081
AC019080.3	-0.209975	0.226024	0.536606
AC019080.4	-0.267933	0.119672	0.390368
AC019117.1	0.294867	0.0855106	0.32852
AC019117.3	-0.0557018	0.750625	0.902186
AC019118.1	0.0956097	0.584828	0.815307
AC019118.2	0.100968	0.563858	0.804585
AC019131.1	0.244806	0.156376	0.446557
AC019155.2	0.0747391	0.669596	0.861508
AC019163.1	-0.0844693	0.629492	0.841665
AC019183.1	0.148491	0.394594	0.6915
AC019186.1	-0.360722	0.0332695	0.193128
AC019197.1	0.406694	0.0153301	0.119758
AC019205.1	0.0427282	0.807452	0.92724
AC019209.3	-0.00479458	0.978192	0.990502
AC019211.1	-0.115493	0.508825	0.77125
AC019257.8	0.104071	0.551877	0.798516
AC019330.1	0.0860205	0.62319	0.837253
AC020551.1	-0.0638808	0.715431	0.885611
AC020558.1	0.00465357	0.978834	0.990708
AC020559.1	-0.170913	0.326267	0.639899
AC020571.1	0.266381	0.121912	0.394512
AC020637.1	0.241703	0.161859	0.455002
AC020656.2	0.00296136	0.98653	0.994492
AC020687.1	0.454216	0.00612642	0.0664473
AC020704.1	0.181348	0.297142	0.613013
AC020718.1	0.0772774	0.659042	0.856426
AC020741.1	0.159208	0.360965	0.666724
AC020779.2	0.144825	0.406501	0.701199
AC020892.1	0.00705086	0.967935	0.987087
AC020908.3	0.308264	0.071602	0.298215
AC020911.2	0.373131	0.0272633	0.171199
AC020912.1	-0.09843	0.573748	0.809113
AC020915.3	-0.0270753	0.877302	0.953404
AC020917.3	0.172041	0.323036	0.636382
AC020928.1	0.000141017	0.999359	0.999506
AC020934.2	0.154132	0.376675	0.678075
AC021006.2	0.362978	0.0321037	0.188674
AC021086.1	0.225063	0.193639	0.498181
AC021087.1	0.337736	0.0472284	0.236584
AC021088.1	-0.162593	0.350712	0.659018
AC021092.1	-0.0279214	0.873498	0.951454
AC021188.1	0.138761	0.426634	0.716146
AC021192.1	0.233101	0.177783	0.477985
AC021205.3	0.00423052	0.980758	0.991669
AC021224.1	0.0437153	0.80309	0.925258
AC021231.1	-0.302623	0.0772253	0.310825
AC021242.2	0.0754442	0.666658	0.860392
AC021321.1	-0.160337	0.357528	0.663919
AC021351.1	0.187553	0.280637	0.596492
AC021439.1	-0.390477	0.0203888	0.142589
AC021504.1	0.0188963	0.914201	0.967726
AC021594.2	0.525289	0.00119459	0.022169
AC021678.2	0.109852	0.529874	0.784578
AC021683.2	-0.183886	0.290316	0.606118
AC021683.3	0.0500611	0.775193	0.912958
AC021733.1	0.0332801	0.849474	0.943459
AC021752.1	-0.247344	0.151991	0.440273
AC021851.1	0.0145248	0.934	0.974097
AC021860.1	0.423052	0.0113394	0.0998043
AC021979.2	0.111686	0.522987	0.779941
AC022031.2	0.281752	0.101058	0.360053
AC022034.2	-0.156952	0.367898	0.671298
AC022098.1	0.287393	0.0941271	0.346017
AC022101.1	-0.00846103	0.961526	0.984051
AC022113.1	0.00507662	0.97691	0.989794
AC022126.1	0.157939	0.364855	0.669104
AC022140.1	0.203079	0.241985	0.554907
AC022148.1	-0.220425	0.203227	0.510102
AC022165.1	-0.101814	0.560578	0.803171
AC022166.1	0.0843283	0.630066	0.841825
AC022167.2	0.114506	0.512478	0.773447
AC022182.1	0.0459716	0.793142	0.920412
AC022196.1	-0.149055	0.392781	0.689806
AC022217.2	0.394707	0.0189514	0.136089
AC022217.3	0.0958917	0.583716	0.81504
AC022272.1	-0.344364	0.0427927	0.224298
AC022294.1	-0.613707	8.8315e-05	0.00337954
AC022306.2	0.239588	0.165676	0.461715
AC022364.1	0.016076	0.926969	0.972093
AC022384.1	-0.157939	0.364855	0.669104
AC022387.1	0.267087	0.12089	0.392579
AC022395.1	-0.104917	0.548631	0.795911
AC022398.1	-0.183604	0.29107	0.606758
AC022400.6	-0.0782645	0.654954	0.854113
AC022414.1	0.224499	0.194788	0.500125
AC022424.1	0.249741	0.147932	0.433762
AC022469.2	0.0382157	0.827464	0.936018
AC022486.1	-0.0174874	0.920577	0.970344
AC022498.1	0.254677	0.139826	0.422277
AC022523.1	0.298956	0.0810606	0.318762
AC022535.1	0.125646	0.47202	0.746709
AC022558.2	-0.25369	0.14142	0.424449
AC022568.1	0.0337031	0.847583	0.942901
AC022596.1	-0.0750264	0.668399	0.861138
AC022613.1	-0.0837642	0.632365	0.84285
AC022639.1	0.291483	0.0893338	0.336976
AC022679.1	-0.231409	0.181042	0.481973
AC022679.2	0.10125	0.562764	0.804208
AC022710.1	0.501316	0.00215638	0.0333077
AC022762.2	0.200526	0.24808	0.561907
AC022784.6	0.281752	0.101058	0.360053
AC022816.1	-0.177259	0.308352	0.623875
AC022826.2	0.227743	0.188247	0.491452
AC022858.1	0.182053	0.295236	0.610814
AC022893.1	0.0747391	0.669596	0.861508
AC022893.2	0.0139607	0.936558	0.975166
AC022898.1	0.251575	0.144882	0.42927
AC022903.1	0.0751622	0.667833	0.860926
AC022915.2	0.466626	0.0047182	0.0556185
AC022916.1	0.49906	0.00227471	0.0346362
AC022973.2	-0.024396	0.889365	0.958024
AC022973.3	-0.057535	0.742691	0.898538
AC023024.1	-0.139466	0.424265	0.714526
AC023051.1	0.247203	0.152232	0.440721
AC023355.1	0.0795337	0.649714	0.851424
AC023389.1	0.153004	0.38022	0.681084
AC023403.1	-0.272304	0.113527	0.379816
AC023469.1	0.0668421	0.702825	0.879363
AC023509.4	0.0583811	0.739038	0.897264
AC023590.1	0.227743	0.188247	0.491452
AC023632.2	0.0487919	0.780752	0.915848
AC023644.1	0.0507662	0.77211	0.910907
AC023790.2	0.0359594	0.837511	0.939241
AC023794.1	0.418398	0.0123731	0.10513
AC023796.1	0.222102	0.199723	0.505843
AC023824.3	0.0627526	0.720253	0.888446
AC023866.1	-0.0975839	0.577062	0.811258
AC023886.1	0.191219	0.271168	0.586595
AC023905.1	-0.441384	0.00794789	0.079044
AC023906.4	0.173874	0.317828	0.631007
AC023906.5	0.374965	0.0264569	0.167948
AC023908.3	0.0363824	0.835625	0.939144
AC024022.1	0.190091	0.274059	0.589217
AC024060.1	-0.164708	0.344395	0.654701
AC024084.1	0.475651	0.00387832	0.0495636
AC024145.1	0.355504	0.036098	0.203006
AC024230.1	0.140594	0.42049	0.711996
AC024257.1	-0.321378	0.0597636	0.269412
AC024257.3	0.0480869	0.783844	0.917045
AC024267.3	-0.314045	0.0661753	0.285484
AC024270.2	0.124377	0.476543	0.750655
AC024337.2	-0.0535865	0.759811	0.906059
AC024361.2	0.341121	0.0449194	0.229536
AC024361.3	0.0531635	0.761653	0.906873
AC024475.1	0.105199	0.54755	0.795535
AC024475.4	0.0537275	0.759198	0.905699
AC024560.1	-0.106609	0.542165	0.792176
AC024560.3	0.201655	0.245374	0.558698
AC024563.1	-0.0702266	0.688514	0.870985
AC024575.1	0.142004	0.415797	0.708233
AC024592.3	0.0293316	0.867164	0.949993
AC024600.1	-0.151452	0.385126	0.68541
AC024601.1	0.0229858	0.895724	0.960756
AC024610.2	-0.659537	1.63749e-05	0.00104831
AC024614.4	-0.569286	0.000358332	0.00954832
AC024651.1	0.116339	0.505704	0.769499
AC024651.2	0.0585262	0.738412	0.897007
AC024896.1	-0.11507	0.510389	0.771954
AC024901.1	-0.735546	4.81149e-07	9.05528e-05
AC024909.1	0.213077	0.219082	0.529072
AC024941.2	-0.11366	0.51562	0.775659
AC025031.1	0.100404	0.566049	0.805116
AC025031.4	0.0690984	0.693273	0.873153
AC025034.1	0.196578	0.25771	0.572694
AC025043.1	0.369747	0.0288051	0.176312
AC025048.4	-0.338864	0.0464484	0.234349
AC025159.1	-0.298674	0.0813617	0.319268
AC025164.1	0.102096	0.559487	0.802624
AC025165.1	0.10816	0.536269	0.7886
AC025165.5	-0.239165	0.166447	0.462535
AC025171.3	-0.0122685	0.944235	0.97746
AC025178.1	0.207436	0.231814	0.543256
AC025180.1	0.220269	0.203556	0.510657
AC025188.1	-0.406835	0.0152912	0.119638
AC025219.1	0.0283445	0.871597	0.951142
AC025244.1	0.37299	0.0273261	0.171276
AC025262.1	0.403027	0.0163703	0.124306
AC025263.1	-0.138338	0.42806	0.717001
AC025263.2	-0.150606	0.387818	0.686957
AC025265.1	-0.320532	0.0604773	0.271368
AC025272.1	0.304315	0.0755035	0.306623
AC025283.3	0.0311648	0.858943	0.947462
AC025419.1	0.0733289	0.675487	0.864281
AC025430.1	-0.0294726	0.866531	0.949658
AC025437.4	0.0798157	0.648551	0.850996
AC025465.1	-0.244383	0.157116	0.447916
AC025470.2	0.158362	0.363555	0.668406
AC025524.2	0.136223	0.435224	0.721816
AC025539.1	0.566506	0.000388613	0.0101415
AC025569.1	0.111263	0.524572	0.781217
AC025580.2	0.0431513	0.805582	0.926503
AC025627.1	-0.0139607	0.936558	0.975166
AC025682.1	0.0960327	0.58316	0.81504
AC025741.1	0.234512	0.175099	0.473898
AC025809.1	-0.469023	0.00448109	0.0539799
AC025871.1	-0.302341	0.0775153	0.311376
AC025887.2	0.189104	0.276605	0.592064
AC025917.1	-0.024396	0.889365	0.958024
AC025946.1	0.283868	0.098415	0.355173
AC026116.1	0.119442	0.494344	0.762645
AC026150.1	-0.0538686	0.758585	0.905551
AC026167.1	0.0552787	0.75246	0.903005
AC026202.2	0.201655	0.245374	0.558698
AC026254.2	0.407822	0.0150214	0.1183
AC026310.2	0.0614835	0.725691	0.890943
AC026316.5	0.207295	0.232138	0.543402
AC026333.3	0.130018	0.456617	0.736768
AC026347.1	0.384272	0.02266	0.1525
AC026369.1	-0.0961737	0.582604	0.814606
AC026369.3	0.0351133	0.841285	0.940211
AC026391.1	-0.535865	0.000907744	0.0186665
AC026412.3	0.0961737	0.582604	0.814606
AC026458.2	0.127339	0.466026	0.743348
AC026464.3	-0.0107173	0.951277	0.979867
AC026464.4	0.210257	0.225387	0.536219
AC026471.1	0.282598	0.0999945	0.35808
AC026471.2	-0.0151604	0.931118	0.972975
AC026471.4	0.123249	0.480582	0.752979
AC026495.1	0.195591	0.260155	0.574928
AC026523.1	0.176413	0.310704	0.625402
AC026704.1	0.0273573	0.876034	0.952737
AC026765.2	0.321519	0.0596453	0.268998
AC026780.1	-0.413321	0.0135904	0.111607
AC026780.2	-0.231973	0.179951	0.480325
AC026785.2	-0.0800978	0.64739	0.850294
AC026786.1	0.119865	0.492805	0.761482
AC026888.1	0.218013	0.208342	0.516554
AC026979.2	0.0234089	0.893816	0.960075
AC026979.3	0.0713547	0.683766	0.868325
AC027020.2	0.102096	0.559487	0.802624
AC027031.2	-0.196437	0.258058	0.573218
AC027045.2	-0.130018	0.456617	0.736768
AC027097.1	0.267228	0.120686	0.392579
AC027117.2	0.155119	0.373589	0.676107
AC027237.2	0.0238319	0.891908	0.959089
AC027288.3	0.586914	0.000210604	0.00647656
AC027307.2	0.0557018	0.750625	0.902186
AC027312.1	-0.120719	0.489704	0.759447
AC027328.1	-0.190796	0.27225	0.587499
AC027644.4	-0.0580991	0.740255	0.897778
AC027682.1	0.132636	0.447522	0.73084
AC027682.4	0.173028	0.320225	0.633234
AC027698.1	-0.22041	0.203259	0.510102
AC027701.1	0.3493	0.0397128	0.214791
AC027702.1	0.209707	0.226629	0.53762
AC027801.1	0.145953	0.402816	0.698571
AC027801.3	0.0719188	0.681397	0.867155
AC027801.4	-0.131992	0.44975	0.731602
AC034102.2	0.0290495	0.86843	0.950255
AC034102.5	0.01664	0.924414	0.971616
AC034102.6	-0.309956	0.0699789	0.294406
AC034111.1	0.0459716	0.793142	0.920412
AC034114.2	0.31193	0.0681219	0.290435
AC034195.1	-0.100404	0.566049	0.805116
AC034231.1	-0.206308	0.234419	0.544783
AC034236.2	-0.288662	0.092619	0.343199
AC035140.1	0.13312	0.445851	0.729457
AC036108.1	-0.141722	0.416733	0.709056
AC036108.3	0.432218	0.00951587	0.088257
AC036108.4	-0.232396	0.179136	0.479532
AC036176.1	0.166682	0.338562	0.649373
AC036214.1	0.358184	0.034622	0.19821
AC037450.1	0.307276	0.0725622	0.300248
AC037459.2	0.186707	0.282852	0.598513
AC037459.3	-0.0104353	0.952558	0.980442
AC037486.1	0.502021	0.00212052	0.0329791
AC037487.1	-0.00282034	0.987171	0.994942
AC040162.1	0.033139	0.850105	0.943593
AC040173.1	0.159772	0.359244	0.665406
AC040934.1	0.0176271	0.919944	0.969972
AC040977.1	-0.0689574	0.693868	0.873417
AC044781.1	-0.0648679	0.711221	0.882922
AC044810.3	0.234935	0.174299	0.473055
AC044839.5	0.181912	0.295616	0.611229
AC046130.1	-0.197001	0.256666	0.571436
AC046136.1	0.0379336	0.828718	0.936292
AC046143.1	0.0363824	0.835625	0.939144
AC046168.1	-0.0678293	0.698641	0.876497
AC046168.2	0.174156	0.317031	0.630471
AC046195.1	0.0961737	0.582604	0.814606
AC048341.1	0.385118	0.0223385	0.151337
AC048382.4	0.350146	0.0392032	0.213168
AC048382.5	0.0146658	0.933361	0.974029
AC051619.5	-0.144543	0.407425	0.701723
AC053503.1	0.33139	0.0518137	0.249722
AC053513.1	0.283727	0.0985895	0.355362
AC053527.1	-0.183886	0.290316	0.606118
AC055713.1	0.24396	0.157858	0.448837
AC055717.1	0.583106	0.000236834	0.00701816
AC055764.1	-0.287675	0.0937904	0.345465
AC055811.3	0.240434	0.164142	0.459389
AC055855.2	0.0540096	0.757971	0.905551
AC055876.5	-0.0834822	0.633516	0.843941
AC058791.1	0.155683	0.371833	0.674607
AC058822.1	0.263561	0.126063	0.400873
AC060234.1	-0.328993	0.0536357	0.255001
AC060765.1	0.219	0.206238	0.513779
AC060780.1	0.222384	0.199138	0.505241
AC060809.1	0.282739	0.099818	0.3577
AC060834.2	-0.175566	0.313067	0.627059
AC061961.1	-0.21491	0.21505	0.523682
AC061992.1	0.211667	0.222219	0.532918
AC062004.1	-0.106468	0.542702	0.792449
AC062021.1	-0.624706	6.03884e-05	0.0025296
AC062028.1	0.368619	0.0293347	0.178641
AC063926.1	-0.0280624	0.872864	0.951374
AC063944.1	0.483689	0.00324256	0.0440668
AC063944.3	0.249459	0.148406	0.434774
AC063947.1	-0.219846	0.204447	0.511319
AC063948.1	-0.193617	0.265091	0.580731
AC063977.6	0.367068	0.0300759	0.181579
AC063979.2	0.137915	0.429487	0.717887
AC064807.1	0.170208	0.328297	0.641777
AC064807.2	0.00338441	0.984606	0.993586
AC064834.1	-0.0346902	0.843173	0.941133
AC064836.2	0.0600733	0.731748	0.894173
AC064836.3	0.0606374	0.729323	0.893301
AC064871.1	0.262433	0.127752	0.403786
AC066612.1	-0.21281	0.219674	0.530015
AC066613.1	-0.189809	0.274785	0.590278
AC066613.2	0.193194	0.266157	0.581377
AC067750.1	0.1774	0.307961	0.623517
AC067817.2	0.313622	0.0665611	0.286601
AC067930.4	0.221679	0.200603	0.506622
AC067956.1	-0.126351	0.469518	0.745414
AC067960.1	0.130018	0.456617	0.736768
AC067968.1	-0.103084	0.555676	0.800599
AC068020.1	0.0774184	0.658457	0.855885
AC068025.2	0.00733289	0.966653	0.98657
AC068051.1	-0.196155	0.258756	0.574079
AC068057.1	0.127621	0.46503	0.742633
AC068196.1	0.049215	0.778898	0.91515
AC068205.1	-0.785889	2.22738e-08	1.70251e-05
AC068282.1	0.229999	0.18379	0.485668
AC068286.1	-0.134812	0.440037	0.725425
AC068305.2	0.268074	0.11947	0.390084
AC068313.1	-0.18854	0.278067	0.594006
AC068389.4	-0.0806618	0.645069	0.849274
AC068413.1	0.0418821	0.811196	0.929023
AC068446.2	0.032716	0.851997	0.94456
AC068473.1	0.100263	0.566597	0.805389
AC068473.5	0.105058	0.54809	0.795808
AC068481.1	0.16781	0.335256	0.64724
AC068506.1	0.161747	0.353259	0.660814
AC068512.1	0.394707	0.0189514	0.136089
AC068533.3	0.280342	0.10285	0.362503
AC068533.4	0.126492	0.469018	0.745143
AC068580.4	0.120006	0.492293	0.761095
AC068594.1	0.22464	0.1945	0.499765
AC068599.1	0.343377	0.0434312	0.225554
AC068620.1	-0.234653	0.174832	0.473806
AC068631.1	0.133402	0.444879	0.728862
AC068633.1	0.363965	0.0316043	0.186926
AC068643.1	0.0960327	0.58316	0.81504
AC068672.2	-0.0193194	0.912287	0.967158
AC068675.1	0.416565	0.0128016	0.107161
AC068722.1	-0.412475	0.0138028	0.112399
AC068724.3	0.175425	0.313462	0.627356
AC068759.1	0.214205	0.216595	0.525809
AC068768.1	0.118172	0.498976	0.765728
AC068790.9	0.160901	0.355816	0.662918
AC068831.1	0.131992	0.44975	0.731602
AC068831.7	-0.0621886	0.722668	0.890077
AC068875.1	0.140876	0.419549	0.711409
AC068888.1	-0.129454	0.458589	0.737845
AC068896.1	0.246075	0.154172	0.443687
AC068985.1	0.0747391	0.669596	0.861508
AC068987.1	0.318699	0.0620468	0.275736
AC068987.3	-0.0888408	0.611799	0.830334
AC068992.1	0.31884	0.0619249	0.275315
AC069114.1	0.257497	0.135342	0.415956
AC069120.1	0.16499	0.343558	0.653904
AC069224.1	0.0968788	0.57983	0.813072
AC069228.1	-0.144684	0.406963	0.70152
AC069234.1	0.18572	0.28545	0.601137
AC069257.3	-0.0297546	0.865266	0.949424
AC069277.1	0.348312	0.0403139	0.216833
AC069281.1	0.0837642	0.632365	0.84285
AC069287.1	-0.0682523	0.69685	0.875222
AC069287.3	-0.135941	0.436184	0.722408
AC069368.1	0.16781	0.335256	0.64724
AC069437.1	-0.154555	0.375351	0.677188
AC069503.1	0.133684	0.443908	0.728269
AC069544.1	-0.163298	0.348599	0.657413
AC072022.1	-0.0485099	0.781988	0.916401
AC073050.1	-0.284996	0.097027	0.352287
AC073052.2	-0.0377926	0.829346	0.936689
AC073062.1	0.179374	0.302521	0.617911
AC073071.1	-0.0126915	0.942315	0.976864
AC073073.2	0.130582	0.454649	0.735342
AC073111.3	0.346197	0.041627	0.220918
AC073111.5	0.33689	0.0478203	0.238084
AC073176.3	0.213077	0.219082	0.529072
AC073254.1	0.0665601	0.704023	0.879726
AC073283.3	0.525994	0.00117324	0.0219919
AC073288.1	0.101532	0.561671	0.803831
AC073316.1	0.0781235	0.655538	0.854436
AC073316.3	0.137633	0.43044	0.718212
AC073320.1	0.319545	0.0613184	0.273755
AC073325.1	0.0259472	0.882378	0.954893
AC073333.1	0.5102	0.00174112	0.0287242
AC073342.1	0.405424	0.0156837	0.12131
AC073343.2	0.00775595	0.96473	0.98614
AC073349.1	0.195732	0.259805	0.57459
AC073359.2	0.186649	0.283002	0.59877
AC073365.1	0.0105763	0.951917	0.980229
AC073389.1	-0.117185	0.502593	0.768037
AC073389.2	0.265112	0.123767	0.397358
AC073486.1	0.0641628	0.714228	0.885035
AC073508.2	-0.00394848	0.98204	0.992473
AC073517.1	-0.089969	0.607268	0.827937
AC073525.1	0.0396258	0.821198	0.933182
AC073529.1	0.366786	0.0302123	0.182025
AC073530.1	-0.117608	0.501041	0.767105
AC073534.2	-0.264971	0.123974	0.39771
AC073569.1	-0.0376516	0.829973	0.937138
AC073569.2	0.43532	0.00895808	0.0847832
AC073575.1	0.366222	0.0304866	0.183081
AC073578.2	0.072221	0.680129	0.866516
AC073610.3	-0.150888	0.386919	0.686519
AC073612.1	0.186002	0.284706	0.600315
AC073842.1	0.344928	0.0424312	0.223439
AC073842.2	0.168375	0.33361	0.645716
AC073869.3	-0.0296136	0.865898	0.949424
AC073878.1	0.528391	0.00110316	0.0211072
AC073941.1	-0.208564	0.229228	0.540557
AC073957.3	0.169785	0.329518	0.642684
AC073987.1	0.0225628	0.897633	0.961588
AC074011.1	-0.0585221	0.738429	0.897007
AC074032.1	0.335198	0.0490218	0.242112
AC074050.3	0.163157	0.349021	0.657661
AC074117.1	0.301495	0.0783901	0.31316
AC074124.1	-0.11648	0.505185	0.769111
AC074131.1	0.0289085	0.869063	0.950591
AC074138.1	-0.42277	0.0113999	0.10012
AC074237.1	-0.0420231	0.810571	0.928674
AC074286.1	0.43391	0.00920807	0.0860688
AC074327.1	0.294585	0.0858243	0.329042
AC074351.1	0.219282	0.20564	0.512916
AC074386.1	0.423757	0.0111893	0.099256
AC076966.1	0.229435	0.184897	0.486637
AC076968.1	-0.445755	0.00728142	0.074565
AC078777.1	0.23564	0.172973	0.470898
AC078778.1	-0.0126915	0.942315	0.976864
AC078785.1	-0.16217	0.351984	0.659825
AC078788.1	0.0126924	0.942311	0.976864
AC078795.1	0.207859	0.230842	0.541726
AC078845.1	0.297969	0.082118	0.321121
AC078846.1	-0.0809439	0.64391	0.84912
AC078881.1	-0.0685344	0.695657	0.874424
AC078883.1	0.0173451	0.921221	0.970364
AC078906.1	0.529768	0.0010646	0.0208195
AC078923.1	-0.032716	0.851997	0.94456
AC078929.1	-0.232537	0.178864	0.479184
AC078960.1	0.284855	0.0971997	0.352412
AC078980.1	0.0723418	0.679622	0.866516
AC078993.1	0.0693805	0.692082	0.872409
AC079035.1	0.0511892	0.770262	0.910203
AC079061.1	-0.207154	0.232463	0.543402
AC079089.1	0.280765	0.10231	0.361979
AC079098.1	0.0380746	0.828091	0.936103
AC079117.1	-0.175848	0.312278	0.626403
AC079148.1	0.488484	0.00290815	0.0408869
AC079150.1	-0.280624	0.10249	0.362174
AC079154.1	0.320391	0.0605969	0.271845
AC079174.2	0.190373	0.273334	0.588653
AC079193.2	0.199116	0.251491	0.566294
AC079209.1	-0.732725	5.59954e-07	9.82719e-05
AC079296.1	-0.0964558	0.581494	0.814228
AC079298.3	-0.0306007	0.861471	0.948298
AC079305.3	0.354094	0.0368951	0.206009
AC079313.2	0.441102	0.00799262	0.0792565
AC079315.1	-0.0635988	0.716636	0.886616
AC079362.1	-0.176836	0.309527	0.624562
AC079380.1	-0.291483	0.0893338	0.336976
AC079384.1	0.310238	0.0697112	0.294009
AC079385.1	-0.484817	0.00316101	0.0433054
AC079447.1	0.181207	0.297524	0.613304
AC079584.1	0.535301	0.000921344	0.0188132
AC079584.2	0.403873	0.0161251	0.123134
AC079594.2	0.462113	0.005194	0.059538
AC079610.1	0.229717	0.184343	0.485995
AC079760.1	-0.196719	0.257361	0.572358
AC079760.2	-0.185861	0.285078	0.600913
AC079790.1	0.553492	0.000562771	0.0132757
AC079801.1	0.168657	0.33279	0.64517
AC079807.1	0.129172	0.459577	0.738617
AC079907.1	-0.12227	0.4841	0.755476
AC079917.1	0.648256	2.54408e-05	0.00140359
AC079921.2	0.244242	0.157363	0.448369
AC079922.2	-0.111545	0.523515	0.780385
AC079943.2	0.261869	0.128603	0.405155
AC079949.1	0.240152	0.164652	0.459995
AC079949.2	0.395976	0.0185371	0.134203
AC079950.1	0.138056	0.429011	0.717533
AC080013.1	-0.143838	0.409741	0.703153
AC080013.4	-0.0181912	0.917391	0.969087
AC082651.4	0.223935	0.195941	0.501632
AC083795.2	0.23296	0.178053	0.478363
AC083798.2	0.0836232	0.63294	0.843451
AC083800.1	-0.115775	0.507784	0.77036
AC083805.1	0.0824951	0.63755	0.845768
AC083806.2	-0.192912	0.266869	0.582307
AC083843.3	0.263843	0.125643	0.400351
AC083906.3	-0.0600733	0.731748	0.894173
AC083949.1	0.122826	0.482101	0.754043
AC083967.1	0.210116	0.225705	0.536287
AC083973.1	0.375388	0.0262736	0.167097
AC084024.3	0.0806618	0.645069	0.849274
AC084032.1	0.0999882	0.567667	0.80588
AC084033.3	0.16908	0.331561	0.644506
AC084064.1	-0.368196	0.0295353	0.179433
AC084128.1	0.271176	0.115089	0.382093
AC084200.1	-0.0802388	0.646809	0.85019
AC084337.2	-0.00662781	0.969858	0.988008
AC084346.1	0.277804	0.106136	0.368408
AC084357.2	0.403168	0.0163292	0.12418
AC084361.1	0.149097	0.392647	0.689806
AC084365.1	0.246639	0.1532	0.442076
AC084782.2	-0.0710727	0.684952	0.869072
AC084816.1	-0.211385	0.22285	0.533488
AC084824.5	-0.00719188	0.967294	0.98668
AC084855.1	0.575491	0.000298215	0.00832794
AC084866.1	0.298815	0.081211	0.319107
AC084880.2	0.105904	0.544854	0.79377
AC087164.1	-0.0263702	0.880474	0.954101
AC087203.3	0.170913	0.326267	0.639899
AC087222.1	0.15949	0.360104	0.665788
AC087235.1	-0.324622	0.0570892	0.262887
AC087257.1	0.263984	0.125434	0.400121
AC087269.1	0.285278	0.0966823	0.351726
AC087276.2	0.192206	0.268655	0.583826
AC087280.2	-0.24396	0.157858	0.448837
AC087289.3	0.07347	0.674897	0.864015
AC087294.1	0.244524	0.156869	0.4474
AC087341.1	0.461408	0.00527196	0.0600596
AC087354.1	0.0929303	0.595441	0.821329
AC087386.1	0.276112	0.10837	0.371664
AC087457.1	0.353389	0.0372989	0.207298
AC087463.1	-0.402604	0.016494	0.124642
AC087463.3	-0.466203	0.00476115	0.0559951
AC087463.4	-0.276394	0.107995	0.370691
AC087473.1	0.289367	0.0917892	0.341617
AC087477.2	-0.142427	0.414395	0.707502
AC087482.1	0.698035	3.13816e-06	0.000338444
AC087500.1	0.208	0.230518	0.541405
AC087500.2	0.126351	0.469518	0.745414
AC087521.2	-0.230845	0.182137	0.483436
AC087564.1	0.356915	0.0353149	0.200597
AC087612.1	0.117749	0.500524	0.766775
AC087632.1	0.125082	0.474028	0.748488
AC087636.1	0.119865	0.492805	0.761482
AC087645.2	0.286688	0.0949731	0.348246
AC087672.2	0.274419	0.11064	0.375651
AC087741.1	-0.032434	0.853259	0.945239
AC087762.1	0.140735	0.420019	0.711792
AC087855.2	0.159631	0.359673	0.665657
AC087857.1	-0.0524584	0.764724	0.908035
AC087863.1	0.198411	0.253209	0.567649
AC087894.2	0.368337	0.0294683	0.179133
AC087897.2	0.0743161	0.671362	0.862417
AC089987.2	0.284996	0.097027	0.352287
AC089998.4	0.202501	0.243357	0.556534
AC090001.1	0.0304597	0.862103	0.948327
AC090061.1	0.139184	0.425212	0.715351
AC090092.1	0.0342672	0.845063	0.941744
AC090099.4	0.356915	0.0353149	0.200597
AC090114.2	0.132133	0.449261	0.731602
AC090115.1	0.124941	0.47453	0.748817
AC090124.1	0.0296136	0.865898	0.949424
AC090125.1	0.0219987	0.90018	0.962695
AC090138.1	0.202219	0.244028	0.557192
AC090150.1	0.21068	0.224433	0.535264
AC090186.1	0.100686	0.564953	0.804625
AC090192.2	0.0603554	0.730535	0.893872
AC090198.1	-0.116198	0.506224	0.769714
AC090200.1	-0.25792	0.134679	0.414857
AC090204.1	-0.0462536	0.791901	0.920412
AC090241.3	-0.381451	0.0237596	0.156689
AC090282.1	0.107314	0.539481	0.790411
AC090360.1	-0.323352	0.0581241	0.264659
AC090371.2	0.280201	0.10303	0.362763
AC090376.1	-0.124377	0.476543	0.750655
AC090398.1	-0.148914	0.393234	0.690244
AC090403.1	0.0896869	0.608399	0.828426
AC090458.1	0.533609	0.000963231	0.0193769
AC090502.1	0.102519	0.557853	0.802088
AC090515.2	-0.0964558	0.581494	0.814228
AC090517.4	-0.453088	0.00627069	0.0673305
AC090518.1	-0.0933534	0.59376	0.82051
AC090519.2	-0.197142	0.256319	0.570975
AC090527.2	0.152863	0.380665	0.681401
AC090559.1	0.165836	0.341054	0.651759
AC090568.2	0.376798	0.0256702	0.164804
AC090572.2	0.32998	0.0528794	0.253358
AC090592.1	0.0138197	0.937197	0.975383
AC090617.5	-0.210539	0.224751	0.535645
AC090618.1	0.192206	0.268655	0.583826
AC090630.1	-0.386105	0.0219682	0.149926
AC090679.1	0.331531	0.0517081	0.249567
AC090739.1	-0.302059	0.077806	0.312052
AC090771.2	0.0939174	0.591521	0.819698
AC090772.1	0.07277	0.677828	0.865344
AC090772.3	-0.411911	0.0139459	0.113292
AC090791.1	0.115211	0.509868	0.771796
AC090796.1	0.225769	0.19221	0.496323
AC090809.1	0.212795	0.219707	0.530015
AC090825.1	-0.339005	0.0463516	0.234151
AC090833.1	0.41036	0.014346	0.115073
AC090844.2	0.467331	0.00464736	0.0551346
AC090907.2	0.34521	0.0422514	0.222838
AC090912.1	0.0968788	0.57983	0.813072
AC090921.1	-0.460421	0.00538279	0.061015
AC090922.1	-0.475087	0.00392673	0.0498684
AC090952.2	-0.188822	0.277335	0.593066
AC090987.1	-0.352261	0.0379526	0.209274
AC090993.1	0.181348	0.297142	0.613013
AC091013.1	0.217449	0.209551	0.517848
AC091045.1	0.13312	0.445851	0.729457
AC091057.2	0.176554	0.310311	0.625105
AC091057.6	-0.310238	0.0697112	0.294009
AC091059.1	-0.0421641	0.809947	0.928325
AC091078.1	0.311366	0.0686485	0.291459
AC091114.1	0.293598	0.0869293	0.33153
AC091132.1	0.323493	0.0580084	0.264659
AC091132.5	-0.0998402	0.568244	0.805929
AC091138.1	0.120429	0.490757	0.75999
AC091167.6	-0.0582401	0.739646	0.897414
AC091167.7	0.406694	0.0153301	0.119758
AC091180.2	0.0872896	0.618053	0.83404
AC091180.5	0.226474	0.190788	0.494722
AC091198.1	-0.362696	0.0322476	0.189246
AC091212.1	-0.271035	0.115286	0.382246
AC091271.1	0.149055	0.392781	0.689806
AC091534.1	-0.130441	0.45514	0.735727
AC091544.5	-0.0437153	0.80309	0.925258
AC091551.1	0.0963147	0.582049	0.814333
AC091563.1	0.365658	0.0307629	0.183711
AC091588.2	0.132274	0.448773	0.731182
AC091729.3	-0.024819	0.887459	0.956831
AC091806.1	0.0369465	0.833112	0.938496
AC091819.1	-0.0308828	0.860206	0.948298
AC091819.2	0.201232	0.246386	0.560064
AC091826.2	-0.70015	2.84476e-06	0.000319964
AC091885.2	-0.108442	0.535201	0.787996
AC091887.1	-0.135941	0.436184	0.722408
AC091932.1	0.098289	0.5743	0.809275
AC091939.1	0.121698	0.486165	0.756504
AC091946.1	0.317853	0.0627819	0.277911
AC091948.1	-0.209552	0.226982	0.537814
AC091959.3	0.300367	0.0795685	0.315208
AC091979.1	-0.0365235	0.834997	0.939144
AC092017.3	0.270612	0.115877	0.383394
AC092040.1	0.294444	0.0859815	0.329334
AC092042.3	0.0638808	0.715431	0.885611
AC092053.3	-0.122262	0.484131	0.755476
AC092068.1	0.22591	0.191925	0.496027
AC092078.2	-0.33407	0.0498362	0.244062
AC092100.1	0.279355	0.104118	0.364639
AC092111.1	-0.140171	0.421903	0.713144
AC092111.2	-0.0435743	0.803713	0.925556
AC092115.3	0.156247	0.370081	0.673349
AC092119.2	-0.0430102	0.806205	0.926592
AC092123.1	0.0090251	0.958963	0.98296
AC092127.1	0.0557018	0.750625	0.902186
AC092131.1	0.0949046	0.587613	0.817342
AC092138.2	0.203488	0.241018	0.553673
AC092140.2	-0.000141017	0.999359	0.999506
AC092142.1	0.100122	0.567146	0.805438
AC092155.1	0.164567	0.344814	0.654947
AC092159.2	0.065432	0.708819	0.881714
AC092162.2	0.169926	0.329111	0.642443
AC092164.1	0.0939174	0.591521	0.819698
AC092167.1	0.0146658	0.933361	0.974029
AC092171.1	0.109429	0.531469	0.785399
AC092171.2	0.0827771	0.636396	0.845179
AC092171.3	0.0441384	0.801222	0.924362
AC092171.4	0.0851744	0.626624	0.839319
AC092171.5	0.0368055	0.83374	0.938943
AC092279.1	-0.288098	0.093287	0.344109
AC092287.1	0.339992	0.0456788	0.23225
AC092295.1	-0.00944815	0.957041	0.982424
AC092301.1	0.192206	0.268655	0.583826
AC092326.1	0.0551377	0.753072	0.903207
AC092329.3	0.137633	0.43044	0.718212
AC092335.1	0.340274	0.045488	0.231743
AC092364.1	0.418257	0.0124056	0.105143
AC092375.2	0.0722008	0.680214	0.866516
AC092376.1	-0.346056	0.0417157	0.221274
AC092376.2	-0.126492	0.469018	0.745143
AC092378.1	0.0177682	0.919306	0.969801
AC092422.1	0.272022	0.113916	0.38043
AC092435.1	0.580991	0.000252635	0.00737898
AC092436.2	0.0894049	0.609532	0.829136
AC092440.1	0.244806	0.156376	0.446557
AC092490.2	0.13312	0.445851	0.729457
AC092535.3	0.177682	0.30718	0.622679
AC092546.1	0.0259472	0.882378	0.954893
AC092574.2	-0.000705086	0.996793	0.998464
AC092590.1	0.106186	0.543778	0.793053
AC092620.1	0.525148	0.0011989	0.0221883
AC092620.3	-0.149196	0.392328	0.689665
AC092634.3	-0.239165	0.166447	0.462535
AC092634.5	0.113801	0.515096	0.775271
AC092647.5	0.137915	0.429487	0.717887
AC092650.1	0.323493	0.0580084	0.264659
AC092653.1	-0.137492	0.430917	0.718537
AC092666.1	0.456755	0.00581219	0.0640978
AC092674.1	0.229294	0.185175	0.486989
AC092675.1	0.163157	0.349021	0.657661
AC092681.2	0.524866	0.00120756	0.0222677
AC092681.3	-0.138056	0.429011	0.717533
AC092683.1	-0.257779	0.1349	0.415224
AC092683.2	-0.0282034	0.872231	0.951142
AC092687.1	0.440256	0.0081281	0.0800928
AC092687.2	0.0968788	0.57983	0.813072
AC092691.1	-0.115775	0.507784	0.77036
AC092691.3	0.02496	0.886823	0.956551
AC092718.8	0.242832	0.15985	0.452289
AC092720.1	0.233242	0.177513	0.477575
AC092745.1	-0.0404719	0.817444	0.931567
AC092747.1	-0.0211526	0.904001	0.963946
AC092747.4	-0.167105	0.33732	0.648578
AC092794.1	-0.151593	0.384679	0.685092
AC092802.2	0.192065	0.269013	0.584043
AC092809.4	0.0215756	0.90209	0.963371
AC092813.1	0.625834	5.80319e-05	0.00247157
AC092835.1	-0.238037	0.168516	0.465424
AC092839.2	-0.280221	0.103005	0.362763
AC092902.3	0.0891229	0.610665	0.829624
AC092903.2	-0.0434333	0.804336	0.925802
AC092910.3	0.470292	0.00435977	0.0530839
AC092920.1	0.393579	0.0193262	0.137905
AC092954.1	-0.0339851	0.846323	0.942375
AC092954.2	-0.127621	0.46503	0.742633
AC092957.1	0.38681	0.0217068	0.14874
AC092958.1	0.0544326	0.756133	0.904746
AC092966.1	0.141722	0.416733	0.709056
AC092979.1	0.280906	0.10213	0.361909
AC093110.1	-0.200103	0.2491	0.56334
AC093151.3	0.242691	0.1601	0.452368
AC093152.1	-0.101109	0.563311	0.804312
AC093155.3	0.116198	0.506224	0.769714
AC093157.1	-0.198693	0.252521	0.566856
AC093206.1	0.301354	0.0785367	0.3135
AC093227.1	-0.224076	0.195653	0.50127
AC093227.2	0.0830591	0.635243	0.844695
AC093249.2	0.235358	0.173502	0.47171
AC093274.1	0.253972	0.140963	0.423827
AC093297.2	0.0626116	0.720857	0.888868
AC093305.1	0.0557018	0.750625	0.902186
AC093323.1	-0.0479458	0.784463	0.917242
AC093330.1	0.107455	0.538945	0.790137
AC093334.1	0.540096	0.000811266	0.017385
AC093390.1	-0.128608	0.461556	0.740512
AC093390.2	0.00888408	0.959604	0.983023
AC093423.3	0.303751	0.0760741	0.307835
AC093459.1	0.0885588	0.612934	0.830822
AC093484.4	0.235922	0.172444	0.470277
AC093495.1	-0.0723418	0.679622	0.866516
AC093512.2	0.382016	0.0235363	0.155923
AC093523.1	-0.0251011	0.886188	0.956322
AC093525.3	0.09843	0.573748	0.809113
AC093525.4	0.201232	0.246386	0.560064
AC093525.6	0.00944815	0.957041	0.982424
AC093525.7	0.284855	0.0971997	0.352412
AC093567.1	0.260741	0.130318	0.408471
AC093580.1	0.343941	0.0430654	0.224628
AC093591.2	0.104635	0.549712	0.796628
AC093599.1	-0.0881357	0.614639	0.831858
AC093607.1	0.0349723	0.841914	0.940553
AC093627.3	0.168798	0.33238	0.644744
AC093627.5	0.31052	0.0694443	0.293552
AC093639.1	-0.0032434	0.985247	0.993839
AC093655.1	0.223089	0.197681	0.503425
AC093668.2	0.138761	0.426634	0.716146
AC093673.1	-0.0588042	0.737213	0.896493
AC093673.2	-0.0671242	0.701629	0.878352
AC093690.1	-0.0755852	0.666071	0.860016
AC093722.1	-0.0638808	0.715431	0.885611
AC093725.2	0.247485	0.15175	0.439888
AC093752.2	-0.210116	0.225705	0.536287
AC093766.1	-0.098712	0.572645	0.808398
AC093772.1	0.54616	0.000688799	0.0153588
AC093788.1	-0.0954686	0.585384	0.815692
AC093797.1	0.0886998	0.612367	0.83044
AC093801.1	0.175757	0.312535	0.6267
AC093802.1	0.473254	0.00408769	0.050991
AC093827.5	-0.0304597	0.862103	0.948327
AC093835.1	-0.082072	0.639282	0.846307
AC093849.1	-0.0624706	0.721461	0.889235
AC093879.1	0.0589452	0.736605	0.896235
AC093879.2	-0.0487919	0.780752	0.915848
AC093895.1	-0.082213	0.638704	0.846092
AC093899.2	-0.0810849	0.643331	0.84912
AC093901.1	0.172182	0.322634	0.636266
AC095030.1	0.146517	0.40098	0.696813
AC095050.1	-0.0557018	0.750625	0.902186
AC095055.1	-0.123249	0.480582	0.752979
AC095059.1	-0.410389	0.0143385	0.115073
AC095350.1	0.0799567	0.64797	0.850782
AC096554.1	0.268497	0.118866	0.388671
AC096564.1	0.240011	0.164907	0.460456
AC096564.2	0.307135	0.0727002	0.300453
AC096576.2	0.154837	0.374469	0.676557
AC096576.3	-0.103648	0.553504	0.799052
AC096577.1	0.519507	0.00138292	0.0244388
AC096586.2	-0.147645	0.397324	0.693478
AC096588.1	-0.0651499	0.71002	0.882237
AC096637.2	0.0813669	0.642173	0.848423
AC096639.1	-0.0119865	0.945515	0.977741
AC096642.1	-0.227179	0.189374	0.49256
AC096667.1	0.12339	0.480076	0.752958
AC096669.1	0.0994171	0.569892	0.806638
AC096677.1	-0.0874307	0.617484	0.833492
AC096711.2	0.388079	0.0212428	0.146796
AC096711.3	0.385541	0.0221792	0.150659
AC096719.1	0.209411	0.227302	0.538259
AC096746.1	0.107596	0.53841	0.789807
AC096759.1	-0.0389207	0.82433	0.934445
AC096773.1	-0.0485099	0.781988	0.916401
AC096887.1	0.116339	0.505704	0.769499
AC096992.2	-0.259613	0.13205	0.411113
AC097059.1	0.0109993	0.949996	0.979192
AC097103.2	-0.507521	0.00185826	0.0300719
AC097347.1	0.0401899	0.818695	0.932262
AC097359.2	-0.082354	0.638127	0.845768
AC097376.2	-0.16076	0.356244	0.663229
AC097381.3	0.381028	0.0239283	0.15719
AC097382.2	0.189245	0.27624	0.591595
AC097460.1	0.257356	0.135564	0.416449
AC097461.1	-0.179797	0.301363	0.617466
AC097467.3	0.25369	0.14142	0.424449
AC097468.2	0.273714	0.111596	0.377575
AC097478.1	-0.114365	0.513001	0.773778
AC097480.1	0.0977249	0.576509	0.810929
AC097487.1	0.335621	0.0487192	0.241261
AC097512.1	-0.09843	0.573748	0.809113
AC097515.1	-0.174015	0.31743	0.630769
AC097532.2	-0.171477	0.324649	0.637955
AC097534.1	0.485522	0.00311095	0.0428793
AC097534.2	0.174156	0.317031	0.630471
AC097537.1	-0.0832001	0.634667	0.844315
AC097625.1	0.139607	0.423792	0.71438
AC097634.1	-0.152581	0.381554	0.682154
AC097634.3	-0.178387	0.305233	0.621083
AC097658.2	0.230845	0.182137	0.483436
AC097662.1	0.293457	0.087088	0.331949
AC097713.1	0.540096	0.000811266	0.017385
AC098484.2	-0.0977249	0.576509	0.810929
AC098484.3	0.0107173	0.951277	0.979867
AC098487.1	0.244242	0.157363	0.448369
AC098582.1	0.336185	0.048318	0.2398
AC098617.1	-0.525853	0.00117748	0.0219919
AC098650.1	0.139184	0.425212	0.715351
AC098820.2	0.0689574	0.693868	0.873417
AC098828.3	0.311366	0.0686485	0.291459
AC098829.1	-0.186566	0.283222	0.598923
AC098850.1	0.145671	0.403735	0.699272
AC098850.3	-0.0252421	0.885553	0.956144
AC098864.1	0.296418	0.0838011	0.324957
AC098872.1	0.182476	0.294096	0.609757
AC098936.1	-0.0521764	0.765954	0.908488
AC099063.4	-0.0943405	0.589845	0.818601
AC099066.2	0.126774	0.468019	0.744777
AC099329.3	0.418398	0.0123731	0.10513
AC099342.1	0.269484	0.117464	0.386321
AC099344.1	-0.108301	0.535735	0.788269
AC099489.1	0.158221	0.363988	0.668598
AC099508.2	0.19545	0.260505	0.575141
AC099511.1	0.549826	0.000622965	0.0143141
AC099518.1	-0.164567	0.344814	0.654947
AC099518.3	0.032575	0.852628	0.945054
AC099518.4	-0.00507662	0.97691	0.989794
AC099520.1	0.447307	0.00705672	0.0728872
AC099521.1	0.179092	0.303294	0.61887
AC099542.1	0.217307	0.209854	0.518345
AC099560.1	0.459575	0.00547938	0.0616294
AC099567.1	-0.000564069	0.997434	0.998464
AC099669.1	0.120147	0.491781	0.760592
AC099671.1	0.185015	0.287315	0.603007
AC099673.1	0.534455	0.000942082	0.0190835
AC099681.1	0.144402	0.407888	0.701985
AC099684.1	-0.143132	0.412064	0.705297
AC099753.1	-0.0800978	0.64739	0.850294
AC099778.1	-0.0833412	0.634091	0.844101
AC099791.2	0.00606374	0.972422	0.988642
AC099792.1	-0.512597	0.00164184	0.0273973
AC099811.2	0.202797	0.242654	0.555626
AC099850.1	-0.0916612	0.600497	0.823837
AC099850.2	-0.0135377	0.938477	0.975684
AC100763.1	0.0879947	0.615207	0.83213
AC100768.2	0.0234089	0.893816	0.960075
AC100771.2	0.267933	0.119672	0.390368
AC100793.3	-0.048933	0.780134	0.915756
AC100797.4	-0.157375	0.366592	0.670296
AC100800.1	-0.357056	0.0352374	0.200269
AC100801.1	0.186284	0.283963	0.599743
AC100802.1	0.392733	0.0196113	0.139208
AC100818.1	0.0263702	0.880474	0.954101
AC100821.2	0.197283	0.255972	0.570952
AC100830.1	0.139748	0.42332	0.713938
AC100844.1	0.0208705	0.905275	0.964395
AC100849.1	0.400066	0.017253	0.127862
AC100858.3	-0.0300367	0.864	0.949235
AC100863.1	-0.131851	0.450238	0.731929
AC102945.1	-0.292893	0.0877252	0.333379
AC102953.2	0.111827	0.522459	0.779553
AC103409.1	0.168657	0.33279	0.64517
AC103706.1	-0.196014	0.259105	0.574166
AC103719.1	0.15385	0.377559	0.678647
AC103736.1	0.127903	0.464036	0.742385
AC103739.2	-0.267087	0.12089	0.392579
AC103740.1	-0.137492	0.430917	0.718537
AC103764.1	0.397951	0.0179075	0.130949
AC103808.2	-0.326173	0.0558441	0.259738
AC103808.6	-0.659396	1.64672e-05	0.00105024
AC103810.2	0.221961	0.200016	0.506081
AC103810.5	0.0479458	0.784463	0.917242
AC103853.1	0.467049	0.00467559	0.0553405
AC103855.3	0.700291	2.82612e-06	0.000319634
AC103876.1	0.0186143	0.915477	0.96822
AC103923.1	-0.141722	0.416733	0.709056
AC103949.1	0.471561	0.00424131	0.0524254
AC103974.1	-0.188681	0.277701	0.593598
AC103982.1	-0.25949	0.132239	0.411287
AC103987.2	0.444768	0.00742758	0.0752292
AC103993.1	-0.129454	0.458589	0.737845
AC104009.1	0.293598	0.0869293	0.33153
AC104035.1	0.14976	0.39052	0.688569
AC104041.1	-0.350851	0.0387827	0.211957
AC104051.1	0.463382	0.00505618	0.0584519
AC104066.2	0.394425	0.0190445	0.136469
AC104073.4	0.306994	0.0728384	0.300719
AC104078.2	-0.233524	0.176974	0.47663
AC104088.1	0.259472	0.132267	0.411287
AC104109.3	0.00253831	0.988454	0.995348
AC104117.3	0.0241139	0.890637	0.958633
AC104123.1	0.341262	0.0448252	0.2294
AC104129.1	0.290636	0.0903098	0.338962
AC104134.1	-0.273855	0.111404	0.37724
AC104137.1	-0.531776	0.0010105	0.0200309
AC104151.1	0.210116	0.225705	0.536287
AC104170.1	0.268497	0.118866	0.388671
AC104184.1	-0.00253831	0.988454	0.995348
AC104232.1	-0.0232678	0.894452	0.960252
AC104248.1	0.187412	0.281005	0.596527
AC104260.1	0.029763	0.865228	0.949424
AC104304.1	0.154978	0.374029	0.676482
AC104316.1	0.43109	0.00972589	0.0896332
AC104389.4	0.152158	0.382892	0.683524
AC104411.1	-0.0757262	0.665484	0.859586
AC104435.2	0.0607784	0.728717	0.892935
AC104454.2	0.223653	0.19652	0.501725
AC104461.1	0.151734	0.384231	0.684835
AC104472.3	0.22732	0.189092	0.492204
AC104532.1	0.273009	0.112558	0.378816
AC104561.1	0.417975	0.0124709	0.105214
AC104574.2	0.384977	0.0223918	0.151497
AC104596.1	-0.437717	0.00854635	0.0821079
AC104653.1	0.314609	0.0656637	0.284422
AC104662.2	-0.0306007	0.861471	0.948298
AC104667.1	0.131428	0.451706	0.733027
AC104695.2	0.159067	0.361396	0.666724
AC104781.1	-0.153004	0.38022	0.681084
AC104793.1	-0.208987	0.228264	0.53972
AC104803.1	0.109006	0.533067	0.786447
AC104806.2	0.10125	0.562764	0.804208
AC104825.1	0.0769954	0.660211	0.857453
AC104827.1	-0.391323	0.0200943	0.141403
AC104836.1	0.345774	0.0418937	0.221698
AC104938.1	-0.404296	0.0160037	0.122621
AC104964.1	0.504418	0.00200247	0.0316755
AC104964.2	0.361991	0.0326096	0.190766
AC104964.4	0.464652	0.00492152	0.0573183
AC104984.4	0.356209	0.0357047	0.20163
AC104985.1	-0.226192	0.191356	0.4955
AC104986.2	0.049215	0.778898	0.91515
AC105031.2	0.297123	0.0830328	0.323456
AC105052.1	0.113237	0.517194	0.77665
AC105052.3	0.115352	0.509346	0.771466
AC105094.2	0.520635	0.00134425	0.0239634
AC105180.1	-0.196155	0.258756	0.574079
AC105206.2	0.317571	0.0630284	0.278518
AC105277.1	-0.065573	0.708219	0.881398
AC105285.1	0.385964	0.0220208	0.150033
AC105339.3	0.0500611	0.775193	0.912958
AC105345.1	0.0956097	0.584828	0.815307
AC105383.1	-0.548275	0.000650104	0.0147217
AC105389.3	0.123249	0.480582	0.752979
AC105402.3	0.00944815	0.957041	0.982424
AC105411.1	0.00437153	0.980116	0.991316
AC105415.1	-0.0912381	0.602187	0.824766
AC105430.1	-0.128608	0.461556	0.740512
AC105760.1	-0.0181912	0.917391	0.969087
AC105760.2	0.219705	0.204745	0.511812
AC105919.1	0.19136	0.270808	0.586127
AC105935.1	0.11225	0.520877	0.778504
AC105942.1	0.20659	0.233766	0.544259
AC105999.1	0.206872	0.233114	0.543923
AC105999.2	0.0926483	0.596563	0.821818
AC106038.1	0.245229	0.155639	0.445452
AC106707.1	0.500329	0.00220747	0.0338401
AC106729.1	0.169221	0.331152	0.643957
AC106739.1	-0.0332801	0.849474	0.943459
AC106744.1	0.294444	0.0859815	0.329334
AC106779.1	0.360158	0.0335663	0.194076
AC106782.1	-0.00888408	0.959604	0.983023
AC106786.2	-0.300367	0.0795685	0.315208
AC106791.1	-0.108301	0.535735	0.788269
AC106791.2	0.0867316	0.620309	0.835235
AC106795.2	-0.292047	0.0886877	0.335346
AC106795.3	-0.745135	2.83143e-07	6.3343e-05
AC106795.5	-0.644731	2.90901e-05	0.00153822
AC106799.2	0.104917	0.548631	0.795911
AC106801.1	-0.56153	0.000448522	0.0112037
AC106820.2	-0.251152	0.145582	0.430029
AC106864.2	0.42841	0.0102405	0.092987
AC106869.1	0.392874	0.0195636	0.139014
AC106874.1	0.481433	0.00341115	0.0455671
AC106881.1	0.0208705	0.905275	0.964395
AC106892.1	0.328006	0.0544006	0.256881
AC106894.1	0.154414	0.375792	0.677264
AC107032.2	0.226333	0.191072	0.495206
AC107067.1	0.240152	0.164652	0.459995
AC107068.1	-0.385541	0.0221792	0.150659
AC107068.2	-0.314609	0.0656637	0.284422
AC107204.1	-0.290072	0.090965	0.340104
AC107214.1	0.170772	0.326673	0.640139
AC107220.1	-0.0317289	0.856416	0.946521
AC107375.1	-0.18022	0.300208	0.615968
AC107419.1	-0.0641628	0.714228	0.885035
AC107463.1	0.200385	0.24842	0.562364
AC107464.1	0.0518943	0.767184	0.908888
AC107464.3	0.065573	0.708219	0.881398
AC107871.1	0.0857385	0.624334	0.83774
AC107871.2	0.0032434	0.985247	0.993839
AC107884.1	0.289649	0.0914588	0.341011
AC107886.1	-0.0631757	0.718444	0.887559
AC107959.2	0.407399	0.0151366	0.118839
AC107973.1	0.401053	0.0169544	0.126478
AC107982.3	0.106045	0.544316	0.793326
AC108002.1	0.444909	0.00740655	0.0751283
AC108047.1	0.316584	0.0638974	0.28029
AC108062.1	0.0565479	0.74696	0.901079
AC108067.1	0.117044	0.503111	0.768425
AC108125.1	0.0534455	0.760425	0.906313
AC108134.1	0.220692	0.202667	0.509495
AC108134.3	0.42418	0.0111001	0.0986795
AC108156.1	-0.275548	0.109123	0.372301
AC108451.1	-0.482843	0.00330491	0.044646
AC108471.2	0.167105	0.33732	0.648578
AC108488.2	0.253831	0.141192	0.424263
[truncated: 18,359 more rows]

## Sheet: LAMP5_LHX6
gene	corr	p_value	p_adjusted
A1CF	0.21632	0.211983	0.546049
A2M	-0.33689	0.0478203	0.25057
A2ML1	0.0548557	0.754296	0.915457
A2ML1-AS1	0.0688164	0.694464	0.888546
A4GALT	-0.161747	0.353259	0.684514
AAAS	0.275971	0.108558	0.397363
AACS	0.634013	4.32803e-05	0.00201149
AADACL2-AS1	0.378913	0.0247866	0.172405
AADAT	-0.217307	0.209854	0.543762
AAED1	0.0714957	0.683174	0.883311
AAGAB	-0.118172	0.498976	0.785304
AAK1	-0.144684	0.406963	0.726188
AAMDC	0.223935	0.195941	0.52685
AAMP	0.18163	0.296378	0.636633
AAR2	-0.14553	0.404195	0.724707
AARD	-0.109006	0.533067	0.806595
AARS	0.50879	0.00180194	0.0300722
AARS2	0.0827771	0.636396	0.863332
AARSD1	0.0682523	0.69685	0.890039
AASDH	-0.301636	0.0782438	0.335015
AASDHPPT	-0.139466	0.424265	0.738085
AASS	0.0744571	0.670773	0.878085
AATF	-0.245934	0.154416	0.473088
AATK	0.343377	0.0434312	0.236963
AB015752.1	0.176836	0.309527	0.648969
ABAT	0.0719188	0.681397	0.8828
ABCA1	0.793504	1.30303e-08	5.8859e-06
ABCA10	-0.186002	0.284706	0.624326
ABCA13	0.090251	0.606137	0.848437
ABCA2	0.22323	0.19739	0.528614
ABCA3	0.194322	0.263321	0.601693
ABCA4	0.249318	0.148643	0.463832
ABCA5	-0.360722	0.0332695	0.204675
ABCA6	-0.0600733	0.731748	0.904701
ABCA7	0.00296136	0.98653	0.995348
ABCA8	0.112109	0.521404	0.799597
ABCA9	-0.0913791	0.601623	0.845669
ABCA9-AS1	-0.0537275	0.759198	0.917486
ABCB10	0.0650089	0.71062	0.895692
ABCB5	0.170349	0.32789	0.666868
ABCB6	-0.496239	0.00243057	0.0369451
ABCB7	0.341826	0.04445	0.239792
ABCB8	0.217731	0.208946	0.542877
ABCB9	0.410642	0.0142725	0.120207
ABCC1	0.752468	1.85778e-07	3.5616e-05
ABCC10	-0.120006	0.492293	0.781119
ABCC11	-0.11225	0.520877	0.799588
ABCC2	-0.228871	0.186009	0.515229
ABCC3	0.308546	0.0713294	0.317832
ABCC4	-0.162734	0.350289	0.683683
ABCC5	0.209693	0.226662	0.563514
ABCC6	0.388643	0.0210392	0.158176
ABCC8	0.202501	0.243357	0.5801
ABCD2	-0.530084	0.00105593	0.0205229
ABCD3	-0.163721	0.347335	0.681211
ABCD4	0.110416	0.52775	0.802747
ABCE1	-0.301636	0.0782438	0.335015
ABCF1	0.319827	0.0610772	0.293373
ABCF2	0.133402	0.444879	0.750865
ABCF3	0.0455486	0.795005	0.929414
ABCG1	0.629219	5.14516e-05	0.00230062
ABCG2	0.142004	0.415797	0.732493
ABCG4	0.342108	0.0442633	0.239375
ABCG5	-0.260177	0.131182	0.435767
ABCG8	-0.21759	0.209248	0.543018
ABHD10	0.0927893	0.596002	0.842944
ABHD12	0.349441	0.0396275	0.224932
ABHD13	-0.154837	0.374469	0.70288
ABHD14A	-0.00126915	0.994227	0.998113
ABHD17A	-0.00719188	0.967294	0.988696
ABHD17B	0.0397668	0.820572	0.937788
ABHD17C	0.158644	0.362691	0.691778
ABHD18	0.172041	0.323036	0.662619
ABHD2	0.353953	0.0369756	0.216613
ABHD3	-0.082213	0.638704	0.864057
ABHD5	-0.0829181	0.63582	0.863332
ABHD6	0.180784	0.298672	0.638609
ABHD8	0.0276394	0.874766	0.96057
ABI1	0.28147	0.101415	0.385476
ABI2	0.0637398	0.716034	0.89816
ABI3BP	0.302059	0.077806	0.334074
ABL1	0.313481	0.0666901	0.307895
ABL2	0.273996	0.111213	0.401428
ABLIM1	0.510764	0.0017173	0.0292972
ABLIM2	0.543621	0.000737914	0.0160303
ABLIM3	0.112109	0.521404	0.799597
ABR	0.516123	0.00150487	0.0266208
ABRACL	0.136223	0.435224	0.745397
ABRAXAS1	0.156952	0.367898	0.696771
ABRAXAS2	-0.127056	0.467022	0.766312
ABT1	0.00197424	0.99102	0.996608
ABTB1	0.160619	0.356671	0.686961
ABTB2	0.0980069	0.575404	0.832858
AC001226.2	-0.377362	0.0254321	0.175147
AC002070.1	-0.0937764	0.59208	0.84151
AC002127.2	-0.199962	0.249441	0.58676
AC002310.4	0.314891	0.065409	0.304178
AC002383.1	-0.409091	0.0146804	0.122633
AC002463.1	0.278227	0.105583	0.392468
AC002553.1	0.213218	0.21877	0.554225
AC002996.1	0.121557	0.486674	0.777431
AC003002.2	-0.0520353	0.766569	0.918936
AC003006.1	0.183463	0.291447	0.631702
AC003666.1	-0.0929303	0.595441	0.84285
AC003681.1	-0.103084	0.555676	0.820567
AC003682.1	-0.0204475	0.907187	0.971492
AC003991.1	-0.449704	0.00672113	0.0731078
AC004039.1	-0.382439	0.0233699	0.167331
AC004052.1	0.00225628	0.989737	0.996298
AC004053.1	-0.0382157	0.827464	0.940408
AC004076.1	-0.18445	0.288813	0.629195
AC004076.2	-0.0877127	0.616345	0.854073
AC004112.1	0.016781	0.923775	0.975754
AC004148.2	-0.104212	0.551336	0.818016
AC004158.1	-0.20463	0.23833	0.574538
AC004231.1	0.0631757	0.718444	0.899051
AC004448.2	0.257215	0.135786	0.444418
AC004485.1	-0.1774	0.307961	0.648079
AC004494.1	-0.144261	0.408351	0.727649
AC004522.2	-0.365658	0.0307629	0.196016
AC004540.1	0.336608	0.0480189	0.251268
AC004542.2	0.15808	0.364422	0.693269
AC004690.2	0.268215	0.119268	0.416205
AC004702.1	0.344787	0.0425214	0.233997
AC004704.1	0.0235499	0.89318	0.966467
AC004784.1	0.438845	0.00835825	0.0846701
AC004803.1	0.0342672	0.845063	0.948184
AC004805.1	-0.0724828	0.679031	0.882194
AC004816.1	-0.299944	0.0800139	0.33853
AC004830.1	0.381028	0.0239283	0.169275
AC004834.1	-0.212231	0.220961	0.557197
AC004865.2	0.0263702	0.880474	0.962497
AC004918.1	0.322506	0.0588223	0.285493
AC004943.2	0.265112	0.123767	0.424371
AC004949.1	-0.0198834	0.909737	0.971564
AC004951.1	0.286124	0.095654	0.37282
AC004969.1	-0.0662781	0.705221	0.893586
AC004973.1	0.0937764	0.59208	0.84151
AC004982.2	-0.22873	0.186288	0.515628
AC005009.2	0.237191	0.170079	0.493755
AC005020.2	0.1664	0.339392	0.675392
AC005034.3	-0.485945	0.00308125	0.0431772
AC005037.1	0.0207295	0.905912	0.971063
AC005041.1	0.0361004	0.836882	0.944394
AC005070.3	0.0748801	0.669008	0.877723
AC005154.6	0.141158	0.418609	0.734746
AC005165.1	0.420231	0.0119568	0.107492
AC005186.1	-0.623155	6.37695e-05	0.0026869
AC005224.1	-0.0255241	0.884283	0.963638
AC005225.2	0.215756	0.213206	0.547636
AC005258.1	0.390618	0.0203395	0.154124
AC005261.1	-0.178387	0.305233	0.645616
AC005280.2	-0.167375	0.336529	0.672927
AC005288.1	-0.135377	0.438108	0.746834
AC005304.1	-0.230986	0.181863	0.508891
AC005304.3	-0.0719188	0.681397	0.8828
AC005332.3	-0.244383	0.157116	0.477071
AC005332.4	-0.0850334	0.627197	0.858945
AC005332.6	-0.0203065	0.907824	0.971492
AC005332.7	-0.127056	0.467022	0.766312
AC005410.2	-0.350287	0.0391188	0.223451
AC005476.2	0.142568	0.413928	0.730964
AC005480.1	-0.0186143	0.915477	0.973356
AC005498.3	-0.0699445	0.689702	0.886298
AC005537.1	-0.337454	0.047425	0.248925
AC005597.1	0.0101532	0.953838	0.984788
AC005670.2	0.200103	0.2491	0.586499
AC005697.1	0.0621886	0.722668	0.901103
AC005699.1	0.133825	0.443423	0.750473
AC005703.4	0.0758672	0.664898	0.875701
AC005726.1	0.219141	0.205939	0.538899
AC005776.2	0.10393	0.552419	0.818832
AC005808.1	0.288662	0.092619	0.365731
AC005833.2	0.466062	0.00477554	0.0579909
AC005838.2	-0.198552	0.252864	0.590826
AC005899.5	-0.0346902	0.843173	0.94745
AC005899.8	0.0621886	0.722668	0.901103
AC005972.4	0.313058	0.0670782	0.308942
AC005999.1	-0.308621	0.0712569	0.317832
AC006013.1	0.0916612	0.600497	0.845093
AC006019.1	0.0392028	0.823077	0.938762
AC006019.2	-0.0769954	0.660211	0.873579
AC006030.1	0.0730469	0.676668	0.88084
AC006058.1	-0.579339	0.000265621	0.00760976
AC006065.4	-0.124941	0.47453	0.769982
AC006115.1	0.0509072	0.771494	0.921311
AC006115.3	-0.165695	0.341471	0.676022
AC006145.1	-0.639936	3.48134e-05	0.00170586
AC006148.1	-0.35353	0.0372179	0.216873
AC006213.2	-0.0389207	0.82433	0.939143
AC006213.3	-0.0588042	0.737213	0.906925
AC006288.1	0.232114	0.179679	0.505569
AC006299.1	-0.139043	0.425686	0.739298
AC006480.2	0.366222	0.0304866	0.194741
AC006504.1	0.048933	0.780134	0.923931
AC006504.5	-0.302341	0.0775153	0.334041
AC006511.4	-0.218859	0.206538	0.53927
AC006538.2	-0.0217166	0.901453	0.969604
AC006547.1	0.00296136	0.98653	0.995348
AC006581.2	0.279073	0.104483	0.390653
AC006978.2	0.279637	0.103755	0.389544
AC007038.1	-0.10027	0.56657	0.826665
AC007038.2	-0.24255	0.16035	0.479955
AC007040.2	0.142991	0.41253	0.730176
AC007091.1	-0.206026	0.235073	0.572
AC007100.1	0.154414	0.375792	0.703726
AC007128.1	-0.276958	0.107249	0.395402
AC007216.4	0.00930713	0.957682	0.985835
AC007218.1	0.264548	0.124598	0.426078
AC007220.1	0.09011	0.606702	0.848531
AC007221.1	-0.419244	0.0121794	0.10911
AC007221.2	-0.00451255	0.979475	0.99392
AC007255.1	-0.0915202	0.60106	0.845265
AC007262.2	-0.0802388	0.646809	0.868281
AC007277.1	-0.303892	0.0759311	0.330336
AC007285.1	0.0824951	0.63755	0.863332
AC007319.1	-0.0645859	0.712423	0.896365
AC007344.1	0.115775	0.507784	0.791532
AC007349.1	0.159067	0.361396	0.690338
AC007364.1	-0.02496	0.886823	0.964488
AC007368.2	-0.434333	0.00913246	0.0895553
AC007370.2	0.100827	0.564405	0.825587
AC007376.2	-0.265112	0.123767	0.424371
AC007388.1	0.683087	6.13692e-06	0.000461382
AC007389.3	-0.0894049	0.609532	0.850163
AC007402.1	-0.00296136	0.98653	0.995348
AC007405.1	-0.228307	0.187126	0.517015
AC007405.3	-0.0221397	0.899543	0.969045
AC007406.3	-0.041036	0.814943	0.936379
AC007450.1	0.258908	0.133141	0.438852
AC007463.1	0.176977	0.309135	0.648591
AC007495.1	-0.273432	0.11198	0.401834
AC007496.2	0.177259	0.308352	0.648279
AC007513.1	0.0150888	0.931443	0.978127
AC007563.2	-0.30911	0.0707868	0.316888
AC007566.1	0.119019	0.495886	0.783173
AC007569.1	0.0689574	0.693868	0.888302
AC007610.2	0.2551	0.139146	0.449376
AC007611.1	0.273432	0.11198	0.401834
AC007656.1	0.0634577	0.717238	0.898569
AC007681.1	0.0349723	0.841914	0.946521
AC007686.3	-0.0940585	0.590962	0.841246
AC007773.1	-0.11507	0.510389	0.793416
AC007785.1	-0.108724	0.534133	0.807094
AC007785.3	0.342813	0.0437995	0.238041
AC007846.2	0.0221397	0.899543	0.969045
AC007878.1	-0.392733	0.0196113	0.149492
AC007923.4	0.322083	0.0591739	0.286836
AC007938.3	-0.102519	0.557853	0.82125
AC007966.1	0.0614835	0.725691	0.90245
AC008014.1	0.0141017	0.935918	0.979074
AC008050.1	-0.153286	0.379332	0.706474
AC008067.1	-0.0165036	0.925032	0.976498
AC008074.1	-0.0222807	0.898906	0.96904
AC008079.2	0.0510482	0.770878	0.921149
AC008105.3	0.0400489	0.81932	0.937545
AC008109.1	0.165131	0.34314	0.677879
AC008124.1	0.0683933	0.696253	0.889647
AC008127.1	-0.43814	0.0084754	0.0855179
AC008267.5	-0.147927	0.396413	0.718627
AC008269.1	-0.407681	0.0150597	0.124782
AC008269.2	-0.073752	0.673718	0.879239
AC008415.1	0.395976	0.0185371	0.143515
AC008434.1	0.169785	0.329518	0.668054
AC008438.1	0.275125	0.10969	0.398652
AC008438.2	0.2551	0.139146	0.449376
AC008443.4	0.352642	0.0377309	0.218617
AC008467.1	0.0645859	0.712423	0.896365
AC008507.2	-0.0291906	0.867797	0.958624
AC008537.1	0.118595	0.497429	0.784239
AC008543.1	-0.106468	0.542702	0.81212
AC008554.1	-0.440397	0.00810538	0.0830964
AC008568.1	0.329134	0.0535272	0.269428
AC008574.1	-0.10125	0.562764	0.824759
AC008575.1	0.104635	0.549712	0.817188
AC008581.2	-0.193617	0.265091	0.603758
AC008591.1	-0.439269	0.00828863	0.0841315
AC008610.1	-0.301636	0.0782438	0.335015
AC008629.1	-0.13171	0.450727	0.755085
AC008662.1	0.204898	0.237703	0.574028
AC008667.1	0.0933534	0.59376	0.842274
AC008676.1	0.077988	0.656099	0.87208
AC008691.1	0.0290495	0.86843	0.958624
AC008700.1	0.709175	1.8535e-06	0.000181064
AC008728.1	0.300508	0.0794204	0.33779
AC008731.1	0.116339	0.505704	0.789896
AC008741.2	-0.00423052	0.980758	0.994241
AC008752.1	-0.193758	0.264737	0.603219
AC008758.1	0.116339	0.505704	0.789896
AC008758.4	-0.0884178	0.613502	0.852136
AC008758.5	-0.0479458	0.784463	0.925771
AC008758.6	0.0950456	0.587055	0.838643
AC008761.2	0.168798	0.33238	0.670343
AC008770.2	0.267228	0.120686	0.417825
AC008771.1	0.0600733	0.731748	0.904701
AC008878.3	0.131428	0.451706	0.756312
AC008892.1	-0.181912	0.295616	0.636154
AC008946.1	0.0400489	0.81932	0.937545
AC009041.2	-0.291765	0.0890103	0.358778
AC009053.3	0.190655	0.272611	0.610281
AC009060.1	0.0836232	0.63294	0.861808
AC009061.2	0.0850334	0.627197	0.858945
AC009065.4	-0.10393	0.552419	0.818832
AC009093.2	0.155824	0.371394	0.700107
AC009107.2	0.0832001	0.634667	0.862934
AC009113.1	-0.207577	0.231489	0.569332
AC009118.3	0.0540096	0.757971	0.917016
AC009119.1	0.636693	3.92433e-05	0.00186917
AC009119.2	0.411488	0.0140541	0.119417
AC009120.3	0.111122	0.525101	0.801501
AC009126.1	-0.267228	0.120686	0.417825
AC009148.1	-0.169503	0.330334	0.668559
AC009163.4	-0.0927893	0.596002	0.842944
AC009226.1	0.197283	0.255972	0.593656
AC009227.1	0.168234	0.334021	0.67071
AC009264.1	0.143132	0.412064	0.730026
AC009299.3	0.148632	0.394141	0.71767
AC009303.2	-0.0463947	0.79128	0.92867
AC009312.1	-0.0317289	0.856416	0.954221
AC009365.1	-0.11789	0.500008	0.786042
AC009387.1	0.421782	0.0116138	0.105772
AC009403.1	-0.0626116	0.720857	0.899868
AC009404.1	0.204052	0.239688	0.57583
AC009435.1	0.376939	0.0256105	0.175981
AC009495.1	0.23296	0.178053	0.503929
AC009501.1	0.197706	0.254933	0.593125
AC009554.1	-0.0667011	0.703424	0.892859
AC009563.1	0.0128326	0.941675	0.98108
AC009630.1	0.155401	0.37271	0.701037
AC009652.2	-0.0170631	0.922498	0.975479
AC009690.3	-0.0475228	0.786321	0.926679
AC009948.1	-0.368196	0.0295353	0.19073
AC009950.1	0.0909561	0.603314	0.846727
AC009961.1	-0.215474	0.213819	0.548294
AC009975.1	0.393156	0.0194683	0.148698
AC010099.4	-0.188117	0.279166	0.619082
AC010127.1	0.0470997	0.78818	0.927872
AC010168.1	-0.30079	0.079125	0.337376
AC010175.1	-0.0965968	0.580939	0.83615
AC010198.1	-0.233665	0.176706	0.501413
AC010230.1	0.0850334	0.627197	0.858945
AC010235.1	0.0531635	0.761653	0.917887
AC010273.1	0.428692	0.0101853	0.0963082
AC010300.1	0.0884178	0.613502	0.852136
AC010325.1	0.299944	0.0800139	0.33853
AC010326.2	0.136082	0.435704	0.74572
AC010327.4	0.13862	0.427109	0.740178
AC010333.2	0.0142427	0.935279	0.979071
AC010343.3	0.0358184	0.838139	0.945048
AC010422.2	0.216602	0.211373	0.544844
AC010422.6	0.176977	0.309135	0.648591
AC010519.1	0.0667011	0.703424	0.892859
AC010522.1	-0.0589452	0.736605	0.906832
AC010542.3	0.173733	0.318227	0.656972
AC010601.1	0.057535	0.742691	0.909506
AC010615.4	-0.0762903	0.663139	0.874832
AC010616.2	0.330826	0.0522379	0.264851
AC010618.3	-0.0136787	0.937837	0.979743
AC010636.2	0.288098	0.093287	0.366669
AC010642.2	-0.116621	0.504666	0.7894
AC010649.1	0.351274	0.0385322	0.221005
AC010680.1	-0.383285	0.02304	0.166289
AC010735.2	0.263984	0.125434	0.427031
AC010834.3	0.074034	0.672539	0.879197
AC010884.1	-0.133966	0.442939	0.750315
AC010894.3	0.0932124	0.59432	0.842274
AC010969.2	-0.235233	0.173737	0.498705
AC010973.1	0.0970198	0.579276	0.835546
AC010976.1	0.158221	0.363988	0.692874
AC011043.1	-0.141198	0.418478	0.734746
AC011124.1	0.0551377	0.753072	0.91513
AC011228.1	-0.21491	0.21505	0.550345
AC011247.1	-0.123813	0.47856	0.773412
AC011287.1	-0.134671	0.44052	0.748615
AC011290.1	-0.259895	0.131615	0.43645
AC011306.1	-0.152299	0.382446	0.708231
AC011330.3	0.367209	0.0300079	0.192807
AC011405.1	0.115634	0.508304	0.791941
AC011444.1	0.0963147	0.582049	0.836556
AC011447.3	0.00958917	0.9564	0.985639
AC011472.1	-0.041318	0.813694	0.935925
AC011474.2	-0.47269	0.00413836	0.0524545
AC011476.3	0.342531	0.0439845	0.238709
AC011477.4	-0.113096	0.517719	0.798257
AC011479.1	0.275689	0.108934	0.397697
AC011491.3	-0.0291906	0.867797	0.958624
AC011498.1	0.0351133	0.841285	0.946521
AC011509.2	0.102802	0.556764	0.820908
AC011603.2	-0.161324	0.354536	0.685517
AC011604.2	0.0530225	0.762267	0.917887
AC011773.1	-0.150183	0.389168	0.713358
AC011899.1	-0.126633	0.468519	0.766798
AC011899.2	0.219	0.206238	0.539039
AC011900.1	-0.520071	0.00136347	0.024718
AC011990.1	0.0291906	0.867797	0.958624
AC011997.1	-0.000423052	0.998076	0.998987
AC012074.1	0.135094	0.439072	0.747397
AC012184.2	0.614553	8.58134e-05	0.00335745
AC012213.1	0.137915	0.429487	0.741605
AC012313.5	-0.0456896	0.794384	0.929414
AC012322.1	0.0874307	0.617484	0.854647
AC012358.3	-0.0528814	0.762881	0.917887
AC012363.1	-0.181207	0.297524	0.637664
AC012368.1	0.0889818	0.611232	0.850832
AC012370.2	-0.201937	0.2447	0.581495
AC012414.5	0.0970198	0.579276	0.835546
AC012435.2	-0.239024	0.166705	0.489049
AC012464.1	-0.0558428	0.750014	0.913368
AC012593.1	0.144825	0.406501	0.725702
AC012617.1	0.208705	0.228906	0.566065
AC012668.3	0.113801	0.515096	0.796132
AC013394.1	-0.560966	0.000455807	0.0111495
AC013472.2	0.23987	0.165163	0.487043
AC013565.1	-0.154132	0.376675	0.704263
AC013652.1	-0.312494	0.0675985	0.309757
AC015522.1	-0.227038	0.189656	0.520349
AC015802.6	-0.15385	0.377559	0.705142
AC015813.1	-0.18572	0.28545	0.625689
AC015813.2	-0.0679703	0.698043	0.890525
AC015845.2	0.127056	0.467022	0.766312
AC015849.3	0.191501	0.270449	0.608181
AC015961.2	0.0792517	0.650877	0.870162
AC016152.1	0.256228	0.137346	0.446762
AC016205.1	0.121134	0.488203	0.778414
AC016229.2	-0.0252421	0.885553	0.964337
AC016526.1	-0.164144	0.346073	0.680128
AC016588.2	0.0803798	0.646229	0.868281
AC016590.1	-0.0497791	0.776428	0.922963
AC016642.1	-0.102943	0.55622	0.82058
AC016705.1	0.0937764	0.59208	0.84151
AC016705.2	-0.434474	0.00910737	0.0893664
AC016708.1	0.347607	0.0407478	0.228084
AC016717.2	-0.326314	0.055732	0.275552
AC016722.2	-0.0853154	0.626051	0.85885
AC016723.1	0.140312	0.421432	0.736581
AC016727.1	0.447024	0.00709713	0.076278
AC016745.2	-0.31334	0.0668193	0.308305
AC016766.1	0.180361	0.299824	0.640088
AC016831.1	-0.159913	0.358814	0.688236
AC016831.5	-0.174438	0.316236	0.655421
AC016831.7	0.0496381	0.777045	0.923124
AC016866.1	0.0809439	0.64391	0.866665
AC016907.2	0.369183	0.0290689	0.189071
AC017006.2	-0.0449845	0.79749	0.929698
AC017074.1	0.123813	0.47856	0.773412
AC017083.3	-0.0991351	0.570993	0.829448
AC017091.1	0.192629	0.267583	0.605476
AC018467.1	-0.016076	0.926969	0.97684
AC018523.2	-0.141863	0.416265	0.732896
AC018616.1	0.26892	0.118263	0.414489
AC018638.6	0.149337	0.391876	0.715414
AC018638.7	-0.102378	0.558397	0.821737
AC018680.1	0.0892639	0.610098	0.85018
AC018697.1	-0.105481	0.546471	0.815692
AC018742.1	0.0895459	0.608965	0.849604
AC018754.1	-0.0434333	0.804336	0.931729
AC018816.1	0.13862	0.427109	0.740178
AC018845.1	0.0765723	0.661967	0.874832
AC018845.3	-0.437294	0.00861782	0.0863301
AC019068.1	0.279355	0.104118	0.38986
AC019077.1	0.13312	0.445851	0.75176
AC019117.3	0.182335	0.294475	0.635303
AC019118.2	0.195732	0.259805	0.598292
AC019131.1	0.0279214	0.873498	0.960209
AC019186.1	-0.103648	0.553504	0.819173
AC019197.1	-0.24537	0.155394	0.474756
AC019205.1	0.533609	0.000963231	0.0194383
AC019209.3	-0.175566	0.313067	0.652557
AC019211.1	0.0227038	0.896997	0.968411
AC019257.8	0.335762	0.0486187	0.252947
AC019330.1	0.188822	0.277335	0.616626
AC020558.1	0.0451255	0.796869	0.929468
AC020559.1	-0.438704	0.00838157	0.0847384
AC020571.1	-0.140453	0.420961	0.736513
AC020687.1	0.44223	0.00781498	0.0811498
AC020908.3	-0.0396258	0.821198	0.937805
AC020911.2	0.172182	0.322634	0.662148
AC020915.3	-0.0372285	0.831856	0.942119
AC020928.1	0.00126915	0.994227	0.998113
AC021006.2	0.15117	0.386022	0.710479
AC021086.1	0.111404	0.524044	0.800843
AC021224.1	0.218859	0.206538	0.53927
AC021231.1	-0.082354	0.638127	0.863733
AC021351.1	0.032857	0.851366	0.951498
AC021439.1	-0.605387	0.000116645	0.00418968
AC021504.1	0.251857	0.144417	0.458008
AC021594.2	0.228448	0.186846	0.516615
AC021683.3	0.328852	0.0537445	0.269548
AC021752.1	-0.0177682	0.919306	0.97459
AC021979.2	0.450053	0.00667347	0.072947
AC022098.1	0.296277	0.0839554	0.347707
AC022126.1	0.276676	0.107621	0.395446
AC022167.2	0.147081	0.39915	0.720801
AC022182.1	0.179092	0.303294	0.642756
AC022294.1	-0.444909	0.00740655	0.0788301
AC022387.1	0.141158	0.418609	0.734746
AC022395.1	-0.128044	0.46354	0.764113
AC022400.6	0.205885	0.235401	0.572344
AC022414.1	-0.0393438	0.82245	0.938606
AC022447.1	0.0132556	0.939756	0.980479
AC022486.1	-0.0803514	0.646346	0.868281
AC022523.1	0.0805208	0.645649	0.868015
AC022558.2	-0.269343	0.117663	0.413899
AC022639.1	0.0782645	0.654954	0.871662
AC022679.1	-0.50047	0.00220011	0.0345374
AC022679.2	-0.367068	0.0300759	0.193001
AC022762.2	-0.0829181	0.63582	0.863332
AC022784.6	0.393015	0.0195159	0.148987
AC022826.2	0.192347	0.268297	0.605842
AC022893.1	-0.152722	0.381109	0.707122
AC022893.2	-0.38822	0.0211917	0.159011
AC022915.2	-0.00380746	0.982681	0.994942
AC023355.1	-0.458902	0.00555726	0.0644665
AC023469.1	-0.0716367	0.682581	0.883141
AC023590.1	0.0879947	0.615207	0.85319
AC023632.2	0.0401899	0.818695	0.937545
AC023790.2	-0.0810849	0.643331	0.866494
AC023794.1	-0.168234	0.334021	0.67071
AC023886.1	-0.0562659	0.748181	0.912223
AC023905.1	0.227743	0.188247	0.518246
AC023906.4	0.242691	0.1601	0.479861
AC023906.5	-0.0729059	0.677258	0.88116
AC024022.1	0.00789696	0.964089	0.98746
AC024230.1	0.329134	0.0535272	0.269428
AC024257.1	-0.27456	0.110449	0.400558
AC024563.1	-0.0231268	0.895088	0.967576
AC024592.3	0.100827	0.564405	0.825587
AC024601.1	0.155401	0.37271	0.701037
AC024896.1	0.116903	0.503629	0.788904
AC024901.1	-0.508931	0.00179578	0.0300722
AC024909.1	0.136787	0.433307	0.743193
AC024941.2	0.049356	0.77828	0.923233
AC025034.1	-0.425026	0.0109235	0.101167
AC025038.1	0.379336	0.024613	0.171977
AC025159.1	0.0172041	0.92186	0.97541
AC025178.1	0.16781	0.335256	0.671607
AC025244.1	0.0507662	0.77211	0.92142
AC025262.1	-0.331249	0.0519195	0.263934
AC025263.1	0.17881	0.304069	0.643863
AC025263.2	-0.387515	0.021448	0.159916
AC025283.3	0.073893	0.673129	0.879239
AC025419.1	-0.127762	0.464533	0.7646
AC025470.2	0.242832	0.15985	0.479486
AC025524.2	-0.139748	0.42332	0.737764
AC025569.1	-0.377926	0.0251958	0.174381
AC025580.2	0.146376	0.401439	0.722891
AC025682.1	-0.0210116	0.904638	0.970919
AC025741.1	0.310097	0.069845	0.315155
AC025809.1	-0.395976	0.0185371	0.143515
AC025887.2	-0.0251011	0.886188	0.964413
AC026150.1	-0.120147	0.491781	0.780872
AC026167.1	-0.119865	0.492805	0.781527
AC026254.2	-0.067552	0.699815	0.891476
AC026316.5	0.168657	0.33279	0.670343
AC026333.3	0.346902	0.0411855	0.229612
AC026369.1	-0.146799	0.400064	0.721433
AC026391.1	-0.514995	0.00154757	0.0271258
AC026412.3	0.281752	0.101058	0.38498
AC026458.2	-0.0586632	0.737821	0.907018
AC026471.1	-0.0975839	0.577062	0.833606
AC026471.4	-0.219705	0.204745	0.537793
AC026765.2	0.275125	0.10969	0.398652
AC026785.2	0.203714	0.240485	0.576751
AC026786.1	0.136223	0.435224	0.745397
AC027031.2	0.0287675	0.869697	0.959478
AC027117.2	0.240011	0.164907	0.486756
AC027288.1	-0.0291906	0.867797	0.958624
AC027288.3	0.428551	0.0102129	0.0965095
AC027644.4	-0.211526	0.222535	0.559052
AC027682.4	0.456755	0.00581219	0.0663749
AC027698.1	0.251998	0.144185	0.458008
AC027801.1	0.307841	0.0720123	0.319021
AC027801.3	0.297123	0.0830328	0.345959
AC034111.1	0.141591	0.417169	0.733619
AC034114.2	0.1774	0.307961	0.648079
AC034195.1	-0.163721	0.347335	0.681211
AC034226.1	0.13595	0.436152	0.745793
AC036108.1	0.049356	0.77828	0.923233
AC036176.1	0.0774184	0.658457	0.872991
AC036214.1	-0.0809439	0.64391	0.866665
AC037486.1	0.111404	0.524044	0.800843
AC037487.1	-0.0117044	0.946795	0.982277
AC040162.1	-0.07347	0.674897	0.879655
AC040173.1	0.0809439	0.64391	0.866665
AC044781.1	-0.315314	0.0650285	0.303236
AC044810.3	0.437999	0.00849899	0.0856996
AC046130.1	-0.201655	0.245374	0.582464
AC046136.1	-0.0612015	0.726901	0.902972
AC046168.2	0.241703	0.161859	0.481745
AC046195.1	-0.0207295	0.905912	0.971063
AC048341.1	-0.269625	0.117265	0.413065
AC048382.5	-0.204898	0.237703	0.574028
AC051619.5	-0.269299	0.117726	0.414025
AC053513.1	-0.152581	0.381554	0.707178
AC053527.1	-0.239165	0.166447	0.488761
AC055713.1	0.0310238	0.859574	0.955657
AC055717.1	0.418116	0.0124382	0.110652
AC055855.2	0.140876	0.419549	0.73547
AC058791.1	-0.202642	0.243022	0.579662
AC058822.1	0.0610604	0.727506	0.902972
AC060765.1	0.250588	0.146519	0.460578
AC060780.1	-0.196437	0.258058	0.596239
AC060809.1	0.0389207	0.82433	0.939143
AC061961.1	0.129595	0.458096	0.759629
AC062028.1	-0.00126915	0.994227	0.998113
AC063944.1	-0.22732	0.189092	0.519545
AC064807.1	0.024396	0.889365	0.965472
AC064807.2	0.0774184	0.658457	0.872991
AC066613.2	0.223089	0.197681	0.528653
AC067956.1	0.0129736	0.941036	0.98068
AC067968.1	0.133543	0.444393	0.750865
AC068025.2	-0.0541506	0.757358	0.916997
AC068051.1	0.197861	0.254554	0.592866
AC068205.1	-0.57676	0.000287091	0.00796223
AC068282.1	-0.0747391	0.669596	0.877969
AC068413.1	-0.0772774	0.659042	0.873086
AC068446.2	0.0762903	0.663139	0.874832
AC068473.1	-0.0190373	0.913563	0.973008
AC068481.1	0.0311648	0.858943	0.95544
AC068506.1	0.171618	0.324245	0.664123
AC068533.3	0.141017	0.419079	0.735066
AC068533.4	0.261305	0.129459	0.433896
AC068580.4	0.0349723	0.841914	0.946521
AC068599.1	-0.0792517	0.650877	0.870162
AC068631.1	0.140594	0.42049	0.736361
AC068633.1	0.154273	0.376233	0.703951
AC068675.1	0.208564	0.229228	0.566587
AC068722.1	0.239024	0.166705	0.489049
AC068724.3	-0.0511892	0.770262	0.920915
AC068759.1	-0.0180502	0.918029	0.974112
AC068790.9	0.109993	0.529342	0.803814
AC068831.7	-0.104635	0.549712	0.817188
AC068875.1	0.0456896	0.794384	0.929414
AC068888.1	-0.0566889	0.74635	0.911221
AC068896.1	-0.231973	0.179951	0.505569
AC068985.1	-0.0339851	0.846323	0.948626
AC068992.1	0.377362	0.0254321	0.175147
AC069224.1	-0.0155119	0.929525	0.97772
AC069234.1	0.200103	0.2491	0.586499
AC069287.3	0.143555	0.41067	0.728986
AC069368.1	0.122826	0.482101	0.775458
AC069503.1	0.408104	0.0149451	0.124167
AC072022.1	-0.125364	0.473024	0.769573
AC073050.1	0.219564	0.205043	0.537839
AC073111.5	0.277522	0.106506	0.393704
AC073176.3	0.186425	0.283592	0.623221
AC073254.1	0.251293	0.145348	0.459347
AC073316.3	-0.0418821	0.811196	0.935296
AC073320.1	0.166259	0.339807	0.675468
AC073333.1	0.446601	0.00715811	0.076772
AC073342.1	0.082072	0.639282	0.864304
AC073343.2	-0.139607	0.423792	0.737764
AC073365.1	0.187553	0.280637	0.620548
AC073389.2	0.0637398	0.716034	0.89816
AC073517.1	0.151593	0.384679	0.709368
AC073525.1	-0.161888	0.352834	0.684382
AC073529.1	-0.211808	0.221904	0.558383
AC073530.1	-0.155119	0.373589	0.702088
AC073569.2	-0.235781	0.172708	0.497152
AC073842.1	-0.101532	0.561671	0.824024
AC073842.2	-0.0428722	0.806815	0.932996
AC073878.1	-0.0369465	0.833112	0.942637
AC073941.1	-0.252703	0.143028	0.45615
AC073957.3	0.082072	0.639282	0.864304
AC074032.1	0.0280624	0.872864	0.960132
AC074050.3	-0.187271	0.281374	0.621193
AC074117.1	0.15117	0.386022	0.710479
AC074131.1	0.27865	0.105032	0.391559
AC074138.1	-0.163591	0.347721	0.681514
AC074286.1	-0.0846103	0.628918	0.859843
AC074327.1	0.104917	0.548631	0.816689
AC076966.1	-0.12495	0.474499	0.769982
AC078777.1	0.0537275	0.759198	0.917486
AC078785.1	0.0136787	0.937837	0.979743
AC078845.1	0.10816	0.536269	0.807854
AC078846.1	0.073893	0.673129	0.879239
AC078881.1	-0.1664	0.339392	0.675392
AC078883.1	0.223794	0.196231	0.52735
AC078923.1	0.0455486	0.795005	0.929414
AC078980.1	0.399784	0.0173391	0.137077
AC078993.1	-0.586208	0.000215256	0.00652447
AC079061.1	-0.0294726	0.866531	0.958251
AC079089.1	-0.307558	0.0722869	0.319224
AC079117.1	-0.367658	0.0297923	0.191822
AC079154.1	0.367632	0.0298046	0.191822
AC079174.2	0.145953	0.402816	0.724011
AC079193.2	0.0648679	0.711221	0.895787
AC079296.1	0.44364	0.00759768	0.0799215
AC079298.3	-0.0279214	0.873498	0.960209
AC079305.3	0.180925	0.298289	0.638501
AC079362.1	-0.301072	0.0788304	0.336494
AC079385.1	-0.472972	0.00411296	0.0523055
AC079447.1	0.214205	0.216595	0.551996
AC079594.2	-0.208282	0.229873	0.567357
AC079760.1	0.129736	0.457602	0.759629
AC079760.2	0.25087	0.14605	0.460218
AC079807.1	-0.0751622	0.667833	0.877081
AC079943.2	0.0379336	0.828718	0.94051
AC079950.1	-0.158503	0.363123	0.692086
AC080013.1	-0.293034	0.0875656	0.355571
AC083798.2	0.154555	0.375351	0.703502
AC083800.1	-0.032716	0.851997	0.951579
AC083843.3	-0.0554198	0.751848	0.914223
AC083967.1	0.448576	0.00687731	0.0744896
AC084024.3	0.114788	0.511433	0.794155
AC084033.3	-0.238742	0.167221	0.489813
AC084064.1	-0.266664	0.121502	0.419986
AC084200.1	-0.209693	0.226662	0.563514
AC084337.2	-0.183886	0.290316	0.629964
AC084357.2	0.230704	0.182412	0.509869
AC084816.1	-0.432359	0.00948989	0.0918854
AC087203.3	0.0286265	0.87033	0.959478
AC087280.2	-0.283445	0.0989393	0.380404
AC087289.3	0.328429	0.0540717	0.270218
AC087294.1	0.0509072	0.771494	0.921311
AC087386.1	0.197283	0.255972	0.593656
AC087457.1	-0.0683933	0.696253	0.889647
AC087463.1	-0.422205	0.0115217	0.105184
AC087463.3	-0.220833	0.202371	0.534763
AC087463.4	-0.534878	0.000931662	0.0190718
AC087473.1	0.145248	0.405117	0.725088
AC087482.1	0.156388	0.369644	0.698611
AC087500.1	0.34803	0.0404871	0.227538
AC087521.2	-0.194886	0.261911	0.600617
AC087564.1	0.187412	0.281005	0.620915
AC087762.1	0.362273	0.0324644	0.201745
AC089998.4	-0.0947636	0.58817	0.83961
AC090001.1	-0.0788286	0.652623	0.871054
AC090092.1	-0.290777	0.0901466	0.361357
AC090114.2	-0.104635	0.549712	0.817188
AC090115.1	0.02496	0.886823	0.964488
AC090124.1	0.0373696	0.831228	0.941965
AC090125.1	-0.317289	0.0632758	0.299063
AC090152.1	0.0480869	0.783844	0.925396
AC090192.2	0.024537	0.88873	0.965192
AC090198.1	-0.283868	0.098415	0.379339
AC090241.3	-0.452242	0.0063808	0.0708121
AC090282.1	0.120147	0.491781	0.780872
AC090360.1	-0.147786	0.396868	0.718627
AC090403.1	-0.338864	0.0464484	0.246072
AC090502.1	0.0606374	0.729323	0.903305
AC090517.4	-0.27456	0.110449	0.400558
AC090518.1	-0.0184733	0.916115	0.973562
AC090559.1	-0.00169221	0.992302	0.997571
AC090568.2	-0.0531635	0.761653	0.917887
AC090617.5	0.239024	0.166705	0.489049
AC090618.1	0.0400489	0.81932	0.937545
AC090630.1	0.221256	0.201486	0.533895
AC090709.1	0.0177682	0.919306	0.97459
AC090771.2	0.264689	0.12439	0.425556
AC090809.1	0.0580991	0.740255	0.908408
AC090825.1	-0.408245	0.014907	0.124053
AC090833.1	-0.0975839	0.577062	0.833606
AC090907.2	0.151734	0.384231	0.709368
AC090921.1	-0.137069	0.43235	0.742382
AC090922.1	0.0965968	0.580939	0.83615
AC090993.1	-0.0313058	0.858311	0.955228
AC091045.1	0.253267	0.142108	0.454253
AC091057.2	-0.204616	0.238364	0.574538
AC091057.6	0.0755852	0.666071	0.876268
AC091078.1	-0.0486509	0.78137	0.924396
AC091132.1	0.200949	0.247063	0.584664
AC091132.5	0.1664	0.339392	0.675392
AC091138.1	-0.0925073	0.597124	0.843054
AC091167.6	0.110698	0.52669	0.802328
AC091180.5	0.040754	0.816193	0.936762
AC091212.1	-0.172182	0.322634	0.662148
AC091551.1	-0.0421641	0.809947	0.934559
AC091563.1	0.370311	0.0285433	0.187883
AC091826.2	-0.205039	0.237373	0.573864
AC091887.1	0.0128326	0.941675	0.98108
AC091946.1	0.398374	0.017775	0.139231
AC091948.1	-0.172323	0.322231	0.661588
AC092040.1	0.36185	0.0326823	0.202689
AC092042.3	0.0661371	0.70582	0.893755
AC092100.1	0.148068	0.395958	0.718627
AC092111.1	-0.0648679	0.711221	0.895787
AC092111.2	0.0620476	0.723273	0.901124
AC092115.3	0.231691	0.180496	0.506544
AC092131.1	0.258061	0.134458	0.441487
AC092138.2	0.201232	0.246386	0.583783
AC092142.1	-0.0775595	0.657873	0.872744
AC092155.1	-0.101109	0.563311	0.824773
AC092162.2	0.0994171	0.569892	0.828635
AC092167.1	-0.424603	0.0110115	0.101676
AC092171.1	0.489048	0.00287086	0.0412269
AC092279.1	-0.134953	0.439554	0.747886
AC092287.1	0.274278	0.11083	0.400614
AC092295.1	-0.112673	0.519297	0.799002
AC092329.3	-0.124518	0.476039	0.77137
AC092376.1	-0.528955	0.00108721	0.0208693
AC092376.2	-0.194322	0.263321	0.601693
AC092378.1	-0.28979	0.091294	0.362928
AC092422.1	0.579863	0.000261442	0.00750887
AC092440.1	0.328852	0.0537445	0.269548
AC092535.3	0.156388	0.369644	0.698611
AC092546.1	0.0201655	0.908462	0.971492
AC092574.2	0.0197424	0.910374	0.971703
AC092620.1	0.138902	0.42616	0.739787
AC092634.3	-0.0520353	0.766569	0.918936
AC092647.5	0.203206	0.241685	0.578271
AC092650.1	0.298674	0.0813617	0.341688
AC092666.1	-0.0228448	0.896361	0.968133
AC092681.2	0.0809439	0.64391	0.866665
AC092683.1	0.116621	0.504666	0.7894
AC092683.2	0.359453	0.0339403	0.20714
AC092691.1	0.160901	0.355816	0.686694
AC092691.3	-0.0201655	0.908462	0.971492
AC092720.1	0.235922	0.172444	0.497044
AC092747.1	0.0514713	0.76903	0.920591
AC092747.4	-0.23564	0.172973	0.49754
AC092802.2	-0.00296136	0.98653	0.995348
AC092809.4	0.0293316	0.867164	0.958624
AC092813.1	-0.0404719	0.817444	0.936936
AC092835.1	-0.385823	0.0220735	0.163231
AC092902.3	0.127198	0.466524	0.76615
AC092910.3	0.185579	0.285822	0.626058
AC092920.1	-0.0122685	0.944235	0.982212
AC092954.1	-0.188765	0.277484	0.616867
AC092954.2	-0.38399	0.0227681	0.165338
AC092957.1	0.113096	0.517719	0.798257
AC093151.3	-0.0258061	0.883013	0.963638
AC093152.1	0.154132	0.376675	0.704263
AC093155.3	0.355222	0.0362562	0.214779
AC093157.1	-0.244524	0.156869	0.476794
AC093206.1	0.0583811	0.739038	0.907714
AC093227.1	-0.0610604	0.727506	0.902972
AC093227.2	0.214064	0.216904	0.552143
AC093249.2	0.00930713	0.957682	0.985835
AC093297.2	-0.333083	0.0505576	0.259332
AC093323.1	0.170631	0.327078	0.666631
AC093390.1	0.469587	0.00442682	0.0550195
AC093423.3	0.309533	0.0703819	0.316275
AC093459.1	-0.016076	0.926969	0.97684
AC093512.2	-0.041177	0.814318	0.936011
AC093523.1	0.0241139	0.890637	0.965759
AC093525.7	0.283304	0.0991146	0.380696
AC093607.1	0.131005	0.453176	0.756873
AC093655.1	0.311366	0.0686485	0.312144
AC093668.2	0.101673	0.561124	0.82338
AC093690.1	0.166823	0.338148	0.674054
AC093766.1	0.0854564	0.625479	0.858738
AC093772.1	0.420372	0.0119252	0.107397
AC093895.1	0.203347	0.241351	0.577834
AC093901.1	-0.120852	0.489224	0.77907
AC095350.1	0.35212	0.038035	0.219467
AC096554.1	0.0117052	0.946792	0.982277
AC096564.1	0.0186143	0.915477	0.973356
AC096564.2	-0.160478	0.357099	0.687267
AC096576.2	0.606685	0.000111747	0.00410017
AC096577.1	0.211244	0.223166	0.559539
AC096642.1	-0.214487	0.215976	0.551335
AC096677.1	-0.288239	0.0931196	0.366387
AC096711.2	-0.0159349	0.927608	0.977245
AC096719.1	0.371862	0.0278333	0.185358
AC096746.1	0.0813669	0.642173	0.865847
AC096887.1	0.0857385	0.624334	0.858088
AC096992.2	-0.2279	0.187935	0.518031
AC097103.2	-0.460985	0.00531922	0.062514
AC097347.1	0.472549	0.00415111	0.052486
AC097376.2	-0.223935	0.195941	0.52685
AC097460.1	0.411347	0.0140903	0.119592
AC097461.1	-0.120711	0.489735	0.779803
AC097467.3	0.0803798	0.646229	0.868281
AC097468.2	0.201514	0.245711	0.582813
AC097478.1	-0.0631757	0.718444	0.899051
AC097480.1	-0.0953276	0.585941	0.838066
AC097487.1	0.260036	0.131398	0.436297
AC097515.1	-0.297687	0.0824221	0.344725
AC097534.1	-0.0727649	0.677849	0.881479
AC097534.2	-0.220128	0.203852	0.53692
AC097537.1	-0.0809439	0.64391	0.866665
AC097634.3	0.230563	0.182687	0.510173
AC097662.1	-0.0612015	0.726901	0.902972
AC098484.3	0.0853154	0.626051	0.85885
AC098582.1	0.0362414	0.836253	0.94424
AC098617.1	-0.460139	0.00541482	0.0633948
AC098650.1	-0.00944815	0.957041	0.985639
AC098829.1	-0.209552	0.226982	0.563943
AC098850.1	0.0247659	0.887698	0.964961
AC098850.3	0.303187	0.076648	0.331702
AC098864.1	-0.688164	4.90839e-06	0.000382132
AC099066.2	-0.0549967	0.753684	0.915366
AC099329.3	0.445332	0.00734376	0.0782705
AC099489.1	0.318276	0.0624135	0.296817
AC099508.2	0.0597913	0.732961	0.905326
AC099520.1	0.141158	0.418609	0.734746
AC099669.1	0.0612015	0.726901	0.902972
AC099673.1	0.134812	0.440037	0.748458
AC099753.1	0.082213	0.638704	0.864057
AC099778.1	-0.200949	0.247063	0.584664
AC099792.1	0.756416	1.47174e-07	2.95615e-05
AC099850.1	0.189668	0.275148	0.613811
AC100771.2	-0.357479	0.0350056	0.210562
AC100818.1	0.0417411	0.81182	0.93547
AC100830.1	0.389207	0.0208373	0.157274
AC100849.1	0.114224	0.513524	0.795066
AC100858.3	-0.0839052	0.63179	0.860777
AC100863.1	-0.0235499	0.89318	0.966467
AC102953.2	0.251857	0.144417	0.458008
AC103409.1	-0.0225628	0.897633	0.968621
AC103706.1	-0.0620476	0.723273	0.901124
AC103736.1	0.178246	0.305622	0.646082
AC103810.2	-0.1248	0.475033	0.770472
AC103855.3	-0.0815079	0.641594	0.865828
AC103876.1	-0.389772	0.020637	0.155916
AC103923.1	-0.049356	0.77828	0.923233
AC104009.1	-0.098148	0.574852	0.832452
AC104035.1	-0.0224217	0.89827	0.96883
AC104041.1	0.09843	0.573748	0.831718
AC104051.1	0.192065	0.269013	0.606743
AC104109.3	0.0597913	0.732961	0.905326
AC104117.3	0.214769	0.215358	0.550491
AC104123.1	-0.59199	0.000179682	0.0057412
AC104151.1	-0.47269	0.00413836	0.0524545
AC104170.1	0.231409	0.181042	0.507426
AC104248.1	-0.200667	0.247741	0.585355
AC104316.1	0.187694	0.280268	0.620181
AC104389.4	-0.049356	0.77828	0.923233
AC104461.1	0.375247	0.0263346	0.17911
AC104472.3	0.152158	0.382892	0.708373
AC104574.2	0.261728	0.128817	0.43288
AC104596.1	-0.236909	0.170603	0.494339
AC104662.2	-0.31743	0.063152	0.298755
AC104667.1	0.149055	0.392781	0.716384
AC104781.1	0.104635	0.549712	0.817188
AC104793.1	-0.58508	0.00022289	0.00666368
AC104803.1	-0.734135	5.19181e-07	7.17358e-05
AC104806.2	-0.565479	0.000400358	0.0101405
AC104825.1	-0.105199	0.54755	0.816508
AC104836.1	-0.135094	0.439072	0.747397
AC104964.1	0.485804	0.00309112	0.0431772
AC104964.4	0.708188	1.94392e-06	0.000184036
AC104986.2	-0.100122	0.567146	0.826757
AC105052.1	0.117467	0.501558	0.78751
AC105052.3	0.152863	0.380665	0.70681
AC105094.2	0.360722	0.0332695	0.204675
AC105180.1	0.37894	0.0247757	0.172405
AC105206.2	0.275407	0.109311	0.398032
AC105285.1	0.417129	0.0126684	0.112115
AC105345.1	0.164285	0.345653	0.68
AC105383.1	-0.441666	0.00790337	0.0816806
AC105402.3	0.111122	0.525101	0.801501
AC105411.1	0.234653	0.174832	0.499423
AC105430.1	-0.0963147	0.582049	0.836556
AC105760.2	0.0916612	0.600497	0.845093
AC105942.1	-0.0145248	0.934	0.979069
AC106729.1	-0.261023	0.129888	0.434291
AC106739.1	-0.353812	0.0370562	0.216672
AC106779.1	-0.215192	0.214434	0.549502
AC106791.1	-0.316584	0.0638974	0.300612
AC106795.3	-0.56562	0.000398727	0.0101405
AC106799.2	0.00944815	0.957041	0.985639
AC106869.1	0.428128	0.010296	0.097056
AC106881.1	-0.124377	0.476543	0.771778
AC106892.1	0.144825	0.406501	0.725702
AC106894.1	0.625834	5.80319e-05	0.00248613
AC107032.2	0.0258061	0.883013	0.963638
AC107067.1	-0.181489	0.29676	0.637006
AC107068.1	-0.108865	0.5336	0.807083
AC107204.1	-0.688023	4.93924e-06	0.000382591
AC107214.1	-0.172887	0.320626	0.660236
AC107375.1	-0.0562659	0.748181	0.912223
AC107419.1	-0.193194	0.266157	0.60448
AC107973.1	-0.0461126	0.792521	0.92906
AC108002.1	0.300508	0.0794204	0.33779
AC108047.1	-0.28147	0.101415	0.385476
AC108062.1	-0.150324	0.388717	0.713044
AC108156.1	0.41868	0.0123082	0.109751
AC108451.1	0.215192	0.214434	0.549502
AC108471.2	-0.197001	0.256666	0.594546
AC108488.2	-0.153145	0.379776	0.70681
AC108866.1	-0.0465357	0.79066	0.92867
AC109361.1	-0.0344082	0.844433	0.948032
AC109466.1	0.264407	0.124807	0.426221
AC109492.1	0.170067	0.328704	0.667372
AC109587.1	-0.0454075	0.795626	0.929468
AC109630.1	-0.215348	0.214093	0.548813
AC109927.1	0.132274	0.448773	0.75387
AC110023.1	0.329839	0.0529869	0.267675
AC110079.2	0.0472408	0.78756	0.927427
AC110285.1	-0.0886998	0.612367	0.851638
AC110285.2	0.232114	0.179679	0.505569
AC110491.1	-0.210962	0.223799	0.560027
AC110491.3	-0.255664	0.138244	0.448635
AC110751.1	-0.321956	0.0592798	0.287225
AC111006.1	-0.0958917	0.583716	0.837303
AC111194.2	0.361286	0.0329748	0.203515
AC112206.2	0.204052	0.239688	0.57583
AC112493.1	-0.089969	0.607268	0.84909
AC113137.1	0.0729059	0.677258	0.88116
AC113346.2	-0.0619065	0.723877	0.90151
AC113383.1	-0.482138	0.00335767	0.0458563
AC113414.1	0.192629	0.267583	0.605476
AC114316.2	0.319545	0.0613184	0.293796
AC114400.1	0.357197	0.03516	0.210562
AC114490.3	-0.0717777	0.681989	0.883045
AC114546.1	0.0722008	0.680214	0.882534
AC114546.2	0.213077	0.219082	0.55474
AC114689.3	0.12057	0.490246	0.779807
AC114763.1	-0.112109	0.521404	0.799597
AC114781.2	-0.0843283	0.630066	0.860339
AC114811.2	0.0764313	0.662553	0.874832
AC115522.1	0.142004	0.415797	0.732493
AC115618.1	0.478753	0.00362119	0.0481267
AC115622.1	-0.616386	8.06106e-05	0.00321123
AC116049.2	0.0840462	0.631215	0.860777
AC116158.1	-0.132838	0.446824	0.752408
AC116337.3	0.236768	0.170865	0.494538
AC116366.1	0.0799567	0.64797	0.869079
AC116366.3	0.519225	0.00139274	0.025071
AC116535.1	0.291342	0.0894959	0.359602
AC116565.2	0.024396	0.889365	0.965472
AC116616.1	-0.0466767	0.79004	0.92867
AC116903.2	0.474946	0.00393891	0.0509369
AC117386.2	0.0583811	0.739038	0.907714
AC117473.1	0.0588042	0.737213	0.906925
AC118549.1	-0.0851744	0.626624	0.85885
AC118553.2	0.143414	0.411134	0.72922
AC119396.1	0.0674062	0.700433	0.891793
AC119403.1	0.246357	0.153686	0.472162
AC120036.4	-0.291765	0.0890103	0.358778
AC120042.3	-0.125082	0.474028	0.769981
AC120193.1	0.0693805	0.692082	0.887741
AC122129.1	0.0761493	0.663725	0.874832
AC122685.1	0.049497	0.777662	0.923233
AC123768.3	-0.00592272	0.973063	0.991356
AC123912.1	0.13312	0.445851	0.75176
AC124016.1	-0.151734	0.384231	0.709368
AC124254.1	-0.160196	0.357956	0.68788
AC124290.1	0.147504	0.39778	0.719428
AC124312.1	-0.103789	0.552961	0.819081
AC124312.2	0.0421641	0.809947	0.934559
AC124312.3	0.125787	0.471519	0.768838
AC124319.2	-0.118454	0.497945	0.784325
AC124657.1	0.0802388	0.646809	0.868281
AC124798.1	0.0200244	0.909099	0.971492
AC124854.1	-0.0435743	0.803713	0.931729
AC124893.1	-0.530366	0.00104824	0.0204279
AC124947.1	0.205462	0.236386	0.57265
AC125611.4	0.222525	0.198846	0.530291
AC125613.1	-0.310379	0.0695777	0.314597
AC125616.1	-0.0833412	0.634091	0.862457
AC125793.1	0.457141	0.00576563	0.0660893
AC126177.4	0.199962	0.249441	0.58676
AC126696.1	0.28288	0.0996418	0.382052
AC126755.2	0.348312	0.0403139	0.226981
AC126773.1	0.0609194	0.728112	0.902972
AC126773.4	-0.245934	0.154416	0.473088
AC127024.2	-0.114788	0.511433	0.794155
AC127024.3	0.374119	0.0268266	0.181091
AC127024.5	-0.241562	0.162112	0.482029
AC127070.2	0.0504842	0.773343	0.921797
AC127164.1	-0.0631757	0.718444	0.899051
AC127526.1	0.273432	0.11198	0.401834
AC130650.2	0.0111404	0.949356	0.983404
AC131971.1	0.0334211	0.848844	0.949924
AC132803.1	0.650512	2.33284e-05	0.00130105
AC132872.1	-0.207013	0.232788	0.569603
AC132938.1	0.463947	0.00499595	0.0598149
AC133565.1	-0.0255241	0.884283	0.963638
AC134312.1	0.19277	0.267226	0.605476
AC134312.4	0.0595093	0.734175	0.906022
AC134312.6	-0.136232	0.435192	0.745397
AC135050.1	-0.0266522	0.879205	0.962275
AC135050.3	0.0778415	0.656705	0.872629
AC135178.3	0.200244	0.24876	0.586237
AC135586.2	-0.194463	0.262968	0.601513
AC135782.1	-0.0403309	0.818069	0.937302
AC136604.3	0.0641628	0.714228	0.897216
AC136777.1	0.171054	0.325862	0.665037
AC137579.1	0.229999	0.18379	0.51204
AC137761.1	0.336467	0.0481184	0.251703
AC137770.1	0.667857	1.1692e-05	0.000777428
AC137932.3	0.319404	0.0614393	0.2941
AC138035.1	0.131146	0.452686	0.756548
AC138035.2	0.0796747	0.649132	0.869801
AC138123.1	0.0468177	0.789419	0.92867
AC138150.1	0.00296136	0.98653	0.995348
AC138305.1	0.0524584	0.764724	0.918807
AC138393.3	0.165695	0.341471	0.676022
AC138512.1	0.216038	0.212594	0.547072
AC138627.1	0.100827	0.564405	0.825587
AC138696.1	0.299662	0.0803119	0.33923
AC138819.1	-0.02496	0.886823	0.964488
AC138904.1	0.304597	0.0752194	0.328485
AC138904.3	0.654179	2.02326e-05	0.00117541
AC138969.1	0.346338	0.0415384	0.230991
AC139491.1	0.0895459	0.608965	0.849604
AC139491.4	0.0455486	0.795005	0.929414
AC139491.7	-0.0937764	0.59208	0.84151
AC139769.2	-0.0925073	0.597124	0.843054
AC139795.2	0.0193194	0.912287	0.97246
AC139887.2	0.143555	0.41067	0.728986
AC140125.2	0.189104	0.276605	0.615538
AC140481.1	-0.252703	0.143028	0.45615
AC140504.1	0.112391	0.52035	0.79942
AC140847.2	-0.110134	0.528811	0.803485
AC145124.1	0.0528814	0.762881	0.917887
AC145285.2	0.520494	0.00134903	0.0245725
AC145350.2	0.201373	0.246049	0.583163
AC145422.1	0.137633	0.43044	0.741843
AC159540.2	0.0183322	0.916753	0.973836
AC211486.5	0.0726239	0.67844	0.882024
AC215522.3	0.110698	0.52669	0.802328
AC231533.1	-0.0609194	0.728112	0.902972
AC233280.1	-0.107314	0.539481	0.809908
AC233296.1	-0.703817	2.39488e-06	0.000221267
AC233976.1	-0.515982	0.00151015	0.0266834
AC234781.1	-0.111404	0.524044	0.800843
AC239727.1	0.0964558	0.581494	0.83615
AC239799.1	0.605951	0.000114494	0.00414149
AC239800.2	-0.0788286	0.652623	0.871054
AC239800.3	0.0427282	0.807452	0.933225
AC239809.3	-0.452383	0.00636233	0.0707095
AC240274.1	0.208141	0.230195	0.567854
AC240565.1	0.257356	0.135564	0.443976
AC242426.2	-0.262292	0.127965	0.431719
AC243571.2	0.289367	0.0917892	0.363671
AC243829.1	0.113378	0.516669	0.797519
AC243964.2	0.290213	0.0908009	0.36209
AC244021.1	0.162593	0.350712	0.683727
AC244131.2	0.0117044	0.946795	0.982277
AC244197.2	0.119301	0.494858	0.782678
AC244453.1	-0.0757262	0.665484	0.875947
AC244453.3	0.376798	0.0256702	0.176233
AC244517.11	-0.45196	0.00641787	0.0711206
AC244517.2	0.0973019	0.578169	0.834498
AC245041.2	0.437576	0.00857012	0.0860772
AC245060.2	0.090251	0.606137	0.848437
AC245060.5	0.0307417	0.860839	0.955954
AC245060.6	0.0256651	0.883648	0.963638
AC245100.1	-0.0149478	0.932082	0.978396
AC245297.2	-0.2606	0.130534	0.434838
AC245297.3	-0.0830591	0.635243	0.863258
AC245407.2	-0.19686	0.257014	0.594902
AC245452.1	0.199962	0.249441	0.58676
AC245595.1	0.253831	0.141192	0.45274
AC245748.1	-0.143868	0.409641	0.728434
AC246680.1	-0.0609194	0.728112	0.902972
AC246817.1	0.0698035	0.690297	0.886839
AC246817.2	-0.284855	0.0971997	0.376357
AC254562.2	0.0528814	0.762881	0.917887
ACAA1	0.0131146	0.940396	0.980613
ACACA	0.250729	0.146284	0.460218
ACACB	0.653192	2.10272e-05	0.00120546
ACAD10	0.26751	0.12028	0.417077
ACAD8	0.188117	0.279166	0.619082
ACAD9	0.110275	0.528281	0.803077
ACADL	-0.487919	0.00294587	0.0419117
ACADM	-0.0265112	0.879839	0.962497
ACADS	0.0551377	0.753072	0.91513
ACADSB	0.0215756	0.90209	0.969745
ACADVL	-0.216884	0.210764	0.544465
ACAN	0.542916	0.000752096	0.0162693
ACAP1	0.290213	0.0908009	0.36209
ACAP2	-0.577324	0.000282267	0.00788548
ACAP3	0.410501	0.0143092	0.12045
ACAT1	-0.0761493	0.663725	0.874832
ACAT2	0.292188	0.0885267	0.357958
ACBD3	0.165695	0.341471	0.676022
ACBD4	0.496098	0.0024386	0.0369573
ACBD5	0.0927893	0.596002	0.842944
ACBD6	-0.365235	0.0309715	0.196529
ACCS	-0.0473818	0.78694	0.927196
ACD	0.0827771	0.636396	0.863332
ACE	-0.274419	0.11064	0.400614
ACER1	0.141863	0.416265	0.732896
ACER2	0.11789	0.500008	0.786042
ACER3	0.124095	0.477551	0.772595
ACHE	0.0156529	0.928886	0.977383
ACIN1	0.258343	0.134018	0.440986
ACKR1	0.23987	0.165163	0.487043
ACKR3	-0.408359	0.0148762	0.123998
ACLY	0.459716	0.00546318	0.0638634
ACO1	-0.0564069	0.74757	0.911841
ACO2	0.583529	0.000233782	0.00689523
ACOT11	-0.00465357	0.978834	0.993868
ACOT12	-0.14003	0.422375	0.73739
ACOT13	-0.307558	0.0722869	0.319224
ACOT2	-0.152017	0.383338	0.708771
ACOT4	0.0159349	0.927608	0.977245
ACOT6	0.226333	0.191072	0.522272
ACOT7	0.328852	0.0537445	0.269548
ACOT8	0.162593	0.350712	0.683727
ACOT9	0.18445	0.288813	0.629195
ACOX1	0.368901	0.0292015	0.189372
ACOX2	-0.331672	0.0516027	0.262934
ACOX3	-0.0824951	0.63755	0.863332
ACOXL	0.172464	0.32183	0.661117
ACP1	-0.00112814	0.994868	0.998113
ACP2	0.0390618	0.823703	0.938987
ACP6	-0.183322	0.291824	0.631984
ACP7	0.193053	0.266513	0.60502
ACPP	0.28415	0.0980666	0.378758
ACSBG1	0.0451255	0.796869	0.929468
ACSF3	0.246216	0.153929	0.472162
ACSL1	0.331531	0.0517081	0.263209
ACSL3	0.507944	0.00183932	0.0304969
ACSL4	-0.0676883	0.699238	0.891307
ACSL5	-0.0466767	0.79004	0.92867
ACSL6	-0.0531635	0.761653	0.917887
ACSM6	-0.484535	0.00318123	0.0437976
ACSS1	-0.164849	0.343976	0.678093
ACSS2	0.360863	0.0331956	0.204466
ACSS3	-0.41318	0.0136256	0.117508
ACTB	0.170349	0.32789	0.666868
ACTC1	-0.434897	0.00903246	0.0888018
ACTG1	0.0722008	0.680214	0.882534
ACTL6A	0.0396258	0.821198	0.937805
ACTL6B	0.204757	0.238033	0.574463
ACTN1	-0.300367	0.0795685	0.337951
ACTN2	-0.236627	0.171127	0.495204
ACTN3	0.11916	0.495371	0.782926
ACTN4	0.205462	0.236386	0.57265
ACTR10	0.0346902	0.843173	0.94745
ACTR1A	0.2135	0.218147	0.553378
ACTR1B	0.0929303	0.595441	0.84285
ACTR2	0.169644	0.329926	0.668262
ACTR3	-0.155965	0.370956	0.699884
ACTR3B	0.172605	0.321428	0.660823
ACTR3C	0.0255241	0.884283	0.963638
ACTR5	-0.0447024	0.798734	0.930299
ACTR6	0.0634577	0.717238	0.898569
ACTR8	0.193335	0.265802	0.604299
ACVR1	0.0478048	0.785082	0.926074
ACVR1B	0.28979	0.091294	0.362928
ACVR1C	0.139607	0.423792	0.737764
ACVR2A	0.159913	0.358814	0.688236
ACVR2B	0.234653	0.174832	0.499423
ACYP1	0.00888408	0.959604	0.986093
ACYP2	0.0368055	0.83374	0.943138
AD000090.1	0.219141	0.205939	0.538899
ADA2	0.119301	0.494858	0.782678
ADAL	0.0101532	0.953838	0.984788
ADAM10	-0.0665601	0.704023	0.893028
ADAM11	-0.0452665	0.796247	0.929468
ADAM12	-0.0132556	0.939756	0.980479
ADAM15	0.261023	0.129888	0.434291
ADAM17	-0.188822	0.277335	0.616626
ADAM19	-0.349864	0.0393725	0.224148
ADAM2	0.198496	0.253003	0.591
ADAM20	0.0937764	0.59208	0.84151
ADAM21	-0.218859	0.206538	0.53927
ADAM22	-0.485945	0.00308125	0.0431772
ADAM23	-0.0775595	0.657873	0.872744
ADAM32	-0.049074	0.779516	0.92377
ADAM8	0.280906	0.10213	0.386282
ADAM9	0.454357	0.00610858	0.0689385
ADAMTS1	-0.614412	8.62258e-05	0.003365
ADAMTS10	-0.191924	0.269372	0.607194
ADAMTS12	0.124377	0.476543	0.771778
ADAMTS13	0.104212	0.551336	0.818016
ADAMTS16	-0.137774	0.429964	0.741605
ADAMTS17	-0.0535865	0.759811	0.917577
ADAMTS18	0.107173	0.540017	0.81
ADAMTS19	-0.605951	0.000114494	0.00414149
ADAMTS2	0.794632	1.20126e-08	5.75743e-06
ADAMTS20	-0.273996	0.111213	0.401428
ADAMTS3	-0.0173451	0.921221	0.975205
ADAMTS5	-0.724687	8.5406e-07	0.000101495
ADAMTS6	0.082354	0.638127	0.863733
ADAMTS9	0.515277	0.0015368	0.0270607
ADAMTS9-AS2	0.495675	0.00246283	0.037141
ADAMTSL1	0.303469	0.0763606	0.331018
ADAMTSL2	-0.0234089	0.893816	0.966882
ADAMTSL3	0.812682	3.04205e-09	3.10182e-06
ADAMTSL5	0.0848923	0.627771	0.858963
ADAP1	0.057394	0.7433	0.909744
ADAP2	0.0857385	0.624334	0.858088
ADAR	0.183181	0.292202	0.632534
ADARB1	-0.0267933	0.87857	0.961856
ADARB2	0.577606	0.000279882	0.00787624
ADARB2-AS1	0.538122	0.000855099	0.0179162
ADAT1	-0.2967	0.0834931	0.346558
ADAT2	-0.108019	0.536804	0.808025
ADCK1	0.279637	0.103755	0.389544
ADCK2	-0.0445614	0.799356	0.93067
ADCK5	-0.0439974	0.801845	0.931588
ADCY1	-0.0344082	0.844433	0.948032
ADCY10	0.242409	0.160601	0.48005
ADCY2	-0.183322	0.291824	0.631984
ADCY3	0.403591	0.0162065	0.130752
ADCY5	0.25651	0.136899	0.446159
ADCY6	0.144966	0.406039	0.725638
ADCY8	-0.121839	0.485656	0.777431
ADCY9	0.571825	0.000332545	0.00883923
ADCYAP1R1	0.27315	0.112365	0.402651
ADD1	0.16217	0.351984	0.684206
ADD2	0.0603554	0.730535	0.904076
ADD3	0.0442794	0.8006	0.930777
ADGB	-0.0994171	0.569892	0.828635
ADGRA1	-0.0678293	0.698641	0.89099
ADGRA1-AS1	-0.226615	0.190505	0.521744
ADGRA2	0.108301	0.535735	0.807854
ADGRA3	0.804221	5.89378e-09	3.93012e-06
ADGRB1	-0.0538686	0.758585	0.917106
ADGRB2	0.118172	0.498976	0.785304
ADGRB3	-0.36467	0.0312515	0.197651
ADGRD1	0.0679703	0.698043	0.890525
ADGRE1	-0.162875	0.349866	0.683293
ADGRE2	0.0499201	0.77581	0.922658
ADGRE3	0.354094	0.0368951	0.21639
ADGRE5	0.0267933	0.87857	0.961856
ADGRF5	-0.0480869	0.783844	0.925396
ADGRG2	0.603695	0.00012332	0.0043883
ADGRG4	0.00112814	0.994868	0.998113
ADGRG5	-0.0424462	0.808699	0.934174
ADGRG6	-0.775595	4.44734e-08	1.36231e-05
ADGRG7	0.258626	0.133579	0.440107
ADGRL1	0.284573	0.0975457	0.377221
ADGRL2	-0.0403309	0.818069	0.937302
ADGRL3	0.310097	0.069845	0.315155
ADGRL3-AS1	0.0500611	0.775193	0.922568
ADGRV1	-0.378349	0.0250198	0.173397
ADH5	-0.18163	0.296378	0.636633
ADHFE1	-0.0266522	0.879205	0.962275
ADI1	0.3799	0.024383	0.17115
ADIPOR1	-0.207295	0.232138	0.569466
ADIPOR2	0.313058	0.0670782	0.308942
ADK	0.509777	0.00175917	0.0296163
ADNP	-0.160619	0.356671	0.686961
ADNP-AS1	-0.0595093	0.734175	0.906022
ADNP2	0.174861	0.315046	0.654279
ADORA1	0.325468	0.0564073	0.278263
ADORA2A-AS1	0.0417411	0.81182	0.93547
ADORA2B	-0.163439	0.348177	0.681991
ADPGK	0.0373696	0.831228	0.941965
ADPRHL1	0.199116	0.251491	0.588874
ADPRHL2	-0.0276394	0.874766	0.96057
ADPRM	0.0502162	0.774515	0.922264
ADRA1A	0.451678	0.00645512	0.0712759
ADRA1B	-0.405565	0.0156441	0.127828
ADRA1D	-0.210962	0.223799	0.560027
ADRB1	0.138338	0.42806	0.741071
ADRB3	0.184027	0.28994	0.629593
ADRM1	-0.298815	0.081211	0.341149
ADSL	-0.125082	0.474028	0.769981
ADSS	0.00973019	0.95576	0.985378
AEBP2	-0.364106	0.0315335	0.198127
AEN	0.281752	0.101058	0.38498
AES	0.142427	0.414395	0.731199
AF038458.3	0.210257	0.225387	0.561709
AF064858.1	-0.0270753	0.877302	0.961634
AF117829.1	-0.255946	0.137795	0.44784
AF121898.1	0.0317289	0.856416	0.954221
AF123462.1	0.240575	0.163887	0.485238
AF127577.4	0.0480869	0.783844	0.925396
AF130359.1	-0.0967378	0.580385	0.83615
AF131216.1	-0.33776	0.0472119	0.248743
AF165147.1	-0.142427	0.414395	0.731199
AF241726.2	-0.357338	0.0350827	0.210562
AF241728.1	-0.249036	0.149118	0.464087
AF279873.3	0.35762	0.0349286	0.210562
AFAP1	-0.116198	0.506224	0.790224
AFAP1-AS1	0.0693805	0.692082	0.887741
AFAP1L1	0.182758	0.293337	0.633739
AFAP1L2	0.349018	0.0398838	0.226052
AFDN	-0.531071	0.00102921	0.0202113
AFF1	0.495111	0.00249547	0.0374858
AFF2	-0.317148	0.0633997	0.299465
AFF3	-0.334211	0.0497338	0.256738
AFF4	0.0455486	0.795005	0.929414
AFG1L	0.0507662	0.77211	0.92142
AFG3L2	0.260318	0.130966	0.435426
AFMID	-0.149901	0.390069	0.714071
AFTPH	0.317853	0.0627819	0.297923
AGAP1	0.550672	0.000608589	0.0139521
AGAP2	0.0954686	0.585384	0.838066
AGAP3	0.387515	0.021448	0.159916
AGAP4	0.242973	0.1596	0.479486
AGAP5	0.363683	0.0317463	0.198813
AGAP6	0.370311	0.0285433	0.187883
AGAP9	0.0478048	0.785082	0.926074
AGBL1	-0.390054	0.0205374	0.155317
AGBL2	-0.00719188	0.967294	0.988696
AGBL3	-0.0170631	0.922498	0.975479
AGBL4	-0.242973	0.1596	0.479486
AGBL5	-0.0548557	0.754296	0.915457
AGFG1	-0.259613	0.13205	0.437229
AGFG2	0.341403	0.0447312	0.240379
AGGF1	-0.233242	0.177513	0.502959
AGK	-0.121698	0.486165	0.777431
AGL	-0.313058	0.0670782	0.308942
AGMO	0.109429	0.531469	0.804972
AGO1	-0.114365	0.513001	0.794978
AGO2	0.565338	0.000401996	0.0101405
AGO3	0.189104	0.276605	0.615538
AGO4	-0.0392028	0.823077	0.938762
AGPAT1	0.152863	0.380665	0.70681
AGPAT3	0.409796	0.0144938	0.121604
AGPAT4	-0.234935	0.174299	0.499296
AGPAT5	-0.440115	0.00815086	0.0834511
AGPS	-0.305866	0.0739515	0.324241
AGR2	0.0722008	0.680214	0.882534
AGRN	-0.0637398	0.716034	0.89816
AGTPBP1	-0.289367	0.0917892	0.363671
AHCTF1	0.209411	0.227302	0.564281
AHCY	-0.162311	0.35156	0.683988
AHCYL1	0.138056	0.429011	0.741605
AHCYL2	-0.100122	0.567146	0.826757
AHDC1	0.296841	0.0833394	0.346202
AHI1	-0.567735	0.000374954	0.00969759
AHNAK	0.117044	0.503111	0.788576
AHNAK2	0.0090251	0.958963	0.986093
AHR	0.646282	2.74297e-05	0.00144072
AHRR	-0.00944815	0.957041	0.985639
AHSA1	0.0688164	0.694464	0.888546
AIDA	0.0465357	0.79066	0.92867
AIFM1	0.224922	0.193926	0.525241
AIFM2	-0.114083	0.514048	0.795154
AIFM3	0.00733289	0.966653	0.988568
AIG1	-0.0681113	0.697446	0.890356
AIM2	-0.0156529	0.928886	0.977383
AIMP1	0.166964	0.337734	0.673929
AIMP2	0.332378	0.051078	0.261477
AJ003147.2	0.270894	0.115483	0.409706
AJ006995.1	0.207859	0.230842	0.568103
AJ009632.2	-0.0282034	0.872231	0.959917
AJ239322.1	0.118454	0.497945	0.784325
AJAP1	0.0444204	0.799978	0.930759
AK1	-0.202924	0.242353	0.579057
AK2	0.355222	0.0362562	0.214779
AK3	0.19277	0.267226	0.605476
AK4	-0.499765	0.00223714	0.0349399
AK5	0.490458	0.00277943	0.0404442
AK6	0.224217	0.195364	0.526313
AK7	-0.120993	0.488713	0.7785
AK8	0.0401899	0.818695	0.937545
AK9	-0.147786	0.396868	0.718627
AKAP1	0.176554	0.310311	0.649815
AKAP10	0.0459716	0.793142	0.929291
AKAP11	0.0760083	0.664311	0.875379
AKAP12	0.632039	4.64911e-05	0.00211583
AKAP13	0.204898	0.237703	0.574028
AKAP14	0.496239	0.00243057	0.0369451
AKAP17A	-0.0989941	0.571543	0.829934
AKAP5	-0.413039	0.0136609	0.117508
AKAP6	0.580286	0.000258108	0.00745499
AKAP7	-0.169362	0.330743	0.668944
AKAP8	0.346197	0.041627	0.231233
AKAP8L	-0.00944815	0.957041	0.985639
AKAP9	0.0724828	0.679031	0.882194
AKIP1	-0.0142427	0.935279	0.979071
AKIRIN1	0.289085	0.0921204	0.364607
AKIRIN2	0.325609	0.0562943	0.277795
AKNA	-0.15667	0.36877	0.697648
AKR1A1	0.100263	0.566597	0.826665
AKR1B1	-0.0180502	0.918029	0.974112
AKR1C1	-0.521341	0.00132056	0.0240826
AKR1C2	-0.516405	0.00149436	0.026496
AKR1C3	-0.103084	0.555676	0.820567
AKR1D1	-0.0117044	0.946795	0.982277
AKR1E2	-0.210398	0.225069	0.561463
AKR7A2	-0.269202	0.117863	0.414222
AKT1	0.383285	0.02304	0.166289
AKT1S1	0.213515	0.218114	0.553378
AKT2	0.135518	0.437627	0.746678
AKT3	0.261446	0.129244	0.433462
AKTIP	-0.0432923	0.804959	0.931958
AL008723.1	-0.0108591	0.950633	0.983933
AL008729.1	0.0733289	0.675487	0.8799
AL009179.1	-0.396117	0.0184915	0.143307
AL020995.1	0.0714957	0.683174	0.883311
AL021368.2	-0.0397668	0.820572	0.937788
AL021395.1	-0.162311	0.35156	0.683988
AL021408.1	-0.193194	0.266157	0.60448
AL021453.1	0.330262	0.0526649	0.266311
AL021707.2	0.163862	0.346914	0.680908
AL021997.3	-0.0800978	0.64739	0.868756
AL022068.1	0.166118	0.340222	0.675468
AL022069.1	-0.0699445	0.689702	0.886298
AL022157.1	-0.162593	0.350712	0.683727
AL022322.1	-0.495675	0.00246283	0.037141
AL022322.2	0.0421641	0.809947	0.934559
AL022323.4	-0.0476638	0.785702	0.926376
AL023581.2	-0.296559	0.083647	0.347103
AL023755.1	0.285278	0.0966823	0.375397
AL024497.2	-0.187694	0.280268	0.620181
AL024498.2	0.114083	0.514048	0.795154
AL031289.1	-0.0530225	0.762267	0.917887
AL031316.1	-0.463523	0.00504107	0.0600737
AL031590.1	-0.559697	0.000472585	0.0114866
AL031594.1	-0.0888408	0.611799	0.851235
AL031599.1	0.118454	0.497945	0.784325
AL031676.1	-0.164567	0.344814	0.679221
AL031714.1	-0.0772774	0.659042	0.873086
AL031772.1	0.223371	0.1971	0.528297
AL031985.4	-0.100686	0.564953	0.825916
AL033379.1	0.202501	0.243357	0.5801
AL033504.1	-0.742455	3.29119e-07	5.04769e-05
AL033529.1	-0.024396	0.889365	0.965472
AL033530.1	0.153286	0.379332	0.706474
AL034347.1	0.32025	0.0607167	0.292099
AL034399.2	-0.102943	0.55622	0.82058
AL034405.1	0.219564	0.205043	0.537839
AL034417.2	0.277804	0.106136	0.393
AL034417.4	0.0263702	0.880474	0.962497
AL035071.1	0.126633	0.468519	0.766798
AL035071.2	0.0802388	0.646809	0.868281
AL035078.4	0.439692	0.0082195	0.0837624
AL035252.3	0.231615	0.180643	0.506864
AL035401.1	0.279073	0.104483	0.390653
AL035409.1	-0.30911	0.0707868	0.316888
AL035413.1	0.110416	0.52775	0.802747
AL035425.2	-0.444345	0.00749098	0.0791248
AL035427.1	-0.26751	0.12028	0.417077
AL035530.2	-0.293739	0.0867708	0.354408
AL035587.1	0.133261	0.445365	0.751437
AL035696.3	0.221256	0.201486	0.533895
AL035701.1	-0.415437	0.0130715	0.114427
AL049552.1	-0.152158	0.382892	0.708373
AL049557.1	-0.166823	0.338148	0.674054
AL049646.1	-0.133543	0.444393	0.750865
AL049650.1	-0.124518	0.476039	0.77137
AL049697.1	-0.337454	0.047425	0.248925
AL049749.1	0.00676883	0.969217	0.98954
AL049775.1	-0.0669832	0.702227	0.892669
AL049775.2	-0.268939	0.118237	0.414489
AL049812.2	0.237191	0.170079	0.493755
AL049835.1	-0.123249	0.480582	0.774557
AL049840.1	0.00916612	0.958322	0.985966
AL049875.1	0.00916612	0.958322	0.985966
AL050344.1	0.250447	0.146754	0.461033
AL050403.2	0.677447	7.82583e-06	0.000563496
AL078459.1	0.544647	0.000717715	0.0156803
AL078590.3	0.0881357	0.614639	0.852787
AL080276.2	0.508085	0.00183304	0.0304257
AL080317.3	0.330262	0.0526649	0.266311
AL096711.2	0.0057817	0.973704	0.991745
AL096828.1	-0.049215	0.778898	0.923537
AL096869.2	0.206026	0.235073	0.572
AL109615.3	0.00479458	0.978192	0.993611
AL109659.1	0.369465	0.0289368	0.188933
AL109767.1	0.121706	0.486134	0.777431
AL109936.6	-0.119442	0.494344	0.782678
AL110118.2	0.142004	0.415797	0.732493
AL110292.1	0.219564	0.205043	0.537839
AL117190.1	-0.151876	0.383785	0.709255
AL117329.1	0.272727	0.112945	0.404161
AL117335.1	-0.197424	0.255626	0.59339
AL117336.3	0.0274984	0.8754	0.960853
AL117339.4	-0.139889	0.422847	0.737542
AL117339.5	0.32716	0.0550631	0.273479
AL117348.2	0.238037	0.168516	0.491822
AL118508.1	-0.185156	0.286942	0.627256
AL118556.1	0.0542916	0.756746	0.916979
AL121761.1	0.594528	0.000165801	0.00543353
AL121821.1	-0.219141	0.205939	0.538899
AL121852.1	0.132979	0.446337	0.752084
AL121895.1	0.0528814	0.762881	0.917887
AL121900.2	-0.0111404	0.949356	0.983404
AL121929.2	0.261023	0.129888	0.434291
AL121972.1	0.211385	0.22285	0.559204
AL121992.1	0.273009	0.112558	0.403248
AL122019.1	-0.315879	0.0645239	0.302077
AL132656.2	0.10125	0.562764	0.824759
AL132780.1	0.00846103	0.961526	0.987076
AL132989.2	-0.380605	0.024098	0.169849
AL133216.1	0.179092	0.303294	0.642756
AL133230.1	0.0057817	0.973704	0.991745
AL133284.1	-0.284432	0.0977191	0.377701
AL133346.1	-0.564492	0.000411946	0.0103405
AL133352.1	0.191078	0.271528	0.609102
AL133410.1	-0.073752	0.673718	0.879239
AL133492.1	0.243537	0.158603	0.478648
AL133516.1	-0.0744571	0.670773	0.878085
AL133523.1	0.201232	0.246386	0.583783
AL135925.1	-0.041036	0.814943	0.936379
AL135936.1	0.0452665	0.796247	0.929468
AL135999.2	0.267651	0.120077	0.416845
AL136115.2	0.310661	0.0693112	0.314133
AL136164.2	0.421077	0.0117686	0.10655
AL136295.1	-0.168798	0.33238	0.670343
AL136307.1	-0.0712137	0.684359	0.884024
AL136317.2	-0.0628937	0.71965	0.899533
AL136382.1	0.0786876	0.653206	0.871452
AL136418.1	0.0958917	0.583716	0.837303
AL136962.1	0.0940585	0.590962	0.841246
AL136982.2	0.0795337	0.649714	0.870048
AL136985.3	-0.216884	0.210764	0.544465
AL137003.1	0.0960327	0.58316	0.836976
AL137003.2	-0.0912381	0.602187	0.845841
AL137025.1	-0.105199	0.54755	0.816508
AL137067.1	-0.288662	0.092619	0.365731
AL137145.2	0.657281	1.79095e-05	0.00106053
AL137220.1	0.23423	0.175633	0.500221
AL137786.1	-0.0542916	0.756746	0.916979
AL137798.2	0.0667011	0.703424	0.892859
AL138689.2	-0.297969	0.082118	0.344016
AL138694.1	0.0152299	0.930804	0.978127
AL138720.1	0.193335	0.265802	0.604299
AL138733.1	0.233383	0.177244	0.502474
AL138752.2	0.240998	0.163124	0.483821
AL138760.1	-0.0960327	0.58316	0.836976
AL138828.1	-0.511892	0.00167051	0.0286906
AL138881.1	-0.0124095	0.943595	0.982013
AL138963.1	-0.0273573	0.876034	0.961343
AL138974.1	-0.335621	0.0487192	0.252947
AL139011.2	0.26201	0.12839	0.432679
AL139021.2	0.0727649	0.677849	0.881479
AL139042.1	0.00112814	0.994868	0.998113
AL139130.1	-0.0583975	0.738967	0.907714
AL139147.1	-0.315596	0.0647758	0.302702
AL139158.2	0.0592272	0.73539	0.906282
AL139220.2	0.26624	0.122117	0.421256
AL139260.1	-0.049356	0.77828	0.923233
AL139274.2	0.0497791	0.776428	0.922963
AL139317.1	0.368901	0.0292015	0.189372
AL139352.1	0.440679	0.00806011	0.0827984
AL139383.1	0.132697	0.447311	0.75265
AL139393.1	-0.347607	0.0407478	0.228084
AL139424.2	0.0444204	0.799978	0.930759
AL139424.3	-0.0827771	0.636396	0.863332
AL139807.1	0.0156529	0.928886	0.977383
AL157392.5	0.262574	0.12754	0.430951
AL157400.3	-0.140735	0.420019	0.735957
AL157778.1	0.0370875	0.832484	0.942274
AL157832.3	-0.311084	0.068913	0.313068
AL157834.1	-0.416283	0.0128686	0.113298
AL157838.1	0.128608	0.461556	0.762729
AL157882.1	-0.0204475	0.907187	0.971492
AL157896.1	-0.45887	0.005561	0.0644665
AL157911.1	-0.293457	0.087088	0.354759
AL157938.3	-0.124095	0.477551	0.772595
AL158055.1	-0.213782	0.217525	0.552897
AL158071.1	0.333929	0.0499388	0.25719
AL158151.1	0.265253	0.12356	0.42404
AL158152.2	-0.145107	0.405578	0.725405
AL158198.1	0.299521	0.0804612	0.339486
AL158840.1	0.283868	0.098415	0.379339
AL159163.1	-0.312071	0.0679907	0.310442
AL160191.1	0.0533045	0.761039	0.917887
AL160290.2	0.0768544	0.660796	0.873901
AL160313.1	0.0699445	0.689702	0.886298
AL161457.2	-0.0451255	0.796869	0.929468
AL161740.1	-0.264971	0.123974	0.424797
AL161757.5	0.108583	0.534667	0.807264
AL162231.2	0.385259	0.0222853	0.163771
AL162254.1	0.181348	0.297142	0.637558
AL162394.1	-0.237332	0.169818	0.493557
AL162414.1	0.253126	0.142337	0.454609
AL162431.2	-0.111968	0.521931	0.799607
AL162497.1	-0.0284855	0.870963	0.959486
AL162718.1	0.11084	0.52616	0.802159
AL162725.2	0.0456896	0.794384	0.929414
AL352984.1	-0.0724828	0.679031	0.882194
AL353052.1	0.353812	0.0370562	0.216672
AL353588.1	-0.131287	0.452196	0.756471
AL353613.1	0.146094	0.402356	0.723525
AL353616.2	0.103648	0.553504	0.819173
AL353626.1	0.145812	0.403275	0.724328
AL353743.2	-0.18022	0.300208	0.640285
AL353803.2	0.286547	0.0951429	0.371489
AL353811.1	0.362414	0.032392	0.201458
AL354696.2	0.287393	0.0941271	0.368931
AL354732.1	-0.0747391	0.669596	0.877969
AL354809.1	-0.19686	0.257014	0.594902
AL354822.1	0.473395	0.00407511	0.0520706
AL354861.2	0.23987	0.165163	0.487043
AL354892.1	-0.200385	0.24842	0.585706
AL354993.2	0.0149478	0.932082	0.978396
AL355075.2	-0.162875	0.349866	0.683293
AL355076.2	0.0139607	0.936558	0.979074
AL355312.2	-0.0238319	0.891908	0.966454
AL355312.3	-0.262856	0.127117	0.430563
AL355390.2	-0.34803	0.0404871	0.227538
AL355472.3	-0.222666	0.198554	0.529789
AL355482.1	-0.336185	0.048318	0.252059
AL355488.1	-0.387374	0.0214995	0.15999
AL355512.1	0.057817	0.741472	0.909175
AL355574.1	0.0269343	0.877936	0.961848
AL355773.1	-0.0619065	0.723877	0.90151
AL355838.1	-0.0301777	0.863368	0.957307
AL356019.2	0.0404719	0.817444	0.936936
AL356056.1	0.193899	0.264383	0.602949
AL356056.2	0.0207295	0.905912	0.971063
AL356056.3	0.244242	0.157363	0.477538
AL356108.1	-0.470292	0.00435977	0.0543625
AL356124.1	-0.469869	0.00439989	0.0547737
AL356258.1	0.0915266	0.601035	0.845265
AL356270.1	-0.344364	0.0427927	0.234816
AL356272.1	0.275548	0.109123	0.397911
AL356476.1	0.0791106	0.651459	0.87056
AL356479.1	-0.182053	0.295236	0.635781
AL356481.1	-0.300508	0.0794204	0.33779
AL356488.2	0.0637398	0.716034	0.89816
AL356515.1	0.0176271	0.919944	0.974795
AL356580.1	0.0040895	0.981399	0.994629
AL356599.1	0.0808028	0.644489	0.867293
AL356961.1	-0.145107	0.405578	0.725405
AL357054.2	0.206308	0.234419	0.571496
AL357054.3	0.402745	0.0164527	0.131974
AL357055.3	0.0379336	0.828718	0.94051
AL357060.1	-0.00973019	0.95576	0.985378
AL357078.3	0.195591	0.260155	0.598649
AL357153.2	-0.136928	0.432829	0.742705
AL357153.3	0.0933534	0.59376	0.842274
AL357507.1	0.00507662	0.97691	0.993098
AL357793.1	0.279637	0.103755	0.389544
AL358075.4	-0.0851744	0.626624	0.85885
AL358154.1	-0.19277	0.267226	0.605476
AL358216.1	-0.0416001	0.812444	0.93547
AL358234.1	0.126351	0.469518	0.767369
AL358335.2	-0.237614	0.169296	0.492787
AL359232.1	-0.300367	0.0795685	0.337951
AL359237.1	-0.065573	0.708219	0.894945
AL359265.3	0.184168	0.289564	0.6294
AL359317.1	-0.0603554	0.730535	0.904076
AL359644.1	-0.297546	0.0825744	0.344986
AL359649.1	-0.335762	0.0486187	0.252947
AL359706.1	0.110698	0.52669	0.802328
AL359710.1	-0.404437	0.0159634	0.129266
AL359715.1	-0.297546	0.0825744	0.344986
AL359764.1	-0.316725	0.0637727	0.300394
AL359915.2	-0.252985	0.142567	0.455153
AL360227.1	0.273714	0.111596	0.401771
AL360268.2	0.276535	0.107808	0.395658
AL360270.1	-0.0191783	0.912925	0.972666
AL365184.1	0.192912	0.266869	0.60547
AL365204.1	-0.543057	0.000749241	0.0162304
AL365255.1	-0.239588	0.165676	0.487711
AL365275.1	-0.117044	0.503111	0.788576
AL365356.1	-0.28838	0.0929525	0.365917
AL365361.1	-0.40345	0.0162473	0.130874
AL390036.1	0.234371	0.175366	0.500016
AL390728.5	0.065855	0.707019	0.894387
AL390728.6	-0.0614878	0.725672	0.90245
AL390729.1	-0.0320109	0.855153	0.953368
AL390763.2	-0.103507	0.554047	0.819423
AL390860.1	0	1	1
AL390957.1	0.0664191	0.704622	0.893216
AL390961.2	-0.0712137	0.684359	0.884024
AL390962.1	-0.0400517	0.819308	0.937545
AL391095.1	0.600874	0.000135209	0.00469164
AL391117.1	0.234794	0.174566	0.499423
AL391261.2	-0.355081	0.0363356	0.215166
AL391294.1	0.189668	0.275148	0.613811
AL391684.1	0.0896869	0.608399	0.849604
AL391704.2	-0.748378	2.35409e-07	4.0567e-05
AL391807.1	-0.0399079	0.819946	0.937701
AL391811.1	0.282457	0.100171	0.38341
AL391987.2	0.344928	0.0424312	0.233669
AL391987.3	0.315737	0.0646498	0.302481
AL392023.2	0.416565	0.0128016	0.112968
AL392046.1	0.278509	0.105215	0.391957
AL442647.1	-0.194604	0.262616	0.601244
AL445248.1	0.459434	0.00549562	0.0640474
AL445250.1	-0.610181	9.94602e-05	0.00372054
AL445426.1	-0.0710727	0.684952	0.884492
AL445430.1	0.229153	0.185452	0.514803
AL445430.2	-0.0665601	0.704023	0.893028
AL445433.2	-0.032716	0.851997	0.951579
AL445472.1	-0.606092	0.000113962	0.00414149
AL445483.1	0.119442	0.494344	0.782678
AL445584.2	0.233101	0.177783	0.503537
AL445623.2	-0.614553	8.58134e-05	0.00335745
AL450263.1	-0.0168527	0.923451	0.975754
AL450384.2	-0.032716	0.851997	0.951579
AL450442.1	0.0142427	0.935279	0.979071
AL450998.2	0.102661	0.557308	0.820921
AL451048.1	0.123672	0.479065	0.773658
AL512306.2	0.264689	0.12439	0.425556
AL512306.3	0.113942	0.514572	0.795643
AL512380.2	0.0964558	0.581494	0.83615
AL512428.1	0.0290495	0.86843	0.958624
AL512506.3	0.161747	0.353259	0.684514
AL512625.2	-0.179233	0.302907	0.642291
AL512625.3	0.144966	0.406039	0.725638
AL513164.1	-0.667716	1.176e-05	0.000777428
AL513165.2	0.0628937	0.71965	0.899533
AL513283.1	-0.403873	0.0161251	0.130232
AL513314.2	0.137069	0.43235	0.742382
AL513318.2	0.0772774	0.659042	0.873086
AL513323.1	-0.145671	0.403735	0.724475
AL513327.1	0.184874	0.287689	0.628174
AL513329.1	0.114647	0.511956	0.794482
AL513550.1	-0.223089	0.197681	0.528653
AL583808.1	-0.0768544	0.660796	0.873901
AL583810.1	-0.294585	0.0858243	0.35242
AL589666.1	-0.158362	0.363555	0.69248
AL589669.1	0.176554	0.310311	0.649815
AL589740.1	-0.144966	0.406039	0.725638
AL589843.1	-0.274419	0.11064	0.400614
AL590079.1	0.166964	0.337734	0.673929
AL590132.1	-0.251011	0.145816	0.46016
AL590302.2	-0.661133	1.5363e-05	0.000920401
AL590399.1	0.271035	0.115286	0.409292
AL590399.5	-0.169221	0.331152	0.669241
AL590434.1	0.161228	0.354826	0.685909
AL590560.1	0.338159	0.0469347	0.247707
AL590705.1	-0.281047	0.101951	0.386175
AL590705.3	-0.225628	0.192495	0.523829
AL590822.2	-0.118736	0.496914	0.783991
AL590867.1	0.217166	0.210157	0.543996
AL591242.1	-0.0465357	0.79066	0.92867
AL591368.1	0.192488	0.26794	0.605748
AL591441.1	-0.0186143	0.915477	0.973356
AL591501.1	0.0918022	0.599935	0.844922
AL591518.1	-0.202219	0.244028	0.580797
AL591684.1	-0.139043	0.425686	0.739298
AL591806.3	-0.108301	0.535735	0.807854
AL591845.1	0.0881357	0.614639	0.852787
AL591848.4	0.0193194	0.912287	0.97246
AL591885.1	-0.199821	0.249782	0.586932
AL591926.2	0.303469	0.0763606	0.331018
AL592043.1	-0.0545737	0.75552	0.916074
AL592148.3	0.104071	0.551877	0.818424
AL592183.1	0.125223	0.473525	0.769899
AL592287.1	0.443217	0.00766232	0.0802712
AL592295.3	0.240434	0.164142	0.485711
AL596202.1	-0.384977	0.0223918	0.16416
AL596218.1	-0.00916612	0.958322	0.985966
AL596220.1	-0.250023	0.14746	0.462021
AL603839.3	-0.39231	0.0197552	0.150216
AL603840.1	0.098853	0.572094	0.830262
AL606489.1	0.357902	0.034775	0.210475
AL606537.1	0.0544364	0.756116	0.916599
AL607028.1	-0.371298	0.0280898	0.186338
AL627171.2	0.381169	0.023872	0.169189
AL627309.1	0.173169	0.319825	0.659206
AL645465.1	0.0978659	0.575956	0.832951
AL645504.1	0.101814	0.560578	0.82338
AL645568.1	-0.0722008	0.680214	0.882534
AL645941.2	-0.0276456	0.874738	0.96057
AL662791.2	-0.132274	0.448773	0.75387
AL662796.1	-0.609335	0.000102317	0.00380881
AL662864.1	-0.12198	0.485147	0.777259
AL669831.5	-0.118877	0.4964	0.783582
AL683807.1	-0.0692394	0.692677	0.887741
AL683813.1	-0.041318	0.813694	0.935925
AL691420.1	0.142991	0.41253	0.730176
AL691432.2	0.0229858	0.895724	0.968019
AL691447.2	0.292047	0.0886877	0.358231
AL713851.1	-0.0833645	0.633996	0.862457
AL731563.3	-0.0802388	0.646809	0.868281
AL731569.1	-0.178963	0.303647	0.643221
AL732314.6	0.279073	0.104483	0.390653
AL772363.1	-0.243396	0.158852	0.478926
AL845311.1	0.132133	0.449261	0.754112
AL845331.2	0.0586632	0.737821	0.907018
AL928970.1	0.0234089	0.893816	0.966882
ALAD	0.309674	0.0702474	0.316227
ALAS1	0.30502	0.0747949	0.32719
ALCAM	-0.751904	1.91997e-07	3.63538e-05
ALDH18A1	-0.121698	0.486165	0.777431
ALDH1A1	0.256933	0.13623	0.444829
ALDH1A2	0.024819	0.887459	0.964769
ALDH1L2	-0.129736	0.457602	0.759629
ALDH2	0.0174861	0.920583	0.974933
ALDH3A2	0.141581	0.417202	0.733619
ALDH5A1	-0.409514	0.0145682	0.122028
ALDH6A1	0.276676	0.107621	0.395446
ALDH7A1	-0.233948	0.176169	0.500816
ALDH8A1	-0.0609194	0.728112	0.902972
ALDH9A1	-0.0956097	0.584828	0.838066
ALDOA	0.217449	0.209551	0.543344
ALDOB	-0.0726239	0.67844	0.882024
ALDOC	0.119583	0.493831	0.782507
ALG1	0.161606	0.353684	0.684993
ALG10B	-0.313763	0.0664323	0.306982
ALG11	0.00761493	0.965371	0.988047
ALG12	-0.106327	0.54324	0.812608
ALG13	-0.510905	0.00171139	0.0292289
ALG14	-0.135235	0.43859	0.747074
ALG1L2	-0.0434333	0.804336	0.931729
ALG2	0.122685	0.482608	0.775541
ALG3	0.25369	0.14142	0.452811
ALG5	0.0170631	0.922498	0.975479
ALG6	0.271317	0.114893	0.408844
ALG8	0.0332801	0.849474	0.950214
ALG9	-0.0863025	0.622047	0.856788
ALK	-0.309392	0.0705167	0.316603
ALKAL1	0.398374	0.017775	0.139231
ALKAL2	0.0648679	0.711221	0.895787
ALKBH1	0.154132	0.376675	0.704263
ALKBH2	0.0205885	0.906549	0.971203
ALKBH3	0.0650089	0.71062	0.895692
ALKBH4	0.429397	0.0100483	0.0954838
ALKBH5	0.496098	0.0024386	0.0369573
ALKBH6	0.139607	0.423792	0.737764
ALKBH8	-0.43941	0.00826553	0.0841197
ALLC	0.0998402	0.568244	0.827336
ALMS1	-0.207436	0.231814	0.569466
ALOX12-AS1	-0.219987	0.20415	0.537518
ALOX5	-0.170067	0.328704	0.667372
ALPK1	0.0617655	0.724481	0.901677
ALPK2	0.175425	0.313462	0.652848
ALPK3	0.410219	0.0143828	0.120937
ALPL	0.413603	0.0135202	0.11702
ALS2	-0.125505	0.472522	0.769246
ALS2CR12	-0.120993	0.488713	0.7785
ALX4	0.542211	0.000766519	0.0164191
AMBRA1	-0.032434	0.853259	0.952156
AMD1	-0.0362414	0.836253	0.94424
AMER1	-0.207013	0.232788	0.569603
AMER2	0.0597913	0.732961	0.905326
AMER3	0.142145	0.41533	0.732258
AMFR	-0.0542916	0.756746	0.916979
AMH	0.122403	0.483623	0.776277
AMIGO1	-0.0451255	0.796869	0.929468
AMMECR1	-0.302341	0.0775153	0.334041
AMMECR1L	0.0867256	0.620334	0.855735
AMN1	-0.0232678	0.894452	0.967229
AMOT	0.160337	0.357528	0.687315
AMOTL1	0.247344	0.151991	0.469221
AMOTL2	0.0968788	0.57983	0.835795
AMPD2	-0.0203065	0.907824	0.971492
AMPD3	0.126774	0.468019	0.766636
AMPH	0.692535	4.035e-06	0.00032571
AMY1A	0.196578	0.25771	0.595883
AMY2A	-0.000705086	0.996793	0.998551
AMY2B	0.0208705	0.905275	0.970991
AMZ1	-0.0470997	0.78818	0.927872
AMZ2	-0.0424462	0.808699	0.934174
ANAPC1	0.31602	0.0643982	0.301857
ANAPC10	-0.452383	0.00636233	0.0707095
ANAPC11	0.057535	0.742691	0.909506
ANAPC13	0.135377	0.438108	0.746834
ANAPC16	0.546583	0.0006809	0.0151787
ANAPC2	0.144684	0.406963	0.726188
ANAPC4	-0.0643038	0.713626	0.89668
ANAPC5	0.0390618	0.823703	0.938987
ANAPC7	0.33407	0.0498362	0.256834
ANGEL1	-0.138902	0.42616	0.739787
ANGEL2	0.0428692	0.806829	0.932996
ANGPT1	0.124941	0.47453	0.769982
ANGPT2	-0.205321	0.236715	0.572904
ANGPTL2	-0.249318	0.148643	0.463832
ANGPTL4	0.190373	0.273334	0.611454
ANGPTL5	0.0705086	0.687326	0.885842
ANGPTL6	0.123249	0.480582	0.774557
ANK1	0.798439	9.09543e-09	5.36525e-06
ANK2	0.0272163	0.876668	0.96142
ANK3	-0.527263	0.00113566	0.0216638
ANKAR	0.269343	0.117663	0.413899
ANKDD1A	0.410078	0.0144197	0.121181
ANKDD1B	-0.256228	0.137346	0.446762
ANKEF1	-0.219	0.206238	0.539039
ANKFN1	-0.340557	0.0452978	0.242405
ANKFY1	0.342954	0.0437071	0.237877
ANKH	0.262856	0.127117	0.430563
ANKHD1	0.00592272	0.973063	0.991356
ANKHD1-EIF4EBP3	-0.0115634	0.947435	0.982675
ANKIB1	0.219	0.206238	0.539039
ANKLE2	0.137069	0.43235	0.742382
ANKMY1	0.379477	0.0245553	0.171652
ANKMY2	-0.154273	0.376233	0.703951
ANKRA2	0.0786876	0.653206	0.871452
ANKRD10	-0.110275	0.528281	0.803077
ANKRD11	0.191501	0.270449	0.608181
ANKRD12	-0.0218577	0.900816	0.969395
ANKRD13A	0.0506252	0.772726	0.92142
ANKRD13B	0.426436	0.0106344	0.0992692
ANKRD13C	0.132979	0.446337	0.752084
ANKRD13D	-0.149055	0.392781	0.716384
ANKRD16	0.339851	0.0457744	0.244019
ANKRD17	-0.156247	0.370081	0.698834
ANKRD18A	-0.0871486	0.618623	0.855221
ANKRD18B	0.0648679	0.711221	0.895787
ANKRD20A1	0.109147	0.532534	0.806187
ANKRD20A2	0.144684	0.406963	0.726188
ANKRD20A3	0.24255	0.16035	0.479955
ANKRD20A4	0.306853	0.0729768	0.321438
ANKRD20A8P	0.193053	0.266513	0.60502
ANKRD23	0.577183	0.000283466	0.00790458
ANKRD24	0.661794	1.49607e-05	0.000914154
ANKRD26	0.127056	0.467022	0.766312
ANKRD27	0.244665	0.156623	0.476327
ANKRD28	-0.180079	0.300593	0.640482
ANKRD29	0.103084	0.555676	0.820567
ANKRD30A	0.138761	0.426634	0.73994
ANKRD30B	0.375529	0.0262128	0.178678
ANKRD30BL	-0.241703	0.161859	0.481745
ANKRD31	-0.0238319	0.891908	0.966454
ANKRD33B	0.0630347	0.719047	0.899219
ANKRD34A	0.374965	0.0264569	0.179464
ANKRD34C-AS1	-0.184733	0.288064	0.628544
ANKRD35	0.0121275	0.944875	0.982277
ANKRD36	-0.169362	0.330743	0.668944
ANKRD36B	-0.041036	0.814943	0.936379
ANKRD36C	-0.361991	0.0326096	0.202401
ANKRD37	0.0784056	0.654371	0.871491
ANKRD39	0.18163	0.296378	0.636633
ANKRD40	0.0569709	0.745129	0.910602
ANKRD42	-0.275689	0.108934	0.397697
ANKRD44	0.315173	0.0651552	0.30355
ANKRD45	-0.279496	0.103937	0.38986
ANKRD46	0.0582401	0.739646	0.908025
ANKRD49	0.171054	0.325862	0.665037
ANKRD50	-0.124941	0.47453	0.769982
ANKRD52	0.00761493	0.965371	0.988047
ANKRD54	0.152581	0.381554	0.707178
ANKRD55	-0.531353	0.00102169	0.0202113
ANKRD6	-0.0198834	0.909737	0.971564
ANKRD7	-0.15667	0.36877	0.697648
ANKRD9	0.27724	0.106877	0.3946
ANKS1A	0.161465	0.35411	0.685212
ANKS1B	-0.682382	6.3281e-06	0.000471137
[truncated: 13,338 more rows]

## Sheet: Astro
gene	corr	p_value	p_adjusted
A1CF	-0.12748	0.465528	0.722542
A2M	-0.0445614	0.799356	0.914377
A2M-AS1	0.0297546	0.865266	0.945627
A2ML1	-0.193194	0.266157	0.554019
A2ML1-AS1	0.290213	0.0908009	0.342576
A4GALT	0.284855	0.0971997	0.352464
A4GNT	-0.00507662	0.97691	0.992024
AAAS	0.250729	0.146284	0.423315
AACS	0.281329	0.101593	0.359183
AADACL2-AS1	0.252703	0.143028	0.419234
AADACL4	0.175566	0.313067	0.598881
AADAT	-0.0403309	0.818069	0.923606
AAED1	0.369606	0.0288709	0.20301
AAGAB	-0.161465	0.35411	0.637461
AAK1	0.214628	0.215667	0.505088
AAMDC	-0.00719188	0.967294	0.988415
AAMP	0.128185	0.463043	0.720622
AANAT	0.244242	0.157363	0.438914
AAR2	0.0152299	0.930804	0.972612
AARS	0.19686	0.257014	0.546235
AARS2	0.240434	0.164142	0.446727
AARSD1	0.199398	0.250807	0.539739
AASDH	-0.161888	0.352834	0.636297
AASDHPPT	-0.392733	0.0196113	0.169573
AASS	-0.315173	0.0651552	0.293423
AATBC	0.445598	0.00730453	0.106007
AATF	0.114224	0.513524	0.754463
AATK	0.198975	0.251834	0.540512
AB015752.1	0.186566	0.283222	0.570792
ABALON	-0.199116	0.251491	0.540177
ABAT	0.32575	0.0561815	0.275538
ABCA1	0.0380746	0.828091	0.928491
ABCA10	0.393438	0.0193735	0.168671
ABCA12	-0.103225	0.555133	0.778534
ABCA13	0.325891	0.0560689	0.275453
ABCA2	0.428692	0.0101853	0.123149
ABCA3	0.473959	0.00402512	0.0776449
ABCA4	0.132838	0.446824	0.70847
ABCA5	0.00944815	0.957041	0.984357
ABCA6	0.400771	0.0170393	0.158813
ABCA7	0.108301	0.535735	0.768118
ABCA8	0.113801	0.515096	0.755344
ABCA9	0.0564069	0.74757	0.890565
ABCB1	0.44914	0.00679884	0.101811
ABCB10	-0.0334211	0.848844	0.938486
ABCB11	0.016499	0.925053	0.970163
ABCB4	-0.0724828	0.679031	0.85178
ABCB5	0.34098	0.0450138	0.24911
ABCB6	0.222102	0.199723	0.486986
ABCB7	-0.270189	0.11647	0.382109
ABCB8	0.217166	0.210157	0.499064
ABCB9	0.229012	0.185731	0.472115
ABCC1	0.3022	0.0776605	0.318133
ABCC10	0.125082	0.474028	0.728298
ABCC11	0.171054	0.325862	0.611381
ABCC2	0.14412	0.408814	0.681165
ABCC3	0.434333	0.00913246	0.117668
ABCC4	0.0846103	0.628918	0.822926
ABCC5	0.305725	0.0740915	0.311465
ABCC6	0.144261	0.408351	0.680674
ABCC8	0.390618	0.0203395	0.171971
ABCC9	-0.141017	0.419079	0.689125
ABCD1	-0.0843283	0.630066	0.823575
ABCD2	0.0224217	0.89827	0.960257
ABCD3	-0.173592	0.318626	0.604083
ABCD4	0.138197	0.428535	0.696012
ABCE1	0.187412	0.281005	0.568534
ABCF1	0.517533	0.00145296	0.0453987
ABCF2	0.24128	0.162617	0.445276
ABCF3	0.127056	0.467022	0.723251
ABCG1	0.184733	0.288064	0.575672
ABCG2	0.357761	0.0348517	0.22177
ABCG4	0.320955	0.0601196	0.283503
ABCG5	-0.258061	0.134458	0.406735
ABCG8	0.181912	0.295616	0.583554
ABHD1	0.0276394	0.874766	0.949389
ABHD10	-0.130018	0.456617	0.715523
ABHD11	0.450127	0.00666335	0.101499
ABHD12	0.290636	0.0903098	0.341636
ABHD13	-0.361286	0.0329748	0.216084
ABHD14A	0.118313	0.49846	0.7439
ABHD14B	0.291765	0.0890103	0.33958
ABHD15	0.207154	0.232463	0.522919
ABHD17A	0.420231	0.0119568	0.131942
ABHD17B	-0.15526	0.37315	0.651883
ABHD17C	0.0806618	0.645069	0.832369
ABHD18	0.0222807	0.898906	0.960328
ABHD2	-0.0135377	0.938477	0.976139
ABHD3	0.440961	0.00801506	0.110837
ABHD4	0.0910971	0.60275	0.807555
ABHD5	0.0603554	0.730535	0.88065
ABHD6	-0.000705086	0.996793	0.998521
ABHD8	0.0954686	0.585384	0.797609
ABI1	-0.398797	0.0176433	0.161611
ABI2	-0.182053	0.295236	0.583202
ABI3	0.283586	0.0987643	0.354575
ABI3BP	-0.0602143	0.731142	0.881066
ABL1	0.362837	0.0321756	0.214391
ABL2	0.210116	0.225705	0.516043
ABLIM1	-0.149619	0.390972	0.666938
ABLIM2	0.394425	0.0190445	0.167466
ABLIM3	0.362837	0.0321756	0.214391
ABO	-0.27724	0.106877	0.367452
ABR	0.378349	0.0250198	0.189296
ABRACL	0.049497	0.777662	0.903726
ABRAXAS1	0.0641628	0.714228	0.871016
ABRAXAS2	0.227461	0.18881	0.475755
ABT1	0.176554	0.310311	0.596827
ABTB1	0.235922	0.172444	0.457617
ABTB2	0.414026	0.0134155	0.14045
AC000058.1	-0.273714	0.111596	0.374381
AC000068.1	0.109429	0.531469	0.765528
AC000093.1	-0.0252421	0.885553	0.953977
AC000372.1	0.142296	0.414829	0.685873
AC001226.2	-0.361709	0.0327553	0.215764
AC002064.1	0.032434	0.853259	0.940642
AC002070.1	0.301918	0.0779517	0.318551
AC002074.1	-0.0188963	0.914201	0.966554
AC002101.1	0.483971	0.003222	0.0695898
AC002116.2	-0.0851744	0.626624	0.821466
AC002127.2	0.344928	0.0424312	0.242794
AC002310.1	0.27865	0.105032	0.364582
AC002310.2	0.196437	0.258058	0.547533
AC002310.4	0.391887	0.0198999	0.170609
AC002310.5	0.355504	0.036098	0.225442
AC002375.1	0.279778	0.103573	0.361818
AC002378.1	0.469728	0.00441334	0.0819284
AC002383.1	-0.106468	0.542702	0.77105
AC002428.1	-0.0284855	0.870963	0.947425
AC002428.2	-0.282457	0.100171	0.356336
AC002429.2	-0.733571	5.35151e-07	0.000309103
AC002451.1	-0.254818	0.139599	0.413317
AC002454.1	-0.0840462	0.631215	0.824438
AC002463.1	-0.213782	0.217525	0.507383
AC002472.1	0.104635	0.549712	0.775342
AC002553.1	0.0517533	0.767799	0.899399
AC002553.2	-0.287957	0.0934545	0.346593
AC002996.1	0.41036	0.014346	0.145227
AC003002.1	0.049215	0.778898	0.904486
AC003002.2	-0.0208705	0.905275	0.963314
AC003005.1	-0.108583	0.534667	0.767782
AC003005.2	-0.174156	0.317031	0.60304
AC003006.1	0.26892	0.118263	0.384622
AC003035.1	-0.32716	0.0550631	0.2731
AC003035.2	-0.0580991	0.740255	0.886027
AC003084.1	-0.247485	0.15175	0.431414
AC003101.1	0.0262365	0.881075	0.952183
AC003102.1	0.154978	0.374029	0.652124
AC003666.1	0.00690984	0.968575	0.988875
AC003681.1	0.161042	0.355389	0.638173
AC003682.1	-0.0789696	0.652041	0.836718
AC003982.1	0.187553	0.280637	0.568415
AC003984.1	0.212372	0.220647	0.510191
AC003988.1	0.283163	0.0992901	0.355265
AC003991.1	0.416847	0.0127349	0.136288
AC003991.2	-0.0193194	0.912287	0.965996
AC004009.1	-0.0865846	0.620905	0.818854
AC004014.1	0.207154	0.232463	0.522919
AC004034.1	0.342108	0.0442633	0.247532
AC004039.1	-0.0483689	0.782607	0.906762
AC004052.1	0.141299	0.41814	0.688533
AC004053.1	-0.19277	0.267226	0.555272
AC004076.1	-0.0554198	0.751848	0.892767
AC004076.2	-0.396258	0.018446	0.165075
AC004112.1	-0.287957	0.0934545	0.346593
AC004130.1	-0.0511892	0.770262	0.900561
AC004148.2	0.0613425	0.726296	0.877948
AC004149.1	0.07347	0.674897	0.849283
AC004156.1	0.515559	0.00152609	0.0466033
AC004158.1	0.0913791	0.601623	0.807276
AC004223.3	-0.0122685	0.944235	0.978454
AC004231.1	-0.065714	0.707619	0.867456
AC004231.3	-0.128185	0.463043	0.720622
AC004241.1	0.144966	0.406039	0.678892
AC004241.2	-0.0355388	0.839386	0.933762
AC004253.1	-0.0602143	0.731142	0.881066
AC004257.1	0.163016	0.349443	0.63346
AC004448.2	0.312071	0.0679907	0.298675
AC004471.1	0.101814	0.560578	0.781185
AC004485.1	0.301495	0.0783901	0.319567
AC004492.1	-0.143979	0.409277	0.681376
AC004494.1	0.207436	0.231814	0.522214
AC004520.1	-0.173451	0.319025	0.604387
AC004522.2	-0.474664	0.00396338	0.0771162
AC004540.1	0.272727	0.112945	0.376284
AC004540.2	-0.0133966	0.939116	0.976503
AC004542.1	-0.20236	0.243692	0.533343
AC004542.2	0.0595093	0.734175	0.882617
AC004554.2	0.280201	0.10303	0.360856
AC004556.1	0.336749	0.0479195	0.255537
AC004594.1	-0.0514713	0.76903	0.899954
AC004597.1	-0.258202	0.134238	0.406494
AC004690.2	0.212654	0.22002	0.509849
AC004691.2	0.0145248	0.934	0.973938
AC004702.1	-0.10957	0.530937	0.765307
AC004704.1	0.261305	0.129459	0.399136
AC004784.1	-0.186989	0.282112	0.569691
AC004803.1	0.107596	0.53841	0.769439
AC004805.1	0.25919	0.132703	0.404087
AC004812.2	0.150888	0.386919	0.664004
AC004816.1	-0.418116	0.0124382	0.134971
AC004828.1	0.180502	0.29944	0.587316
AC004830.1	0.225345	0.193067	0.480314
AC004832.1	0.0212936	0.903364	0.962293
AC004834.1	0.242268	0.160852	0.443204
AC004835.1	-0.231268	0.181315	0.46676
AC004846.1	-0.0293316	0.867164	0.946014
AC004846.2	-0.228589	0.186567	0.472992
AC004852.2	0.353248	0.0373801	0.228716
AC004862.1	0.3077	0.0721495	0.307133
AC004865.2	0.238601	0.167479	0.451013
AC004870.4	0.15385	0.377559	0.655115
AC004889.1	-0.0468177	0.789419	0.909547
AC004895.1	-0.241703	0.161859	0.444464
AC004908.1	0.204475	0.238694	0.5287
AC004918.1	-0.302059	0.077806	0.318471
AC004922.1	0.135941	0.436184	0.70156
AC004943.2	-0.316443	0.0640223	0.290914
AC004949.1	0.526276	0.0011648	0.0398436
AC004951.1	0.22182	0.20031	0.487828
AC004969.1	0.21759	0.209248	0.497841
AC004973.1	0.202642	0.243022	0.532798
AC004982.1	-0.252985	0.142567	0.418612
AC004982.2	-0.359735	0.0337903	0.218523
AC004988.1	0.141581	0.417202	0.687997
AC005013.1	-0.0308828	0.860206	0.943771
AC005020.2	0.213359	0.218458	0.508445
AC005021.1	-0.317875	0.0627625	0.288848
AC005034.3	-0.362978	0.0321037	0.214336
AC005037.1	0.0528814	0.762881	0.897956
AC005041.1	0.176271	0.311097	0.597316
AC005064.1	0.277099	0.107062	0.367778
AC005070.3	-0.0365235	0.834997	0.931121
AC005086.1	0.0927893	0.596002	0.804163
AC005091.1	-0.217449	0.209551	0.498386
AC005096.1	0.0908151	0.603878	0.807996
AC005144.1	-0.322929	0.0584724	0.280047
AC005154.4	0.0613425	0.726296	0.877948
AC005154.6	-0.0156529	0.928886	0.971714
AC005162.3	0.21068	0.224433	0.514415
AC005165.1	-0.0260882	0.881743	0.952207
AC005186.1	-0.0369465	0.833112	0.930456
AC005197.1	0.0124095	0.943595	0.978443
AC005208.1	0.447448	0.00703659	0.103909
AC005224.1	-0.0751622	0.667833	0.846028
AC005224.3	-0.0104353	0.952558	0.982545
AC005225.2	0.408809	0.0147556	0.147309
AC005258.1	0.425731	0.0107781	0.125585
AC005261.1	0.143414	0.411134	0.682781
AC005261.3	-0.0499201	0.77581	0.902612
AC005280.2	0.13721	0.431872	0.698738
AC005288.1	-0.185861	0.285078	0.573104
AC005291.2	-0.0339851	0.846323	0.937237
AC005304.1	0.187694	0.280268	0.568239
AC005304.3	-0.36735	0.02994	0.20707
AC005324.3	0.0619065	0.723877	0.876439
AC005324.4	0.0258061	0.883013	0.952662
AC005332.1	0.658832	1.68411e-05	0.00283796
AC005332.3	-0.458447	0.00561048	0.0926646
AC005332.4	-0.0975839	0.577062	0.791766
AC005332.5	0.24678	0.152958	0.432899
AC005332.6	-0.290777	0.0901466	0.341466
AC005332.7	-0.321378	0.0597636	0.282814
AC005332.8	-0.438987	0.00833499	0.112634
AC005355.1	0.353107	0.0374615	0.229006
AC005358.2	0.331672	0.0516027	0.265716
AC005363.2	-0.23423	0.175633	0.460998
AC005381.1	0.213218	0.21877	0.508761
AC005394.1	0.506675	0.00189666	0.0524527
AC005410.2	-0.103789	0.552961	0.777647
AC005476.2	-0.388502	0.02109	0.174087
AC005480.1	0.232819	0.178323	0.464021
AC005498.3	0.0291906	0.867797	0.946143
AC005520.2	0.274419	0.11064	0.373404
AC005523.1	0.429538	0.0100211	0.122298
AC005537.1	0.179092	0.303294	0.591092
AC005580.1	0.326173	0.0558441	0.274816
AC005618.1	-0.170067	0.328704	0.613637
AC005632.4	-0.0332801	0.849474	0.938773
AC005670.1	-0.0445614	0.799356	0.914377
AC005670.2	-0.0925073	0.597124	0.804925
AC005696.1	-0.138761	0.426634	0.695215
AC005696.4	-0.0504842	0.773343	0.901401
AC005697.1	-0.225769	0.19221	0.47954
AC005699.1	0.410783	0.0142359	0.144692
AC005703.4	-0.0920842	0.59881	0.805693
AC005725.1	0.0969561	0.579526	0.793478
AC005726.1	0.110698	0.52669	0.762719
AC005759.1	0.165695	0.341471	0.625231
AC005772.1	0.282598	0.0999945	0.356209
AC005775.1	-0.0891229	0.610665	0.812398
AC005776.2	0.457601	0.00571057	0.0931758
AC005808.1	0.0795337	0.649714	0.834898
AC005833.2	0.132979	0.446337	0.707976
AC005838.2	0.154132	0.376675	0.65431
AC005842.1	0.311789	0.0682532	0.299178
AC005871.1	0.232396	0.179136	0.464282
AC005871.2	0.0332801	0.849474	0.938773
AC005899.1	-0.142427	0.414395	0.685662
AC005899.5	0.0466767	0.79004	0.909898
AC005899.6	-0.00465357	0.978834	0.99293
AC005899.7	-0.169221	0.331152	0.616612
AC005899.8	0.130582	0.454649	0.714045
AC005920.1	0.083347	0.634068	0.825953
AC005943.1	0.243396	0.158852	0.440816
AC005972.4	0.161465	0.35411	0.637461
AC005993.1	-0.128608	0.461556	0.719526
AC005999.1	0.00648679	0.970499	0.989445
AC006013.1	0.367773	0.0297371	0.206373
AC006019.2	0.236063	0.17218	0.457097
AC006030.1	-0.180502	0.29944	0.587316
AC006059.1	0.414873	0.0132082	0.139216
AC006064.2	-0.195168	0.261208	0.550002
AC006064.6	0.0617655	0.724481	0.87675
AC006065.4	-0.729059	6.80103e-07	0.000343724
AC006115.1	-0.0174861	0.920583	0.96849
AC006115.3	0.0940585	0.590962	0.800569
AC006116.8	-0.155401	0.37271	0.651453
AC006148.1	0.207013	0.232788	0.523069
AC006160.1	0.123249	0.480582	0.732742
AC006206.2	0.344223	0.0428834	0.243588
AC006213.2	-0.343518	0.0433395	0.24494
AC006213.3	-0.0830591	0.635243	0.826708
AC006254.1	0.646987	2.67038e-05	0.00372306
AC006288.1	0.269766	0.117066	0.382759
AC006296.2	-0.24967	0.148052	0.425991
AC006299.1	0.326878	0.0552854	0.273866
AC006305.1	0.103648	0.553504	0.777868
AC006333.2	-0.0898279	0.607833	0.810551
AC006372.3	-0.165836	0.341054	0.624751
AC006435.2	0.186425	0.283592	0.570969
AC006441.1	0.283727	0.0985895	0.3542
AC006441.4	0.0256651	0.883648	0.953042
AC006449.6	0.258485	0.133798	0.40571
AC006450.2	0.136646	0.433786	0.699985
AC006460.1	-0.189104	0.276605	0.564776
AC006480.2	0.0806618	0.645069	0.832369
AC006486.1	0.124659	0.475536	0.729341
AC006487.1	0.562518	0.000436021	0.0223721
AC006487.2	0.308123	0.0717385	0.306286
AC006504.1	0.175002	0.314649	0.600543
AC006504.5	-0.213218	0.21877	0.508761
AC006511.4	0.347748	0.0406608	0.238329
AC006538.2	0.419667	0.0120836	0.132834
AC006547.1	0.509495	0.0017713	0.0508645
AC006581.2	-0.227038	0.189656	0.476461
AC006946.2	-0.297969	0.082118	0.32647
AC006960.2	0.277381	0.106691	0.367452
AC006974.1	0.167387	0.336493	0.620784
AC006978.2	0.15526	0.37315	0.651883
AC007014.1	-0.167951	0.334844	0.619494
AC007036.1	-0.0452665	0.796247	0.912783
AC007038.1	-0.1719	0.323439	0.608529
AC007038.2	-0.437858	0.00852264	0.113876
AC007040.2	0.195168	0.261208	0.550002
AC007091.1	0.0596503	0.733568	0.882359
AC007100.1	0.0802388	0.646809	0.833497
AC007114.1	-0.049497	0.777662	0.903726
AC007114.2	0.143132	0.412064	0.683652
AC007128.1	0.203911	0.24002	0.530011
AC007163.1	0.155965	0.370956	0.650299
AC007193.2	0.311507	0.0685165	0.299812
AC007216.4	0.219705	0.204745	0.492343
AC007218.1	0.162734	0.350289	0.633743
AC007220.1	0.411347	0.0140903	0.144154
AC007221.1	0.102519	0.557853	0.780021
AC007221.2	0.133543	0.444393	0.706278
AC007228.2	-0.173874	0.317828	0.60359
AC007249.2	-0.241139	0.162871	0.445306
AC007255.1	-0.184309	0.289189	0.576552
AC007262.2	-0.331954	0.0513923	0.265105
AC007272.1	0.537417	0.000871253	0.0332325
AC007277.1	0.129454	0.458589	0.717279
AC007285.1	-0.147504	0.39778	0.672746
AC007319.1	0.0200244	0.909099	0.964641
AC007325.2	0.327865	0.0545106	0.272028
AC007325.4	0.204052	0.239688	0.529567
AC007326.4	-0.00549967	0.974986	0.990867
AC007344.1	-0.203629	0.240685	0.530436
AC007364.1	-0.269625	0.117265	0.383161
AC007370.2	-0.0857445	0.624309	0.819793
AC007376.2	0.409373	0.0146055	0.146389
AC007383.2	-0.00338441	0.984606	0.994543
AC007384.1	0.291624	0.089172	0.33962
AC007388.1	0.383426	0.0229854	0.181442
AC007389.3	0.102943	0.55622	0.779032
AC007389.5	0.121142	0.488172	0.737136
AC007402.1	0.197847	0.254588	0.543594
AC007405.1	0.151876	0.383785	0.66053
AC007405.3	-0.158785	0.362259	0.643139
AC007422.2	0.481292	0.00342194	0.0716128
AC007431.1	-0.157657	0.365723	0.64566
AC007463.1	-0.078411	0.654349	0.837847
AC007493.1	0.354658	0.0365745	0.22639
AC007494.2	-0.329839	0.0529869	0.268737
AC007495.1	-0.227179	0.189374	0.476461
AC007496.2	0.386105	0.0219682	0.17736
AC007513.1	0.333647	0.0501444	0.261537
AC007529.2	-0.288944	0.0922864	0.345173
AC007533.1	-0.284734	0.0973481	0.352712
AC007541.1	-0.261446	0.129244	0.399136
AC007552.2	-0.103366	0.55459	0.778528
AC007563.2	0.00733289	0.966653	0.98821
AC007566.1	-0.462254	0.00517853	0.0888703
AC007569.1	0.262433	0.127752	0.39788
AC007610.1	0.18445	0.288813	0.576486
AC007610.2	-0.098148	0.574852	0.790397
AC007611.1	0.128467	0.462051	0.719799
AC007613.1	-0.00183335	0.99166	0.996492
AC007614.1	-0.131146	0.452686	0.712678
AC007619.1	-0.134389	0.441487	0.704928
AC007638.2	-0.13721	0.431872	0.698738
AC007656.1	0.247767	0.151269	0.430591
AC007666.1	0.211244	0.223166	0.512849
AC007679.1	0.0977523	0.576402	0.791384
AC007686.2	-0.108865	0.5336	0.767067
AC007686.3	-0.0621886	0.722668	0.876182
AC007773.1	-0.0699445	0.689702	0.857188
AC007785.1	0.00253831	0.988454	0.995347
AC007785.3	0.128326	0.462547	0.720183
AC007786.1	-0.0933534	0.59376	0.802584
AC007834.1	0.150042	0.389618	0.666203
AC007846.2	0.276535	0.107808	0.369086
AC007878.1	-0.283727	0.0985895	0.3542
AC007879.1	-0.367068	0.0300759	0.207372
AC007879.3	0.160619	0.356671	0.638943
AC007881.2	0.202642	0.243022	0.532798
AC007906.2	0.101814	0.560578	0.781185
AC007920.2	0.305443	0.0743722	0.31232
AC007923.4	0.124236	0.477047	0.730383
AC007938.3	-0.287534	0.0939586	0.347188
AC007950.1	0.0456928	0.79437	0.911992
AC007950.2	0.0635988	0.716636	0.872216
AC007952.3	0.197297	0.255938	0.54511
AC007952.4	0.330403	0.0525579	0.26804
AC007966.1	-0.5212	0.00132527	0.0429354
AC008014.1	-0.216884	0.210764	0.499626
AC008040.1	-0.0774184	0.658457	0.840577
AC008050.1	0.37567	0.026152	0.193446
AC008067.1	0.154837	0.374469	0.652385
AC008073.2	-0.0437889	0.802765	0.915953
AC008074.1	-0.170772	0.326673	0.612049
AC008079.2	0.169503	0.330334	0.615601
AC008080.1	0.126633	0.468519	0.724348
AC008080.3	0.131851	0.450238	0.710873
AC008080.4	-0.0720598	0.680805	0.852525
AC008083.1	-0.0190373	0.913563	0.966284
AC008105.3	0.415155	0.0131397	0.138711
AC008109.1	0.179938	0.300978	0.588734
AC008121.2	-0.248613	0.149832	0.428735
AC008124.1	-0.0637398	0.716034	0.871956
AC008127.1	-0.0117044	0.946795	0.979701
AC008250.1	-0.0420821	0.81031	0.920139
AC008267.5	0.251434	0.145115	0.421926
AC008269.1	-0.225486	0.192781	0.480312
AC008269.2	-0.301918	0.0779517	0.318551
AC008277.1	-0.466203	0.00476115	0.0852537
AC008280.3	-0.464793	0.00490675	0.0866331
AC008392.1	0.256792	0.136453	0.409035
AC008393.1	0.156529	0.369207	0.648582
AC008415.1	0.428692	0.0101853	0.123149
AC008434.1	0.187553	0.280637	0.568415
AC008438.1	0.0473818	0.78694	0.908658
AC008438.2	-0.0156529	0.928886	0.971714
AC008440.1	0.057817	0.741472	0.886539
AC008443.3	0.189386	0.275876	0.564085
AC008443.5	0.0596503	0.733568	0.882359
AC008467.1	-0.219846	0.204447	0.492212
AC008496.2	0.0856214	0.624809	0.820171
AC008507.2	-0.252421	0.14349	0.419615
AC008517.1	0.3438	0.0431566	0.244385
AC008537.1	0.157657	0.365723	0.64566
AC008537.2	0.104494	0.550253	0.775672
AC008543.1	0.259331	0.132485	0.403666
AC008549.2	0.0624706	0.721461	0.875348
AC008554.1	0.184591	0.288438	0.575908
AC008567.2	0.0616245	0.725086	0.877167
AC008568.1	0.101673	0.561124	0.781407
AC008572.1	0.211244	0.223166	0.512849
AC008574.1	-0.391887	0.0198999	0.170609
AC008575.1	-0.294303	0.0861389	0.333854
AC008581.2	-0.31602	0.0643982	0.291639
AC008591.1	-0.207436	0.231814	0.522214
AC008592.4	0.133543	0.444393	0.706278
AC008601.1	-0.0802444	0.646786	0.833497
AC008608.2	0.1774	0.307961	0.594513
AC008610.1	0.383426	0.0229854	0.181442
AC008629.1	-0.0352543	0.840656	0.934339
AC008662.1	0.440256	0.0081281	0.111402
AC008663.1	0.0865906	0.62088	0.818854
AC008663.2	0.107032	0.540554	0.770325
AC008667.1	0.674767	8.76774e-06	0.00180866
AC008676.1	0.0854564	0.625479	0.820603
AC008691.1	0.326596	0.0555083	0.274031
AC008695.1	-0.117044	0.503111	0.747475
AC008700.1	-0.465639	0.00481894	0.0856813
AC008708.2	0.132415	0.448285	0.709452
AC008728.1	-0.204757	0.238033	0.528393
AC008731.1	0.0317289	0.856416	0.941657
AC008735.2	-0.121416	0.487183	0.736697
AC008736.1	-0.0779825	0.656121	0.838919
AC008738.2	0.0193194	0.912287	0.965996
AC008738.4	0.121565	0.486643	0.736367
AC008741.2	0.150606	0.387818	0.664981
AC008752.1	-0.098571	0.573196	0.789302
AC008758.1	0.317571	0.0630284	0.28893
AC008758.4	-0.0857385	0.624334	0.819793
AC008758.5	-0.0125505	0.942955	0.97813
AC008758.6	0.0102943	0.953198	0.982805
AC008759.2	0.257215	0.135786	0.408489
AC008764.1	0.354094	0.0368951	0.227261
AC008764.6	0.00564069	0.974345	0.990763
AC008764.8	0.263279	0.126484	0.396003
AC008770.1	0.241139	0.162871	0.445306
AC008770.2	0.212513	0.220333	0.509991
AC008771.1	0.041318	0.813694	0.921703
AC008780.1	0.371298	0.0280898	0.200022
AC008825.1	0.123108	0.481088	0.732742
AC008840.1	0.324904	0.0568612	0.276656
AC008878.1	0.251857	0.144417	0.420682
AC008878.3	0.399784	0.0173391	0.160204
AC008892.1	0.138056	0.429011	0.696505
AC008897.2	0.107314	0.539481	0.769665
AC008915.2	0.152299	0.382446	0.659461
AC008937.3	-0.0521764	0.765954	0.89906
AC008946.1	0.234371	0.175366	0.460894
AC008957.1	-0.339005	0.0463516	0.251286
AC008957.2	-0.228307	0.187126	0.473934
AC008966.1	-0.217872	0.208644	0.497223
AC008982.1	0.0612763	0.72658	0.877997
AC008991.1	0.73202	5.81424e-07	0.000326502
AC009005.1	0.123249	0.480582	0.732742
AC009019.1	-0.223653	0.19652	0.484139
AC009021.1	0.122685	0.482608	0.733509
AC009021.2	0.0238319	0.891908	0.956999
AC009041.2	0.170208	0.328297	0.613331
AC009053.2	-0.0527404	0.763495	0.898313
AC009053.3	0.186284	0.283963	0.571489
AC009055.1	0.154414	0.375792	0.653731
AC009060.1	-0.0470997	0.78818	0.909103
AC009061.2	0.46437	0.00495118	0.0868109
AC009065.3	0.265535	0.123146	0.391496
AC009065.4	0.34521	0.0422514	0.242589
AC009065.8	0.0922252	0.598248	0.805634
AC009086.2	0.254113	0.140735	0.415465
AC009093.1	0.0218577	0.900816	0.96115
AC009093.2	0.157375	0.366592	0.646348
AC009093.4	0.262292	0.127965	0.398051
AC009107.1	0.202501	0.243357	0.53307
AC009107.2	0.178387	0.305233	0.592699
AC009113.1	-0.166541	0.338977	0.622694
AC009118.3	0.164144	0.346073	0.630005
AC009119.2	0.18572	0.28545	0.573282
AC009120.3	0.389913	0.0205871	0.172908
AC009120.5	0.0125505	0.942955	0.97813
AC009126.1	-0.147927	0.396413	0.671967
AC009139.2	-0.0381478	0.827765	0.928486
AC009148.1	-0.172887	0.320626	0.606056
AC009154.1	0.0607505	0.728837	0.879442
AC009159.3	0.239746	0.165389	0.447973
AC009163.4	0.153145	0.379776	0.657324
AC009163.7	0.118877	0.4964	0.742744
AC009166.1	-0.257074	0.136008	0.408549
AC009167.1	0.0895459	0.608965	0.811258
AC009185.1	0.244806	0.156376	0.437248
AC009226.1	0.0682523	0.69685	0.861569
AC009234.1	-0.187566	0.280602	0.568415
AC009262.1	0.247767	0.151269	0.430591
AC009264.1	-0.0370875	0.832484	0.93032
AC009269.3	0.287393	0.0941271	0.34762
AC009271.1	-0.20377	0.240353	0.530108
AC009276.1	-0.194604	0.262616	0.55113
AC009283.1	-0.0141017	0.935918	0.974983
AC009299.3	0.0428692	0.806829	0.918145
AC009303.2	-0.118736	0.496914	0.742965
AC009312.1	0.108019	0.536804	0.768558
AC009313.1	-0.141581	0.417202	0.687997
AC009318.1	-0.167105	0.33732	0.621345
AC009365.1	-0.0757262	0.665484	0.844322
AC009387.1	0.495252	0.00248727	0.0616966
AC009403.1	0.0156529	0.928886	0.971714
AC009404.1	0.164708	0.344395	0.628479
AC009414.2	-0.273734	0.11157	0.374381
AC009435.1	0.244947	0.15613	0.437225
AC009478.1	-0.459857	0.00544702	0.0915353
AC009495.1	-0.159067	0.361396	0.642962
AC009501.1	0.234794	0.174566	0.460167
AC009502.1	0.0891229	0.610665	0.812398
AC009506.1	0.35635	0.0356265	0.22395
AC009518.1	0.175284	0.313858	0.599712
AC009549.1	0.258644	0.133551	0.405348
AC009554.1	-0.268779	0.118464	0.385026
AC009563.1	-0.208987	0.228264	0.518667
AC009567.1	-0.180784	0.298672	0.586609
AC009597.1	0.159067	0.361396	0.642962
AC009630.1	0.0259472	0.882378	0.952486
AC009652.2	0.112673	0.519297	0.75826
AC009654.1	0.216461	0.211678	0.500968
AC009690.1	0.200385	0.24842	0.538212
AC009690.3	0.115493	0.508825	0.750942
AC009716.1	-0.294726	0.0856674	0.332856
AC009720.1	0.168657	0.33279	0.617785
AC009720.2	0.234794	0.174566	0.460167
AC009779.2	0.320532	0.0604773	0.284195
AC009779.3	-0.0886998	0.612367	0.813164
AC009812.1	-0.17881	0.304069	0.591746
AC009812.3	0.182617	0.293716	0.581735
AC009812.4	-0.161617	0.35365	0.636978
AC009902.3	0.113378	0.516669	0.756335
AC009948.1	-0.145953	0.402816	0.676356
AC009950.1	0.302905	0.0769363	0.316835
AC009961.1	-0.0957507	0.584272	0.796953
AC009974.1	-0.389376	0.0207773	0.173424
AC009975.1	0.186707	0.282852	0.570444
AC009975.2	0.337478	0.0474085	0.253972
AC010096.1	-0.196578	0.25771	0.547139
AC010099.4	-0.41868	0.0123082	0.134064
AC010105.1	0.300226	0.0797167	0.321154
AC010127.1	0.137633	0.43044	0.697594
AC010132.4	-0.09886	0.572067	0.788805
AC010145.1	0.401053	0.0169544	0.158314
AC010149.1	0.359594	0.0338652	0.218728
AC010157.1	-0.100545	0.565501	0.785014
AC010163.1	-0.155683	0.371833	0.650932
AC010168.1	0.0438563	0.802467	0.91576
AC010175.1	-0.0483689	0.782607	0.906762
AC010198.1	0.065996	0.706419	0.86688
AC010201.1	0.275003	0.109853	0.372018
AC010201.2	-0.172605	0.321428	0.606665
AC010205.1	-0.253285	0.142079	0.417869
AC010230.1	-0.105763	0.545393	0.77243
AC010235.1	-0.179797	0.301363	0.588918
AC010245.2	-0.0341262	0.845693	0.936744
AC010267.1	0.0126915	0.942315	0.977818
AC010273.1	0.0551377	0.753072	0.893066
AC010273.2	-0.11507	0.510389	0.751878
AC010280.3	0.00338441	0.984606	0.994543
AC010285.1	0.0117044	0.946795	0.979701
AC010300.1	-0.133825	0.443423	0.705679
AC010307.2	0.0389207	0.82433	0.926947
AC010319.2	0.274278	0.11083	0.373674
AC010320.1	0.0258061	0.883013	0.952662
AC010320.2	-0.245793	0.15466	0.435097
AC010320.3	0.125823	0.471394	0.726376
AC010320.4	0.232819	0.178323	0.464021
AC010325.1	0.154273	0.376233	0.654161
AC010326.2	0.309392	0.0705167	0.304088
AC010327.4	0.17613	0.311491	0.597447
AC010331.1	-0.112328	0.520583	0.759141
AC010333.2	0.179233	0.302907	0.590793
AC010336.1	0.235781	0.172708	0.457777
AC010343.3	0.253549	0.141649	0.417067
AC010395.1	0.0145248	0.934	0.973938
AC010401.1	0.0109993	0.949996	0.981556
AC010422.2	-0.23155	0.180768	0.466065
AC010422.3	0.201514	0.245711	0.535731
AC010422.6	0.247344	0.151991	0.431734
AC010487.3	-0.032998	0.850735	0.939242
AC010491.1	0.165272	0.342722	0.626614
AC010504.1	0.212936	0.219394	0.509334
AC010511.1	0.116347	0.505674	0.748796
AC010519.1	0.272727	0.112945	0.376284
AC010522.1	0.369183	0.0290689	0.203553
AC010528.1	-0.106468	0.542702	0.77105
AC010531.1	0.166541	0.338977	0.622694
AC010542.3	-0.300367	0.0795685	0.320877
AC010601.1	0.503713	0.00203658	0.0552638
AC010615.4	0.231268	0.181315	0.46676
AC010616.2	0.13453	0.441003	0.704657
AC010618.2	-0.0293336	0.867155	0.946014
AC010618.3	0.388925	0.0209381	0.173477
AC010636.2	0.0119865	0.945515	0.979078
AC010638.1	-0.24678	0.152958	0.432899
AC010642.2	0.0434333	0.804336	0.916753
AC010643.1	0.0456896	0.794384	0.911992
AC010649.1	0.444768	0.00742758	0.106721
AC010654.1	-0.0427282	0.807452	0.918544
AC010680.1	-0.143838	0.409741	0.681811
AC010680.5	-0.0400489	0.81932	0.924451
AC010735.2	0.194745	0.262263	0.55102
AC010745.2	0.309956	0.0699789	0.302867
AC010754.1	-0.251293	0.145348	0.4223
AC010761.1	-0.0836232	0.63294	0.824932
AC010761.3	-0.0387906	0.824908	0.927136
AC010768.2	-0.173604	0.318591	0.604083
AC010809.2	-0.167246	0.336906	0.621263
AC010809.3	-0.0991351	0.570993	0.788092
AC010834.3	0.157234	0.367027	0.646551
AC010880.1	0.256792	0.136453	0.409035
AC010883.1	0.0122685	0.944235	0.978454
AC010884.1	-0.0518943	0.767184	0.899251
AC010894.3	0.184733	0.288064	0.575672
AC010931.3	0.353248	0.0373801	0.228716
AC010967.1	-0.173028	0.320225	0.605695
AC010969.2	-0.142427	0.414395	0.685662
AC010973.1	0.0674062	0.700433	0.863412
AC010976.1	-0.137069	0.43235	0.698784
AC010978.1	-0.0507662	0.77211	0.901107
AC010997.3	0.312375	0.0677088	0.298303
AC010998.1	0.341685	0.0445436	0.248275
AC010998.2	0.143697	0.410205	0.682078
AC011005.1	0.134812	0.440037	0.703892
AC011043.1	-0.192912	0.266869	0.55493
AC011043.2	-0.0351133	0.841285	0.934627
AC011092.2	-0.56298	0.000430272	0.0223721
AC011124.1	0.263984	0.125434	0.394487
AC011247.1	0.280201	0.10303	0.360856
AC011287.1	-0.0954686	0.585384	0.797609
AC011290.1	0.104353	0.550794	0.776164
AC011294.1	0.0486509	0.78137	0.90616
AC011306.1	0.289649	0.0914588	0.343604
AC011330.3	0.140453	0.420961	0.690758
AC011396.2	0.130582	0.454649	0.714045
AC011405.1	-0.216743	0.211068	0.500171
AC011416.3	-0.102378	0.558397	0.780028
AC011444.1	0.065855	0.707019	0.867194
AC011445.2	0.0712187	0.684338	0.854013
AC011447.3	0.256369	0.137123	0.409948
AC011450.1	-0.189117	0.276571	0.564776
AC011451.1	0.182335	0.294475	0.582554
AC011452.1	0.41868	0.0123082	0.134064
AC011453.1	0.395412	0.0187203	0.166059
AC011455.2	0.24678	0.152958	0.432899
AC011462.1	0.171054	0.325862	0.611381
AC011472.1	-0.316443	0.0640223	0.290914
AC011473.1	0.228166	0.187406	0.473989
AC011474.2	0.183463	0.291447	0.578885
AC011476.3	0.123249	0.480582	0.732742
AC011477.3	0.244806	0.156376	0.437248
AC011477.4	-0.00944815	0.957041	0.984357
AC011479.1	0.12621	0.470018	0.725223
AC011481.1	0.065573	0.708219	0.867771
AC011483.1	0.0423052	0.809323	0.919483
AC011483.2	0.377785	0.0252547	0.189725
AC011491.3	0.347607	0.0407478	0.238356
AC011498.1	-0.0348312	0.842544	0.935409
AC011498.4	0.073611	0.674308	0.849016
AC011509.2	0.46578	0.00480443	0.085574
AC011511.1	0.219282	0.20564	0.49338
AC011511.2	0.130441	0.45514	0.714428
AC011523.1	0.444627	0.00744866	0.106948
AC011586.1	0.377644	0.0253137	0.189956
AC011603.2	0.359312	0.0340155	0.219208
AC011604.2	0.336608	0.0480189	0.255595
AC011632.1	-0.393861	0.0192319	0.168356
AC011747.1	0.0320199	0.855113	0.941138
AC011747.2	0.233806	0.176437	0.461968
AC011773.4	0.262574	0.12754	0.397526
AC011815.1	-0.184591	0.288438	0.575908
AC011815.2	-0.279214	0.104301	0.362916
AC011825.2	-0.0688164	0.694464	0.860356
AC011841.1	-0.073611	0.674308	0.849016
AC011853.2	-0.227743	0.188247	0.475107
AC011921.1	0.19827	0.253553	0.542415
AC011990.1	0.174297	0.316634	0.602737
AC011997.1	0.312494	0.0675985	0.297987
AC012038.1	0.204052	0.239688	0.529567
AC012074.1	-0.127903	0.464036	0.721446
AC012085.2	0.125223	0.473525	0.727969
AC012146.3	0.106609	0.542165	0.770882
AC012184.2	0.11507	0.510389	0.751878
AC012213.1	0.553633	0.000560563	0.0259321
AC012236.1	-0.00930713	0.957682	0.984615
AC012254.2	0.197424	0.255626	0.544602
AC012254.3	0.000564069	0.997434	0.998867
AC012306.2	0.0843283	0.630066	0.823575
AC012309.1	-0.164285	0.345653	0.629638
AC012313.1	0.124941	0.47453	0.728682
AC012313.5	0.11916	0.495371	0.742139
AC012313.6	-0.0032434	0.985247	0.994694
AC012313.8	0.159772	0.359244	0.641561
AC012322.1	0.23296	0.178053	0.463795
AC012339.1	0.237896	0.168776	0.452816
AC012349.1	0.180643	0.299056	0.586848
AC012354.1	0.0259472	0.882378	0.952486
AC012355.1	0.25651	0.136899	0.409644
AC012358.1	-0.129595	0.458096	0.71684
AC012358.3	0.0965968	0.580939	0.794444
AC012360.3	-0.0224217	0.89827	0.960257
AC012363.1	-0.0321519	0.854521	0.941058
AC012368.1	0.144966	0.406039	0.678892
AC012370.2	0.318276	0.0624135	0.288532
AC012404.1	-0.265535	0.123146	0.391496
AC012404.2	-0.146235	0.401897	0.675543
AC012409.2	0.224499	0.194788	0.482282
AC012413.1	-0.130309	0.4556	0.714756
AC012414.5	0.123954	0.478056	0.730931
AC012435.2	0.0853154	0.626051	0.821035
AC012442.1	0.139748	0.42332	0.692942
AC012456.1	-0.214346	0.216285	0.506125
AC012456.2	-0.0923727	0.59766	0.805199
AC012464.1	0.53516	0.000924772	0.0343031
AC012464.3	-0.153145	0.379776	0.657324
AC012467.2	0.0520353	0.766569	0.899251
AC012485.3	0.126642	0.468487	0.724348
AC012507.2	-0.235515	0.173206	0.458459
AC012560.1	-0.234371	0.175366	0.460894
AC012574.1	0.319404	0.0614393	0.285859
AC012593.1	-0.302623	0.0772253	0.317444
AC012615.1	0.11225	0.520877	0.759141
AC012617.1	0.471985	0.00420245	0.0791768
AC012625.1	0.354094	0.0368951	0.227261
AC012636.1	-0.171759	0.323842	0.608891
AC012645.1	0.294162	0.0862966	0.334209
AC012651.1	0.122685	0.482608	0.733509
AC012668.3	0.248049	0.150789	0.430072
AC013271.1	0.0974429	0.577615	0.792095
AC013391.3	0.154555	0.375351	0.653245
AC013394.1	0.0148068	0.932721	0.97371
AC013402.1	-0.205885	0.235401	0.525377
AC013470.2	0.218154	0.208041	0.496429
AC013472.2	0.190937	0.271889	0.560411
AC013476.1	-0.328429	0.0540717	0.27111
AC013549.1	0.083206	0.634643	0.826597
AC013553.3	-0.128467	0.462051	0.719799
AC013565.1	0.345069	0.0423413	0.242622
AC013643.2	0.17613	0.311491	0.597447
AC013652.1	0.281329	0.101593	0.359183
AC013762.1	-0.208705	0.228906	0.519193
AC015522.1	0.224217	0.195364	0.482881
AC015574.1	0.111968	0.521931	0.759911
AC015727.1	-0.0806618	0.645069	0.832369
AC015802.4	0.166541	0.338977	0.622694
AC015802.6	0.287816	0.0936223	0.346833
AC015813.1	-0.147786	0.396868	0.672176
AC015813.2	-0.219141	0.205939	0.493629
AC015845.2	0.0196014	0.911012	0.965505
AC015849.1	-0.123531	0.479571	0.731919
AC015849.3	0.250447	0.146754	0.423764
AC015908.2	-0.46169	0.00524066	0.0894052
AC015908.4	-0.125796	0.471488	0.726376
AC015922.3	-0.0947702	0.588144	0.798928
AC015922.4	-0.0961737	0.582604	0.795591
AC015961.1	-0.0933599	0.593734	0.802584
AC015961.2	0.051898	0.767168	0.899251
AC015971.1	-0.306289	0.0735325	0.310471
AC015983.2	0.0180502	0.918029	0.967818
AC016065.1	-0.199821	0.249782	0.539602
AC016152.1	0.0705086	0.687326	0.855813
AC016205.1	0.314891	0.065409	0.294108
AC016229.2	0.140171	0.421903	0.691575
AC016245.1	-0.112814	0.518771	0.757984
AC016394.1	-0.128326	0.462547	0.720183
AC016394.2	-0.103366	0.55459	0.778528
AC016395.1	0.089969	0.607268	0.810011
AC016405.3	0.0200244	0.909099	0.964641
AC016493.1	-0.0187553	0.914839	0.966673
AC016526.1	-0.192629	0.267583	0.55567
AC016588.2	0.239306	0.16619	0.449157
AC016590.1	0.488766	0.00288945	0.0660036
AC016598.1	0.596644	0.000154977	0.0119126
AC016629.2	-0.0211526	0.904001	0.962465
AC016687.3	0.35903	0.0341663	0.21983
AC016705.1	0.118313	0.49846	0.7439
AC016705.2	-0.122685	0.482608	0.733509
AC016708.1	-0.0753032	0.667245	0.845601
AC016716.2	0.376798	0.0256702	0.191919
AC016722.2	0.172746	0.321027	0.606304
AC016722.3	-0.0927893	0.596002	0.804163
AC016723.1	-0.504418	0.00200247	0.0547054
AC016727.1	0.274701	0.110259	0.372617
AC016735.1	-0.0685344	0.695657	0.860831
AC016737.2	-0.0801034	0.647367	0.833607
AC016738.1	-0.109993	0.529342	0.76437
AC016738.2	0.156952	0.367898	0.647296
AC016745.2	0.231832	0.180223	0.465371
AC016766.1	-0.165977	0.340638	0.624442
AC016831.1	0.0439974	0.801845	0.915411
AC016831.5	-0.0958917	0.583716	0.796678
AC016831.7	-0.134389	0.441487	0.704928
AC016866.1	-0.134107	0.442454	0.705359
AC016876.1	-0.042317	0.809271	0.919483
AC016877.1	-0.197438	0.255592	0.544602
AC016907.2	0.211526	0.222535	0.512212
AC016909.2	0.0562659	0.748181	0.89082
AC016924.1	-0.172041	0.323036	0.60828
AC016933.1	-0.255523	0.138469	0.412025
AC017002.5	0.225063	0.193639	0.48091
AC017007.5	0.0965968	0.580939	0.794444
AC017053.1	0.388784	0.0209886	0.173824
AC017071.1	-0.129031	0.460071	0.718541
AC017074.1	-0.131851	0.450238	0.710873
AC017083.1	0.024819	0.887459	0.954505
AC017083.3	-0.304738	0.0750777	0.313524
AC017091.1	0.119724	0.493318	0.740325
AC017101.1	-0.480728	0.00346538	0.0722227
AC018413.1	0.153004	0.38022	0.657924
AC018462.1	0.304738	0.0750777	0.313524
AC018464.1	0.147122	0.399016	0.673501
AC018467.1	0.177964	0.3064	0.593427
AC018521.4	0.108865	0.5336	0.767067
AC018523.2	-0.0678293	0.698641	0.862464
AC018541.1	-0.111263	0.524572	0.761508
AC018552.3	-0.00253831	0.988454	0.995347
AC018554.1	0.338159	0.0469347	0.253022
AC018557.2	-0.285419	0.0965104	0.351795
AC018616.1	-0.206731	0.23344	0.523427
AC018618.1	0.420372	0.0119252	0.131738
AC018638.6	-0.258061	0.134458	0.406735
AC018638.7	-0.602002	0.000130335	0.0110708
AC018645.2	-0.0785466	0.653788	0.837525
AC018647.1	-0.082072	0.639282	0.829348
AC018647.2	0.098712	0.572645	0.789134
AC018648.1	-0.172194	0.322599	0.608032
AC018680.1	-0.0308828	0.860206	0.943771
AC018682.1	-0.0376516	0.829973	0.929312
AC018695.4	-0.0540134	0.757955	0.894939
AC018697.1	0.28838	0.0929525	0.345937
AC018709.1	0.0269343	0.877936	0.950533
AC018716.2	-0.118595	0.497429	0.743295
AC018730.1	0.0404719	0.817444	0.923415
AC018731.1	0.290213	0.0908009	0.342576
AC018742.1	0.136787	0.433307	0.699604
AC018754.1	-0.098853	0.572094	0.788805
AC018766.1	0.220128	0.203852	0.491424
AC018767.3	0.451396	0.00649256	0.100194
AC018781.1	-0.0370901	0.832472	0.93032
AC018797.2	-0.103366	0.55459	0.778528
AC018809.2	-0.219705	0.204745	0.492343
AC018816.1	-0.25228	0.143721	0.419684
AC018845.1	0.401335	0.0168699	0.158109
AC018845.3	0.136505	0.434265	0.7002
AC018861.2	-0.460985	0.00531922	0.0900614
AC019068.1	0.225063	0.193639	0.48091
AC019077.1	0.174297	0.316634	0.602737
AC019080.3	-0.283021	0.0994658	0.355391
AC019080.4	-0.0727649	0.677849	0.851301
AC019117.1	-0.134107	0.442454	0.705359
AC019118.1	-0.274842	0.110069	0.372286
AC019118.2	-0.130582	0.454649	0.714045
AC019131.1	0.182335	0.294475	0.582554
AC019155.2	-0.21281	0.219674	0.509358
AC019163.1	-0.203347	0.241351	0.531094
AC019183.1	0.106891	0.541091	0.770764
AC019186.1	-0.189668	0.275148	0.56374
AC019197.1	0.409514	0.0145682	0.146305
AC019205.1	0.172323	0.322231	0.607614
AC019209.3	0.223794	0.196231	0.483662
AC019211.1	0.18995	0.274422	0.562762
AC019257.1	0.210116	0.225705	0.516043
AC019257.2	0.124941	0.47453	0.728682
AC019257.8	0.177823	0.30679	0.593442
AC019270.1	-0.209834	0.226343	0.516742
AC019330.1	0.0461126	0.792521	0.910888
AC020551.1	0.0472408	0.78756	0.908854
AC020558.1	0.148209	0.395503	0.671439
AC020559.1	-0.0510482	0.770878	0.900804
AC020637.1	0.0502021	0.774576	0.902214
AC020687.1	0.0403309	0.818069	0.923606
AC020704.1	0.109711	0.530405	0.764867
AC020718.1	-0.122826	0.482101	0.733345
AC020741.1	0.319545	0.0613184	0.285625
AC020743.2	0.144261	0.408351	0.680674
AC020779.2	0.291059	0.0898208	0.340999
AC020892.1	0.317148	0.0633997	0.289582
AC020908.3	0.160901	0.355816	0.638429
AC020911.2	0.567876	0.000373415	0.0206256
AC020915.1	-0.0885588	0.612934	0.81365
AC020915.3	0.172182	0.322634	0.608032
AC020916.1	0.0975839	0.577062	0.791766
AC020917.3	0.36326	0.0319604	0.214015
AC020928.1	0.106045	0.544316	0.772203
AC020934.2	0.206872	0.233114	0.523277
AC021006.2	0.214346	0.216285	0.506125
AC021086.1	-0.169926	0.329111	0.614057
AC021088.1	0.12748	0.465528	0.722542
AC021188.1	-0.0294747	0.866522	0.945885
AC021192.1	0.139043	0.425686	0.694678
AC021205.3	0.118595	0.497429	0.743295
AC021224.1	0.0730469	0.676668	0.85061
AC021231.1	-0.681395	6.60489e-06	0.0014836
AC021242.2	-0.0614835	0.725691	0.877584
AC021351.1	0.274701	0.110259	0.372617
AC021393.1	0.155619	0.372031	0.651224
AC021439.1	0.0644449	0.713024	0.870441
AC021491.1	0.0927893	0.596002	0.804163
AC021504.1	0.459152	0.00552823	0.0920582
AC021594.2	0.385259	0.0222853	0.178707
AC021678.2	0.36594	0.0306245	0.209511
AC021683.2	0.222525	0.198846	0.48602
AC021733.1	0.194181	0.263675	0.551921
AC021739.2	-0.327865	0.0545106	0.272028
AC021739.3	-0.190655	0.272611	0.560698
AC021739.5	-0.24537	0.155394	0.436554
AC021752.1	-0.057676	0.742082	0.886953
AC021755.2	-0.0547147	0.754908	0.893828
AC022001.2	0.106045	0.544316	0.772203
AC022007.1	0.261305	0.129459	0.399136
AC022031.2	0.194181	0.263675	0.551921
AC022034.2	0.0341262	0.845693	0.936744
AC022098.1	0.33971	0.0458702	0.250946
AC022101.1	0.0523174	0.765339	0.898861
AC022126.1	-0.268779	0.118464	0.385026
AC022148.1	0.0441507	0.801168	0.915217
AC022154.1	0.447024	0.00709713	0.104346
AC022165.1	-0.0688164	0.694464	0.860356
AC022166.1	-0.00296136	0.98653	0.995194
AC022167.2	0.147081	0.39915	0.673501
AC022182.1	0.283021	0.0994658	0.355391
AC022217.3	0.219861	0.204415	0.492212
AC022272.1	-0.234512	0.175099	0.460731
AC022294.1	-0.282598	0.0999945	0.356209
AC022364.1	-0.254818	0.139599	0.413317
AC022384.1	-0.098712	0.572645	0.789134
AC022387.1	0.505829	0.00193575	0.0532424
AC022395.1	-0.363683	0.0317463	0.213217
AC022400.2	0.256369	0.137123	0.409948
AC022400.6	0.0713547	0.683766	0.853747
AC022414.1	-0.155965	0.370956	0.650299
AC022486.1	-0.390327	0.0204412	0.172399
AC022498.1	0.335057	0.0491231	0.258882
AC022523.1	0.0827771	0.636396	0.827622
AC022535.1	0.134258	0.441938	0.705032
AC022558.2	0.065291	0.709419	0.868347
AC022568.1	0.212528	0.2203	0.509991
AC022601.1	-0.282598	0.0999945	0.356209
AC022613.2	0.0861615	0.622618	0.819243
AC022639.1	0.102661	0.557308	0.779691
AC022690.2	-0.3022	0.0776605	0.318133
AC022710.1	-0.143132	0.412064	0.683652
AC022726.2	-0.305302	0.0745129	0.312716
AC022762.2	-0.00564069	0.974345	0.990763
AC022784.3	0.298533	0.0815125	0.324829
AC022784.6	0.219423	0.205341	0.493073
AC022796.1	-0.371862	0.0278333	0.199602
AC022816.1	0.147786	0.396868	0.672176
AC022826.2	0.261305	0.129459	0.399136
AC022858.1	0.129877	0.457109	0.716129
AC022893.1	-0.0926483	0.596563	0.804544
AC022898.1	-0.186566	0.283222	0.570792
AC022903.1	-0.307276	0.0725622	0.307982
AC022915.2	0.312071	0.0679907	0.298675
AC022916.1	-0.0579581	0.740864	0.886178
AC022973.3	0.00634577	0.97114	0.989445
AC023024.1	-0.0757262	0.665484	0.844322
AC023051.1	-0.206872	0.233114	0.523277
AC023157.3	0.283586	0.0987643	0.354575
AC023200.1	-0.0592272	0.73539	0.883394
AC023355.1	-0.157657	0.365723	0.64566
AC023389.1	-0.0184733	0.916115	0.967162
AC023421.2	0.0321519	0.854521	0.941058
AC023469.1	0.374965	0.0264569	0.194775
AC023481.1	-0.36044	0.0334176	0.217575
AC023509.4	0.0668421	0.702825	0.864884
AC023590.1	0.241985	0.161355	0.443924
AC023632.2	0.324199	0.0574325	0.278097
AC023644.1	-0.041036	0.814943	0.922446
AC023669.2	0.128617	0.461524	0.719526
AC023790.2	-0.0272163	0.876668	0.950178
AC023794.1	0.194604	0.262616	0.55113
AC023796.1	0.144402	0.407888	0.680295
AC023824.3	0.284714	0.0973726	0.352712
AC023830.1	0.0617699	0.724463	0.87675
AC023830.2	0.0234089	0.893816	0.957877
AC023886.1	0.287252	0.0942959	0.347989
AC023906.5	0.270612	0.115877	0.381091
AC023908.3	-0.174015	0.31743	0.603457
AC024022.1	0.253267	0.142108	0.417869
AC024084.1	0.00973019	0.95576	0.984041
AC024145.1	-0.222807	0.198263	0.485357
AC024230.1	0.262433	0.127752	0.39788
AC024257.1	-0.463665	0.00502599	0.0873649
AC024257.3	-0.057394	0.7433	0.887989
AC024267.3	0.132415	0.448285	0.709452
AC024267.5	0.0860265	0.623166	0.819622
AC024361.2	0.168798	0.33238	0.617364
AC024361.3	0.204616	0.238364	0.528604
AC024475.1	-0.0683933	0.696253	0.861305
AC024475.4	0.20377	0.240353	0.530108
AC024560.1	-0.221256	0.201486	0.488866
AC024560.3	-0.123813	0.47856	0.731261
AC024563.1	0.435461	0.0089334	0.11614
AC024575.1	0.0289085	0.869063	0.946452
AC024592.2	0.040613	0.816818	0.923415
AC024592.3	0.303328	0.0765042	0.315828
AC024601.1	0.0358184	0.838139	0.933082
AC024603.1	-0.236087	0.172135	0.457097
AC024610.2	-0.14829	0.395242	0.671439
AC024896.1	0.417552	0.0125693	0.135449
AC024901.1	0.12748	0.465528	0.722542
AC024909.1	-0.0104353	0.952558	0.982545
AC024941.2	-0.61004	9.99312e-05	0.00893898
AC025031.4	-0.435743	0.00888422	0.11614
AC025034.1	-0.0854564	0.625479	0.820603
AC025038.1	-0.17881	0.304069	0.591746
AC025043.1	0.0745981	0.670185	0.847255
AC025048.4	-0.0184733	0.916115	0.967162
AC025159.1	-0.170772	0.326673	0.612049
AC025164.1	-0.0731879	0.676077	0.850133
AC025165.5	-0.259895	0.131615	0.40241
AC025171.2	0.35762	0.0349286	0.22191
AC025171.3	0.247203	0.152232	0.432116
AC025171.4	-0.0152299	0.930804	0.972612
AC025171.5	-0.0300367	0.864	0.94542
AC025178.1	-0.120993	0.488713	0.737356
AC025180.1	0.270612	0.115877	0.381091
AC025219.1	0.429538	0.0100211	0.122298
AC025244.1	-0.0535865	0.759811	0.895804
AC025262.1	-0.105481	0.546471	0.773307
AC025272.1	-0.000846103	0.996151	0.998473
AC025283.3	0.0733289	0.675487	0.849708
AC025419.1	0.0269343	0.877936	0.950533
AC025423.1	0.184874	0.287689	0.575607
AC025430.1	0.118454	0.497945	0.743625
AC025437.4	-0.0606374	0.729323	0.879766
AC025470.2	0.32307	0.0583561	0.279623
AC025524.2	0.0860205	0.62319	0.819622
AC025569.1	0.0454075	0.795626	0.912537
AC025580.2	0.306994	0.0728384	0.30896
AC025580.3	0.102661	0.557308	0.779691
AC025627.1	0.289226	0.0919547	0.344442
AC025682.1	0.344364	0.0427927	0.243588
AC025741.1	-0.164285	0.345653	0.629638
AC025809.1	0.272727	0.112945	0.376284
AC025811.1	0.24819	0.15055	0.429813
AC025887.2	0.141017	0.419079	0.689125
AC025917.1	0.0596503	0.733568	0.882359
AC025946.1	0.201373	0.246049	0.535889
AC026116.1	0.0447024	0.798734	0.914079
AC026150.1	-0.303328	0.0765042	0.315828
AC026167.1	-0.126492	0.469018	0.72451
AC026191.1	-0.350311	0.0391042	0.233903
AC026202.2	0.117608	0.501041	0.745825
AC026254.2	-0.016076	0.926969	0.971115
AC026316.5	0.0204475	0.907187	0.963978
AC026333.3	0.0595093	0.734175	0.882617
AC026347.1	0.057394	0.7433	0.887989
AC026391.1	0.0300367	0.864	0.94542
AC026412.3	0.0635988	0.716636	0.872216
AC026458.2	-0.0449845	0.79749	0.91338
AC026464.3	0.213641	0.217836	0.507756
AC026464.4	0.464511	0.00493633	0.0868109
AC026471.1	0.263843	0.125643	0.394778
AC026471.2	-0.160066	0.358351	0.640593
AC026471.4	0.566607	0.000387471	0.0210567
AC026523.1	0.027365	0.875999	0.949847
AC026691.1	-0.0499201	0.77581	0.902612
AC026704.1	0.126633	0.468519	0.724348
AC026746.1	0.105763	0.545393	0.77243
AC026765.2	0.346338	0.0415384	0.240751
AC026780.1	-0.0212936	0.903364	0.962293
AC026785.2	-0.0298956	0.864633	0.945498
AC026786.1	0.0184733	0.916115	0.967162
AC026979.2	0.0830591	0.635243	0.826708
AC027020.1	-0.22254	0.198815	0.48602
AC027020.2	-0.265958	0.122528	0.390635
AC027031.2	0.0368055	0.83374	0.93049
AC027097.1	0.383144	0.0230947	0.181879
AC027097.2	0.401194	0.0169121	0.158285
AC027117.2	-0.00874307	0.960244	0.985446
AC027130.1	-0.113801	0.515096	0.755344
AC027237.2	-0.196014	0.259105	0.548489
AC027288.1	0.121134	0.488203	0.737136
AC027288.3	0.248613	0.149832	0.428735
AC027307.2	0.511328	0.00169376	0.04941
AC027644.4	0.434615	0.00908234	0.117172
AC027682.4	0.284009	0.0982406	0.354017
AC027698.1	-0.0599323	0.732355	0.881739
AC027701.1	-0.199539	0.250465	0.539739
AC027796.4	0.165131	0.34314	0.626924
AC027801.1	-0.128749	0.461061	0.719142
AC027801.3	0.00310238	0.985888	0.995043
AC027801.4	-0.129745	0.457571	0.716623
AC032011.1	0.049356	0.77828	0.904184
AC034102.2	0.146517	0.40098	0.674675
AC034102.5	0.128326	0.462547	0.720183
AC034111.1	0.0368055	0.83374	0.93049
AC034114.2	0.21632	0.211983	0.501104
AC034195.1	-0.592948	0.000174324	0.0128606
AC034228.1	-0.0633167	0.717841	0.873157
AC034228.3	-0.167152	0.337183	0.621345
AC034231.1	0.187976	0.279533	0.567659
AC034236.2	0.0125505	0.942955	0.97813
AC035140.1	0.138761	0.426634	0.695215
AC036108.1	-0.0177682	0.919306	0.968104
AC036108.3	-0.351697	0.0382829	0.2318
AC036176.1	0.100686	0.564953	0.784631
AC036214.1	0.11789	0.500008	0.744945
AC037450.1	-0.0266597	0.879171	0.951245
AC037459.2	-0.100827	0.564405	0.784139
AC037459.3	0.179656	0.301749	0.589443
AC037486.1	0.34803	0.0404871	0.237587
AC037487.1	-0.125505	0.472522	0.727089
AC037487.2	-0.267087	0.12089	0.388107
AC040162.1	0.221679	0.200603	0.488072
AC040173.1	0.11366	0.51562	0.755565
AC040934.1	0.151311	0.385574	0.662257
AC040977.1	0.0210116	0.904638	0.962788
AC044810.3	0.122826	0.482101	0.733345
AC044839.5	0.167105	0.33732	0.621345
AC046130.1	-0.0239729	0.891272	0.956418
AC046136.1	0.0688164	0.694464	0.860356
AC046143.1	0.191924	0.269372	0.557438
AC046158.1	-0.225063	0.193639	0.48091
AC046168.2	0.21209	0.221275	0.510592
AC046195.1	0.125364	0.473024	0.727419
AC048341.1	0.0870076	0.619193	0.817717
AC048341.2	0.522751	0.00127429	0.0423007
AC048382.1	0.170208	0.328297	0.613331
AC048382.5	0.357338	0.0350827	0.22233
AC051619.5	-0.160619	0.356671	0.638943
AC053513.1	-0.221256	0.201486	0.488866
AC053527.1	-0.228166	0.187406	0.473989
AC055713.1	0.23296	0.178053	0.463795
AC055764.1	0.0879947	0.615207	0.814848
AC055811.1	0.134389	0.441487	0.704928
AC055811.3	-0.0723418	0.679622	0.85231
AC055855.1	0.179374	0.302521	0.590324
AC055855.2	-0.0870076	0.619193	0.817717
AC055874.1	-0.275689	0.108934	0.371431
AC055876.5	-0.144966	0.406039	0.678892
AC058791.1	0.242127	0.161103	0.443534
AC058822.1	-0.0707906	0.686139	0.855019
AC060234.1	-0.106468	0.542702	0.77105
AC060765.1	0.359594	0.0338652	0.218728
AC060780.1	0.131851	0.450238	0.710873
AC061992.1	0.36326	0.0319604	0.214015
AC062004.1	0.314045	0.0661753	0.296155
AC062017.1	0.0283445	0.871597	0.947425
AC062028.1	0.0606374	0.729323	0.879766
AC062029.1	-0.270067	0.116642	0.382264
AC063919.1	-0.113237	0.517194	0.756665
AC063944.1	0.125364	0.473024	0.727419
AC063948.1	-0.0452665	0.796247	0.912783
AC063979.2	-0.122544	0.483116	0.733839
AC064807.1	0.0830591	0.635243	0.826708
AC064807.2	0.247626	0.15151	0.430972
AC064834.1	-0.0101532	0.953838	0.983315
AC064836.3	0.0714957	0.683174	0.853693
AC064871.1	0.295995	0.0842647	0.331033
AC066613.1	-0.153568	0.378445	0.65592
AC066613.2	0.251011	0.145816	0.423171
AC067750.1	0.0933534	0.59376	0.802584
AC067817.2	0.244947	0.15613	0.437225
AC067838.1	-0.338159	0.0469347	0.253022
AC067930.4	0.00620476	0.971781	0.989699
AC067956.1	0.101109	0.563311	0.783157
AC067960.1	0.204475	0.238694	0.5287
AC067968.1	-0.0788286	0.652623	0.837093
AC068025.2	0.321237	0.059882	0.282977
AC068051.1	-0.0272163	0.876668	0.950178
AC068057.1	-0.205039	0.237373	0.527856
AC068196.1	-0.098571	0.573196	0.789302
AC068205.1	-0.0992761	0.570442	0.787817
AC068282.1	-0.0283445	0.871597	0.947425
AC068286.1	0.102943	0.55622	0.779032
AC068305.2	-0.0610604	0.727506	0.878518
AC068389.3	-0.0870076	0.619193	0.817717
AC068389.4	-0.106899	0.541062	0.770764
AC068413.1	0.262433	0.127752	0.39788
AC068446.2	0.0447024	0.798734	0.914079
AC068473.1	0.082072	0.639282	0.829348
AC068473.5	-0.0675472	0.699835	0.863149
AC068481.1	-0.171618	0.324245	0.609309
AC068483.1	-0.401927	0.0166936	0.157118
AC068506.1	-0.500752	0.00218545	0.0573035
AC068512.1	0.139889	0.422847	0.692617
AC068533.3	0.228025	0.187686	0.474401
AC068533.4	0.619771	7.1746e-05	0.00725209
AC068535.1	-0.140181	0.421871	0.691575
AC068580.4	0.350428	0.0390346	0.233676
AC068594.1	0.254959	0.139372	0.41307
AC068599.1	0.400348	0.0171672	0.159491
AC068620.1	0.040895	0.815568	0.922689
AC068631.1	0.321942	0.0592915	0.281966
AC068633.1	0.179938	0.300978	0.588734
AC068643.1	0.529943	0.0010598	0.0368758
AC068672.2	0.250023	0.14746	0.425136
AC068675.1	-0.104353	0.550794	0.776164
AC068722.1	0.182758	0.293337	0.581212
AC068724.3	0.229576	0.18462	0.47083
AC068759.1	0.312353	0.067729	0.298303
AC068768.1	0.550672	0.000608589	0.0270861
AC068790.9	-0.0090251	0.958963	0.985081
AC068831.1	0.356209	0.0357047	0.224233
AC068831.7	0.147645	0.397324	0.672384
AC068875.1	0.133261	0.445365	0.707044
AC068888.1	0.354094	0.0368951	0.227261
AC068896.1	0.255382	0.138695	0.412452
AC068985.1	-0.128608	0.461556	0.719526
AC068992.1	0.112109	0.521404	0.759581
AC069114.1	-0.0366645	0.834368	0.930831
AC069120.1	0.162452	0.351136	0.634594
AC069185.1	0.146517	0.40098	0.674675
AC069224.1	-0.315173	0.0651552	0.293423
AC069228.1	-0.101391	0.562217	0.782228
AC069234.1	0.0534455	0.760425	0.896109
AC069235.1	-0.573094	0.000320282	0.0189878
AC069257.3	0.0447024	0.798734	0.914079
AC069277.1	0.133543	0.444393	0.706278
AC069281.1	0.274842	0.110069	0.372286
AC069287.1	0.0541506	0.757358	0.894634
AC069287.3	0.0400489	0.81932	0.924451
AC069360.1	-0.00973019	0.95576	0.984041
AC069368.1	-0.0204475	0.907187	0.963978
AC069503.1	0.155119	0.373589	0.652031
AC069544.1	-0.278509	0.105215	0.364842
AC072022.1	-0.0219987	0.90018	0.960825
AC073050.1	-0.722149	9.72912e-07	0.000427574
AC073062.1	-0.112681	0.519267	0.75826
AC073071.1	0.0698035	0.690297	0.857453
AC073111.3	0.26892	0.118263	0.384622
AC073111.5	-0.0514713	0.76903	0.899954
AC073133.1	-0.313622	0.0665611	0.296649
AC073133.2	-0.115916	0.507264	0.749623
AC073176.3	0.283445	0.0989393	0.354575
AC073254.1	0.101955	0.560033	0.780855
AC073283.3	-0.0263702	0.880474	0.951955
AC073284.1	0.0815079	0.641594	0.830748
AC073316.1	0.172182	0.322634	0.608032
AC073316.3	0.263984	0.125434	0.394487
AC073320.1	0.214487	0.215976	0.505753
AC073325.1	0.198552	0.252864	0.541516
AC073333.1	0.216336	0.21195	0.501104
AC073335.2	0.0865846	0.620905	0.818854
AC073342.1	-0.203347	0.241351	0.531094
AC073343.2	0.206167	0.234746	0.52461
AC073365.1	0.180361	0.299824	0.587842
AC073389.1	-0.0803798	0.646229	0.833068
AC073389.2	0.244383	0.157116	0.438528
AC073486.1	-0.48524	0.00313089	0.0689479
AC073508.2	0.0179104	0.918662	0.968087
AC073517.1	-0.0149478	0.932082	0.973445
AC073529.1	-0.0142427	0.935279	0.974618
AC073534.2	-0.455909	0.00591535	0.0948333
AC073569.1	-0.00338441	0.984606	0.994543
AC073569.2	0.428269	0.0102682	0.123709
AC073591.1	-0.0432923	0.804959	0.917205
AC073592.1	0.456036	0.00589968	0.0947322
AC073611.1	-0.109429	0.531469	0.765528
AC073612.1	0.0846103	0.628918	0.822926
AC073842.1	0.136787	0.433307	0.699604
AC073842.2	0.357479	0.0350056	0.22212
AC073848.1	-0.236768	0.170865	0.45552
AC073869.3	0.320814	0.0602386	0.2838
AC073878.1	-0.212231	0.220961	0.510274
AC073941.1	0.243255	0.159101	0.441083
AC073957.3	0.300649	0.0792726	0.320707
AC073987.1	-0.111263	0.524572	0.761508
AC074011.1	0.0321519	0.854521	0.941058
AC074032.1	0.25919	0.132703	0.404087
AC074050.3	0.103084	0.555676	0.778918
AC074117.1	0.207295	0.232138	0.522595
AC074131.1	-0.151636	0.384544	0.661225
AC074138.1	-0.0188963	0.914201	0.966554
AC074237.1	0.183181	0.292202	0.579872
AC074286.1	-0.34521	0.0422514	0.242589
AC074327.1	0.032857	0.851366	0.939836
AC074351.1	0.125787	0.471519	0.726376
AC074386.1	0.0681113	0.697446	0.86178
AC076966.1	-0.169644	0.329926	0.615124
AC078777.1	0.117749	0.500524	0.74544
AC078778.1	-0.288521	0.0927856	0.345825
AC078785.1	0.149478	0.391424	0.66754
AC078785.2	-0.0221397	0.899543	0.96045
AC078788.1	-0.191642	0.270089	0.558238
AC078795.1	-0.113519	0.516144	0.75595
AC078842.2	-0.00958917	0.9564	0.984199
AC078845.1	0.0628937	0.71965	0.874148
AC078846.1	-0.0974429	0.577615	0.792095
AC078850.2	-0.000423052	0.998076	0.999064
AC078881.1	-0.443358	0.00764072	0.108093
AC078883.1	0.203347	0.241351	0.531094
AC078883.2	0.296559	0.083647	0.32976
AC078909.2	-0.0566889	0.74635	0.889792
AC078923.1	0.300508	0.0794204	0.320856
AC078929.1	0.154273	0.376233	0.654161
AC078955.1	0.00225628	0.989737	0.995895
AC078960.1	-0.58085	0.000253721	0.0162833
AC078980.1	0.198129	0.253898	0.542808
AC079035.1	0.197706	0.254933	0.543987
AC079061.1	0.00916612	0.958322	0.984823
AC079089.1	0.282175	0.100525	0.357156
AC079098.1	-0.0379336	0.828718	0.928833
AC079117.1	-0.541235	0.000786898	0.0316188
AC079174.2	0.0389207	0.82433	0.926947
AC079193.2	-0.235217	0.173768	0.459081
AC079296.1	-0.117749	0.500524	0.74544
AC079298.3	-0.424039	0.0111298	0.12719
AC079305.3	0.23423	0.175633	0.460998
AC079313.2	-0.0191783	0.912925	0.966064
AC079315.1	0.288803	0.0924526	0.345475
AC079322.1	-0.0932124	0.59432	0.802804
AC079362.1	-0.100263	0.566597	0.785511
AC079380.1	0.173169	0.319825	0.605391
AC079384.1	0.191924	0.269372	0.557438
AC079385.1	0.0541506	0.757358	0.894634
AC079385.2	0.065996	0.706419	0.86688
AC079385.3	-0.00733289	0.966653	0.98821
AC079447.1	-0.135518	0.437627	0.702642
AC079584.1	0.499906	0.00222969	0.0580868
AC079594.2	-0.0282054	0.872222	0.947706
AC079760.1	-0.422205	0.0115217	0.129186
AC079760.2	-0.525148	0.0011989	0.0408029
AC079790.1	0.223371	0.1971	0.484623
AC079801.1	0.189527	0.275512	0.56374
AC079807.1	-0.102378	0.558397	0.780028
AC079907.1	-0.316302	0.0641474	0.29109
AC079917.1	-0.000423052	0.998076	0.999064
AC079922.2	0.0624706	0.721461	0.875348
AC079943.2	0.228871	0.186009	0.472288
AC079950.1	-0.135941	0.436184	0.70156
AC080013.1	0.241139	0.162871	0.445306
AC080013.4	0.164895	0.343839	0.627918
AC080129.1	0.230704	0.182412	0.468569
AC082651.4	0.193476	0.265446	0.553737
AC083795.2	0.19686	0.257014	0.546235
AC083798.2	0.0396258	0.821198	0.925484
AC083800.1	0.232396	0.179136	0.464282
AC083805.1	0.106468	0.542702	0.77105
AC083805.2	-0.102802	0.556764	0.779416
AC083843.1	0.0104353	0.952558	0.982545
AC083843.2	0.242567	0.16032	0.442726
AC083843.3	-0.0270753	0.877302	0.950305
AC083864.2	-0.245229	0.155639	0.436879
AC083906.3	-0.0361004	0.836882	0.932349
AC083949.1	0.174579	0.315839	0.602075
AC083973.1	0.10957	0.530937	0.765307
AC084024.3	0.39372	0.019279	0.168356
AC084033.3	-0.0482279	0.783226	0.907063
AC084064.1	0.26751	0.12028	0.387317
AC084200.1	-0.049497	0.777662	0.903726
AC084337.2	-0.0713547	0.683766	0.853747
AC084346.1	0.117185	0.502593	0.74709
AC084357.2	-0.0634577	0.717238	0.872739
AC084816.1	0.082213	0.638704	0.828971
AC084824.5	-0.136223	0.435224	0.700908
AC084855.1	0.0645859	0.712423	0.870075
AC084855.2	0.134892	0.439763	0.703892
AC084859.1	0.0855974	0.624906	0.820171
AC084866.1	-0.198552	0.252864	0.541516
AC084880.2	-0.228589	0.186567	0.472992
AC084880.3	0.287816	0.0936223	0.346833
AC087164.1	-0.103789	0.552961	0.777647
AC087203.3	-0.0256651	0.883648	0.953042
AC087222.1	-0.0177682	0.919306	0.968104
AC087235.1	0.226192	0.191356	0.478177
AC087239.1	0.255241	0.13892	0.412638
AC087241.1	-0.356068	0.0357831	0.224446
AC087241.3	-0.30911	0.0707868	0.304409
AC087269.1	0.139184	0.425212	0.694409
AC087276.2	-0.0301777	0.863368	0.94542
AC087280.2	-0.195591	0.260155	0.549273
AC087289.3	0.245934	0.154416	0.434835
AC087289.5	0.0808028	0.644489	0.832258
AC087294.1	0.308123	0.0717385	0.306286
AC087341.1	-0.016781	0.923775	0.969729
AC087379.1	-0.126069	0.470518	0.725608
AC087379.2	0.149619	0.390972	0.666938
AC087386.1	0.30911	0.0707868	0.304409
AC087392.1	-0.0518943	0.767184	0.899251
AC087430.1	0.115493	0.508825	0.750942
AC087457.1	0.189527	0.275512	0.56374
AC087473.1	0.210821	0.224116	0.514096
AC087477.2	0.284029	0.0982161	0.354017
AC087482.1	-0.392592	0.0196592	0.169842
AC087500.1	0.3854	0.0222322	0.178706
AC087500.2	0.0204475	0.907187	0.963978
AC087516.2	0.00282034	0.987171	0.995197
AC087521.2	0.090392	0.605572	0.809084
AC087564.1	-0.276112	0.10837	0.370194
AC087612.1	0.240716	0.163632	0.446182
AC087620.1	-0.0682523	0.69685	0.861569
AC087632.1	0.359594	0.0338652	0.218728
AC087636.1	0.0710727	0.684952	0.854173
AC087645.2	0.234794	0.174566	0.460167
AC087672.2	0.347466	0.0408351	0.23848
AC087741.1	0.351556	0.0383658	0.2318
AC087762.1	0.0383567	0.826837	0.927959
AC087855.2	-0.52543	0.00119029	0.0405783
AC087857.1	-0.447307	0.00705672	0.103979
AC087894.2	0.214205	0.216595	0.506264
AC087897.2	-0.120993	0.488713	0.737356
AC089987.2	-0.324199	0.0574325	0.278097
AC089998.4	-0.192206	0.268655	0.556639
AC090001.1	-0.122826	0.482101	0.733345
AC090061.1	0.0837642	0.632365	0.824932
AC090092.1	0.0227038	0.896997	0.959607
AC090099.4	0.0356773	0.838768	0.933525
AC090114.2	0.155401	0.37271	0.651453
AC090115.1	-0.369888	0.0287395	0.20265
AC090124.1	0.0963147	0.582049	0.795209
AC090125.1	0.0145248	0.934	0.973938
AC090150.1	0.36876	0.0292681	0.204099
AC090152.1	0.0846103	0.628918	0.822926
AC090192.2	0.219282	0.20564	0.49338
AC090193.1	-0.171618	0.324245	0.609309
AC090198.1	0.100968	0.563858	0.783541
AC090204.1	-0.278509	0.105215	0.364842
AC090241.3	0.222384	0.199138	0.486381
AC090282.1	0.0824951	0.63755	0.828217
AC090337.1	-0.323725	0.0578187	0.278591
AC090360.1	-0.082213	0.638704	0.828971
AC090371.2	0.184309	0.289189	0.576552
AC090376.1	-0.149982	0.38981	0.666475
AC090403.1	0.150324	0.388717	0.665733
AC090409.2	0.382183	0.0234702	0.183719
AC090458.1	0.0298956	0.864633	0.945498
AC090502.1	0.0111404	0.949356	0.980995
AC090515.2	0.150606	0.387818	0.664981
AC090517.4	-0.521482	0.00131587	0.0428368
AC090518.1	-0.0314468	0.857679	0.942328
AC090527.1	0.318276	0.0624135	0.288532
AC090527.2	0.197142	0.256319	0.545504
AC090559.1	0.463806	0.00501095	0.0871784
AC090568.2	0.260036	0.131398	0.402051
AC090592.1	0.0920842	0.59881	0.805693
AC090617.4	0.184322	0.289154	0.576552
AC090617.5	-0.0430102	0.806205	0.917952
AC090618.1	-0.537558	0.000868	0.0332325
AC090625.2	0.243396	0.158852	0.440816
AC090630.1	0.0620476	0.723273	0.876284
AC090673.1	0.083629	0.632916	0.824932
AC090679.1	0.21759	0.209248	0.497841
AC090739.1	-0.30361	0.0762172	0.31561
AC090771.2	0.411629	0.0140179	0.143705
AC090791.1	0.0435743	0.803713	0.916457
AC090796.1	-0.0499201	0.77581	0.902612
AC090809.1	0.227461	0.18881	0.475755
AC090825.1	-0.225345	0.193067	0.480314
AC090833.1	-0.206872	0.233114	0.523277
AC090844.2	0.118031	0.499492	0.74456
AC090907.2	-0.155824	0.371394	0.650559
AC090912.1	0.0289085	0.869063	0.946452
AC090921.1	0.268497	0.118866	0.385526
AC090952.2	-0.179668	0.301714	0.589443
AC090987.1	0.140876	0.419549	0.689225
AC090993.1	-0.432641	0.00943811	0.119251
AC091013.1	-0.0131146	0.940396	0.976879
AC091045.1	0.158644	0.362691	0.643454
AC091057.2	-0.0310238	0.859574	0.943436
AC091057.6	-0.299379	0.0806107	0.32289
AC091078.1	-0.559979	0.00046881	0.0233435
AC091078.3	-0.20518	0.237044	0.527413
AC091114.1	0.102237	0.558942	0.780088
AC091132.1	0.0927893	0.596002	0.804163
AC091132.5	-0.0664191	0.704622	0.865724
AC091138.1	-0.0534493	0.760409	0.896109
AC091167.6	0.0211526	0.904001	0.962465
AC091167.7	0.491727	0.00269933	0.0638989
AC091180.2	-0.132415	0.448285	0.709452
AC091180.5	0.138761	0.426634	0.695215
AC091198.1	0.411206	0.0141266	0.144234
AC091212.1	0.12889	0.460566	0.718925
AC091271.1	0.107596	0.53841	0.769439
AC091534.1	0.0589452	0.736605	0.883804
AC091544.5	0.0589452	0.736605	0.883804
AC091551.1	0.098853	0.572094	0.788805
AC091563.1	-0.111834	0.52243	0.760241
AC091588.2	0.456755	0.00581219	0.0940746
AC091685.1	0.057535	0.742691	0.887524
AC091691.2	0.219368	0.205458	0.493295
AC091729.3	0.195873	0.259455	0.548884
AC091806.1	0.253831	0.141192	0.416326
AC091819.1	-0.049215	0.778898	0.904486
AC091819.2	-0.0839052	0.63179	0.824762
AC091820.1	-0.0589493	0.736587	0.883804
AC091826.2	-0.602143	0.000129737	0.0110665
AC091849.2	0.0552787	0.75246	0.893066
AC091885.2	0.0858795	0.623762	0.819681
AC091887.1	-0.297264	0.0828798	0.32795
AC091939.1	0.358748	0.0343177	0.220313
AC091946.1	-0.202219	0.244028	0.533731
AC091948.1	-0.433769	0.00923339	0.118365
AC091959.3	-0.0475228	0.786321	0.90841
AC091979.1	0.312212	0.0678598	0.298359
AC092017.3	0.0765723	0.661967	0.842663
AC092040.1	-0.0322929	0.85389	0.940978
AC092042.3	-0.0836232	0.63294	0.824932
AC092053.3	0.195309	0.260856	0.550002
AC092068.1	0.304456	0.0753613	0.313995
AC092078.2	0.276958	0.107249	0.368167
AC092100.1	0.306994	0.0728384	0.30896
AC092111.1	-0.090533	0.605007	0.808596
AC092111.2	-0.0557018	0.750625	0.892408
AC092111.3	-0.00225628	0.989737	0.995895
AC092115.3	0.339992	0.0456788	0.250946
AC092117.1	0.334916	0.0492244	0.259146
AC092119.2	-0.0751622	0.667833	0.846028
AC092123.1	0.161747	0.353259	0.636609
AC092131.1	0.25228	0.143721	0.419684
AC092138.2	0.450832	0.006568	0.100819
AC092140.2	-0.517956	0.00143769	0.0453987
AC092142.1	0.024537	0.88873	0.955262
AC092155.1	0.158644	0.362691	0.643454
AC092159.2	0.189527	0.275512	0.56374
AC092162.2	-0.370311	0.0285433	0.202112
AC092164.1	-0.110981	0.525631	0.762113
AC092167.1	0.00634577	0.97114	0.989445
AC092171.1	0.284573	0.0975457	0.352959
AC092171.2	0.107173	0.540017	0.769832
AC092171.4	-0.0180502	0.918029	0.967818
AC092279.1	0.0992761	0.570442	0.787817
AC092287.1	0.37708	0.0255509	0.191381
AC092295.1	0.105058	0.54809	0.774514
AC092326.1	-0.0544364	0.756116	0.89444
AC092329.3	0.203629	0.240685	0.530436
AC092364.1	0.25792	0.134679	0.406793
AC092368.3	-0.236768	0.170865	0.45552
AC092375.2	-0.213077	0.219082	0.509135
AC092376.1	-0.0483689	0.782607	0.906762
AC092376.2	-0.312234	0.0678395	0.298359
AC092378.1	-0.16076	0.356244	0.638856
AC092422.1	0.419808	0.0120518	0.132628
AC092435.1	-0.0383567	0.826837	0.927959
AC092436.2	0.0858795	0.623762	0.819681
AC092440.1	0.3022	0.0776605	0.318133
AC092490.2	0.292893	0.0877252	0.337415
AC092535.1	0.16217	0.351984	0.635332
AC092535.3	0.250588	0.146519	0.42357
AC092546.1	-0.394707	0.0189514	0.16701
AC092574.2	-0.280342	0.10285	0.360599
AC092590.1	0.198834	0.252177	0.540789
AC092634.3	0.273714	0.111596	0.374381
AC092634.5	0.0427282	0.807452	0.918544
AC092637.1	0.0535865	0.759811	0.895804
AC092647.5	0.209975	0.226024	0.516305
AC092650.1	0.0122685	0.944235	0.978454
AC092666.1	0.643461	3.05156e-05	0.00397553
AC092673.1	0.0380746	0.828091	0.928491
AC092674.1	-0.101391	0.562217	0.782228
AC092675.1	0.117749	0.500524	0.74544
AC092681.2	0.620476	7.00137e-05	0.00718476
AC092681.3	-0.0337031	0.847583	0.938016
AC092683.1	0.00592272	0.973063	0.990206
AC092683.2	0.431513	0.00964668	0.120679
AC092687.1	-0.139607	0.423792	0.693379
AC092691.1	-0.556031	0.00052418	0.0246842
AC092691.3	-0.208564	0.229228	0.519399
AC092718.1	0.073893	0.673129	0.848642
AC092718.3	0.090533	0.605007	0.808596
AC092718.8	-0.122121	0.484639	0.734938
AC092720.1	0.201232	0.246386	0.536278
AC092747.1	-0.257356	0.135564	0.408186
AC092747.4	-0.260036	0.131398	0.402051
AC092783.1	-0.124834	0.474912	0.728901
AC092794.1	-0.184168	0.289564	0.577016
AC092800.1	-0.0844693	0.629492	0.823304
AC092802.1	-0.032716	0.851997	0.940071
AC092802.2	-0.281188	0.101772	0.359375
AC092807.3	-0.379477	0.0245553	0.187679
AC092809.4	0.285278	0.0966823	0.352034
AC092813.1	0.109429	0.531469	0.765528
AC092835.1	-0.159067	0.361396	0.642962
AC092839.2	-0.37299	0.0273261	0.198144
AC092849.1	0.25087	0.14605	0.423304
AC092902.3	-0.348171	0.0404004	0.237285
AC092903.2	-0.180784	0.298672	0.586609
AC092910.3	0.0947636	0.58817	0.798928
AC092920.1	-0.098148	0.574852	0.790397
AC092957.1	0.0614835	0.725691	0.877584
AC092958.1	0.0908151	0.603878	0.807996
AC092966.1	-0.065291	0.709419	0.868347
AC092979.1	0.183745	0.290693	0.578012
AC093110.1	-0.219564	0.205043	0.492591
AC093151.3	0.109993	0.529342	0.76437
AC093152.1	-0.108583	0.534667	0.767782
AC093155.3	0.0270772	0.877293	0.950305
AC093157.1	-0.288803	0.0924526	0.345475
AC093206.1	-0.263279	0.126484	0.396003
AC093227.1	0.204616	0.238364	0.528604
AC093227.2	-0.073893	0.673129	0.848642
AC093248.1	-0.200103	0.2491	0.53882
AC093249.2	0.31743	0.063152	0.289038
AC093249.6	-0.057112	0.74452	0.888763
AC093274.1	-0.247062	0.152474	0.432559
AC093297.2	-0.192206	0.268655	0.556639
AC093305.1	-0.0782645	0.654954	0.838222
AC093323.1	-0.126069	0.470518	0.725608
AC093334.1	0.0690984	0.693273	0.859723
AC093423.3	0.431795	0.00959417	0.120544
AC093459.1	0.118877	0.4964	0.742744
AC093484.4	0.203206	0.241685	0.531365
AC093495.1	-0.182476	0.294096	0.582144
AC093512.2	0.264407	0.124807	0.39374
AC093523.1	-0.139607	0.423792	0.693379
AC093525.2	-0.131428	0.451706	0.711745
AC093525.3	0.0224233	0.898263	0.960257
AC093525.4	0.156247	0.370081	0.64944
AC093525.6	0.137069	0.43235	0.698784
AC093525.7	0.245088	0.155885	0.437143
AC093535.1	-0.0602143	0.731142	0.881066
AC093567.1	-0.0321519	0.854521	0.941058
AC093580.1	0.112704	0.519179	0.75826
AC093591.2	0.0218577	0.900816	0.96115
AC093599.1	0.128749	0.461061	0.719142
AC093607.1	0.173592	0.318626	0.604083
AC093627.3	0.479458	0.00356486	0.0733136
AC093627.5	-0.37299	0.0273261	0.198144
AC093639.1	0.0713547	0.683766	0.853747
AC093642.1	-0.260814	0.130207	0.400443
AC093655.1	0.288803	0.0924526	0.345475
AC093668.2	0.209552	0.226982	0.517441
AC093689.1	-0.00973701	0.955729	0.984041
AC093690.1	-0.135377	0.438108	0.702642
AC093725.2	0.193899	0.264383	0.552487
AC093726.2	-0.33971	0.0458702	0.250946
AC093752.2	-0.00719188	0.967294	0.988415
AC093766.1	0.164426	0.345233	0.629497
AC093772.1	0.206167	0.234746	0.52461
AC093801.1	-0.041318	0.813694	0.921703
AC093802.1	0.0661417	0.7058	0.866407
AC093817.1	0.141027	0.419046	0.689125
AC093827.4	0.226333	0.191072	0.477703
AC093827.5	0	1	1
AC093835.1	-0.241139	0.162871	0.445306
AC093849.1	0.0228448	0.896361	0.959332
AC093879.1	-0.273855	0.111404	0.37411
AC093879.2	-0.296982	0.083186	0.328711
AC093895.1	0.291059	0.0898208	0.340999
AC093899.2	-0.179938	0.300978	0.588734
AC093901.1	0.28415	0.0980666	0.353768
AC095050.1	0.041177	0.814318	0.921997
AC095055.1	-0.0919496	0.599346	0.805913
AC096543.1	0.241562	0.162112	0.444855
AC096554.1	0.329134	0.0535272	0.270054
AC096564.1	-0.0399079	0.819946	0.924899
AC096564.2	0.131428	0.451706	0.711745
AC096577.1	0.272445	0.113333	0.376831
AC096588.1	0.0716367	0.682581	0.853269
AC096637.2	-0.0224217	0.89827	0.960257
AC096639.1	0.130054	0.456489	0.715523
AC096642.1	0.109288	0.532002	0.765912
AC096677.1	0.263984	0.125434	0.394487
AC096711.2	-0.0194604	0.911649	0.965725
AC096711.3	0.20518	0.237044	0.527413
AC096719.1	-0.33139	0.0518137	0.26599
AC096741.1	-0.191642	0.270089	0.558238
AC096746.1	0.219423	0.205341	0.493073
AC096759.1	-0.113237	0.517194	0.756665
AC096887.1	0.118736	0.496914	0.742965
AC096992.2	0.0668421	0.702825	0.864884
AC097059.1	-0.197847	0.254588	0.543594
AC097103.2	-0.544326	0.00072397	0.0302212
AC097347.1	0.102661	0.557308	0.779691
AC097359.2	-0.0690984	0.693273	0.859723
AC097376.2	-0.0423052	0.809323	0.919483
AC097382.2	0.119724	0.493318	0.740325
AC097460.1	0.202219	0.244028	0.533731
AC097461.1	-0.0485099	0.781988	0.906617
AC097467.3	0.26892	0.118263	0.384622
AC097468.2	0.659396	1.64672e-05	0.00283796
AC097478.1	0.317289	0.0632758	0.289277
AC097480.1	0.19136	0.270808	0.559152
AC097487.1	0.319827	0.0610772	0.285027
AC097512.1	0.0889176	0.611491	0.812961
AC097515.1	-0.449563	0.00674049	0.101595
AC097518.1	0.115211	0.509868	0.751658
AC097534.1	-0.0428692	0.806829	0.918145
AC097534.2	-0.142427	0.414395	0.685662
AC097537.1	-0.297264	0.0828798	0.32795
AC097625.1	-0.123258	0.480551	0.732742
AC097634.1	-0.169362	0.330743	0.616078
AC097634.3	0.0978659	0.575956	0.791055
AC097658.2	0.243114	0.15935	0.441351
AC097662.1	0.088706	0.612342	0.813164
AC097713.1	0.339428	0.0460623	0.250996
AC098484.3	-0.116762	0.504148	0.747861
AC098487.1	-0.208	0.230518	0.521096
AC098582.1	-0.0548557	0.754296	0.893417
AC098617.1	0.308687	0.0711935	0.305508
AC098650.1	-0.574081	0.000311025	0.0185478
AC098818.2	0.186848	0.282482	0.570153
AC098820.2	0.178399	0.305199	0.592699
AC098820.3	0.109006	0.533067	0.766737
AC098828.3	-0.0791106	0.651459	0.836237
AC098829.1	-0.304033	0.0757884	0.314607
AC098850.3	-0.0720598	0.680805	0.852525
AC098864.1	0.211667	0.222219	0.511894
AC098936.1	0.285842	0.0959958	0.350995
AC099066.2	0.440679	0.00806011	0.110997
AC099329.3	-0.0751622	0.667833	0.846028
AC099342.1	0.192488	0.26794	0.556069
AC099344.1	0.228589	0.186567	0.472992
AC099489.1	0.164003	0.346493	0.63043
AC099508.2	-0.0554198	0.751848	0.892767
AC099511.1	0.167963	0.33481	0.619494
AC099518.1	0.250729	0.146284	0.423315
AC099518.3	0.463241	0.00507134	0.0878511
AC099518.4	0.390195	0.0204878	0.172647
AC099520.1	0.402886	0.0164114	0.155908
AC099542.1	0.197706	0.254933	0.543987
AC099550.1	-0.257664	0.135081	0.407519
AC099560.1	0.123249	0.480582	0.732742
AC099566.1	0.476389	0.00381573	0.0754044
AC099567.1	0.016358	0.925692	0.97028
AC099669.1	-0.120147	0.491781	0.73939
AC099671.1	0.151311	0.385574	0.662257
AC099673.1	0.155401	0.37271	0.651453
AC099681.1	-0.0521764	0.765954	0.89906
AC099753.1	-0.0417411	0.81182	0.920922
AC099754.1	-0.109711	0.530405	0.764867
AC099778.1	0.256933	0.13623	0.408974
AC099791.2	0.141158	0.418609	0.688684
AC099791.3	-0.400912	0.0169968	0.158563
AC099792.1	-0.081649	0.641016	0.830531
AC099811.2	0.179233	0.302907	0.590793
AC099850.1	0.0744571	0.670773	0.847416
AC099850.2	0.173451	0.319025	0.604387
AC100763.1	0.137492	0.430917	0.697919
AC100771.2	0.257356	0.135564	0.408186
AC100786.1	0.0396258	0.821198	0.925484
AC100800.1	0.0837642	0.632365	0.824932
AC100801.1	0.0589452	0.736605	0.883804
AC100802.1	0.129877	0.457109	0.716129
AC100810.1	0.0520353	0.766569	0.899251
AC100814.1	-0.0255241	0.884283	0.953422
AC100818.1	0.279214	0.104301	0.362916
AC100821.2	0.211103	0.223483	0.513517
AC100830.1	0.0141017	0.935918	0.974983
AC100849.1	0.141581	0.417202	0.687997
AC100858.3	0.229153	0.185452	0.472001
AC100861.2	0.133707	0.443829	0.706007
AC100863.1	-0.134812	0.440037	0.703892
AC102953.2	0.162029	0.352409	0.635701
AC103409.1	0.353389	0.0372989	0.228565
AC103591.3	-0.0067693	0.969214	0.988931
AC103691.1	0.350992	0.038699	0.232701
AC103706.1	0.145671	0.403735	0.677
AC103719.1	0.233242	0.177513	0.463225
AC103736.1	-0.326032	0.0559564	0.275101
AC103739.2	-0.200808	0.247402	0.536985
AC103740.1	-0.355222	0.0362562	0.225594
AC103764.1	-0.0923663	0.597686	0.805199
AC103810.2	-0.192629	0.267583	0.55567
AC103810.5	0.14553	0.404195	0.677435
AC103855.3	0.0176271	0.919944	0.968372
AC103876.1	0.284291	0.0978927	0.353645
AC103923.1	0.304456	0.0753613	0.313995
AC103987.2	0.143979	0.409277	0.681376
AC104009.1	0.154837	0.374469	0.652385
AC104035.1	0.241985	0.161355	0.443924
AC104041.1	0.522046	0.00129725	0.0426425
AC104051.1	-0.102943	0.55622	0.779032
AC104066.2	-0.115916	0.507264	0.749623
AC104073.4	0.193899	0.264383	0.552487
AC104078.1	0.212795	0.219707	0.509358
AC104078.2	0.00958917	0.9564	0.984199
AC104088.1	0.242832	0.15985	0.441887
AC104109.3	0.25228	0.143721	0.419684
AC104117.3	-0.0548557	0.754296	0.893417
AC104123.1	0.27724	0.106877	0.367452
AC104134.1	0.411629	0.0140179	0.143705
AC104151.1	0.0723418	0.679622	0.85231
AC104170.1	0.206308	0.234419	0.524401
AC104232.1	-0.508508	0.00181432	0.0514423
AC104248.1	0.190232	0.273697	0.562073
AC104257.1	-0.0252438	0.885545	0.953977
AC104304.1	0.301072	0.0788304	0.319686
AC104316.1	0.448012	0.00695656	0.103324
AC104389.4	0.0201655	0.908462	0.96442
AC104411.1	0.0863025	0.622047	0.818918
AC104435.2	0.236063	0.17218	0.457097
AC104454.2	0.116762	0.504148	0.747861
AC104461.1	-0.116903	0.503629	0.74764
AC104472.3	0.20377	0.240353	0.530108
AC104532.1	0.139607	0.423792	0.693379
AC104561.1	-0.232678	0.178594	0.464127
AC104574.2	0.32025	0.0607167	0.284329
AC104590.1	0.222964	0.197939	0.485349
AC104596.1	-0.377926	0.0251958	0.189564
AC104653.1	-0.0762903	0.663139	0.843358
AC104662.2	0.082072	0.639282	0.829348
AC104667.1	0.490458	0.00277943	0.0650336
AC104695.2	0.560825	0.000457645	0.0230143
AC104758.4	0.00507662	0.97691	0.992024
AC104803.1	0.0401899	0.818695	0.924054
AC104806.2	-0.215615	0.213512	0.502897
AC104825.1	-0.313481	0.0666901	0.2967
AC104827.1	-0.302341	0.0775153	0.317924
AC104836.1	-0.282739	0.099818	0.35602
AC104964.1	0.0912381	0.602187	0.807335
AC104964.4	-0.255241	0.13892	0.412638
AC104984.2	0.0423052	0.809323	0.919483
AC104984.3	0.0518943	0.767184	0.899251
AC104986.2	-0.24819	0.15055	0.429813
AC105020.1	-0.326032	0.0559564	0.275101
AC105020.2	0.0540134	0.757955	0.894939
AC105031.2	-0.183463	0.291447	0.578885
AC105052.1	0.177823	0.30679	0.593442
AC105052.3	0.0448435	0.798112	0.913678
AC105053.1	0.194604	0.262616	0.55113
AC105094.2	0.262715	0.127328	0.397049
AC105180.1	0.13862	0.427109	0.695428
AC105206.2	0.306853	0.0729768	0.309028
AC105277.1	0.0744571	0.670773	0.847416
AC105285.1	0.480305	0.00349827	0.0725343
AC105339.3	-0.195168	0.261208	0.550002
AC105345.1	0.0939174	0.591521	0.80079
AC105383.1	-0.62104	6.86551e-05	0.00718476
AC105389.3	0.149619	0.390972	0.666938
AC105402.3	-0.00676883	0.969217	0.988931
AC105411.1	-0.226333	0.191072	0.477703
AC105430.1	-0.0282034	0.872231	0.947706
AC105760.1	-0.474946	0.00393891	0.0768621
AC105760.2	0.100263	0.566597	0.785511
AC105919.1	0.0791106	0.651459	0.836237
AC105942.1	-0.49906	0.00227471	0.0588803
AC105999.1	0.122403	0.483623	0.734003
AC105999.2	0.324904	0.0568612	0.276656
AC106017.1	0.104664	0.549599	0.775342
AC106707.1	0.359876	0.0337155	0.218523
AC106729.1	0.270894	0.115483	0.380352
AC106739.1	0.355645	0.036019	0.225367
AC106744.1	0.144966	0.406039	0.678892
AC106779.1	-0.0932124	0.59432	0.802804
AC106786.2	-0.098853	0.572094	0.788805
AC106791.1	-0.479317	0.00357607	0.0733202
AC106795.2	0.0915202	0.60106	0.806949
AC106795.3	-0.049215	0.778898	0.904486
AC106799.2	0.273855	0.111404	0.37411
AC106820.2	-0.0566929	0.746332	0.889792
AC106864.2	0.120852	0.489224	0.73785
AC106869.1	0.117044	0.503111	0.747475
AC106873.1	-0.146517	0.40098	0.674675
AC106881.1	-0.105904	0.544854	0.772316
AC106892.1	0.281188	0.101772	0.359375
AC106894.1	0.102519	0.557853	0.780021
AC107021.1	0.153709	0.378002	0.655602
AC107032.2	-0.113519	0.516144	0.75595
AC107067.1	0.0441384	0.801222	0.915217
AC107068.1	-0.501034	0.00217087	0.0570693
AC107068.2	0.00465357	0.978834	0.99293
AC107072.1	-0.0311648	0.858943	0.943255
AC107072.2	-0.152863	0.380665	0.658186
AC107204.1	-0.226756	0.190221	0.476934
AC107214.1	0.101955	0.560033	0.780855
AC107220.1	0.237913	0.168745	0.452816
AC107241.1	-0.207154	0.232463	0.522919
AC107294.2	0.337877	0.0471303	0.253468
AC107375.1	0.0702266	0.688514	0.856606
AC107398.2	-0.0174861	0.920583	0.96849
AC107419.1	0.0499201	0.77581	0.902612
AC107463.1	0.0470997	0.78818	0.909103
AC107464.1	0.0782865	0.654864	0.838222
AC107464.3	-0.14285	0.412996	0.684635
AC107871.1	-0.00916612	0.958322	0.984823
AC107871.2	0.106609	0.542165	0.770882
AC107884.1	0.398797	0.0176433	0.161611
AC107973.1	0.386528	0.021811	0.176726
AC107982.3	-0.158503	0.363123	0.643881
AC108002.1	-0.0221397	0.899543	0.96045
AC108047.1	-0.0499201	0.77581	0.902612
AC108062.1	0.121134	0.488203	0.737136
AC108066.1	0.0270753	0.877302	0.950305
AC108067.1	-0.131146	0.452686	0.712678
AC108134.3	0.348171	0.0404004	0.237285
AC108156.1	-0.516687	0.00148391	0.0458697
AC108451.1	0.371862	0.0278333	0.199602
AC108471.2	-0.0441384	0.801222	0.915217
AC108488.2	-0.0152299	0.930804	0.972612
AC108718.1	0.245088	0.155885	0.437143
AC108721.1	0.00648679	0.970499	0.989445
AC108866.1	-0.587478	0.000206948	0.0142301
AC108879.1	-0.217166	0.210157	0.499064
AC108935.1	-0.0439974	0.801845	0.915411
AC109322.1	-0.164144	0.346073	0.630005
AC109361.1	-0.0260882	0.881743	0.952207
AC109439.2	-0.108301	0.535735	0.768118
AC109454.2	-0.274984	0.109879	0.372018
AC109460.1	0.0714957	0.683174	0.853693
AC109460.2	0.110698	0.52669	0.762719
AC109466.1	0.487355	0.00298401	0.0670275
AC109492.1	0.326878	0.0552854	0.273866
AC109587.1	0.0201655	0.908462	0.96442
AC109630.1	-0.24396	0.157858	0.439628
AC109779.1	-0.320532	0.0604773	0.284195
AC109826.1	0.392874	0.0195636	0.169305
AC109830.1	0.207577	0.231489	0.522214
AC109927.1	0.222807	0.198263	0.485357
AC110023.1	-0.682382	6.3281e-06	0.00145374
AC110048.2	0.0349723	0.841914	0.935172
AC110079.2	-0.0710727	0.684952	0.854173
AC110285.1	0.156106	0.370518	0.649701
AC110285.2	0.326737	0.0553968	0.273881
AC110285.3	0.31743	0.063152	0.289038
AC110285.6	-0.225784	0.192178	0.47954
AC110491.1	-0.326737	0.0553968	0.273881
AC110491.3	-0.00098712	0.99551	0.998176
AC110716.2	-0.385259	0.0222853	0.178707
AC110751.1	-0.488202	0.00292696	0.0661873
AC110769.2	-0.143555	0.41067	0.682345
AC110792.2	-0.212795	0.219707	0.509358
AC110813.1	-0.0227054	0.89699	0.959607
AC110995.1	-0.410783	0.0142359	0.144692
AC111006.1	0.201373	0.246049	0.535889
AC111152.2	0.264689	0.12439	0.393162
AC111188.1	-0.276958	0.107249	0.368167
AC111194.2	0.263138	0.126694	0.396295
AC111198.1	0.177553	0.307536	0.594213
AC112178.1	0.36467	0.0312515	0.212291
AC112206.2	-0.226615	0.190505	0.477229
AC112229.3	0.0841873	0.630641	0.824006
AC112250.2	-0.431966	0.00956241	0.12037
AC112484.1	-0.0191783	0.912925	0.966064
AC112487.1	0.364811	0.0311813	0.211957
AC112493.1	0.125928	0.471018	0.726103
AC112693.1	0.248472	0.150071	0.429175
AC112719.2	0.312017	0.0680406	0.298829
[truncated: 18,217 more rows]

## Sheet: L2_3_IT
gene	corr	p_value	p_adjusted
A1BG	-0.15244	0.382	0.540259
A1BG-AS1	-0.185861	0.285078	0.443018
A1CF	0.464934	0.00489202	0.0225379
A2M	-0.221679	0.200603	0.348411
A2M-AS1	0.488343	0.00291754	0.0152217
A2ML1	0.33548	0.0488199	0.126984
A2ML1-AS1	0.22182	0.20031	0.348119
A2ML1-AS2	0.290295	0.0907063	0.199168
A4GALT	0.312071	0.0679907	0.162239
A4GNT	0.164849	0.343976	0.503057
AAAS	0.427987	0.0103239	0.0400057
AACS	-0.229858	0.184066	0.328558
AADACL2	-0.434897	0.00903246	0.036169
AADACL2-AS1	-0.0108583	0.950637	0.971338
AADACL3	0.321237	0.059882	0.147406
AADACL4	0.32575	0.0561815	0.140631
AADAT	-0.249318	0.148643	0.282532
AAED1	0.0057817	0.973704	0.984928
AAGAB	-0.33139	0.0518137	0.132656
AAK1	0.0798157	0.648551	0.767774
AAMDC	0.286547	0.0951429	0.205829
AAMP	0.483689	0.00324256	0.0165257
AANAT	0.0384977	0.82621	0.89401
AAR2	0.28979	0.091294	0.199983
AARD	0.0631757	0.718444	0.819685
AARS	0.591849	0.000180482	0.00186676
AARS2	0.491304	0.0027258	0.0144941
AARSD1	-0.161042	0.355389	0.514968
AASDH	0.256651	0.136676	0.266509
AASDHPPT	0.34521	0.0422514	0.114016
AASS	0.88178	2.63213e-12	3.03606e-08
AATBC	0.511046	0.0017055	0.0101444
AATF	0.132133	0.449261	0.602914
AATK	0.367773	0.0297371	0.0882029
AB015752.1	0.372144	0.0277058	0.0839102
ABALON	0.225204	0.193353	0.340337
ABAT	0.65573	1.90389e-05	0.000362354
ABCA1	0.561953	0.000443126	0.00365384
ABCA10	0.482984	0.00329445	0.0167348
ABCA12	0.373414	0.0271379	0.0826234
ABCA13	0.293739	0.0867708	0.192909
ABCA2	0.0700855	0.689108	0.798836
ABCA3	0.36594	0.0306245	0.0901887
ABCA4	-0.134671	0.44052	0.5951
ABCA5	0.233806	0.176437	0.318716
ABCA6	0.31475	0.0655363	0.157877
ABCA7	0.520494	0.00134903	0.00850583
ABCA8	0.368196	0.0295353	0.0878865
ABCA9	0.339569	0.0459662	0.121522
ABCA9-AS1	0.460562	0.00536684	0.0242106
ABCB1	-0.151311	0.385574	0.543899
ABCB10	0.133402	0.444879	0.599004
ABCB11	0.149619	0.390972	0.549
ABCB4	-0.622309	6.56848e-05	0.000893301
ABCB5	0.20236	0.243692	0.399031
ABCB6	-0.16908	0.331561	0.490801
ABCB7	0.694933	3.61869e-06	0.000110514
ABCB8	-0.008179	0.962807	0.978797
ABCB9	0.687459	5.0644e-06	0.000139737
ABCC1	0.424039	0.0111298	0.0422722
ABCC10	0.150606	0.387818	0.54612
ABCC11	-0.142145	0.41533	0.572448
ABCC12	-0.332119	0.0512701	0.131575
ABCC2	0.0878537	0.615776	0.742799
ABCC3	0.64191	3.23437e-05	0.000535777
ABCC4	-0.326596	0.0555083	0.1395
ABCC5	0.273855	0.111404	0.230574
ABCC5-AS1	0.161183	0.354963	0.514484
ABCC6	0.10393	0.552419	0.691428
ABCC8	0.228025	0.187686	0.33341
ABCC9	0.268215	0.119268	0.241674
ABCD1	0.502021	0.00212052	0.0119857
ABCD2	0.687177	5.12806e-06	0.000140793
ABCD3	0.325186	0.0566339	0.141521
ABCD4	0.603413	0.000124465	0.001418
ABCE1	0.120288	0.491269	0.640745
ABCF1	0.580004	0.000260326	0.00246041
ABCF2	0.362978	0.0321037	0.0934925
ABCF3	0.0640218	0.714829	0.817007
ABCG1	0.642051	3.21735e-05	0.000533914
ABCG2	0.399925	0.017296	0.0589645
ABCG4	0.543621	0.000737914	0.0053707
ABCG5	-0.214769	0.215358	0.366193
ABCG8	0.214487	0.215976	0.366951
ABHD1	0.298815	0.081211	0.184031
ABHD10	0.100686	0.564953	0.701794
ABHD11	0.320391	0.0605969	0.148743
ABHD12	0.658832	1.68411e-05	0.000331444
ABHD12B	-0.224358	0.195076	0.342154
ABHD13	-0.00112814	0.994868	0.996845
ABHD14A	0.451255	0.00651135	0.0280372
ABHD14B	0.0803798	0.646229	0.766333
ABHD15	0.0970198	0.579276	0.712722
ABHD15-AS1	-0.218013	0.208342	0.357618
ABHD16A	0.336608	0.0480189	0.125489
ABHD17A	0.624142	6.15987e-05	0.000852361
ABHD17B	0.454921	0.0060377	0.0265165
ABHD17C	0.465639	0.00481894	0.0222715
ABHD18	0.251011	0.145816	0.278822
ABHD2	-0.223371	0.1971	0.344397
ABHD3	0.772915	5.293e-08	6.58183e-06
ABHD4	0.0183322	0.916753	0.950943
ABHD5	0.323211	0.05824	0.144364
ABHD6	0.116621	0.504666	0.650841
ABHD8	0.531071	0.00102921	0.00694406
ABI1	-0.219705	0.204745	0.353567
ABI2	-0.10393	0.552419	0.691428
ABI3	0.650371	2.34557e-05	0.000419629
ABI3BP	0.489753	0.00282482	0.0148949
ABL1	0.0384977	0.82621	0.89401
ABL2	0.0266522	0.879205	0.926798
ABLIM1	0.227743	0.188247	0.334065
ABLIM2	0.246498	0.153443	0.288982
ABLIM3	-0.142004	0.415797	0.572951
ABO	-0.57944	0.000264814	0.00249687
ABR	-0.106045	0.544316	0.684499
ABRA	-0.41586	0.0129697	0.0474535
ABRACL	0.452242	0.0063808	0.0275994
ABRAXAS1	0.317712	0.0629051	0.152933
ABRAXAS2	-0.118172	0.498976	0.646479
ABT1	0.516969	0.00147353	0.00908426
ABTB1	0.24819	0.15055	0.28516
ABTB2	0.783633	2.60012e-08	4.39643e-06
AC000036.1	-0.172887	0.320626	0.480151
AC000058.1	-0.691266	4.27268e-06	0.000123676
AC000068.1	0.208564	0.229228	0.382599
AC000093.1	0.303046	0.076792	0.17707
AC000099.1	-0.426013	0.0107204	0.0411171
AC000123.1	-0.326314	0.055732	0.139898
AC000124.1	0.264407	0.124807	0.249685
AC000372.1	-0.498214	0.00232052	0.0128491
AC000403.1	-0.174438	0.316236	0.475761
AC001226.1	-0.0341262	0.845693	0.907162
AC001226.2	-0.29529	0.0850418	0.190086
AC002064.1	0.410642	0.0142725	0.050989
AC002064.2	-0.117185	0.502593	0.649255
AC002066.1	-0.427934	0.0103343	0.0400405
AC002070.1	-0.136928	0.432829	0.588523
AC002074.1	0.20927	0.227622	0.380697
AC002091.1	0.396117	0.0184915	0.062011
AC002091.2	0.116621	0.504666	0.650841
AC002101.1	0.361427	0.0329015	0.0951663
AC002115.1	0.0176271	0.919944	0.952828
AC002116.2	-0.0256651	0.883648	0.929785
AC002127.2	-0.211385	0.22285	0.375046
AC002306.1	0.032434	0.853259	0.911752
AC002310.1	0.372849	0.0273891	0.0831782
AC002310.2	0.552646	0.000576184	0.00444934
AC002310.4	0.260882	0.130103	0.257146
AC002310.5	0.15244	0.382	0.540259
AC002351.1	0.400912	0.0169968	0.0581519
AC002375.1	0.0499201	0.77581	0.860254
AC002378.1	0.057535	0.742691	0.836779
AC002383.1	-0.379759	0.0244403	0.0763553
AC002384.1	-0.057394	0.7433	0.837228
AC002386.1	0.308687	0.0711935	0.167589
AC002401.2	0.133966	0.442939	0.597378
AC002401.3	0.120993	0.488713	0.638403
AC002401.4	0.0251011	0.886188	0.931751
AC002428.1	0.179515	0.302134	0.461125
AC002429.2	-0.0551377	0.753072	0.844154
AC002451.1	-0.277663	0.106321	0.222932
AC002454.1	-0.606092	0.000113962	0.00133396
AC002456.1	0.356773	0.0353926	0.100464
AC002463.1	-0.00352543	0.983964	0.990249
AC002467.1	-0.285137	0.0968545	0.208572
AC002470.1	-0.0547147	0.754908	0.845358
AC002472.1	0.226897	0.189939	0.336077
AC002480.4	0.135377	0.438108	0.59294
AC002546.1	0.032857	0.851366	0.910712
AC002550.2	0.255241	0.13892	0.269295
AC002553.1	0.188258	0.278799	0.436268
AC002553.2	-0.0956097	0.584828	0.717166
AC002558.2	-0.117608	0.501041	0.647944
AC002563.1	0.143132	0.412064	0.569164
AC002996.1	0.264689	0.12439	0.248995
AC003001.1	-0.105763	0.545393	0.68548
AC003002.1	0.032998	0.850735	0.910213
AC003002.2	0.0727649	0.677849	0.790278
AC003002.3	-0.0318699	0.855784	0.913254
AC003005.1	-0.215615	0.213512	0.36388
AC003005.2	-0.185156	0.286942	0.444942
AC003006.1	0.47833	0.00365536	0.0181427
AC003009.1	-0.394707	0.0189514	0.0631259
AC003035.1	0.135377	0.438108	0.59294
AC003035.2	0.367914	0.0296697	0.0881162
AC003043.1	-0.134812	0.440037	0.59465
AC003043.2	-0.0548557	0.754296	0.844979
AC003070.1	0.471129	0.00428133	0.0203953
AC003084.1	-0.0228448	0.896361	0.937788
AC003087.1	0.335903	0.0485183	0.126449
AC003092.1	0.238037	0.168516	0.308791
AC003092.2	0.28147	0.101415	0.215282
AC003101.1	-0.514185	0.00157888	0.009572
AC003102.1	-0.150606	0.387818	0.54612
AC003666.1	0.281188	0.101772	0.215908
AC003681.1	0.223794	0.196231	0.343506
AC003682.1	-0.215897	0.212899	0.363193
AC003684.1	-0.473959	0.00402512	0.0194759
AC003956.1	0.149337	0.391876	0.549963
AC003958.2	-0.0500611	0.775193	0.85981
AC003965.1	0.125646	0.47202	0.623678
AC003965.2	0.269343	0.117663	0.239401
AC003973.2	0.110981	0.525631	0.669687
AC003975.1	-0.0173451	0.921221	0.953438
AC003982.1	0.100122	0.567146	0.703038
AC003984.1	0.163721	0.347335	0.506606
AC003985.1	-0.723418	9.11713e-07	4.17191e-05
AC003985.2	-0.464402	0.00494775	0.0227274
AC003986.1	0.162311	0.35156	0.510995
AC003986.2	-0.0789696	0.652041	0.77049
AC003986.3	-0.0868022	0.620024	0.746009
AC003988.1	-0.317571	0.0630284	0.153193
AC003991.1	0.255241	0.13892	0.269295
AC003991.2	0.154132	0.376675	0.535404
AC004009.1	0.211385	0.22285	0.375046
AC004014.1	0.481574	0.0034004	0.0171754
AC004023.1	0.00098712	0.99551	0.997272
AC004034.1	0.258061	0.134458	0.263221
AC004039.1	0.132133	0.449261	0.602914
AC004052.1	-0.372144	0.0277058	0.0839102
AC004053.1	0.618219	7.56937e-05	0.000982211
AC004054.1	-0.200103	0.2491	0.405206
AC004063.1	0.521623	0.00131119	0.0083374
AC004066.2	-0.555749	0.000528349	0.00415752
AC004069.1	-0.22182	0.20031	0.348119
AC004076.1	-0.144966	0.406039	0.563537
AC004076.2	-0.117326	0.502076	0.648768
AC004112.1	0.268497	0.118866	0.241211
AC004130.1	-0.416847	0.0127349	0.0468042
AC004147.2	-0.132274	0.448773	0.602492
AC004147.3	0.0528814	0.762881	0.850474
AC004148.1	0.279496	0.103937	0.219109
AC004148.2	-0.542775	0.000754962	0.00547323
AC004149.1	0.0322929	0.85389	0.911969
AC004156.1	0.218013	0.208342	0.357618
AC004158.1	0.268779	0.118464	0.240607
AC004160.2	0.330544	0.0524511	0.134015
AC004217.1	-0.0800978	0.64739	0.767053
AC004221.1	0.0644449	0.713024	0.815852
AC004223.2	0.186848	0.282482	0.440415
AC004223.3	0.525148	0.0011989	0.00783536
AC004223.4	0.195732	0.259805	0.416631
AC004231.1	0.0727649	0.677849	0.790278
AC004231.3	0.224076	0.195653	0.34284
AC004233.2	0.148491	0.394594	0.552715
AC004233.3	0.389772	0.020637	0.0672301
AC004233.4	0.121557	0.486674	0.636879
AC004241.1	-0.156247	0.370081	0.529041
AC004253.1	-0.288098	0.093287	0.202874
AC004253.2	-0.563746	0.000420903	0.00352299
AC004257.1	-0.529661	0.00106757	0.00715755
AC004263.1	0.601438	0.000132752	0.00148977
AC004408.1	-0.262433	0.127752	0.253748
AC004448.2	0.551377	0.000596835	0.00455678
AC004448.3	0.287373	0.0941514	0.204337
AC004449.1	-0.171477	0.324649	0.484293
AC004466.1	0.551941	0.000587577	0.00450221
AC004466.3	0.0712137	0.684359	0.795093
AC004470.1	-0.159913	0.358814	0.518468
AC004471.1	0.175143	0.314253	0.473626
AC004471.2	0.215333	0.214126	0.364635
AC004477.3	0.226756	0.190221	0.336406
AC004485.1	-0.34803	0.0404871	0.110601
AC004490.1	0.522469	0.00128343	0.0082288
AC004492.1	-0.118313	0.49846	0.646053
AC004494.1	0.0468177	0.789419	0.869641
AC004520.1	-0.296841	0.0833394	0.187444
AC004522.2	-0.415719	0.0130035	0.0475397
AC004528.1	0.38131	0.0238158	0.074902
AC004540.1	0.0148068	0.932721	0.960287
AC004540.2	-0.373837	0.0269508	0.0822071
AC004542.1	0.173451	0.319025	0.478529
AC004542.2	0.395271	0.0187663	0.0626825
AC004543.1	-0.392028	0.0198516	0.0652542
AC004551.1	0.26342	0.126273	0.251783
AC004554.2	0.137915	0.429487	0.585415
AC004556.1	0.385964	0.0220208	0.070496
AC004584.1	0.0238319	0.891908	0.934964
AC004585.1	0.111404	0.524044	0.668402
AC004590.1	0.294585	0.0858243	0.191434
AC004593.1	-0.0695085	0.691541	0.800687
AC004594.1	0.675049	8.66395e-06	0.000204993
AC004596.1	-0.0619065	0.723877	0.823749
AC004597.1	-0.464511	0.00493633	0.0226893
AC004637.1	0.305725	0.0740915	0.17242
AC004672.1	-0.109993	0.529342	0.672839
AC004674.1	-0.581696	0.000247267	0.00236847
AC004687.1	0.377362	0.0254321	0.0787441
AC004690.2	0.284996	0.097027	0.208846
AC004691.1	0.623014	6.40852e-05	0.000877138
AC004691.2	0.563082	0.000429018	0.00356508
AC004692.2	0.364952	0.0311112	0.0912442
AC004702.1	0.229576	0.18462	0.329144
AC004704.1	0.175848	0.312278	0.471778
AC004706.1	0.411488	0.0140541	0.0504165
AC004754.1	0.387938	0.0212939	0.0687405
AC004771.1	0.127233	0.466398	0.618744
AC004771.2	0.305302	0.0745129	0.173168
AC004771.3	0.427705	0.0103797	0.0401493
AC004771.5	-0.290636	0.0903098	0.198548
AC004784.1	-0.254395	0.14028	0.27138
AC004801.4	0.0300367	0.864	0.917572
AC004803.1	0.25228	0.143721	0.275882
AC004805.1	-0.224217	0.195364	0.342529
AC004812.2	-0.0469587	0.788799	0.869407
AC004816.1	0.171336	0.325053	0.484739
AC004816.2	0.465921	0.00478997	0.0221672
AC004817.1	-0.676318	8.21058e-06	0.000197125
AC004817.3	-0.0548557	0.754296	0.844979
AC004817.4	-0.605246	0.000117189	0.00136083
AC004828.1	0.341967	0.0443566	0.118213
AC004830.1	-0.00606374	0.972422	0.98399
AC004832.1	0.255805	0.138019	0.26828
AC004834.1	-0.238037	0.168516	0.308791
AC004835.1	0.169644	0.329926	0.489479
AC004837.2	0.0486509	0.78137	0.864379
AC004839.1	-0.424039	0.0111298	0.0422722
AC004846.1	0.073611	0.674308	0.787938
AC004846.2	0.0400489	0.81932	0.889366
AC004852.2	0.389772	0.020637	0.0672301
AC004854.2	0.175284	0.313858	0.473261
AC004862.1	-0.34521	0.0422514	0.114016
AC004865.2	0.152017	0.383338	0.541571
AC004869.1	0.211526	0.222535	0.374697
AC004870.3	0.150183	0.389168	0.547437
AC004870.4	0.38258	0.0233146	0.0737189
AC004875.1	0.144261	0.408351	0.565641
AC004877.1	0.16358	0.347756	0.50698
AC004882.1	0.273714	0.111596	0.23073
AC004884.2	0.0920842	0.59881	0.728545
AC004888.1	0.129877	0.457109	0.609992
AC004889.1	0.207718	0.231165	0.384721
AC004895.1	0.133825	0.443423	0.597828
AC004908.1	0.0840462	0.631215	0.754758
AC004908.3	-0.144543	0.407425	0.564951
AC004918.1	0.234653	0.174832	0.3166
AC004921.1	-0.266805	0.121298	0.244535
AC004922.1	0.145812	0.403275	0.561021
AC004923.4	0.09843	0.573748	0.708088
AC004930.1	0.112109	0.521404	0.666016
AC004936.1	0	1	1
AC004941.1	-0.032434	0.853259	0.911752
AC004943.1	0.405283	0.0157234	0.05492
AC004943.2	0.402463	0.0165354	0.0569599
AC004946.1	-0.309815	0.070113	0.165791
AC004947.1	-0.0084634	0.961515	0.977996
AC004948.1	0.205321	0.236715	0.391046
AC004949.1	0.477625	0.00371293	0.0183496
AC004951.1	0.081649	0.641016	0.762172
AC004969.1	-0.0416001	0.812444	0.884986
AC004973.1	0.120993	0.488713	0.638403
AC004982.1	0.0953276	0.585941	0.71796
AC004982.2	0.111686	0.522987	0.667576
AC004988.1	-0.386669	0.0217589	0.0698672
AC004990.1	0.236627	0.171127	0.311887
AC004997.1	-0.172605	0.321428	0.481015
AC005008.2	0.081649	0.641016	0.762172
AC005009.1	-0.049497	0.777662	0.861618
AC005009.2	0.528109	0.00111121	0.0073823
AC005013.1	-0.540378	0.00080517	0.00576636
AC005014.2	0.217307	0.209854	0.359323
AC005019.2	-0.573658	0.000314963	0.00283753
AC005020.2	0.200949	0.247063	0.403004
AC005034.2	-0.0651499	0.71002	0.813689
AC005034.3	0.341544	0.0446373	0.118744
AC005037.1	0.171618	0.324245	0.483951
AC005041.1	0.733007	5.51571e-07	3.01084e-05
AC005042.2	0.131851	0.450238	0.603904
AC005046.1	-0.19545	0.260505	0.417417
AC005050.1	0.276958	0.107249	0.224267
AC005064.1	0.133402	0.444879	0.599004
AC005070.3	0.558146	0.000493835	0.00395896
AC005076.1	-0.024678	0.888094	0.932906
AC005082.1	0.0183322	0.916753	0.950943
AC005086.1	0.70283	2.50912e-06	8.47478e-05
AC005090.1	-0.651217	2.27017e-05	0.000409309
AC005091.1	0.168657	0.33279	0.492069
AC005096.1	0.777992	3.79824e-08	5.31945e-06
AC005104.1	-0.162029	0.352409	0.511826
AC005144.1	0.143838	0.409741	0.567
AC005154.4	-0.14412	0.408814	0.565971
AC005154.5	0.176836	0.309527	0.468923
AC005154.6	-0.378067	0.025137	0.0780571
AC005162.2	-0.544185	0.00072674	0.00531027
AC005162.3	-0.514995	0.00154757	0.00943166
AC005165.1	-0.611592	9.48587e-05	0.00116752
AC005180.1	0.538968	0.000836064	0.00592791
AC005180.2	0.32998	0.0528794	0.134762
AC005186.1	0.111263	0.524572	0.668738
AC005197.1	-0.242691	0.1601	0.298258
AC005208.1	0.0547147	0.754908	0.845358
AC005224.1	0.236345	0.171653	0.312537
AC005224.3	0.677306	7.87301e-06	0.000191507
AC005224.4	0.714302	1.44276e-06	5.74823e-05
AC005225.2	0.539109	0.000832928	0.00591323
AC005225.3	0.00394848	0.98204	0.989318
AC005229.4	-0.163721	0.347335	0.506606
AC005234.1	-0.0294726	0.866531	0.919415
AC005237.1	-0.327442	0.0548416	0.138376
AC005244.2	-0.0714957	0.683174	0.794115
AC005253.1	-0.016781	0.923775	0.955048
AC005258.1	-0.147504	0.39778	0.555746
AC005261.1	-0.136505	0.434265	0.589609
AC005261.2	-0.0540096	0.757971	0.847249
AC005261.3	0.124095	0.477551	0.6285
AC005277.2	0.24396	0.157858	0.295132
AC005280.2	-0.0211526	0.904001	0.942865
AC005288.1	0.283727	0.0985895	0.21116
AC005291.2	0.169221	0.331152	0.490588
AC005304.1	-0.330262	0.0526649	0.134413
AC005304.2	-0.0219987	0.90018	0.940436
AC005304.3	-0.25369	0.14142	0.272806
AC005307.1	-0.207295	0.232138	0.385853
AC005324.1	-0.210962	0.223799	0.376141
AC005324.3	-0.0676883	0.699238	0.806064
AC005324.4	-0.200949	0.247063	0.403004
AC005324.5	0.0186143	0.915477	0.950295
AC005329.3	0.272868	0.112751	0.232253
AC005330.1	-0.366927	0.030144	0.0890859
AC005332.1	0.171759	0.323842	0.483583
AC005332.3	-0.545454	0.000702143	0.00515363
AC005332.4	-0.122685	0.482608	0.633202
AC005332.5	0.437858	0.00852264	0.0346022
AC005332.6	0.0664191	0.704622	0.809611
AC005332.7	0.00296136	0.98653	0.991787
AC005332.8	-0.32434	0.0573179	0.142805
AC005342.1	-0.0352543	0.840656	0.903717
AC005344.1	-0.0122685	0.944235	0.967078
AC005355.1	-0.441102	0.00799262	0.0328641
AC005358.2	0.205321	0.236715	0.391046
AC005363.2	-0.253126	0.142337	0.274041
AC005381.1	-0.057535	0.742691	0.836779
AC005387.2	0.284593	0.0975212	0.209572
AC005392.1	-0.120993	0.488713	0.638403
AC005392.2	-0.171336	0.325053	0.484739
AC005392.3	-0.000705086	0.996793	0.99798
AC005393.1	-0.366786	0.0302123	0.0892496
AC005394.1	-0.326455	0.0556201	0.139692
AC005410.2	0.032716	0.851997	0.911176
AC005476.2	-0.428551	0.0102129	0.0396754
AC005480.1	0.395412	0.0187203	0.062589
AC005481.1	-0.287534	0.0939586	0.204031
AC005482.1	0.0872896	0.618053	0.744542
AC005487.1	-0.622732	6.47208e-05	0.000883657
AC005498.1	0.0184733	0.916115	0.950815
AC005498.2	-0.123108	0.481088	0.631507
AC005498.3	-0.0217166	0.901453	0.941022
AC005515.2	-0.543198	0.000746395	0.00542246
AC005520.1	-0.0174861	0.920583	0.953133
AC005520.2	0.0906741	0.604443	0.733082
AC005522.1	0.401053	0.0169544	0.0580355
AC005523.1	0.150465	0.388267	0.546531
AC005534.1	-0.268215	0.119268	0.241674
AC005537.1	0.718765	1.15498e-06	4.86741e-05
AC005540.1	0.460139	0.00541482	0.0243557
AC005544.1	-0.465107	0.00487394	0.0224845
AC005546.1	0.117326	0.502076	0.648768
AC005550.1	-0.0569709	0.745129	0.838743
AC005550.2	-0.0337031	0.847583	0.908066
AC005580.1	0.134107	0.442454	0.596812
AC005586.1	0.0604964	0.729929	0.828358
AC005592.1	-0.367209	0.0300079	0.0887971
AC005606.2	-0.00437153	0.980116	0.988385
AC005609.1	0.119583	0.493831	0.642847
AC005614.1	-0.585785	0.000218091	0.00215911
AC005618.1	0.495111	0.00249547	0.0135446
AC005618.2	0.508226	0.00182678	0.0107029
AC005632.4	-0.0200244	0.909099	0.946225
AC005670.1	-0.106609	0.542165	0.683157
AC005670.2	0.373272	0.0272005	0.0827777
AC005692.1	-0.421077	0.0117686	0.0440886
AC005692.2	-0.260459	0.130749	0.257982
AC005695.1	0.591003	0.000185354	0.00190861
AC005695.2	0.373555	0.0270754	0.0824784
AC005695.3	0.265394	0.123353	0.247634
AC005696.1	0.261164	0.129673	0.256534
AC005696.3	-0.0219987	0.90018	0.940436
AC005696.4	0.650371	2.34557e-05	0.000419629
AC005697.1	0.0846103	0.628918	0.75292
AC005697.2	-0.232678	0.178594	0.321522
AC005699.1	0.703958	2.37896e-06	8.11421e-05
AC005702.1	0.309956	0.0699789	0.165587
AC005703.1	-0.422487	0.0114607	0.0432269
AC005703.2	-0.223794	0.196231	0.343506
AC005703.4	0.224922	0.193926	0.341151
AC005722.2	0.3022	0.0776605	0.178302
AC005725.1	0.352825	0.0376246	0.104857
AC005726.1	0.279073	0.104483	0.220044
AC005726.2	-0.0613425	0.726296	0.825722
AC005730.2	0.299097	0.0809105	0.183529
AC005736.3	0.336185	0.048318	0.126116
AC005740.3	0.119301	0.494858	0.643459
AC005740.4	0.248613	0.149832	0.284112
AC005746.2	-0.3799	0.024383	0.0762363
AC005753.1	-0.335057	0.0491231	0.127545
AC005757.1	-0.411911	0.0139459	0.0500868
AC005759.1	0.0414591	0.813069	0.885457
AC005772.1	0.278509	0.105215	0.221216
AC005774.1	0.407822	0.0150214	0.0530292
AC005775.1	-0.120288	0.491269	0.640745
AC005776.2	-0.154273	0.376233	0.535133
AC005786.2	-0.0487919	0.780752	0.863833
AC005790.1	-0.04943	0.777956	0.861909
AC005808.1	0.13453	0.441003	0.595492
AC005821.1	-0.341826	0.04445	0.11836
AC005828.1	-0.102802	0.556764	0.695265
AC005828.2	-0.125787	0.471519	0.623194
AC005828.3	0.331531	0.0517081	0.132434
AC005828.4	0.08179	0.640438	0.761778
AC005833.1	0.467895	0.00459136	0.021463
AC005833.2	0.730328	6.36069e-07	3.30303e-05
AC005837.1	0.0944815	0.589286	0.720721
AC005837.3	0.120429	0.490757	0.640319
AC005838.2	0.0750211	0.66842	0.783601
AC005840.4	0.57941	0.000265055	0.00249744
AC005842.1	0.161324	0.354536	0.514081
AC005845.1	0.378208	0.0250783	0.0779098
AC005856.1	0.214064	0.216904	0.3681
AC005863.1	0.240716	0.163632	0.302461
AC005865.1	0.42009	0.0119884	0.0447245
AC005871.1	0.61637	8.06551e-05	0.00102925
AC005871.2	0.431654	0.00962039	0.0379263
AC005884.2	0.445473	0.00732293	0.0306976
AC005899.1	-0.340133	0.0455833	0.120717
AC005899.5	-0.0922252	0.598248	0.728149
AC005899.6	-0.0585221	0.738429	0.833807
AC005899.7	-0.318276	0.0624135	0.152045
AC005899.8	-0.23705	0.170341	0.310924
AC005909.1	-0.411629	0.0140179	0.0503064
AC005920.1	0.10534	0.547011	0.686953
AC005920.2	0.293457	0.087088	0.193351
AC005920.3	0.417975	0.0124709	0.0460783
AC005920.4	-0.0689574	0.693868	0.802175
AC005943.1	0.335903	0.0485183	0.126449
AC005954.2	0.254677	0.139826	0.270671
AC005962.1	0.227461	0.18881	0.334721
AC005972.1	0.0334211	0.848844	0.908925
AC005972.4	-0.375952	0.0260309	0.0801862
AC005993.1	0.101532	0.561671	0.699346
AC005996.1	-0.486368	0.00305179	0.0157561
AC005999.1	-0.631757	4.69669e-05	0.000707822
AC006004.1	-0.0441384	0.801222	0.87797
AC006007.1	-0.642007	3.22263e-05	0.00053447
AC006013.1	0.178669	0.304457	0.463343
AC006017.1	-0.42277	0.0113999	0.0430445
AC006019.1	0.545454	0.000702143	0.00515363
AC006019.2	0.294021	0.0864544	0.192437
AC006030.1	-0.239447	0.165933	0.30537
AC006033.2	0.363644	0.0317661	0.092743
AC006041.1	0.107173	0.540017	0.681442
AC006042.1	0.0597913	0.732961	0.830678
AC006042.2	0.420795	0.0118311	0.0442687
AC006042.4	0.308405	0.0714656	0.167987
AC006058.1	-0.520071	0.00136347	0.00857539
AC006058.2	-0.517815	0.00144277	0.00894631
AC006058.3	-0.356491	0.0355484	0.100814
AC006059.1	0.47692	0.00377128	0.0185619
AC006063.2	0.570132	0.000349545	0.00308004
AC006064.1	0.250164	0.147224	0.280779
AC006064.2	0.0370875	0.832484	0.898555
AC006064.3	0.190373	0.273334	0.430951
AC006064.6	0.14976	0.39052	0.548588
AC006065.4	-0.217731	0.208946	0.358255
AC006111.3	-0.198693	0.252521	0.40878
AC006115.1	-0.00394848	0.98204	0.989318
AC006115.3	0.0253831	0.884918	0.930768
AC006116.4	0.199539	0.250465	0.406544
AC006116.8	-0.0733289	0.675487	0.788718
AC006116.9	-0.0435743	0.803713	0.87969
AC006145.1	-0.536852	0.000884369	0.00619126
AC006148.1	0.13721	0.431872	0.587713
AC006148.2	0.129313	0.459083	0.61189
AC006150.1	-0.321378	0.0597636	0.147193
AC006157.1	-0.280315	0.102884	0.217602
AC006159.2	0.00141017	0.993585	0.996028
AC006160.1	0.041177	0.814318	0.886296
AC006206.2	0.324904	0.0568612	0.14191
AC006207.1	-0.119301	0.494858	0.643459
AC006213.1	0.00296136	0.98653	0.991787
AC006213.2	-0.0126915	0.942315	0.96604
AC006213.3	-0.0104353	0.952558	0.972656
AC006252.1	-0.185861	0.285078	0.443018
AC006254.1	-0.412193	0.0138742	0.0499197
AC006262.2	0.463665	0.00502599	0.0229909
AC006270.1	0.290495	0.0904733	0.198782
AC006273.1	0.184309	0.289189	0.447375
AC006288.1	0.346338	0.0415384	0.112574
AC006296.2	-0.373555	0.0270754	0.0824784
AC006299.1	0.331531	0.0517081	0.132434
AC006305.1	-0.0793927	0.650295	0.768984
AC006329.1	0.433487	0.00928421	0.0368788
AC006333.2	-0.176554	0.310311	0.469676
AC006355.2	0.391746	0.0199484	0.065487
AC006369.1	0.211385	0.22285	0.375046
AC006369.2	0.208	0.230518	0.384128
AC006372.2	0.225204	0.193353	0.340337
AC006372.3	0.241139	0.162871	0.301677
AC006378.1	0.412757	0.0137317	0.0495355
AC006435.2	-0.00282034	0.987171	0.992144
AC006441.1	0.323634	0.0578929	0.143721
AC006441.4	0.167528	0.336081	0.495245
AC006449.1	0.105622	0.545932	0.685878
AC006449.2	0.0188963	0.914201	0.949361
AC006449.5	0.490035	0.00280659	0.0148157
AC006449.6	0.0672652	0.701031	0.807158
AC006450.2	-0.109711	0.530405	0.673727
AC006450.3	0.0580991	0.740255	0.835019
AC006455.1	0.240857	0.163378	0.302253
AC006455.4	0.0173451	0.921221	0.953438
AC006458.1	-0.736725	4.51316e-07	2.66844e-05
AC006460.1	0.100968	0.563858	0.700904
AC006480.2	0.297687	0.0824221	0.186
AC006486.1	0.377644	0.0253137	0.0784565
AC006487.1	0.219141	0.205939	0.354966
AC006504.1	0.0934944	0.5932	0.723847
AC006504.2	-0.443217	0.00766232	0.0318316
AC006504.5	-0.722431	9.58996e-07	4.31004e-05
AC006511.4	-0.291906	0.0888489	0.196395
AC006538.2	0.1664	0.339392	0.49856
AC006547.1	0.689151	4.69734e-06	0.000133051
AC006557.1	0.196578	0.25771	0.414157
AC006581.1	-0.0633167	0.717841	0.819233
AC006581.2	0.275407	0.109311	0.227483
AC006946.2	0.157516	0.366157	0.525573
AC006946.3	0.156811	0.368334	0.52736
AC006960.2	0.232819	0.178323	0.321222
AC006960.3	0.548031	0.000654461	0.00488237
AC006974.1	0.134671	0.44052	0.5951
AC006974.2	-0.105622	0.545932	0.685878
AC006978.2	-0.464652	0.00492152	0.02264
AC007001.1	-0.526558	0.00115641	0.00762415
AC007014.1	0.0998402	0.568244	0.703644
AC007029.1	0.040895	0.815568	0.88696
AC007036.1	0.106609	0.542165	0.683157
AC007038.1	0.0906741	0.604443	0.733082
AC007038.2	0.258202	0.134238	0.262976
AC007040.1	0.263561	0.126063	0.251473
AC007040.2	0.134248	0.44197	0.596333
AC007064.2	0.437435	0.00859394	0.0348203
AC007091.1	0.0401899	0.818695	0.888826
AC007100.1	0.19968	0.250123	0.406322
AC007106.1	-0.236063	0.17218	0.313209
AC007114.1	0.144261	0.408351	0.565641
AC007114.2	0.287393	0.0941271	0.204301
AC007126.1	-0.417693	0.0125364	0.0462527
AC007128.1	0.30079	0.079125	0.180691
AC007163.1	0.107314	0.539481	0.681137
AC007179.2	0.26342	0.126273	0.251783
AC007192.1	0.189668	0.275148	0.432679
AC007207.2	-0.00535865	0.975628	0.986082
AC007216.1	0.18854	0.278067	0.435564
AC007216.2	0.153709	0.378002	0.536768
AC007216.4	-0.0361004	0.836882	0.901023
AC007218.1	-0.496945	0.00239075	0.0131123
AC007218.2	0.024537	0.88873	0.93322
AC007220.1	0.719329	1.12262e-06	4.7527e-05
AC007221.1	-0.711855	1.62712e-06	6.31933e-05
AC007221.2	-0.617232	7.83066e-05	0.0010067
AC007228.2	0.145812	0.403275	0.561021
AC007240.1	-0.190514	0.272973	0.430552
AC007249.1	-0.389207	0.0208373	0.0676443
AC007249.2	-0.0128326	0.941675	0.965669
AC007255.1	-0.398515	0.017731	0.0601149
AC007262.2	-0.429397	0.0100483	0.0391568
AC007272.1	0.314891	0.065409	0.157666
AC007277.1	0.150183	0.389168	0.547437
AC007285.1	-0.448858	0.00683798	0.0291002
AC007285.2	0.3493	0.0397128	0.109109
AC007292.1	-0.116903	0.503629	0.649988
AC007292.2	0.300085	0.0798652	0.181932
AC007292.3	0.260741	0.130318	0.257479
AC007298.1	0.0620519	0.723254	0.823399
AC007298.2	0.189104	0.276605	0.434059
AC007314.1	0.17331	0.319425	0.478999
AC007319.1	-0.0107173	0.951277	0.971706
AC007325.1	-0.059725	0.733247	0.830967
AC007325.2	0.639231	3.5736e-05	0.00057547
AC007325.4	0.31884	0.0619249	0.151093
AC007326.2	0.273009	0.112558	0.232011
AC007326.4	0.098712	0.572645	0.707073
AC007333.1	-0.458729	0.00557745	0.0249135
AC007333.2	-0.25792	0.134679	0.263597
AC007336.1	-0.137248	0.431742	0.587713
AC007342.4	0.213923	0.217215	0.368469
AC007344.1	0.127621	0.46503	0.617325
AC007347.1	0.0346902	0.843173	0.905441
AC007349.1	0.325891	0.0560689	0.140489
AC007349.2	0.104494	0.550253	0.689681
AC007349.3	0.203488	0.241018	0.395774
AC007349.4	0.161606	0.353684	0.513222
AC007359.1	0.0933534	0.59376	0.724339
AC007362.1	0.0683276	0.696531	0.804247
AC007364.1	0.0170631	0.922498	0.954119
AC007365.1	-0.109288	0.532002	0.674704
AC007368.2	-0.617655	7.7177e-05	0.000996795
AC007370.1	0.184874	0.287689	0.445777
AC007370.2	0.308264	0.071602	0.168208
AC007375.3	0.118313	0.49846	0.646053
AC007376.2	0.659537	1.63749e-05	0.000325037
AC007378.1	-0.0057817	0.973704	0.984928
AC007383.2	0.139607	0.423792	0.580363
AC007384.1	0.180502	0.29944	0.458324
AC007388.1	-0.583811	0.000231767	0.00225822
AC007389.3	-0.566325	0.000390657	0.00333732
AC007389.5	-0.469446	0.00444033	0.0209726
AC007402.1	-0.356632	0.0354704	0.100644
AC007405.1	0.437153	0.00864175	0.0349527
AC007405.3	0.173028	0.320225	0.479784
AC007406.3	0.564915	0.000406944	0.00344146
AC007422.2	0.147363	0.398236	0.556047
AC007431.1	0.291059	0.0898208	0.197818
AC007448.3	0.153568	0.378445	0.537149
AC007450.1	-0.102237	0.558942	0.69695
AC007463.1	0.347889	0.0405738	0.110772
AC007485.1	-0.222243	0.199431	0.347113
AC007491.1	0.36326	0.0319604	0.0931533
AC007493.1	0.290777	0.0901466	0.1983
AC007494.2	-0.518238	0.0014276	0.00888203
AC007495.1	-0.604541	0.000119941	0.00138409
AC007495.2	-0.198834	0.252177	0.408319
AC007496.1	-0.158644	0.362691	0.522192
AC007496.2	0.0394848	0.821824	0.891282
AC007513.1	0.298815	0.081211	0.184031
AC007529.2	0.215756	0.213206	0.363559
AC007533.1	-0.393156	0.0194683	0.0642839
AC007541.1	-0.00521764	0.976269	0.986227
AC007552.2	-0.465216	0.00486267	0.0224363
AC007557.1	-0.659537	1.63749e-05	0.000325037
AC007557.2	-0.627385	5.49271e-05	0.000787553
AC007557.3	-0.70565	2.19526e-06	7.63795e-05
AC007557.4	-0.7292	6.75076e-07	3.41603e-05
AC007563.1	-0.566325	0.000390657	0.00333732
AC007563.2	-0.738225	4.15847e-07	2.51778e-05
AC007566.1	0.306994	0.0728384	0.170362
AC007569.1	0.346338	0.0415384	0.112574
AC007601.1	0.255805	0.138019	0.26828
AC007601.2	0.210821	0.224116	0.376537
AC007603.1	0.24997	0.147549	0.281263
AC007608.1	0.485274	0.00312848	0.0160658
AC007610.1	0.3438	0.0431566	0.115884
AC007610.2	0.293739	0.0867708	0.192909
AC007611.1	0.478189	0.00366681	0.0181898
AC007613.1	-0.0623296	0.722064	0.822631
AC007614.1	-0.444627	0.00744866	0.0311165
AC007619.1	-0.0802388	0.646809	0.766792
AC007620.3	-0.33139	0.0518137	0.132656
AC007622.2	0.142145	0.41533	0.572448
AC007638.1	0.121839	0.485656	0.635907
AC007638.2	-0.175425	0.313462	0.472871
AC007652.1	0.235922	0.172444	0.313586
AC007656.1	-0.631334	4.76889e-05	0.000714819
AC007663.2	0.305866	0.0739515	0.172195
AC007663.3	-0.186566	0.283222	0.441172
AC007666.1	0.728354	7.05757e-07	3.5199e-05
AC007673.1	-0.616527	8.02224e-05	0.00102609
AC007679.1	0.408809	0.0147556	0.052304
AC007681.1	-0.221961	0.200016	0.347871
AC007686.2	0.0861615	0.622618	0.747865
AC007686.3	-0.0389207	0.82433	0.892777
AC007687.1	-0.405565	0.0156441	0.0547463
AC007728.1	-0.065996	0.706419	0.81087
AC007728.2	-0.157375	0.366592	0.525816
AC007731.1	0.0886998	0.612367	0.739942
AC007731.4	0.212372	0.220647	0.372423
AC007731.5	0.0346902	0.843173	0.905441
AC007743.1	-0.270471	0.116074	0.237021
AC007749.1	-0.699868	2.88237e-06	9.40331e-05
AC007750.1	0.572248	0.000328411	0.00293013
AC007773.1	-0.271176	0.115089	0.235617
AC007785.1	0.613566	8.87383e-05	0.00111093
AC007785.3	0.605246	0.000117189	0.00136083
AC007786.1	-0.359171	0.0340908	0.0977498
AC007787.1	0.123249	0.480582	0.631141
AC007795.1	-0.0551377	0.753072	0.844154
AC007823.1	0.336467	0.0481184	0.125702
AC007834.1	0.0266522	0.879205	0.926798
AC007846.2	0.0951866	0.586498	0.718325
AC007848.1	0.336044	0.0484181	0.126342
AC007861.1	0.212513	0.220333	0.372052
AC007876.1	0.249882	0.147696	0.281389
AC007878.1	0.162734	0.350289	0.509602
AC007879.1	0.0255241	0.884283	0.930206
AC007879.3	-0.0114224	0.948076	0.969686
AC007881.2	0.057676	0.742082	0.836331
AC007881.3	0.115916	0.507264	0.653098
AC007906.2	0.124659	0.475536	0.626711
AC007920.1	-0.315879	0.0645239	0.156035
AC007920.2	-0.0647269	0.711822	0.81498
AC007922.1	-0.118595	0.497429	0.645441
AC007922.3	0.135235	0.43859	0.593418
AC007923.1	-0.525007	0.00120322	0.00784882
AC007923.4	-0.412475	0.0138028	0.0497079
AC007938.1	-0.651922	2.20903e-05	0.000402737
AC007938.2	-0.306289	0.0735325	0.171493
AC007938.3	0.0424462	0.808699	0.882918
AC007950.1	0.207436	0.231814	0.385476
AC007952.3	0.357197	0.03516	0.099978
AC007952.4	-0.292188	0.0885267	0.195871
AC007952.8	0.232678	0.178594	0.321522
AC007953.1	0.024255	0.890001	0.933812
AC007953.2	0.236063	0.17218	0.313209
AC007966.1	0.148491	0.394594	0.552715
AC007991.3	0.319263	0.0615605	0.150456
AC007993.2	0.209411	0.227302	0.380322
AC007993.3	0.090533	0.605007	0.733286
AC007998.4	-0.282316	0.100348	0.213721
AC008011.2	-0.158403	0.363431	0.52303
AC008014.1	-0.790401	1.62541e-08	3.44066e-06
AC008033.3	-0.00479458	0.978192	0.987487
AC008040.1	0.115493	0.508825	0.654804
AC008050.1	0.710445	1.7429e-06	6.62064e-05
AC008056.1	-0.215333	0.214126	0.364635
AC008056.2	-0.5628	0.000432507	0.00358226
AC008060.1	0.352543	0.0377883	0.105176
AC008060.3	0.391464	0.0200456	0.0657515
AC008063.1	0.598465	0.00014617	0.0015939
AC008067.1	-0.141158	0.418609	0.57551
AC008073.1	-0.0606374	0.729323	0.82784
AC008073.2	0.0358184	0.838139	0.901816
AC008073.3	-0.109993	0.529342	0.672839
AC008074.1	-0.122121	0.484639	0.634995
AC008074.3	-0.229999	0.18379	0.328192
AC008079.1	-0.110275	0.528281	0.672106
AC008079.2	0.31193	0.0681219	0.162412
AC008080.1	0.541788	0.00077529	0.00558845
AC008080.2	0.247485	0.15175	0.286866
AC008080.3	0.282034	0.100703	0.214131
AC008080.4	0.415155	0.0131397	0.0479236
AC008083.1	-0.832848	5.45064e-10	4.58019e-07
AC008083.2	-0.722995	9.31709e-07	4.22852e-05
AC008083.3	-0.69845	3.07853e-06	9.88052e-05
AC008105.1	-0.0689574	0.693868	0.802175
AC008105.3	0.0967378	0.580385	0.713579
AC008109.1	0.090533	0.605007	0.733286
AC008115.2	-0.103536	0.553935	0.692808
AC008115.4	0.292047	0.0886877	0.196117
AC008121.2	-0.103084	0.555676	0.694345
AC008124.1	0.464652	0.00492152	0.02264
AC008127.1	-0.605951	0.000114494	0.0013385
AC008154.2	-0.462113	0.005194	0.0235921
AC008164.1	-0.569004	0.000361304	0.00315359
AC008175.1	0.15667	0.36877	0.527848
AC008243.1	0.0583811	0.739038	0.834223
AC008264.2	-0.0533045	0.761039	0.84924
AC008267.5	0.0197424	0.910374	0.947019
AC008269.1	-0.325468	0.0564073	0.141069
AC008269.2	-0.48242	0.00333648	0.0169049
AC008277.1	-0.231409	0.181042	0.324538
AC008278.1	0.376234	0.0259102	0.0799121
AC008278.2	0.209552	0.226982	0.380039
AC008280.3	0.247626	0.15151	0.286587
AC008392.1	0.289508	0.0916239	0.2005
AC008393.1	-0.292329	0.088366	0.19564
AC008397.1	-0.622168	6.6009e-05	0.00089683
AC008397.2	-0.457037	0.00577814	0.0256365
AC008403.3	-0.106186	0.543778	0.684225
AC008415.1	0.454357	0.00610858	0.0267094
AC008429.1	0.468882	0.00449474	0.0211289
AC008434.1	0.268215	0.119268	0.241674
AC008438.1	0.353671	0.037137	0.103853
AC008438.2	0.0363824	0.835625	0.900473
AC008440.1	-0.227602	0.188529	0.334478
AC008440.3	-0.331813	0.0514974	0.131956
AC008443.3	-0.098289	0.5743	0.708454
AC008443.4	0.659537	1.63749e-05	0.000325037
AC008443.5	0.176413	0.310704	0.470091
AC008443.6	0.287675	0.0937904	0.203745
AC008448.1	-0.194463	0.262968	0.420149
AC008456.1	-0.310894	0.0690914	0.164033
AC008464.1	0.36326	0.0319604	0.0931533
AC008467.1	0.147222	0.398693	0.556348
AC008474.1	0.0434333	0.804336	0.880094
AC008481.3	0.196296	0.258407	0.415013
AC008494.2	-0.0420231	0.810571	0.883918
AC008494.3	0.0476638	0.785702	0.867302
AC008496.2	0.568581	0.000365804	0.00317886
AC008507.2	-0.00705086	0.967935	0.981527
AC008514.1	0.300085	0.0798652	0.181932
AC008517.1	0.104071	0.551877	0.691061
AC008522.1	-0.04668	0.790025	0.870151
AC008525.1	0.375106	0.0263957	0.080995
AC008534.1	-0.691266	4.27268e-06	0.000123676
AC008537.1	0.287957	0.0934545	0.203095
AC008537.2	0.407681	0.0150597	0.0531305
AC008537.4	0.373555	0.0270754	0.0824784
AC008543.1	0.422064	0.0115523	0.0434957
AC008543.4	0.2912	0.0896583	0.197633
AC008549.2	0.56844	0.000367315	0.003187
AC008554.1	-0.420372	0.0119252	0.0445489
AC008555.2	0.252844	0.142798	0.274718
AC008555.5	0.104071	0.551877	0.691061
AC008567.2	0.18163	0.296378	0.454995
AC008568.1	0.212372	0.220647	0.372423
AC008572.1	-0.0214346	0.902727	0.941961
AC008574.1	-0.766428	7.99094e-08	8.58872e-06
AC008575.1	0.744994	2.85407e-07	1.96977e-05
AC008581.2	-0.160055	0.358385	0.517983
AC008591.1	-0.631475	4.74472e-05	0.00071235
AC008592.2	0.266946	0.121094	0.244302
AC008592.4	0.0274984	0.8754	0.924474
AC008592.5	-0.20518	0.237044	0.39145
AC008601.1	0.335903	0.0485183	0.126449
AC008608.2	0.0559838	0.749403	0.841947
AC008610.1	-0.237332	0.169818	0.310378
AC008629.1	0.00761493	0.965371	0.980361
AC008632.1	0.132697	0.447311	0.601169
AC008635.1	0.0298956	0.864633	0.918068
AC008637.1	0.293739	0.0867708	0.192909
AC008649.2	0.224374	0.195044	0.342154
AC008662.1	0.202078	0.244364	0.399777
AC008663.1	-0.131146	0.452686	0.606102
AC008663.2	-0.157939	0.364855	0.524274
AC008663.3	0.0260882	0.881743	0.928627
AC008667.1	-0.150042	0.389618	0.547876
AC008667.3	-0.101955	0.560033	0.697933
AC008676.1	0.0662781	0.705221	0.810132
AC008687.1	0.241562	0.162112	0.300813
AC008687.4	-0.040754	0.816193	0.887257
AC008687.8	0.437294	0.00861782	0.0348762
AC008691.1	-0.221256	0.201486	0.34944
AC008695.1	0.272163	0.113721	0.233644
AC008700.1	-0.43109	0.00972589	0.0382497
AC008705.1	0.355363	0.036177	0.102043
AC008708.2	0.32025	0.0607167	0.148932
AC008728.1	0.622027	6.63347e-05	0.000898174
AC008731.1	0.430243	0.00988598	0.0386709
AC008734.1	0.111122	0.525101	0.669228
AC008735.2	0.0706496	0.686732	0.797082
AC008735.4	0.0995581	0.569343	0.704375
AC008736.1	0.296136	0.0841099	0.188672
AC008736.2	0.211103	0.223483	0.375768
AC008738.2	-0.169221	0.331152	0.490588
AC008739.1	0.249741	0.147932	0.281761
AC008741.2	-0.302764	0.0770807	0.177426
AC008742.1	-0.201655	0.245374	0.400956
AC008747.1	-0.242691	0.1601	0.298258
AC008750.3	-0.104572	0.549954	0.689494
AC008750.7	0.00225628	0.989737	0.993499
AC008750.8	0.0540096	0.757971	0.847249
AC008752.1	0.0179092	0.918668	0.952145
AC008752.2	0.192488	0.26794	0.425323
AC008758.1	0.603836	0.000122751	0.0014054
AC008758.2	0.171477	0.324649	0.484293
AC008758.4	0.23296	0.178053	0.320902
AC008758.5	-0.0379336	0.828718	0.895746
AC008758.6	-0.155542	0.372271	0.531296
AC008759.2	-0.0669832	0.702227	0.807831
AC008761.2	0.306571	0.0732543	0.17106
AC008763.1	0.113378	0.516669	0.661766
AC008763.3	-0.00648679	0.970499	0.98294
AC008764.1	0.435461	0.0089334	0.0358707
AC008764.2	0.585221	0.000221923	0.00218534
AC008764.6	-0.0174861	0.920583	0.953133
AC008764.8	0.0320109	0.855153	0.912791
AC008770.1	0.433628	0.00925877	0.0368253
AC008770.2	0.193758	0.264737	0.422027
AC008771.1	0.250164	0.147224	0.280779
AC008780.1	-0.49497	0.00250369	0.0135733
AC008780.2	-0.361427	0.0329015	0.0951663
AC008781.1	-0.169362	0.330743	0.490219
AC008781.2	0.0313058	0.858311	0.914753
AC008794.1	0.395412	0.0187203	0.062589
AC008825.1	0.0289085	0.869063	0.920552
AC008840.1	0.640782	3.37348e-05	0.000551897
AC008852.1	-0.391182	0.0201431	0.0659701
AC008870.4	0.0200244	0.909099	0.946225
AC008871.1	0.188258	0.278799	0.436268
AC008875.1	-0.102237	0.558942	0.69695
AC008878.1	0.0716367	0.682581	0.793859
AC008878.3	0.0729059	0.677258	0.789855
AC008883.1	-0.100997	0.563748	0.700904
AC008883.2	-0.429115	0.0101029	0.0393253
AC008892.1	0.216743	0.211068	0.360891
AC008894.1	0.126774	0.468019	0.619927
AC008894.2	-0.378631	0.024903	0.0775126
AC008897.2	0.0304597	0.862103	0.916575
AC008897.3	-0.101955	0.560033	0.697933
AC008906.1	0.300508	0.0794204	0.181187
AC008906.2	0.0458306	0.793763	0.872692
AC008915.2	-0.0232678	0.894452	0.936498
AC008937.1	0.0545737	0.75552	0.845668
AC008937.2	0.559274	0.000478298	0.00387473
AC008937.3	0.307276	0.0725622	0.169859
AC008938.1	0.137633	0.43044	0.586282
AC008946.1	-0.016781	0.923775	0.955048
AC008948.1	0.147363	0.398236	0.556047
AC008957.1	0.173733	0.318227	0.477797
AC008966.1	-0.119442	0.494344	0.643213
AC008966.2	0.727085	7.54183e-07	3.67548e-05
AC008972.2	-0.36594	0.0306245	0.0901887
AC008982.1	0.365658	0.0307629	0.0904523
AC008991.1	0.057817	0.741472	0.83595
AC008992.1	0.204193	0.239357	0.393932
AC009005.1	0.198693	0.252521	0.40878
AC009019.1	0.717495	1.23094e-06	5.07947e-05
AC009021.1	0.427423	0.0104359	0.0402821
AC009021.2	0.278791	0.104849	0.220629
AC009035.1	-0.024396	0.889365	0.933499
AC009041.1	0.0533045	0.761039	0.84924
AC009041.2	-0.242409	0.160601	0.298951
AC009053.2	-0.0580991	0.740255	0.835019
AC009053.3	-0.138056	0.429011	0.584996
AC009055.1	0.100263	0.566597	0.702609
AC009055.2	-0.226756	0.190221	0.336406
AC009060.1	0.0300367	0.864	0.917572
AC009061.2	0.176554	0.310311	0.469676
AC009063.1	-0.240716	0.163632	0.302461
AC009063.2	-0.136082	0.435704	0.590868
AC009063.3	0.0098712	0.955119	0.974303
AC009065.3	0.197424	0.255626	0.411906
AC009065.4	-0.148491	0.394594	0.552715
AC009065.8	0.448435	0.00689705	0.0292977
AC009081.1	-0.479317	0.00357607	0.0178193
AC009086.2	0.222666	0.198554	0.346066
AC009087.1	0.28415	0.0980666	0.210349
AC009088.1	0.296841	0.0833394	0.187444
AC009090.3	0.073611	0.674308	0.787938
AC009093.1	0.207718	0.231165	0.384721
AC009093.2	0.30911	0.0707868	0.166915
AC009093.4	-0.164567	0.344814	0.503963
AC009093.5	0.245793	0.15466	0.290623
AC009097.2	-0.479599	0.00355369	0.0177396
AC009097.3	0.327442	0.0548416	0.138376
AC009097.4	-0.0279214	0.873498	0.923204
AC009102.2	-0.343236	0.043523	0.116631
AC009107.1	0.211949	0.221589	0.373627
AC009107.2	0.377362	0.0254321	0.0787441
AC009108.3	0.299521	0.0804612	0.182809
AC009113.1	-0.134389	0.441487	0.595912
AC009117.2	0.0267933	0.87857	0.926376
AC009117.3	0.175002	0.314649	0.47412
AC009118.3	0.531776	0.0010105	0.0068461
AC009119.1	-0.181348	0.297142	0.455864
AC009119.2	0.335762	0.0486187	0.126615
AC009120.3	0.45887	0.005561	0.024856
AC009120.4	0.135377	0.438108	0.59294
AC009120.5	-0.211667	0.222219	0.374302
AC009121.1	-0.139787	0.423188	0.579851
AC009121.2	-0.28556	0.0963386	0.207816
AC009123.1	-0.23987	0.165163	0.304419
AC009126.1	0.389772	0.020637	0.0672301
AC009133.1	0.0778415	0.656705	0.774022
AC009133.3	0.073752	0.673718	0.787448
AC009134.1	-0.539711	0.00081966	0.0058549
AC009139.2	0.512033	0.00166474	0.00995758
AC009142.1	-0.22464	0.1945	0.341663
AC009148.1	-0.272304	0.113527	0.233383
AC009154.1	0.098289	0.5743	0.708454
AC009158.1	0.369747	0.0288051	0.086325
AC009163.2	-0.0709316	0.685545	0.796237
AC009163.4	0.151311	0.385574	0.543899
AC009163.6	-0.477625	0.00371293	0.0183496
AC009163.7	0.428833	0.0101578	0.0394945
AC009167.1	-0.123108	0.481088	0.631507
AC009171.2	-0.215333	0.214126	0.364635
AC009185.1	-0.236204	0.171916	0.312873
AC009226.1	0.295995	0.0842647	0.188928
AC009227.1	0.0356773	0.838768	0.902318
AC009227.2	0.206872	0.233114	0.386895
AC009228.1	-0.0714957	0.683174	0.794115
AC009229.1	0.427423	0.0104359	0.0402821
AC009229.2	0.172746	0.321027	0.480544
AC009229.3	0.433487	0.00928421	0.0368788
AC009234.1	-0.567312	0.000379605	0.00326807
AC009237.14	0.0437153	0.80309	0.879321
AC009237.15	0.0148068	0.932721	0.960287
AC009242.1	0.0875717	0.616914	0.743655
AC009262.1	-0.120711	0.489735	0.639406
AC009264.1	0.499624	0.00224461	0.0125364
AC009269.3	0.090533	0.605007	0.733286
AC009271.1	-0.372003	0.0277695	0.0840664
AC009275.1	-0.390195	0.0204878	0.0668777
AC009276.1	0.585785	0.000218091	0.00215911
AC009283.1	-0.373978	0.0268886	0.0820717
AC009292.1	0.31851	0.0622106	0.151657
AC009299.3	0.250588	0.146519	0.279761
AC009303.2	0.326032	0.0559564	0.140296
AC009303.3	0.122403	0.483623	0.634024
AC009309.1	-0.122544	0.483116	0.633658
AC009312.1	0.410219	0.0143828	0.0512774
AC009313.1	0.404296	0.0160037	0.0556816
AC009318.1	0.255382	0.138695	0.269045
AC009318.2	0.288803	0.0924526	0.20166
AC009318.3	0.0906741	0.604443	0.733082
AC009318.4	0.311084	0.068913	0.163764
AC009320.1	-0.111686	0.522987	0.667576
AC009365.1	-0.134248	0.44197	0.596333
AC009365.3	-0.34239	0.0440773	0.117616
AC009387.1	0.353812	0.0370562	0.103721
AC009396.1	-0.178669	0.304457	0.463343
AC009396.2	-0.0812259	0.642752	0.763646
AC009396.3	-0.0267933	0.87857	0.926376
AC009403.1	-0.0689574	0.693868	0.802175
AC009404.1	0.0157939	0.928247	0.957636
AC009411.2	-0.21016	0.225605	0.378373
AC009414.2	-0.223935	0.195941	0.343173
AC009435.1	-0.0638808	0.715431	0.817459
AC009446.1	-0.0916612	0.600497	0.729926
AC009468.1	0.0449876	0.797476	0.875541
AC009478.1	-0.465921	0.00478997	0.0221672
AC009480.1	-0.495675	0.00246283	0.0134121
AC009486.1	-0.0547147	0.754908	0.845358
AC009495.1	0.0528814	0.762881	0.850474
AC009495.2	-0.024678	0.888094	0.932906
AC009495.3	-0.173169	0.319825	0.479366
AC009501.1	0.276817	0.107435	0.224555
AC009502.1	0.271035	0.115286	0.23588
AC009505.1	0.203206	0.241685	0.396493
AC009506.1	-0.0427282	0.807452	0.882077
AC009509.1	-0.278791	0.104849	0.220629
AC009509.4	-0.0421641	0.809947	0.883515
AC009518.1	-0.106609	0.542165	0.683157
AC009542.1	0.234794	0.174566	0.316282
AC009549.1	0.505688	0.00194234	0.0112164
AC009554.1	0.596785	0.000154278	0.00165884
AC009558.1	-0.114365	0.513001	0.658558
AC009563.1	-0.205603	0.236057	0.390285
AC009567.1	0.0282034	0.872231	0.922462
AC009570.1	-0.106609	0.542165	0.683157
AC009597.1	0.435038	0.00900761	0.0360955
AC009623.1	0.0321519	0.854521	0.912327
AC009630.1	0.39372	0.019279	0.0638566
AC009646.2	0.0177682	0.919306	0.952415
AC009652.1	0.299238	0.0807605	0.183219
AC009652.2	0.563364	0.000425554	0.00354373
AC009654.1	0.178951	0.303681	0.46257
AC009686.1	-0.143414	0.411134	0.568276
AC009690.1	-0.327301	0.0549523	0.138542
AC009690.2	-0.0927893	0.596002	0.725925
AC009690.3	-0.599041	0.000143479	0.00157384
AC009716.1	-0.182758	0.293337	0.451702
AC009720.1	-0.0228448	0.896361	0.937788
AC009720.2	-0.000846103	0.996151	0.997626
AC009779.2	-0.300085	0.0798652	0.181932
AC009779.3	0.561389	0.000450333	0.00370666
AC009779.5	0.00747391	0.966012	0.980617
AC009802.1	-0.375529	0.0262128	0.0805764
AC009803.1	0.0834822	0.633516	0.756563
AC009803.2	0.480728	0.00346538	0.0174085
AC009806.1	0.609476	0.000101835	0.00123099
AC009812.1	-0.408809	0.0147556	0.052304
AC009812.3	0.182617	0.293716	0.45216
AC009812.4	-0.0730469	0.676668	0.789498
AC009831.1	-0.0795337	0.649714	0.768657
AC009869.1	0.113237	0.517194	0.662255
AC009902.2	0.0521764	0.765954	0.852597
AC009902.3	-0.483125	0.00328402	0.016694
AC009908.1	-0.142427	0.414395	0.571644
AC009948.1	-0.251575	0.144882	0.277573
AC009948.3	0.00197424	0.99102	0.994282
AC009948.4	-0.0338441	0.846953	0.907706
AC009950.1	0.367068	0.0300759	0.0889509
AC009951.2	-0.312494	0.0675985	0.161526
AC009955.1	-0.253126	0.142337	0.274041
AC009955.2	-0.327442	0.0548416	0.138376
AC009955.3	-0.0232678	0.894452	0.936498
AC009955.4	0.0384977	0.82621	0.89401
AC009961.1	-0.0454075	0.795626	0.874151
AC009962.1	-0.337313	0.0475236	0.124523
AC009965.1	-0.290918	0.0899836	0.198114
AC009970.1	0.204757	0.238033	0.392453
AC009971.1	-0.605528	0.000116104	0.00135106
AC009975.1	0.318558	0.0621688	0.151569
AC009975.2	-0.24678	0.152958	0.288382
AC009987.1	0.321237	0.059882	0.147406
AC010082.1	-0.235217	0.173768	0.315414
AC010096.1	-0.0280624	0.872864	0.922851
AC010099.4	0.144543	0.407425	0.564951
AC010105.1	0.1248	0.475033	0.626315
AC010127.1	0.80817	4.34618e-09	1.54244e-06
AC010132.1	-0.402463	0.0165354	0.0569599
AC010132.3	0.0561248	0.748792	0.841568
AC010132.4	-0.251011	0.145816	0.278822
AC010145.1	0.293175	0.0874062	0.193933
AC010149.1	0.0552787	0.75246	0.843911
AC010157.1	-0.360581	0.0333435	0.0961338
AC010163.1	-0.34239	0.0440773	0.117616
AC010168.1	0.0932124	0.59432	0.724576
AC010173.1	-0.1248	0.475033	0.626315
AC010175.1	-0.00775595	0.96473	0.979889
AC010181.1	0.216663	0.211242	0.361165
AC010183.2	0.275971	0.108558	0.226288
AC010196.1	-0.101109	0.563311	0.700413
AC010198.1	0.0392028	0.823077	0.892117
AC010201.1	-0.347607	0.0407478	0.111127
AC010201.2	-0.366645	0.0302806	0.0894326
AC010203.2	0.279073	0.104483	0.220044
AC010205.1	0.256087	0.13757	0.26782
AC010207.1	0.0174861	0.920583	0.953133
AC010226.1	-0.0971608	0.578722	0.712262
AC010230.1	-0.728354	7.05757e-07	3.5199e-05
AC010235.1	0.0879947	0.615207	0.742371
AC010240.3	-0.0833412	0.634091	0.756827
AC010245.2	0.38963	0.0206869	0.0673137
AC010247.2	0.150747	0.387368	0.545681
AC010255.3	-0.148773	0.393687	0.551834
AC010261.1	0.255964	0.137766	0.268031
AC010261.2	0.0854564	0.625479	0.750033
AC010266.1	-0.488907	0.00288014	0.0150777
AC010266.2	-0.325045	0.0567474	0.14169
AC010267.1	-0.0771364	0.659626	0.776212
AC010271.2	0.227038	0.189656	0.335748
AC010273.1	0.118736	0.496914	0.645075
AC010273.2	0.422205	0.0115217	0.0434217
AC010275.1	0.0643038	0.713626	0.816069
AC010280.1	-0.0745981	0.670185	0.785105
AC010280.2	-0.174861	0.315046	0.474485
AC010280.3	-0.106186	0.543778	0.684225
AC010285.1	-0.26201	0.12839	0.254541
AC010300.1	0.118313	0.49846	0.646053
AC010307.2	0.10816	0.536269	0.678503
AC010307.3	0.0613425	0.726296	0.825722
AC010307.4	0.109852	0.529874	0.673299
AC010319.2	0.289367	0.0917892	0.200655
AC010319.4	0.360581	0.0333435	0.0961338
AC010320.1	0.0314468	0.857679	0.914361
AC010320.2	0.216884	0.210764	0.360549
AC010320.3	0.0678293	0.698641	0.805643
AC010320.4	0.0114224	0.948076	0.969686
AC010323.1	0.0995581	0.569343	0.704375
AC010325.1	0.367914	0.0296697	0.0881162
AC010325.2	0.395694	0.0186285	0.0623648
AC010326.2	0.240998	0.163124	0.301925
AC010327.3	0.0338441	0.846953	0.907706
AC010327.4	0.0619065	0.723877	0.823749
AC010328.1	-0.136928	0.432829	0.588523
AC010329.1	-0.209411	0.227302	0.380322
AC010331.1	-0.0963147	0.582049	0.714992
AC010333.1	0.210539	0.224751	0.377192
AC010333.2	0.437153	0.00864175	0.0349527
AC010333.3	0.58776	0.000205141	0.00205958
AC010335.1	0.0785466	0.653788	0.77193
AC010336.1	-0.24396	0.157858	0.295132
AC010336.2	-0.0231268	0.895088	0.936952
AC010343.3	0.246075	0.154172	0.289962
AC010359.1	-0.142145	0.41533	0.572448
AC010395.1	0.207013	0.232788	0.386471
AC010401.1	0.282598	0.0999945	0.213165
AC010401.2	0.234371	0.175366	0.317339
AC010406.1	-0.550813	0.000606222	0.00460185
AC010420.1	-0.168175	0.334193	0.49338
AC010422.1	-0.230422	0.182962	0.327156
AC010422.2	0.0884178	0.613502	0.740927
AC010422.3	0.462254	0.00517853	0.0235372
AC010422.6	-0.118313	0.49846	0.646053
AC010425.1	0.0390618	0.823703	0.892517
AC010451.1	-0.0280624	0.872864	0.922851
AC010468.2	-0.310238	0.0697112	0.165109
AC010487.3	-0.0851744	0.626624	0.75092
AC010491.1	-0.272868	0.112751	0.232253
AC010501.1	0.219423	0.205341	0.354244
AC010504.1	0.266099	0.122322	0.246064
AC010511.1	0.000141017	0.999359	0.999539
AC010519.1	0.192572	0.267727	0.425278
AC010522.1	0.0730469	0.676668	0.789498
AC010525.1	0.392028	0.0198516	0.0652542
AC010528.1	-0.119301	0.494858	0.643459
AC010531.1	0.194745	0.262263	0.419288
AC010531.3	0.00719188	0.967294	0.981092
AC010531.5	0.222243	0.199431	0.347113
AC010531.6	0.126915	0.46752	0.619444
AC010536.1	0.0187553	0.914839	0.949775
AC010536.3	-0.0169221	0.923137	0.954566
AC010538.1	-0.313622	0.0665611	0.159721
AC010542.1	-0.100545	0.565501	0.70216
AC010542.3	0.170631	0.327078	0.486869
AC010542.4	-0.214064	0.216904	0.3681
AC010542.5	-0.294021	0.0864544	0.192437
AC010547.1	-0.383285	0.02304	0.0730338
AC010551.3	0.0403309	0.818069	0.888426
AC010601.1	0.275266	0.1095	0.227808
AC010605.1	0.0369465	0.833112	0.898848
AC010608.1	-0.124518	0.476039	0.627076
AC010615.4	-0.310943	0.0690455	0.163938
AC010616.1	0.270471	0.116074	0.237021
AC010616.2	0.674062	9.03219e-06	0.000208372
AC010618.2	0.132838	0.446824	0.600864
AC010618.3	0.165836	0.341054	0.500208
AC010619.1	0.177541	0.30757	0.466827
AC010624.2	0.670255	1.05899e-05	0.000234363
AC010624.3	0.350569	0.0389505	0.10759
AC010632.1	-0.0317289	0.856416	0.913717
AC010636.1	-0.232537	0.178864	0.321926
AC010636.2	-0.555326	0.000534657	0.00419644
AC010642.2	0.0205885	0.906549	0.94467
AC010643.1	0.0458306	0.793763	0.872692
AC010646.1	0.204898	0.237703	0.392188
AC010649.1	-0.0100122	0.954479	0.973865
AC010654.1	0.0468177	0.789419	0.869641
AC010680.1	-0.114788	0.511433	0.657215
AC010680.2	-0.1719	0.323439	0.483215
AC010680.4	-0.102943	0.55622	0.694868
AC010680.5	-0.274842	0.110069	0.228699
AC010722.1	-0.0383594	0.826825	0.894409
AC010731.2	0.0810849	0.643331	0.764007
AC010731.3	-0.133261	0.445365	0.599542
AC010735.2	0.554339	0.000549636	0.00428611
AC010737.1	0.195168	0.261208	0.418204
AC010745.2	0.293175	0.0874062	0.193933
AC010754.1	0.663486	1.39739e-05	0.000289608
AC010761.1	0.0602143	0.731142	0.829225
AC010761.3	0.0991351	0.570993	0.705724
AC010776.1	-0.507099	0.00187733	0.0109094
AC010776.2	-0.476389	0.00381573	0.0187374
AC010776.3	-0.507497	0.00185933	0.0108454
AC010789.1	-0.0832001	0.634667	0.757156
AC010809.1	0.36044	0.0334176	0.0962874
AC010809.2	0.415578	0.0130375	0.047626
AC010809.3	0.286406	0.0953131	0.206133
AC010834.2	0.0613425	0.726296	0.825722
AC010834.3	0.298956	0.0810606	0.18378
AC010857.1	0.580004	0.000260326	0.00246041
AC010864.1	0.0379336	0.828718	0.895746
AC010880.1	0.237473	0.169557	0.310105
AC010883.1	0.229858	0.184066	0.328558
AC010884.1	0.186284	0.283963	0.441905
AC010889.1	-0.0668652	0.702728	0.808351
AC010890.1	-0.54066	0.000799114	0.00573484
AC010891.1	-0.215615	0.213512	0.36388
AC010894.2	0.0286265	0.87033	0.92133
AC010894.3	0.761493	1.08379e-07	1.03277e-05
AC010904.2	-0.147504	0.39778	0.555746
AC010907.2	0.00267933	0.987812	0.992465
AC010931.2	-0.130441	0.45514	0.608507
AC010931.3	0.272022	0.113916	0.233819
AC010967.1	-0.372144	0.0277058	0.0839102
AC010969.1	-0.348736	0.0400554	0.109713
AC010969.2	0.0939174	0.591521	0.722435
AC010973.1	-0.0731879	0.676077	0.789108
AC010975.1	-0.477766	0.00370135	0.018312
AC010976.1	0.508367	0.00182055	0.0106866
AC010978.1	0.2912	0.0896583	0.197633
AC010980.2	-0.379336	0.024613	0.0767478
AC010983.1	-0.822835	1.31491e-09	7.44133e-07
AC010997.3	-0.149901	0.390069	0.54826
AC010997.4	-0.219282	0.20564	0.354649
AC010997.5	-0.0547147	0.754908	0.845358
AC010998.1	0.197424	0.255626	0.411906
AC010998.2	0.443922	0.00755485	0.0314511
AC010999.2	-0.147927	0.396413	0.554283
AC011005.1	0.434192	0.0091576	0.0365119
AC011008.1	-0.0119865	0.945515	0.968032
AC011043.1	-0.0713547	0.683766	0.794537
AC011043.2	0.0681161	0.697426	0.804701
AC011092.2	-0.320109	0.0608366	0.14916
AC011120.1	0.0301777	0.863368	0.917392
AC011124.1	0.555185	0.000536774	0.00421068
AC011124.2	0.365799	0.0306936	0.0902965
AC011131.1	-0.0142427	0.935279	0.961706
AC011196.1	-0.587619	0.000206043	0.00206714
AC011228.1	0.631052	4.81758e-05	0.000717848
AC011239.1	-0.247626	0.15151	0.286587
AC011247.1	-0.609194	0.0001028	0.00123779
AC011247.2	-0.348594	0.0401414	0.109873
AC011284.1	0.0322952	0.85388	0.911969
AC011287.1	-0.684638	5.7347e-06	0.000152467
AC011287.2	-0.629219	5.14516e-05	0.000752904
AC011290.1	0.0311648	0.858943	0.914899
AC011294.1	0.40895	0.014718	0.0522106
AC011306.1	-0.0799567	0.64797	0.767414
AC011330.3	0.378067	0.025137	0.0780571
AC011337.1	0.160478	0.357099	0.51669
AC011362.1	0.164003	0.346493	0.505751
AC011365.1	-0.249318	0.148643	0.282532
AC011365.2	-0.0321519	0.854521	0.912327
AC011369.1	0.290636	0.0903098	0.198548
AC011373.1	-0.147504	0.39778	0.555746
AC011374.1	0.259895	0.131615	0.259156
AC011374.2	0.0626116	0.720857	0.821694
AC011377.1	0.118172	0.498976	0.646479
AC011389.1	-0.453793	0.00618018	0.0269587
AC011389.2	-0.564915	0.000406944	0.00344146
AC011396.1	-0.032998	0.850735	0.910213
AC011396.2	0.2135	0.218147	0.369486
AC011405.1	-0.230986	0.181863	0.325716
AC011416.3	0.201232	0.246386	0.402207
AC011442.1	0.152722	0.381109	0.539522
AC011443.1	0.0637398	0.716034	0.817877
AC011444.1	-0.325609	0.0562943	0.14085
AC011444.2	-0.114788	0.511433	0.657215
AC011445.2	-0.0291906	0.867797	0.920054
AC011447.3	-0.299238	0.0807605	0.183219
AC011448.1	-0.238037	0.168516	0.308791
AC011450.1	-0.0135377	0.938477	0.963708
AC011451.1	0.265958	0.122528	0.246334
AC011452.1	0.14003	0.422375	0.579051
AC011453.1	0.335057	0.0491231	0.127545
AC011455.2	0.160478	0.357099	0.51669
AC011462.1	0.266522	0.121707	0.245164
AC011465.1	0.00521764	0.976269	0.986227
AC011466.2	0.497368	0.00236714	0.0130317
AC011466.3	-0.184309	0.289189	0.447375
AC011468.3	0.282316	0.100348	0.213721
AC011468.5	-0.201232	0.246386	0.402207
AC011471.2	-0.222807	0.198263	0.345819
AC011472.1	0.355081	0.0363356	0.102314
AC011472.4	0.481715	0.00338967	0.0171275
AC011473.1	0.227602	0.188529	0.334478
AC011474.2	-0.385541	0.0221792	0.0708885
AC011474.3	-0.366222	0.0304866	0.0898876
AC011476.3	0.225486	0.192781	0.33974
AC011477.3	0.241703	0.161859	0.300626
AC011477.4	-0.0541506	0.757358	0.846871
AC011479.1	0.16358	0.347756	0.50698
AC011481.1	0.0998402	0.568244	0.703644
AC011481.2	-0.118031	0.499492	0.646846
AC011483.1	0.14553	0.404195	0.561793
AC011483.2	0.352261	0.0379526	0.105496
AC011491.3	0.0782645	0.654954	0.77278
AC011498.1	0.156952	0.367898	0.526844
AC011498.3	0.474382	0.00398798	0.0193131
AC011498.4	0.255523	0.138469	0.268853
AC011498.6	0.0617655	0.724481	0.824267
AC011500.3	-0.0722008	0.680214	0.792102
AC011503.1	-0.31602	0.0643982	0.155826
AC011507.1	-0.396117	0.0184915	0.062011
AC011509.2	0.0799567	0.64797	0.767414
AC011511.1	-0.00296136	0.98653	0.991787
AC011511.2	0.216743	0.211068	0.360891
AC011511.5	-0.316866	0.0636482	0.154375
AC011523.1	0.272868	0.112751	0.232253
AC011530.1	0.0650089	0.71062	0.814142
AC011586.1	0.194886	0.261911	0.418967
AC011591.1	0.335339	0.0489208	0.127175
AC011595.1	0.299662	0.0803119	0.18259
AC011595.2	-0.18713	0.281743	0.439559
AC011601.1	0.155694	0.371799	0.530922
AC011603.2	0.286124	0.095654	0.206628
AC011604.2	0.180643	0.299056	0.457914
AC011625.1	0.462395	0.0051631	0.0234748
AC011632.1	-0.399361	0.0174689	0.0594444
AC011676.1	0.341544	0.0446373	0.118744
AC011676.2	0.457883	0.00567704	0.025289
AC011676.3	0.463768	0.005015	0.0229633
AC011700.1	0.558763	0.00048528	0.00391414
AC011747.1	0.226192	0.191356	0.337938
AC011747.2	0.714957	1.39677e-06	5.59716e-05
AC011752.1	-0.24319	0.159215	0.297128
AC011773.1	-0.375247	0.0263346	0.0808523
AC011773.3	0.0623296	0.722064	0.822631
AC011773.4	-0.429256	0.0100756	0.0392355
AC011815.1	-0.156106	0.370518	0.529339
AC011815.2	-0.000141017	0.999359	0.999539
AC011824.1	0.223653	0.19652	0.343774
AC011824.2	0.14835	0.395049	0.553016
AC011824.4	-0.15808	0.364422	0.523868
AC011825.2	-0.115916	0.507264	0.653098
AC011825.4	-0.118454	0.497945	0.645807
AC011841.1	-0.0809439	0.64391	0.764335
AC011897.1	-0.391182	0.0201431	0.0659701
AC011899.1	-0.0332801	0.849474	0.909425
AC011899.2	0.0540096	0.757971	0.847249
AC011899.3	0.0558428	0.750014	0.842361
AC011900.1	-0.346479	0.0414499	0.112433
AC011921.1	0.18572	0.28545	0.443372
AC011933.3	-0.138761	0.426634	0.582643
AC011933.4	-0.0157939	0.928247	0.957636
AC011944.1	-0.0925073	0.597124	0.727069
AC011978.2	0.683087	6.13692e-06	0.000159641
AC011990.1	0.339851	0.0457744	0.12113
AC011995.1	-0.263279	0.126484	0.252058
AC011995.2	-0.293034	0.0875656	0.194162
AC011997.1	0.0204475	0.907187	0.944908
AC012038.1	-0.124236	0.477047	0.628045
AC012050.1	-0.186989	0.282112	0.440011
AC012065.1	-0.189386	0.275876	0.433381
AC012065.3	0.299944	0.0800139	0.182181
AC012073.1	0.228589	0.186567	0.331933
AC012074.1	-0.151311	0.385574	0.543899
AC012081.1	0.342813	0.0437995	0.117145
AC012085.2	0.41318	0.0136256	0.0492875
AC012087.1	-0.416847	0.0127349	0.0468042
AC012100.2	0.348736	0.0400554	0.109713
AC012146.3	0.192912	0.266869	0.42428
AC012150.1	0.393297	0.0194209	0.0641807
AC012150.2	0.142145	0.41533	0.572448
AC012157.1	0.198411	0.253209	0.40963
AC012170.2	0.127762	0.464533	0.616871
AC012170.3	0.186284	0.283963	0.441905
AC012174.1	-0.696061	3.43668e-06	0.000106718
AC012184.2	0.467049	0.00467559	0.0217504
AC012213.1	0.104353	0.550794	0.690079
AC012213.2	0.325045	0.0567474	0.14169
AC012213.3	0.216743	0.211068	0.360891
AC012213.4	0.18572	0.28545	0.443372
AC012236.1	-0.430384	0.00985914	0.0386095
AC012254.2	0.354094	0.0368951	0.103343
AC012254.3	0.271317	0.114893	0.235337
AC012301.1	-0.528532	0.00109915	0.00731975
AC012306.2	0.0376516	0.829973	0.896578
AC012309.1	-0.322224	0.0590565	0.145788
AC012312.1	-0.395478	0.0186989	0.0625553
AC012313.1	0.485522	0.00311095	0.015999
AC012313.2	-0.174861	0.315046	0.474485
AC012313.5	0.608348	0.000105742	0.0012628
AC012313.6	0.247062	0.152474	0.287841
AC012313.8	0.0626116	0.720857	0.821694
AC012313.9	0.0726239	0.67844	0.790833
AC012322.1	0.129172	0.459577	0.612313
AC012339.1	0.0293316	0.867164	0.919875
AC012349.1	0.674767	8.76774e-06	0.000205693
AC012354.1	0.107314	0.539481	0.681137
AC012355.1	0.211103	0.223483	0.375768
AC012358.1	0.488907	0.00288014	0.0150777
AC012358.3	0.0339851	0.846323	0.907452
AC012360.1	0.13862	0.427109	0.583091
AC012360.2	-0.371439	0.0280255	0.0846657
AC012360.3	-0.143838	0.409741	0.567
AC012363.1	-0.461126	0.00530342	0.0239752
AC012363.2	0.569427	0.000356854	0.00312656
AC012368.1	-0.447448	0.00703659	0.0297718
AC012368.2	-0.368478	0.0294014	0.0876009
AC012370.2	-0.270048	0.116668	0.237936
AC012377.1	0.257497	0.135342	0.264503
AC012404.1	0.562377	0.000437788	0.00361844
AC012404.2	0.549967	0.000620548	0.00468367
AC012409.2	0.144825	0.406501	0.564037
AC012413.1	0.418398	0.0123731	0.0458575
AC012414.3	0.162593	0.350712	0.51011
AC012414.5	0.416424	0.0128351	0.0470664
AC012435.2	0.43391	0.00920807	0.0366709
AC012442.1	0.275407	0.109311	0.227483
AC012445.1	0.374401	0.0267029	0.0816936
AC012447.1	0.117749	0.500524	0.647548
AC012451.1	0.268356	0.119067	0.241442
AC012462.1	0.0965968	0.580939	0.714134
AC012462.2	0.0723418	0.679622	0.791779
AC012464.1	0.491022	0.00274358	0.0145523
AC012464.3	0.0877127	0.616345	0.743227
AC012467.1	0.0971608	0.578722	0.712262
AC012467.2	0.452665	0.00632554	0.0274374
AC012485.3	0.193194	0.266157	0.423512
AC012494.1	-0.0517533	0.767799	0.854034
AC012506.2	0.0528814	0.762881	0.850474
AC012506.3	-0.254395	0.14028	0.27138
AC012506.4	-0.499483	0.0022521	0.0125757
AC012507.2	-0.369888	0.0287395	0.0861749
AC012508.1	-0.258343	0.134018	0.262767
AC012508.2	-0.220551	0.202963	0.351364
AC012513.1	-0.552364	0.000580718	0.00446693
AC012555.1	0.040613	0.816818	0.887589
AC012555.2	-0.505124	0.00196887	0.0113271
AC012557.1	0.525007	0.00120322	0.00784882
AC012557.2	0.049356	0.77828	0.862199
AC012560.1	-0.316725	0.0637727	0.154609
AC012568.1	-0.272586	0.113139	0.232792
AC012574.1	0.478753	0.00362119	0.0179956
AC012593.1	-0.1248	0.475033	0.626315
AC012603.1	-0.111129	0.525072	0.669228
AC012613.1	-0.30361	0.0762172	0.176199
AC012613.2	-0.14835	0.395049	0.553016
AC012615.1	0.282457	0.100171	0.21341
AC012617.1	0.0212936	0.903364	0.942342
AC012625.1	-0.454075	0.00614429	0.0268444
AC012629.2	-0.040895	0.815568	0.88696
AC012636.1	0.25792	0.134679	0.263597
AC012640.1	-0.0606374	0.729323	0.82784
AC012640.2	-0.158362	0.363555	0.52303
AC012640.4	0.39513	0.0188125	0.0628063
AC012645.1	0.258061	0.134458	0.263221
AC012645.2	0.0757262	0.665484	0.780984
AC012645.4	-0.0434333	0.804336	0.880094
AC012651.1	-0.365799	0.0306936	0.0902965
AC012668.3	0.207577	0.231489	0.385075
AC013248.1	0.331108	0.0520255	0.133124
AC013269.1	0.282598	0.0999945	0.213165
AC013269.2	0.344082	0.0429743	0.115529
AC013270.1	-0.242691	0.1601	0.298258
AC013271.1	0.0468177	0.789419	0.869641
AC013275.1	0.529379	0.00107539	0.0071978
AC013356.3	0.197283	0.255972	0.412297
AC013391.1	0.356491	0.0355484	0.100814
AC013391.3	-0.25651	0.136899	0.266832
AC013394.1	0.317712	0.0629051	0.152933
AC013400.1	-0.0624706	0.721461	0.822112
AC013402.1	-0.499342	0.00225962	0.0126075
AC013402.3	-0.368619	0.0293347	0.0874302
AC013403.2	-0.0798157	0.648551	0.767774
AC013436.1	0.238742	0.167221	0.307149
AC013451.2	0.0362414	0.836253	0.900696
AC013452.2	-0.27315	0.112365	0.231802
AC013468.1	0.492573	0.00264705	0.014154
AC013470.2	0.151029	0.386471	0.544804
AC013472.2	0.346197	0.041627	0.11277
AC013472.3	-0.0956097	0.584828	0.717166
AC013476.1	0.504701	0.00198897	0.0114144
AC013480.1	-0.192488	0.26794	0.425323
AC013546.1	0.100686	0.564953	0.701794
AC013549.1	0.107032	0.540554	0.681932
AC013549.2	-0.401053	0.0169544	0.0580355
AC013565.1	0.257356	0.135564	0.26488
AC013640.1	-0.00860205	0.960885	0.977595
AC013643.2	0.135235	0.43859	0.593418
AC013652.1	-0.564069	0.000417003	0.00350091
AC013652.2	-0.397809	0.0179519	0.0606711
AC013724.1	0.14535	0.404784	0.562442
AC013726.1	0.135094	0.439072	0.593839
AC013727.1	0.233524	0.176974	0.319395
AC013731.1	-0.413321	0.0135904	0.0491858
AC013762.1	0.251575	0.144882	0.277573
AC015468.1	0.337313	0.0475236	0.124523
AC015468.2	0.188681	0.277701	0.435212
AC015468.3	0.342954	0.0437071	0.116977
AC015468.4	0.424744	0.0109821	0.0418487
AC015522.1	-0.170067	0.328704	0.488397
AC015574.1	-0.194886	0.261911	0.418967
AC015660.1	0.185861	0.285078	0.443018
AC015660.2	0.141581	0.417202	0.574201
AC015660.3	0.217307	0.209854	0.359323
AC015660.4	0.218859	0.206538	0.355556
AC015688.4	0.31475	0.0655363	0.157877
AC015689.1	-0.448576	0.00687731	0.0292407
AC015712.1	-0.721303	1.01578e-06	4.47104e-05
AC015712.2	0.0753032	0.667245	0.782521
AC015712.4	-0.475933	0.00385431	0.0188634
AC015712.7	-0.133402	0.444879	0.599004
AC015726.1	0.394989	0.0188587	0.0629076
AC015727.1	0.0117044	0.946795	0.968877
AC015795.1	-0.327442	0.0548416	0.138376
AC015802.4	0.712701	1.56108e-06	6.08841e-05
AC015802.6	0.396399	0.0184006	0.061781
AC015813.1	0.248613	0.149832	0.284112
AC015813.2	0.207718	0.231165	0.384721
AC015813.3	0.343095	0.043615	0.116821
AC015818.2	-0.128608	0.461556	0.614065
AC015819.2	-0.0473818	0.78694	0.868048
AC015845.2	0.152017	0.383338	0.541571
AC015849.1	-0.0548557	0.754296	0.844979
AC015849.3	0.412052	0.01391	0.0499967
AC015849.5	-0.288098	0.093287	0.202874
AC015853.1	-0.0234089	0.893816	0.936115
AC015853.2	-0.0731879	0.676077	0.789108
AC015853.3	0.127621	0.46503	0.617325
AC015908.2	0.585503	0.000219999	0.00217025
AC015909.1	0.0808028	0.644489	0.764826
AC015909.2	0.0868666	0.619764	0.745728
AC015909.3	-0.220288	0.203515	0.352127
AC015911.9	0.291624	0.089172	0.19689
AC015914.1	0.576337	0.000290757	0.00267331
AC015921.1	-0.249036	0.149118	0.283067
AC015922.3	0.185579	0.285822	0.443802
AC015922.4	0.450268	0.00664419	0.0284722
AC015923.1	-0.186425	0.283592	0.441575
AC015936.1	-0.288179	0.0931911	0.202793
AC015961.1	-0.30502	0.0747949	0.173605
AC015961.2	-0.268074	0.11947	0.241959
AC015967.1	0.016217	0.926331	0.956762
AC015969.1	0.0118454	0.946155	0.968401
AC015971.1	-0.113942	0.514572	0.659994
AC015977.2	-0.183745	0.290693	0.449026
AC015987.1	-0.0716367	0.682581	0.793859
AC016027.1	-0.0421641	0.809947	0.883515
AC016065.1	0.228025	0.187686	0.33341
AC016134.1	0.272868	0.112751	0.232253
AC016152.1	-0.750493	2.08391e-07	1.5832e-05
AC016168.1	0.0417411	0.81182	0.884618
AC016205.1	-0.296841	0.0833394	0.187444
AC016229.1	-0.570998	0.00034076	0.00302062
AC016229.2	-0.462113	0.005194	0.0235921
AC016245.1	0.241562	0.162112	0.300813
AC016252.1	0.394002	0.0191849	0.0636133
AC016257.1	0.146517	0.40098	0.558557
AC016266.1	0.101532	0.561671	0.699346
AC016292.1	-0.0826361	0.636973	0.759122
AC016355.1	-0.187271	0.281374	0.439206
AC016382.1	0.310238	0.0697112	0.165109
AC016383.1	0.116057	0.506744	0.65261
AC016394.1	-0.21759	0.209248	0.358641
AC016394.2	0.0626116	0.720857	0.821694
AC016395.1	0.0377926	0.829346	0.896109
AC016396.1	-0.0377953	0.829334	0.896109
AC016493.1	-0.301072	0.0788304	0.180241
AC016526.1	0.391323	0.0200943	0.0658724
AC016526.4	0.156106	0.370518	0.529339
AC016553.1	-0.791106	1.54626e-08	3.35727e-06
AC016573.1	-0.0630347	0.719047	0.820238
AC016575.1	0.21632	0.211983	0.362164
AC016576.1	-0.7653	8.57295e-08	8.87044e-06
AC016588.2	0.258061	0.134458	0.263221
AC016590.1	-0.0142427	0.935279	0.961706
AC016590.3	0.0369569	0.833066	0.898848
AC016596.1	0.0588042	0.737213	0.833113
AC016597.1	-0.262151	0.128177	0.254319
AC016598.1	0.507098	0.00187738	0.0109094
AC016598.2	0.446742	0.00713773	0.0300759
AC016629.2	0.224781	0.194213	0.341504
AC016642.1	-0.356068	0.0357831	0.101313
AC016650.1	0.531917	0.00100679	0.00682432
AC016687.2	0.5212	0.00132527	0.00840571
AC016687.3	0.351415	0.0384489	0.106523
AC016700.3	0.460703	0.00535092	0.0241545
AC016705.1	-0.356915	0.0353149	0.100316
AC016705.2	-0.681113	6.68597e-06	0.000169472
AC016708.1	0.581978	0.000245148	0.00235386
AC016710.1	-0.685542	5.51171e-06	0.000148186
AC016716.2	-0.0321519	0.854521	0.912327
AC016717.2	0.0824951	0.63755	0.759614
AC016722.1	0.14003	0.422375	0.579051
AC016722.2	0.754583	1.64072e-07	1.33815e-05
AC016722.3	-0.351274	0.0385322	0.106668
AC016723.1	0.342672	0.0438919	0.11729
AC016727.1	-0.0217166	0.901453	0.941022
AC016730.1	-0.19222	0.268621	0.42602
AC016735.1	0.0827771	0.636396	0.758565
AC016737.1	-0.277381	0.106691	0.223455
AC016737.2	0.311648	0.0683848	0.162871
AC016738.1	-0.158926	0.361827	0.52149
AC016738.2	-0.255523	0.138469	0.268853
AC016745.1	-0.0870076	0.619193	0.745365
AC016745.2	0.135659	0.437146	0.592013
AC016746.1	-0.480446	0.00348727	0.0174868
AC016747.2	-0.0269343	0.877936	0.926024
AC016751.2	0.147363	0.398236	0.556047
AC016766.1	0.177541	0.30757	0.466827
AC016773.1	-0.0613425	0.726296	0.825722
AC016825.1	0.358748	0.0343177	0.0982377
AC016831.1	-0.44505	0.00738557	0.0309181
AC016831.5	0.107737	0.537874	0.67982
AC016831.7	0.0771364	0.659626	0.776212
AC016866.1	0.599746	0.000140246	0.00154941
AC016866.2	0.156811	0.368334	0.52736
AC016868.1	0.406835	0.0152912	0.053783
AC016876.1	0.309533	0.0703819	0.166271
AC016877.1	0.144825	0.406501	0.564037
AC016888.1	0.795619	1.1183e-08	2.76879e-06
AC016903.2	0.282034	0.100703	0.214131
AC016907.2	0.0423052	0.809323	0.883217
AC016910.1	-0.24678	0.152958	0.288382
AC016924.1	0.124518	0.476039	0.627076
AC016933.1	0.301072	0.0788304	0.180241
AC016957.2	0.315314	0.0650285	0.156926
AC016994.1	0.307982	0.0718753	0.168678
AC016999.1	0.143414	0.411134	0.568276
AC017000.1	-0.185207	0.286804	0.444942
AC017002.1	-0.0996992	0.568793	0.704041
AC017002.3	-0.0778415	0.656705	0.774022
AC017002.5	0.671383	1.01046e-05	0.000227621
AC017006.1	0.22041	0.203259	0.351811
AC017006.2	-0.0635988	0.716636	0.818296
AC017007.5	0.0480869	0.783844	0.866287
AC017015.2	-0.145671	0.403735	0.561407
AC017048.1	-0.202642	0.243022	0.398192
AC017048.2	-0.548416	0.000647594	0.00483777
AC017048.3	-0.403873	0.0161251	0.0559496
AC017053.1	0.289367	0.0917892	0.200655
AC017071.1	0.314327	0.0659191	0.158565
AC017074.1	0.195027	0.261559	0.418597
AC017074.2	0.284009	0.0982406	0.21064
AC017076.1	0.442371	0.00779301	0.0322634
AC017083.1	-0.111686	0.522987	0.667576
AC017083.3	0.0974429	0.577615	0.711373
AC017091.1	0.139889	0.422847	0.579412
AC017100.1	0.274137	0.111021	0.229954
AC017101.1	-0.0306007	0.861471	0.916254
AC017104.3	0.0699445	0.689702	0.799325
AC018358.1	0.142004	0.415797	0.572951
AC018371.1	0.147081	0.39915	0.556734
AC018410.1	0.0552787	0.75246	0.843911
AC018410.2	0.327724	0.0546207	0.138096
AC018413.1	0.0542916	0.756746	0.846561
AC018437.2	0.144543	0.407425	0.564951
AC018442.2	-0.169503	0.330334	0.48977
AC018462.1	0.446037	0.00724012	0.030401
AC018464.1	0.138056	0.429011	0.584996
AC018467.1	-0.677588	7.77891e-06	0.000190388
AC018511.1	0.152017	0.383338	0.541571
AC018511.2	0.0348312	0.842544	0.905045
AC018521.3	0.190232	0.273697	0.431252
AC018521.4	0.353953	0.0369756	0.103548
AC018521.7	0.0754442	0.666658	0.781998
AC018523.2	0.392451	0.0197071	0.0648948
AC018529.2	0.330967	0.0521316	0.133347
AC018541.1	-0.0338441	0.846953	0.907706
AC018552.2	0.210342	0.225194	0.377799
AC018554.1	0.0940585	0.590962	0.722102
AC018557.2	-0.0671242	0.701629	0.807612
AC018616.1	-0.112532	0.519823	0.664731
AC018618.1	0.40204	0.0166602	0.0573327
AC018635.2	-0.0916612	0.600497	0.729926
AC018637.1	-0.38258	0.0233146	0.0737189
AC018638.6	-0.60031	0.000137707	0.00152928
AC018638.7	-0.532058	0.00100309	0.00680926
AC018643.1	0.400348	0.0171672	0.0586192
AC018645.2	0.290072	0.090965	0.199514
AC018647.1	0.290777	0.0901466	0.1983
AC018647.2	0.216038	0.212594	0.36285
AC018648.1	0.171336	0.325053	0.484739
AC018653.1	-0.327583	0.0547311	0.138286
AC018653.3	0.104917	0.548631	0.688239
AC018680.1	0.397104	0.0181751	0.0612017
AC018682.1	0.516264	0.00149961	0.00921021
AC018682.2	0.132697	0.447311	0.601169
AC018685.1	-0.151452	0.385126	0.543516
AC018685.2	-0.608348	0.000105742	0.0012628
AC018690.1	0.421077	0.0117686	0.0440886
AC018692.1	-0.141158	0.418609	0.57551
AC018693.1	0.206449	0.234092	0.387938
AC018695.4	-0.147363	0.398236	0.556047
AC018697.1	-0.20659	0.233766	0.387699
AC018709.1	-0.283304	0.0991146	0.211973
AC018716.1	0.0315879	0.857047	0.914004
AC018716.2	-0.140594	0.42049	0.577237
AC018730.1	0.315737	0.0646498	0.15623
AC018731.1	-0.522046	0.00129725	0.00828291
AC018742.1	-0.331249	0.0519195	0.132878
AC018754.1	-0.560966	0.000455807	0.00374394
AC018761.1	0.192065	0.269013	0.426417
AC018766.1	0.155119	0.373589	0.532519
AC018767.2	0.43673	0.00871389	0.0351778
AC018767.3	0.250729	0.146284	0.279486
AC018781.1	-0.528532	0.00109915	0.00731975
AC018797.2	0.136505	0.434265	0.589609
AC018809.2	0.284714	0.0973726	0.209281
AC018814.1	0.285983	0.0958248	0.206884
AC018816.1	-0.258343	0.134018	0.262767
AC018845.1	-0.176413	0.310704	0.470091
AC018845.3	-0.136787	0.433307	0.588798
AC018866.1	-0.0421641	0.809947	0.883515
AC018878.1	0.430808	0.00977901	0.0384042
AC018904.1	0.0771364	0.659626	0.776212
AC018946.1	-0.206308	0.234419	0.388294
AC018953.1	0.104212	0.551336	0.690539
AC018980.1	0.191783	0.26973	0.427065
AC019068.1	0.102519	0.557853	0.695998
AC019077.1	0.00803798	0.963448	0.979054
AC019080.3	0.197847	0.254588	0.411022
AC019080.4	0.0423052	0.809323	0.883217
AC019117.1	-0.187835	0.279901	0.437572
AC019117.2	-0.432762	0.00941593	0.0372899
AC019117.3	-0.670114	1.0652e-05	0.00023555
AC019118.1	-0.298251	0.0818148	0.185066
AC019118.2	-0.124941	0.47453	0.625891
AC019129.2	-0.137713	0.430169	0.586114
AC019131.1	-0.515418	0.00153143	0.00936214
AC019131.2	0.0368055	0.83374	0.899211
AC019155.2	0.174156	0.317031	0.476647
AC019155.3	-0.218859	0.206538	0.355556
AC019163.1	-0.443922	0.00755485	0.0314511
AC019171.1	0.0813669	0.642173	0.763155
AC019183.1	0.229576	0.18462	0.329144
AC019186.1	-0.148773	0.393687	0.551834
AC019197.1	0.635988	4.02712e-05	0.000632345
AC019205.1	0.268356	0.119067	0.241442
AC019209.3	0.335339	0.0489208	0.127175
AC019211.1	-0.39231	0.0197552	0.0649835
AC019254.1	0.0894049	0.609532	0.73748
AC019254.2	0.148209	0.395503	0.553373
AC019257.1	-0.67378	9.13999e-06	0.000210333
AC019257.2	-0.0590862	0.735997	0.832485
AC019257.8	0.548557	0.000645093	0.00482819
AC019294.3	0.0442794	0.8006	0.877669
AC019330.1	-0.673498	9.24895e-06	0.000212488
AC020551.1	0.288944	0.0922864	0.201425
AC020558.1	-0.202501	0.243357	0.3986
AC020558.2	0.00620476	0.971781	0.983808
AC020559.1	-0.0832001	0.634667	0.757156
AC020571.1	-0.112391	0.52035	0.66519
AC020594.1	-0.197706	0.254933	0.411317
AC020612.3	0.21209	0.221275	0.373256
AC020634.1	0.0315879	0.857047	0.914004
AC020637.1	0.0338441	0.846953	0.907706
AC020656.2	-0.159631	0.359673	0.519304
AC020658.2	-0.350428	0.0390346	0.107747
AC020661.1	0.382016	0.0235363	0.0742166
AC020661.2	-0.07347	0.674897	0.788295
AC020661.3	-0.471561	0.00424131	0.0202395
AC020687.1	0.133402	0.444879	0.599004
AC020703.1	-0.229294	0.185175	0.329836
AC020704.1	-0.288944	0.0922864	0.201425
AC020718.1	-0.578453	0.000272835	0.00255082
AC020741.1	-0.401335	0.0168699	0.0578248
AC020743.2	-0.0815079	0.641594	0.762598
AC020765.2	-0.016781	0.923775	0.955048
AC020779.2	-0.238601	0.167479	0.30744
AC020892.1	-0.00423052	0.980758	0.988709
AC020892.2	-0.323211	0.05824	0.144364
AC020900.1	0.192347	0.268297	0.425574
AC020905.1	0.0218577	0.900816	0.940675
AC020907.3	0.285419	0.0965104	0.208089
AC020907.4	0.310379	0.0695777	0.164877
AC020908.3	0.279778	0.103573	0.218659
AC020910.4	0.0722008	0.680214	0.792102
AC020911.1	0.295713	0.0845749	0.189424
AC020911.2	-0.509777	0.00175917	0.0103924
AC020912.1	0.216179	0.212288	0.362484
AC020913.1	0.485945	0.00308125	0.0158698
AC020913.2	0.550531	0.000610965	0.00462897
AC020915.1	-0.0509072	0.771494	0.857181
AC020915.3	-0.109288	0.532002	0.674704
AC020915.5	0.0418821	0.811196	0.884181
AC020916.1	0.590439	0.000188668	0.00192983
AC020917.2	0.0198834	0.909737	0.946533
AC020917.3	0.310943	0.0690455	0.163938
AC020928.1	-0.109288	0.532002	0.674704
AC020928.2	-0.251716	0.14465	0.277242
AC020928.3	0.024819	0.887459	0.932521
AC020931.1	0.251434	0.145115	0.277846
AC020934.2	0.174579	0.315839	0.475344
AC020978.3	0.049074	0.779516	0.863085
AC020978.5	0.173874	0.317828	0.477431
AC020980.1	-0.13312	0.445851	0.599963
AC021006.2	-0.0470997	0.78818	0.868827
AC021028.1	0.289226	0.0919547	0.200922
AC021054.1	0.237614	0.169296	0.309771
AC021072.1	-0.0195322	0.911324	0.947652
AC021074.3	-0.0390618	0.823703	0.892517
AC021086.1	-0.210398	0.225069	0.377611
AC021087.1	0.289226	0.0919547	0.200922
AC021088.1	0.154837	0.374469	0.533198
AC021092.1	0.0667011	0.703424	0.808872
AC021127.1	0.234794	0.174566	0.316282
AC021151.1	-0.174579	0.315839	0.475344
AC021180.1	0.416142	0.0129022	0.0472627
AC021188.1	0.340274	0.045488	0.120533
AC021192.1	0.337595	0.0473266	0.124136
AC021205.3	0.450691	0.00658698	0.0282794
AC021224.1	0.355363	0.036177	0.102043
AC021231.1	-0.393297	0.0194209	0.0641807
AC021237.1	-0.143273	0.411599	0.568834
AC021242.2	-0.0428692	0.806829	0.881952
AC021321.1	0.127056	0.467022	0.619109
AC021351.1	-0.269907	0.116867	0.238165
AC021355.1	0.609899	0.000100404	0.00121847
AC021382.1	0.12339	0.480076	0.630805
AC021393.1	0.129595	0.458096	0.610867
AC021439.1	0.663768	1.38153e-05	0.000286965
AC021483.1	-0.390618	0.0203395	0.0665032
AC021483.2	-0.378772	0.0248448	0.0773661
AC021491.1	0.279496	0.103937	0.219109
AC021491.4	0.261305	0.129459	0.256165
AC021504.1	0.0757262	0.665484	0.780984
AC021506.1	-0.00126915	0.994227	0.996311
AC021534.1	0.512174	0.00165899	0.00993175
AC021546.1	-0.344787	0.0425214	0.114578
AC021594.2	0.153568	0.378445	0.537149
AC021660.2	-0.402914	0.0164032	0.0566383
AC021678.2	0.0939174	0.591521	0.722435
AC021683.1	-0.157375	0.366592	0.525816
AC021683.2	-0.22591	0.191925	0.338576
AC021683.3	-0.195027	0.261559	0.418597
AC021733.1	-0.00874307	0.960244	0.977159
AC021739.2	-0.624001	6.19047e-05	0.000855314
AC021739.3	-0.532763	0.000984798	0.0067196
AC021739.4	-0.638808	3.63001e-05	0.000581514
AC021739.5	-0.475087	0.00392673	0.0190965
AC021752.1	0.0582401	0.739646	0.834502
AC021755.2	0.508931	0.00179578	0.0105658
AC021851.1	-0.118877	0.4964	0.644678
AC021860.1	-0.008179	0.962807	0.978797
AC021979.2	-0.448012	0.00695656	0.0295053
AC022001.2	-0.296277	0.0839554	0.188448
AC022001.3	-0.128044	0.46354	0.615876
AC022007.1	-0.0960327	0.58316	0.71569
AC022028.2	-0.0626116	0.720857	0.821694
AC022031.2	0.186707	0.282852	0.440744
AC022034.2	-0.0403309	0.818069	0.888426
AC022075.1	-0.0139607	0.936558	0.962593
AC022075.3	-0.0886998	0.612367	0.739942
AC022079.2	-0.206872	0.233114	0.386895
AC022098.1	0.123249	0.480582	0.631141
AC022098.3	-0.0509813	0.77117	0.857062
AC022101.1	-0.116339	0.505704	0.651726
AC022113.1	-0.286265	0.0954834	0.206372
AC022118.1	-0.435179	0.00898282	0.0360274
AC022126.1	0.00183322	0.991661	0.994746
AC022140.1	-0.0475228	0.786321	0.867641
AC022144.1	-0.456191	0.00588079	0.0259714
AC022145.1	0.279637	0.103755	0.218876
AC022146.2	-0.255805	0.138019	0.26828
AC022148.1	-0.28288	0.0996418	0.212691
AC022148.2	-0.140876	0.419549	0.576402
AC022154.1	0.214487	0.215976	0.366951
AC022165.1	-0.415296	0.0131055	0.0478305
AC022166.1	0.137633	0.43044	0.586282
AC022167.2	0.312917	0.067208	0.160898
AC022167.3	0.0617655	0.724481	0.824267
AC022167.4	0.337313	0.0475236	0.124523
AC022167.5	0.0516123	0.768414	0.854513
AC022182.1	0.437294	0.00861782	0.0348762
AC022182.2	0.308405	0.0714656	0.167987
AC022188.1	0.561107	0.000453976	0.00373221
AC022196.1	-0.550954	0.000603863	0.00458771
AC022201.1	0.262433	0.127752	0.253748
AC022211.2	0.354517	0.0366544	0.10294
AC022217.2	0.24819	0.15055	0.28516
AC022217.3	0.517533	0.00145296	0.00899342
AC022272.1	-0.0423052	0.809323	0.883217
AC022274.1	0.188963	0.27697	0.434509
AC022294.1	0.0877127	0.616345	0.743227
AC022296.3	-0.254113	0.140735	0.271938
AC022306.2	0.167105	0.33732	0.496464
AC022335.1	-0.049215	0.778898	0.862642
AC022364.1	-0.168092	0.334433	0.493524
AC022384.1	0.0829181	0.63582	0.758074
AC022387.1	0.526981	0.00114392	0.00756522
AC022395.1	-0.0179092	0.918668	0.952145
AC022398.1	-0.293457	0.087088	0.193351
AC022400.1	0.549685	0.00062539	0.00471252
[truncated: 25,731 more rows]

## Sheet: LAMP5
gene	corr	p_value	p_adjusted
A1BG	-0.0513303	0.769646	0.926439
A1CF	0.109993	0.529342	0.821344
A2M	-0.439551	0.00824249	0.102763
A2ML1	-0.0998402	0.568244	0.838903
A2ML1-AS1	-0.177541	0.30757	0.678065
A4GALT	0.31602	0.0643982	0.330366
AAAS	-0.0108583	0.950637	0.987261
AACS	0.494265	0.00254513	0.0472656
AADACL2-AS1	0.318981	0.0618032	0.322352
AADAT	-0.229858	0.184066	0.552882
AAED1	-0.21209	0.221275	0.595387
AAGAB	-0.0943405	0.589845	0.850399
AAK1	-0.412193	0.0138742	0.142268
AAMDC	0.118454	0.497945	0.803604
AAMP	0.0435743	0.803713	0.938615
AANAT	-0.08179	0.640438	0.872838
AAR2	0.0219987	0.90018	0.97238
AARD	-0.307417	0.0724244	0.351858
AARS	0.505406	0.00195556	0.039446
AARS2	-0.0696625	0.690892	0.89498
AARSD1	-0.00832001	0.962167	0.990619
AASDH	0.0196014	0.911012	0.97561
AASDHPPT	-0.315032	0.065282	0.332789
AASS	0.279496	0.103937	0.420928
AATBC	0.242691	0.1601	0.518445
AATF	-0.165554	0.341888	0.703914
AATK	0.0714957	0.683174	0.891473
AB015752.1	0.418962	0.0122437	0.131459
ABAT	0.149055	0.392781	0.740642
ABCA1	-0.110275	0.528281	0.820484
ABCA10	-0.0922252	0.598248	0.854139
ABCA12	0.0143838	0.934639	0.982578
ABCA13	0.0879947	0.615207	0.861484
ABCA2	0.0186143	0.915477	0.976688
ABCA3	0.00888408	0.959604	0.990216
ABCA4	-0.104917	0.548631	0.830667
ABCA5	-0.408104	0.0149451	0.14788
ABCA6	-0.0912381	0.602187	0.855916
ABCA7	0.517533	0.00145296	0.0319525
ABCA8	0.141158	0.418609	0.758863
ABCA9	0.112673	0.519297	0.816366
ABCA9-AS1	0.17472	0.315442	0.683061
ABCB1	0.0196014	0.911012	0.97561
ABCB10	0.199821	0.249782	0.628642
ABCB11	-0.223794	0.196231	0.566467
ABCB4	0.172041	0.323036	0.688775
ABCB5	0.00098712	0.99551	0.998597
ABCB6	-0.0712137	0.684359	0.892038
ABCB7	0.0421641	0.809947	0.940402
ABCB8	0.18163	0.296378	0.667705
ABCB9	0.450268	0.00664419	0.0891336
ABCC1	0.428551	0.0102129	0.116101
ABCC10	0.0675472	0.699835	0.899492
ABCC11	0.228166	0.187406	0.557082
ABCC2	-0.0431513	0.805582	0.939256
ABCC3	0.441384	0.00794789	0.100852
ABCC4	0.172464	0.32183	0.68752
ABCC5	0.0486509	0.78137	0.93079
ABCC6	0.414591	0.013277	0.138216
ABCC8	-0.142427	0.414395	0.756465
ABCC9	0.0679703	0.698043	0.898487
ABCD2	0.402322	0.0165769	0.15629
ABCD3	-0.108865	0.5336	0.82364
ABCD4	0.173169	0.319825	0.686121
ABCE1	-0.233806	0.176437	0.540646
ABCF1	0.483266	0.00327361	0.0557328
ABCF2	-0.0552787	0.75246	0.920386
ABCF3	0.155119	0.373589	0.729026
ABCG1	-0.00366645	0.983323	0.995408
ABCG2	0.016781	0.923775	0.979141
ABCG4	-0.262856	0.127117	0.465624
ABCG5	0.0372285	0.831856	0.949602
ABCG8	0.189104	0.276605	0.651453
ABHD1	0.126351	0.469518	0.789504
ABHD10	-0.16217	0.351984	0.713473
ABHD12	0.235076	0.174033	0.538287
ABHD13	0.0118454	0.946155	0.98687
ABHD14A	-0.151593	0.384679	0.736211
ABHD17A	0.330544	0.0524511	0.294464
ABHD17B	0.065855	0.707019	0.900721
ABHD17C	0.182899	0.292959	0.665479
ABHD18	-0.090251	0.606137	0.85783
ABHD2	0.251293	0.145348	0.497479
ABHD3	0.0927893	0.596002	0.852986
ABHD4	0.000705086	0.996793	0.998983
ABHD5	0.347607	0.0407478	0.257164
ABHD6	0.234653	0.174832	0.539071
ABHD8	0.205885	0.235401	0.612552
ABI1	-0.0119865	0.945515	0.986781
ABI2	-0.136082	0.435704	0.76962
ABI3BP	0.0112814	0.948716	0.987168
ABL1	0.182758	0.293337	0.665914
ABL2	0.0122685	0.944235	0.986313
ABLIM1	0.216038	0.212594	0.586032
ABLIM2	0.679844	7.06217e-06	0.000843243
ABLIM3	-0.256369	0.137123	0.483366
ABR	0.464229	0.00496606	0.0743697
ABRACL	0.367773	0.0297371	0.2148
ABRAXAS1	0.123531	0.479571	0.792425
ABRAXAS2	-0.0943405	0.589845	0.850399
ABT1	0.109006	0.533067	0.823461
ABTB1	0.412616	0.0137672	0.141661
ABTB2	0.219423	0.205341	0.575765
AC000058.1	-0.124659	0.475536	0.790974
AC000099.1	-0.285499	0.0964129	0.406658
AC000372.1	-0.604541	0.000119941	0.00552816
AC001226.2	-0.495393	0.0024791	0.0467222
AC002070.1	0.125364	0.473024	0.789897
AC002127.2	0.0265112	0.879839	0.965295
AC002310.2	0.040613	0.816818	0.942719
AC002310.4	0.395694	0.0186285	0.167722
AC002383.1	-0.375811	0.0260914	0.201647
AC002428.1	0.0222807	0.898906	0.972244
AC002428.2	-0.475933	0.00385431	0.0627949
AC002429.2	0.0136787	0.937837	0.983499
AC002454.1	0.00662781	0.969858	0.992507
AC002463.1	0.330121	0.0527721	0.29552
AC002553.1	-0.0146658	0.933361	0.982162
AC002553.2	-0.321237	0.059882	0.316507
AC002996.1	0.144684	0.406963	0.750755
AC003002.1	0.124236	0.477047	0.791072
AC003002.2	0.215051	0.214742	0.587583
AC003005.1	-0.357297	0.0351051	0.236484
AC003005.2	-0.0970198	0.579276	0.845623
AC003006.1	0.115211	0.509868	0.810494
AC003102.1	-0.365658	0.0307629	0.219448
AC003666.1	0.12748	0.465528	0.787132
AC003681.1	0.0485099	0.781988	0.930966
AC003682.1	-0.0191783	0.912925	0.976073
AC003984.1	0.144976	0.406006	0.75014
AC003988.1	0.049215	0.778898	0.9299
AC003991.1	0.158362	0.363555	0.722038
AC004039.1	-0.0610604	0.727506	0.910137
AC004052.1	-0.0582401	0.739646	0.915528
AC004053.1	0.104917	0.548631	0.830667
AC004069.1	-0.111686	0.522987	0.817866
AC004076.1	-0.431654	0.00962039	0.112603
AC004076.2	-0.457319	0.00574427	0.0812371
AC004112.1	0.108019	0.536804	0.825078
AC004148.2	-0.0156529	0.928886	0.980819
AC004149.1	0.34098	0.0450138	0.270371
AC004158.1	-0.171759	0.323842	0.689453
AC004223.3	-0.200103	0.2491	0.628082
AC004231.1	0.125505	0.472522	0.789504
AC004233.2	0.0431543	0.805569	0.939256
AC004253.1	-0.103507	0.554047	0.831397
AC004448.2	0.485522	0.00311095	0.0538919
AC004485.1	-0.0630347	0.719047	0.905732
AC004492.1	0.0315879	0.857047	0.958719
AC004494.1	0.202924	0.242353	0.621103
AC004520.1	0.0337031	0.847583	0.955114
AC004522.2	-0.102096	0.559487	0.834424
AC004540.1	0.391182	0.0201431	0.176275
AC004542.2	0.343518	0.0433395	0.264876
AC004551.1	-0.213938	0.217182	0.590806
AC004554.2	0.262856	0.127117	0.465624
AC004556.1	-0.0386387	0.825583	0.947121
AC004690.2	0.41868	0.0123082	0.131675
AC004702.1	0.287534	0.0939586	0.400292
AC004704.1	0.0355363	0.839397	0.95277
AC004784.1	0.212372	0.220647	0.594417
AC004803.1	-0.0858795	0.623762	0.865898
AC004805.1	-0.14976	0.39052	0.738808
AC004812.2	0.315826	0.0645708	0.330869
AC004816.1	-0.197706	0.254933	0.633984
AC004828.1	0.130723	0.454158	0.781211
AC004830.1	0.0946225	0.588728	0.850168
AC004834.1	0.297828	0.0822699	0.376263
AC004835.1	0.0534455	0.760425	0.92321
AC004852.2	-0.203488	0.241018	0.619646
AC004862.1	-0.333506	0.0502474	0.287352
AC004865.2	0.0196014	0.911012	0.97561
AC004889.1	0.0181912	0.917391	0.977558
AC004895.1	0.261869	0.128603	0.469041
AC004908.1	0.110275	0.528281	0.820484
AC004918.1	0.0386387	0.825583	0.947121
AC004922.1	0.105904	0.544854	0.828859
AC004943.2	-0.141158	0.418609	0.758863
AC004949.1	-0.0332801	0.849474	0.95537
AC004951.1	0.223794	0.196231	0.566467
AC004969.1	-0.0222807	0.898906	0.972244
AC004973.1	0.15949	0.360104	0.719681
AC004982.1	-0.105481	0.546471	0.829404
AC004982.2	-0.156529	0.369207	0.725567
AC005009.2	0.557441	0.000503772	0.0150127
AC005020.2	0.230704	0.182412	0.550329
AC005034.3	-0.00549967	0.974986	0.993185
AC005037.1	0.0702266	0.688514	0.893787
AC005041.1	0.240575	0.163887	0.523843
AC005064.1	-0.337736	0.0472284	0.278594
AC005070.3	0.0469587	0.788799	0.933763
AC005154.4	0.176554	0.310311	0.680314
AC005154.6	0.209128	0.227943	0.603472
AC005165.1	0.262292	0.127965	0.467671
AC005186.1	-0.519648	0.00137804	0.0307611
AC005208.1	-0.0621886	0.722668	0.907467
AC005224.1	0.357056	0.0352374	0.236569
AC005225.2	0.11366	0.51562	0.814038
AC005258.1	0.509636	0.00176523	0.0367742
AC005261.1	0.175284	0.313858	0.681981
AC005261.3	-0.0444204	0.799978	0.937514
AC005288.1	-0.0303187	0.862735	0.959471
AC005304.1	-0.178528	0.304845	0.67448
AC005304.3	-0.00733289	0.966653	0.991509
AC005324.4	0.312353	0.067729	0.339236
AC005332.3	-0.216461	0.211678	0.585048
AC005332.4	0.0596503	0.733568	0.913034
AC005332.5	-0.143838	0.409741	0.752602
AC005332.6	-0.198693	0.252521	0.631959
AC005332.7	-0.225063	0.193639	0.565038
AC005332.8	-0.195309	0.260856	0.638714
AC005355.1	0.0672652	0.701031	0.899988
AC005392.3	0.137069	0.43235	0.768349
AC005410.2	0.00141017	0.993585	0.998347
AC005476.2	-0.0432923	0.804959	0.939083
AC005480.1	0.0359594	0.837511	0.952147
AC005498.3	0.0964558	0.581494	0.846592
AC005523.1	-0.0580991	0.740255	0.915528
AC005537.1	0.287816	0.0936223	0.39972
AC005597.1	0.347184	0.04101	0.257903
AC005670.1	0.0335621	0.848213	0.955159
AC005670.2	0.0889818	0.611232	0.85996
AC005696.4	0.0191783	0.912925	0.976073
AC005697.1	0.351979	0.0381175	0.247499
AC005699.1	-0.116621	0.504666	0.806913
AC005703.4	0.0541506	0.757358	0.922256
AC005726.1	0.379336	0.024613	0.195661
AC005772.1	0.277522	0.106506	0.426095
AC005776.2	0.21632	0.211983	0.585255
AC005808.1	0.208	0.230518	0.606769
AC005828.3	0.238319	0.167997	0.530311
AC005833.2	0.347748	0.0406608	0.25707
AC005838.2	-0.144402	0.407888	0.751526
AC005842.1	0.318981	0.0618032	0.322352
AC005871.2	0.24128	0.162617	0.522508
AC005899.5	0.212513	0.220333	0.593932
AC005899.6	0.14553	0.404195	0.748989
AC005899.7	0.13862	0.427109	0.764688
AC005899.8	-0.0559838	0.749403	0.919365
AC005943.1	-0.0896869	0.608399	0.858369
AC005972.1	-0.160619	0.356671	0.71701
AC005972.4	0.3077	0.0721495	0.351193
AC005993.1	0.0179092	0.918668	0.977864
AC006013.1	0.274701	0.110259	0.433124
AC006019.1	0.238037	0.168516	0.531007
AC006019.2	0.215333	0.214126	0.587164
AC006030.1	0.0650089	0.71062	0.90207
AC006059.1	-0.193476	0.265446	0.642263
AC006065.4	-0.157842	0.365153	0.722898
AC006115.1	-0.0855974	0.624906	0.86681
AC006115.3	-0.135235	0.43859	0.771501
AC006145.1	-0.0462536	0.791901	0.934923
AC006148.1	0.208846	0.228585	0.604362
AC006213.2	-0.565479	0.000400358	0.012742
AC006213.3	-0.459434	0.00549562	0.0789125
AC006254.1	0.0436479	0.803388	0.938615
AC006288.1	0.152017	0.383338	0.73491
AC006299.1	-0.267651	0.120077	0.451361
AC006333.2	0.272022	0.113916	0.439436
AC006369.1	0.55614	0.00052257	0.015418
AC006480.2	0.281611	0.101236	0.415573
AC006486.1	0.108027	0.536775	0.825078
AC006487.1	0.20927	0.227622	0.603472
AC006504.1	-0.119019	0.495886	0.802538
AC006504.5	-0.179233	0.302907	0.672703
AC006511.4	0.0468177	0.789419	0.934062
AC006538.2	0.132415	0.448285	0.777107
AC006547.1	-0.0466767	0.79004	0.934485
AC006581.2	-0.190937	0.271889	0.648068
AC006946.2	-0.218577	0.207138	0.578614
AC006946.3	0.0927893	0.596002	0.852986
AC006960.2	-0.0332801	0.849474	0.95537
AC006974.1	-0.0152309	0.930799	0.981271
AC006978.2	-0.6044	0.000120498	0.00553661
AC007038.1	-0.398374	0.017775	0.16326
AC007038.2	-0.0448435	0.798112	0.9365
AC007040.2	0.0496381	0.777045	0.929309
AC007091.1	0.237896	0.168776	0.531355
AC007100.1	0.0554198	0.751848	0.920334
AC007114.1	0.000564069	0.997434	0.999119
AC007114.2	0.0216477	0.901765	0.973206
AC007128.1	0.0384977	0.82621	0.947473
AC007163.1	-0.0806618	0.645069	0.874647
AC007216.4	0.0624706	0.721461	0.906654
AC007218.1	0.293598	0.0869293	0.386736
AC007220.1	0.127762	0.464533	0.786497
AC007221.1	0.0497791	0.776428	0.929008
AC007221.2	0.227038	0.189656	0.559471
AC007228.2	-0.0307417	0.860839	0.958877
AC007255.1	-0.360722	0.0332695	0.229863
[truncated: 17,501 more rows]

## Sheet: VLMC
gene	corr	p_value	p_adjusted
[truncated: 5,948 more rows]

[truncated: 17 more sheets: SST, Endo, L5_6_NP, Micro, L5_IT, L6_IT, OPC, PAX6, L6_IT_Car3, Oligo, SNCG, Chandelier, L5_ET, PVALB, SST_CHODL, L6_CT, L4_IT]
