# Supplementary material for: Single-cell multiomic human brain atlas reveals regulatory drivers of cortical regionality
Source: Nat Commun. 2026 Feb 21;17:3051. doi: 10.1038/s41467-026-69368-2 (PMC13039890; doi:10.1038/s41467-026-69368-2)
Supplement: Supplementary file 13 — Supplementary Data 11 [file 41467_2026_69368_MOESM13_ESM.xlsx]

## Sheet: SST
tf	activity	adjusted_p
ZNF770	-0.221256	0.0318298
ZFP37	-0.208078	0.00705928
MXI1	-0.174343	0.000598966
CUX1	-0.173804	0.00759062
SP4	-0.157305	0.00881469
TAF1	-0.149196	0.0608028
ATF2	-0.145389	2.45219e-06
KLF7	-0.14487	2.23799e-25
PBX1	-0.143203	1.06913e-29
ARNT2	-0.139748	7.6194e-05
RFX7	-0.138797	8.21226e-23
KLF5	-0.13453	3.04661e-05
ZNF407	-0.129736	0.0749269
SMAD9	-0.128592	0.000386116
SREBF2	-0.121557	0.000653744
RFX3	-0.121275	1.17033e-18
MBD1	-0.119301	0.19334
MECP2	-0.114365	0.604382
KLF13	-0.113237	0.0179382
RBFOX2	-0.109077	0.0962392
MBD2	-0.106186	0.608487
POU3F3	-0.105776	0.00705928
ZNF518A	-0.102237	2.94889e-08
BCLAF1	-0.0976544	3.91785e-08
CREB5	-0.0962442	0.536482
LHX6	-0.0919432	2.86164e-10
ZNF100	-0.0911027	0.0136528
ZNF704	-0.0896869	8.48063e-28
ELF1	-0.0830611	0.19452
EP300	-0.0802388	5.2196e-06
ZNF595	-0.0786218	0.0924828
KLF8	-0.0775595	0.31483
AHCTF1	-0.0722713	5.25596e-07
PHF21A	-0.0681838	0.000212179
ATF6	-0.0672652	0.552722
RXRA	-0.0615575	0.320184
SATB1	-0.0607784	0.000106996
UBE2K	-0.0518943	0.0284394
ETV1	-0.0508507	0.19334
ELF2	-0.0476887	0.0159682
MAFB	-0.0468515	0.930547
TFDP2	-0.0413265	0.0165466
CHD2	-0.0384977	0.0457283
SOX6	-0.0384977	0.632251
ZNF207	-0.0374057	0.00365501
POU2F1	-0.0338457	5.02129e-05
SMAD5	-0.0330266	0.586664
ETV5	-0.0318699	0.263166
RAD21	-0.028061	0.328187
KLF3	-0.0273578	0.968639
ETS1	-0.0270753	0.0611366
NFYC	-0.02496	0.328187
E2F3	-0.0241935	0.899064
CREB1	-0.0241935	0.98852
NR3C1	-0.0231268	0.899064
ZNF385D	-0.0208398	0.0559238
ZNF846	-0.0142427	0.280016
ZNF91	-0.0126915	0.439503
MAF	-0.00930654	0.968639
TCF12	-0.00853077	0.899064
ZNF248	-0.0051746	0.854673
NFE2L1	-0.00210883	0.903544
PHTF1	-0.00183322	0.94098
BRCA1	0.00310238	0.945441
HDAC8	0.003405	0.98852
RARB	0.00916716	0.538142
NRF1	0.0129392	0.0360866
KLF12	0.0173647	0.019299
POU6F2	0.0185438	0.804048
MYEF2	0.0207295	0.19334
MEF2A	0.0227038	0.00705928
ZBTB44	0.0234089	0.208081
ZNF519	0.0468556	0.188248
ZBTB20	0.0483856	0.208081
AHR	0.0489046	0.208081
SOX5	0.0520398	0.00180912
ZBTB11	0.0552258	0.29516
HDAC2	0.0768544	0.586664
BACH2	0.0803798	1.2817e-34
RB1	0.0832001	0.00772319
MEF2C	0.0851811	3.66105e-29
IRF2	0.0896869	0.0486825
UBP1	0.0924206	0.0196978
MEF2D	0.0961198	0.328187
JDP2	0.0962482	1.90804e-06
HLTF	0.0977249	0.0659735
SMARCC1	0.123672	2.92768e-60
BCL11A	0.124805	1.47335e-52
HDX	0.12621	0.813817
SMAD1	0.144684	0.289075
CTCF	0.146344	0.126799
FOSB	0.192912	0.00705928
SMAD3	0.198552	5.3161e-08

## Sheet: PVALB
tf	activity	adjusted_p
SMAD9	-0.178175	7.00421e-06
CREB5	-0.143979	5.86207e-05
KLF5	-0.1303	0.538203
TCF12	-0.102249	2.19569e-45
ZNF704	-0.0866551	6.27055e-22
NFYC	-0.0796042	0.527053
ETV5	-0.0789696	0.503322
AHCTF1	-0.0446319	0.0989914
SOX5	-0.0416001	0.36926
NR3C1	-0.0394848	0.000803888
POU2F1	-0.0321519	0.036628
BACH1	-0.0235274	0.373355
ELF2	-0.016217	0.909044
ZNF518A	-0.0105058	0.348037
ETV1	-0.00733289	0.728278
ZNF207	0.00133966	0.909044
NRF1	0.00169221	0.631461
CHD1	0.00169221	0.600661
PBX1	0.00387797	0.848997
KLF3	0.0143767	0.819497
BACH2	0.0286265	0.819497
ETS1	0.0521587	0.0032872
KLF7	0.120147	0.0219879
BCL11A	0.122403	3.92385e-08
ZNF385D	0.129877	2.15731e-17
MEF2C	0.145038	1.82029e-28
RARB	0.171618	2.08315e-08
SMARCC1	0.209411	0.0326056
FOSL2	0.232114	9.71567e-05
JDP2	0.25651	9.90821e-05
MAF	0.262106	2.60868e-05
SCRT1	0.294888	0.000115269
NFE2L1	0.332801	5.02193e-09
NFIA	0.355944	1.2005e-10
ZNF462	0.397034	9.3438e-08
RORA	0.412135	3.95763e-11

## Sheet: L4_IT
tf	activity	adjusted_p
ZNF737	-0.242973	2.38715e-26
RFXAP	-0.242564	9.08547e-05
GTF2I	-0.226513	3.66995e-17
ZNF644	-0.204766	9.23332e-16
TEAD1	-0.177079	3.71284e-14
RFX1	-0.175707	0.00180208
ZFHX2	-0.174297	2.62945e-06
SMAD3	-0.15933	2.33798e-27
ETV1	-0.155542	0.0909501
MBNL2	-0.149006	5.33757e-08
TCF4	-0.136233	3.69164e-138
NEUROD6	-0.134722	0.00258206
SMAD1	-0.134512	4.84651e-28
RFX3	-0.118574	7.37408e-115
MTA3	-0.117185	4.82407e-25
KLF8	-0.115011	0.0756475
RFX7	-0.112461	3.37571e-56
SMAD2	-0.0986778	9.91218e-12
NF1	-0.09843	4.11724e-31
NFIB	-0.0981227	9.69339e-47
ZBTB18	-0.0802853	0.0176154
NFIA	-0.0739309	7.91399e-06
KLF6	-0.0685686	0.0572748
ZNF148	-0.0667759	2.67258e-22
KLF7	-0.0660369	1.57966e-22
RAD21	-0.0652288	0.0176154
MEIS3	-0.0646564	0.0510823
PKNOX2	-0.0578483	3.29337e-05
NR2F1	-0.0524623	0.42863
MBD1	-0.0462536	0.276791
FOXO3	-0.0339851	1.41395e-08
FOSL2	-0.0265112	0.778606
SMARCC1	-0.0162899	0.229592
ZNF382	-0.016217	0.961432
ZNF711	-0.00197424	0.852057
MYEF2	0.00211526	0.900149
NFIC	0.0028667	0.959146
TAF1	0.00303187	0.852057
CHD2	0.0049356	0.810522
SP4	0.0122685	0.888536
NFIX	0.0135377	0.0408406
MEF2C	0.0252723	0.00182124
ZNF518A	0.041036	2.62324e-10
NR3C1	0.0425872	1.40818e-32
PBX1	0.0431513	1.79832e-11
AHCTF1	0.0435038	0.0739108
NRF1	0.0462536	1.33988e-29
LHX2	0.0465237	0.0389016
ZNF91	0.0475228	1.28849e-18
POU2F1	0.049497	6.78281e-24
PHF21A	0.0496381	2.77118e-16
SOX5	0.0549967	3.37479e-15
BCLAF1	0.0562659	8.1772e-22
RARB	0.0599323	2.81239e-39
ZNF207	0.0613304	2.37318e-35
PHTF1	0.0624706	9.50163e-29
ZNF704	0.0634577	6.87537e-46
BCL11A	0.0647625	1.01102e-08
ZNF519	0.0750917	4.92529e-06
ARNTL	0.0753032	0.00153019
CLOCK	0.0761493	0.0444642
MEF2A	0.082213	2.04095e-26
BACH2	0.0822831	1.39452e-13
ELF2	0.0869371	0.00198357
ETV5	0.113801	0.000126665
ZNF385D	0.144554	3.26575e-07
KLF12	0.156741	7.32166e-71
JDP2	0.202078	0.000998556
TCF12	0.228074	4.26218e-44
PLAGL1	0.239386	7.70077e-15
ETS1	0.299472	7.58597e-11
RORA	0.34635	3.26575e-07

## Sheet: L5_IT
tf	activity	adjusted_p
TWIST1	-0.192526	1.14348e-16
RFX8	-0.172041	0.296604
ZNF441	-0.171618	0.0105844
KLF8	-0.171477	4.72901e-08
CREB5	-0.151092	0.178591
ZBTB44	-0.133439	0.000330053
MGA	-0.128608	0.000477315
RFX7	-0.122544	1.98479e-64
TFCP2	-0.122083	3.2857e-37
TCF4	-0.115211	4.55584e-70
MEF2D	-0.107961	0.0314014
ZNF846	-0.0918022	6.01056e-09
ZNF644	-0.0917959	1.01909e-05
CREM	-0.09011	0.221417
PURA	-0.0890159	0.723714
RFX3	-0.0842854	1.24322e-21
SMAD2	-0.060661	0.000551827
NF1	-0.0546536	5.67162e-05
NFIB	-0.0534455	1.2176e-07
SMAD3	-0.0526744	0.069157
KLF7	-0.0401899	1.60852e-17
E2F3	-0.0198129	3.2485e-08
CUX1	-0.0180502	0.908896
PKNOX2	-0.0161901	0.63742
MYEF2	-0.0143838	0.00645491
PHTF1	-0.0102237	0.0579996
CHD2	-0.00937764	0.0403262
MEF2C	-0.00803798	0.0373287
SP3	-0.00507662	0.0560112
KAT7	-0.000361753	0.253946
ZNF382	0.00719188	0.629966
POU2F1	0.0112109	0.370372
MEF2A	0.0189668	0.000664956
AHCTF1	0.0207557	0.0867758
BCL11A	0.032575	0.000314724
RB1	0.0333506	0.000286601
PHF21A	0.0349942	7.31012e-08
ZNF91	0.0363119	1.13465e-09
NFIX	0.0390523	9.37385e-06
NFIA	0.0396288	0.152955
SOX5	0.040613	0.00659739
ETS2	0.0407702	0.500661
ETV1	0.0415296	0.00659739
PBX1	0.0423052	4.68563e-09
SMC3	0.0424462	0.253946
TAF1	0.0451255	2.36391e-14
PRRX1	0.0452662	0.654532
SREBF2	0.0455486	0.193185
LHX2	0.0461126	0.012429
UBE2K	0.0466767	2.54461e-12
NRF1	0.048436	5.60018e-26
ZNF207	0.0503431	6.0145e-14
SMARCC1	0.0505373	2.28519e-07
EP300	0.0506957	2.51984e-30
ATF6	0.0542916	0.00411632
ZNF704	0.0552082	4.63338e-35
NR3C1	0.0557723	1.09789e-19
TCF12	0.0622591	1.1792e-18
GTF2IRD1	0.0641628	0.019911
ARNT2	0.0676883	1.3597e-07
TFDP2	0.0685344	2.66343e-52
ATF2	0.0690984	0.00165517
CHD1	0.0743161	1.21044e-12
BCLAF1	0.0772774	2.70444e-20
LIN28B	0.0787104	2.26187e-08
ARNTL	0.0857385	4.15429e-05
RAD21	0.0877832	0.00414654
MXI1	0.0925778	0.0234663
SF1	0.0936354	0.412906
ZNF566	0.0949751	0.0164402
ETV5	0.121557	3.10307e-09
ZNF385D	0.136862	4.34284e-18
SMAD5	0.139466	1.85409e-08
KLF12	0.14003	5.38411e-62
ELF2	0.144543	1.18983e-06
RARB	0.146376	6.54066e-18
KLF3	0.150759	1.16925e-07
FOSL2	0.163016	0.015889
NFE2L1	0.169227	5.83327e-11
EGR1	0.17517	2.2661e-07
SATB1	0.176286	1.99503e-06
HES1	0.176413	0.00337838
MAFG	0.184282	0.0158206
JDP2	0.186563	7.47909e-06
ZBTB33	0.207897	0.00797362
NFIC	0.208885	5.14225e-15
ZBTB7A	0.22637	1.13465e-09
ZFP37	0.226625	7.67223e-05
BACH2	0.244977	4.86993e-40
ZBTB20	0.289931	2.87757e-11
KLF9	0.304174	1.27877e-12
POU3F2	0.342249	1.01362e-05

## Sheet: L2_3_IT
tf	activity	adjusted_p
ZNF737	-0.344646	0.000595845
GLIS1	-0.331461	0.000972381
MEIS3	-0.279355	2.94686e-07
RFX2	-0.272022	3.87592e-05
RFX3	-0.235217	2.71487e-289
GTF2I	-0.222243	1.28274e-11
EGR3	-0.219705	0.00629385
TCF4	-0.207013	4.27353e-99
HLF	-0.204616	0.0874401
ZNF248	-0.203347	0.135377
JUN	-0.202078	0.00256312
NEUROD6	-0.187412	1.02496e-07
POU2F2	-0.185861	0.00707559
RBFOX2	-0.184027	0.0166856
ZNF846	-0.166682	2.69636e-05
MEIS2	-0.152087	7.35178e-05
RFX7	-0.149055	8.1397e-59
ZFHX2	-0.146094	0.0466045
ZNF148	-0.133755	3.45394e-12
ZBTB18	-0.128749	0.00285719
TWIST1	-0.119583	0.094532
TFDP1	-0.107455	0.354566
NFIB	-0.105904	1.84877e-13
HSF2	-0.0964558	0.360524
SMAD3	-0.0909561	6.00439e-29
ARID3A	-0.0882768	0.870887
RCOR1	-0.0793927	5.02575e-11
MAX	-0.0784056	0.644214
ZNF141	-0.0582401	0.444449
CREM	-0.0574645	0.0163339
NF1	-0.0565479	0.269718
ARNTL	-0.0552787	0.866332
NFE2L3	-0.0483689	0.2631
RFX8	-0.0368055	0.657403
FOXO3	-0.0265112	0.884558
ATF2	-0.016499	0.0626796
HMGXB3	-0.0145248	0.870887
PURA	-0.0139607	0.689373
POU2F1	-0.00930713	4.08014e-05
PKNOX2	-0.00592272	0.668952
BCL11A	-0.00218577	0.828752
E2F3	-0.00211526	0.000235001
CHD1	-0.00204475	0.408322
AHCTF1	-0.000846103	0.0466045
ARNT2	0.00126915	0.823755
KLF7	0.00423052	0.884901
CHD2	0.00853154	0.377276
PBX1	0.0100122	0.367746
ETV5	0.0113429	0.134916
BPTF	0.0172041	0.388509
PHF21A	0.0186143	0.621168
RAD21	0.0214346	0.239996
EP300	0.0222807	0.0931142
MEF2C	0.024819	3.82693e-08
MEF2A	0.0265112	2.97132e-06
MYEF2	0.0267933	0.00328931
TFDP2	0.0307417	3.29654e-05
ZNF91	0.0314468	3.39111e-09
ZNF644	0.032998	0.110475
ATF6	0.0358184	0.0198688
ZNF207	0.0396258	0.000758301
TAF1	0.0404719	0.00707559
NRF1	0.0416001	2.55059e-33
UBE2K	0.0421641	3.27787e-16
JUNB	0.0426577	0.884558
ELF2	0.0442794	0.266876
SOX5	0.0463241	8.01972e-06
RB1	0.0490035	2.60746e-25
NR2C2	0.0518943	0.212513
ZNF407	0.0523174	1.24695e-05
FOSL2	0.0602143	0.0496657
NFIA	0.0671242	0.00501848
NR3C1	0.0673357	1.03732e-50
TCF12	0.0774181	5.87847e-19
ZNF704	0.0876422	2.5297e-15
SP3	0.0877832	0.337718
ETS2	0.102308	0.266099
PHTF1	0.103648	4.18373e-09
GLIS3	0.104071	0.174842
ASCL1	0.134812	0.0410441
NFE2L1	0.153286	1.99849e-10
KLF9	0.153709	0.000107649
RARB	0.181066	1.55775e-28
NFIX	0.205885	2.33068e-06
KLF12	0.213187	5.16028e-143
NFE2L2	0.23017	1.3662e-07
POU6F2	0.233806	3.72876e-05
LIN28B	0.259895	2.14492e-57
ETS1	0.262786	0.0078402
BACH2	0.269766	1.40729e-11
SATB1	0.271035	6.67883e-16
RXRA	0.290114	6.01775e-09
NFAT5	0.314672	0.00253109
NR3C2	0.346338	5.08156e-11
IRF2	0.365376	7.89143e-06
NFIC	0.409373	4.04314e-29
JDP2	0.456191	1.20205e-90
RORA	0.505124	1.71518e-34

## Sheet: L6_IT
tf	activity	adjusted_p
RFXAP	-0.260882	6.44152e-12
RFX2	-0.245299	0.000106322
LHX2	-0.209726	3.94648e-07
ZNF814	-0.14003	0.00595849
ZNF429	-0.129736	0.0670724
SMAD9	-0.119442	0.00140801
KLF8	-0.0919432	0.00591572
BACH1	-0.0894955	0.0474407
BACH2	-0.0725612	1.18332e-06
RFX3	-0.0669127	8.49425e-31
MXI1	-0.0638808	0.653401
TCF4	-0.0404776	0.00684303
RFX7	-0.0401899	4.44942e-13
TFCP2	-0.0396258	0.00544085
SMAD2	-0.0392028	0.836441
ZNF711	-0.0389913	0.449324
YY1	-0.0377221	0.280651
HDAC2	-0.0302482	0.728426
PBX1	-0.0289085	0.000728546
KLF7	-0.0277099	4.92044e-16
ETV6	-0.0269343	0.26693
CTCF	-0.0212936	0.438001
SMAD3	-0.0196014	0.0114652
E2F3	-0.0177682	4.03303e-07
DEAF1	-0.0170631	0.185369
SMARCC1	-0.0143481	0.958561
TFDP2	-0.012198	0.0670724
UBE2K	-0.00712137	0.840213
CREB1	-0.00592272	0.728426
EP300	-0.00542916	0.933467
TAF1	-0.00267933	0.86242
ZNF91	-0.00126915	0.821373
ZNF207	-0.000846103	0.728156
ZNF704	-0.00049356	0.728426
SMAD1	0.000395372	0.728426
CREM	0.000423052	0.86242
POU2F1	0.00049356	0.86242
AHCTF1	0.00112814	0.351115
CHD2	0.00416001	0.107088
SOX5	0.00486509	0.925415
ZNF148	0.00620476	0.835917
ZNF783	0.00648679	0.159375
PHTF1	0.00803798	0.16039
ZNF518A	0.0107173	0.194686
ZNF519	0.0131146	0.0242878
PHF21A	0.0135377	0.146278
TCF12	0.0156529	3.76228e-05
NRF1	0.0182617	7.45625e-07
MEF2C	0.0211526	0.000253327
KAT7	0.0239712	0.65434
ATF6	0.0256651	0.104862
TFDP1	0.0265112	0.344789
ZBTB11	0.0270753	0.26693
NR3C1	0.0297546	3.78888e-12
FOSL2	0.0327863	0.123647
HDAC8	0.0568299	0.276009
MEF2A	0.065714	1.90708e-05
MYEF2	0.0896869	0.00512494
LIN28B	0.0928613	0.152952
IRF2	0.0935649	0.0296072
ZNF770	0.0996992	0.0728075
SATB1	0.101145	0.0923616
ETV1	0.105199	0.0136297
KLF12	0.111242	6.42728e-33
SMC3	0.113218	0.049004
BCL11A	0.113237	3.39585e-24
KLF9	0.147438	1.10264e-09
NEUROD6	0.179797	0.0929519
PRRX1	0.184773	4.34929e-08
JUNB	0.200074	0.00839878
KLF13	0.202078	8.74286e-16
RARB	0.20927	1.11606e-06
EGR1	0.220974	4.60247e-09
NFE2L1	0.226826	5.86362e-07
ZNF385D	0.242055	4.29522e-42
JUN	0.242409	0.0728075
JDP2	0.350298	3.33173e-28

## Sheet: L6_CT
tf	activity	adjusted_p
KLF5	-0.231127	6.50825e-08
RFX2	-0.184267	1.14813e-05
KLF8	-0.172464	2.00243e-31
ZNF846	-0.0967495	3.52892e-05
KLF7	-0.0733289	2.43127e-81
ZNF236	-0.0623296	0.0014546
RFX7	-0.0607811	5.66881e-22
ZNF407	-0.0604964	0.0647376
PBX1	-0.0566889	1.69519e-30
RFX3	-0.0549967	5.85084e-19
ZNF704	-0.0520353	8.04841e-55
SMAD9	-0.0417411	0.384715
SOX5	-0.0416001	6.76378e-10
AHCTF1	-0.0353248	3.30776e-07
UBE2K	-0.0319404	3.86553e-16
POU2F1	-0.0300367	1.68261e-13
ZNF207	-0.0274278	2.49844e-16
SREBF2	-0.0253831	1.40469e-05
TAF1	-0.0229209	0.039238
NRF1	-0.0176271	1.8585e-08
PHF21A	-0.0169221	0.00135607
ARNT2	-0.016781	0.859631
ZNF91	-0.0143838	0.00568186
ZNF519	-0.0133966	0.267427
ATF6	-0.0115634	0.177776
CHD1	-0.00860205	0.176503
NR3C1	-0.000141017	0.436928
THRB	0.00239729	0.631105
ETV1	0.00253831	0.921827
ZNF441	0.0103648	0.996608
BACH2	0.0152299	0.0528868
CTCF	0.0378631	0.453886
JDP2	0.044069	0.857663
SMAD3	0.0476638	0.00392621
SMC3	0.057535	0.545639
NFYC	0.0603554	0.26209
MEF2C	0.0731879	2.90911e-33
MYEF2	0.0733994	3.12011e-18
ETV5	0.0758672	1.23725e-05
ETV6	0.0879242	0.102622
MEF2A	0.102981	9.77358e-30
SMAD2	0.112042	1.85084e-34
KLF13	0.114506	0.00648106
ZBTB20	0.116272	0.00682158
MAFB	0.128749	0.0609072
BCL11A	0.147525	5.33007e-75
ELF2	0.166838	0.000773099
ZNF385D	0.171477	3.47547e-17
EGR1	0.174162	0.0438605
NF1	0.19361	2.36833e-32
KLF9	0.195321	3.76589e-15
SATB1	0.196748	1.53206e-12
NFIB	0.202232	6.28817e-148
JUNB	0.207845	0.00135607
KLF3	0.215615	1.35681e-05
IRF2	0.223794	0.000244406
FOSL2	0.246882	9.72484e-11
PRRX1	0.247489	4.29166e-06
NFIA	0.25391	6.22009e-135
LIN28B	0.256685	3.2709e-15
JUN	0.258796	0.00517389
SMARCC1	0.283445	3.95791e-25
NFE2L1	0.310237	0.000133553
NFIC	0.320899	3.12963e-101
NFAT5	0.362088	6.73028e-08
