# Supplementary material for: Single-cell multiomic human brain atlas reveals regulatory drivers of cortical regionality
Source: Nat Commun. 2026 Feb 21;17:3051. doi: 10.1038/s41467-026-69368-2 (PMC13039890; doi:10.1038/s41467-026-69368-2)
Supplement: Supplementary file 16 — Source data [file 41467_2026_69368_MOESM16_ESM.zip]

Archive with 139 entries (138 files):
- Source Data Final/
- Source Data Final/Fig2a.xlsx
- __MACOSX/Source Data Final/._Fig2a.xlsx
- Source Data Final/FigS11e.xlsx
- __MACOSX/Source Data Final/._FigS11e.xlsx
- Source Data Final/FigS10c.xlsx
- __MACOSX/Source Data Final/._FigS10c.xlsx
- Source Data Final/Fig3g.xlsx
- __MACOSX/Source Data Final/._Fig3g.xlsx
- Source Data Final/Fig1b.png
- __MACOSX/Source Data Final/._Fig1b.png
- Source Data Final/Fig1f.tsv
- __MACOSX/Source Data Final/._Fig1f.tsv
- Source Data Final/FigS12c.xlsx
- __MACOSX/Source Data Final/._FigS12c.xlsx
- Source Data Final/Fig1g.xlsx
- __MACOSX/Source Data Final/._Fig1g.xlsx
- Source Data Final/FigS3e.xlsx
- __MACOSX/Source Data Final/._FigS3e.xlsx
- Source Data Final/FigS6b.xlsx
- __MACOSX/Source Data Final/._FigS6b.xlsx
- Source Data Final/Fig5f.xlsx
- __MACOSX/Source Data Final/._Fig5f.xlsx
- Source Data Final/FigS6c.xlsx
- __MACOSX/Source Data Final/._FigS6c.xlsx
- Source Data Final/FigS10a.tsv
- __MACOSX/Source Data Final/._FigS10a.tsv
- Source Data Final/FigS3d.xlsx
- __MACOSX/Source Data Final/._FigS3d.xlsx
- Source Data Final/.DS_Store
- __MACOSX/Source Data Final/._.DS_Store
- Source Data Final/FigS12b.xlsx
- __MACOSX/Source Data Final/._FigS12b.xlsx
- Source Data Final/FigS11d.tsv
- __MACOSX/Source Data Final/._FigS11d.tsv
- Source Data Final/Fig3f.xlsx
- __MACOSX/Source Data Final/._Fig3f.xlsx
- Source Data Final/FigS7.xlsx
- __MACOSX/Source Data Final/._FigS7.xlsx
- Source Data Final/FigS12e.xlsx
- __MACOSX/Source Data Final/._FigS12e.xlsx
- Source Data Final/FigS3c.xlsx
- __MACOSX/Source Data Final/._FigS3c.xlsx
- Source Data Final/Fig4f.xlsx
- __MACOSX/Source Data Final/._Fig4f.xlsx
- Source Data Final/Fig2i_L23IT.tsv
- __MACOSX/Source Data Final/._Fig2i_L23IT.tsv
- Source Data Final/Fig2g.xlsx
- __MACOSX/Source Data Final/._Fig2g.xlsx
- Source Data Final/Fig3a.xlsx
- __MACOSX/Source Data Final/._Fig3a.xlsx
- Source Data Final/FigS3b.txt
- __MACOSX/Source Data Final/._FigS3b.txt
- Source Data Final/FigS4b.tsv
- __MACOSX/Source Data Final/._FigS4b.tsv
- Source Data Final/FigS9a.tsv
- __MACOSX/Source Data Final/._FigS9a.tsv
- Source Data Final/FigS10d.xlsx
- __MACOSX/Source Data Final/._FigS10d.xlsx
- Source Data Final/FigS11b.xlsx
- __MACOSX/Source Data Final/._FigS11b.xlsx
- Source Data Final/FigS13b.xlsx
- __MACOSX/Source Data Final/._FigS13b.xlsx
- Source Data Final/Fig4g.xlsx
- __MACOSX/Source Data Final/._Fig4g.xlsx
- Source Data Final/FigS12d.xlsx
- __MACOSX/Source Data Final/._FigS12d.xlsx
- Source Data Final/Fig2j_L23IT.tsv
- __MACOSX/Source Data Final/._Fig2j_L23IT.tsv
- Source Data Final/Fig5b.xlsx
- __MACOSX/Source Data Final/._Fig5b.xlsx
- Source Data Final/FigS6a.tsv
- __MACOSX/Source Data Final/._FigS6a.tsv
- Source Data Final/FigS3a.xlsx
- __MACOSX/Source Data Final/._FigS3a.xlsx
- Source Data Final/FigS9c.xlsx
- __MACOSX/Source Data Final/._FigS9c.xlsx
- Source Data Final/Fig4h.xlsx
- __MACOSX/Source Data Final/._Fig4h.xlsx
- Source Data Final/Fig3c.xlsx
- __MACOSX/Source Data Final/._Fig3c.xlsx
- Source Data Final/FigS1a.xlsx
- __MACOSX/Source Data Final/._FigS1a.xlsx
- Source Data Final/FigS14c.tsv
- __MACOSX/Source Data Final/._FigS14c.tsv
- Source Data Final/Fig2d.xls
- __MACOSX/Source Data Final/._Fig2d.xls
- Source Data Final/Fig3b.xlsx
- __MACOSX/Source Data Final/._Fig3b.xlsx
- Source Data Final/FigS14b.tsv
- __MACOSX/Source Data Final/._FigS14b.tsv
- Source Data Final/FigS9b.xlsx
- __MACOSX/Source Data Final/._FigS9b.xlsx
- Source Data Final/Fig4d.tsv
- __MACOSX/Source Data Final/._Fig4d.tsv
- Source Data Final/Fig2h.xlsx
- __MACOSX/Source Data Final/._Fig2h.xlsx
- Source Data Final/FigS6d.tsv
- __MACOSX/Source Data Final/._FigS6d.tsv
- Source Data Final/FigS12f.xlsx
- __MACOSX/Source Data Final/._FigS12f.xlsx
- Source Data Final/Fig4e.xlsx
- __MACOSX/Source Data Final/._Fig4e.xlsx
- Source Data Final/FigS14a.tsv
- __MACOSX/Source Data Final/._FigS14a.tsv
- Source Data Final/Fig5c.xlsx
- __MACOSX/Source Data Final/._Fig5c.xlsx
- Source Data Final/Fig5h.xlsx
- __MACOSX/Source Data Final/._Fig5h.xlsx
- Source Data Final/FigS9e.xlsx
- __MACOSX/Source Data Final/._FigS9e.xlsx
- Source Data Final/Fig3e.xlsx
- __MACOSX/Source Data Final/._Fig3e.xlsx
- Source Data Final/Fig5d.xlsx
- __MACOSX/Source Data Final/._Fig5d.xlsx
- Source Data Final/Fig4b.xlsx
- __MACOSX/Source Data Final/._Fig4b.xlsx
- Source Data Final/FigS12a.xlsx
- __MACOSX/Source Data Final/._FigS12a.xlsx
- Source Data Final/Fig1e.xlsx
- __MACOSX/Source Data Final/._Fig1e.xlsx
- Source Data Final/Fig2f.tsv
- __MACOSX/Source Data Final/._Fig2f.tsv
- Source Data Final/Fig1d.xlsx
- __MACOSX/Source Data Final/._Fig1d.xlsx
- Source Data Final/FigS3f.xlsx
- __MACOSX/Source Data Final/._FigS3f.xlsx
- Source Data Final/Fig4c.xlsx
- __MACOSX/Source Data Final/._Fig4c.xlsx
- Source Data Final/Fig5e.xlsx
- __MACOSX/Source Data Final/._Fig5e.xlsx
- Source Data Final/Fig2c_S5g_S5h.xls
- __MACOSX/Source Data Final/._Fig2c_S5g_S5h.xls
- Source Data Final/Fig2b.xlsx
- __MACOSX/Source Data Final/._Fig2b.xlsx
- Source Data Final/Fig3d.xlsx
- __MACOSX/Source Data Final/._Fig3d.xlsx
- Source Data Final/FigS9d.xlsx
- __MACOSX/Source Data Final/._FigS9d.xlsx
