# Supplementary material for: Single-cell multiomic human brain atlas reveals regulatory drivers of cortical regionality
Source: Nat Commun. 2026 Feb 21;17:3051. doi: 10.1038/s41467-026-69368-2 (PMC13039890; doi:10.1038/s41467-026-69368-2)
Supplement: Supplementary file 16 — Source data [file 41467_2026_69368_MOESM16_ESM.zip › Source Data Final/FigS11e.xlsx]

## Sheet: FigureS11e
	A24	A9	FI	M1C	S1C	MTG	A1C	AnG	V1C
GRIN2A	-1.73425	-0.345262	-0.775235	-0.127518	0.430001	-0.168119	0.550106	-0.0068675	2.17717
GRIN2B	1.96018	0.326336	1.05111	-0.189096	-0.77733	-0.519929	0.506132	-1.20321	-1.15419
ATP2B2	-2.20398	-0.514104	-0.579563	0.524151	0.443016	0.0336964	0.279349	0.316954	1.70048
TRPC3	-1.49586	-0.588715	-0.756455	0.291463	0.660299	-0.908903	1.02064	-0.0794939	1.85702
RYR2	0.809886	0.634634	0.952901	-0.261415	0.0199691	0.606091	-0.514826	0.256135	-2.50331
ITPR2	-2.06958	-0.436218	-0.200401	-0.567699	0.0947769	0.4086	0.173996	0.756525	1.84
PLCB1	-1.71707	-0.380784	-0.613412	-0.100215	0.714545	0.0196589	-0.51717	0.46766	2.12679
PRKCA	-1.09996	-0.794329	-1.26218	-0.14111	0.274937	-0.0768258	0.562704	0.285933	2.25083
CAMK2A	-2.11106	-0.367114	0.344289	-0.142404	-1.06099	1.15625	0.342942	0.932181	0.905894
CAMK2B	-0.778284	-1.24227	-0.75836	0.838825	-0.278949	-0.376045	1.09391	-0.480213	1.98137
PPP3CA	-1.72352	-0.162341	0.217125	-1.05157	-0.763898	0.932674	0.0567087	0.872259	1.62256
PPP3CC	-1.57788	-0.602996	-0.832848	-0.339284	0.58193	0.280322	-0.024496	0.320346	2.19488
RCAN2	-1.71968	-1.04112	-0.306389	-0.0364469	0.217147	-0.0581388	1.12522	-0.062869	1.88228
NFAT5	-1.91071	-0.894878	-0.860875	-0.0493438	0.653883	0.844856	0.0809835	0.634744	1.50135
CACNA2D2	-2.59483	-0.122831	-0.277828	0.319122	0.269593	0.804856	0.0740278	0.464286	1.0636
CATSPERB	-2.24613	-0.819081	-0.255161	-0.238889	0.258098	0.516912	0.580318	0.925173	1.27878
KLF12	-2.09627	-0.261365	-0.470494	-0.126024	0.277674	0.477471	-0.431465	0.897433	1.73305
TCF12	-1.27928	-0.369261	-0.941665	-0.469633	0.92932	0.277392	-0.886728	0.804451	1.9354
BACH2	-1.51299	-0.32957	-0.244332	-0.611747	-0.915729	0.603215	0.0596779	0.924938	2.02653
