# Supplementary material for: Single-cell multiomic human brain atlas reveals regulatory drivers of cortical regionality
Source: Nat Commun. 2026 Feb 21;17:3051. doi: 10.1038/s41467-026-69368-2 (PMC13039890; doi:10.1038/s41467-026-69368-2)
Supplement: Supplementary file 16 — Source data [file 41467_2026_69368_MOESM16_ESM.zip › Source Data Final/FigS10c.xlsx]

## Sheet: FigureS10c_L5IT
gene	corr	p_value	p_adjusted	group1
A1BG	-0.317007	0.0635239	0.229302	null
A1BG-AS1	-0.355363	0.036177	0.16635	null
A1CF	0.258767	0.13336	0.3483	null
A2M	-0.390759	0.0202902	0.117838	null
A2M-AS1	0.0607784	0.728717	0.866546	null
A2ML1	0.0824951	0.63755	0.810723	null
A2ML1-AS1	0.216884	0.210764	0.451049	null
A4GALT	0.22873	0.186288	0.420364	null
A4GNT	0.317994	0.0626589	0.227597	null
AAAS	0.259895	0.131615	0.346372	null
AACS	-0.367914	0.0296697	0.147721	null
AADACL2	-0.105763	0.545393	0.746514	null
AADACL2-AS1	-0.0279214	0.873498	0.944927	null
AADACL3	0.0227038	0.896997	0.955042	null
AADACL4	0.251011	0.145816	0.365833	null
AADAT	-0.0126915	0.942315	0.976341	null
AAED1	-0.194886	0.261911	0.506821	null
AAGAB	-0.483689	0.00324256	0.0399792	null
AAK1	-0.11225	0.520877	0.729258	null
AAMDC	0.420795	0.0118311	0.0853611	null
AAMP	0.154132	0.376675	0.615885	null
AANAT	-0.164426	0.345233	0.586137	null
AAR2	0.0502021	0.774576	0.893444	null
AARD	-0.184874	0.287689	0.535046	null
AARS	0.345492	0.0420723	0.181217	null
AARS2	0.0812259	0.642752	0.8142	null
AARSD1	-0.102096	0.559487	0.757773	null
AASDH	0.500329	0.00220747	0.031652	null
AASDHPPT	0.156529	0.369207	0.609081	null
AASS	0.479176	0.0035873	0.0422352	null
AATBC	0.364388	0.0313922	0.152869	null
AATF	0.122685	0.482608	0.699847	null
AATK	0.330544	0.0524511	0.206117	null
AB015752.1	0.0957507	0.584272	0.775731	null
ABALON	0.294162	0.0862966	0.271027	null
ABAT	0.471985	0.00420245	0.046898	null
ABCA1	0.751199	2.0004e-07	0.000153753	null
ABCA10	0.456896	0.00579514	0.0558794	null
ABCA12	0.293598	0.0869293	0.272007	null
ABCA13	0.204475	0.238694	0.483597	null
ABCA2	-0.166118	0.340222	0.581954	null
ABCA3	0.160337	0.357528	0.598415	null
ABCA4	0.341262	0.0448252	0.188998	null
ABCA5	0.333647	0.0501444	0.201009	null
ABCA6	0.149055	0.392781	0.630546	null
ABCA7	0.00592272	0.973063	0.98871	null
ABCA8	0.206308	0.234419	0.479143	null
ABCA9	0.296418	0.0838011	0.266644	null
ABCA9-AS1	-0.0234089	0.893816	0.953706	null
ABCB1	0.22323	0.19739	0.434965	null
ABCB10	0.0743161	0.671362	0.831945	null
ABCB11	-0.108301	0.535735	0.740117	null
ABCB4	-0.125364	0.473024	0.693996	null
ABCB5	0.226333	0.191072	0.426261	null
ABCB6	-0.252844	0.142798	0.361429	null
ABCB7	0.52261	0.00127885	0.0224238	null
ABCB8	-0.0263702	0.880474	0.947169	null
ABCB9	0.401335	0.0168699	0.105145	null
ABCC1	0.202219	0.244028	0.488241	null
ABCC10	-0.180361	0.299824	0.546407	null
ABCC11	-0.174015	0.31743	0.561899	null
ABCC12	-0.0614835	0.725691	0.864722	null
ABCC2	0.226756	0.190221	0.425595	null
ABCC3	-0.263138	0.126694	0.338864	null
ABCC4	-0.298815	0.081211	0.262124	null
ABCC5	-0.11648	0.505185	0.717564	null
ABCC5-AS1	0.147222	0.398693	0.635102	null
ABCC6	-0.0214346	0.902727	0.957965	null
ABCC8	0.39231	0.0197552	0.115921	null
ABCC9	-0.02496	0.886823	0.950128	null
ABCD1	-0.0337031	0.847583	0.931871	null
ABCD2	0.432077	0.00954191	0.0753427	null
ABCD3	0.369606	0.0288709	0.14502	null
ABCD4	-0.18854	0.278067	0.525834	null
ABCE1	-0.0190373	0.913563	0.962628	null
ABCF1	0.404014	0.0160846	0.102125	null
ABCF2	0.0224217	0.89827	0.955498	null
ABCF3	-0.0882768	0.61407	0.796077	null
ABCG1	0.34803	0.0404871	0.177086	null
ABCG2	0.228871	0.186009	0.420054	null
ABCG4	0.233101	0.177783	0.409455	null
ABCG5	-0.195873	0.259455	0.504038	null
ABCG8	0.186284	0.283963	0.531654	null
ABHD1	0.0892639	0.610098	0.793265	null
ABHD10	0.171054	0.325862	0.56957	null
ABHD11	0.14553	0.404195	0.639153	null
ABHD12	0.41318	0.0136256	0.0926798	null
ABHD12B	-0.437576	0.00857012	0.0708481	null
ABHD13	-0.107173	0.540017	0.742536	null
ABHD14A	0.374683	0.0265796	0.138458	null
ABHD14B	0.110416	0.52775	0.734381	null
ABHD15-AS1	-0.0692394	0.692677	0.845961	null
ABHD16A	-0.240293	0.164397	0.391844	null
ABHD17A	0.322647	0.0587055	0.219375	null
ABHD17B	0.256228	0.137346	0.35412	null
ABHD17C	0.320532	0.0604773	0.223187	null
ABHD18	0.26892	0.118263	0.326571	null
ABHD2	-0.635564	4.08996e-05	0.00281662	null
ABHD3	-0.200667	0.247741	0.492559	null
ABHD4	-0.208846	0.228585	0.472708	null
ABHD5	0.115634	0.508304	0.719843	null
ABHD6	-0.418398	0.0123731	0.0871545	null
ABHD8	0.446742	0.00713773	0.0636343	null
ABI1	-0.14553	0.404195	0.639153	null
ABI2	-0.11789	0.500008	0.714138	null
ABI3	0.550531	0.000610965	0.0142873	null
ABI3BP	0.311084	0.068913	0.238813	null
ABL1	0.0992761	0.570442	0.765541	null
ABL2	0.18445	0.288813	0.536004	null
ABLIM1	0.599464	0.000141531	0.00606464	null
ABLIM2	-0.00366645	0.983323	0.992766	null
ABLIM3	-0.537981	0.000858308	0.0176254	null
ABO	-0.497509	0.00235931	0.0329735	null
ABR	-0.0521764	0.765954	0.889153	null
ABRA	-0.483689	0.00324256	0.0399792	null
ABRACL	0.198129	0.253898	0.498459	null
ABRAXAS1	0.246498	0.153443	0.3765	null
ABRAXAS2	-0.127621	0.46503	0.68779	null
ABT1	0.245793	0.15466	0.378627	null
ABTB1	0.415296	0.0131055	0.0903844	null
ABTB2	0.463241	0.00507134	0.0520026	null
AC000058.1	-0.593541	0.000171081	0.00668537	null
AC000068.1	-0.0916612	0.600497	0.786983	null
AC000093.1	-0.0459716	0.793142	0.903541	null
AC000099.1	0.271881	0.114111	0.32009	null
AC000123.1	0.00225628	0.989737	0.995013	null
AC000124.1	-0.057676	0.742082	0.875471	null
AC000372.1	0.129172	0.459577	0.684239	null
AC000403.1	0.185438	0.286195	0.533562	null
AC001226.2	-0.429679	0.00999395	0.0774955	null
AC002064.1	0.560825	0.000457645	0.0119485	null
AC002064.2	0.0463947	0.79128	0.902502	null
AC002070.1	0.209975	0.226024	0.469497	null
AC002074.1	0.347466	0.0408351	0.178018	null
AC002101.1	0.0104353	0.952558	0.980114	null
AC002116.2	0.0847513	0.628344	0.80531	null
AC002127.2	0.291342	0.0894959	0.276939	null
AC002306.1	-0.258221	0.13421	0.349519	null
AC002310.1	0.353107	0.0374615	0.170019	null
AC002310.2	0.373696	0.027013	0.139705	null
AC002310.4	0.25369	0.14142	0.359513	null
AC002310.5	0.0631757	0.718444	0.861357	null
AC002375.1	0.257074	0.136008	0.352044	null
AC002378.1	0.150888	0.386919	0.624003	null
AC002383.1	-0.301354	0.0785367	0.256947	null
AC002429.2	-0.129454	0.458589	0.683325	null
AC002451.1	-0.200244	0.24876	0.493559	null
AC002454.1	-0.617091	7.86865e-05	0.00423925	null
AC002463.1	0.157939	0.364855	0.605645	null
AC002467.1	-0.47833	0.00365536	0.0428243	null
AC002472.1	0.00338441	0.984606	0.993091	null
AC002550.2	0.203911	0.24002	0.484465	null
AC002553.1	0.336467	0.0481184	0.196198	null
AC002553.2	-0.251434	0.145115	0.364962	null
AC002558.2	-0.105763	0.545393	0.746514	null
AC002996.1	-0.168234	0.334021	0.576452	null
AC003001.1	-0.141299	0.41814	0.650851	null
AC003002.1	-0.0562659	0.748181	0.879175	null
AC003002.2	-0.0865846	0.620905	0.800699	null
AC003002.3	-0.110275	0.528281	0.734731	null
AC003005.1	-0.14976	0.39052	0.628063	null
AC003005.2	-0.0119865	0.945515	0.977695	null
AC003006.1	0.363119	0.032032	0.154684	null
AC003035.1	0.0181912	0.917391	0.964011	null
AC003035.2	-0.191783	0.26973	0.515942	null
AC003043.1	-0.115924	0.507234	0.719055	null
AC003043.2	0.260177	0.131182	0.345768	null
AC003102.1	0.286265	0.0954834	0.287856	null
AC003666.1	0.346197	0.041627	0.180017	null
AC003681.1	0.207154	0.232463	0.477404	null
AC003682.1	-0.201655	0.245374	0.489902	null
AC003684.1	-0.672511	9.6397e-06	0.0012795	null
AC003973.2	0.146235	0.401897	0.637897	null
AC003975.1	0.00197424	0.99102	0.995503	null
AC003982.1	0.0964558	0.581494	0.773773	null
AC003984.1	0.0916612	0.600497	0.786983	null
AC003986.1	0.00218592	0.990057	0.995111	null
AC003986.2	-0.0407835	0.816062	0.915837	null
AC003988.1	0.181207	0.297524	0.543676	null
AC003991.1	0.307841	0.0720123	0.24435	null
AC003991.2	-0.0954686	0.585384	0.776341	null
AC004009.1	0.43109	0.00972589	0.0761626	null
AC004014.1	-0.274137	0.111021	0.315295	null
AC004023.1	-0.215615	0.213512	0.453986	null
AC004034.1	-0.0401899	0.818695	0.916998	null
AC004039.1	-0.0040895	0.981399	0.992004	null
AC004052.1	-0.234653	0.174832	0.406124	null
AC004053.1	0.542775	0.000754962	0.0162917	null
AC004054.1	-0.319686	0.0611977	0.224625	null
AC004066.2	-0.568835	0.000363101	0.0104316	null
AC004069.1	-0.344223	0.0428834	0.183514	null
AC004076.1	-0.101109	0.563311	0.760308	null
AC004076.2	-0.285137	0.0968545	0.290295	null
AC004112.1	0.416988	0.0127016	0.0885238	null
AC004147.2	0.00296136	0.98653	0.993681	null
AC004147.3	0.146598	0.400718	0.636833	null
AC004148.2	-0.173733	0.318227	0.562598	null
AC004149.1	0.032434	0.853259	0.935039	null
AC004156.1	0.131851	0.450238	0.677081	null
AC004217.1	0.318276	0.0624135	0.227088	null
AC004221.1	-0.0425872	0.808076	0.91168	null
AC004223.3	0.111122	0.525101	0.732239	null
AC004231.1	-0.0932124	0.59432	0.78273	null
AC004231.3	0.283163	0.0992901	0.294621	null
AC004233.2	-0.0517533	0.767799	0.890338	null
AC004233.3	0.119865	0.492805	0.708236	null
AC004233.4	0.0296136	0.865898	0.941206	null
AC004241.1	-0.332236	0.0511826	0.203523	null
AC004253.1	-0.241844	0.161607	0.387958	null
AC004257.1	-0.288098	0.093287	0.283827	null
AC004448.2	0.535301	0.000921344	0.0184106	null
AC004471.1	-0.0520353	0.766569	0.889519	null
AC004477.3	-0.0455486	0.795005	0.904493	null
AC004485.1	-0.477061	0.00375955	0.0435086	null
AC004492.1	-0.119724	0.493318	0.708758	null
AC004494.1	-0.0877127	0.616345	0.797589	null
AC004520.1	-0.0198834	0.909737	0.961282	null
AC004522.2	-0.122403	0.483623	0.700762	null
AC004540.1	-0.170913	0.326267	0.57011	null
AC004540.2	-0.182053	0.295236	0.54141	null
AC004542.1	0.251998	0.144185	0.36343	null
AC004542.2	0.294867	0.0855106	0.269843	null
AC004543.1	-0.100827	0.564405	0.761007	null
AC004551.1	0.0712137	0.684359	0.840685	null
AC004554.2	0.323352	0.0581241	0.218301	null
AC004556.1	-0.0229858	0.895724	0.954713	null
AC004585.1	0.0710727	0.684952	0.840979	null
AC004590.1	-0.0723418	0.679622	0.83729	null
AC004593.1	0.187553	0.280637	0.528339	null
AC004594.1	0.32716	0.0550631	0.212068	null
AC004596.1	0.000705086	0.996793	0.998305	null
AC004597.1	-0.377221	0.0254915	0.135553	null
AC004672.1	-0.00606374	0.972422	0.988481	null
AC004690.2	0.220269	0.203556	0.442194	null
AC004691.1	0.355504	0.036098	0.166115	null
AC004691.2	0.376798	0.0256702	0.136108	null
AC004692.2	0.146658	0.400522	0.636565	null
AC004702.1	0.326032	0.0559564	0.214051	null
AC004704.1	-0.146799	0.400064	0.636263	null
AC004771.3	-0.157939	0.364855	0.605645	null
AC004784.1	-0.332095	0.0512874	0.203564	null
AC004803.1	0.122403	0.483623	0.700762	null
AC004805.1	0.057253	0.74391	0.876366	null
AC004812.2	-0.352684	0.0377064	0.170511	null
AC004816.1	-0.275125	0.10969	0.31301	null
AC004816.2	0.0554941	0.751525	0.881317	null
AC004817.1	-0.556877	0.000511849	0.0126917	null
AC004817.4	-0.319827	0.0610772	0.224564	null
AC004828.1	0.205039	0.237373	0.482277	null
AC004830.1	0.27174	0.114306	0.320448	null
AC004832.1	0.293175	0.0874062	0.272889	null
AC004834.1	-0.141017	0.419079	0.651587	null
AC004835.1	0.209834	0.226343	0.469954	null
AC004837.2	-0.0517533	0.767799	0.890338	null
AC004839.1	-0.389348	0.020787	0.119352	null
AC004852.2	0.189527	0.275512	0.522751	null
AC004854.2	-0.19968	0.250123	0.495264	null
AC004862.1	-0.211667	0.222219	0.46464	null
AC004865.2	0.38399	0.0227681	0.12633	null
AC004870.3	0.200244	0.24876	0.493559	null
AC004870.4	0.173028	0.320225	0.5642	null
AC004884.2	-0.125364	0.473024	0.693996	null
AC004888.1	0.024678	0.888094	0.950846	null
AC004889.1	0.136787	0.433307	0.66342	null
AC004895.1	0.0569709	0.745129	0.876933	null
AC004908.1	0.118454	0.497945	0.71239	null
AC004908.3	0.0834822	0.633516	0.808449	null
AC004918.1	0.00338441	0.984606	0.993091	null
AC004921.1	0.0554198	0.751848	0.881391	null
AC004922.1	-0.0040895	0.981399	0.992004	null
AC004923.4	0.109852	0.529874	0.735612	null
AC004941.1	-0.370311	0.0285433	0.144044	null
AC004943.2	0.0641628	0.714228	0.859033	null
AC004946.1	0.098853	0.572094	0.766805	null
AC004949.1	0.250447	0.146754	0.367178	null
AC004951.1	0.145671	0.403735	0.639021	null
AC004969.1	-0.168234	0.334021	0.576452	null
AC004973.1	0.18995	0.274422	0.521557	null
AC004982.1	0.0121275	0.944875	0.977544	null
AC004982.2	-0.0954686	0.585384	0.776341	null
AC004988.1	0.00846103	0.961526	0.984481	null
AC004990.1	0.0627526	0.720253	0.861874	null
AC005008.2	-0.0345492	0.843803	0.930211	null
AC005009.2	0.243114	0.15935	0.384951	null
AC005013.1	-0.347466	0.0408351	0.178018	null
AC005014.2	0.169221	0.331152	0.574294	null
AC005020.2	0.14412	0.408814	0.64282	null
AC005034.2	0.174579	0.315839	0.560503	null
AC005034.3	0.437435	0.00859394	0.0709463	null
AC005037.1	0.0565479	0.74696	0.878522	null
AC005041.1	0.750352	2.101e-07	0.000153753	null
AC005042.2	0.156952	0.367898	0.608189	null
AC005046.1	-0.125223	0.473525	0.694432	null
AC005050.1	-0.0605006	0.729911	0.867163	null
AC005064.1	-0.0558428	0.750014	0.880066	null
AC005070.3	0.521482	0.00131587	0.0228536	null
AC005086.1	0.196014	0.259105	0.503688	null
AC005090.1	-0.416682	0.0127739	0.0889235	null
AC005091.1	0.58508	0.00022289	0.00769716	null
AC005096.1	0.291573	0.0892294	0.27669	null
AC005144.1	-0.118031	0.499492	0.713658	null
AC005150.1	-0.550249	0.00061574	0.0143425	null
AC005154.4	-0.307982	0.0718753	0.244129	null
AC005154.6	-0.233524	0.176974	0.408663	null
AC005162.3	-0.406553	0.015369	0.0994426	null
AC005165.1	-0.588183	0.000202457	0.0073438	null
AC005180.1	0.128044	0.46354	0.686825	null
AC005180.2	0.275266	0.1095	0.312732	null
AC005186.1	-0.217307	0.209854	0.44983	null
AC005197.1	-0.0194604	0.911649	0.962105	null
AC005208.1	0.0743161	0.671362	0.831945	null
AC005224.1	-0.0428692	0.806829	0.910922	null
AC005224.3	0.549826	0.000622965	0.0144541	null
AC005224.4	0.509495	0.0017713	0.0273808	null
AC005225.2	0.222666	0.198554	0.436235	null
AC005234.1	-0.0906741	0.604443	0.788977	null
AC005244.2	0.262997	0.126906	0.339124	null
AC005253.1	-0.174015	0.31743	0.561899	null
AC005258.1	0.057817	0.741472	0.8751	null
AC005261.1	0.00606374	0.972422	0.988481	null
AC005261.3	-0.109852	0.529874	0.735612	null
AC005277.2	0.210821	0.224116	0.467003	null
AC005280.2	-0.30502	0.0747949	0.250289	null
AC005288.1	0.135235	0.43859	0.667337	null
AC005291.2	0.140312	0.421432	0.653535	null
AC005304.1	-0.207295	0.232138	0.476943	null
AC005304.2	-0.0263702	0.880474	0.947169	null
AC005304.3	-0.0380746	0.828091	0.921312	null
AC005324.3	-0.278932	0.104666	0.303967	null
AC005324.4	-0.0951866	0.586498	0.777124	null
AC005330.1	-0.226615	0.190505	0.425595	null
AC005332.1	0.00930713	0.957682	0.98262	null
AC005332.3	-0.152863	0.380665	0.618704	null
AC005332.4	-0.270189	0.11647	0.323726	null
AC005332.5	0.498919	0.00228229	0.0323345	null
AC005332.6	0.167669	0.335668	0.577909	null
AC005332.7	-0.0936354	0.59264	0.781384	null
AC005332.8	-0.35762	0.0349286	0.162943	null
AC005344.1	0.0315879	0.857047	0.937029	null
AC005355.1	-0.198834	0.252177	0.496847	null
AC005358.2	-0.0531635	0.761653	0.886846	null
AC005363.2	-0.196719	0.257361	0.501818	null
AC005381.1	-0.202219	0.244028	0.488241	null
AC005392.2	-0.359453	0.0339403	0.160443	null
AC005392.3	-0.334493	0.0495296	0.19969	null
AC005393.1	-0.350569	0.0389505	0.173854	null
AC005394.1	-0.297264	0.0828798	0.264919	null
AC005410.2	-0.152299	0.382446	0.620071	null
AC005476.2	0.151452	0.385126	0.62293	null
AC005480.1	0.152863	0.380665	0.618704	null
AC005481.1	-0.604541	0.000119941	0.00552263	null
AC005482.1	0.292752	0.0878851	0.27388	null
AC005487.1	-0.563364	0.000425554	0.0115288	null
AC005498.2	-0.29388	0.0866125	0.271445	null
AC005498.3	-0.01664	0.924414	0.967455	null
AC005520.2	0.0860205	0.62319	0.802252	null
AC005522.1	0.373272	0.0272005	0.140247	null
AC005523.1	0.29811	0.0819663	0.263416	null
AC005537.1	0.497932	0.00233597	0.0328016	null
AC005540.1	0.377644	0.0253137	0.135001	null
AC005550.2	0.155683	0.371833	0.611841	null
AC005580.1	0.411206	0.0141266	0.0946512	null
AC005586.1	-0.0690984	0.693273	0.84634	null
AC005592.1	-0.122685	0.482608	0.699847	null
AC005606.2	0.363119	0.032032	0.154684	null
AC005614.1	-0.401194	0.0169121	0.105187	null
AC005618.1	0.0623296	0.722064	0.862737	null
AC005632.4	-0.0710727	0.684952	0.840979	null
AC005670.1	-0.197847	0.254588	0.499278	null
AC005670.2	0.338441	0.0467397	0.193532	null
AC005692.1	-0.386951	0.0216548	0.122616	null
AC005692.2	0.16499	0.343558	0.584378	null
AC005695.1	-0.166682	0.338562	0.580242	null
AC005696.1	0.136223	0.435224	0.664898	null
AC005696.4	0.431231	0.00969942	0.0760306	null
AC005697.1	-0.0135377	0.938477	0.974872	null
AC005699.1	0.244101	0.15761	0.382538	null
AC005702.1	0.137069	0.43235	0.662638	null
AC005703.4	-0.090392	0.605572	0.789627	null
AC005725.1	0.439551	0.00824249	0.0693215	null
AC005726.1	0.314891	0.065409	0.232678	null
AC005726.2	0.0284855	0.870963	0.943603	null
AC005730.2	0.0762903	0.663139	0.826844	null
AC005740.4	-0.323916	0.0576623	0.217357	null
AC005753.1	-0.0263702	0.880474	0.947169	null
AC005757.1	-0.256792	0.136453	0.35285	null
AC005759.1	0.162875	0.349866	0.591004	null
AC005772.1	0.0535865	0.759811	0.885788	null
AC005774.1	-0.0951866	0.586498	0.777124	null
AC005775.1	-0.0131146	0.940396	0.975671	null
AC005776.2	-0.153568	0.378445	0.617377	null
AC005808.1	-0.00676883	0.969217	0.987335	null
AC005828.1	-0.0662781	0.705221	0.853949	null
AC005828.2	-0.261023	0.129888	0.343806	null
AC005828.3	0.0383567	0.826837	0.920779	null
AC005828.4	0.270753	0.11568	0.3227	null
AC005833.1	0.168657	0.33279	0.575329	null
AC005833.2	0.503854	0.00202972	0.0299901	null
AC005837.1	0.141198	0.418478	0.651197	null
AC005838.2	-0.129454	0.458589	0.683325	null
AC005842.1	0.0672652	0.701031	0.851393	null
AC005856.1	0.165413	0.342305	0.583751	null
AC005863.1	0.324854	0.0569015	0.215824	null
AC005865.1	-0.0517533	0.767799	0.890338	null
AC005871.2	0.0805208	0.645649	0.815782	null
AC005884.2	0.215983	0.212714	0.453413	null
AC005899.1	-0.288098	0.093287	0.283827	null
AC005899.5	-0.0612015	0.726901	0.865383	null
AC005899.6	0.0211526	0.904001	0.958547	null
AC005899.7	0.0730469	0.676668	0.835731	null
AC005899.8	-0.240293	0.164397	0.391844	null
AC005909.1	-0.493983	0.00256188	0.0344469	null
AC005920.1	-0.0764313	0.662553	0.82646	null
AC005943.1	0.132556	0.447798	0.675335	null
AC005962.1	0.437717	0.00854635	0.0707255	null
AC005972.1	-0.184591	0.288438	0.535517	null
AC005972.4	-0.294867	0.0855106	0.269843	null
AC005993.1	0.15949	0.360104	0.600906	null
AC005999.1	-0.427423	0.0104359	0.0795974	null
AC006004.1	-0.303469	0.0763606	0.253352	null
AC006013.1	0.073893	0.673129	0.833265	null
AC006017.1	-0.268356	0.119067	0.32742	null
AC006019.1	0.28697	0.094634	0.286385	null
AC006019.2	0.024819	0.887459	0.950509	null
AC006030.1	-0.154696	0.37491	0.614394	null
AC006041.1	0.0806618	0.645069	0.815527	null
AC006042.1	0.11916	0.495371	0.710592	null
AC006042.2	0.201373	0.246049	0.490508	null
AC006058.1	-0.607502	0.00010876	0.00526277	null
AC006058.3	-0.368196	0.0295353	0.147298	null
AC006059.1	-0.0345492	0.843803	0.930211	null
AC006063.2	0.391323	0.0200943	0.117015	null
AC006064.1	0.198129	0.253898	0.498459	null
AC006064.2	0.11366	0.51562	0.725231	null
AC006064.6	0.057112	0.74452	0.87665	null
AC006065.4	0.228448	0.186846	0.421064	null
AC006115.1	-0.0992761	0.570442	0.765541	null
AC006115.3	0.00479458	0.978192	0.990406	null
AC006116.8	-0.316584	0.0638974	0.229917	null
AC006116.9	-0.0343401	0.844737	0.930693	null
AC006145.1	-0.0128326	0.941675	0.976146	null
AC006148.1	0.559838	0.000470694	0.01209	null
AC006148.2	0.5628	0.000432507	0.0116112	null
AC006160.1	0.208141	0.230195	0.474511	null
AC006206.2	0.228871	0.186009	0.420054	null
AC006213.1	-0.232537	0.178864	0.411109	null
AC006213.2	0.0830591	0.635243	0.80948	null
AC006213.3	-0.216038	0.212594	0.453249	null
AC006254.1	-0.36326	0.0319604	0.154464	null
AC006270.1	0.0946225	0.588728	0.778603	null
AC006273.1	0.152299	0.382446	0.620071	null
AC006288.1	0.275266	0.1095	0.312732	null
AC006296.2	-0.455909	0.00591535	0.0567621	null
AC006299.1	0.434897	0.00903246	0.0730188	null
AC006305.1	-0.455486	0.00596752	0.0569636	null
AC006329.1	0.490176	0.00279751	0.0364597	null
AC006333.2	0.0977249	0.576509	0.770159	null
AC006369.1	0.0813669	0.642173	0.813901	null
AC006372.3	0.215615	0.213512	0.453986	null
AC006435.2	-0.137069	0.43235	0.662638	null
AC006441.1	0.0236909	0.892544	0.953077	null
AC006441.4	0.101532	0.561671	0.759302	null
AC006449.1	0.121557	0.486674	0.70321	null
AC006449.5	-0.16217	0.351984	0.593022	null
AC006450.2	-0.266099	0.122322	0.331499	null
AC006450.3	-0.0197424	0.910374	0.961571	null
AC006455.1	0.0527404	0.763495	0.888034	null
AC006460.1	0.735969	4.70249e-07	0.000233299	null
AC006480.2	0.316725	0.0637727	0.229642	null
AC006486.1	-0.0872896	0.618053	0.798669	null
AC006487.1	0.041036	0.814943	0.915169	null
AC006504.1	0.113237	0.517194	0.726629	null
AC006504.5	-0.4215	0.0116755	0.0847536	null
AC006511.4	-0.378067	0.025137	0.134542	null
AC006538.2	0	1	1	null
AC006547.1	0.43391	0.00920807	0.0738106	null
AC006557.1	0.00620476	0.971781	0.988295	null
AC006581.2	0.305866	0.0739515	0.248517	null
AC006946.2	0.207718	0.231165	0.475891	null
AC006946.3	0.0871486	0.618623	0.799188	null
AC006960.2	0.117467	0.501558	0.714977	null
AC006974.1	0.0183322	0.916753	0.963682	null
AC006974.2	0.393438	0.0193735	0.114501	null
AC006978.2	-0.247203	0.152232	0.374768	null
AC007001.1	-0.32575	0.0561815	0.214497	null
AC007014.1	0.233524	0.176974	0.408663	null
AC007036.1	0.319263	0.0615605	0.225434	null
AC007038.1	-0.0960327	0.58316	0.775121	null
AC007038.2	0.211103	0.223483	0.466461	null
AC007040.1	-0.17331	0.319425	0.563625	null
AC007040.2	0.0289085	0.869063	0.942878	null
AC007091.1	-0.0504842	0.773343	0.892585	null
AC007100.1	-0.0784056	0.654371	0.820736	null
AC007106.1	-0.0974429	0.577615	0.77103	null
AC007114.1	0.138338	0.42806	0.659166	null
AC007114.2	-0.00535865	0.975628	0.989581	null
AC007128.1	0.192629	0.267583	0.51353	null
AC007163.1	0.100827	0.564405	0.761007	null
AC007192.1	0.0767134	0.661382	0.825606	null
AC007207.2	0.360581	0.0333435	0.158918	null
AC007216.2	-0.103084	0.555676	0.755065	null
AC007216.4	0.136223	0.435224	0.664898	null
AC007218.1	-0.175425	0.313462	0.55812	null
AC007220.1	0.49765	0.00235151	0.0329225	null
AC007221.1	-0.387656	0.0213965	0.121675	null
AC007221.2	-0.271458	0.114697	0.320939	null
AC007228.2	0.246216	0.153929	0.377381	null
AC007240.1	-0.0049356	0.977551	0.990263	null
AC007249.2	-0.206026	0.235073	0.479944	null
AC007255.1	-0.376093	0.0259705	0.136845	null
AC007262.2	-0.472267	0.00417671	0.0468087	null
AC007272.1	0.188681	0.277701	0.525519	null
AC007277.1	0.0590862	0.735997	0.871583	null
AC007285.1	-0.114224	0.513524	0.723784	null
AC007285.2	-0.143132	0.412064	0.645751	null
AC007292.1	-0.0650089	0.71062	0.857211	null
AC007292.2	0.181771	0.295997	0.542095	null
AC007314.1	-0.0049356	0.977551	0.990263	null
AC007319.1	-0.0588042	0.737213	0.872544	null
AC007325.2	0.264689	0.12439	0.335419	null
AC007325.4	0.32166	0.0595271	0.221296	null
AC007326.4	0.199257	0.251149	0.495931	null
AC007333.2	0.067552	0.699815	0.850549	null
AC007336.1	-0.567851	0.00037369	0.0105949	null
AC007342.4	0.0308828	0.860206	0.938152	null
AC007344.1	0.244947	0.15613	0.380461	null
AC007347.1	0.18022	0.300208	0.54673	null
AC007349.1	0.293175	0.0874062	0.272889	null
AC007349.2	0.18022	0.300208	0.54673	null
AC007349.3	0.200949	0.247063	0.491746	null
AC007364.1	0.293598	0.0869293	0.272007	null
AC007368.2	-0.517392	0.00145808	0.024465	null
AC007370.1	0.201514	0.245711	0.490164	null
AC007370.2	0.0956097	0.584828	0.776166	null
AC007375.3	0.0389207	0.82433	0.919841	null
AC007376.2	0.450409	0.00662507	0.060657	null
AC007383.2	0.155965	0.370956	0.611161	null
AC007384.1	-0.0263702	0.880474	0.947169	null
AC007388.1	-0.248049	0.150789	0.37245	null
AC007389.3	-0.485522	0.00311095	0.0391085	null
AC007389.5	-0.107737	0.537874	0.741391	null
AC007402.1	-0.355786	0.0359402	0.165935	null
AC007405.1	0.356773	0.0353926	0.164462	null
AC007405.3	0.041036	0.814943	0.915169	null
AC007406.3	0.103225	0.555133	0.754672	null
AC007422.2	0.206026	0.235073	0.479944	null
AC007450.1	-0.154978	0.374029	0.614009	null
AC007463.1	0.0832001	0.634667	0.809093	null
AC007493.1	0.194322	0.263321	0.50839	null
AC007494.2	-0.163439	0.348177	0.589366	null
AC007495.1	-0.495675	0.00246283	0.0337453	null
AC007495.2	-0.206026	0.235073	0.479944	null
AC007496.1	0.0376516	0.829973	0.922326	null
AC007496.2	0.322647	0.0587055	0.219375	null
AC007513.1	0.246075	0.154172	0.377822	null
AC007529.2	0.756698	1.44721e-07	0.000136765	null
AC007533.1	-0.18713	0.281743	0.529373	null
AC007541.1	-0.15385	0.377559	0.616737	null
AC007552.2	-0.192206	0.268655	0.51459	null
AC007557.3	-0.0259472	0.882378	0.948059	null
AC007563.2	-0.103507	0.554047	0.753972	null
AC007566.1	0.243396	0.158852	0.384177	null
AC007569.1	0.0841873	0.630641	0.806773	null
AC007610.1	0.0363824	0.835625	0.925361	null
AC007610.2	0.00112814	0.994868	0.997682	null
AC007611.1	-0.141581	0.417202	0.649987	null
AC007613.1	-0.109288	0.532002	0.737231	null
AC007614.1	-0.512174	0.00165899	0.026436	null
AC007619.1	-0.16358	0.347756	0.589072	null
AC007622.2	0.0451255	0.796869	0.905529	null
AC007638.2	0.109147	0.532534	0.737582	null
AC007656.1	-0.586632	0.000212454	0.00755643	null
AC007663.2	0.225345	0.193067	0.429019	null
AC007663.3	-0.157375	0.366592	0.607086	null
AC007666.1	0.17331	0.319425	0.563625	null
AC007673.1	-0.534596	0.000938597	0.0186612	null
AC007679.1	0.643743	3.01935e-05	0.00235976	null
AC007681.1	0.23296	0.178053	0.409799	null
AC007686.2	-0.184027	0.28994	0.53713	null
AC007686.3	0.183745	0.290693	0.537644	null
AC007687.1	-0.209975	0.226024	0.469497	null
AC007728.1	-0.0356773	0.838768	0.927156	null
AC007731.5	-0.3022	0.0776605	0.255382	null
AC007743.1	-0.100263	0.566597	0.762578	null
AC007750.1	0.36735	0.02994	0.148444	null
AC007773.1	0.236627	0.171127	0.401285	null
AC007785.1	0.50329	0.00205729	0.0302096	null
AC007785.3	0.222948	0.197971	0.435479	null
AC007787.1	-0.057112	0.74452	0.87665	null
AC007823.1	0.237614	0.169296	0.399078	null
AC007834.1	-0.0548557	0.754296	0.882693	null
AC007846.2	0.21759	0.209248	0.449058	null
AC007876.1	-0.116198	0.506224	0.718309	null
AC007878.1	0.360863	0.0331956	0.158595	null
AC007879.1	-0.442794	0.00772743	0.0667379	null
AC007879.3	-0.413462	0.0135553	0.0924131	null
AC007881.2	0.125928	0.471018	0.692508	null
AC007906.2	0.065855	0.707019	0.855124	null
AC007923.4	-0.22041	0.203259	0.441752	null
AC007938.2	-0.334634	0.0494277	0.199448	null
AC007938.3	-0.00930713	0.957682	0.98262	null
AC007950.1	-0.00860205	0.960885	0.984292	null
AC007952.3	0.12889	0.460566	0.68481	null
AC007952.4	-0.182194	0.294855	0.541047	null
AC007952.8	0.204066	0.239655	0.48433	null
AC007953.2	0.388502	0.02109	0.120567	null
AC007966.1	-0.0829181	0.63582	0.809693	null
AC007993.2	-0.098853	0.572094	0.766805	null
AC007993.3	0.0057817	0.973704	0.988769	null
AC008014.1	-0.466203	0.00476115	0.0500089	null
AC008033.3	0.00472441	0.978512	0.990676	null
AC008040.1	0.0878537	0.615776	0.797374	null
AC008050.1	0.502867	0.00207818	0.0303662	null
AC008056.2	0.100263	0.566597	0.762578	null
AC008060.1	0.0387824	0.824944	0.919978	null
AC008067.1	0.0421641	0.809947	0.912492	null
AC008073.1	0.0260882	0.881743	0.947762	null
AC008073.2	0.203065	0.242019	0.486227	null
AC008073.3	-0.191642	0.270089	0.516463	null
AC008074.1	0.00803798	0.963448	0.985049	null
AC008074.3	-0.130159	0.456124	0.681876	null
AC008079.2	0.287111	0.0944648	0.286055	null
AC008080.1	-0.0353953	0.840026	0.928072	null
AC008080.3	0.224922	0.193926	0.430124	null
AC008080.4	0.242127	0.161103	0.387023	null
AC008083.1	-0.652628	2.14938e-05	0.00198705	null
AC008105.1	0.0263702	0.880474	0.947169	null
AC008105.3	0.16499	0.343558	0.584378	null
AC008109.1	0.110134	0.528811	0.735082	null
AC008115.4	0.126069	0.470518	0.692372	null
AC008124.1	0.177964	0.3064	0.551874	null
AC008127.1	-0.681677	6.5247e-06	0.00106102	null
AC008164.1	-0.411911	0.0139459	0.0938908	null
AC008243.1	0.469728	0.00441334	0.0480772	null
AC008264.2	0.487778	0.00295537	0.0377711	null
AC008267.5	-0.185156	0.286942	0.534325	null
AC008269.1	-0.471561	0.00424131	0.0470665	null
AC008269.2	-0.119019	0.495886	0.710857	null
AC008277.1	-0.0159349	0.927608	0.969261	null
AC008278.1	0.0692394	0.692677	0.845961	null
AC008278.2	0.200103	0.2491	0.494104	null
AC008280.3	0.158926	0.361827	0.602513	null
AC008392.1	0.165977	0.340638	0.582079	null
AC008393.1	-0.48806	0.0029364	0.0376337	null
AC008397.2	-0.298674	0.0813617	0.262432	null
AC008403.3	0.139466	0.424265	0.655873	null
AC008415.1	-0.426859	0.0105489	0.0801252	null
AC008429.1	-0.184733	0.288064	0.535281	null
AC008434.1	0.198129	0.253898	0.498459	null
AC008438.1	0.169926	0.329111	0.572552	null
AC008438.2	-0.00253831	0.988454	0.994355	null
AC008440.1	-0.00803798	0.963448	0.985049	null
AC008443.3	0.253831	0.141192	0.3592	null
AC008443.4	0.4215	0.0116755	0.0847536	null
AC008443.5	0.0589452	0.736605	0.872042	null
AC008443.6	0.26166	0.128919	0.342311	null
AC008448.1	0.0523174	0.765339	0.8887	null
AC008464.1	0.0551377	0.753072	0.881999	null
AC008467.1	0.114224	0.513524	0.723784	null
AC008496.2	0.332095	0.0512874	0.203564	null
AC008507.2	0.248754	0.149594	0.371119	null
AC008514.1	0.316866	0.0636482	0.229472	null
AC008517.1	-0.125223	0.473525	0.694432	null
AC008534.1	-0.306853	0.0729768	0.246182	null
AC008537.1	0.253126	0.142337	0.360802	null
AC008537.2	0.489189	0.0028616	0.0369504	null
AC008543.1	-0.00958917	0.9564	0.982027	null
AC008543.4	-0.0417411	0.81182	0.913648	null
AC008549.2	0.271881	0.114111	0.32009	null
AC008554.1	-0.326032	0.0559564	0.214051	null
AC008555.5	0.134953	0.439554	0.667906	null
AC008567.2	0.296277	0.0839554	0.266885	null
AC008568.1	0.0954686	0.585384	0.776341	null
AC008572.1	0.144543	0.407425	0.641826	null
AC008574.1	-0.529802	0.00106368	0.0201209	null
AC008575.1	0.478612	0.00363255	0.0426623	null
AC008581.2	-0.0219987	0.90018	0.956587	null
AC008591.1	-0.516405	0.00149436	0.024811	null
AC008592.4	-0.0461126	0.792521	0.903051	null
AC008601.1	0.212372	0.220647	0.462819	null
AC008608.2	-0.153568	0.378445	0.617377	null
AC008610.1	-0.420654	0.0118624	0.0854314	null
AC008629.1	-0.0283445	0.871597	0.944031	null
AC008632.1	-0.124659	0.475536	0.695449	null
AC008662.1	0.0111404	0.949356	0.979152	null
AC008663.1	-0.235499	0.173237	0.403762	null
AC008663.2	0.193617	0.265091	0.510687	null
AC008667.1	-0.122262	0.484131	0.701028	null
AC008667.3	-0.0894049	0.609532	0.792918	null
AC008676.1	-0.0125505	0.942955	0.976663	null
AC008687.1	0.204757	0.238033	0.48271	null
AC008691.1	-0.467331	0.00464736	0.049492	null
AC008695.1	0.201796	0.245037	0.489476	null
AC008700.1	-0.408809	0.0147556	0.0971941	null
AC008705.1	0.205462	0.236386	0.481547	null
AC008708.2	0.425872	0.0107492	0.0809479	null
AC008728.1	0.459998	0.0054309	0.0540565	null
AC008731.1	0.338441	0.0467397	0.193532	null
AC008735.2	0.131005	0.453176	0.679779	null
AC008735.4	0.0496381	0.777045	0.894554	null
AC008736.1	-0.150606	0.387818	0.624774	null
AC008738.2	-0.197142	0.256319	0.50073	null
AC008739.1	0.227179	0.189374	0.424465	null
AC008741.2	-0.239306	0.16619	0.394495	null
AC008747.1	-0.231691	0.180496	0.412822	null
AC008750.7	-0.110416	0.52775	0.734381	null
AC008752.1	-0.212795	0.219707	0.461949	null
AC008758.1	0.387656	0.0213965	0.121675	null
AC008758.2	0.0375106	0.830601	0.922721	null
AC008758.4	0.0361004	0.836882	0.925976	null
AC008758.5	-0.0569709	0.745129	0.876933	null
AC008758.6	-0.144825	0.406501	0.641092	null
AC008759.2	-0.170067	0.328704	0.572263	null
AC008761.2	0.358889	0.0342419	0.160972	null
AC008764.1	0.377926	0.0251958	0.134705	null
AC008764.2	0.312494	0.0675985	0.236709	null
AC008764.6	-0.0610604	0.727506	0.8658	null
AC008764.8	-0.0461126	0.792521	0.903051	null
AC008770.1	0.100404	0.566049	0.762228	null
AC008770.2	0.0958917	0.583716	0.77547	null
AC008771.1	0.206872	0.233114	0.477997	null
AC008780.1	0.0562659	0.748181	0.879175	null
AC008780.2	-0.0215756	0.90209	0.957589	null
AC008781.1	-0.175143	0.314253	0.558942	null
AC008781.2	-0.147786	0.396868	0.633512	null
AC008825.1	-0.176836	0.309527	0.554813	null
AC008840.1	-0.122967	0.481595	0.699188	null
AC008878.1	0.151876	0.383785	0.621648	null
AC008878.3	0.0832001	0.634667	0.809093	null
AC008892.1	0.223089	0.197681	0.435201	null
AC008897.2	0.169362	0.330743	0.573753	null
AC008906.1	0.0141017	0.935918	0.973363	null
AC008915.2	-0.123108	0.481088	0.698709	null
AC008937.3	0.10534	0.547011	0.748039	null
AC008938.1	-0.082354	0.638127	0.81111	null
AC008946.1	-0.0200244	0.909099	0.96095	null
AC008948.1	-0.0991351	0.570993	0.766063	null
AC008957.1	-0.141581	0.417202	0.649987	null
AC008966.1	-0.303046	0.076792	0.254038	null
AC008972.2	-0.432077	0.00954191	0.0753427	null
AC008982.1	0.294726	0.0856674	0.270086	null
AC008991.1	-0.111686	0.522987	0.730834	null
AC008992.1	0.427846	0.0103518	0.0792868	null
AC009005.1	0.109852	0.529874	0.735612	null
AC009019.1	0.378349	0.0250198	0.134338	null
AC009021.1	0.315879	0.0645239	0.230877	null
AC009021.2	0.523879	0.00123831	0.0219396	null
AC009035.1	-0.0843283	0.630066	0.806342	null
AC009041.1	-0.233665	0.176706	0.408201	null
AC009041.2	-0.57394	0.000312333	0.00944112	null
AC009053.2	-0.119583	0.493831	0.70911	null
AC009053.3	-0.31052	0.0694443	0.239745	null
AC009055.1	-0.138338	0.42806	0.659166	null
AC009055.2	-0.236063	0.17218	0.402403	null
AC009060.1	0.0280624	0.872864	0.944715	null
AC009061.2	0.0692394	0.692677	0.845961	null
AC009065.3	-0.0306007	0.861471	0.939057	null
AC009065.4	-0.374119	0.0268266	0.139316	null
AC009065.8	0.26201	0.12839	0.34144	null
AC009081.1	-0.420231	0.0119568	0.0857472	null
AC009086.2	0.0286265	0.87033	0.943476	null
AC009088.1	0.2135	0.218147	0.459441	null
AC009090.3	0.0057817	0.973704	0.988769	null
AC009093.2	0.338018	0.0470324	0.194169	null
AC009093.4	0.183322	0.291824	0.538688	null
AC009097.4	-0.0925073	0.597124	0.784597	null
AC009102.2	-0.513303	0.00161361	0.0260446	null
AC009107.1	0.0442794	0.8006	0.907599	null
AC009107.2	0.201514	0.245711	0.490164	null
AC009108.3	0.0500611	0.775193	0.893592	null
AC009113.1	0.122685	0.482608	0.699847	null
AC009118.3	0.365658	0.0307629	0.15098	null
AC009119.1	0.245088	0.155885	0.37998	null
AC009119.2	0.0999812	0.567695	0.763276	null
AC009120.3	0.253267	0.142108	0.360527	null
AC009120.5	-0.206872	0.233114	0.477997	null
AC009126.1	0.200526	0.24808	0.492904	null
AC009133.1	0.291906	0.0888489	0.275907	null
AC009139.2	-0.329698	0.0530946	0.207684	null
AC009148.1	-0.316866	0.0636482	0.229472	null
AC009154.1	-0.0769954	0.660211	0.825012	null
AC009158.1	0.0506252	0.772726	0.892306	null
AC009163.2	-0.114365	0.513001	0.723347	null
AC009163.4	0.0590862	0.735997	0.871583	null
AC009163.7	0.510764	0.0017173	0.0269671	null
AC009167.1	0.0363824	0.835625	0.925361	null
AC009171.2	-0.25919	0.132703	0.347849	null
AC009185.1	-0.388502	0.02109	0.120567	null
AC009226.1	-0.181348	0.297142	0.543354	null
AC009227.1	0.466062	0.00477554	0.0501157	null
AC009229.1	0.129392	0.458804	0.683603	null
AC009234.1	-0.468882	0.00449474	0.0485412	null
AC009237.15	-0.108865	0.5336	0.73837	null
AC009242.1	-0.224781	0.194213	0.430559	null
AC009262.1	-0.353107	0.0374615	0.170019	null
AC009264.1	0.459716	0.00546318	0.0542187	null
AC009269.3	-0.0487919	0.780752	0.896823	null
AC009271.1	-0.355927	0.0358616	0.165798	null
AC009275.1	-0.256228	0.137346	0.35412	null
AC009276.1	0.489189	0.0028616	0.0369504	null
AC009283.1	0.0338441	0.846953	0.931522	null
AC009299.3	0.140312	0.421432	0.653535	null
AC009303.2	-0.0435743	0.803713	0.909002	null
AC009309.1	-0.140594	0.42049	0.652755	null
AC009312.1	0.437294	0.00861782	0.0709708	null
AC009313.1	0.173169	0.319825	0.563829	null
AC009318.1	0.108301	0.535735	0.740117	null
AC009318.2	-0.0365235	0.834997	0.924967	null
AC009318.3	0.345774	0.0418937	0.180907	null
AC009318.4	0.171054	0.325862	0.56957	null
AC009365.1	-0.304597	0.0752194	0.25125	null
AC009365.3	-0.00112814	0.994868	0.997682	null
AC009387.1	0.328852	0.0537445	0.209193	null
AC009396.1	-0.130018	0.456617	0.682054	null
AC009396.2	-0.0486543	0.781355	0.897229	null
AC009396.3	-0.419103	0.0122115	0.0867106	null
AC009403.1	0.306148	0.073672	0.247753	null
AC009404.1	-0.0266522	0.879205	0.946919	null
AC009414.2	-0.311789	0.0682532	0.237532	null
AC009435.1	-0.0172041	0.92186	0.966228	null
AC009446.1	-0.0886998	0.612367	0.794432	null
AC009478.1	-0.480305	0.00349827	0.0415784	null
AC009486.1	-0.425167	0.0108943	0.0816263	null
AC009495.1	-0.00366645	0.983323	0.992766	null
AC009501.1	0.274984	0.109879	0.313325	null
AC009502.1	0.228307	0.187126	0.421375	null
AC009506.1	-0.00338441	0.984606	0.993091	null
AC009509.1	-0.254959	0.139372	0.356826	null
AC009518.1	-0.0458306	0.793763	0.903902	null
AC009542.1	0.196155	0.258756	0.503249	null
AC009549.1	0.396681	0.0183101	0.110639	null
AC009554.1	0.339851	0.0457744	0.191	null
AC009563.1	-0.160055	0.358385	0.59909	null
AC009567.1	-0.277099	0.107062	0.308327	null
AC009597.1	0.0346902	0.843173	0.929862	null
AC009630.1	0.259472	0.132267	0.347396	null
AC009646.2	0.111122	0.525101	0.732239	null
AC009652.1	0.257074	0.136008	0.352044	null
AC009652.2	0.272586	0.113139	0.318566	null
AC009654.1	0.35212	0.038035	0.17141	null
AC009690.1	0.0173463	0.921216	0.965943	null
AC009690.2	-0.0761493	0.663725	0.827314	null
AC009690.3	-0.560684	0.000459489	0.0119504	null
AC009720.1	-0.0840462	0.631215	0.807074	null
AC009720.2	0.0613425	0.726296	0.864966	null
AC009779.2	-0.737097	4.42281e-07	0.000233299	null
AC009779.5	0.34662	0.0413616	0.179491	null
AC009802.1	-0.313199	0.0669486	0.235684	null
AC009803.1	0.246639	0.1532	0.376254	null
AC009806.1	-0.110213	0.528517	0.735017	null
AC009812.1	0.0317289	0.856416	0.936856	null
AC009812.3	0.132274	0.448773	0.675777	null
AC009812.4	-0.0126915	0.942315	0.976341	null
AC009831.1	-0.235781	0.172708	0.403161	null
AC009902.3	-0.333788	0.0500415	0.200732	null
AC009948.1	-0.153427	0.378888	0.617718	null
AC009948.3	0.0184733	0.916115	0.96365	null
AC009950.1	0.109006	0.533067	0.738019	null
AC009961.1	0.165131	0.34314	0.584211	null
AC009971.1	-0.3022	0.0776605	0.255382	null
AC009975.1	0.200667	0.247741	0.492559	null
AC009975.2	-0.0761493	0.663725	0.827314	null
AC010082.1	-0.226615	0.190505	0.425595	null
AC010096.1	0.0476638	0.785702	0.899594	null
AC010099.4	0.368055	0.0296025	0.14754	null
AC010105.1	0.363965	0.0316043	0.153493	null
AC010127.1	0.582824	0.000238889	0.00796039	null
AC010132.1	-0.42009	0.0119884	0.0858701	null
AC010132.3	-0.0544326	0.756133	0.883363	null
AC010132.4	-0.166964	0.337734	0.579617	null
AC010145.1	0.10957	0.530937	0.7364	null
AC010149.1	0.10393	0.552419	0.752749	null
AC010157.1	-0.306148	0.073672	0.247753	null
AC010168.1	-0.0141017	0.935918	0.973363	null
AC010175.1	-0.27033	0.116272	0.323554	null
AC010181.1	-0.209284	0.227589	0.47158	null
AC010183.2	0.0119865	0.945515	0.977695	null
AC010198.1	-0.343518	0.0433395	0.184733	null
AC010201.1	-0.340274	0.045488	0.190306	null
AC010201.2	-0.414591	0.013277	0.091091	null
AC010203.2	0.163298	0.348599	0.589744	null
AC010226.1	-0.0810849	0.643331	0.814543	null
AC010230.1	-0.542634	0.000757836	0.0163241	null
AC010235.1	0.0891229	0.610665	0.793654	null
AC010245.2	0.173592	0.318626	0.562884	null
AC010255.3	-0.374119	0.0268266	0.139316	null
AC010266.2	-0.595375	0.000161393	0.00646633	null
AC010267.1	-0.469446	0.00444033	0.0483048	null
AC010273.1	0.0125505	0.942955	0.976663	null
AC010280.1	0.098712	0.572645	0.767154	null
AC010280.2	0.0549967	0.753684	0.882368	null
AC010280.3	0.0597913	0.732961	0.869721	null
AC010285.1	-0.263702	0.125853	0.33783	null
AC010300.1	0.158926	0.361827	0.602513	null
AC010307.2	0.229858	0.184066	0.417133	null
AC010307.3	0.171336	0.325053	0.568951	null
AC010319.2	0.118877	0.4964	0.711208	null
AC010320.1	-0.111263	0.524572	0.731974	null
AC010320.2	0.0781235	0.655538	0.821505	null
AC010320.3	-0.0723418	0.679622	0.83729	null
AC010320.4	0.125082	0.474028	0.694911	null
AC010325.1	0.199116	0.251491	0.496237	null
AC010326.2	-0.0300367	0.864	0.940261	null
AC010327.3	0.0369465	0.833112	0.923913	null
AC010327.4	-0.0387797	0.824956	0.919978	null
AC010328.1	0.0497791	0.776428	0.894103	null
AC010329.1	0.500329	0.00220747	0.031652	null
AC010331.1	0.000423081	0.998075	0.999001	null
AC010333.2	0.214205	0.216595	0.457672	null
AC010335.1	0.3077	0.0721495	0.244641	null
AC010336.1	-0.0304597	0.862103	0.939272	null
AC010343.3	0.231268	0.181315	0.41386	null
AC010395.1	0.0912381	0.602187	0.787547	null
AC010401.1	0.0944815	0.589286	0.778864	null
AC010422.2	0.0535865	0.759811	0.885788	null
AC010422.3	0.234794	0.174566	0.405703	null
AC010422.6	-0.16076	0.356244	0.597276	null
AC010451.1	0.311084	0.068913	0.238813	null
AC010468.2	0.225486	0.192781	0.428544	null
AC010487.3	-0.298392	0.0816636	0.262728	null
AC010491.1	-0.0912381	0.602187	0.787547	null
AC010501.1	0.0318699	0.855784	0.936553	null
AC010504.1	0.247344	0.151991	0.37433	null
AC010511.1	-0.278227	0.105583	0.305547	null
AC010519.1	0.226756	0.190221	0.425595	null
AC010522.1	-0.0434333	0.804336	0.909274	null
AC010528.1	-0.203911	0.24002	0.484465	null
AC010531.1	0.201796	0.245037	0.489476	null
AC010531.3	0.0442794	0.8006	0.907599	null
AC010531.6	-0.0190373	0.913563	0.962628	null
AC010536.1	-0.176271	0.311097	0.55641	null
AC010538.1	-0.304033	0.0757884	0.252263	null
AC010542.3	0.143838	0.409741	0.643554	null
AC010542.4	-0.297828	0.0822699	0.263928	null
AC010542.5	-0.401476	0.0168278	0.104965	null
AC010601.1	0.0499201	0.77581	0.893826	null
AC010605.1	0.0668421	0.702825	0.852526	null
AC010608.1	0.150747	0.387368	0.624431	null
AC010615.4	-0.364811	0.0311813	0.152154	null
AC010616.2	0.511469	0.00168792	0.0267178	null
AC010618.3	0.0100122	0.954479	0.981114	null
AC010619.1	-0.0631757	0.718444	0.861357	null
AC010624.2	0.374542	0.0266412	0.138718	null
AC010624.3	-0.114365	0.513001	0.723347	null
AC010636.2	-0.360581	0.0333435	0.158918	null
AC010642.2	-0.180079	0.300593	0.547137	null
AC010643.1	0.0782645	0.654954	0.821164	null
AC010649.1	0.32434	0.0573179	0.216712	null
AC010654.1	-0.008179	0.962807	0.985029	null
AC010680.1	-0.00183322	0.991661	0.995937	null
AC010680.2	-0.174027	0.317395	0.561899	null
AC010680.5	-0.107737	0.537874	0.741391	null
AC010731.2	0.232537	0.178864	0.411109	null
AC010735.2	0.319827	0.0610772	0.224564	null
AC010737.1	0.0225628	0.897633	0.955248	null
AC010745.2	0.340133	0.0455833	0.19047	null
AC010754.1	-0.272868	0.112751	0.318041	null
AC010761.1	-0.00676883	0.969217	0.987335	null
AC010761.3	0.127762	0.464533	0.687397	null
AC010789.1	0.192347	0.268297	0.514486	null
AC010809.1	0.154696	0.37491	0.614394	null
AC010809.2	0.457742	0.00569378	0.0553513	null
AC010809.3	0.129313	0.459083	0.683761	null
AC010834.3	0.357197	0.03516	0.163637	null
AC010857.1	0.493137	0.00261269	0.0349128	null
AC010864.1	0.0263702	0.880474	0.947169	null
AC010880.1	0.208282	0.229873	0.474175	null
AC010884.1	-0.0297546	0.865266	0.940862	null
AC010889.1	-0.103632	0.553565	0.753791	null
AC010894.3	0.426295	0.010663	0.0805795	null
AC010904.2	0.145107	0.405578	0.640231	null
AC010931.2	-0.296559	0.083647	0.266296	null
AC010931.3	0.111122	0.525101	0.732239	null
AC010967.1	-0.197847	0.254588	0.499278	null
AC010969.2	0.0837642	0.632365	0.807674	null
AC010973.1	0.0370875	0.832484	0.923691	null
AC010975.1	0.381593	0.0237036	0.129853	null
AC010976.1	0.345351	0.0421618	0.181471	null
AC010978.1	0.260459	0.130749	0.345126	null
AC010980.2	-0.281611	0.101236	0.29783	null
AC010983.1	-0.621604	6.73204e-05	0.00380825	null
AC010997.3	0.0149478	0.932082	0.970989	null
AC010997.4	0.0651682	0.709942	0.856878	null
AC010998.1	0.304597	0.0752194	0.25125	null
AC010998.2	0.176977	0.309135	0.554445	null
AC011005.1	0.318558	0.0621688	0.226788	null
AC011008.1	-0.232255	0.179407	0.411719	null
AC011043.1	0.100997	0.563748	0.760744	null
AC011043.2	-0.0516743	0.768144	0.89053	null
AC011092.2	-0.0293316	0.867164	0.941849	null
AC011124.1	0.585926	0.000217142	0.00763126	null
AC011124.2	0.203629	0.240685	0.485148	null
AC011131.1	-0.205039	0.237373	0.482277	null
AC011196.1	-0.11225	0.520877	0.729258	null
AC011228.1	0.722431	9.58996e-07	0.000350535	null
AC011239.1	-0.513021	0.00162485	0.026102	null
AC011247.1	-0.467754	0.0046053	0.0492871	null
AC011287.1	-0.434474	0.00910737	0.0734245	null
AC011287.2	-0.371439	0.0280255	0.142796	null
AC011290.1	0.13312	0.445851	0.673596	null
AC011294.1	0.286829	0.0948034	0.286606	null
AC011306.1	-0.306994	0.0728384	0.245889	null
AC011330.3	0.110134	0.528811	0.735082	null
AC011337.1	0.362837	0.0321756	0.155031	null
AC011365.1	-0.560684	0.000459489	0.0119504	null
AC011365.2	-0.390477	0.0203888	0.117978	null
AC011369.1	0.153427	0.378888	0.617718	null
AC011374.1	0.219	0.206238	0.445456	null
AC011389.1	-0.558287	0.000491869	0.0124322	null
AC011396.2	0.124095	0.477551	0.696381	null
AC011405.1	-0.148068	0.395958	0.632782	null
AC011416.3	-0.389207	0.0208373	0.119583	null
AC011442.1	0.143273	0.411599	0.645278	null
AC011444.1	0.0332801	0.849474	0.932828	null
AC011445.2	-0.103789	0.552961	0.753315	null
AC011447.3	-0.369324	0.0290028	0.145314	null
AC011450.1	-0.101814	0.560578	0.758516	null
AC011451.1	-0.135941	0.436184	0.665466	null
AC011452.1	0.0971608	0.578722	0.77164	null
AC011453.1	0.0839052	0.63179	0.807461	null
AC011455.2	-0.128608	0.461556	0.685253	null
AC011462.1	0.082213	0.638704	0.811409	null
AC011468.3	0.249036	0.149118	0.37044	null
AC011468.5	-0.298899	0.0811217	0.262013	null
AC011472.1	-0.248331	0.15031	0.371808	null
AC011472.4	-0.21209	0.221275	0.463441	null
AC011473.1	0.259331	0.132485	0.347737	null
AC011474.2	-0.351697	0.0382829	0.172038	null
AC011476.3	0.253972	0.140963	0.359004	null
AC011477.3	-0.256369	0.137123	0.353812	null
AC011477.4	-0.440538	0.00808272	0.068365	null
AC011479.1	0.267792	0.119874	0.328614	null
AC011481.1	0.0958917	0.583716	0.77547	null
AC011481.2	-0.107173	0.540017	0.742536	null
AC011483.1	0.0442794	0.8006	0.907599	null
AC011483.2	0.271458	0.114697	0.320939	null
AC011491.3	0.00267933	0.987812	0.994131	null
AC011498.1	0.0355363	0.839397	0.927636	null
AC011498.6	-0.140594	0.42049	0.652755	null
AC011503.1	-0.354799	0.0364947	0.167132	null
AC011507.1	-0.381451	0.0237596	0.13001	null
AC011509.2	-0.057112	0.74452	0.87665	null
AC011511.1	0.024678	0.888094	0.950846	null
AC011511.2	0.00846103	0.961526	0.984481	null
AC011523.1	0.171618	0.324245	0.568123	null
AC011530.1	0.124518	0.476039	0.6955	null
AC011586.1	0.146376	0.401439	0.63751	null
AC011595.1	-0.312776	0.0673379	0.236354	null
AC011595.2	-0.355504	0.036098	0.166115	null
AC011603.2	0.123813	0.47856	0.697254	null
AC011604.2	0.234794	0.174566	0.405703	null
AC011632.1	-0.458588	0.00559395	0.054776	null
AC011676.1	-0.0228448	0.896361	0.955006	null
AC011676.2	0.0349723	0.841914	0.929423	null
AC011747.1	0.300085	0.0798652	0.259082	null
AC011747.2	0.431936	0.00956801	0.0754736	null
AC011773.1	-0.158221	0.363988	0.604798	null
AC011773.4	-0.132133	0.449261	0.676254	null
AC011815.1	-0.0841873	0.630641	0.806773	null
AC011815.2	-0.284432	0.0977191	0.291855	null
AC011824.1	0.303046	0.076792	0.254038	null
AC011824.2	0.335339	0.0489208	0.198279	null
AC011824.4	0.212231	0.220961	0.462987	null
AC011825.2	0.104635	0.549712	0.750178	null
AC011841.1	0.0732392	0.675863	0.835349	null
AC011897.1	-0.154837	0.374469	0.614223	null
AC011899.1	-0.437294	0.00861782	0.0709708	null
AC011899.2	-0.469587	0.00442682	0.0481799	null
AC011899.3	-0.168798	0.33238	0.574955	null
AC011900.1	-0.35635	0.0356265	0.165096	null
AC011921.1	0.0723418	0.679622	0.83729	null
AC011944.1	0.0282034	0.872231	0.944287	null
AC011978.2	0.314045	0.0661753	0.234037	null
AC011990.1	0.273996	0.111213	0.315612	null
AC011995.1	-0.221538	0.200897	0.438947	null
AC011995.2	-0.560825	0.000457645	0.0119485	null
AC011997.1	0.189104	0.276605	0.523946	null
AC012038.1	0.168939	0.33197	0.574874	null
AC012065.3	0.112532	0.519823	0.728556	null
AC012073.1	-0.221256	0.201486	0.439546	null
AC012074.1	0.0676883	0.699238	0.850171	null
AC012085.2	0.306994	0.0728384	0.245889	null
AC012087.1	-0.168234	0.334021	0.576452	null
AC012146.3	-0.166964	0.337734	0.579617	null
AC012150.1	0.0751622	0.667833	0.829996	null
AC012170.2	0.175143	0.314253	0.558942	null
AC012170.3	0.157798	0.365289	0.605984	null
AC012174.1	-0.197142	0.256319	0.50073	null
AC012184.2	0.444486	0.0074698	0.0655131	null
AC012213.1	-0.274137	0.111021	0.315295	null
AC012213.2	-0.074034	0.672539	0.83297	null
AC012213.3	0.22182	0.20031	0.43851	null
AC012213.4	0.0592272	0.73539	0.871124	null
AC012236.1	-0.181348	0.297142	0.543354	null
AC012254.2	0.18304	0.29258	0.539287	null
AC012254.3	0.135377	0.438108	0.667031	null
AC012306.2	-0.194886	0.261911	0.506821	null
AC012309.1	-0.144261	0.408351	0.642474	null
AC012313.1	0.470997	0.00429361	0.0473813	null
AC012313.5	0.289649	0.0914588	0.280311	null
AC012313.6	0.31884	0.0619249	0.226315	null
AC012313.8	0.138902	0.42616	0.65769	null
AC012313.9	-0.259472	0.132267	0.347396	null
AC012322.1	0.267369	0.120483	0.329218	null
AC012339.1	0.032716	0.851997	0.934389	null
AC012349.1	0.391041	0.0201921	0.11744	null
AC012354.1	0.203488	0.241018	0.485407	null
AC012355.1	0.272445	0.113333	0.318772	null
AC012358.1	0.07347	0.674897	0.834629	null
AC012358.3	0.178951	0.303681	0.54935	null
AC012360.3	-0.183604	0.29107	0.537964	null
AC012363.1	-0.0881357	0.614639	0.796553	null
AC012363.2	0.165272	0.342722	0.584002	null
AC012368.1	-0.41868	0.0123082	0.0869815	null
AC012370.2	-0.065432	0.708819	0.85595	null
AC012404.1	0.267792	0.119874	0.328614	null
AC012404.2	0.116621	0.504666	0.716998	null
AC012409.2	0.204898	0.237703	0.482576	null
AC012413.1	0.180784	0.298672	0.545187	null
AC012414.5	0.160478	0.357099	0.598119	null
AC012435.2	0.340839	0.0451083	0.189619	null
AC012442.1	0.136505	0.434265	0.664201	null
AC012464.1	0.314891	0.065409	0.232678	null
AC012464.3	-0.0463947	0.79128	0.902502	null
AC012467.1	0.199539	0.250465	0.495569	null
AC012467.2	0.437294	0.00861782	0.0709708	null
AC012485.3	-0.0806618	0.645069	0.815527	null
AC012494.1	-0.23846	0.167738	0.396822	null
AC012506.2	-0.146799	0.400064	0.636263	null
AC012506.3	-0.347466	0.0408351	0.178018	null
AC012506.4	-0.37567	0.026152	0.137405	null
AC012507.2	-0.225063	0.193639	0.429929	null
AC012508.1	-0.275548	0.109123	0.312216	null
AC012513.1	-0.0454075	0.795626	0.904853	null
AC012557.1	0.120006	0.492293	0.707928	null
AC012557.2	0.0582442	0.739628	0.873813	null
AC012560.1	-0.331672	0.0516027	0.204372	null
AC012574.1	0.248049	0.150789	0.37245	null
AC012593.1	-0.580004	0.000260326	0.00840366	null
AC012613.2	-0.35635	0.0356265	0.165096	null
AC012615.1	-0.142145	0.41533	0.648558	null
AC012617.1	0.366927	0.030144	0.149175	null
AC012625.1	-0.568158	0.000370354	0.0105633	null
AC012640.2	-0.20236	0.243692	0.48798	null
AC012645.1	0.0562659	0.748181	0.879175	null
AC012651.1	-0.226615	0.190505	0.425595	null
AC012668.3	0.258908	0.133141	0.348111	null
AC013248.1	0.356209	0.0357047	0.165298	null
AC013269.1	0.197565	0.255279	0.499891	null
AC013271.1	-0.427141	0.0104923	0.0798737	null
AC013391.3	-0.183463	0.291447	0.538242	null
AC013394.1	0.370593	0.0284131	0.143662	null
AC013402.1	0.14144	0.417671	0.650419	null
AC013403.2	-0.359171	0.0340908	0.160739	null
AC013436.1	0.0844693	0.629492	0.805911	null
AC013452.2	-0.00775595	0.96473	0.985808	null
AC013468.1	0.17613	0.311491	0.556569	null
AC013470.2	0.262433	0.127752	0.340391	null
AC013472.2	-0.147645	0.397324	0.633814	null
AC013472.3	-0.258767	0.13336	0.3483	null
AC013476.1	0.0181912	0.917391	0.964011	null
AC013480.1	-0.104212	0.551336	0.751746	null
AC013546.1	-0.646	2.77251e-05	0.00229154	null
AC013549.1	0.0600733	0.731748	0.868759	null
AC013565.1	0.057112	0.74452	0.87665	null
AC013643.2	0.10816	0.536269	0.740425	null
AC013652.1	-0.425167	0.0108943	0.0816263	null
AC013652.2	-0.242409	0.160601	0.386441	null
AC013731.1	-0.0399079	0.819946	0.917535	null
AC013762.1	0.155683	0.371833	0.611841	null
AC015468.3	-0.214064	0.216904	0.458124	null
AC015468.4	-0.18022	0.300208	0.54673	null
AC015522.1	-0.492291	0.00266438	0.0353845	null
AC015574.1	0.0170631	0.922498	0.966556	null
AC015660.1	0.102378	0.558397	0.756858	null
AC015660.2	0.221397	0.201191	0.439348	null
AC015660.3	0.0729059	0.677258	0.836156	null
AC015660.4	0.0596544	0.73355	0.87005	null
AC015688.4	0.0973019	0.578169	0.771335	null
AC015689.1	-0.318276	0.0624135	0.227088	null
AC015712.1	-0.175566	0.313067	0.557667	null
AC015712.2	0.39372	0.019279	0.114113	null
AC015712.4	-0.115352	0.509346	0.720545	null
AC015712.7	0.595939	0.000158513	0.00641584	null
AC015726.1	0.160478	0.357099	0.598119	null
AC015727.1	0.0118454	0.946155	0.977888	null
AC015802.4	0.280906	0.10213	0.299385	null
AC015802.6	0.33689	0.0478203	0.195688	null
AC015813.1	0.117185	0.502593	0.715722	null
AC015813.2	0.145812	0.403275	0.638719	null
AC015845.2	0.190091	0.274059	0.521243	null
AC015849.1	-0.387797	0.0213452	0.121558	null
AC015849.3	0.331813	0.0514974	0.204091	null
AC015849.5	-0.432077	0.00954191	0.0753427	null
AC015853.1	-0.186002	0.284706	0.532122	null
AC015853.2	-0.237191	0.170079	0.399695	null
AC015853.3	0.203065	0.242019	0.486227	null
AC015908.2	0.360299	0.0334919	0.159402	null
AC015909.2	0.255382	0.138695	0.355743	null
AC015914.1	0.292188	0.0885267	0.275194	null
AC015921.1	0.14285	0.412996	0.646614	null
AC015922.4	0.116057	0.506744	0.718746	null
AC015961.1	-0.182617	0.293716	0.539999	null
AC015961.2	-0.130441	0.45514	0.68092	null
AC015967.1	0.0418821	0.811196	0.913248	null
AC015971.1	0.0506252	0.772726	0.892306	null
AC015987.1	-0.207577	0.231489	0.476187	null
AC016027.1	-0.42418	0.0111001	0.0824664	null
AC016044.1	-0.251363	0.145232	0.365217	null
AC016065.1	0.0586632	0.737821	0.872916	null
AC016152.1	-0.483266	0.00327361	0.0401744	null
AC016205.1	-0.588747	0.000198928	0.00728248	null
AC016229.2	-0.471702	0.00422832	0.0470665	null
AC016245.1	0.139889	0.422847	0.654661	null
AC016257.1	0.168798	0.33238	0.574955	null
AC016266.1	0.113527	0.516115	0.725711	null
AC016355.1	0.0198834	0.909737	0.961282	null
AC016394.1	-0.469305	0.00445388	0.0483195	null
AC016394.2	-0.0815079	0.641594	0.813645	null
AC016395.1	-0.00225628	0.989737	0.995013	null
AC016493.1	-0.00098712	0.99551	0.99782	null
AC016526.1	0.173874	0.317828	0.562186	null
AC016526.4	0.0428722	0.806815	0.910922	null
AC016553.1	-0.616245	8.10005e-05	0.0043247	null
AC016573.1	0.115493	0.508825	0.720194	null
AC016576.1	-0.414338	0.013339	0.0913541	null
AC016588.2	-0.151311	0.385574	0.623145	null
AC016590.1	0.082354	0.638127	0.81111	null
AC016597.1	-0.0612015	0.726901	0.865383	null
AC016598.1	0.595234	0.00016212	0.00648453	null
AC016598.2	0.556916	0.000511287	0.0126917	null
AC016629.2	0.142004	0.415797	0.649118	null
AC016642.1	0.0531635	0.761653	0.886846	null
AC016650.1	0.215897	0.212899	0.453413	null
AC016687.2	0.528532	0.00109915	0.0204982	null
AC016687.3	0.5102	0.00174112	0.0271617	null
AC016700.3	0.404014	0.0160846	0.102125	null
AC016705.1	0.00761493	0.965371	0.986123	null
AC016705.2	-0.295431	0.0848859	0.268585	null
AC016708.1	0.360299	0.0334919	0.159402	null
AC016716.2	-0.0722008	0.680214	0.837672	null
AC016717.2	-0.158362	0.363555	0.60429	null
AC016722.2	0.312635	0.0674681	0.236671	null
AC016722.3	0.0263702	0.880474	0.947169	null
AC016723.1	-0.233101	0.177783	0.409455	null
AC016727.1	0.0269343	0.877936	0.946539	null
AC016735.1	0.098853	0.572094	0.766805	null
AC016738.1	-0.161606	0.353684	0.594579	null
AC016738.2	0.0126915	0.942315	0.976341	null
AC016745.1	-0.0197424	0.910374	0.961571	null
AC016745.2	0.129031	0.460071	0.684718	null
AC016746.1	0.124659	0.475536	0.695449	null
AC016747.2	-0.147081	0.39915	0.635404	null
AC016751.2	0.410501	0.0143092	0.095471	null
AC016766.1	0.171618	0.324245	0.568123	null
AC016773.1	-0.138338	0.42806	0.659166	null
AC016831.1	-0.452242	0.0063808	0.0593584	null
AC016831.5	-0.0421641	0.809947	0.912492	null
AC016831.7	0.0107173	0.951277	0.979857	null
AC016866.1	0.375388	0.0262736	0.137739	null
AC016877.1	0.433487	0.00928421	0.0741707	null
AC016888.1	0.498496	0.00230516	0.0325035	null
AC016907.2	-0.156529	0.369207	0.609081	null
AC016910.1	-0.0784056	0.654371	0.820736	null
AC016924.1	-0.188117	0.279166	0.527033	null
AC016933.1	0.300367	0.0795685	0.258649	null
AC016957.2	0.222948	0.197971	0.435479	null
AC016994.1	-0.122685	0.482608	0.699847	null
AC017002.3	-0.0923663	0.597686	0.785074	null
AC017002.5	0.245088	0.155885	0.37998	null
AC017006.1	0.226897	0.189939	0.42529	null
AC017006.2	0.152299	0.382446	0.620071	null
AC017007.5	0.109006	0.533067	0.738019	null
AC017053.1	0.254536	0.140053	0.357989	null
AC017071.1	0.098148	0.574852	0.768853	null
AC017074.1	-0.0630347	0.719047	0.861558	null
AC017074.2	0.112109	0.521404	0.729566	null
AC017076.1	0.466626	0.0047182	0.0498886	null
AC017083.1	-0.261728	0.128817	0.342077	null
AC017083.3	-0.203911	0.24002	0.484465	null
AC017091.1	0.0456896	0.794384	0.904436	null
AC017100.1	0.226615	0.190505	0.425595	null
AC017101.1	0.219141	0.205939	0.445174	null
AC018358.1	0.357338	0.0350827	0.163341	null
AC018410.1	-0.120147	0.491781	0.707577	null
AC018437.2	0.0181912	0.917391	0.964011	null
AC018442.2	0.040895	0.815568	0.915568	null
AC018462.1	0.384413	0.0226062	0.125785	null
AC018464.1	-0.0748801	0.669008	0.830545	null
AC018467.1	-0.769531	6.5729e-08	0.000102061	null
AC018511.1	0.0748854	0.668986	0.830545	null
AC018521.3	0.295572	0.0847303	0.268378	null
AC018521.4	0.0633167	0.717841	0.861112	null
AC018523.2	0.137069	0.43235	0.662638	null
AC018529.2	0.593118	0.000173389	0.00673129	null
AC018541.1	-0.564915	0.000406944	0.0112034	null
AC018554.1	0.00747391	0.966012	0.986312	null
AC018557.2	0.15667	0.36877	0.608741	null
AC018616.1	-0.129031	0.460071	0.684718	null
AC018618.1	0.160196	0.357956	0.59871	null
AC018637.1	0.609053	0.000103285	0.00505968	null
AC018638.6	-0.483266	0.00327361	0.0401744	null
AC018638.7	-0.424603	0.0110115	0.0821677	null
AC018643.1	0.165554	0.341888	0.583375	null
AC018645.2	0.520212	0.00135864	0.0233236	null
AC018647.1	0.0386387	0.825583	0.920116	null
AC018647.2	0.0188963	0.914201	0.962831	null
AC018648.1	0.18022	0.300208	0.54673	null
AC018653.1	-0.0225628	0.897633	0.955248	null
AC018653.3	-0.0919432	0.599372	0.786419	null
AC018680.1	0.256933	0.13623	0.352389	null
AC018685.1	-0.303469	0.0763606	0.253352	null
AC018685.2	-0.481574	0.0034004	0.0409064	null
AC018690.1	0.240152	0.164652	0.392255	null
AC018692.1	0.0454075	0.795626	0.904853	null
AC018693.1	0.0142427	0.935279	0.972954	null
AC018695.4	0.15949	0.360104	0.600906	null
AC018697.1	-0.37158	0.0279613	0.142561	null
AC018709.1	-0.0475228	0.786321	0.899827	null
AC018716.2	-0.400348	0.0171672	0.106162	null
AC018730.1	0.201937	0.2447	0.489051	null
AC018731.1	0.10957	0.530937	0.7364	null
AC018742.1	-0.722008	9.7994e-07	0.000352763	null
AC018754.1	-0.379054	0.0247286	0.133529	null
AC018766.1	0.0808028	0.644489	0.815315	null
AC018767.3	0.186848	0.282482	0.530091	null
AC018781.1	-0.432923	0.00938657	0.0747121	null
AC018797.2	0.0720598	0.680805	0.838183	null
AC018809.2	-0.0383567	0.826837	0.920779	null
AC018814.1	0.0926483	0.596563	0.784206	null
AC018816.1	-0.219423	0.205341	0.44461	null
AC018845.1	0.0458306	0.793763	0.903902	null
AC018845.3	-0.180502	0.29944	0.546	null
AC018866.1	0.0844693	0.629492	0.805911	null
AC018878.1	-0.172041	0.323036	0.566673	null
AC018904.1	-0.100122	0.567146	0.762797	null
AC019068.1	0.539532	0.000823582	0.0171795	null
AC019077.1	0.0255241	0.884283	0.948989	null
AC019080.3	0.178105	0.306011	0.551549	null
AC019080.4	-0.227038	0.189656	0.424937	null
AC019117.1	-0.0709316	0.685545	0.841098	null
AC019117.3	-0.575632	0.000296961	0.00919881	null
AC019118.1	-0.226051	0.19164	0.426887	null
AC019118.2	-0.249318	0.148643	0.369956	null
AC019131.1	-0.290636	0.0903098	0.278442	null
AC019131.2	0.148773	0.393687	0.631403	null
AC019155.2	0.0447024	0.798734	0.906695	null
AC019163.1	-0.163157	0.349021	0.59008	null
AC019183.1	0.119865	0.492805	0.708236	null
AC019186.1	-0.31743	0.063152	0.22848	null
AC019197.1	-0.102519	0.557853	0.756465	null
AC019205.1	0.125364	0.473024	0.693996	null
AC019209.3	0.24128	0.162617	0.389557	null
AC019211.1	0.289508	0.0916239	0.280563	null
AC019254.1	-0.137915	0.429487	0.660337	null
AC019257.1	-0.60863	0.000104753	0.00511052	null
AC019257.8	0.266664	0.121502	0.330748	null
AC019330.1	-0.437153	0.00864175	0.0711186	null
AC020551.1	0.122262	0.484131	0.701028	null
AC020558.1	-0.296559	0.083647	0.266296	null
AC020559.1	-0.158644	0.362691	0.60357	null
AC020571.1	0.249177	0.14888	0.370237	null
AC020594.1	-0.273573	0.111788	0.316601	null
AC020612.3	0.261446	0.129244	0.342676	null
AC020637.1	-0.186425	0.283592	0.531252	null
AC020656.2	0.14835	0.395049	0.632136	null
AC020661.1	0.167528	0.336081	0.577949	null
AC020661.2	-0.20518	0.237044	0.48202	null
AC020661.3	-0.110416	0.52775	0.734381	null
AC020687.1	-0.105904	0.544854	0.746207	null
AC020703.1	-0.00846103	0.961526	0.984481	null
AC020704.1	-0.0485099	0.781988	0.897549	null
AC020718.1	-0.0614835	0.725691	0.864722	null
AC020741.1	0.117467	0.501558	0.714977	null
AC020743.2	0.115493	0.508825	0.720194	null
AC020779.2	-0.0933534	0.59376	0.782469	null
AC020892.1	0.0586632	0.737821	0.872916	null
AC020892.2	-0.0476638	0.785702	0.899594	null
AC020900.1	0.252703	0.143028	0.361742	null
AC020908.3	0.259331	0.132485	0.347737	null
AC020911.2	-0.0441384	0.801222	0.907915	null
AC020912.1	0.276958	0.107249	0.308676	null
AC020915.1	-0.0951866	0.586498	0.777124	null
AC020915.3	-0.180079	0.300593	0.547137	null
AC020916.1	0.0583975	0.738967	0.873485	null
AC020917.3	0.324057	0.0575473	0.217199	null
AC020928.1	-0.0872896	0.618053	0.798669	null
AC020928.2	0.0270753	0.877302	0.946371	null
AC020928.3	-0.153427	0.378888	0.617718	null
AC020934.2	0.152581	0.381554	0.619345	null
AC021006.2	-0.00549967	0.974986	0.989226	null
AC021028.1	-0.131992	0.44975	0.676732	null
AC021054.1	-0.0401899	0.818695	0.916998	null
AC021074.3	-0.129454	0.458589	0.683325	null
AC021086.1	-0.0724828	0.679031	0.83729	null
AC021087.1	0.154273	0.376233	0.615459	null
AC021088.1	-0.101673	0.561124	0.758779	null
AC021092.1	-0.112532	0.519823	0.728556	null
AC021127.1	-0.329557	0.0532025	0.207867	null
AC021188.1	0.121839	0.485656	0.70238	null
AC021192.1	0.275689	0.108934	0.31179	null
AC021205.3	0.438563	0.00840494	0.0700923	null
AC021224.1	0.26892	0.118263	0.326571	null
AC021231.1	-0.233948	0.176169	0.407556	null
AC021237.1	-0.0509072	0.771494	0.89201	null
AC021242.2	0.266805	0.121298	0.330381	null
AC021321.1	-0.217872	0.208644	0.448612	null
AC021351.1	-0.258626	0.133579	0.348643	null
AC021355.1	-0.0157939	0.928247	0.969417	null
AC021439.1	0.319545	0.0613184	0.224859	null
AC021483.1	-0.311247	0.0687602	0.238772	null
AC021483.2	-0.394002	0.0191849	0.113811	null
AC021491.1	-0.0361004	0.836882	0.925976	null
AC021491.4	0.0516159	0.768399	0.89053	null
AC021504.1	-0.629219	5.14516e-05	0.0032001	null
AC021506.1	-0.143555	0.41067	0.644331	null
AC021594.2	-0.513867	0.00159132	0.0258606	null
AC021678.2	0.282175	0.100525	0.296877	null
AC021683.1	-0.191501	0.270449	0.516817	null
AC021683.2	-0.273855	0.111404	0.315966	null
AC021683.3	-0.231832	0.180223	0.412476	null
AC021733.1	0.215051	0.214742	0.455458	null
AC021739.2	-0.405283	0.0157234	0.100775	null
AC021739.3	-0.389066	0.0208876	0.119814	null
AC021739.5	0.0231268	0.895088	0.954463	null
AC021752.1	0.125364	0.473024	0.693996	null
AC021755.2	0.172746	0.321027	0.564858	null
AC021851.1	0.177259	0.308352	0.55371	null
AC021860.1	0.535583	0.000914522	0.018336	null
AC021979.2	-0.115352	0.509346	0.720545	null
AC022001.2	0.16908	0.331561	0.574668	null
AC022007.1	-0.14835	0.395049	0.632136	null
AC022028.2	-0.00126915	0.994227	0.997291	null
AC022031.2	-0.188822	0.277335	0.524953	null
AC022075.1	0.0731879	0.676077	0.835349	null
AC022075.3	0.0643038	0.713626	0.858787	null
AC022098.1	0.0918022	0.599935	0.786549	null
AC022101.1	0.266099	0.122322	0.331499	null
AC022113.1	-0.166682	0.338562	0.580242	null
AC022118.1	0.108583	0.534667	0.739114	null
AC022126.1	0.129454	0.458589	0.683325	null
AC022140.1	-0.041318	0.813694	0.914717	null
AC022144.1	-0.226615	0.190505	0.425595	null
AC022146.2	-0.289649	0.0914588	0.280311	null
AC022148.1	-0.337454	0.047425	0.194876	null
AC022154.1	-0.0846103	0.628918	0.805654	null
AC022165.1	-0.258061	0.134458	0.349824	null
AC022166.1	0.195309	0.260856	0.505686	null
AC022167.2	0.0276394	0.874766	0.945524	null
AC022167.3	0.279919	0.103392	0.301818	null
AC022167.5	-0.0987189	0.572618	0.767154	null
AC022182.1	0.276676	0.107621	0.309262	null
AC022196.1	-0.161183	0.354963	0.595758	null
AC022201.1	-0.00705086	0.967935	0.986833	null
AC022217.2	0.127762	0.464533	0.687397	null
AC022217.3	0.285983	0.0958248	0.288519	null
AC022272.1	-0.208282	0.229873	0.474175	null
AC022294.1	0.222243	0.199431	0.437473	null
AC022306.2	0.143697	0.410205	0.6439	null
AC022335.1	-0.0855974	0.624906	0.803286	null
AC022364.1	-0.0796747	0.649132	0.817358	null
AC022384.1	-0.242973	0.1596	0.38528	null
AC022387.1	0.219705	0.204745	0.443885	null
AC022395.1	-0.0229858	0.895724	0.954713	null
AC022398.1	0.110416	0.52775	0.734381	null
AC022400.2	0.294303	0.0861389	0.270854	null
AC022400.6	-0.0201655	0.908462	0.960661	null
AC022414.1	0.572107	0.000329784	0.00978194	null
AC022424.1	-0.605669	0.000115565	0.00541561	null
AC022447.1	-0.176695	0.309919	0.55518	null
AC022469.2	-0.171195	0.325458	0.569198	null
AC022486.1	-0.0595093	0.734175	0.870466	null
AC022498.1	0.188822	0.277335	0.524953	null
AC022523.1	0.0441384	0.801222	0.907915	null
AC022535.1	0.149478	0.391424	0.629005	null
AC022540.1	-0.217166	0.210157	0.450195	null
AC022558.2	-0.379759	0.0244403	0.132544	null
AC022568.1	-0.133261	0.445365	0.673204	null
AC022596.1	-0.136928	0.432829	0.662986	null
AC022596.2	-0.138479	0.427584	0.658903	null
AC022601.1	0.146235	0.401897	0.637897	null
AC022613.1	-0.611733	9.44093e-05	0.00470245	null
AC022613.2	0.498355	0.00231283	0.0325923	null
AC022634.2	0.18995	0.274422	0.521557	null
AC022639.1	0.193899	0.264383	0.509652	null
AC022679.1	-0.0996992	0.568793	0.764148	null
AC022679.2	-0.107173	0.540017	0.742536	null
AC022695.2	-0.0308828	0.860206	0.938152	null
AC022733.1	-0.0401899	0.818695	0.916998	null
AC022733.2	0.159349	0.360534	0.601286	null
AC022762.2	-0.106468	0.542702	0.744375	null
AC022784.1	0.237896	0.168776	0.398444	null
AC022784.3	0.341826	0.04445	0.187849	null
AC022784.6	0.221679	0.200603	0.438789	null
AC022796.1	-0.269625	0.117265	0.32506	null
AC022816.1	0.258626	0.133579	0.348643	null
AC022826.2	0.0793927	0.650295	0.818085	null
AC022858.1	-0.0150888	0.931443	0.970706	null
AC022893.1	-0.0833412	0.634091	0.808923	null
AC022893.2	-0.1358	0.436665	0.665857	null
AC022893.3	-0.110981	0.525631	0.732676	null
AC022898.1	0.144825	0.406501	0.641092	null
AC022903.1	0.0187553	0.914839	0.963033	null
AC022915.2	-0.0191783	0.912925	0.962468	null
AC022916.1	0.481856	0.00337898	0.0407725	null
AC022960.1	-0.0531672	0.761636	0.886846	null
AC022973.2	0.0998402	0.568244	0.763626	null
AC022973.3	0.0950456	0.587055	0.777429	null
AC022973.4	0.147363	0.398236	0.634672	null
AC023024.1	0.130441	0.45514	0.68092	null
AC023043.1	0.190655	0.272611	0.519237	null
AC023051.1	0.378208	0.0250783	0.1345	null
AC023090.1	-0.126351	0.469518	0.691671	null
AC023154.1	-0.0239729	0.891272	0.952403	null
AC023157.3	-0.375529	0.0262128	0.137511	null
AC023202.1	0.0520353	0.766569	0.889519	null
AC023347.1	-0.0214346	0.902727	0.957965	null
AC023355.1	-0.179515	0.302134	0.548305	null
AC023389.1	0.26342	0.126273	0.338232	null
AC023403.1	-0.040754	0.816193	0.915837	null
AC023469.1	0.151876	0.383785	0.621648	null
AC023469.2	0.123954	0.478056	0.696775	null
AC023481.1	-0.319968	0.0609568	0.224365	null
AC023490.3	0.0417411	0.81182	0.913648	null
AC023509.4	-0.0915202	0.60106	0.787113	null
AC023510.1	0.0950456	0.587055	0.777429	null
AC023510.2	-0.0314468	0.857679	0.937375	null
AC023511.1	0.0346902	0.843173	0.929862	null
AC023590.1	0.235781	0.172708	0.403161	null
AC023632.2	0.128608	0.461556	0.685253	null
AC023632.5	0.168798	0.33238	0.574955	null
AC023644.1	-0.312917	0.067208	0.236072	null
AC023669.1	-0.0132556	0.939756	0.975391	null
AC023669.2	0.0877127	0.616345	0.797589	null
AC023790.2	-0.129877	0.457109	0.68249	null
AC023794.1	0.230845	0.182137	0.41474	null
AC023796.1	0.229999	0.18379	0.416905	null
AC023824.3	0.164849	0.343976	0.584922	null
AC023830.1	-0.248472	0.150071	0.371643	null
AC023866.1	-0.02496	0.886823	0.950128	null
AC023886.1	-0.311789	0.0682532	0.237532	null
AC023905.1	-0.187566	0.280602	0.528339	null
AC023906.4	0.0806618	0.645069	0.815527	null
AC023906.5	0.0109993	0.949996	0.979387	null
AC023908.3	-0.140735	0.420019	0.652494	null
AC024022.1	-0.230704	0.182412	0.415127	null
AC024060.1	-0.239588	0.165676	0.393787	null
AC024084.1	-0.0913791	0.601623	0.787243	null
AC024145.1	0.27456	0.110449	0.314346	null
AC024224.2	0.104431	0.550495	0.751118	null
AC024230.1	0.325045	0.0567474	0.215584	null
AC024243.1	-0.310238	0.0697112	0.240492	null
AC024257.1	-0.344082	0.0429743	0.183737	null
AC024257.3	-0.320814	0.0602386	0.222618	null
AC024257.4	0.170913	0.326267	0.57011	null
AC024267.3	-0.248613	0.149832	0.371322	null
AC024267.5	0.272304	0.113527	0.319016	null
AC024270.2	0.00944815	0.957041	0.98226	null
AC024361.2	0.264266	0.125015	0.33638	null
AC024361.3	-0.207859	0.230842	0.475472	null
AC024475.1	0.494547	0.00252848	0.0341525	null
AC024475.3	-0.291906	0.0888489	0.275907	null
AC024475.4	0.0929303	0.595441	0.783468	null
AC024560.1	-0.0685344	0.695657	0.8479	null
AC024560.3	0.146376	0.401439	0.63751	null
AC024563.1	-0.243678	0.158354	0.383521	null
AC024575.1	0.150606	0.387818	0.624774	null
AC024592.3	0.204052	0.239688	0.48433	null
AC024597.1	0.419079	0.0122169	0.0867229	null
AC024600.1	0.170208	0.328297	0.572016	null
AC024601.1	0.229153	0.185452	0.419355	null
AC024610.2	0.273573	0.111788	0.316601	null
AC024614.4	0.0438563	0.802467	0.908415	null
AC024896.1	0.300508	0.0794204	0.25838	null
AC024901.1	-0.453934	0.00616222	0.0580754	null
AC024908.1	0.20698	0.232864	0.477856	null
AC024909.1	-0.682241	6.36699e-06	0.00106102	null
AC024909.2	-0.272868	0.112751	0.318041	null
AC024933.1	-0.00592272	0.973063	0.98871	null
AC024941.2	0.0537275	0.759198	0.88542	null
AC025031.1	-0.376375	0.02585	0.136604	null
AC025031.4	-0.264125	0.125224	0.336828	null
AC025034.1	0.231691	0.180496	0.412822	null
AC025038.1	-0.312494	0.0675985	0.236709	null
AC025043.1	0.09843	0.573748	0.768112	null
AC025048.4	0.312917	0.067208	0.236072	null
AC025159.1	-0.308969	0.0709221	0.242452	null
AC025164.1	0.348877	0.0399695	0.176217	null
AC025165.1	-0.148068	0.395958	0.632782	null
AC025165.5	0.124941	0.47453	0.695176	null
AC025171.2	-0.183463	0.291447	0.538242	null
AC025171.3	-0.090392	0.605572	0.789627	null
AC025171.4	0.0332801	0.849474	0.932828	null
AC025175.1	-0.0791106	0.651459	0.818812	null
AC025178.1	0.318558	0.0621688	0.226788	null
AC025180.1	0.281329	0.101593	0.298584	null
AC025181.2	0.0365235	0.834997	0.924967	null
AC025183.2	0.098148	0.574852	0.768853	null
AC025219.1	-0.0414591	0.813069	0.914318	null
AC025244.1	-0.273855	0.111404	0.315966	null
AC025253.1	0.103225	0.555133	0.754672	null
AC025262.1	-0.203347	0.241351	0.485625	null
AC025263.1	-0.0303187	0.862735	0.939487	null
AC025265.1	-0.481856	0.00337898	0.0407725	null
AC025272.1	0.0315879	0.857047	0.937029	null
AC025283.3	-0.0537275	0.759198	0.88542	null
AC025287.4	0.0538686	0.758585	0.884966	null
AC025366.1	-0.193194	0.266157	0.511993	null
AC025419.1	0.300085	0.0798652	0.259082	null
AC025423.1	0.135235	0.43859	0.667337	null
AC025430.1	0.0947636	0.58817	0.778211	null
AC025437.4	-0.112955	0.518245	0.72746	null
AC025465.1	0.203911	0.24002	0.484465	null
AC025470.2	-0.301495	0.0783901	0.256751	null
AC025475.1	-0.244524	0.156869	0.381557	null
AC025524.2	0.137351	0.431395	0.661814	null
AC025539.1	0.581273	0.000250476	0.00820834	null
AC025569.1	-0.574927	0.000303282	0.0092499	null
AC025572.1	-0.0355363	0.839397	0.927636	null
AC025575.1	0.0638808	0.715431	0.859871	null
AC025575.2	-0.0188963	0.914201	0.962831	null
AC025580.2	0.357338	0.0350827	0.163341	null
AC025580.3	-0.381451	0.0237596	0.13001	null
AC025627.1	0.119583	0.493831	0.70911	null
AC025682.1	-0.098712	0.572645	0.767154	null
AC025741.1	-0.0215756	0.90209	0.957589	null
AC025809.1	0.458729	0.00557745	0.0547129	null
AC025822.2	0.0251011	0.886188	0.949833	null
AC025871.1	0.0260882	0.881743	0.947762	null
AC025887.2	0.360017	0.0336408	0.159727	null
AC025917.1	0.306712	0.0731155	0.246509	null
AC025918.1	0.130532	0.454822	0.68092	null
AC025946.1	0.178105	0.306011	0.551549	null
AC026116.1	0.218013	0.208342	0.448248	null
AC026150.1	-0.0122685	0.944235	0.977392	null
AC026167.1	-0.42009	0.0119884	0.0858701	null
AC026202.2	0.0380746	0.828091	0.921312	null
AC026254.2	-0.221115	0.201781	0.439947	null
AC026310.2	0.154555	0.375351	0.614523	null
AC026316.5	-0.000141017	0.999359	0.999569	null
AC026333.3	-0.106327	0.54324	0.744768	null
AC026347.1	0.271599	0.114502	0.320807	null
AC026358.1	-0.209693	0.226662	0.470494	null
AC026367.3	0.108442	0.535201	0.73968	null
AC026369.1	-0.27865	0.105032	0.304509	null
AC026369.2	0.00705086	0.967935	0.986833	null
AC026369.3	-0.00761493	0.965371	0.986123	null
AC026391.1	-0.441666	0.00790337	0.067594	null
AC026401.1	0.326455	0.0556201	0.213279	null
AC026412.3	0.00211526	0.990378	0.995111	null
AC026458.2	-0.281893	0.10088	0.297445	null
AC026464.3	-0.161888	0.352834	0.593737	null
AC026464.4	0.256087	0.13757	0.35439	null
AC026470.2	0.057253	0.74391	0.876366	null
AC026471.1	-0.186284	0.283963	0.531654	null
AC026471.2	-0.0892639	0.610098	0.793265	null
AC026471.4	0.0439974	0.801845	0.9081	null
AC026495.1	-0.0648679	0.711221	0.857544	null
AC026523.1	0.0142427	0.935279	0.972954	null
AC026620.1	0.282797	0.0997466	0.295597	null
AC026704.1	0.529802	0.00106368	0.0201209	null
AC026740.1	-0.0829181	0.63582	0.809693	null
AC026741.1	0.259913	0.131587	0.346372	null
AC026746.1	-0.00211526	0.990378	0.995111	null
AC026765.2	0.114083	0.514048	0.724178	null
AC026780.1	-0.00507662	0.97691	0.990078	null
AC026780.2	-0.209975	0.226024	0.469497	null
AC026785.2	-0.216884	0.210764	0.451049	null
AC026785.3	-0.149196	0.392328	0.630032	null
AC026786.1	0.108724	0.534133	0.738462	null
AC026790.1	0.200949	0.247063	0.491746	null
AC026888.1	-0.174438	0.316236	0.560957	null
AC026894.1	-0.576337	0.000290757	0.00907766	null
AC026979.2	0.040613	0.816818	0.916366	null
AC026979.3	0.441666	0.00790337	0.067594	null
AC027018.1	0.145953	0.402816	0.638459	null
AC027020.1	-0.282316	0.100348	0.296538	null
AC027020.2	-0.237191	0.170079	0.399695	null
AC027031.2	-0.244806	0.156376	0.380826	null
AC027045.2	0.131851	0.450238	0.677081	null
AC027097.1	0.287393	0.0941271	0.285542	null
AC027097.2	-0.129595	0.458096	0.683232	null
AC027117.2	0.188258	0.278799	0.526633	null
AC027237.2	-0.134953	0.439554	0.667906	null
AC027237.3	-0.374965	0.0264569	0.13806	null
AC027271.1	0.389348	0.020787	0.119352	null
AC027288.1	0.14553	0.404195	0.639153	null
AC027288.3	0.294444	0.0859815	0.270538	null
AC027307.2	-0.150606	0.387818	0.624774	null
AC027307.3	-0.0726239	0.67844	0.837006	null
AC027309.1	-0.458306	0.00562706	0.0549725	null
AC027343.2	0.0404719	0.817444	0.916678	null
AC027458.1	0.191515	0.270414	0.516817	null
AC027514.2	-0.274137	0.111021	0.315295	null
AC027644.3	0.331531	0.0517081	0.204585	null
AC027644.4	-0.139325	0.424739	0.656093	null
AC027682.1	0.0425872	0.808076	0.91168	null
AC027682.4	0.143979	0.409277	0.643166	null
AC027682.6	-0.127056	0.467022	0.689748	null
AC027698.1	0.329557	0.0532025	0.207867	null
AC027701.1	0.391605	0.0199969	0.116648	null
AC027702.1	0.488056	0.00293669	0.0376337	null
AC027763.2	-0.157093	0.367462	0.607595	null
AC027796.3	0.149478	0.391424	0.629005	null
AC027801.1	-0.132274	0.448773	0.675777	null
AC027801.3	-0.375952	0.0260309	0.137011	null
AC027801.4	-0.218718	0.206838	0.446264	null
AC027808.2	0.432218	0.00951587	0.0753374	null
AC032011.1	-0.057676	0.742082	0.875471	null
AC032044.1	-0.0270753	0.877302	0.946371	null
AC034102.2	-0.188399	0.278433	0.526276	null
AC034102.3	0.272727	0.112945	0.318285	null
AC034102.5	-0.253126	0.142337	0.360802	null
AC034102.6	-0.193476	0.265446	0.511081	null
AC034111.1	-0.434192	0.0091576	0.0735798	null
AC034114.2	0.126351	0.469518	0.691671	null
AC034195.1	0.659537	1.63749e-05	0.00177649	null
AC034198.2	-0.16063	0.356637	0.597655	null
AC034226.1	0.193758	0.264737	0.51017	null
AC034229.1	0.151876	0.383785	0.621648	null
AC034231.1	0.0294726	0.866531	0.941463	null
AC034234.1	-0.13312	0.445851	0.673596	null
AC034236.2	0.00479458	0.978192	0.990406	null
AC034245.1	-0.43673	0.00871389	0.0713662	null
AC035140.1	0.0953276	0.585941	0.776819	null
AC036101.1	-0.0858795	0.623762	0.802467	null
AC036103.1	-0.178951	0.303681	0.54935	null
AC036108.1	-0.177964	0.3064	0.551874	null
AC036108.3	0.298815	0.081211	0.262124	null
AC036108.4	-0.174579	0.315839	0.560503	null
AC036176.1	0.582965	0.00023786	0.00794839	null
AC036214.1	0.0222807	0.898906	0.955832	null
AC036214.3	-0.147645	0.397324	0.633814	null
AC037441.1	0.287111	0.0944648	0.286055	null
AC037450.1	-0.355645	0.036019	0.166009	null
AC037459.2	0.459857	0.00544702	0.0541488	null
AC037459.3	0.11084	0.52616	0.733242	null
AC037486.1	-0.136787	0.433307	0.66342	null
AC037487.1	0.183463	0.291447	0.538242	null
AC037487.2	0.00380746	0.982681	0.992456	null
AC040162.1	0.314327	0.0659191	0.233722	null
AC040162.3	0.122685	0.482608	0.699847	null
AC040169.1	0.057112	0.74452	0.87665	null
AC040173.1	-0.0475228	0.786321	0.899827	null
AC040934.1	0.348594	0.0401414	0.176582	null
AC040970.1	-0.399784	0.0173391	0.106753	null
AC040977.1	-0.0510482	0.770878	0.891906	null
AC044781.1	-0.255664	0.138244	0.355355	null
AC044810.3	0.25919	0.132703	0.347849	null
AC044839.5	0.491304	0.0027258	0.0359392	null
AC044840.1	0.00634577	0.97114	0.987981	null
AC046130.1	0.348877	0.0399695	0.176217	null
AC046130.2	0.0713547	0.683766	0.840261	null
AC046136.1	0.000705086	0.996793	0.998305	null
AC046143.1	-0.124095	0.477551	0.696381	null
AC046158.1	0.118877	0.4964	0.711208	null
AC046168.1	-0.214487	0.215976	0.456934	null
AC046168.2	-0.155824	0.371394	0.611713	null
AC046185.1	0.0592272	0.73539	0.871124	null
AC046195.1	0.0848923	0.627771	0.804835	null
AC048341.1	0.407822	0.0150214	0.0981557	null
AC048341.2	0.459011	0.0055446	0.0545935	null
AC048344.1	-0.12339	0.480076	0.697922	null
AC048382.4	0.0404719	0.817444	0.916678	null
AC048382.5	-0.140171	0.421903	0.653754	null
AC051619.5	-0.293598	0.0869293	0.272007	null
AC053503.2	0.00592272	0.973063	0.98871	null
AC053513.1	-0.00549967	0.974986	0.989226	null
AC053527.1	-0.42418	0.0111001	0.0824664	null
AC055713.1	-0.024255	0.890001	0.951558	null
AC055717.1	0.397104	0.0181751	0.110131	null
AC055717.2	0.0118454	0.946155	0.977888	null
AC055733.2	-0.046821	0.789405	0.901505	null
AC055764.1	0.0930713	0.59488	0.783121	null
AC055811.1	-0.18163	0.296378	0.542417	null
AC055811.3	-0.0748801	0.669008	0.830545	null
AC055855.1	0.229435	0.184897	0.418577	null
AC055855.2	0.102802	0.556764	0.755808	null
AC055874.1	0.116762	0.504148	0.716647	null
AC055876.5	0.206167	0.234746	0.479729	null
AC058791.1	-0.0854564	0.625479	0.80337	null
AC058822.1	0.314186	0.0660471	0.233897	null
AC060234.1	-0.280906	0.10213	0.299385	null
AC060765.1	0.429961	0.00993984	0.077303	null
AC060780.1	0.221679	0.200603	0.438789	null
AC060809.1	-0.179797	0.301363	0.547784	null
AC060834.2	0.0187553	0.914839	0.963033	null
AC061709.1	-0.318862	0.0619056	0.226315	null
AC061961.1	0.0619065	0.723877	0.863817	null
AC061992.1	0.0109993	0.949996	0.979387	null
AC062004.1	0.240293	0.164397	0.391844	null
AC062017.1	-0.12339	0.480076	0.697922	null
AC062028.1	-0.18854	0.278067	0.525834	null
AC062029.1	-0.0503431	0.77396	0.892993	null
AC063926.1	-0.432782	0.00941231	0.0748167	null
AC063944.1	-0.0342672	0.845063	0.930693	null
AC063944.3	0.235358	0.173502	0.404023	null
AC063947.1	0.360299	0.0334919	0.159402	null
AC063948.1	-0.206026	0.235073	0.479944	null
AC063976.1	-0.182194	0.294855	0.541047	null
AC063977.6	0.0864435	0.621476	0.801131	null
AC063979.2	-0.215333	0.214126	0.454803	null
AC063980.1	0.351274	0.0385322	0.17257	null
AC064801.1	0.0504842	0.773343	0.892585	null
AC064802.1	0.133966	0.442939	0.671074	null
AC064805.2	0.277682	0.106295	0.30686	null
AC064807.1	0.306571	0.0732543	0.246837	null
AC064807.2	0.123672	0.479065	0.697562	null
AC064807.4	0.466767	0.00470396	0.0498045	null
AC064834.1	-0.109852	0.529874	0.735612	null
AC064836.2	0.174438	0.316236	0.560957	null
AC064836.3	-0.0280624	0.872864	0.944715	null
AC064871.1	0.0386387	0.825583	0.920116	null
AC064874.1	-0.0107173	0.951277	0.979857	null
AC066612.1	-0.289226	0.0919547	0.28125	null
AC066613.1	0.121416	0.487183	0.703518	null
AC066613.2	0.488766	0.00288945	0.0372493	null
AC067735.1	0.335621	0.0487192	0.197934	null
AC067750.1	-0.172464	0.32183	0.565768	null
AC067817.2	0.159067	0.361396	0.602005	null
AC067930.4	-0.17049	0.327484	0.571228	null
AC067956.1	0.179092	0.303294	0.548984	null
AC067960.1	0.294444	0.0859815	0.270538	null
AC067968.1	0.141863	0.416265	0.649294	null
AC068020.1	-0.0311648	0.858943	0.937591	null
AC068025.2	0.0231268	0.895088	0.954463	null
AC068051.1	-0.182758	0.293337	0.539929	null
AC068057.1	0.312917	0.067208	0.236072	null
AC068112.1	-0.41586	0.0129697	0.0899174	null
AC068196.1	0.00620476	0.971781	0.988295	null
AC068205.1	-0.14835	0.395049	0.632136	null
AC068282.1	0.0628937	0.71965	0.861874	null
AC068286.1	-0.183463	0.291447	0.538242	null
AC068305.2	0.01664	0.924414	0.967455	null
AC068313.1	-0.332095	0.0512874	0.203564	null
AC068338.3	0.227948	0.18784	0.422501	null
AC068389.4	0.0568299	0.745739	0.877434	null
AC068413.1	-0.0111404	0.949356	0.979152	null
AC068418.2	0.310802	0.0691782	0.239279	null
AC068446.2	0.202219	0.244028	0.488241	null
AC068473.1	0.0867256	0.620334	0.800267	null
AC068473.4	0.111263	0.524572	0.731974	null
AC068473.5	-0.237191	0.170079	0.399695	null
AC068481.1	0.323775	0.0577775	0.217515	null
AC068489.1	-0.458729	0.00557745	0.0547129	null
AC068490.1	-0.810089	3.73863e-09	1.6468e-05	null
AC068491.3	-0.0973019	0.578169	0.771335	null
AC068506.1	-0.00465357	0.978834	0.990676	null
AC068512.1	0.105481	0.546471	0.747559	null
AC068533.3	0.589875	0.000192034	0.00716253	null
AC068533.4	0.0215756	0.90209	0.957589	null
AC068547.1	0.273291	0.112172	0.317275	null
AC068580.3	-0.166682	0.338562	0.580242	null
AC068580.4	0.222666	0.198554	0.436235	null
AC068594.1	-0.0478048	0.785082	0.899449	null
AC068599.1	-0.444909	0.00740655	0.0651749	null
AC068620.1	-0.0169221	0.923137	0.966799	null
AC068631.1	0.130441	0.45514	0.68092	null
AC068633.1	-0.126915	0.46752	0.690227	null
AC068643.1	-0.365093	0.0310413	0.151876	null
AC068672.2	-0.000282034	0.998717	0.99939	null
AC068675.1	-0.0716367	0.682581	0.839456	null
AC068707.1	-0.138479	0.427584	0.658903	null
AC068722.1	0.193335	0.265802	0.511434	null
AC068724.3	-0.0190373	0.913563	0.962628	null
AC068733.3	0.209643	0.226775	0.470686	null
AC068759.1	0.0967378	0.580385	0.772859	null
AC068768.1	0.129313	0.459083	0.683761	null
AC068775.1	-0.212513	0.220333	0.462651	null
AC068790.9	-0.0267933	0.87857	0.946919	null
AC068831.1	0.201796	0.245037	0.489476	null
AC068831.6	-0.105763	0.545393	0.746514	null
AC068831.7	0.204334	0.239025	0.483978	null
AC068870.2	-0.14694	0.399607	0.635833	null
AC068875.1	-0.0500611	0.775193	0.893592	null
AC068888.1	-0.231691	0.180496	0.412822	null
AC068896.1	0.335198	0.0490218	0.198485	null
AC068946.2	-0.0325773	0.852618	0.934606	null
AC068985.1	-0.262856	0.127117	0.339612	null
AC068987.1	-0.214346	0.216285	0.457222	null
AC068987.3	-0.0865846	0.620905	0.800699	null
AC068992.1	0.0978659	0.575956	0.769767	null
AC069114.1	-0.0847513	0.628344	0.80531	null
AC069120.1	-0.317994	0.0626589	0.227597	null
AC069133.1	0.0607784	0.728717	0.866546	null
AC069185.1	-0.208564	0.229228	0.473503	null
AC069213.1	-0.0669832	0.702227	0.852235	null
AC069222.1	-0.595939	0.000158513	0.00641584	null
AC069224.1	-0.294021	0.0864544	0.271236	null
AC069228.1	-0.212231	0.220961	0.462987	null
AC069234.1	0.105763	0.545393	0.746514	null
AC069257.3	-0.101391	0.562217	0.759652	null
AC069277.1	-0.0430102	0.806205	0.910651	null
AC069281.1	0.0359594	0.837511	0.926456	null
AC069285.1	-0.0449845	0.79749	0.905759	null
AC069287.1	0.22323	0.19739	0.434965	null
AC069287.3	0.238037	0.168516	0.398068	null
AC069368.1	0.0709316	0.685545	0.841098	null
AC069431.1	-0.032575	0.852628	0.934606	null
AC069437.1	0.4215	0.0116755	0.0847536	null
AC069439.2	-0.26751	0.12028	0.32908	null
AC069503.1	0.266522	0.121707	0.331077	null
AC069542.1	0.19968	0.250123	0.495264	null
AC069544.1	-0.269484	0.117464	0.325195	null
AC069549.1	0.327301	0.0549523	0.211812	null
AC072022.1	-0.127762	0.464533	0.687397	null
AC072039.2	-0.229858	0.184066	0.417133	null
AC072061.1	-0.164849	0.343976	0.584922	null
AC073023.1	-0.1358	0.436665	0.665857	null
AC073050.1	0.0392028	0.823077	0.919176	null
AC073052.2	0.0289085	0.869063	0.942878	null
AC073062.1	-0.119865	0.492805	0.708236	null
AC073071.1	-0.35903	0.0341663	0.16084	null
AC073073.2	0.162875	0.349866	0.591004	null
AC073111.3	-0.0733289	0.675487	0.834967	null
AC073111.5	0.511469	0.00168792	0.0267178	null
AC073133.1	-0.0157939	0.928247	0.969417	null
AC073133.2	-0.358184	0.034622	0.16215	null
AC073172.2	0.166553	0.338942	0.580617	null
AC073176.3	-0.0788286	0.652623	0.819409	null
AC073188.2	0.049356	0.77828	0.895499	null
AC073254.1	0.457601	0.00571057	0.0554691	null
AC073263.1	0.161465	0.35411	0.595	null
AC073283.3	0.0117044	0.946795	0.97821	null
AC073288.1	0.02496	0.886823	0.950128	null
AC073288.2	0.0635988	0.716636	0.860492	null
AC073311.1	-0.240998	0.163124	0.39026	null
AC073316.1	0.162311	0.35156	0.592643	null
AC073316.3	0.153286	0.379332	0.61806	null
AC073320.1	0.163016	0.349443	0.590584	null
AC073321.1	-0.401476	0.0168278	0.104965	null
AC073325.1	0.0624706	0.721461	0.862449	null
AC073332.1	0.0764313	0.662553	0.82646	null
AC073333.1	0.48524	0.00313089	0.039151	null
AC073335.2	-0.177259	0.308352	0.55371	null
AC073336.1	-0.199257	0.251149	0.495931	null
AC073342.1	0.586349	0.000214318	0.00758866	null
AC073343.2	-0.184733	0.288064	0.535281	null
AC073349.1	0.119583	0.493831	0.70911	null
AC073359.2	0.109429	0.531469	0.736794	null
AC073365.1	-0.365799	0.0306936	0.150827	null
AC073389.1	-0.100122	0.567146	0.762797	null
AC073389.2	0.19827	0.253553	0.498359	null
AC073486.1	0.22041	0.203259	0.441752	null
AC073508.2	0.189809	0.274785	0.521997	null
AC073517.1	0.187694	0.280268	0.528065	null
AC073525.1	0.374965	0.0264569	0.13806	null
AC073529.1	0.204052	0.239688	0.48433	null
AC073530.1	0.153991	0.377117	0.616311	null
AC073534.2	-0.273009	0.112558	0.317987	null
AC073569.1	-0.10816	0.536269	0.740425	null
AC073569.2	0.0943405	0.589845	0.779168	null
AC073575.1	-0.0579581	0.740864	0.874816	null
AC073578.1	-0.199962	0.249441	0.494491	null
AC073578.2	-0.170067	0.328704	0.572263	null
AC073591.1	0.0753032	0.667245	0.829527	null
AC073592.1	-0.113551	0.516026	0.725711	null
AC073610.3	-0.393156	0.0194683	0.114862	null
AC073611.1	0.216179	0.212288	0.452963	null
AC073612.1	0.108865	0.5336	0.73837	null
AC073655.2	-0.0353953	0.840026	0.928072	null
AC073834.1	0.0767134	0.661382	0.825606	null
AC073842.1	0.319404	0.0614393	0.225129	null
AC073842.2	0.126633	0.468519	0.690842	null
AC073848.1	-0.392592	0.0196592	0.115672	null
AC073869.3	0.173592	0.318626	0.562884	null
AC073878.1	0.498496	0.00230516	0.0325035	null
AC073896.2	0.157234	0.367027	0.607341	null
AC073896.3	-0.115352	0.509346	0.720545	null
AC073911.1	-0.175989	0.311884	0.556938	null
AC073912.1	-0.0600733	0.731748	0.868759	null
AC073912.2	0.0750211	0.66842	0.830292	null
AC073941.1	-0.0252421	0.885553	0.949538	null
AC073957.3	-0.307276	0.0725622	0.245515	null
AC073987.1	-0.057112	0.74452	0.87665	null
AC074011.1	-0.2135	0.218147	0.459441	null
AC074032.1	0.247344	0.151991	0.37433	null
AC074044.1	-0.35903	0.0341663	0.16084	null
AC074050.3	-0.0958917	0.583716	0.77547	null
AC074050.4	0.0420966	0.810246	0.912785	null
AC074117.1	0.14003	0.422375	0.654229	null
AC074124.1	0.190232	0.273697	0.520804	null
AC074131.1	0.00676883	0.969217	0.987335	null
AC074138.1	-0.435743	0.00888422	0.0721642	null
AC074183.1	0.0607784	0.728717	0.866546	null
AC074237.1	-0.0203065	0.907824	0.960286	null
AC074286.1	0.499483	0.0022521	0.0320405	null
AC074327.1	0.0685344	0.695657	0.8479	null
AC074351.1	0.00169221	0.992302	0.996286	null
AC074386.1	0.355927	0.0358616	0.165798	null
AC074387.1	0.395271	0.0187663	0.11231	null
AC076966.1	0.171759	0.323842	0.567625	null
AC076968.1	0.130018	0.456617	0.682054	null
AC078777.1	-0.477061	0.00375955	0.0435086	null
AC078778.1	0.0977249	0.576509	0.770159	null
AC078785.1	0.369042	0.0291352	0.145823	null
AC078785.2	-0.0265112	0.879839	0.946958	null
AC078788.1	-0.390759	0.0202902	0.117838	null
AC078795.1	0.327301	0.0549523	0.211812	null
[truncated: 21,929 more rows]

## Sheet: FigureS10c_L6CT
gene	corr	p_value	p_adjusted	group1
A1BG	-0.164708	0.344395	0.688637	null
A1BG-AS1	-0.110416	0.52775	0.810264	null
A1CF	0.243819	0.158106	0.499574	null
A2M	-0.503572	0.00204346	0.0478965	null
A2M-AS1	-0.203629	0.240685	0.598737	null
A2ML1	-0.160337	0.357528	0.698337	null
A2ML1-AS1	-0.238178	0.168256	0.512723	null
A4GALT	0.291059	0.0898208	0.384498	null
AAAS	0.23564	0.172973	0.519335	null
AACS	-0.127762	0.464533	0.772477	null
AADACL2-AS1	0.19686	0.257014	0.614482	null
AADACL4	0.0592272	0.73539	0.910752	null
AADAT	-0.424885	0.0109527	0.130266	null
AAED1	-0.0991351	0.570993	0.832982	null
AAGAB	-0.256369	0.137123	0.471098	null
AAK1	-0.151734	0.384231	0.716493	null
AAMDC	0.016217	0.926331	0.977399	null
AAMP	0.184168	0.289564	0.642074	null
AANAT	-0.0337031	0.847583	0.952559	null
AAR2	0.0304597	0.862103	0.9566	null
AARD	0.0452665	0.796247	0.933742	null
AARS	0.48383	0.00323227	0.0630539	null
AARS2	0.218577	0.207138	0.561896	null
AARSD1	-0.0451255	0.796869	0.933836	null
AASDH	0.222666	0.198554	0.551209	null
AASDHPPT	0.267933	0.119672	0.443697	null
AASS	-0.0956097	0.584828	0.841077	null
AATBC	0.208141	0.230195	0.588368	null
AATF	0.232396	0.179136	0.527876	null
AATK	-0.032716	0.851997	0.953953	null
AB015752.1	0.122403	0.483623	0.784052	null
ABALON	0.140453	0.420961	0.7448	null
ABAT	0.19827	0.253553	0.612014	null
ABCA1	0.495816	0.00245473	0.0537191	null
ABCA10	0.381028	0.0239283	0.198791	null
ABCA12	0.351133	0.0386155	0.257257	null
ABCA13	0.251998	0.144185	0.482559	null
ABCA2	-0.10125	0.562764	0.828685	null
ABCA3	0.176413	0.310704	0.66205	null
ABCA4	-0.0229858	0.895724	0.968289	null
ABCA5	0.195309	0.260856	0.615729	null
ABCA6	0.322929	0.0584724	0.313329	null
ABCA7	0.124236	0.477047	0.780784	null
ABCA8	0.0830591	0.635243	0.867158	null
ABCA9	0.35353	0.0372179	0.252368	null
ABCA9-AS1	0.221679	0.200603	0.552996	null
ABCB1	-0.222666	0.198554	0.551209	null
ABCB10	0.0349723	0.841914	0.950857	null
ABCB11	-0.114929	0.510911	0.801584	null
ABCB4	-0.44914	0.00679884	0.0992869	null
ABCB5	0.243396	0.158852	0.50066	null
ABCB6	-0.140171	0.421903	0.745292	null
ABCB7	0.340415	0.0453928	0.278961	null
ABCB8	0.187412	0.281005	0.633426	null
ABCB9	0.263279	0.126484	0.45409	null
ABCC1	0.209975	0.226024	0.583557	null
ABCC10	0.073611	0.674308	0.885147	null
ABCC11	0.0480869	0.783844	0.929942	null
ABCC12	-0.311225	0.0687806	0.337967	null
ABCC2	0.192206	0.268655	0.622027	null
ABCC3	-0.032575	0.852628	0.953953	null
ABCC4	-0.234653	0.174832	0.5224	null
ABCC5	0.263843	0.125643	0.452957	null
ABCC5-AS1	0.154696	0.37491	0.709611	null
ABCC6	-0.00112814	0.994868	0.998653	null
ABCC8	0.0870076	0.619193	0.858254	null
ABCC9	0.19827	0.253553	0.612014	null
ABCD1	0.232537	0.178864	0.52777	null
ABCD2	0.326737	0.0553968	0.305308	null
ABCD3	0.0696625	0.690892	0.89245	null
ABCD4	0.104776	0.549171	0.821778	null
ABCE1	-0.00112814	0.994868	0.998653	null
ABCF1	0.489048	0.00287086	0.0588093	null
ABCF2	0.098571	0.573196	0.833973	null
ABCF3	-0.0229858	0.895724	0.968289	null
ABCG1	0.394566	0.0189979	0.175584	null
ABCG2	0.241562	0.162112	0.504625	null
ABCG4	0.0720598	0.680805	0.887754	null
ABCG5	-0.238178	0.168256	0.512723	null
ABCG8	-0.183181	0.292202	0.644736	null
ABHD1	0.298815	0.081211	0.365645	null
ABHD10	-0.0179092	0.918668	0.975416	null
ABHD11	0.464088	0.00498099	0.0820327	null
ABHD12	0.164144	0.346073	0.689778	null
ABHD12B	0.232678	0.178594	0.527526	null
ABHD13	0.18304	0.29258	0.645253	null
ABHD14A	0.214487	0.215976	0.57298	null
ABHD14B	0.181066	0.297907	0.651364	null
ABHD16A	-0.165413	0.342305	0.687029	null
ABHD17A	0.128185	0.463043	0.771716	null
ABHD17B	0.0335621	0.848213	0.95283	null
ABHD17C	-0.113096	0.517719	0.805281	null
ABHD18	0.242691	0.1601	0.502476	null
ABHD2	0.0946225	0.588728	0.843549	null
ABHD3	0.243396	0.158852	0.50066	null
ABHD4	-0.356491	0.0355484	0.247251	null
ABHD5	0.0672652	0.701031	0.897536	null
ABHD6	-0.171336	0.325053	0.67331	null
ABHD8	-0.00479458	0.978192	0.993293	null
ABI1	0.19545	0.260505	0.615548	null
ABI2	-0.254959	0.139372	0.474683	null
ABI3	0.387233	0.0215512	0.187953	null
ABI3BP	0.445473	0.00732293	0.103765	null
ABL1	0.280906	0.10213	0.409379	null
ABL2	-0.0341262	0.845693	0.952152	null
ABLIM1	0.371677	0.0279174	0.216384	null
ABLIM2	0.312494	0.0675985	0.336113	null
ABLIM3	-0.424885	0.0109527	0.130266	null
ABO	-0.245934	0.154416	0.495523	null
ABR	-0.251434	0.145115	0.483452	null
ABRA	0.113096	0.517719	0.805281	null
ABRACL	0.425026	0.0109235	0.130125	null
ABRAXAS1	0.181771	0.295997	0.649278	null
ABRAXAS2	0.0442794	0.8006	0.93503	null
ABT1	0.143273	0.411599	0.737544	null
ABTB1	0.158362	0.363555	0.702162	null
ABTB2	0.244101	0.15761	0.499274	null
AC000058.1	-0.0528814	0.762881	0.921198	null
AC000068.1	0.0506252	0.772726	0.924823	null
AC000093.1	-0.173733	0.318227	0.66824	null
AC000099.1	-0.125787	0.471519	0.777695	null
AC000124.1	0.278509	0.105215	0.415434	null
AC000372.1	-0.231691	0.180496	0.529518	null
AC000403.1	-0.116339	0.505704	0.798835	null
AC001226.2	-0.392592	0.0196592	0.178677	null
AC002064.1	0.371439	0.0280255	0.216847	null
AC002064.2	0.312917	0.067208	0.335307	null
AC002070.1	-0.0930713	0.59488	0.846632	null
AC002074.1	0.204898	0.237703	0.595545	null
AC002101.1	0.158221	0.363988	0.702212	null
AC002116.2	0.128608	0.461556	0.770726	null
AC002127.2	-0.240293	0.164397	0.507931	null
AC002310.1	0.125223	0.473525	0.778371	null
AC002310.2	0.00098712	0.99551	0.998671	null
AC002310.4	-0.0368055	0.83374	0.948351	null
AC002310.5	0.00973019	0.95576	0.986865	null
AC002375.1	0.148491	0.394594	0.724435	null
AC002378.1	-0.0719188	0.681397	0.888164	null
AC002383.1	-0.450832	0.006568	0.0971172	null
AC002384.1	-0.366786	0.0302123	0.226728	null
AC002386.1	0.218592	0.207106	0.561896	null
AC002429.2	0.314186	0.0660471	0.331655	null
AC002451.1	-0.397386	0.0180855	0.170238	null
AC002454.1	-0.0273573	0.876034	0.960989	null
AC002463.1	-0.01664	0.924414	0.976893	null
AC002472.1	0.0372285	0.831856	0.947705	null
AC002553.1	0.119583	0.493831	0.79111	null
AC002553.2	0.00437153	0.980116	0.994211	null
AC002558.2	0.191924	0.269372	0.622909	null
AC002996.1	0.040754	0.816193	0.940417	null
AC003002.1	0.164285	0.345653	0.68937	null
AC003002.2	0.0843283	0.630066	0.864404	null
AC003005.1	-0.10816	0.536269	0.814867	null
AC003005.2	0.00225628	0.989737	0.997205	null
AC003006.1	0.354658	0.0365745	0.250428	null
AC003035.1	0.00944815	0.957041	0.987233	null
AC003035.2	0.0483018	0.782901	0.9297	null
AC003043.1	0.194604	0.262616	0.617089	null
AC003102.1	-0.147786	0.396868	0.725759	null
AC003666.1	0.271317	0.114893	0.434745	null
AC003681.1	-0.0523174	0.765339	0.922032	null
AC003682.1	-0.110981	0.525631	0.809226	null
AC003684.1	-0.0482279	0.783226	0.9297	null
AC003958.2	-0.242127	0.161103	0.503162	null
AC003975.1	0.0541506	0.757358	0.919132	null
AC003982.1	0.127198	0.466524	0.773836	null
AC003984.1	0.242127	0.161103	0.503162	null
AC003988.1	-0.455627	0.00595009	0.0913528	null
AC003991.1	0.463523	0.00504107	0.082779	null
AC003991.2	0.170772	0.326673	0.674919	null
AC004009.1	0.299097	0.0809105	0.365172	null
AC004014.1	0.200244	0.24876	0.607043	null
AC004023.1	-0.223089	0.197681	0.55035	null
AC004034.1	0.0496381	0.777045	0.927073	null
AC004039.1	-0.100827	0.564405	0.829359	null
AC004052.1	-0.0210116	0.904638	0.970767	null
AC004053.1	-0.177259	0.308352	0.660678	null
AC004069.1	-0.222384	0.199138	0.551533	null
AC004076.1	-0.032998	0.850735	0.953665	null
AC004076.2	-0.172464	0.32183	0.670097	null
AC004112.1	0.317289	0.0632758	0.324569	null
AC004147.2	-0.364952	0.0311112	0.231385	null
AC004147.3	-0.280765	0.10231	0.409733	null
AC004148.2	-0.0919432	0.599372	0.848823	null
AC004149.1	-0.137351	0.431395	0.75094	null
AC004156.1	0.13312	0.445851	0.761044	null
AC004158.1	-0.0980069	0.575404	0.835181	null
AC004217.1	0.181066	0.297907	0.651364	null
AC004221.1	-0.149901	0.390069	0.720966	null
AC004223.3	0.459857	0.00544702	0.0869623	null
AC004231.1	0.129454	0.458589	0.768977	null
AC004231.3	0.0933534	0.59376	0.846371	null
AC004233.2	0.098712	0.572645	0.833658	null
AC004233.3	0.0630347	0.719047	0.905103	null
AC004233.4	0.0441384	0.801222	0.93503	null
AC004241.1	-0.102802	0.556764	0.826305	null
AC004253.1	0.00549967	0.974986	0.992328	null
AC004257.1	-0.200526	0.24808	0.606241	null
AC004448.2	0.126351	0.469518	0.776334	null
AC004471.1	-0.0806618	0.645069	0.870925	null
AC004485.1	-0.416706	0.0127682	0.142277	null
AC004492.1	-0.0925073	0.597124	0.847781	null
AC004494.1	0.221115	0.201781	0.554606	null
AC004520.1	0.260036	0.131398	0.461652	null
AC004522.2	-0.0270753	0.877302	0.961205	null
AC004540.1	-0.204616	0.238364	0.595936	null
AC004540.2	-0.341121	0.0449194	0.278032	null
AC004542.1	0.0183322	0.916753	0.975168	null
AC004542.2	0.266522	0.121707	0.446225	null
AC004551.1	-0.230422	0.182962	0.531885	null
AC004554.2	-0.0554198	0.751848	0.917108	null
AC004556.1	-0.158362	0.363555	0.702162	null
AC004593.1	-0.0283842	0.871418	0.959595	null
AC004594.1	0.747391	2.49088e-07	0.000103468	null
AC004596.1	0.0265112	0.879839	0.962106	null
AC004672.1	-0.269484	0.117464	0.439358	null
AC004674.1	-0.240011	0.164907	0.508739	null
AC004690.2	0.300931	0.0789776	0.361614	null
AC004691.1	0.537102	0.000878555	0.0281929	null
AC004691.2	0.391464	0.0200456	0.180145	null
AC004692.2	-0.0396258	0.821198	0.942986	null
AC004702.1	0.209128	0.227943	0.58568	null
AC004704.1	-0.0170631	0.922498	0.976202	null
AC004706.1	-0.0403309	0.818069	0.941466	null
AC004784.1	-0.104776	0.549171	0.821778	null
AC004803.1	-0.18854	0.278067	0.631243	null
AC004805.1	0.0538686	0.758585	0.919624	null
AC004812.2	-0.380605	0.024098	0.199388	null
AC004816.1	-0.373978	0.0268886	0.211776	null
AC004817.1	-0.56985	0.000352452	0.0167119	null
AC004817.4	-0.58367	0.000232773	0.0125454	null
AC004830.1	-0.0351133	0.841285	0.950769	null
AC004832.1	0.190655	0.272611	0.626014	null
AC004834.1	-0.0506252	0.772726	0.924823	null
AC004835.1	0.00535865	0.975628	0.992485	null
AC004837.2	-0.140312	0.421432	0.744987	null
AC004852.2	0.197424	0.255626	0.613518	null
AC004862.1	-0.0392028	0.823077	0.943742	null
AC004865.2	-0.434051	0.00918281	0.118583	null
AC004870.3	0.228166	0.187406	0.538591	null
AC004870.4	0.178951	0.303681	0.656693	null
AC004884.2	0.118172	0.498976	0.794641	null
AC004889.1	-0.389489	0.0207369	0.183491	null
AC004895.1	0.0898279	0.607833	0.852731	null
AC004908.1	-0.0799567	0.64797	0.872531	null
AC004908.3	-0.0688164	0.694464	0.893873	null
AC004918.1	-0.310943	0.0690455	0.338601	null
AC004921.1	0.105199	0.54755	0.821161	null
AC004922.1	-0.192206	0.268655	0.622027	null
AC004923.4	-0.0170631	0.922498	0.976202	null
AC004941.1	-0.057394	0.7433	0.913487	null
AC004943.1	0.116198	0.506224	0.798924	null
AC004943.2	-0.140453	0.420961	0.7448	null
AC004949.1	0.157093	0.367462	0.70401	null
AC004951.1	0.27583	0.108746	0.422752	null
AC004969.1	-0.196155	0.258756	0.61509	null
AC004973.1	0.0968788	0.57983	0.83808	null
AC004982.1	-0.220128	0.203852	0.5575	null
AC004982.2	-0.17613	0.311491	0.662719	null
AC004988.1	-0.214346	0.216285	0.573191	null
AC004990.1	-0.129172	0.459577	0.769541	null
AC005014.2	-0.00366645	0.983323	0.994944	null
AC005020.2	0.0138197	0.937197	0.980562	null
AC005034.2	0.0468177	0.789419	0.931629	null
AC005034.3	0.157516	0.366157	0.703673	null
AC005037.1	-0.142427	0.414395	0.739836	null
AC005041.1	0.150465	0.388267	0.719295	null
AC005046.1	0.0147373	0.933036	0.979518	null
AC005064.1	-0.00451255	0.979475	0.99374	null
AC005070.3	-0.0511892	0.770262	0.923746	null
AC005091.1	0.108724	0.534133	0.814103	null
AC005144.1	0.205603	0.236057	0.594142	null
AC005154.4	-0.041036	0.814943	0.9397	null
AC005154.6	-0.179092	0.303294	0.656299	null
AC005162.3	-0.416001	0.0129359	0.142939	null
AC005165.1	-0.145248	0.405117	0.732423	null
AC005186.1	0.716226	1.31146e-06	0.000354425	null
AC005197.1	0.041036	0.814943	0.9397	null
AC005208.1	-0.0926483	0.596563	0.847781	null
AC005224.1	0.0525994	0.764109	0.921838	null
AC005225.2	0.2912	0.0896583	0.384022	null
AC005234.1	-0.130582	0.454649	0.766554	null
AC005244.2	0.171618	0.324245	0.672444	null
AC005253.1	-0.204193	0.239357	0.597486	null
AC005258.1	-0.104353	0.550794	0.822506	null
AC005261.1	-0.00098712	0.99551	0.998671	null
AC005261.3	-0.116903	0.503629	0.797691	null
AC005277.2	-0.032857	0.851366	0.953801	null
AC005280.2	-0.333224	0.0504541	0.292892	null
AC005288.1	0.171618	0.324245	0.672444	null
AC005291.2	-0.0564069	0.74757	0.915175	null
AC005304.1	-0.0129736	0.941036	0.981602	null
AC005304.3	0.0282034	0.872231	0.959774	null
AC005324.3	-0.269766	0.117066	0.43882	null
AC005324.4	-0.174861	0.315046	0.665736	null
AC005330.1	-0.414591	0.013277	0.144501	null
AC005332.1	0.122121	0.484639	0.784452	null
AC005332.3	-0.22041	0.203259	0.556691	null
AC005332.4	-0.342249	0.0441703	0.27537	null
AC005332.5	0.119583	0.493831	0.79111	null
AC005332.6	-0.255805	0.138019	0.472514	null
AC005332.7	-0.486791	0.00302258	0.0605894	null
AC005332.8	-0.219705	0.204745	0.558511	null
AC005344.1	0.247062	0.152474	0.492887	null
AC005355.1	-0.0798157	0.648551	0.872789	null
AC005358.2	0.126633	0.468519	0.77554	null
AC005363.2	-0.105199	0.54755	0.821161	null
AC005381.1	-0.27724	0.106877	0.418898	null
AC005392.3	-0.330967	0.0521316	0.297019	null
AC005393.1	-0.4215	0.0116755	0.134719	null
AC005394.1	-0.196437	0.258058	0.615012	null
AC005410.2	-0.180784	0.298672	0.652022	null
AC005476.2	-0.642897	3.11692e-05	0.00334525	null
AC005480.1	0.270612	0.115877	0.436773	null
AC005481.1	-0.557441	0.000503772	0.0201428	null
AC005482.1	-0.238601	0.167479	0.511606	null
AC005498.2	0.251293	0.145348	0.483582	null
AC005498.3	-0.057535	0.742691	0.913487	null
AC005515.2	-0.378913	0.0247866	0.202472	null
AC005520.2	-0.0602143	0.731142	0.908751	null
AC005522.1	0.0642784	0.713735	0.902888	null
AC005523.1	0.170913	0.326267	0.674454	null
AC005537.1	0.318276	0.0624135	0.323026	null
AC005540.1	0.52261	0.00127885	0.036174	null
AC005550.2	0.592836	0.000174943	0.0108402	null
AC005580.1	-0.481997	0.00336831	0.0647425	null
AC005586.1	0.0957507	0.584272	0.840816	null
AC005592.1	-0.0824951	0.63755	0.868352	null
AC005606.2	-0.148209	0.395503	0.724917	null
AC005614.1	-0.304033	0.0757884	0.354538	null
AC005618.1	0.182758	0.293337	0.646224	null
AC005632.4	-0.0404719	0.817444	0.941084	null
AC005670.1	-0.0112814	0.948716	0.984395	null
AC005670.2	0.24678	0.152958	0.49303	null
AC005696.4	0.265676	0.12294	0.4484	null
AC005697.1	-0.0482279	0.783226	0.9297	null
AC005699.1	-0.482702	0.00331541	0.064221	null
AC005702.1	0.0566889	0.74635	0.914679	null
AC005703.1	-0.2774	0.106666	0.418463	null
AC005703.4	-0.175848	0.312278	0.663263	null
AC005725.1	0.229294	0.185175	0.535126	null
AC005726.1	0.0809439	0.64391	0.870513	null
AC005753.1	-0.167246	0.336906	0.682978	null
AC005757.1	-0.33689	0.0478203	0.285205	null
AC005759.1	0.133966	0.442939	0.759019	null
AC005772.1	0.0284855	0.870963	0.959416	null
AC005775.1	-0.20236	0.243692	0.601548	null
AC005776.2	-0.175284	0.313858	0.664792	null
AC005808.1	-0.111827	0.522459	0.808561	null
AC005828.1	0.0447024	0.798734	0.934168	null
AC005828.2	-0.0545737	0.75552	0.918491	null
AC005828.3	-0.16217	0.351984	0.694097	null
AC005828.4	-0.0565479	0.74696	0.914827	null
AC005833.1	0.112391	0.52035	0.806632	null
AC005833.2	0.257356	0.135564	0.468685	null
AC005838.2	0.0662781	0.705221	0.899869	null
AC005842.1	0.166964	0.337734	0.683851	null
AC005856.1	0.298392	0.0816636	0.366139	null
AC005871.2	0.421923	0.011583	0.133996	null
AC005899.1	-0.284432	0.0977191	0.400573	null
AC005899.5	-0.109288	0.532002	0.812454	null
AC005899.6	-0.1719	0.323439	0.671765	null
AC005899.7	-0.37567	0.026152	0.209281	null
AC005899.8	-0.289649	0.0914588	0.38825	null
AC005909.1	-0.139184	0.425212	0.747136	null
AC005920.1	-0.203629	0.240685	0.598737	null
AC005943.1	0.230563	0.182687	0.531705	null
AC005962.1	0.213782	0.217525	0.574306	null
AC005972.1	-0.0664191	0.704622	0.899566	null
AC005972.4	-0.147645	0.397324	0.726296	null
AC005993.1	0.105622	0.545932	0.82005	null
AC005999.1	-0.381593	0.0237036	0.197583	null
AC006004.1	0.216038	0.212594	0.56892	null
AC006013.1	0.0795337	0.649714	0.873306	null
AC006017.1	-0.458729	0.00557745	0.0880421	null
AC006019.1	0.261869	0.128603	0.457817	null
AC006019.2	0.0370875	0.832484	0.948035	null
AC006030.1	-0.29811	0.0819663	0.366617	null
AC006041.1	-0.0432923	0.804959	0.93637	null
AC006042.1	0.0416001	0.812444	0.938649	null
AC006058.1	-0.418257	0.0124056	0.139834	null
AC006058.3	-0.218577	0.207138	0.561896	null
AC006059.1	-0.0865846	0.620905	0.858875	null
AC006063.2	0.0745981	0.670185	0.883665	null
AC006064.1	0.09011	0.606702	0.851943	null
AC006064.2	-0.0342696	0.845052	0.951873	null
AC006064.6	0.189245	0.27624	0.629007	null
AC006115.1	-0.131146	0.452686	0.765026	null
AC006115.3	0.224076	0.195653	0.548243	null
AC006116.8	0.258626	0.133579	0.465337	null
AC006145.1	-0.107032	0.540554	0.816509	null
AC006148.1	0.276676	0.107621	0.420567	null
AC006160.1	0.154132	0.376675	0.710494	null
AC006206.2	-0.0555608	0.751236	0.917108	null
AC006213.2	-0.299944	0.0800139	0.363392	null
AC006213.3	-0.210398	0.225069	0.582835	null
AC006254.1	-0.320673	0.0603579	0.318262	null
AC006270.1	-0.281611	0.101236	0.407324	null
AC006273.1	0.128608	0.461556	0.770726	null
AC006288.1	0.178387	0.305233	0.658145	null
AC006296.2	-0.0188963	0.914201	0.974316	null
AC006299.1	-0.198693	0.252521	0.610837	null
AC006305.1	-0.19404	0.264029	0.618143	null
AC006333.2	-0.175848	0.312278	0.663263	null
AC006372.3	0.0847513	0.628344	0.863362	null
AC006435.2	-0.380041	0.0243258	0.200607	null
AC006441.1	-0.00239729	0.989095	0.997205	null
AC006441.4	0.314609	0.0656637	0.330766	null
AC006449.1	-0.0423052	0.809323	0.937748	null
AC006460.1	0.204898	0.237703	0.595545	null
AC006480.2	0.36467	0.0312515	0.231813	null
AC006486.1	0.0960327	0.58316	0.839917	null
AC006487.1	-0.0177682	0.919306	0.975447	null
AC006487.2	0.132556	0.447798	0.761875	null
AC006504.1	-0.309533	0.0703819	0.341422	null
AC006504.5	-0.383708	0.0228765	0.193712	null
AC006511.4	-0.259331	0.132485	0.463543	null
AC006538.2	0.10534	0.547011	0.820791	null
AC006547.1	0.362273	0.0324644	0.236278	null
AC006557.1	0.0569709	0.745129	0.914483	null
AC006581.2	-0.065291	0.709419	0.901177	null
AC006946.2	-0.0506252	0.772726	0.924823	null
AC006946.3	-0.163439	0.348177	0.691392	null
AC006960.2	0.28006	0.103211	0.411715	null
AC006974.1	0.124095	0.477551	0.78121	null
AC006974.2	0.26201	0.12839	0.457566	null
AC006978.2	-0.624283	6.12941e-05	0.00537065	null
AC007001.1	0.157516	0.366157	0.703673	null
AC007014.1	0.0383567	0.826837	0.94554	null
AC007036.1	-0.206872	0.233114	0.591112	null
AC007038.1	-0.326173	0.0558441	0.306794	null
AC007038.2	-0.0530225	0.762267	0.921002	null
AC007040.1	0.198411	0.253209	0.611578	null
AC007040.2	-0.0992761	0.570442	0.832982	null
AC007091.1	-0.203488	0.241018	0.599366	null
AC007100.1	0.214769	0.215358	0.572561	null
AC007114.1	0.279496	0.103937	0.41293	null
AC007114.2	0.136082	0.435704	0.753995	null
AC007128.1	-0.142709	0.413462	0.738817	null
AC007163.1	0.240152	0.164652	0.50816	null
AC007207.2	0.189386	0.275876	0.628688	null
AC007216.2	0.0366645	0.834368	0.948351	null
AC007216.4	0.00380746	0.982681	0.994699	null
AC007218.1	-0.124095	0.477551	0.78121	null
AC007220.1	0.268638	0.118665	0.442007	null
AC007221.1	-0.27315	0.112365	0.429893	null
AC007221.2	-0.253549	0.141649	0.478226	null
AC007228.2	0.46169	0.00524066	0.0848147	null
AC007240.1	0.118454	0.497945	0.793788	null
AC007249.2	0.350428	0.0390346	0.258972	null
AC007255.1	-0.214346	0.216285	0.573191	null
AC007262.2	-0.390336	0.0204382	0.182141	null
AC007272.1	0.0989941	0.571543	0.833397	null
AC007277.1	0.0933534	0.59376	0.846371	null
AC007285.1	-0.217166	0.210157	0.565706	null
AC007292.2	-0.191642	0.270089	0.623353	null
AC007319.1	-0.0102943	0.953198	0.986035	null
AC007325.2	0.00465357	0.978834	0.993674	null
AC007325.4	0.0727649	0.677849	0.886217	null
AC007326.4	0.168798	0.33238	0.679388	null
AC007342.4	0.287534	0.0939586	0.393941	null
AC007344.1	0.217025	0.21046	0.56598	null
AC007349.1	-0.167669	0.335668	0.6817	null
AC007349.2	-0.301213	0.0786834	0.361373	null
AC007349.3	-0.0771364	0.659626	0.878836	null
AC007364.1	0.434897	0.00903246	0.117385	null
AC007365.1	-0.00613468	0.972099	0.991743	null
AC007368.2	0.410783	0.0142359	0.149989	null
AC007370.1	0.316584	0.0638974	0.326563	null
AC007370.2	0.0382157	0.827464	0.945631	null
AC007375.3	-0.0181912	0.917391	0.975168	null
AC007376.2	0.178105	0.306011	0.658493	null
AC007383.2	-0.0486543	0.781355	0.928873	null
AC007384.1	0.141158	0.418609	0.742572	null
AC007388.1	-0.206308	0.234419	0.592212	null
AC007389.3	-0.472408	0.00416389	0.0734152	null
AC007402.1	-0.104917	0.548631	0.821518	null
AC007405.1	0.376093	0.0259705	0.208648	null
AC007405.3	-0.0957507	0.584272	0.840816	null
AC007406.3	0.0932124	0.59432	0.846371	null
AC007422.2	0.0950456	0.587055	0.842552	null
AC007450.1	-0.298533	0.0815125	0.365901	null
AC007463.1	0.421077	0.0117686	0.135168	null
AC007493.1	0.00803798	0.963448	0.989519	null
AC007494.2	-0.377221	0.0254915	0.206202	null
AC007495.1	-0.391464	0.0200456	0.180145	null
AC007496.1	-0.139748	0.42332	0.746148	null
AC007496.2	0.147222	0.398693	0.727494	null
AC007513.1	0.082072	0.639282	0.868917	null
AC007529.2	0.0586632	0.737821	0.911448	null
AC007533.1	-0.0468177	0.789419	0.931629	null
AC007541.1	-0.298815	0.081211	0.365645	null
AC007552.2	-0.147786	0.396868	0.725759	null
AC007557.1	0.0151484	0.931173	0.97865	null
AC007557.3	-0.149619	0.390972	0.721564	null
AC007557.4	-0.154174	0.376544	0.710494	null
AC007563.1	-0.0457024	0.794327	0.933648	null
AC007563.2	-0.118172	0.498976	0.794641	null
AC007566.1	0.208	0.230518	0.588456	null
AC007569.1	0.00874307	0.960244	0.988401	null
AC007610.1	0.193053	0.266513	0.620463	null
AC007610.2	0.138761	0.426634	0.748111	null
AC007611.1	-0.0363824	0.835625	0.948818	null
AC007613.1	0.00719188	0.967294	0.99034	null
AC007614.1	-0.624565	6.06889e-05	0.00533848	null
AC007619.1	-0.31052	0.0694443	0.339443	null
AC007622.2	0.074034	0.672539	0.88469	null
AC007638.2	-0.280342	0.10285	0.410869	null
AC007656.1	-0.539955	0.00081433	0.0267833	null
AC007673.1	-0.251293	0.145348	0.483582	null
AC007679.1	0.23987	0.165163	0.508758	null
AC007681.1	0.07347	0.674897	0.885299	null
AC007686.2	-0.0559838	0.749403	0.916168	null
AC007686.3	-0.0610604	0.727506	0.907902	null
AC007687.1	-0.14835	0.395049	0.724498	null
AC007728.1	0.114224	0.513524	0.802876	null
AC007749.1	-0.0325841	0.852587	0.953953	null
AC007750.1	-0.0910971	0.60275	0.849852	null
AC007773.1	-0.115634	0.508304	0.800125	null
AC007785.1	0.517392	0.00145808	0.0389823	null
AC007785.3	0.287675	0.0937904	0.393751	null
AC007787.1	0.00719188	0.967294	0.99034	null
AC007823.1	0.0554198	0.751848	0.917108	null
AC007834.1	-0.159631	0.359673	0.699786	null
AC007846.2	-0.120711	0.489735	0.788263	null
AC007876.1	-0.0524952	0.764564	0.921985	null
AC007878.1	0.000282034	0.998717	0.999296	null
AC007879.1	-0.108865	0.5336	0.813677	null
AC007879.3	-0.198834	0.252177	0.610731	null
AC007881.2	0.14835	0.395049	0.724498	null
AC007906.2	0.0138197	0.937197	0.980562	null
AC007920.2	-0.356168	0.0357276	0.247883	null
AC007923.4	-0.0294726	0.866531	0.958062	null
AC007938.2	-0.160478	0.357099	0.697926	null
AC007938.3	-0.0131146	0.940396	0.981345	null
AC007952.3	0.251152	0.145582	0.483785	null
AC007952.4	-0.0627526	0.720253	0.905453	null
AC007966.1	-0.109288	0.532002	0.812454	null
AC007993.3	0.321237	0.059882	0.316945	null
AC008014.1	-0.529802	0.00106368	0.032422	null
AC008033.3	0.0217166	0.901453	0.969854	null
AC008040.1	0.0049356	0.977551	0.993226	null
AC008050.1	0.255664	0.138244	0.472851	null
AC008056.2	-0.0480869	0.783844	0.929942	null
AC008067.1	-0.153286	0.379332	0.712988	null
AC008073.1	-0.0826361	0.636973	0.868352	null
AC008073.2	-0.132133	0.449261	0.76234	null
AC008073.3	-0.294162	0.0862966	0.376452	null
AC008074.1	-0.164285	0.345653	0.68937	null
AC008079.2	-0.0751622	0.667833	0.882744	null
AC008080.1	-0.0832001	0.634667	0.866741	null
AC008080.3	0.0927893	0.596002	0.847529	null
AC008080.4	-0.0180502	0.918029	0.975246	null
AC008083.1	0.0400489	0.81932	0.942036	null
AC008105.1	-0.082354	0.638127	0.868399	null
AC008105.3	0.498496	0.00230516	0.0518627	null
AC008109.1	-0.0815079	0.641594	0.869846	null
AC008115.4	0.0599323	0.732355	0.909251	null
AC008124.1	0.128608	0.461556	0.770726	null
AC008127.1	-0.468318	0.00454973	0.0774906	null
AC008164.1	-0.380746	0.0240413	0.199213	null
AC008264.2	0.16499	0.343558	0.688006	null
AC008267.5	-0.0238319	0.891908	0.966913	null
AC008269.1	-0.481574	0.0034004	0.0651917	null
AC008269.2	-0.140171	0.421903	0.745292	null
AC008277.1	0.00380746	0.982681	0.994699	null
AC008278.1	-0.0562659	0.748181	0.915423	null
AC008280.3	-0.187848	0.279866	0.632207	null
AC008392.1	0.378631	0.024903	0.202906	null
AC008393.1	-0.263984	0.125434	0.452565	null
AC008403.3	-0.00733289	0.966653	0.99034	null
AC008415.1	0.207154	0.232463	0.59053	null
AC008429.1	-0.299097	0.0809105	0.365172	null
AC008434.1	0.156529	0.369207	0.705424	null
AC008438.1	0.138338	0.42806	0.749204	null
AC008438.2	-0.284996	0.097027	0.399708	null
AC008440.1	-0.129454	0.458589	0.768977	null
AC008443.3	0.00507662	0.97691	0.992889	null
AC008443.5	-0.171759	0.323842	0.672166	null
AC008467.1	-0.405988	0.0155257	0.157014	null
AC008507.2	0.421923	0.011583	0.133996	null
AC008514.1	-0.0186861	0.915152	0.974796	null
AC008517.1	-0.261587	0.129031	0.458755	null
AC008534.1	0.00197424	0.99102	0.997512	null
AC008537.1	0.201655	0.245374	0.603374	null
AC008537.2	0.275125	0.10969	0.424581	null
AC008543.1	-0.279073	0.104483	0.414074	null
AC008543.4	0.166823	0.338148	0.683948	null
AC008554.1	-0.36735	0.02994	0.225667	null
AC008567.2	0.338864	0.0464484	0.281971	null
AC008568.1	-0.24396	0.157858	0.499574	null
AC008572.1	0.123672	0.479065	0.781976	null
AC008574.1	-0.314327	0.0659191	0.331457	null
AC008575.1	0.168798	0.33238	0.679388	null
AC008581.2	0.00761493	0.965371	0.99027	null
AC008591.1	-0.541929	0.000772356	0.0261308	null
AC008592.4	-0.207577	0.231489	0.589391	null
AC008610.1	-0.348877	0.0399695	0.261998	null
AC008629.1	-0.142145	0.41533	0.74062	null
AC008662.1	0.106891	0.541091	0.81688	null
AC008663.1	-0.0300367	0.864	0.95734	null
AC008663.2	-0.12748	0.465528	0.772813	null
AC008667.1	-0.213923	0.217215	0.573824	null
AC008676.1	-0.145671	0.403735	0.731754	null
AC008687.1	0.0180502	0.918029	0.975246	null
AC008691.1	-0.252562	0.143259	0.480551	null
AC008695.1	0.279637	0.103755	0.412427	null
AC008700.1	-0.136646	0.433786	0.75265	null
AC008708.2	0.170067	0.328704	0.676436	null
AC008728.1	0.289367	0.0917892	0.388843	null
AC008731.1	0.0750211	0.66842	0.882896	null
AC008735.2	0.040754	0.816193	0.940417	null
AC008736.1	0.350569	0.0389505	0.25872	null
AC008739.1	0.0452665	0.796247	0.933742	null
AC008741.2	-0.36735	0.02994	0.225667	null
AC008750.7	0.0356093	0.839072	0.949976	null
AC008752.1	-0.0689574	0.693868	0.893568	null
AC008758.1	0.378772	0.0248448	0.202726	null
AC008758.4	0.00564069	0.974345	0.992216	null
AC008758.5	-0.172041	0.323036	0.671612	null
AC008758.6	-0.118736	0.496914	0.793104	null
AC008759.2	0.0885588	0.612934	0.855393	null
AC008761.2	0.321801	0.0594092	0.315737	null
AC008764.1	0.109429	0.531469	0.812416	null
AC008764.2	0.0179092	0.918668	0.975416	null
AC008764.6	-0.0640218	0.714829	0.902987	null
AC008764.8	0.0173451	0.921221	0.975987	null
AC008770.1	0.146658	0.400522	0.729053	null
AC008770.2	0.0423052	0.809323	0.937748	null
AC008771.1	0.126069	0.470518	0.777186	null
AC008780.1	-0.464511	0.00493633	0.0815968	null
AC008780.2	-0.193476	0.265446	0.619329	null
AC008781.2	-0.0569709	0.745129	0.914483	null
AC008825.1	0.314327	0.0659191	0.331457	null
AC008840.1	-0.160337	0.357528	0.698337	null
AC008878.1	0.150183	0.389168	0.72013	null
AC008878.3	-0.0647269	0.711822	0.902338	null
AC008892.1	0.208987	0.228264	0.586034	null
AC008897.2	0.423898	0.0111595	0.131401	null
AC008906.1	-0.232537	0.178864	0.52777	null
AC008915.2	0.194463	0.262968	0.6174	null
AC008937.3	0.155683	0.371833	0.707728	null
AC008938.1	0.179233	0.302907	0.656094	null
AC008946.1	0.0507662	0.77211	0.924677	null
AC008948.1	-0.190937	0.271889	0.62564	null
AC008957.1	0.0971608	0.578722	0.837342	null
AC008966.1	-0.161042	0.355389	0.696222	null
AC008982.1	0.0843283	0.630066	0.864404	null
AC008991.1	-0.00310238	0.985888	0.995743	null
AC008992.1	0.294585	0.0858243	0.375488	null
AC009005.1	-0.0607784	0.728717	0.907902	null
AC009019.1	-0.151734	0.384231	0.716493	null
AC009021.1	0.312635	0.0674681	0.335858	null
AC009021.2	0.210116	0.225705	0.583557	null
AC009035.1	0.154414	0.375792	0.710262	null
AC009041.2	-0.13453	0.441003	0.757728	null
AC009053.2	-0.0789696	0.652041	0.874809	null
AC009053.3	-0.0678293	0.698641	0.896112	null
AC009055.1	0.114365	0.513001	0.80245	null
AC009055.2	0.0602143	0.731142	0.908751	null
AC009060.1	0.0761493	0.663725	0.881052	null
AC009061.2	-0.107596	0.53841	0.815742	null
AC009065.3	0.00789696	0.964089	0.98977	null
AC009065.4	-0.032434	0.853259	0.953953	null
AC009065.8	-0.188117	0.279166	0.632012	null
AC009081.1	-0.268074	0.11947	0.443388	null
AC009086.2	0.17613	0.311491	0.662719	null
AC009088.1	0.0518943	0.767184	0.922669	null
AC009090.3	0.0527441	0.763479	0.921444	null
AC009093.1	0.327019	0.0551741	0.304981	null
AC009093.2	0.592413	0.000177298	0.0109559	null
AC009093.4	0.323634	0.0578929	0.311937	null
AC009102.2	-0.156247	0.370081	0.706552	null
AC009107.1	0.175143	0.314253	0.665127	null
AC009107.2	0.263843	0.125643	0.452957	null
AC009108.3	0.0841873	0.630641	0.864664	null
AC009113.1	-0.278227	0.105583	0.41608	null
AC009118.3	-0.0473818	0.78694	0.931153	null
AC009119.1	-0.270894	0.115483	0.435799	null
AC009119.2	0.132133	0.449261	0.76234	null
AC009120.3	0.149619	0.390972	0.721564	null
AC009120.5	0.26201	0.12839	0.457566	null
AC009126.1	-0.254959	0.139372	0.474683	null
AC009133.1	-0.0253831	0.884918	0.963713	null
AC009139.2	0.0516123	0.768414	0.92306	null
AC009148.1	-0.190514	0.272973	0.626014	null
AC009154.1	-0.141863	0.416265	0.741228	null
AC009158.1	-0.240293	0.164397	0.507931	null
AC009163.2	-0.110416	0.52775	0.810264	null
AC009163.4	0.0885588	0.612934	0.855393	null
AC009163.7	0.156811	0.368334	0.704957	null
AC009167.1	-0.0582401	0.739646	0.912345	null
AC009185.1	-0.196719	0.257361	0.61479	null
AC009226.1	0.0173451	0.921221	0.975987	null
AC009227.1	0.269202	0.117863	0.440337	null
AC009234.1	-0.419526	0.0121155	0.13781	null
AC009237.15	-0.0333529	0.849148	0.953125	null
AC009242.1	0.124104	0.47752	0.78121	null
AC009262.1	-0.194886	0.261911	0.617049	null
AC009264.1	-0.0538686	0.758585	0.919624	null
AC009269.3	-0.0542249	0.757036	0.919088	null
AC009271.1	0.125364	0.473024	0.778344	null
AC009275.1	-0.137492	0.430917	0.750809	null
AC009276.1	0.300931	0.0789776	0.361614	null
AC009283.1	-0.0311648	0.858943	0.955464	null
AC009299.3	-0.0778415	0.656705	0.876818	null
AC009303.2	0.0626116	0.720857	0.905857	null
AC009312.1	0.107314	0.539481	0.816194	null
AC009313.1	0.197565	0.255279	0.613277	null
AC009318.1	-0.0590862	0.735997	0.910951	null
AC009318.2	-0.349582	0.0395423	0.260645	null
AC009318.3	-0.040613	0.816818	0.94088	null
AC009318.4	-0.217307	0.209854	0.565161	null
AC009365.1	-0.0637398	0.716034	0.903694	null
AC009365.3	0.0813669	0.642173	0.870105	null
AC009387.1	0.350146	0.0392032	0.259401	null
AC009396.1	-0.318135	0.0625361	0.323139	null
AC009396.2	-0.47833	0.00365536	0.068088	null
AC009396.3	-0.208	0.230518	0.588456	null
AC009403.1	-0.290777	0.0901466	0.385305	null
AC009404.1	0.0372285	0.831856	0.947705	null
AC009414.2	-0.277804	0.106136	0.417233	null
AC009435.1	-0.52825	0.00110717	0.0328941	null
AC009446.1	-0.113096	0.517719	0.805281	null
AC009478.1	0.309533	0.0703819	0.341422	null
AC009495.1	-0.174579	0.315839	0.666345	null
AC009501.1	0.208705	0.228906	0.58661	null
AC009502.1	0.332519	0.0509736	0.293779	null
AC009506.1	0.0621886	0.722668	0.9059	null
AC009509.1	0.285842	0.0959958	0.398019	null
AC009518.1	-0.0932124	0.59432	0.846371	null
AC009542.1	0.150888	0.386919	0.717984	null
AC009549.1	0.110275	0.528281	0.810579	null
AC009554.1	0.131428	0.451706	0.763773	null
AC009563.1	-0.00761493	0.965371	0.99027	null
AC009567.1	0.0286265	0.87033	0.959236	null
AC009597.1	0.103225	0.555133	0.825359	null
AC009630.1	0.159631	0.359673	0.699786	null
AC009646.2	-0.0757262	0.665484	0.881717	null
AC009652.2	-0.0222807	0.898906	0.969101	null
AC009654.1	0.206308	0.234419	0.592212	null
AC009690.2	-0.0448435	0.798112	0.933976	null
AC009690.3	-0.610745	9.75961e-05	0.00730752	null
AC009720.1	-0.220974	0.202076	0.554873	null
AC009720.2	0.0277804	0.874132	0.9605	null
AC009779.2	-0.379618	0.0244978	0.201212	null
AC009779.5	-0.0351133	0.841285	0.950769	null
AC009802.1	-0.217449	0.209551	0.564752	null
AC009803.1	0.290213	0.0908009	0.387216	null
AC009812.1	-0.282457	0.100171	0.404927	null
AC009812.3	0.340415	0.0453928	0.278961	null
AC009812.4	0.301918	0.0779517	0.359929	null
AC009831.1	-0.364273	0.03145	0.232746	null
AC009948.1	-0.15808	0.364422	0.702565	null
AC009950.1	0.150606	0.387818	0.718937	null
AC009951.2	-0.0199553	0.909411	0.97233	null
AC009961.1	0.0860205	0.62319	0.860073	null
AC009971.1	-0.355363	0.036177	0.249458	null
AC009975.1	0.032998	0.850735	0.953665	null
AC009975.2	0.180925	0.298289	0.651629	null
AC010082.1	-0.119019	0.495886	0.792421	null
AC010096.1	-0.125223	0.473525	0.778371	null
AC010099.4	-0.0809439	0.64391	0.870513	null
AC010105.1	0.0908151	0.603878	0.85016	null
AC010127.1	0.601156	0.000133976	0.00905183	null
AC010132.1	-0.119442	0.494344	0.791423	null
AC010132.3	-0.143555	0.41067	0.736879	null
AC010132.4	-0.0877127	0.616345	0.857166	null
AC010145.1	-0.0586632	0.737821	0.911448	null
AC010149.1	0.134671	0.44052	0.757478	null
AC010157.1	-0.0860205	0.62319	0.860073	null
AC010168.1	-0.227743	0.188247	0.539144	null
AC010175.1	-0.136223	0.435224	0.753746	null
AC010181.1	0.215615	0.213512	0.570154	null
AC010183.2	-0.20236	0.243692	0.601548	null
AC010198.1	-0.476497	0.00380667	0.0699324	null
AC010201.2	-0.401053	0.0169544	0.163924	null
AC010203.2	-0.386528	0.021811	0.188751	null
AC010226.1	-0.0334939	0.848518	0.95283	null
AC010230.1	-0.217731	0.208946	0.563935	null
AC010235.1	0.164567	0.344814	0.688738	null
AC010245.2	-0.135518	0.437627	0.755283	null
AC010255.3	0.22182	0.20031	0.552996	null
AC010266.2	0.0221397	0.899543	0.969101	null
AC010267.1	0.073752	0.673718	0.885147	null
AC010273.1	0.348594	0.0401414	0.262511	null
AC010280.1	-0.233665	0.176706	0.524783	null
AC010280.2	-0.244806	0.156376	0.497684	null
AC010280.3	-0.416565	0.0128016	0.142456	null
AC010285.1	-0.295431	0.0848859	0.373275	null
AC010300.1	0.259754	0.131832	0.462196	null
AC010307.2	0.195873	0.259455	0.615448	null
AC010307.3	-0.00761493	0.965371	0.99027	null
AC010319.2	0.0925073	0.597124	0.847781	null
AC010320.1	0.253408	0.141878	0.478495	null
AC010320.2	-0.0765723	0.661967	0.879812	null
AC010320.3	-0.247203	0.152232	0.492319	null
AC010320.4	0.151029	0.386471	0.717745	null
AC010325.1	-0.00183322	0.991661	0.997665	null
AC010326.2	0.161042	0.355389	0.696222	null
AC010327.3	0.0259472	0.882378	0.96277	null
AC010327.4	-0.0143838	0.934639	0.979989	null
AC010328.1	0.190373	0.273334	0.626524	null
AC010329.1	0.0434333	0.804336	0.935985	null
AC010333.2	-0.203065	0.242019	0.600057	null
AC010336.1	-0.0749559	0.668692	0.883152	null
AC010343.3	0.56985	0.000352452	0.0167119	null
AC010395.1	-0.0307417	0.860839	0.955962	null
AC010401.1	0.240575	0.163887	0.507264	null
AC010422.2	0.000564069	0.997434	0.998814	null
AC010422.3	0.0717777	0.681989	0.888265	null
AC010422.6	-0.0834822	0.633516	0.866276	null
AC010468.2	0.273432	0.11198	0.429372	null
AC010487.3	0.065996	0.706419	0.90017	null
AC010491.1	-0.263702	0.125853	0.452985	null
AC010504.1	-0.210539	0.224751	0.582348	null
AC010511.1	-0.761634	1.07451e-07	6.18006e-05	null
AC010519.1	0.317994	0.0626589	0.323401	null
AC010522.1	0.112814	0.518771	0.805688	null
AC010528.1	-0.208846	0.228585	0.586322	null
AC010531.1	0.313058	0.0670782	0.334809	null
AC010536.1	0.217731	0.208946	0.563935	null
AC010538.1	-0.210116	0.225705	0.583557	null
AC010542.3	0.11916	0.495371	0.791881	null
AC010542.5	-0.241139	0.162871	0.506005	null
AC010601.1	0.24255	0.16035	0.502629	null
AC010605.1	0.190104	0.274025	0.626776	null
AC010615.4	0.134389	0.441487	0.75792	null
AC010616.2	0.105199	0.54755	0.821161	null
AC010618.3	-0.00761493	0.965371	0.99027	null
AC010619.1	0.109429	0.531469	0.812416	null
AC010624.2	0.358043	0.0346985	0.243682	null
AC010636.2	-0.398092	0.0178633	0.169282	null
AC010642.2	-0.206026	0.235073	0.593063	null
AC010643.1	0.000282034	0.998717	0.999296	null
AC010649.1	0.0967378	0.580385	0.838396	null
AC010654.1	-0.122121	0.484639	0.784452	null
AC010680.1	0.144825	0.406501	0.733448	null
AC010680.5	0.0722008	0.680214	0.887395	null
AC010731.2	-0.188117	0.279166	0.632012	null
AC010735.2	0.0184733	0.916115	0.975105	null
AC010737.1	0.102802	0.556764	0.826305	null
AC010745.2	0.351133	0.0386155	0.257257	null
AC010754.1	-0.216038	0.212594	0.56892	null
AC010761.1	-0.0604964	0.729929	0.908503	null
AC010761.3	0.0761493	0.663725	0.881052	null
AC010809.1	-0.0678293	0.698641	0.896112	null
AC010809.2	-0.0767134	0.661382	0.879763	null
AC010809.3	-0.0304597	0.862103	0.9566	null
AC010834.3	0.244947	0.15613	0.497536	null
AC010857.1	0.512174	0.00165899	0.0423355	null
AC010864.1	-0.0991351	0.570993	0.832982	null
AC010880.1	0.175425	0.313462	0.664331	null
AC010884.1	-0.37426	0.0267647	0.211245	null
AC010889.1	-0.0413395	0.813599	0.939164	null
AC010894.3	0.418257	0.0124056	0.139834	null
AC010904.2	-0.098853	0.572094	0.833397	null
AC010931.2	-0.0542916	0.756746	0.918785	null
AC010931.3	0.0370875	0.832484	0.948035	null
AC010967.1	-0.583952	0.000230766	0.0125334	null
AC010969.2	-0.10125	0.562764	0.828685	null
AC010973.1	0.0681113	0.697446	0.895553	null
AC010976.1	0.0196014	0.911012	0.972998	null
AC010978.1	0.393861	0.0192319	0.176294	null
AC010980.2	-0.414026	0.0134155	0.145374	null
AC010983.1	-0.323775	0.0577775	0.311615	null
AC010997.3	-0.24396	0.157858	0.499574	null
AC010998.1	0.0136787	0.937837	0.980683	null
AC010998.2	0.12748	0.465528	0.772813	null
AC011005.1	0.282739	0.099818	0.404447	null
AC011008.1	-0.130864	0.453667	0.765704	null
AC011043.1	-0.0956097	0.584828	0.841077	null
AC011092.2	-0.1358	0.436665	0.754551	null
AC011124.1	0.348312	0.0403139	0.262949	null
AC011124.2	0.517674	0.00144785	0.038941	null
AC011196.1	-0.164426	0.345233	0.689146	null
AC011228.1	0.613848	8.78936e-05	0.00684563	null
AC011247.1	-0.304597	0.0752194	0.353572	null
AC011284.1	-0.460312	0.00539513	0.086562	null
AC011287.1	-0.296559	0.083647	0.370368	null
AC011287.2	-0.179092	0.303294	0.656299	null
AC011290.1	0.101955	0.560033	0.827815	null
AC011294.1	0.297828	0.0822699	0.367609	null
AC011306.1	-0.0600733	0.731748	0.909102	null
AC011330.3	0.0712137	0.684359	0.889338	null
AC011337.1	0.206308	0.234419	0.592212	null
AC011365.1	-0.0750211	0.66842	0.882896	null
AC011365.2	-0.0647269	0.711822	0.902338	null
AC011374.1	-0.10393	0.552419	0.823945	null
AC011389.1	-0.0376516	0.829973	0.946762	null
AC011396.2	0.228025	0.187686	0.538706	null
AC011405.1	-0.0141017	0.935918	0.980322	null
AC011416.3	-0.111545	0.523515	0.808911	null
AC011444.1	-0.165977	0.340638	0.686263	null
AC011445.2	0.233053	0.177875	0.52693	null
AC011447.3	-0.257215	0.135786	0.46873	null
AC011450.1	0.0913791	0.601623	0.849852	null
AC011451.1	0.0466767	0.79004	0.931723	null
AC011452.1	0.242409	0.160601	0.502713	null
AC011453.1	0.2967	0.0834931	0.370125	null
AC011455.2	0.128467	0.462051	0.771037	null
AC011462.1	-0.0212936	0.903364	0.970328	null
AC011468.3	0.1248	0.475033	0.778965	null
AC011473.1	0.138338	0.42806	0.749204	null
AC011474.2	-0.478048	0.0036783	0.0682447	null
AC011476.3	0.0833412	0.634091	0.866482	null
AC011477.3	-0.0854564	0.625479	0.861642	null
AC011477.4	-0.159631	0.359673	0.699786	null
AC011479.1	-0.158221	0.363988	0.702212	null
AC011481.1	-0.112391	0.52035	0.806632	null
AC011481.2	-0.197565	0.255279	0.613277	null
AC011483.1	0.117044	0.503111	0.797265	null
AC011483.2	0.204052	0.239688	0.597915	null
AC011491.3	-0.00169221	0.992302	0.997863	null
AC011498.1	0.0283445	0.871597	0.959595	null
AC011503.1	-0.0793927	0.650295	0.873512	null
AC011507.1	0.00253831	0.988454	0.996943	null
AC011509.2	-0.21491	0.21505	0.572148	null
AC011511.1	-0.159208	0.360965	0.7009	null
AC011511.2	0.100263	0.566597	0.830242	null
AC011523.1	0.155542	0.372271	0.707897	null
AC011530.1	0.0167223	0.924042	0.976684	null
AC011586.1	0.124095	0.477551	0.78121	null
AC011595.1	-0.10957	0.530937	0.8121	null
AC011595.2	-0.105904	0.544854	0.819199	null
AC011603.2	0.073893	0.673129	0.884946	null
AC011604.2	0.0265112	0.879839	0.962106	null
AC011632.1	-0.117749	0.500524	0.795695	null
AC011676.1	0.0139607	0.936558	0.980396	null
AC011676.2	0.0437153	0.80309	0.93575	null
AC011747.2	0.334211	0.0497338	0.290584	null
AC011773.1	-0.177823	0.30679	0.659347	null
AC011773.4	-0.166682	0.338562	0.684478	null
AC011815.1	0.065996	0.706419	0.90017	null
AC011815.2	-0.172323	0.322231	0.670747	null
AC011824.1	-0.258485	0.133798	0.465812	null
AC011824.2	-0.305443	0.0743722	0.351505	null
AC011824.4	-0.377644	0.0253137	0.20558	null
AC011825.2	-0.0351133	0.841285	0.950769	null
AC011841.1	-0.0502726	0.774268	0.925654	null
AC011897.1	-0.0637398	0.716034	0.903694	null
AC011899.1	-0.566889	0.000384307	0.0174856	null
AC011899.2	-0.548557	0.000645093	0.0234904	null
AC011899.3	-0.423052	0.0113394	0.132614	null
AC011900.1	-0.128185	0.463043	0.771716	null
AC011921.1	-0.0702266	0.688514	0.891534	null
AC011944.1	0.0420231	0.810571	0.93808	null
AC011978.2	0.10675	0.541627	0.81725	null
AC011990.1	-0.0516123	0.768414	0.92306	null
AC011995.1	-0.365119	0.0310286	0.230924	null
AC011995.2	-0.389207	0.0208373	0.183871	null
AC011997.1	-0.0396258	0.821198	0.942986	null
AC012038.1	0.0730469	0.676668	0.885602	null
AC012065.3	0.160901	0.355816	0.696511	null
AC012074.1	0.178528	0.304845	0.65813	null
AC012085.2	0.0177682	0.919306	0.975447	null
AC012146.3	0.0774184	0.658457	0.878112	null
AC012150.1	-0.0270753	0.877302	0.961205	null
AC012170.2	0.0032434	0.985247	0.995743	null
AC012170.3	0.0956097	0.584828	0.841077	null
AC012174.1	0.351133	0.0386155	0.257257	null
AC012184.2	0.308264	0.071602	0.345028	null
AC012213.1	-0.362414	0.032392	0.236134	null
AC012213.2	-0.0318699	0.855784	0.95446	null
AC012213.3	0.0810849	0.643331	0.870464	null
AC012213.4	-0.0968788	0.57983	0.83808	null
AC012236.1	-0.0871486	0.618623	0.858254	null
AC012254.3	0.0180502	0.918029	0.975246	null
AC012306.2	-0.491304	0.0027258	0.0572496	null
AC012309.1	0.201937	0.2447	0.602974	null
AC012313.1	0.131851	0.450238	0.762902	null
AC012313.5	-0.133966	0.442939	0.759019	null
AC012313.6	0.0881357	0.614639	0.856333	null
AC012313.8	-0.00958917	0.9564	0.987163	null
AC012322.1	0.287816	0.0936223	0.39334	null
AC012339.1	0.0447024	0.798734	0.934168	null
AC012349.1	0.425026	0.0109235	0.130125	null
AC012354.1	0.0846103	0.628918	0.863569	null
AC012355.1	0.155824	0.371394	0.707434	null
AC012358.1	0.397527	0.0180409	0.170032	null
AC012358.3	0.375811	0.0260914	0.209095	null
AC012360.3	-0.14694	0.399607	0.728451	null
AC012363.1	-0.174579	0.315839	0.666345	null
AC012368.1	-0.18022	0.300208	0.653276	null
AC012370.2	0.136364	0.434745	0.753497	null
AC012404.2	-0.000423052	0.998076	0.999055	null
AC012409.2	0.0554198	0.751848	0.917108	null
AC012413.1	0.24819	0.15055	0.490341	null
AC012414.5	0.389772	0.020637	0.18304	null
AC012435.2	0.164567	0.344814	0.688738	null
AC012464.1	-0.218577	0.207138	0.561896	null
AC012464.3	-0.210116	0.225705	0.583557	null
AC012467.1	-0.0641628	0.714228	0.902888	null
AC012467.2	-0.167528	0.336081	0.68229	null
AC012494.1	-0.34098	0.0450138	0.278309	null
AC012506.2	0.268356	0.119067	0.44277	null
AC012506.3	0.359876	0.0337155	0.240239	null
AC012506.4	-0.110275	0.528281	0.810579	null
AC012507.2	-0.505265	0.0019622	0.0467739	null
AC012508.1	-0.350851	0.0387827	0.257911	null
AC012557.1	0.18817	0.279029	0.632012	null
AC012560.1	-0.362132	0.0325369	0.236422	null
AC012574.1	0.204898	0.237703	0.595545	null
AC012593.1	-0.158644	0.362691	0.701398	null
AC012613.2	-0.174579	0.315839	0.666345	null
AC012615.1	-0.0215756	0.90209	0.970028	null
AC012617.1	-0.111545	0.523515	0.808911	null
AC012625.1	-0.202924	0.242353	0.600355	null
AC012640.2	-0.00507662	0.97691	0.992889	null
AC012645.1	0.251857	0.144417	0.482559	null
AC012651.1	-0.501598	0.00214197	0.0492786	null
AC012668.3	0.257497	0.135342	0.468352	null
AC013269.1	0.306007	0.0738116	0.350036	null
AC013271.1	0.207436	0.231814	0.589615	null
AC013391.3	-0.150465	0.388267	0.719295	null
AC013394.1	0.203206	0.241685	0.599893	null
AC013403.2	-0.123531	0.479571	0.782175	null
AC013452.2	-0.214769	0.215358	0.572561	null
AC013468.1	0.190796	0.27225	0.625957	null
AC013470.2	0.105481	0.546471	0.82042	null
AC013472.2	0.168092	0.334433	0.680731	null
AC013472.3	-0.0337031	0.847583	0.952559	null
AC013476.1	0.267369	0.120483	0.444518	null
AC013480.1	-0.333506	0.0502474	0.292071	null
AC013546.1	0.0796747	0.649132	0.872891	null
AC013549.1	0.178105	0.306011	0.658493	null
AC013565.1	0.231127	0.181589	0.530713	null
AC013643.2	-0.0472408	0.78756	0.931443	null
AC013652.1	-0.541365	0.000784149	0.0262918	null
AC013652.2	-0.41335	0.0135832	0.146202	null
AC013731.1	-0.255523	0.138469	0.472972	null
AC013762.1	-0.327442	0.0548416	0.304418	null
AC015468.3	-0.190514	0.272973	0.626014	null
AC015468.4	-0.0444204	0.799978	0.93494	null
AC015522.1	-0.323916	0.0576623	0.311443	null
AC015574.1	0.0534455	0.760425	0.920214	null
AC015660.1	0.133684	0.443908	0.759636	null
AC015660.2	0.151593	0.384679	0.716612	null
AC015660.3	0.215897	0.212899	0.569263	null
AC015688.4	0.0344082	0.844433	0.951785	null
AC015689.1	-0.267369	0.120483	0.444518	null
AC015712.1	-0.217816	0.208762	0.563914	null
AC015712.2	0.340274	0.045488	0.279163	null
AC015712.4	0.0674062	0.700433	0.897026	null
AC015726.1	0.422205	0.0115217	0.133978	null
AC015727.1	0.0442794	0.8006	0.93503	null
AC015802.4	-0.0111404	0.949356	0.984512	null
AC015802.6	-0.191783	0.26973	0.622909	null
AC015813.1	0.17881	0.304069	0.657277	null
AC015813.2	0.065714	0.707619	0.900471	null
AC015845.2	0.123531	0.479571	0.782175	null
AC015849.1	-0.0940585	0.590962	0.845346	null
AC015849.3	0.230986	0.181863	0.530891	null
AC015849.5	-0.23296	0.178053	0.527108	null
AC015853.1	-0.204193	0.239357	0.597486	null
AC015853.2	-0.0459716	0.793142	0.933027	null
AC015853.3	0.165272	0.342722	0.687498	null
AC015908.2	0.241703	0.161859	0.504259	null
AC015909.2	-0.0650089	0.71062	0.901681	null
AC015921.1	0.192912	0.266869	0.620841	null
AC015923.1	-0.124236	0.477047	0.780784	null
AC015961.1	-0.0606374	0.729323	0.908202	null
AC015961.2	0.131569	0.451216	0.763579	null
AC015967.1	0.0462536	0.791901	0.932398	null
AC015971.1	-0.201091	0.246725	0.604773	null
AC015987.1	0.149196	0.392328	0.722521	null
AC016065.1	-0.0854564	0.625479	0.861642	null
AC016152.1	-0.557018	0.000509819	0.0202403	null
AC016205.1	-0.0200244	0.909099	0.972066	null
AC016229.2	-0.0621886	0.722668	0.9059	null
AC016245.1	0.299379	0.0806107	0.364552	null
AC016257.1	-0.0107173	0.951277	0.985275	null
AC016266.1	0.221961	0.200016	0.552737	null
AC016394.2	-0.00719188	0.967294	0.99034	null
AC016493.1	-0.109711	0.530405	0.812062	null
AC016526.1	0.0107173	0.951277	0.985275	null
AC016573.1	-0.1303	0.455632	0.767059	null
AC016588.2	-0.0554198	0.751848	0.917108	null
AC016590.1	0.240857	0.163378	0.506879	null
AC016598.1	0.447024	0.00709713	0.101918	null
AC016598.2	0.444627	0.00744866	0.104622	null
AC016629.2	-0.0383567	0.826837	0.94554	null
AC016642.1	0.234859	0.174441	0.521998	null
AC016650.1	0.0686754	0.69506	0.894127	null
AC016687.2	0.32998	0.0528794	0.299077	null
AC016687.3	0.515418	0.00153143	0.0401773	null
AC016700.3	0.119019	0.495886	0.792421	null
AC016705.1	0.167951	0.334844	0.681013	null
AC016705.2	-0.238601	0.167479	0.511606	null
AC016708.1	0.275689	0.108934	0.423044	null
AC016717.2	0.306007	0.0738116	0.350036	null
AC016722.2	0.464088	0.00498099	0.0820327	null
AC016722.3	-0.0612015	0.726901	0.907902	null
AC016723.1	-0.100827	0.564405	0.829359	null
AC016727.1	0.182617	0.293716	0.646868	null
AC016735.1	-0.299097	0.0809105	0.365172	null
AC016738.1	0.0551377	0.753072	0.917852	null
AC016738.2	0.217449	0.209551	0.564752	null
AC016745.1	0.0586632	0.737821	0.911448	null
AC016745.2	0.272586	0.113139	0.431674	null
AC016746.1	-0.602397	0.000128668	0.00882613	null
AC016766.1	0.032998	0.850735	0.953665	null
AC016831.1	-0.385118	0.0223385	0.191177	null
AC016831.5	0.0355363	0.839397	0.949976	null
AC016831.7	0.065855	0.707019	0.900423	null
AC016866.1	0.31052	0.0694443	0.339443	null
AC016877.1	0.480446	0.00348727	0.0660667	null
AC016888.1	0.444345	0.00749098	0.104888	null
AC016907.2	-0.0633167	0.717841	0.904448	null
AC016910.1	-0.185297	0.286568	0.639158	null
AC016924.1	0.0803798	0.646229	0.871442	null
AC016933.1	-0.10816	0.536269	0.814867	null
AC016957.2	0.177541	0.30757	0.660075	null
AC016994.1	-0.0401899	0.818695	0.941751	null
AC017002.3	-0.200385	0.24842	0.606741	null
AC017002.5	0.285701	0.0961671	0.398434	null
AC017006.2	-0.0313058	0.858311	0.955377	null
AC017007.5	0.0795337	0.649714	0.873306	null
AC017048.3	0.317423	0.0631582	0.324411	null
AC017053.1	0.100968	0.563858	0.829153	null
AC017071.1	0.00761493	0.965371	0.99027	null
AC017074.1	0.0476638	0.785702	0.930718	null
AC017083.1	-0.347325	0.0409225	0.26461	null
AC017083.3	-0.0496381	0.777045	0.927073	null
AC017091.1	0.057535	0.742691	0.913487	null
AC017100.1	-0.0824303	0.637815	0.868399	null
AC017101.1	-0.0628937	0.71965	0.905354	null
AC018371.1	-0.0606374	0.729323	0.908202	null
AC018437.2	0.0950456	0.587055	0.842552	null
AC018442.2	0.118313	0.49846	0.794102	null
AC018462.1	0.0973019	0.578169	0.836919	null
AC018464.1	0.0468177	0.789419	0.931629	null
AC018467.1	0.0765723	0.661967	0.879812	null
AC018511.1	0.142085	0.41553	0.740865	null
AC018521.3	-0.0397668	0.820572	0.942605	null
AC018521.4	0.151452	0.385126	0.71697	null
AC018523.2	-0.0040895	0.981399	0.994478	null
AC018529.2	0.517251	0.00146321	0.0390265	null
AC018541.1	-0.535019	0.000928212	0.029325	null
AC018554.1	0.0156529	0.928886	0.978025	null
AC018557.2	0.0810849	0.643331	0.870464	null
AC018616.1	0.235922	0.172444	0.518719	null
AC018618.1	-0.0212936	0.903364	0.970328	null
AC018637.1	-0.167669	0.335668	0.6817	null
AC018638.6	-0.0322929	0.85389	0.953953	null
AC018638.7	-0.252562	0.143259	0.480551	null
AC018643.1	-0.024255	0.890001	0.965779	null
AC018645.2	0.280342	0.10285	0.410869	null
AC018647.1	0.361991	0.0326096	0.23649	null
AC018647.2	0.113519	0.516144	0.804282	null
AC018648.1	0.0430102	0.806205	0.936994	null
AC018653.1	0.0872958	0.618029	0.857946	null
AC018680.1	0.21632	0.211983	0.568098	null
AC018685.2	-0.108442	0.535201	0.814457	null
AC018692.1	-0.00803798	0.963448	0.989519	null
AC018697.1	-0.0640218	0.714829	0.902987	null
AC018709.1	-0.305725	0.0740915	0.35077	null
AC018716.2	-0.263702	0.125853	0.452985	null
AC018730.1	-0.516123	0.00150487	0.0398052	null
AC018731.1	0.221397	0.201191	0.5538	null
AC018742.1	0.250447	0.146754	0.485449	null
AC018754.1	-0.303892	0.0759311	0.354688	null
AC018766.1	-0.374542	0.0266412	0.21079	null
AC018767.3	0.237896	0.168776	0.513329	null
AC018781.1	-0.126492	0.469018	0.775908	null
AC018809.2	0.0889818	0.611232	0.854612	null
AC018814.1	0.0345492	0.843803	0.951457	null
AC018816.1	-0.602425	0.000128549	0.00882613	null
AC018845.1	0.0912381	0.602187	0.849852	null
AC018845.3	-0.123954	0.478056	0.781465	null
AC018866.1	-0.193899	0.264383	0.618326	null
AC018878.1	0.0927893	0.596002	0.847529	null
AC018904.1	-0.219705	0.204745	0.558511	null
AC019068.1	0.264971	0.123974	0.45027	null
AC019077.1	-0.0466767	0.79004	0.931723	null
AC019080.3	0.0602143	0.731142	0.908751	null
AC019080.4	-0.0971608	0.578722	0.837342	null
AC019117.1	-0.145107	0.405578	0.732784	null
AC019117.3	-0.524443	0.00122065	0.0350583	null
AC019118.1	-0.303751	0.0760741	0.354912	null
AC019118.2	-0.161888	0.352834	0.694551	null
AC019131.1	-0.256933	0.13623	0.469976	null
AC019131.2	0.0218577	0.900816	0.969634	null
AC019155.2	0.0781235	0.655538	0.876665	null
AC019163.1	-0.197001	0.256666	0.614482	null
AC019183.1	0.0311648	0.858943	0.955464	null
AC019186.1	0.00733289	0.966653	0.99034	null
AC019197.1	0.331813	0.0514974	0.29513	null
AC019205.1	0.266381	0.121912	0.446538	null
AC019209.3	0.435179	0.00898282	0.117147	null
AC019211.1	-0.082072	0.639282	0.868917	null
AC019254.1	-0.0339851	0.846323	0.952288	null
AC019257.1	-0.416142	0.0129022	0.142707	null
AC019257.8	0.129595	0.458096	0.76861	null
AC019270.1	-0.228166	0.187406	0.538591	null
AC019330.1	-0.23987	0.165163	0.508758	null
AC020551.1	0.31475	0.0655363	0.330496	null
AC020558.1	-0.220551	0.202963	0.556355	null
AC020559.1	-0.13453	0.441003	0.757728	null
AC020571.1	0.13171	0.450727	0.763096	null
AC020637.1	-0.0540096	0.757971	0.919378	null
AC020656.2	-0.137774	0.429964	0.750196	null
AC020661.1	0.121027	0.488591	0.787297	null
AC020661.2	0.0569709	0.745129	0.914483	null
AC020687.1	0.180361	0.299824	0.652756	null
AC020703.1	0.0361004	0.836882	0.949044	null
AC020704.1	-0.760506	1.1509e-07	6.29656e-05	null
AC020718.1	-0.55589	0.000526261	0.0206735	null
AC020741.1	0.250164	0.147224	0.486432	null
AC020743.2	-0.00832001	0.962167	0.989245	null
AC020779.2	-0.145671	0.403735	0.731754	null
AC020892.1	0.244947	0.15613	0.497536	null
AC020892.2	0.226333	0.191072	0.542867	null
AC020905.1	-0.579017	0.000268226	0.0138631	null
AC020908.3	0.225769	0.19221	0.543879	null
AC020911.2	0.00465357	0.978834	0.993674	null
AC020912.1	-0.129595	0.458096	0.76861	null
AC020915.1	-0.198552	0.252864	0.611207	null
AC020915.3	-0.268779	0.118464	0.441479	null
AC020917.3	0.111686	0.522987	0.808764	null
AC020928.1	-0.090251	0.606137	0.851629	null
AC020928.2	-0.286688	0.0949731	0.396269	null
AC020934.2	0.288098	0.093287	0.39274	null
AC021006.2	-0.0476638	0.785702	0.930718	null
AC021054.1	-0.0273573	0.876034	0.960989	null
AC021074.3	0.0595928	0.733816	0.9099	null
AC021086.1	-0.335198	0.0490218	0.288082	null
AC021087.1	0.243255	0.159101	0.501093	null
AC021088.1	-0.254677	0.139826	0.475649	null
AC021092.1	0.193617	0.265091	0.618952	null
AC021188.1	0.0991351	0.570993	0.832982	null
AC021192.1	0.112814	0.518771	0.805688	null
AC021205.3	0.213923	0.217215	0.573824	null
AC021224.1	-0.100263	0.566597	0.830242	null
AC021231.1	-0.515136	0.00154217	0.0403646	null
AC021237.1	-0.0616245	0.725086	0.90746	null
AC021242.2	-0.115211	0.509868	0.800843	null
AC021321.1	0.0968151	0.580081	0.838389	null
AC021351.1	-0.195591	0.260155	0.615498	null
AC021355.1	-0.262574	0.12754	0.45635	null
AC021439.1	0.742738	3.23975e-07	0.000121118	null
AC021491.1	0.0291906	0.867797	0.958564	null
AC021491.4	-0.0860205	0.62319	0.860073	null
AC021504.1	0.263702	0.125853	0.452985	null
AC021506.1	-0.0566889	0.74635	0.914679	null
AC021594.2	-0.413462	0.0135553	0.145971	null
AC021678.2	0.160055	0.358385	0.698734	null
AC021683.1	-0.0238319	0.891908	0.966913	null
AC021683.2	-0.0451255	0.796869	0.933836	null
AC021683.3	-0.28288	0.0996418	0.404098	null
AC021733.1	0.0208705	0.905275	0.970986	null
AC021739.2	-0.0379336	0.828718	0.946293	null
AC021739.3	-0.131465	0.451578	0.763773	null
AC021739.5	-0.0978934	0.575849	0.835604	null
AC021752.1	-0.0709316	0.685545	0.889539	null
AC021755.2	0.11507	0.510389	0.801326	null
AC021851.1	-0.142004	0.415797	0.740865	null
AC021860.1	0.108301	0.535735	0.814496	null
AC021979.2	0.139466	0.424265	0.7467	null
AC022007.1	-0.301495	0.0783901	0.360765	null
AC022028.2	-0.390477	0.0203888	0.181845	null
AC022031.2	0.42418	0.0111001	0.131253	null
AC022075.1	-0.0235499	0.89318	0.967497	null
AC022075.3	0.161747	0.353259	0.694718	null
AC022098.1	0.0383567	0.826837	0.94554	null
AC022101.1	-0.0748801	0.669008	0.883152	null
AC022113.1	-0.556736	0.000513886	0.0203657	null
AC022118.1	-0.315879	0.0645239	0.327971	null
AC022126.1	0.0503431	0.77396	0.925508	null
AC022140.1	-0.0863025	0.622047	0.859236	null
AC022144.1	0.0452665	0.796247	0.933742	null
AC022146.2	-0.298251	0.0818148	0.366305	null
AC022148.1	-0.0717777	0.681989	0.888265	null
AC022154.1	0.23564	0.172973	0.519335	null
AC022165.1	-0.63077	4.86672e-05	0.00456759	null
AC022166.1	0.160055	0.358385	0.698734	null
AC022167.2	-0.104917	0.548631	0.821518	null
AC022167.3	-0.0858795	0.623762	0.860439	null
AC022182.1	0.231127	0.181589	0.530713	null
AC022196.1	-0.406835	0.0152912	0.155413	null
AC022201.1	0.234935	0.174299	0.521642	null
AC022217.2	-0.0846103	0.628918	0.863569	null
AC022217.3	0.277381	0.106691	0.418463	null
AC022272.1	-0.297546	0.0825744	0.368236	null
AC022294.1	-0.116621	0.504666	0.798263	null
AC022306.2	0.215051	0.214742	0.571735	null
AC022335.1	0.40046	0.0171332	0.165013	null
AC022364.1	0.379759	0.0244403	0.201108	null
AC022384.1	-0.301072	0.0788304	0.361456	null
AC022387.1	-0.157234	0.367027	0.703958	null
AC022395.1	-0.103225	0.555133	0.825359	null
AC022398.1	0.158644	0.362691	0.701398	null
AC022400.2	-0.150606	0.387818	0.718937	null
AC022400.6	0.0289085	0.869063	0.958829	null
AC022414.1	0.209411	0.227302	0.584837	null
AC022447.1	-0.251857	0.144417	0.482559	null
AC022469.2	0.000564069	0.997434	0.998814	null
AC022486.1	-0.170045	0.328767	0.676504	null
AC022498.1	0.112532	0.519823	0.806596	null
AC022523.1	-0.0953276	0.585941	0.841976	null
AC022535.1	-0.139466	0.424265	0.7467	null
AC022558.2	-0.0689574	0.693868	0.893568	null
AC022568.1	-0.223089	0.197681	0.55035	null
AC022596.1	0.101814	0.560578	0.827858	null
AC022601.1	0.284855	0.0971997	0.40003	null
AC022613.1	-0.239588	0.165676	0.509428	null
AC022613.2	-0.27865	0.105032	0.415222	null
AC022639.1	0.0630347	0.719047	0.905103	null
AC022679.1	0.107737	0.537874	0.815427	null
AC022679.2	0.111263	0.524572	0.809096	null
AC022695.2	0.024678	0.888094	0.96511	null
AC022733.2	0.406694	0.0153301	0.155667	null
AC022762.2	0.0915202	0.60106	0.849766	null
AC022784.3	-0.0348312	0.842544	0.951137	null
AC022784.6	0.156388	0.369644	0.706138	null
AC022796.1	-0.354376	0.0367345	0.250758	null
AC022816.1	0.32025	0.0607167	0.318954	null
AC022826.2	0.126774	0.468019	0.775114	null
AC022858.1	-0.0627526	0.720253	0.905453	null
AC022893.1	0.121698	0.486165	0.785561	null
AC022893.2	0.121698	0.486165	0.785561	null
AC022898.1	-0.0987895	0.572343	0.833658	null
AC022903.1	0.288803	0.0924526	0.390915	null
AC022915.2	0.197001	0.256666	0.614482	null
AC022916.1	0.133684	0.443908	0.759636	null
AC022929.2	-0.447589	0.00701651	0.101214	null
AC022973.2	0.0260882	0.881743	0.962545	null
AC022973.3	-0.0719188	0.681397	0.888164	null
AC022973.4	0.0156529	0.928886	0.978025	null
AC023024.1	0.114788	0.511433	0.801786	null
AC023043.1	0.0499201	0.77581	0.926437	null
AC023051.1	0.127621	0.46503	0.772502	null
AC023154.1	0.163862	0.346914	0.690472	null
AC023157.3	-0.417975	0.0124709	0.140218	null
AC023202.1	-0.206308	0.234419	0.592212	null
AC023347.1	0.184168	0.289564	0.642074	null
AC023355.1	0.0541506	0.757358	0.919132	null
AC023389.1	0.0713547	0.683766	0.889083	null
AC023403.1	0.332519	0.0509736	0.293779	null
AC023469.1	0.168657	0.33279	0.679421	null
AC023490.3	0.274984	0.109879	0.425168	null
AC023509.4	-0.0212936	0.903364	0.970328	null
AC023510.2	-0.0926483	0.596563	0.847781	null
AC023590.1	0.291483	0.0893338	0.383438	null
AC023632.2	-0.0520353	0.766569	0.922622	null
AC023632.5	0.104212	0.551336	0.822931	null
AC023644.1	-0.287393	0.0941271	0.394206	null
AC023669.1	-0.159208	0.360965	0.7009	null
AC023669.2	-0.12339	0.480076	0.78226	null
AC023790.2	-0.0699445	0.689702	0.891889	null
AC023794.1	0.0830591	0.635243	0.867158	null
AC023796.1	0.228025	0.187686	0.538706	null
AC023824.3	0.0957507	0.584272	0.840816	null
AC023830.1	-0.282457	0.100171	0.404927	null
AC023866.1	-0.0707906	0.686139	0.889897	null
AC023886.1	-0.0599323	0.732355	0.909251	null
AC023906.4	0.0260882	0.881743	0.962545	null
AC023906.5	0.0910971	0.60275	0.849852	null
AC023908.3	0.073611	0.674308	0.885147	null
AC024022.1	0.184168	0.289564	0.642074	null
AC024060.1	-0.0682523	0.69685	0.895248	null
AC024084.1	0.0270753	0.877302	0.961205	null
AC024145.1	0.168516	0.3332	0.679702	null
AC024230.1	0.302059	0.077806	0.359626	null
AC024257.1	-0.329416	0.0533105	0.300757	null
AC024257.3	-0.35353	0.0372179	0.252368	null
AC024267.3	-0.195027	0.261559	0.616674	null
AC024267.5	-0.0508018	0.771954	0.924677	null
AC024361.2	-0.00197424	0.99102	0.997512	null
AC024361.3	-0.157234	0.367027	0.703958	null
AC024475.1	0.173733	0.318227	0.66824	null
AC024475.3	0.164849	0.343976	0.688229	null
AC024475.4	0.162029	0.352409	0.694263	null
AC024560.1	0.165836	0.341054	0.686424	null
AC024560.3	0.00620476	0.971781	0.991743	null
AC024563.1	-0.394425	0.0190445	0.175942	null
AC024575.1	0.291765	0.0890103	0.383076	null
AC024592.3	0.404155	0.0160441	0.16002	null
AC024600.1	0.336326	0.0482181	0.286208	null
AC024601.1	0.344646	0.0426116	0.270618	null
AC024610.1	-0.228589	0.186567	0.537419	null
AC024610.2	-0.35353	0.0372179	0.252368	null
AC024614.1	-0.273573	0.111788	0.428854	null
AC024614.2	-0.123672	0.479065	0.781976	null
AC024614.4	-0.408809	0.0147556	0.152317	null
AC024651.1	-0.110981	0.525631	0.809226	null
AC024896.1	0.279355	0.104118	0.413433	null
AC024901.1	-0.475228	0.00391458	0.0707558	null
AC024909.1	-0.411911	0.0139459	0.148256	null
AC024909.2	-0.152299	0.382446	0.715304	null
AC024941.2	-0.11225	0.520877	0.807226	null
AC025031.1	-0.517392	0.00145808	0.0389823	null
AC025031.4	-0.44082	0.00803756	0.109267	null
AC025034.1	0.334775	0.049326	0.289263	null
AC025038.1	-0.382157	0.0234807	0.196822	null
AC025043.1	0.13721	0.431872	0.751205	null
AC025048.4	0.296418	0.0838011	0.370758	null
AC025159.1	-0.343659	0.043248	0.273112	null
AC025164.1	0.332942	0.0506614	0.293034	null
AC025165.1	-0.289931	0.0911294	0.387879	null
AC025165.5	-0.226051	0.19164	0.543449	null
AC025171.3	-0.0428692	0.806829	0.937282	null
AC025178.1	0.250023	0.14746	0.486638	null
AC025180.1	-0.000846103	0.996151	0.998734	null
AC025183.2	0.0499201	0.77581	0.926437	null
AC025188.1	0.0977523	0.576402	0.835757	null
AC025219.1	0.288239	0.0931196	0.392625	null
AC025244.1	0.057394	0.7433	0.913487	null
AC025253.1	0.135094	0.439072	0.756438	null
AC025262.1	0.233383	0.177244	0.525754	null
AC025263.1	-0.159772	0.359244	0.699435	null
AC025263.2	-0.124236	0.477047	0.780784	null
AC025265.1	-0.627103	5.54802e-05	0.00503836	null
AC025272.1	0.202642	0.243022	0.600885	null
AC025283.3	0.00930713	0.957682	0.987395	null
AC025284.1	-0.316725	0.0637727	0.326371	null
AC025287.4	0.0803798	0.646229	0.871442	null
AC025366.1	0.184874	0.287689	0.640322	null
AC025419.1	-0.208	0.230518	0.588456	null
AC025423.1	0.0122685	0.944235	0.9827	null
AC025430.1	0.275971	0.108558	0.422241	null
AC025437.4	0.0466767	0.79004	0.931723	null
AC025465.1	0.0628937	0.71965	0.905354	null
AC025470.2	-0.170067	0.328704	0.676436	null
AC025524.2	-0.0641628	0.714228	0.902888	null
AC025539.1	0.320686	0.0603468	0.318262	null
AC025569.1	-0.259613	0.13205	0.462452	null
AC025572.1	-0.198693	0.252521	0.610837	null
AC025575.2	0.161606	0.353684	0.695067	null
AC025580.2	0.0980069	0.575404	0.835181	null
AC025627.1	-0.173028	0.320225	0.669554	null
AC025682.1	-0.032716	0.851997	0.953953	null
AC025741.1	0.248049	0.150789	0.490622	null
AC025809.1	0.173451	0.319025	0.668728	null
AC025822.2	0.158221	0.363988	0.702212	null
AC025871.1	0.273009	0.112558	0.430411	null
AC025887.2	-0.120429	0.490757	0.78872	null
AC025917.1	0.25087	0.14605	0.484407	null
AC025946.1	0.356209	0.0357047	0.247801	null
AC026116.1	-0.308687	0.0711935	0.343798	null
AC026150.1	-0.0284855	0.870963	0.959416	null
AC026167.1	0.229717	0.184343	0.53403	null
AC026202.2	-0.137774	0.429964	0.750196	null
AC026254.2	-0.0863025	0.622047	0.859236	null
AC026310.2	-0.0366645	0.834368	0.948351	null
AC026316.5	-0.193758	0.264737	0.618768	null
AC026333.3	0.271599	0.114502	0.434509	null
AC026347.1	0.433628	0.00925877	0.119016	null
AC026358.1	-0.165272	0.342722	0.687498	null
AC026367.3	-0.11648	0.505185	0.798464	null
AC026369.1	-0.0568299	0.745739	0.914581	null
AC026369.2	-0.07347	0.674897	0.885299	null
AC026369.3	-0.111404	0.524044	0.809096	null
AC026391.1	-0.173028	0.320225	0.669554	null
AC026412.3	0.127903	0.464036	0.772109	null
AC026458.2	-0.0638808	0.715431	0.903442	null
AC026464.3	-0.0317289	0.856416	0.954594	null
AC026464.4	0.0439974	0.801845	0.935416	null
AC026471.1	-0.115916	0.507264	0.79944	null
AC026471.2	-0.0170631	0.922498	0.976202	null
AC026471.4	-0.122544	0.483116	0.784023	null
AC026495.1	0.112391	0.52035	0.806632	null
AC026523.1	0.153286	0.379332	0.712988	null
AC026704.1	0.262433	0.127752	0.456817	null
AC026740.1	-0.00282034	0.987171	0.996635	null
AC026746.1	-0.0965968	0.580939	0.838657	null
AC026765.2	0.0638808	0.715431	0.903442	null
AC026780.1	-0.558851	0.000484073	0.0198505	null
AC026780.2	-0.472972	0.00411296	0.0730465	null
AC026785.2	-0.288098	0.093287	0.39274	null
AC026786.1	0.152299	0.382446	0.715304	null
AC026790.1	-0.204334	0.239025	0.596991	null
AC026888.1	-0.215333	0.214126	0.571046	null
AC026894.1	-0.0190373	0.913563	0.973914	null
AC026979.2	-0.150183	0.389168	0.72013	null
AC026979.3	0.0382157	0.827464	0.945631	null
AC027018.1	-0.113801	0.515096	0.803596	null
AC027020.1	-0.0879947	0.615207	0.856646	null
AC027020.2	-0.0853154	0.626051	0.862166	null
AC027031.2	-0.0795337	0.649714	0.873306	null
AC027045.2	0.0427282	0.807452	0.937375	null
AC027097.1	0.09011	0.606702	0.851943	null
AC027097.2	-0.238037	0.168516	0.513026	null
AC027117.2	0.168375	0.33361	0.679922	null
AC027237.2	-0.108019	0.536804	0.815017	null
AC027237.3	-0.0808028	0.644489	0.870561	null
AC027271.1	-0.12339	0.480076	0.78226	null
AC027288.1	-0.147363	0.398236	0.727134	null
AC027288.3	0.139889	0.422847	0.745902	null
AC027307.2	-0.0860205	0.62319	0.860073	null
AC027309.1	-0.0824303	0.637815	0.868399	null
AC027514.2	0.142991	0.41253	0.738151	null
AC027644.4	-0.140735	0.420019	0.744073	null
AC027682.1	-0.284714	0.0973726	0.40003	null
AC027682.4	-0.0846103	0.628918	0.863569	null
AC027682.6	-0.0661371	0.70582	0.90017	null
AC027698.1	-0.272727	0.112945	0.431302	null
AC027701.1	-0.23705	0.170341	0.515504	null
AC027763.2	-0.405847	0.0155651	0.157199	null
AC027801.1	-0.0461126	0.792521	0.932884	null
AC027801.3	-0.268215	0.119268	0.443079	null
AC027801.4	-0.385823	0.0220735	0.189996	null
AC032011.1	0.0361734	0.836556	0.949044	null
AC032044.1	-0.146235	0.401897	0.730963	null
AC034102.2	0.0485099	0.781988	0.929264	null
AC034102.3	-0.206731	0.23344	0.591336	null
AC034102.5	0.144543	0.407425	0.734406	null
AC034102.6	-0.153709	0.378002	0.711621	null
AC034111.1	-0.408527	0.0148312	0.152815	null
AC034114.2	0.175143	0.314253	0.665127	null
AC034195.1	0.10816	0.536269	0.814867	null
AC034229.1	0.0346902	0.843173	0.951417	null
AC034231.1	0.00126915	0.994227	0.998455	null
AC034234.1	-0.335903	0.0485183	0.286776	null
AC034236.2	-0.0879947	0.615207	0.856646	null
AC034245.1	-0.196296	0.258407	0.615059	null
AC035140.1	0.0764313	0.662553	0.880069	null
AC036101.1	-0.139748	0.42332	0.746148	null
AC036103.1	-0.0537275	0.759198	0.92002	null
AC036108.1	-0.304456	0.0753613	0.35372	null
AC036108.3	-0.0803798	0.646229	0.871442	null
AC036108.4	-0.365235	0.0309715	0.230575	null
AC036176.1	0.224922	0.193926	0.546065	null
AC036214.1	0.504559	0.00199571	0.0473212	null
AC037441.1	-0.314186	0.0660471	0.331655	null
AC037450.1	-0.380746	0.0240413	0.199213	null
AC037459.2	0.173592	0.318626	0.668578	null
AC037459.3	0.178105	0.306011	0.658493	null
AC037486.1	0.0848923	0.627771	0.863156	null
AC037487.1	0.289649	0.0914588	0.38825	null
AC037487.2	0.278509	0.105215	0.415434	null
AC040162.1	-0.0552787	0.75246	0.917455	null
AC040162.3	-0.0713547	0.683766	0.889083	null
AC040173.1	-0.0713547	0.683766	0.889083	null
AC040934.1	-0.1358	0.436665	0.754551	null
AC040970.1	-0.0855974	0.624906	0.861276	null
AC040977.1	-0.11789	0.500008	0.795325	null
AC044781.1	-0.496663	0.00240661	0.0530281	null
AC044810.3	0.610604	9.80591e-05	0.00730752	null
AC044839.5	0.248613	0.149832	0.489284	null
AC046130.1	0.155824	0.371394	0.707434	null
AC046136.1	0.211103	0.223483	0.581277	null
AC046143.1	0.244383	0.157116	0.498693	null
AC046168.1	-0.227602	0.188529	0.53933	null
AC046168.2	-0.194322	0.263321	0.617971	null
AC046185.1	-0.134107	0.442454	0.758537	null
AC046195.1	-0.769954	6.39862e-08	4.2214e-05	null
AC048341.1	0.0885588	0.612934	0.855393	null
AC048382.4	0.00451255	0.979475	0.99374	null
AC048382.5	-0.297687	0.0824221	0.367703	null
AC051619.5	-0.245229	0.155639	0.496747	null
AC053513.1	0.120429	0.490757	0.78872	null
AC053527.1	-0.386951	0.0216548	0.18798	null
AC055713.1	-0.00211526	0.990378	0.997448	null
AC055717.1	0.491727	0.00269933	0.0569109	null
AC055717.2	0.236768	0.170865	0.515907	null
AC055764.1	-0.323916	0.0576623	0.311443	null
AC055811.1	-0.154273	0.376233	0.710378	null
AC055811.3	0.0335621	0.848213	0.95283	null
AC055855.2	-0.230845	0.182137	0.53107	null
AC055874.1	-0.525007	0.00120322	0.0347355	null
AC055876.5	-0.0774184	0.658457	0.878112	null
AC058791.1	-0.0239729	0.891272	0.966597	null
AC058822.1	0.208987	0.228264	0.586034	null
AC060234.1	-0.107032	0.540554	0.816509	null
AC060765.1	0.175425	0.313462	0.664331	null
AC060780.1	0.551941	0.000587577	0.02204	null
AC060809.1	-0.448858	0.00683798	0.0995991	null
AC060834.2	0.0762903	0.663139	0.88043	null
AC061961.1	-0.0455486	0.795005	0.933648	null
AC061992.1	0.229858	0.184066	0.533573	null
AC062004.1	-0.219564	0.205043	0.558645	null
AC062017.1	-0.382016	0.0235363	0.196993	null
AC062028.1	0.02496	0.886823	0.964758	null
AC063926.1	-0.0279214	0.873498	0.960133	null
AC063944.1	-0.098289	0.5743	0.834496	null
AC063944.3	-0.116198	0.506224	0.798924	null
AC063947.1	-0.256228	0.137346	0.471361	null
AC063948.1	-0.128749	0.461061	0.770415	null
AC063976.1	-0.51429	0.00157479	0.04079	null
AC063977.6	0.232396	0.179136	0.527876	null
AC063979.2	0.0793927	0.650295	0.873512	null
AC064802.1	0.032575	0.852628	0.953953	null
AC064807.1	0.117326	0.502076	0.796862	null
AC064807.2	0.102378	0.558397	0.827251	null
AC064834.1	0.000564069	0.997434	0.998814	null
AC064836.3	-0.0940585	0.590962	0.845346	null
AC064871.1	-0.131569	0.451216	0.763579	null
AC064874.1	0.114083	0.514048	0.803191	null
AC066612.1	-0.318699	0.0620468	0.322767	null
AC066613.1	-0.0623296	0.722064	0.9059	null
AC066613.2	0.41586	0.0129697	0.14296	null
AC067735.1	0.229435	0.184897	0.534738	null
AC067750.1	-0.0145248	0.934	0.979776	null
AC067817.2	0.0392028	0.823077	0.943742	null
AC067930.4	-0.0384977	0.82621	0.945305	null
AC067956.1	-0.0507662	0.77211	0.924677	null
AC067960.1	0.0635988	0.716636	0.903945	null
AC067968.1	0.245793	0.15466	0.49581	null
AC068020.1	0.0775595	0.657873	0.877699	null
AC068025.2	-0.0421641	0.809947	0.937748	null
AC068051.1	0.358325	0.0345457	0.243372	null
AC068057.1	-0.401758	0.0167438	0.163438	null
AC068112.1	-0.139184	0.425212	0.747136	null
AC068196.1	-0.0112814	0.948716	0.984395	null
AC068205.1	0.307276	0.0725622	0.34675	null
AC068282.1	0.131287	0.452196	0.764429	null
AC068286.1	-0.271458	0.114697	0.434664	null
AC068305.2	0.147786	0.396868	0.725759	null
AC068389.4	0.466203	0.00476115	0.079998	null
AC068413.1	-0.000141017	0.999359	0.999626	null
AC068418.2	0.0634577	0.717238	0.904197	null
AC068446.2	0.302905	0.0769363	0.357226	null
AC068473.1	-0.0339851	0.846323	0.952288	null
AC068473.4	0.0399079	0.819946	0.942369	null
AC068473.5	0.145953	0.402816	0.731269	null
AC068481.1	0.313058	0.0670782	0.334809	null
AC068491.3	-0.253408	0.141878	0.478495	null
AC068506.1	-0.133825	0.443423	0.759501	null
AC068512.1	-0.0142427	0.935279	0.980201	null
AC068533.3	-0.12339	0.480076	0.78226	null
AC068533.4	-0.0339851	0.846323	0.952288	null
AC068547.1	0.196296	0.258407	0.615059	null
AC068580.3	-0.126149	0.470236	0.777179	null
AC068580.4	-0.177118	0.308743	0.660759	null
AC068594.1	0.167105	0.33732	0.68326	null
AC068599.1	-0.0397668	0.820572	0.942605	null
AC068620.1	-0.27315	0.112365	0.429893	null
AC068631.1	-0.219987	0.20415	0.557769	null
AC068633.1	0.0314468	0.857679	0.955006	null
AC068643.1	0.243819	0.158106	0.499574	null
AC068672.2	0.346761	0.0412735	0.266036	null
AC068675.1	-0.240716	0.163632	0.507264	null
AC068722.1	0.373837	0.0269508	0.212042	null
AC068724.3	0.024678	0.888094	0.96511	null
AC068759.1	0.43109	0.00972589	0.121538	null
AC068768.1	-0.0520353	0.766569	0.922622	null
AC068775.1	-0.165413	0.342305	0.687029	null
AC068790.9	-0.089969	0.607268	0.852417	null
AC068831.1	0.0260882	0.881743	0.962545	null
AC068831.7	-0.297405	0.082727	0.368477	null
AC068875.1	0.188258	0.278799	0.631755	null
AC068888.1	-0.191642	0.270089	0.623353	null
AC068896.1	0.231973	0.179951	0.528957	null
AC068985.1	-0.114506	0.512478	0.802247	null
AC068987.3	-0.0867256	0.620334	0.858615	null
AC068992.1	-0.0963147	0.582049	0.839556	null
AC069114.1	-0.100122	0.567146	0.83072	null
AC069120.1	0.397527	0.0180409	0.170032	null
AC069213.1	-0.0384977	0.82621	0.945305	null
AC069222.1	-0.137774	0.429964	0.750196	null
AC069224.1	-0.394566	0.0189979	0.175584	null
AC069228.1	-0.161465	0.35411	0.695416	null
AC069234.1	-0.317712	0.0629051	0.323704	null
AC069257.3	-0.00944815	0.957041	0.987233	null
AC069277.1	0.329275	0.0534188	0.301064	null
AC069281.1	-0.143414	0.411134	0.737241	null
AC069285.1	0.179656	0.301749	0.65523	null
AC069287.1	-0.131851	0.450238	0.762902	null
AC069287.3	0.0214346	0.902727	0.970155	null
AC069368.1	0.00338441	0.984606	0.995523	null
AC069431.1	0.0612015	0.726901	0.907902	null
AC069437.1	0.115916	0.507264	0.79944	null
AC069503.1	0.0802388	0.646809	0.871962	null
AC069542.1	0.237614	0.169296	0.513868	null
AC069544.1	-0.110698	0.52669	0.809578	null
AC069549.1	-0.142427	0.414395	0.739836	null
AC072022.1	0.107596	0.53841	0.815742	null
AC072039.2	-0.160619	0.356671	0.697636	null
AC072061.1	-0.158644	0.362691	0.701398	null
AC073023.1	0.0533045	0.761039	0.920361	null
AC073050.1	-0.334916	0.0492244	0.288743	null
AC073052.2	-0.154273	0.376233	0.710378	null
AC073062.1	0.0545737	0.75552	0.918491	null
AC073071.1	0.165131	0.34314	0.687537	null
AC073073.2	0.07347	0.674897	0.885299	null
AC073111.3	0.122262	0.484131	0.784139	null
AC073111.5	0.388925	0.0209381	0.184336	null
AC073133.1	-0.378631	0.024903	0.202906	null
AC073133.2	-0.0796803	0.649109	0.872891	null
AC073176.3	0.00479458	0.978192	0.993293	null
AC073188.2	0.0980069	0.575404	0.835181	null
AC073254.1	-0.0129736	0.941036	0.981602	null
AC073263.1	0.290354	0.090637	0.38659	null
AC073283.3	-0.211244	0.223166	0.580657	null
AC073288.1	0.0949046	0.587613	0.84292	null
AC073288.2	0.137351	0.431395	0.75094	null
AC073311.1	0.108442	0.535201	0.814457	null
AC073316.1	0.0510482	0.770878	0.924089	null
AC073316.3	-0.145953	0.402816	0.731269	null
AC073320.1	0.174438	0.316236	0.666682	null
AC073325.1	0.153004	0.38022	0.713402	null
AC073332.1	-0.311811	0.0682329	0.336777	null
AC073333.1	0.139889	0.422847	0.745902	null
AC073335.2	-0.0599323	0.732355	0.909251	null
AC073342.1	0.353812	0.0370562	0.251728	null
AC073343.2	-0.282316	0.100348	0.405423	null
AC073349.1	0.0930713	0.59488	0.846632	null
AC073359.2	-0.0176271	0.919944	0.975663	null
AC073365.1	0.00282034	0.987171	0.996635	null
AC073389.1	-0.0961737	0.582604	0.839656	null
AC073389.2	0.210821	0.224116	0.581778	null
AC073486.1	-0.0394848	0.821824	0.943174	null
AC073508.2	0.231127	0.181589	0.530713	null
AC073517.1	0.202219	0.244028	0.602177	null
AC073525.1	0.32025	0.0607167	0.318954	null
AC073529.1	-0.174861	0.315046	0.665736	null
AC073530.1	-0.0131146	0.940396	0.981345	null
AC073534.2	-0.0616245	0.725086	0.90746	null
AC073569.1	0.0723418	0.679622	0.887243	null
AC073569.2	0.328711	0.0538534	0.302072	null
AC073575.1	0.0435743	0.803713	0.93594	null
AC073578.1	-0.0844693	0.629492	0.864092	null
AC073578.2	-0.655871	1.89336e-05	0.00237263	null
AC073591.1	-0.0534455	0.760425	0.920214	null
AC073610.3	-0.384413	0.0226062	0.192294	null
AC073611.1	-0.304315	0.0755035	0.353795	null
AC073612.1	0.347607	0.0407478	0.26461	null
AC073834.1	-0.145812	0.403275	0.731511	null
AC073842.1	0.308546	0.0713294	0.344232	null
AC073842.2	0.173169	0.319825	0.669216	null
AC073848.1	0.0675472	0.699835	0.896773	null
AC073869.3	-0.090251	0.606137	0.851629	null
AC073878.1	0.251575	0.144882	0.483034	null
AC073896.2	0.0452665	0.796247	0.933742	null
AC073896.3	-0.197565	0.255279	0.613277	null
AC073911.1	0.164708	0.344395	0.688637	null
AC073912.1	0.334211	0.0497338	0.290584	null
AC073912.2	-0.101814	0.560578	0.827858	null
AC073941.1	0.0597913	0.732961	0.909501	null
AC073957.3	0.129313	0.459083	0.769345	null
AC073987.1	0.0234089	0.893816	0.967672	null
AC074011.1	-0.14694	0.399607	0.728451	null
AC074032.1	0.191501	0.270449	0.623669	null
AC074044.1	-0.11648	0.505185	0.798464	null
AC074050.3	-0.209128	0.227943	0.58568	null
AC074117.1	0.0482279	0.783226	0.9297	null
AC074124.1	0.190796	0.27225	0.625957	null
AC074131.1	-0.0762903	0.663139	0.88043	null
AC074138.1	-0.144402	0.407888	0.734827	null
AC074183.1	0.0260882	0.881743	0.962545	null
AC074237.1	0.479458	0.00356486	0.0670834	null
AC074286.1	0.43532	0.00895808	0.117029	null
AC074327.1	0.0937764	0.59208	0.845382	null
AC074351.1	0.032575	0.852628	0.953953	null
AC074386.1	-0.132133	0.449261	0.76234	null
AC076966.1	-0.000846103	0.996151	0.998734	null
AC078777.1	0.074034	0.672539	0.88469	null
AC078778.1	0.148632	0.394141	0.724135	null
AC078785.1	0.251293	0.145348	0.483582	null
AC078785.2	0.48242	0.00333648	0.0644067	null
AC078788.1	0.210116	0.225705	0.583557	null
AC078795.1	0.0651499	0.71002	0.90148	null
AC078842.1	-0.320109	0.0608366	0.31936	null
AC078845.1	0.172182	0.322634	0.671149	null
AC078846.1	-0.430525	0.00983237	0.122324	null
AC078850.2	0.0840462	0.631215	0.864923	null
AC078864.2	0.412052	0.01391	0.148155	null
AC078880.1	-7.0558e-05	0.999679	0.999858	null
AC078881.1	-0.065291	0.709419	0.901177	null
AC078883.1	-0.194604	0.262616	0.617089	null
AC078906.1	-0.678152	7.59377e-06	0.00122544	null
AC078909.2	-0.148632	0.394141	0.724135	null
AC078923.1	0.299662	0.0803119	0.363861	null
AC078929.1	0.137351	0.431395	0.75094	null
AC078942.1	-0.447871	0.00697649	0.100896	null
AC078960.1	-0.0524584	0.764724	0.921985	null
AC078980.1	-0.359453	0.0339403	0.240998	null
AC079015.1	-0.60779	0.000107725	0.00781998	null
AC079035.1	0.278368	0.105399	0.41572	null
AC079061.1	-0.158503	0.363123	0.70175	null
AC079070.1	0.141299	0.41814	0.742268	null
AC079089.1	0.112814	0.518771	0.805688	null
AC079098.1	-0.279778	0.103573	0.412144	null
AC079117.1	-0.121839	0.485656	0.785474	null
AC079148.1	0.0628937	0.71965	0.905354	null
AC079150.1	0.247767	0.151269	0.491258	null
AC079154.1	-0.252562	0.143259	0.480551	null
AC079163.1	0.201175	0.246522	0.604739	null
AC079174.2	-0.204757	0.238033	0.595574	null
AC079193.2	0.287111	0.0944648	0.395251	null
AC079209.1	0.00423052	0.980758	0.994457	null
AC079296.1	-0.22323	0.19739	0.550019	null
AC079298.3	-0.816772	2.1834e-09	4.08133e-06	null
AC079305.3	0.0269343	0.877936	0.961431	null
AC079313.2	0.311507	0.0685165	0.337334	null
AC079315.1	0.0335621	0.848213	0.95283	null
AC079322.1	0.0320109	0.855153	0.95423	null
AC079336.5	-0.049074	0.779516	0.928095	null
AC079340.1	-0.0265112	0.879839	0.962106	null
AC079340.2	0.307841	0.0720123	0.345668	null
AC079341.1	-0.130662	0.454371	0.766547	null
AC079354.1	-0.294867	0.0855106	0.374846	null
AC079362.1	-0.218295	0.20774	0.562575	null
AC079380.1	-0.690702	4.38235e-06	0.000862285	null
AC079384.1	0.0803798	0.646229	0.871442	null
AC079385.1	-0.408527	0.0148312	0.152815	null
AC079447.1	0.327019	0.0551741	0.304981	null
AC079466.2	-0.157093	0.367462	0.70401	null
AC079584.1	-0.00733289	0.966653	0.99034	null
AC079584.2	-0.595657	0.000159947	0.0101636	null
AC079594.2	-0.176836	0.309527	0.660985	null
AC079601.1	-0.0789696	0.652041	0.874809	null
AC079610.1	-0.0401899	0.818695	0.941751	null
AC079610.3	-0.0479458	0.784463	0.930037	null
AC079612.2	0.260177	0.131182	0.461358	null
AC079630.1	-0.0937764	0.59208	0.845382	null
AC079760.1	-0.515982	0.00151015	0.0398052	null
AC079760.2	-0.098289	0.5743	0.834496	null
AC079779.3	-0.105481	0.546471	0.82042	null
AC079790.1	0.435038	0.00900761	0.117334	null
AC079799.1	0.427846	0.0103518	0.12654	null
AC079801.1	0.116762	0.504148	0.798062	null
AC079807.1	0.187976	0.279533	0.632078	null
AC079907.1	0.173874	0.317828	0.668154	null
AC079917.1	-0.23564	0.172973	0.519335	null
AC079921.2	0.0513303	0.769646	0.92355	null
AC079922.2	-0.425167	0.0108943	0.129915	null
AC079942.1	-0.557441	0.000503772	0.0201428	null
AC079943.2	0.0991351	0.570993	0.832982	null
AC079949.1	0.0668421	0.702825	0.898653	null
AC079949.2	0.190796	0.27225	0.625957	null
AC079950.1	-0.33971	0.0458702	0.280358	null
AC080013.1	0.247626	0.15151	0.49154	null
AC080013.4	-0.00676883	0.969217	0.990997	null
AC080013.6	0.125223	0.473525	0.778371	null
AC080075.1	0.159572	0.359854	0.700078	null
AC080129.1	0.135518	0.437627	0.755283	null
AC080162.1	0.182617	0.293716	0.646868	null
AC082651.1	-0.0136787	0.937837	0.980683	null
AC082651.3	-0.39231	0.0197552	0.179259	null
AC082651.4	0.171054	0.325862	0.674052	null
AC083795.2	0.14694	0.399607	0.728451	null
AC083798.2	0.098148	0.574852	0.834974	null
AC083800.1	-0.0971608	0.578722	0.837342	null
AC083805.1	0.33689	0.0478203	0.285205	null
AC083805.2	-0.15526	0.37315	0.708072	null
AC083806.2	0.157234	0.367027	0.703958	null
AC083841.2	-0.13312	0.445851	0.761044	null
AC083843.3	0.336608	0.0480189	0.285782	null
AC083864.2	0.361427	0.0329015	0.23738	null
AC083906.3	0.149619	0.390972	0.721564	null
AC083949.1	-0.032998	0.850735	0.953665	null
AC083967.1	0.0965968	0.580939	0.838657	null
AC083973.1	0.318417	0.062291	0.322989	null
AC084024.3	0.1719	0.323439	0.671765	null
AC084033.3	-0.0696625	0.690892	0.89245	null
AC084064.1	0.0548711	0.754229	0.918196	null
AC084116.2	0.11916	0.495371	0.791881	null
AC084128.1	0.100686	0.564953	0.829512	null
AC084200.1	-0.0111404	0.949356	0.984512	null
AC084291.1	-0.02496	0.886823	0.964758	null
AC084337.2	-0.242832	0.15985	0.502253	null
AC084346.1	0.333788	0.0500415	0.291251	null
AC084357.2	-0.591426	0.000182904	0.0111364	null
AC084361.1	0.0848923	0.627771	0.863156	null
AC084365.1	-0.490815	0.00275667	0.0576207	null
AC084757.3	0.526558	0.00115641	0.0338634	null
AC084782.2	-0.0431513	0.805582	0.936804	null
AC084816.1	-0.132415	0.448285	0.762068	null
AC084824.5	0.156952	0.367898	0.704484	null
AC084866.1	0.0693148	0.692359	0.893316	null
AC084880.2	-0.0298956	0.864633	0.957568	null
AC087164.1	-0.287393	0.0941271	0.394206	null
AC087190.2	0.233665	0.176706	0.524783	null
AC087203.3	-0.0864435	0.621476	0.859135	null
AC087222.1	-0.0785466	0.653788	0.875948	null
AC087235.1	-0.073893	0.673129	0.884946	null
AC087239.1	-0.0557018	0.750625	0.916613	null
AC087258.1	-0.0346902	0.843173	0.951417	null
AC087269.1	0.115211	0.509868	0.800843	null
AC087276.2	-0.0379336	0.828718	0.946293	null
AC087280.2	0.178669	0.304457	0.657672	null
AC087289.3	-0.15808	0.364422	0.702565	null
AC087294.1	0.00846103	0.961526	0.98913	null
AC087341.1	-0.38399	0.0227681	0.193012	null
AC087354.1	0.00592272	0.973063	0.991765	null
AC087386.1	0.176836	0.309527	0.660985	null
AC087392.3	0.196014	0.259105	0.61509	null
AC087457.1	-0.515559	0.00152609	0.0400839	null
AC087463.1	0.118172	0.498976	0.794641	null
AC087463.3	0.126492	0.469018	0.775908	null
AC087463.4	0.0920842	0.59881	0.848402	null
AC087473.1	0.303328	0.0765042	0.355809	null
AC087477.2	-0.0870076	0.619193	0.858254	null
AC087482.1	-0.461126	0.00530342	0.0857069	null
AC087500.1	0.109993	0.529342	0.811321	null
AC087500.2	-0.0909561	0.603314	0.849953	null
AC087501.2	0.311648	0.0683848	0.337055	null
AC087516.2	-0.162029	0.352409	0.694263	null
AC087521.2	0.350851	0.0387827	0.257911	null
AC087564.1	0.0991351	0.570993	0.832982	null
AC087612.1	0.0499201	0.77581	0.926437	null
AC087620.1	0.294867	0.0855106	0.374846	null
AC087623.3	-0.0228448	0.896361	0.96851	null
AC087627.1	-0.132838	0.446824	0.761604	null
AC087632.1	-0.0596503	0.733568	0.909801	null
AC087636.1	-0.290354	0.090637	0.38659	null
AC087645.2	0.102519	0.557853	0.826881	null
AC087664.1	-0.414873	0.0132082	0.144101	null
AC087664.2	-0.274842	0.110069	0.425462	null
AC087672.2	-0.18445	0.288813	0.641423	null
AC087741.1	-0.536006	0.000904372	0.0287744	null
AC087762.1	0.073752	0.673718	0.885147	null
AC087857.1	-0.0630347	0.719047	0.905103	null
AC087863.1	0.0322929	0.85389	0.953953	null
AC087894.2	0.230986	0.181863	0.530891	null
AC087897.2	-0.134671	0.44052	0.757478	null
AC089987.2	0.170208	0.328297	0.676157	null
AC089998.4	0.0795337	0.649714	0.873306	null
AC090001.1	0.344505	0.0427021	0.270809	null
AC090004.1	0.0850334	0.627197	0.862843	null
AC090061.1	0.22873	0.186288	0.537098	null
AC090092.1	-0.184168	0.289564	0.642074	null
AC090099.4	0.331813	0.0514974	0.29513	null
AC090114.2	0.0497791	0.776428	0.92678	null
AC090115.1	-0.0788286	0.652623	0.875224	null
AC090124.1	-0.090392	0.605572	0.851315	null
AC090125.1	-0.0768544	0.660796	0.879559	null
AC090138.1	-0.347466	0.0408351	0.26461	null
AC090150.1	-0.0448435	0.798112	0.933976	null
AC090152.1	-0.483689	0.00324256	0.063137	null
AC090186.1	-0.128185	0.463043	0.771716	null
AC090192.2	0.0923663	0.597686	0.848149	null
AC090193.1	0.240575	0.163887	0.507264	null
AC090198.1	0.0346902	0.843173	0.951417	null
AC090200.1	0.0750211	0.66842	0.882896	null
AC090204.1	-0.284855	0.0971997	0.40003	null
AC090229.1	0.0750211	0.66842	0.882896	null
AC090241.3	-0.254818	0.139599	0.475166	null
AC090282.1	-0.155965	0.370956	0.70714	null
AC090283.1	0.0710727	0.684952	0.889539	null
AC090358.1	0.00225628	0.989737	0.997205	null
AC090360.1	-0.207013	0.232788	0.590821	null
AC090371.2	0.253267	0.142108	0.478693	null
AC090376.1	-0.183886	0.290316	0.643106	null
AC090386.1	-0.0699445	0.689702	0.891889	null
AC090398.1	0.36185	0.0326823	0.236865	null
AC090403.1	-0.358184	0.034622	0.243527	null
AC090409.2	-0.109852	0.529874	0.811691	null
AC090415.2	0.128467	0.462051	0.771037	null
AC090458.1	-0.397809	0.0179519	0.169764	null
AC090502.1	0.0855974	0.624906	0.861276	null
AC090510.2	0.0169221	0.923137	0.976233	null
AC090515.2	0.0177682	0.919306	0.975447	null
AC090515.4	-0.240434	0.164142	0.507493	null
AC090517.4	-0.221538	0.200897	0.55333	null
AC090518.1	-0.0786876	0.653206	0.875586	null
AC090519.2	-0.169503	0.330334	0.677554	null
AC090527.2	0.164285	0.345653	0.68937	null
AC090531.1	-0.261587	0.129031	0.458755	null
AC090559.1	-0.25651	0.136899	0.470835	null
AC090568.2	-0.518097	0.00143264	0.038578	null
AC090572.2	0.157093	0.367462	0.70401	null
AC090578.1	-0.100968	0.563858	0.829153	null
AC090579.1	-0.152299	0.382446	0.715304	null
AC090592.1	0.215192	0.214434	0.571594	null
AC090607.1	-0.0854564	0.625479	0.861642	null
AC090607.3	0.398092	0.0178633	0.169282	null
AC090617.4	-0.318135	0.0625361	0.323139	null
AC090617.5	0.00592272	0.973063	0.991765	null
AC090618.1	-0.423334	0.0112792	0.132116	null
AC090630.1	-0.315314	0.0650285	0.329416	null
AC090679.1	0.391605	0.0199969	0.180145	null
AC090709.1	0.143555	0.41067	0.736879	null
AC090739.1	0.248895	0.149356	0.488723	null
AC090771.2	0.0565479	0.74696	0.914827	null
AC090772.1	0.116057	0.506744	0.79935	null
AC090772.3	0.57253	0.000325681	0.0158468	null
AC090774.3	0.0133966	0.939116	0.981197	null
AC090791.1	-0.228871	0.186009	0.536708	null
AC090796.1	-0.032575	0.852628	0.953953	null
AC090809.1	0.169644	0.329926	0.676965	null
AC090825.1	-0.41727	0.0126353	0.141358	null
AC090833.1	0.312071	0.0679907	0.336295	null
AC090844.2	0.186002	0.284706	0.637095	null
AC090844.3	0.116339	0.505704	0.798835	null
AC090907.2	0.245229	0.155639	0.496747	null
AC090912.1	0.0274984	0.8754	0.960717	null
AC090921.1	-0.251716	0.14465	0.482761	null
AC090922.1	-0.0932124	0.59432	0.846371	null
AC090948.1	0.0872896	0.618053	0.857946	null
AC090948.2	0.00719188	0.967294	0.99034	null
AC090952.2	0.197001	0.256666	0.614482	null
AC090987.1	-0.0273573	0.876034	0.960989	null
AC090993.1	0.106327	0.54324	0.818307	null
AC091013.1	-0.0417411	0.81182	0.938608	null
AC091043.1	-0.100263	0.566597	0.830242	null
AC091045.1	0.0225628	0.897633	0.968952	null
AC091057.2	0.0458306	0.793763	0.933317	null
AC091057.6	0.0272163	0.876668	0.961121	null
AC091059.1	-0.0363824	0.835625	0.948818	null
AC091078.1	-0.155824	0.371394	0.707434	null
AC091078.3	-0.199906	0.249578	0.60762	null
AC091096.2	-0.0651499	0.71002	0.90148	null
AC091100.1	-0.171336	0.325053	0.67331	null
AC091114.1	0.176554	0.310311	0.661779	null
AC091132.1	0.124941	0.47453	0.778938	null
AC091132.5	0.0380746	0.828091	0.945866	null
[truncated: 20,452 more rows]

## Sheet: FigureS10c_L23IT
gene	corr	p_value	p_adjusted	group1
A1BG	-0.166823	0.338148	0.526818	null
A1BG-AS1	-0.257497	0.135342	0.298286	null
A1CF	0.410219	0.0143828	0.0730869	null
A2M	-0.21491	0.21505	0.398219	null
A2M-AS1	0.376939	0.0256105	0.105997	null
A2ML1	0.304738	0.0750777	0.208985	null
A2ML1-AS1	0.223512	0.19681	0.376901	null
A2ML1-AS2	0.387906	0.0213057	0.0942576	null
A4GALT	0.368196	0.0295353	0.116123	null
A4GNT	0.0647269	0.711822	0.826896	null
AAAS	0.277099	0.107062	0.259628	null
AACS	-0.49215	0.00267308	0.0247494	null
AADACL2	-0.306571	0.0732543	0.205935	null
AADACL2-AS1	0.164285	0.345653	0.533892	null
AADACL3	0.261164	0.129673	0.290761	null
AADACL4	0.421923	0.011583	0.0637549	null
AADAT	-0.569145	0.000359815	0.0070068	null
AAED1	0.0906741	0.604443	0.750076	null
AAGAB	-0.492996	0.00262124	0.0243998	null
AAK1	-0.139607	0.423792	0.605636	null
AAMDC	0.254113	0.140735	0.305654	null
AAMP	0.310238	0.0697112	0.199782	null
AANAT	0.0729059	0.677258	0.802786	null
AAR2	0.131569	0.451216	0.629356	null
AARD	-0.253267	0.142108	0.307095	null
AARS	0.460703	0.00535092	0.0387115	null
AARS2	0.424744	0.0109821	0.0618091	null
AARSD1	-0.106045	0.544316	0.704828	null
AASDH	0.361286	0.0329748	0.124628	null
AASDHPPT	0.153709	0.378002	0.564185	null
AASS	0.653051	2.11429e-05	0.00114287	null
AATBC	0.461126	0.00530342	0.0385388	null
AATF	-0.0889818	0.611232	0.754215	null
AATK	0.167246	0.336906	0.525682	null
AB015752.1	0.354376	0.0367345	0.133681	null
ABALON	0.00775595	0.96473	0.980931	null
ABAT	0.582119	0.000244095	0.00543674	null
ABCA1	0.206308	0.234419	0.421013	null
ABCA10	0.399784	0.0173391	0.0825004	null
ABCA12	0.449845	0.00670182	0.0445663	null
ABCA13	0.330685	0.0523444	0.16663	null
ABCA2	0.0720598	0.680805	0.805235	null
ABCA3	0.220974	0.202076	0.383175	null
ABCA4	0.194463	0.262968	0.451804	null
ABCA5	0.199398	0.250807	0.438682	null
ABCA6	0.18304	0.29258	0.482329	null
ABCA7	0.345915	0.0418046	0.144742	null
ABCA8	0.504418	0.00200247	0.0205509	null
ABCA9	0.258626	0.133579	0.296071	null
ABCA9-AS1	0.355081	0.0363356	0.132664	null
ABCB1	-0.0480869	0.783844	0.872652	null
ABCB10	0.0569709	0.745129	0.847899	null
ABCB11	0.138338	0.42806	0.609129	null
ABCB4	-0.605669	0.000115565	0.00333815	null
ABCB5	0.28697	0.094634	0.240708	null
ABCB6	-0.261869	0.128603	0.289157	null
ABCB7	0.577606	0.000279882	0.00593813	null
ABCB8	-0.0549967	0.753684	0.853534	null
ABCB9	0.448858	0.00683798	0.04519	null
ABCC1	0.194463	0.262968	0.451804	null
ABCC10	0.00846103	0.961526	0.979181	null
ABCC11	-0.0707906	0.686139	0.808405	null
ABCC12	-0.177412	0.307926	0.49751	null
ABCC2	0.13862	0.427109	0.608338	null
ABCC3	0.377362	0.0254321	0.105542	null
ABCC4	-0.362696	0.0322476	0.122766	null
ABCC5	0.336185	0.048318	0.158451	null
ABCC5-AS1	0.180361	0.299824	0.488893	null
ABCC6	0.0633167	0.717841	0.830651	null
ABCC8	-0.0980069	0.575404	0.727585	null
ABCC9	0.140735	0.420019	0.60223	null
ABCD1	0.490458	0.00277943	0.025395	null
ABCD2	0.636975	3.88388e-05	0.00171224	null
ABCD3	0.421359	0.0117065	0.0641416	null
ABCD4	0.320532	0.0604773	0.182803	null
ABCE1	-0.0839052	0.63179	0.769244	null
ABCF1	0.578876	0.000269372	0.00579944	null
ABCF2	0.225063	0.193639	0.373019	null
ABCF3	-0.0730469	0.676668	0.802223	null
ABCG1	0.398938	0.0175995	0.0832966	null
ABCG2	0.413744	0.0134852	0.0702245	null
ABCG4	0.186284	0.283963	0.473272	null
ABCG5	-0.429679	0.00999395	0.0581599	null
ABCG8	-0.216179	0.212288	0.394845	null
ABHD1	0.249177	0.14888	0.316187	null
ABHD10	-0.155119	0.373589	0.559919	null
ABHD11	0.271317	0.114893	0.270137	null
ABHD12	0.387233	0.0215512	0.0949499	null
ABHD12B	-0.40204	0.0166602	0.0804295	null
ABHD13	-0.0586632	0.737821	0.84266	null
ABHD14A	0.362696	0.0322476	0.122766	null
ABHD14B	0.167528	0.336081	0.525014	null
ABHD15	-0.0383567	0.826837	0.900628	null
ABHD15-AS1	-0.285137	0.0968545	0.244228	null
ABHD16A	0.183745	0.290693	0.480274	null
ABHD17A	0.452665	0.00632554	0.0429604	null
ABHD17B	0.352543	0.0377883	0.136158	null
ABHD17C	0.200526	0.24808	0.435728	null
ABHD18	0.377926	0.0251958	0.104986	null
ABHD2	-0.329698	0.0530946	0.168149	null
ABHD3	0.608771	0.000104261	0.00315975	null
ABHD4	-0.285137	0.0968545	0.244228	null
ABHD5	0.36326	0.0319604	0.121957	null
ABHD6	-0.294867	0.0855106	0.226174	null
ABHD8	0.487355	0.00298401	0.0264705	null
ABI1	-0.248754	0.149594	0.317095	null
ABI2	-0.0858795	0.623762	0.76329	null
ABI3	0.423334	0.0112792	0.0628433	null
ABI3BP	0.427423	0.0104359	0.0598773	null
ABL1	0.0399079	0.819946	0.895938	null
ABL2	-0.144543	0.407425	0.590616	null
ABLIM1	-0.140312	0.421432	0.60332	null
ABLIM2	0.336749	0.0479195	0.157554	null
ABLIM3	-0.126774	0.468019	0.643408	null
ABO	-0.784479	2.45407e-08	1.74491e-05	null
ABR	-0.132556	0.447798	0.626258	null
ABRA	-0.33971	0.0458702	0.153528	null
ABRACL	0.428551	0.0102129	0.0589884	null
ABRAXAS1	0.351838	0.0382001	0.137214	null
ABRAXAS2	-0.0341262	0.845693	0.912279	null
ABT1	0.28006	0.103211	0.253795	null
ABTB1	-0.0172041	0.92186	0.95692	null
ABTB2	0.609335	0.000102317	0.00312127	null
AC000036.1	0.0313058	0.858311	0.919773	null
AC000058.1	-0.546301	0.000686157	0.010369	null
AC000068.1	0.00944815	0.957041	0.976515	null
AC000093.1	0.247767	0.151269	0.319279	null
AC000099.1	-0.0971608	0.578722	0.73015	null
AC000123.1	-0.29247	0.0882054	0.230618	null
AC000124.1	0.127339	0.466026	0.641685	null
AC000372.1	-0.149619	0.390972	0.576101	null
AC000403.1	-0.145671	0.403735	0.587664	null
AC001226.1	-0.0304597	0.862103	0.921806	null
AC001226.2	-0.309674	0.0702474	0.200573	null
AC002064.1	0.282598	0.0999945	0.248641	null
AC002064.2	-0.0720598	0.680805	0.805235	null
AC002066.1	-0.285407	0.0965245	0.243906	null
AC002070.1	-0.162593	0.350712	0.538795	null
AC002074.1	0.208423	0.22955	0.414983	null
AC002091.1	0.321378	0.0597636	0.181318	null
AC002091.2	0.0040895	0.981399	0.990183	null
AC002101.1	0.301072	0.0788304	0.215685	null
AC002115.1	0.114083	0.514048	0.681286	null
AC002116.2	0.0448435	0.798112	0.882196	null
AC002127.2	-0.458729	0.00557745	0.0396571	null
AC002306.1	0.157093	0.367462	0.555148	null
AC002310.1	0.284573	0.0975457	0.245146	null
AC002310.2	0.435884	0.00885971	0.053724	null
AC002310.4	0.249036	0.149118	0.316522	null
AC002310.5	0.0212936	0.903364	0.946723	null
AC002351.1	0.66264	1.44597e-05	0.000881245	null
AC002375.1	0.135094	0.439072	0.618987	null
AC002378.1	0.106327	0.54324	0.704256	null
AC002383.1	-0.54757	0.000662782	0.0101766	null
AC002384.1	0.22041	0.203259	0.384656	null
AC002386.1	0.215333	0.214126	0.397172	null
AC002401.2	0.181066	0.297907	0.487055	null
AC002401.3	0.0617655	0.724481	0.834401	null
AC002401.4	0.0169221	0.923137	0.957601	null
AC002428.1	0.213077	0.219082	0.402808	null
AC002429.2	-0.09011	0.606702	0.751333	null
AC002451.1	-0.0585221	0.738429	0.843042	null
AC002454.1	-0.430666	0.00980566	0.0575595	null
AC002456.1	0.133402	0.444879	0.623843	null
AC002463.1	0.0542916	0.756746	0.855465	null
AC002467.1	-0.232396	0.179136	0.355121	null
AC002470.1	-0.145812	0.403275	0.587333	null
AC002472.1	0.0726239	0.67844	0.803671	null
AC002480.4	0.192065	0.269013	0.45799	null
AC002546.1	0.0593682	0.734783	0.840748	null
AC002550.2	0.179938	0.300978	0.490256	null
AC002553.1	0.236768	0.170865	0.344738	null
AC002553.2	-0.134812	0.440037	0.619906	null
AC002558.2	-0.0377926	0.829346	0.902156	null
AC002563.1	0.246639	0.1532	0.321568	null
AC002996.1	0.273714	0.111596	0.265695	null
AC003001.1	0.109711	0.530405	0.694435	null
AC003002.1	0.0561248	0.748792	0.8506	null
AC003002.2	0.0389207	0.82433	0.898815	null
AC003002.3	-0.152581	0.381554	0.567471	null
AC003005.1	-0.162875	0.349866	0.538181	null
AC003005.2	-0.0497791	0.776428	0.867984	null
AC003006.1	0.551377	0.000596835	0.00953904	null
AC003009.1	-0.305584	0.0742318	0.20763	null
AC003035.1	0.147786	0.396868	0.581883	null
AC003035.2	0.402604	0.016494	0.0799193	null
AC003043.1	-0.0939174	0.591521	0.739735	null
AC003043.2	0.124236	0.477047	0.650785	null
AC003070.1	0.379443	0.0245695	0.103245	null
AC003084.1	-0.000564069	0.997434	0.998875	null
AC003087.1	0.44223	0.00781498	0.0492857	null
AC003092.1	0.419103	0.0122115	0.065919	null
AC003092.2	0.344364	0.0427927	0.146716	null
AC003101.1	-0.601904	0.000130756	0.00362587	null
AC003102.1	-0.0124095	0.943595	0.96882	null
AC003666.1	0.267369	0.120483	0.278462	null
AC003681.1	0.264971	0.123974	0.282714	null
AC003682.1	-0.158644	0.362691	0.550458	null
AC003684.1	-0.711432	1.66109e-06	0.0002267	null
AC003956.1	0.158926	0.361827	0.549598	null
AC003958.2	-0.0150888	0.931443	0.962472	null
AC003965.1	0.291765	0.0890103	0.23187	null
AC003965.2	0.264548	0.124598	0.283461	null
AC003973.2	0.127056	0.467022	0.64261	null
AC003975.1	0.0712137	0.684359	0.807372	null
AC003982.1	0.150042	0.389618	0.57484	null
AC003984.1	0.287816	0.0936223	0.239232	null
AC003985.1	-0.648115	2.55784e-05	0.00130145	null
AC003985.2	-0.648866	2.48538e-05	0.00126911	null
AC003986.1	0.174156	0.317031	0.505857	null
AC003986.2	-0.0549967	0.753684	0.853534	null
AC003986.3	0.0784816	0.654057	0.785798	null
AC003988.1	-0.153427	0.378888	0.564809	null
AC003991.1	0.269061	0.118063	0.274609	null
AC003991.2	0.198975	0.251834	0.439925	null
AC004009.1	0.240434	0.164142	0.336213	null
AC004014.1	0.404014	0.0160846	0.0786918	null
AC004023.1	0.325891	0.0560689	0.174382	null
AC004034.1	0.15117	0.386022	0.571511	null
AC004039.1	0.00719188	0.967294	0.982026	null
AC004052.1	-0.266946	0.121094	0.279083	null
AC004053.1	0.595657	0.000159947	0.00417246	null
AC004054.1	-0.35071	0.0388665	0.138531	null
AC004063.1	0.472831	0.00412564	0.0325937	null
AC004066.2	-0.290072	0.090965	0.23526	null
AC004069.1	-0.150183	0.389168	0.574389	null
AC004076.1	0.172041	0.323036	0.512108	null
AC004076.2	0.0470997	0.78818	0.87579	null
AC004112.1	0.169503	0.330334	0.51899	null
AC004130.1	-0.379054	0.0247286	0.103694	null
AC004147.2	-0.339851	0.0457744	0.153448	null
AC004147.3	-0.175284	0.313858	0.502876	null
AC004148.1	0.346902	0.0411855	0.143405	null
AC004148.2	-0.565338	0.000401996	0.00741179	null
AC004149.1	0.0212936	0.903364	0.946723	null
AC004156.1	0.16217	0.351984	0.540121	null
AC004158.1	0.342108	0.0442633	0.150052	null
AC004160.2	0.382439	0.0233699	0.0999609	null
AC004217.1	0.0518943	0.767184	0.862238	null
AC004221.1	0.198975	0.251834	0.439925	null
AC004223.2	0.00521764	0.976269	0.986838	null
AC004223.3	0.55871	0.000486012	0.00839172	null
AC004223.4	0.320109	0.0608366	0.183449	null
AC004231.1	0.143555	0.41067	0.593644	null
AC004231.3	0.16908	0.331561	0.520209	null
AC004233.2	0.0675472	0.699835	0.817974	null
AC004233.3	0.170349	0.32789	0.516672	null
AC004233.4	0.141017	0.419079	0.601473	null
AC004241.1	-0.261446	0.129244	0.290128	null
AC004253.1	-0.133543	0.444393	0.623667	null
AC004253.2	-0.450487	0.00661453	0.0442725	null
AC004257.1	-0.443076	0.00768397	0.0488708	null
AC004263.1	0.43532	0.00895808	0.0540957	null
AC004408.1	-0.286688	0.0949731	0.241172	null
AC004448.2	0.465921	0.00478997	0.036094	null
AC004448.3	-0.0249951	0.886666	0.936966	null
AC004449.1	-0.139889	0.422847	0.604597	null
AC004466.1	0.507098	0.00187738	0.0196972	null
AC004466.3	-0.105904	0.544854	0.705294	null
AC004470.1	-0.1664	0.339392	0.527925	null
AC004471.1	0.0502021	0.774576	0.866718	null
AC004471.2	0.0980069	0.575404	0.727585	null
AC004477.3	0.185015	0.287315	0.476967	null
AC004485.1	-0.412898	0.0136962	0.0708179	null
AC004490.1	0.296841	0.0833394	0.222876	null
AC004492.1	-0.0743161	0.671362	0.798321	null
AC004494.1	0.11084	0.52616	0.690965	null
AC004520.1	-0.456755	0.00581219	0.0407824	null
AC004522.2	-0.238601	0.167479	0.340558	null
AC004528.1	0.397386	0.0180855	0.0848582	null
AC004540.1	-0.195873	0.259455	0.44796	null
AC004540.2	-0.283304	0.0991146	0.247407	null
AC004542.1	0.143555	0.41067	0.593644	null
AC004542.2	0.464934	0.00489202	0.0366439	null
AC004543.1	-0.612297	9.26306e-05	0.0029457	null
AC004551.1	0.265112	0.123767	0.282404	null
AC004554.2	0.234653	0.174832	0.349816	null
AC004556.1	0.184309	0.289189	0.478844	null
AC004584.1	0.0588042	0.737213	0.842208	null
AC004585.1	0.111686	0.522987	0.688559	null
AC004590.1	0.434756	0.00905737	0.05447	null
AC004593.1	-0.255054	0.139221	0.303768	null
AC004594.1	0.697048	3.28433e-06	0.000352152	null
AC004596.1	-0.0342672	0.845063	0.911742	null
AC004597.1	-0.470997	0.00429361	0.0335357	null
AC004637.1	0.121557	0.486674	0.659023	null
AC004672.1	-0.29811	0.0819663	0.221037	null
AC004674.1	-0.632744	4.53205e-05	0.00190127	null
AC004687.1	0.203629	0.240685	0.427998	null
AC004690.2	0.236204	0.171916	0.345979	null
AC004691.1	0.459434	0.00549562	0.0393274	null
AC004691.2	0.329557	0.0532025	0.168414	null
AC004692.2	0.460562	0.00536684	0.038776	null
AC004702.1	0.181912	0.295616	0.485171	null
AC004704.1	0.186848	0.282482	0.471994	null
AC004706.1	0.269343	0.117663	0.274047	null
AC004754.1	0.249177	0.14888	0.316187	null
AC004771.1	-0.0710926	0.684868	0.807797	null
AC004771.2	0.26892	0.118263	0.275005	null
AC004771.3	0.226897	0.189939	0.368605	null
AC004771.5	-0.275407	0.109311	0.262692	null
AC004784.1	0.0699445	0.689702	0.810881	null
AC004801.4	0.00211526	0.990378	0.995368	null
AC004803.1	0.154978	0.374029	0.560287	null
AC004805.1	-0.320673	0.0603579	0.182522	null
AC004812.2	-0.0934944	0.5932	0.740899	null
AC004816.1	-0.00747391	0.966012	0.981731	null
AC004816.2	0.250164	0.147224	0.313968	null
AC004817.1	-0.742879	3.21431e-07	8.25303e-05	null
AC004817.3	-0.090392	0.605572	0.750671	null
AC004817.4	-0.536993	0.000881074	0.0121674	null
AC004828.1	0.229435	0.184897	0.36209	null
AC004830.1	0.024396	0.889365	0.938507	null
AC004832.1	0.276112	0.10837	0.261291	null
AC004834.1	-0.107173	0.540017	0.701851	null
AC004835.1	0.177541	0.30757	0.497197	null
AC004837.2	0.131851	0.450238	0.628434	null
AC004839.1	-0.33689	0.0478203	0.157339	null
AC004846.1	0.0896869	0.608399	0.752292	null
AC004846.2	0.0518943	0.767184	0.862238	null
AC004852.2	0.57817	0.000275166	0.00587403	null
AC004854.2	0.0393438	0.82245	0.89779	null
AC004862.1	-0.26483	0.124182	0.282978	null
AC004865.2	0.0806618	0.645069	0.779288	null
AC004869.1	0.196578	0.25771	0.445835	null
AC004870.3	0.0198834	0.909737	0.949812	null
AC004870.4	0.387092	0.021603	0.0951326	null
AC004875.1	0.13862	0.427109	0.608338	null
AC004877.1	0.124659	0.475536	0.649619	null
AC004882.1	0.0799567	0.64797	0.781057	null
AC004884.2	0.122826	0.482101	0.655134	null
AC004888.1	-0.100263	0.566597	0.721185	null
AC004889.1	0.332095	0.0512874	0.164473	null
AC004895.1	0.0920842	0.59881	0.745555	null
AC004908.1	0.135094	0.439072	0.618987	null
AC004908.3	0.00126915	0.994227	0.997284	null
AC004918.1	0.215192	0.214434	0.397397	null
AC004921.1	0	1	1	null
AC004922.1	0.141581	0.417202	0.599866	null
AC004923.4	0.041177	0.814318	0.892496	null
AC004930.1	0.111545	0.523515	0.688927	null
AC004936.1	0.152299	0.382446	0.568248	null
AC004941.1	0.0530225	0.762267	0.859184	null
AC004943.1	0.366081	0.0305555	0.118653	null
AC004943.2	0.485381	0.00312091	0.0271635	null
AC004946.1	-0.190796	0.27225	0.461432	null
AC004947.1	-0.121591	0.486551	0.659023	null
AC004948.1	0.155683	0.371833	0.558585	null
AC004949.1	0.33266	0.0508694	0.163663	null
AC004951.1	0.134107	0.442454	0.62211	null
AC004969.1	-0.22323	0.19739	0.377517	null
AC004973.1	0.199116	0.251491	0.439464	null
AC004982.1	0.192629	0.267583	0.456423	null
AC004982.2	0.152581	0.381554	0.567471	null
AC004988.1	-0.375388	0.0262736	0.107712	null
AC004990.1	0.161042	0.355389	0.543691	null
AC004997.1	-0.0552787	0.75246	0.852741	null
AC005008.2	0.198693	0.252521	0.440818	null
AC005009.1	0.0633167	0.717841	0.830651	null
AC005009.2	0.522469	0.00128343	0.0153735	null
AC005013.1	-0.467613	0.00461929	0.0353165	null
AC005014.2	0.0365235	0.834997	0.905532	null
AC005019.2	-0.432923	0.00938657	0.0557724	null
AC005020.2	0.285278	0.0966823	0.244082	null
AC005034.2	-0.0315879	0.857047	0.918951	null
AC005034.3	0.218295	0.20774	0.389626	null
AC005037.1	0.174156	0.317031	0.505857	null
AC005041.1	0.75416	1.68217e-07	5.90462e-05	null
AC005042.2	0.281611	0.101236	0.250538	null
AC005046.1	-0.109429	0.531469	0.695073	null
AC005050.1	0.219987	0.20415	0.385553	null
AC005064.1	0.221679	0.200603	0.381427	null
AC005070.3	0.549403	0.000630265	0.00987973	null
AC005076.1	-0.0858795	0.623762	0.76329	null
AC005082.1	-0.0273573	0.876034	0.930138	null
AC005086.1	0.610886	9.7135e-05	0.00302646	null
AC005090.1	-0.556736	0.000513886	0.00868377	null
AC005091.1	0.0549967	0.753684	0.853534	null
AC005096.1	0.590157	0.000190344	0.00464634	null
AC005104.1	-0.0452665	0.796247	0.880837	null
AC005144.1	0.0967378	0.580385	0.731249	null
AC005154.4	-0.182758	0.293337	0.482945	null
AC005154.5	0.181066	0.297907	0.487055	null
AC005154.6	-0.299944	0.0800139	0.21772	null
AC005162.2	-0.419244	0.0121794	0.0658226	null
AC005162.3	-0.397386	0.0180855	0.0848582	null
AC005165.1	-0.463806	0.00501095	0.037263	null
AC005180.1	0.296418	0.0838011	0.223636	null
AC005180.2	0.219705	0.204745	0.386282	null
AC005186.1	0.426577	0.0106058	0.0605018	null
AC005197.1	-0.111827	0.522459	0.688093	null
AC005208.1	0.0894049	0.609532	0.753088	null
AC005224.1	-0.0414591	0.813069	0.891655	null
AC005224.3	0.561107	0.000453976	0.00798272	null
AC005224.4	0.435068	0.00900225	0.0542766	null
AC005225.2	0.316584	0.0638974	0.188718	null
AC005225.3	0.008179	0.962807	0.979947	null
AC005229.4	-0.0886998	0.612367	0.754909	null
AC005234.1	-0.112109	0.521404	0.687062	null
AC005237.1	-0.215756	0.213206	0.395915	null
AC005244.2	-0.0272163	0.876668	0.930597	null
AC005253.1	-0.175284	0.313858	0.502876	null
AC005258.1	-0.167246	0.336906	0.525682	null
AC005261.1	-0.0894049	0.609532	0.753088	null
AC005261.2	-0.33548	0.0488199	0.159474	null
AC005261.3	0.0781235	0.655538	0.786895	null
AC005277.2	0.190655	0.272611	0.46179	null
AC005280.2	-0.104635	0.549712	0.708869	null
AC005288.1	-0.0172041	0.92186	0.95692	null
AC005291.2	0.166118	0.340222	0.528684	null
AC005304.1	-0.271035	0.115286	0.270532	null
AC005304.2	-0.14412	0.408814	0.591949	null
AC005304.3	-0.229153	0.185452	0.362717	null
AC005307.1	-0.220833	0.202371	0.383552	null
AC005324.1	-0.322083	0.0591739	0.180258	null
AC005324.3	-0.0713547	0.683766	0.807119	null
AC005324.4	-0.162311	0.35156	0.539679	null
AC005324.5	0.151734	0.384231	0.569985	null
AC005329.3	0.128185	0.463043	0.639261	null
AC005330.1	-0.397951	0.0179075	0.0843226	null
AC005332.1	0.1774	0.307961	0.49751	null
AC005332.3	-0.390054	0.0205374	0.0920779	null
AC005332.4	-0.0764313	0.662553	0.792195	null
AC005332.5	0.286124	0.095654	0.242258	null
AC005332.6	0.00380746	0.982681	0.990828	null
AC005332.7	0.0525994	0.764109	0.860422	null
AC005332.8	-0.198552	0.252864	0.441224	null
AC005342.1	-0.0566889	0.74635	0.848625	null
AC005344.1	0.0802388	0.646809	0.780302	null
AC005355.1	-0.381028	0.0239283	0.101504	null
AC005358.2	0.226756	0.190221	0.368947	null
AC005363.2	-0.136928	0.432829	0.613836	null
AC005381.1	-0.0800978	0.64739	0.780629	null
AC005387.2	0.0555647	0.75122	0.851946	null
AC005392.1	0.074175	0.67195	0.79885	null
AC005392.2	-0.238742	0.167221	0.340307	null
AC005392.3	0.233665	0.176706	0.352091	null
AC005393.1	-0.312071	0.0679907	0.196866	null
AC005394.1	-0.382016	0.0235363	0.100394	null
AC005410.2	-0.0152299	0.930804	0.962135	null
AC005476.2	-0.376093	0.0259705	0.106976	null
AC005480.1	0.421359	0.0117065	0.0641416	null
AC005481.1	-0.459011	0.0055446	0.0395045	null
AC005482.1	0.328429	0.0540717	0.170213	null
AC005487.1	-0.614271	8.66401e-05	0.00280669	null
AC005498.1	0.0351133	0.841285	0.909293	null
AC005498.2	-0.0117044	0.946795	0.971027	null
AC005498.3	0.032434	0.853259	0.916804	null
AC005515.2	-0.378208	0.0250783	0.104622	null
AC005520.1	-0.0668421	0.702825	0.820121	null
AC005520.2	0.13721	0.431872	0.612856	null
AC005522.1	0.224499	0.194788	0.374374	null
AC005523.1	0.3022	0.0776605	0.213644	null
AC005534.1	-0.295572	0.0847303	0.224818	null
AC005537.1	0.505265	0.0019622	0.0202954	null
AC005540.1	0.488343	0.00291754	0.0260643	null
AC005544.1	-0.454953	0.00603372	0.0417312	null
AC005546.1	0.194886	0.261911	0.450685	null
AC005550.1	-0.00197424	0.99102	0.995651	null
AC005550.2	0.0788286	0.652623	0.784585	null
AC005580.1	0.167387	0.336493	0.525362	null
AC005586.1	0.131287	0.452196	0.63012	null
AC005592.1	-0.100122	0.567146	0.721552	null
AC005606.2	0.113519	0.516144	0.682792	null
AC005609.1	0.102378	0.558397	0.715444	null
AC005614.1	-0.518661	0.00141257	0.016403	null
AC005618.1	0.326737	0.0553968	0.17299	null
AC005618.2	0.271881	0.114111	0.269164	null
AC005632.4	0.049356	0.77828	0.869074	null
AC005670.1	0.0112814	0.948716	0.97199	null
AC005670.2	0.33266	0.0508694	0.163663	null
AC005692.1	-0.336185	0.048318	0.158451	null
AC005692.2	-0.295431	0.0848859	0.225058	null
AC005695.1	0.282175	0.100525	0.249536	null
AC005695.2	0.40204	0.0166602	0.0804295	null
AC005695.3	0.0753032	0.667245	0.795234	null
AC005696.1	0.219705	0.204745	0.386282	null
AC005696.3	0.0265112	0.879839	0.932465	null
AC005696.4	0.503995	0.00202288	0.0207143	null
AC005697.1	0.108301	0.535735	0.698774	null
AC005697.2	-0.240293	0.164397	0.336635	null
AC005699.1	0.616245	8.10005e-05	0.00269969	null
AC005702.1	0.178528	0.304845	0.494463	null
AC005703.1	-0.362696	0.0322476	0.122766	null
AC005703.2	-0.0469587	0.788799	0.876303	null
AC005703.4	0.176413	0.310704	0.4997	null
AC005722.2	0.126774	0.468019	0.643408	null
AC005725.1	0.297828	0.0822699	0.221361	null
AC005726.1	0.0554198	0.751848	0.852326	null
AC005726.2	-0.212795	0.219707	0.403502	null
AC005730.2	0.0511892	0.770262	0.864191	null
AC005736.3	0.269061	0.118063	0.274609	null
AC005740.3	0.0107173	0.951277	0.973427	null
AC005740.4	0.0810849	0.643331	0.778408	null
AC005746.2	-0.45746	0.0057274	0.0404021	null
AC005753.1	-0.299521	0.0804612	0.218466	null
AC005757.1	-0.483548	0.00325288	0.027866	null
AC005759.1	0.0645859	0.712423	0.827143	null
AC005772.1	0.369324	0.0290028	0.11481	null
AC005774.1	0.477766	0.00370135	0.0304024	null
AC005775.1	-0.118595	0.497429	0.66843	null
AC005776.2	-0.0225628	0.897633	0.943284	null
AC005786.2	-0.115352	0.509346	0.677841	null
AC005790.1	-0.255612	0.138328	0.302511	null
AC005808.1	0.230422	0.182962	0.359902	null
AC005821.1	-0.354517	0.0366544	0.133477	null
AC005828.1	-0.0210116	0.904638	0.947377	null
AC005828.2	-0.109147	0.532534	0.695908	null
AC005828.3	0.261587	0.129031	0.289788	null
AC005828.4	-0.008179	0.962807	0.979947	null
AC005833.1	0.437153	0.00864175	0.0528297	null
AC005833.2	0.5157	0.00152076	0.0172831	null
AC005837.1	-0.0214346	0.902727	0.946484	null
AC005837.3	-0.117608	0.501041	0.671137	null
AC005838.2	0.214064	0.216904	0.400237	null
AC005840.4	0.292561	0.088102	0.2305	null
AC005842.1	0.204475	0.238694	0.425686	null
AC005845.1	0.373978	0.0268886	0.109409	null
AC005856.1	0.126069	0.470518	0.645403	null
AC005863.1	0.151876	0.383785	0.569597	null
AC005865.1	0.290354	0.090637	0.234872	null
AC005871.1	0.463344	0.0050603	0.0374709	null
AC005871.2	0.412757	0.0137317	0.0708822	null
AC005884.2	0.375811	0.0260914	0.107299	null
AC005899.1	-0.369465	0.0289368	0.11468	null
AC005899.5	0.074175	0.67195	0.79885	null
AC005899.6	0.0198834	0.909737	0.949812	null
AC005899.7	-0.236486	0.17139	0.345421	null
AC005899.8	-0.122826	0.482101	0.655134	null
AC005909.1	-0.364811	0.0311813	0.120158	null
AC005920.1	0.20659	0.233766	0.420057	null
AC005920.2	0.284432	0.0977191	0.24536	null
AC005920.3	0.24678	0.152958	0.321376	null
AC005920.4	-0.15808	0.364422	0.552208	null
AC005943.1	0.393156	0.0194683	0.0889971	null
AC005954.2	0.118454	0.497945	0.66896	null
AC005962.1	0.395553	0.0186743	0.0866097	null
AC005972.1	-0.0855974	0.624906	0.764117	null
AC005972.4	-0.423616	0.0112192	0.0626351	null
AC005993.1	0.165836	0.341054	0.529354	null
AC005996.1	-0.294303	0.0861389	0.227186	null
AC005999.1	-0.497509	0.00235931	0.0228116	null
AC006004.1	-0.190796	0.27225	0.461432	null
AC006007.1	-0.539557	0.000823024	0.0117058	null
AC006013.1	0.20377	0.240353	0.427516	null
AC006017.1	-0.457178	0.00576118	0.0405579	null
AC006019.1	0.312212	0.0678598	0.19663	null
AC006019.2	0.016217	0.926331	0.959406	null
AC006030.1	-0.318135	0.0625361	0.186465	null
AC006033.2	0.316531	0.0639438	0.188835	null
AC006041.1	0.0535865	0.759811	0.857428	null
AC006042.1	0.0941995	0.590403	0.739104	null
AC006042.2	0.31334	0.0668193	0.19451	null
AC006042.4	0.0672652	0.701031	0.818854	null
AC006058.1	-0.384977	0.0223918	0.0973085	null
AC006058.2	-0.362414	0.032392	0.123163	null
AC006058.3	-0.258626	0.133579	0.296071	null
AC006059.1	0.245088	0.155885	0.325307	null
AC006063.2	0.273432	0.11198	0.266153	null
AC006064.1	0.18163	0.296378	0.485789	null
AC006064.2	-0.0356773	0.838768	0.907706	null
AC006064.3	0.0891229	0.610665	0.75385	null
AC006064.6	0.139889	0.422847	0.604597	null
AC006065.4	0.0279214	0.873498	0.928405	null
AC006111.3	-0.10816	0.536269	0.698945	null
AC006115.1	0.0676883	0.699238	0.817551	null
AC006115.3	0.199116	0.251491	0.439464	null
AC006116.4	0.219	0.206238	0.388228	null
AC006116.8	-0.135659	0.437146	0.617684	null
AC006116.9	-0.127903	0.464036	0.640122	null
AC006145.1	-0.462113	0.005194	0.0379525	null
AC006148.1	0.191924	0.269372	0.458346	null
AC006148.2	-0.0458306	0.793763	0.879703	null
AC006150.1	-0.149337	0.391876	0.576881	null
AC006157.1	-0.15658	0.369048	0.556664	null
AC006159.2	0.447307	0.00705672	0.0460864	null
AC006160.1	0.179092	0.303294	0.492871	null
AC006206.2	0.18022	0.300208	0.489318	null
AC006207.1	-0.313058	0.0670782	0.195018	null
AC006213.1	0.121416	0.487183	0.659551	null
AC006213.2	0.0566889	0.74635	0.848625	null
AC006213.3	-0.0688164	0.694464	0.814202	null
AC006252.1	-0.266805	0.121298	0.279391	null
AC006254.1	-0.38822	0.0211917	0.0939784	null
AC006262.2	0.24819	0.15055	0.318269	null
AC006270.1	0.352825	0.0376246	0.135762	null
AC006273.1	0.296559	0.083647	0.223397	null
AC006288.1	0.442512	0.0077711	0.0491768	null
AC006296.2	-0.31743	0.063152	0.187535	null
AC006299.1	0.332378	0.051078	0.164029	null
AC006305.1	-0.00155119	0.992944	0.99661	null
AC006329.1	0.287957	0.0934545	0.23898	null
AC006333.2	-0.147504	0.39778	0.582481	null
AC006355.2	0.373696	0.027013	0.109754	null
AC006369.1	-0.0791106	0.651459	0.783763	null
AC006369.2	0.273996	0.111213	0.265307	null
AC006372.2	0.324763	0.0569751	0.176134	null
AC006372.3	0.254677	0.139826	0.304441	null
AC006378.1	0.484112	0.00321177	0.0276677	null
AC006435.2	-0.194886	0.261911	0.450685	null
AC006441.1	0.261305	0.129459	0.290374	null
AC006441.4	0.255805	0.138019	0.301931	null
AC006449.1	-0.113801	0.515096	0.682088	null
AC006449.2	0.0219987	0.90018	0.944885	null
AC006449.5	0.23846	0.167738	0.340785	null
AC006449.6	0.0923663	0.597686	0.744657	null
AC006450.2	-0.271881	0.114111	0.269164	null
AC006450.3	0.0200244	0.909099	0.949539	null
AC006455.1	0.306007	0.0738116	0.206872	null
AC006455.4	0.02496	0.886823	0.936966	null
AC006458.1	-0.452697	0.00632141	0.0429604	null
AC006460.1	0.135094	0.439072	0.618987	null
AC006480.2	0.301918	0.0779517	0.214084	null
AC006486.1	0.271881	0.114111	0.269164	null
AC006487.1	0.346338	0.0415384	0.144271	null
AC006504.1	0.0125505	0.942955	0.968486	null
AC006504.2	-0.433346	0.00930971	0.0554464	null
AC006504.5	-0.575491	0.000298215	0.00620368	null
AC006511.4	-0.227602	0.188529	0.36687	null
AC006538.2	0.136223	0.435224	0.616068	null
AC006547.1	0.575491	0.000298215	0.00620368	null
AC006557.1	0.155965	0.370956	0.557782	null
AC006581.1	-0.049215	0.778898	0.869378	null
AC006581.2	0.202924	0.242353	0.429641	null
AC006946.2	0.143132	0.412064	0.594885	null
AC006946.3	0.188399	0.278433	0.467907	null
AC006960.2	0.244383	0.157116	0.326991	null
AC006960.3	0.426466	0.0106283	0.0605774	null
AC006974.1	0.236486	0.17139	0.345421	null
AC006974.2	0.0218577	0.900816	0.94516	null
AC006978.2	-0.278509	0.105215	0.257014	null
AC007001.1	-0.724264	8.72895e-07	0.000149416	null
AC007014.1	-0.134812	0.440037	0.619906	null
AC007029.1	0.0682523	0.69685	0.815619	null
AC007036.1	0.320391	0.0605969	0.183105	null
AC007038.1	0.10957	0.530937	0.694738	null
AC007038.2	0.190514	0.272973	0.462092	null
AC007040.1	0.241844	0.161607	0.332791	null
AC007040.2	0.221115	0.201781	0.382956	null
AC007064.2	0.383849	0.0228222	0.0985611	null
AC007091.1	0.129877	0.457109	0.634607	null
AC007100.1	0.269625	0.117265	0.273532	null
AC007106.1	-0.339287	0.0461586	0.154029	null
AC007114.1	0.271458	0.114697	0.269882	null
AC007114.2	0.175989	0.311884	0.501075	null
AC007126.1	-0.307135	0.0727002	0.204959	null
AC007128.1	0.279355	0.104118	0.255324	null
AC007163.1	0.160055	0.358385	0.546375	null
AC007179.2	0.436871	0.00868979	0.0530416	null
AC007192.1	0.195591	0.260155	0.448721	null
AC007207.2	0.0758672	0.664898	0.793698	null
AC007216.1	0.125646	0.47202	0.646792	null
AC007216.2	0.126633	0.468519	0.643679	null
AC007216.4	0.0834822	0.633516	0.770635	null
AC007218.1	-0.198552	0.252864	0.441224	null
AC007218.2	0.0253831	0.884918	0.935773	null
AC007220.1	0.54898	0.000637641	0.00993917	null
AC007221.1	-0.329134	0.0535272	0.169152	null
AC007221.2	-0.218718	0.206838	0.388829	null
AC007228.2	0.328288	0.0541812	0.170326	null
AC007240.1	-0.00549967	0.974986	0.986261	null
AC007249.1	-0.471279	0.00426739	0.033409	null
AC007249.2	-0.251998	0.144185	0.309798	null
AC007255.1	-0.438563	0.00840494	0.0518623	null
AC007262.2	-0.503008	0.0020712	0.0209538	null
AC007272.1	0.317148	0.0633997	0.18807	null
AC007277.1	0.255664	0.138244	0.302351	null
AC007285.1	-0.315173	0.0651552	0.19111	null
AC007285.2	0.209975	0.226024	0.411047	null
AC007292.1	-0.160337	0.357528	0.545758	null
AC007292.2	0.196014	0.259105	0.447579	null
AC007292.3	0.27315	0.112365	0.266794	null
AC007298.1	0.046821	0.789405	0.876746	null
AC007298.2	0.171054	0.325862	0.514764	null
AC007314.1	0.19136	0.270808	0.459944	null
AC007319.1	0.0124095	0.943595	0.96882	null
AC007325.1	-0.0213656	0.903039	0.946723	null
AC007325.2	0.543903	0.000732308	0.0108361	null
AC007325.4	0.200949	0.247063	0.434684	null
AC007326.2	0.254959	0.139372	0.303908	null
AC007326.4	0.0262292	0.881109	0.933311	null
AC007333.1	-0.377503	0.0253729	0.105407	null
AC007333.2	-0.155824	0.371394	0.558168	null
AC007336.1	-0.189157	0.276468	0.466333	null
AC007342.4	0.281611	0.101236	0.250538	null
AC007344.1	0.220128	0.203852	0.385333	null
AC007347.1	0.152017	0.383338	0.569086	null
AC007349.1	0.291483	0.0893338	0.23256	null
AC007349.2	0.10675	0.541627	0.702922	null
AC007349.3	0.081649	0.641016	0.776624	null
AC007349.4	0.131992	0.44975	0.627942	null
AC007359.1	0.140453	0.420961	0.602863	null
AC007362.1	0.287625	0.0938504	0.239594	null
AC007364.1	0.110698	0.52669	0.691399	null
AC007365.1	-0.0610604	0.727506	0.836252	null
AC007368.2	-0.299238	0.0807605	0.218914	null
AC007370.1	0.17049	0.327484	0.516326	null
AC007370.2	0.315596	0.0647758	0.1904	null
AC007375.3	0.174438	0.316236	0.505024	null
AC007376.2	0.538263	0.0008519	0.0119309	null
AC007378.1	0.0379336	0.828718	0.901721	null
AC007383.2	0.167246	0.336906	0.525682	null
AC007384.1	0.19827	0.253553	0.442091	null
AC007388.1	-0.365235	0.0309715	0.119666	null
AC007389.3	-0.417129	0.0126684	0.0673625	null
AC007389.5	-0.264971	0.123974	0.282714	null
AC007402.1	-0.547288	0.000667915	0.0102215	null
AC007405.1	0.494124	0.00255349	0.0240354	null
AC007405.3	0.313481	0.0666901	0.194297	null
AC007406.3	0.407258	0.0151751	0.0757389	null
AC007422.2	0.308405	0.0714656	0.203006	null
AC007431.1	0.178528	0.304845	0.494463	null
AC007448.3	-0.0435743	0.803713	0.885598	null
AC007450.1	0.00098712	0.99551	0.997885	null
AC007463.1	0.487496	0.00297444	0.0264109	null
AC007485.1	-0.13312	0.445851	0.624574	null
AC007491.1	0.447307	0.00705672	0.0460864	null
AC007493.1	0.39231	0.0197552	0.0898051	null
AC007494.2	-0.345351	0.0421618	0.145434	null
AC007495.1	-0.458729	0.00557745	0.0396571	null
AC007495.2	-0.182758	0.293337	0.482945	null
AC007496.1	-0.143979	0.409277	0.592218	null
AC007496.2	0.222807	0.198263	0.378482	null
AC007513.1	0.299097	0.0809105	0.21917	null
AC007529.2	-0.0679703	0.698043	0.816602	null
AC007533.1	-0.353107	0.0374615	0.135349	null
AC007541.1	0.0224217	0.89827	0.943738	null
AC007552.2	-0.673639	9.19432e-06	0.000663955	null
AC007557.1	-0.623155	6.37695e-05	0.00232064	null
AC007557.2	-0.566184	0.00039226	0.00730024	null
AC007557.3	-0.677165	7.92045e-06	0.000611794	null
AC007557.4	-0.652769	2.13763e-05	0.001151	null
AC007563.1	-0.577042	0.00028467	0.0059984	null
AC007563.2	-0.640923	3.3558e-05	0.00155094	null
AC007566.1	0.290072	0.090965	0.23526	null
AC007569.1	0.185861	0.285078	0.474559	null
AC007601.1	0.191219	0.271168	0.460415	null
AC007601.2	0.183181	0.292202	0.481877	null
AC007603.1	0.442754	0.00773353	0.0490286	null
AC007608.1	0.493736	0.00257665	0.0241499	null
AC007610.1	0.358748	0.0343177	0.128062	null
AC007610.2	0.213359	0.218458	0.402221	null
AC007611.1	0.152722	0.381109	0.567175	null
AC007613.1	-0.162734	0.350289	0.538473	null
AC007614.1	-0.787017	2.06012e-08	1.73113e-05	null
AC007619.1	-0.156952	0.367898	0.555533	null
AC007620.3	-0.322929	0.0584724	0.178829	null
AC007622.2	0.123531	0.479571	0.652943	null
AC007638.1	0.267087	0.12089	0.278915	null
AC007638.2	-0.175143	0.314253	0.503277	null
AC007652.1	0.211385	0.22285	0.407198	null
AC007656.1	-0.412757	0.0137317	0.0708822	null
AC007663.2	0.428551	0.0102129	0.0589884	null
AC007663.3	-0.219282	0.20564	0.387444	null
AC007666.1	0.572107	0.000329784	0.00663636	null
AC007673.1	-0.495534	0.00247095	0.0235117	null
AC007679.1	0.376093	0.0259705	0.106976	null
AC007681.1	-0.236063	0.17218	0.346359	null
AC007686.2	0.172182	0.322634	0.511704	null
AC007686.3	0.0860205	0.62319	0.76286	null
AC007687.1	-0.364106	0.0315335	0.121011	null
AC007728.1	-0.0499201	0.77581	0.867539	null
AC007728.2	-0.135377	0.438108	0.618383	null
AC007731.1	0.118031	0.499492	0.670129	null
AC007731.4	0.136505	0.434265	0.615087	null
AC007731.5	-0.0138197	0.937197	0.965289	null
AC007743.1	-0.267369	0.120483	0.278462	null
AC007749.1	-0.627385	5.49271e-05	0.00213025	null
AC007750.1	0.533891	0.000956135	0.0127531	null
AC007773.1	-0.268638	0.118665	0.275569	null
AC007785.1	0.380323	0.0242117	0.102299	null
AC007785.3	0.700573	2.78917e-06	0.00031187	null
AC007786.1	-0.408809	0.0147556	0.0743277	null
AC007787.1	-0.234371	0.175366	0.350403	null
AC007795.1	-0.0424462	0.808699	0.889008	null
AC007823.1	0.129172	0.459577	0.636376	null
AC007834.1	0.0672652	0.701031	0.818854	null
AC007846.2	0.132415	0.448285	0.626655	null
AC007848.1	0.299662	0.0803119	0.21821	null
AC007861.1	-0.0554198	0.751848	0.852326	null
AC007876.1	0.300931	0.0789776	0.215896	null
AC007878.1	0.139325	0.424739	0.606394	null
AC007879.1	0.0678293	0.698641	0.817094	null
AC007879.3	0.0283445	0.871597	0.927242	null
AC007881.2	0.132979	0.446337	0.62494	null
AC007881.3	-0.032998	0.850735	0.915618	null
AC007906.2	0.158785	0.362259	0.550073	null
AC007920.1	-0.437999	0.00849899	0.0523029	null
AC007920.2	-0.271458	0.114697	0.269882	null
AC007922.1	0.0303187	0.862735	0.922198	null
AC007922.3	0.279073	0.104483	0.256015	null
AC007923.1	-0.534032	0.000952605	0.0127428	null
AC007923.4	-0.351274	0.0385322	0.137888	null
AC007938.1	-0.554621	0.000545319	0.00901711	null
AC007938.2	-0.332519	0.0509736	0.163865	null
AC007938.3	-0.142568	0.413928	0.596706	null
AC007950.1	0.228025	0.187686	0.36559	null
AC007952.3	0.366504	0.0303492	0.118133	null
AC007952.4	-0.23014	0.183514	0.360424	null
AC007952.8	0.252421	0.14349	0.308879	null
AC007953.1	0.185297	0.286568	0.476326	null
AC007953.2	0.439692	0.0082195	0.0511046	null
AC007966.1	0.14144	0.417671	0.600353	null
AC007991.3	0.283727	0.0985895	0.246718	null
AC007993.2	0.360299	0.0334919	0.126032	null
AC007993.3	0.116762	0.504148	0.673833	null
AC007998.4	-0.3909	0.0202411	0.0912808	null
AC008011.2	0.0665362	0.704124	0.821083	null
AC008014.1	-0.571825	0.000332545	0.00667738	null
AC008033.3	-0.16076	0.356244	0.544608	null
AC008040.1	0.224922	0.193926	0.373261	null
AC008050.1	0.517815	0.00144277	0.0166422	null
AC008056.1	-0.10816	0.536269	0.698945	null
AC008056.2	-0.378631	0.024903	0.104141	null
AC008060.1	0.244242	0.157363	0.327333	null
AC008060.3	0.381593	0.0237036	0.100921	null
AC008063.1	0.317857	0.062778	0.186917	null
AC008067.1	0.0528814	0.762881	0.859667	null
AC008073.1	-0.253831	0.141192	0.306142	null
AC008073.2	-0.0470997	0.78818	0.87579	null
AC008073.3	-0.210398	0.225069	0.410009	null
AC008074.1	0.0713547	0.683766	0.807119	null
AC008074.3	-0.359735	0.0337903	0.126811	null
AC008079.1	-0.00761493	0.965371	0.981367	null
AC008079.2	0.220551	0.202963	0.384332	null
AC008080.1	0.323493	0.0580084	0.178077	null
AC008080.2	0.0681113	0.697446	0.816214	null
AC008080.3	0.296982	0.083186	0.222659	null
AC008080.4	0.302905	0.0769363	0.212389	null
AC008083.1	-0.7347	5.03649e-07	0.000110843	null
AC008083.2	-0.636975	3.88388e-05	0.00171224	null
AC008083.3	-0.612026	9.34793e-05	0.00296028	null
AC008105.1	-0.134107	0.442454	0.62211	null
AC008105.3	0.296982	0.083186	0.222659	null
AC008109.1	0.170631	0.327078	0.515891	null
AC008115.2	0.0115666	0.947421	0.971324	null
AC008115.4	0.281611	0.101236	0.250538	null
AC008121.2	-0.140594	0.42049	0.602687	null
AC008124.1	0.392169	0.0198033	0.0899503	null
AC008127.1	-0.629642	5.06783e-05	0.00203227	null
AC008154.2	-0.514008	0.0015858	0.0177101	null
AC008164.1	-0.721303	1.01578e-06	0.000168668	null
AC008175.1	0.22323	0.19739	0.377517	null
AC008243.1	0.251293	0.145348	0.311429	null
AC008264.2	0.0352543	0.840656	0.908897	null
AC008267.5	0.0265112	0.879839	0.932465	null
AC008269.1	-0.253549	0.141649	0.30663	null
AC008269.2	-0.400066	0.017253	0.082133	null
AC008277.1	-0.0700855	0.689108	0.810664	null
AC008278.1	0.477202	0.00374785	0.030603	null
AC008278.2	0.285137	0.0968545	0.244228	null
AC008280.3	0.211526	0.222535	0.406862	null
AC008392.1	0.319968	0.0609568	0.183692	null
AC008393.1	-0.248613	0.149832	0.317479	null
AC008397.1	-0.312494	0.0675985	0.196078	null
AC008397.2	-0.169362	0.330743	0.519455	null
AC008403.3	-0.202078	0.244364	0.431799	null
AC008415.1	0.419385	0.0121474	0.0657007	null
AC008429.1	0.292047	0.0886877	0.231377	null
AC008434.1	0.350005	0.0392878	0.139405	null
AC008438.1	0.312776	0.0673379	0.195527	null
AC008438.2	0.145812	0.403275	0.587333	null
AC008440.1	-0.162734	0.350289	0.538473	null
AC008440.3	-0.392451	0.0197071	0.0896749	null
AC008443.3	-0.0150888	0.931443	0.962472	null
AC008443.4	0.691689	4.19207e-06	0.000403403	null
AC008443.5	0.142004	0.415797	0.598591	null
AC008443.6	0.316725	0.0637727	0.18849	null
AC008448.1	0.0912381	0.602187	0.748181	null
AC008456.1	-0.293971	0.0865103	0.227776	null
AC008464.1	0.405847	0.0155651	0.0770199	null
AC008467.1	0.113378	0.516669	0.683258	null
AC008474.1	0.00366645	0.983323	0.991223	null
AC008481.3	0.237473	0.169557	0.343098	null
AC008494.2	-0.0645859	0.712423	0.827143	null
AC008494.3	-0.0840462	0.631215	0.768747	null
AC008496.2	0.300931	0.0789776	0.215896	null
AC008507.2	-0.032434	0.853259	0.916804	null
AC008514.1	0.215756	0.213206	0.395915	null
AC008517.1	0.111122	0.525101	0.690032	null
AC008522.1	-0.0822188	0.638681	0.774568	null
AC008525.1	0.346056	0.0417157	0.144651	null
AC008534.1	-0.679985	7.01944e-06	0.000572497	null
AC008537.1	0.312212	0.0678598	0.19663	null
AC008537.2	0.489471	0.00284316	0.0257146	null
AC008537.4	0.308405	0.0714656	0.203006	null
AC008543.1	0.374401	0.0267029	0.108877	null
AC008543.4	0.247203	0.152232	0.320605	null
AC008549.2	0.53375	0.000959677	0.012788	null
AC008554.1	-0.325327	0.0565205	0.175295	null
AC008555.2	0.306148	0.073672	0.206648	null
AC008555.5	0.136787	0.433307	0.614326	null
AC008567.2	0.172323	0.322231	0.511388	null
AC008568.1	0.526558	0.00115641	0.0145035	null
AC008572.1	0.0970198	0.579276	0.730516	null
AC008574.1	-0.669409	1.09676e-05	0.000745419	null
AC008575.1	0.587901	0.000204243	0.00486151	null
AC008581.2	-0.120852	0.489224	0.661281	null
AC008591.1	-0.37567	0.026152	0.107389	null
AC008592.2	0.319686	0.0611977	0.184138	null
AC008592.4	0.0210116	0.904638	0.947377	null
AC008592.5	-0.175848	0.312278	0.501359	null
AC008601.1	0.569991	0.000350996	0.00688826	null
AC008608.2	0.0105763	0.951917	0.973651	null
AC008610.1	-0.196437	0.258058	0.446243	null
AC008629.1	0.0727649	0.677849	0.803211	null
AC008632.1	0.17049	0.327484	0.516326	null
AC008635.1	0.0521764	0.765954	0.861659	null
AC008637.1	0.427705	0.0103797	0.0596911	null
AC008649.2	0.2884	0.0929286	0.238201	null
AC008662.1	0.49765	0.00235151	0.0227759	null
AC008663.1	-0.12889	0.460566	0.637268	null
AC008663.2	-0.135659	0.437146	0.617684	null
AC008663.3	0.0447024	0.798734	0.882496	null
AC008667.1	-0.234371	0.175366	0.350403	null
AC008667.3	-0.140876	0.419549	0.601836	null
AC008676.1	0.0341262	0.845693	0.912279	null
AC008687.1	0.276817	0.107435	0.260235	null
AC008687.4	-0.154414	0.375792	0.562127	null
AC008687.8	0.40486	0.015843	0.0779225	null
AC008691.1	-0.297969	0.082118	0.221102	null
AC008695.1	0.187553	0.280637	0.470073	null
AC008700.1	-0.488343	0.00291754	0.0260643	null
AC008705.1	0.405001	0.0158031	0.0778502	null
AC008708.2	0.5989	0.000144134	0.00390315	null
AC008728.1	0.369606	0.0288709	0.11455	null
AC008731.1	0.379477	0.0245553	0.103201	null
AC008734.1	0.0538686	0.758585	0.856601	null
AC008735.2	0.0187553	0.914839	0.952699	null
AC008735.4	-0.0228448	0.896361	0.94284	null
AC008736.1	0.274137	0.111021	0.264965	null
AC008736.2	0.169644	0.329926	0.518466	null
AC008738.2	-0.0296136	0.865898	0.92394	null
AC008739.1	0.297123	0.0830328	0.222485	null
AC008741.2	-0.255946	0.137795	0.30163	null
AC008742.1	-0.220269	0.203556	0.385034	null
AC008747.1	-0.177823	0.30679	0.496544	null
AC008750.3	-0.165213	0.342897	0.531322	null
AC008750.7	0.0941995	0.590403	0.739104	null
AC008750.8	0.0872896	0.618053	0.759287	null
AC008752.1	0.127056	0.467022	0.64261	null
AC008752.2	0.15808	0.364422	0.552208	null
AC008758.1	0.534455	0.000942082	0.0126631	null
AC008758.2	0.219423	0.205341	0.387092	null
AC008758.4	0.0778415	0.656705	0.787853	null
AC008758.5	-0.0875717	0.616914	0.758425	null
AC008758.6	-0.0390618	0.823703	0.898556	null
AC008759.2	0.0447024	0.798734	0.882496	null
AC008761.2	0.360158	0.0335663	0.126192	null
AC008763.1	0.0251011	0.886188	0.936616	null
AC008763.3	-0.103507	0.554047	0.71181	null
AC008764.1	0.417693	0.0125364	0.0669302	null
AC008764.2	0.429538	0.0100211	0.0582568	null
AC008764.6	0.0287675	0.869697	0.925998	null
AC008764.8	-0.0125505	0.942955	0.968486	null
AC008770.1	0.545031	0.000710258	0.0106118	null
AC008770.2	0.147222	0.398693	0.583356	null
AC008771.1	0.40895	0.014718	0.0742865	null
AC008780.1	-0.362978	0.0321037	0.122352	null
AC008780.2	-0.0416001	0.812444	0.891429	null
AC008781.1	-0.299944	0.0800139	0.21772	null
AC008781.2	0.123531	0.479571	0.652943	null
AC008794.1	0.50597	0.00192919	0.0200586	null
AC008825.1	0.164567	0.344814	0.533071	null
AC008840.1	0.346902	0.0411855	0.143405	null
AC008852.1	-0.47269	0.00413836	0.0326384	null
AC008870.4	0.0287675	0.869697	0.925998	null
AC008871.1	0.145389	0.404656	0.588355	null
AC008875.1	-0.127903	0.464036	0.640122	null
AC008878.1	0.0414591	0.813069	0.891655	null
AC008878.3	0.182617	0.293716	0.483196	null
AC008883.1	-0.143878	0.409608	0.59261	null
AC008883.2	-0.380887	0.0239848	0.101635	null
AC008892.1	0.247767	0.151269	0.319279	null
AC008894.1	0.116903	0.503629	0.673302	null
AC008894.2	-0.338864	0.0464484	0.154642	null
AC008897.2	0.0516123	0.768414	0.863097	null
AC008897.3	0.0996992	0.568793	0.723051	null
AC008906.1	0.288098	0.093287	0.238749	null
AC008906.2	0.209693	0.226662	0.41183	null
AC008915.2	-0.0049356	0.977551	0.987667	null
AC008937.1	0.0506252	0.772726	0.865521	null
AC008937.2	0.42982	0.00996686	0.0580511	null
AC008937.3	0.275971	0.108558	0.261516	null
AC008938.1	0.234371	0.175366	0.350403	null
AC008946.1	0.134953	0.439554	0.619478	null
AC008948.1	0.184309	0.289189	0.478844	null
AC008957.1	0.383285	0.02304	0.0990542	null
AC008966.1	-0.206026	0.235073	0.421833	null
AC008966.2	0.57112	0.000339536	0.00674451	null
AC008972.2	-0.304174	0.0756458	0.210123	null
AC008982.1	0.23846	0.167738	0.340785	null
AC008991.1	0.0860205	0.62319	0.76286	null
AC008992.1	0.564633	0.000410273	0.00751444	null
AC009005.1	0.231409	0.181042	0.357316	null
AC009019.1	0.41177	0.0139819	0.0716801	null
AC009021.1	0.496239	0.00243057	0.0232412	null
AC009021.2	0.284432	0.0977191	0.24536	null
AC009035.1	0.116057	0.506744	0.675934	null
AC009041.1	0.1303	0.455632	0.633222	null
AC009041.2	-0.179515	0.302134	0.491649	null
AC009053.2	-0.0502021	0.774576	0.866718	null
AC009053.3	-0.265253	0.12356	0.282186	null
AC009055.1	0.131005	0.453176	0.630947	null
AC009055.2	-0.197142	0.256319	0.444733	null
AC009060.1	0.0294726	0.866531	0.924331	null
AC009061.2	0.312776	0.0673379	0.195527	null
AC009063.1	-0.535724	0.000911127	0.0124155	null
AC009063.2	-0.36735	0.02994	0.117133	null
AC009063.3	-0.257215	0.135786	0.298836	null
AC009065.3	0.19827	0.253553	0.442091	null
AC009065.4	-0.215897	0.212899	0.395558	null
AC009065.8	0.334775	0.049326	0.160503	null
AC009081.1	-0.299944	0.0800139	0.21772	null
AC009086.2	0.244101	0.15761	0.327651	null
AC009087.1	0.220692	0.202667	0.383955	null
AC009088.1	0.219	0.206238	0.388228	null
AC009090.3	-0.0420231	0.810571	0.890184	null
AC009093.1	0.0399079	0.819946	0.895938	null
AC009093.2	0.199116	0.251491	0.439464	null
AC009093.4	-0.175284	0.313858	0.502876	null
AC009093.5	0.21759	0.209248	0.391502	null
AC009097.2	-0.348736	0.0400554	0.141028	null
AC009097.3	0.183604	0.29107	0.48061	null
AC009097.4	-0.174297	0.316634	0.505425	null
AC009102.2	-0.371439	0.0280255	0.112288	null
AC009107.1	0.272586	0.113139	0.267896	null
AC009107.2	0.453511	0.00621625	0.0424992	null
AC009108.3	0.187271	0.281374	0.470824	null
AC009113.1	-0.0630347	0.719047	0.831561	null
AC009117.2	0.0580991	0.740255	0.844431	null
AC009117.3	0.276253	0.108183	0.261088	null
AC009118.3	0.484676	0.00317111	0.0274282	null
AC009119.1	-0.524866	0.00120756	0.0148495	null
AC009119.2	0.173874	0.317828	0.506719	null
AC009120.3	0.434051	0.00918281	0.0549858	null
AC009120.4	0.186707	0.282852	0.472271	null
AC009120.5	-0.0198834	0.909737	0.949812	null
AC009121.1	0.000141057	0.999358	0.999575	null
AC009121.2	-0.0923663	0.597686	0.744657	null
AC009123.1	-0.242127	0.161103	0.332198	null
AC009126.1	0.610886	9.7135e-05	0.00302646	null
AC009133.1	-0.0124095	0.943595	0.96882	null
AC009133.3	0.0430102	0.806205	0.887287	null
AC009134.1	-0.310401	0.0695571	0.199688	null
AC009139.2	0.508085	0.00183304	0.0193935	null
AC009142.1	-0.448294	0.00691684	0.0455159	null
AC009148.1	-0.157234	0.367027	0.554822	null
AC009154.1	0.122262	0.484131	0.657087	null
AC009158.1	0.487355	0.00298401	0.0264705	null
AC009163.2	-0.0918022	0.599935	0.746452	null
AC009163.4	0.130159	0.456124	0.63362	null
AC009163.6	-0.288098	0.093287	0.238749	null
AC009163.7	0.250306	0.146989	0.313708	null
AC009167.1	-0.0458306	0.793763	0.879703	null
AC009171.2	-0.123108	0.481088	0.654463	null
AC009185.1	-0.145953	0.402816	0.587065	null
AC009226.1	0.333506	0.0502474	0.162396	null
AC009227.1	0.141158	0.418609	0.600986	null
AC009227.2	0.190514	0.272973	0.462092	null
AC009228.1	-0.116903	0.503629	0.673302	null
AC009229.1	0.626257	5.71698e-05	0.00218363	null
AC009229.2	0.415578	0.0130375	0.0687448	null
AC009229.3	0.674344	8.92555e-06	0.000656513	null
AC009234.1	-0.479317	0.00357607	0.0297701	null
AC009237.14	-0.0513303	0.769646	0.863815	null
AC009237.15	0.0148068	0.932721	0.963255	null
AC009242.1	-0.208	0.230518	0.416245	null
AC009262.1	-0.225628	0.192495	0.371642	null
AC009264.1	0.41586	0.0129697	0.0685178	null
AC009269.3	0.0321519	0.854521	0.917556	null
AC009271.1	-0.271881	0.114111	0.269164	null
AC009275.1	-0.28838	0.0929525	0.238201	null
AC009276.1	0.753032	1.79745e-07	6.15351e-05	null
AC009283.1	-0.521482	0.00131587	0.0156203	null
AC009292.1	0.285227	0.096744	0.244216	null
AC009299.3	0.232255	0.179407	0.355379	null
AC009303.2	0.334211	0.0497338	0.161319	null
AC009303.3	0.0194604	0.911649	0.950842	null
AC009309.1	-0.142286	0.414862	0.597586	null
AC009312.1	0.43814	0.0084754	0.0521809	null
AC009313.1	0.584234	0.000228774	0.00520418	null
AC009318.1	0.282175	0.100525	0.249536	null
AC009318.2	0.166964	0.337734	0.526439	null
AC009318.3	0.0709316	0.685545	0.808152	null
AC009318.4	0.177118	0.308743	0.498164	null
AC009320.1	-0.347184	0.04101	0.143135	null
AC009365.1	-0.157657	0.365723	0.553545	null
AC009365.3	-0.379336	0.024613	0.10338	null
AC009387.1	0.449422	0.00675989	0.0448235	null
AC009396.1	-0.249459	0.148406	0.315493	null
AC009396.2	-0.0941995	0.590403	0.739104	null
AC009396.3	-0.024255	0.890001	0.938892	null
AC009403.1	-0.0153709	0.930165	0.961689	null
AC009404.1	-0.103225	0.555133	0.712776	null
AC009411.2	-0.524452	0.00122038	0.0148982	null
AC009414.2	-0.260318	0.130966	0.292476	null
AC009435.1	0.0596503	0.733568	0.840225	null
AC009446.1	-0.0549967	0.753684	0.853534	null
AC009468.1	0.0222823	0.898899	0.944085	null
AC009478.1	-0.155683	0.371833	0.558585	null
AC009480.1	-0.405424	0.0156837	0.0773721	null
AC009486.1	0.108019	0.536804	0.699412	null
AC009495.1	-0.0754442	0.666658	0.79491	null
AC009495.2	-0.166541	0.338977	0.527665	null
AC009495.3	-0.262856	0.127117	0.286978	null
AC009501.1	0.393579	0.0193262	0.0885664	null
AC009502.1	0.364952	0.0311112	0.119988	null
AC009505.1	0.364811	0.0311813	0.120158	null
AC009506.1	-0.0940585	0.590962	0.739503	null
AC009509.1	-0.247203	0.152232	0.320605	null
AC009509.4	0.0455486	0.795005	0.880235	null
AC009518.1	-0.0606374	0.729323	0.837577	null
AC009542.1	0.15385	0.377559	0.563737	null
AC009549.1	0.379054	0.0247286	0.103694	null
AC009554.1	0.535019	0.000928212	0.0125435	null
AC009558.1	0.0170631	0.922498	0.957261	null
AC009563.1	-0.0414591	0.813069	0.891655	null
AC009567.1	0.211526	0.222535	0.406862	null
AC009570.1	-0.284291	0.0978927	0.245662	null
AC009597.1	0.492009	0.0026818	0.0248053	null
AC009623.1	0.00564069	0.974345	0.98608	null
AC009630.1	0.434615	0.00908234	0.054561	null
AC009646.2	-0.170349	0.32789	0.516672	null
AC009652.1	0.186143	0.284335	0.473777	null
AC009652.2	0.484958	0.00315094	0.027322	null
AC009654.1	0.182899	0.292959	0.482723	null
AC009686.1	-0.00098712	0.99551	0.997885	null
AC009690.1	-0.37158	0.0279613	0.112144	null
AC009690.2	-0.137633	0.43044	0.611387	null
AC009690.3	-0.524866	0.00120756	0.0148495	null
AC009716.1	-0.274137	0.111021	0.264965	null
AC009720.1	-0.0727649	0.677849	0.803211	null
AC009720.2	-0.0287675	0.869697	0.925998	null
AC009779.2	-0.389772	0.020637	0.0923899	null
AC009779.3	0.294021	0.0864544	0.22765	null
AC009779.5	0.0187553	0.914839	0.952699	null
AC009802.1	-0.402886	0.0164114	0.0797003	null
AC009803.1	0.147504	0.39778	0.582481	null
AC009803.2	0.492573	0.00264705	0.0245576	null
AC009806.1	0.531071	0.00102921	0.0134054	null
AC009812.1	-0.273432	0.11198	0.266153	null
AC009812.3	0.201796	0.245037	0.432602	null
AC009812.4	-0.0609194	0.728112	0.836532	null
AC009831.1	-0.0685344	0.695657	0.814807	null
AC009869.1	0.277945	0.105951	0.257948	null
AC009902.2	-0.107455	0.538945	0.701081	null
AC009902.3	-0.624424	6.09908e-05	0.00226106	null
AC009908.1	-0.207859	0.230842	0.416693	null
AC009948.1	-0.123813	0.47856	0.652176	null
AC009948.3	-0.101814	0.560578	0.716947	null
AC009948.4	-0.0186143	0.915477	0.953221	null
AC009950.1	0.442653	0.00774924	0.0490832	null
AC009951.2	-0.615681	8.25771e-05	0.00272603	null
AC009955.1	-0.142568	0.413928	0.596706	null
AC009955.2	-0.216602	0.211373	0.393724	null
AC009955.3	-0.0889818	0.611232	0.754215	null
AC009955.4	0.118313	0.49846	0.669328	null
AC009961.1	0.185579	0.285822	0.475371	null
AC009962.1	-0.12748	0.465528	0.641286	null
AC009965.1	-0.112673	0.519297	0.685621	null
AC009970.1	0.428128	0.010296	0.0593573	null
AC009971.1	-0.450127	0.00666335	0.0444384	null
AC009975.1	0.376657	0.0257301	0.106285	null
AC009975.2	-0.00141017	0.993585	0.997037	null
AC009987.1	0.0879947	0.615207	0.757334	null
AC010082.1	0.185015	0.287315	0.476967	null
AC010096.1	-0.0207295	0.905912	0.948068	null
AC010099.4	0.176413	0.310704	0.4997	null
AC010105.1	0.0760083	0.664311	0.793237	null
AC010127.1	0.575491	0.000298215	0.00620368	null
AC010132.1	-0.274137	0.111021	0.264965	null
AC010132.3	-0.0256651	0.883648	0.934822	null
AC010132.4	-0.343518	0.0433395	0.147933	null
AC010145.1	0.344505	0.0427021	0.146605	null
AC010149.1	0.158221	0.363988	0.551793	null
AC010157.1	-0.338864	0.0464484	0.154642	null
AC010163.1	-0.19404	0.264029	0.452868	null
AC010168.1	0.0619065	0.723877	0.834051	null
AC010173.1	-0.270894	0.115483	0.270833	null
AC010175.1	-0.0557018	0.750625	0.851497	null
AC010181.1	-0.144724	0.40683	0.590224	null
AC010183.2	0.190514	0.272973	0.462092	null
AC010196.1	-0.0483689	0.782607	0.871799	null
AC010198.1	-0.0499201	0.77581	0.867539	null
AC010201.1	-0.282739	0.099818	0.248381	null
AC010201.2	-0.304597	0.0752194	0.209232	null
AC010203.2	0.383426	0.0229854	0.0989421	null
AC010205.1	0.258908	0.133141	0.295596	null
AC010207.1	0.0445614	0.799356	0.882832	null
AC010226.1	-0.0723418	0.679622	0.804453	null
AC010230.1	-0.706355	2.12262e-06	0.000265136	null
AC010235.1	0.103507	0.554047	0.71181	null
AC010240.3	-0.125646	0.47202	0.646792	null
AC010245.2	0.275971	0.108558	0.261516	null
AC010247.2	-0.02496	0.886823	0.936966	null
AC010255.3	-0.0224217	0.89827	0.943738	null
AC010261.1	0.101963	0.560005	0.716546	null
AC010261.2	-0.0104353	0.952558	0.973804	null
AC010266.1	-0.351274	0.0385322	0.137888	null
AC010266.2	-0.261305	0.129459	0.290374	null
AC010267.1	-0.494547	0.00252848	0.0238892	null
AC010271.2	0.0307417	0.860839	0.921129	null
AC010273.1	0.106045	0.544316	0.704828	null
AC010273.2	0.606656	0.000111855	0.00327878	null
AC010275.1	0.0149478	0.932082	0.962846	null
AC010280.1	0.0438563	0.802467	0.884823	null
AC010280.2	-0.0273573	0.876034	0.930138	null
AC010280.3	0.112391	0.52035	0.686325	null
AC010285.1	-0.271317	0.114893	0.270137	null
AC010300.1	0.297969	0.082118	0.221102	null
AC010307.2	0.233383	0.177244	0.352782	null
AC010307.3	0.143414	0.411134	0.594129	null
AC010307.4	0.293175	0.0874062	0.229372	null
AC010319.2	0.177964	0.3064	0.496116	null
AC010319.4	0.363965	0.0316043	0.121132	null
AC010320.1	0.137492	0.430917	0.611908	null
AC010320.2	0.161888	0.352834	0.540945	null
AC010320.3	0.0858795	0.623762	0.76329	null
AC010320.4	0.0932124	0.59432	0.741596	null
AC010323.1	-0.0307417	0.860839	0.921129	null
AC010325.1	0.214205	0.216595	0.399851	null
AC010325.2	0.307982	0.0718753	0.203627	null
AC010326.2	0.114083	0.514048	0.681286	null
AC010327.3	0.0321519	0.854521	0.917556	null
AC010327.4	0.0726239	0.67844	0.803671	null
AC010328.1	-0.0949046	0.587613	0.736874	null
AC010329.1	-0.090392	0.605572	0.750671	null
AC010331.1	-0.02496	0.886823	0.936966	null
AC010333.1	0.164285	0.345653	0.533892	null
AC010333.2	0.438845	0.00835825	0.0516892	null
AC010333.3	0.388643	0.0210392	0.0936164	null
AC010335.1	0.23987	0.165163	0.337607	null
AC010336.1	-0.243396	0.158852	0.329367	null
AC010336.2	-0.136787	0.433307	0.614326	null
AC010343.3	0.281893	0.10088	0.250104	null
AC010359.1	-0.187553	0.280637	0.470073	null
AC010395.1	0.199116	0.251491	0.439464	null
AC010401.1	0.208423	0.22955	0.414983	null
AC010401.2	0.221115	0.201781	0.382956	null
AC010406.1	-0.571684	0.000333932	0.0067004	null
AC010420.1	-0.29665	0.0835473	0.223281	null
AC010422.1	-0.304033	0.0757884	0.210287	null
AC010422.2	0.0452665	0.796247	0.880837	null
AC010422.3	0.342672	0.0438919	0.149249	null
AC010422.6	-0.131569	0.451216	0.629356	null
AC010425.1	0.103648	0.553504	0.711608	null
AC010451.1	0.0455486	0.795005	0.880235	null
AC010468.2	-0.0710727	0.684952	0.807797	null
AC010487.3	0.0676883	0.699238	0.817551	null
AC010491.1	-0.265535	0.123146	0.28166	null
AC010501.1	0.040895	0.815568	0.893089	null
AC010504.1	0.271458	0.114697	0.269882	null
AC010511.1	0.0387797	0.824956	0.899109	null
AC010519.1	0.243342	0.158946	0.329538	null
AC010522.1	0.105763	0.545393	0.705629	null
AC010525.1	0.40895	0.014718	0.0742865	null
AC010528.1	0.0293316	0.867164	0.924793	null
AC010531.1	0.024678	0.888094	0.937809	null
AC010531.3	0.0438563	0.802467	0.884823	null
AC010531.5	0.0612015	0.726901	0.835938	null
AC010531.6	0.190373	0.273334	0.462563	null
AC010536.1	-0.14285	0.412996	0.595857	null
AC010536.3	-0.181066	0.297907	0.487055	null
AC010538.1	-0.328852	0.0537445	0.169626	null
AC010542.1	-0.317148	0.0633997	0.18807	null
AC010542.3	0.151452	0.385126	0.570611	null
AC010542.4	-0.192629	0.267583	0.456423	null
AC010542.5	-0.216461	0.211678	0.394027	null
AC010547.1	-0.474946	0.00393891	0.0316322	null
AC010551.3	0.174015	0.31743	0.506201	null
AC010601.1	0.311648	0.0683848	0.197553	null
AC010605.1	0.00620476	0.971781	0.984491	null
AC010608.1	0.0277804	0.874132	0.92883	null
AC010615.4	-0.266664	0.121502	0.279606	null
AC010616.1	0.215756	0.213206	0.395915	null
AC010616.2	0.362414	0.032392	0.123163	null
AC010618.2	0.0200244	0.909099	0.949539	null
AC010618.3	0.173451	0.319025	0.508102	null
AC010619.1	0.181489	0.29676	0.486184	null
AC010624.2	0.552364	0.000580718	0.00940613	null
AC010624.3	0.257497	0.135342	0.298286	null
AC010632.1	-0.144825	0.406501	0.589893	null
AC010636.1	-0.309815	0.070113	0.200375	null
AC010636.2	-0.46169	0.00524066	0.0382028	null
AC010642.2	-0.0614835	0.725691	0.835239	null
AC010643.1	0.233665	0.176706	0.352091	null
AC010646.1	0.0635988	0.716636	0.82988	null
AC010649.1	0.0965968	0.580939	0.731649	null
AC010654.1	-0.0750211	0.66842	0.795814	null
AC010680.1	0.132838	0.446824	0.625368	null
AC010680.2	-0.193335	0.265802	0.454868	null
AC010680.4	-0.0877127	0.616345	0.757927	null
AC010680.5	-0.0771364	0.659626	0.790195	null
AC010722.1	0.190528	0.272938	0.462092	null
AC010731.2	-0.151593	0.384679	0.570374	null
AC010731.3	-0.243255	0.159101	0.329735	null
AC010735.2	0.327301	0.0549523	0.171951	null
AC010737.1	0.159913	0.358814	0.546789	null
AC010745.2	0.357479	0.0350056	0.129496	null
AC010754.1	0.551518	0.000594509	0.00951832	null
AC010761.1	0.0272163	0.876668	0.930597	null
AC010761.3	-0.0139607	0.936558	0.964953	null
AC010776.1	-0.721505	1.00538e-06	0.000168471	null
AC010776.2	-0.68934	4.65782e-06	0.000439325	null
AC010776.3	-0.712192	1.60047e-06	0.000223627	null
AC010789.1	-0.0772774	0.659042	0.789768	null
AC010809.1	0.432359	0.00948989	0.0562416	null
AC010809.2	0.395553	0.0186743	0.0866097	null
AC010809.3	0.191924	0.269372	0.458346	null
AC010834.2	-0.0128326	0.941675	0.967852	null
AC010834.3	0.366927	0.030144	0.117615	null
AC010857.1	0.392733	0.0196113	0.0893856	null
AC010864.1	0.00183322	0.991661	0.995935	null
AC010880.1	0.318699	0.0620468	0.185525	null
AC010883.1	0.2496	0.148169	0.315255	null
AC010884.1	0.146517	0.40098	0.585498	null
AC010889.1	-0.041137	0.814496	0.892655	null
AC010890.1	-0.408104	0.0149451	0.0749552	null
AC010891.1	-0.207718	0.231165	0.416952	null
AC010894.2	-0.0940585	0.590962	0.739503	null
AC010894.3	0.675754	8.40934e-06	0.000635398	null
AC010904.2	-0.0617655	0.724481	0.834401	null
AC010907.2	-0.0049356	0.977551	0.987667	null
AC010931.2	-0.0760083	0.664311	0.793237	null
AC010931.3	0.40345	0.0162473	0.0792642	null
AC010967.1	-0.343941	0.0430654	0.147378	null
AC010969.1	-0.451114	0.00653019	0.0438562	null
AC010969.2	0.182194	0.294855	0.484467	null
AC010973.1	-0.0227038	0.896997	0.942972	null
AC010975.1	-0.543198	0.000746395	0.0109743	null
AC010976.1	0.377503	0.0253729	0.105407	null
AC010978.1	0.396963	0.01822	0.0852584	null
AC010980.2	-0.344364	0.0427927	0.146716	null
AC010983.1	-0.694228	3.73687e-06	0.000375447	null
AC010997.3	-0.390477	0.0203888	0.0916637	null
AC010997.4	-0.476779	0.00378305	0.0307907	null
AC010997.5	-0.262292	0.127965	0.288329	null
AC010998.1	0.135659	0.437146	0.617684	null
AC010998.2	0.529943	0.0010598	0.0136372	null
AC010999.2	-0.129595	0.458096	0.635404	null
AC011005.1	0.48524	0.00313089	0.0272162	null
AC011008.1	-0.0802388	0.646809	0.780302	null
AC011043.1	0.0755852	0.666071	0.794689	null
AC011043.2	0.166412	0.339357	0.527925	null
AC011092.2	-0.254395	0.14028	0.305023	null
AC011120.1	-0.128326	0.462547	0.638894	null
AC011124.1	0.46719	0.00466146	0.0354726	null
AC011124.2	0.218295	0.20774	0.389626	null
AC011131.1	0.081649	0.641016	0.776624	null
AC011196.1	-0.551518	0.000594509	0.00951832	null
AC011228.1	0.702125	2.59374e-06	0.000298442	null
AC011239.1	-0.516123	0.00150487	0.0171517	null
AC011247.1	-0.601297	0.000133363	0.00368341	null
AC011247.2	-0.390618	0.0203395	0.0915904	null
AC011284.1	-0.295734	0.084552	0.224685	null
AC011287.1	-0.458165	0.00564367	0.0399538	null
AC011287.2	-0.42418	0.0111001	0.0622459	null
AC011290.1	0.136082	0.435704	0.61637	null
AC011294.1	0.61963	7.2097e-05	0.00251795	null
AC011306.1	-0.0870076	0.619193	0.760081	null
AC011330.3	0.459293	0.0055119	0.0393626	null
AC011337.1	0.238883	0.166962	0.339932	null
AC011362.1	0.192488	0.26794	0.456835	null
AC011365.1	-0.390054	0.0205374	0.0920779	null
AC011365.2	-0.197988	0.254243	0.442793	null
AC011369.1	0.424603	0.0110115	0.0618992	null
AC011373.1	0.0750211	0.66842	0.795814	null
AC011374.1	0.331813	0.0514974	0.164842	null
AC011374.2	0.118736	0.496914	0.668029	null
AC011377.1	0.0510482	0.770878	0.864428	null
AC011389.1	-0.562941	0.000430759	0.00768659	null
AC011389.2	-0.632321	4.60196e-05	0.0019161	null
AC011396.1	0.0792517	0.650877	0.783267	null
AC011396.2	0.24819	0.15055	0.318269	null
AC011405.1	-0.296136	0.0841099	0.223986	null
AC011416.3	0.210539	0.224751	0.409672	null
AC011442.1	0.0802388	0.646809	0.780302	null
AC011443.1	-0.0310238	0.859574	0.92038	null
AC011444.1	-0.0703676	0.68792	0.80985	null
AC011444.2	0.0414591	0.813069	0.891655	null
AC011445.2	0.176413	0.310704	0.4997	null
AC011447.3	-0.118454	0.497945	0.66896	null
AC011448.1	-0.316443	0.0640223	0.188946	null
AC011450.1	0.294162	0.0862966	0.227407	null
AC011451.1	0.151734	0.384231	0.569985	null
AC011452.1	0.253408	0.141878	0.306863	null
AC011453.1	0.386951	0.0216548	0.0952551	null
AC011455.2	0.274984	0.109879	0.26344	null
AC011462.1	0.186707	0.282852	0.472271	null
AC011465.1	-0.25792	0.134679	0.297392	null
AC011466.2	0.59608	0.0001578	0.00414766	null
AC011466.3	-0.114647	0.511956	0.679943	null
AC011468.3	0.271881	0.114111	0.269164	null
AC011468.5	-0.331813	0.0514974	0.164842	null
AC011471.2	-0.24819	0.15055	0.318269	null
AC011472.1	0.547147	0.000670494	0.0102383	null
AC011472.4	0.629783	5.04229e-05	0.00202641	null
AC011473.1	0.241985	0.161355	0.332568	null
AC011474.2	-0.644731	2.90901e-05	0.00140794	null
AC011474.3	-0.59608	0.0001578	0.00414766	null
AC011476.3	0.0937764	0.59208	0.740167	null
AC011477.3	0.0995581	0.569343	0.723451	null
AC011477.4	0.0121275	0.944875	0.969668	null
AC011479.1	0.0800978	0.64739	0.780629	null
AC011481.1	0.152863	0.380665	0.566756	null
AC011481.2	-0.00634577	0.97114	0.984129	null
AC011483.1	0.218295	0.20774	0.389626	null
AC011483.2	0.388361	0.0211408	0.0938576	null
AC011491.3	0.100545	0.565501	0.720418	null
AC011498.1	0.206872	0.233114	0.419402	null
AC011498.3	0.34521	0.0422514	0.145562	null
AC011498.4	0.190091	0.274059	0.463309	null
AC011498.6	-0.234371	0.175366	0.350403	null
AC011500.3	0.0270753	0.877302	0.93095	null
AC011503.1	-0.0455486	0.795005	0.880235	null
AC011507.1	0.0348312	0.842544	0.910086	null
AC011509.2	0.18995	0.274422	0.463639	null
AC011511.1	-0.167105	0.33732	0.52609	null
AC011511.2	0.25651	0.136899	0.300405	null
AC011511.5	-0.394707	0.0189514	0.087456	null
AC011523.1	0.272304	0.113527	0.268494	null
AC011530.1	0.0263702	0.880474	0.932817	null
AC011586.1	0.181066	0.297907	0.487055	null
AC011591.1	0.516123	0.00150487	0.0171517	null
AC011595.1	0.222384	0.199138	0.37963	null
AC011595.2	-0.0542916	0.756746	0.855465	null
AC011601.1	0.0330003	0.850725	0.915618	null
AC011603.2	0.440961	0.00801506	0.0501597	null
AC011604.2	0.223794	0.196231	0.376078	null
AC011625.1	0.285842	0.0959958	0.242946	null
AC011632.1	-0.324904	0.0568612	0.175958	null
AC011676.1	0.336467	0.0481184	0.158077	null
AC011676.2	0.226333	0.191072	0.370002	null
AC011676.3	0.262099	0.128256	0.288774	null
AC011700.1	0.424711	0.0109889	0.0618348	null
AC011747.1	0.271881	0.114111	0.269164	null
AC011747.2	0.672934	9.47044e-06	0.000673372	null
AC011752.1	-0.615858	8.20787e-05	0.00271616	null
AC011773.1	-0.30361	0.0762172	0.210971	null
AC011773.3	0.0462536	0.791901	0.878446	null
AC011773.4	-0.290495	0.0904733	0.234535	null
AC011815.1	-0.204052	0.239688	0.426773	null
AC011815.2	0.0672652	0.701031	0.818854	null
AC011824.1	0.175989	0.311884	0.501075	null
AC011824.2	-0.152581	0.381554	0.567471	null
AC011824.4	-0.278509	0.105215	0.257014	null
AC011825.2	-0.253831	0.141192	0.306142	null
AC011825.4	-0.109147	0.532534	0.695908	null
AC011841.1	0.0211526	0.904001	0.946961	null
AC011897.1	-0.172887	0.320626	0.509773	null
AC011899.1	-0.151452	0.385126	0.570611	null
AC011899.2	0.024396	0.889365	0.938507	null
AC011899.3	-0.16499	0.343558	0.53193	null
AC011900.1	-0.42009	0.0119884	0.0651582	null
AC011921.1	0.164849	0.343976	0.532251	null
AC011933.3	-0.0555608	0.751236	0.851946	null
AC011933.4	-0.0538686	0.758585	0.856601	null
AC011944.1	-0.322083	0.0591739	0.180258	null
AC011978.2	0.496098	0.0024386	0.0232859	null
AC011990.1	0.383567	0.0229309	0.0987842	null
AC011995.1	-0.211667	0.222219	0.406554	null
AC011995.2	-0.259754	0.131832	0.293466	null
AC011997.1	-0.024396	0.889365	0.938507	null
AC012038.1	-0.187694	0.280268	0.469768	null
AC012050.1	0.00451255	0.979475	0.988998	null
AC012065.1	-0.207436	0.231814	0.417741	null
AC012065.3	0.293457	0.087088	0.228754	null
AC012073.1	0.273432	0.11198	0.266153	null
AC012074.1	-0.166823	0.338148	0.526818	null
AC012081.1	0.403168	0.0163292	0.0794679	null
AC012085.2	0.167246	0.336906	0.525682	null
AC012087.1	-0.196296	0.258407	0.446706	null
AC012100.2	0.407681	0.0150597	0.0753122	null
AC012146.3	0.182476	0.294096	0.48362	null
AC012150.1	0.311507	0.0685165	0.197748	null
AC012150.2	0.0992761	0.570442	0.72445	null
AC012157.1	-0.0810849	0.643331	0.778408	null
AC012170.2	0.0597913	0.732961	0.84005	null
AC012170.3	0.229153	0.185452	0.362717	null
AC012174.1	-0.339287	0.0461586	0.154029	null
AC012184.2	0.335621	0.0487192	0.159277	null
AC012213.1	0.0800978	0.64739	0.780629	null
AC012213.2	0.248331	0.15031	0.318079	null
AC012213.3	0.231409	0.181042	0.357316	null
AC012213.4	0.258202	0.134238	0.296844	null
AC012236.1	-0.30911	0.0707868	0.201656	null
AC012254.2	0.182617	0.293716	0.483196	null
AC012254.3	0.16076	0.356244	0.544608	null
AC012301.1	-0.456896	0.00579514	0.040704	null
AC012306.2	0.0788286	0.652623	0.784585	null
AC012309.1	-0.350428	0.0390346	0.138915	null
AC012312.1	-0.40592	0.0155447	0.0770154	null
AC012313.1	0.287252	0.0942959	0.240134	null
AC012313.2	-0.24537	0.155394	0.324552	null
AC012313.5	0.495534	0.00247095	0.0235117	null
AC012313.6	0.274419	0.11064	0.264463	null
AC012313.8	0.169503	0.330334	0.51899	null
AC012313.9	-0.141158	0.418609	0.600986	null
AC012322.1	0.124377	0.476543	0.65045	null
AC012339.1	0.0363824	0.835625	0.905859	null
AC012349.1	0.706073	2.1514e-06	0.000267527	null
AC012354.1	0.226897	0.189939	0.368605	null
AC012355.1	0.299379	0.0806107	0.218657	null
AC012358.1	0.457883	0.00567704	0.0401388	null
AC012358.3	0.12621	0.470018	0.645068	null
AC012360.1	0.0176271	0.919944	0.956006	null
AC012360.2	-0.373696	0.027013	0.109754	null
AC012360.3	-0.0840462	0.631215	0.768747	null
AC012363.1	-0.370311	0.0285433	0.113706	null
AC012363.2	0.500329	0.00220747	0.0218311	null
AC012368.1	-0.339992	0.0456788	0.153239	null
AC012368.2	-0.365093	0.0310413	0.119802	null
AC012370.2	-0.0181912	0.917391	0.954533	null
AC012377.1	0.354235	0.0368147	0.133832	null
AC012404.1	0.55589	0.000526261	0.0088017	null
AC012404.2	0.478612	0.00363255	0.0300689	null
AC012409.2	0.245511	0.155149	0.324285	null
AC012413.1	0.33407	0.0498362	0.161538	null
AC012414.3	0.235076	0.174033	0.348872	null
AC012414.5	0.378631	0.024903	0.104141	null
AC012435.2	0.468882	0.00449474	0.0346028	null
AC012442.1	0.172464	0.32183	0.511042	null
AC012445.1	0.413603	0.0135202	0.0703406	null
AC012447.1	0.049497	0.777662	0.868594	null
AC012451.1	0.326455	0.0556201	0.173453	null
AC012462.1	0.232255	0.179407	0.355379	null
AC012462.2	-0.00662781	0.969858	0.983441	null
AC012464.1	0.284573	0.0975457	0.245146	null
AC012464.3	-0.105763	0.545393	0.705629	null
AC012467.1	0.203488	0.241018	0.428343	null
AC012467.2	0.216038	0.212594	0.395175	null
AC012485.3	0.252985	0.142567	0.307729	null
AC012494.1	0.0365235	0.834997	0.905532	null
AC012506.2	-0.12621	0.470018	0.645068	null
AC012506.3	-0.138479	0.427584	0.608702	null
AC012506.4	-0.421077	0.0117686	0.0643423	null
AC012507.2	-0.424885	0.0109527	0.0617191	null
AC012508.1	-0.271599	0.114502	0.269719	null
AC012508.2	-0.201655	0.245374	0.432838	null
AC012513.1	-0.446601	0.00715811	0.0464967	null
AC012555.1	-0.0141017	0.935918	0.96476	null
AC012555.2	-0.361286	0.0329748	0.124628	null
AC012557.1	0.482138	0.00335767	0.0285345	null
AC012557.2	-0.032434	0.853259	0.916804	null
AC012560.1	-0.164426	0.345233	0.533511	null
AC012568.1	-0.350428	0.0390346	0.138915	null
AC012574.1	0.480728	0.00346538	0.0291993	null
AC012593.1	-0.111827	0.522459	0.688093	null
AC012603.1	-0.157104	0.367428	0.555148	null
AC012613.1	-0.235922	0.172444	0.346663	null
AC012613.2	-0.271035	0.115286	0.270532	null
AC012615.1	0.147645	0.397324	0.582182	null
AC012617.1	0.0760083	0.664311	0.793237	null
AC012625.1	-0.388079	0.0212428	0.0940844	null
AC012629.2	-0.0854564	0.625479	0.764648	null
AC012636.1	-0.206026	0.235073	0.421833	null
AC012640.1	-0.184168	0.289564	0.47918	null
AC012640.2	-0.18713	0.281743	0.471214	null
AC012640.4	0.328006	0.0544006	0.170803	null
AC012645.1	0.110275	0.528281	0.692831	null
AC012645.2	0.15385	0.377559	0.563737	null
AC012645.4	0.0352543	0.840656	0.908897	null
AC012651.1	-0.518661	0.00141257	0.016403	null
AC012668.3	0.209834	0.226343	0.411465	null
AC013248.1	0.269625	0.117265	0.273532	null
AC013269.1	0.317007	0.0635239	0.188277	null
AC013269.2	0.33139	0.0518137	0.165568	null
AC013270.1	-0.207436	0.231814	0.417741	null
AC013271.1	0.101814	0.560578	0.716947	null
AC013275.1	0.170349	0.32789	0.516672	null
AC013356.3	0.12198	0.485147	0.657887	null
AC013391.1	0.421923	0.011583	0.0637549	null
AC013391.3	-0.143979	0.409277	0.592218	null
AC013394.1	0.28697	0.094634	0.240708	null
AC013400.1	-0.0588042	0.737213	0.842208	null
AC013402.1	-0.577465	0.000281072	0.00594972	null
AC013402.3	-0.607502	0.00010876	0.00322347	null
AC013403.2	-0.0437153	0.80309	0.885263	null
AC013436.1	0.358325	0.0345457	0.128412	null
AC013451.2	-0.0850334	0.627197	0.765872	null
AC013452.2	-0.212513	0.220333	0.404144	null
AC013468.1	0.476497	0.00380667	0.0309195	null
AC013470.2	0.242691	0.1601	0.330891	null
AC013472.2	0.315173	0.0651552	0.19111	null
AC013472.3	-0.073893	0.673129	0.799702	null
AC013476.1	0.457601	0.00571057	0.0403347	null
AC013480.1	-0.0342672	0.845063	0.911742	null
AC013546.1	-0.328006	0.0544006	0.170803	null
AC013549.1	0.246075	0.154172	0.322925	null
AC013549.2	-0.14835	0.395049	0.580013	null
AC013565.1	0.146517	0.40098	0.585498	null
AC013640.1	0.0032434	0.985247	0.992332	null
AC013643.2	0.158362	0.363555	0.551318	null
AC013652.1	-0.337595	0.0473266	0.156458	null
AC013652.2	-0.122544	0.483116	0.656191	null
AC013724.1	0.18331	0.291858	0.481453	null
AC013726.1	0.140453	0.420961	0.602863	null
AC013727.1	0.159631	0.359673	0.547587	null
AC013731.1	-0.356632	0.0354704	0.130762	null
AC013762.1	0.259472	0.132267	0.294269	null
AC015468.1	0.274137	0.111021	0.264965	null
AC015468.2	0.0854564	0.625479	0.764648	null
AC015468.3	0.188399	0.278433	0.467907	null
AC015468.4	0.263984	0.125434	0.284638	null
AC015522.1	-0.341544	0.0446373	0.150895	null
AC015574.1	-0.122403	0.483623	0.656687	null
AC015660.1	0.0651499	0.71002	0.825217	null
AC015660.2	0.16358	0.347756	0.535826	null
AC015660.3	0.182335	0.294475	0.483957	null
AC015660.4	0.157375	0.366592	0.554407	null
AC015688.4	0.279778	0.103573	0.254505	null
AC015689.1	-0.438422	0.00842837	0.0519721	null
AC015712.1	-0.559697	0.000472585	0.00818537	null
AC015712.2	-0.0454075	0.795626	0.880501	null
AC015712.4	-0.349582	0.0395423	0.140004	null
AC015712.7	-0.333083	0.0505576	0.163057	null
AC015726.1	0.408809	0.0147556	0.0743277	null
AC015727.1	0.0520353	0.766569	0.861861	null
AC015795.1	-0.18022	0.300208	0.489318	null
AC015802.4	0.610322	9.89912e-05	0.00305342	null
AC015802.6	0.129595	0.458096	0.635404	null
AC015813.1	0.219282	0.20564	0.387444	null
AC015813.2	0.186284	0.283963	0.473272	null
AC015813.3	0.272586	0.113139	0.267896	null
AC015818.2	-0.125223	0.473525	0.647798	null
AC015819.2	0.0504842	0.773343	0.865862	null
AC015845.2	0.159349	0.360534	0.548445	null
AC015849.1	-0.0929303	0.595441	0.742694	null
AC015849.3	0.452947	0.00628893	0.0428376	null
AC015849.5	-0.342813	0.0437995	0.148971	null
AC015853.1	-0.238319	0.167997	0.341036	null
AC015853.2	-0.190232	0.273697	0.46295	null
AC015853.3	0.0949046	0.587613	0.736874	null
AC015908.2	0.561248	0.000452151	0.00795568	null
AC015909.1	0.235358	0.173502	0.34816	null
AC015909.2	0.241421	0.162364	0.333706	null
AC015909.3	0.160827	0.356038	0.544353	null
AC015911.9	0.252139	0.143953	0.309539	null
AC015914.1	0.220974	0.202076	0.383175	null
AC015921.1	-0.300367	0.0795685	0.216976	null
AC015922.3	0.0812259	0.642752	0.777979	null
AC015922.4	0.316584	0.0638974	0.188718	null
AC015923.1	-0.0860205	0.62319	0.76286	null
AC015936.1	-0.400742	0.0170479	0.0815349	null
AC015961.1	0.00747391	0.966012	0.981731	null
AC015961.2	0.0229858	0.895724	0.942743	null
AC015967.1	0.00832001	0.962167	0.979546	null
AC015969.1	-0.0961737	0.582604	0.733047	null
AC015971.1	-0.0612015	0.726901	0.835938	null
AC015977.2	-0.219282	0.20564	0.387444	null
AC015987.1	-0.0865846	0.620905	0.761272	null
AC016027.1	-0.0898279	0.607833	0.751995	null
AC016065.1	0.262997	0.126906	0.286664	null
AC016134.1	0.334916	0.0492244	0.160267	null
AC016152.1	-0.681113	6.68597e-06	0.000555095	null
AC016168.1	0.0719188	0.681397	0.805729	null
AC016205.1	-0.296277	0.0839554	0.223854	null
AC016229.1	-0.68074	6.7947e-06	0.000558644	null
AC016229.2	-0.642897	3.11692e-05	0.00147244	null
AC016245.1	0.0774184	0.658457	0.789374	null
AC016252.1	0.106327	0.54324	0.704256	null
AC016257.1	0.0712137	0.684359	0.807372	null
AC016266.1	0.215192	0.214434	0.397397	null
AC016292.1	0.0995581	0.569343	0.723451	null
AC016355.1	-0.126351	0.469518	0.644668	null
AC016382.1	0.352825	0.0376246	0.135762	null
AC016383.1	0.235076	0.174033	0.348872	null
AC016394.1	-0.148491	0.394594	0.57953	null
AC016394.2	0.0200244	0.909099	0.949539	null
AC016395.1	0.0569709	0.745129	0.847899	null
AC016396.1	-0.143989	0.409244	0.592218	null
AC016493.1	-0.0320109	0.855153	0.917985	null
AC016526.1	0.30502	0.0747949	0.208637	null
AC016526.4	0.169362	0.330743	0.519455	null
AC016553.1	-0.583811	0.000231767	0.00524646	null
AC016573.1	0.139184	0.425212	0.606633	null
AC016575.1	0.209552	0.226982	0.412221	null
AC016576.1	-0.667998	1.16244e-05	0.000769321	null
AC016588.2	0.186707	0.282852	0.472271	null
AC016590.1	-0.0613425	0.726296	0.835519	null
AC016590.3	-0.0389317	0.824281	0.898815	null
AC016596.1	0.122262	0.484131	0.657087	null
AC016597.1	-0.283021	0.0994658	0.247905	null
AC016598.1	0.619912	7.13965e-05	0.00249978	null
AC016598.2	0.549685	0.00062539	0.0098311	null
AC016629.2	0.131992	0.44975	0.627942	null
AC016642.1	-0.33689	0.0478203	0.157339	null
AC016650.1	0.479458	0.00356486	0.0296947	null
AC016687.2	0.329698	0.0530946	0.168149	null
AC016687.3	0.41177	0.0139819	0.0716801	null
AC016700.3	0.417834	0.0125036	0.0668064	null
AC016705.1	-0.0712137	0.684359	0.807372	null
AC016705.2	-0.484817	0.00316101	0.0273836	null
AC016708.1	0.490599	0.00277043	0.0253461	null
AC016710.1	-0.614278	8.66187e-05	0.00280669	null
AC016716.2	-0.00648679	0.970499	0.983839	null
AC016717.2	0.0664191	0.704622	0.821249	null
AC016722.1	0.136364	0.434745	0.61564	null
AC016722.2	0.715662	1.34876e-06	0.000207785	null
AC016722.3	-0.37017	0.0286086	0.113835	null
AC016723.1	0.260318	0.130966	0.292476	null
AC016727.1	0.0253831	0.884918	0.935773	null
AC016730.1	0.00888471	0.959601	0.97787	null
AC016735.1	-0.125082	0.474028	0.648229	null
AC016737.1	-0.218718	0.206838	0.388829	null
AC016737.2	0.24819	0.15055	0.318269	null
AC016738.1	-0.253126	0.142337	0.307424	null
AC016738.2	-0.184733	0.288064	0.477723	null
AC016745.1	-0.111263	0.524572	0.689664	null
AC016745.2	0.148914	0.393234	0.578082	null
AC016746.1	-0.381169	0.023872	0.101327	null
AC016747.2	0.0963147	0.582049	0.732614	null
AC016751.2	0.203206	0.241685	0.429088	null
AC016766.1	0.327583	0.0547311	0.171413	null
AC016773.1	-0.0365235	0.834997	0.905532	null
AC016825.1	0.168939	0.33197	0.520675	null
AC016831.1	-0.460844	0.00533505	0.0386269	null
AC016831.5	0.125505	0.472522	0.647127	null
AC016831.7	0.0810849	0.643331	0.778408	null
AC016866.1	0.50329	0.00205729	0.0208816	null
AC016866.2	-0.0727649	0.677849	0.803211	null
AC016868.1	0.371298	0.0280898	0.112465	null
AC016876.1	0.273714	0.111596	0.265695	null
AC016877.1	-0.0635988	0.716636	0.82988	null
AC016888.1	0.641628	3.26865e-05	0.00152592	null
AC016903.2	0.286547	0.0951429	0.241471	null
AC016907.2	0.0479458	0.784463	0.87313	null
AC016910.1	-0.397386	0.0180855	0.0848582	null
AC016924.1	0.200667	0.247741	0.435297	null
AC016933.1	0.422064	0.0115523	0.0636871	null
AC016957.2	0.355645	0.036019	0.132048	null
AC016994.1	0.296982	0.083186	0.222659	null
AC016999.1	0.0867256	0.620334	0.760841	null
AC017000.1	-0.481709	0.00339013	0.0287136	null
AC017002.1	0.00719188	0.967294	0.982026	null
AC017002.3	0.165272	0.342722	0.531081	null
AC017002.5	0.459575	0.00547938	0.0392415	null
AC017006.1	0.166823	0.338148	0.526818	null
AC017006.2	-0.116621	0.504666	0.674364	null
AC017007.5	0.105058	0.54809	0.707831	null
AC017015.2	-0.168798	0.33238	0.521111	null
AC017048.1	-0.0743161	0.671362	0.798321	null
AC017048.2	-0.334916	0.0492244	0.160267	null
AC017048.3	-0.399361	0.0174689	0.0829047	null
AC017053.1	0.362978	0.0321037	0.122352	null
AC017071.1	0.276817	0.107435	0.260235	null
AC017074.1	0.138056	0.429011	0.610076	null
AC017074.2	0.270753	0.11568	0.271135	null
AC017076.1	0.523597	0.00124722	0.0151292	null
AC017083.1	-0.105763	0.545393	0.705629	null
AC017083.3	-0.0596503	0.733568	0.840225	null
AC017091.1	0.17881	0.304069	0.49358	null
AC017100.1	0.172605	0.321428	0.51058	null
AC017101.1	-0.0664191	0.704622	0.821249	null
AC017104.3	0.0941995	0.590403	0.739104	null
AC018358.1	0.199257	0.251149	0.43917	null
AC018371.1	0.21759	0.209248	0.391502	null
AC018410.1	-0.146376	0.401439	0.586044	null
AC018410.2	0.0992761	0.570442	0.72445	null
AC018413.1	-0.140594	0.42049	0.602687	null
AC018437.2	0.164285	0.345653	0.533892	null
AC018442.2	-0.113378	0.516669	0.683258	null
AC018462.1	0.525007	0.00120322	0.014829	null
AC018464.1	0.180925	0.298289	0.487538	null
AC018467.1	-0.647128	2.65607e-05	0.00133914	null
AC018511.1	0.248754	0.149594	0.317095	null
AC018511.2	0.12057	0.490246	0.662017	null
AC018521.3	0.318558	0.0621688	0.185729	null
AC018521.4	0.35762	0.0349286	0.129367	null
AC018521.7	-0.00437153	0.980116	0.989321	null
AC018523.2	0.377785	0.0252547	0.105105	null
AC018529.2	0.667998	1.16244e-05	0.000769321	null
AC018541.1	-0.179092	0.303294	0.492871	null
AC018552.2	0.364484	0.0313442	0.120551	null
AC018554.1	0.146517	0.40098	0.585498	null
AC018557.2	-0.0445614	0.799356	0.882832	null
AC018616.1	-0.117326	0.502076	0.6721	null
AC018618.1	0.504983	0.00197555	0.020365	null
AC018635.2	-0.0595093	0.734175	0.840434	null
AC018637.1	-0.162875	0.349866	0.538181	null
AC018638.6	-0.482702	0.00331541	0.0282794	null
AC018638.7	-0.451396	0.00649256	0.0436987	null
AC018643.1	0.169926	0.329111	0.517566	null
AC018645.2	0.195027	0.261559	0.450415	null
AC018647.1	0.291059	0.0898208	0.233521	null
AC018647.2	0.18163	0.296378	0.485789	null
AC018648.1	0.0590862	0.735997	0.841478	null
AC018653.1	-0.331531	0.0517081	0.165363	null
AC018653.3	-0.0524584	0.764724	0.860904	null
AC018680.1	0.55589	0.000526261	0.0088017	null
AC018682.1	0.446319	0.00719901	0.0466749	null
AC018682.2	0.116339	0.505704	0.6751	null
AC018685.1	-0.208705	0.228906	0.414278	null
AC018685.2	-0.38131	0.0238158	0.101197	null
AC018690.1	0.3077	0.0721495	0.20407	null
AC018692.1	-0.0224217	0.89827	0.943738	null
AC018693.1	0.315879	0.0645239	0.18982	null
AC018695.4	-0.0892639	0.610098	0.753553	null
AC018697.1	-0.0229858	0.895724	0.942743	null
AC018709.1	-0.311507	0.0685165	0.197748	null
AC018716.1	-0.0513303	0.769646	0.863815	null
AC018716.2	-0.195591	0.260155	0.448721	null
AC018730.1	0.00832001	0.962167	0.979546	null
AC018731.1	-0.301213	0.0786834	0.215368	null
AC018742.1	-0.655025	1.95734e-05	0.00107906	null
AC018754.1	-0.437153	0.00864175	0.0528297	null
AC018761.1	0.20927	0.227622	0.412951	null
AC018766.1	0.0722008	0.680214	0.80481	null
AC018767.2	0.48806	0.0029364	0.0262158	null
AC018767.3	0.274701	0.110259	0.263894	null
AC018781.1	-0.386951	0.0216548	0.0952551	null
AC018797.2	-0.0267933	0.87857	0.931904	null
AC018809.2	0.12198	0.485147	0.657887	null
AC018814.1	0.330262	0.0526649	0.167323	null
AC018816.1	-0.325186	0.0566339	0.17549	null
AC018845.1	-0.0799567	0.64797	0.781057	null
AC018845.3	-0.181066	0.297907	0.487055	null
AC018866.1	-0.0218577	0.900816	0.94516	null
AC018878.1	0.265535	0.123146	0.28166	null
AC018904.1	-0.175848	0.312278	0.501359	null
AC018946.1	-0.145671	0.403735	0.587664	null
AC018953.1	0.0824951	0.63755	0.773608	null
AC018980.1	0.177682	0.30718	0.496885	null
AC019068.1	0.462677	0.00513236	0.0377407	null
AC019077.1	0.141722	0.416733	0.599534	null
AC019080.3	0.184309	0.289189	0.478844	null
AC019080.4	0.0259472	0.882378	0.934049	null
AC019117.1	-0.144402	0.407888	0.590978	null
AC019117.2	-0.296219	0.084019	0.223986	null
AC019117.3	-0.67378	9.13999e-06	0.000661754	null
AC019118.1	-0.299662	0.0803119	0.21821	null
AC019118.2	-0.00874307	0.960244	0.978236	null
AC019129.2	0.0153014	0.930479	0.961979	null
AC019131.1	-0.259049	0.132922	0.295228	null
AC019131.2	0.0322929	0.85389	0.917162	null
AC019155.2	-0.0686754	0.69506	0.814556	null
AC019155.3	-0.106891	0.541091	0.70262	null
AC019163.1	-0.310238	0.0697112	0.199782	null
AC019171.1	0.175848	0.312278	0.501359	null
AC019183.1	0.384695	0.0224988	0.0975898	null
AC019186.1	-0.485804	0.00309112	0.0270485	null
AC019197.1	0.745981	2.699e-07	7.60494e-05	null
AC019205.1	0.0619065	0.723877	0.834051	null
AC019209.3	0.334493	0.0495296	0.160939	null
AC019211.1	-0.441666	0.00790337	0.0496737	null
AC019254.1	-0.131428	0.451706	0.629754	null
AC019254.2	0.0263702	0.880474	0.932817	null
AC019257.1	-0.713547	1.49749e-06	0.000218555	null
AC019257.2	-0.149055	0.392781	0.577723	null
AC019257.8	0.450409	0.00662507	0.0442896	null
AC019294.3	-0.0439974	0.801845	0.884489	null
AC019330.1	-0.456614	0.00582927	0.0408506	null
AC020551.1	0.248331	0.15031	0.318079	null
AC020558.1	-0.19686	0.257014	0.445214	null
AC020558.2	-0.238883	0.166962	0.339932	null
AC020559.1	-0.183886	0.290316	0.479966	null
AC020571.1	0.0839052	0.63179	0.769244	null
AC020594.1	-0.133684	0.443908	0.623301	null
AC020612.3	0.153991	0.377117	0.56338	null
AC020634.1	-0.107173	0.540017	0.701851	null
AC020637.1	0.253267	0.142108	0.307095	null
AC020656.2	-0.049074	0.779516	0.869718	null
AC020658.2	-0.125364	0.473024	0.647431	null
AC020661.1	0.314045	0.0661753	0.193264	null
AC020661.2	0.0712137	0.684359	0.807372	null
AC020661.3	-0.262856	0.127117	0.286978	null
AC020687.1	0.32434	0.0573179	0.176662	null
AC020703.1	-0.137351	0.431395	0.612335	null
AC020704.1	-0.244101	0.15761	0.327651	null
AC020718.1	-0.304033	0.0757884	0.210287	null
AC020741.1	-0.186425	0.283592	0.473052	null
AC020743.2	0.00169221	0.992302	0.996218	null
AC020765.2	-0.0441384	0.801222	0.884154	null
AC020779.2	0.00338441	0.984606	0.991975	null
AC020892.1	0.100122	0.567146	0.721552	null
AC020892.2	-0.191501	0.270449	0.459587	null
AC020900.1	0.253549	0.141649	0.30663	null
AC020905.1	0.209975	0.226024	0.411047	null
AC020907.3	0.236345	0.171653	0.34565	null
AC020907.4	0.352402	0.0378704	0.136383	null
AC020908.3	0.383567	0.0229309	0.0987842	null
AC020910.4	0.0194604	0.911649	0.950842	null
AC020911.1	0.287534	0.0939586	0.239716	null
AC020911.2	-0.281047	0.101951	0.251723	null
AC020912.1	0.474241	0.00400033	0.0319772	null
AC020913.1	0.435743	0.00888422	0.0538138	null
AC020913.2	0.425308	0.0108651	0.0614627	null
AC020915.1	-0.17331	0.319425	0.508359	null
AC020915.3	-0.208564	0.229228	0.414644	null
AC020915.5	-0.163721	0.347335	0.535475	null
AC020916.1	0.364811	0.0311813	0.120158	null
AC020917.2	-0.0793927	0.650295	0.782838	null
AC020917.3	0.282739	0.099818	0.248381	null
AC020928.1	0.0320109	0.855153	0.917985	null
AC020928.2	-0.16908	0.331561	0.520209	null
AC020928.3	-0.00874307	0.960244	0.978236	null
AC020931.1	0.173028	0.320225	0.509253	null
AC020934.2	0.219987	0.20415	0.385553	null
AC020978.3	0.0682523	0.69685	0.815619	null
AC020978.5	0.352684	0.0377064	0.135951	null
AC020980.1	-0.0118454	0.946155	0.970586	null
AC021006.2	-0.0231268	0.895088	0.942395	null
AC021028.1	0.218718	0.206838	0.388829	null
AC021054.1	0.0934944	0.5932	0.740899	null
AC021072.1	-0.0607122	0.729002	0.837381	null
AC021074.3	0.0373696	0.831228	0.903424	null
AC021086.1	-0.209552	0.226982	0.412221	null
AC021087.1	0.182617	0.293716	0.483196	null
AC021088.1	0.172323	0.322231	0.511388	null
AC021092.1	0.162311	0.35156	0.539679	null
AC021127.1	0.118595	0.497429	0.66843	null
AC021151.1	-0.0454075	0.795626	0.880501	null
AC021180.1	0.467754	0.0046053	0.0352776	null
AC021188.1	0.451678	0.00645512	0.0435419	null
AC021192.1	0.33139	0.0518137	0.165568	null
AC021205.3	0.275548	0.109123	0.262352	null
AC021224.1	0.309392	0.0705167	0.201072	null
AC021231.1	-0.220974	0.202076	0.383175	null
AC021237.1	-0.221397	0.201191	0.382152	null
AC021242.2	0.0690984	0.693273	0.813527	null
AC021321.1	-0.0435743	0.803713	0.885598	null
AC021351.1	-0.139325	0.424739	0.606394	null
AC021355.1	0.361427	0.0329015	0.124486	null
AC021382.1	0.224922	0.193926	0.373261	null
AC021393.1	0.393579	0.0193262	0.0885664	null
AC021439.1	0.79294	1.35684e-08	1.29742e-05	null
AC021483.1	-0.398797	0.0176433	0.0834039	null
AC021483.2	-0.322083	0.0591739	0.180258	null
AC021491.1	0.108301	0.535735	0.698774	null
AC021491.4	0.308123	0.0717385	0.203385	null
AC021504.1	0.196155	0.258756	0.447142	null
AC021506.1	0.0303187	0.862735	0.922198	null
AC021534.1	0.301777	0.0780976	0.214314	null
AC021546.1	-0.14285	0.412996	0.595857	null
AC021594.2	-0.0878537	0.615776	0.757563	null
AC021660.2	-0.322952	0.0584537	0.178829	null
AC021678.2	0.156811	0.368334	0.555859	null
AC021683.1	-0.032716	0.851997	0.916371	null
AC021683.2	-0.10125	0.562764	0.718615	null
AC021683.3	-0.375529	0.0262128	0.107606	null
AC021733.1	0.203911	0.24002	0.427199	null
AC021739.2	-0.669973	1.07144e-05	0.000737249	null
AC021739.3	-0.62527	5.91995e-05	0.00223044	null
AC021739.4	-0.299803	0.0801628	0.217997	null
AC021739.5	-0.453088	0.00627069	0.0427554	null
AC021752.1	0.0215756	0.90209	0.946031	null
AC021755.2	0.422629	0.0114302	0.0633668	null
AC021851.1	-0.0596503	0.733568	0.840225	null
AC021860.1	-0.0344082	0.844433	0.911381	null
AC021979.2	-0.159772	0.359244	0.547083	null
AC022001.2	-0.387374	0.0214995	0.094858	null
AC022001.3	-0.260318	0.130966	0.292476	null
AC022007.1	-0.152158	0.382892	0.568728	null
AC022028.2	-0.254959	0.139372	0.303908	null
AC022031.2	0.242268	0.160852	0.331828	null
AC022034.2	-0.201937	0.2447	0.432228	null
AC022075.1	-0.081649	0.641016	0.776624	null
AC022075.3	-0.0861615	0.622618	0.762564	null
AC022079.2	-0.228307	0.187126	0.364909	null
AC022098.1	0.0332801	0.849474	0.914722	null
AC022098.3	-0.191162	0.271314	0.460634	null
AC022101.1	-0.104776	0.549171	0.708468	null
AC022113.1	-0.0769954	0.660211	0.79052	null
AC022118.1	-0.453511	0.00621625	0.0424992	null
AC022126.1	-0.0142427	0.935279	0.964424	null
AC022140.1	0.0528814	0.762881	0.859667	null
AC022144.1	-0.148773	0.393687	0.578595	null
AC022145.1	0.332942	0.0506614	0.163259	null
AC022146.2	-0.242268	0.160852	0.331828	null
AC022148.1	-0.369747	0.0288051	0.114338	null
AC022148.2	-0.108724	0.534133	0.697538	null
AC022154.1	0.339428	0.0460623	0.15393	null
AC022165.1	-0.469728	0.00441334	0.0341562	null
AC022166.1	0.224781	0.194213	0.37358	null
AC022167.2	0.134953	0.439554	0.619478	null
AC022167.3	0.0812259	0.642752	0.777979	null
AC022167.4	0.171759	0.323842	0.512799	null
AC022167.5	-0.0290495	0.86843	0.925609	null
AC022182.1	0.488907	0.00288014	0.0259138	null
AC022182.2	0.171336	0.325053	0.513778	null
AC022188.1	0.521905	0.00130188	0.0154941	null
AC022196.1	-0.346761	0.0412735	0.143585	null
AC022201.1	0.198129	0.253898	0.442498	null
AC022211.2	0.302623	0.0772253	0.213017	null
AC022217.2	0.21068	0.224433	0.409335	null
AC022217.3	0.489894	0.00281569	0.0255997	null
AC022272.1	-0.202501	0.243357	0.43076	null
AC022274.1	0.34098	0.0450138	0.151816	null
AC022294.1	0.329698	0.0530946	0.168149	null
AC022296.3	-0.0772774	0.659042	0.789768	null
AC022306.2	0.159772	0.359244	0.547083	null
AC022335.1	-0.0401899	0.818695	0.895064	null
AC022364.1	-0.1303	0.455632	0.633222	null
AC022384.1	0.073611	0.674308	0.800589	null
AC022387.1	0.418962	0.0122437	0.0659898	null
AC022395.1	-0.0723418	0.679622	0.804453	null
AC022398.1	-0.247485	0.15175	0.31993	null
AC022400.1	0.286265	0.0954834	0.242091	null
[truncated: 28,129 more rows]

## Sheet: FigureS10c_L4IT
gene	corr	p_value	p_adjusted	group1
A1BG	-0.41036	0.014346	0.0739982	null
A1BG-AS1	-0.266664	0.121502	0.30711	null
A1CF	0.344646	0.0426116	0.154888	null
A2M	-0.513444	0.00160801	0.0152866	null
A2M-AS1	0.220551	0.202963	0.423103	null
A2ML1	0.362273	0.0324644	0.130321	null
A2ML1-AS1	0.361145	0.0330483	0.131772	null
A4GALT	0.151734	0.384231	0.609356	null
AAAS	0.223371	0.1971	0.415903	null
AACS	-0.377503	0.0253729	0.109947	null
AADACL2	-0.324997	0.0567859	0.188017	null
AADACL2-AS1	-0.324481	0.0572034	0.18863	null
AADACL4	0.10816	0.536269	0.73192	null
AADAT	-0.427	0.0105206	0.0598421	null
AAED1	-0.177682	0.30718	0.538677	null
AAGAB	-0.557864	0.000497789	0.00639281	null
AAK1	-0.238601	0.167479	0.374259	null
AAMDC	-0.0301777	0.863368	0.934516	null
AAMP	0.00803798	0.963448	0.984144	null
AANAT	-0.192347	0.268297	0.499161	null
AAR2	-0.186284	0.283963	0.514977	null
AARS	0.160196	0.357956	0.587799	null
AARS2	0.323352	0.0581241	0.19072	null
AARSD1	-0.10393	0.552419	0.744049	null
AASDH	0.41318	0.0136256	0.0714082	null
AASDHPPT	-0.0203065	0.907824	0.957669	null
AASS	0.709316	1.8409e-06	0.000139641	null
AATBC	0.0231268	0.895088	0.951468	null
AATF	0.319122	0.0616817	0.19821	null
AATK	0.239024	0.166705	0.373289	null
AB015752.1	-0.024396	0.889365	0.948512	null
ABALON	-0.0803798	0.646229	0.805746	null
ABAT	0.31475	0.0655363	0.206658	null
ABCA1	0.285701	0.0961671	0.26468	null
ABCA10	0.634577	4.24005e-05	0.0011377	null
ABCA12	0.405565	0.0156441	0.0784781	null
ABCA13	0.184168	0.289564	0.521083	null
ABCA2	-0.189104	0.276605	0.50751	null
ABCA3	0.257497	0.135342	0.327553	null
ABCA4	0.0212936	0.903364	0.955769	null
ABCA5	0.395976	0.0185371	0.0883412	null
ABCA6	0.47833	0.00365536	0.0279306	null
ABCA7	0.368196	0.0295353	0.121981	null
ABCA8	0.513867	0.00159132	0.0151674	null
ABCA9	0.470574	0.00433321	0.0316431	null
ABCA9-AS1	0.61836	7.53269e-05	0.00169019	null
ABCB1	-0.149337	0.391876	0.616218	null
ABCB10	-0.227461	0.18881	0.404524	null
ABCB11	-0.0102943	0.953198	0.978736	null
ABCB4	-0.328711	0.0538534	0.181459	null
ABCB5	0.306007	0.0738116	0.222297	null
ABCB6	-0.0953276	0.585941	0.766408	null
ABCB7	0.445755	0.00728142	0.0457767	null
ABCB8	0.0344082	0.844433	0.924289	null
ABCB9	0.554621	0.000545319	0.00682723	null
ABCC1	0.190796	0.27225	0.503014	null
ABCC10	-0.229153	0.185452	0.400225	null
ABCC11	0.0181912	0.917391	0.962389	null
ABCC12	-0.016781	0.923775	0.964931	null
ABCC2	0.0253831	0.884918	0.946116	null
ABCC3	-0.286124	0.095654	0.263798	null
ABCC4	-0.3799	0.024383	0.106777	null
ABCC5	0.260177	0.131182	0.32171	null
ABCC5-AS1	0.167681	0.335634	0.566127	null
ABCC6	0.184027	0.28994	0.521545	null
ABCC8	0.271176	0.115089	0.297137	null
ABCC9	-0.666306	1.24597e-05	0.000512462	null
ABCD1	0.407258	0.0151751	0.0768643	null
ABCD2	0.198693	0.252521	0.482503	null
ABCD3	0.408386	0.0148691	0.0756989	null
ABCD4	-0.048933	0.780134	0.887913	null
ABCE1	0.081649	0.641016	0.802029	null
ABCF1	0.403591	0.0162065	0.080489	null
ABCF2	0.0396258	0.821198	0.911509	null
ABCF3	-0.163157	0.349021	0.579244	null
ABCG1	0.425872	0.0107492	0.0606393	null
ABCG2	0.164708	0.344395	0.574525	null
ABCG4	0.319263	0.0615605	0.197936	null
ABCG5	-0.376516	0.02579	0.111337	null
ABCG8	-0.413603	0.0135202	0.0710597	null
ABHD1	-0.0256651	0.883648	0.945589	null
ABHD10	-0.0645859	0.712423	0.848329	null
ABHD11	0.222948	0.197971	0.41706	null
ABHD12	0.481574	0.0034004	0.0266037	null
ABHD12B	-0.440256	0.0081281	0.0494956	null
ABHD13	0.168234	0.334021	0.564696	null
ABHD14A	0.294444	0.0859815	0.245492	null
ABHD14B	0.255664	0.138244	0.332083	null
ABHD16A	-0.0881357	0.614639	0.784839	null
ABHD17A	0.454216	0.00612642	0.0403677	null
ABHD17B	0.447307	0.00705672	0.0447361	null
ABHD17C	0.125082	0.474028	0.684561	null
ABHD18	0.35903	0.0341663	0.134542	null
ABHD2	-0.733289	5.43304e-07	6.21794e-05	null
ABHD3	0.507521	0.00185826	0.0170376	null
ABHD4	-0.388784	0.0209886	0.0963989	null
ABHD5	0.239306	0.16619	0.372555	null
ABHD6	-0.0888408	0.611799	0.783129	null
ABHD8	0.394002	0.0191849	0.0904262	null
ABI1	-0.237614	0.169296	0.376783	null
ABI2	0.131851	0.450238	0.66636	null
ABI3	0.606797	0.000111333	0.00219286	null
ABI3BP	0.188963	0.27697	0.507925	null
ABL1	0.323211	0.05824	0.190928	null
ABL2	0.0863025	0.622047	0.78979	null
ABLIM1	0.661794	1.49607e-05	0.000573373	null
ABLIM2	0.313481	0.0666901	0.208467	null
ABLIM3	-0.488766	0.00288945	0.0237416	null
ABO	-0.761634	1.07451e-07	2.47951e-05	null
ABR	0.176413	0.310704	0.542125	null
ABRA	-0.575491	0.000298215	0.00438463	null
ABRACL	0.436589	0.00873805	0.0522662	null
ABRAXAS1	0.205462	0.236386	0.464341	null
ABRAXAS2	-0.15526	0.37315	0.599632	null
ABT1	0.0616245	0.725086	0.855002	null
ABTB1	0.27724	0.106877	0.283547	null
ABTB2	0.278509	0.105215	0.280941	null
AC000058.1	-0.532622	0.000988434	0.0106479	null
AC000093.1	-0.191078	0.271528	0.502316	null
AC000124.1	0.135377	0.438108	0.65607	null
AC000372.1	-0.206449	0.234092	0.461822	null
AC001226.2	-0.259895	0.131615	0.322125	null
AC002064.1	0.0963147	0.582049	0.763641	null
AC002064.2	-0.423898	0.0111595	0.0622967	null
AC002070.1	0.463523	0.00504107	0.035273	null
AC002074.1	0.0709316	0.685545	0.83173	null
AC002101.1	0.143979	0.409277	0.631399	null
AC002116.2	-0.155965	0.370956	0.597948	null
AC002127.2	-0.215897	0.212899	0.435615	null
AC002310.1	0.177823	0.30679	0.538294	null
AC002310.2	0.386669	0.0217589	0.0986348	null
AC002310.4	0.129454	0.458589	0.672499	null
AC002310.5	-0.0564069	0.74757	0.869356	null
AC002375.1	0.215192	0.214434	0.437774	null
AC002383.1	-0.525994	0.00117324	0.0120186	null
AC002386.1	-0.597208	0.0001522	0.00273261	null
AC002429.2	-0.0274984	0.8754	0.941219	null
AC002451.1	-0.167528	0.336081	0.566474	null
AC002454.1	-0.215615	0.213512	0.436462	null
AC002463.1	0.0631757	0.718444	0.851797	null
AC002472.1	0.074175	0.67195	0.822703	null
AC002553.1	0.241703	0.161859	0.366823	null
AC002553.2	-0.122544	0.483116	0.691625	null
AC002558.2	-0.0975839	0.577062	0.760055	null
AC002996.1	0.318981	0.0618032	0.198513	null
AC003002.1	0.00098712	0.99551	0.997557	null
AC003002.2	-0.0187553	0.914839	0.961322	null
AC003005.1	-0.111263	0.524572	0.724526	null
AC003005.2	-0.255241	0.13892	0.332977	null
AC003006.1	0.532481	0.000992081	0.010661	null
AC003043.1	-0.00239729	0.989095	0.994585	null
AC003102.1	0.273432	0.11198	0.291963	null
AC003666.1	0.345915	0.0418046	0.153405	null
AC003681.1	0.0234089	0.893816	0.950761	null
AC003682.1	-0.0939174	0.591521	0.770489	null
AC003684.1	-0.72638	7.82385e-07	7.86764e-05	null
AC003958.2	-0.568158	0.000370354	0.00509022	null
AC003975.1	0.183758	0.290659	0.522385	null
AC003982.1	0.098853	0.572094	0.756831	null
AC003984.1	0.273009	0.112558	0.293122	null
AC003988.1	-0.162311	0.35156	0.581565	null
AC003991.1	0.240575	0.163887	0.369736	null
AC003991.2	0.207718	0.231165	0.45869	null
AC004009.1	0.449242	0.00678473	0.0435025	null
AC004014.1	-0.532481	0.000992081	0.010661	null
AC004023.1	-0.347043	0.0410977	0.151802	null
AC004034.1	-0.321519	0.0596453	0.194228	null
AC004039.1	-0.0977249	0.576509	0.759829	null
AC004052.1	-0.519789	0.00137316	0.0136026	null
AC004053.1	0.601438	0.000132752	0.00247887	null
AC004069.1	0.150747	0.387368	0.612116	null
AC004076.1	-0.223794	0.196231	0.414868	null
AC004076.2	-0.371721	0.0278972	0.117405	null
AC004112.1	0.399502	0.0174255	0.0844983	null
AC004147.2	0.0442825	0.800586	0.899716	null
AC004148.2	-0.190091	0.274059	0.505249	null
AC004149.1	-0.124377	0.476543	0.68643	null
AC004156.1	0.241562	0.162112	0.367129	null
AC004158.1	0.22127	0.201456	0.421467	null
AC004217.1	-0.0465357	0.79066	0.89446	null
AC004221.1	0.136646	0.433786	0.652629	null
AC004223.3	0.309533	0.0703819	0.216155	null
AC004231.1	0.183181	0.292202	0.523937	null
AC004231.3	0.206167	0.234746	0.462571	null
AC004233.2	0.0947636	0.58817	0.768041	null
AC004233.3	0.280115	0.10314	0.277327	null
AC004233.4	-0.131287	0.452196	0.667859	null
AC004241.1	-0.395412	0.0187203	0.0888089	null
AC004253.1	-0.395271	0.0187663	0.0889311	null
AC004257.1	-0.300649	0.0792726	0.232328	null
AC004448.2	0.245934	0.154416	0.355504	null
AC004471.1	0.387515	0.021448	0.0977511	null
AC004485.1	-0.454216	0.00612642	0.0403677	null
AC004492.1	-0.314609	0.0656637	0.206911	null
AC004494.1	0.12621	0.470018	0.681599	null
AC004520.1	-0.185579	0.285822	0.517322	null
AC004522.2	-0.0778415	0.656705	0.813028	null
AC004540.1	-0.400066	0.017253	0.0839927	null
AC004540.2	-0.222807	0.198263	0.417353	null
AC004542.1	0.137149	0.432079	0.651357	null
AC004542.2	0.349582	0.0395423	0.147901	null
AC004543.1	-0.388784	0.0209886	0.0963989	null
AC004551.1	-0.0119865	0.945515	0.975278	null
AC004554.2	0.0604964	0.729929	0.858496	null
AC004556.1	0.0662781	0.705221	0.843096	null
AC004590.1	0.0346902	0.843173	0.923602	null
AC004594.1	0.623014	6.40852e-05	0.00151062	null
AC004597.1	-0.444188	0.00751472	0.0467739	null
AC004672.1	-0.336326	0.0482181	0.168104	null
AC004674.1	-0.538018	0.000857449	0.00955132	null
AC004690.2	0.350851	0.0387827	0.14651	null
AC004691.2	0.574645	0.000305844	0.00445199	null
AC004692.2	0.20518	0.237044	0.46505	null
AC004702.1	0.143273	0.411599	0.633376	null
AC004704.1	-0.0454075	0.795626	0.8967	null
AC004784.1	-0.387515	0.021448	0.0977511	null
AC004803.1	0.0837642	0.632365	0.796387	null
AC004805.1	-0.119724	0.493318	0.699425	null
AC004812.2	-0.0215756	0.90209	0.95479	null
AC004816.1	-0.0796747	0.649132	0.807346	null
AC004817.1	-0.623437	6.31423e-05	0.00149806	null
AC004817.4	-0.603272	0.000125041	0.00238154	null
AC004828.1	-0.225486	0.192781	0.410106	null
AC004830.1	-0.049356	0.77828	0.886632	null
AC004832.1	0.192488	0.26794	0.498919	null
AC004834.1	-0.337736	0.0472284	0.165655	null
AC004835.1	-0.0580991	0.740255	0.864472	null
AC004839.1	-0.634436	4.26189e-05	0.00113938	null
AC004852.2	0.41177	0.0139819	0.0727536	null
AC004862.1	-0.0610604	0.727506	0.856704	null
AC004865.2	-0.098571	0.573196	0.757421	null
AC004870.4	0.101532	0.561671	0.749783	null
AC004884.2	-0.0133966	0.939116	0.9722	null
AC004888.1	0.199835	0.249748	0.479527	null
AC004889.1	0.0620476	0.723273	0.854196	null
AC004895.1	-0.0416001	0.812444	0.906428	null
AC004908.1	-0.101814	0.560578	0.749284	null
AC004908.3	-0.126492	0.469018	0.680644	null
AC004918.1	0.346338	0.0415384	0.152735	null
AC004922.1	0.166118	0.340222	0.570647	null
AC004923.4	0.0644494	0.713005	0.848609	null
AC004943.2	0.380746	0.0240413	0.105809	null
AC004946.1	0.125787	0.471519	0.682783	null
AC004949.1	0.306853	0.0729768	0.22115	null
AC004951.1	0.292752	0.0878851	0.2494	null
AC004969.1	-0.120429	0.490757	0.697192	null
AC004973.1	0.032998	0.850735	0.927344	null
AC004982.1	-0.00380746	0.982681	0.991638	null
AC004982.2	-0.207718	0.231165	0.45869	null
AC004990.1	0.00296136	0.98653	0.993281	null
AC005020.2	0.26483	0.124182	0.311549	null
AC005034.3	-0.0361004	0.836882	0.920067	null
AC005037.1	0.142709	0.413462	0.634595	null
AC005041.1	0.724264	8.72895e-07	8.42978e-05	null
AC005046.1	0.120852	0.489224	0.695916	null
AC005064.1	0.253549	0.141649	0.33672	null
AC005070.3	0.0892639	0.610098	0.781727	null
AC005086.1	0.320673	0.0603579	0.195503	null
AC005090.1	-0.275496	0.109191	0.287461	null
AC005091.1	-0.173451	0.319025	0.550553	null
AC005096.1	0.368196	0.0295353	0.121981	null
AC005144.1	-0.133543	0.444393	0.66191	null
AC005150.1	-0.342911	0.0437348	0.157674	null
AC005154.4	-0.230563	0.182687	0.396678	null
AC005154.6	-0.240152	0.164652	0.370699	null
AC005162.3	-0.528532	0.00109915	0.0114577	null
AC005165.1	-0.188822	0.277335	0.508297	null
AC005186.1	-0.173028	0.320225	0.551538	null
AC005197.1	-0.0792517	0.650877	0.808781	null
AC005208.1	0.36044	0.0334176	0.13269	null
AC005224.1	0.0366645	0.834368	0.918777	null
AC005224.3	0.367632	0.0298046	0.122815	null
AC005224.4	0.303892	0.0759311	0.225795	null
AC005225.2	0.343236	0.043523	0.157159	null
AC005234.1	-0.0879947	0.615207	0.785107	null
AC005258.1	0.12198	0.485147	0.693085	null
AC005261.1	-0.110981	0.525631	0.725211	null
AC005261.3	0.21759	0.209248	0.431122	null
AC005277.2	0.0824951	0.63755	0.799609	null
AC005280.2	0.0362414	0.836253	0.919883	null
AC005288.1	0.139043	0.425686	0.645716	null
AC005291.2	0.3383	0.0468371	0.164704	null
AC005304.1	-0.0789696	0.652041	0.809952	null
AC005304.3	-0.179515	0.302134	0.534532	null
AC005324.3	0.00789696	0.964089	0.984569	null
AC005324.4	-0.109711	0.530405	0.728132	null
AC005332.1	-0.0183322	0.916753	0.962226	null
AC005332.3	-0.342249	0.0441703	0.15866	null
AC005332.4	-0.153145	0.379776	0.605663	null
AC005332.5	0.28415	0.0980666	0.268391	null
AC005332.6	-0.159913	0.358814	0.588591	null
AC005332.7	-0.194463	0.262968	0.493688	null
AC005332.8	-0.350569	0.0389505	0.14689	null
AC005344.1	-0.107314	0.539481	0.734201	null
AC005355.1	-0.496381	0.00242256	0.0207938	null
AC005358.2	-0.0510482	0.770878	0.882325	null
AC005381.1	0.0834822	0.633516	0.797195	null
AC005392.3	-0.308969	0.0709221	0.217266	null
AC005393.1	-0.461126	0.00530342	0.0365373	null
AC005394.1	-0.295149	0.0851978	0.243921	null
AC005410.2	-0.118172	0.498976	0.703851	null
AC005476.2	0.154132	0.376675	0.602647	null
AC005480.1	0.141299	0.41814	0.638778	null
AC005481.1	-0.309674	0.0702474	0.215863	null
AC005482.1	0.586802	0.000211332	0.00342918	null
AC005487.1	-0.37485	0.0265068	0.113298	null
AC005498.3	-0.0808028	0.644489	0.804768	null
AC005520.2	0.178669	0.304457	0.536562	null
AC005523.1	0.223371	0.1971	0.415903	null
AC005537.1	0.480164	0.00350929	0.0272032	null
AC005580.1	0.447307	0.00705672	0.0447361	null
AC005586.1	-0.0705086	0.687326	0.832554	null
AC005592.1	-0.208987	0.228264	0.455323	null
AC005606.2	0.178246	0.305622	0.537277	null
AC005614.1	-0.358491	0.034456	0.135229	null
AC005618.1	0.192206	0.268655	0.499403	null
AC005632.4	-0.423757	0.0111893	0.0624313	null
AC005670.1	-0.00606374	0.972422	0.988148	null
AC005670.2	0.279355	0.104118	0.27893	null
AC005692.1	-0.153427	0.378888	0.604864	null
AC005692.2	-0.0997271	0.568684	0.755153	null
AC005696.4	0.350992	0.038699	0.146345	null
AC005697.1	0.0176271	0.919944	0.963408	null
AC005699.1	0.671665	9.98652e-06	0.000442272	null
AC005702.1	0.0634577	0.717238	0.851012	null
AC005703.4	-0.0868666	0.619764	0.788306	null
AC005725.1	0.400094	0.0172444	0.0839927	null
AC005726.1	0.128749	0.461061	0.674409	null
AC005753.1	-0.259895	0.131615	0.322125	null
AC005759.1	-0.00747391	0.966012	0.985431	null
AC005772.1	0.0204475	0.907187	0.957504	null
AC005775.1	-0.0348312	0.842544	0.923512	null
AC005776.2	-0.226615	0.190505	0.407279	null
AC005808.1	0.0396258	0.821198	0.911509	null
AC005828.1	-0.0442794	0.8006	0.899716	null
AC005828.2	0.0435743	0.803713	0.901043	null
AC005828.3	-0.0262292	0.881109	0.944162	null
AC005828.4	0.116057	0.506744	0.71042	null
AC005833.1	0.281047	0.101951	0.275344	null
AC005833.2	0.450409	0.00662507	0.0428042	null
AC005838.2	-0.098853	0.572094	0.756831	null
AC005842.1	0.154555	0.375351	0.60167	null
AC005863.1	0.108024	0.536785	0.732194	null
AC005865.1	0.347184	0.04101	0.151631	null
AC005871.2	0.366786	0.0302123	0.124029	null
AC005899.5	-0.0926483	0.596563	0.773471	null
AC005899.6	0.000423052	0.998076	0.998713	null
AC005899.7	-0.0596503	0.733568	0.86033	null
AC005899.8	-0.27724	0.106877	0.283547	null
AC005909.1	-0.496329	0.00242546	0.0208105	null
AC005920.1	0.073193	0.676056	0.825543	null
AC005943.1	0.191924	0.269372	0.500226	null
AC005962.1	0.0198834	0.909737	0.958625	null
AC005972.1	0.121698	0.486165	0.69359	null
AC005972.4	-0.261728	0.128817	0.318476	null
AC005993.1	0.229435	0.184897	0.399499	null
AC005999.1	-0.439158	0.00830673	0.0503067	null
AC006004.1	-0.0535865	0.759811	0.875648	null
AC006013.1	0.213641	0.217836	0.442044	null
AC006017.1	-0.35903	0.0341663	0.134542	null
AC006019.1	0.42841	0.0102405	0.0587524	null
AC006019.2	0.340557	0.0452978	0.161493	null
AC006030.1	-0.403732	0.0161658	0.0803596	null
AC006041.1	-0.140674	0.420222	0.640842	null
AC006058.1	-0.212513	0.220333	0.444847	null
AC006059.1	0.128467	0.462051	0.675003	null
AC006063.2	0.426718	0.0105773	0.0600094	null
AC006064.1	0.155542	0.372271	0.598836	null
AC006064.2	-0.0516123	0.768414	0.880978	null
AC006064.6	0.290495	0.0904733	0.254374	null
AC006115.1	0.0380746	0.828091	0.915452	null
AC006115.3	0.107737	0.537874	0.733197	null
AC006116.8	-0.317237	0.0633216	0.201852	null
AC006145.1	-0.123672	0.479065	0.688977	null
AC006148.1	0.507803	0.00184561	0.0169429	null
AC006160.1	0.0881357	0.614639	0.784839	null
AC006206.2	0.15667	0.36877	0.596223	null
AC006213.2	0.0194604	0.911649	0.959626	null
AC006213.3	-0.0441384	0.801222	0.900138	null
AC006254.1	-0.0389207	0.82433	0.913505	null
AC006270.1	0.0674251	0.700353	0.840075	null
AC006288.1	0.313763	0.0664323	0.208017	null
AC006299.1	0.677165	7.92045e-06	0.000377461	null
AC006305.1	-0.155824	0.371394	0.598303	null
AC006333.2	-0.0872896	0.618053	0.787364	null
AC006369.1	0.370147	0.0286191	0.11948	null
AC006372.3	0.15949	0.360104	0.589339	null
AC006435.2	-0.0799567	0.64797	0.806816	null
AC006441.4	0.203361	0.241318	0.470321	null
AC006449.1	-0.205744	0.235729	0.463757	null
AC006450.3	0.048933	0.780134	0.887913	null
AC006460.1	0.480305	0.00349827	0.0271369	null
AC006480.2	0.454639	0.00607305	0.0401609	null
AC006486.1	-0.238883	0.166962	0.373637	null
AC006487.1	0.202924	0.242353	0.471374	null
AC006504.1	0.226474	0.190788	0.407766	null
AC006504.5	-0.562659	0.000434261	0.00575219	null
AC006511.4	-0.290213	0.0908009	0.254903	null
AC006538.2	0.0255241	0.884283	0.945899	null
AC006547.1	0.38681	0.0217068	0.0984394	null
AC006557.1	0.247696	0.151391	0.35153	null
AC006581.2	0.374401	0.0267029	0.113754	null
AC006946.2	-0.146094	0.402356	0.625387	null
AC006946.3	0.211526	0.222535	0.447724	null
AC006960.2	0.344505	0.0427021	0.155037	null
AC006974.1	0.224499	0.194788	0.412733	null
AC006974.2	0.283727	0.0985895	0.269352	null
AC006978.2	-0.153145	0.379776	0.605663	null
AC007001.1	-0.514995	0.00154757	0.0148277	null
AC007036.1	0.139889	0.422847	0.643101	null
AC007038.1	0.276535	0.107808	0.285087	null
AC007038.2	0.310661	0.0693112	0.213915	null
AC007040.2	-0.0525994	0.764109	0.878616	null
AC007091.1	-0.354094	0.0368951	0.141673	null
AC007100.1	0.0300367	0.864	0.934739	null
AC007114.1	-0.195309	0.260856	0.49128	null
AC007114.2	0.208846	0.228585	0.455715	null
AC007128.1	0.0630347	0.719047	0.852143	null
AC007163.1	0.234512	0.175099	0.384891	null
AC007207.2	-0.0380773	0.828079	0.915452	null
AC007216.4	-0.000564069	0.997434	0.998345	null
AC007218.1	-0.496098	0.0024386	0.0208824	null
AC007220.1	0.682805	6.21275e-06	0.000316735	null
AC007221.1	-0.515277	0.0015368	0.0147503	null
AC007221.2	-0.45746	0.0057274	0.0384787	null
AC007228.2	0.189527	0.275512	0.506565	null
AC007240.1	0.186707	0.282852	0.513811	null
AC007249.2	-0.324763	0.0569751	0.18833	null
AC007255.1	-0.346902	0.0411855	0.151947	null
AC007262.2	-0.398938	0.0175995	0.0850941	null
AC007272.1	0.22873	0.186288	0.401278	null
AC007277.1	0.192912	0.266869	0.497984	null
AC007285.1	-0.422346	0.0114911	0.0635812	null
AC007319.1	-0.261446	0.129244	0.318957	null
AC007325.2	0.413462	0.0135553	0.0711586	null
AC007325.4	-0.120006	0.492293	0.69865	null
AC007326.4	0.315596	0.0647758	0.204968	null
AC007342.4	0.303964	0.0758583	0.225795	null
AC007344.1	0.187694	0.280268	0.511024	null
AC007349.1	0.263561	0.126063	0.314325	null
AC007364.1	0.492855	0.00262982	0.0220716	null
AC007368.2	-0.739353	3.90871e-07	5.13095e-05	null
AC007370.1	-0.072911	0.677237	0.826386	null
AC007370.2	-0.28556	0.0963386	0.265019	null
AC007375.3	0.00197424	0.99102	0.99547	null
AC007376.2	0.405706	0.0156045	0.0783694	null
AC007383.2	0.327389	0.0548829	0.183518	null
AC007384.1	0.15117	0.386022	0.611311	null
AC007388.1	0.122121	0.484639	0.692901	null
AC007389.3	-0.462536	0.00514771	0.0357907	null
AC007402.1	-0.680267	6.93468e-06	0.000343165	null
AC007405.1	0.360299	0.0334919	0.13284	null
AC007405.3	0.337736	0.0472284	0.165655	null
AC007406.3	0.149055	0.392781	0.617022	null
AC007422.2	0.322599	0.0587452	0.192239	null
AC007450.1	-0.0188963	0.914201	0.960974	null
AC007493.1	0.365093	0.0310413	0.126414	null
AC007494.2	-0.0143838	0.934639	0.970085	null
AC007495.1	-0.592413	0.000177298	0.00301297	null
AC007496.1	0.144543	0.407425	0.629738	null
AC007496.2	0.205321	0.236715	0.464696	null
AC007513.1	0.285983	0.0958248	0.264102	null
AC007529.2	-0.252985	0.142567	0.33817	null
AC007533.1	0.0992761	0.570442	0.755969	null
AC007541.1	-0.090533	0.605007	0.779121	null
AC007552.2	-0.259049	0.132922	0.324164	null
AC007557.3	-0.455344	0.005985	0.0397104	null
AC007563.2	-0.546865	0.00067568	0.00801963	null
AC007566.1	-0.217872	0.208644	0.430484	null
AC007569.1	0.0620476	0.723273	0.854196	null
AC007610.1	0.160337	0.357528	0.587403	null
AC007610.2	0.00662781	0.969858	0.987195	null
AC007611.1	-0.0906741	0.604443	0.778851	null
AC007613.1	0.0676225	0.699517	0.839542	null
AC007614.1	-0.412334	0.0138384	0.0722989	null
AC007622.2	0.041177	0.814318	0.907364	null
AC007638.2	-0.0592272	0.73539	0.86136	null
AC007656.1	-0.737379	4.35531e-07	5.551e-05	null
AC007673.1	-0.260853	0.130147	0.320427	null
AC007679.1	0.148209	0.395503	0.619655	null
AC007681.1	-0.462254	0.00517853	0.035948	null
AC007686.2	-0.0456896	0.794384	0.896268	null
AC007686.3	-0.165836	0.341054	0.571387	null
AC007743.1	-0.0788286	0.652623	0.810354	null
AC007750.1	0.0640218	0.714829	0.849257	null
AC007773.1	-0.160478	0.357099	0.586875	null
AC007785.1	-0.0345492	0.843803	0.923922	null
AC007785.3	0.648256	2.54408e-05	0.000816565	null
AC007787.1	-0.0133271	0.939432	0.972481	null
AC007834.1	0.0768544	0.660796	0.815285	null
AC007846.2	-0.25369	0.14142	0.336541	null
AC007878.1	0.100404	0.566049	0.752831	null
AC007879.1	-0.361427	0.0329015	0.131378	null
AC007879.3	-0.14835	0.395049	0.619342	null
AC007881.2	-0.0558428	0.750014	0.870766	null
AC007906.2	-0.0957507	0.584272	0.765046	null
AC007920.1	-0.691033	4.3178e-06	0.000249091	null
AC007923.4	-0.422064	0.0115523	0.0637428	null
AC007938.2	-0.330403	0.0525579	0.178937	null
AC007938.3	-0.156529	0.369207	0.596401	null
AC007952.4	0.0102943	0.953198	0.978736	null
AC007953.2	0.489169	0.00286288	0.0235586	null
AC007966.1	0.111122	0.525101	0.724937	null
AC007993.3	-0.0568299	0.745739	0.867918	null
AC008014.1	-0.707483	2.01095e-06	0.000147933	null
AC008033.3	-0.111858	0.522342	0.722974	null
AC008040.1	-0.168657	0.33279	0.563526	null
AC008050.1	0.506393	0.00190961	0.017356	null
AC008056.2	0.0835585	0.633204	0.797031	null
AC008067.1	-0.10816	0.536269	0.73192	null
AC008073.2	0.00832001	0.962167	0.983568	null
AC008073.3	-0.160478	0.357099	0.586875	null
AC008074.1	0.0782645	0.654954	0.811777	null
AC008079.2	0.536147	0.00090101	0.0099256	null
AC008080.4	0.127065	0.46699	0.678871	null
AC008083.1	-0.681536	6.56468e-06	0.000330071	null
AC008105.1	-0.251293	0.145348	0.342322	null
AC008105.3	-0.133402	0.444879	0.662408	null
AC008109.1	0.0915202	0.60106	0.776272	null
AC008124.1	0.024537	0.88873	0.948065	null
AC008127.1	-0.645154	2.86284e-05	0.000872683	null
AC008164.1	-0.380887	0.0239848	0.105624	null
AC008267.5	0.00860205	0.960885	0.982945	null
AC008269.1	-0.128326	0.462547	0.675547	null
AC008269.2	-0.171477	0.324649	0.55623	null
AC008277.1	-0.146739	0.40026	0.623774	null
AC008392.1	0.09843	0.573748	0.75783	null
AC008393.1	0.000705086	0.996793	0.998022	null
AC008397.2	-0.363542	0.0318175	0.128548	null
AC008403.3	0.195732	0.259805	0.49031	null
AC008415.1	0.257215	0.135786	0.328227	null
AC008429.1	0.134812	0.440037	0.657925	null
AC008434.1	0.179797	0.301363	0.533727	null
AC008438.1	0.154978	0.374029	0.600562	null
AC008438.2	-0.0875717	0.616914	0.78637	null
AC008440.1	-0.265112	0.123767	0.310721	null
AC008443.3	-0.0614835	0.725691	0.855393	null
AC008443.4	0.528814	0.00109118	0.0114072	null
AC008443.5	-0.0631757	0.718444	0.851797	null
AC008448.1	-0.222243	0.199431	0.418766	null
AC008464.1	0.581525	0.000248558	0.00385898	null
AC008467.1	-0.0551377	0.753072	0.871823	null
AC008496.2	0.324763	0.0569751	0.18833	null
AC008507.2	-0.190796	0.27225	0.503014	null
AC008517.1	0.0166447	0.924393	0.965276	null
AC008537.1	-0.159067	0.361396	0.590572	null
AC008537.2	-0.0870076	0.619193	0.787992	null
AC008543.1	0.0616245	0.725086	0.855002	null
AC008549.2	0.739494	3.87848e-07	5.13095e-05	null
AC008554.1	-0.32716	0.0550631	0.18384	null
AC008555.2	0.266048	0.122398	0.308627	null
AC008567.2	-0.130582	0.454649	0.669768	null
AC008568.1	-0.0454075	0.795626	0.8967	null
AC008572.1	-0.0855974	0.624906	0.791358	null
AC008574.1	-0.718624	1.1632e-06	0.000100789	null
AC008575.1	0.597349	0.000151512	0.00272474	null
AC008581.2	-0.0891229	0.610665	0.782271	null
AC008591.1	-0.589593	0.000193737	0.0032175	null
AC008592.4	-0.0386387	0.825583	0.914201	null
AC008601.1	0.458024	0.00566033	0.0382273	null
AC008610.1	-0.215333	0.214126	0.437268	null
AC008629.1	0.0698035	0.690297	0.834217	null
AC008637.1	0.276394	0.107995	0.285478	null
AC008662.1	0.508649	0.00180812	0.0167107	null
AC008663.1	-0.378799	0.0248338	0.108215	null
AC008663.2	-0.34521	0.0422514	0.154244	null
AC008667.1	-0.269766	0.117066	0.300153	null
AC008667.3	-0.303328	0.0765042	0.226976	null
AC008676.1	0.0875717	0.616914	0.78637	null
AC008691.1	-0.693664	3.83393e-06	0.000226543	null
AC008695.1	-0.0462536	0.791901	0.895217	null
AC008700.1	-0.665319	1.29718e-05	0.000526608	null
AC008705.1	0.568017	0.000371882	0.00510482	null
AC008708.2	0.585785	0.000218091	0.00351027	null
AC008728.1	0.460139	0.00541482	0.0370371	null
AC008731.1	0.188681	0.277701	0.508669	null
AC008735.2	0.0892639	0.610098	0.781727	null
AC008736.1	0.0617655	0.724481	0.854794	null
AC008738.2	-0.213218	0.21877	0.443242	null
AC008741.2	-0.50597	0.00192919	0.0174904	null
AC008750.7	0.166059	0.340396	0.570894	null
AC008752.1	-0.0300367	0.864	0.934739	null
AC008758.1	0.539814	0.000817404	0.00921766	null
AC008758.4	-0.0032434	0.985247	0.992445	null
AC008758.5	-0.0466767	0.79004	0.894173	null
AC008758.6	0.0310238	0.859574	0.932113	null
AC008759.2	-0.249459	0.148406	0.347061	null
AC008761.2	0.510341	0.00173514	0.0161931	null
AC008764.1	0.183463	0.291447	0.522968	null
AC008764.2	0.5157	0.00152076	0.0146412	null
AC008764.6	-0.106891	0.541091	0.735706	null
AC008764.8	-0.198975	0.251834	0.482032	null
AC008770.1	0.30643	0.0733933	0.221738	null
AC008770.2	-0.0507662	0.77211	0.882952	null
AC008771.1	0.383144	0.0230947	0.102757	null
AC008780.1	-0.69042	4.43815e-06	0.000254029	null
AC008780.2	-0.741609	3.45004e-07	4.91786e-05	null
AC008781.2	-0.111968	0.521931	0.722517	null
AC008825.1	0.18854	0.278067	0.508957	null
AC008840.1	0.351838	0.0382001	0.145134	null
AC008878.1	0.100122	0.567146	0.753833	null
AC008878.3	0.183181	0.292202	0.523937	null
AC008892.1	0.0886998	0.612367	0.783443	null
AC008897.2	-0.149337	0.391876	0.616218	null
AC008915.2	0.0774184	0.658457	0.813864	null
AC008937.3	0.162029	0.352409	0.582529	null
AC008938.1	-0.2551	0.139146	0.333337	null
AC008946.1	-0.122826	0.482101	0.691076	null
AC008948.1	0.28006	0.103211	0.277347	null
AC008957.1	-0.0530225	0.762267	0.877187	null
AC008966.1	-0.169785	0.329518	0.560716	null
AC008982.1	0.3854	0.0222322	0.100036	null
AC008991.1	-0.109006	0.533067	0.730049	null
AC008992.1	0.182194	0.294855	0.527142	null
AC009005.1	0.173733	0.318227	0.549651	null
AC009019.1	0.527827	0.00111931	0.0115797	null
AC009021.1	0.359594	0.0338652	0.133789	null
AC009021.2	0.153145	0.379776	0.605663	null
AC009041.2	0.311789	0.0682532	0.211843	null
AC009053.2	0.0579581	0.740864	0.864768	null
AC009053.3	-0.397668	0.0179964	0.086403	null
AC009055.1	0.0174861	0.920583	0.963708	null
AC009055.2	0.155965	0.370956	0.597948	null
AC009060.1	-0.0779825	0.656121	0.81281	null
AC009061.2	0.153286	0.379332	0.605396	null
AC009065.3	0.112532	0.519823	0.720873	null
AC009065.4	-0.30079	0.079125	0.231957	null
AC009065.8	0.103507	0.554047	0.74537	null
AC009081.1	-0.244524	0.156869	0.359265	null
AC009086.2	-0.0836232	0.63294	0.796745	null
AC009088.1	0.0775595	0.657873	0.813371	null
AC009090.3	0.172323	0.322231	0.553992	null
AC009093.2	0.253972	0.140963	0.335818	null
AC009107.1	-0.057394	0.7433	0.866367	null
AC009107.2	0.431231	0.00969942	0.056326	null
AC009108.3	0.0758885	0.664809	0.817721	null
AC009113.1	-0.377362	0.0254321	0.110117	null
AC009118.3	0.335057	0.0491231	0.170311	null
AC009119.1	-0.183745	0.290693	0.522385	null
AC009119.2	-0.179233	0.302907	0.535036	null
AC009120.3	0.14412	0.408814	0.630773	null
AC009120.5	0.0579581	0.740864	0.864768	null
AC009126.1	0.376939	0.0256105	0.110758	null
AC009139.2	-0.288521	0.0927856	0.258587	null
AC009148.1	-0.377785	0.0252547	0.1095	null
AC009154.1	-0.196155	0.258756	0.488961	null
AC009158.1	0.0970198	0.579276	0.761598	null
AC009163.2	-0.312071	0.0679907	0.211238	null
AC009163.4	0.0906741	0.604443	0.778851	null
AC009163.7	0.153709	0.378002	0.603933	null
AC009167.1	-0.0754442	0.666658	0.818784	null
AC009185.1	-0.331954	0.0513923	0.176365	null
AC009226.1	-0.174579	0.315839	0.547424	null
AC009227.1	0.484394	0.00319138	0.0253851	null
AC009234.1	-0.66264	1.44597e-05	0.00056203	null
AC009242.1	-0.17881	0.304069	0.536267	null
AC009262.1	-0.345492	0.0420723	0.153872	null
AC009264.1	-0.0954686	0.585384	0.766046	null
AC009269.3	0.221483	0.201012	0.420963	null
AC009271.1	-0.315879	0.0645239	0.204495	null
AC009275.1	-0.289085	0.0921204	0.25742	null
AC009276.1	0.435602	0.00890878	0.0530558	null
AC009283.1	-0.109993	0.529342	0.727493	null
AC009299.3	0.0898279	0.607833	0.78065	null
AC009303.2	0.133825	0.443423	0.661139	null
AC009312.1	0.0313058	0.858311	0.931157	null
AC009313.1	0.198552	0.252864	0.482865	null
AC009318.1	0.247062	0.152474	0.352774	null
AC009318.2	0.13721	0.431872	0.651091	null
AC009318.3	0.114224	0.513524	0.715988	null
AC009365.1	-0.294303	0.0861389	0.245781	null
AC009365.3	-0.245511	0.155149	0.35663	null
AC009387.1	0.410924	0.0141994	0.0734842	null
AC009396.1	-0.0731879	0.676077	0.825543	null
AC009403.1	-0.0507662	0.77211	0.882952	null
AC009404.1	-0.117467	0.501558	0.706176	null
AC009414.2	-0.487919	0.00294587	0.0240698	null
AC009435.1	0.032857	0.851366	0.927709	null
AC009446.1	0.0665601	0.704023	0.842353	null
AC009478.1	0.175425	0.313462	0.544899	null
AC009495.1	0.041318	0.813694	0.906991	null
AC009501.1	0.240011	0.164907	0.370894	null
AC009502.1	0.222243	0.199431	0.418766	null
AC009506.1	-0.0850334	0.627197	0.792702	null
AC009509.1	-0.25369	0.14142	0.336541	null
AC009518.1	-0.033139	0.850105	0.926933	null
AC009549.1	0.11648	0.505185	0.70946	null
AC009554.1	0.553916	0.000556169	0.00692747	null
AC009563.1	0.189386	0.275876	0.507011	null
AC009567.1	0.0754442	0.666658	0.818784	null
AC009597.1	0.157375	0.366592	0.59516	null
AC009630.1	0.100827	0.564405	0.751831	null
AC009646.2	-0.175002	0.314649	0.546139	null
AC009652.2	0.0834822	0.633516	0.797195	null
AC009654.1	0.00747391	0.966012	0.985431	null
AC009690.2	-0.0294041	0.866838	0.93587	null
AC009690.3	-0.657563	1.77108e-05	0.00063963	null
AC009720.1	-0.166823	0.338148	0.568821	null
AC009720.2	0.194181	0.263675	0.494318	null
AC009779.2	-0.578735	0.000270522	0.00408147	null
AC009779.5	-0.0372285	0.831856	0.91744	null
AC009802.1	-0.296439	0.0837784	0.241309	null
AC009812.1	-0.300931	0.0789776	0.231556	null
AC009812.3	0.10393	0.552419	0.744049	null
AC009812.4	0.195873	0.259455	0.489818	null
AC009948.1	-0.566043	0.000393867	0.00531345	null
AC009950.1	0.0136787	0.937837	0.971748	null
AC009961.1	-0.114788	0.511433	0.714163	null
AC009971.1	-0.0706496	0.686732	0.83234	null
AC009975.1	0.550672	0.000608589	0.00740783	null
AC009975.2	0.233101	0.177783	0.389113	null
AC010096.1	-0.31052	0.0694443	0.214236	null
AC010099.4	0.324199	0.0574325	0.189044	null
AC010105.1	0.0428692	0.806829	0.902643	null
AC010127.1	0.77912	3.52408e-08	1.45764e-05	null
AC010132.3	0.0284855	0.870963	0.93852	null
AC010132.4	-0.140735	0.420019	0.640578	null
AC010145.1	0.0459716	0.793142	0.895742	null
AC010149.1	-0.0203065	0.907824	0.957669	null
AC010157.1	-0.262151	0.128177	0.317863	null
AC010168.1	-0.0239729	0.891272	0.949161	null
AC010175.1	-0.252421	0.14349	0.339367	null
AC010198.1	-0.115211	0.509868	0.713066	null
AC010201.1	-0.495252	0.00248727	0.0211752	null
AC010201.2	-0.586067	0.000216197	0.00349004	null
AC010203.2	0.248331	0.15031	0.349835	null
AC010230.1	-0.468459	0.00453593	0.0327202	null
AC010235.1	-0.00380746	0.982681	0.991638	null
AC010245.2	0.033139	0.850105	0.926933	null
AC010255.3	0.155824	0.371394	0.598303	null
AC010266.2	-0.62104	6.86551e-05	0.00157763	null
AC010267.1	-0.129172	0.459577	0.673407	null
AC010273.1	0.364529	0.0313218	0.127273	null
AC010280.1	-0.0537275	0.759198	0.875264	null
AC010280.2	-0.174438	0.316236	0.547723	null
AC010280.3	-0.0480869	0.783844	0.890334	null
AC010285.1	-0.0667011	0.703424	0.841912	null
AC010300.1	0.220833	0.202371	0.42219	null
AC010307.2	0.410642	0.0142725	0.0737756	null
AC010307.3	0.210257	0.225387	0.451226	null
AC010319.2	0.169644	0.329926	0.561149	null
AC010320.2	0.287252	0.0942959	0.261301	null
AC010320.4	-0.144402	0.407888	0.630142	null
AC010325.1	0.140876	0.419549	0.640217	null
AC010326.2	0.00155119	0.992944	0.996353	null
AC010327.3	-0.0934944	0.5932	0.771438	null
AC010327.4	0.0459716	0.793142	0.895742	null
AC010328.1	-0.241139	0.162871	0.368278	null
AC010329.1	0.125655	0.471989	0.683102	null
AC010333.2	0.302764	0.0770807	0.228069	null
AC010335.1	-0.127094	0.466891	0.678871	null
AC010343.3	0.281047	0.101951	0.275344	null
AC010395.1	0.172323	0.322231	0.553992	null
AC010401.1	-0.0530225	0.762267	0.877187	null
AC010406.1	-0.269841	0.116959	0.300091	null
AC010422.2	0.236204	0.171916	0.380528	null
AC010422.3	0.217731	0.208946	0.430823	null
AC010422.6	-0.240152	0.164652	0.370699	null
AC010468.2	-0.0643038	0.713626	0.848609	null
AC010487.3	-0.276676	0.107621	0.284868	null
AC010491.1	-0.132979	0.446337	0.663408	null
AC010504.1	0.434756	0.00905737	0.0536782	null
AC010511.1	0.186707	0.282852	0.513811	null
AC010519.1	0.299803	0.0801628	0.23403	null
AC010522.1	-0.0480869	0.783844	0.890334	null
AC010528.1	-0.232114	0.179679	0.392127	null
AC010531.1	-0.0774184	0.658457	0.813864	null
AC010536.1	-0.254959	0.139372	0.333696	null
AC010538.1	-0.328993	0.0536357	0.181116	null
AC010542.3	0.16076	0.356244	0.586216	null
AC010542.5	-0.132838	0.446824	0.663861	null
AC010601.1	0.243537	0.158603	0.361874	null
AC010608.1	0.283323	0.0990899	0.270382	null
AC010615.4	-0.426718	0.0105773	0.0600094	null
AC010616.2	0.237896	0.168776	0.376082	null
AC010618.3	-0.0438563	0.802467	0.900798	null
AC010619.1	0.190373	0.273334	0.504423	null
AC010624.2	0.473536	0.00406257	0.0301386	null
AC010624.3	-0.142991	0.41253	0.633608	null
AC010636.2	-0.495675	0.00246283	0.0210078	null
AC010642.2	-0.247908	0.151029	0.350987	null
AC010643.1	0.146517	0.40098	0.624045	null
AC010649.1	0.0361004	0.836882	0.920067	null
AC010654.1	-0.1167	0.504377	0.70887	null
AC010680.1	0.29529	0.0850418	0.243634	null
AC010680.5	0.09011	0.606702	0.780158	null
AC010731.2	0.0129736	0.941036	0.973222	null
AC010735.2	0.353107	0.0374615	0.143097	null
AC010737.1	-0.108442	0.535201	0.731372	null
AC010745.2	0.248754	0.149594	0.348835	null
AC010754.1	-0.512174	0.00165899	0.0156491	null
AC010761.1	-0.178528	0.304845	0.536815	null
AC010761.3	-0.228512	0.186719	0.401891	null
AC010809.2	0.446742	0.00713773	0.0450932	null
AC010834.3	0.0994171	0.569892	0.755969	null
AC010857.1	0.432359	0.00948989	0.0555062	null
AC010864.1	-0.258432	0.13388	0.325595	null
AC010880.1	0.21491	0.21505	0.438419	null
AC010884.1	0.219141	0.205939	0.426953	null
AC010889.1	0.109866	0.529822	0.727858	null
AC010894.3	0.467895	0.00459136	0.0329681	null
AC010904.2	-0.155412	0.372676	0.599278	null
AC010931.2	-0.280201	0.10303	0.277065	null
AC010931.3	-0.0664191	0.704622	0.842609	null
AC010967.1	-0.612015	9.35161e-05	0.00193768	null
AC010969.2	0.250588	0.146519	0.34408	null
AC010973.1	0.103225	0.555133	0.745916	null
AC010975.1	-0.448858	0.00683798	0.0437543	null
AC010976.1	0.14412	0.408814	0.630773	null
AC010978.1	0.138338	0.42806	0.648016	null
AC010980.2	-0.500188	0.00221485	0.0194061	null
AC010983.1	-0.490035	0.00280659	0.0231562	null
AC010997.3	-0.227602	0.188529	0.404198	null
AC010998.1	0.200667	0.247741	0.477365	null
AC010998.2	0.157798	0.365289	0.594364	null
AC011005.1	0.223794	0.196231	0.414868	null
AC011008.1	-0.283163	0.0992901	0.270726	null
AC011043.1	0.0608637	0.728351	0.857422	null
AC011092.2	-0.133966	0.442939	0.660686	null
AC011124.1	0.399784	0.0173391	0.0842435	null
AC011124.2	-0.100968	0.563858	0.751559	null
AC011196.1	-0.47833	0.00365536	0.0279306	null
AC011228.1	0.710727	1.71916e-06	0.000133643	null
AC011247.1	-0.649807	2.39708e-05	0.000786659	null
AC011287.1	-0.387092	0.021603	0.098192	null
AC011287.2	-0.411658	0.0140106	0.0728202	null
AC011290.1	-0.254677	0.139826	0.334307	null
AC011294.1	0.397668	0.0179964	0.086403	null
AC011306.1	-0.361145	0.0330483	0.131772	null
AC011330.3	0.242409	0.160601	0.36499	null
AC011337.1	0.0559838	0.749403	0.870518	null
AC011365.1	-0.600592	0.000136453	0.00252645	null
AC011365.2	-0.538512	0.000846272	0.0094364	null
AC011369.1	0.446742	0.00713773	0.0450932	null
AC011374.1	0.121416	0.487183	0.69432	null
AC011389.1	-0.768033	7.22551e-08	2.08418e-05	null
AC011396.2	0.1303	0.455632	0.67045	null
AC011405.1	-0.0203065	0.907824	0.957669	null
AC011416.3	-0.358889	0.0342419	0.13467	null
AC011444.1	-0.200103	0.2491	0.478806	null
AC011447.3	-0.511892	0.00167051	0.0157172	null
AC011450.1	-0.298533	0.0815125	0.23649	null
AC011451.1	-0.129736	0.457602	0.671951	null
AC011452.1	0.0276394	0.874766	0.941091	null
AC011453.1	0.26483	0.124182	0.311549	null
AC011455.2	-0.0836232	0.63294	0.796745	null
AC011462.1	0.0356773	0.838768	0.92117	null
AC011468.3	0.481709	0.00339013	0.0265423	null
AC011472.1	0.250535	0.146607	0.34425	null
AC011472.4	0.507663	0.00185187	0.0169932	null
AC011473.1	-0.0552787	0.75246	0.871621	null
AC011474.2	-0.358889	0.0342419	0.13467	null
AC011476.3	0.0727649	0.677849	0.826923	null
AC011477.3	-0.0717777	0.681989	0.829711	null
AC011477.4	0.105904	0.544854	0.738168	null
AC011479.1	-0.0640218	0.714829	0.849257	null
AC011481.1	-0.144825	0.406501	0.62893	null
AC011483.1	0.156811	0.368334	0.596001	null
AC011483.2	0.22663	0.190473	0.407279	null
AC011491.3	0.147504	0.39778	0.622023	null
AC011498.1	0.133261	0.445365	0.662726	null
AC011503.1	-0.318981	0.0618032	0.198513	null
AC011507.1	-0.268356	0.119067	0.302981	null
AC011509.2	-0.206026	0.235073	0.462924	null
AC011511.1	-0.107314	0.539481	0.734201	null
AC011511.2	-0.0184733	0.916115	0.962017	null
AC011523.1	0.00789696	0.964089	0.984569	null
AC011586.1	0.0878537	0.615776	0.78565	null
AC011595.1	0.192488	0.26794	0.498919	null
AC011595.2	-0.195309	0.260856	0.49128	null
AC011603.2	0.25792	0.134679	0.32656	null
AC011604.2	0.52261	0.00127885	0.0128542	null
AC011632.1	0.175707	0.312673	0.544217	null
AC011676.1	0.39128	0.0201092	0.0937945	null
AC011676.2	-0.109711	0.530405	0.728132	null
AC011747.2	0.383708	0.0228765	0.102118	null
AC011773.1	-0.300931	0.0789776	0.231556	null
AC011815.1	-0.461549	0.00525629	0.0363267	null
AC011815.2	-0.218436	0.207439	0.428885	null
AC011824.1	0.311106	0.0688925	0.213257	null
AC011824.2	0.000846103	0.996151	0.997835	null
AC011841.1	-0.0461449	0.792379	0.895687	null
AC011899.1	-0.155683	0.371833	0.598701	null
AC011899.2	-0.219705	0.204745	0.425564	null
AC011899.3	-0.19827	0.253553	0.483717	null
AC011900.1	-0.571684	0.000333932	0.00467762	null
AC011921.1	0.261728	0.128817	0.318476	null
AC011944.1	0.0713547	0.683766	0.830767	null
AC011978.2	0.529238	0.00107932	0.0113426	null
AC011990.1	0.142427	0.414395	0.635404	null
AC011995.1	-0.36876	0.0292681	0.121174	null
AC011995.2	-0.500329	0.00220747	0.0193569	null
AC011997.1	0.183181	0.292202	0.523937	null
AC012050.1	-0.382439	0.0233699	0.103644	null
AC012065.3	0.223512	0.19681	0.415571	null
AC012074.1	0.150183	0.389168	0.613765	null
AC012085.2	0.246498	0.153443	0.354081	null
AC012087.1	-0.225379	0.192998	0.410528	null
AC012146.3	0.214346	0.216285	0.439874	null
AC012170.2	-0.114506	0.512478	0.715212	null
AC012170.3	0.420231	0.0119568	0.0651868	null
AC012174.1	-0.267228	0.120686	0.305753	null
AC012184.2	0.295995	0.0842647	0.242104	null
AC012213.1	-0.477625	0.00371293	0.0282229	null
AC012213.2	0.0929303	0.595441	0.772885	null
AC012213.3	0.210398	0.225069	0.450754	null
AC012213.4	-0.20236	0.243692	0.472805	null
AC012236.1	-0.350146	0.0392032	0.147185	null
AC012254.3	0.0651499	0.71002	0.846387	null
AC012306.2	-0.128467	0.462051	0.675003	null
AC012309.1	-0.116198	0.506224	0.709963	null
AC012313.1	0.0332801	0.849474	0.926753	null
AC012313.5	0.32857	0.0539625	0.181631	null
AC012313.6	0.154273	0.376233	0.602512	null
AC012313.8	-0.225628	0.192495	0.409816	null
AC012322.1	0.0447024	0.798734	0.89854	null
AC012339.1	0.294303	0.0861389	0.245781	null
AC012349.1	0.390336	0.0204382	0.0948247	null
AC012355.1	0.339428	0.0460623	0.163157	null
AC012358.1	-0.224217	0.195364	0.413634	null
AC012358.3	0.175425	0.313462	0.544899	null
AC012360.3	-0.0688164	0.694464	0.836854	null
AC012363.1	-0.372285	0.0276422	0.116645	null
AC012368.1	-0.333506	0.0502474	0.173196	null
AC012370.2	-0.262574	0.12754	0.317	null
AC012404.1	0.54232	0.000764284	0.00879047	null
AC012404.2	0.514008	0.0015858	0.0151279	null
AC012409.2	0.19136	0.270808	0.501492	null
AC012413.1	0.0947636	0.58817	0.768041	null
AC012414.5	0.286829	0.0948034	0.262277	null
AC012435.2	0.243255	0.159101	0.362708	null
AC012464.1	0.360863	0.0331956	0.132168	null
AC012467.2	0.278368	0.105399	0.281226	null
AC012494.1	0.033139	0.850105	0.926933	null
AC012506.4	-0.598618	0.000145451	0.00264612	null
AC012507.2	-0.579581	0.000263686	0.00400036	null
AC012508.1	-0.465498	0.00483348	0.0342247	null
AC012513.1	-0.490633	0.00276824	0.0229434	null
AC012557.1	0.082072	0.639282	0.800728	null
AC012560.1	-0.347043	0.0410977	0.151802	null
AC012574.1	0.295149	0.0851978	0.243921	null
AC012593.1	-0.556031	0.00052418	0.00663074	null
AC012613.2	-0.371862	0.0278333	0.117294	null
AC012615.1	-0.207154	0.232463	0.459933	null
AC012617.1	0.217872	0.208644	0.430484	null
AC012625.1	-0.58776	0.000205141	0.00336106	null
AC012640.2	-0.363542	0.0318175	0.128548	null
AC012645.1	-0.0602143	0.731142	0.859046	null
AC012651.1	0.14694	0.399607	0.623368	null
AC012668.3	0.186989	0.282112	0.51319	null
AC013248.1	0.153568	0.378445	0.604332	null
AC013269.1	0.0898279	0.607833	0.78065	null
AC013271.1	-0.510482	0.00172917	0.016165	null
AC013394.1	0.340415	0.0453928	0.161726	null
AC013452.2	-0.217731	0.208946	0.430823	null
AC013468.1	0.188963	0.27697	0.507925	null
AC013470.2	0.140312	0.421432	0.641928	null
AC013472.2	0.283586	0.0987643	0.269661	null
AC013472.3	-0.16908	0.331561	0.562488	null
AC013476.1	0.454357	0.00610858	0.0402986	null
AC013480.1	0.362273	0.0324644	0.130321	null
AC013546.1	0.162734	0.350289	0.580207	null
AC013565.1	-0.376234	0.0259102	0.111658	null
AC013652.1	-0.381875	0.0235919	0.104334	null
AC013652.2	-0.128503	0.461925	0.675003	null
AC013731.1	-0.233101	0.177783	0.389113	null
AC013762.1	0.0121275	0.944875	0.974985	null
AC015468.4	0.203925	0.239987	0.4685	null
AC015522.1	-0.00916612	0.958322	0.981561	null
AC015574.1	-0.0602143	0.731142	0.859046	null
AC015660.1	0.154273	0.376233	0.602512	null
AC015660.2	0.236204	0.171916	0.380528	null
AC015660.3	0.225769	0.19221	0.409567	null
AC015688.4	0.282598	0.0999945	0.271903	null
AC015689.1	-0.283947	0.0983166	0.268874	null
AC015712.1	-0.259089	0.132859	0.32412	null
AC015712.2	0.255523	0.138469	0.332369	null
AC015712.4	-0.171576	0.324364	0.556177	null
AC015726.1	0.204334	0.239025	0.467682	null
AC015727.1	0.0463979	0.791266	0.894746	null
AC015802.4	0.290777	0.0901466	0.253749	null
AC015802.6	-0.208705	0.228906	0.456065	null
AC015813.1	0.212231	0.220961	0.44558	null
AC015813.2	0.245229	0.155639	0.357419	null
AC015845.2	-0.279637	0.103755	0.278466	null
AC015849.1	-0.236768	0.170865	0.378851	null
AC015849.3	0.417129	0.0126684	0.0681515	null
AC015849.5	-0.434333	0.00913246	0.054021	null
AC015853.1	-0.176554	0.310311	0.541698	null
AC015853.2	-0.165554	0.341888	0.571821	null
AC015853.3	0.33971	0.0458702	0.162739	null
AC015908.2	0.113378	0.516669	0.717998	null
AC015909.2	-0.208705	0.228906	0.456065	null
AC015914.1	0.246075	0.154172	0.355092	null
AC015921.1	-0.0785466	0.653788	0.81102	null
AC015961.1	-0.356491	0.0355484	0.137976	null
AC015961.2	-0.399502	0.0174255	0.0844983	null
AC015967.1	-0.12361	0.479287	0.68925	null
AC015971.1	0.0777005	0.657289	0.8132	null
AC015987.1	-0.265394	0.123353	0.310179	null
AC016065.1	0.162593	0.350712	0.580733	null
AC016152.1	-0.704663	2.30077e-06	0.000161659	null
AC016205.1	-0.770377	6.22862e-08	1.87046e-05	null
AC016229.2	0.0604964	0.729929	0.858496	null
AC016245.1	0.137774	0.429964	0.649687	null
AC016257.1	-0.141581	0.417202	0.638056	null
AC016394.1	-0.129736	0.457602	0.671951	null
AC016394.2	0.165272	0.342722	0.57278	null
AC016493.1	0.0141017	0.935918	0.970723	null
AC016526.1	0.341826	0.04445	0.159325	null
AC016553.1	-0.810371	3.65626e-09	6.80022e-06	null
AC016573.1	-0.254254	0.140507	0.335096	null
AC016576.1	-0.477537	0.00372021	0.0282685	null
AC016588.2	-0.398938	0.0175995	0.0850941	null
AC016590.1	-0.178105	0.306011	0.537831	null
AC016598.1	0.751763	1.93582e-07	3.53641e-05	null
AC016598.2	0.663955	1.37107e-05	0.000543521	null
AC016629.2	-0.0661371	0.70582	0.84349	null
AC016642.1	-0.183322	0.291824	0.523517	null
AC016650.1	0.0208705	0.905275	0.956499	null
AC016687.2	0.0435743	0.803713	0.901043	null
AC016687.3	0.0437153	0.80309	0.900944	null
AC016700.3	0.381875	0.0235919	0.104334	null
AC016705.1	-0.0128326	0.941675	0.973608	null
AC016705.2	-0.579863	0.000261442	0.00398009	null
AC016708.1	0.357761	0.0348517	0.136019	null
AC016716.2	-0.0256651	0.883648	0.945589	null
AC016717.2	0.0296136	0.865898	0.935454	null
AC016722.2	0.419244	0.0121794	0.0660558	null
AC016722.3	-0.391464	0.0200456	0.0935972	null
AC016723.1	0.133261	0.445365	0.662726	null
AC016727.1	-0.0283445	0.871597	0.939065	null
AC016735.1	0.0886998	0.612367	0.783443	null
AC016738.1	-0.272445	0.113333	0.294579	null
AC016738.2	-0.0337031	0.847583	0.925888	null
AC016745.1	-0.302905	0.0769363	0.227765	null
AC016745.2	-0.239306	0.16619	0.372555	null
AC016746.1	-0.199962	0.249441	0.479292	null
AC016751.2	0.307562	0.072283	0.219788	null
AC016766.1	0.122826	0.482101	0.691076	null
AC016831.1	-0.443217	0.00766232	0.0474769	null
AC016831.5	-0.0179092	0.918668	0.962761	null
AC016831.7	-0.0855974	0.624906	0.791358	null
AC016866.1	0.386951	0.0216548	0.0983055	null
AC016877.1	0.082354	0.638127	0.799967	null
AC016888.1	0.44052	0.00808555	0.0493461	null
AC016907.2	-0.132838	0.446824	0.663861	null
AC016910.1	-0.397245	0.0181303	0.0868748	null
AC016924.1	-0.0777005	0.657289	0.8132	null
AC016933.1	0.151593	0.384679	0.609844	null
AC016994.1	-0.200329	0.248556	0.478473	null
AC017002.3	-0.106327	0.54324	0.737302	null
AC017002.5	0.525255	0.00119562	0.0121739	null
AC017006.2	-0.110275	0.528281	0.727174	null
AC017007.5	-0.229999	0.18379	0.398284	null
AC017053.1	0.38974	0.0206482	0.0953349	null
AC017071.1	0.404296	0.0160037	0.0798074	null
AC017074.1	-0.156106	0.370518	0.59755	null
AC017076.1	0.263561	0.126063	0.314325	null
AC017083.1	-0.295995	0.0842647	0.242104	null
AC017083.3	0.100404	0.566049	0.752831	null
AC017091.1	0.0633167	0.717841	0.851359	null
AC017101.1	-0.201373	0.246049	0.475483	null
AC018358.1	-0.00352543	0.983964	0.991882	null
AC018437.2	0.188681	0.277701	0.508669	null
AC018442.2	0.00542954	0.975305	0.988426	null
AC018462.1	-0.108583	0.534667	0.731099	null
AC018464.1	0.0118454	0.946155	0.975433	null
AC018467.1	-0.793927	1.26397e-08	9.89595e-06	null
AC018521.4	-0.126351	0.469518	0.681054	null
AC018523.2	0.171477	0.324649	0.55623	null
AC018541.1	-0.558569	0.000487957	0.00628127	null
AC018554.1	0.183463	0.291447	0.522968	null
AC018557.2	-0.284996	0.097027	0.266311	null
AC018616.1	-0.18022	0.300208	0.532715	null
AC018618.1	0.340698	0.045203	0.161181	null
AC018638.6	-0.398515	0.017731	0.0855222	null
AC018638.7	-0.339992	0.0456788	0.162297	null
AC018643.1	0.581696	0.000247267	0.00384711	null
AC018645.2	0.327865	0.0545106	0.182663	null
AC018647.1	0.206449	0.234092	0.461822	null
AC018647.2	0.138056	0.429011	0.648919	null
AC018648.1	0.0181912	0.917391	0.962389	null
AC018653.1	-0.429397	0.0100483	0.0579529	null
AC018680.1	0.133402	0.444879	0.662408	null
AC018685.1	-0.134671	0.44052	0.658512	null
AC018685.2	-0.676036	8.30942e-06	0.000389229	null
AC018697.1	-0.246498	0.153443	0.354081	null
AC018709.1	-0.577465	0.000281072	0.00419732	null
AC018716.2	-0.449845	0.00670182	0.0431475	null
AC018730.1	0.398938	0.0175995	0.0850941	null
AC018731.1	0.359594	0.0338652	0.133789	null
AC018742.1	-0.707765	1.98389e-06	0.000146434	null
AC018754.1	-0.530648	0.00104059	0.0110522	null
AC018766.1	0.165836	0.341054	0.571387	null
AC018767.3	0.303751	0.0760741	0.226098	null
AC018781.1	-0.477907	0.00368981	0.0280959	null
AC018797.2	-0.225345	0.193067	0.410594	null
AC018809.2	-0.0049356	0.977551	0.989696	null
AC018816.1	-0.303046	0.076792	0.22746	null
AC018845.1	0.147645	0.397324	0.621531	null
AC018845.3	-0.146517	0.40098	0.624045	null
AC018866.1	-0.0768759	0.660707	0.815285	null
AC018904.1	-0.251575	0.144882	0.34148	null
AC019068.1	0.689856	4.55169e-06	0.000256509	null
AC019077.1	-0.0176271	0.919944	0.963408	null
AC019080.3	0.00183322	0.991661	0.995612	null
AC019080.4	-0.0452665	0.796247	0.897124	null
AC019117.1	0.153004	0.38022	0.606107	null
AC019117.3	-0.434615	0.00908234	0.0537971	null
AC019118.1	-0.125505	0.472522	0.683467	null
AC019118.2	-0.0274984	0.8754	0.941219	null
AC019131.1	-0.296136	0.0841099	0.241849	null
AC019131.2	-0.118392	0.498172	0.703215	null
AC019163.1	-0.157657	0.365723	0.594629	null
AC019183.1	0.480023	0.00352034	0.02726	null
AC019186.1	0.065714	0.707619	0.845133	null
AC019197.1	-0.198552	0.252864	0.482865	null
AC019205.1	0.100263	0.566597	0.753378	null
AC019209.3	0.181066	0.297907	0.530391	null
AC019211.1	0.10534	0.547011	0.739718	null
AC019254.1	-0.201373	0.246049	0.475483	null
AC019257.1	-0.336608	0.0480189	0.167729	null
AC019257.8	-0.128608	0.461556	0.674774	null
AC019330.1	-0.261023	0.129888	0.319861	null
AC020551.1	0.195309	0.260856	0.49128	null
AC020558.1	-0.385682	0.0221263	0.0997024	null
AC020559.1	-0.168516	0.3332	0.563786	null
AC020571.1	-0.170772	0.326673	0.557996	null
AC020637.1	0.240011	0.164907	0.370894	null
AC020687.1	-0.244383	0.157116	0.359717	null
AC020704.1	-0.29529	0.0850418	0.243634	null
AC020718.1	-0.211103	0.223483	0.449054	null
AC020741.1	-0.339005	0.0463516	0.163706	null
AC020743.2	-0.0548595	0.754279	0.872595	null
AC020779.2	0.0568299	0.745739	0.867918	null
AC020892.1	0.0459716	0.793142	0.895742	null
AC020900.1	0.0982959	0.574273	0.758284	null
AC020908.3	0.300085	0.0798652	0.233409	null
AC020911.2	-0.328288	0.0541812	0.182004	null
AC020912.1	0.314045	0.0661753	0.207687	null
AC020915.1	-0.0102943	0.953198	0.978736	null
AC020915.3	-0.13721	0.431872	0.651091	null
AC020916.1	0.157093	0.367462	0.595469	null
AC020917.3	0.338864	0.0464484	0.163889	null
AC020928.1	-0.127056	0.467022	0.678871	null
AC020928.2	-0.147222	0.398693	0.622562	null
AC020934.2	0.106045	0.544316	0.738168	null
AC021006.2	0.00465357	0.978834	0.990354	null
AC021054.1	0.0508403	0.771786	0.882952	null
AC021086.1	-0.24396	0.157858	0.360814	null
AC021087.1	0.162745	0.350255	0.580207	null
AC021088.1	-0.113096	0.517719	0.718729	null
AC021092.1	0.0675472	0.699835	0.839542	null
AC021188.1	0.486368	0.00305179	0.0246323	null
AC021192.1	0.0105763	0.951917	0.978337	null
AC021205.3	0.491022	0.00274358	0.0227821	null
AC021224.1	0.147504	0.39778	0.622023	null
AC021231.1	-0.613566	8.87383e-05	0.00188129	null
AC021237.1	0.040613	0.816818	0.908672	null
AC021242.2	0.0449845	0.79749	0.897786	null
AC021351.1	-0.176271	0.311097	0.542638	null
AC021439.1	0.238037	0.168516	0.375694	null
AC021491.1	0.0720598	0.680805	0.829145	null
AC021504.1	-0.356068	0.0357831	0.138544	null
AC021506.1	-0.209975	0.226024	0.452254	null
AC021594.2	-0.401335	0.0168699	0.0827726	null
AC021678.2	-0.0458306	0.793763	0.896074	null
AC021683.1	-0.510905	0.00171139	0.0160329	null
AC021683.2	-0.472831	0.00412564	0.0304725	null
AC021683.3	-0.341685	0.0445436	0.159504	null
AC021733.1	0.132697	0.447311	0.663999	null
AC021739.2	-0.528109	0.00111121	0.0115231	null
AC021739.3	-0.665883	1.26769e-05	0.000516549	null
AC021739.5	-0.372285	0.0276422	0.116645	null
AC021752.1	-0.1664	0.339392	0.569864	null
AC021755.2	0.121275	0.487693	0.69473	null
AC021851.1	-0.137351	0.431395	0.650952	null
AC021860.1	0.352356	0.0378971	0.144283	null
AC021979.2	-0.371439	0.0280255	0.117741	null
AC022007.1	-0.347748	0.0406608	0.15067	null
AC022028.2	-0.0375106	0.830601	0.916747	null
AC022031.2	-0.0466767	0.79004	0.894173	null
AC022075.1	0.176777	0.309688	0.541401	null
AC022075.3	0.14553	0.404195	0.626868	null
AC022098.1	0.0716367	0.682581	0.830017	null
AC022101.1	0.0676883	0.699238	0.839422	null
AC022113.1	-0.280765	0.10231	0.27594	null
AC022126.1	0.231973	0.179951	0.392486	null
AC022140.1	0.233948	0.176169	0.386623	null
AC022144.1	-0.236063	0.17218	0.380958	null
AC022146.2	-0.346902	0.0411855	0.151947	null
AC022154.1	-0.0117044	0.946795	0.975818	null
AC022165.1	-0.240575	0.163887	0.369736	null
AC022166.1	0.0231268	0.895088	0.951468	null
AC022167.2	0.0968788	0.57983	0.762217	null
AC022167.3	0.0836232	0.63294	0.796745	null
AC022182.1	0.306571	0.0732543	0.221592	null
AC022196.1	-0.258626	0.133579	0.325043	null
AC022201.1	0.15104	0.386437	0.611491	null
AC022217.2	0.0552787	0.75246	0.871621	null
AC022217.3	0.500893	0.00217815	0.0191688	null
AC022272.1	-0.0844693	0.629492	0.794457	null
AC022294.1	0.405142	0.0157632	0.0789492	null
AC022306.2	0.242973	0.1596	0.363468	null
AC022384.1	0.253831	0.141192	0.336216	null
AC022387.1	0.143273	0.411599	0.633376	null
AC022395.1	-0.057676	0.742082	0.865729	null
AC022398.1	0.290354	0.090637	0.254573	null
AC022400.6	-0.0830591	0.635243	0.797903	null
AC022414.1	0.0791106	0.651459	0.809367	null
AC022424.1	-0.746122	2.67749e-07	4.25333e-05	null
AC022469.2	-0.0352543	0.840656	0.922319	null
AC022486.1	-0.025808	0.883005	0.945417	null
AC022498.1	0.23846	0.167738	0.374684	null
AC022523.1	0.057112	0.74452	0.867004	null
AC022535.1	0.211823	0.221871	0.44703	null
AC022558.2	-0.420372	0.0119252	0.065031	null
AC022568.1	-0.0626116	0.720857	0.853273	null
AC022596.2	0.305093	0.0747221	0.22384	null
AC022613.1	-0.600028	0.000138971	0.00256226	null
AC022613.2	0.187694	0.280268	0.511024	null
AC022639.1	0.282316	0.100348	0.272425	null
AC022679.1	-0.224922	0.193926	0.411703	null
AC022679.2	-0.345351	0.0421618	0.154071	null
AC022733.2	-0.108301	0.535735	0.731555	null
AC022762.2	-0.416001	0.0129359	0.0690315	null
AC022784.1	0.278869	0.104747	0.280204	null
AC022784.6	0.221397	0.201191	0.420971	null
AC022796.1	-0.24128	0.162617	0.36797	null
AC022816.1	0.259895	0.131615	0.322125	null
AC022826.2	0.0860205	0.62319	0.790417	null
AC022858.1	0.1303	0.455632	0.67045	null
AC022893.1	-0.368337	0.0294683	0.121819	null
AC022893.2	-0.336044	0.0484181	0.168533	null
AC022893.3	0.0217887	0.901128	0.954577	null
AC022898.1	0.60172	0.000131539	0.00246883	null
AC022903.1	0.261869	0.128603	0.318379	null
AC022915.2	-0.341403	0.0447312	0.160019	null
AC022916.1	0.253408	0.141878	0.337046	null
AC022973.2	0.119442	0.494344	0.700065	null
AC022973.3	0.0871486	0.618623	0.78777	null
AC022973.4	0.103225	0.555133	0.745916	null
AC023024.1	-0.284291	0.0978927	0.268049	null
AC023034.1	-0.374785	0.0265351	0.113348	null
AC023043.1	0.167951	0.334844	0.565303	null
AC023051.1	0.700064	2.85617e-06	0.000183079	null
AC023154.1	0.00803798	0.963448	0.984144	null
AC023157.3	-0.392028	0.0198516	0.0928893	null
AC023202.1	-0.0702052	0.688604	0.833365	null
AC023355.1	-0.314468	0.0657913	0.207045	null
AC023389.1	0.252509	0.143346	0.339318	null
AC023403.1	0.0555608	0.751236	0.871355	null
AC023469.1	0.266805	0.121298	0.3067	null
AC023509.4	-0.409373	0.0146055	0.0748966	null
AC023510.2	-0.351274	0.0385322	0.145915	null
AC023590.1	0.299944	0.0800139	0.233719	null
AC023632.2	0.09843	0.573748	0.75783	null
AC023632.5	0.00803798	0.963448	0.984144	null
AC023644.1	-0.306289	0.0735325	0.221975	null
AC023669.1	0.308632	0.071246	0.217984	null
AC023669.2	-0.016781	0.923775	0.964931	null
AC023790.2	-0.158644	0.362691	0.592026	null
AC023794.1	0.145248	0.405117	0.627808	null
AC023796.1	0.199821	0.249782	0.479527	null
AC023824.3	0.156952	0.367898	0.595867	null
AC023830.1	0.0313146	0.858271	0.931157	null
AC023866.1	0.070161	0.68879	0.833498	null
AC023886.1	0.132697	0.447311	0.663999	null
AC023905.1	-0.408527	0.0148312	0.0755762	null
AC023906.4	0.414873	0.0132082	0.0698383	null
AC023906.5	0.161747	0.353259	0.583495	null
AC023908.3	-0.074034	0.672539	0.82301	null
AC024022.1	0.0348312	0.842544	0.923512	null
AC024060.1	-0.0678293	0.698641	0.839165	null
AC024084.1	0.227743	0.188247	0.403793	null
AC024145.1	0.637858	3.75955e-05	0.0010527	null
AC024230.1	0.158503	0.363123	0.592378	null
AC024257.1	-0.272304	0.113527	0.294839	null
AC024257.3	0.0421641	0.809947	0.904425	null
AC024267.3	0.132556	0.447798	0.664453	null
AC024361.2	-0.141299	0.41814	0.638778	null
AC024361.3	0.339287	0.0461586	0.163234	null
AC024475.1	0.162875	0.349866	0.579901	null
AC024475.3	-0.00620476	0.971781	0.98796	null
AC024475.4	0.00197424	0.99102	0.99547	null
AC024560.1	-0.041036	0.814943	0.907738	null
AC024560.3	0.307417	0.0724244	0.220023	null
AC024563.1	-0.256792	0.136453	0.329115	null
AC024575.1	0.157657	0.365723	0.594629	null
AC024592.3	0.106468	0.542702	0.736983	null
AC024600.1	-0.129172	0.459577	0.673407	null
AC024601.1	0.269202	0.117863	0.301176	null
AC024610.2	0.358043	0.0346985	0.135638	null
AC024614.4	0.0919432	0.599372	0.775462	null
AC024896.1	0.350569	0.0389505	0.14689	null
AC024901.1	-0.533468	0.000966796	0.0104559	null
AC024909.1	-0.775312	4.53009e-08	1.65478e-05	null
AC024909.2	-0.135518	0.437627	0.655484	null
AC024941.2	-0.129031	0.460071	0.673456	null
AC025031.1	-0.381028	0.0239283	0.105439	null
AC025031.4	-0.332095	0.0512874	0.176088	null
AC025034.1	0.268215	0.119268	0.303318	null
AC025038.1	-0.0872896	0.618053	0.787364	null
AC025043.1	0.0671242	0.701629	0.840636	null
AC025048.4	0.302905	0.0769363	0.227765	null
AC025159.1	-0.526558	0.00115641	0.0118739	null
AC025164.1	0.197142	0.256319	0.486285	null
AC025165.1	-0.433769	0.00923339	0.0544857	null
AC025165.5	0.178246	0.305622	0.537277	null
AC025171.3	-0.321519	0.0596453	0.194228	null
AC025171.4	-0.197988	0.254243	0.484568	null
AC025178.1	0.262856	0.127117	0.31627	null
AC025180.1	-0.032434	0.853259	0.928572	null
AC025183.2	0.032998	0.850735	0.927344	null
AC025219.1	-0.300508	0.0794204	0.232606	null
AC025244.1	-0.421782	0.0116138	0.0639531	null
AC025253.1	-0.138364	0.42797	0.648016	null
AC025262.1	0.266946	0.121094	0.30629	null
AC025263.1	-0.21491	0.21505	0.438419	null
AC025265.1	-0.385118	0.0223385	0.100391	null
AC025272.1	-0.0159349	0.927608	0.96677	null
AC025283.3	-0.129031	0.460071	0.673456	null
AC025366.1	-0.293175	0.0874062	0.248427	null
AC025419.1	0.420936	0.0117998	0.0646365	null
AC025430.1	0.280342	0.10285	0.276851	null
AC025437.4	-0.0139607	0.936558	0.971111	null
AC025465.1	0.0227038	0.896997	0.952204	null
AC025470.2	-0.608771	0.000104261	0.0020969	null
AC025475.1	-0.0083964	0.961819	0.983568	null
AC025524.2	-0.306994	0.0728384	0.220853	null
AC025539.1	0.429115	0.0101029	0.058176	null
AC025569.1	-0.486932	0.0030129	0.0244444	null
AC025572.1	-0.143697	0.410205	0.632163	null
AC025575.2	-0.459293	0.0055119	0.0374441	null
AC025580.2	0.00676883	0.969217	0.986955	null
AC025580.3	-0.275548	0.109123	0.287315	null
AC025627.1	-0.127339	0.466026	0.678638	null
AC025682.1	-0.263984	0.125434	0.313326	null
AC025741.1	0.330121	0.0527721	0.179415	null
AC025809.1	0.23296	0.178053	0.38947	null
AC025822.2	0.0274984	0.8754	0.941219	null
AC025871.1	0.0705086	0.687326	0.832554	null
AC025887.2	0.647974	2.57167e-05	0.000817046	null
AC025917.1	0.389772	0.020637	0.095303	null
AC025946.1	0.384554	0.0225524	0.100979	null
AC026116.1	0.198975	0.251834	0.482032	null
AC026150.1	-0.185015	0.287315	0.518953	null
AC026167.1	-0.324622	0.0570892	0.18848	null
AC026202.2	0.273996	0.111213	0.290688	null
AC026254.2	-0.318276	0.0624135	0.199916	null
AC026310.2	0.112955	0.518245	0.719276	null
AC026316.5	-0.437153	0.00864175	0.0518316	null
AC026333.3	0.0671242	0.701629	0.840636	null
AC026347.1	0.406412	0.0154081	0.077614	null
AC026358.1	-0.37567	0.026152	0.112479	null
AC026369.1	-0.197706	0.254933	0.485126	null
AC026369.2	-0.224586	0.194612	0.41264	null
AC026369.3	-0.0944815	0.589286	0.768674	null
AC026391.1	-0.425026	0.0109235	0.0612911	null
AC026412.3	0.0932124	0.59432	0.77239	null
AC026458.2	-0.176413	0.310704	0.542125	null
AC026464.3	-0.0593682	0.734783	0.860879	null
AC026464.4	0.116198	0.506224	0.709963	null
AC026471.1	0.00592272	0.973063	0.988148	null
AC026471.2	-0.149337	0.391876	0.616218	null
AC026471.4	-0.153568	0.378445	0.604332	null
AC026495.1	0.503326	0.00205556	0.0183632	null
AC026523.1	0.384977	0.0223918	0.100568	null
AC026704.1	0.345069	0.0423413	0.154418	null
AC026740.1	0.183547	0.291224	0.522968	null
AC026765.2	0.132133	0.449261	0.665588	null
AC026780.1	0.206026	0.235073	0.462924	null
AC026780.2	0.113519	0.516144	0.717906	null
AC026785.2	-0.531494	0.00101795	0.0108433	null
AC026786.1	0.319404	0.0614393	0.19775	null
AC026790.1	0.15117	0.386022	0.611311	null
AC026888.1	-0.122967	0.481595	0.690801	null
AC026979.2	-0.165131	0.34314	0.57326	null
AC026979.3	0.330262	0.0526649	0.179134	null
AC027018.1	0.377926	0.0251958	0.109288	null
AC027020.2	0.0685344	0.695657	0.8376	null
AC027031.2	-0.620053	7.10485e-05	0.00160735	null
AC027045.2	-0.468177	0.00456357	0.0328224	null
AC027045.3	-0.148572	0.394334	0.618487	null
AC027097.1	0.00944815	0.957041	0.98089	null
AC027097.2	-0.00211526	0.990378	0.995236	null
AC027117.2	0.0829181	0.63582	0.798078	null
AC027237.2	-0.274278	0.11083	0.290139	null
AC027237.3	-0.482984	0.00329445	0.0259975	null
AC027288.1	0.508191	0.00182833	0.0168548	null
AC027288.3	0.553069	0.000569443	0.00705671	null
AC027307.2	-0.0473818	0.78694	0.892555	null
AC027307.3	0.0899048	0.607525	0.78065	null
AC027309.1	-0.359453	0.0339403	0.133964	null
AC027644.4	-0.114788	0.511433	0.714163	null
AC027682.1	-0.0260882	0.881743	0.944657	null
AC027682.4	0.180079	0.300593	0.533052	null
AC027682.6	-0.207436	0.231814	0.459228	null
AC027701.1	-0.041177	0.814318	0.907364	null
AC027801.1	-0.340415	0.0453928	0.161726	null
AC027801.3	-0.345774	0.0418937	0.153552	null
AC027801.4	-0.5518	0.00058988	0.00723229	null
AC027808.2	-0.261587	0.129031	0.318716	null
AC034102.2	-0.138197	0.428535	0.648423	null
AC034102.3	0.0568339	0.745722	0.867918	null
AC034102.5	-0.0191783	0.912925	0.960462	null
AC034102.6	0.0129736	0.941036	0.973222	null
AC034111.1	0.00479458	0.978192	0.990025	null
AC034114.2	0.0569709	0.745129	0.867438	null
AC034195.1	0.576901	0.000285878	0.00424883	null
AC034231.1	-0.184591	0.288438	0.51991	null
AC034236.2	0.0861615	0.622618	0.790058	null
AC035140.1	-0.478612	0.00363255	0.0278339	null
AC036108.1	-0.389066	0.0208876	0.0960962	null
AC036108.3	-0.249882	0.147696	0.345955	null
AC036108.4	0.272727	0.112945	0.293885	null
AC036176.1	0.464652	0.00492152	0.0346466	null
AC036214.1	0.580286	0.000258108	0.00394577	null
AC037441.1	0.410318	0.0143569	0.074037	null
AC037450.1	-0.459011	0.0055446	0.0376079	null
AC037459.2	0.383426	0.0229854	0.102353	null
AC037459.3	0.0853154	0.626051	0.79203	null
AC037486.1	0.106891	0.541091	0.735706	null
AC037487.1	0.00719188	0.967294	0.986279	null
AC037487.2	-0.0327888	0.851671	0.927995	null
AC040162.1	0.226756	0.190221	0.406872	null
AC040162.3	0.124958	0.47447	0.685016	null
AC040173.1	-0.0102943	0.953198	0.978736	null
AC040934.1	0.127339	0.466026	0.678638	null
AC040970.1	-0.44646	0.00717854	0.0452207	null
AC044781.1	-0.41318	0.0136256	0.0714082	null
AC044810.3	0.297546	0.0825744	0.238812	null
AC044839.5	0.143132	0.412064	0.633514	null
AC046130.1	0.0922252	0.598248	0.774602	null
AC046136.1	0.257074	0.136008	0.328619	null
AC046143.1	0.0815079	0.641594	0.802478	null
AC046168.1	0.0287675	0.869697	0.937709	null
AC046168.2	-0.207577	0.231489	0.459001	null
AC046185.1	-0.185438	0.286195	0.517825	null
AC046195.1	-0.218436	0.207439	0.428885	null
AC048341.1	0.606374	0.000112904	0.00221582	null
AC048341.2	0.417158	0.0126616	0.0681515	null
AC048382.4	-0.136082	0.435704	0.654123	null
AC048382.5	-0.144261	0.408351	0.630546	null
AC051619.5	-0.0540096	0.757971	0.874355	null
AC053513.1	-0.0541506	0.757358	0.87397	null
AC053527.1	-0.289931	0.0911294	0.255498	null
AC055713.1	-0.197424	0.255626	0.485811	null
AC055717.1	0.401758	0.0167438	0.0824293	null
AC055717.2	0.287615	0.0938625	0.260561	null
AC055764.1	-0.0586632	0.737821	0.862825	null
AC055811.1	0.0277804	0.874132	0.940778	null
AC055811.3	-0.000705086	0.996793	0.998022	null
AC055855.2	-0.0716367	0.682581	0.830017	null
AC055876.5	0.0518943	0.767184	0.880765	null
AC058791.1	-0.0334211	0.848844	0.926342	null
AC058822.1	0.378349	0.0250198	0.108783	null
AC060234.1	-0.279778	0.103573	0.278082	null
AC060765.1	0.0827771	0.636396	0.798573	null
AC060780.1	0.121134	0.488203	0.695141	null
AC060809.1	-0.436166	0.00881088	0.0526157	null
AC060834.2	0.200103	0.2491	0.478806	null
AC061961.1	-0.204475	0.238694	0.467368	null
AC061992.1	0.151876	0.383785	0.608999	null
AC062004.1	0.107455	0.538945	0.733973	null
AC062028.1	-0.120993	0.488713	0.695551	null
AC063926.1	-0.402886	0.0164114	0.0812307	null
AC063944.1	-0.244101	0.15761	0.360511	null
AC063944.3	-0.0204475	0.907187	0.957504	null
AC063948.1	-0.343236	0.043523	0.157159	null
AC063976.1	-0.435633	0.00890346	0.0530558	null
AC063977.6	0.15244	0.382	0.607486	null
AC063979.2	-0.461408	0.00527196	0.0363891	null
AC064807.1	0.0262292	0.881109	0.944162	null
AC064807.2	0.175848	0.312278	0.543746	null
AC064834.1	-0.0947636	0.58817	0.768041	null
AC064836.3	0.292752	0.0878851	0.2494	null
AC064871.1	-0.131851	0.450238	0.66636	null
AC066612.1	-0.488343	0.00291754	0.0239365	null
AC066613.1	0.12057	0.490246	0.696918	null
AC066613.2	0.613566	8.87383e-05	0.00188129	null
AC067750.1	0.0705086	0.687326	0.832554	null
AC067817.2	0.266381	0.121912	0.30779	null
AC067930.4	-0.0272163	0.876668	0.941889	null
AC067956.1	0.0139607	0.936558	0.971111	null
AC067960.1	0.33971	0.0458702	0.162739	null
AC067968.1	0.385259	0.0222853	0.100213	null
AC068020.1	-0.175002	0.314649	0.546139	null
AC068025.2	-0.0438563	0.802467	0.900798	null
AC068051.1	-0.090392	0.605572	0.779482	null
AC068057.1	0.0543659	0.756423	0.873488	null
AC068112.1	-0.5518	0.00058988	0.00723229	null
AC068196.1	0.111686	0.522987	0.723384	null
AC068205.1	0.144966	0.406039	0.628438	null
AC068282.1	-0.290354	0.090637	0.254573	null
AC068286.1	-0.172323	0.322231	0.553992	null
AC068305.2	-0.121134	0.488203	0.695141	null
AC068313.1	0.135659	0.437146	0.655255	null
AC068389.4	0.286688	0.0949731	0.262547	null
AC068413.1	0.0437153	0.80309	0.900944	null
AC068418.2	0.412152	0.0138847	0.0724545	null
AC068446.2	0.357056	0.0352374	0.137036	null
AC068473.1	0.0836232	0.63294	0.796745	null
AC068473.5	-0.0451255	0.796869	0.897501	null
AC068481.1	-0.157516	0.366157	0.59485	null
AC068489.1	-0.339287	0.0461586	0.163234	null
AC068490.1	-0.760161	1.17523e-07	2.62892e-05	null
AC068506.1	0.133684	0.443908	0.661682	null
AC068512.1	-0.17613	0.311491	0.543065	null
AC068533.3	0.197565	0.255279	0.485447	null
AC068533.4	-0.0108583	0.950637	0.9778	null
AC068547.1	0.113801	0.515096	0.717312	null
AC068580.4	-0.20927	0.227622	0.454457	null
AC068594.1	0.201655	0.245374	0.474765	null
AC068599.1	-0.33971	0.0458702	0.162739	null
AC068620.1	-0.109288	0.532002	0.729273	null
AC068631.1	0.356491	0.0355484	0.137976	null
AC068633.1	-0.658691	1.69358e-05	0.000626083	null
AC068643.1	-0.432923	0.00938657	0.0551521	null
AC068672.2	0.137915	0.429487	0.649325	null
AC068675.1	0.00423052	0.980758	0.991111	null
AC068722.1	0.136223	0.435224	0.653716	null
AC068724.3	-0.151876	0.383785	0.608999	null
AC068733.3	-0.0227902	0.896607	0.952113	null
AC068759.1	0.463665	0.00502599	0.0351899	null
AC068768.1	0.199821	0.249782	0.479527	null
AC068775.1	0.0801534	0.647161	0.806587	null
AC068790.9	0.10393	0.552419	0.744049	null
AC068831.1	0.0703676	0.68792	0.832859	null
AC068831.7	0.0253831	0.884918	0.946116	null
AC068875.1	0.0908151	0.603878	0.778444	null
AC068888.1	-0.197847	0.254588	0.484805	null
AC068896.1	0.379054	0.0247286	0.107924	null
AC068985.1	-0.172746	0.321027	0.552441	null
AC068987.1	-0.51161	0.0016821	0.0157991	null
AC068987.3	-0.0404719	0.817444	0.909091	null
AC068992.1	-0.00451255	0.979475	0.9905	null
AC069114.1	0.0205194	0.906862	0.957504	null
AC069120.1	-0.269625	0.117265	0.300523	null
AC069133.1	-0.268356	0.119067	0.302981	null
AC069213.1	-0.24678	0.152958	0.353371	null
AC069222.1	-0.261728	0.128817	0.318476	null
AC069224.1	-0.31193	0.0681219	0.211525	null
AC069228.1	-0.222384	0.199138	0.418473	null
AC069234.1	0.282457	0.100171	0.272079	null
AC069257.3	-0.358184	0.034622	0.135557	null
AC069277.1	-0.251857	0.144417	0.34086	null
AC069281.1	-0.0382157	0.827464	0.915312	null
AC069287.1	0.174861	0.315046	0.546568	null
AC069287.3	0.196437	0.258058	0.488106	null
AC069368.1	-0.0315879	0.857047	0.930569	null
AC069431.1	-0.135094	0.439072	0.656796	null
AC069437.1	0.330826	0.0522379	0.178374	null
AC069503.1	0.0236909	0.892544	0.949915	null
AC069542.1	0.0339851	0.846323	0.925479	null
AC069544.1	0.12057	0.490246	0.696918	null
AC072022.1	-0.0427282	0.807452	0.903018	null
AC072039.2	-0.444909	0.00740655	0.0463242	null
AC072061.1	-0.142427	0.414395	0.635404	null
AC072062.1	0.238127	0.168351	0.375489	null
AC073023.1	-0.261164	0.129673	0.319548	null
AC073050.1	0.339569	0.0459662	0.163053	null
AC073052.2	-0.00620476	0.971781	0.98796	null
AC073062.1	-0.221961	0.200016	0.419514	null
AC073071.1	-0.540942	0.000793098	0.00903184	null
AC073073.2	-0.407681	0.0150597	0.0764034	null
AC073111.3	0.0761493	0.663725	0.81715	null
AC073111.5	0.596644	0.000154977	0.00276437	null
AC073176.3	-0.0437153	0.80309	0.900944	null
AC073188.2	-0.00408978	0.981398	0.991439	null
AC073254.1	-0.0124095	0.943595	0.97449	null
AC073263.1	0.391746	0.0199484	0.0931632	null
AC073283.3	-0.0306007	0.861471	0.9332	null
AC073288.1	0.260177	0.131182	0.32171	null
AC073311.1	-0.171477	0.324649	0.55623	null
AC073316.1	0.234935	0.174299	0.383865	null
AC073316.3	0.123108	0.481088	0.690572	null
AC073320.1	0.245088	0.155885	0.357795	null
AC073325.1	-0.160901	0.355816	0.585865	null
AC073332.1	0.226615	0.190505	0.407279	null
AC073333.1	0.587901	0.000204243	0.00335387	null
AC073336.1	0.146658	0.400522	0.623774	null
AC073342.1	0.130441	0.45514	0.670177	null
AC073343.2	0.109711	0.530405	0.728132	null
AC073349.1	-0.0393438	0.82245	0.912206	null
AC073359.2	-0.0600733	0.731748	0.85939	null
AC073365.1	-0.423475	0.0112492	0.0626694	null
AC073389.1	-0.178669	0.304457	0.536562	null
AC073389.2	0.0620476	0.723273	0.854196	null
AC073486.1	0.295431	0.0848859	0.243378	null
AC073508.2	0.141299	0.41814	0.638778	null
AC073517.1	0.0334211	0.848844	0.926342	null
AC073525.1	-0.163016	0.349443	0.579594	null
AC073529.1	0.0607784	0.728717	0.857623	null
AC073534.2	-0.065291	0.709419	0.846039	null
AC073569.1	-0.160196	0.357956	0.587799	null
AC073569.2	0.247767	0.151269	0.351321	null
AC073575.1	0.106186	0.543778	0.737758	null
AC073578.1	-0.0846103	0.628918	0.794144	null
AC073578.2	-0.102519	0.557853	0.747554	null
AC073591.1	0.0321519	0.854521	0.929023	null
AC073610.3	0.157516	0.366157	0.59485	null
AC073611.1	0.00958917	0.9564	0.980508	null
AC073612.1	-0.10816	0.536269	0.73192	null
AC073842.1	0.415014	0.0131739	0.0696906	null
AC073842.2	-0.0485099	0.781988	0.889285	null
AC073869.3	0.0683933	0.696253	0.838042	null
AC073878.1	0.659678	1.62831e-05	0.000606042	null
AC073896.2	0.144402	0.407888	0.630142	null
AC073896.3	0.0090251	0.958963	0.981804	null
AC073911.1	-0.202078	0.244364	0.473563	null
AC073912.1	-0.482984	0.00329445	0.0259975	null
AC073912.2	-0.389066	0.0208876	0.0960962	null
AC073941.1	-0.484112	0.00321177	0.0255195	null
AC073957.3	-0.445191	0.00736464	0.0461279	null
AC074011.1	-0.422487	0.0114607	0.0635087	null
AC074032.1	0.239588	0.165676	0.371935	null
AC074044.1	-0.0286265	0.87033	0.938115	null
AC074050.3	0.142709	0.413462	0.634595	null
AC074117.1	0.0241139	0.890637	0.949083	null
AC074124.1	-0.14976	0.39052	0.615102	null
AC074131.1	-0.0754442	0.666658	0.818784	null
AC074138.1	-0.349159	0.0397982	0.148503	null
AC074183.1	0.311599	0.0684302	0.212242	null
AC074237.1	0.176271	0.311097	0.542638	null
AC074286.1	0.191783	0.26973	0.500637	null
AC074327.1	0.173733	0.318227	0.549651	null
AC074351.1	-0.0179092	0.918668	0.962761	null
AC074386.1	0.241844	0.161607	0.366441	null
AC076966.1	0.0552787	0.75246	0.871621	null
AC078777.1	-0.5157	0.00152076	0.0146412	null
AC078778.1	0.0853393	0.625954	0.79203	null
AC078785.1	0.404155	0.0160441	0.0799542	null
AC078788.1	0.0867256	0.620334	0.788849	null
AC078795.1	0.0552787	0.75246	0.871621	null
AC078842.1	0.466447	0.00473632	0.0337877	null
AC078845.1	0.373978	0.0268886	0.114235	null
AC078846.1	-0.266664	0.121502	0.30711	null
AC078864.2	0.203996	0.239821	0.468361	null
AC078881.1	-0.467331	0.00464736	0.0332722	null
AC078883.1	-0.262856	0.127117	0.31627	null
AC078906.1	0.220833	0.202371	0.42219	null
AC078923.1	0.09011	0.606702	0.780158	null
AC078929.1	-0.143072	0.412264	0.633608	null
AC078960.1	-0.201796	0.245037	0.474406	null
AC078980.1	-0.389207	0.0208373	0.0960057	null
AC079035.1	0.404719	0.0158831	0.0794044	null
AC079061.1	0.166682	0.338562	0.569168	null
AC079089.1	-0.0466767	0.79004	0.894173	null
AC079098.1	-0.152581	0.381554	0.607042	null
AC079117.1	-0.5934	0.000171847	0.00295006	null
AC079154.1	-0.468741	0.00450844	0.0326077	null
AC079174.2	0.0454075	0.795626	0.8967	null
AC079193.2	0.481433	0.00341115	0.0266593	null
AC079296.1	0.152581	0.381554	0.607042	null
AC079298.3	-0.539673	0.000820488	0.0092287	null
AC079305.3	-0.0239729	0.891272	0.949161	null
AC079313.2	0.201655	0.245374	0.474765	null
AC079315.1	0.212654	0.22002	0.444665	null
AC079322.1	0.270612	0.115877	0.298362	null
AC079336.5	-0.590862	0.000186178	0.00312033	null
AC079340.1	-0.462536	0.00514771	0.0357907	null
AC079340.2	-0.387797	0.0213452	0.0974649	null
AC079341.1	-0.157657	0.365723	0.594629	null
AC079341.2	0.346966	0.0411461	0.151947	null
AC079354.1	-0.566607	0.000387471	0.00525627	null
AC079362.1	-0.433628	0.00925877	0.0545914	null
AC079380.1	-0.267792	0.119874	0.304436	null
AC079384.1	0.23705	0.170341	0.378186	null
AC079385.1	-0.62386	6.2212e-05	0.00148563	null
AC079447.1	0.580709	0.000254812	0.00391724	null
AC079466.2	-0.335433	0.0488536	0.169672	null
AC079584.1	-0.262574	0.12754	0.317	null
AC079594.2	-0.0833412	0.634091	0.79737	null
AC079610.1	0.118031	0.499492	0.704216	null
AC079610.3	0.203206	0.241685	0.470576	null
AC079630.1	0.0633167	0.717841	0.851359	null
AC079760.1	-0.667998	1.16244e-05	0.000489118	null
AC079760.2	-0.419808	0.0120518	0.0655417	null
AC079779.3	0.237332	0.169818	0.377484	null
AC079790.1	0.111686	0.522987	0.723384	null
AC079801.1	-0.0279214	0.873498	0.940327	null
AC079807.1	-0.273432	0.11198	0.291963	null
AC079834.2	0.25228	0.143721	0.339841	null
AC079896.1	0.08098	0.643761	0.804365	null
AC079907.1	0.443217	0.00766232	0.0474769	null
AC079917.1	-0.0301777	0.863368	0.934516	null
AC079922.2	-0.192347	0.268297	0.499161	null
AC079942.1	-0.347748	0.0406608	0.15067	null
AC079943.2	0.295431	0.0848859	0.243378	null
AC079949.2	-0.236909	0.170603	0.378576	null
AC079950.1	-0.358889	0.0342419	0.13467	null
AC080011.1	0.449704	0.00672113	0.0432338	null
AC080013.1	0.0895459	0.608965	0.780915	null
AC080013.4	-0.0138197	0.937197	0.971314	null
AC080013.6	-0.357504	0.0349919	0.136493	null
AC080129.1	-0.207295	0.232138	0.459622	null
AC080162.1	0.0703676	0.68792	0.832859	null
AC082651.1	0.150687	0.387559	0.612374	null
AC082651.4	0.301354	0.0785367	0.230695	null
AC083795.2	0.156963	0.367864	0.595867	null
AC083798.2	0.256792	0.136453	0.329115	null
AC083800.1	-0.459152	0.00552823	0.0375085	null
AC083805.1	0.0628937	0.71965	0.852674	null
AC083805.2	0.040613	0.816818	0.908672	null
AC083806.2	-0.0847513	0.628344	0.793694	null
AC083841.2	0.0311648	0.858943	0.931612	null
AC083843.3	0.334634	0.0494277	0.171123	null
AC083864.2	-0.118877	0.4964	0.701753	null
AC083906.3	-0.00662781	0.969858	0.987195	null
AC083949.1	0.152581	0.381554	0.607042	null
AC083973.1	0.259613	0.13205	0.32272	null
AC084024.3	0.177964	0.3064	0.538127	null
AC084033.3	0.216038	0.212594	0.435436	null
AC084116.2	0.251575	0.144882	0.34148	null
AC084200.1	0.278086	0.105767	0.281625	null
AC084337.2	-0.219705	0.204745	0.425564	null
AC084346.1	0.230281	0.183238	0.39752	null
AC084357.2	-0.0634577	0.717238	0.851012	null
AC084365.1	-0.445957	0.00725182	0.0456299	null
AC084782.2	0.213641	0.217836	0.442044	null
AC084816.1	-0.420795	0.0118311	0.0646946	null
AC084824.5	0.290777	0.0901466	0.253749	null
AC084866.1	0.658268	1.72227e-05	0.000632424	null
AC084880.2	0.0730469	0.676668	0.825896	null
AC087164.1	-0.45605	0.00589805	0.0392761	null
AC087203.3	-0.135235	0.43859	0.656343	null
AC087222.1	0.0201655	0.908462	0.957973	null
AC087235.1	-0.374542	0.0266412	0.11358	null
AC087239.1	-0.186477	0.283455	0.514475	null
AC087257.1	-0.26624	0.122117	0.308166	null
AC087258.1	-0.442935	0.00770567	0.0476244	null
AC087269.1	0.136223	0.435224	0.653716	null
AC087276.2	0.268638	0.118665	0.302484	null
AC087280.2	0.557864	0.000497789	0.00639281	null
AC087289.3	-0.0707906	0.686139	0.831989	null
AC087294.1	0.0765723	0.661967	0.81604	null
AC087321.1	0.0968736	0.579851	0.762217	null
AC087341.1	0.0173695	0.921111	0.964008	null
AC087354.1	-0.0761246	0.663828	0.817231	null
AC087386.1	0.165836	0.341054	0.571387	null
AC087457.1	-0.600451	0.000137079	0.00253163	null
AC087463.1	-0.239024	0.166705	0.373289	null
AC087463.4	-0.293457	0.087088	0.247909	null
AC087473.1	0.0344082	0.844433	0.924289	null
AC087477.2	0.200526	0.24808	0.477683	null
AC087482.1	-0.279355	0.104118	0.27893	null
AC087500.1	0.0251011	0.886188	0.946597	null
AC087500.2	-0.0870076	0.619193	0.787992	null
AC087516.2	-0.15244	0.382	0.607486	null
AC087521.2	0.207295	0.232138	0.459622	null
AC087564.1	0.0951866	0.586498	0.766725	null
AC087612.1	-0.0888408	0.611799	0.783129	null
AC087620.1	0.432601	0.00944548	0.0553498	null
AC087623.3	-0.329698	0.0530946	0.180009	null
AC087623.4	-0.661979	1.48496e-05	0.000572113	null
AC087627.1	-0.740481	3.6728e-07	5.0322e-05	null
AC087632.1	0.247203	0.152232	0.352587	null
AC087636.1	-0.186566	0.283222	0.5141	null
AC087645.2	0.503572	0.00204346	0.0182844	null
AC087664.1	0.0308144	0.860513	0.932669	null
AC087664.2	-0.2135	0.218147	0.442511	null
AC087672.2	-0.313763	0.0664323	0.208017	null
AC087741.1	-0.442653	0.00774924	0.0477456	null
AC087762.1	-0.171195	0.325458	0.557049	null
AC087857.1	-0.0930713	0.59488	0.772752	null
AC087863.1	0.359594	0.0338652	0.133789	null
AC087894.2	-0.501598	0.00214197	0.0189188	null
AC087897.2	-0.0469587	0.788799	0.893416	null
AC089987.2	0.0090251	0.958963	0.981804	null
AC089998.4	0.634013	4.32803e-05	0.00115005	null
AC090001.1	-0.0593682	0.734783	0.860879	null
AC090004.1	0.040754	0.816193	0.908484	null
AC090061.1	-0.0173451	0.921221	0.964008	null
AC090092.1	0.44646	0.00717854	0.0452207	null
AC090099.4	0.160901	0.355816	0.585865	null
AC090114.2	-0.0764313	0.662553	0.816303	null
AC090115.1	-0.320673	0.0603579	0.195503	null
AC090124.1	0.00860205	0.960885	0.982945	null
AC090125.1	-0.221115	0.201781	0.421721	null
AC090136.3	0.0527441	0.763479	0.878093	null
AC090138.1	0.0558467	0.749997	0.870766	null
AC090150.1	0.196719	0.257361	0.487419	null
AC090152.1	0.108583	0.534667	0.731099	null
AC090159.1	-0.269721	0.117129	0.300281	null
AC090186.1	0.116903	0.503629	0.708137	null
AC090192.2	0.0912381	0.602187	0.77704	null
AC090193.1	-0.282457	0.100171	0.272079	null
AC090198.1	0.209552	0.226982	0.453633	null
AC090200.1	-0.388925	0.0209381	0.0962676	null
AC090204.1	-0.265253	0.12356	0.310485	null
AC090229.1	-0.0131146	0.940396	0.972836	null
AC090241.3	-0.0688164	0.694464	0.836854	null
AC090282.1	-0.353107	0.0374615	0.143097	null
AC090360.1	-0.546442	0.000683524	0.00807774	null
AC090371.2	0.190514	0.272973	0.503882	null
AC090376.1	-0.310661	0.0693112	0.213915	null
AC090386.1	-0.264266	0.125015	0.312745	null
AC090398.1	-0.0465357	0.79066	0.89446	null
AC090403.1	0.212513	0.220333	0.444847	null
AC090415.2	0.327534	0.0547696	0.183279	null
AC090458.1	-0.0155119	0.929525	0.967526	null
AC090502.1	-0.570979	0.00034095	0.00475465	null
AC090515.2	-0.129454	0.458589	0.672499	null
AC090515.4	-0.123108	0.481088	0.690572	null
AC090517.4	-0.370875	0.0282834	0.118507	null
AC090518.1	0.193617	0.265091	0.495552	null
AC090519.2	0.180784	0.298672	0.531065	null
AC090527.2	-0.16499	0.343558	0.573652	null
AC090531.1	-0.670819	1.03447e-05	0.000452646	null
AC090559.1	-0.032857	0.851366	0.927709	null
AC090568.2	-0.64741	2.62766e-05	0.000825267	null
AC090572.2	0.109006	0.533067	0.730049	null
AC090592.1	0.330544	0.0524511	0.178767	null
AC090607.1	0.237278	0.169918	0.377668	null
AC090607.3	-0.128608	0.461556	0.674774	null
AC090617.4	-0.27174	0.114306	0.296091	null
AC090617.5	0.112391	0.52035	0.721056	null
AC090618.1	0.444627	0.00744866	0.046508	null
AC090630.1	-0.709598	1.81594e-06	0.000138226	null
AC090679.1	0.0500611	0.775193	0.885001	null
AC090709.1	-0.101532	0.561671	0.749783	null
AC090739.1	0.247203	0.152232	0.352587	null
AC090771.2	0.168939	0.33197	0.562878	null
AC090772.1	-0.0389207	0.82433	0.913505	null
AC090772.2	0.250253	0.147077	0.344985	null
AC090772.3	0.242691	0.1601	0.364078	null
AC090774.3	-0.52825	0.00110717	0.011514	null
AC090791.1	-0.184027	0.28994	0.521545	null
AC090796.1	0.217731	0.208946	0.430823	null
AC090809.1	0.166118	0.340222	0.570647	null
AC090825.1	0.0511892	0.770262	0.881851	null
AC090833.1	0.108865	0.5336	0.730141	null
AC090844.2	0.253549	0.141649	0.33672	null
AC090907.2	0.0435743	0.803713	0.901043	null
AC090912.1	0.143838	0.409741	0.631892	null
AC090921.1	0.343941	0.0430654	0.155969	null
AC090922.1	-0.0809439	0.64391	0.804365	null
AC090948.1	0.0695215	0.691487	0.835102	null
AC090948.2	-0.281047	0.101951	0.275344	null
AC090948.3	0.226192	0.191356	0.408422	null
AC090952.2	0.0864496	0.621451	0.789522	null
AC090987.1	0.227179	0.189374	0.405494	null
AC090993.1	-0.0750211	0.66842	0.820168	null
AC091013.1	-0.473287	0.00408473	0.0302636	null
AC091045.1	-0.0224217	0.89827	0.952771	null
AC091057.2	0.505124	0.00196887	0.0177473	null
AC091057.6	-0.106186	0.543778	0.737758	null
AC091059.1	-0.140312	0.421432	0.641928	null
AC091078.1	0.253267	0.142108	0.337298	null
AC091096.2	0.169503	0.330334	0.561407	null
AC091100.1	0.300436	0.0794955	0.232795	null
AC091114.1	0.157516	0.366157	0.59485	null
AC091132.1	0.315173	0.0651552	0.205841	null
AC091132.5	0.0699445	0.689702	0.83382	null
AC091138.1	-0.635	4.17513e-05	0.00112718	null
AC091152.2	0.0157939	0.928247	0.967068	null
AC091167.6	-0.353248	0.0373801	0.142885	null
AC091167.7	0.197565	0.255279	0.485447	null
AC091180.2	-0.313763	0.0664323	0.208017	null
AC091180.5	0.226051	0.19164	0.40879	null
AC091198.1	-0.475228	0.00391458	0.0293286	null
AC091212.1	0.632744	4.53205e-05	0.001187	null
AC091271.1	0.118674	0.497142	0.702484	null
AC091534.1	-0.346197	0.041627	0.153009	null
AC091544.5	-0.306994	0.0728384	0.220853	null
AC091551.1	-0.346761	0.0412735	0.152092	null
AC091563.1	0.320532	0.0604773	0.195716	null
AC091588.2	-0.197847	0.254588	0.484805	null
AC091685.1	-0.103084	0.555676	0.74628	null
AC091691.2	0.117467	0.501558	0.706176	null
AC091729.3	-0.474805	0.00395113	0.0295117	null
AC091806.1	0.143273	0.411599	0.633376	null
AC091808.1	-0.140816	0.419751	0.640481	null
AC091819.1	0.472831	0.00412564	0.0304725	null
AC091819.2	0.565338	0.000401996	0.00539323	null
AC091820.1	0.670255	1.05899e-05	0.000461533	null
AC091826.2	-0.0947636	0.58817	0.768041	null
AC091885.2	-0.298251	0.0818148	0.237241	null
AC091887.1	-0.23987	0.165163	0.371241	null
AC091939.1	-0.199962	0.249441	0.479292	null
AC091946.1	0.733148	5.47424e-07	6.21794e-05	null
AC091948.1	-0.350851	0.0387827	0.14651	null
AC091959.3	0.179092	0.303294	0.535417	null
AC091979.1	-0.242127	0.161103	0.365753	null
AC092017.3	0.361286	0.0329748	0.131551	null
AC092040.1	-0.114506	0.512478	0.715212	null
AC092042.3	0.170208	0.328297	0.559506	null
AC092053.3	-0.259613	0.13205	0.32272	null
AC092073.1	0.0252421	0.885553	0.946288	null
AC092078.2	-0.283163	0.0992901	0.270726	null
AC092100.1	0.207718	0.231165	0.45869	null
AC092111.1	-0.222525	0.198846	0.418019	null
AC092111.2	-0.0138197	0.937197	0.971314	null
AC092111.3	-0.248049	0.150789	0.350503	null
AC092115.3	0.143414	0.411134	0.63315	null
AC092119.2	0.00662781	0.969858	0.987195	null
AC092123.1	-0.177118	0.308743	0.540165	null
AC092127.1	-0.25369	0.14142	0.336541	null
AC092127.2	-0.281893	0.10088	0.273362	null
AC092131.1	-0.0864435	0.621476	0.789522	null
AC092138.2	0.175989	0.311884	0.543492	null
AC092140.2	0.0334939	0.848518	0.926309	null
AC092142.1	0.465921	0.00478997	0.0340706	null
AC092155.1	-0.16908	0.331561	0.562488	null
AC092159.2	-0.098289	0.5743	0.758284	null
AC092162.2	-0.145671	0.403735	0.626553	null
AC092164.1	0.0475228	0.786321	0.892083	null
AC092167.1	0.351556	0.0383658	0.145562	null
AC092168.1	-0.397877	0.0179307	0.086258	null
AC092171.1	0.514713	0.00155841	0.014912	null
AC092171.2	-0.0714957	0.683174	0.830277	null
AC092171.3	-0.179656	0.301749	0.534065	null
AC092171.4	-0.356375	0.0356126	0.138157	null
AC092171.5	0.360158	0.0335663	0.132991	null
AC092279.1	0.187412	0.281005	0.511729	null
AC092287.1	-0.0647269	0.711822	0.84789	null
AC092295.1	-0.008179	0.962807	0.983764	null
AC092301.1	0.106828	0.54133	0.735987	null
AC092329.3	-0.00141017	0.993585	0.996677	null
AC092335.1	0.0662781	0.705221	0.843096	null
AC092343.1	-0.213868	0.217337	0.441521	null
AC092364.1	0.174861	0.315046	0.546568	null
AC092368.3	-0.145107	0.405578	0.628211	null
AC092375.2	0.0621886	0.722668	0.85408	null
AC092376.1	0.234794	0.174566	0.38395	null
AC092378.1	-0.617655	7.7177e-05	0.0017159	null
AC092422.1	0.119442	0.494344	0.700065	null
AC092435.1	0.47127	0.00426823	0.0312832	null
AC092436.2	0.336608	0.0480189	0.167729	null
AC092436.4	0.413885	0.0134503	0.0708113	null
AC092440.1	-0.207154	0.232463	0.459933	null
AC092490.2	0.305161	0.0746538	0.223666	null
AC092535.1	-0.348312	0.0403139	0.149943	null
AC092535.3	-0.312071	0.0679907	0.211238	null
AC092546.1	0.114788	0.511433	0.714163	null
AC092574.2	-0.340698	0.045203	0.161181	null
AC092590.1	0.267228	0.120686	0.305753	null
AC092611.1	-0.225769	0.19221	0.409567	null
AC092611.2	-0.169785	0.329518	0.560716	null
AC092614.1	0.419062	0.0122209	0.0662316	null
AC092620.1	0.233524	0.176974	0.38808	null
AC092620.3	-0.258767	0.13336	0.324834	null
AC092634.3	-0.33139	0.0518137	0.177423	null
AC092634.5	0.241985	0.161355	0.366097	null
AC092637.1	0.130582	0.454649	0.669768	null
AC092647.5	0.223653	0.19652	0.41524	null
AC092650.1	0.136787	0.433307	0.652446	null
AC092653.1	-0.310238	0.0697112	0.214787	null
AC092666.1	0.428692	0.0101853	0.0585427	null
AC092674.1	0.611168	9.62186e-05	0.00197316	null
AC092681.2	0.765441	8.49812e-08	2.23733e-05	null
AC092681.3	-0.0190373	0.913563	0.960764	null
AC092683.1	-0.0544326	0.756133	0.873245	null
AC092683.2	0.164567	0.344814	0.574874	null
AC092687.1	-0.63077	4.86672e-05	0.00125074	null
AC092687.2	0.074034	0.672539	0.82301	null
AC092691.1	-0.722431	9.58996e-07	8.98423e-05	null
AC092691.3	-0.601861	0.000130936	0.00246808	null
AC092718.3	0.193476	0.265446	0.495835	null
AC092718.8	0.113378	0.516669	0.717998	null
AC092720.1	-0.307841	0.0720123	0.219349	null
AC092745.1	-0.0358184	0.838139	0.920803	null
AC092747.1	-0.244806	0.156376	0.358436	null
AC092747.4	0.222384	0.199138	0.418473	null
AC092794.1	-0.0090251	0.958963	0.981804	null
AC092801.1	-0.0860205	0.62319	0.790417	null
AC092802.1	-0.146235	0.401897	0.624895	null
AC092802.2	0.0253831	0.884918	0.946116	null
AC092807.3	0.0236909	0.892544	0.949915	null
AC092809.4	0.194322	0.263321	0.49397	null
AC092810.3	-0.486086	0.0030714	0.0247087	null
AC092813.1	0.416283	0.0128686	0.0688398	null
AC092834.1	-0.179988	0.30084	0.533347	null
AC092835.1	-0.0279214	0.873498	0.940327	null
AC092839.2	0.189809	0.274785	0.505907	null
AC092902.3	-0.528955	0.00108721	0.0113929	null
AC092903.2	-0.178669	0.304457	0.536562	null
AC092910.3	-0.255664	0.138244	0.332083	null
AC092920.1	-0.551377	0.000596835	0.00730124	null
AC092957.1	-0.147081	0.39915	0.623009	null
AC092958.1	0.090533	0.605007	0.779121	null
AC092966.1	0.135941	0.436184	0.654396	null
AC092979.1	0.382721	0.0232595	0.103217	null
AC093001.1	0.394425	0.0190445	0.0899967	null
AC093110.1	-0.192488	0.26794	0.498919	null
AC093151.3	0.267087	0.12089	0.306022	null
AC093152.1	-0.184027	0.28994	0.521545	null
AC093155.3	0.200808	0.247402	0.476879	null
AC093157.1	-0.032716	0.851997	0.928027	null
AC093206.1	0.356209	0.0357047	0.138314	null
AC093227.1	0.0624706	0.721461	0.853481	null
AC093227.2	0.0108583	0.950637	0.9778	null
AC093248.1	-0.00380746	0.982681	0.991638	null
AC093249.2	0.0923663	0.597686	0.774103	null
AC093249.6	0.0719943	0.68108	0.829359	null
AC093274.1	0.122262	0.484131	0.692401	null
AC093277.1	-0.0867499	0.620236	0.788815	null
[truncated: 20,697 more rows]
