# Supplementary material for: Single-cell multiomic human brain atlas reveals regulatory drivers of cortical regionality
Source: Nat Commun. 2026 Feb 21;17:3051. doi: 10.1038/s41467-026-69368-2 (PMC13039890; doi:10.1038/s41467-026-69368-2)
Supplement: Supplementary file 16 — Source data [file 41467_2026_69368_MOESM16_ESM.zip › Source Data Final/Fig3g.xlsx]

## Sheet: 3g
L2/3 IT
	A24	A9	FI	M1C	S1C	MTG	A1C	AnG	V1C
A24	1	0.947091	0.959246	0.93023	0.914586	0.932647	0.920991	0.932866	0.833793
A9	0.947091	1	0.970412	0.957496	0.951199	0.965477	0.952634	0.972881	0.892131
FI	0.959246	0.970412	1	0.952683	0.94231	0.96892	0.957399	0.970734	0.878361
M1C	0.93023	0.957496	0.952683	1	0.975743	0.948758	0.953156	0.963741	0.908775
S1C	0.914586	0.951199	0.94231	0.975743	1	0.941984	0.954567	0.96051	0.93037
MTG	0.932647	0.965477	0.96892	0.948758	0.941984	1	0.961018	0.980831	0.903505
A1C	0.920991	0.952634	0.957399	0.953156	0.954567	0.961018	1	0.969135	0.936763
AnG	0.932866	0.972881	0.970734	0.963741	0.96051	0.980831	0.969135	1	0.919209
V1C	0.833793	0.892131	0.878361	0.908775	0.93037	0.903505	0.936763	0.919209	1
L4IT
	A24	A9	FI	M1C	S1C	MTG	A1C	AnG	V1C
A24	1	0.783043	0.795341	0.778586	0.773903	0.759928	0.776437	0.770835	0.706976
A9	0.783043	1	0.900998	0.881925	0.878828	0.889541	0.874723	0.908907	0.839499
FI	0.795341	0.900998	1	0.894567	0.892263	0.921882	0.897005	0.930189	0.84805
M1C	0.778586	0.881925	0.894567	1	0.9047	0.881558	0.882197	0.906805	0.860686
S1C	0.773903	0.878828	0.892263	0.9047	1	0.877645	0.879658	0.90517	0.864914
MTG	0.759928	0.889541	0.921882	0.881558	0.877645	1	0.881257	0.939301	0.872173
A1C	0.776437	0.874723	0.897005	0.882197	0.879658	0.881257	1	0.897809	0.8563
AnG	0.770835	0.908907	0.930189	0.906805	0.90517	0.939301	0.897809	1	0.904824
V1C	0.706976	0.839499	0.84805	0.860686	0.864914	0.872173	0.8563	0.904824	1
PVALB
	A24	A9	FI	M1C	S1C	MTG	A1C	AnG	V1C
A24	1	0.848233	0.879676	0.85522	0.855837	0.84336	0.848818	0.871981	0.814263
A9	0.848233	1	0.906722	0.897589	0.901047	0.877335	0.883538	0.914117	0.866142
FI	0.879676	0.906722	1	0.917367	0.923206	0.901337	0.908581	0.936143	0.879101
M1C	0.85522	0.897589	0.917367	1	0.929691	0.892376	0.902394	0.934808	0.898804
S1C	0.855837	0.901047	0.923206	0.929691	1	0.894492	0.90597	0.937454	0.905105
MTG	0.84336	0.877335	0.901337	0.892376	0.894492	1	0.877739	0.908819	0.859102
A1C	0.848818	0.883538	0.908581	0.902394	0.90597	0.877739	1	0.915242	0.873603
AnG	0.871981	0.914117	0.936143	0.934808	0.937454	0.908819	0.915242	1	0.902673
V1C	0.814263	0.866142	0.879101	0.898804	0.905105	0.859102	0.873603	0.902673	1
Astrocytes
	A24	A9	FI	M1C	S1C	MTG	A1C	AnG	V1C
A24	1	0.917948	0.933146	0.915363	0.916901	0.916874	0.924273	0.93895	0.906129
A9	0.917948	1	0.935958	0.910833	0.918968	0.922993	0.92483	0.947014	0.914153
FI	0.933146	0.935958	1	0.93033	0.935443	0.936424	0.943171	0.959979	0.92602
M1C	0.915363	0.910833	0.93033	1	0.925676	0.912954	0.927719	0.93383	0.905483
S1C	0.916901	0.918968	0.935443	0.925676	1	0.918287	0.93014	0.941918	0.913137
MTG	0.916874	0.922993	0.936424	0.912954	0.918287	1	0.927928	0.948932	0.915802
A1C	0.924273	0.92483	0.943171	0.927719	0.93014	0.927928	1	0.949008	0.918131
AnG	0.93895	0.947014	0.959979	0.93383	0.941918	0.948932	0.949008	1	0.941271
V1C	0.906129	0.914153	0.92602	0.905483	0.913137	0.915802	0.918131	0.941271	1
Oligodendrocytes
	A24	A9	FI	M1C	S1C	MTG	A1C	AnG	V1C
A24	1	0.972923	0.976976	0.971102	0.97556	0.971163	0.97388	0.976482	0.966179
A9	0.972923	1	0.982211	0.976034	0.981889	0.977426	0.979011	0.983543	0.972551
FI	0.976976	0.982211	1	0.981216	0.987807	0.981854	0.984558	0.989187	0.97739
M1C	0.971102	0.976034	0.981216	1	0.985465	0.975341	0.982471	0.983015	0.976404
S1C	0.97556	0.981889	0.987807	0.985465	1	0.979965	0.984292	0.98949	0.979836
MTG	0.971163	0.977426	0.981854	0.975341	0.979965	1	0.980171	0.982988	0.971981
A1C	0.97388	0.979011	0.984558	0.982471	0.984292	0.980171	1	0.985035	0.975866
AnG	0.976482	0.983543	0.989187	0.983015	0.98949	0.982988	0.985035	1	0.979358
V1C	0.966179	0.972551	0.97739	0.976404	0.979836	0.971981	0.975866	0.979358	1
