# Supplementary material for: Single-cell multiomic human brain atlas reveals regulatory drivers of cortical regionality
Source: Nat Commun. 2026 Feb 21;17:3051. doi: 10.1038/s41467-026-69368-2 (PMC13039890; doi:10.1038/s41467-026-69368-2)
Supplement: Supplementary file 16 — Source data [file 41467_2026_69368_MOESM16_ESM.zip › Source Data Final/FigS12c.xlsx]

## Sheet: FigureS12c_top
index	count	group
0	349	L2_3_IT
1	96	PVALB
2	44	L5_IT
3	48	SST
4	35	L6_IT
5	43	L6_CT
6	52	VIP
7	32	L6_IT_Car3
8	35	LAMP5_LHX6
9	23	LAMP5
10	24	L5_ET
11	8	L4_IT
12	17	L5_6_NP
13	13	L6B
14	22	Astro
15	11	Chandelier
16	9	SNCG
17	11	OPC
18	2	PAX6
19	3	Oligo
20	73	L2_3_IT,L5_IT
21	56	L2_3_IT,L6_IT
22	41	PVALB,SST
23	39	L2_3_IT,PVALB
24	32	L5_IT,L6_IT
25	28	L2_3_IT,L6_IT_Car3
26	27	L2_3_IT,L6_CT
27	27	L2_3_IT,SST
28	27	PVALB,L5_IT
29	24	L2_3_IT,L5_IT,L6_IT
30	23	L2_3_IT,L4_IT
31	19	L2_3_IT,PVALB,L5_IT
32	19	L2_3_IT,L5_ET
33	18	L5_IT,SST
34	18	PVALB,VIP
35	17	L5_IT,L6_CT
36	17	LAMP5_LHX6,LAMP5
37	16	L2_3_IT,PVALB,SST
38	15	L6_IT,L6_IT_Car3
39	15	PVALB,L6_CT

## Sheet: FigureS12c_right
celltype	count
L2_3_IT	537
PVALB	196
L5_IT	148
SST	124
L6_IT	113
L6_CT	97
VIP	93
L6_IT_Car3	75
LAMP5_LHX6	72
LAMP5	57
L5_ET	57
L4_IT	39
L5_6_NP	34
L6B	33
Astro	28
Chandelier	28
SNCG	17
OPC	15
PAX6	9
Oligo	3
