# Supplementary material for: Single-cell multiomic human brain atlas reveals regulatory drivers of cortical regionality
Source: Nat Commun. 2026 Feb 21;17:3051. doi: 10.1038/s41467-026-69368-2 (PMC13039890; doi:10.1038/s41467-026-69368-2)
Supplement: Supplementary file 16 — Source data [file 41467_2026_69368_MOESM16_ESM.zip › Source Data Final/Fig1g.xlsx]

## Sheet: Figure1g_L23IT
	A24	A9	FI	M1C	S1C	MTG	A1C	AnG	V1C
AL590079.1	1.8337	0.762571	-0.421971	0.884018	0.653353	-0.795043	-0.867329	-0.720149	-1.32915
NPFFR2	2.7331	-0.557907	-0.173192	-0.341848	0.0458389	-0.543165	0.0772449	-0.615397	-0.62468
CFAP58	2.39628	-0.241478	0.898124	-0.631984	-0.782203	0.0162794	-0.155493	-0.40847	-1.09105
ST8SIA2	2.69369	0.0514275	0.143393	-0.266776	-0.138943	-0.463513	-0.479235	-0.7691	-0.77094
AC004805.1	2.50723	0.147498	0.0658689	-0.338695	-0.802493	-0.305055	-0.504774	-1.18636	0.416793
C1QTNF9B	2.45473	0.217894	0.765892	-0.477361	-0.669507	-0.529861	-0.139133	-0.657229	-0.965428
HTR7	2.74437	-0.689472	-0.184192	-0.253764	-0.340925	-0.481233	0.191066	-0.603597	-0.382249
AL583836.1	1.95011	0.707833	0.942356	-0.984465	-1.11815	0.290718	-0.399675	-0.258456	-1.13027
LINC01146	1.61356	1.3191	1.2095	-0.707814	-0.849773	-0.263802	-0.575911	-0.719358	-1.0255
SRGAP1	2.52949	-0.74653	0.344998	0.0834085	-0.195846	-0.419205	0.206383	-1.03708	-0.765632
GSG1L2	2.65296	0.30883	0.195579	-0.453095	-0.580884	-0.253275	-0.447331	-0.644272	-0.778518
AC104257.1	2.47656	0.403862	0.626216	-0.745194	-0.736054	-0.441534	-0.586751	-0.796851	-0.200255
PRLR	2.74174	-0.590144	-0.435861	-0.275207	-0.338496	-0.00755823	0.0190745	-0.298039	-0.81551
GPR65	1.73197	1.34874	1.09544	-0.680151	-0.783231	-0.493435	-0.638313	-0.743635	-0.837388
AC109779.1	1.71009	1.0365	0.840173	-0.183937	-0.485896	-0.0330216	-0.58674	-0.426918	-1.87025
AC015712.1	2.54754	0.329352	-0.0178809	-0.511776	-0.665129	0.0715319	-0.533905	-0.0341389	-1.18559
AL157955.2	1.68931	1.36238	1.14079	-0.688552	-0.75957	-0.548848	-0.598577	-0.759275	-0.837658
AL391704.2	2.52359	0.12908	-0.0346039	0.237448	-0.490948	-0.658715	-0.554072	0.0993959	-1.25118
AC116345.1	2.19102	0.262278	0.768295	-0.356111	-0.321936	0.0658125	-0.226387	-0.735957	-1.64702
KLHDC8A	2.28193	0.212012	1.00131	-0.72614	-0.836975	-0.332682	0.0631788	-0.729954	-0.932684
GRP	2.09947	0.344958	1.03857	-0.771669	-1.10455	-0.00206405	-0.00567948	-0.41182	-1.18721
AC068633.1	2.34132	0.234968	0.949109	-0.645306	-0.737907	-0.203157	-0.280042	-0.599852	-1.05913
LINC02346	1.69922	0.00943449	1.33716	-0.774634	-0.992444	0.264648	0.414759	-0.440373	-1.51776
EFEMP1	2.61178	-1.23786	-0.348538	-0.422086	-0.160147	-0.427221	0.290513	-0.213137	-0.0933024
PDYN	2.53265	-0.0769072	0.444375	0.281859	-1.00094	-0.812302	-0.358374	-0.538941	-0.471421
OSR1	2.55868	0.382184	0.411691	-0.11135	-0.547577	-0.630237	-0.62309	-0.683377	-0.756922
SYNPR	1.86644	0.849922	1.17739	-0.782997	-1.12673	-0.378532	0.0182148	-0.633873	-0.989832
AC008127.1	2.0986	-0.089489	1.19144	-0.537275	-0.605225	-0.12456	0.169744	-0.69297	-1.41027
AL391704.1	2.77751	0.0866338	-0.386461	-0.154131	-0.479861	-0.399949	-0.519123	-0.368304	-0.556313
MCOLN3	2.32706	-0.123433	0.0859762	0.144101	0.869221	-0.874862	-0.780294	-0.659513	-0.988257
AC004052.1	2.67044	-0.478146	0.42582	-0.749251	-0.523962	-0.0401541	-0.248662	-0.498187	-0.557898
CYP2C18	2.07643	0.511261	1.1537	-0.795635	-0.903618	-0.0724028	-0.564337	-0.293321	-1.11208
POSTN	2.72703	-0.766519	-0.301397	-0.781383	-0.364364	-0.0972274	-0.163824	0.0654931	-0.31781
AC090877.2	2.74662	0.0291001	-0.0151488	-0.110948	-0.419517	-0.479469	-0.519713	-0.547877	-0.683046
SLN	2.80439	-0.514846	-0.0963097	-0.364163	-0.312056	-0.355979	-0.212308	-0.406431	-0.542297
AC010983.1	1.91885	0.797271	0.925115	-0.601259	-0.623753	-0.119997	-0.368173	-0.233516	-1.69454
CFAP52	1.54097	0.471489	0.687346	-0.225127	0.38102	-0.320347	0.387436	-0.68335	-2.23944
LINC01090	1.29241	1.04081	1.09301	-0.305148	-0.937834	0.411012	-0.747413	-0.0162053	-1.83064
RGS8	1.29388	-0.0443209	1.24343	-0.992492	-1.32965	0.476478	1.01107	-0.381791	-1.27661
C6orf118	2.36649	0.68165	0.345548	-0.125687	-0.639457	-0.349064	-0.442349	-0.479298	-1.35783
ADAMTS9-AS2	1.33627	0.455858	0.81385	0.189277	0.214895	-0.408501	0.189206	-0.354969	-2.43589
C1QTNF9	2.69072	-0.319859	0.336103	-0.504098	-0.410206	-0.354102	-0.0320834	-0.644781	-0.761699
MAPK15	2.04753	0.791341	0.907596	-0.457465	-0.943946	-0.137189	-0.325298	-0.516628	-1.36595
CNGB1	1.24011	0.560958	1.06257	-0.42341	-1.13284	0.527122	0.262638	-0.0460899	-2.05106
SIRPD	2.12334	0.235154	1.09461	-0.00534311	-0.477541	-0.813237	-0.383461	-0.326054	-1.44747
AC024909.1	1.74201	0.489088	0.661129	0.258109	0.341689	-0.547529	-0.452036	-0.381524	-2.11094
AC023886.1	2.75053	-0.196109	-0.440135	-0.827599	-0.359044	-0.495054	-0.325686	0.0724317	-0.179331
MS4A8	1.76268	0.633862	1.19376	-0.437884	-0.999972	0.043759	-0.137627	-0.423204	-1.63538
RIPOR2	1.24208	0.694187	1.14443	-0.185208	-0.788146	0.357042	-0.206385	-0.0587841	-2.19923
LINC02458	1.81669	0.445483	0.700622	0.310454	0.152662	-0.532609	-0.707142	-0.166451	-2.0197
ADAD2	2.62585	0.0601679	-0.624005	-0.0549211	0.366857	-0.820221	-0.290851	-0.532682	-0.730199
AC062021.1	2.03438	0.442623	0.976465	-0.433566	-0.588858	0.0657904	-0.729823	-0.148987	-1.61802
PCOLCE2	2.08525	-0.793692	0.520471	-1.00191	-0.701995	-0.25497	0.114575	-1.02684	1.05911
ACOT12	2.22988	-0.163303	1.01678	-0.75721	-0.829039	0.0429775	0.206307	-0.611413	-1.13499
TRPC5	1.84594	0.718799	0.757417	-0.366688	-0.47022	-0.306402	-0.0987831	-0.0705902	-2.00947
AP003121.1	1.44061	0.169069	0.769715	-0.730683	-1.15125	1.08417	-0.0692429	0.273475	-1.78587
AC092131.1	2.5119	-0.438335	0.671564	-0.803907	-0.493211	0.0277819	0.00793104	-0.574295	-0.909427
LINC01821	1.57662	0.533383	0.983941	-1.04934	-1.28101	0.54785	-0.0734166	0.23177	-1.46979
LINC02248	1.53102	0.128203	1.58756	-0.351994	-0.912146	-0.309367	0.553599	-0.738183	-1.48869
AC007563.2	1.66028	0.675574	0.862605	-0.19854	-1.00548	0.200363	-0.148632	-0.0647245	-1.98145
GPR160	1.75646	0.43807	0.79725	-0.501097	-0.971319	0.521639	0.234116	-0.438347	-1.83677
COL21A1	1.63785	-0.227388	0.672988	-1.23924	-0.967211	-0.497478	-0.454897	-0.536784	1.61216
SMIM36	1.97447	-0.0116268	0.377982	0.612177	0.741007	-0.842164	-0.317685	-1.18507	-1.34909
AL157955.1	1.46272	1.73518	0.95947	-0.532229	-0.755797	-0.71915	-0.613245	-0.760277	-0.776678
NTSR1	2.02807	0.543988	0.555052	0.22571	-0.491385	0.0737694	-0.390534	-0.72696	-1.81771
MIR4500HG	1.46449	0.438598	1.06152	-0.0551408	-0.134052	-0.077771	-0.0384716	-0.336626	-2.32255
AC113347.4	2.36029	-0.455001	-0.80999	0.310158	0.826671	-0.236161	-0.28533	-0.550375	-1.16027
LCORL	2.32186	0.398884	0.795142	-0.234816	-0.171969	-0.861579	-0.360599	-0.743094	-1.14383
ATP8B4	1.86517	0.727767	0.735961	-0.118426	-0.101371	-0.224376	-0.410324	-0.480405	-1.994
CPNE7	1.32625	0.785359	0.965759	-0.287156	-0.919038	0.6401	-0.349168	-0.107538	-2.05457
AMIGO2	1.5802	0.90018	1.17192	0.0363913	-0.921097	-0.051541	-0.48058	-0.510587	-1.72488
DNAH14	1.99843	0.988474	1.04353	-0.612697	-0.686826	-0.305198	-0.764449	-0.697096	-0.964169
PCED1B	1.22986	0.819566	0.912806	0.0192906	-0.526531	0.292417	-0.302082	-0.0960849	-2.34924
TRIP13	2.11441	0.196688	0.857468	-0.239984	-0.956073	-0.0625523	-0.0435616	-0.213439	-1.65296
RUNX1T1	1.85739	0.944969	0.744486	-0.31659	-0.717404	0.199699	-1.51943	-0.134116	-1.05898
AC097375.2	1.87999	0.439718	1.02185	-0.656343	-0.916471	0.319229	-0.138287	-0.290837	-1.65885
CHD3	1.7149	0.528246	0.610533	0.0244724	-1.54171	0.605871	-0.236159	-0.0942745	-1.61187
LINC02074	2.13162	0.299782	0.410251	-0.389145	-0.685891	0.389326	0.0328238	-0.377412	-1.81136
NKAIN2	1.39017	0.703191	0.777412	-0.215922	-0.300777	0.288975	-0.524534	0.211329	-2.32985
GRIN3A	1.69966	0.118643	0.788864	0.452914	0.703474	-1.3623	-0.0247708	-0.970915	-1.40556
HIVEP3	2.30631	0.0744452	0.940147	-0.323976	-1.08384	-0.427681	-0.239313	-1.1207	-0.125379
LINC01776	1.36607	0.205533	1.39852	-0.944475	-1.14838	0.286716	0.677886	-0.334838	-1.50702
ZBTB8B	2.02543	0.22382	0.816516	-0.51027	-1.1771	0.318276	0.1221	-0.291015	-1.52775
S100PBP	2.23943	-0.431494	0.570117	-0.986435	-0.782048	-0.420747	0.193485	-1.08601	0.703713
BTNL9	2.08288	0.98041	0.417822	-0.0242181	-0.567386	-0.194382	-0.38375	-0.739133	-1.57225
AL353811.1	2.74567	-0.154679	0.138561	-0.549043	-0.564838	-0.308988	-0.148535	-0.647916	-0.510235
AC233296.1	1.8802	0.70418	1.02739	-0.685897	-0.33719	-0.194241	-0.416852	-0.226451	-1.75114
AC136489.1	2.54908	-0.267964	0.0211344	-0.378942	-0.592454	0.373134	0.0349796	-0.493394	-1.24557
EYS	2.01747	0.429328	1.17081	-0.773795	-0.780529	0.0569043	-0.363354	-0.384338	-1.37249
AC048383.1	2.52743	0.0423838	0.743401	-0.539392	-0.531191	-0.439653	-0.23301	-0.737347	-0.832624
CACNG4	1.75423	0.0448194	0.993403	-0.263025	-0.967803	0.287291	0.436086	-0.419774	-1.86523
RERGL	1.64846	0.119453	1.15454	-1.1779	-1.33332	0.40452	0.205293	0.21166	-1.23271
AL353753.1	2.03645	0.075968	1.48261	-0.665357	-0.972049	-0.366931	-0.0958721	-0.760457	-0.734357
AC008164.1	1.9135	0.0596657	1.20057	-0.216988	-0.0780969	-0.378572	-0.208115	-0.429302	-1.86266
TTC23L	1.99061	0.317893	1.08927	-1.05631	-1.27816	0.164806	-0.352456	0.0446862	-0.920347
MYO16	1.83497	-0.177481	-0.0110749	-0.512668	-0.148566	-0.593248	-1.29731	-0.745551	1.65093
CDH13	1.56037	-0.113412	0.954564	0.598904	0.392438	-1.23331	0.366172	-0.886248	-1.6395
PCDH15	1.98288	-0.132368	1.1788	-0.523204	-0.57381	0.0581668	0.246995	-0.623461	-1.614
SLC7A11	2.06995	0.338001	0.348353	0.670805	0.406682	-0.860867	-0.997198	-0.690296	-1.28543
GABRA3	1.48611	0.657389	0.819287	0.253839	0.146552	-0.132889	-0.642102	-0.339399	-2.24879
DUSP9	1.59831	0.290853	0.758778	-0.1929	-0.933941	0.717986	-0.213721	0.0511298	-2.07649
LINC01902	1.62402	0.165256	1.10897	-0.398426	-0.866783	0.526657	-0.161594	-0.0254609	-1.97263
PPP3R2	2.16459	0.267118	0.38471	0.252563	0.503449	-1.28167	-0.29076	-0.840748	-1.15925
ATP2C2	1.75215	0.470108	-0.210389	0.110732	0.705663	0.147016	-0.852211	-0.0240263	-2.09905
TMEM26-AS1	1.42857	0.417799	1.25008	-0.338606	-0.381874	-0.0206585	0.288758	-0.490751	-2.15332
SYT10	1.5361	0.750879	0.971605	-0.590822	-0.971614	0.0675544	0.145042	0.0436789	-1.95242
AC078980.1	1.45016	0.722602	0.690757	-0.475843	-0.773466	0.586942	-0.453707	0.350195	-2.09764
CYP2C19	2.32663	0.593565	0.773658	-0.788487	-0.861479	-0.413035	-0.412365	-0.301761	-0.916723
DPYD	1.39747	0.541495	1.02703	-0.614348	-0.915672	0.459414	0.010111	0.155522	-2.06103
AL355578.1	1.83816	0.22986	1.05212	0.0212972	-0.0682228	-0.400642	-0.068861	-0.630553	-1.97317
GCNT1	2.04527	-0.115978	-0.579785	1.02587	0.645598	-0.146178	-0.724937	-0.810113	-1.33974
TENM3	1.47576	0.395486	1.42741	-0.875309	-1.32004	0.427394	-0.0710446	-0.0715986	-1.38806
AC005999.1	1.4974	0.343702	1.33782	-0.993892	-1.23892	0.0792469	0.490016	-0.0748086	-1.44055
BX005019.1	1.38758	0.505948	0.98485	-0.816932	-1.08414	0.632862	0.00122468	0.268343	-1.87975
AC092546.1	1.95662	0.0732456	0.292703	-0.939333	-1.08217	0.747793	0.488409	-0.0448179	-1.49246
GRIA1	1.70489	0.365032	0.806986	-0.0958162	-0.6537	0.187056	-0.00836289	-0.109411	-2.19667
FSTL5	1.55449	0.498857	1.33585	-1.09351	-0.795675	-0.571498	-0.950232	-0.852728	0.874438
KIF12	1.42103	0.717185	0.692346	-0.398077	-1.04958	0.524092	0.0459886	0.151121	-2.10411
LRGUK	2.04641	0.530003	0.870783	-0.352043	-0.808789	0.129447	-0.592802	-0.216835	-1.60617
AC073848.1	1.9839	0.00587223	0.812886	-0.639449	-1.0114	0.570297	-0.0912709	-0.0066852	-1.62415
AC097375.1	1.8628	0.366206	0.932993	-0.410421	-1.00722	0.160839	-0.144101	0.0535433	-1.81465
GALNTL6	1.82093	0.668491	0.800441	-0.264136	-0.575271	-0.0327966	-0.471692	0.0465673	-1.99253
AC008083.1	1.54414	0.887431	0.965241	-0.113528	-0.809161	0.331183	-0.507898	-0.367013	-1.9304
U52112.2	2.32369	0.768917	-0.140641	-0.384723	-0.882604	0.298921	-0.141407	-0.563055	-1.2791
CDH19	2.45227	-0.526361	-0.0305123	-0.254947	0.282311	-0.55743	0.586726	-0.93451	-1.01755
CRACR2B	2.52976	-0.137647	0.5609	0.13496	-0.142983	-0.694069	-0.574865	-0.762817	-0.91324
AC027045.2	2.55195	-0.0225216	-0.00106945	-0.50403	-0.104196	0.23031	-0.132679	-0.768264	-1.2495
AL354994.1	2.1028	0.63565	0.899331	-0.492109	-0.737977	0.0329434	-0.424401	-0.581045	-1.43519
SMARCD3	1.89023	-0.167002	0.276934	1.01035	0.226884	-0.761396	0.133333	-0.952298	-1.65704
ADAMTS9-AS1	1.51715	0.678976	1.3356	-0.0659404	-0.262177	-0.444352	-0.129162	-0.720277	-1.90982
SLC30A8	1.7374	0.161808	1.13405	-0.760691	-1.14467	0.238359	0.502944	-0.333118	-1.53608
LINC00683	1.81622	0.462095	1.3673	-0.315293	-0.812326	-0.143869	-0.0379784	-0.935585	-1.40056
LTBP4	1.33017	0.207827	1.0933	-0.407959	-1.39358	0.747923	0.337571	-0.128105	-1.78715
SLC2A12	1.60563	0.354031	1.04622	-0.410803	-1.09838	0.374266	-0.008415	0.0566739	-1.91924
SLC27A2	2.40713	-0.38212	0.44736	-0.0726342	-0.544653	-0.0597157	0.297044	-0.674223	-1.41819
DYRK3	1.83479	0.00263466	0.654589	0.432613	-0.0623845	-0.234917	-0.179564	-0.241315	-2.20644
LINC00964	1.65206	0.212341	1.30169	-0.880746	-0.973324	0.295805	0.410032	-0.500677	-1.51718
KCNK13	1.31953	0.00356357	1.16961	-0.37915	-0.843781	0.566711	0.423744	-0.1351	-2.12512
LINC01422	2.19764	0.934613	0.221551	0.0485648	-0.723258	-0.184182	-0.885369	-0.252864	-1.35669
LRRC53	2.3993	0.111532	0.941317	-0.144316	-0.669972	-0.923468	-0.403552	-0.668519	-0.642329
AC004817.1	1.51486	0.732091	0.56169	-0.0263348	-0.17201	-0.0375175	-0.350654	0.159802	-2.38192
CMTM8	2.14865	-1.01965	-0.79201	-0.915417	-0.311511	0.821325	0.873623	-0.303848	-0.501172
GLP2R	1.50701	1.09126	0.340984	0.505361	-0.541313	0.0390014	-0.679052	-0.169963	-2.09329
CIP2A	2.48475	0.413542	0.637091	-0.466348	-0.549509	-0.872939	-0.740267	-0.38645	-0.519896
LINC02101	1.82811	0.418433	1.48822	-0.394386	-0.732214	-0.0898799	-0.358444	-0.848114	-1.31172
LINC01927	1.77506	0.465508	1.44141	-0.444359	-0.868403	-0.12523	-0.00740195	-0.910484	-1.32609
LRRC63	1.53005	-0.0999467	1.27374	-1.01928	-1.24044	0.552124	0.582817	-0.26149	-1.31758
AL356479.1	1.29008	0.222144	1.08964	-0.339814	-0.889914	0.48916	0.472109	-0.164944	-2.16846
HIP1R	1.67756	0.0288498	0.620373	1.11843	0.378149	-0.894694	-0.279763	-1.22674	-1.42218
CEP295NL	2.01493	0.145454	1.09733	-0.587265	-1.13241	0.0163125	0.281715	-0.516592	-1.31948
COX7A2L	1.4668	0.3479	0.674332	0.0303959	-0.226837	0.358023	-0.194216	0.004166	-2.46058
ORC6	1.67702	0.648807	0.669226	-0.0825217	-0.426219	0.0331303	-0.428881	0.129457	-2.22003
SH3PXD2B	1.81496	1.00739	1.04621	-0.70797	-1.25077	0.126899	-0.50566	-0.556964	-0.974098
LINC00504	2.25991	-0.469235	0.866298	-0.302116	-0.43764	-1.02924	0.213227	-1.23186	0.130648
MCUB	2.61828	-0.925071	-0.385025	-0.0891409	-0.249233	0.265128	0.159972	-0.667588	-0.727327
CCDC191	1.9394	0.103043	0.716803	-0.0468933	-0.927591	0.360892	-0.195766	-0.0309957	-1.9189
AL157955.1	1.46272	1.73518	0.95947	-0.532229	-0.755797	-0.71915	-0.613245	-0.760277	-0.776678
AL157955.2	1.68931	1.36238	1.14079	-0.688552	-0.75957	-0.548848	-0.598577	-0.759275	-0.837658
LINC01568	0.130155	-0.387874	2.32225	-0.810462	-0.948634	0.57069	0.574314	-0.428922	-1.02152
TFAP2D	-0.541076	-0.252688	2.76124	-0.446722	-0.403614	-0.427458	0.226901	-0.491711	-0.424867
AC100844.1	1.08475	-0.342539	2.40527	-0.514482	-0.571995	-0.475289	-0.123206	-0.635844	-0.826672
LINC01912	0.757987	-0.547895	2.59938	-0.497032	-0.4391	-0.478626	-0.305964	-0.462954	-0.625795
NFIB	0.118883	-0.503094	1.45396	-0.0243756	0.293508	-0.265596	1.31141	-0.218104	-2.16659
VWA5A	-0.612896	-0.455516	2.1203	-0.983993	-0.954756	0.348904	1.24022	-0.0913749	-0.610883
HCCAT5	0.418258	-0.0411399	2.26032	-0.889006	-0.977947	0.114329	0.732606	-0.574413	-1.04301
AC068112.1	1.18257	-0.529473	2.34529	-0.427142	-0.578137	-0.42305	-0.114972	-0.564263	-0.890816
AC116667.1	0.0596479	-0.446279	2.33329	-0.828104	-0.960986	0.467113	0.674287	-0.312371	-0.986595
AL157955.2	1.68931	1.36238	1.14079	-0.688552	-0.75957	-0.548848	-0.598577	-0.759275	-0.837658
LINC01903	0.93058	-0.232925	2.501	-0.551373	-0.609377	-0.423237	-0.319363	-0.526432	-0.768873
RGS8	1.29388	-0.0443209	1.24343	-0.992492	-1.32965	0.476478	1.01107	-0.381791	-1.27661
LINC02346	1.69922	0.00943449	1.33716	-0.774634	-0.992444	0.264648	0.414759	-0.440373	-1.51776
AC005909.1	0.724421	-0.518117	2.60023	-0.478216	-0.526394	-0.50785	-0.177022	-0.443043	-0.674005
AL157955.1	1.46272	1.73518	0.95947	-0.532229	-0.755797	-0.71915	-0.613245	-0.760277	-0.776678
TPRG1	0.779741	0.411863	1.31754	-0.837329	-1.04275	0.901735	0.253393	0.163618	-1.9478
LINC01146	1.61356	1.3191	1.2095	-0.707814	-0.849773	-0.263802	-0.575911	-0.719358	-1.0255
AMIGO2	1.5802	0.90018	1.17192	0.0363913	-0.921097	-0.051541	-0.48058	-0.510587	-1.72488
ADAMTS9-AS1	1.51715	0.678976	1.3356	-0.0659404	-0.262177	-0.444352	-0.129162	-0.720277	-1.90982
AC093536.2	1.335	-0.121163	2.14665	-0.355731	-0.680037	-0.198918	-0.496571	-0.371512	-1.25771
MGST1	1.36925	0.309232	1.84994	-0.458636	-0.820976	-0.267763	0.00546549	-0.410993	-1.57552
GPR65	1.73197	1.34874	1.09544	-0.680151	-0.783231	-0.493435	-0.638313	-0.743635	-0.837388
PLCZ1	0.52323	-0.0300374	1.34857	-1.28469	-1.48319	0.922841	0.928675	0.213374	-1.13877
AC105393.2	0.658977	0.495459	1.51234	-0.525958	-1.03523	0.891295	0.196581	-0.246408	-1.94705
AC114689.3	1.38307	-0.0282423	2.07919	-0.618821	-0.760456	-0.262618	-0.052652	-0.540005	-1.19947
ADAMTS9-AS2	1.33627	0.455858	0.81385	0.189277	0.214895	-0.408501	0.189206	-0.354969	-2.43589
TENM3	1.47576	0.395486	1.42741	-0.875309	-1.32004	0.427394	-0.0710446	-0.0715986	-1.38806
ROBO1	1.1709	-0.283285	1.66315	-1.06435	-0.358446	0.1027	0.211391	0.380414	-1.82247
AC110597.1	1.55355	0.367514	1.80239	-0.536497	-0.677729	-0.334257	-0.228168	-0.527947	-1.41885
SIRPD	2.12334	0.235154	1.09461	-0.00534311	-0.477541	-0.813237	-0.383461	-0.326054	-1.44747
LINC01776	1.36607	0.205533	1.39852	-0.944475	-1.14838	0.286716	0.677886	-0.334838	-1.50702
ZFHX3	0.0796911	-0.643926	1.95564	-1.17563	-0.762977	0.946751	0.866282	-0.219203	-1.04662
AL691515.2	-0.162815	-0.561561	-0.312973	0.961829	2.48601	-0.574912	-0.635988	-0.612787	-0.586799
AL450313.1	-0.617097	-0.223955	-0.558189	2.0587	1.64114	-0.593491	-0.552282	-0.547392	-0.607437
PAX6	0.657265	0.533588	-0.814731	1.72232	1.31623	-0.918569	-0.835168	-0.830573	-0.830367
SV2C	-1.13269	-0.644916	-1.31131	1.41173	1.82176	-0.418785	-0.115222	0.143276	0.246164
AC120045.1	-0.532283	-0.664884	-0.668039	1.01882	2.47319	-0.488914	-0.405982	-0.397233	-0.334673
ITGA7	0.0562982	-0.236686	-0.641974	1.86911	1.67297	-1.06747	-0.211736	-0.635316	-0.805189
SYT2	-0.989768	-0.863408	-1.02312	1.23975	1.6753	-0.783495	0.0842519	-0.392742	1.05323
AC139426.2	-0.571548	-0.56274	-0.630912	1.02051	2.47595	-0.565361	-0.45434	-0.417603	-0.293949
DUX4	-1.31708	0.064891	-1.34879	2.02183	0.507878	0.302473	-0.337486	0.718383	-0.612099
AMOTL1	0.50698	0.100685	-0.571914	1.5763	1.43165	-1.16792	-1.13612	-1.05651	0.316841
AL590079.1	1.8337	0.762571	-0.421971	0.884018	0.653353	-0.795043	-0.867329	-0.720149	-1.32915
ALDOC	-1.41746	-0.30181	-0.940525	2.00672	0.679264	-0.966425	0.344478	-0.0872846	0.683045
CD209	-0.644711	-0.739896	-0.71683	0.905559	2.3836	-0.599228	-0.391613	-0.593246	0.396367
SCN4B	-1.09645	-0.727791	-0.895865	1.43542	1.43381	-0.935952	0.160095	-0.4776	1.10433
OSCAR	-0.392368	-0.581932	-1.13649	1.57978	1.93459	-0.852205	-0.23132	-0.430654	0.110593
AC018742.1	0.751295	0.422878	0.545158	1.32563	1.2291	-0.908372	-1.06013	-0.946941	-1.35862
AC110048.2	0.0525443	1.07564	-0.117029	1.47681	1.32565	-1.32027	-0.976155	-0.614916	-0.902279
SDC1	0.200158	-0.20234	-0.35133	2.1142	1.31516	-0.902875	-0.576312	-0.503256	-1.0934
CBLN1	0.350309	0.19739	0.106491	2.18107	0.811002	-1.05043	-0.661881	-0.949525	-0.984424
CNGA3	-0.234927	-0.405394	-0.323678	1.81672	1.79842	-0.523544	-0.320694	-0.647023	-1.15988
LINC01035	-0.0219806	-0.744016	-0.479758	0.995876	2.44106	-0.436174	-0.405666	-0.66903	-0.680314
LINC01822	-0.153478	0.340792	0.00504285	1.85989	1.49755	-0.835964	-0.88874	-0.866529	-0.958568
IL17RC	-1.33344	-0.797527	-1.14584	1.39285	1.5469	-0.427619	0.239646	-0.267541	0.792572
RREB1	-0.605971	-0.722196	-0.852948	1.7466	1.89891	-0.0747774	-0.290909	-0.420059	-0.678651
AC011752.1	0.37157	0.00478215	-0.0793581	2.02038	1.25012	-0.757911	-0.891821	-0.925846	-0.991922
ITGA8	0.24212	-0.696497	-0.916592	1.29822	2.17161	-0.478303	-0.269265	-0.658826	-0.692474
PAQR4	-0.927341	-0.504051	-0.712017	2.68242	0.0214795	-0.282278	0.0534378	-0.316877	-0.0147738
CBLN4	-0.294159	0.0480625	-0.835738	2.00028	0.983286	-0.267194	-0.834551	0.638473	-1.43847
GAPDH	-1.41524	-0.1552	-0.383303	2.35504	0.13328	-1.00571	0.383557	-0.179527	0.267098
RILP	-1.11458	-0.338379	-0.934416	2.01461	1.27596	-0.912964	0.191511	-0.404461	0.222724
LINC00440	0.959646	0.55133	-0.773937	1.39463	1.32746	-0.945626	-0.477932	-0.647241	-1.38833
AC015522.1	-0.182767	0.288211	-0.794254	1.22973	2.107	-0.292251	-1.0707	-0.29346	-0.991513
MT1X	-0.524683	-0.907118	-0.815298	1.38494	2.15029	-0.770416	-0.221127	-0.215137	-0.081445
PCDH8	0.00991807	0.0429865	-0.0250901	2.19112	0.654271	-0.466127	-0.48662	-0.102857	-1.8176
PCDHGC5	-1.00978	0.164081	0.111258	2.61144	-0.145363	-0.818062	-0.0151189	-0.33248	-0.565971
MIR34AHG	-1.36666	-0.691665	-1.15385	1.04824	1.71916	-0.505257	0.0536315	-0.103275	0.999674
CLEC4G	-0.490757	-0.631604	-0.902678	1.2304	2.28855	-0.447694	-0.701597	-0.317228	-0.0273939
CHST15	0.220311	0.16399	-0.240221	1.9282	1.30001	-0.483154	-0.809853	-0.588062	-1.49122
STUB1	-0.863455	-0.615378	-0.77649	2.61074	-0.39793	-0.0434191	0.306495	-0.408906	0.188336
MAFK	0.17206	0.546318	-0.39833	2.01756	-0.319176	0.605313	-0.59789	-0.128359	-1.89749
AIRE	1.07023	0.234015	0.00501642	1.49412	1.07443	-1.02187	-0.758541	-0.503778	-1.59362
KCNA1	-1.28048	-0.610472	-1.17049	1.42246	1.5562	-0.657738	-0.178649	0.0817516	0.837414
SEMA7A	-1.21496	-1.04529	-1.13329	1.49031	0.897483	-0.453001	0.249634	-0.144409	1.35352
OR1J1	0.883598	-0.583843	-0.750945	2.07878	0.808704	-1.17411	-0.0599977	-0.943424	-0.258758
NEFH	-1.59691	-0.613928	-1.13302	1.63312	1.00177	-0.492751	0.398773	-0.0426187	0.845564
EPHB6	-1.22211	-0.202263	-1.09722	1.86927	1.4813	-0.361383	0.0927969	0.0919728	-0.652365
IMPA2	-0.376406	-0.625368	-0.960514	1.28257	2.26157	-0.733089	-0.216664	-0.336526	-0.295569
METTL7B	-0.608089	-0.376679	-0.591764	1.58198	2.0987	-0.604755	-0.397815	-0.326936	-0.774645
AC113404.1	-0.832839	-0.683544	-0.796881	1.15396	2.34045	-0.404846	-0.382429	-0.256525	-0.13734
AP002414.5	-0.618278	-0.137162	-0.772177	1.57468	1.93886	-1.11261	-0.379318	0.113598	-0.607592
ADCYAP1R1	1.0564	0.584128	0.0356548	1.50066	0.851245	-1.47782	-1.22536	-0.632495	-0.69241
DIRAS2	-1.18796	-0.366176	-0.906462	2.21119	0.796353	-0.957968	0.416054	0.094103	-0.0991236
KCNS1	-1.69134	-0.269297	-1.08491	1.88176	0.773728	-0.547805	0.233421	0.0807111	0.623733
AP000943.3	0.935494	0.587201	-0.262369	1.36172	1.15129	-0.428387	-1.45828	-0.473427	-1.41323
PDZD7	-1.0253	-0.607903	-1.17153	1.79035	1.3232	-0.793183	0.103046	-0.328009	0.709326
VEGFA	-1.2607	-0.293859	-1.11538	1.95084	1.13806	-0.773671	0.233931	-0.338768	0.459549
ACE	0.21814	-0.470991	-0.781462	2.06036	1.38939	-1.098	-0.323692	-0.23206	-0.761692
ASAP3	0.0482883	-0.91727	-0.936071	1.40459	2.06612	-0.625545	-0.019289	-0.761023	-0.259801
MCHR1	0.681865	0.182073	-0.0292971	2.06352	0.382936	-0.462968	-0.526534	-0.446156	-1.84544
LINC01035	-0.0219806	-0.744016	-0.479758	0.995876	2.44106	-0.436174	-0.405666	-0.66903	-0.680314
AL691515.2	-0.162815	-0.561561	-0.312973	0.961829	2.48601	-0.574912	-0.635988	-0.612787	-0.586799
OR8B2	-0.450059	-0.427485	-0.469313	0.201814	2.77096	-0.433034	-0.388126	-0.320097	-0.484659
OR8D1	-0.425167	-0.295542	-0.570001	0.369509	2.72687	-0.37475	-0.427004	-0.439051	-0.564867
AC120045.1	-0.532283	-0.664884	-0.668039	1.01882	2.47319	-0.488914	-0.405982	-0.397233	-0.334673
OR8D2	-0.522036	-0.434286	-0.485216	0.285003	2.75057	-0.374086	-0.490354	-0.293915	-0.435677
OR8B3	-0.652662	-0.282041	-0.544141	0.290472	2.73813	-0.336496	-0.396642	-0.328607	-0.488008
CD209	-0.644711	-0.739896	-0.71683	0.905559	2.3836	-0.599228	-0.391613	-0.593246	0.396367
AC139426.2	-0.571548	-0.56274	-0.630912	1.02051	2.47595	-0.565361	-0.45434	-0.417603	-0.293949
OR8B8	-0.754693	-0.481511	-0.503376	0.33275	2.69376	-0.193153	-0.436713	-0.0694506	-0.587613
SV2C	-1.13269	-0.644916	-1.31131	1.41173	1.82176	-0.418785	-0.115222	0.143276	0.246164
THEMIS	-0.97135	-0.824057	-1.17905	0.91942	1.91615	-0.573015	-0.0896789	-0.236631	1.03822
AC073311.1	-0.427725	-0.146154	-0.794968	1.24296	2.30692	-0.696031	-0.280597	-0.537252	-0.667144
AC015522.1	-0.182767	0.288211	-0.794254	1.22973	2.107	-0.292251	-1.0707	-0.29346	-0.991513
AC008060.1	-1.15332	-0.485005	-0.773108	0.870426	2.37523	-0.116485	-0.314878	0.147633	-0.550492
SYT2	-0.989768	-0.863408	-1.02312	1.23975	1.6753	-0.783495	0.0842519	-0.392742	1.05323
IFIH1	-1.10174	-0.617642	-0.85807	1.04328	2.0654	-0.85111	-0.0524276	-0.322592	0.694901
TNFAIP3	-0.364947	-0.602906	-0.869753	0.41639	2.21198	-0.695437	-0.65199	-0.620823	1.17749
FLT3	-0.870723	-1.04471	-1.36362	0.74722	2.14849	0.0800817	0.031823	-0.0544623	0.325904
OR8B12	-0.476531	-0.0926858	-0.494705	0.192043	2.72187	-0.384625	-0.615054	-0.119894	-0.730421
AC113404.1	-0.832839	-0.683544	-0.796881	1.15396	2.34045	-0.404846	-0.382429	-0.256525	-0.13734
TDO2	-0.391896	-0.532738	-1.34085	1.03586	2.26237	-0.67825	-0.247456	-0.205885	0.0988541
OR8B4	-0.405398	-0.485741	-0.493508	0.525491	2.68801	-0.364812	-0.547602	-0.428557	-0.487879
MIR34AHG	-1.36666	-0.691665	-1.15385	1.04824	1.71916	-0.505257	0.0536315	-0.103275	0.999674
C6orf58	-1.00446	-1.05873	-1.1002	0.778381	2.1471	-0.211869	0.109828	-0.235639	0.575593
OR8G5	-0.453661	-0.490749	-0.338663	0.251315	2.73739	-0.258031	-0.21632	-0.689059	-0.542224
CLEC4G	-0.490757	-0.631604	-0.902678	1.2304	2.28855	-0.447694	-0.701597	-0.317228	-0.0273939
ITGA8	0.24212	-0.696497	-0.916592	1.29822	2.17161	-0.478303	-0.269265	-0.658826	-0.692474
MITF	-1.14194	-1.14501	-1.10864	0.802283	1.79715	-0.302003	0.328998	-0.242801	1.01196
LTBP1	-0.916345	-0.663812	-1.08164	0.717994	1.74271	-0.524936	-0.397791	-0.420917	1.54473
DOCK5	-0.795287	-0.935612	-1.35174	0.613218	2.15695	0.151667	0.4378	-0.576372	0.299374
ABCA1	-0.00640491	-0.89057	-1.15488	1.01507	2.14133	-0.837566	-0.302864	-0.463496	0.499389
MT1X	-0.524683	-0.907118	-0.815298	1.38494	2.15029	-0.770416	-0.221127	-0.215137	-0.081445
IMPA2	-0.376406	-0.625368	-0.960514	1.28257	2.26157	-0.733089	-0.216664	-0.336526	-0.295569
RREB1	-0.605971	-0.722196	-0.852948	1.7466	1.89891	-0.0747774	-0.290909	-0.420059	-0.678651
LINC00353	-0.667014	-0.192172	-0.732365	0.161037	2.7033	-0.656179	-0.0158503	-0.435964	-0.164793
AC008063.1	-1.16939	-0.393963	-0.793784	0.567838	2.08658	-0.790493	-0.528258	-0.0997203	1.12119
TANC1	-0.120943	-0.606247	-1.22851	0.962549	1.73762	-0.704795	-0.307242	-0.992236	1.2598
LAMA2	0.364316	0.961123	0.263384	0.887378	1.50718	-0.738563	-1.34288	-0.377529	-1.5244
CDKN2B-AS1	-0.922501	-0.590368	-1.13156	-0.0970157	1.57838	-0.557316	0.0631565	-0.251099	1.90832
ASIC5	-0.478948	-0.861079	-1.16872	0.732579	2.44817	-0.0538476	-0.24389	-0.204555	-0.169709
PAX6	0.657265	0.533588	-0.814731	1.72232	1.31623	-0.918569	-0.835168	-0.830573	-0.830367
CDH6	-0.611044	-1.27939	-0.603241	1.23696	2.1925	-0.443276	-0.122159	-0.251335	-0.119017
AL450313.1	-0.617097	-0.223955	-0.558189	2.0587	1.64114	-0.593491	-0.552282	-0.547392	-0.607437
LINC01759	-0.95742	-0.626504	-0.995903	0.958959	2.11959	-0.66699	-0.23555	-0.391747	0.795565
CLEC11A	-0.322646	-0.834979	-0.697214	0.790026	2.46662	-0.7765	-0.256073	-0.550372	0.181134
OR10D3	0.0191849	-0.417792	-0.419826	0.125229	2.74275	-0.510078	-0.514114	-0.339007	-0.686342
SMIM3	-1.00221	-1.11829	-0.978673	0.628704	1.83078	-0.383716	-0.0664507	-0.259645	1.34949
IGSF5	0.251936	-0.250413	-0.775432	0.978659	2.33832	-0.265793	-0.602576	-0.911462	-0.763233
OSCAR	-0.392368	-0.581932	-1.13649	1.57978	1.93459	-0.852205	-0.23132	-0.430654	0.110593
ANK1	-1.05971	-0.879069	-1.07878	0.546606	1.25604	-0.638269	0.253063	-0.275225	1.87534
LINC00559	-0.514073	-0.635216	-0.872926	0.17334	2.66337	-0.317699	0.253393	-0.381987	-0.368207
AASS	-1.03065	-1.04735	-0.884539	0.29262	1.33968	-0.436468	0.257412	-0.424814	1.93412
HTRA1	-1.25213	-0.978988	-1.12693	0.570934	1.83059	-0.212165	0.116692	-0.150316	1.20231
NCR2	-1.00373	-0.876769	-0.931356	0.31854	2.02429	-0.562908	-0.033399	-0.264742	1.33007
STARD9	-1.46908	-0.767088	-1.14341	0.809913	1.69208	-0.356369	0.202125	-0.0868703	1.1187
DPP4	-1.47931	-0.377586	-1.04352	0.679059	1.59379	-0.525509	-0.393008	0.0827293	1.46336
LINC02536	-0.596253	-0.886696	-0.987213	0.803748	2.01467	-0.95216	0.0189421	-0.449374	1.03433
FGD4	0.558913	-0.978	-0.54693	0.85924	2.08972	-1.14944	-0.159765	-0.950498	0.276753
TEX26	-0.197972	-0.682242	-1.04836	1.25985	2.18428	-0.325295	0.0673161	-0.89042	-0.367154
GPR157	-1.06793	-0.982999	-1.38542	0.590046	1.97411	-0.171176	0.38943	-0.0815592	0.7355
BCHE	-1.14557	-0.241435	-0.75852	0.807873	2.3067	-0.977245	0.237347	0.0318862	-0.261038
AC007611.1	-0.761807	-0.547636	-1.21278	0.996533	2.28789	-0.280788	0.129877	-0.569149	-0.0421419
AC027306.1	-0.536465	-0.75896	-0.739806	0.561042	1.08363	-0.597601	-0.672334	-0.568336	2.22883
LGR5	-0.536537	-1.01234	-1.02954	1.35039	2.08111	0.124826	-0.0373269	-0.388291	-0.552289
ASAP3	0.0482883	-0.91727	-0.936071	1.40459	2.06612	-0.625545	-0.019289	-0.761023	-0.259801
ESRRG	-1.49323	-0.666769	-1.06281	0.542154	1.37286	-0.630155	0.213647	0.124579	1.59974
LINC01040	-1.00485	-0.472076	-0.798388	-0.174768	2.55874	-0.149883	0.117419	-0.544617	0.468422
HAP1	-0.987547	-0.865704	-1.06581	1.13365	2.01607	-0.576703	0.219017	-0.384272	0.511306
GALNT12	-1.32436	-0.69666	-1.22809	0.787444	2.05806	0.0441837	-0.309051	0.139367	0.529111
GREM2	0.160448	-1.07283	-1.18419	1.38905	1.81443	-0.46556	-0.233823	-0.853722	0.446206
SLC47A1	-0.675908	-1.3769	-1.32136	0.690758	1.97246	0.360816	0.567631	-0.278308	0.0608098
LINC00210	0.552234	0.437862	-0.859595	1.21393	1.79351	-1.08944	-0.126028	-1.06941	-0.85306
LINC01653	-0.0388055	0.135712	-0.905721	1.41917	2.04841	-0.648216	-0.431631	-1.00942	-0.569491
RNF152	0.519587	-0.708192	-0.258043	0.760207	1.45376	-1.06223	-0.809091	-1.30487	1.40887
LINC01474	-0.865082	-0.793197	-0.768407	0.130477	1.12777	-0.787745	0.34029	-0.552425	2.16832
TMEM100	0.137267	-0.446356	-0.686152	1.34784	2.09056	-1.02701	0.042086	-0.775051	-0.683191
PRSS56	-0.809993	-0.855096	-0.764867	0.50163	1.21278	-0.882765	0.255585	-0.662649	2.00538
ITGA7	0.0562982	-0.236686	-0.641974	1.86911	1.67297	-1.06747	-0.211736	-0.635316	-0.805189
ARHGEF6	-0.935066	-0.353977	-1.28855	0.952954	2.00167	-0.664705	-0.263418	-0.341743	0.892845
DNAI1	-0.986292	-0.534767	-0.910576	0.7052	1.97302	-0.916367	0.0164417	-0.530241	1.18357
BMP6	-0.296569	-0.880039	-0.499919	1.45722	2.17917	-0.332273	-0.422115	-0.592508	-0.612969
ANXA1	-1.03404	-0.868482	-0.889331	0.523496	1.27887	-0.90925	0.983322	-0.606101	1.52152
NHS	-1.07607	-0.479652	-1.34243	0.749154	1.68556	-0.621844	-0.182072	-0.135939	1.40329
ABI3	-1.00626	-0.892383	-1.39073	0.813816	1.94584	-0.106512	-0.00701246	-0.22157	0.864806
GPR20	-0.854329	0.13099	-0.711719	1.00801	2.11455	0.0944605	-1.09606	0.294829	-0.980733
CLEC4M	-0.817082	-0.929481	-0.700243	0.864663	2.33955	-0.434395	0.116583	-0.698365	0.258771
LCP2	-0.155325	0.820302	-0.200648	1.11104	1.77463	-0.513518	-1.00182	-0.235915	-1.59875
AMOTL1	0.50698	0.100685	-0.571914	1.5763	1.43165	-1.16792	-1.13612	-1.05651	0.316841
LINC01047	0.94399	0.552346	-0.627818	0.931124	1.71548	-0.957369	-0.570137	-0.556304	-1.43132
MIR1-1HG	-0.963251	-0.540814	-0.830769	0.312525	1.52541	-0.865708	-0.0993069	-0.460056	1.92197
GRIK3	-0.646335	-0.599227	-0.441058	1.51022	2.12183	-0.314503	-0.128143	-0.775983	-0.7268
AP001542.3	-0.486225	-0.498256	-0.766615	1.1473	2.3392	-0.919342	-0.103115	-0.235013	-0.477934
AC110048.2	0.0525443	1.07564	-0.117029	1.47681	1.32565	-1.32027	-0.976155	-0.614916	-0.902279
LINC01822	-0.153478	0.340792	0.00504285	1.85989	1.49755	-0.835964	-0.88874	-0.866529	-0.958568
AC018742.1	0.751295	0.422878	0.545158	1.32563	1.2291	-0.908372	-1.06013	-0.946941	-1.35862
GSTM5	-0.890882	-0.703321	-0.755604	0.747101	2.44755	-0.506305	0.0318711	-0.549978	0.179566
NR2F2-AS1	-0.633703	-0.662153	0.0567092	-0.562811	-0.543286	2.45792	0.960987	-0.494298	-0.579361
NR2F2	-0.619711	-0.645782	-0.293048	-0.60546	-0.612491	2.40576	1.13353	-0.318885	-0.443914
AL133346.1	0.143485	-0.626216	-0.519532	-0.553091	-0.303085	-0.242677	-0.337307	-0.325774	2.7642
RASSF6	-0.527329	-0.588125	-0.496054	-0.315597	-0.265711	-0.126181	-0.183664	-0.294379	2.79704
NOX3	-0.294322	-0.567375	-0.572825	-0.397444	-0.354019	-0.174714	-0.142263	-0.297207	2.80017
ROR1	-0.467046	-0.676244	-0.730527	-0.143807	-0.0368146	-0.186702	-0.292391	-0.223052	2.75658
ARHGEF26	0.159891	-0.506982	-0.11509	-0.986653	-0.969139	-0.233194	0.24924	-0.175685	2.57761
DUSP10	-0.475626	-0.582863	-0.537686	-0.408734	-0.236753	-0.00260372	-0.115902	-0.420414	2.78058
RADIL	-0.712638	-0.848288	-0.720284	-0.201289	-0.0956858	-0.180754	0.43281	-0.299577	2.62571
EYA4	-0.733842	-0.785041	-0.781712	-0.231177	0.194168	-0.318139	0.395359	-0.341336	2.60172
AL021408.1	0.010847	-0.456581	-0.450682	-0.52342	-0.272632	-0.352913	-0.424473	-0.327954	2.79781
DMP1	-0.388929	-0.368054	-0.349629	-0.316906	-0.356668	-0.388929	-0.299016	-0.359182	2.82731
KCNIP1	-0.663317	-0.738484	-0.778114	0.490528	0.744607	-0.355288	-0.4226	-0.691973	2.41464
LINC01948	-0.587977	-0.615071	-0.581561	-0.224845	-0.0412679	-0.3702	0.00360226	-0.34484	2.76216
EMX2	-0.504821	-0.488579	-0.439167	-0.143379	-0.0123631	-0.536968	-0.245098	-0.417173	2.78755
AC011294.1	-0.582527	-0.545503	-0.566123	-0.514254	-0.435078	0.201185	-0.18542	-0.11119	2.73891
CACNG5	-0.551583	-0.704469	-0.670303	0.0937417	-0.222659	-0.284078	0.214172	-0.566375	2.69155
LINC01013	0.104367	-0.493601	-0.464363	-0.485633	-0.348281	-0.239031	-0.400494	-0.456299	2.78334
EMX2OS	-0.714651	-0.820397	-0.674165	0.220519	0.615444	-0.467621	-0.203671	-0.491679	2.53622
LINC01694	-0.512401	-0.504291	-0.643051	-0.490698	-0.323663	0.0946924	-0.269474	-0.113298	2.76218
WLS	-0.902227	-0.587546	-0.823447	0.1257	0.208374	-0.355722	0.109573	-0.385515	2.61081
RAB3B	-0.140938	-0.738702	-0.275743	-0.621907	-0.574429	-0.0656203	-0.0219893	-0.307053	2.74638
ARHGAP24	-0.371457	-0.852187	-0.552983	-0.531382	-0.195765	-0.340849	0.798605	-0.503796	2.54982
PMAIP1	-0.428794	-0.389009	-0.416279	-0.264779	-0.336783	-0.428794	-0.153014	-0.400415	2.81787
SLC24A3	0.501985	-0.618691	-0.602717	-0.184352	0.0586779	-0.81586	0.172029	-1.01065	2.49958
RBM20	-0.852783	-1.01819	-0.976434	-0.108715	0.672528	0.0662135	0.0663259	-0.24664	2.39769
CD74	-0.526218	-0.746318	-0.715754	0.066428	0.0746282	-0.381669	0.0311958	-0.495233	2.69294
LINC00886	-0.483026	-0.692041	-0.896096	-0.347846	0.191386	-0.146599	0.0714024	-0.373233	2.67605
MMP3	-0.432815	-0.405676	-0.342469	-0.251043	-0.285153	-0.414671	-0.338569	-0.353585	2.82398
TBL1X	-0.640859	-0.749289	-0.903715	0.0347856	0.442095	-0.492719	0.46506	-0.635581	2.48022
FAM189A2	-0.263118	-0.488442	-0.652703	-0.451447	-0.348131	-0.011911	-0.447984	-0.115993	2.77973
AC066613.2	-0.286483	-0.710385	-1.08154	-0.223538	-0.0782451	-0.0833028	0.0885004	-0.287689	2.66269
PHACTR2-AS1	-0.494203	-0.565445	-0.430677	-0.260856	0.0813997	-0.499662	-0.256645	-0.354978	2.78107
GDNF-AS1	-0.38864	-0.286882	-0.51256	-0.384596	-0.422364	-0.339281	-0.0621773	-0.412192	2.80869
SPON1	0.988803	-0.54696	-0.0169674	-0.382937	-0.673404	-0.77992	-0.153294	-0.840436	2.40512
ADAMTS17	-0.642007	-0.407209	-0.989109	-0.165455	0.494344	-0.629171	0.106881	-0.346048	2.57777
CCDC152	-1.17326	-0.792821	-0.474622	-0.384001	-0.00684505	-0.17365	0.48601	-0.00186967	2.52106
GLDN	-0.695468	-0.623064	-1.05083	0.0620375	-0.0178926	-0.257932	-0.0583707	0.0052845	2.63623
PHACTR2	0.85089	-0.423208	0.0117271	-0.696703	-0.664014	-0.793501	0.130944	-0.831238	2.4151
2026-09-10	-0.0559579	-0.91246	-0.811912	-0.59845	-0.103834	-0.107676	0.414298	-0.426179	2.60217
DGKK	-0.657319	-1.00201	-0.92332	-0.141865	0.583709	-0.277656	0.0294943	-0.112992	2.50196
AC026495.1	-0.772525	-0.61306	-0.866756	-0.423283	0.242834	-0.235522	0.060882	-0.0340894	2.64152
ALPP	-0.429722	-0.51155	-0.476441	-0.271039	-0.227234	-0.518326	0.0807615	-0.428962	2.78251
ANK1	-1.05971	-0.879069	-1.07878	0.546606	1.25604	-0.638269	0.253063	-0.275225	1.87534
FER1L6-AS2	0.196439	0.0696254	-0.176456	-0.696979	-0.728185	-0.171338	-0.775168	-0.387898	2.66996
ALPG	-0.470734	-0.470734	-0.470734	-0.25872	-0.280902	-0.411828	0.0161187	-0.448588	2.79612
KRT31	-0.037654	-0.407393	-0.467521	-0.34716	-0.313849	-0.44226	-0.551743	-0.232582	2.80016
CMKLR1	-0.740618	-0.76832	-0.708345	-0.300174	0.185766	-0.250727	0.29194	-0.348676	2.63915
DIXDC1	0.241374	-0.786941	-0.705459	-0.194712	0.288494	-0.882201	0.131229	-0.640807	2.54902
GNG12-AS1	-0.722837	-0.598651	-0.838017	-0.0340172	0.121316	-0.416744	0.248834	-0.405771	2.64589
LINC01137	-0.486077	-0.992377	-1.08843	0.23584	0.95011	-0.420451	-0.0581401	-0.435309	2.29483
2026-03-03	-0.541392	-0.892217	-0.785986	-0.111857	0.0742648	-0.14714	0.229406	-0.467468	2.64239
AC079341.2	-0.587281	-0.666959	-0.664401	-0.366986	-0.087493	-0.471037	0.685899	-0.438292	2.59655
TRPC3	-1.23377	-0.641887	-0.954301	0.35397	0.789023	-0.822542	0.923551	-0.351597	1.93755
STC1	-0.342691	-0.770461	-0.130637	-0.450166	-0.193261	-0.646013	0.519491	-0.62364	2.63738
GFRA1	-1.12265	-0.476251	-0.738856	-0.0645335	0.633943	-0.230336	-0.365509	-0.155724	2.51992
KCNMB1	-0.670118	-0.814438	-0.833573	0.101152	0.92685	-0.34543	-0.34482	-0.445837	2.42621
GRM4	-0.619521	-0.386347	-0.762163	0.365296	0.354136	-0.719859	0.0357203	-0.807925	2.54066
COL13A1	-0.894029	-0.559387	-0.811468	-0.436288	-0.264266	0.112309	0.280313	-0.049306	2.62212
LINC02019	-0.719348	-0.66522	-0.631559	-0.290127	0.433013	-0.451865	0.16683	-0.471408	2.62968
LINC02058	0.024692	-0.388406	-0.008969	-0.393597	-0.504913	-0.617254	-0.167238	-0.692144	2.74783
LHFPL3	-0.728056	-0.948561	-0.835692	-0.249401	0.382457	-0.266393	0.428441	-0.29688	2.51409
AC005871.1	-0.520695	-0.560184	-0.460555	-0.107436	0.0996141	-0.417558	-0.342184	-0.461717	2.77072
TENT5C	-0.457269	-0.378873	-0.518901	-0.0256273	-0.43137	-0.585055	0.289469	-0.611154	2.71878
AASS	-1.03065	-1.04735	-0.884539	0.29262	1.33968	-0.436468	0.257412	-0.424814	1.93412
AC128685.1	-0.713112	-0.76626	-0.773675	-0.232284	0.33576	-0.468532	0.907533	-0.666703	2.37727
RORA	-0.825449	-0.461204	-0.636923	-0.213639	0.0451945	-0.380137	-0.114682	-0.146881	2.73374
RUNX2	-0.332486	-0.742561	-0.949337	-0.220684	1.14743	-0.557738	-0.257479	-0.433656	2.3465
BTN2A2	-0.981912	-0.753104	-0.935194	0.401747	0.875791	-0.657033	-0.000113775	-0.226712	2.27653
ABTB2	-1.07016	-0.849894	-0.933809	0.687174	0.193442	-0.175316	0.118903	-0.335386	2.36505
CLMP	-0.810617	-0.881723	-1.06216	0.391258	0.931034	-0.532831	0.606469	-0.706864	2.06543
STAC	-0.0332891	-0.658198	0.472162	-0.0972501	-0.95761	-0.476131	-0.132054	-0.702052	2.58442
USP3	-0.299789	-0.916437	-0.720797	-0.557567	0.773255	-0.73424	0.413257	-0.365657	2.40797
LINC02388	-0.133949	-0.68285	-0.56755	-0.687717	-0.249762	-0.447122	1.08146	-0.715907	2.4034
GRIP2	-0.232862	-1.2207	-0.754198	0.213219	0.482531	-0.554154	0.350926	-0.676546	2.39178
AC092674.1	-1.31763	-0.382539	-0.724046	-0.133971	-0.0199352	-0.0895561	0.389372	-0.242865	2.52117
MAPKAPK3	-0.966269	-0.981204	-0.979482	0.118767	0.645253	-0.0753695	0.254244	-0.36354	2.3476
VGLL2	-0.528328	-0.539964	-0.643355	-0.147157	0.45324	-0.417755	-0.52562	-0.3386	2.68754
PPM1J	-0.783951	-0.732035	-0.0116909	-0.0818545	-0.738755	-0.134747	0.405952	-0.535761	2.61284
AC134980.2	-0.258191	-0.500568	-0.241341	-0.410541	-0.0072993	-0.457559	-0.352021	-0.565784	2.7933
LINC01938	-0.622037	-0.175636	-1.04211	0.236938	0.030858	-0.35196	-0.271763	-0.456312	2.65202
AC068134.2	-0.447602	-0.380348	-0.405338	-0.35457	-0.291834	-0.447602	-0.085951	-0.399645	2.81289
NKX6-3	-0.560703	-0.658991	-0.757361	-0.193688	0.320995	-0.655845	0.176079	-0.312189	2.6417
RASSF8	-1.0792	-0.915033	-0.788595	0.272933	1.10543	-0.52544	0.0657911	-0.305239	2.16935
AL591686.2	0.335002	-0.629629	-0.564427	-0.154581	-0.391228	-0.744339	0.170957	-0.662515	2.64076
CXCL13	-1.21394	-0.527193	-0.781649	-0.142844	0.0462371	-0.0455182	0.354154	-0.226221	2.53697
PLD5	0.676806	-1.04803	-0.441662	-0.0283683	0.226308	-0.950814	0.391247	-1.06344	2.23796
AC012404.2	-0.743069	-0.434367	-0.693147	-0.158654	-0.0499314	-0.29824	-0.127182	-0.249278	2.75387
BARD1	-0.687889	-0.574343	-1.10442	-0.12262	0.100203	-0.422438	0.783248	-0.418228	2.44648
AC010127.1	-1.34198	-0.659075	-0.900577	0.227801	1.33387	-0.622034	0.213314	-0.16517	1.91386
CUX1	-1.01207	-1.11541	-0.942137	0.241598	0.479231	-0.406738	1.04232	-0.334303	2.04751
AKAP7	-1.13496	-0.88964	-0.96256	-0.369664	0.430992	-0.0433271	0.262624	0.368911	2.33763
SHISA8	-0.309387	-0.660448	-0.711515	-0.232148	-0.146908	-0.576727	-0.0442424	-0.0658867	2.74726
AC131211.1	-0.863684	-0.795403	-0.763179	0.219299	0.810811	-0.832457	0.810797	-0.704408	2.11822
AC027306.1	-0.536465	-0.75896	-0.739806	0.561042	1.08363	-0.597601	-0.672334	-0.568336	2.22883
ALDH1A1	-0.894728	-0.84387	-1.03313	0.303908	1.11157	-0.779783	0.822456	-0.556633	1.87022
KIAA1211	-0.256052	-0.788799	-1.29022	-0.0202796	0.947603	-0.277929	-0.171478	-0.471082	2.32823
PTK7	-0.638103	-1.2219	-1.10513	0.149974	0.439166	-0.057435	0.683698	-0.478203	2.22794
GPR156	-0.190767	-0.702289	-0.492598	-1.00264	-1.13179	0.573778	0.380648	0.239739	2.32592
AFP	-1.00241	-0.669239	-0.679527	-0.0331114	0.398446	-0.403076	0.175109	-0.356327	2.57013
CTXND1	-0.623121	-1.01213	-0.890925	0.0569403	-0.0480364	0.0500561	0.588335	-0.589332	2.46821
MARCKSL1	-0.884497	-0.383237	-0.898803	0.0965255	-0.368731	-0.193207	0.1051	-0.128843	2.65569
ADARB2	-1.04411	-1.09534	-1.21734	0.0230026	1.17848	0.041501	-0.051596	0.219586	1.94581
KCNH8	-0.593441	-0.574693	-0.81594	0.487055	0.307829	-0.927615	0.928116	-0.969539	2.15823
PDE9A	0.989746	-0.666922	-0.109194	-0.974624	-0.894456	-0.010227	0.0738459	-0.710939	2.30277
LINC01474	-0.865082	-0.793197	-0.768407	0.130477	1.12777	-0.787745	0.34029	-0.552425	2.16832
TRPV5	-0.795296	-0.505645	-0.905712	-0.273511	0.0896509	-0.327901	0.457321	-0.341821	2.60291
TMTC4	-1.22897	-1.1013	-0.625332	-0.694113	-0.350959	0.973745	0.306802	0.840989	1.87914
SCN5A	0.0601494	-0.337146	0.48889	-1.09712	-1.12603	0.482175	-0.918264	0.198575	2.24877
SORBS3	-1.14733	-0.77762	-1.22488	0.467197	0.635075	-0.448427	0.22654	0.102884	2.16657
SLC4A9	-0.933549	-0.837078	-0.923801	0.725144	0.819859	-0.707213	0.207238	-0.493066	2.14247
AC027312.1	-0.526036	-0.257937	-0.499441	-0.163088	-0.0685841	-0.497891	-0.373703	-0.409834	2.79652
LAMA3	-0.999324	-0.732229	-1.08883	0.400987	0.957448	-0.663041	0.600284	-0.510408	2.03511
GPRIN3	0.645606	-0.964964	-0.67077	-0.0800467	-0.177712	-0.791036	0.404387	-0.770025	2.40456
UCP2	-0.302475	-0.36684	-0.696713	-0.435403	-0.466581	0.0546963	-0.430597	-0.126786	2.7707
RERG	-1.192	-1.20843	-0.973883	0.0828746	0.776992	-0.236543	0.998521	-0.116538	1.86901
PROX1	-0.900299	-0.843936	-1.06019	0.16193	0.864414	-0.509777	0.108795	-0.121646	2.30071
EPB41	-2.07549	-0.530039	-0.886608	0.0337611	0.619247	0.178516	0.6654	0.374837	1.62037
FSTL1	-1.39439	-0.78602	-1.02903	0.442478	0.903731	-0.592887	0.51545	0.00437576	1.93629
GRAMD2B	-0.868108	-0.593216	-0.998065	0.14542	0.381429	-0.72703	0.895736	-0.504668	2.2685
EEPD1	-1.61459	-0.691562	-1.07258	0.308826	0.974269	-0.103793	0.0567506	0.231605	1.91107
PENK	-0.907777	-0.404894	-0.57349	-0.531029	-0.20885	-0.579129	0.622568	0.00685388	2.57575
LINC01193	-0.462131	-0.657273	-0.379605	-0.266525	-0.0838434	-0.439835	0.102735	-0.570779	2.75726
IRF6	-0.808561	-0.371949	-0.423689	-0.20521	-0.0986994	-0.251491	0.0717736	-0.648514	2.73634
NCOA3	-1.30262	-0.712429	-1.02633	-0.0276943	0.350083	0.0442751	0.256538	0.0629318	2.35525
AL096865.1	-0.437367	-0.495317	-0.415932	-0.415532	0.58502	-0.598285	-0.29943	-0.585034	2.66188
PLAGL1	0.280359	-0.537231	-0.816675	0.11229	0.497267	-1.28678	0.408738	-0.907361	2.24939
CCDC88B	-1.56978	-0.755977	-1.11151	0.442796	0.461238	0.190437	-0.00798617	0.303437	2.04735
GPR161	-1.43033	-0.501576	-1.03152	0.420634	0.585449	-0.275563	0.0188185	-0.0312683	2.24535
PTN	-0.501806	-0.895881	-0.89197	-0.382131	0.0300376	-0.257021	0.541717	-0.211737	2.56879
PTCHD4	-0.644877	-0.232569	-0.767779	0.60912	0.955141	-1.37756	-0.076241	-0.569784	2.10454
ITM2A	-1.15649	-0.657378	-0.902234	0.17377	0.351012	-0.594476	0.678485	-0.216942	2.32425
MSRB3	-1.32965	-0.599513	-0.996697	0.159547	0.584438	-0.617685	0.439747	0.14237	2.21743
PTH1R	-0.945024	-0.658469	-0.898647	0.26427	0.289222	-0.595215	0.561589	-0.436785	2.41906
CCNG2	-1.52733	-0.199764	-0.744054	0.217296	-0.0221505	-0.278397	0.353432	-0.203625	2.40461
KCNAB3	-1.15429	-0.704331	-0.975163	0.547761	1.14398	-0.803578	0.516104	-0.442393	1.87191
C5orf63	-0.695715	-0.759854	-0.799019	-0.0585993	0.503622	-0.643588	0.210296	-0.305013	2.54787
BACH2	-0.662092	-0.457235	-0.255933	-0.668374	-1.08196	0.267088	0.256362	0.0466523	2.55548
PARP4	-0.477024	-1.12168	-1.0869	-0.218629	0.469001	0.102932	0.287388	-0.370584	2.4155
DIRAS3	-0.629658	-0.505696	-0.611664	0.0286607	-0.202268	-0.475924	0.0184185	-0.37256	2.75069
IFNLR1	-1.45394	-0.886752	-1.0596	0.314057	0.862657	-0.0371824	0.364925	-0.10149	1.99733
ADSSL1	-1.12925	-0.695403	-1.18921	0.720284	0.0559527	-0.413794	0.493208	-0.0526314	2.21084
TMEM145	-1.46425	-0.987839	-0.867012	0.546292	0.760677	-0.394125	0.599953	-0.122694	1.929
HAUS5	-1.1022	-1.06799	-0.691244	0.185146	0.0666623	-0.380039	1.06456	-0.261645	2.18675
PAPOLB	-0.510528	-0.542117	-0.480007	-0.18375	-0.101586	-0.562501	-0.156733	-0.249821	2.78704
SCN1B	-1.47122	-0.861509	-1.19881	0.691961	0.956617	-0.374071	0.6651	-0.0445282	1.63646
FGF13	-0.868099	-1.13394	-0.570874	-0.326776	-0.0518178	-0.343001	0.590315	0.256021	2.44817
LHFPL1	-1.11104	-0.576792	-0.198504	-0.951029	-0.0935242	-0.364748	0.440272	0.408647	2.44672
CSDC2	-0.915818	-1.15838	-1.07221	0.375539	0.949482	-0.270854	0.504529	-0.438811	2.02652
MYL3	-0.701498	-0.604481	-0.549359	0.0657731	-0.0586638	-0.6585	0.751041	-0.749122	2.50481
AC005096.1	-0.872915	-0.986209	-0.86957	0.0981207	0.561124	-0.609058	0.910779	-0.424162	2.19189
CDKN2B-AS1	-0.922501	-0.590368	-1.13156	-0.0970157	1.57838	-0.557316	0.0631565	-0.251099	1.90832
GPCPD1	-1.45781	-0.706109	-1.06086	-0.483862	0.536512	0.178715	0.445473	0.482635	2.0653
PTTG1	-0.723249	-0.344704	-0.167051	-0.383858	-0.240556	-0.395638	-0.115565	-0.418615	2.78924
RET	-1.19776	-0.628702	-0.960473	0.581643	0.517562	-0.670283	0.704078	-0.463118	2.11706
AC008708.2	-0.920144	-0.617632	-0.756707	-0.634007	-0.828587	0.726283	0.850231	-0.0239332	2.20449
IGDCC3	-1.11718	-0.96428	-1.29018	0.221755	0.199401	0.0719169	0.637199	0.0849407	2.15643
RPGR	-1.04429	-0.604452	-0.966743	-0.180277	0.442877	-0.276326	0.190348	-0.0639787	2.50284
AC008549.2	-0.764169	-0.626943	-0.384142	-0.529751	0.0183079	-0.347106	0.170434	-0.253381	2.71675
ALDH1L1	-0.774866	-0.997462	-1.06265	0.118042	0.689577	-0.131926	0.61454	-0.67638	2.22113
USP13	-1.61166	-0.915527	-0.868566	-0.0631181	0.741533	-0.10496	0.713035	0.185116	1.92416
CEP135	-0.700375	-0.954378	-1.04473	-0.628386	0.478125	-0.224512	0.320344	0.392403	2.3615
SLC6A1	-1.07679	-1.05868	-0.78224	0.281887	0.556062	-0.424503	0.492061	-0.273026	2.28523
MIR1-1HG	-0.963251	-0.540814	-0.830769	0.312525	1.52541	-0.865708	-0.0993069	-0.460056	1.92197
PLK5	-0.98006	-1.21188	-0.720831	-0.418186	-0.112846	0.260973	1.00187	-0.00802921	2.18899
GPR149	-0.69598	-0.910414	-0.690345	-0.133061	0.332753	-0.38864	0.555333	-0.577416	2.50777
ITGB3	-0.553228	-0.682985	-0.645334	0.0244953	0.122565	-0.379556	-0.181763	-0.430535	2.72634
NEAT1	-1.31637	-0.722831	-0.981023	0.613222	1.12253	-0.649035	0.30287	-0.257929	1.88856
AL591686.1	-0.0810788	-0.627517	-0.563833	-0.348622	-0.0173705	-0.697815	0.527707	-0.792657	2.60119
GPLD1	-1.08412	-1.01012	-1.15303	-0.00384885	0.868672	-0.114498	0.272084	0.0736485	2.15121
LINC02139	-1.30399	-1.04446	-1.04386	0.223962	0.7493	-0.336125	0.846746	-0.00923615	1.91766
CAV1	-0.600633	-0.875798	-0.46547	-0.239381	-0.684488	0.215875	0.21345	-0.208212	2.64466
FRMD3	0.629658	-1.20818	-0.690302	-0.697004	-0.614998	-0.0834893	0.495357	-0.180181	2.34914
LRRC1	-1.19923	-0.431219	-1.15906	-0.0315921	1.07107	-0.0482952	-0.387082	0.0100725	2.17533
UMODL1	-0.291412	-0.806067	-0.749628	-0.302538	-0.210069	-0.332615	0.118119	-0.149884	2.72409
BTBD11	-0.827195	-1.0372	-1.20165	0.153012	1.50533	-0.0128703	0.0184582	-0.422133	1.82424
ESRRG	-1.49323	-0.666769	-1.06281	0.542154	1.37286	-0.630155	0.213647	0.124579	1.59974
AC012349.1	-0.561293	-0.831099	-1.00676	-0.735544	0.09843	-0.146465	0.577613	0.144647	2.46047
ACAP1	-0.140138	-1.00865	-0.999881	-0.288825	0.0833769	-0.103257	0.831246	-0.744033	2.37016
PIP	-0.89874	-0.732244	-0.353396	-0.293324	0.28181	-0.674938	0.443666	-0.341276	2.56844
KDELC2	-1.21487	-1.12001	-0.983426	-0.00634316	0.545234	0.0876897	0.457335	0.0466649	2.18773
ROR1-AS1	-0.0148904	-0.512005	-0.728463	-0.219534	-0.269824	-0.522943	-0.236778	-0.267703	2.77214
PCOLCE	-0.947649	-0.897879	-0.867951	0.178753	0.742413	-0.621978	0.475871	-0.347465	2.28588
PAIP2B	-1.10372	-1.02653	-0.967382	0.0405832	0.0714334	-0.362384	0.845685	0.300313	2.20199
AC107029.1	-0.838403	-0.455232	-0.569602	-0.548485	-0.319578	0.307662	-0.466008	0.245745	2.6439
AC008415.1	-0.69381	-0.139466	-1.31076	0.393028	0.173931	-0.32346	-0.293305	-0.317153	2.511
PELI2	-0.720902	-0.945181	-0.946338	0.177275	1.19137	-0.953537	0.440877	-0.260736	2.01718
SYNE3	-0.758463	-0.521754	-0.70017	0.121597	0.187044	-0.466511	0.00869778	-0.536361	2.66592
ATP11C	-0.98673	-0.916063	-0.89451	-0.509074	-0.0568038	0.284327	0.595498	0.100256	2.3831
AC129102.1	-0.492813	-0.426382	-0.484384	-0.271787	-0.0994631	-0.335349	-0.331322	-0.368942	2.81044
LIMK2	-0.847987	-0.970465	-1.11405	-0.0397377	0.250004	0.153249	0.777008	-0.482612	2.27459
EDNRA	-0.907561	-1.00654	-0.985463	0.202395	0.610214	-0.436759	1.09118	-0.582042	2.01458
AL390860.1	-0.265693	-0.773203	-1.20106	-0.331435	0.369722	-0.405019	-0.0293894	0.0926485	2.54342
OXGR1	-0.0376647	-0.0233613	-0.0693966	-0.0208811	0.0335659	-1.14909	-0.445787	-0.876605	2.58922
EGFR	-1.05934	-1.1103	-0.898465	-0.0296091	0.679272	-0.515208	1.16603	-0.16218	1.9298
RARG	-1.10713	-1.0147	-1.1135	0.624028	0.718551	-0.391297	0.572107	-0.295823	2.00776
AC091819.2	-0.657035	-0.413944	-0.505103	-0.819711	-0.776847	0.0230066	0.582723	0.0122724	2.55464
VAV3	-1.34354	-0.720383	-0.742763	0.626518	0.820128	-0.851163	1.15426	-0.576921	1.63386
USH2A	-0.873693	-0.898357	-1.17512	0.0469176	0.749064	-0.45055	0.679017	-0.257843	2.18057
MICA	-1.14566	-1.02743	-1.01336	0.285829	0.741895	-0.497495	0.429076	0.0984033	2.12874
ANXA1	-1.03404	-0.868482	-0.889331	0.523496	1.27887	-0.90925	0.983322	-0.606101	1.52152
AL139383.1	-0.931433	-1.04484	-1.27042	-0.411781	0.689081	0.289636	0.0918472	0.474983	2.11293
FAM189A1	0.0750031	-0.323951	-0.414493	0.402877	0.710318	-1.37372	-0.00350886	-1.22942	2.15689
CYP2J2	-0.83291	-0.985373	-0.635539	-0.255601	0.465041	0.127711	-0.0383336	-0.39049	2.54549
LINC01886	-0.420699	-0.404285	-0.343311	-0.477511	-0.571176	-0.573559	0.965454	-0.678196	2.50328
SPAG6	-0.916439	-0.348646	0.477031	-0.219661	0.313144	-1.06801	0.0512474	-0.734471	2.44581
SCN9A	0.00386307	-1.06957	-0.224987	-0.256669	1.19714	-1.05863	0.227747	-0.898795	2.0799
STOX2	-1.23499	-1.044	-0.542062	-0.220283	0.523412	-0.128832	0.398442	-0.113916	2.36225
DENND4C	-1.3605	-0.603253	-1.14104	0.379051	1.28733	-0.505202	0.153305	-0.053777	1.84409
CEMIP	-0.702947	-0.84556	-0.796361	0.67018	0.635925	-0.946839	0.773598	-0.821181	2.03319
SCRT2	-0.994523	-0.692485	-0.912586	0.0449501	0.623398	-0.854736	0.937511	-0.298468	2.14694
ZFAND4	-0.60894	-1.28414	-0.594574	-0.171427	0.411422	-0.203482	0.796217	-0.652953	2.30788
ANKRD44	-0.386192	-0.28536	-0.676399	-0.395007	-0.483771	-0.235671	-0.0660441	-0.263093	2.79155
MID1	0.0800511	-1.00896	-1.10688	-0.0985845	0.299403	-0.264695	0.346973	-0.692826	2.44552
WDR76	-1.13544	-1.13512	-1.28777	0.120673	0.84889	-0.106789	0.819973	0.0472638	1.82832
MSI2	-1.24406	-0.583961	-1.04843	0.682441	1.0374	-0.563169	0.213292	-0.465934	1.97241
SEMA3F	-1.45537	-0.912982	-1.06175	0.361521	0.588739	0.600733	-0.118517	-0.0193992	2.01703
DLG5	-1.40823	-0.371409	-0.786509	-0.0965217	-0.413572	0.150021	0.684898	-0.119624	2.36095
CTSC	-1.06074	-0.703447	-1.04505	0.117442	0.304646	-0.342519	0.33542	-0.0448991	2.43914
JAM2	-1.25307	-0.598113	-0.778277	-0.350959	-0.455763	0.100596	0.514189	0.440961	2.38044
DCDC2C	-1.0612	-0.393228	-0.33367	-1.0562	-0.40028	0.531676	-0.256864	0.597835	2.37193
BHLHE22	-0.313898	-0.850787	-0.404671	0.0518876	-0.33042	-0.862243	1.59422	-0.855262	1.97117
CRABP1	-0.740541	-0.492354	-0.980131	-0.338844	-0.191449	0.10321	0.00477082	-0.0265557	2.66189
CCDC136	-1.36709	-0.622205	-0.802962	0.600884	0.305014	-0.535024	0.672391	-0.424961	2.17397
CSMD2	-0.936	-0.804811	-0.748724	0.121158	0.155649	-0.159826	0.093173	-0.317142	2.59651
COX7A1	-1.85365	-0.729759	-0.698987	0.0362032	0.257418	-0.0144303	0.899763	0.199302	1.90414
PRSS56	-0.809993	-0.855096	-0.764867	0.50163	1.21278	-0.882765	0.255585	-0.662649	2.00538
HS6ST2	-0.587492	-0.688441	-1.14309	0.479195	1.03995	-0.61791	-0.368099	-0.33525	2.22113
TMEM266	-0.613042	-0.907626	-0.713257	-0.218118	-0.246482	0.175572	0.151089	-0.283218	2.65508
CASQ2	-0.671911	-1.11202	-1.43457	0.124383	0.358527	-0.0175756	0.466628	0.0760908	2.21045
AC027288.1	-0.60691	-0.675241	-0.525667	-0.215756	-0.240759	-0.603071	1.05346	-0.622111	2.43606
TTC24	-1.3241	-0.554877	-0.994866	0.0499826	0.404186	0.0313815	-0.0986362	0.0858578	2.40107
AC092435.3	-0.57393	-0.669453	-0.629781	-0.290036	0.201712	-0.704728	0.724659	-0.577512	2.51907
FNDC5	-0.27849	-0.708766	-1.24932	0.602975	-0.0193775	-0.72778	0.942986	-0.702884	2.14065
AC092435.1	-0.743465	-0.826465	-0.73519	0.0448262	0.261172	-0.723305	0.932506	-0.547059	2.33698
ZNF33A	-1.11109	-0.99718	-0.888862	-0.250663	0.440151	-0.0303806	0.402125	0.0788654	2.35704
CDR2L	-1.25702	-1.07272	-1.12361	0.554071	0.724721	-0.121197	0.68498	-0.288518	1.8993
TLE2	-1.26097	-0.99793	-1.36118	0.459501	1.10282	-0.256334	0.756106	-0.0219059	1.57989
AC139491.3	-0.890063	-0.945647	-0.983902	-0.674069	-0.510252	1.38936	0.0934418	0.753785	1.76734
CPNE9	-1.42876	-0.461919	-1.159	0.275841	0.0160103	-0.0393244	0.787589	-0.1538	2.16337
AC097478.1	-0.947917	0.262691	-1.5114	0.28524	0.201266	-0.761322	0.0212386	0.214059	2.23615
ANKRD29	-1.3682	-0.481953	-1.32753	0.570933	1.17281	-0.562592	0.483062	-0.175138	1.68861
UMAD1	-0.852588	-0.76869	-0.803556	-0.334426	0.596696	-0.667425	0.292218	0.0819662	2.45582
CHRM2	-0.621972	-0.792575	-0.682128	0.482816	0.163166	-1.01165	1.358	-0.823073	1.92741
LINC02270	-0.827769	-0.759834	-0.455085	-0.149459	0.219602	-0.744672	1.17278	-0.700396	2.24484
AC140125.1	-0.845341	-0.797842	-0.944707	-0.796541	-0.366983	0.879732	-0.154386	0.960349	2.06572
RERG-AS1	-0.923572	-0.708293	-0.713377	-0.287344	0.647035	-0.602987	0.68567	-0.46119	2.36406
ST8SIA4	0.0388377	-0.854123	0.0434618	-0.215882	-0.832988	-0.616651	0.836198	-0.806485	2.40763
RORA-AS1	-0.80737	-0.494035	-0.649611	-0.700955	0.265	-0.258004	0.153759	-0.155686	2.6469
AC026401.3	-0.726888	-0.519794	-0.647914	-0.0925944	0.388743	-0.865332	0.334952	-0.434756	2.56358
TENM2	-0.674836	-0.38656	-0.370966	-0.754658	-0.907273	-0.0471203	0.642567	-0.0404607	2.53932
AC116366.3	-0.311741	-0.693051	-1.2302	0.805492	1.10245	-1.30276	0.0882146	-0.266451	1.80802
BMP2	-0.311523	-0.784138	-0.857733	0.825353	0.300581	-1.11262	0.213677	-0.552249	2.27865
RHBDL3	-1.80484	-0.572261	-1.14496	0.550231	0.960105	-0.16993	0.372701	0.171121	1.63784
MYO16	1.83497	-0.177481	-0.0110749	-0.512668	-0.148566	-0.593248	-1.29731	-0.745551	1.65093
B3GAT2	-0.653892	-0.826018	-0.948722	-0.351108	0.585175	-0.43886	0.307208	-0.165748	2.49197
PAWR	-0.736719	-1.04182	-0.963567	-0.332108	-0.0213228	0.0319151	1.22537	-0.333974	2.17222
TBC1D16	-1.15409	-1.32675	-1.09709	0.863865	0.58443	-0.0142031	0.543514	-0.209843	1.81017
ACOT11	0.981631	0.52933	-0.391367	0.0351725	-0.309108	-0.244847	-1.99208	-0.424653	1.81593
PARM1	-1.12432	-0.428571	-0.52574	0.368834	-0.419408	-0.616384	0.702466	-0.393246	2.43636
ARHGAP27	-0.457012	-1.29706	-1.08398	0.253047	0.868646	-0.0257688	-0.0883836	-0.394579	2.22509
TMEM215	-0.458854	-0.275397	0.382362	-0.158855	-1.06041	-0.706406	0.626034	-0.780942	2.43247
ALDH1L1-AS2	-0.404433	-0.67151	-0.902615	-0.180452	0.179718	-0.128296	0.0747018	-0.629398	2.66228
WWOX	-1.28059	-0.517982	-0.552589	-0.352811	0.577319	-0.141413	-0.0294434	-0.205591	2.5031
BMP8A	-0.990367	-0.553678	-0.777751	-0.0625166	-0.0616047	-0.453218	1.17777	-0.558101	2.27947
LINC00472	-1.41565	-0.783267	-0.636692	0.211704	1.0316	-0.521489	-0.0634528	0.0346202	2.14262
PHLDB1	-0.27482	-0.644599	-0.564344	0.498383	-0.676932	-0.0314614	0.288553	-1.08797	2.49318
MYO1E	-1.24378	-0.702831	-1.31632	0.119786	0.776852	-0.261508	0.604198	-0.0196096	2.0432
TSHZ1	-1.71298	-0.187226	-0.0510458	-0.870393	-0.684228	0.426461	0.493524	0.574098	2.01178
LIFR	-0.534323	-0.7929	-0.547098	0.122389	0.359962	-0.772296	-0.0946035	-0.368113	2.62698
PTGIS	-0.421715	-1.16925	-1.07659	0.396599	-0.0667316	-0.112322	0.944292	-0.678271	2.184
HDAC1	-0.584136	-1.55921	-1.20648	-0.219754	0.289147	0.618658	0.838387	-0.0609601	1.88436
MERTK	-1.28943	0.0182678	-1.23612	-0.341698	-0.320492	0.0282696	0.677414	0.208488	2.25531
SETD7	-1.44038	-0.906701	-0.914075	0.632258	0.810349	-0.471656	0.624183	-0.218504	1.88452
MYH14	-1.29823	-0.67198	-1.57573	0.702406	0.960242	-0.312053	0.676718	-0.0332239	1.55185
ERG	-0.909744	-0.94213	-1.1461	-0.0161087	0.531674	0.101894	0.717682	-0.543414	2.20625
LAG3	-0.846039	-0.904024	-0.711403	0.129923	0.882541	-0.605353	0.108012	-0.421975	2.36832
LINC01837	-0.304878	-0.987627	-0.658064	-0.77938	-0.7266	0.625463	0.844513	-0.288428	2.275
CMYA5	-1.07591	-0.872038	-0.762957	0.239319	0.795058	-0.729034	0.616495	-0.389699	2.17877
PTGS1	-0.656898	-0.945535	-0.755096	0.32898	1.16187	-0.392641	-0.396225	-0.580155	2.2357
AC107029.2	-0.735644	-0.527631	-0.398639	-0.732607	-0.518627	0.528161	-0.515625	0.340296	2.56031
HEG1	-0.656769	-0.803127	-1.37596	0.183496	0.537819	0.0146923	0.215785	-0.451858	2.33592
LINC01968	-1.10772	-1.15821	-1.12622	0.450685	1.37219	-0.163188	0.257334	-0.236151	1.71129
PLAUR	-0.923485	-1.36367	-1.08808	0.315266	0.999059	0.142374	0.271125	-0.30664	1.95406
CDS1	-1.23068	-0.565348	-1.04608	0.0873276	0.771558	-0.548337	0.584394	-0.236917	2.18409
CNTLN	-0.903742	-0.928763	-1.01918	0.00742432	1.02123	-0.57053	0.605636	-0.320177	2.10811
HS3ST1	-1.49333	-1.29255	-0.493215	0.377717	0.578787	-0.261025	0.788656	-0.121669	1.91663
TIFA	-0.925449	-0.671785	-1.07092	0.505103	0.916975	-0.583509	0.146862	-0.513547	2.19627
LPIN2	-1.24336	-1.29452	-0.9645	0.430673	0.622755	-0.0420785	0.55815	-0.0566399	1.98952
CARD8	-0.643671	-1.57502	-0.853328	-0.118004	0.083142	0.283345	0.926572	-0.195626	2.09258
CTGF	0.497014	-0.528869	-0.48891	-0.555416	-0.606772	-0.104653	-0.337623	-0.545853	2.67108
LINC01405	-1.45037	-1.03047	-1.05955	-0.257185	-0.368954	1.13207	0.895081	0.806634	1.33275
AC022898.1	-0.368024	-0.145852	-0.584359	-0.32805	-0.0824952	-0.434366	-0.693878	-0.13756	2.77459
AC026469.1	-1.00854	-0.953989	-0.972934	0.407009	0.295264	-0.342765	0.657836	-0.360699	2.27881
PFKFB2	-0.866078	-0.459384	-1.00999	0.836816	0.50738	-0.892854	0.297326	-0.606006	2.19278
LINC01482	-1.39029	-0.122593	-1.39913	-0.143994	-0.108718	0.373274	0.159162	0.469746	2.16255
BEAN1	-1.09765	-0.824845	-1.09386	0.272183	0.317206	0.13818	0.387237	-0.421549	2.3231
LINC00968	-0.925007	-0.49229	-0.396261	-0.379934	-0.164615	-0.31764	-0.038781	-0.0187464	2.73327
ANXA5	-1.60725	-0.523642	-1.0661	0.812354	1.08061	-0.691594	0.403092	-0.000447833	1.59298
PCP4	-0.966808	-0.826721	-1.01277	0.402355	1.17885	-0.848316	0.669591	-0.449437	1.85326
OPN5	-0.615618	0.0131517	-0.940141	0.502115	0.931355	-1.26827	-0.122534	-0.640892	2.14083
KRTDAP	-1.31214	-0.703769	-0.854559	0.259606	0.329082	-0.2654	-0.141229	0.301884	2.38653
VWC2	-1.1347	-0.819712	-0.594893	0.431889	0.976983	-1.27974	0.965953	-0.252039	1.70625
TMEM200B	-1.48756	-0.640028	-0.949138	-0.0202956	0.240106	0.0400161	0.16197	0.361441	2.29349
RANBP17	-1.57667	-0.513889	-1.20537	0.227828	1.06879	-0.33248	0.218025	0.278808	1.83496
RBPJL	-0.985209	-0.782311	-1.30414	0.416704	1.02802	-0.238803	-0.180054	-0.05042	2.09621
CCNI	-0.495687	-0.984436	-0.862127	0.122552	0.0568974	-0.717549	0.713908	-0.268143	2.43459
AC005086.1	-0.827215	-0.952962	-0.905811	-0.0377092	0.183255	-0.608051	1.36515	-0.276352	2.0597
TRBC2	-0.834473	-0.87079	-0.820637	0.0999823	0.63786	-0.685517	0.942047	-0.63511	2.16664
WHRN	-1.07679	-0.868197	-1.09026	0.0591165	-0.241818	0.0377949	0.921594	0.0259165	2.23264
ACSL3	-1.44972	-0.264011	-1.01474	0.141813	0.049998	-0.540673	0.530878	0.283295	2.26316
BRINP1	-1.37188	-0.746343	-1.01844	0.211719	0.487973	-0.350689	0.70573	-0.0663817	2.14832
MMS22L	-1.45919	-0.716775	-0.973704	-0.138373	0.87867	-0.292995	0.464457	0.167118	2.0708
IFNA13	-1.15048	-0.374876	-1.03847	0.188977	0.907161	-0.495273	0.0281677	-0.351878	2.28667
LRRC23	-0.173662	-1.44775	-1.17129	0.554142	0.162513	-0.250413	0.865908	-0.552173	2.01272
PALLD	-0.797174	-1.16855	-1.31766	-0.35644	0.678885	0.0711938	0.690815	0.157429	2.04151
PACSIN3	-1.17525	-0.856588	-1.23549	0.43097	0.582231	-0.464724	0.641523	0.0265534	2.05077
AC012404.1	-0.971677	-0.554312	-0.479507	-0.207343	-0.203872	-0.32177	0.312494	-0.251624	2.67761
NACC2	-0.865064	-1.2929	-0.787856	0.391678	1.06947	-0.285839	0.619361	-0.753763	1.90492
EBF4	-1.08312	-1.23904	-0.973029	-0.233706	0.0275473	0.588573	0.707251	0.100105	2.10543
ID4	-0.505506	-0.711724	-0.799912	0.15421	0.00681645	-0.868988	1.71877	-0.792704	1.79903
GRIN2C	0.116402	-0.893407	-0.865987	-0.397089	-0.34349	-0.461491	0.0115576	0.205306	2.6282
AC008443.4	-1.28664	-0.626622	-0.935832	-0.17304	0.338039	-0.172709	0.328117	0.124762	2.40392
GRID2IP	-0.422118	-1.15497	-1.20059	0.110637	0.511702	-0.117437	1.05432	-0.788031	2.00649
TGFBR3	-0.935303	-1.62466	-0.600186	-0.0793189	-0.128173	0.655449	0.784503	-0.0848961	2.01258
CCDC40	-1.20864	-1.09191	-1.22444	0.640246	0.957806	-0.180739	0.22201	0.0316379	1.85403
UPP1	-1.60869	-0.49103	-1.22276	0.571531	1.24427	-0.387681	0.127075	0.151201	1.61607
AC022710.1	0.0400774	-0.691947	-0.844008	-0.226632	0.119578	-0.607524	-0.14772	-0.332565	2.69074
DCBLD2	-1.3076	-0.827048	-0.729297	0.140244	0.420123	-0.586518	0.603324	0.013014	2.27376
AC114321.1	-0.921881	-0.350751	-0.871419	-0.0157081	0.27859	-0.381279	-0.193305	-0.184881	2.64064
DMKN	-2.02325	-0.056836	-0.885808	0.467389	0.401506	-0.263623	0.0991332	0.388311	1.87318
RASSF8-AS1	-1.06253	-0.922072	-0.930898	0.263676	1.07667	-0.795884	0.475214	-0.117254	2.01308
LINC00485	-0.844868	-0.524721	-1.0254	-0.207015	0.70728	-0.114467	0.55044	-0.85749	2.31624
MOGAT1	-1.12131	-0.809288	-1.21593	0.277399	1.22689	-0.431638	0.275572	-0.13714	1.93545
AL606537.1	-0.685165	-0.325321	-0.8424	-0.199046	1.04386	-0.673005	-0.279714	-0.457015	2.4178
MYO19	-1.24465	-0.997202	-1.1249	0.161017	1.12166	0.0118158	0.320319	-0.189299	1.94124
DCLRE1C	-1.00205	-1.0542	-1.14115	-0.0576133	0.391743	-0.0582475	0.456321	0.189676	2.27551
FAXDC2	-0.0701332	-1.56726	-0.710075	-0.239965	0.334154	0.366221	0.668373	-0.897626	2.11631
CTTNBP2	-0.916401	-0.435962	-0.795903	-0.451934	-0.181607	-0.225256	0.35844	0.0180321	2.63057
PATJ	-1.11351	-0.690318	-0.757004	-0.802665	-0.40186	0.610833	0.743799	0.187374	2.22335
MGST2	-1.04968	-0.879144	-1.06112	0.432859	0.875949	-0.793529	0.762853	-0.232181	1.94399
LTBP1	-0.916345	-0.663812	-1.08164	0.717994	1.74271	-0.524936	-0.397791	-0.420917	1.54473
POMT1	-0.00674108	-0.454727	-0.963366	0.277296	0.448924	-0.810794	0.119682	-1.02986	2.41958
TNS1	-1.03798	-0.901124	-0.924262	0.816441	1.61196	-0.435465	0.107747	-0.736522	1.49921
AL807740.1	-0.896166	-0.405048	-0.540543	-0.87107	-0.729359	0.500192	0.242206	0.232608	2.46717
ZBTB20	-1.09886	-1.01081	-0.998438	0.116017	1.30077	-0.458944	0.3334	-0.115324	1.93219
CYFIP1	-1.4997	-0.910147	-1.14041	0.634921	0.866146	-0.177866	0.51142	-0.0651576	1.7808
PLEKHD1	-0.894759	-0.601355	-1.16805	0.847033	1.43243	-0.796378	0.0780644	-0.556526	1.65954
B3GLCT	-0.794969	-0.0228198	-0.891764	0.608283	0.63217	-1.32132	0.234806	-0.599077	2.15469
AP000238.1	-0.464417	-0.306408	-0.59962	-0.276668	-0.130988	-0.84734	0.384976	-0.438798	2.67926
HS3ST4	-1.97908	-0.545276	-0.853978	0.433083	0.0267155	0.277458	0.71991	0.1157	1.80547
IRAK3	-1.04243	-0.894803	-0.983741	-0.194077	0.705083	-0.0771984	0.420698	-0.249737	2.3162
DIP2B	-0.66927	-0.6367	-0.991966	-0.0967604	0.425697	-0.176418	-0.238904	-0.229329	2.61368
AC093535.1	-0.684884	-0.543635	-0.691451	-0.11995	0.15488	-0.700615	0.559281	-0.546005	2.57238
AC096736.3	-0.224819	-0.807228	-0.691464	-0.458548	-0.55868	0.164832	-0.0234506	-0.0951833	2.69454
POU6F2-AS2	-1.14359	-0.121236	-0.636721	-0.0162716	0.527837	-0.665773	0.0609045	-0.511972	2.50682
AL024497.1	-0.696981	-0.347386	-0.149371	-0.454745	-0.0240338	-0.144553	-0.507667	-0.447451	2.77219
TDRD1	-0.917992	-1.10244	-1.01516	-0.665402	0.12939	0.785105	0.610428	0.0645152	2.11156
STK33	-0.786462	-0.746001	-0.790108	-0.0676445	1.433	-0.617784	0.212953	-0.695206	2.05726
PLD1	-1.40658	-0.195563	-1.25366	-0.391463	0.118483	-0.0130017	0.548695	0.407429	2.18566
CNFN	-0.630824	-1.0372	-1.11769	-0.543042	-0.0230728	0.262329	1.01118	-0.129313	2.20763
THSD4	-0.698202	-0.867434	-1.09961	0.0876979	0.291207	-0.623769	0.447782	0.0400985	2.42224
TNFAIP8	-0.392973	-1.15928	-0.982898	-0.349401	0.212691	0.0493541	0.721804	-0.470646	2.37135
NPC1	-1.17554	-0.648297	-1.13054	0.163636	0.620308	-0.216632	0.275074	-0.200052	2.31204
LOXHD1	-0.66245	-0.773997	-0.259368	-0.939811	-0.560242	1.11581	-0.639145	0.538892	2.18031
AL357052.1	-0.790085	-1.07567	-0.657294	-0.238697	0.258722	-0.0379272	0.785324	-0.622768	2.37839
PPFIBP2	-0.948368	-0.267827	-0.772389	-0.527519	0.333824	-0.24521	0.204682	-0.383605	2.60641
ZBTB7C	-1.22743	-0.66377	-0.95108	0.490396	0.81979	-0.75007	0.356503	-0.197324	2.12299
STX8	-1.28524	-0.935925	-1.3133	0.14825	0.964353	0.0533174	0.625545	-0.0986261	1.84163
PPP3CC	-0.962672	-0.80914	-1.06547	-0.258225	0.513807	-0.203287	0.428742	-0.0366964	2.39294
AP001627.1	0.617827	-0.491931	0.180385	-0.92483	-0.884592	-0.463507	-0.129988	-0.413917	2.51055
FAM43B	-1.15347	-0.674437	-0.945326	-0.00317855	0.378631	-0.354071	0.594141	-0.219492	2.3772
MTUS1	-1.70786	-0.879652	-0.533566	-0.745296	0.220228	1.01442	0.194817	0.779971	1.65693
AIFM3	-1.71585	-0.641665	-1.09505	0.892732	1.08439	-0.347163	0.336965	-0.0103296	1.49597
LINC02538	-0.839746	-0.472698	-0.676865	0.0546896	0.145702	-0.374497	0.0194289	-0.532696	2.67668
AL390036.1	-0.847559	-0.835035	-0.893847	0.434343	0.653063	-0.839119	1.31649	-0.763273	1.77494
ADCY8	-0.920836	0.228947	-0.161852	-0.819911	-0.4341	-0.308569	-0.175194	-0.0696977	2.6612
LIN7A	-0.608211	-0.901401	-0.47846	-0.119373	-0.22654	-0.653183	0.72556	-0.285631	2.54723
ABCD2	-1.02755	-0.858161	-0.589831	-0.436599	1.05061	-0.479721	0.0323794	-0.000726525	2.30959
TTC39B	-1.85762	-0.339939	-0.961751	0.134297	0.65575	-0.207088	0.38648	0.237416	1.95245
TMEM72-AS1	-1.41918	-0.436992	-1.05257	-0.213221	0.576561	-0.245847	0.53142	0.0315342	2.2283
CLEC3A	-0.363066	-0.969624	-0.712821	-0.758153	0.129653	0.644788	0.227445	-0.638204	2.43998
SCN7A	-0.495055	-0.779068	-0.236256	0.336988	1.33661	-1.15247	-0.335841	-0.729066	2.05416
GRIK1	-1.10571	-1.04855	-0.90783	-0.286907	0.47346	-0.418946	1.18336	0.122005	1.98911
CRYAB	-0.84577	-0.54194	-0.87357	0.26435	0.695076	-0.925405	0.222037	-0.368286	2.37351
RASSF4	-1.31166	-0.72149	-1.04854	0.434675	0.926554	-0.687687	0.68143	-0.18165	1.90837
AC107208.1	-1.32784	-0.457118	-0.902215	-0.299108	1.50559	0.350058	-0.461458	-0.265738	1.85782
AC087341.1	-0.0137122	-0.0744793	0.357156	-0.924919	-0.788288	-0.472637	-0.604801	-0.0847507	2.60643
CAMTA1	-1.13259	-0.416542	-1.14815	0.48402	1.03037	-0.731409	0.271405	-0.397427	2.04034
STK26	-1.05992	-0.608367	-0.855288	-0.0953141	0.885419	-0.159813	-0.4886	-0.00925412	2.39114
AL355073.1	-0.68874	-0.858466	-0.808468	-0.0110263	1.30434	-0.906439	0.379498	-0.471256	2.06056
ANTXR1	-1.38981	-0.693479	-0.736709	-0.0107684	1.03686	-0.341115	-0.126678	0.0632476	2.19845
ELOVL5	-0.716125	-0.452745	-0.72886	-0.181875	0.350285	-0.402029	-0.207306	-0.356441	2.69509
LINC01533	-0.26965	-0.592501	-0.0701112	-0.39751	-0.859431	-0.375113	0.191098	-0.343319	2.71654
PIK3C2A	-1.06471	-0.562515	-1.14044	-0.545526	0.576045	-0.213118	0.621248	0.0517683	2.27725
AL121761.1	0.162439	-1.24099	-1.06159	-0.526253	0.400214	0.0130382	1.00876	-0.805645	2.05003
SLC25A37	-1.18267	-1.0421	-1.10472	0.481637	0.805661	-0.542267	0.588831	0.053928	1.94169
AC091820.1	-0.956592	-0.382799	-0.643904	-0.494153	-0.756732	0.053334	0.832466	-0.101285	2.44966
ASTN2	-1.25085	-0.565768	-0.938794	0.742173	1.29276	-0.848004	0.359925	-0.498653	1.70721
SH2B2	-0.644412	-1.45237	-1.13717	0.264206	-0.0326687	0.25616	1.03593	-0.265096	1.97542
MROH7-TTC4	0.815086	0.628192	-0.370219	0.0304798	-0.313134	-0.713855	-1.85147	-0.159501	1.93442
AL354761.1	-1.27566	-0.744732	-0.449004	0.352651	-0.254974	0.0586562	0.244589	-0.41913	2.4876
CABLES1	-0.697285	-1.42208	-0.820011	0.146883	-0.163542	0.034515	0.844682	-0.16562	2.24246
INPP4B	-1.15032	0.0393604	-0.328112	-0.989368	-0.421041	0.463512	-0.734816	0.9331	2.18768
AC022387.1	-0.654958	-0.296239	-1.3533	0.163583	0.682786	-0.339619	-0.344888	-0.275743	2.41838
CRISPLD1	-0.356581	-0.644013	-0.834795	-0.14118	1.42147	-1.06981	-0.16512	-0.31882	2.10886
PHYH	-1.28351	-0.825215	-1.57023	0.305804	0.746031	0.18905	0.310085	0.302456	1.82553
AL450311.2	-0.412369	-0.574349	-0.635075	-0.260639	-0.579814	-0.325796	-0.0832547	0.12085	2.75045
OR14A16	-0.764259	-0.8923	-0.925847	-0.437802	0.140699	-0.0988867	0.154235	0.28746	2.5367
KEL	-0.804553	-0.753693	-0.667774	-0.0800559	0.420045	-0.706102	0.685242	-0.524664	2.43156
CPS1	-1.28973	-0.410202	-1.33077	0.198479	1.29308	-0.459104	-0.0106799	0.15091	1.85803
IFNE	-1.09669	-0.394933	-1.07687	0.397414	1.13605	-0.826525	0.0529092	-0.260057	2.0687
FKBP7	-0.841023	-1.14042	-0.980084	-0.0806068	0.798019	-0.364068	0.249595	0.0811307	2.27746
SLC25A25-AS1	-1.08118	-0.945129	-1.36014	0.842163	0.605944	-0.210461	0.411981	-0.201434	1.93825
SLC35F4	-0.0208494	-1.09834	-0.425241	0.117752	0.310626	-0.900741	1.0302	-1.11024	2.09684
ECHDC2	-1.38218	-1.32614	-0.775341	-0.135252	0.375238	0.0612626	1.16318	0.243029	1.7762
AC108861.1	-0.474181	-0.724724	-0.756268	-0.0393371	-0.118154	-0.478972	0.160139	-0.276118	2.70761
LAMA4	-1.43946	-0.412014	-0.925697	0.45301	1.20639	-0.63369	0.0439707	-0.237003	1.94449
CPA4	-0.743659	-0.930576	-0.818836	-0.474406	-0.152497	0.409721	0.6317	-0.363414	2.44197
LYSMD4	-1.10344	-0.436414	-0.616884	0.165911	0.239335	-0.570968	0.602453	-0.714547	2.43456
CCDC50	-1.86668	-0.302726	-0.462753	-0.370555	0.209407	-0.0609314	0.293696	0.369096	2.19143
NBPF14	-1.48181	-0.552143	-0.772979	-0.309882	0.456952	-0.395595	0.769607	0.0856408	2.20021
TRANK1	-1.63595	-1.07003	-0.735579	0.201434	0.878463	-0.0932429	0.422629	0.129303	1.90298
GLCCI1	-1.38443	-0.649157	-1.12247	0.135869	0.756804	-0.570296	0.577801	0.231485	2.02438
EPHA1	-1.16595	-1.17794	-1.04742	0.353254	0.614526	0.33663	0.198281	-0.221333	2.10995
MTHFD2L	-0.356027	-0.65939	-0.871994	-0.415699	-0.0264458	-0.389607	0.364712	-0.314079	2.66854
SERINC2	-0.689374	-0.790548	-1.01669	-0.161171	-0.267984	0.365389	0.479851	-0.415808	2.49633
ST3GAL6	-1.3055	-0.709823	-0.796391	0.0405593	0.484289	-0.523535	0.701585	-0.156287	2.2651
BTN3A3	-1.60674	-0.781006	-0.860318	0.843773	0.778217	-0.675812	0.694177	-0.0678461	1.67555
OLFML2B	-0.550707	-0.82132	-1.00805	-0.125362	0.162857	-0.172812	0.404462	-0.451565	2.5625
CISH	-0.837982	-0.856364	-0.596482	-0.180533	0.465364	-0.859131	0.497135	-0.0750777	2.44307
AP002991.1	0.0847757	-0.443589	0.517179	-1.19687	-0.411391	-0.343226	0.523837	-1.05785	2.32714
NBPF10	-1.48248	-0.702207	-0.83612	-0.120825	0.494967	-0.296041	0.600942	0.131706	2.21006
TTC39C	-0.691976	-0.529151	-1.35274	0.117053	0.546957	-0.758345	0.648755	-0.227871	2.24733
TRIM7	-1.28952	-0.810529	-1.20052	0.00129261	-0.00351162	0.268037	0.82047	0.0965959	2.11768
VAV3-AS1	-0.99815	-1.06907	-0.999019	0.416946	0.420174	-0.211842	1.17468	-0.648629	1.91491
UGDH	-0.845181	-1.32978	-1.06751	-0.0257814	0.293476	0.117918	0.932346	-0.168222	2.09273
AC091819.1	-0.761054	-0.192836	-0.350728	-0.718928	-0.815341	-0.109792	0.358246	-0.0433301	2.63376
CTNNB1	-1.10358	-0.549438	-0.321498	-0.661682	-0.964559	0.0399598	0.935127	0.394818	2.23086
DIP2A	-1.21178	-1.0637	-1.08602	0.531239	1.30908	-0.365177	0.34371	-0.173008	1.71563
ALPK3	-0.953714	-0.875443	-0.547043	0.283878	-0.0220837	-0.402372	0.729177	-0.631377	2.41898
UST	-1.58719	-0.468679	-0.679789	-0.448635	0.0111102	0.0924803	0.490755	0.296389	2.29356
PCDHGA5	-0.882199	-0.607643	-0.42139	0.229721	-0.19393	-0.714774	0.338443	-0.361374	2.61314
OR1C1	-0.5347	-0.498166	-0.935209	-0.353277	0.202323	-0.673194	-0.195337	0.382143	2.60542
SAP30L-AS1	-1.08686	-1.3428	-0.999636	0.21145	1.2348	-0.262821	0.422308	0.0351895	1.78836
AC110760.1	-0.652965	-0.0945856	-0.531292	-0.016947	-0.573801	-0.446905	-0.0147931	-0.421097	2.75238
ENTPD3	-1.28659	-0.43561	-0.956083	0.70215	0.965543	-0.865379	0.253995	-0.348046	1.97003
VEGFB	-0.511786	-1.27412	-0.635548	0.130719	-0.321349	-0.268006	1.3152	-0.552548	2.11743
VSTM2A	-1.42805	-0.664729	-0.666031	-0.0410218	0.181165	-0.667981	1.33962	-0.00231039	1.94934
RHOBTB3	-1.17899	-0.701454	-0.748053	0.220712	0.687271	-0.705982	0.578123	-0.39802	2.24639
CLMN	-0.926943	-0.0941434	-0.511241	-0.448145	-0.236524	-0.381443	0.611513	-0.606596	2.59352
BID	-1.3196	-1.08889	-1.26693	0.3729	0.955866	0.17774	0.35216	0.0113787	1.80538
AC109347.2	-0.616835	-0.699267	-0.759203	0.00148806	0.932175	-0.86074	0.0963038	-0.481967	2.38804
ABCB7	-1.21565	-0.61639	-1.23833	0.211372	1.0554	-0.396176	-0.119046	0.267604	2.05122
TGFBR1	-1.5365	-0.495823	-0.949606	0.461179	1.40589	-0.568419	-0.0510811	0.00908875	1.72527
FGF18	-0.592097	-0.999696	-0.92333	0.400562	0.205345	-0.604897	1.16075	-0.731483	2.08484
ABHD3	-0.960124	-1.08722	-1.44344	0.318954	0.796131	-0.0203145	0.563257	-0.103408	1.93615
PAPPA	-1.20176	-0.431354	-0.948917	0.952648	1.43535	-0.930421	0.185458	-0.569865	1.50886
AC048341.1	-0.740438	-0.946004	-1.02866	-0.248299	0.50629	-0.369525	0.222252	0.161279	2.4431
TRMT2B	-1.20019	-1.03497	-1.2766	0.609753	1.24387	-0.170146	0.524785	-0.2932	1.59667
HIVEP2	-1.2657	-0.335097	-0.955979	0.261804	0.724185	-0.64139	-0.188668	0.0936542	2.30718
FAM13B	-1.39272	-0.770478	-0.780871	-0.260807	0.40399	-0.105396	0.481432	0.107207	2.31761
MXI1	-1.48885	-0.996861	-0.435718	-0.497693	0.349193	0.126083	0.712154	0.0630216	2.16866
BTN3A1	-1.11205	-1.00734	-0.786752	0.698745	1.10449	-0.648847	0.00712809	-0.240923	1.98554
ATP8B1	-1.40242	-0.678661	-1.18563	0.211735	0.569702	0.0594998	0.288104	-0.0325683	2.17023
SPATA9	-0.526949	-0.853133	-1.12616	0.174272	0.686132	-0.50659	0.459151	-0.623744	2.31702
AC092376.2	-0.740757	-0.394585	-0.290124	-0.275069	0.363845	-0.766274	0.0599374	-0.610296	2.65332
MET	-1.62783	-0.333092	-0.502592	-0.628996	-0.965073	1.03222	0.681963	0.733914	1.60949
AC084064.1	0.185664	-0.756676	-0.999234	0.0634464	0.0536496	-0.326599	0.0854031	-0.861369	2.55572
LGALS3	-0.155457	-1.06043	-0.546108	-0.703061	-0.584951	0.0450575	1.28934	-0.480197	2.19582
TMEM212	-1.42497	-0.151728	-1.19559	-0.409779	-0.275643	0.43699	0.306553	0.549367	2.1648
PCDHGA8	-0.873062	-1.17265	-0.34743	0.0993428	0.0257702	-0.42977	0.71886	-0.437393	2.41633
PLCXD2	-0.371523	-0.399132	-0.94092	0.726226	0.50976	-1.2316	0.954693	-1.09322	1.84572
AC090136.3	-0.397094	-0.831207	-0.333815	-0.0884049	-0.310693	-0.915122	1.3508	-0.670742	2.19627
PCDHGA3	-1.22599	-0.691483	-0.741118	0.679816	0.166307	-0.58944	0.401629	-0.317133	2.31741
SULF1	0.123481	-1.15096	-1.07106	-0.554804	-0.250486	0.206199	1.11966	-0.55288	2.13084
AC008728.1	-0.754997	-0.498302	-0.952168	0.414096	0.632411	-1.0532	0.468894	-0.516724	2.25999
ZNF385B	-1.85114	0.161429	-0.483177	-0.54695	-0.382158	0.521894	-0.123209	0.670809	2.03249
RBBP8	-1.30254	-0.881263	-0.8241	-0.739227	0.0859567	0.951636	0.0549142	0.670934	1.98368
CATSPERB	-0.212787	-0.668509	-0.352672	-0.626931	0.178904	-0.300224	0.956168	-1.27968	2.30573
BPGM	-1.24817	-0.319204	-0.749825	-0.397474	-0.227617	-0.576672	0.601767	0.559013	2.35817
ARHGEF10L	-0.931467	-0.674515	-1.113	1.1733	0.913158	-0.741797	0.381234	-0.736228	1.72931
GABRG3	-1.40645	-0.591536	-0.44252	0.0226422	0.501398	-0.351888	0.120573	-0.300771	2.44856
WWP2	-0.426614	-1.40216	-1.4293	-0.0715671	0.265622	0.906399	0.343772	-0.129559	1.94341
ASRGL1	-0.537438	-1.78537	-1.12042	0.346267	0.802338	0.0801135	0.966121	-0.320683	1.56907
PDGFRL	-0.598144	-1.30774	-0.825073	-0.673405	0.153101	0.674633	0.482703	-0.155962	2.24987
NKX3-1	-1.16088	-0.640998	-0.936907	0.813464	1.10571	-0.80573	0.158013	-0.434375	1.90171
AC008601.1	-0.925834	-0.359399	-0.561335	-0.462371	-0.829103	-0.0547554	0.762931	-0.0618165	2.49168
MCF2	-1.34447	-0.734468	-0.866009	0.240239	1.28888	-0.501041	-0.00606972	-0.0593639	1.98229
DOPEY2	-1.22391	-0.892262	-1.31366	0.367197	0.966681	-0.088147	0.481479	-0.202677	1.90531
CDKN2B	-1.05627	-0.518634	-0.997933	0.0163081	1.59147	-0.524538	0.0780895	-0.479363	1.89087
CCDC146	0.314112	-0.560122	-1.17623	0.0618213	0.826854	-1.46007	0.320012	-0.363588	2.0372
AC025539.1	-1.41641	-0.968788	-0.821163	-0.0972033	0.511096	-0.0840355	0.722724	0.0135264	2.14025
AL133284.1	-0.773344	-0.540482	-0.847505	0.287703	1.40734	-0.909589	-0.0591896	-0.599209	2.03428
AC104170.1	-1.02864	-1.03684	-1.31038	-0.0175033	1.11457	0.0729487	0.651397	-0.288004	1.84245
AC021439.1	-1.30762	-1.00212	-1.03593	-0.786502	0.390031	0.700212	0.920921	0.406933	1.71407
LGI2	-0.802638	-0.763468	-0.966386	0.818587	0.989828	-0.871987	0.770312	-0.908954	1.73471
MVB12A	-0.823043	-1.56022	-1.06859	-0.160973	0.187986	0.62731	1.00066	-0.0169791	1.81385
AC073342.1	-0.678979	-1.0023	-0.85096	0.28152	0.845061	-0.949682	0.894468	-0.543898	2.00476
BEAN1-AS1	-1.5132	-0.397596	-0.361015	0.423144	-0.304802	-0.538908	0.81209	-0.36986	2.25015
ATP11A-AS1	-0.736949	-1.48558	-0.581858	-0.485212	0.479364	0.429371	0.356544	-0.22997	2.25429
ARID2	-1.14327	-1.25636	-0.94331	-0.081106	1.06701	-0.0674681	0.413187	0.035699	1.97561
HPSE	-0.68408	-1.32284	-0.950596	0.0165692	0.798574	-0.205355	0.898393	-0.567799	2.01713
MNS1	-0.396387	-1.11727	-1.1891	-0.449569	1.06585	-0.257539	-0.0908111	0.267745	2.16708
ATP2B2	-1.73814	-0.542437	-0.988259	0.596298	0.618855	-0.307528	0.464139	-0.0158227	1.9129
ADGRF2	-0.664976	-0.563307	-0.650073	-0.356723	0.0497497	-0.206363	0.498374	-0.727389	2.62071
BACH1	-0.760355	-1.21309	-0.785758	-0.87236	-0.127934	0.535826	0.880489	0.236758	2.10643
AC073342.2	-0.472119	-0.52843	-0.58459	-0.525885	-0.0720034	-0.470032	0.264466	-0.343693	2.73229
PPCDC	-0.101681	-1.48382	-1.41232	-0.214401	0.374303	0.510853	0.303907	-0.038965	2.06212
HLA-DPA1	-0.940241	-0.932723	-0.815744	0.38234	0.329056	-0.373508	0.52153	-0.541621	2.37091
PIK3R3	-1.81797	-1.18153	-0.690771	0.448908	0.602884	-0.0843705	1.02865	0.232122	1.46209
AC084855.1	-0.508149	0.150473	-0.400817	-0.480003	-0.167958	-0.822018	-0.0520804	-0.444177	2.72473
RORB	-1.38922	-0.296749	-1.08367	0.00749102	0.244486	-0.453121	1.03271	-0.170693	2.10876
SELENOP	-0.608095	-1.12861	-0.864853	-0.595755	0.148222	0.0713093	0.963558	-0.27146	2.28569
KIF7	-1.47968	-0.77021	-0.866088	0.355274	0.337334	-0.40015	1.26041	-0.280693	1.84382
ANKRD34C	-1.08602	-0.436136	-0.767477	0.635088	0.041872	-0.929697	0.941987	-0.542186	2.14257
HCRTR1	-1.27554	-0.700231	-0.744827	0.294705	-0.039892	-0.269197	0.811054	-0.390527	2.31445
PKP1	-0.93225	-0.591452	-0.873387	0.33144	0.185589	-0.54603	1.44206	-0.924344	1.90838
AC078828.1	-0.496524	-0.681995	-0.598354	-0.588527	-0.68496	0.784057	-0.256087	-0.0141934	2.53658
MOSMO	-0.485193	-0.955733	-1.1737	0.597812	0.76438	-1.00629	0.446973	-0.251345	2.06309
AL110503.1	-1.24454	-0.024702	-0.412166	0.0693124	0.427941	-0.486358	-0.85519	0.0514039	2.4743
Z99289.3	-0.860378	-0.43895	-0.904854	0.0247069	0.794905	-0.598137	-0.139951	-0.350344	2.473
KIAA1324L	-1.28776	-0.231152	-0.456207	-0.741469	-0.0463433	-0.131531	0.289102	0.0711464	2.53421
SAMD5	1.22815	0.0341296	-0.205268	-1.0022	-1.76839	-0.073846	0.186759	-0.198501	1.79917
FAM20C	-1.3412	-0.854683	-1.12387	0.772685	0.36003	0.148022	0.462134	-0.436744	2.01363
FRMPD3	-1.09642	-1.0292	-1.44921	0.406007	0.968458	0.0548727	0.796261	-0.322472	1.67171
AL359922.1	-1.43916	-1.09059	-1.07219	0.194223	1.04374	0.312647	0.142018	0.0822712	1.82704
NCALD	-1.45482	-0.53935	0.0646128	-0.686442	-0.36501	-0.317273	0.815697	0.207777	2.27482
LHX9	-0.849852	-0.155143	-0.505563	-0.0656217	0.413094	-0.600449	-0.674376	-0.201627	2.63954
RASD2	-1.14207	-1.17123	-0.876677	0.953871	0.363183	-0.553301	1.08466	-0.361465	1.70302
CARD8-AS1	-1.31942	-0.814515	-0.680225	0.105789	0.120654	0.0281843	0.505586	-0.340775	2.39472
DGKD	0.385244	-0.927605	0.834264	-1.22495	-1.08283	0.246154	0.965876	-0.883676	1.68752
DZIP1L	-0.583012	-0.995082	-0.94461	0.854907	1.37463	-1.00533	0.446222	-0.710554	1.56283
2026-09-06	-1.82981	-0.723649	-1.08627	0.470853	0.58021	0.165065	0.645664	0.062788	1.71514
RCL1	-1.37515	-0.899456	-1.02277	0.594111	1.46939	-0.459556	0.140364	-0.0312044	1.58427
AL365271.1	1.15335	-0.317893	-0.0237597	-0.858302	-1.29937	-0.514501	0.182628	-0.472082	2.14993
SHMT1	-1.28764	-1.21092	-1.20853	0.523645	0.979547	0.00152731	0.663083	-0.112663	1.65197
LINC01503	-1.40872	-0.670813	-1.5086	0.608378	1.2211	0.0591623	-0.0468376	0.203152	1.54319
ACSL6	-0.790392	-1.06907	-0.758628	0.658442	1.30468	-1.07089	0.589855	-0.523131	1.65913
C1GALT1C1L	-0.324645	-0.718923	-0.430822	0.372453	0.211268	-1.05689	0.618899	-1.01288	2.34154
MROH7	0.983127	0.740042	-0.18577	0.036899	-0.42765	-0.702486	-1.89593	-0.304945	1.75671
TRIM67	-0.60795	-0.999157	-0.852586	0.268359	0.865148	-0.267192	-0.258351	-0.5288	2.38053
CAMK2G	-0.826941	-0.742846	-1.10855	1.05683	1.03512	-0.917828	0.330034	-0.576187	1.75037
PROB1	-0.845044	-0.654977	-0.690122	0.150041	0.151445	-0.546406	0.630072	-0.680326	2.48532
BORCS7-ASMT	-1.15311	-1.23218	-1.27883	0.0486202	0.807641	0.168038	0.383631	0.372642	1.88355
SDSL	-0.901885	-1.02875	-1.37165	0.674346	1.24048	-0.41798	0.490819	-0.33607	1.65069
POTEE	-0.790269	-0.566535	-0.671022	-0.331325	-0.648925	0.432457	0.0816433	-0.125914	2.61989
INSM2	-0.896193	-0.662152	-0.648123	0.279934	0.0192195	-0.941068	1.18342	-0.506819	2.17178
LINC01721	-2.01276	0.20076	-0.517627	-0.0756198	0.257638	0.339557	-0.749167	0.72082	1.83639
IGFBP2	-0.726397	-0.982807	-0.193341	0.184769	-0.0809227	-0.369204	0.821611	-1.01664	2.36293
MSH4	-0.764201	-1.13832	-1.22181	0.655579	0.880239	-0.309414	0.133893	-0.291272	2.05531
ADARB2-AS1	-0.852895	-0.842694	-0.872704	0.0603962	1.16195	-0.526207	-0.239381	-0.144977	2.25651
HSD11B2	-0.670631	-0.982166	-0.801785	0.30662	0.579224	-0.300991	-0.14279	-0.47312	2.48564
EXTL2	-1.30116	-0.342893	-0.95846	0.166776	0.629101	-0.818365	0.708349	-0.233099	2.14974
RPP25	-1.26232	-0.765404	-1.04058	0.0969007	0.136326	-0.383844	0.774984	0.228088	2.21585
ITPKB	-1.35649	-0.998434	-0.651449	0.831633	0.977382	-0.763785	0.245309	-0.136117	1.85195
SMIM3	-1.00221	-1.11829	-0.978673	0.628704	1.83078	-0.383716	-0.0664507	-0.259645	1.34949
ZC3H12A	-0.335426	-0.66268	-0.764567	0.416555	0.29295	-0.784821	-0.197648	-0.543834	2.57947
PYGO1	-0.380912	-1.10258	-0.898976	0.41211	0.594072	-0.889574	1.64371	-0.833844	1.45598
STAMBPL1	-1.93974	-0.500594	-0.774362	0.0353173	0.312549	0.0145708	0.30496	0.584193	1.9631
ANAPC16	-1.03721	-1.54984	-1.39806	0.248261	0.678825	0.575718	0.712666	0.31913	1.45052
AC110760.2	-0.860436	-0.510239	-0.335606	0.203847	-0.333124	-0.553274	-0.00918395	-0.309751	2.70777
CEP152	-1.54505	-0.702715	-0.955934	0.293729	1.27621	-0.47179	0.486066	-0.117622	1.73711
AL445123.1	1.26713	-0.116484	-0.224635	-1.04707	-1.31439	-0.252832	0.00227241	-0.386054	2.07205
SLC24A2	-1.70432	-0.291131	-1.01684	0.746355	1.0351	-0.539369	0.0463122	-0.0238218	1.7477
LINC01166	-1.17499	-0.129907	-0.90062	-0.862444	-0.820403	1.09554	0.36535	0.473955	1.95351
IFNA6	-0.816226	-0.391935	-0.952054	-0.16421	0.821216	-0.426591	-0.0844974	-0.468417	2.48271
AC004053.1	-1.59024	-0.377538	-1.03158	-0.0114564	0.949642	-0.29687	0.00584338	0.307805	2.0444
DPP4	-1.47931	-0.377586	-1.04352	0.679059	1.59379	-0.525509	-0.393008	0.0827293	1.46336
EPGN	0.579014	-0.320586	-1.24268	-0.329304	-0.786284	0.389578	-0.717994	0.0575116	2.37075
AFF1	0.0277039	-0.951822	-0.531136	0.0327813	0.499013	-1.07308	1.23489	-1.13485	1.89651
ASAH2B	-0.848749	-0.986898	-0.921728	-0.00874302	0.56884	-0.595077	0.576713	-0.115124	2.33076
AC117513.1	-1.26326	-0.585963	-1.66795	0.225371	1.0343	-0.356166	0.773206	0.312007	1.52845
SERPING1	-1.29743	-1.62485	-0.78646	0.177696	0.140271	0.304344	0.880888	0.50863	1.6969
PLCXD3	-1.50493	-0.309411	-1.40764	0.332612	0.218485	0.0737659	0.210836	0.298003	2.08828
EGFL6	-0.571736	-1.2806	-0.828853	-0.576754	0.307843	0.253643	0.486457	-0.155105	2.36511
CA12	-0.388755	-1.07883	-1.14526	-0.212735	0.195735	0.222104	0.600103	-0.553326	2.36097
HMGB4	-0.7923	-0.579889	-0.795292	0.26945	0.0481241	-0.368833	-0.295786	-0.146952	2.66148
GYPC	-1.18925	-1.0715	-1.0884	-0.0927221	1.0483	0.0692176	-0.312457	0.78613	1.85068
AC105271.1	-0.0293217	-0.915557	-0.224753	-0.67798	-0.222088	-0.606621	0.221951	-0.217149	2.67152
AC106874.1	-0.824515	-1.069	-1.01894	-0.147625	0.227944	0.587841	0.0930787	-0.227729	2.37894
ARSG	-1.51816	-0.666491	-1.13536	-0.452561	0.661465	0.279517	0.759033	0.165232	1.90736
CADM4	-1.61865	-1.04808	-1.05731	1.00866	0.696283	-0.110004	0.520337	0.0680076	1.54075
RORB-AS1	-1.38924	-0.19749	-1.15531	-0.0314965	0.237861	-0.453746	1.03791	-0.131343	2.08286
MAP3K13	-0.168612	-0.735833	-0.827774	-0.317223	0.105558	-0.438315	-0.0441368	-0.286098	2.71242
SYT2	-0.989768	-0.863408	-1.02312	1.23975	1.6753	-0.783495	0.0842519	-0.392742	1.05323
GPR137C	-1.85304	-0.888987	-0.60597	-0.204497	0.413803	0.0400428	0.849107	0.438168	1.81138
RAB37	-1.46673	-0.689219	-1.41169	0.619964	1.22688	-0.190238	0.315237	0.062236	1.53355
AL354771.1	-0.084138	-0.874441	-0.241105	-0.288677	0.182438	-1.08696	0.631542	-0.68809	2.44943
NALCN-AS1	-1.02067	-1.24948	-0.794373	-0.629536	-0.178097	0.796189	1.29352	0.0420159	1.74043
RORA-AS2	-0.946578	-0.13922	-0.685225	-0.0250032	-0.0409971	-0.366206	0.0433969	-0.523882	2.68371
AL627171.2	-0.934827	-1.5152	-1.01235	0.3481	0.194428	0.557703	0.731273	-0.296051	1.92692
NOTCH2	-1.43744	-0.600454	-0.794248	-0.165251	0.446588	-0.462798	0.692178	0.0818558	2.23957
OR13G1	-0.310248	-0.191746	-1.0777	-0.234297	0.268804	-0.418992	-0.671404	-0.00109347	2.63668
AC098487.1	-0.199505	-0.661278	-1.22508	-0.357733	0.241575	-0.251498	0.197434	-0.319119	2.5752
NHS	-1.07607	-0.479652	-1.34243	0.749154	1.68556	-0.621844	-0.182072	-0.135939	1.40329
MAP3K1	-1.08942	-1.39087	-0.455261	0.101498	1.00449	-0.316473	0.0767577	-0.0619682	2.13124
POU6F2	-1.1235	-0.293146	-0.724562	0.475899	0.837609	-1.05891	0.370545	-0.618721	2.13479
DOCK11	-1.13397	-1.46986	-0.642157	-0.424611	0.0865072	0.684811	0.999881	0.0329497	1.86645
AC027097.2	-1.05766	-0.432559	-0.922619	0.0922942	-0.0419036	-0.333937	0.720079	-0.469552	2.44586
AC005865.1	-0.615758	-0.149947	-0.907331	0.296	-0.147842	-0.685272	-0.0666013	-0.378173	2.65492
MC4R	0.365108	-0.53065	-0.468842	-0.067526	-0.810483	-0.727442	0.819712	-0.947403	2.36753
AC109466.1	-0.714989	-0.110272	-1.53994	0.632431	0.280577	-0.377841	-0.154069	-0.329254	2.31336
STON1	-0.592448	-0.816489	-0.719241	0.338634	0.68573	-1.1715	0.88172	-0.674198	2.06779
PHKA2	-1.02823	-1.10606	-1.26283	0.784887	1.32393	-0.441964	0.336426	-0.162116	1.55596
PVALB	-1.10458	-1.00639	-1.31192	0.401066	1.14508	-0.120855	0.821302	-0.458967	1.63526
VSIG2	-1.47466	-0.9121	-0.951889	0.654039	0.711689	-0.617344	1.08014	-0.100811	1.61093
AL355674.1	-1.16962	-0.408059	-0.693126	-0.51188	0.263225	-0.152895	-0.00102617	0.100385	2.57299
PLOD2	-1.62307	-1.1755	-0.0191376	-0.393181	0.217155	-0.0834487	1.32529	0.0146054	1.73728
TMCC3	-0.00304471	-1.2072	-1.14057	-0.682419	-0.104363	0.842309	0.533025	-0.387497	2.14975
TCAIM	-0.751947	-1.05654	-1.22975	0.00628693	1.02367	-0.37716	0.0163992	0.233406	2.13567
AL136164.2	-0.834303	-0.640424	-0.673255	-0.247988	0.918176	-0.653723	0.21062	-0.492024	2.41292
CSMD2-AS1	-1.09024	-0.372604	-0.865491	0.603164	-0.0113373	-0.769989	0.255649	-0.172298	2.42314
GPR75-ASB3	-1.14767	-1.33492	-1.23178	0.381785	1.48442	0.100804	0.387099	-0.00878641	1.36903
SHISA6	-1.72378	-0.725774	-1.01905	0.445994	1.36515	-0.238086	0.404022	0.0148219	1.47672
ZNF385A	-1.44632	-0.823084	-1.11896	0.761328	0.729686	-0.467232	0.601209	-0.048923	1.81229
AC097713.1	-0.800414	-0.428558	-0.973312	0.276478	-0.220163	-0.491699	0.345144	-0.288082	2.58061
CNTRL	-1.18972	-0.854766	-0.880539	-0.186087	0.596068	-0.00527769	0.0740331	0.0631918	2.3831
STARD10	-1.2948	-0.896294	-1.06035	0.168759	0.140606	-0.246146	1.1295	0.0567356	2.002
PLEKHG3	-1.20336	-1.03528	-1.07789	0.905371	0.86066	-0.405432	0.510023	-0.346623	1.79254
CYP20A1	-0.702431	-1.22013	-1.40149	0.369741	1.2838	-0.336093	0.502948	-0.189563	1.69323
AC016888.1	-1.24968	-0.939928	-1.51212	0.302915	1.13938	0.208539	0.887676	-0.24614	1.40937
PCDHGB6	-0.788331	-1.3877	-0.346063	-0.0256802	-0.266438	0.183268	0.778574	-0.471311	2.32368
MKNK2	-1.1913	-1.06536	-1.1751	0.874292	0.69409	-0.344292	0.670288	-0.248454	1.78584
MCC	-1.5128	-0.35842	-1.38635	-0.284916	1.13172	0.437798	-0.138767	0.40074	1.711
LINC01891	-1.06866	-0.154669	-0.589633	0.075319	0.100652	-0.584282	0.183561	-0.565338	2.60305
LATS2	-0.494963	-1.08861	-1.18844	-0.550204	-0.151221	0.768916	0.746072	-0.196844	2.1553
AC048341.2	-0.561895	-0.82847	-0.371737	-0.40917	0.1052	-0.975881	0.476865	0.0153317	2.54976
TNFAIP3	-0.364947	-0.602906	-0.869753	0.41639	2.21198	-0.695437	-0.65199	-0.620823	1.17749
GOLIM4	-1.94574	-0.475779	-0.96995	-0.101252	0.357906	0.266761	0.571796	0.487038	1.80922
SPATA5	-0.742504	-0.789422	-0.765911	-0.346652	1.06537	-0.789705	0.293165	-0.211167	2.28682
SH3RF2	-1.99839	-0.535069	-0.794936	-0.155522	-0.144087	1.01147	0.315125	0.781472	1.51993
TNK1	-1.10363	-1.20822	-0.998584	0.240114	0.135384	0.368426	0.811303	-0.329617	2.08482
CFAP53	-0.784613	-1.19961	-1.27881	0.108575	1.13425	-0.148461	0.47353	-0.231463	1.92661
CPLX1	-1.82209	-0.437267	-1.34852	0.948755	0.582781	0.0228101	0.419254	0.139375	1.49492
FAM198B	-1.51519	-0.149139	-0.763074	-0.0306738	0.0960055	-0.563222	0.710367	-0.0788599	2.29379
MAF	-0.539796	-0.787934	-1.16687	0.21655	0.485258	-0.354445	0.347246	-0.612892	2.41288
GAS1RR	-1.71209	-0.923009	-0.628225	0.122399	1.51045	-0.378391	0.378544	0.140528	1.48979
STAG1	-1.58777	-0.802731	-1.0794	-0.220912	0.594158	0.0882033	0.811849	0.32748	1.86911
EXTL3	-1.36715	-0.917423	-1.01751	0.0445694	-0.241268	0.616921	1.16565	-0.137329	1.85352
HSPB2	-0.199398	-0.319646	-1.02666	-0.326148	0.0196139	-0.428608	0.0634584	-0.480504	2.6979
AKR1B15	-1.09463	-0.0173282	-1.10643	-0.743576	-0.762949	0.103274	0.826902	0.748286	2.04645
JAK2	-1.36613	-0.476806	-0.735865	-0.407193	1.05828	-0.516401	0.231436	0.0314139	2.18125
RALGPS1	-1.13222	-0.225956	-1.06872	0.62619	1.05725	-0.915863	-0.00516443	-0.349068	2.01353
TMEM139	-1.0166	-0.869308	-0.633527	0.360614	-0.00464772	-0.38061	0.429551	-0.377033	2.49156
NFIC	-1.16945	-1.23163	-1.38863	0.877051	1.23196	-0.0281248	0.605056	-0.127884	1.23167
ZDHHC22	-1.13388	-0.487557	-0.313325	0.396709	-0.638574	-0.644148	1.03039	-0.471177	2.26156
NCR2	-1.00373	-0.876769	-0.931356	0.31854	2.02429	-0.562908	-0.033399	-0.264742	1.33007
MRVI1	-1.03906	-0.37722	-0.837154	-0.506438	-0.468127	0.30884	0.0889992	0.298542	2.53164
RPS29	-1.08269	-1.4033	-1.19195	0.343573	0.542792	0.545368	0.721528	-0.248775	1.77347
NTN1	-1.13418	-0.904894	-1.36357	0.260376	1.00803	0.0257187	0.592984	-0.349236	1.86476
MTCL1	-1.56403	-0.804763	-0.943871	0.479533	0.873614	-0.465868	0.40938	0.112096	1.90392
HTRA1	-1.25213	-0.978988	-1.12693	0.570934	1.83059	-0.212165	0.116692	-0.150316	1.20231
RNF152	0.519587	-0.708192	-0.258043	0.760207	1.45376	-1.06223	-0.809091	-1.30487	1.40887
AVEN	-0.873138	-1.02596	-1.38759	-0.242891	1.18383	-0.0348258	0.437025	0.0448511	1.89868
AC116366.1	-0.637511	-0.704615	-1.27319	0.766998	1.33593	-0.920685	0.00710462	-0.344999	1.77097
AP003774.3	-0.713688	-1.16933	-0.864919	-0.0397573	1.40579	-0.611181	0.474862	-0.39108	1.9093
GPAT3	-1.21332	-0.945813	-1.37773	0.287942	1.34556	0.192765	0.414649	-0.298826	1.59478
RNLS	-0.857676	-0.705593	-0.432053	-0.708274	0.233412	-0.342306	0.156995	0.0323778	2.62314
NBPF26	-1.47773	-0.658132	-0.794315	-0.379105	0.34697	-0.234908	0.915464	0.142962	2.13879
DYNC1LI1	-1.38069	-0.772486	-1.02168	0.0776276	-0.112829	0.138129	0.563283	0.266568	2.24209
SAMD11	-0.28337	-1.32628	-0.769415	-0.202701	0.338339	-0.00566411	0.396347	-0.58023	2.43297
BRINP3	-0.102144	-0.61603	-0.244053	0.10386	0.283932	-1.51011	0.670105	-0.830529	2.24496
TSHZ3	-0.798944	-0.224411	-0.0788135	-0.893317	-1.4668	0.602927	0.351454	0.325562	2.18233
AC078785.1	-0.935752	-0.921995	-1.14219	-0.223649	0.954229	-0.235205	-0.0278376	0.331723	2.20068
NEUROG3	-0.838637	-0.717737	-0.724704	-0.340223	-0.51271	0.509175	-0.000586542	0.0533389	2.57208
BCAR3	-0.0804979	-0.391543	0.290249	-1.5302	-1.40965	0.61663	0.481134	0.0718368	1.95204
AL365214.2	-0.895417	-0.545053	-0.855784	0.373622	0.732996	-0.754237	-0.0774922	-0.381091	2.40246
AC026620.1	-1.35737	-0.690994	-0.88035	0.538206	1.18308	-0.515829	-0.288871	0.0464217	1.96571
AC011228.1	-1.33556	-0.865183	-0.871318	-0.460918	0.289985	-0.310335	1.18436	0.440519	1.92846
BMP8B	-0.946317	-0.088416	-0.860057	-0.00329085	-0.259916	-0.706683	1.46474	-0.653656	2.0536
AC016708.1	-0.634475	-0.696074	-1.08117	-0.497286	0.157562	-0.287201	1.29913	-0.431908	2.17143
AC005041.1	-0.930641	-1.88136	-0.885808	-0.193364	0.490351	0.603222	1.12387	0.334723	1.339
LINC00599	-1.4573	-0.639097	-1.07242	0.712848	1.28796	-0.580599	0.190087	-0.104781	1.66329
AL022068.1	-0.414099	-1.26249	-0.82664	-0.217197	0.341154	-0.0655099	1.00792	-0.753861	2.19072
TANC1	-0.120943	-0.606247	-1.22851	0.962549	1.73762	-0.704795	-0.307242	-0.992236	1.2598
SMIM14	-0.909735	-1.46412	-0.712003	-0.122322	-0.350082	0.0958179	1.48639	0.209128	1.76692
LHCGR	-0.675703	-0.614231	-0.707684	-0.288303	1.08983	-0.887919	0.546955	-0.667726	2.20478
NAA16	-1.10072	-1.01641	-1.01752	-0.0555838	1.44491	-0.215929	0.0430717	0.0260876	1.89208
AC091212.1	-1.09746	-1.41618	-0.939529	-0.345602	0.618228	0.440268	0.242654	0.529833	1.96779
LRRC49	-1.29268	-0.301041	-0.675273	-0.746151	0.273796	-0.276868	0.404468	0.190076	2.42369
TSPAN9	-1.1447	-0.304766	-0.656269	0.266309	0.506824	-0.908215	1.2224	-0.9051	1.92353
AC107021.1	-1.33669	-0.793377	-0.110878	-0.676403	0.0669605	-0.302706	0.99288	-0.0815242	2.24174
UXS1	-0.907628	-0.13923	-0.737044	0.640023	0.494172	-1.02926	-0.0369701	-0.629779	2.34572
LHFPL2	-0.38023	-1.3689	-1.05769	0.710191	0.720507	-0.303427	0.0838023	-0.51876	2.1145
C4orf33	-0.8143	-0.82099	-0.766735	0.26849	1.27804	-0.954497	-0.096836	-0.19356	2.10039
NECAP2	-1.04008	-1.43795	-1.19066	0.165596	0.399539	0.269468	1.06272	0.0269263	1.74445
GOLGA8F	-0.0699605	-0.838155	-0.739186	-0.558742	-0.106095	-0.325552	0.769378	-0.643741	2.51206
SCAF11	-1.21031	-0.588649	-1.00888	-0.00499824	1.15109	-0.539017	-0.0745429	0.147397	2.1279
ITGA5	-1.29761	-0.634789	-0.889864	1.01318	1.40448	-0.365859	-0.575192	-0.263175	1.60883
ZNF462	-1.4463	-1.12196	0.190786	-0.531166	-0.361964	0.778514	0.102806	0.264897	2.12439
AIM2	0.200002	-1.33459	-0.52471	-0.465698	-0.824726	0.253343	1.34536	-0.59329	1.94431
RIN2	0.0323325	-1.17033	-1.27554	-0.462581	0.70403	0.0406752	1.11162	-0.81963	1.83943
MTFR1	0.492524	-1.60071	-0.94908	-0.375021	0.597447	-0.159142	0.865418	-0.736813	1.86538
AC008705.1	-0.310435	-0.55028	-0.311449	-0.468784	-0.646687	-0.751219	0.773254	-0.305451	2.57105
ACSS2	-1.40372	-1.12793	-1.29094	0.398574	1.14301	0.230263	0.448013	0.0639969	1.53872
CXCL5	-0.803508	-0.576043	-1.20113	0.623302	0.678607	-0.654193	0.442726	-0.66847	2.1587
HIST1H1D	-1.24629	-0.645937	-1.07122	0.97814	-0.0880161	-0.279094	0.120994	0.0351177	2.1963
AC063944.3	-1.36927	-0.918452	-0.752181	-0.109297	0.953543	0.24872	-0.258859	0.0462636	2.15953
IRF1	-0.368463	-0.618821	-1.28695	1.10858	1.11447	-1.21685	-0.0239974	-0.363466	1.65549
PCDH11X	-0.0534857	-1.75349	-0.2234	-1.13779	-0.398817	0.758499	0.915692	0.16736	1.72542
AL450306.1	-1.04741	-0.794249	-0.957218	-0.285653	-0.404182	0.604192	0.964641	-0.259142	2.17902
LMO2	-0.933465	-1.08218	-1.39958	0.285427	1.26977	0.063673	0.581848	-0.447458	1.66196
AL513164.1	1.29437	-0.00751218	-0.281394	-1.11053	-1.67748	0.0071088	0.216845	-0.20469	1.76329
PITPNM1	-1.16515	-0.874547	-1.05933	1.19234	0.377728	-0.51631	0.597775	-0.398648	1.84614
AC005009.2	-0.880588	-1.00456	-0.591931	-0.196716	0.203173	0.0136916	0.0903005	-0.226699	2.59333
AL033504.1	1.24805	0.0740064	-0.252285	-1.13124	-1.73825	-0.0271769	0.294114	-0.184952	1.71773
CXXC4-AS1	-1.52316	-0.248546	-0.809042	-0.181152	0.951354	-0.387393	-0.243803	0.262952	2.17879
Z99289.2	-0.960166	-0.436826	-0.781619	0.157887	1.01628	-0.817195	-0.151685	-0.351389	2.32471
AC005224.3	-0.753655	-0.872811	-0.759724	0.165323	0.227843	-0.673134	1.86892	-0.773989	1.57122
USP44	-1.20407	-0.957003	-1.21185	-0.00086061	0.264113	0.301433	0.980832	-0.175666	2.00307
POU3F2	-1.16423	-0.882272	-0.827419	0.861995	0.499292	-0.898263	0.743542	-0.270741	1.93809
NHLH2	-1.07186	-0.902644	-1.45252	0.544772	0.770214	-0.460581	0.622891	0.0985901	1.85113
TMEM184C	-0.982533	-0.761568	-0.871701	0.137339	0.565031	-0.690114	0.390924	-0.174254	2.38688
AC005699.1	-1.61024	-1.11265	-0.660552	-0.0157287	1.00952	-0.207469	0.75643	0.0824343	1.75824
ADGRD1	-0.526175	-0.977958	-0.789309	-0.433217	-0.368627	0.345137	1.2594	-0.669503	2.16026
CLDN18	-0.692938	-0.855285	-0.804376	0.772364	1.50316	-0.995256	0.367087	-0.853882	1.55912
BMP7	-0.487796	-1.26099	-0.954859	-0.522294	-0.203601	1.00902	0.507339	-0.235115	2.1483
HSPA4L	-1.16999	-0.840433	-1.06737	0.563234	1.41102	-0.678826	0.169307	-0.11185	1.72491
GLI3	-0.170235	-1.27833	-1.08649	-0.444053	-0.0298939	0.634148	0.593559	-0.454231	2.23553
MCM8	-1.47879	-0.751903	-1.36456	-0.0894201	0.709478	0.28777	0.555596	0.287893	1.84393
CDKN2A	-0.993508	-0.597469	-1.0873	-0.0641496	1.77322	-0.508474	-0.0415583	-0.217881	1.73712
AC027702.1	-0.817276	-0.408773	-0.807102	0.213874	1.02063	-0.582463	0.0576976	-0.951956	2.27537
ATP12A	-0.290686	-1.11179	-1.15686	-0.530221	-0.316431	0.727258	0.103607	0.261733	2.31338
POU6F2-AS1	-0.793675	-0.559172	-0.733702	0.285354	0.548094	-0.927009	0.392138	-0.610294	2.39827
AC079630.1	-1.32168	-0.0655749	-0.560548	0.075367	-1.28441	0.311996	0.308137	0.301517	2.23519
MAP2K6	-1.22751	-1.19106	-0.864251	-0.591583	1.11407	0.513782	0.276066	0.132324	1.83816
SHOX2	-0.773805	-0.642928	-0.55323	-0.372951	0.0131797	-0.65367	1.34675	-0.589187	2.22585
ZNF131	-0.517964	-1.48112	-1.05566	-0.035889	0.245083	0.339256	0.423351	-0.162377	2.24534
OSBPL10	-1.84416	0.0210762	-0.80772	-0.618211	-0.194553	0.48796	0.537328	0.475883	1.9424
AL035691.1	-0.922732	-1.09026	-1.25932	0.974743	0.600038	-0.353246	0.0454486	0.021255	1.98407
FCHSD2	-1.23592	-0.616114	-1.08427	-0.53943	-0.0732371	0.275669	0.809786	0.268784	2.19475
NFIL3	-0.456174	-0.644875	-0.951902	0.824571	0.61069	-0.738673	-0.0616069	-0.850231	2.2682
GRHL2	-0.854431	-0.817924	-0.233068	-0.95502	-0.630912	-0.0285347	1.18985	0.139003	2.19104
DLC1	-1.90826	-0.435381	-0.943151	0.566702	1.46809	-0.0136936	-0.213167	0.163278	1.31557
CYB5R2	-1.03745	-0.704548	-0.548086	-0.403456	0.306915	-0.337057	-0.123619	0.264452	2.58285
VIPR2	-1.07917	-0.335377	-0.800165	0.369817	0.525631	-0.904191	1.17403	-0.875828	1.92525
AC011369.1	-0.395245	-0.0261062	-0.591277	-0.767091	-0.987161	-0.463016	0.91139	-0.105227	2.42373
RSPO2	-0.3186	-0.913479	-0.601118	0.242777	0.235495	-1.0997	0.906721	-0.702327	2.25024
THAP10	-1.35373	-0.47127	-1.03759	0.402669	0.506336	-0.82593	0.992243	-0.151911	1.93918
ADRB2	-0.593156	-0.774881	-0.533892	-0.304734	0.0255997	-0.333531	0.196896	-0.395708	2.71341
SERTAD4	-2.01816	-0.672251	-0.842464	0.933976	1.02112	-0.374684	0.680178	0.168192	1.10409
PPARD	-0.804924	-1.17016	-1.06564	0.566412	0.723847	-0.323674	0.67565	-0.616688	2.01517
LINC00347	-0.487463	-0.682925	-0.403593	-0.621759	0.190474	-0.474098	0.012982	-0.257411	2.72379
PIF1	-1.35917	-0.552513	-0.978238	0.350585	1.47334	-0.654791	0.42654	-0.38936	1.68361
PCDHGA6	-1.00639	-1.06103	-0.398171	0.274311	-0.032906	-0.400665	0.550616	-0.379135	2.45338
LINC00362	-0.0818674	-0.505622	-0.599613	0.76103	-0.177593	-1.09665	-0.0449496	-0.714785	2.46005
DEPP1	-1.10897	-0.773045	-1.05486	0.867846	1.05934	-0.718733	0.414588	-0.490464	1.8043
CCDC81	-0.43557	-1.07017	-0.93212	-0.0142301	0.601424	-0.407255	-0.256084	0.0235846	2.49044
SFTPD	-0.974016	-1.07104	-1.20717	-0.0842642	0.897157	-0.156166	0.361491	0.120895	2.11311
LIPE-AS1	-0.524155	-0.831662	-1.20674	-0.606396	-0.823243	0.740774	1.01483	0.266257	1.97038
SUV39H2	-1.28999	-1.00848	-0.580895	-0.266711	0.550066	-0.110596	0.33913	0.0265933	2.3409
STARD9	-1.46908	-0.767088	-1.14341	0.809913	1.69208	-0.356369	0.202125	-0.0868703	1.1187
RGS16	0.262311	-0.837477	0.404023	-0.792439	-0.80218	-0.480893	0.749151	-0.813522	2.31102
CCL13	-0.540956	-0.840683	-0.812499	0.147521	0.0743071	-0.842202	1.81853	-0.685401	1.68139
ZBTB20-AS4	-1.03101	-0.858631	-0.858756	-0.438447	0.489123	-0.186774	0.600623	-0.0883492	2.37222
OR6V1	-0.853544	-0.894736	-0.681992	-0.0900094	-0.0510659	-0.465564	0.466431	0.00909498	2.56139
SGCG	-0.328204	-0.200356	-1.14618	0.563036	0.737909	-1.3305	0.570147	-0.836218	1.97037
AC003070.1	-0.906706	-0.346278	-0.601271	0.153563	0.257685	-0.0832238	-0.266616	-0.824232	2.61708
IL15RA	-1.85342	-0.697507	-1.132	0.0379492	0.652257	0.86641	0.0529387	0.5534	1.51997
OSBPL9	-1.31164	-0.629748	-0.78087	-0.451796	0.92776	-0.322246	0.17561	0.145111	2.24781
AC078906.1	-0.489536	-0.372905	-1.18892	0.0455655	0.0408391	0.45214	-0.967164	0.0174839	2.4625
MIR34AHG	-1.36666	-0.691665	-1.15385	1.04824	1.71916	-0.505257	0.0536315	-0.103275	0.999674
AC246817.1	-0.649183	-0.358744	-0.697876	0.109806	-0.53869	-0.5884	0.594169	-0.46773	2.59665
FOXO1	-0.523477	-1.44467	-0.208732	-0.521617	0.00999223	-0.130035	1.55536	-0.611247	1.87442
PLA1A	-0.515143	-1.18483	-1.22974	0.0363242	0.417409	-0.126933	0.901441	-0.446715	2.14819
AC079414.1	-0.209989	-0.712788	-0.500978	-0.743618	-0.489483	-0.14557	0.267746	-0.164288	2.69897
HSPA1B	-1.28012	-0.415566	-0.886318	1.12895	-0.0226654	-0.550965	0.279195	-0.395046	2.14253
FANCC	-1.41475	-1.04149	-1.20695	-0.0706176	0.721698	0.348993	0.49569	0.304356	1.86308
KIAA1958	-1.52888	-0.469396	-0.590325	-0.472037	0.51549	0.113142	-0.0713475	0.144002	2.35935
AC134980.3	0.604049	-0.399478	-0.0056196	-0.675924	-0.577784	-0.798617	-0.144419	-0.58707	2.58486
PJVK	-1.53106	-0.364904	-1.36351	0.170956	1.03581	-0.55395	0.662483	0.291738	1.65244
ZADH2	-1.74054	-0.64584	-0.441284	0.0013926	-0.466491	-0.0316001	0.79624	0.454647	2.07349
HELQ	-1.16302	-1.12585	-1.02498	0.0399199	1.19516	-0.156134	0.337264	-0.041275	1.93892
AC022639.1	-1.15705	-0.107066	-0.558151	-0.749949	0.444326	-0.511048	0.0372244	0.090204	2.51151
TIGD3	-1.49994	-0.557296	-1.00958	1.36554	0.679842	-0.564472	0.0308474	-0.107	1.66205
MMP13	-1.05507	-0.631856	-0.429607	-0.291203	-0.410841	0.424751	0.311359	-0.475957	2.55843
AP005273.1	-0.617036	-0.507481	-0.713819	0.727153	0.920095	-0.702595	-0.807096	-0.543434	2.24422
LINC01149	-0.59655	-0.960233	-0.988841	0.479843	1.40778	-0.87428	0.0882076	-0.443588	1.88766
WDR11-AS1	-1.23374	-0.181072	-1.12577	-0.268992	0.756061	-0.254812	-0.0351358	0.0051624	2.33828
MITF	-1.14194	-1.14501	-1.10864	0.802283	1.79715	-0.302003	0.328998	-0.242801	1.01196
SPATA41	-1.04385	-0.630283	-1.27868	0.133525	0.499434	-0.342815	-0.0150499	0.362136	2.31559
AC145422.1	-1.33283	-1.15121	-1.30813	-0.113344	0.448139	0.664469	0.567648	0.506903	1.71834
COL7A1	-1.59992	-0.317526	-1.41694	1.25225	1.03994	-0.34039	0.0102481	0.127389	1.24496
CPNE4	0.651624	-0.274252	0.179931	-0.704039	-0.436444	-0.967861	-0.126917	-0.807396	2.48534
AL049844.1	0.917363	-1.23127	-0.0232618	-0.779303	-0.767297	-0.562518	0.398853	-0.175103	2.22253
GALR1	-0.902424	-0.361109	-1.16119	-0.73469	0.215325	0.683627	0.215531	-0.303443	2.34837
AC004943.2	0.200396	-0.655058	-0.62001	-0.838857	-0.888092	-0.252167	0.783208	-0.168399	2.43897
MTDH	-1.13188	-1.42117	-1.12763	-0.0147096	-0.0197764	0.624556	1.0993	0.345369	1.64595
NKAPL	-1.43691	-0.798436	-0.817671	0.0960151	0.583345	-0.400869	0.211464	0.335588	2.22748
OR14A2	-0.785499	-0.730334	-0.751676	-0.281263	0.323517	-0.711569	0.273881	0.112077	2.55087
FLRT3	-0.670476	0.159382	-0.169512	0.165636	-0.455952	-1.32651	0.494822	-0.620504	2.42312
IFNA2	-0.754621	-0.253268	-0.694601	0.27806	0.118774	-0.957505	-0.0742803	-0.269744	2.60718
CCL1	-0.715999	-0.862553	-0.736804	0.347074	0.148803	-0.767941	1.67515	-0.817814	1.73009
AC010754.1	-1.25505	-1.03746	-0.866537	0.112307	1.08917	-0.343151	0.490212	-0.190574	2.00109
FAM178B	-1.69419	-0.964327	-1.24004	0.18141	0.917747	0.501229	0.630606	0.222372	1.44519
AC092813.1	-0.963349	-1.01849	-0.995572	0.604562	1.06063	-0.385575	-0.242559	-0.139565	2.07992
CPB2-AS1	0.398946	-1.33164	-0.487961	-0.770646	-0.151065	-0.710826	0.921651	-0.0713897	2.20294
OR6F1	-0.937261	-0.450238	-0.954376	0.0174104	0.0555555	-0.217268	0.18022	-0.307536	2.61349
ATP10A	0.0190588	-1.00121	-1.12004	-0.555145	0.212424	-0.0316694	1.25141	-0.814284	2.03945
AL359382.1	1.32193	-0.0587947	-0.264773	-1.01614	-1.49022	-0.297015	0.104208	-0.240507	1.94132
CEP85L	-1.26255	-0.692465	-0.984818	0.305497	1.30521	-0.616926	0.113935	-0.105684	1.93777
HSBP1L1	-0.80747	-1.27593	-1.31874	0.558387	1.66896	-0.151248	-0.0174716	-0.0203366	1.36385
AC239799.1	-1.15155	-0.534822	-0.796982	-0.447959	0.0229896	-0.520064	1.12307	0.0658066	2.23952
AF233439.1	-0.538452	-1.15519	-1.07545	-0.604567	0.368515	0.0789366	0.438522	0.142727	2.34496
CTPS2	-1.10989	-1.02403	-1.42765	0.0146074	0.897368	0.0718455	0.919957	-0.0794792	1.73725
AC089998.4	-0.591751	-0.671294	-0.900108	-0.569296	0.0330744	-0.672366	0.770859	0.152573	2.44831
AC006042.2	-1.01797	-0.21894	-0.502798	-0.0919845	0.355133	-0.661167	-0.37144	-0.12479	2.63396
PLBD2	-0.600012	-1.25062	-0.566851	0.575418	-0.0305414	-0.0935044	0.574342	-0.903392	2.29518
NPNT	0.32575	-0.819124	-0.248875	-0.743613	-0.353089	-0.496444	0.339028	-0.603258	2.59962
ATP10D	-0.039106	-0.184921	-0.3922	-0.0935876	0.919172	-1.2919	-0.261245	-0.958544	2.30234
LYPLA1	-1.22837	-1.27274	-1.09658	-0.034247	1.13733	0.220439	0.493894	0.0250317	1.75525
CITED2	-1.52576	-0.353703	-1.06362	0.808191	-0.054092	-0.570262	1.05566	-0.11486	1.81845
PLEKHH3	-1.3204	-0.625141	-1.32559	0.882765	0.570621	-0.520202	0.420182	0.0321707	1.8856
FBXO39	-1.23534	-0.611713	-1.06628	0.380378	0.925278	-0.648745	0.132115	-0.00258052	2.12688
INPP5J	-0.945133	-1.0252	-1.18928	1.02384	1.51744	-0.481317	0.133528	-0.404149	1.37026
NOTCH2NL	-1.44297	-0.410291	-0.616328	-0.354144	0.369758	-0.529288	0.699277	-0.0263557	2.31034
CSPG5	-1.17916	-0.943881	-1.18972	1.0398	0.289152	-0.364258	0.738556	-0.235701	1.8452
WASF3	-0.47104	-0.741765	-1.32984	0.78744	1.01447	-1.0796	0.0550119	-0.137991	1.90332
FAM110A	-0.921254	-0.772672	-0.835438	-0.172821	-0.0469425	0.352581	0.09069	-0.267145	2.573
AL138731.1	-0.434423	-1.18538	-0.686679	-0.38709	-0.76172	1.0287	0.629367	-0.353434	2.15066
AC011700.1	-0.684004	-0.789844	-0.578111	-0.23551	0.583768	-0.518899	0.263206	-0.58869	2.54808
HTR2A-AS1	-0.653706	0.401515	-0.19098	-0.805918	-1.15993	0.556623	0.126766	-0.648013	2.37365
FRMD5	-1.74355	-0.390997	-1.13575	-0.0967784	0.900394	-0.238557	0.385776	0.526665	1.79278
KIAA1614	-1.03149	-1.01242	-1.24933	1.22119	1.0128	-0.63311	0.366963	-0.179699	1.50511
DHRS13	-0.635448	-0.997521	-0.384733	0.230737	0.458076	-0.865595	0.0801145	-0.391801	2.50617
PLEKHH2	-0.360585	-0.423324	-0.495999	0.568127	0.652926	-1.29532	1.15792	-1.42795	1.6242
C17orf75	-1.65251	-0.629364	-1.16402	0.611966	0.907873	-0.307472	0.832166	-0.179788	1.58116
LINC02499	-0.41791	-1.21534	-1.14814	-0.369145	0.0683428	0.47114	0.137787	0.0987243	2.37454
SMARCD2	-1.29319	-0.723295	-1.56547	0.386496	1.32539	-0.00867007	0.172115	0.159847	1.54678
CTBP2	-0.218069	-1.28311	-1.2754	0.607566	1.39591	-0.746705	0.453619	-0.474369	1.54057
C2orf68	-1.0054	-1.49678	-0.545276	0.035223	0.0300421	-0.160796	1.04673	0.0159652	2.08029
PTAR1	-0.833551	-1.18135	-0.863261	0.220216	1.0526	-0.672623	0.209606	-0.0549669	2.12333
GPR158-AS1	-1.53101	-0.121416	-1.05772	0.490679	0.476947	-0.520759	0.254794	-0.157898	2.16638
HSD17B11	-0.889937	-1.32779	-0.857774	-0.354575	0.451901	-0.235146	1.00384	0.136389	2.07308
SFXN5	-1.60759	-0.757287	-1.16428	0.686788	1.22823	-0.284034	0.52986	-0.0932849	1.4616
ZFAND6	-0.385631	-1.19339	-0.150848	-0.814555	0.366466	-0.315856	0.85422	-0.669018	2.30858
ZFHX4	-1.50304	-1.20347	-0.7133	0.846889	1.42161	-0.541322	0.513471	-0.0403524	1.21951
AL354696.2	-0.766954	-1.63154	-1.2959	-0.00199731	0.763255	0.407638	0.80559	0.0873779	1.63253
MYD88	-0.702203	-0.507727	-0.153718	0.00723401	-0.421661	-0.251582	-0.335878	-0.409975	2.77551
AC107241.1	-0.91422	-0.0617045	-0.597117	-0.681132	-0.130885	-0.398051	0.0263857	0.0814662	2.67526
2026-09-04	-1.49311	-0.278273	-1.15832	0.93697	1.27735	-0.752385	0.14675	-0.170708	1.49171
PLCXD2-AS1	-0.0204297	-0.306698	-0.696014	0.262046	0.232113	-0.945505	-0.258403	-0.841817	2.57471
TMEM144	-1.14834	0.0487358	-0.65284	-0.638144	0.557853	-0.564103	0.249777	-0.313687	2.46075
DDX46	-1.62916	-0.907727	-1.30345	0.191609	0.428927	0.85702	0.311646	0.448086	1.60306
WNT3	-0.697159	-0.909374	-1.41377	0.930537	0.885229	-0.77184	0.966917	-0.494906	1.50437
ADGRA3	-0.895301	-0.989553	-0.921268	0.514868	1.42568	-0.853288	0.38057	-0.404257	1.74255
KLHL13	0.774771	-0.946958	0.12683	-1.17848	-0.217604	-0.520494	0.111067	-0.498413	2.34927
AC091820.2	-0.50853	-0.222095	-0.535746	-0.623002	-0.800479	-0.0338683	0.442407	-0.372136	2.65345
EPM2A	-0.487328	-0.592253	-0.760296	-0.745784	0.839064	-0.735968	0.00342244	0.0233082	2.45586
AL391421.1	-1.08164	0.113151	-0.343281	-0.473607	-0.494224	-0.383607	0.278219	-0.250103	2.6351
PDZD8	-0.691605	-1.7324	-1.24998	-0.10156	1.03013	0.457138	0.626786	0.158264	1.50322
AC009276.1	-1.18355	-0.480144	-0.976456	-0.823868	-0.375812	0.14888	1.2821	0.487487	1.92136
PWRN4	-1.37784	-1.00148	-0.855882	-0.730428	0.272719	0.721337	1.01831	0.172503	1.78076
PRDM11	-1.11148	-0.811571	-0.693206	0.534079	-0.0915677	-0.385643	0.501583	-0.352083	2.40988
PTPRM	-1.05728	-1.28881	-0.211592	-1.14092	-0.464751	0.819173	1.05828	0.785894	1.50001
CACNA2D2	-2.05745	-0.509705	-0.943182	0.884421	1.0287	-0.0749385	0.123655	0.246391	1.30211
COX5A	-1.52519	-0.963809	-1.36782	0.309177	0.68127	0.349625	0.695958	0.185823	1.63496
PXDNL	-0.595393	-0.791172	-1.23328	-0.146452	0.973387	-0.700812	0.739845	-0.338196	2.09207
ASCL1	1.02891	-0.0741248	-0.690737	-0.386005	-0.640106	-0.74871	-0.119174	-0.765671	2.39562
MYL6	-1.44937	-0.574945	-1.24836	0.452561	0.627877	-0.40697	0.829236	-0.112927	1.8829
ADGRF4	-0.228786	-1.12655	-1.06204	0.29075	0.283285	-0.0691242	-0.0229687	-0.533543	2.46898
PRRT4	-0.934316	-1.16458	-0.991094	-0.808261	0.218434	0.564175	1.16333	0.107204	1.84511
LINC02203	0.267437	-0.30666	-0.264202	-0.945431	-0.890505	-0.371723	0.496793	-0.519963	2.53426
AC005224.4	-0.711419	-0.970264	-0.746562	0.283516	0.34381	-0.774366	1.91809	-0.744217	1.40141
IGFBP3	-1.30394	-0.903471	-0.685597	1.02492	0.363372	-0.610779	0.237149	-0.2092	2.08755
DHX36	-0.717195	0.0275533	-0.45734	-0.648457	-0.718926	-0.407198	0.161333	0.0884035	2.67184
IGF1	0.847628	-1.14604	-0.561028	-0.578709	-0.292691	-0.243848	-0.424943	-0.047912	2.44754
AC011747.2	-1.77229	-0.713028	-1.15875	0.28591	0.930339	0.00921548	0.406759	0.345882	1.66596
ANTXR2	-0.577541	-0.57417	-0.462714	0.172155	0.256481	-1.3705	1.48177	-0.761978	1.8365
PPP2R2B	0.0395655	0.146725	-0.498885	-0.827062	-0.44017	-0.79351	-0.145842	-0.159226	2.67842
ZNF33B	-1.01579	-1.13596	-0.472701	-0.721903	-0.0328854	0.226851	0.834775	0.0411981	2.27642
ARHGEF16	-1.00853	0.0454685	-0.872175	0.114823	-0.104203	-0.474753	0.0354429	-0.352409	2.61634
SOCS2	0.687206	-0.384806	-1.21559	0.842932	1.20742	-1.23443	-0.583161	-0.80831	1.48875
ABCG1	-0.364396	-1.49527	-0.71336	0.548011	0.687805	-0.70562	0.568613	-0.574624	2.04883
PTPN6	-1.27743	-1.24215	-1.33348	0.143105	0.524382	0.792953	0.65652	0.0983697	1.63773
ZNF620	-1.43367	-1.44057	-0.755711	0.0455535	0.28152	0.290287	0.77052	0.404974	1.8371
HSPA1A	-1.14359	-0.423205	-0.784586	1.25023	-0.123807	-0.699408	0.160054	-0.392188	2.1565
USP6NL	0.483488	-0.690873	0.389106	-1.09897	0.50281	-0.668264	-0.492741	-0.75285	2.32827
SLC8B1	0.303647	-0.764747	-1.37441	0.0192837	0.0896523	-0.136617	0.774642	-1.07039	2.15895
NUP160	-0.871906	-1.21274	-1.1556	0.402546	0.826271	-0.275113	0.392693	-0.185634	2.07954
LINC01516	-1.06447	-0.819465	-1.38585	-0.356818	1.02984	0.413126	-0.0663225	0.294122	1.95584
HSPB1	-1.04671	-0.257771	-1.01012	0.114808	0.862354	-0.925188	0.279816	-0.26572	2.24853
NSRP1	-1.15883	-1.32092	-1.0683	-0.26762	0.87178	0.356859	0.713166	0.057198	1.81664
GABRG3-AS1	-1.53025	-0.344459	-0.119907	-0.131338	0.604946	-0.862878	0.152349	-0.0851531	2.31669
SLC44A5	0.887533	0.0827411	-0.227077	-1.12118	-1.1848	-0.456892	0.0442005	-0.302826	2.2783
ITPK1	-1.49789	-0.450465	-0.960864	0.581634	0.607563	-0.578634	0.76864	-0.423822	1.95384
RCN3	-0.959346	-1.29396	-1.34845	-0.0206266	0.349559	0.583886	1.064	-0.101617	1.72657
SPAG16	-0.94372	-0.556781	-1.2345	-0.230854	1.41949	-0.629314	0.000248256	0.237728	1.93768
SNRPN	-1.00972	-0.16158	-1.19116	0.119693	1.51218	-0.682911	-0.369679	-0.118775	1.90194
GADD45G	0.816896	-1.54131	-0.102221	0.342257	-0.225048	-0.844094	0.322681	-0.834526	2.06537
HLA-C	-1.17764	-0.739986	-1.4474	0.430258	0.0609119	-0.23526	0.452691	0.623502	2.03292
NFIX	0.174572	-0.43426	-1.89661	1.16836	0.70958	-0.638543	-0.556197	-0.133267	1.60637
NKD1	-1.59867	-0.885197	-0.979151	-0.32411	0.225302	0.741769	0.0563141	1.08724	1.6765
Z99289.1	-1.11461	-0.626008	-0.736161	0.0680185	1.4456	-0.759709	0.0932598	-0.371744	2.00135
LINC01322	-1.28685	-0.848275	-0.911041	0.0729874	0.439965	-0.507016	1.18153	-0.123053	1.98175
NXPE3	-1.44709	-0.837596	-1.12227	0.852101	1.33004	-0.473632	0.213659	0.00838156	1.4764
SEL1L3	-1.51888	-0.906732	-0.748292	0.793152	0.616668	-0.51852	0.982386	-0.403998	1.70422
INSL6	-1.00875	-0.914945	-1.11797	-0.189437	1.00245	-0.248768	0.413408	-0.0841879	2.1482
NOG	-0.973369	-0.155896	-0.770787	0.358633	-0.169666	-0.00764256	0.209578	-0.990989	2.50014
BMP4	-1.62097	-0.687029	-1.19651	0.746269	0.455853	-0.186468	-0.067514	0.832505	1.72386
VRK2	-1.22572	-1.38286	-1.09529	-0.407287	0.0629361	1.2279	0.746249	1.02593	1.04815
NR3C2	-1.589	-0.385351	-0.672142	0.012996	1.08617	-0.413631	-0.397535	0.289178	2.06933
ZCCHC8	-0.385521	-1.47942	-1.25599	0.281958	0.626409	-0.0227807	0.54676	-0.357405	2.046
ZNF300	-0.904776	-1.06195	-0.329288	0.148572	0.242284	-0.495651	0.414586	-0.50261	2.48883
RASSF3	0.190655	-0.908684	-0.842066	0.395154	0.0390244	-0.657263	0.564883	-1.09055	2.30886
AC078842.2	-0.116678	-0.479967	-0.6524	0.26648	-0.0601935	-1.35723	0.167486	-0.27903	2.51153
AC116003.2	-1.53445	-0.134726	-0.569308	-0.586912	-0.106827	-0.146677	0.128844	0.592471	2.35758
TTC29	-0.502454	-1.15454	-0.953874	0.139217	0.632054	-0.655708	1.46337	-0.705094	1.73703
C6orf47	-1.47719	-0.969311	-0.952119	1.07287	0.849651	-0.426778	0.690297	-0.317036	1.52961
ITGA11	-0.61524	-0.963756	-1.00816	0.792673	1.25179	-0.844768	0.936585	-0.955337	1.40622
CCAR1	-1.30957	-0.705914	-1.1273	-0.518628	-0.106431	0.680931	0.78933	0.280019	2.01755
RACGAP1	-1.34109	-1.18671	-0.947385	-0.124092	0.301545	0.463882	0.74157	0.088163	2.00411
AL133163.3	-0.599229	-0.43179	-0.4032	-0.096932	-0.186823	-0.809721	0.787801	-0.781979	2.52187
ASAH2	-0.940692	-1.00299	-0.868473	-0.0215444	0.454602	-0.626802	1.08131	-0.206806	2.1314
AC245427.1	-0.379585	-0.531227	-0.790032	-0.0171757	-0.224288	-0.719399	0.420796	-0.411457	2.65237
CXXC4	0.201971	-0.454937	-0.706771	-0.305452	0.257114	-0.970691	0.193205	-0.768493	2.55405
ASTN2-AS1	-1.23959	-0.106787	-0.612178	0.400433	1.3963	-0.981499	-0.00237653	-0.720904	1.8666
TNIK	-1.32843	-0.299291	-0.753559	-0.271955	0.602263	-0.479568	0.157829	-0.0528802	2.42559
AC005537.1	-1.30817	-0.280424	-1.2966	0.366678	1.61062	-0.723051	0.153586	-0.0237715	1.50113
SPOCK1	0.480029	0.390509	-0.807214	-0.265427	-0.0772365	-1.23586	0.0619166	-0.901532	2.35481
CARD9	-1.23522	-1.00038	-1.00304	1.15548	0.676685	-0.0174682	-0.174101	-0.288819	1.88688
ADGRE5	-0.722261	-1.12729	-1.36525	0.439343	0.548227	0.154322	1.36047	-0.810307	1.52275
AC011472.1	-0.979174	-0.214691	-1.00478	-0.759515	-0.322952	0.415652	-0.0320658	0.465709	2.43181
ACP6	-1.15189	-0.987707	-1.14329	0.773565	1.34884	-0.681234	0.558153	-0.186868	1.47043
LINC02585	-1.07204	-1.3455	-1.24753	0.28774	1.29591	-0.0284031	0.693858	-0.0785123	1.49447
CTAGE15	-1.17045	-0.837994	-1.15878	0.125869	1.20925	-0.472699	0.872411	-0.307636	1.74004
PTEN	-0.413229	-0.318743	-0.138915	-0.766818	0.0547676	-0.843822	0.207139	-0.455286	2.6749
AC008464.1	-0.902841	-0.462022	-0.140165	-0.48414	-0.817864	-0.17982	0.488891	-0.103279	2.60124
IFNA1	-1.14842	-0.353879	-1.01128	0.764965	1.30584	-0.913565	0.03354	-0.463811	1.78661
DUBR	-1.64527	-0.294464	-0.764879	-0.164759	0.712325	-0.293877	0.036647	0.186182	2.2281
PCDH11Y	0.177328	-1.59786	-0.256595	-1.43429	-0.108794	0.540627	0.929799	-0.0175306	1.76732
MMP15	-0.85758	-1.05503	-1.32223	1.08159	0.691702	-0.329444	0.670345	-0.573053	1.6937
AC019197.1	-1.43491	-0.611709	-1.44939	-0.386305	0.820144	0.454325	0.522659	0.338822	1.74638
ADPRH	-1.03329	-1.24744	-1.12072	-0.0646298	0.0117207	0.441452	1.254	-0.0696412	1.82856
TUBGCP5	-1.11212	-1.11045	-1.46902	0.226577	0.969294	-0.0417973	0.49504	0.297186	1.7453
CHGA	-1.87895	-0.589025	-0.87014	0.892951	0.545623	-0.444295	0.627394	0.0815937	1.63485
EIF5A2	-1.12611	-0.935293	-1.04812	0.657903	0.834248	-0.930239	0.937809	-0.0864891	1.6963
NRIP3	-1.65765	-0.814915	-1.05886	0.342056	0.894895	-0.105875	0.288202	0.273704	1.83845
CADPS2	-2.24822	-0.309545	-0.892224	0.198983	0.782259	0.0355475	0.640945	0.457968	1.33428
NTNG1	-0.742838	0.336912	0.114992	-0.633956	-0.84766	-0.484766	-0.125068	-0.242769	2.62516
UBE2D1	-1.10016	-0.419581	-0.885439	-0.235848	1.01709	-0.875939	0.446641	-0.127672	2.18093
LINC02026	0.162161	-0.95179	-0.653639	-0.68366	-0.783748	0.260555	0.748857	-0.485129	2.38639
DNAJC4	-1.49993	-0.685946	-1.17547	0.414161	1.13578	-0.662187	0.693828	0.206946	1.57281
COTL1	-1.41394	-1.23201	-1.11954	0.593154	1.4845	-0.0642338	0.357015	0.164011	1.23105
CCDC134	-1.2062	-1.03586	-1.46508	0.208136	0.78662	0.354294	0.312723	0.20158	1.84379
REEP6	-1.03749	-0.947234	-1.13067	0.64634	0.722957	-0.696079	0.718396	-0.215409	1.9392
LMNA	-1.15056	-0.870054	-1.24032	1.04459	1.51111	-0.485996	-0.0146388	-0.119113	1.32498
JDP2	-1.3193	-0.638212	-1.08714	0.670765	0.923744	-0.609342	0.363593	-0.253311	1.9492
HSDL2	-1.04209	-1.17834	-1.11443	-0.315148	0.999843	0.332754	0.155023	0.156023	2.00637
SERPINH1	-0.718253	-0.744722	-0.933717	-0.0283473	1.13851	-0.273687	-0.442902	-0.318166	2.32129
FHOD1	-1.49082	-0.874213	-1.2368	0.936479	0.508969	0.353271	0.205244	-0.176774	1.77463
ASIC1	0.116185	-1.0879	-0.720789	0.92027	-0.12286	-0.579542	0.856755	-1.29741	1.91528
AC084866.1	-0.0499642	-0.64348	-1.47355	0.308186	1.11344	-1.09987	0.411246	-0.438514	1.8725
TPCN1	-0.957949	-1.40212	-1.39416	0.130927	0.860795	0.461926	0.475874	0.103032	1.72167
ELL2	0.100151	-0.670343	-0.746833	-0.182074	0.245672	-1.19375	0.843427	-0.692587	2.29636
IL5	-0.0580304	-0.367295	-0.948945	0.568762	1.2259	-1.77437	0.0340999	-0.36825	1.68813
ZBTB34	-1.09023	-0.838507	-1.12537	1.20347	0.695062	-0.765603	0.345305	-0.202858	1.77873
CTAGE8	-1.34066	-0.608177	-0.916483	0.150018	1.4973	-0.68824	0.744103	-0.425352	1.58749
QRFPR	-0.921491	-0.878268	-1.55938	0.77114	1.40474	-0.401162	0.736819	-0.387624	1.23523
DCHS1	-1.51748	-1.30712	-0.586626	0.363008	0.080251	0.422896	0.452381	0.0631917	2.0295
CBLB	-0.494926	-0.57629	-0.346868	-0.638745	0.786613	-0.927946	-0.0589561	-0.261415	2.51852
CDC14B	-1.85273	-0.107179	-0.557774	-0.142855	-0.494408	0.497189	0.428377	0.0987758	2.13061
DPY19L4	-1.16653	-1.58049	-0.96934	0.077953	1.01286	0.547952	0.547764	-0.0714861	1.60133
AC025917.1	-0.84082	-1.20818	-0.658782	-0.912328	0.492433	-0.100108	1.11807	0.0959646	2.01375
CNTN5	0.538411	-0.691539	-0.364027	0.0812672	-0.0196514	-1.23957	0.627342	-1.13827	2.20604
TTC9B	-0.104356	-0.539734	-0.859407	-0.623329	-1.05307	0.273352	1.48404	-0.548287	1.97079
TP53INP1	-0.783286	-1.33682	-0.935133	0.015354	0.710608	-0.300166	0.376969	0.0192824	2.23319
AC008992.1	-0.772468	-0.458204	-0.116754	-1.14396	-1.26732	0.915859	0.334957	0.489354	2.01854
TAS2R39	-0.458265	-0.716616	-0.616354	-0.157208	0.125878	-0.722025	0.274857	-0.395376	2.66511
FOXP2	-1.14022	-0.597495	-1.44594	0.291342	0.730541	-0.372623	0.678061	-0.147002	2.00334
ST8SIA1	-1.79699	-0.256749	-1.23567	0.474185	1.16088	-0.291385	0.189387	0.191738	1.56461
LRRC55	-1.10883	-1.05225	-0.724154	0.21852	-0.0604397	-0.484615	1.11957	-0.0517475	2.14394
SRL	-0.371618	-1.25357	-1.23992	-0.544492	-0.00146474	0.919754	0.517609	-0.107439	2.08114
CLTCL1	-0.490047	-1.20848	-1.23954	-0.448338	-0.229188	1.04923	0.840974	-0.189162	1.91456
SOX11	-0.214466	-1.01908	-0.284862	-1.08388	-1.14273	0.995466	0.590318	0.162252	1.99698
PLD4	-1.74228	-0.520037	-1.13039	0.764273	1.25871	-0.317653	0.297511	-0.0441647	1.43402
TEAD4	-1.1732	-1.13738	-1.35555	0.56671	1.34694	0.0235846	0.814605	-0.34127	1.25556
KIAA1109	-1.07121	-0.120617	-0.464703	-0.231346	0.229326	-0.973201	0.617003	-0.43455	2.44934
CCR10	-1.62956	-0.584613	-1.25459	0.14692	0.873639	0.00353319	0.477934	0.122698	1.84403
IL6ST	-0.926981	-0.882037	-0.91994	0.877854	1.03171	-1.16271	0.495061	-0.251145	1.7382
AC098851.1	0.202569	-0.370025	-1.46942	0.00841696	-0.598106	-0.157205	0.0817486	-0.195091	2.49711
UTRN	-0.251947	-0.779366	-0.399226	-0.447007	-0.597551	-0.454193	1.45576	-0.712664	2.18619
DNAJC5G	-1.30926	-0.798557	-1.09425	-0.683717	0.152184	0.530877	1.25098	0.198454	1.75328
HES1	-0.780699	-0.595381	0.243555	-0.710866	-0.958106	-0.106103	1.65338	-0.602109	1.85633
UNC13B	-1.44763	-0.253712	-1.08393	-0.25128	-0.310258	0.797898	-0.198272	0.646899	2.1003
DOCK6	-1.20233	-0.797038	-1.41153	-0.359495	-0.0654157	1.11816	0.482067	0.480766	1.75482
AL353801.2	-0.942248	-0.354151	-0.954108	-0.199932	-0.235868	-0.284341	0.729711	-0.268162	2.5091
OSBP2	-0.917137	-1.48355	-0.998255	0.577034	0.27683	0.506271	0.476936	-0.412395	1.97433
SEMA7A	-1.21496	-1.04529	-1.13329	1.49031	0.897483	-0.453001	0.249634	-0.144409	1.35352
THEMIS	-0.97135	-0.824057	-1.17905	0.91942	1.91615	-0.573015	-0.0896789	-0.236631	1.03822
SPAG1	-1.21321	-0.856245	-1.11858	0.305197	1.56875	-0.429324	0.176536	-0.0959321	1.66281
CENPV	-1.1196	-1.13706	-0.822881	0.804527	0.00103694	-0.377326	0.469714	-0.00158807	2.18316
AP000941.1	0.0671912	0.058667	0.124729	0.270864	-0.992352	-0.933658	-0.142251	-0.933947	2.48076
CTSH	-0.412385	-1.28176	-0.829673	0.827471	1.39252	-0.694477	0.30013	-0.8876	1.58577
HACD4	-1.28844	-0.51825	-0.901648	-0.136051	1.22284	-0.549109	-0.140139	0.219064	2.09174
KRT18	-0.81009	-1.13869	-0.866814	-0.168876	-0.177676	0.20593	0.62972	-0.0798215	2.40632
PHF21B	-1.57222	-1.21255	-0.664437	0.0661847	0.724683	0.159263	0.49285	0.0528317	1.9534
CLDN9	-1.20286	-0.940115	-1.37315	0.339235	1.69664	-0.0753842	0.144635	0.0857927	1.3252
RALB	-1.37651	-0.902375	-1.03268	1.01541	0.712455	-0.37494	0.213413	-0.121574	1.8668
NAPEPLD	-1.35761	-0.595043	-1.1539	0.109922	0.562945	-0.235623	0.190025	0.245314	2.23395
CRTAC1	-1.09556	-0.259304	-1.18945	1.08996	1.37344	-1.06088	-0.0251742	-0.263979	1.43094
ORAI3	-0.607175	-1.39828	-1.1175	0.431635	0.483828	-0.337568	0.722127	-0.25257	2.07551
AL589826.2	-0.780567	-1.15032	-0.289646	0.16044	1.06298	-0.937138	0.435846	-0.599343	2.09774
OSBPL6	-1.81957	-0.389196	-1.07609	0.0990705	1.16237	-0.0671718	0.174379	0.200434	1.71573
AC008063.1	-1.16939	-0.393963	-0.793784	0.567838	2.08658	-0.790493	-0.528258	-0.0997203	1.12119
COBLL1	-1.06006	0.357396	-1.08687	-0.46312	-0.415413	0.128053	0.116562	-0.0558918	2.47934
AC018529.2	-1.5302	-0.434505	-0.472324	-0.871625	-0.619987	0.678227	0.767125	0.544975	1.93831
IDE	-1.16937	-1.22919	-1.2824	0.191081	1.63114	0.189837	0.160347	0.215586	1.29296
HAUS4	-1.09304	-0.739797	-0.738042	0.152167	-0.171545	-0.572827	0.954245	-0.116749	2.32558
BCAT1	-1.13616	-0.73858	-0.959182	0.167308	1.327	-0.698696	0.155116	-0.0998305	1.98305
SDC2	-1.18266	-1.31614	-0.807299	0.499572	1.16399	-0.282432	0.350374	-0.25452	1.8291
PRPS2	-1.51904	-0.41055	-0.925369	0.156497	0.641203	-0.219671	-0.0803758	0.0834571	2.27384
SGO2	-0.809654	-1.50713	-1.06297	0.104468	0.546923	-0.0994443	0.422797	0.321496	2.08353
AC084357.2	-1.51118	-1.17244	-1.07631	-0.310447	0.845663	0.397413	0.81505	0.493804	1.51844
PREX2	1.0099	-1.22037	-1.29597	-0.469899	0.211847	-0.244293	0.633811	-0.565302	1.94027
AC113383.1	-0.990912	-0.845803	-0.939827	-0.755248	0.476984	-0.497563	1.22576	0.400121	1.92649
LINC01637	-1.62477	-0.897822	-1.23397	0.699538	1.3503	-0.0911927	0.376343	0.182448	1.23913
FAM198B-AS1	-1.55344	-0.153712	-0.670173	-0.304068	0.531458	-0.616284	0.84999	-0.225298	2.14152
TNNI3K	-0.770911	-0.706176	-0.482672	-0.487036	-0.150641	-0.528603	0.642393	-0.106844	2.59049
WHAMM	-0.515288	-1.45744	-1.3205	-0.0102794	0.690107	-0.043722	0.325423	0.281537	2.05017
MAP3K8	-1.03776	-0.926609	-1.37605	0.697541	1.47426	-0.366366	0.172702	-0.161159	1.52345
CRADD	-0.420467	-0.603195	-0.714375	-0.178958	1.41302	-1.00063	-0.140734	-0.50882	2.15416
TCN2	-0.0374532	-1.20591	-1.27302	-0.528164	0.634365	-0.132067	0.955094	-0.441992	2.02914
FRMPD3-AS1	-0.998743	-1.22756	-0.93131	0.29015	1.27505	-0.417549	0.406349	-0.268962	1.87258
ZNF662	-1.26143	-1.16337	-0.790222	0.794631	0.33478	-0.788814	0.838138	0.215198	1.82109
SAMD12-AS1	-1.36513	-0.461816	-0.875121	-0.969499	0.876637	0.0775435	0.323862	0.338425	2.05511
GABRD	-1.17738	-1.01406	-1.24002	1.19205	0.313109	-0.354533	0.610313	-0.0689717	1.73949
FAM214A	-1.23614	-1.1531	-0.818187	-0.259099	0.90271	-0.113017	0.256572	0.320342	2.09992
ABCC3	-0.692146	-1.00391	-1.41119	0.353542	1.24237	-0.204311	0.706328	-0.679227	1.68854
PHLPP1	-0.900673	-1.32905	0.0114714	-0.861452	-0.65423	0.58581	1.07814	0.139391	1.93059
SMIM32	-0.720764	-0.857188	-0.737762	0.327821	-0.722974	-0.394853	1.67339	-0.421673	1.85401
S1PR1	-1.03224	-0.932896	-0.647439	-0.0163073	0.1249	-0.461924	1.04402	-0.357949	2.27984
GMPR	-1.12394	-0.790326	-1.27361	0.513958	1.86985	-0.301816	0.216002	-0.32833	1.21821
RNF148	-1.84157	-0.450454	-0.891142	0.239334	0.331587	-0.44094	0.58047	0.582204	1.89051
RGCC	-1.47475	-0.41397	-0.670809	0.357283	0.308376	-0.856146	0.401683	0.0949641	2.25337
KANK2	-1.08784	-1.27867	-1.18719	-0.326294	0.283719	1.08149	0.765788	0.0683649	1.68063
ASPM	-1.66651	-0.719847	-0.498364	0.0356909	1.05019	-0.667809	0.639191	-0.0422284	1.86968
BDH2	-1.49006	-0.733389	-0.956551	-0.207987	0.679813	0.0113833	0.807975	-0.147535	2.03635
AC007376.2	-1.23509	-1.24122	-0.761977	0.0897015	1.18905	-0.216998	0.407727	-0.153321	1.92213
CTAGE6	-1.27474	-0.675172	-1.22606	0.090325	1.3672	-0.342184	0.874127	-0.395041	1.58155
EAPP	-0.898474	-1.4185	-1.29763	-0.266435	0.0967172	0.80974	0.793614	0.477015	1.70393
PRMT9	-0.867561	-0.889817	-0.403501	-0.8191	0.825055	-0.231589	0.328491	-0.324121	2.38212
SERTAD4-AS1	-1.70072	-1.07391	-0.595268	0.579919	0.941898	-0.464501	0.820368	-0.0828617	1.57507
ZNF124	-1.3774	-0.895525	-1.18341	-0.133335	1.06869	0.108554	0.243244	0.273171	1.89602
PAK2	-0.696387	-1.80241	-1.15985	0.292981	1.06048	0.189397	0.76347	-0.0911511	1.44347
RPL34-AS1	-1.46968	-0.914996	-1.42277	0.418003	0.906328	0.147145	0.610303	0.121426	1.60422
COX17	-1.23216	-0.633175	-0.868431	0.190571	0.481354	-0.578751	0.233982	0.0257885	2.38082
LRRC3-DT	-0.696946	-0.516941	-1.09022	1.03535	1.18831	-0.971543	-0.277705	-0.490431	1.82013
TCHP	-1.5083	-0.845517	-1.4592	0.643582	0.419285	0.13367	0.68332	0.281886	1.65125
SASS6	-0.655045	-0.829105	-0.948042	-0.834917	0.578949	-0.132409	-0.0935623	0.54052	2.37361
SLC16A7	-0.355563	-0.281222	-0.837697	-0.399609	0.455578	-1.1876	0.104978	-0.0096455	2.51078
HLA-F	-0.725451	-1.38276	-0.949556	0.283579	0.830815	-0.519787	0.826372	-0.321071	1.95786
AC103726.2	-0.786267	-0.615171	-0.382206	-0.551195	-0.0656	-0.431661	0.0265719	0.0938311	2.7117
AC011472.4	-1.53212	-0.315458	-0.812651	-0.551814	0.0547185	0.146206	0.154475	0.573985	2.28266
AP1S2	-1.12025	-0.902929	-1.19153	0.714651	1.62121	-0.257862	-0.481827	0.191819	1.42672
KIAA0040	-0.109491	-0.905182	-0.518649	-0.277713	0.194926	-0.767501	0.89374	-0.880926	2.3708
ENPP3	-0.768313	-1.21939	-0.884546	-0.627279	1.02789	0.121339	0.43917	-0.196951	2.10806
MRPL52	-0.618617	-1.11125	-1.43933	0.463602	1.04489	-0.5279	0.209602	0.0612751	1.91773
BICD1	-0.470291	-0.615561	-0.7845	-0.135661	0.90671	-1.08983	0.492254	-0.578824	2.27571
RNF144B	-0.562177	-1.29283	-1.2852	-0.363595	0.348852	0.487506	0.821866	-0.19317	2.03874
ASB17	-1.11567	-0.790313	-1.07465	0.594454	1.04758	-0.442532	-0.0678213	-0.219054	2.06799
UNKL	-1.31477	-1.30352	-1.26219	0.530356	0.307018	0.600251	1.16715	-0.0926771	1.36837
ANKRD13A	-0.988182	-1.06636	-1.28463	0.478096	1.45165	-0.146163	0.144354	-0.259335	1.67057
AC078842.1	-0.677634	0.0985267	-0.613296	0.181465	-0.0825058	-0.131168	-0.201409	-1.16325	2.58927
GYS2	-1.03405	-0.861026	-1.30001	-0.371677	1.20474	0.398445	-0.336645	0.445746	1.85447
GOLGA6L4	0.0341687	-0.831733	-1.61422	-0.106865	-0.183772	-0.262342	1.10938	-0.220216	2.0756
CKS2	0.158875	-0.979545	-0.81395	-0.688817	0.39878	-0.361431	-0.317345	0.0569323	2.5465
GNG12	-0.40192	-1.48418	-1.16614	-0.450608	0.178846	1.12937	0.405551	-0.105565	1.89464
LARP7	-1.1539	-0.757516	-1.01242	-0.104651	0.195045	-0.355113	0.7117	0.161258	2.31561
UBE2QL1	-1.27342	-1.32998	-0.944886	0.753547	0.699242	-0.208404	0.244993	0.181816	1.87709
IDI2-AS1	-1.44365	-1.11127	-1.1874	0.337804	1.26979	0.0757052	0.766662	-0.1008	1.39316
SCN1A	-1.49289	-0.400022	-0.985337	0.836814	1.13236	-0.936946	0.300389	-0.0918609	1.63748
NIPAL1	-1.18624	-0.880657	-0.56915	0.471547	1.01312	-0.687029	0.0379325	-0.354806	2.15528
CCNE2	-0.935575	-1.27006	-1.49837	0.407331	1.37793	-0.0968583	0.37426	0.226764	1.41458
KIAA1324	-0.341908	-1.65782	-0.976732	0.267132	-0.147996	0.340155	1.38382	-0.532083	1.66544
C12orf57	-1.1723	-0.360396	-1.11739	0.26205	0.882386	-0.90761	0.456634	-0.129289	2.08591
BEND6	-0.615959	-1.15955	-1.23534	0.167301	1.86417	-0.448073	-0.192027	0.219047	1.40043
HAUS8	-1.14241	-1.3472	-1.07499	-0.0806829	0.67221	0.220616	1.43214	-0.144439	1.46474
FZD8	-0.251423	-0.167785	-0.645705	0.698106	0.0825308	-1.21113	0.347695	-1.1219	2.26961
WISP3	-0.459162	-1.08786	-0.914345	-0.214674	1.6528	-0.558041	0.313391	-0.544706	1.81261
GRB7	-0.81395	-0.0737938	-1.24985	-0.599222	-0.208751	0.820787	0.112874	-0.346257	2.35816
CCL27	-1.30166	-0.70297	-0.82791	0.675427	0.770291	-0.625092	0.00645935	-0.153737	2.15919
CCDC39	-1.39774	-0.428253	-1.01107	0.0170512	1.71592	-0.0921301	-0.794274	0.624052	1.36645
SCN4B	-1.09645	-0.727791	-0.895865	1.43542	1.43381	-0.935952	0.160095	-0.4776	1.10433
TRIR	-1.16572	-1.11392	-0.968084	0.932867	-0.0506199	0.281716	0.959208	-0.653978	1.77853
STON1-GTF2A1L	-0.546782	-1.02035	-1.13864	0.0802508	1.32644	-0.621791	0.663817	-0.592168	1.84922
CACNB4	-0.824966	-0.126559	-1.29457	0.219132	0.492086	-0.214756	-0.451592	-0.253	2.45424
AC008637.1	-0.701532	-0.0201257	-0.6263	-0.578333	-1.00632	-0.265119	1.01005	-0.187674	2.37536
AC139720.2	-0.676219	0.12493	-0.325682	-0.921215	-0.754169	0.731161	-0.98367	0.517051	2.28782
DEK	-1.47999	-0.911442	-0.895083	0.605432	0.168865	-0.516681	1.41073	0.0292347	1.58893
OXCT2	-1.04933	-0.38956	-0.664668	0.672119	-0.113036	-0.899315	0.960994	-0.674449	2.15724
PMEPA1	-1.26912	-0.933366	-0.956668	0.928871	0.612463	-0.780596	0.85227	-0.184538	1.73069
LINC01814	-1.75786	-0.66348	-1.16629	0.167469	1.09969	-0.00914181	0.317726	0.394699	1.61719
AC084757.3	-1.17744	-1.17056	-1.0402	-0.0610848	1.38694	0.00591792	0.407555	-0.0998295	1.74871
AC131011.1	-1.01656	-1.30935	-1.40525	-0.154983	0.783526	0.798222	0.686569	0.0271496	1.59068
FASTKD1	-1.37253	-0.575303	-1.34929	0.202839	1.6349	-0.123181	-0.118553	0.228269	1.47284
PLA2G3	-1.15822	-0.399463	-0.806987	1.28834	1.26689	-1.04223	0.13974	-0.698474	1.41041
LINC01791	-0.8138	-0.0165869	-0.187651	-0.835656	-1.41955	0.278207	0.717354	0.0427401	2.23494
ZMYM4	-1.39944	-0.814519	-1.01752	-0.584544	0.460891	0.264687	1.03583	0.151286	1.90336
HMGN3	-1.30481	-0.542645	-1.16049	-0.0150877	0.844828	-0.810591	0.918548	0.229361	1.8409
C1orf56	-1.16833	-1.35071	-1.30778	0.465667	0.782587	-0.000543843	0.70128	0.226123	1.6517
KREMEN1	-1.03927	-1.18712	-1.39004	0.769019	1.58973	0.0536999	0.196286	-0.170926	1.17863
FAM43A	-1.26299	-1.1575	-0.914157	0.967777	1.24555	-0.486622	0.519075	-0.361752	1.45062
ZNF792	-1.10024	-1.0631	-1.07716	0.78036	1.00531	-0.6559	0.347357	-0.0600749	1.82345
TAS2R40	-1.013	-0.516575	-0.539336	-0.310877	0.439945	-0.675192	0.48288	-0.376795	2.50896
CFC1B	-1.09223	-0.483477	-0.799163	0.271681	0.672461	-1.29976	0.44935	0.161915	2.11922
AL365275.1	-0.532212	-1.24377	-0.998417	-0.16518	0.840275	0.394437	-0.450504	-0.0966861	2.25205
AL009031.1	-1.24222	-0.857375	-1.05721	0.157436	1.85673	-0.359148	0.676041	-0.363317	1.18906
PAPSS2	-1.4702	-0.446962	0.208168	-0.813456	-0.600822	0.558674	0.553017	-0.204894	2.21648
AC011124.1	-1.23257	-0.255076	-1.33305	0.160766	1.52356	-0.277629	-0.585841	0.339754	1.66009
GPATCH8	-1.21354	-1.42298	-1.10302	-0.229117	0.727901	0.679309	0.463536	0.406135	1.6918
SPINT3	-1.33653	-0.484004	-0.907155	0.809591	1.5246	-0.604172	-0.0966368	-0.5025	1.5968
PARVA	-0.69349	-1.64957	-1.09919	0.52196	0.674514	-0.112839	0.422516	0.0201671	1.91591
CIITA	-1.22716	-1.12602	-1.03092	0.708788	1.09339	0.296703	-0.289422	-0.226083	1.80071
MAP4K2	-0.996633	-1.24588	-1.3814	1.37284	0.765113	-0.276258	0.596481	-0.111618	1.27735
AC007785.1	-1.15008	-0.276919	-0.580558	0.115956	0.838236	-1.01546	0.717063	-0.753895	2.10566
RBL1	-1.07876	-1.55031	-1.33522	0.159444	0.845364	0.728324	0.635488	0.205135	1.39053
KRT17	-1.65404	-0.0576144	-0.717385	-0.683145	-0.558173	1.06287	0.544978	0.190343	1.87217
ANKS1A	-1.98315	-0.379364	-1.34273	0.484289	0.919435	0.382964	0.0681783	0.627578	1.2228
B2M	-1.17554	-0.845681	-0.844805	1.0044	0.704297	-0.918287	0.511264	-0.303216	1.86757
KANK1	-0.81779	-1.39965	-1.17461	0.323075	1.34092	0.136081	1.01867	-0.680174	1.25347
PLPP1	-0.162606	-1.19882	-0.698638	-0.327518	0.422304	-0.212059	-0.000357843	-0.385355	2.56305
LRRK2	-1.21332	0.108464	-0.507	-0.654681	-0.627699	-0.168142	0.36819	0.197463	2.49672
SNF8	-1.12588	-1.37916	-1.45443	0.295551	0.633629	0.679465	0.577178	0.231658	1.54196
GLDC	0.0868589	0.310088	-0.340282	0.890662	1.14294	-1.27158	-1.01582	-1.31789	1.51501
AC084706.1	-0.120246	-0.021744	-0.888735	-0.473661	0.495903	-1.30835	0.171434	-0.28421	2.42961
SLC7A2	0.268773	-1.45869	-0.345693	-0.531133	0.0239534	0.169683	0.613925	-0.982759	2.24194
TCAF2	-1.38019	-0.703569	-1.01064	0.551707	1.49191	-0.73589	0.616448	-0.264065	1.43429
ATP11A	-1.4932	-0.666084	-0.643364	0.0978782	0.0276528	-0.0903579	0.428713	-0.0503442	2.38913
SHLD1	-1.39676	-1.07076	-1.07145	-0.625608	0.408293	1.09858	0.382995	0.779726	1.49497
PARP12	-1.36524	-0.402668	-0.45661	-0.469859	-0.902656	0.848777	0.102543	0.457099	2.18862
INPP5D	-1.11812	-1.11984	-1.09818	-0.749631	-1.74851e-05	1.22678	0.741656	0.594332	1.52301
MCU	-0.339751	-1.13948	-0.518347	-0.859506	0.159177	0.140517	-0.187068	0.203379	2.54112
PRIM1	-0.738172	-1.35046	-1.13272	0.670638	0.694	-0.708672	0.922477	-0.104323	1.74724
MIR181A1HG	0.909984	-0.0163086	0.0495116	-0.98861	-0.77545	-0.152621	-1.20337	-0.0841315	2.26099
AC009118.3	-0.768359	-0.954895	-1.06436	-0.17786	0.391758	-0.353837	0.720692	-0.141585	2.34844
AC064805.2	-1.10537	-0.647822	-1.19529	0.0337525	1.58146	-0.7718	0.310215	0.147453	1.6474
LINC01465	-0.797549	-1.24723	-1.3304	-0.196722	0.771397	-0.443605	0.807474	0.676435	1.76019
LINC01563	-1.03593	-1.09097	-1.12214	-0.350018	0.0246364	0.565117	1.24133	-0.0986714	1.86664
IGFL2-AS1	-1.14841	-0.421262	-0.892669	0.338199	0.709645	-0.828954	0.879103	-0.677638	2.04198
RALGAPA2	0.284834	-0.136744	-0.711509	-0.509347	0.433875	-1.04588	-0.167215	-0.67236	2.52435
STAG3	-1.21391	-1.31	-1.16305	0.717286	0.691529	-0.15461	0.880233	-0.0784445	1.63097
AC140125.3	-1.05846	-0.833731	-1.08785	-0.936205	-0.0655402	1.20457	0.0784866	1.24535	1.45338
NR2C1	-1.42364	-0.496593	-0.916496	-0.760351	0.771925	0.381879	-0.103742	0.463435	2.08358
C15orf41	-0.0352994	-0.772861	-0.572547	-1.21852	-0.377869	-0.242808	0.300927	0.450495	2.46852
AC124798.1	-0.227491	-0.914481	-1.35191	-0.796679	0.367714	-0.337055	0.628899	0.43681	2.19419
PPIL3	-1.37355	-1.15918	-1.1613	0.027961	1.29194	0.149572	0.30773	0.327137	1.58968
PCOLCE2	2.08525	-0.793692	0.520471	-1.00191	-0.701995	-0.25497	0.114575	-1.02684	1.05911
AC097534.1	-1.81617	-0.37219	-0.665304	-0.291773	-0.341391	0.110133	1.02291	0.438623	1.91516
KANK3	-0.785359	-1.31712	-1.10587	-0.691268	-0.0672505	1.25662	0.68783	0.360887	1.66152
ELF2	-1.0662	-1.37735	-1.1126	0.426934	1.42951	-0.202257	0.576951	-0.12832	1.45335
MAP3K6	-1.62307	-0.440391	-1.00236	0.990312	1.00396	-0.57509	0.0587552	-0.0958503	1.68373
MINDY1	-1.35246	-1.16752	-1.33604	0.470351	0.913821	0.548891	0.67501	-0.221844	1.4698
AC008050.1	-1.27805	-1.13471	-1.02734	0.390057	1.43125	-0.108823	0.422944	-0.29137	1.59604
HERC6	-1.84156	-0.541364	-0.833372	0.811279	1.10563	-0.578438	0.43136	-0.042817	1.48929
PCDHGA2	-0.855926	-0.456511	-1.04316	0.858556	0.421092	-1.2172	0.31623	-0.134191	2.11111
AL592295.4	-1.16089	-0.833679	-1.16212	-0.0095151	0.0791065	-0.259802	0.785555	0.376353	2.18499
AL356608.1	-0.756388	-0.825852	-1.49643	-0.362513	1.08153	-0.173807	0.643652	-0.0488779	1.93869
LINC01572	-1.43934	-1.00785	-0.833955	-0.73051	0.280185	0.598475	1.10047	0.319819	1.71272
FAM19A3	-0.980757	-0.471374	-0.950468	0.534188	0.780627	-1.05305	0.651296	-0.554338	2.04387
AL592295.3	-1.00079	-1.03326	-1.60389	0.0238451	0.433226	0.250429	0.746385	0.328727	1.85532
ARID3B	0.237877	-1.41335	-1.81538	0.57564	0.323873	0.465223	0.429673	-0.425801	1.62223
AC093591.2	-0.502396	-1.06017	-1.23963	0.0452475	1.41674	-0.670898	0.188038	-0.070937	1.894
ALOXE3	-1.52478	-1.12826	-0.798194	0.00581533	0.418771	0.594267	0.53578	-0.0887165	1.98532
SGO1	-1.16934	-0.809692	-1.18358	-0.309803	1.24799	-0.194725	0.657884	-0.0942912	1.85556
SPINK2	-0.992224	-0.880172	-1.15245	-0.584163	-0.421674	1.0042	0.729941	0.36875	1.92779
FBXO32	-2.17123	-0.537339	-1.02843	0.245516	0.267468	0.58848	0.62357	0.850435	1.16153
TBC1D4	-1.0756	-0.889204	-1.21817	0.443768	1.71666	-0.637684	0.184622	0.068782	1.40682
NAAA	-0.951412	-1.07808	-1.13978	0.903907	1.66243	-0.547669	0.218998	-0.331348	1.26296
MTAP	-2.0406	-0.52849	-1.03586	0.334855	1.13476	0.0834352	0.308438	0.391165	1.3523
HEY2	-0.480821	-1.18447	0.00964613	-1.05844	0.331627	-0.240016	0.506262	-0.280243	2.39646
TPTEP2-CSNK1E	-1.78572	-1.16941	-1.13152	0.527931	0.546717	0.568237	0.659305	0.548721	1.23575
LINC01192	-0.453774	-1.03471	-0.868002	-0.653413	0.0656643	0.196036	1.29752	-0.646615	2.0973
MTMR14	-1.23606	-1.12984	-1.42754	0.496677	0.493889	0.403896	0.599507	0.0263793	1.7731
NUP107	-1.47102	-0.775151	-1.08089	-0.205012	0.626633	-0.0423337	0.535941	0.358935	2.05289

## Sheet: Figure1g_PVALB
	A24	A9	FI	M1C	S1C	MTG	A1C	AnG	V1C
NPY	2.30543	-0.0201727	1.02757	-0.55841	-0.689534	-0.0229781	-0.407057	-0.405832	-1.22902
AC005999.1	1.726	0.248019	0.912973	-0.76631	-1.27093	0.506569	0.364703	-0.134984	-1.58604
SST	1.986	0.0816555	1.14028	-0.0440212	-0.694622	-0.520181	0.25045	-0.593759	-1.6058
IFI44	1.80377	0.269889	0.909877	-0.254615	-0.917068	0.276841	0.0178657	-0.146611	-1.95995
IQGAP2	1.34784	0.466439	1.13986	-0.422673	-0.767788	0.42527	0.0750228	-0.0953829	-2.16858
ST5	1.55449	0.364133	1.00319	-0.436539	-0.823315	0.631508	-0.0841356	-0.174688	-2.03465
CRYBG1	1.6253	0.566818	0.946817	-1.03925	-1.10811	0.525911	0.00684123	0.0727787	-1.59711
AL662796.1	2.19857	-0.112034	0.673239	-1.05621	-0.749557	0.427348	0.39556	-0.659032	-1.11788
ALDOC	-0.988595	0.11529	-0.348694	2.64573	-0.187538	-0.84525	-0.0549385	-0.366531	0.0305243
SCN4B	-1.49942	-0.594737	-0.891745	1.80463	1.04335	-0.557489	0.0700813	-0.298205	0.923531
SYT2	-1.33863	-0.67942	-1.00506	1.46902	1.20308	-0.635755	-0.0208654	-0.27677	1.28439
KCNA1	-1.66263	-0.424228	-0.987247	1.46904	1.13876	-0.664828	0.0351148	0.00840978	1.08761
GAPDH	-0.9593	-0.0250317	-0.354213	2.61407	-0.163235	-0.897557	0.0632749	-0.489266	0.211251
STUB1	-0.367399	-0.330931	-0.382277	2.78752	-0.405175	-0.554311	-0.165156	-0.583438	0.00116775
SPSB4	-0.665211	-0.661015	-1.03293	1.49065	1.9921	-0.48645	-0.306948	-0.653834	0.323638
NEFM	-0.942505	-0.428126	-1.00158	2.35936	0.395657	-0.737223	0.0723824	-0.412874	0.694916
VAMP1	-1.30832	-0.478063	-0.815533	2.21522	0.54359	-0.734041	0.10804	-0.280942	0.750048
NEFH	-1.20131	-0.461712	-1.06812	2.18814	0.3382	-0.666187	0.308815	-0.268121	0.830292
IRF2BP1	-0.524218	-0.227233	-0.501206	2.74076	-0.696503	0.0173035	-0.0542375	-0.639514	-0.11515
MIR1-1HG	-1.10541	-0.62229	-1.0109	1.34687	1.59194	-0.622328	-0.384578	-0.358232	1.16493
TNS1	-1.26953	-0.806558	-1.11071	1.25723	1.50329	-0.380146	-0.192933	-0.201206	1.20056
KLHL29	-0.223129	-0.132669	-0.174649	1.13608	2.26728	-0.938987	-0.776388	-0.976548	-0.180988
AC128685.1	-0.842018	-0.528965	-1.26247	1.00132	2.23028	-0.220719	-0.598309	0.0415243	0.179352
LHFPL3	-0.976034	-0.803619	-1.03293	0.689257	1.45777	-0.684776	0.154697	-0.526194	1.72183
MIR34AHG	-1.57712	-0.482093	-1.07867	0.946645	1.53744	-0.495968	0.0253606	-0.137129	1.26153
RFX2	-1.12691	-0.683454	-0.762441	0.0773862	0.571278	-0.570149	0.522529	-0.393848	2.3656
SEZ6L	-1.22642	-0.771211	-0.915223	0.663835	1.15816	-0.586699	0.184178	-0.434034	1.92742
KITLG	-1.35876	-0.083142	-0.580282	-0.590218	-0.00550791	-0.370553	0.389302	0.117404	2.48175
COL19A1	-1.34406	-0.458985	-1.11051	0.137902	0.683065	-0.410402	0.281321	-0.0179854	2.23967
PDE9A	-1.56939	-0.652494	-1.07388	0.273613	1.01933	-0.281589	0.431618	-0.0385257	1.89132
LHFPL3	-0.976034	-0.803619	-1.03293	0.689257	1.45777	-0.684776	0.154697	-0.526194	1.72183
COL11A1	-0.633713	-0.733466	-1.01666	0.161991	0.588528	-0.686096	0.776534	-0.710155	2.25304
SMOC2	-1.57485	-0.52593	-1.1128	0.0615244	0.950944	-0.39054	0.546567	0.140967	1.90413
BRINP1	-1.46453	-0.698682	-0.670897	0.597351	1.1442	-0.676158	0.185997	-0.328153	1.91087
ERG	-0.821583	-0.832771	-0.625639	-0.690727	-0.136303	-0.0176514	0.508301	0.0706515	2.54572
C4orf19	-0.493396	-0.549599	-1.54148	-0.19533	0.661222	0.244625	0.185595	-0.584696	2.27306
ACSBG2	-0.664696	-0.493277	-0.704572	-0.346505	0.210307	-0.468963	0.605448	-0.701911	2.56417
MAMLD1	-1.84081	-0.343005	-0.79914	0.128012	0.869512	-0.32193	0.223049	0.104828	1.97948
OLFM3	-1.71425	-0.452807	-0.799549	-0.0725192	0.818021	-0.272931	0.431925	-0.00706354	2.06918
AC074237.1	-1.00138	-0.498616	-0.622681	-0.656793	-0.753477	0.311555	0.638914	0.16832	2.41416
LINC01709	-1.30158	-0.739326	-0.996083	0.244378	0.819069	-0.521741	0.520158	-0.140085	2.11521
FAM20C	-1.3702	-0.477174	-1.12873	0.48307	0.602597	-0.3173	0.170252	-0.168473	2.20597
PXDNL	-1.36104	-0.604737	-0.9819	0.279848	1.28292	-0.65422	0.436598	-0.245354	1.84789
PLXDC1	-1.19247	-0.557233	-0.926411	-0.0949457	0.0473364	-0.084903	0.983949	-0.458423	2.28309
KCNQ5	-1.35954	-0.278895	-0.910958	-0.311129	0.574155	-0.478524	0.607639	-0.123979	2.28123
MIR181A1HG	-1.25046	-0.514024	-0.610698	-0.52875	0.740543	-0.506864	0.31411	-0.0135328	2.36969
TENM2	-0.984243	-0.466553	-0.370402	-1.02604	-0.375373	0.0573226	0.512618	0.164786	2.48788
PVT1	-0.993994	-1.16702	-1.09181	0.592812	1.34657	-0.366177	0.456457	-0.437882	1.66106
CDH12	-1.5193	-0.762035	-0.796555	0.348291	1.35067	-0.496691	0.244434	-0.157577	1.78875
FGD4	-1.53459	-0.394722	-1.01691	-0.156403	0.912327	-0.323289	0.360161	0.0654139	2.08802
ACER3	-1.49965	-0.349247	-0.884717	-0.681556	0.623663	-0.19756	0.468338	0.377888	2.14283
CNTN4	-1.71049	-0.0976993	-0.512667	-0.730256	0.248591	-0.0784799	0.149556	0.514912	2.21655
ITGA6	-0.733812	-1.00051	-1.16327	-0.188975	0.999745	-0.0842298	0.468212	-0.451648	2.15449
KCNH8	-0.314385	-0.57063	-0.933972	-0.572278	0.448652	-0.202951	0.270124	-0.690416	2.56586
FOSB	-0.435079	-0.539346	-0.469403	-0.253209	0.683633	-0.486227	-0.621605	-0.50389	2.62513
LINC01837	-0.432061	-1.22946	-0.577637	-0.618517	-0.050977	0.119583	0.648568	-0.318478	2.45898
SRL	-0.905711	-1.00039	-1.06251	0.847624	1.27156	-0.554003	0.334779	-0.632865	1.70151
TIGAR	-1.50131	-0.583818	-0.97477	0.148806	0.830038	-0.416614	0.482221	-0.0662473	2.08169
GLI3	-1.61762	-0.298393	-0.730588	-0.483684	-0.358255	-0.0081195	0.800167	0.599135	2.09736
PBX3	-0.890999	-0.827022	-1.06588	0.123274	1.45131	-0.459548	0.77171	-0.78743	1.68457
ARHGEF3	-1.51544	-0.525982	-1.03918	-0.124343	0.575288	-0.0581861	0.630839	-0.0858351	2.14284
AC091819.2	-0.940905	-0.953722	-0.291939	-1.02025	-0.138533	-0.00631486	0.853772	0.197498	2.30039
SEC14L5	-0.738792	-0.848936	-1.33827	-0.400984	0.271149	0.125154	0.906908	-0.176024	2.19979
ADAM23	-1.51907	-0.248488	-0.94143	0.0671713	1.4116	-0.604629	0.0122617	-0.0162356	1.83883
VEGFC	-0.890193	-0.692566	-0.864956	-0.284629	0.462315	-0.607447	0.689077	-0.218554	2.40695
ESRRG	-1.82289	-0.157035	-0.905768	0.279381	1.11265	-0.48162	0.108803	0.0585183	1.80796
MITF	-1.78134	-0.223551	-0.95002	0.117424	1.08131	-0.397705	0.148798	0.136278	1.8688
HSBP1L1	-1.5859	-0.582708	-0.954634	0.406755	0.964166	-0.596352	0.698544	-0.158272	1.80841
FSTL1	-1.75961	-0.2753	-0.84664	0.745888	1.19328	-0.570655	-0.0845193	-0.0735964	1.67115
EFNA5	-1.70151	-0.129649	-0.92457	0.0913097	1.13391	-0.548969	0.008669	0.171237	1.89957
TMEM100	-0.976838	-0.664078	-0.81871	0.51998	0.564325	-0.919318	0.457401	-0.423688	2.26093
EPHA4	-1.52659	-0.325972	-0.681429	0.144833	0.608097	-0.790661	0.688558	-0.249165	2.13233
SLC35F3	-1.6177	-0.327591	-0.799992	0.409982	1.10352	-0.653385	0.0593907	-0.124622	1.95037
MCC	-1.87718	-0.340774	-1.03121	0.557527	1.06951	-0.36436	0.275485	0.0908063	1.62021
MIR34AHG	-1.57712	-0.482093	-1.07867	0.946645	1.53744	-0.495968	0.0253606	-0.137129	1.26153
BZW2	-0.933181	-0.198776	-0.894927	-0.407788	0.324663	-0.969522	0.864936	-0.0920412	2.30662
FAT3	-0.929027	-0.789331	-1.15403	0.15406	1.35349	-0.645396	0.496829	-0.365309	1.87872
ABCD2	-1.44221	-0.461505	-0.840537	0.200677	1.22531	-0.771188	0.144109	-0.0150522	1.9604
SLC24A4	-0.620029	-0.749517	-0.913793	-0.689841	-0.0376353	0.234557	0.381138	-0.157597	2.55272
PCDH7	-0.994042	-0.5194	-1.00277	-0.708966	0.780364	-0.0823017	-0.170145	0.36079	2.33646
CHRNB3	0.039121	-0.867039	-0.907612	-0.717921	-0.0344176	-0.359991	1.12765	-0.558628	2.27884
LINC02197	-1.20766	-0.755164	-1.12017	0.102286	1.27983	-0.430911	0.480118	-0.243704	1.89538
AC008464.1	-1.3579	-0.39428	-0.774156	-0.457314	-0.0727013	0.259169	0.696144	-0.258672	2.35971
MTUS2	0.0627411	-0.475418	-0.656705	-1.24519	-0.84902	0.804471	-0.399248	0.525787	2.23258
MKX	-1.87862	-0.560075	-0.664807	0.17942	0.641759	-0.219302	0.396111	0.0911202	2.01439
COL27A1	-1.22224	-0.967193	-1.26855	0.738629	1.45658	-0.225657	0.278448	-0.241693	1.45168
PRKX	-1.10631	-1.17045	-1.08763	0.795644	1.51966	-0.123904	-0.105198	-0.208689	1.48687
AC012413.1	-1.31982	-0.664635	-1.14809	0.345179	1.27505	-0.430448	0.492434	-0.341094	1.79143
GRIN2A	-2.15314	-0.120139	-0.696209	-0.0522127	0.603899	-0.199181	0.565598	0.306751	1.74463
LINC01950	-1.25011	-0.661285	-1.18699	0.1929	1.01496	-0.636609	0.453434	0.0980571	1.97564
AASS	-0.792503	-0.584536	-0.990292	-0.0444564	1.21726	-0.455437	0.487435	-0.909563	2.07209
KIAA1841	-1.58043	-0.422006	-1.15393	0.316635	1.43718	-0.314811	-0.0987455	0.17698	1.63911
PEX5L	-1.80206	-0.33079	-0.807612	0.100568	0.946699	-0.424986	0.147784	0.211494	1.95892
KCNK1	-1.70303	-0.364649	-0.901737	0.607853	0.857209	-0.612987	0.23287	-0.0179036	1.90236
AC008708.2	-0.623134	-0.605468	-1.16336	-1.00851	-0.267808	0.383296	0.839165	0.232782	2.21305
MIR4432HG	-0.129488	-0.573342	-0.667282	-1.0118	-0.170371	-0.057295	0.565065	-0.51785	2.56237
PLEKHD1	-1.46848	-0.588606	-0.931983	0.847814	1.26904	-0.546924	0.305974	-0.512756	1.62592
DOK5	-1.95568	0.0102576	-1.02667	-0.0866567	0.992995	-0.215174	0.161853	0.423188	1.69588
AC073316.1	-0.788308	-0.658374	-1.27666	0.975059	0.950203	-0.859418	0.506014	-0.608319	1.75981
CDH18	-2.00998	-0.21732	-0.601935	-0.242671	1.23557	-0.375112	0.261274	0.321468	1.62867
PTPRC	-1.26103	-0.533272	-1.05543	-0.315292	1.15735	-0.422137	0.62304	-0.186112	1.99288
FOS	0.257499	-0.51424	-0.43236	-0.00592132	0.416757	-0.715618	-0.723886	-0.843629	2.5614
NPY1R	-0.355031	-1.43532	-0.373983	0.118152	0.469652	-0.291534	0.278829	-0.788705	2.37794
TENM4	-2.02342	-0.104256	-0.528233	0.28255	0.84914	-0.491349	0.250317	-0.105517	1.87077
BACE2	-1.34799	-0.511899	-1.1381	0.579404	1.0873	-0.718483	0.34698	-0.15392	1.85671
GPAT3	-1.51302	-0.540313	-1.32969	0.51981	1.29349	-0.321039	0.299495	0.00550319	1.58576
DERA	-1.06736	-0.38658	-0.897014	-0.744841	0.949947	-0.319805	0.421977	-0.219299	2.26297
HUNK	-1.8095	-0.0335313	-0.519463	0.0208191	0.461908	-0.320619	-0.00271182	-0.0627787	2.26587
SYNDIG1	-1.51278	-0.625993	-1.03728	0.308634	1.30714	-0.251315	-0.163675	0.151268	1.824
EPHB1	-1.05634	-0.741402	-1.0163	0.639757	1.49606	-0.77455	0.0825079	-0.341662	1.71192
PHACTR2	-1.22851	-0.434048	-0.87299	0.112725	0.969417	-0.86713	0.638924	-0.386746	2.06835
CNTN4-AS1	-1.9102	-0.166662	-0.586397	-0.639556	0.0392878	0.383145	0.336661	0.539209	2.00451
RORA	-1.64679	-0.037041	-0.633982	-0.64178	0.205712	-0.17065	0.312344	0.333393	2.27876
ELOVL5	-0.569294	-0.464379	-0.380173	-0.416879	0.396283	-0.346287	-0.385913	-0.555103	2.72175
CA8	-0.814341	0.130505	-0.24442	-0.353263	-0.904273	-0.888734	1.29114	-0.387059	2.17046
SYT2	-1.33863	-0.67942	-1.00506	1.46902	1.20308	-0.635755	-0.0208654	-0.27677	1.28439
CABP1	-1.58538	-0.505357	-1.2171	0.492366	1.30325	-0.368021	0.202994	0.0557438	1.62149
CHD7	-1.25569	-0.717511	-0.702599	0.544549	1.39531	-0.808495	0.812874	-0.772051	1.50361
HPSE	-1.68438	-0.489847	-0.990149	0.0231219	0.561908	-0.317236	0.890775	0.0754127	1.9304
LTBP1	-1.1772	-0.979271	-1.11208	0.529613	1.27859	-0.514843	0.785152	-0.383132	1.57318
CDH13	-0.70641	-0.776229	-0.739922	-0.23246	1.09353	-0.792036	0.349711	-0.462755	2.26657
GPR157	-1.17034	-0.715999	-1.38341	0.419167	1.50334	-0.53447	0.452445	-0.0779444	1.50721
ITPR2	-1.4822	-0.517381	-1.08049	0.526203	1.39703	-0.681922	0.22291	-0.00422345	1.62007
SEMA6D	-0.591233	-0.199199	-0.596852	0.336887	0.681814	-1.52091	0.608175	-0.80368	2.085
BMPER	-1.32001	-0.899598	-0.688648	0.264514	1.55734	-0.267319	-0.212153	-0.250565	1.81646
DISP3	-1.08191	-1.20601	-0.879689	0.388338	1.15523	-0.46532	0.385326	-0.220108	1.92415
RBMS1	-1.30778	-0.533494	-0.522119	-0.130883	0.926293	-0.400786	-0.117006	-0.281456	2.36724
AC007100.1	-0.2396	-0.62394	-0.894773	-1.02142	-0.0597542	0.360835	0.245446	-0.301445	2.53466
AFF1	-1.79521	-0.195977	-0.786169	-0.218892	0.794426	-0.243587	0.307314	0.0685204	2.0696
ACVR1C	-1.62864	-0.186521	-1.04941	0.231546	0.501183	-0.547359	0.305176	0.26614	2.10787
LDLR	-0.0358276	-0.788087	-0.668228	-0.224822	0.282672	-0.176135	-0.214824	-0.827738	2.65299
EYA4	-0.462812	-0.980711	-1.52007	-0.288213	0.488137	-0.0468743	1.23401	-0.312725	1.88925
ST3GAL1	-2.05032	-0.116571	-0.77898	0.770763	1.08977	-0.640993	0.359813	0.00497504	1.36153
AP001627.1	-1.14817	-0.657907	-1.01172	-0.0658666	0.96669	-0.59409	-0.0341486	0.352469	2.19274
PTGDS	-1.03879	-0.619097	-1.32255	0.177843	1.19665	-0.748581	0.720274	-0.160196	1.79446
LRRC38	-1.51724	-0.32311	-1.26138	0.989861	1.07135	-0.640092	0.437893	-0.245024	1.48774
AL009031.1	-1.31026	-0.617583	-1.00404	0.42345	1.5535	-0.536337	-0.140918	-0.0953543	1.72754
TANC1	-1.83123	-0.0938535	-0.824959	0.2158	0.687557	-0.464533	0.218169	0.0505024	2.04255
SCN1B	-1.49309	-0.598136	-1.11326	1.21837	1.0911	-0.645435	0.331189	-0.183151	1.39242
PDZRN4	-0.0590606	-1.15924	-0.583566	0.441805	0.685055	-1.13543	-0.297619	-0.18046	2.28851
ASB5	-0.625553	-0.375379	-0.775518	-0.153127	1.00371	-0.840626	-0.0562987	-0.582655	2.40544
CNTLN	-1.98063	-0.181921	-0.991747	0.0299455	1.24797	-0.250174	0.233563	0.401862	1.49113
AC091819.1	-0.603427	-0.100012	-0.331985	-0.641628	-0.262655	-0.266257	0.356625	-0.825602	2.67494
DIP2B	-1.28226	-0.329535	-1.39589	0.172797	1.32724	-0.0911809	-0.216844	-0.0417777	1.85747
FHOD3	-1.46766	-0.291644	-0.838378	0.211903	1.44361	-0.723736	0.205627	-0.341473	1.8018
AC092813.1	-1.24415	-0.795774	-0.824777	0.286337	1.05455	-0.0577515	-0.0260329	-0.546812	2.15441
RPS6KA5	-0.413015	-0.212079	-1.34771	-0.388317	0.279217	-0.69118	0.523465	-0.189957	2.43958
GMPR	-1.42672	-0.537142	-1.1898	0.643538	1.51859	-0.565166	0.192321	-0.109291	1.47367
KCNC3	-1.42586	-0.85489	-1.04189	1.2662	1.02114	-0.401809	0.0455524	-0.132735	1.52429
ARAP2	0.418901	-0.750935	-0.84735	-0.828126	-0.688748	0.332231	0.371576	-0.444101	2.43655
PVALB	-1.91894	-0.217284	-1.08197	0.966824	0.818713	-0.552706	0.578752	0.045648	1.36097
C8orf34	-2.02642	-0.281659	-0.499953	-0.399921	0.931191	-0.210308	0.126488	0.59254	1.76804
PLAG1	-1.05245	-1.22711	-0.915968	0.557687	1.46225	-0.623565	0.452236	-0.220387	1.56731
SHANK2	-2.08221	-0.216634	-0.787671	0.380002	0.512351	-0.0596164	0.257071	0.124572	1.87216
CRTAC1	-1.40857	-0.0197512	-0.779289	0.742931	0.831168	-1.05286	0.0185712	-0.320616	1.98842
DDR2	0.326765	-0.313891	-1.08783	-1.13611	0.182255	-0.517904	0.867035	-0.548809	2.2285
TNS1	-1.26953	-0.806558	-1.11071	1.25723	1.50329	-0.380146	-0.192933	-0.201206	1.20056
HTRA1	-1.72712	-0.394551	-1.17009	0.657631	1.14666	-0.300779	0.332128	-0.133344	1.58946
ANTXR1	-1.66031	-0.232264	-0.813458	-0.487343	0.899704	-0.147876	-0.0832259	0.467194	2.05759
DGKB	-1.38842	-0.409875	-1.31496	0.0450443	1.45167	-0.384263	0.202021	0.105821	1.69297
CTBP2	-1.64278	-0.569381	-0.954074	1.03246	1.19252	-0.355122	0.11249	-0.340577	1.52447
MKNK1	-1.58238	-0.753738	-0.953175	0.238197	1.57454	-0.327674	0.273631	0.0136712	1.51693
RHBDL3	-1.18817	-0.726972	-1.26668	0.785258	1.49604	-0.51214	0.101188	-0.201004	1.51248
CASQ2	-0.50359	-0.951237	-0.940381	-0.469095	0.335678	0.125351	0.806277	-0.731779	2.32878
PLPP7	-1.29869	-1.08295	-1.29034	0.464627	1.23105	0.225779	0.229125	-0.100568	1.62195
TMEM255B	-1.04629	0.377919	-0.457742	1.17075	0.232156	-1.43734	-0.651406	-0.093157	1.9051
CDYL	-1.8138	-0.177297	-0.27774	-0.403853	0.7482	-0.575306	0.472287	-0.0514315	2.07894
PDGFD	-1.33681	-0.265405	-0.293944	-0.73673	0.990266	-1.02654	1.10354	-0.226036	1.79165
BARD1	-1.7433	-0.0497099	-1.04896	-0.461976	0.175816	-0.164227	0.712095	0.677413	1.90285
RNF144A	-1.69893	-0.0462066	-0.813646	0.148748	0.962537	-0.710779	0.366326	-0.166089	1.95803
AC006063.2	-1.59368	-0.494593	-1.04581	0.879788	1.55097	-0.5067	-0.154106	0.0773234	1.2868
NFIA	-1.92095	-0.351574	-1.00231	0.278878	1.33881	-0.262344	0.125872	0.340786	1.45283
HS6ST3	-2.24181	-0.270523	-0.655715	0.235197	0.905116	0.0351811	0.0374906	0.393228	1.56184
GPATCH8	-1.2713	-0.97629	-1.03465	0.111675	1.76202	0.030716	0.0372287	-0.148841	1.48946
NR3C2	-1.50863	-0.638371	-0.677024	-0.241678	1.28741	-0.444662	-0.00531792	0.2592	1.9691
MICA	-1.18074	-0.0387137	-0.87128	0.681811	1.40964	-1.31691	0.200928	-0.441555	1.55682
TPST2	-1.41339	-0.120837	-0.255384	-0.613353	-0.650977	0.42534	-0.172998	0.403986	2.3976
FDFT1	-0.256537	-0.384419	-0.661185	0.333199	0.0890965	-0.772208	-0.0613049	-0.898661	2.61202
MYO19	-1.5172	-0.726193	-1.03134	0.126995	1.17722	-0.163615	0.00815097	0.220865	1.90512
BHLHE40-AS1	-1.49449	-0.693353	-1.30629	-0.134135	1.15572	-0.0279433	0.347953	0.448908	1.70363
RETREG1	-0.509768	0.0318481	0.0210424	-1.29417	-0.760089	-0.176722	0.176006	-0.0225224	2.53443
DNER	-1.40833	-0.0194266	-1.03752	0.228513	0.799158	-0.73136	0.631394	-0.482883	2.02044
MGAT5	-1.66669	-0.100355	-0.906702	0.507809	1.33232	-0.616029	-0.0529	-0.209443	1.71197
PRKCB	-1.6801	-0.0428524	-1.34456	0.386772	1.45089	-0.210176	-0.0733416	0.0791302	1.43426
PCDH11X	-0.555719	-0.0782859	0.231936	-1.66413	-1.18618	0.281989	0.559704	0.444909	1.96575
PCP4L1	-1.35488	-0.589708	-1.31765	1.2597	0.897084	-0.557832	0.294607	-0.138504	1.50718
FOXN3	-1.2364	-0.454232	-0.989893	0.450587	1.35943	-0.514103	-0.203804	-0.360499	1.9489
HS3ST2	-1.91688	-0.223214	-0.749183	-0.112205	0.891718	-0.260141	0.390768	0.0600833	1.91905
PACSIN2	-1.25338	-0.895216	-0.991619	1.27769	1.09075	-0.46176	0.16153	-0.466032	1.53804
AC084855.1	-1.71647	-0.663414	-1.23693	0.58064	1.21683	-0.151437	0.128615	0.406504	1.43565
ABHD3	-0.129199	-1.27868	-1.29752	-0.616067	0.567751	0.201919	0.331709	0.0266194	2.19347
CALN1	-2.06887	-0.26286	-0.964336	0.193321	1.16983	0.0676059	0.231008	0.138382	1.49592
EGR3	-0.528124	-0.394002	-0.240158	-0.463477	0.486261	-0.441557	-0.390548	-0.712106	2.68371
EGR1	0.660476	-0.585231	0.0587254	-0.421831	0.454878	-0.923384	-0.647412	-0.967826	2.3716
GPCPD1	-1.36754	-0.424424	-0.824749	0.0529327	0.83281	-0.562166	0.357885	-0.308387	2.24364
LSAMP	-1.71188	-0.0436416	-0.814992	-0.272794	1.23452	-0.427874	-0.156016	0.323762	1.86887
SLC25A32	-0.597531	-0.248334	-0.198941	-0.511746	0.661231	-1.00169	-0.61945	-0.0242269	2.54065
AC011369.1	-0.504078	-0.381174	-0.11847	-0.812027	-0.383785	-0.852986	0.249367	0.164383	2.63877
HOMER3	-1.2491	-0.801872	-0.919811	0.912214	0.52174	-0.85229	1.2591	-0.408686	1.5387
AC023051.1	-1.32669	-0.49278	-0.974966	-0.0126626	1.1786	-0.740266	0.579417	-0.147594	1.93695
REEP3	-0.886972	-0.637117	-0.489896	-0.707653	0.791051	-0.428607	0.233185	-0.341074	2.46707
ADAMTS17	-1.97142	-0.035845	-0.946872	0.703296	1.2292	-0.373078	-0.206902	0.190281	1.41134
USH2A	-0.960879	-0.481602	-1.60103	-0.536689	0.954348	0.281433	0.468363	-0.0680338	1.94408
FBXW7	-1.09354	0.148292	-0.695325	-0.779289	0.45274	-0.513487	0.216688	-0.212128	2.47605
AMPH	-1.48292	0.0311182	-0.763279	-0.0612139	1.48971	-0.761681	-0.284401	0.00690425	1.82574
ANKFN1	-1.53454	-0.0640818	-1.04831	0.111958	0.576386	-0.808983	0.573746	0.146294	2.04752
MSMO1	-0.175436	-0.57288	-0.213815	-0.00224478	0.278369	-1.1539	-0.243086	-0.532957	2.61595
PLAC4	-1.30236	-0.351297	-1.04328	0.490405	1.0025	-0.843901	0.219625	-0.184661	2.01296
CEMIP2	-0.488178	-0.963517	-0.874234	0.496867	1.53314	-0.92361	0.281233	-0.775697	1.714
CDH4	-0.945293	-0.410217	-0.745073	0.370872	0.389224	-0.751786	1.0098	-1.02771	2.11019
NEAT1	-1.81701	-0.281437	-0.90459	0.680336	1.30732	-0.688455	0.301739	-0.0341613	1.43626
PTPRD	-2.16022	0.244059	-0.876557	-0.261381	0.399882	0.0185463	0.342161	0.63211	1.66143
RASSF4	-2.11396	-0.243393	-0.759185	0.734575	1.05187	-0.389176	0.0296053	0.266172	1.4235
GTF2IRD1	-1.41045	-0.93155	-1.38715	0.14746	0.791965	0.501722	0.715894	-0.0998593	1.67197
ZNF680	-0.977435	-0.253232	-1.11041	-0.148158	1.56535	-0.878323	0.109971	-0.168711	1.86097
SLC19A2	-1.14639	-0.520213	-0.272704	0.0100199	0.974851	-1.02706	0.264291	-0.518224	2.23542
ST3GAL6	-1.82792	-0.432154	-0.52884	0.716122	1.21862	-0.708323	0.175679	-0.228587	1.61542
YJEFN3	-1.57986	-0.690487	-0.928612	0.0470721	1.09259	-0.416889	1.07958	-0.211215	1.60781
FLT3	-1.5893	-0.37802	-1.0283	0.745389	1.21168	-0.44402	-0.340103	0.112562	1.71014
RBM20	-2.01102	-0.514249	-0.747459	0.411564	1.26628	-0.185997	0.294457	-0.00971976	1.49613
ITGA7	0.147455	-0.761017	-0.671487	0.973227	0.762631	-1.36582	0.580675	-1.2752	1.60955
HECW1	-1.73937	0.154955	-0.896945	-0.609644	0.590038	0.0863193	-0.325995	0.842589	1.89805
SOX1	-1.18909	-0.621205	-0.802403	0.0893445	-0.142009	-0.228283	0.462011	-0.0699159	2.50154
AL354836.1	0.100722	-0.916351	-0.716669	-0.486151	0.129389	-0.794332	-0.042699	0.131202	2.59489
IGSF9B	-0.966437	-0.852043	-1.00312	1.0967	1.2318	-0.555709	-0.185983	-0.502401	1.7372
MTUS2-AS2	-0.270133	-0.525802	-0.931435	-1.21184	-0.111415	-0.36759	0.625032	0.428269	2.36491
NDFIP2	-1.05425	0.0306773	-0.471043	0.408176	1.00649	-1.37392	-0.179768	-0.454369	2.08798
CSDC2	-1.71049	-0.868643	-0.665443	1.03281	0.945289	-0.265973	0.325236	-0.399236	1.60645
AC133565.1	-1.54673	-0.130864	-1.24163	-0.124679	0.601006	-0.546142	0.920661	0.201405	1.86698
PRKAR2B	-0.843497	0.163467	-0.624949	-1.05888	-0.26518	-0.296487	0.519602	-0.106122	2.51208
ABCA7	-1.7287	-0.792612	-1.09249	1.01329	1.00357	-0.0185126	0.259456	-0.0864977	1.44249
SLC25A25-AS1	-1.93772	-0.695104	-0.779485	0.486027	0.814566	-0.145537	0.274995	0.218715	1.76355
WWP1	-1.12674	-0.192443	-0.751818	0.417478	1.63623	-1.1358	-0.0944928	-0.424866	1.67248
MPHOSPH9	-1.37274	-0.578063	-1.22294	-0.46936	1.33229	0.0826072	0.479223	0.00137384	1.74759
SLC25A37	-1.50004	-0.902692	-0.948348	0.97691	1.31625	-0.587911	0.161186	0.0808507	1.4038
SCD	-0.432559	-0.274057	-0.638751	-0.0254892	0.00263263	-0.590567	-0.143055	-0.644806	2.74666
CPEB4	-0.607817	-0.102547	-0.711502	-0.466177	0.198159	-0.520563	-0.106063	-0.4057	2.7222
DTWD2	-1.57714	-0.17003	-0.319014	-0.612655	1.42252	-0.796675	-0.0026653	0.241866	1.81379
PGBD5	-1.95062	-0.350836	-0.952059	1.07233	1.2335	-0.267491	0.00639836	0.016163	1.1926
DHRS3	-1.15113	-0.559217	-0.990694	0.324184	0.803891	-0.294427	-0.218283	-0.245568	2.33125
CDH7	-1.93551	-0.260727	-0.581715	0.311787	1.01008	-0.874019	0.711126	0.0512622	1.56772
BICD1	-1.24962	-0.559016	-0.986046	-0.598202	1.42612	-0.0346282	0.307058	-0.209029	1.90337
MAPKAPK2	-1.54286	-0.447567	-0.602765	0.754568	1.22047	-0.781451	-0.115255	-0.297489	1.81234
MSI2	-1.35426	-0.24	-0.932098	0.959139	1.19361	-0.75584	0.0179047	-0.607283	1.71887
CHRNA6	-0.743659	-1.23907	-0.71056	-0.542268	0.109175	0.380105	1.71176	-0.598788	1.6333
SLC2A13	-0.728984	-0.516767	-0.775401	-0.133399	0.923407	-0.940833	0.600246	-0.671719	2.24347
AC091820.1	-0.697135	-0.982347	-0.74878	-0.725333	-0.180078	0.264543	0.871139	-0.163014	2.36101
SYN3	-0.818639	-0.789445	-0.865816	0.118999	1.07057	-0.811158	0.925858	-0.756372	1.92598
AIFM3	-1.87825	-0.388885	-0.965968	1.21994	0.897411	-0.38237	0.0756124	0.029146	1.39337
ACAN	-1.58634	-0.650342	-0.782818	1.15368	1.15673	-0.601522	0.0449473	-0.265483	1.53116
ITPR1	-1.98728	0.0763005	-0.796924	0.704438	1.09935	-0.655448	-0.107902	0.172845	1.49462
FRMPD4	-0.822037	-0.111685	-0.335674	-0.964608	0.13049	-0.632318	0.532658	-0.33731	2.54053
THSD7A	-1.51784	-0.0916689	-0.686789	-1.14299	-0.100359	0.298344	0.389696	0.881364	1.97026

## Sheet: Figure1g_L4IT
	A24	A9	FI	M1C	S1C	MTG	A1C	AnG	V1C
FAM163A	2.3258	0.153505	0.811394	-0.705514	-0.677721	-0.496065	0.353502	-0.77478	-0.990122
AL391704.2	2.08676	0.533004	0.473828	-0.184184	-0.83355	-0.463361	0.636299	-0.76386	-1.48494
AL590079.1	1.86929	0.407875	-0.592215	0.931742	0.955584	-0.910933	-0.797319	-0.884091	-0.979932
CNGB1	2.13809	0.441449	0.747126	-0.534723	-1.10754	-0.207856	0.378202	-0.569154	-1.2856
CFAP58	2.11565	0.487956	0.663091	-0.0998919	-0.206367	-0.633792	0.159651	-0.871887	-1.61441
AC003958.2	2.75351	0.178196	-0.23684	-0.36461	-0.572254	-0.249339	-0.365853	-0.469164	-0.673643
LINC01164	1.09349	0.823035	0.286147	0.690646	0.231386	-0.521554	0.0497606	-0.160044	-2.49286
NPFFR2	1.82167	0.550668	0.249152	0.484633	0.493877	-0.912106	0.0192685	-0.940819	-1.76634
PCED1B	1.46996	0.662417	0.549749	0.255088	-0.0386153	-0.410218	0.264291	-0.375119	-2.37756
SYT10	2.02974	0.810237	0.537996	-0.598833	-1.00254	-0.245009	0.287088	-0.287124	-1.53155
SLIT3	1.81792	0.534962	0.297196	0.509932	0.0856055	-0.716652	0.246632	-0.827911	-1.94768
AC008574.1	1.62624	0.737035	0.549744	-0.0333481	-0.277369	-0.441825	0.419593	-0.359386	-2.22068
NECAB2	1.70877	0.761258	0.600449	-0.117891	-0.879444	-0.215218	0.620671	-0.587594	-1.89101
RXRG	2.70922	-0.0799411	0.164652	-0.322998	-0.631267	-0.549283	-0.0107359	-0.599797	-0.679853
ZNF831	1.59084	0.244313	0.643172	0.320659	0.176581	-0.410919	0.498743	-0.918469	-2.14492
TENM3	2.51216	-0.328659	0.659261	-0.578712	-0.259688	-0.498775	0.15814	-1.03955	-0.624176
AC011389.1	2.49821	0.297488	0.102814	0.0656305	-0.158768	-0.8547	-0.0693098	-0.690407	-1.19096
BTNL9	1.73563	0.982699	0.0954132	0.485144	-0.28558	-0.559702	0.0928632	-0.520987	-2.02548
PREX2	2.31413	0.273103	0.459325	-0.394314	-0.589312	-0.783284	0.636011	-0.915935	-0.999731
AC016205.1	1.82439	0.938529	0.38501	0.219209	-0.140332	-0.600688	-0.108587	-0.540035	-1.9775
KCNN3	1.86159	0.396343	0.674701	0.111928	-0.421626	-0.0055291	0.0929253	-0.630507	-2.07983
AC018541.1	2.69107	-0.0292731	0.0601524	-0.372188	-0.234482	-0.489458	-0.00140929	-0.787576	-0.836839
TPRG1	2.45055	0.164846	0.416653	-0.309545	-0.306018	-0.495656	0.207592	-0.90499	-1.22343
KLHL1	2.1333	1.08067	0.367975	-0.105371	-0.674353	-0.650449	-0.0482389	-0.906702	-1.19683
MIR4500HG	2.20872	0.199346	0.682597	-0.254949	-0.118454	-0.430368	0.182436	-0.867564	-1.60177
ANKRD6	2.39948	0.405848	0.481838	-0.483621	-0.841511	-0.284136	0.20192	-0.852568	-1.02724
ADAMTS3	1.6043	0.785018	0.547282	0.0749727	-0.275968	-0.0660627	-0.0749413	-0.284206	-2.31039
LINC01606	2.29267	0.395277	0.519955	0.0745745	-0.192844	-0.76452	-0.0626112	-0.879827	-1.38268
GXYLT2	2.36799	0.279339	0.195309	0.0208785	-0.311521	-0.545973	0.317189	-0.959645	-1.36357
AC024909.1	1.51404	0.531016	0.354256	0.424628	0.576717	-0.802388	0.225778	-0.668768	-2.15528
HPCAL1	2.50504	0.529912	0.183664	-0.192473	-0.539886	-0.398115	-0.171888	-0.788375	-1.12788
SLC26A4	1.31693	0.709521	0.502712	0.280288	0.0451873	-0.229261	0.294365	-0.453069	-2.46667
PAMR1	2.12896	1.00146	0.322677	-0.0250262	-0.438589	-0.969711	0.0802764	-0.961746	-1.13831
SRGAP1	2.34748	0.086156	0.517443	-0.0773443	-0.246472	-0.512329	0.0872493	-0.625423	-1.57676
AC128707.1	1.59626	0.481657	0.156018	0.495632	0.722588	-0.862521	0.183145	-0.751482	-2.0213
KRT32	2.6921	0.376951	-0.218748	-0.555578	-0.597414	-0.52762	-0.0939126	-0.412986	-0.662798
LINC01902	1.26806	0.615041	0.243491	0.611276	0.547724	-0.789225	0.346842	-0.556827	-2.28639
TMEM108	2.12867	0.470683	0.629767	-0.174264	-0.530865	-0.459112	0.287459	-0.687139	-1.66519
CPNE7	1.69032	0.620046	0.319233	0.55283	0.176043	-0.704542	0.20102	-0.832646	-2.02231
DAB1	2.35981	0.4477	0.519061	-0.530447	-1.06818	-0.720532	0.269053	-0.895934	-0.380531
GULP1	2.0366	0.858639	0.508434	-0.291555	-0.794866	-0.163141	-0.371195	-0.0590266	-1.72389
CHRDL1	2.53318	0.268752	-0.448948	0.0800383	0.268751	-0.402133	-0.577742	-0.505566	-1.21633
MS4A8	2.57722	0.0592861	0.492515	-0.722792	-0.412772	-0.54726	0.0294789	-0.615571	-0.860101
CBLN2	1.46126	0.533016	0.294732	0.661989	0.811726	-0.711891	-0.231985	-0.752517	-2.06633
KRT36	2.74157	0.19799	-0.24852	-0.426068	-0.575325	-0.467771	-0.0904774	-0.525166	-0.606229
ADAMTS16	1.38865	0.574699	0.284077	0.766782	0.818396	-0.809309	-0.26679	-0.715814	-2.04069
KIAA2012	1.68903	0.47451	0.373963	0.281622	-0.246247	-0.605479	0.840321	-0.843598	-1.96413
AC007846.2	2.63095	-0.480089	-0.315634	-0.510555	-0.500123	0.155058	0.443868	-0.673074	-0.750406
CHST8	2.61273	0.336736	-0.107122	-0.014112	-0.395471	-0.412613	-0.553033	-1.14579	-0.321335
ITGA8	1.92948	0.0584401	-0.276198	0.682	0.796425	-0.747727	0.126775	-0.951083	-1.61811
LOXL1	2.77008	-0.095781	-0.171732	-0.575696	-0.0854681	-0.363845	-0.347971	-0.394831	-0.734761
ARHGEF28	1.74177	0.313016	0.345252	0.485115	0.790908	-0.738652	-0.140571	-0.944719	-1.85212
GRP	2.3607	0.859533	0.283697	-0.15699	-0.438136	-0.846853	-0.446417	-0.516435	-1.0991
MAPK15	1.84161	0.82487	0.497911	0.146517	-0.851767	-0.475067	0.349898	-0.510725	-1.82325
AC007656.1	0.966318	0.637265	0.288201	0.587134	0.435796	-0.446063	0.368358	-0.260175	-2.57683
PLA2G16	2.14312	0.86741	0.0754633	0.388702	-0.721676	-0.1435	-0.544156	-0.519141	-1.54623
Z82196.2	1.49909	0.464955	0.815417	0.226929	-0.404252	-0.220904	0.44239	-0.567488	-2.25614
SHANK2	1.97957	0.582415	0.63824	-0.134774	-0.395177	-0.268943	0.308299	-0.953627	-1.75603
RASAL1	1.04332	0.567827	0.830865	0.261724	-0.162854	0.214246	0.312413	-0.545011	-2.52253
LINC01231	2.32709	0.505521	0.548052	-0.702342	-0.858611	-0.458262	0.350074	-0.83333	-0.878197
AC004052.1	2.65415	-0.277813	0.493738	-0.484699	-0.472955	-0.459013	-0.0673537	-0.685435	-0.700618
RFC3	2.14709	0.601219	0.458819	-0.0202153	-0.169319	-0.775198	0.0869518	-0.681198	-1.64815
LINC02458	1.87136	0.925809	0.104344	0.329049	0.170589	-0.775298	-0.106272	-0.665605	-1.85397
PLPPR3	2.17175	0.242596	0.428655	0.0492552	-0.301331	-0.220078	0.317606	-1.04048	-1.64796
FGFR1	1.42312	0.512071	0.164674	0.957183	0.578751	-0.813049	0.0731462	-0.91189	-1.98401
SUSD4	1.60326	0.591382	0.198515	0.508877	0.746928	-0.722953	-0.224552	-0.643087	-2.05838
GRID2	1.93908	0.16426	0.145736	0.266406	0.388923	-1.38098	-0.815774	-1.38981	0.682158
AP005433.1	1.34528	0.765431	0.430782	0.282593	0.05771	-0.395957	0.373074	-0.441304	-2.41761
MYLK3	2.21834	0.689296	-0.0255845	-0.219306	-0.625453	0.00221967	0.179849	-0.531429	-1.68794
TSPAN2	1.90089	0.320626	0.0455639	0.749642	0.449027	-1.04454	0.045375	-0.795698	-1.67089
DIAPH3	2.79715	-0.357147	-0.620004	-0.553378	-0.223155	-0.161446	-0.171674	-0.347797	-0.362552
ARHGAP12	1.79865	0.540784	0.218783	0.532992	0.645682	-0.865045	-0.230538	-0.854897	-1.78641
LRRC63	2.47724	-0.317945	0.663164	-0.772145	-0.578225	-0.144008	0.247994	-0.604137	-0.971933
SMARCD3	1.72281	0.272566	0.146534	0.891797	0.377613	-0.913438	0.273741	-1.03368	-1.73795
AL583836.1	2.72044	0.222126	-0.198085	-0.711882	-0.370886	-0.236242	-0.453422	-0.228705	-0.743346
PLSCR4	1.52805	1.05675	0.379209	0.306083	-0.0093046	-0.506931	-0.290148	-0.248317	-2.21539
LINC02346	1.6933	0.298595	1.01792	-0.356693	-0.694915	-0.0884588	0.67637	-0.685441	-1.86068
GRIN3A	2.48471	-0.178885	0.65062	-0.378436	-0.668424	-0.4494	0.272752	-0.827503	-0.905431
RGS8	2.30031	0.5671	0.443806	-0.505746	-0.875037	-0.398989	0.372034	-0.779546	-1.12394
EPHA6	2.15263	-0.0414628	0.271464	-1.19602	-1.58056	-0.198591	-0.0419881	0.0727023	0.561817
HTR7	1.84875	0.544688	0.152031	0.315621	-0.210756	-0.694176	0.727468	-0.838686	-1.84494
WFDC1	2.43935	0.0493594	0.287903	-0.0844599	-0.126321	-0.359648	0.0704144	-0.810118	-1.46648
SLC26A4-AS1	1.46381	0.798039	0.526866	0.334418	-0.204478	-0.488415	0.340039	-0.491334	-2.27894
NTSR1	1.84733	0.373027	0.568739	0.0805074	-0.258109	-0.211712	0.480956	-0.880831	-1.99991
AMIGO2	1.82304	0.672172	0.484142	0.383889	-0.262849	-0.809552	0.358775	-0.83516	-1.81446
SYT17	1.0847	0.399035	0.607416	0.455278	0.0779681	-0.265447	0.709469	-0.585402	-2.48302
DGKB	1.78657	-0.718151	0.0363231	-1.04956	-0.458497	-0.290849	-0.586865	-0.527776	1.8088
ARHGAP23	2.07917	0.184268	0.0849276	0.56375	0.066517	-0.53278	0.247161	-0.932666	-1.76035
CNR1	0.766449	0.542532	0.519983	0.284866	0.16103	0.217185	0.249176	0.0212145	-2.76243
AC005999.1	2.57911	0.167343	0.489173	-0.676724	-0.506555	-0.672264	-0.0297669	-0.705397	-0.644921
LINC02549	2.29703	0.71308	0.521352	-0.487487	-0.887526	-0.197688	-0.114012	-0.635638	-1.2091
PTGER3	2.33654	0.222234	0.969438	-0.705839	-0.877553	-0.384163	-0.0563253	-0.77216	-0.732172
ARHGAP28	2.0952	0.862751	0.371053	-0.321784	-0.761617	-0.231318	-0.109094	-0.18964	-1.71556
LRRC2	2.02289	0.740824	0.447074	0.112853	-0.157285	-0.247667	-0.285522	-0.810556	-1.82261
AC090630.1	1.9593	1.00613	0.706542	-0.12824	-0.73492	-0.775929	0.14974	-0.883134	-1.29949
KCTD15	1.78969	0.763371	0.0635009	0.820203	-0.0555177	-0.521776	-0.273586	-0.643359	-1.94253
LINC02074	2.47223	0.426722	-0.441742	-0.335393	0.0087615	-0.274596	0.195505	-0.725409	-1.32607
SMOC1	2.36793	-0.325032	-0.0246129	0.625607	-0.145218	-0.775589	0.349237	-1.07744	-0.994878
KLHL13	2.28234	0.898345	0.0968212	-0.400391	-0.734696	-0.939689	-0.0350825	-1.17901	0.0113695
KCNK2	1.82512	0.547111	0.460291	0.326521	-0.0527249	-0.82357	0.406341	-0.801697	-1.88739
PLCH1	1.1191	0.523933	0.0843911	0.707154	0.706174	-0.838905	0.550203	-0.591274	-2.26078
ST3GAL1	1.71676	0.532465	0.102132	0.730348	0.663912	-0.993147	-0.0549849	-1.06855	-1.62894
CA10	1.85738	0.338839	0.205295	0.360618	0.384849	-1.41742	0.590932	-1.33971	-0.980776
CPXM2	2.24502	0.910676	-0.0692694	0.0518315	-0.0924981	-0.808972	-0.0240963	-1.18219	-1.0305
B3GALT5	2.17537	0.646735	0.607804	-0.0271501	-0.111027	-0.423134	-0.60705	-0.705246	-1.5563
FAM126A	2.13831	0.320305	-0.224582	0.0455542	-0.534301	-1.16264	0.958843	-1.28448	-0.257007
AL445472.1	2.06232	-0.0553794	0.507641	0.179527	0.0665863	-0.691836	0.566837	-1.0212	-1.6145
PUM3	2.24771	0.465193	0.736504	-0.740044	-0.972082	-0.162833	0.0543269	-0.401826	-1.22695
SPARC	2.34824	0.595959	0.428622	-0.289801	-0.51238	-0.670218	0.10306	-0.743274	-1.2602
LDLRAD3	1.34435	0.443922	0.0377521	0.977248	0.932363	-1.10647	0.0567143	-0.9334	-1.75248
AC025569.1	2.41646	-0.0522476	0.604752	-0.0336926	-0.674246	-0.745249	0.206692	-1.21829	-0.504175
COL21A1	2.3181	0.318829	0.595441	-0.242914	-0.678662	-0.902016	-0.164087	-1.34187	0.097189
ZNF804A	1.66732	0.370102	0.335408	0.310105	0.603309	-1.13323	0.616588	-1.31162	-1.45798
TMEM26-AS1	2.02058	0.0834783	0.324386	0.457717	0.504472	-0.97225	0.14053	-1.05355	-1.50535
TRPS1	2.11126	0.275715	0.816206	-0.426625	-0.110087	-0.693656	0.42577	-1.3826	-1.01599
KLHDC8A	1.43587	0.964449	0.698513	0.0671083	-0.73174	-0.387057	0.415779	-0.330188	-2.13273
WDFY4	1.77669	1.4785	0.680697	-0.407154	-0.81956	-0.399425	-0.487995	-0.523885	-1.29787
DGKG	2.0084	0.681875	-0.123183	0.406622	0.56948	-0.983928	-0.114995	-1.1038	-1.34046
LINC01776	2.0532	0.276166	0.913388	-0.742639	-0.802094	-0.337742	0.673777	-0.87177	-1.16229
SEMA5A	1.39631	0.525243	0.38467	0.403181	-0.0185419	-0.583635	0.804637	-0.669795	-2.24207
PLCB2	2.12026	0.531502	0.736652	-0.289386	-0.966893	-0.259335	0.244088	-0.675488	-1.44139
GALNT16	2.21417	0.437742	0.531672	0.153218	-0.589005	-0.235073	-0.104466	-0.825508	-1.58276
AC016152.1	1.86439	0.945342	0.657351	-0.195842	-0.38216	-0.394157	-0.0140307	-0.615578	-1.86531
VSTM4	2.17927	1.00862	0.530237	-0.424236	-0.566322	-0.497026	-0.632364	-0.285462	-1.31271
FAM110C	1.78663	0.5692	0.95283	0.0441896	-0.524608	-0.35992	0.229243	-0.859711	-1.83785
DPYSL3	1.63151	0.774373	0.175305	0.773628	0.267566	-1.04695	0.0626849	-0.840593	-1.79752
PDLIM3	2.40904	0.56622	0.125725	-0.00106643	-0.408397	-0.498236	-0.0528506	-0.794939	-1.3455
WNT9A	2.39293	0.227422	0.299512	0.0779187	-0.788676	-0.636011	0.358771	-0.736725	-1.19514
AL512638.2	2.60356	0.191061	-0.0460968	0.136887	-0.36986	-0.438287	-0.224333	-0.74181	-1.11112
GSTO2	1.44471	0.604858	0.333681	0.934057	0.392562	-0.859195	0.0545879	-0.979581	-1.92569
DPYD	1.5873	0.524461	0.941115	-0.495961	-0.613045	0.263686	0.371032	-0.52569	-2.0529
ADAMTS9-AS2	1.57487	0.454971	0.797857	-0.155917	-0.19923	-0.551288	0.960807	-1.10047	-1.7816
SYNPR	1.81309	0.140846	0.218656	0.219951	0.630185	-1.26699	0.696945	-1.00193	-1.45075
ZNF185	2.36965	0.078748	0.416089	0.168385	-0.494513	-0.648598	0.250186	-0.787513	-1.35243
PRMT2	2.05592	0.241659	0.0867548	0.64368	0.0707465	-1.0831	0.39939	-1.06773	-1.34733
AC011365.1	2.60092	-0.0402321	-0.215672	0.212152	0.106789	-0.81599	-0.151198	-0.883333	-0.813439
GLIPR2	2.52665	0.119514	-0.233012	0.0975309	-0.786589	-0.00576097	0.20026	-0.820357	-1.09823
MUM1L1	1.46543	0.838581	0.524048	0.386964	-0.173519	-0.308192	-0.0418249	-0.35174	-2.33974
CCDC191	2.1027	0.559562	0.157502	0.26488	0.263234	-0.561329	-0.292485	-0.703693	-1.79038
EYS	2.54801	0.121228	0.391771	-0.831362	-0.885606	-0.481096	-0.0812949	-0.79111	0.0094556
ADCYAP1R1	1.87838	0.615696	0.280634	0.500921	0.000782273	-0.454901	-0.349388	-0.405948	-2.06618
GNG2	2.18218	0.089702	0.470219	0.350351	0.334961	-0.770163	-0.151994	-1.15358	-1.35167
COL4A1	1.52076	0.323829	0.328891	0.941952	0.282673	-1.13411	0.512022	-1.15829	-1.61773
KLF5	2.26528	-0.623945	-0.61731	0.336853	-0.622533	-0.899358	0.29119	-0.985683	0.855502
RIPOR2	1.93341	0.216866	1.00317	-0.487091	-1.19429	0.331015	0.290748	-0.76519	-1.32865
DNAH5	1.97555	0.502325	0.834159	-0.226323	-0.40525	-0.253726	0.0839057	-0.659277	-1.85136
PID1	1.33861	0.396297	0.509797	0.433015	0.348153	-0.299926	0.168744	-0.404657	-2.49004
AJ009632.2	1.24354	0.561626	0.453576	0.231355	0.229883	-0.431622	0.584923	-0.395061	-2.47822
IGSF5	2.4589	0.367286	0.35565	0.0157443	-0.00462554	-0.754501	-0.511532	-0.915111	-1.01182
NFIA	1.92851	-0.265371	-1.27719	0.699371	1.26166	-0.634051	-0.38935	-0.847184	-0.476406
GNG4	1.93269	0.996993	0.370782	-0.164176	-0.793969	-0.218974	-0.168447	-0.114685	-1.84022
CXorf57	2.45195	0.259879	0.436715	-0.44783	-0.967844	-0.0674742	0.0762497	-0.690048	-1.0516
LCORL	1.73352	0.663082	0.260684	0.252804	-0.125578	-0.886143	0.604999	-0.502367	-2.00099
AC105180.1	1.0941	1.0146	-0.0459846	0.728014	0.342068	-0.325176	-0.32422	-0.0521726	-2.43122
AC018709.1	1.57563	0.924647	0.438669	-0.318866	-0.705184	-0.413494	0.758486	-0.243616	-2.01628
DNAAF4	2.16327	0.151635	0.514142	-0.690868	-0.706931	0.25177	0.366458	-0.409091	-1.64038
CLCN5	2.17449	-0.0118949	-0.52554	0.761108	0.432447	-0.70321	0.19442	-1.13634	-1.18548
AL137067.1	2.31341	0.22072	0.460541	0.161845	-0.390885	-0.246509	-0.386271	-0.464845	-1.66801
NRP1	1.42853	0.774655	0.156942	0.507665	0.754047	-0.668163	-0.111077	-0.710905	-2.13169
C8orf34	1.82697	0.494048	0.620895	-0.240754	-0.864889	-0.608746	1.04822	-0.848287	-1.42746
LINC00488	2.67803	-0.0889072	0.138471	-0.590683	-0.544104	-0.442916	0.204148	-0.704991	-0.649047
TDRD5	2.70474	-0.14613	0.356787	-0.42797	-0.463907	-0.45229	-0.258597	-0.609363	-0.703275
GLRA3	2.24971	0.275733	0.530212	-0.0395962	-0.352965	-0.434105	0.288201	-1.34762	-1.16957
C11orf80	2.47082	-0.336532	-0.00400163	-0.190709	-0.380644	-0.572986	0.572026	-1.38369	-0.174288
BIRC3	2.53411	-0.307144	0.357056	-0.456065	0.0462965	-0.497688	0.228353	-1.07923	-0.825683
TLK1	2.59397	0.181084	-0.276207	-0.28059	0.238526	-0.757242	-0.939471	-0.755363	-0.00470513
LINC02424	1.6661	0.700044	0.207183	0.37543	0.56901	-0.95311	0.105516	-0.72603	-1.94415
EFR3B	1.74961	0.662027	0.487046	-0.293396	-1.00628	0.511149	-0.435237	0.237538	-1.91247
RNF182	1.96999	-0.0501778	-0.330314	0.608675	0.619105	-1.16578	-0.0332266	-1.69914	0.0808651
AC008083.1	1.89434	0.606757	0.52167	0.226345	-0.373476	-0.383369	0.114834	-0.588756	-2.01834
MIR137HG	1.60143	0.568644	0.894727	-0.42879	-0.486209	0.200944	0.182734	-0.370014	-2.16347
FILIP1	1.7415	0.785812	0.373357	-0.0435869	-0.3609	-0.451899	0.390367	-0.279828	-2.15482
FAM135B	1.66826	0.336195	-0.0463729	0.548367	1.0767	-1.20466	0.135978	-1.33064	-1.18382
ZSCAN30	2.09009	0.678748	0.382877	0.303773	-0.23963	-0.92612	0.0435011	-0.78391	-1.54933
LPP	2.44107	-0.00033189	-0.563938	0.265537	0.208853	-0.896214	0.276078	-1.20565	-0.525395
FERMT2	1.66523	0.543352	0.373079	0.104009	-0.0617343	-0.230504	0.478745	-0.608167	-2.26401
TEX26	1.44506	0.86222	0.0811015	0.625226	0.51773	-0.782381	0.0137088	-0.648405	-2.11426
PCA3	1.83154	0.629158	0.184297	0.530144	0.554922	-0.964645	-0.0652267	-1.19787	-1.50232
TAPT1-AS1	1.97999	0.75241	0.604835	-0.1241	-0.330433	-0.315963	-0.170241	-0.483169	-1.91333
TRIM36	2.02941	0.516187	0.49639	0.253535	0.123112	-0.271593	-0.539715	-0.791287	-1.81604
OLFM4	2.49826	0.597133	-0.531369	-0.503809	0.142217	-0.677616	0.0675793	-1.0351	-0.557297
CCBE1	2.51694	0.147355	0.0327425	-0.325347	0.257575	-0.349978	-0.12495	-1.00172	-1.15261
FNDC1	2.2481	0.408678	0.274698	-0.572238	-0.744966	-0.259749	0.700982	-0.754094	-1.30141
ABO	2.08448	0.904313	0.414267	0.0970604	-0.582313	-0.224874	-0.354754	-0.717958	-1.62023
LINC02320	2.3827	0.315752	0.31887	-0.427245	0.271164	-0.297707	-0.882535	-0.299709	-1.3813
AL355578.1	2.67081	-0.0788529	-0.011883	-0.160013	-0.302091	-0.466432	0.0642227	-0.699846	-1.01592
ITGB8	1.16367	0.199934	0.311334	0.525972	0.843284	-0.645204	0.677328	-0.862048	-2.21427
EFCAB1	1.78483	0.934406	0.568994	-0.464402	-0.913495	-0.317888	0.698482	-0.724586	-1.56634
TCERG1L	1.55214	0.961942	0.419765	0.511781	0.317391	-0.503057	-0.79017	-0.460527	-2.00927
SFT2D2	1.91459	0.87016	0.461384	-0.134793	-0.672241	-0.555505	0.4807	-0.653201	-1.7111
WDR66	1.83973	0.528589	0.62005	-0.217909	-0.613465	0.0311202	0.324649	-0.461296	-2.05147
WISP1	2.23514	0.152922	0.965184	-0.45554	-0.950285	-0.594884	0.355296	-0.862551	-0.845283
TIMP2	1.94766	0.519053	0.59729	0.146334	-0.496105	-0.328396	0.256208	-0.751283	-1.89076
TMEM26	1.63274	0.193251	0.282953	0.595485	0.536988	-0.983181	0.620202	-1.23948	-1.63896
AL158058.1	1.82301	0.862294	0.602142	-0.0668223	-0.340211	-0.381349	0.113884	-0.643855	-1.9691
SPC25	2.14939	0.33626	0.731883	-0.822918	-0.642916	0.0284283	0.301044	-0.602536	-1.47864
GRIK3	2.3929	0.0289243	0.494265	0.037866	-0.382417	-0.740722	0.223475	-1.32086	-0.733432
WSCD1	2.33738	-0.34999	0.541562	-0.557736	-1.02626	-0.348899	0.798895	-0.806338	-0.588611
KIF13A	1.88987	0.348161	-0.171443	0.297428	0.413235	-0.554907	0.539191	-0.829964	-1.9316
L3MBTL4	1.53525	1.13039	0.635172	-0.0937712	-0.450631	-0.414858	-0.0816559	-0.125566	-2.13433
AC007563.2	1.94437	0.911934	0.57843	-0.582474	-0.996475	0.034225	-0.233947	-0.0237338	-1.63233
ALDH1A2	1.64775	0.495212	0.545191	0.554075	0.443497	-1.07657	0.187247	-1.1386	-1.6578
VLDLR	2.26285	0.162576	0.551611	-0.348934	-1.17764	-0.75052	-0.0642833	-1.11494	0.479278
PRKAG2	1.48484	0.44827	0.471304	0.622274	0.643922	-0.431982	-0.0758419	-1.14763	-2.01517
NKD2	1.49847	0.532035	-0.0776074	0.976306	0.855476	-1.08231	-0.485387	-0.431728	-1.78525
AC104257.1	2.49325	0.242026	0.513546	-0.602167	-0.97138	-0.726893	-0.0610966	-0.782351	-0.104939
FYCO1	2.35329	0.214213	-0.268055	0.302401	-0.286691	-0.253726	0.297634	-0.836684	-1.52238
ADRA1B	1.35015	0.0909461	0.32208	0.886771	0.700413	-0.442526	0.164336	-0.885626	-2.18654
AL160290.2	1.73316	0.652155	0.814216	-0.127008	-0.64543	-0.210278	0.332985	-0.543693	-2.00611
DAB1-AS1	2.29774	0.354847	0.526203	-0.0921697	-0.967944	-0.486891	0.363665	-0.920446	-1.075
BCL7C	2.22995	0.340942	0.448521	-0.012421	-1.41565	-0.115813	0.301493	-0.994472	-0.78256
FREM2	2.46595	0.63867	0.340699	-0.710416	-0.687019	-0.459586	-0.0387787	-0.723606	-0.825908
FADS3	1.60021	0.320164	0.488394	0.557607	-0.242223	-0.172585	0.477151	-0.849279	-2.17944
UPP2	2.07197	0.224756	0.629617	0.110181	0.0877438	-0.360853	-0.0450299	-0.90473	-1.81366
TTC7B	2.54194	0.224472	-0.198398	0.19557	0.128936	-1.10653	-0.405936	-0.851964	-0.528079
SVIL	2.69322	0.204257	0.0600213	-0.373777	-0.763421	-0.412677	-0.17275	-0.527778	-0.707123
SMIM36	2.60621	-0.596733	-0.302214	-0.323401	-0.0902341	-0.268426	0.561005	-0.829955	-0.756255
AC060809.1	2.13815	0.819759	-0.110045	-0.375975	-1.0543	-0.867546	0.722725	-0.185627	-1.08714
GABRA3	1.63966	0.212962	0.884478	-0.206533	-0.651959	0.534001	-0.329303	0.0657014	-2.14901
SPINK8	2.01558	0.560568	0.307618	-0.261312	-0.407718	0.135495	0.229319	-0.620421	-1.95913
AC008780.1	2.08053	1.14454	-0.11429	0.452526	-0.417606	-0.293258	-0.748705	-0.817605	-1.28614
SHCBP1	1.95819	0.37817	1.15334	-0.643773	-0.841858	0.0480927	-0.00114315	-0.544117	-1.5069
PCDH15	2.51456	-1.03402	-0.586051	-0.535606	0.452082	0.263652	-0.193078	-0.813419	-0.0681274
LINC01781	2.10426	0.729908	0.50441	-0.0383023	-0.613956	-0.769938	0.199052	-0.539764	-1.57567
ARHGEF4	1.25095	0.467752	0.160465	0.722276	0.629246	-0.408167	0.157464	-0.584066	-2.39592
CYP46A1	2.33253	-0.520078	0.360092	-0.65856	-1.18316	-0.31064	0.560418	-0.901235	0.320637
CEP295NL	2.43809	0.18518	0.175607	-0.197924	-0.708781	-0.651222	0.506055	-0.52505	-1.22196
VLDLR-AS1	2.13794	0.38189	0.691795	-0.87162	-1.05503	-0.552245	0.0629042	-1.20606	0.410422
LINC00390	2.6628	0.158881	0.077861	-0.501061	-0.101442	-0.634869	-0.14302	-0.619202	-0.89995
TENM1	2.11863	0.00101216	0.074755	0.189861	0.26257	-1.42608	0.645186	-1.25701	-0.608912
HLCS	2.27041	0.405518	0.338525	-0.0372208	0.458386	-1.09619	-0.424595	-1.22147	-0.693385
C1orf226	2.11137	0.505955	0.38674	0.278921	-0.713396	-0.892999	0.541161	-1.09604	-1.12172
AL353811.1	1.54972	0.970279	0.481143	0.38489	-0.251384	-0.54048	-0.246232	-0.14807	-2.19987
DDAH2	1.68062	0.666768	0.251165	0.819491	-0.376857	-0.902545	0.466634	-0.839928	-1.76535
AL442647.1	2.55159	0.273533	0.376118	-0.475307	-1.1477	-0.505876	-0.435759	-0.116362	-0.520232
ARHGAP22	2.10769	0.966451	0.446484	0.249489	-0.49432	-1.07751	-0.395875	-1.19748	-0.604936
DPYS	1.79375	0.939521	0.596491	-0.181429	-0.18019	-0.853492	0.404199	-0.804199	-1.71465
ARHGAP11A	2.48148	0.15359	0.295937	-0.613498	0.340746	-0.499483	-0.293602	-0.646687	-1.21848
AL512380.2	2.50582	-0.0559693	-0.109299	-0.396279	-1.28731	-0.432193	0.496206	-0.675669	-0.0453067
LINC01830	1.5378	0.470319	1.1192	0.000412755	0.0233065	-0.224179	-0.042405	-0.753471	-2.13098
LINC01090	2.44349	0.424942	0.314804	0.218741	-0.590558	-0.467203	-0.411377	-0.745449	-1.18738
AL162718.1	2.19975	0.426233	0.346971	-0.521665	0.238484	-0.0642362	-0.0427857	-0.984167	-1.59858
ACAP1	2.47719	0.0629751	-0.148724	-0.242144	-0.898681	-0.835781	0.696068	-0.847925	-0.262982
ROBO1	2.21906	-0.576913	1.28546	-0.896877	-0.308808	-0.494843	0.124478	-0.768173	-0.583379
ANKFN1	2.06553	0.671951	0.489001	-0.681894	-0.547574	-0.812561	0.80242	-1.00262	-0.984252
AL138694.1	2.62401	-0.0355831	-0.13373	-0.0803959	0.182207	-0.815102	-0.60287	-1.00503	-0.133509
CABCOCO1	2.36389	0.380372	0.403884	-0.668911	-0.279731	-0.963348	0.430568	-0.638227	-1.02849
DENND2A	2.28664	0.363516	-0.0227302	0.299628	-0.833323	-0.476567	0.542789	-1.08177	-1.07817
AC012625.1	1.90008	1.26203	-0.190043	0.171263	-0.205524	-0.771003	-0.411033	-0.0458615	-1.70991
AL354994.1	2.51909	0.593675	-0.0219233	-0.0566623	-0.551479	-0.653747	-0.0611032	-0.893547	-0.874295
STXBP3	2.26444	0.396189	0.166806	-0.0448116	0.547452	-0.869536	-0.240414	-0.878295	-1.34183
TMEM108-AS1	2.36356	0.35754	0.399393	-0.243869	-0.544246	-0.379433	0.19012	-0.68809	-1.45498
PPP4R4	1.89409	0.422555	0.997077	-0.34975	-0.762517	-0.20725	0.534085	-1.34031	-1.18798
LINC01088	2.32683	-0.0960262	0.207104	0.158869	0.426694	-0.830756	0.0986242	-1.17271	-1.11862
PDE1C	1.8673	0.887945	0.278647	0.177936	0.298488	-0.827758	-0.953661	-0.016774	-1.71213
PTTG1IP	1.97873	0.749351	0.0107428	0.330868	-0.220309	-0.832094	0.528978	-0.998386	-1.5479
KCNG1	2.04125	-0.195527	0.358091	-0.66196	-1.7473	-0.226945	0.248769	-0.631157	0.814782
FARP2	2.26533	0.335201	-0.269568	0.362808	0.362845	-0.700351	0.0310996	-0.995184	-1.39216
OSR1	1.80805	1.05357	0.71253	0.13122	-0.868832	-0.724905	-0.0124712	-0.496275	-1.60288
EPHA7	1.74471	0.260804	0.0960469	0.675704	0.751382	-1.58259	0.163582	-0.830127	-1.2795
SH3PXD2B	2.11059	0.939727	0.442154	-0.0522499	-0.618778	-0.713547	0.121703	-0.925447	-1.30415
DACH1	1.66176	-0.496267	0.252327	0.333734	1.5029	-0.889222	-0.0265775	-1.04199	-1.29667
ARMC3	1.77709	0.646914	0.692989	-0.417179	-0.361518	-0.0988199	0.0318515	-0.123672	-2.14765
RSPH9	1.83933	0.186261	0.440996	0.166513	-0.671602	-0.209611	0.920857	-0.864548	-1.80819
TTLL9	2.13228	-0.107666	-0.0503446	0.729883	0.523714	-0.887914	0.0360149	-1.28786	-1.08811
TMEM150C	2.36787	0.536499	0.575327	-0.456888	-0.565453	-0.516833	-0.0041489	-0.740173	-1.1962
KLK7	2.00495	-0.128605	1.00035	-0.0386091	-1.19023	0.191331	-0.00567067	-0.273617	-1.55989
E2F3	1.9002	0.453227	0.872434	-0.17116	-0.139271	-0.0532442	-0.321364	-0.549307	-1.99151
IZUMO3	2.02885	0.732197	0.505973	0.504697	-0.540959	-0.819437	-0.458622	-0.361548	-1.59115
ZBTB8B	1.88992	0.382174	0.607756	0.209731	-0.450448	-0.15498	0.387374	-1.00625	-1.86528
MBOAT2	1.6093	0.490856	0.458715	0.387495	0.798365	-0.649157	-0.120539	-1.09387	-1.88116
HHIPL1	2.4716	0.351846	-0.048384	0.2475	-0.48506	-1.16007	-0.172422	-1.03087	-0.174135
AC011247.1	2.05021	0.729	-0.166558	0.417875	0.229671	-0.802643	0.0873003	-1.02738	-1.51748
ATP2B4	1.86756	0.336291	0.633472	0.379394	-0.469949	-0.552324	0.56161	-1.0504	-1.70565
MOV10	1.94688	0.261517	0.798161	0.0111032	-0.0948165	-0.307504	0.231619	-1.03989	-1.80707
MXRA8	1.84684	0.0331393	0.17619	0.236167	0.116317	0.211378	0.285805	-0.69812	-2.20771
ADGRF5	1.74451	0.299416	0.425943	0.230684	-0.985734	-0.459579	1.10543	-0.710682	-1.64999
AC113346.2	2.46062	0.0410773	0.159577	0.280125	0.0186328	-0.612804	-0.179196	-1.28595	-0.882089
LINC01203	2.27505	0.397103	0.180195	-0.191678	-0.830497	0.378448	-0.626779	-0.042487	-1.53936
GRB14	2.62666	-0.0645852	0.210052	-0.749711	-0.660463	0.106197	-0.635348	-0.0340834	-0.798726
NEURL1B	2.37131	0.589933	0.0441897	-0.376765	-0.993603	-1.03712	0.337409	-0.835655	-0.0996955
GCNT1	1.68591	0.909767	0.851006	-0.150929	-0.380429	-0.222267	0.0715243	-0.852028	-1.91255
IQGAP1	1.53028	0.344232	-0.117335	0.578112	0.963709	-1.18194	0.491535	-1.63751	-0.971093
LINC01951	2.18942	0.31823	0.244088	0.220396	0.160797	-0.587291	0.110228	-1.11903	-1.53683
LINC00336	2.30865	-0.0733977	-0.889709	0.765997	0.547435	-0.868167	-0.425257	-0.438009	-0.927541
OTOGL	0.89121	0.795062	0.616432	0.186319	-0.124461	0.192367	0.131547	-0.026059	-2.66241
BCO1	2.08501	0.399341	0.338473	0.12291	-0.0201726	-0.139378	0.00873185	-0.929551	-1.86537
SLN	2.64349	-0.0546318	-0.0188264	0.278497	-0.491501	-0.29178	-0.448845	-1.02789	-0.588506
AC008691.1	1.40722	0.411926	0.686961	0.148472	-0.00185798	0.34853	-0.220906	-0.312988	-2.46736
BAIAP3	1.31	0.609118	0.530628	0.806802	-0.285765	-0.345733	0.125738	-0.380414	-2.37037
NOS1AP	1.58004	0.333871	-0.0399046	0.558042	0.809956	-1.54525	0.55457	-1.4366	-0.814733
LINC02018	2.07171	0.0608067	-0.159681	0.718492	0.18785	-0.777141	0.445601	-1.07441	-1.47324
AC011287.1	2.06075	0.22	0.719573	-1.21671	-1.17209	0.399669	0.129555	-0.0674908	-1.07326
LIPA	1.25524	0.939367	0.369841	0.266431	0.356325	-0.356579	-0.21282	-0.166894	-2.45091
TDRG1	1.99765	0.893569	0.624029	0.0234166	-0.355686	-0.392897	-0.272389	-0.873807	-1.64389
TXLNB	2.34122	0.468246	-0.262731	-0.266481	-0.500295	-0.0995499	0.385777	-0.478204	-1.58798
AL365204.1	1.78663	0.202031	0.0496385	0.654883	1.10459	-0.845266	-0.737475	-0.657981	-1.55705
AC005355.1	2.4274	0.341795	0.0442548	-0.186223	-0.177198	-0.314819	0.162642	-0.868532	-1.42932
HIP1R	2.20663	0.452183	-0.0676461	0.333114	0.554549	-0.686085	-0.580821	-0.7532	-1.45873
S100PBP	2.58659	0.200628	0.240081	-0.456497	-0.57634	-0.869707	0.0315537	-0.928308	-0.227996
LINC01885	2.19123	-0.0933694	0.819393	-0.461452	-0.822185	-0.879028	0.59575	-1.21838	-0.131949
TEX35	2.35246	0.554666	-0.613623	0.719022	-0.521605	-0.596181	-0.311152	-0.413278	-1.17031
CFAP54	1.68106	0.660918	0.617906	-0.467236	-0.400512	0.101072	0.249101	-0.240841	-2.20146
AC022424.1	1.16992	0.665408	0.404502	0.85507	0.841378	-0.750216	-0.259249	-0.883441	-2.04337
LRRIQ1	2.29754	0.286984	0.774472	-0.71854	-0.637711	0.0559093	-0.129741	-0.621035	-1.30787
CNTN3	1.59245	0.677519	1.18944	-0.0680288	-0.0993003	-0.573988	0.115892	-1.08747	-1.74652
AC008127.1	1.43348	0.367272	0.0955635	1.07898	1.12057	-1.07729	-0.824278	-0.838534	-1.35577
AC003684.1	1.90639	0.988241	0.34396	0.187659	-0.0766253	-1.00212	-0.0629577	-0.589139	-1.6954
TMEM206	2.48109	0.404403	-0.727704	-0.294863	0.286459	-0.389269	0.060216	-1.20185	-0.618472
LINC01375	2.66071	-0.724365	-0.191106	-0.557636	-0.222017	-0.822166	0.178137	0.185441	-0.507
ALS2CR12	2.40002	0.354076	0.474148	-0.467716	-0.730748	-0.314877	0.194696	-0.657627	-1.25198
C8orf34-AS1	1.96675	0.399111	0.470905	-0.494755	-1.04332	-0.463368	1.12764	-1.02977	-0.933191
RGS22	2.36484	0.0743724	0.291866	-0.703139	-1.04667	-0.268615	0.756967	-0.765321	-0.7043
ACOT12	1.87131	0.815159	0.516266	0.0762814	-1.30765	-0.537102	0.491011	-0.478654	-1.44663
CNTNAP3	2.05666	-0.111597	0.637216	-0.205241	-0.223907	-0.306254	0.773918	-1.05316	-1.56764
SULF2	1.44176	0.57492	1.07359	0.461743	-0.348617	-0.158294	0.0100066	-1.07399	-1.98112
WWC2	2.348	-0.29886	-0.705583	-0.930499	-0.0688027	-1.08725	0.0155974	-0.175864	0.903254
AL162254.1	1.50141	-0.0344829	-0.311265	0.865041	1.11829	-0.855828	0.418131	-1.13494	-1.56635
SLA	1.61027	1.25762	0.647731	0.0647674	-0.883092	-0.613267	0.254657	-0.697027	-1.64166
AC007368.2	1.94267	0.74203	0.263828	0.457756	0.439415	-0.945164	-0.484281	-0.928687	-1.48757
NBPF15	2.16067	0.0338415	0.427447	0.0474824	0.380359	-0.923477	0.321035	-1.06559	-1.38179
PDE4B	2.21006	-0.460098	0.215929	-0.140868	0.325874	-1.15585	-0.280742	-1.37237	0.65807
NOD1	2.45679	-0.0267591	0.744705	-0.550543	-0.0982431	-0.458393	-0.42683	-0.397399	-1.24333
LINC02016	1.71488	1.16291	0.677912	-0.114268	-0.177057	-0.26666	-0.710366	-0.432639	-1.85471
CFAP73	1.85116	-0.140444	0.863625	0.0319427	-0.971702	0.328054	0.162989	-0.205769	-1.91986
CCDC18	2.47824	0.374106	0.421065	-0.823236	-0.811287	-0.303934	-0.277486	-0.040536	-1.01693
OPRM1	1.43106	0.223998	0.414973	0.442909	0.287653	-0.179413	0.334108	-0.492733	-2.46255
SPATA18	2.3076	0.192538	0.339998	0.536816	0.0579919	-0.656217	-0.626263	-0.862484	-1.28998
ZFP64	1.91891	0.230647	0.649604	0.0772984	-0.124915	0.00859291	-0.126196	-0.499601	-2.13434
MAF	2.79978	-0.365652	-0.418749	-0.251396	-0.396642	-0.514318	-0.143251	-0.572517	-0.137255
TMEM44	2.223	0.800584	-0.321656	0.212813	-0.903219	-0.635451	0.51076	-1.00676	-0.880075
BCLAF3	2.49375	0.678333	-0.0824371	-0.232854	-0.761837	-0.483485	-0.0264217	-0.4851	-1.09994
COL18A1	2.0964	0.473883	-0.0260278	0.712978	0.296592	-1.05494	-0.213354	-1.06125	-1.22429
DGKD	1.53456	-0.395975	-0.460478	0.142122	0.25309	-1.29721	0.500936	-1.5911	1.31406
AC138123.1	2.04639	0.61327	0.437218	-0.12692	-0.115391	-0.433936	0.0891864	-0.595471	-1.91435
AC012593.1	2.40337	0.137433	0.527525	-0.47832	-0.783154	0.0954444	-0.135962	-0.384713	-1.38163
AP000943.3	1.20606	0.550041	-0.527422	1.11439	1.42936	-1.209	-0.863165	-0.732639	-0.967621
TRIM27	1.80341	0.547895	0.588275	0.216555	-0.672605	-0.354457	0.345286	-0.432187	-2.04218
CCDC148-AS1	2.24746	-0.0955951	0.550589	0.010593	-0.335286	-0.0292351	-0.377309	-0.137645	-1.83357
AC021752.1	2.53701	0.308114	-0.449747	-0.89671	-0.395534	0.096953	-1.05075	0.226337	-0.375667
ARHGAP15	1.24789	0.665727	0.606169	0.112982	0.368434	-0.968073	0.774149	-0.694148	-2.11313
GABRE	1.76239	0.295065	1.27418	-0.903064	-0.877596	-0.478347	0.790345	-0.864915	-0.998063
SEMA4A	2.19424	-0.0157473	0.493039	0.251274	-0.162371	-0.646441	0.431469	-1.33882	-1.20664
CLSTN2	1.21632	0.378844	-0.172921	1.08667	1.28646	-1.40265	-0.147349	-1.1485	-1.09687
GTF2IRD1	2.35866	0.311379	-0.551858	0.545266	0.38379	-0.589289	-0.454938	-0.8783	-1.12471
CFAP70	2.2551	0.0988156	0.189633	-0.671873	-0.93138	0.739754	-0.31281	0.0128539	-1.3801
VWA3A	1.96667	0.908518	-0.644209	0.523385	0.125041	-1.3614	0.290956	-0.786216	-1.02275
TCF20	2.08484	0.0131655	-2.26095e-06	0.929993	0.248562	-0.335839	-0.524097	-0.750585	-1.66606
KRT15	2.74562	-0.0653753	-0.67568	-0.600748	-0.300776	0.0248336	-0.351758	-0.139218	-0.636901
CETN3	2.35253	-0.292062	0.307573	-0.359641	0.235134	-0.710338	0.569012	-1.22868	-0.873529
PAPPA2	2.76944	-0.458777	-0.312258	-0.656454	-0.45019	0.101124	-0.356216	-0.162091	-0.474591
SPHKAP	1.50243	-0.372895	-0.4027	0.437217	0.348052	-1.53706	0.601816	-1.56084	0.983984
LINC01164	1.09349	0.823035	0.286147	0.690646	0.231386	-0.521554	0.0497606	-0.160044	-2.49286
TFAP2D	-0.266582	0.169722	2.74867	-0.555688	-0.2377	-0.756586	-0.372412	-0.329182	-0.40024
LINC00320	0.500268	-0.361366	1.29651	-0.582886	-0.277408	0.7171	1.44002	-1.04903	-1.6832
GABRE	1.76239	0.295065	1.27418	-0.903064	-0.877596	-0.478347	0.790345	-0.864915	-0.998063
AC009262.1	0.776131	0.140147	1.42373	-0.905009	-1.42077	1.11973	0.340554	-0.0104589	-1.46406
RASAL1	1.04332	0.567827	0.830865	0.261724	-0.162854	0.214246	0.312413	-0.545011	-2.52253
Z82196.2	1.49909	0.464955	0.815417	0.226929	-0.404252	-0.220904	0.44239	-0.567488	-2.25614
AC068490.1	1.51031	0.576284	1.41414	0.295942	-0.000121259	-1.08173	-0.250497	-1.1094	-1.35493
CNR1	0.766449	0.542532	0.519983	0.284866	0.16103	0.217185	0.249176	0.0212145	-2.76243
ROBO1	2.21906	-0.576913	1.28546	-0.896877	-0.308808	-0.494843	0.124478	-0.768173	-0.583379
AL357052.1	-1.01861	-0.22315	2.05866	-0.653853	-0.614632	0.219006	1.02299	0.459885	-1.25031
AC010983.1	1.11872	0.307868	1.28411	-0.743346	-0.772591	0.402341	0.835656	-0.496692	-1.93607
AC005150.1	-0.0280083	1.05636	1.79208	-0.77843	-1.17039	0.141102	0.835204	-0.555762	-1.29216
FAM163A	2.3258	0.153505	0.811394	-0.705514	-0.677721	-0.496065	0.353502	-0.77478	-0.990122
P2RY6	-0.326728	-0.0932362	1.83181	-0.850154	-0.767336	1.23938	0.7697	-0.420697	-1.38274
CCDC68	0.810784	0.879532	1.52374	-0.406351	-1.03488	0.283249	0.527612	-0.895064	-1.68862
LINC01830	1.5378	0.470319	1.1192	0.000412755	0.0233065	-0.224179	-0.042405	-0.753471	-2.13098
CDH9	0.339734	0.285609	0.905529	-0.235426	-0.210659	0.844649	0.371523	0.330155	-2.63111
DACT1	-0.629459	0.366655	1.73245	-0.518438	-0.967393	0.988623	0.477048	0.277234	-1.72671
KEL	-0.452324	-0.0511832	-0.796255	1.54202	2.05958	-0.761676	-0.556886	-0.779165	-0.20412
ADGRF2	-0.667516	-0.527521	-0.780553	1.52768	1.64814	-0.942729	-0.14839	-0.97651	0.867404
LINC01164	1.09349	0.823035	0.286147	0.690646	0.231386	-0.521554	0.0497606	-0.160044	-2.49286
ADAMTS6	-0.323951	-0.123813	-0.648023	1.41422	1.82727	-1.16904	0.642263	-0.684427	-0.934498
AMOTL1	0.660639	-0.274646	-0.965226	1.08102	1.49506	-1.27249	-0.892688	-0.84384	1.01217
THEMIS	-0.971733	-0.916566	-0.689862	1.13154	2.24893	-0.439589	0.199612	-0.353558	-0.20877
LDLRAD3	1.34435	0.443922	0.0377521	0.977248	0.932363	-1.10647	0.0567143	-0.9334	-1.75248
ADGRF4	-0.645011	-0.443656	-0.6737	1.66779	1.70457	-1.0686	-0.22729	-0.865322	0.551217
ITGA6	0.410003	-0.48803	-0.633466	1.82789	1.3765	-1.09678	0.0405414	-1.31831	-0.118338
AP000943.3	1.20606	0.550041	-0.527422	1.11439	1.42936	-1.209	-0.863165	-0.732639	-0.967621
ITGA11	0.980432	0.387592	-0.378562	1.11697	1.32731	-1.46597	0.267264	-1.21145	-1.02359
PROX1	-1.02727	-0.100746	-1.47285	1.34107	1.52729	-1.04075	-0.116276	0.178439	0.711106
COL22A1	0.61376	0.402615	0.026892	1.12071	0.919819	-0.782022	0.481321	-0.485346	-2.29774
STK32C	0.794208	0.321837	0.211082	1.06787	0.93726	-0.672616	0.437698	-0.931607	-2.16574
TNC	-1.19694	-0.578161	-0.411387	1.81668	1.56909	-0.211487	0.262767	-0.174856	-1.0757
PLXNA2	-0.370012	0.459579	0.420988	1.50927	1.41033	-0.29327	-0.8793	-0.496236	-1.76133
RHCG	0.673787	0.793776	-0.0854253	1.32886	1.15018	-0.923768	-0.262978	-0.936579	-1.73786
CLSTN2	1.21632	0.378844	-0.172921	1.08667	1.28646	-1.40265	-0.147349	-1.1485	-1.09687
AL590079.1	1.86929	0.407875	-0.592215	0.931742	0.955584	-0.910933	-0.797319	-0.884091	-0.979932
PHLDB1	1.02371	0.310421	-0.231398	1.86471	0.198821	-1.28143	-0.153611	-1.61434	-0.116873
SSTR2	1.37482	-0.0823523	0.103097	1.16729	0.95857	-0.742119	0.0329237	-1.01567	-1.79656
FGFR1	1.42312	0.512071	0.164674	0.957183	0.578751	-0.813049	0.0731462	-0.91189	-1.98401
C12orf76	0.373448	0.910484	-0.562833	1.48604	1.35711	-1.08251	-0.670456	-0.45672	-1.35455
SDK2	1.25976	0.272719	-0.516489	1.32699	1.19816	-1.05115	-0.147166	-1.12461	-1.21822
AC008127.1	1.43348	0.367272	0.0955635	1.07898	1.12057	-1.07729	-0.824278	-0.838534	-1.35577
PLCH1	1.1191	0.523933	0.0843911	0.707154	0.706174	-0.838905	0.550203	-0.591274	-2.26078
ADAMTSL2	0.755708	0.0246719	0.56823	1.69658	0.614764	-0.769459	-0.09578	-1.81126	-0.983458
EPHB6	-0.487092	0.1562	-0.568999	1.75755	1.39662	-0.461509	0.162181	-0.194896	-1.76006
PAX6	-0.0533962	-0.5744	-0.614134	1.69342	1.95883	-0.637726	-0.883002	-0.485495	-0.404094
SLC12A7	1.11691	0.502013	-0.135114	1.59588	0.726722	-0.838031	-0.721723	-0.548703	-1.69795
ADAMTS16	1.38865	0.574699	0.284077	0.766782	0.818396	-0.809309	-0.26679	-0.715814	-2.04069
HRK	0.38358	0.149755	-0.231826	1.91904	1.21804	-1.18872	-0.194401	-0.874448	-1.18103
AC018742.1	1.1749	0.129339	1.00816	1.05268	0.779565	-0.914412	-0.502016	-1.1897	-1.53852
RHOBTB1	0.927699	0.578026	-0.515777	0.927665	1.33848	-1.73052	0.338194	-0.78821	-1.07554
FOXO1	0.417523	0.287744	-0.136244	1.21654	1.37373	-1.56311	0.640519	-1.08507	-1.15164
PFKP	-0.198343	-0.124504	-0.920225	1.77774	1.5499	-1.26543	0.320448	-0.871825	-0.267769
CBLN2	1.46126	0.533016	0.294732	0.661989	0.811726	-0.711891	-0.231985	-0.752517	-2.06633
WNT7A	0.524555	0.355793	0.646938	1.05174	1.04237	-0.194056	-0.5558	-0.564672	-2.30686
LINC02196	1.1134	0.573747	0.600729	0.758404	0.988278	-0.893876	-0.285822	-0.897068	-1.9578
IFIT3	0.459818	0.522093	-0.393016	1.81533	0.724909	-0.637049	-0.378128	-0.1196	-1.99436
GSE1	0.791756	0.331568	-0.677541	1.42611	1.49786	-1.31036	-0.282315	-1.1633	-0.613779
NKD2	1.49847	0.532035	-0.0776074	0.976306	0.855476	-1.08231	-0.485387	-0.431728	-1.78525
ALDOC	-1.9354	0.251526	-0.718729	1.90581	0.382657	-0.742696	0.069952	0.515468	0.271417
SMARCD3	1.72281	0.272566	0.146534	0.891797	0.377613	-0.913438	0.273741	-1.03368	-1.73795
EPHB2	1.11915	-0.00852695	-0.834275	1.22659	1.19685	-1.51963	0.275457	-1.30656	-0.149059
AC007656.1	0.966318	0.637265	0.288201	0.587134	0.435796	-0.446063	0.368358	-0.260175	-2.57683
HS3ST5	-0.563976	0.0607137	-0.716952	1.6254	1.61738	-1.33129	0.573482	-0.684142	-0.580615
CELF4	1.0647	0.49153	0.0593326	1.06724	0.786344	-1.05576	0.473414	-1.02005	-1.86674
GAPDH	-1.44528	0.205418	-0.435725	2.25105	0.158885	-1.14781	0.499105	-0.133433	0.0477854
COL4A1	1.52076	0.323829	0.328891	0.941952	0.282673	-1.13411	0.512022	-1.15829	-1.61773
THEMIS	-0.971733	-0.916566	-0.689862	1.13154	2.24893	-0.439589	0.199612	-0.353558	-0.20877
AC008568.1	-0.164116	-1.07062	-0.247097	0.982155	1.86305	-0.704793	1.11911	-0.91101	-0.866679
C6orf58	-0.0124354	-1.20172	-0.607593	0.514579	2.45403	-0.369382	0.327916	-0.40339	-0.702008
ADAMTS6	-0.323951	-0.123813	-0.648023	1.41422	1.82727	-1.16904	0.642263	-0.684427	-0.934498
KEL	-0.452324	-0.0511832	-0.796255	1.54202	2.05958	-0.761676	-0.556886	-0.779165	-0.20412
AMOTL1	0.660639	-0.274646	-0.965226	1.08102	1.49506	-1.27249	-0.892688	-0.84384	1.01217
ADGRF2	-0.667516	-0.527521	-0.780553	1.52768	1.64814	-0.942729	-0.14839	-0.97651	0.867404
TOX2	-1.49596	-0.930265	-1.15098	0.610234	1.79307	-0.174946	-0.0248259	0.617019	0.756645
AP000943.3	1.20606	0.550041	-0.527422	1.11439	1.42936	-1.209	-0.863165	-0.732639	-0.967621
MKX	0.196545	-0.608813	-1.01464	1.09862	2.13676	-0.386998	-0.917898	0.326766	-0.830338
RHOBTB1	0.927699	0.578026	-0.515777	0.927665	1.33848	-1.73052	0.338194	-0.78821	-1.07554
ADGRL4	-0.750804	-0.791884	-0.695433	0.31091	1.95729	-0.551485	1.55037	-0.797998	-0.230967
LINC02536	-0.72008	-0.626748	-0.935352	1.00142	2.34733	-0.702885	0.201921	-0.338495	-0.227113
FOXO1	0.417523	0.287744	-0.136244	1.21654	1.37373	-1.56311	0.640519	-1.08507	-1.15164
ITGA11	0.980432	0.387592	-0.378562	1.11697	1.32731	-1.46597	0.267264	-1.21145	-1.02359
TGFBR1	-1.93768	-0.77311	-0.641699	0.699438	1.40135	-0.0662154	-0.362688	0.497688	1.18292
PROX1	-1.02727	-0.100746	-1.47285	1.34107	1.52729	-1.04075	-0.116276	0.178439	0.711106
AC092807.3	-0.109712	0.0579772	-0.905533	0.253269	1.7684	-0.968822	-1.0196	-0.671151	1.59518
ADGRF4	-0.645011	-0.443656	-0.6737	1.66779	1.70457	-1.0686	-0.22729	-0.865322	0.551217
LDLRAD3	1.34435	0.443922	0.0377521	0.977248	0.932363	-1.10647	0.0567143	-0.9334	-1.75248
TANC1	-1.25505	-0.918385	-0.0741895	-0.91396	-0.793247	1.60729	0.395793	1.45892	0.492827
FER1L6-AS2	-1.41786	-0.418515	0.157829	-0.938118	-1.00876	1.30654	-0.16188	1.0384	1.44237
AC027701.1	-0.592638	0.146345	0.64194	-0.352952	-0.123398	1.40309	-0.197712	1.21697	-2.14165
CD53	-1.32773	0.645556	0.937458	-0.587662	-0.562246	1.28238	-0.0568271	1.172	-1.50293
LINC02484	-0.491401	-0.143282	0.693099	-1.07365	-0.495564	1.79253	0.449556	0.894645	-1.62593
LINC02262	-0.320683	-0.617251	0.244626	-0.566192	-0.410201	-0.226147	2.73756	-0.236658	-0.605055
NR2F2	-0.573276	-0.436049	-0.59873	-0.664072	-0.592003	0.417027	2.6417	-0.380012	0.185415
DMRT2	-0.48081	-0.4008	-0.558714	0.414674	0.42705	-0.726983	2.57488	-0.662172	-0.587125
AC005863.1	-0.773179	-0.658542	1.19683	-0.562084	-0.881179	0.926421	1.95448	-0.456175	-0.74657
TMEM196	0.778684	0.3283	0.356842	0.431519	0.532989	-0.472747	1.02046	-0.489274	-2.48677
LINC00320	0.500268	-0.361366	1.29651	-0.582886	-0.277408	0.7171	1.44002	-1.04903	-1.6832
TANC1	-1.25505	-0.918385	-0.0741895	-0.91396	-0.793247	1.60729	0.395793	1.45892	0.492827
SV2C	-1.13072	-0.857985	-1.44917	0.281206	0.889915	0.0651804	-0.047717	1.9843	0.26499
AC027701.1	-0.592638	0.146345	0.64194	-0.352952	-0.123398	1.40309	-0.197712	1.21697	-2.14165
EYA4	-0.342335	-0.603803	-0.580732	-0.135743	-0.180439	-0.266937	-0.165241	-0.512097	2.78733
CACNG5	-0.861502	-0.638853	-0.538023	-0.114864	0.0243665	-0.411776	0.442557	-0.528926	2.62702
FGF13	-0.700198	-0.664042	-0.687789	-0.297256	0.0496922	-0.398959	-0.449869	0.528484	2.61993
KCNIP1	-0.0403504	-0.714348	-0.602277	-0.0104625	0.191618	-0.503291	-0.321219	-0.69267	2.693
AIM2	-0.46849	-0.557917	-0.543213	-0.28933	-0.475402	-0.306077	0.316141	-0.414192	2.73848
NOX3	-0.324821	-0.572247	-0.528569	-0.206852	-0.299738	-0.116026	-0.332736	-0.421381	2.80237
MYO16	0.713456	-0.669093	-0.411897	-0.467681	-0.29656	-0.385934	-0.279737	-0.793072	2.59052
STAC	-0.183066	-0.54889	-0.285624	-0.255999	-0.625323	-0.246191	-0.168698	-0.480357	2.79415
SCN5A	-0.810896	-0.594168	-0.700483	-0.541617	-0.173787	0.1632	-0.436014	0.504589	2.58918
MTUS1	-0.487149	-1.0809	-0.119739	-0.78624	-0.51778	0.580718	-0.123098	0.0160409	2.51815
RASSF6	-0.872575	-0.316669	-0.417342	-0.349446	-0.382275	0.199483	-0.540044	-0.0346657	2.71353
ADRA1A	-0.163496	-0.754194	-0.700693	0.0608392	0.0577456	-0.444585	-0.24866	-0.522468	2.71551
RADIL	-0.541065	-0.769811	-0.646799	-0.142881	-0.392528	-0.053823	0.115654	-0.292683	2.72394
CDH20	0.142202	-0.889881	-0.055931	-0.229841	-0.288243	-0.840266	0.596674	-0.914669	2.47995
SEMA6A	-0.245551	-0.72011	-0.868732	-0.27166	0.248281	-0.80062	-0.22396	0.282321	2.60003
PARP12	0.129951	-0.640954	-0.583199	-0.456973	-0.732374	-0.197404	0.274244	-0.467951	2.67466
ADAMTS17	-0.554539	-0.335031	-0.787818	-0.586578	-0.127441	-0.387529	0.647481	-0.476723	2.60818
MEIS2	-0.288007	-0.378602	-0.192835	-0.460689	-0.382652	-0.257673	-0.244384	-0.603611	2.80845
PHACTR2	-0.315783	-0.842758	-0.826532	-0.0528245	0.303258	-1.01022	0.773826	-0.401978	2.37301
ABTB2	0.0142407	-0.413313	-0.680413	-0.313112	-0.427442	-0.310556	-0.243785	-0.411331	2.78571
TSHZ1	-0.788954	-0.629556	-0.43415	-0.113911	0.566133	-0.604307	0.0977192	-0.669165	2.57618
GDNF-AS1	-0.312192	-0.710068	-0.364947	-0.189822	-0.0986731	-0.421278	-0.35327	-0.342556	2.79281
AC097713.1	-0.410864	-0.657418	-0.349105	-0.110319	-0.361175	-0.282924	0.0193788	-0.617543	2.76997
NBPF10	-1.36935	-0.628683	-0.363222	-0.601734	-0.437092	0.140462	0.276744	0.625558	2.35732
C6orf141	-0.483816	-0.434559	-0.154227	-0.479175	-0.70902	0.10854	-0.235455	-0.371897	2.75961
TGFBR3	-0.216412	-0.785776	-1.10233	-0.10807	0.0391595	0.0400713	0.106016	-0.573695	2.60104
EMX2	-0.648791	-0.478752	0.203405	-0.187058	-0.580284	-0.501934	-0.152866	-0.393535	2.73982
OXGR1	0.0763615	-0.581066	-0.76232	-0.32585	-0.02037	-0.747171	0.182644	-0.493175	2.67095
EEPD1	-1.61749	-0.675088	-0.69543	-0.205188	0.0783227	0.363047	-0.175516	0.77489	2.15245
GFRA1	-1.29221	-0.517733	-0.267008	-0.290888	-0.112016	0.105133	-0.260485	0.0248009	2.6104
GRIN2C	-0.378862	-0.377615	-0.208859	-0.384741	-0.209934	-0.329972	-0.839942	-0.0381645	2.76809
NPNT	0.565542	-0.684552	-0.178247	-0.581188	-0.378007	-0.65305	0.0596117	-0.742096	2.59198
KIAA1211	-0.396729	-0.588539	-1.30591	-0.304353	0.0766033	0.0477019	-0.383499	0.316456	2.53827
SLC24A3	0.776065	0.0500008	-0.595098	-0.526969	-0.645782	-0.738931	-0.0330059	-0.775746	2.48947
EMX2OS	-0.576667	-0.934098	0.326069	-0.432257	-0.1057	-0.728255	0.0316997	-0.210421	2.62963
LHFPL3	-0.690702	-0.761559	-0.806008	-0.301432	0.00552217	-0.229562	0.375129	-0.228919	2.63754
WLS	-1.81441	-0.666695	-0.471765	0.0573251	-0.226556	0.09567	0.194067	0.734911	2.09746
GRIK1	-0.529271	-0.641152	-0.815425	-0.806621	0.320642	0.0827131	0.146285	-0.352873	2.5957
KCNMB1	-0.170003	-0.475698	-0.565989	-0.325166	-0.154664	-0.542595	0.000770057	-0.542617	2.77596
TRPC3	-1.49586	-0.588715	-0.756455	0.291463	0.660299	-0.908903	1.02064	-0.0794939	1.85702
ESRRG	-0.945991	-0.658147	-1.114	0.449905	1.11849	-0.809403	-0.00242155	-0.114318	2.07589
HTR1B	0.38882	-0.511723	-0.464247	-0.361695	-0.505393	-0.904892	0.691232	-0.793567	2.46146
LINC01137	-0.414115	-0.59015	-0.611452	-0.183816	-0.198457	-0.3247	-0.0675385	-0.396521	2.78675
EDNRA	-0.720805	-0.91083	-0.81497	-0.122259	0.363349	-0.215103	0.636708	-0.656728	2.44064
LINC01405	-0.826663	-1.44299	-0.655287	-0.610518	-0.487487	0.946208	0.332824	0.9115	1.83241
ADCY8	0.348319	-0.117902	-0.967208	-0.877973	-0.730808	-0.161203	-0.406079	0.409742	2.50312
AC087341.1	1.15424	-0.610211	-0.298563	-0.27759	-0.630681	-0.656757	-0.374129	-0.690331	2.38402
CSMD2	-1.15689	-0.638002	-0.332788	-0.378923	-0.580876	0.290633	-0.25843	0.567391	2.48789
NBPF14	-1.35832	-0.64892	-0.314079	-0.743667	-0.36819	0.0684094	0.485399	0.556246	2.32313
ADARB2	-0.425157	-0.705991	-0.833735	-0.43682	0.284968	-0.178269	0.0778166	-0.449913	2.6671
AKAP7	-1.43705	-0.238644	-0.7094	-0.157801	0.00915654	0.249519	-0.734102	0.736687	2.28163
PHF21B	-1.15259	-0.857921	-0.681989	-0.410914	0.17909	0.38332	-0.357546	0.502198	2.39635
INTS12	-0.189404	-0.434031	-0.0991123	-0.324541	-0.433795	-0.664102	-0.184754	-0.460467	2.7902
CAT	0.620281	-0.746568	-0.698493	-0.555692	-0.127056	-0.522133	0.226805	-0.725816	2.52867
AL807740.1	-0.0194986	-0.461545	-0.373756	-0.378762	-0.488916	-0.341013	-0.273363	-0.46604	2.80289
KIAA1217	-1.30039	-0.568081	-0.570369	-0.881323	-0.152952	0.731325	-0.287026	0.941367	2.08745
MOSMO	-0.973849	-0.736662	-1.05789	0.13344	0.393261	-0.478914	0.159925	0.121929	2.43876
FER1L6-AS2	-1.41786	-0.418515	0.157829	-0.938118	-1.00876	1.30654	-0.16188	1.0384	1.44237
AL596218.1	0.845229	-0.89962	-0.646308	-0.377028	0.789801	-0.736504	-0.300407	-0.883922	2.20876
AC005482.1	-0.687326	-0.42462	-0.702153	-0.186496	-0.362383	-0.0836996	-0.0268922	-0.283275	2.75684
VWA5A	-0.468093	-0.0806952	0.146893	0.00505773	0.306365	-0.747119	-0.880917	-0.850729	2.56924
HS6ST2	-1.42749	-0.874205	-1.03159	0.12062	0.56377	-0.0511173	0.0868311	0.476859	2.13633
CRTAC1	-1.28828	-0.306326	-1.07282	0.464186	1.03952	-0.694107	-0.223229	0.0152237	2.06583
PITPNC1	-0.826449	-1.09462	-0.562417	-0.358847	0.405245	-0.215247	0.406388	-0.251034	2.49699
LHX9	-0.861407	-0.729468	-0.899768	-0.203172	0.0350151	0.256198	-0.810532	0.903344	2.30979
SPON1	-1.78333	-0.553545	-0.585533	-0.121317	-0.287649	0.112945	0.289488	0.878355	2.05059
RNF152	0.0750399	-0.800121	-0.580549	0.237502	-0.0868875	-0.664306	0.118954	-0.889372	2.58974
AC106874.1	-0.831309	-0.495896	-0.418583	-0.417889	0.0841762	0.00952574	-0.156569	-0.499601	2.72615
LINC02378	0.385219	0.480767	0.269044	-0.280206	-0.525975	-1.01536	-0.77214	-0.929274	2.38793
ATP11C	-0.229661	-1.07988	-0.916291	-0.487934	-0.12659	0.250984	0.261234	-0.222669	2.5508
TENM2	-1.0556	-0.539866	-0.774243	-0.230719	-0.169621	-0.369811	0.545784	0.0493326	2.54474
HIP1	-0.837648	-1.35321	-0.908748	-0.0105675	0.389534	0.423071	0.258447	-0.23836	2.27748
ALDH1L1	-0.0835914	-1.13994	-0.827379	-0.272428	0.502785	-0.341871	0.132383	-0.482818	2.51286
PHACTR2-AS1	-0.788633	-0.552057	-0.468575	-0.299626	-0.137342	-0.58431	0.0930775	0.0181477	2.71932
PLK5	-0.6871	-0.564396	-0.500705	-0.325454	-0.127253	0.113212	0.00524562	-0.637104	2.72356
LINC00456	0.313357	-0.29866	0.167576	-0.901871	-1.38197	0.160908	0.338959	-0.721943	2.32364
DSCAML1	0.810469	-0.561819	0.0441156	-0.00187954	-0.408686	-0.699706	-0.82089	-0.816786	2.45519
GNG12-AS1	-1.67368	-0.657811	-0.508978	-0.0519625	-0.296222	0.323812	-0.0976872	0.805299	2.15724
EXPH5	0.0388287	-0.424987	-0.57178	-0.941372	-0.638421	0.175305	-0.144877	-0.160946	2.66825
THSD4	-0.404284	-0.787787	-0.249653	-0.374013	-0.33055	0.0417718	0.0495016	-0.673777	2.72879
CUX2	-0.0212192	-0.865434	-0.558507	-0.173143	-0.0224053	-0.957031	0.954797	-0.71655	2.35949
AASS	-1.31237	-0.734193	-1.20313	0.106026	0.626183	-0.0259662	-0.0154017	0.381377	2.17748
PLCB1	-1.71707	-0.380784	-0.613412	-0.100215	0.714545	0.0196589	-0.51717	0.46766	2.12679
GPCPD1	-1.35465	-0.450016	-0.972892	-0.259085	0.499647	-0.182333	-0.125043	0.526351	2.31801
CDS1	-1.46065	-0.239002	-0.592859	-0.766548	-0.666111	0.638038	0.111623	0.949132	2.02637
UMODL1	-0.948547	-0.90017	-0.268183	-0.427337	-0.46773	0.220236	0.253602	-0.0505551	2.58868
NOTCH2NL	-1.20924	-0.619143	-0.443233	-0.885816	-0.346633	-0.0633309	0.732031	0.553514	2.28185
SEMA6A-AS1	-0.926947	-0.200601	-0.509438	-0.0187551	0.115276	-0.332499	-0.56638	-0.267073	2.70642
PLAGL1	-1.03594	-0.76021	-0.856848	0.0567957	0.148493	-0.705041	0.761959	0.0434792	2.34731
RPGR	-1.21163	-0.882276	-0.752876	-0.157635	0.200333	0.0677317	-0.0813314	0.374219	2.44346
MAP3K5	0.00446205	-1.22707	-0.579966	-0.255149	0.415994	-0.629115	0.840127	-0.83298	2.26369
AC091819.2	-0.824705	-0.355514	-1.18255	-0.256144	-0.0775108	-0.358766	0.523033	0.0180248	2.51413
LINC01193	-0.0872245	-0.782959	-0.405276	-0.135038	-0.715368	-0.305988	-0.312787	0.00719066	2.73745
SLC17A6	-1.82583	-0.857252	-0.124788	-0.445978	-0.538907	0.900986	0.330118	0.945559	1.61609
PAM	-0.673453	-0.30405	-0.565169	-0.718023	0.0714164	-0.253077	-0.434833	0.169391	2.70779
LINC01482	-1.65217	-0.0264194	-0.635768	-0.492689	-0.877169	0.484636	0.303097	1.04098	1.8555
BTN2A2	-1.06935	-0.960975	-0.859848	0.183843	0.318525	-0.25749	-0.207174	0.456473	2.396
BID	-1.76768	-0.689444	-0.663961	-0.21878	0.187756	0.635572	-0.204593	0.75727	1.96386
ZNF462	-1.25122	-0.959129	0.0226289	-0.658172	-0.694221	0.45712	0.313295	0.53158	2.23812
PACSIN3	-0.325909	-0.897797	-0.754935	-0.149342	0.0580469	-0.455253	0.498915	-0.565323	2.5916
IPO5	-0.232346	0.372924	-0.601413	-0.386695	-1.09264	-0.203283	-0.681116	0.270469	2.5541
FAM13B	-0.862741	-0.482279	-0.692175	-0.323718	0.446135	-0.280794	-0.32716	-0.130062	2.6528
AC093535.1	-0.955998	-0.174057	-0.883835	0.485523	0.807761	-1.30707	0.417884	-0.461522	2.07131
SLC39A14	-1.24788	-1.06258	-1.08972	0.345719	0.48066	0.367767	0.0671065	-0.0141473	2.15307
CCNG2	-1.3296	-0.23505	0.0335921	-0.668662	-1.17696	0.703715	0.104471	0.407113	2.16138
NCALD	-1.59472	-0.238402	-0.0575124	-0.527643	-0.886802	0.258712	0.219336	0.632201	2.19481
CUX1	-0.725144	-0.871711	-0.849282	0.193367	0.582807	-0.671987	1.16026	-0.844418	2.02611
C4BPA	0.390712	-0.923747	-0.773806	-0.0769936	0.744192	-0.680547	-0.257794	-0.801745	2.37973
NCOA3	-1.47905	-0.691502	-0.99686	0.0985184	0.455041	-0.00749053	0.133322	0.24131	2.2467
PPP3CC	-1.57788	-0.602996	-0.832848	-0.339284	0.58193	0.280322	-0.024496	0.320346	2.19488
USP13	-1.9078	-0.790472	-0.205193	-0.262739	0.151944	0.573273	-0.306905	0.925059	1.82282
IL6R	-0.885274	-0.695398	-1.51651	-0.0678781	0.610365	-0.171002	0.0225332	0.523202	2.17997
PCOLCE2	1.61655	-0.836348	-0.392124	-0.464061	-0.331429	-0.657542	-0.0472486	-0.885293	1.9975
ARHGAP27	-0.401994	-1.11104	-0.926785	-0.563848	-0.280271	0.317267	-0.030284	0.561435	2.43553
VSTM2A	-1.31626	-0.848505	-0.601168	-0.748324	-0.4866	0.50645	0.74303	0.744932	2.00644
ERG	-0.595392	-0.855803	-0.816605	-0.346756	-0.310498	-0.215615	1.32514	-0.429969	2.2455
ADAM33	-0.198781	-0.534636	-0.600135	0.0569522	0.656111	-0.333252	-0.803588	-0.791643	2.54897
DUSP10	-0.417298	-0.805872	-0.600854	0.115078	-0.187274	-0.085865	-0.596944	-0.138365	2.71739
ILDR2	0.600736	-0.507894	-0.278732	-0.261446	-0.667079	-1.01783	0.671814	-0.887872	2.3483
LYSMD4	-1.12594	-0.568447	-0.809632	0.524699	0.629348	-0.75064	0.290131	-0.472378	2.28286
ETS1	-1.07814	-0.373096	-0.633238	-0.721526	-0.665908	0.896769	-0.348704	0.709196	2.21464
BMP2	-0.641848	-0.791117	-0.896304	0.383128	-0.179	-0.711601	0.106695	0.195484	2.53456
CRISPLD1	-0.74245	-0.60708	-0.533263	-1.27424	0.449445	-0.0284785	-0.232932	0.616266	2.35273
PLD1	0.0678682	-0.446151	-0.955369	-0.173482	0.378481	-1.21405	0.487997	-0.535219	2.38993
AC092674.1	-1.26381	-0.30166	0.273269	-0.863304	-1.19861	0.960613	-0.122015	0.567242	1.94827
CXCL13	-1.29783	-0.189857	0.128477	-0.757758	-1.16214	0.960388	-0.144166	0.406115	2.05676
GPR161	-0.838636	-0.263464	-1.24821	1.0336	0.98027	-1.06997	-0.213438	-0.223922	1.84376
CD55	0.911354	-0.928963	-0.468737	-0.240592	0.590266	-1.00897	-0.315483	-0.768681	2.22981
USP3	-1.10567	-0.657502	-1.38729	-0.348638	0.428515	-0.0234489	0.0751334	0.983916	2.03498
SH3RF2	-1.01017	-1.01344	-0.767159	-0.49153	0.347068	0.413648	-0.146162	0.272976	2.39477
LINC00472	-1.05649	-0.630133	-0.522328	-0.122026	0.50154	-0.585093	0.0370284	-0.185574	2.56308
BEAN1	-0.942446	-0.638616	-0.893639	-0.0889187	-0.745355	0.375098	-0.0307146	0.532056	2.43253
PRKCA	-1.09996	-0.794329	-1.26218	-0.14111	0.274937	-0.0768258	0.562704	0.285933	2.25083
DIRAS3	-1.51262	-0.998869	-0.420135	-0.020608	-0.194971	0.0407779	0.155982	0.726644	2.2238
PRKD1	-1.65912	-0.786729	0.360666	-0.271584	0.795483	0.378096	-0.842553	0.0415186	1.98423
MAP2K6	-1.41786	-0.527828	-0.409225	-1.02369	-0.339913	0.668457	0.0784918	0.979815	1.99175
PCP4	-0.135396	-0.469302	-0.944844	0.440549	0.99339	-1.44496	0.640072	-0.912077	1.83257
STRN	-1.34201	-0.442014	-0.739577	-0.344576	0.0539714	-0.108422	-0.227265	0.765425	2.38448
IGFBP3	-1.00862	-0.653142	-0.475906	0.196122	0.350534	-0.783477	0.306387	-0.435985	2.50409
LONRF3	-1.14843	-1.02884	-0.7501	-0.481885	0.17669	-0.193428	0.622978	0.552227	2.25079
CABLES1	-1.33912	-1.04178	-0.428751	0.281807	0.302065	-0.176761	0.389271	-0.327092	2.34035
AC092435.1	-0.867091	-0.607266	-0.777876	0.0132115	0.732882	-0.640247	0.598055	-0.7703	2.31863
EPB41	-2.13956	-0.400217	-0.771772	0.052587	0.463706	0.464772	-0.0188708	0.688548	1.66079
AC026495.1	-1.20333	-0.317915	-0.321622	-0.633161	-0.454511	0.566749	-0.556339	0.499408	2.42072
NBPF19	-1.31088	-0.560529	-0.354949	-0.84633	-0.563634	0.0219138	1.08828	0.416906	2.10922
AC239799.1	-1.42866	-0.219717	-0.351592	-0.643367	-0.726372	0.112016	0.524596	0.411855	2.32124
MICA	-0.0323036	-0.928515	-1.09518	0.250648	0.367735	-1.35453	0.421814	0.206034	2.1643
ACSL3	-1.73133	-0.129451	-0.620199	-0.155298	-0.28589	-0.221263	0.40199	0.496961	2.24449
VEGFC	0.190508	-0.788953	-0.976236	-0.39014	0.235698	-0.447953	0.336732	-0.688083	2.52843
SCUBE1	-0.715833	-0.764757	-0.567986	-0.234818	-0.521205	0.14771	0.484174	-0.436264	2.60898
AC117569.1	-0.148007	-0.590224	-0.105481	-0.904828	-0.427927	0.164989	-0.221666	-0.471972	2.70512
SSBP2	-0.0039332	0.0294327	-0.275497	-0.981427	-0.875846	-0.318087	-0.150247	-0.0819216	2.65753
PLEKHG3	-1.16636	-0.547322	-0.586124	-0.173491	-0.303933	-0.0326696	0.44816	-0.21254	2.57428
LINC01694	-0.496979	-0.216143	-0.473601	-0.162234	0.435103	-0.528433	-0.637077	-0.606431	2.68579
2026-09-10	-0.444829	-1.15131	-0.267753	-0.467782	-0.301825	0.194565	0.65711	-0.696208	2.47803
ITPR2	-2.06958	-0.436218	-0.200401	-0.567699	0.0947769	0.4086	0.173996	0.756525	1.84
TRANK1	-1.79204	-0.581884	-0.578318	-0.265061	0.0811287	0.696324	-0.414714	1.0351	1.81946
TYR	-0.468898	-0.556913	-0.50938	0.127438	-0.26978	-0.504947	0.252155	-0.758188	2.68851
RALGAPA2	-1.36672	-0.458433	-0.487642	-0.342421	0.333462	-0.265227	-0.121683	0.19197	2.51668
FSTL1	-1.98544	-0.374308	-0.923905	0.170124	0.468265	-0.0167065	0.16964	0.662564	1.82977
CRHR2	-1.38053	-0.0574187	-0.762317	-0.46102	-0.688024	0.411481	-0.244767	1.07646	2.10614
AC008708.2	-0.944299	-0.582356	-0.985286	-0.424413	-0.385851	0.320075	0.710055	-0.125953	2.41803
AC007220.1	-1.33269	-0.493024	-1.25769	0.228434	-0.147098	0.347257	-0.109938	0.554528	2.21022
DGKB	1.78657	-0.718151	0.0363231	-1.04956	-0.458497	-0.290849	-0.586865	-0.527776	1.8088
SLC25A37	-1.0459	-0.768268	-0.864502	-0.537784	-0.382685	0.0359764	0.650337	0.60018	2.31266
NBPF26	-1.36084	-0.937364	-0.206168	-0.541359	-0.436808	0.158891	0.485013	0.566768	2.27187
FAM20A	-1.11239	-0.347584	-1.27637	0.138173	-0.728111	0.263955	0.311183	0.505941	2.2452
HS3ST1	-0.534603	-0.729525	-1.0689	0.547514	0.591415	-1.32291	0.705796	-0.212746	2.02396
AC113137.1	-0.252563	-1.14947	-0.459724	0.0784076	-0.539685	-0.425779	1.44152	-0.759227	2.06652
LINC01122	-1.54783	-0.487916	0.251552	-0.658491	0.0653022	0.629844	-1.08639	1.04786	1.78607
CTSC	-1.72253	-0.33735	-0.836474	-0.13806	0.294391	0.213827	-0.417002	0.941094	2.0021
AC092807.3	-0.109712	0.0579772	-0.905533	0.253269	1.7684	-0.968822	-1.0196	-0.671151	1.59518
UXS1	-0.535924	0.0412884	-0.257037	-0.149587	-0.417873	-1.04338	0.272847	-0.552298	2.64195
STK26	-1.43016	-0.453797	-1.09516	-0.0585181	0.196255	0.00416179	-0.151329	0.780571	2.20798
PHETA1	0.146286	-0.517172	-0.858631	-0.255055	-0.600659	-0.675669	0.936824	-0.596311	2.42039
ACSL6	-1.75098	-0.869347	-0.471301	-0.44305	-0.1023	0.271385	0.556224	0.946394	1.86298
DHRS3	0.14688	-0.549767	-1.02587	0.19088	0.948606	-0.695429	-0.771652	-0.547662	2.30401
NTNG1	0.280542	-0.779607	-0.375491	-0.286797	-0.707835	-0.840359	0.903818	-0.586399	2.39213
AC091819.1	-1.33995	-0.215268	-0.455228	0.243019	-0.513769	-0.510403	0.499624	-0.175225	2.4672
GRAMD2B	-0.518637	-0.210137	-1.23554	0.644205	0.740658	-1.46284	0.734987	-0.500058	1.80736
LINC01948	-1.29109	-0.832156	-0.812844	-0.131946	-0.12682	0.195473	0.161014	0.456358	2.38201
AL359633.2	-0.776641	-0.932256	-0.417405	-0.222867	0.393086	-0.621254	1.0862	-0.749723	2.24086
KCNAB3	-1.95887	-0.828931	-0.669876	0.0115191	0.203896	0.273869	0.425825	0.772966	1.7696
NOX4	-0.165844	-0.950026	-0.780321	-0.295033	-0.186577	-0.280786	0.484785	-0.439967	2.61376
CPNE9	-1.93932	0.00875574	-0.0820215	0.0125977	-0.918731	0.492813	0.346654	0.0744072	2.00486
SLC24A4	0.959492	-0.482761	-0.204933	-0.594144	0.547843	-1.0114	0.640788	-1.61669	1.7618
ADRA2A	-0.994649	-0.702697	-0.819648	-0.260283	-0.295394	-0.419552	0.945922	0.182864	2.36344
GLDC	0.919952	-0.564174	-0.585437	0.492914	0.638084	-1.32183	0.486667	-1.59133	1.52516
TMEM132E	-1.94718	-0.249229	-0.126246	-0.148942	-0.612289	0.650315	-0.303702	0.882893	1.85438
CLEC16A	-1.37466	-0.465294	-0.444012	0.374361	0.215608	0.223467	-1.04546	0.208698	2.30729
LRRC1	-1.84461	-0.689507	0.022045	-0.660715	-0.048797	0.80089	-0.306903	1.02685	1.70075
GARNL3	1.36755	0.0420376	-0.654395	-0.12382	0.0545912	-1.67802	0.472165	-1.06438	1.58427
CDR2L	-1.99416	-0.891948	-0.160901	-0.183413	-0.387356	0.930296	0.573368	0.514253	1.59986
ASTN2	-0.990343	-1.07045	-0.694169	0.262894	1.13326	-0.720344	0.53488	-0.460882	2.00517
MFSD9	-1.52551	-1.00147	-0.841839	0.0863828	0.58086	0.0719894	0.0122878	0.53861	2.07868
MTCL1	-1.57323	-0.641366	-0.737778	0.0626854	0.0953141	-0.0499962	0.184205	0.334688	2.32547
UTRN	0.0372814	-0.68021	-1.05953	0.406496	0.651053	-1.2756	1.32765	-0.980026	1.57288
ELL2	-1.66141	-0.505337	0.315677	-0.694727	-0.627838	0.233286	0.508355	0.283889	2.14812
ZNF385B	-2.19176	-0.0167415	0.00745452	-0.614374	-0.17266	0.521619	0.070093	0.632376	1.76399
CCDC136	-2.00086	-0.582579	0.0626687	-0.280685	-0.418629	0.362325	0.656258	0.259927	1.94157
PDIA5	-2.0031	-0.0942662	-0.0856029	-0.560207	-0.489803	0.966819	-0.302319	1.06862	1.49985
GRIP2	-0.510438	-0.995535	-1.28447	0.240016	0.140354	0.057944	0.000345183	-0.0993279	2.45111
SLC35F4	-1.6054	-0.356458	-0.529404	-0.479771	-0.787352	0.480571	0.602112	0.633545	2.04215
PXYLP1	0.760177	-0.584805	-0.59827	0.072279	0.397251	-1.48807	0.758742	-1.16465	1.84735
AC008662.1	-0.727501	-0.927711	-0.277739	-0.62481	-0.495147	0.136256	0.00321056	0.308947	2.60449
CAMTA1	-1.8516	-0.208361	-0.432932	-0.298632	-0.287062	0.411712	-0.0238041	0.51492	2.17576
STRIP2	-1.59794	-0.669848	-0.868001	-0.155473	0.62568	-0.297876	0.545565	0.33734	2.08054
AIFM3	-1.98488	-0.517816	-0.764198	0.47916	0.680885	-0.0803838	-0.167583	0.582523	1.7723
PALLD	-1.0861	-0.69554	-1.03809	-0.466861	-0.293396	0.51439	0.0502641	0.752101	2.26322
LINC02499	-1.05148	-0.336629	-0.527083	-0.5819	-0.327634	0.207992	-0.332799	0.344858	2.60468
LRRK2	0.234594	-0.115444	-0.51925	-0.641722	-0.0182667	-1.03184	0.00551452	-0.539286	2.62571
STON1	-1.15417	-0.516793	-0.654566	0.598085	-0.280158	-0.428371	0.799135	-0.6605	2.29734
ELOVL5	0.152835	-0.285907	-0.492752	-0.23023	0.32928	-0.742951	-0.808642	-0.561595	2.63996
RASSF8	-1.07542	-1.23935	-0.953149	-0.154322	0.596082	0.109345	-0.0380998	0.5991	2.15581
ITM2A	-1.57016	-0.218227	-0.685963	0.079232	-0.24539	-0.445011	0.244415	0.510538	2.33056
SETD7	-0.979761	-0.664395	-0.914753	0.653601	0.709361	-0.883888	0.310985	-0.417325	2.18617
NR3C2	-0.612257	-0.790692	-1.39735	0.182457	0.601777	-0.60603	-0.216042	0.641091	2.19704
CSDC2	-1.71355	-1.01646	-0.769004	0.127065	0.814815	0.152112	0.0600774	0.471422	1.87353
AC091820.1	-1.27745	-0.537586	-0.736922	-0.269669	-0.0224297	-0.269539	0.294862	0.329879	2.48886
TMTC4	-1.71101	-0.219708	-0.42906	-0.567698	-0.416421	1.04749	-0.493496	1.1585	1.63141
SDR16C5	-1.28207	0.299687	0.293082	-0.193522	-0.572305	0.710928	-1.68588	0.707398	1.72267
HLA-F	-0.0635265	-0.780854	-0.840283	8.73906e-05	0.264944	-0.86646	0.316407	-0.567455	2.53714
WHRN	-0.634392	-0.906008	-0.852148	0.310246	0.0237661	-0.805386	1.61744	-0.583428	1.82991
CADPS2	-2.28731	-0.614441	-0.524656	0.211172	0.810572	0.0345493	0.48212	0.497947	1.39004
CTTNBP2	-1.13097	-0.228505	-0.426712	-0.589004	-0.4343	-0.268056	0.181002	0.296859	2.59968
TRIM67	0.831381	-0.785062	-0.768115	-0.132849	0.049925	-0.10372	-0.46109	-1.03587	2.4054
LINC02214	-0.299231	-0.520423	-0.718974	-0.525374	-0.412753	-0.25389	-0.00856754	-0.0196612	2.75888
DMKN	-2.10802	0.121205	-0.323751	0.0560342	-0.340065	0.668252	-0.646665	1.01908	1.55394
PTTG1	-0.269369	-0.524835	-0.343872	-0.458245	0.0294053	-0.399632	-0.503336	-0.323853	2.79373
LINC02203	0.688111	-0.873674	-0.289278	-0.957301	-0.761009	-0.104007	-0.29239	0.125419	2.46413
MSI2	-1.7279	-0.774966	-0.863827	0.314239	0.714574	-0.0567035	0.168072	0.233462	1.99305
LINC02388	0.0798639	-0.611964	-0.592195	-0.759171	0.0697314	-0.823627	1.79799	-0.888714	1.72809
EPHA1	-1.25396	-0.523518	-1.04807	0.528614	0.293852	-0.0438326	-0.131661	-0.194636	2.37321
SETD3	-1.39182	-0.40155	-0.141929	-0.233019	-0.285421	-0.0194354	-0.579557	0.59098	2.46174
SCRT2	-0.610055	-0.596327	-0.813578	-0.738916	-0.215519	-0.371303	0.126849	0.691977	2.52687
MAP3K1	-1.08638	-1.43762	-0.426978	-0.0111521	0.646097	0.109723	-0.375553	0.377949	2.20391
LAMA4	-2.27637	-0.486552	-0.493969	0.170016	0.473617	0.442107	-0.177848	0.952917	1.39608
CD74	-0.967284	-1.08232	-0.726191	0.22417	0.570697	-0.87448	1.13451	-0.247945	1.96885
KLF12	-2.09627	-0.261365	-0.470494	-0.126024	0.277674	0.477471	-0.431465	0.897433	1.73305
TTC39B	-2.34766	-0.147191	-0.445289	0.0468424	0.234418	0.418147	-0.118726	0.834048	1.52539
MAS1	-0.98524	0.000819266	-1.24402	-0.232776	-0.586397	0.403242	-0.549118	1.08669	2.10681
COL19A1	-1.45598	-0.677937	0.239182	-0.701877	-0.656848	0.170429	1.02623	-0.0303348	2.08713
PDE9A	0.0195379	-0.680261	-0.140944	-0.994588	-0.83468	0.129555	0.662061	-0.610772	2.45009
ATP8B2	-1.31401	-0.766444	-0.825269	-0.167672	-0.46579	1.22341	-0.242619	0.596714	1.96167
SEMA7A	-2.17469	-0.69064	-0.401161	0.672008	0.345048	0.158238	0.055954	0.323778	1.71147
AC078845.1	-0.235926	-0.365864	-0.826565	-0.223166	-0.612953	-0.249426	0.638284	-0.716461	2.59207
NEBL	0.866659	0.313656	-0.778696	-0.488211	-0.105896	-0.688482	-1.50101	0.260794	2.12121
CDH6	0.300446	-1.12948	-0.811012	0.0849406	1.11651	-0.930088	0.533521	-1.03569	1.87085
CYP1B1-AS1	-1.30387	-0.574976	-0.190087	-0.566116	-0.318001	-0.163795	1.86528	-0.428323	1.67989
TMEM266	-0.748586	-1.42407	-0.573902	-0.0110467	-0.329701	0.256602	0.432545	0.00641928	2.39175
PHLPP1	-1.68363	-1.06271	-0.0875715	-0.42105	-0.0277805	0.561249	0.246237	0.397595	2.07765
GRM4	-1.10359	0.000412925	-0.260969	0.940365	-0.0601305	-0.607845	0.344645	-1.36695	2.11407
USH2A	-0.6616	-1.0088	-1.35933	0.00209049	0.810194	-0.413756	1.22457	-0.387642	1.79427
LIN7A	-1.12979	-0.477141	-0.607124	-0.422635	-0.441454	-0.229943	0.543021	0.24603	2.51903
REEP3	-0.588655	-1.05013	-1.05728	-0.126612	0.272855	-0.498327	0.475109	0.15558	2.41746
CALB1	1.23523	-0.0735319	-0.491736	-0.940544	-0.597092	-1.0506	-0.336365	0.072034	2.18261
GPLD1	-1.76893	-0.509272	-0.678482	-0.125075	0.105607	0.42154	-0.464086	1.21347	1.80522
HIVEP2	-1.82591	-0.336963	-0.605091	-0.000153963	0.104861	-0.0977758	-0.0255942	0.592542	2.19409
PATJ	-1.51875	-0.501817	-0.675489	-0.622994	-0.645986	0.723528	0.625648	0.658448	1.95739
CDC14B	-1.54339	-0.24709	-1.09986	-0.0178556	0.11452	0.146056	0.283087	0.0784551	2.28608
TENT5C	-0.189816	-0.224291	-0.348038	0.453513	-0.429933	-1.24292	0.697431	-1.02326	2.30731
CYFIP1	-1.62261	-0.823028	-0.812244	0.0457479	0.112523	0.526373	-0.147115	0.647311	2.07305
SLC4A9	-0.801324	-0.887101	-1.0254	0.493361	0.0621862	-0.402753	-0.0710858	0.166937	2.46518
BRINP2	-1.24882	-0.68727	0.0926537	-1.05523	-0.267753	0.615631	-0.22406	0.522803	2.25206
CNST	-1.40958	-0.683986	-0.725893	-0.222989	-0.0464678	0.0621584	0.32817	0.29723	2.40136
OSBP2	-1.69445	-0.918034	-0.630677	0.455971	0.220753	0.255038	0.264489	-0.0723893	2.1193
LINC02058	0.683685	0.212066	-0.384223	-0.316821	-0.686632	-0.854088	-0.62263	-0.550805	2.51945
HACD2	-1.44467	-0.805322	-0.6988	-0.335124	0.490281	0.133581	-0.363523	0.919167	2.1044
PANK1	-1.23548	-0.677305	-0.711008	0.133544	0.353161	-0.310427	-0.602566	0.732637	2.31744
AC066613.2	-0.384295	-0.796621	-0.583795	-0.926818	-0.767363	0.370737	-0.197099	0.988287	2.29697
AC011369.1	0.223418	-0.41767	-0.701036	-0.556024	-0.551545	-0.929555	0.831397	-0.347417	2.44843
JAM2	-1.14778	-0.668705	0.316883	-1.08149	-0.929627	0.773466	0.332636	0.335944	2.06868
PLA2R1	-1.0011	-0.738998	-1.17753	-0.245959	0.74783	-0.110949	-0.310266	0.608369	2.2286
TIFA	-1.29599	-0.410267	-0.621886	-0.313688	-0.0458319	0.305598	-0.517824	0.425587	2.4743
CNTLN	-1.66445	-0.754165	-0.547827	-0.424185	-0.0581105	0.467027	0.0998837	0.809703	2.07213
AMOTL1	0.660639	-0.274646	-0.965226	1.08102	1.49506	-1.27249	-0.892688	-0.84384	1.01217
PRMT8	0.0718092	-0.234543	-0.785105	0.60896	0.598528	-1.60614	0.320376	-0.967747	1.99387
WFDC2	-1.42924	-1.04445	-0.393944	-0.564914	0.470665	0.676702	-0.339188	0.552611	2.07176
PTPRS	1.03722	-1.03461	-0.897771	0.330026	0.434854	-0.729896	0.381512	-1.33498	1.81363
NKD1	-0.449545	-1.30346	-0.859113	-0.220623	0.146624	0.132533	0.426955	-0.320439	2.44706
AC024610.2	0.202934	-0.331538	0.0770054	-1.52003	-1.69103	1.1523	0.0815042	0.640035	1.38882
IL15RA	-1.00558	-1.25255	-1.06488	-0.0936707	0.164561	0.71189	-0.238611	0.747012	2.03183
SLC17A5	-1.59245	-0.751957	-0.790574	-0.392609	0.108083	0.860717	-0.273841	1.04204	1.79058
CD36	0.829364	-0.808443	-0.0429752	-0.357351	-0.712907	-0.32747	-0.214169	-0.846276	2.48022
AC008601.1	-0.886485	-0.41901	-0.787443	-0.172327	-0.545246	-0.0749295	0.586142	-0.281951	2.58125
LINC00886	0.641335	-0.649243	-0.991326	-0.481047	-0.133664	-0.327901	-0.275645	-0.356356	2.57385
TMEM212	0.0591244	-0.3993	-0.87605	0.227483	0.753705	-0.962509	0.382688	-1.33109	2.14595
MIR34AHG	-1.66254	-0.794095	-1.25055	-0.0351948	0.94816	0.464662	-0.0277824	0.908441	1.4489
PTH1R	-0.904174	-0.456356	-0.648258	-0.415461	-0.625027	-0.00124983	1.32622	-0.506283	2.23059
CYTH3	-1.39498	-1.05886	-0.933081	0.138476	0.960789	0.0683865	0.341227	-0.118172	1.99621
RALGPS1	-0.963606	-0.329394	-0.706829	0.0458535	0.00459921	-0.411596	-0.519823	0.241983	2.63876
B3GNT7	-0.0187391	-0.169753	-0.69831	0.00696022	-0.550971	-0.487494	-0.485291	-0.350263	2.75386
CDK19	-0.954912	-0.446462	-0.305484	-0.875545	-0.865202	0.764089	-0.156146	0.514219	2.32545
AC011228.1	-1.49425	-0.734377	-0.587006	-0.779375	-0.517351	0.793984	0.597515	0.96088	1.75998
DIP2A	0.0291853	-0.975606	-1.22443	0.381043	1.02691	-0.988289	0.414366	-0.617357	1.95418
BHLHE22	0.486889	-0.429107	-0.606536	-0.285735	-0.507109	-1.11165	1.56757	-0.933177	1.81886
AL356580.1	-0.291497	-0.145607	-0.565889	-0.657643	-0.95757	0.59645	-0.778645	0.318304	2.4821
PHKA2	-2.33541	-0.488291	-0.4117	0.155705	0.566559	0.509153	0.0521414	0.41651	1.53534
ATP2B2	-2.20398	-0.514104	-0.579563	0.524151	0.443016	0.0336964	0.279349	0.316954	1.70048
CARD9	-1.59542	-0.205753	-1.13322	0.409187	-0.419084	-0.211127	0.335458	0.839094	1.98087
TTC28	-0.879382	-0.784401	-0.353093	-0.840715	-0.00667246	0.583743	-0.780103	0.77306	2.28756
MTFR1	-1.69388	-0.848855	-0.819809	-0.306522	0.490108	0.0183408	0.629839	0.631132	1.89964
RERG	-1.48938	-1.42319	-0.334	-0.622768	0.212359	0.573613	1.12117	0.389221	1.57297
RAB3B	-1.18063	0.234529	0.0797496	-1.10385	-1.50786	1.0842	-0.00486425	1.18976	1.20896
ARHGAP24	0.513542	-0.585453	0.0413033	-1.11281	-0.547998	-0.70804	1.07743	-0.808192	2.13022
DLC1	-1.76287	-1.02836	-0.698061	-0.11085	0.732012	0.519719	-0.246046	1.07014	1.52431
AC024145.1	-1.70654	-0.690118	-0.324136	-0.294621	0.28815	0.158368	-0.0316817	0.3182	2.28237
CMYA5	-1.06335	-0.915233	-1.07476	-0.0289157	0.536972	-0.21457	0.116324	0.313383	2.33014
SOCS2	-1.29584	-0.840424	-0.376645	-0.739742	-0.518512	0.565096	0.0699209	1.11276	2.02338
TGFBR1	-1.93768	-0.77311	-0.641699	0.699438	1.40135	-0.0662154	-0.362688	0.497688	1.18292
TMEM38B	0.803739	-0.882453	-0.468177	-0.995606	-0.223872	-0.230456	-0.674305	0.277376	2.39374
FNDC3B	0.0603323	-0.313751	-0.555028	-0.293901	0.17755	-1.34699	0.739002	-0.804709	2.3375
CARD8	-0.388447	-1.13051	-0.817943	0.0953153	0.427489	-0.712834	1.23533	-0.740183	2.03178
AC023051.1	-1.62302	-0.551236	-0.36932	-0.768226	-0.126236	0.160949	0.252417	0.939849	2.08483
CAV1	-0.892108	-0.979002	-0.238963	-0.144358	-0.923523	0.7533	-0.448076	0.593651	2.27908
ABCD2	0.240377	-0.662239	-0.8518	-0.0622669	1.22812	-1.33198	-0.0605248	-0.546503	2.04681
PARM1	-0.759026	-0.190746	-0.55641	0.733551	-0.190131	-1.22412	0.937049	-0.849216	2.09904
MEF2A	-0.45687	-0.264328	-0.754807	0.40747	0.614029	-1.49423	0.487759	-0.696166	2.15716
AC005096.1	-0.671907	-1.15751	-0.670684	0.476386	0.718217	-0.916353	0.908956	-0.664225	1.97712
AC004158.1	-0.577912	-0.459113	-0.392707	-0.548165	-0.313884	-0.393082	0.848128	-0.715856	2.55259
TRERF1	-1.1162	-0.704908	-0.0554994	-1.03953	-0.771454	0.843693	0.187291	0.521242	2.13536
SMPD3	-1.34643	-1.06603	0.102725	0.579498	0.105809	-0.144963	-0.413254	-0.157554	2.3402
SLC25A29	-0.762182	-0.766879	-0.53685	-0.725812	-0.0960055	0.670139	-0.453515	0.155595	2.51551
RARG	-0.401155	-0.931463	-1.25805	0.407375	0.0481274	-0.0063709	0.359316	-0.609424	2.39164
CSMD2-AS1	-0.713171	-0.962783	-0.216782	-0.0319542	-0.86503	-0.220788	-0.136821	0.63883	2.5085
GAS2	-1.3431	-0.177807	-0.374367	-1.08659	-0.538231	0.67172	-0.267853	1.26182	1.8544
UST	-2.42953	0.106084	-0.192795	-0.0571566	-0.0663085	0.363435	0.0031766	0.733016	1.54009
DTWD2	-1.69094	-0.504199	-0.464952	-0.712774	0.655975	-0.080094	0.00223168	0.756965	2.03778
SPINT1	-0.619676	-1.09159	-0.591182	-0.198022	0.0719613	0.0154823	0.938522	-0.853721	2.32823
RORA	-1.93626	-0.466649	-0.209324	-0.273238	-0.393971	0.486948	-0.0474207	0.926253	1.91367
KREMEN1	-0.943993	-0.746744	-1.08147	-0.215136	-0.109509	0.393703	-0.190027	0.459925	2.43326
EMP1	-0.68764	-0.384606	-0.710819	0.0515707	-0.0258499	-0.221473	-0.74498	0.0282826	2.69551
WWOX	-1.15858	-0.519109	-0.2631	-0.649785	0.153439	0.0812676	-0.276935	0.0271841	2.60561
LINC01102	-2.08563	-0.888477	-0.0257162	-0.158975	0.248303	0.277777	0.203196	0.621709	1.80781
PCOLCE	-0.525039	-0.855003	-1.07067	-0.337017	1.09238	-0.756451	0.366179	-0.110209	2.19582
LYPLA1	-1.76716	-1.16957	-0.551861	0.41222	0.564463	0.284925	0.140652	0.194985	1.89134
PTPRZ1	0.384721	-0.543475	-0.417834	0.318665	0.613773	-1.5002	0.891467	-1.42702	1.6799
SCN1B	-2.27937	-0.454102	-0.496552	-0.118361	0.00583535	0.619036	0.427389	0.887551	1.40857
ANKRD29	-1.53234	-0.220005	-1.41502	0.0550237	0.77881	-0.0514886	-0.143333	0.642798	1.88555
KCNH8	-0.816263	-1.09199	-0.218712	0.176428	-0.188199	-0.862047	1.30072	-0.404311	2.10438
EXTL2	-1.62051	-0.651571	-0.822725	-0.0895607	0.171005	-0.45801	1.17219	0.439549	1.85964
ZNF33A	-1.10415	-0.903521	-1.14049	-0.176078	0.467349	0.165873	-0.36051	0.977587	2.07394
SLC1A2	-0.149552	0.148057	-0.767946	0.452265	0.249098	-1.57655	0.25758	-0.820668	2.20772
BACH1	-1.00649	-1.54676	-0.680026	-0.274415	0.394004	0.0789121	1.28818	-0.0515295	1.79812
LINC00599	-2.20143	-0.466656	-0.398984	0.0986623	0.586317	0.163949	-0.152526	0.654722	1.71594
CCDC152	-1.97804	-0.398091	0.0983326	-0.585301	-0.601835	0.751215	0.04791	1.11551	1.55031
NAV2-AS5	-1.14018	0.224927	-0.198927	-0.286629	0.275237	-0.271701	-0.783681	-0.390344	2.5713
RASD2	-1.29976	-1.07705	-1.02719	0.308759	0.63704	-0.468727	1.25622	-0.0015686	1.67228
SNCAIP	0.45264	-0.158778	-0.85569	0.945978	1.18977	-1.6299	-0.71282	-0.680263	1.44907
BACH2	-1.51299	-0.32957	-0.244332	-0.611747	-0.915729	0.603215	0.0596779	0.924939	2.02653
FAM83F	-0.769918	-0.893908	-0.876316	-1.01575	-0.441546	1.13692	1.2623	-0.0524648	1.65068
ROR1	-1.19057	-1.17103	-0.224055	-0.835667	-0.786311	1.11132	0.509877	1.34112	1.24532
HDAC1	0.019582	-1.48322	-1.01327	0.0142637	-0.597461	0.452442	0.658412	-0.224917	2.17417
ZADH2	-1.17141	-0.55615	-0.639841	-0.257865	0.0265587	-0.0754485	0.12995	-0.0663366	2.61054
GRHL2	-1.04154	-0.84954	-0.307428	-0.458711	-1.12193	0.267668	0.884124	0.499726	2.12762
ZNRF3	0.646222	-0.32159	-0.774204	-0.333032	-0.446749	-0.628355	0.0910682	-0.790812	2.55746
DGKD	1.53456	-0.395975	-0.460478	0.142122	0.25309	-1.29721	0.500936	-1.5911	1.31406
PPM1J	-1.43374	-0.129956	-0.187146	-0.608204	-1.19001	0.2231	0.453702	0.83367	2.03858
KCNJ2	-1.18532	-0.252461	0.145879	-1.01988	-1.5154	0.725438	0.545822	1.07439	1.48152
MAST4	-0.908596	0.0285707	-1.25022	0.441059	1.08625	-1.12699	-0.154324	-0.0987761	1.98304
NTM	-1.04255	-0.0888942	-1.26753	-0.0422646	-0.257588	-0.275343	-0.137963	0.752054	2.36008
CPLX1	-2.13709	-0.526298	-0.753847	0.528402	0.185132	0.563002	0.0951058	0.368653	1.67695
NFKBIZ	-1.62664	-0.466423	-0.802586	0.138497	0.824288	-0.213948	-0.295091	0.304599	2.13731
ANK1	-1.12029	-0.100845	-1.74081	0.865135	1.04689	-0.465802	-0.408222	0.402728	1.52122
FRMD5	-2.06955	-0.423464	-0.231538	-0.642391	-0.143598	0.808379	0.142448	1.05516	1.50454
PAPOLB	-0.169973	-0.531626	-0.415573	-0.123613	-0.334094	-0.0816714	-0.607065	-0.519208	2.78282
SLC6A11	-0.8212	-0.19398	0.327797	-0.906628	-1.0639	0.904138	-1.07917	1.07602	1.75693
AC104170.1	-1.18966	-1.11033	-1.28768	-0.399876	0.735907	0.268897	0.733889	0.471461	1.77739
CDH12	-1.58351	-1.32436	-0.827535	0.0293514	0.839448	0.637498	0.0713142	0.527213	1.63057
CYP39A1	-0.797443	-1.46047	-0.924784	0.09963	0.851114	-0.107776	1.15424	-0.546339	1.73182
SLC25A27	-1.73701	-0.712844	-0.545006	0.335793	0.528628	-0.32316	0.147625	0.152869	2.1531
MCU	0.546653	-0.495645	-0.622475	-0.0382411	0.491264	-1.11717	-0.0644048	-1.04232	2.34235
RALB	-2.04812	-0.493205	-0.435769	0.398947	-0.241672	0.37092	0.0414413	0.45632	1.95114
UMAD1	-1.73866	-0.383451	-0.413504	-0.572849	0.558954	-0.259259	-0.08506	0.831752	2.06209
UBE2D1	-0.932744	-0.49146	-0.509005	-0.377846	0.947601	-0.993899	-0.0871661	0.0809277	2.36361
AC134980.2	-0.110389	-0.495786	-0.372437	-0.406109	-0.45051	-0.450085	-0.677092	0.218972	2.74344
AC010127.1	-1.99076	-0.909849	-0.187688	-0.344992	-0.0600901	0.846784	0.118229	1.01531	1.51305
IDE	-1.55725	-0.411443	-1.05673	-0.545904	0.816316	0.810938	-0.605464	1.1161	1.43342
MYO1E	-0.231335	-0.226849	-1.54748	0.205414	1.46016	-0.941733	0.107537	-0.582934	1.75722
KDF1	-0.216368	-1.38527	-0.775612	-0.653824	-0.227652	0.884471	-0.0897617	0.200678	2.26334
ARL5A	-1.57206	-0.615891	-0.403621	0.0622011	0.0312059	-0.721648	0.892927	0.174426	2.15245
PLEKHA5	-1.34934	-0.302387	0.148519	-1.20466	-0.845944	1.18772	-0.237722	1.15718	1.44661
BTBD3	-0.985287	-0.950153	-0.390205	-0.351043	-0.299043	-0.492669	1.49077	-0.0930526	2.07068
RTKN2	-2.01664	0.141512	-0.104624	-0.597267	0.129121	0.830611	-0.865789	1.1847	1.29838
SUCLA2	-1.14257	0.109035	-0.736447	0.0985753	0.220623	-0.987988	-0.262503	0.25781	2.44344
MYL3	-0.873084	-0.406433	-0.251929	-0.430081	-0.902566	-0.432506	1.85009	-0.361502	1.80801
AC131211.1	-2.01877	-0.50337	-0.706308	-0.022169	0.340932	0.302406	-0.146871	1.10327	1.65087
AC005699.1	-1.16788	-0.707031	-0.886481	0.255197	-0.477914	-0.609689	1.19185	0.370332	2.0316
SPECC1	-0.787698	-0.837135	-1.23795	0.181106	1.20411	-0.538781	-0.137111	0.0678387	2.08563
AC008705.1	-1.40491	-0.330781	-0.232514	-0.278178	-0.330273	-0.473153	0.511269	0.0508836	2.48766
RGMA	-0.0185318	-1.67344	-0.887415	0.235303	0.304564	0.515707	-0.230128	-0.428133	2.18207
AL450311.2	-0.529497	0.863992	-0.926629	-0.136752	-0.460558	-0.308618	-1.21314	0.449674	2.26153
KDM7A	1.01394	-0.766363	-0.595924	0.106103	0.326877	-1.38308	1.0692	-1.26903	1.49829
LTBP1	-0.125577	-0.975985	-1.24973	0.469884	1.64531	-0.712885	-0.195132	-0.5099	1.65401
LRCH1	-2.05171	-0.614414	0.227321	-0.615691	-0.0349244	0.908797	-0.277604	1.06093	1.3973
COL7A1	-1.96941	0.0942187	-1.05475	0.538254	-0.247051	0.515255	-0.252706	0.689701	1.68649
SGCZ	-1.37061	-1.19041	0.046441	-0.530785	0.494983	-0.362144	1.12859	-0.151904	1.93585
PAQR9	-1.6286	-0.495143	-1.02244	-0.246637	0.277406	0.220147	-0.0644295	0.986489	1.97321
MAP3K13	-1.46843	-0.762509	-0.527929	-0.501346	-0.0264966	0.301166	0.254164	0.404959	2.32642
PAPPA	-1.09917	-0.931971	-0.779116	0.476764	1.20057	-0.764402	0.113687	-0.217147	2.00079
POMT1	-1.61785	-0.241494	-0.629985	0.0191781	-0.404814	0.699932	-0.486019	0.465535	2.19551
POU3F3	-0.631459	-0.985186	-0.836462	0.261666	0.400699	-0.929958	0.561136	-0.183235	2.3428
MBP	-0.36077	0.37032	-0.651095	-0.605576	-0.284131	0.631033	-1.81104	0.851752	1.85951
GYPC	-0.262976	-0.256827	-0.699474	-0.534445	-0.403734	-0.0275812	-1.20927	1.10419	2.29012
SLC35B4	-1.06377	-0.998855	-0.0317724	0.403581	-0.632539	-0.292336	-0.0737861	0.204774	2.48472
GRK3	-1.65644	-0.299259	-0.681056	-0.520082	-0.323412	0.253131	0.393891	0.676712	2.15652
VAV3	-1.20708	-0.95134	-0.562401	-0.0464815	-0.0641121	-0.314924	1.22259	-0.236259	2.16
SCN1A	-2.15154	-0.566	-0.393781	-0.108427	-0.0396773	0.435843	0.242976	0.900801	1.67979
BRINP1	-2.14508	-0.534285	-0.436502	0.0653851	0.24424	0.191866	0.257891	0.478654	1.87783
CTNNAL1	-2.30824	-0.148751	-0.277399	-0.348991	0.24608	0.712094	-0.191563	0.872852	1.44393
ARID5A	-1.60937	-0.0573072	-0.224998	-0.62229	-0.621862	0.69839	-0.553217	1.09769	1.89297
FAR2	-0.691776	-0.769538	-0.491614	-1.29715	0.57838	-0.0792654	-0.261111	0.778082	2.23396
PRAG1	-1.08902	-0.906842	-0.817667	-0.405734	0.0911929	0.455186	-0.4428	0.889579	2.2261
AC110760.2	-0.453853	-0.584251	-0.364189	0.0746723	0.268608	-1.03069	0.821029	-1.05402	2.3227
LINC01837	-1.25807	-0.00197943	0.735226	-1.05578	-1.61958	0.802921	0.714793	0.308309	1.37416
STAG1	-1.77898	-0.279585	-0.938756	-0.450607	0.199989	0.651132	-0.128922	0.874296	1.85143
DECR1	-0.641319	-0.524238	-1.16366	-0.201478	0.00379308	-0.342251	-0.348372	0.741453	2.47607
GPR137C	-1.63668	-0.477005	0.229857	-1.00337	-0.850191	1.02416	0.230619	0.988724	1.49388
SLC22A5	-0.588244	-0.95928	-0.469302	0.305501	0.76969	-0.937545	-0.571103	0.0804314	2.36984
STRBP	-1.90916	-0.40787	-0.794357	0.420611	0.923401	0.0110034	-0.446318	0.429404	1.77326
GOLGA4	-0.965672	-0.703887	-0.770629	-1.15178	-0.260429	0.780888	0.300829	0.66248	2.10821
STOX2	-1.72803	-0.611228	-0.0737443	-0.468211	-0.520456	0.83934	-0.248203	0.942021	1.8685
C1orf61	-1.03025	-1.05994	0.133026	0.196224	0.237375	-0.342108	-0.186184	-0.465011	2.51687
MAPKAPK3	-1.58587	-0.547856	-0.297451	-0.589602	0.49883	-0.286125	0.31229	0.19764	2.29815
DCBLD1	0.546736	-0.686014	-0.660455	-0.448632	-0.700292	-0.436053	-0.258036	0.0264206	2.61633
NEAT1	-1.97733	-0.307357	-0.840634	0.562317	1.22243	-0.270814	-0.208852	0.31644	1.5038
SEMA3F	-1.45866	-0.915673	-0.627768	0.401995	-0.249091	0.15078	-0.176165	0.652831	2.22175
FAXDC2	0.658313	-0.846975	-0.72985	-0.688873	0.912902	0.011394	-0.225459	-1.21079	2.11935
PIP	-1.21014	-0.315133	-0.423258	0.320285	0.732657	-1.17548	0.369714	-0.500614	2.20197
RAP1GDS1	-1.12788	-0.690521	-0.476413	-0.574606	0.480341	-0.369308	0.318967	-0.0549711	2.4944
FAM3C	-0.946622	-0.26692	-0.810683	1.1129	1.0233	-1.36522	0.173457	-0.603098	1.68289
ALPK1	-0.132252	-1.28376	-1.35622	-0.0180363	0.620305	-0.142192	-0.0998489	0.164142	2.24787
MSH4	-2.04461	-0.903553	-0.159591	0.342879	0.441185	0.206808	-0.193953	0.478983	1.83185
EBF4	-1.49981	-0.405222	-0.510919	-0.421399	-0.54438	1.4324	-0.648277	1.24597	1.35163
ANKS1A	-2.04087	-0.570608	-0.658099	0.166513	0.590755	0.667365	-0.496789	0.806515	1.53519
RCAN2	-1.71968	-1.04112	-0.306389	-0.0364469	0.217147	-0.0581388	1.12522	-0.062869	1.88228
GMNN	-2.09001	-0.398389	-0.513842	0.0981856	0.604922	0.175665	-0.326646	0.635796	1.81432
ACVR1C	-0.836167	-0.836657	-1.43393	0.668142	1.13147	-0.476146	0.227897	-0.301599	1.85699
AL049844.1	-0.550643	-0.670405	-1.09529	0.0423948	0.54168	-0.946485	0.73242	-0.335674	2.282
RORA-AS1	-0.78649	-0.773245	-0.309731	-1.2114	-0.469183	0.331057	0.177391	0.73556	2.30605
SLC23A2	-1.26507	-0.289207	-1.1268	0.175482	0.0920122	-0.272981	0.511834	-0.198264	2.37302
RSPO2	-2.09435	-0.617203	-0.260068	0.0833667	0.48747	-0.296649	0.283551	0.559399	1.85452
AC079341.2	-0.0863825	-0.968117	-0.83394	0.183197	0.221425	-0.424164	0.340878	-0.912505	2.47961
NAA16	-1.08098	-0.857773	-0.59325	-0.085264	0.837074	0.195535	-1.16127	0.710028	2.0359
ZFAND6	-0.481267	-0.64457	-0.512553	-0.0878722	0.696073	-1.18554	0.570162	-0.679445	2.32502
AC128685.1	-1.51684	-0.291816	-0.574301	-0.667396	-0.63519	0.599233	-0.0710131	1.37026	1.78706
MYT1L	-0.796594	-0.957353	-0.199513	0.225409	0.406257	-0.558598	-0.0375748	-0.628565	2.54651
CALN1	0.141386	-1.45288	-0.533412	0.179067	0.483997	-0.0193065	-0.328532	-0.822612	2.3523
LIMK2	-0.769796	-0.211547	-1.3053	-0.33877	-0.563754	0.321789	0.044269	0.37817	2.44494
PCDHGA5	-0.319141	-0.151827	-0.428069	-0.0622411	-1.47912	-0.382333	0.520773	-0.159222	2.46119
PDGFRL	-0.150706	-0.829406	-0.520218	-0.891342	-0.7848	0.381171	0.859	-0.419387	2.35569
TRMT2B	-1.34771	-1.01929	-1.41367	0.194	0.789871	0.194065	0.252836	0.61721	1.73268
AP1S2	-1.52917	-0.884473	-0.803683	0.135439	0.669961	0.0445438	-0.33221	0.639156	2.06043
HTR2A	-0.16064	-0.383968	-0.447085	0.0257761	-0.619712	-1.09669	0.751361	-0.552835	2.4838
LINC02197	-1.62863	-1.52651	-0.307121	-0.341519	0.571526	0.8002	0.320095	0.552621	1.55934
DENND4C	-2.04525	-0.409106	-0.50103	-0.295176	0.403134	0.51115	-0.332537	1.00592	1.66288
SLIT2	-0.419219	-0.49324	-0.324275	-0.4035	-0.61253	-1.15548	0.995079	0.044506	2.36865
PHC2	-1.37638	-0.684483	-0.304072	-0.495429	-0.443065	0.820108	-0.422473	0.735266	2.17052
AFF2	1.09895	0.0731742	0.229105	-1.43707	-1.76676	0.36098	-0.304687	0.240729	1.50557
ASRGL1	-1.91442	-1.09704	-0.754939	0.403363	0.714057	0.36781	0.534227	0.187029	1.55991
TNIP1	-1.57671	-0.457001	-1.29673	0.915593	0.00602156	0.140856	0.00936532	0.349948	1.90864
NLGN1-AS1	0.398294	-0.719777	-0.454383	-0.509935	-1.37595	0.279556	-0.0712956	0.02873	2.42477
AC087321.1	0.157107	-0.388532	0.27422	-0.105505	-0.491557	-0.473679	-0.924427	-0.683872	2.63624
SPNS2	-2.30375	-0.470755	0.143565	-0.143218	-0.304955	1.03728	-0.0754473	0.975128	1.14215
STX8	-1.7791	-0.216884	-1.16233	0.105205	0.88364	0.438174	-0.507014	0.531451	1.70686
NFAT5	-1.91071	-0.894878	-0.860875	-0.0493438	0.653883	0.844856	0.0809835	0.634744	1.50135
KCNE1	-1.4046	-0.551944	-0.896478	-0.338675	-0.328753	-0.180588	1.05197	0.600657	2.04841
UBL3	-1.29385	-1.15897	-0.525887	0.226399	0.68229	0.215521	-0.860559	0.758924	1.95613
AC005086.1	-0.530415	-0.818441	-0.735965	-0.0654696	0.299077	-0.757453	1.54064	-0.861657	1.92968
ANKRD44	0.886012	0.220176	-0.760676	0.275534	-0.085893	-1.40155	-0.160632	-1.06557	2.09261
PIK3C2A	-1.47005	-0.719459	-1.08035	-0.365336	0.734596	0.153981	0.0150076	0.7631	1.96846
LPIN2	-0.749943	-1.30851	-1.07746	0.389671	-0.0491978	0.19197	-0.0147141	0.322781	2.29542
TBC1D8B	-0.2433	-1.12501	-0.790457	-0.6435	0.500633	-0.220768	0.553223	-0.445791	2.41497
TRPV5	-0.288033	-0.850298	-0.527854	0.334986	0.560259	-0.908264	-0.126489	-0.681151	2.48684
PTEN	-1.16609	0.176246	-0.37862	-0.651837	-0.494114	-0.471683	0.787919	-0.230843	2.42903
IMPA1	-0.516749	-0.459314	-1.08413	-0.290339	0.440757	-0.510282	-0.677701	0.668408	2.42933
PRKCA-AS1	-1.2342	-0.442287	-0.801749	0.27189	-0.197374	-0.274423	0.0744384	0.065938	2.53777
PTGIS	0.92011	0.507883	-0.899034	-0.402124	-1.12559	-0.998092	0.642954	-0.613868	1.96777
CAMK2G	-0.12366	-0.438994	-1.76291	0.623909	0.259904	-0.641653	-0.297566	0.217716	2.16325
GLDN	-1.04613	-0.757555	0.221004	-0.776044	-1.23098	0.939538	-0.0629268	0.809637	1.90345
FHOD3	-0.413695	-0.311974	-0.847254	-0.347699	-0.455636	-0.641639	1.2501	-0.556262	2.32407
AC011294.1	-0.574318	-1.47709	-0.313448	-0.462868	-0.0130496	0.381484	0.653735	-0.506611	2.31217
RASGRF1	-1.50206	-0.443388	-0.840467	0.257993	-0.280929	0.294742	-0.413705	0.705197	2.22262
GMPR	-1.57255	-0.607961	-0.685171	-0.331275	-0.0840326	0.591083	0.105596	0.324846	2.25946
MAP3K8	-0.552563	-0.979199	-0.949085	0.469409	0.418163	-0.469747	-0.884683	0.734908	2.21279
CCDC146	-0.55547	-0.650826	-1.03515	-0.811452	0.0487164	-0.430293	0.76734	0.283646	2.3835
AL121761.1	-0.0539397	-0.292561	-1.09253	-0.360037	-0.242786	-0.743497	1.28149	-0.697805	2.20167
TMEM65	-0.386482	-0.554403	-0.96042	-0.345151	0.707069	-1.17137	0.773769	-0.287493	2.22448
PAIP2B	-1.72116	-0.321242	-0.804596	0.256225	-0.52079	0.0841104	0.476861	0.420041	2.13055
ERVMER61-1	-0.182893	-1.1365	-1.25993	-0.448452	-0.10015	0.576898	0.678078	-0.353836	2.22679
LGI2	-0.0791914	-0.52838	-0.950363	-0.079383	0.309831	-1.32365	1.36397	-0.634735	1.9219
TMEM132D	1.4917	-0.39729	-0.472918	-0.37703	0.0576152	-1.16112	0.065124	-1.11634	1.91029
AC124798.1	0.322917	-0.537602	-0.64827	-1.14283	-0.921022	-0.266329	-0.024929	0.983521	2.23455
CEP152	-1.87699	-0.570021	-1.11501	-0.0896242	0.633354	0.241009	0.385664	0.730635	1.66099
PPP2R2B	-1.30899	0.245059	-0.623035	-0.0915178	0.16922	-0.753581	0.221724	-0.324452	2.46556
MAGI2	-1.12408	0.0471886	-0.73288	-0.607832	0.177907	0.00179304	-1.01136	1.12752	2.12175
UPP1	-1.98445	-0.274606	-0.919153	0.112339	0.657449	0.270769	-0.41585	0.968242	1.58527
SYN3	-2.33179	-0.378114	0.0377897	-0.360198	0.0278959	1.02507	-0.122872	0.972681	1.12954
KIAA1324L	-1.52438	-0.00854617	-0.329938	-0.458706	-0.741853	0.466106	-0.430536	0.873602	2.15425
UCP2	-0.281528	-0.174487	-0.147744	0.257551	0.191259	-0.689942	-1.37161	-0.297408	2.51391
KIAA1109	-1.00887	-0.135091	-0.390131	-0.116504	0.210569	-1.14976	0.667093	-0.477163	2.39983
AL035691.1	-1.60522	-0.480313	-0.809411	-0.06473	0.0822185	0.61408	-0.474636	0.602268	2.13574
AC005041.1	-1.74026	-0.716997	-0.74745	-0.759118	0.0258111	1.10909	0.510125	0.891922	1.42687
TRBC2	-1.52522	-0.606977	-1.05763	0.631931	0.66846	-0.801628	0.790536	0.154342	1.74618
SHTN1	1.55656	-0.779944	-0.459875	-0.709802	-0.756213	-0.417671	0.371777	-0.75422	1.94939
SPAG1	-1.0964	-0.632704	-1.07235	-0.416372	1.11714	0.104495	-0.549445	0.474921	2.07073
SNRPN	-1.20949	-0.364417	-1.17296	-0.327555	1.04467	-0.226121	-0.320741	0.464772	2.11183
PTPRM	0.461531	-1.03184	-0.409705	-0.423893	0.586167	-0.5122	-0.976612	-0.102711	2.40925
AC016598.1	-2.36146	-0.922755	0.120692	0.0743313	0.655417	0.786791	-0.053072	0.683538	1.01651
TCAF2	-1.65034	-0.852695	-1.23716	0.414698	1.00316	-0.175118	0.39654	0.578431	1.52248
AL591242.1	-1.28348	-1.15168	-0.776099	-0.132354	0.52595	0.253936	-0.337844	0.841846	2.05973
KYAT1	-1.81709	-1.21799	-0.397075	0.081846	0.311158	1.08359	-0.263995	0.758716	1.46082
ARHGAP10	-0.931802	-1.13913	-0.435245	0.275179	0.473835	-0.806399	1.59097	-0.67345	1.64604
LINC01721	-1.91582	0.402629	0.313423	-0.621119	-0.807511	1.04293	-0.655959	1.14768	1.09375
ZNF300	-0.991367	-1.17185	0.11689	-0.4988	0.281728	-0.291139	0.361964	-0.260664	2.45324
LINC01533	-1.28052	-0.249206	0.741791	-0.789999	-1.38986	0.934776	0.0671819	0.151795	1.81404
DPY19L3	-1.24774	0.0810173	0.180449	-1.14714	-1.26136	1.062	-0.234291	1.1851	1.38197
ADGRF2	-0.667516	-0.527521	-0.780553	1.52768	1.64814	-0.942729	-0.14839	-0.97651	0.867404
SCN4B	-0.941812	-0.566944	-0.892683	1.0936	0.0342044	-0.993121	0.222738	-0.133989	2.178
RHOXF1-AS1	-1.0276	-0.929552	-0.424049	-1.17428	0.379208	0.434986	-0.317081	1.07597	1.98241
IFNLR1	-1.63397	-0.367148	-0.442656	-0.501022	-0.147327	1.19424	-0.77039	1.06289	1.60538
MCF2	-2.37769	-0.423768	-0.240222	0.0820907	0.45047	0.256829	-0.042758	0.832672	1.46237
TP53AIP1	-0.0873466	-0.376363	0.24032	-0.895574	-1.12662	0.483804	-0.900283	0.298119	2.36394
SLC25A17	-1.6013	-1.03667	-0.874762	0.118587	0.314716	0.63459	-0.236628	0.877569	1.80389
TMOD3	0.775725	-0.653281	-0.722616	0.122691	-0.0626364	-0.119354	-1.74273	0.336899	2.06531
AC016598.2	-1.82811	-1.4018	0.10344	0.0294693	0.798311	0.585887	-0.42569	0.727878	1.41061
LRRC49	-1.70897	-0.192204	0.0106715	-0.784554	-0.454792	0.589181	-0.361824	0.936545	1.96592
AC008549.2	-1.20897	-0.810811	-1.02833	-0.408624	-0.334852	0.292194	0.571461	0.813552	2.11438
AVEN	-0.364643	-1.63704	-0.860375	-0.166808	1.0087	0.2234	-0.429018	0.193518	2.03228
DCX	-1.39931	-0.399867	-0.168472	-0.869314	-0.161382	-0.146888	0.850756	-0.0134095	2.30789
PCTP	-0.784424	-0.500213	-0.794791	0.403297	1.03344	-1.22402	1.25063	-0.920792	1.53688
NXPE3	-1.28403	-1.04471	-0.927003	0.541919	1.07463	-0.20185	-0.461786	0.428046	1.87478
LINC00842	1.81295	-0.608286	0.150216	-0.93725	-0.957281	-0.196347	-0.526339	-0.467349	1.72969
CTPS2	-1.65944	-0.244088	-1.48599	-0.143955	0.458118	0.423308	0.337346	0.534439	1.78026
SRRM3	0.124883	-1.49191	-1.49122	-0.0697824	0.205149	0.492073	0.260079	-0.072006	2.04278
TMEM163	0.607531	-0.596136	-0.825561	-0.640709	-0.738198	0.528801	-1.31561	1.18317	1.79672
ASCL1	-0.120193	0.153637	-0.534987	-0.408176	-1.25429	-0.792319	0.59165	-0.0750895	2.43976
AC019068.1	-1.39274	-0.996001	-0.558223	-0.511286	0.561551	-0.0425672	1.3663	-0.231894	1.80486
SLC16A10	-1.30862	-0.884354	-0.686676	-0.684391	0.198744	0.750413	-0.304082	0.907066	2.01188
AC025539.1	-0.929553	-1.15965	-0.90227	0.349706	0.662407	-0.796838	0.588402	0.0835544	2.10424
GRIN2A	-1.73425	-0.345262	-0.775235	-0.127518	0.430001	-0.168119	0.550106	-0.0068675	2.17717
ARID3B	-0.532687	-1.62837	-0.318162	-0.101526	-0.340302	1.12811	-0.714436	0.57884	1.92852
TCF12	-1.27928	-0.369261	-0.941665	-0.469633	0.92932	0.277392	-0.886728	0.804451	1.9354
AC022898.1	-1.97807	-0.501968	-0.0411588	-0.52855	-0.11956	0.597588	0.0561562	0.545176	1.97039
FNDC5	-0.570432	-0.497517	-1.53135	0.984706	0.442726	-0.834645	0.926796	-0.638679	1.7184
TCN2	-0.469952	-1.08147	-0.816868	-0.0710584	0.452655	0.0175057	0.724008	-1.02553	2.27071
CNTN2	-1.78378	-0.927128	-0.711352	0.349492	0.604951	0.204247	-0.271636	0.703993	1.83121
FAM133B	-0.701666	-0.866777	-0.477446	-1.19922	-0.612683	0.955519	-0.13075	1.21213	1.82086
MID1	0.0246389	-0.711788	-0.50176	-0.351558	-0.173698	-0.413303	0.650887	-1.05093	2.52751
VAV3-AS1	0.172155	-1.29584	-1.26531	0.075249	-0.374128	-0.286382	1.41062	-0.278883	1.84252
CHRM2	0.744396	0.161131	-0.160012	0.335977	0.074911	-1.92199	1.14015	-1.4545	1.07994
ZBTB34	-1.69992	-0.908479	-0.701882	0.75622	0.282272	-0.381171	0.931093	-0.0462749	1.76815
ZFYVE16	-1.11449	-0.62068	-0.393247	0.0517142	0.864611	-0.252734	-1.12086	0.342934	2.24276
MPZL3	-1.55208	-0.737848	-0.521049	-0.723893	0.0331194	0.130153	0.457247	0.833775	2.08058
SEMA3C	-0.104099	-0.758945	-0.585345	0.034758	0.69768	-0.577027	0.514041	-1.43837	2.21731
FAM110B	-0.235722	-1.26646	-0.555325	0.336428	0.271712	-0.984953	0.437232	-0.359702	2.35678
HPSE	-0.816128	-1.09693	-0.694576	-0.970513	0.189405	0.452313	1.54611	-0.331717	1.72203
MET	-2.00654	-0.344262	0.0774533	-0.366351	-0.850609	0.89461	0.177029	0.86665	1.55202
AL359649.1	-0.707693	-0.648887	0.127175	-0.297535	1.39985	-0.511215	-0.612462	-0.890396	2.14116
GABRD	-1.6704	-0.550015	-1.07105	0.45262	0.144906	-0.073101	0.294477	0.404	2.06856
MGST2	-0.0167365	-0.524843	-1.23331	0.970389	0.871308	-1.47338	0.604737	-0.748945	1.55078
AC005865.1	-1.10537	-0.491676	-0.793909	0.777052	0.744508	-1.15095	0.278107	-0.318064	2.0603
TBC1D12	-1.84331	-0.879743	-0.760466	0.196181	0.654591	0.673768	-0.484955	0.990208	1.45372
KIF13B	-1.72059	-0.592941	-1.15766	0.760517	1.27999	0.197493	-0.0808425	-0.124711	1.43874
ANKRD34C	-1.56214	-0.226451	-0.968837	0.477395	-0.396489	-0.492518	0.914916	0.242607	2.01151
NPAS3	-2.02076	-0.682869	0.319432	-0.742187	-0.355571	0.994502	0.20011	1.02992	1.25741
EXOG	-1.7024	-0.584722	-0.196567	-0.221137	-0.676896	0.899514	-0.388916	1.17848	1.69264
MMS22L	-2.40046	-0.303585	-0.0957002	-0.315721	0.264816	0.654724	-0.041089	0.987694	1.24932
AL360227.1	-1.23992	-0.610872	-1.21443	-0.655576	-0.221327	1.2493	0.229303	0.737783	1.72574
BMP8A	-0.337221	-0.33059	-0.845583	0.456298	0.325566	-1.33119	1.69148	-1.04842	1.41966
ERGIC1	-0.96436	-0.34868	-1.40443	1.01868	0.307685	-0.666052	0.498074	-0.432195	1.99126
AC108935.1	-0.514792	-0.437932	-0.99945	-0.494368	0.414428	-0.500168	-0.885584	1.35339	2.06448
ZFHX4	0.0555791	-1.11658	0.155827	0.0969863	0.0216467	-1.16041	0.85842	-1.0432	2.13173
PBX3	-1.1119	-1.53052	-0.440012	-0.435647	0.730479	0.255849	-0.287503	0.972576	1.84667
EML4	-1.13972	-0.590629	0.510851	-1.24604	-1.02911	0.984552	0.130673	0.614278	1.76516
LINC02270	-1.07858	-0.749927	-0.731007	0.22286	-0.835825	-0.46385	1.12518	0.431707	2.07944
ABHD3	-1.2842	-1.25161	-1.1047	0.27222	0.687386	0.73369	-0.134484	0.23642	1.84528
NTN1	-0.618394	-0.762884	-1.38752	-0.241311	0.427137	-0.134556	0.431752	-0.0925942	2.37836
DOCK11	-1.10843	-0.702293	-1.62252	0.599683	1.01923	0.0122996	-0.3795	0.489331	1.6922
FAM189A1	0.438953	-0.144226	-0.321956	0.351372	0.454783	-1.71998	0.802964	-1.47043	1.60852
FAM110A	-0.600373	-1.24039	-0.262497	0.0252972	-0.73796	0.634565	-0.753594	0.689877	2.24507
ART3	-1.77446	-0.13705	-0.148076	-1.23139	-0.359039	1.19463	0.136397	1.28347	1.03552
PPFIBP2	0.126401	-1.16427	-0.805391	-0.0460266	0.26095	-0.294348	0.798651	-1.10434	2.22836
TPM1	1.05224	-0.904306	-0.656529	0.142421	-0.147217	-0.522467	4.60443e-05	-1.18395	2.21976
LINC01103	-1.45384	-0.715475	-0.298032	-0.84587	0.14278	0.0790345	0.323299	0.487445	2.28065
SEMA5B	-1.30582	0.043047	0.502534	-0.948281	-1.3602	1.36516	-0.370685	0.773724	1.30052
AC008464.1	-1.40991	-1.11208	-0.530582	0.956641	-0.515816	0.215387	0.390725	-0.0224512	2.02809
AC106801.1	-1.7431	-1.17129	-0.068311	-0.364204	0.175689	0.502075	0.388696	0.298154	1.98229
AP000844.1	-1.46421	-0.836981	-0.2508	0.0376069	-0.206324	-0.72527	0.463943	0.834846	2.14719
AC012404.2	-1.2618	-0.956205	-0.307787	-0.312654	0.0829773	0.297243	-0.717525	1.01856	2.1572
JDP2	-1.85082	-0.780976	-0.596902	0.481116	0.993692	-0.225495	0.0345736	0.122071	1.82274
AC055717.1	0.661593	-1.85702	-0.304627	0.38829	0.309699	-0.70257	0.478212	-0.814422	1.84084
CLEC2L	0.545033	-1.1038	-1.06299	0.134625	0.0122606	-0.74231	0.940268	-0.790875	2.06778
LINC02019	-1.44067	0.143521	-0.039075	-0.511571	-0.583838	-0.0954454	-0.210899	0.251418	2.48656
SYT2	-0.459057	-0.898362	-1.30994	0.525088	1.22741	-1.07597	0.70854	-0.359392	1.64168
DOPEY2	-1.76551	-0.676379	-0.63466	-0.309336	-0.469652	0.907637	0.675524	0.486393	1.78598
SFXN5	-2.21129	-0.51411	-0.599003	-0.215445	0.615176	0.648271	0.0316388	0.875962	1.36881
CABP1	-2.25711	-0.515612	-0.820391	0.119033	0.7954	0.48561	0.306742	0.618557	1.26776
DNAAF5	-1.50029	-0.485592	-0.759163	-0.233255	-0.598421	0.920886	-0.0886094	0.700412	2.04402
LINC00402	-1.78791	-0.330946	-0.439617	-0.176336	0.494348	0.422357	-1.01087	1.30643	1.52254
SLC16A7	-2.08836	-0.297165	-0.322075	-0.431089	-0.0439237	0.52376	0.0915113	0.700355	1.86701
DZIP1L	-2.07965	0.0467778	-0.846277	0.216333	0.687569	0.479567	-0.724945	0.78169	1.43894
MOGAT1	-0.734483	-0.647351	-1.28546	-0.936813	-0.266386	0.523394	0.285853	1.08384	1.97741
SPTB	0.0562266	-1.25277	-0.654848	0.255546	-0.47849	-0.730808	0.903193	-0.380514	2.28247
AC006299.1	-1.31797	-0.665197	-0.711432	-0.572287	-0.277655	0.930509	-0.486237	1.57913	1.52112
ACOT13	-2.0761	-0.703332	0.0482112	0.253905	0.273724	-0.16107	-0.272732	0.831262	1.80613
AC089998.4	-1.41989	-0.0740633	-0.755513	-0.720415	-0.448939	0.525817	-0.284832	1.21464	1.9632
ATP11A	-1.66978	-0.440722	-0.74783	0.421163	0.1932	-0.311266	-0.15004	0.496814	2.20849
DCDC2C	0.565391	-0.579812	-0.54656	-0.478752	0.194623	-0.125737	-0.506858	-1.05193	2.52964
FOXN3	-0.395767	-0.915551	-0.861379	0.708627	1.63689	-1.14879	0.0482762	-0.615333	1.54302
ST8SIA4	-1.87275	-0.298782	-0.148274	-0.218494	-0.709836	0.0234464	0.952297	0.317445	1.95493
AC117383.1	-0.0839969	-0.57509	-1.23235	0.179495	0.133439	-0.951814	0.799771	-0.557847	2.28839
SYNE3	-0.345766	0.0542723	-1.36672	0.60026	-0.274689	-0.802445	0.199128	-0.449106	2.38507
EGFR	-1.34105	-0.923606	-1.3032	0.528395	0.927962	-0.18945	0.495139	0.00893559	1.79687
CADM4	-1.83396	-0.426972	-1.33745	0.980105	0.279195	0.0221585	0.304195	0.502189	1.51054
GPR156	0.20396	-0.150147	0.155868	-0.989213	-1.37806	-0.150129	-0.0436871	-0.0980504	2.44947
TMEM200B	-1.67711	-0.709162	-0.759599	-0.16576	0.0318321	0.429029	-0.169956	1.12078	1.89995
PDZD8	-1.08377	-1.37498	-0.86115	-0.44674	0.270526	0.672027	0.0183954	0.886736	1.91893
TMEM215	-0.184825	-0.638109	0.201098	-0.321479	-0.467314	-0.946619	1.62117	-1.11542	1.8515
AL136382.1	-1.34723	-0.541715	-1.12744	-0.542596	0.728919	0.110716	0.13446	0.448785	2.1361
ADAMTS2	0.533524	-1.2462	-1.01586	0.0440022	0.927023	-0.130369	-0.264251	-0.927024	2.07915
DLG5	-1.97511	0.111463	0.14602	-0.362499	-1.28169	0.950592	0.492355	0.569564	1.3493
PLXNB1	-0.0187195	-0.141259	-1.14187	-0.900325	0.0872218	0.168644	-0.991555	0.594155	2.34371
KRTDAP	-1.42718	0.00733986	-0.581295	-0.351064	-0.125908	0.926558	-1.25419	1.15948	1.64626
SRL	-1.28737	-0.90554	-0.572024	-0.30623	-0.294819	1.1716	0.169077	-0.119295	2.1446
AP1S3	-0.81503	-1.12493	-0.420591	-0.585854	0.102655	0.529049	0.452402	-0.5387	2.40101
CCDC88B	-1.93369	0.242983	0.0113779	-0.177548	-0.408757	0.724226	-0.911197	0.660338	1.79227
DGAT2	0.803739	0.0861406	-0.693841	0.637181	-0.343276	-1.11942	-0.79309	-0.779921	2.20249
PCDHGA8	-0.85203	-1.72265	-0.244826	-0.0887514	-0.227454	0.630863	0.499327	-0.121654	2.12717
DOT1L	-1.8616	-1.00849	-0.798659	0.133164	0.500319	0.870042	0.221327	0.295124	1.64877
FAM189A2	0.622806	-0.378566	0.0632319	-1.13992	-0.748431	0.805007	-1.1874	-0.162939	2.1262
PLEKHD1	-0.782264	-0.48266	-1.12878	1.14592	1.19876	-1.15484	0.179206	-0.545982	1.57064
AL513164.1	-0.181513	-1.12713	0.523212	-1.09321	-1.59843	1.00679	0.564691	0.4406	1.46498
PRPS2	-2.02186	-0.137414	0.0960533	-0.565492	-0.778372	0.477607	0.287625	1.04	1.60185
PRR16	0.213728	-0.737625	-0.824179	0.0469525	0.255072	-1.22325	0.844082	-0.777241	2.20245
SORCS1	-2.42721	-0.279505	-0.416161	0.241995	0.642568	0.44937	-0.22318	0.771676	1.24043
OCIAD2	-1.49933	-0.499079	-1.15895	0.00289207	0.453086	-0.0465622	-0.169388	0.880647	2.03668
LINC01938	-0.968748	-0.0567608	-0.94677	0.917999	0.773343	-1.00268	-0.00195864	-0.751739	2.03732
SERPINB9	-1.3836	-0.745579	-0.488861	0.195476	1.29726	-0.258735	-0.890368	0.387698	1.88671
AL033504.1	-0.419442	-0.73366	0.624998	-1.29385	-1.62842	0.991938	0.604621	0.426136	1.42769
JARID2	0.844819	-0.375103	-0.792335	0.496688	-0.175524	-0.824889	-0.339321	-1.11499	2.28068
PIF1	-0.347704	-0.774538	-1.00803	-0.727377	1.65915	-0.32305	-0.279934	-0.142288	1.94377
COL26A1	-1.57522	-0.750285	-0.612926	-0.313935	-0.472493	1.10007	0.206283	0.474062	1.94444
MMD2	1.95847	-0.420801	-0.26173	-0.751157	-0.821371	-0.243852	0.0482651	-1.07622	1.56841
ARHGEF10L	-1.37427	0.00283903	-1.46588	1.09931	0.51945	-0.430096	0.236951	-0.35404	1.76573
BTN3A1	-0.48649	-1.04934	-1.51595	0.0547496	0.69888	-0.335966	0.330378	0.152625	2.15113
NOTCH2	-2.01257	-0.187589	0.0818268	-0.66367	-0.767768	0.651834	0.374952	1.00697	1.51601
C19orf66	-0.337912	-0.280944	-1.80266	-0.280058	0.202561	-0.158078	0.137384	0.206435	2.3133
AC110760.1	-1.10792	-0.24189	-0.701462	0.326468	0.453838	-0.816014	0.0818952	-0.451188	2.45627
C17orf100	-1.70194	-0.434912	-0.0172868	-0.634051	-0.437297	0.906664	-0.518318	1.09814	1.73899
TMEM145	-2.07954	-0.929281	-0.550525	0.722005	0.708536	0.10765	0.140627	0.354591	1.52593
FLVCR1	0.541977	-1.52005	-0.682611	0.128051	0.412205	-0.383469	-0.706494	-0.0468411	2.25722
ICA1	-1.54162	-0.0337179	-0.315374	-0.734994	-0.0797127	-0.202376	-0.16139	0.760239	2.30896
CRADD	-1.76739	-0.82223	-0.156043	-0.413935	0.503598	0.325611	-0.505609	0.989157	1.84685
TMEM268	-2.04638	-0.186018	-0.350683	-0.465836	-0.657894	1.08634	0.291396	1.04702	1.28205
FRY	-1.11946	-0.567692	-0.427115	-0.263116	0.267678	-0.36662	-0.42523	0.315758	2.58579
BRWD3	-2.19919	-0.425495	-0.157504	-0.255184	-0.121698	0.496019	0.240116	0.646301	1.77662
RASSF8-AS1	-1.80274	-0.676893	-1.16996	0.0604583	0.296475	0.401962	0.292809	0.975044	1.62283
HOMER2	0.533749	-0.046973	-0.642437	-0.73133	-1.12443	0.368143	-1.02733	0.401542	2.2691
STK32A-AS1	0.305252	-0.636771	-0.365969	-0.86358	-0.218838	-0.140542	0.213855	-0.886248	2.59284
TBC1D4	-2.01145	-0.487674	-0.442772	0.12232	0.972803	0.417612	-0.857649	1.01271	1.2741
PLCD3	-0.528865	-0.35778	-1.01255	0.186764	0.318512	-0.719873	1.57968	-1.19487	1.72899
RACGAP1	-1.36395	-0.727311	-0.860362	-0.465147	-0.0244493	0.281661	0.416095	0.466809	2.27664
PTGS1	-1.73201	-1.04926	-0.990682	-0.0114211	0.413131	0.510305	0.246052	1.23696	1.37692
GSAP	-2.32249	-0.447618	-0.276167	0.0186864	0.477003	0.573068	-0.260312	0.801581	1.43626
ANKRD13A	-1.34514	-0.263323	-1.48774	0.709445	1.49897	-0.129538	-0.517552	0.177906	1.35698
TMEM184C	-1.24267	-0.801728	-0.801823	0.26642	0.511224	-0.684096	0.293745	0.166382	2.29255
AL158090.1	-1.14804	0.172761	0.350049	-0.626876	-1.34631	0.870509	-0.965545	1.2888	1.40465
FHDC1	-0.313975	-1.41615	-1.36433	-0.373953	0.655777	-0.0284834	-0.00386352	0.965936	1.87904
HELB	-1.58904	-1.03838	-0.0192726	-0.0673463	0.602271	0.428707	-0.807213	0.505876	1.98439
ZNF33B	-0.868293	-1.29387	-0.9555	-0.2855	0.63737	0.209321	-0.037482	0.358451	2.23551
WDR76	-1.75424	-0.748819	-1.27483	0.373092	0.594311	0.104958	0.395263	0.703221	1.60703
FHOD1	-1.73762	-1.06909	-0.411468	0.139423	-0.185389	0.636771	0.169343	0.467619	1.99042
FAM43A	-1.43204	-0.787327	-1.06646	-0.161426	0.736407	-0.131665	0.0130612	0.865495	1.96395
AC008728.1	-1.50979	0.0168816	-0.930273	0.130647	0.166019	-0.95116	0.550694	0.424016	2.10296
2026-09-06	-0.385468	-0.944622	-1.5295	0.720799	0.876718	-0.541806	0.112411	-0.293313	1.98477
SUV39H2	-1.39033	-0.552769	0.309463	-0.593155	0.0757923	-0.764533	0.506454	0.072023	2.33707
HSPA4L	-2.0841	-0.166862	-0.559252	-0.089781	0.0860109	0.255591	-0.272868	1.13928	1.69196
HSD11B2	0.140416	-0.282033	-0.231231	0.322147	-0.743345	-0.521507	-0.962644	-0.343667	2.62186
CIT	-1.60395	0.239477	-0.872301	-0.65089	-0.154475	0.6472	-0.513746	1.10184	1.80685
HSPA12A	-0.937758	0.123035	-0.6858	-0.0967262	-0.214582	0.020619	-1.20823	0.599368	2.40005
NACC2	-1.25523	-1.47774	-0.360307	-0.610566	-0.26561	1.24722	0.560473	0.600638	1.56111
CCDC91	0.380479	0.367789	-0.951615	-0.886302	0.426464	-0.993352	-0.62028	-0.0623573	2.33915
AL133284.1	-1.31104	-0.72561	-0.223572	0.0610574	1.14987	-0.8892	0.0545325	-0.243441	2.1274
SCAF11	-1.63694	-0.340841	-0.616747	-0.182958	0.715326	0.224424	-0.954528	0.938444	1.85379
OSBPL10	-1.74884	-0.355109	-1.25374	0.00208568	0.409225	-0.0530082	0.62592	0.529152	1.84433
FKBP5	-1.13192	-1.26404	-1.02036	-0.50476	1.31354	0.576638	-0.282101	1.07714	1.23585
TDRD6	-1.14325	-0.988545	-0.674551	-0.335294	0.574095	0.0781802	-0.71771	1.32529	1.88179
AC048341.1	-1.67662	-0.222267	-0.281705	-0.514985	-0.522226	-0.26433	0.793498	0.567017	2.12161
SDCBP	-0.293171	-0.154193	-0.505498	0.0627705	-0.740998	-1.08725	0.180122	-0.0810629	2.61927
SPRY1	1.63378	-0.72173	-0.275713	0.687553	-0.997503	-0.749272	-0.265449	-0.959164	1.6475
NHLH2	-0.793043	-0.72569	-0.743862	-0.472076	-1.00772	0.261643	0.402657	0.802538	2.27555
FAM214A	-1.63781	-0.878369	-0.183891	-0.304786	0.634934	0.212007	-0.470446	0.509275	2.1191
HEG1	-0.759878	-0.0634576	-1.49788	0.426086	0.976913	-0.81461	0.601142	-0.732946	1.86463
CCDC88C	0.641435	-1.04522	-1.09827	-0.56589	-0.094636	0.526354	0.626913	-1.04152	2.05082
NRG2	-0.792844	-1.4368	-0.0894225	0.203185	0.111963	0.0248844	-0.517074	0.0518204	2.44428
RHBDL3	-2.11309	-0.504043	-0.67147	0.241237	0.756357	0.288417	-0.277189	0.670346	1.60943
MORC2-AS1	-1.78493	-0.616173	-0.11991	0.697187	0.0687407	0.83975	-1.00251	0.128299	1.78955
IKBKB	-1.078	-0.710618	-1.28435	0.602525	1.24583	-0.407988	0.160429	-0.380244	1.85242
COX5A	-1.9283	-0.417411	-1.18039	0.184601	0.346839	0.443304	0.461862	0.349465	1.74004
DEUP1	-0.419353	-0.246789	-0.88431	-1.03796	-0.560013	1.23184	-0.95573	1.30514	1.56717
KCNK12	-1.62012	-0.9871	-0.620382	0.489777	-0.423735	0.169347	0.233335	0.784597	1.97429
MFAP3L	-1.90986	-1.10543	-0.128604	0.123032	0.56704	0.0243566	0.0251629	0.536698	1.86761
HOPX	-1.17155	0.114545	-0.729061	-0.23127	-0.655752	-0.0609679	-0.34207	0.603368	2.47276
GABRG3	-1.49855	-0.90158	-0.422162	0.47413	0.739785	-0.703364	0.822437	-0.419608	1.90893
ENTPD3	-2.11064	-0.0374362	-0.527391	-0.0479906	0.229017	0.157596	-0.377744	0.933706	1.78088
OSBPL5	0.663208	-1.09364	-0.613457	-0.761038	-0.148213	-0.319326	0.284976	-0.460277	2.44777
ST8SIA1	-2.39223	0.0491006	-0.247221	-0.219934	0.0903155	0.576565	-0.177942	0.938463	1.38288
LRRC4C	1.2959	-0.0822794	-0.205789	0.0979773	0.119797	-1.65262	0.876722	-1.57516	1.12545
CAMK2B	-0.778284	-1.24227	-0.75836	0.838826	-0.278949	-0.376045	1.09391	-0.48021	1.98137
AP001347.1	-1.20873	-0.636723	-0.323996	-1.09499	-0.471295	1.29923	-0.303631	1.56115	1.17901
BEND6	-0.953889	-0.823906	-0.999147	-0.699384	0.699111	0.503811	-0.760413	1.53925	1.49457
SEMA6A-AS2	1.21906	-0.726183	-0.840783	-0.843655	0.267262	-0.524644	-0.306711	-0.461194	2.21685
PLEKHH3	-0.755441	-0.163619	-2.19051	0.66227	0.207394	-0.0265947	0.162922	0.387413	1.71617
STARD9	-2.23694	-0.703659	-0.482535	0.0312983	0.773787	0.606702	-0.112804	0.93643	1.18772
TET1	-1.86558	-1.14631	-0.712061	-0.0136495	0.471431	0.811832	0.292531	0.636623	1.52518
SHLD1	-1.36974	-0.796805	-0.86243	-0.648772	0.25713	1.1064	-0.40062	1.05056	1.66428
IFNE	-2.08383	0.713429	-0.0273035	-1.18894	0.162756	0.470167	-0.236554	0.96835	1.22193
NT5E	-1.96061	0.49606	0.370169	-0.637416	-0.156449	0.261218	-0.952931	1.15262	1.42734
B2M	-1.15004	-0.848066	-0.42346	0.660633	0.351887	-1.09086	0.455738	-0.146594	2.19077
IGF1R	-1.2876	-0.653007	-0.792216	0.644483	1.29506	-0.240056	-1.05597	0.396505	1.69282
STS	-1.8829	0.114967	-0.761114	-0.203847	-0.44687	0.116805	0.606967	0.446033	2.00996
TPTEP2-CSNK1E	-1.64281	-0.998607	-1.11424	-0.0316852	0.327812	0.757405	0.346173	0.685417	1.67053
ATP10D	0.740368	-0.340469	-0.428065	-0.71083	-0.16507	-1.42738	0.663931	-0.535848	2.20337
PLBD2	-0.506676	-1.42291	-0.761458	1.09835	0.819121	-0.474673	0.360375	-0.881245	1.76909
RUNX2	0.0733265	0.132059	-0.112387	0.668355	1.26873	-1.95163	-0.59998	-0.880151	1.40168
STON1-GTF2A1L	-1.66563	-0.613274	-0.425649	-0.531325	-0.336685	0.593709	0.499192	0.346338	2.13333
LINC02585	-1.78558	-0.26196	-1.43496	0.300043	-0.100544	0.345094	0.452061	0.950831	1.53502
CEP85L	-1.58917	-0.725213	-0.279192	-0.590993	-0.202445	0.411348	-0.134748	1.07784	2.03256
MSRB3	-2.36801	-0.00262173	-0.417386	-0.0358772	0.206067	0.397677	-0.128352	0.826233	1.52226
AL445123.1	-0.371985	-0.57948	0.589719	-1.19127	-1.65972	1.26065	0.460839	0.00713	1.48411
C9orf3	-1.72411	-0.820996	-0.605802	0.0153825	1.36825	0.174146	-0.220078	0.0725051	1.7407
SMCO4	-1.34765	0.165321	-0.611815	-0.879962	-0.401911	0.57886	-0.673732	1.4629	1.708
AMPD3	-2.22505	-0.454175	-0.430441	-0.00966196	0.107986	0.377398	0.0986707	0.893505	1.64175
PHYH	-1.54208	-0.618464	-1.60832	0.505425	0.313071	0.684768	-0.0277783	0.830597	1.46278
TLE2	-1.61237	-0.830614	-1.3485	-0.189068	0.858184	0.820348	0.384101	0.479396	1.43852
CCDC88A	0.917921	-0.617946	-1.11183	-0.557463	0.613355	-1.23698	-0.0295924	-0.0555072	2.07806
SLC26A6	0.184533	-1.53901	-0.211577	1.06401	0.279902	-1.37074	0.65558	-0.67025	1.60755
TIMP3	-2.25592	-0.392541	-0.272017	-0.364001	-0.0884032	1.02654	0.151829	0.927498	1.26701
TCTEX1D1	-2.28228	0.181629	-0.418943	-0.18789	0.633893	0.245654	-0.536059	1.13926	1.22473
DCLRE1C	-0.807943	-0.990259	-1.50277	0.212665	-0.0478585	0.0746075	0.137207	0.845538	2.07881
PPM1H	-1.73014	-0.432827	-0.944375	0.621275	0.564157	-0.363434	0.458461	-0.13827	1.96515
SASH1	-1.01258	-0.851383	0.618886	-1.01928	-1.46778	1.11452	0.836781	0.620742	1.1601
SAMD5	-0.486222	-0.665308	0.684997	-1.28544	-1.65345	0.890496	0.630302	0.442646	1.44197
CITED2	-1.34581	-0.365988	-1.03969	0.531959	-0.128641	-0.689494	1.32922	-0.138948	1.84739
WWP2	-0.79891	-1.42947	-1.18611	0.516882	0.00440609	1.0552	-0.424073	0.501486	1.76056
Z99289.3	-1.86073	-0.300244	-0.743237	-0.359664	0.646267	-0.0920343	-0.000543695	0.777557	1.93263
ABHD18	-0.213013	-0.935726	-0.911044	-1.30295	0.518796	1.01376	-0.501936	0.365079	1.96705
VWDE	-1.55454	-0.157127	0.623801	-0.973588	-1.12066	0.273845	0.604507	0.491664	1.81209
SUGP2	-1.93737	-0.491413	-0.607222	0.101279	-0.462231	0.284234	0.432038	0.81499	1.8657
GPR158-AS1	-2.17016	0.116418	-0.269653	0.123296	-0.646172	0.0138612	0.216972	0.917914	1.69752
DCUN1D2	-1.9396	-0.779362	-0.164683	-0.126313	0.515362	0.438256	-0.554682	0.850856	1.76016
CTNNB1	-1.78336	0.206014	0.0958942	-0.567909	-1.13999	0.918104	-0.270353	1.26803	1.27357
CD109	0.0425482	0.323872	-0.937073	-1.03511	-1.13235	0.595464	-0.747148	0.909543	1.98026
AP3B1	-1.24392	-0.49168	-0.990167	-0.844884	1.09631	0.249742	-0.347216	0.643814	1.92804
TEX48	-2.16823	-0.373494	0.0772603	-0.270689	-0.366725	0.826176	-0.205399	0.973288	1.50781
TRPM3	-0.873386	0.000839818	-1.43079	0.833878	1.47332	-0.986468	-0.515194	0.0547245	1.44309
ZNF407	-0.815373	0.210764	0.412553	-1.28023	-0.18943	-0.279671	-0.858045	0.474342	2.32512
R3HDM2	-1.0273	-1.1964	-0.827122	-0.346764	0.183782	1.01926	-0.534779	0.805425	1.92394
PRMT9	-1.22894	-1.24525	-0.156772	-0.12512	0.673781	-0.451305	0.0502483	0.203646	2.27973
BEND7	-0.662458	-1.63603	-1.20446	0.241432	1.50774	-0.164114	0.13372	0.409477	1.37469
SLC25A16	-0.841148	-1.22681	-1.41219	-0.214241	-0.158029	1.07091	0.255338	0.863505	1.6627
SSX2IP	-1.35043	-0.109732	0.223148	-0.652119	-1.15427	-0.273088	0.766807	0.425192	2.12451
ARMC9	0.549517	-0.786937	-1.04792	-0.436927	0.389611	0.934825	-1.69522	0.455051	1.63804
NUCB2	1.11992	-0.541646	-1.24437	-0.784703	-0.670258	0.727974	-1.02442	0.798023	1.61949
FAM162B	-0.237604	-0.622538	0.0066887	0.437688	0.0685319	-1.32462	-0.123375	-0.680105	2.47534
AL022329.2	-1.57498	-0.432321	-0.510336	-0.714109	0.0903866	-0.229167	0.916857	0.318386	2.13529
MCM8	-1.45901	-0.452991	-1.26387	-0.240335	-0.139517	0.630062	0.166623	0.762812	1.99622
KIAA1841	0.848125	-1.46438	-1.20344	-0.659457	0.972804	-0.0129615	-0.529248	0.343027	1.70553
ANGPTL2	-1.02105	0.223809	0.188434	-0.433883	-0.46528	-0.69819	1.00957	-1.02104	2.21763
2026-09-04	-2.16243	0.0765872	-0.885851	0.335029	0.150352	0.432756	-0.350776	0.887776	1.51656
NALCN-AS1	-1.47825	-0.839585	-0.93126	-0.531752	0.91043	1.04221	-0.189228	0.310884	1.70655
ZBTB20	-1.60748	-0.408764	-0.951647	-0.31045	0.966083	0.112633	-0.512904	0.93264	1.77989
MKNK1	-1.10355	-0.175275	0.713894	-1.10566	-1.32058	1.21121	-0.447858	0.862701	1.36511
AC090618.1	-0.546586	-0.900116	-0.779437	-0.10698	0.63406	-1.11554	1.52202	-0.465851	1.75842
UBE2H	-0.785153	-0.564836	-1.589	-0.912427	0.150554	0.682902	0.389782	0.760692	1.86747
RBBP8	-2.1168	-0.698406	-0.0308161	-0.499078	0.0557892	1.13984	-0.0257464	0.850385	1.32484
SHMT1	-2.22372	-0.833696	-0.72006	0.584927	0.552199	0.566952	0.200571	0.737549	1.13528
AL162411.1	0.652758	-0.625704	-1.52762	0.553365	0.984581	-0.550681	0.410862	-1.37984	1.48228
TMOD1	-1.59575	-0.128371	-0.0766532	-0.919583	-1.07756	0.977661	0.208862	1.2182	1.3932
PXN	-1.13541	-0.908122	-1.56824	0.891874	0.320369	-0.168272	1.1161	-0.0490699	1.50077
CLEC3A	-0.150308	-1.09236	-0.74741	-0.300127	-0.524991	-0.202279	0.566286	-0.0961603	2.54735
ELOVL4	-1.91004	-0.506761	-0.212933	-0.544249	0.479978	0.0954775	-0.354759	1.36017	1.59311
NAB1	-1.59223	-0.393149	-0.0924454	-0.0157126	0.306181	1.02794	-1.47704	0.63422	1.60223
TIMMDC1	-1.94417	-0.381439	-0.169137	-0.289389	0.0999158	-0.265122	0.0326393	0.898289	2.01843
NEK6	-1.22467	-0.733213	-0.901393	1.07184	1.22346	0.29953	-0.142055	-1.08357	1.49009
CYTH1	-0.840359	-1.59055	-0.857426	0.803501	0.944075	0.2523	-0.257962	-0.267458	1.81387
MTHFD1	-1.16946	-0.534814	-0.841926	0.198935	-0.0121626	-0.429312	1.50716	-0.647743	1.92935
POU2F1	-0.712932	-0.612272	-0.644235	-0.651198	0.372056	0.532637	-1.01961	0.349366	2.3862
DTX2	-1.09035	-1.56001	-1.24573	0.315588	0.678417	0.582542	0.496056	0.198365	1.62513
KIAA1755	0.0736901	-0.899615	-1.00211	-0.143645	0.549191	0.317167	-0.21117	-1.05159	2.36807
XYLT2	-1.33209	-1.01387	-0.74117	0.339372	-0.515647	0.277941	-0.0787658	1.03761	2.0266
ELOVL7	-1.3121	-0.84646	-0.76544	0.135473	1.12237	0.116816	-0.812698	0.395467	1.96657
AC012404.1	-1.93489	-0.206692	-0.319093	-0.422863	-0.0962621	0.206624	0.142396	0.478702	2.15208
GPAT3	-1.72872	-0.730779	-0.0735186	-0.989906	-0.37211	1.29959	0.366267	1.26626	0.962923
CLMP	-0.836471	-0.4044	-1.76416	0.823503	0.696168	-0.903087	0.473858	0.254167	1.66042
DCLK3	0.790161	-0.4635	0.3849	-0.205214	-1.26879	-0.512069	0.464507	-1.26153	2.07154
FGF9	-2.00691	-0.757814	-0.501887	-0.17767	0.0786681	0.285296	0.312615	1.16107	1.60661
AC098487.1	-0.976366	-0.275705	-1.30327	0.0965759	-0.625517	-0.198471	1.13188	0.0176262	2.13324
PPARD	-0.929888	-0.851824	-0.888429	1.17069	0.975211	-0.788553	0.778218	-0.942792	1.47735
PRKCE	0.0906015	0.0297196	-0.491183	-0.386183	0.547937	-0.369288	-1.86673	0.303282	2.14179
GPR75-ASB3	-1.41191	-0.948981	-1.52308	-0.110492	1.26033	0.710153	0.231147	0.794799	0.998039
AL627171.2	-0.591828	-0.894053	-1.20827	0.628762	-0.0612879	0.153442	0.510838	-0.791562	2.25396
DDAH1	0.63526	-0.345862	-0.842547	1.03693	1.26867	-1.29062	-1.1292	-0.645779	1.31315
INSL6	-1.45391	-0.704554	-0.240723	-1.09857	-0.22862	1.11669	-0.0791724	1.02473	1.66414
PTPN18	-2.41029	-0.527574	0.0759933	0.0883855	0.0632964	0.598572	0.472404	0.123355	1.51588
ERC2	-0.309743	-0.60145	0.0289034	-0.175121	-0.455059	-0.675247	0.605687	-0.973858	2.55588
TEX2	-0.14368	-0.336879	-0.898567	0.850888	0.378188	-0.606158	-1.1367	-0.4211	2.314
NCKIPSD	-2.05948	-0.0743337	-1.00457	0.428008	-0.164529	0.114111	0.410396	0.632088	1.71832
Z99289.1	-1.55886	-0.984674	-0.384835	-0.234097	0.690496	0.278601	-0.701651	1.16452	1.73051
ZNF354C	-0.323941	-0.544653	-1.25961	0.539275	0.964144	-1.23782	0.239926	-0.389724	2.0124
MALRD1	-1.44375	-0.484099	-1.16446	-0.288418	-0.0821005	-0.126456	0.534599	1.16129	1.89339
GAS6	-1.68006	-0.693622	-0.603352	0.883768	0.951775	-0.0154825	-0.909082	0.448051	1.618
RIN2	0.599395	-0.315877	-1.21269	-1.02336	0.456521	-0.160083	0.644139	-1.05321	2.06516
P3H3	-1.92674	-1.34455	-0.253976	0.74207	0.203936	0.505575	0.119801	0.409359	1.54453
ZNF385A	-1.91136	-0.427761	-0.61755	-0.087711	0.535288	-0.603628	1.04531	0.365114	1.70229
COX7A1	-2.28737	-0.207507	-0.612038	0.0604541	0.0198189	0.0205865	1.0489	0.572148	1.38501
