# Supplementary material for: Single-cell multiomic human brain atlas reveals regulatory drivers of cortical regionality
Source: Nat Commun. 2026 Feb 21;17:3051. doi: 10.1038/s41467-026-69368-2 (PMC13039890; doi:10.1038/s41467-026-69368-2)
Supplement: Supplementary file 16 — Source data [file 41467_2026_69368_MOESM16_ESM.zip › Source Data Final/FigS3e.xlsx]

## Sheet: LAMP5 LHX6
ACC	DFC	FI	M1C	S1C	MTG	A1C	AnG	V1C
5.92	5.22	4.88	4.26	4.78	3.8	4.1	4.34	3.64
3.41	5.57	4.89	5.65	5.78	5.11	3.76	3.49	3.76
5.61	2.9	4.58	4.53	6.06	4.72	3.27	3.82	3.83
		4.11	5.33	6.34	7.58	6.21		4.91
			7.36
			5.52

## Sheet: LAMP5
ACC	DFC	FI	M1C	S1C	MTG	A1C	AnG	V1C
8.21	8.63	6.98	9.03	10.89	8.73	7.82	7.6	6.46
10.33	9.17	7.8	8.77	10.47	11.43	8.88	9.56	9.48
8.85	10.69	11.16	11.76	11.37	11.51	9.58	10.63	11.42
		9.52	9.42	9.41	7.06	9.33		8.31
			14.18
			14.84

## Sheet: SNCG
ACC	DFC	FI	M1C	S1C	MTG	A1C	AnG	V1C
4.92	3.28	4.49	5.08	5.21	6.32	4.85	3.98	3.07
8.72	3.79	4.61	4.54	5.16	6.68	4.31	5.32	5.5
4.98	7.27	7.85	6	3.94	7.64	5.34	7.09	5.63
		6.36	3.95	4.48	2.48	7.05		3.12
			6.17
			5.3

## Sheet: VIP
ACC	DFC	FI	M1C	S1C	MTG	A1C	AnG	V1C
16.17	18.92	19.17	22.49	22.24	27.92	21.59	25.06	21.64
21.87	18.16	16.41	21.38	21.87	29.75	25.1	24.5	28.19
22.13	25.4	21.33	20.7	19.64	27.71	24.08	26.48	25.17
		24.8	20.2	22.13	21.02	25.13		29.94
			19.69
			23.37

## Sheet: PAX6
ACC	DFC	FI	M1C	S1C	MTG	A1C	AnG	V1C
3.62	2.16	2.37	2.45	2.56	2.36	2.57	1.69	0.78
4.13	2.54	2.81	2.5	3.01	3.06	2.21	2.6	2.28
3.89	3.26	5.85	3.31	3.16	3.21	3.03	3.22	1.88
		2.98	2.57	2.73	1.65	4.03		1.58
			2.96
			3.67

## Sheet: Chandelier
ACC	DFC	FI	M1C	S1C	MTG	A1C	AnG	V1C
4.5	5.38	5.36	3.94	3.74	3.49	4.35	4.22	2.99
4.13	4.61	4.95	5.16	4.79	3.62	3.55	3.9	3.22
4.29	3.64	3.96	4.43	4.6	3.1	3.01	3.44	3.07
		3.48	3.2	3.67	4.2	3.97		3.72
			6.74
			5.46

## Sheet: PVALB
ACC	DFC	FI	M1C	S1C	MTG	A1C	AnG	V1C
26.86	28.5	26.56	23.65	24.72	20.77	26.21	23.41	30.87
20.68	25.64	28.28	26.11	26.17	24.4	25.07	22.85	24.09
26.42	19.76	20.44	27.59	26.92	26.02	26.32	23.37	24.99
		21.06	25.7	27.7	26.13	20.37		20.34
			31.92
			30.64

## Sheet: SST
ACC	DFC	FI	M1C	S1C	MTG	A1C	AnG	V1C
28.57	27.23	29.63	28.54	25.62	26.38	28.06	29.44	30.32
26.47	29.95	29.64	25.36	22.31	15.72	26.9	27.58	23.28
23.13	26.79	23.93	21.04	23.52	15.75	24.9	21.61	23.86
		27.34	29.23	23.11	29.5	23.39		27.94
			10.3
			10.39

## Sheet: SST CHODL
ACC	DFC	FI	M1C	S1C	MTG	A1C	AnG	V1C
1.23	0.67	0.58	0.55	0.24	0.24	0.45	0.25	0.23
0.26	0.56	0.62	0.53	0.44	0.23	0.21	0.19	0.2
0.69	0.28	0.9	0.64	0.78	0.34	0.47	0.36	0.14
		0.34	0.4	0.43	0.38	0.53		0.14
			0.67
			0.81
