# Supplementary material for: Single-cell multiomic human brain atlas reveals regulatory drivers of cortical regionality
Source: Nat Commun. 2026 Feb 21;17:3051. doi: 10.1038/s41467-026-69368-2 (PMC13039890; doi:10.1038/s41467-026-69368-2)
Supplement: Supplementary file 16 — Source data [file 41467_2026_69368_MOESM16_ESM.zip › Source Data Final/FigS6b.xlsx]

## Sheet: S6b
	A24	A9	FI	M1C	S1C	MTG	A1C	AnG	V1C
L23IT	1427	0	218	2100	3549	24	3	0	34062
L4IT	1	0	179	12	50	137	0	143	9236
L5IT	0	0	1	0	14	3	0	0	1849
L6IT	0	0	0	0	37	1	2	0	1024
L6CT	0	1	0	0	8	0	0	0	3618
L6B	0	0	1	0	0	0	0	0	0
L6ITCAR3	0	0	0	0	0	0	8	0	28
	A24	A9	FI	M1C	S1C	MTG	A1C	AnG	V1C
PVALB	7	0	4	3	1	0	0	0	54
SST	0	0	0	0	0	0	0	0	12
VIP	0	0	0	0	0	0	0	0	1
	A24	A9	FI	M1C	S1C	MTG	A1C	AnG	V1C
Oligo	2	4	0	124	3	1	0	0	2
Astro	19	1	1	0	0	13	9	0	5
OPC	5	3	0	2	1	5	3	0	0
