# Supplementary material for: Single-cell multiomic human brain atlas reveals regulatory drivers of cortical regionality
Source: Nat Commun. 2026 Feb 21;17:3051. doi: 10.1038/s41467-026-69368-2 (PMC13039890; doi:10.1038/s41467-026-69368-2)
Supplement: Supplementary file 16 — Source data [file 41467_2026_69368_MOESM16_ESM.zip › Source Data Final/Fig5f.xlsx]

## Sheet: 5f
	L2/3 IT	L4 IT	L5 IT	L6 IT	L6 CT	SST	PVALB
JDP2	0.675049	0.675049	0.483689	0.617373	0.196296	0.416847	0.695779
RORA	0.480164	0.441807	0.271599	0.323775	0.0829181	0.53234	0.538122
NFE2L1	0.588888	0.354094	0.457601	0.505688	0.627244	0.22591	0.300931
NFIC	0.748237	0.574504	0.696766	0.697753	0.623578	0.75839	0.673075
ZNF385D	0.360581	0.399079	0.628514	0.732866	0.369183	0.203206	0.395412
KLF9	0.667716	0.636129	0.589734	0.659114	0.64191	0.719611	0.692817
IRF2	0.448999	0.468882	0.473959	0.613143	0.490881	0.585221	0.192065
RARB	-0.232819	-0.17881	0.353248	0.0507662	0.276817	0.35762	-0.0565479
FOSL2	0.443217	0.0393438	0.0648679	0.304174	0.544185	0.205039	0.434051
SMARCC1	0.561389	0.090392	0.266099	0.416283	0.408668	0.137774	0.22388
KLF12	0.528673	0.510623	0.464229	0.500752	0.491868	-0.0404719	-0.652204
ETS1	0.24128	0.247203	0.251716	0.302482	0.174015	-0.500329	-0.149478
BACH2	0.281329	0.273714	0.507098	-0.73893	-0.569851	-0.534314	-0.791952
NFIA	0.024396	0.0172041	-0.024819	-0.337031	0.413603	0.687882	0.768544
LIN28B	0.259895	0.415296	0.361286	0.373414	0.573517	0.334916	0.54489
SATB1	0.155401	-0.0650089	0.197565	0.291765	0.517956	-0.203347	-0.024678
EGR1	0.574504	0.42841	0.187553	0.475792	0.36876	0.0772774	0.130723
ELF2	0.778697	0.616668	0.696625	0.771646	0.684779	0.438563	0.597913
TCF12	0.419667	0.449422	0.383285	-0.164567	0.0528814	-0.353953	-0.754865
NFIX	0.456755	0.495252	0.527968	0.439269	0.540801	0.237614	0.0321519
KLF13	0.767839	0.623014	0.715662	0.677165	0.642897	0.341685	0.350428
NF1	-0.0858795	-0.127197	-0.0865846	-0.0438563	-0.0562659	-0.28415	-0.247203
SMAD3	-0.283303	-0.45746	-0.264548	-0.358607	-0.278368	0.762057	0.325045
NFIB	-0.123108	-0.281893	-0.194463	0.610181	0.0445614	-0.105904	-0.25792
LHX2	-0.157093	0.153991	-0.297828	-0.514572	0.337877	0.0879947	-0.107878
ZNF846	-0.39372	-0.422347	-0.498073	-0.286124	-0.241421	-0.197283	-0.577183
SMAD9	-0.121416	-0.332236	-0.0727649	-0.308687	0.242973	-0.402604	-0.540096
KLF8	-0.606656	-0.473677	-0.584093	-0.508931	-0.589593	-0.594951	-0.752045
TCF4	-0.446178	-0.453793	-0.371439	0.305725	0.0744571	-0.508649	-0.503854
RFX7	0.234371	0.218295	0.0190373	-0.183322	-0.295149	-0.508931	-0.494829
RFX3	-0.799567	-0.339146	0.343377	-0.169221	0.339005	-0.32716	-0.644872
RFX2	0.082213	-0.295149	-0.158221	-0.257215	-0.322788	0.553633	0.792658
