# Supplementary material for: Single-cell multiomic human brain atlas reveals regulatory drivers of cortical regionality
Source: Nat Commun. 2026 Feb 21;17:3051. doi: 10.1038/s41467-026-69368-2 (PMC13039890; doi:10.1038/s41467-026-69368-2)
Supplement: Supplementary file 16 — Source data [file 41467_2026_69368_MOESM16_ESM.zip › Source Data Final/FigS6c.xlsx]

## Sheet: FigureS6c_Astro_target
	A24	A9	FI	M1C	S1C	MTG	A1C	AnG	V1C
KITLG	2.39179	0.118682	0.717681	-0.20613	-0.341614	-0.661161	-0.034058	-1.29442	-0.69078
NRP2	2.14874	-0.187575	0.987674	-0.289147	-1.22489	-0.00684722	0.235324	-0.413542	-1.24974
PRRX1	1.41653	0.820152	0.380141	0.870919	0.444308	-1.71742	-0.29328	-1.37239	-0.548951
ZIC1	1.47954	1.06914	0.213434	0.615918	0.471786	-1.71878	-1.17799	-0.811482	-0.141558
ZIC4	1.64216	0.956623	0.132837	0.659961	0.464431	-1.47101	-1.20822	-1.0374	-0.139375
ZIC1	1.47954	1.06914	0.213434	0.615918	0.471786	-1.71878	-1.17799	-0.811482	-0.141558
NR2F2	-0.892503	-0.689215	-0.319371	-0.80517	-0.849035	1.95703	1.40105	-0.373045	0.570259
NR2F2	-0.892503	-0.689215	-0.319371	-0.80517	-0.849035	1.95703	1.40105	-0.373045	0.570259

## Sheet: FigureS6c_L4IT_dar
	A24	A9	FI	M1C	S1C	MTG	A1C	AnG	V1C
chr2-74983738-74984239	2.62898	0.167284	0.205646	-0.741653	-0.327555	-0.329612	-0.0753179	-0.564512	-0.963258
chr7-25636412-25636913	0.305758	0.615328	1.25295	-1.62668	-1.26158	1.11681	0.400182	0.302432	-1.1052
chr7-25640787-25641288	-0.877569	0.409668	1.54243	-0.823122	-1.16447	1.19699	0.572698	0.443967	-1.30059
chr16-3256556-3257057	0.994478	0.756323	0.931853	0.0636679	-0.0717927	-0.310947	0.40477	-0.273094	-2.49526
chr5-94778535-94779036	0.390319	-0.174445	2.10069	-0.741103	-0.788575	-1.30289	1.14122	-0.175039	-0.450178
chr1-211930796-211931297	-1.20185	0.603787	1.3045	-0.65323	-1.15449	1.29928	0.153954	0.812955	-1.16491
chr2-100539366-100539867	-0.048471	-0.0557615	1.62156	0.189613	-0.938976	0.736128	0.201789	0.452778	-2.15866
chr11-94473012-94473513	0.409421	-0.00419696	2.067	-0.815912	-1.37475	0.173182	0.934899	-0.435387	-0.954263
chr3-112891178-112891679	0.00129472	-0.263204	2.06191	-0.303372	-0.286912	0.87012	-0.247136	0.0854853	-1.91818
chr16-16857970-16858471	0.379798	0.56639	1.5615	-0.365744	0.951836	-0.239886	-0.245149	-0.427888	-2.18086
chr16-47730576-47731077	-0.668272	0.685856	1.28528	-0.799826	-0.672849	0.958346	0.472032	0.674102	-1.93467
chr16-52174084-52174585	-0.967562	-0.967562	2.19837	-0.665656	-0.599488	0.466695	0.633274	-0.708076	0.610002
chrX-71919565-71920066	0.0907361	-0.502645	1.57372	-0.163764	-0.794776	1.12733	0.221608	0.464744	-2.01695
chr2-122678672-122679173	0.435392	0.656312	1.41169	-0.00883779	-1.14452	0.371716	0.468851	-0.0183928	-2.17221
chr6-162117299-162117800	-0.533767	0.660475	1.66655	-0.00467249	-0.792548	0.869684	0.102374	0.0575332	-2.02563
chr7-25422359-25422860	0.812101	0.502695	1.4772	-0.722263	-1.11891	1.07361	0.357499	-1.10484	-1.27709
chr2-31126282-31126783	-0.369664	1.13227	1.64417	-0.737112	-0.748433	0.717841	0.235078	-0.0862499	-1.78789
chr10-115826329-115826830	0.150706	-0.0915655	1.75962	-1.5213	-1.17249	0.806035	0.345675	0.691144	-0.967826
chr1-187429418-187429919	0.0424937	-0.273433	1.61211	-0.984216	-1.13963	1.60419	-0.0148371	0.326672	-1.17335
chr7-25474543-25475044	1.18243	0.602096	1.24023	-0.376412	-1.09819	0.497189	0.317275	-0.404533	-1.96009
chr3-24708045-24708546	-0.226162	0.537943	1.97052	-0.675788	-1.08036	0.738155	0.627642	-0.48549	-1.40646
chr1-116733628-116734129	1.02688	-0.478094	1.38276	-0.923901	-0.458512	0.717189	0.798809	-0.179242	-1.88588
chr7-25643938-25644439	-0.463372	0.0252007	1.69087	-0.727446	-1.08054	1.3869	-0.0909993	0.635388	-1.376
chr17-57173036-57173537	-1.70218	-0.21989	1.75065	-0.832119	-0.000955801	1.02111	0.171251	0.683047	-0.870919
chr3-124797213-124797714	0.459878	0.432009	1.35579	-1.06985	-0.956694	0.837636	1.03486	-0.438685	-1.65495
chr4-87273680-87274181	0.554701	1.08089	1.36546	0.148279	-0.653714	-0.469074	0.471624	-0.341536	-2.15663
chr10-100330237-100330738	0.882611	0.280622	1.21732	-0.895668	-1.20677	1.10655	-0.0870193	0.430052	-1.72769
chr7-109699759-109700260	0.597511	0.249696	1.66284	-0.555266	-0.291488	0.435143	-0.27391	0.409382	-2.23391
chr2-45261949-45262450	0.583733	0.310653	1.46537	-0.246099	-0.877978	0.660603	0.414672	-0.0818333	-2.22912
chr12-22867467-22867968	-0.784072	0.685215	1.1757	0.231452	0.08156	0.26995	0.707645	0.0607	-2.42815
chr20-32672707-32673208	-2.12806	0.513125	1.33832	-0.874277	-0.357878	0.98624	0.381934	0.515334	-0.374743
chr14-38044724-38045225	-1.37857	0.84884	1.28685	0.297973	-0.0718126	0.504559	-0.0807228	0.596064	-2.00318
chr1-19726951-19727452	-1.00927	-0.507621	1.65629	-0.519355	-1.38145	1.00944	1.03741	0.434505	-0.719946
chr10-93581006-93581507	0.609078	0.520668	0.9478	0.00288898	0.113864	0.538257	0.153374	-0.224543	-2.66138
chr5-42398828-42399329	0.772798	0.880574	1.58704	-0.684312	-1.11862	0.383233	0.294236	-0.37956	-1.73539
chr5-138638069-138638570	-1.72653	1.14195	1.39167	-0.594833	-0.709877	1.00067	-0.0517456	0.412585	-0.86389
chr12-23040364-23040865	-0.609809	0.659442	1.06277	-0.05423	0.389515	0.361041	0.706363	-0.00914901	-2.50594
chr21-20861237-20861738	0.475899	-0.304821	1.47642	-0.155332	-0.21002	0.314998	1.16597	-0.621154	-2.14196
chr2-30789925-30790426	-0.485419	0.493262	2.01002	-0.364088	-0.549948	0.89602	-0.359767	0.120347	-1.76043
chr5-2626623-2627124	0.201488	-0.505383	1.86723	-0.109704	-1.54834	1.08892	0.115912	0.14945	-1.25957
chr22-34932384-34932885	0.945532	0.64452	1.16529	-0.654494	-0.452114	0.323507	0.856839	-0.759101	-2.06998
chr13-18749559-18750060	0.844996	0.322135	1.28076	0.0567233	0.527829	0.250216	-0.453671	-0.416988	-2.412
chr12-29564992-29565493	-0.977615	-0.0345968	1.52031	-0.739411	-0.977615	0.747636	1.6358	-0.196886	-0.977615
chr6-37451536-37452037	1.25833	0.773571	1.13581	-0.172157	-0.341073	0.00930532	-0.00580793	-0.367319	-2.29066
chr7-25642929-25643430	-0.494204	0.619957	1.56363	-1.14724	-1.0955	1.52749	-0.131412	0.172181	-1.01491
chr8-72976795-72977296	-1.4419	-0.166041	1.79175	-0.236252	-0.40106	-0.0640336	1.66469	-0.445024	-0.702132
chr5-31748557-31749058	-1.2361	0.186489	1.95226	-0.642546	-0.731867	1.20967	0.161251	0.176493	-1.07564
chr7-25620427-25620928	0.914929	0.204396	1.24904	-0.807894	-1.35034	0.897158	-0.0345814	0.626294	-1.699
chr2-215604613-215605114	-1.36574	0.550962	1.68652	0.149879	-1.36574	0.860177	0.403911	0.161682	-1.08165
chr13-79253378-79253879	-0.834735	0.217517	1.42899	-0.77144	-1.16826	1.42542	0.0813037	0.845923	-1.22471
chr16-64406786-64407287	1.05395	-0.214198	1.53284	-0.0624572	-0.451725	0.541977	0.39524	-0.71661	-2.07901
chr2-172676522-172677023	-0.45127	0.579888	1.61006	-0.600192	-0.352339	0.419956	1.03118	-0.212818	-2.02446
chr19-53882206-53882707	-0.326892	1.0885	1.54709	-0.624219	-0.0372529	0.596979	-0.156858	0.0436041	-2.13094
chrX-122625109-122625610	-1.53962	0.676428	1.56486	-0.26072	-1.24055	0.434917	0.96426	0.339591	-0.939165
chr2-21666895-21667396	0.880235	0.345562	1.50393	0.497672	0.442225	-0.761771	0.0462569	-1.00013	-1.95398
chr3-64685331-64685832	1.63431	-0.314672	1.32359	-0.504661	-0.146823	-0.0989189	0.760496	-1.11025	-1.54307
chr18-73220609-73221110	0.749049	-0.12386	1.55722	-1.03879	-1.08623	0.800376	0.757975	-0.0270912	-1.58864
chr10-79938861-79939362	-1.42501	-0.183116	1.83847	-0.832612	-0.250125	0.718788	1.04982	0.15895	-1.07516
chr1-226471226-226471727	1.67384	0.416963	1.40836	-0.464757	-0.609002	0.386267	-1.18153	-0.276484	-1.35366
chr2-222100846-222101347	-1.82536	0.152954	1.61816	0.00203235	-0.561884	1.09563	-0.609306	0.815774	-0.688011
chr2-118331839-118332340	-1.31253	-1.31253	2.08972	-0.312742	0.0900281	0.69223	0.464136	0.193139	-0.591452
chr5-67353767-67354268	1.80811	-0.0104281	1.39446	0.0115851	-0.20834	-0.646425	0.185267	-1.0681	-1.46613
chr16-52624253-52624754	1.00373	0.747945	1.40734	-0.560204	-1.47856	0.745203	0.172715	-0.638096	-1.40008
chr2-30960773-30961274	0.340054	0.848623	1.72418	-1.35522	-0.279759	0.990302	-0.584978	-0.323423	-1.35978
chr1-88453418-88453919	-0.364667	0.864116	1.65292	-0.43702	-0.371101	0.184055	0.650558	-0.0338194	-2.14505
chr18-56140282-56140783	-0.570078	0.195433	1.67428	-0.672285	-0.980967	1.15787	0.703241	0.0971002	-1.60459
chr11-37248800-37249301	-1.3515	0.471785	1.74179	-0.498278	-1.3515	0.672078	0.628042	0.532007	-0.844419
chr6-20507576-20508077	-0.556776	0.0539837	2.08364	-0.886892	-0.255293	1.06474	-0.0912768	0.116963	-1.52909
chr2-116853682-116854183	-0.820659	0.956489	1.50848	-0.618871	-0.734046	0.738974	-0.0787618	0.790938	-1.74254
chr1-98704568-98705069	1.16097	0.234119	1.37933	0.266596	-0.65692	-0.426118	0.541435	-0.356971	-2.14243
chr12-72743891-72744392	-1.80922	0.0719864	1.68436	0.243172	0.41683	0.375476	0.369943	0.177845	-1.53039
chr8-88714151-88714652	-0.627278	0.161389	1.88855	-0.0700461	-1.0506	0.79132	-0.420369	0.862649	-1.53562
chr8-94286574-94287075	-1.51849	-0.0546972	1.84606	0.722033	0.104993	0.608475	-1.04185	0.39923	-1.06576
chr3-64685874-64686375	1.55918	-0.263944	1.20749	-0.0684362	-0.434394	-0.25001	0.957979	-1.03665	-1.67122
chr11-106414815-106415316	-0.453571	0.552121	1.75099	-0.882249	-0.199243	0.910693	0.275281	-0.0306544	-1.92337
chr1-239803765-239804266	-2.18936	0.103701	1.45119	0.170003	-0.808871	0.766212	-0.0568575	0.855345	-0.291357
chr16-19737650-19738151	-0.0229913	1.12105	1.71084	-0.736332	-1.0225	0.258037	-0.107673	0.501904	-1.70234
chr10-105879933-105880434	0.193367	0.399112	1.58927	-1.41408	-0.731382	0.816448	0.330038	0.473502	-1.65628
chr14-58766613-58767114	0.0507801	0.319964	1.384	-0.674608	-0.981055	1.31223	0.52062	-0.0432417	-1.88869
chr16-26531088-26531589	0.0781073	0.28942	1.41637	0.0215367	-0.246478	0.528054	0.187916	0.266282	-2.54121
chr4-43338576-43339077	0.689829	-0.016765	1.71258	-0.669407	-1.09118	0.89464	0.700689	-0.79734	-1.42305
chr2-122707147-122707648	0.467925	0.146876	1.65371	-0.888233	-1.06011	1.24359	-0.0181712	0.0550545	-1.60064
chr11-124159616-124160117	0.319727	1.03354	1.20927	-0.628486	-0.45854	0.655214	0.166779	0.00571577	-2.30322
chr5-155725825-155726326	-1.50012	0.207089	1.43805	-0.546816	-1.21313	1.34986	0.477487	0.524425	-0.736843
chr3-3538576-3539077	0.277313	0.368902	1.41824	-1.18455	-0.823519	1.02363	0.308737	0.442911	-1.83166
chr1-118890734-118891235	-1.23783	0.083079	1.75059	-1.23783	-0.628933	0.815821	1.14776	0.00418269	-0.696833
chr6-82797618-82798119	-0.452208	0.401931	1.4764	-0.0853512	0.115382	0.406626	0.281074	0.322926	-2.46677
chr18-54946995-54947496	-1.56586	0.894703	2.05378	-0.581663	-0.907526	0.273041	0.375954	-0.223009	-0.319414
chr7-111874100-111874601	-0.422822	1.03917	1.40053	-0.954092	-1.37872	0.968467	0.41654	0.267283	-1.33635
chr3-3510978-3511479	0.85847	0.762671	1.03298	-0.499506	-1.4356	0.800664	0.245837	0.128141	-1.89366
chr13-47123563-47124064	0.437579	-0.114942	1.58317	-0.13287	-0.511235	0.266277	0.835728	-0.0757439	-2.28797
chr11-60468896-60469397	-0.453316	0.429557	2.01258	-0.571192	-1.64643	0.205998	0.848207	0.0455338	-0.870937
chr6-136593246-136593747	-0.806175	0.819322	1.50102	0.130047	-0.554526	0.70361	0.183318	0.156049	-2.13267
chr16-53073067-53073568	0.631941	0.526532	1.75706	-0.696845	-1.29651	0.18091	0.518845	0.0412028	-1.66313
chr6-49210621-49211122	1.37284	0.524417	1.37987	-0.551226	-0.663534	-0.666105	0.87843	-0.69593	-1.57876
chr5-67530650-67531151	1.15492	0.126825	1.33595	-0.397145	-0.370871	-0.0512886	0.997892	-0.822799	-1.97348
chr9-82450055-82450556	1.29508	-0.429121	1.63609	-0.506884	-0.103175	-0.316142	0.709851	-0.443503	-1.8422
chr15-49089043-49089544	-0.69253	0.223527	1.55273	-0.299079	-0.453095	0.726082	0.862235	0.191396	-2.11127
chr3-65276236-65276737	0.469158	0.0102227	1.57494	0.162948	-0.31223	-0.0291866	0.893	-0.505869	-2.26298
chr9-25860340-25860841	-0.183445	1.1405	1.60521	-0.486716	-1.38298	0.528727	0.162481	0.223533	-1.60731
chr1-30427168-30427669	-1.44394	0.26221	1.4442	0.188976	-0.578268	1.34665	0.29322	0.0639646	-1.57701
chr2-12577768-12578269	-0.940285	-0.535482	2.2242	-0.0820262	-0.852368	0.686321	0.85111	-0.817358	-0.534115
chr3-44062841-44063342	0.605145	0.894659	1.5207	-0.732823	-0.326801	0.208628	0.237131	-0.233448	-2.17319
chr6-16043282-16043783	-1.31025	0.265867	1.78316	-0.580738	-0.439655	1.50962	-0.60832	0.265185	-0.884872
chr5-67311343-67311844	-1.99029	0.292359	1.59864	0.191596	1.03904	0.137919	-0.29832	0.106947	-1.07789
chr2-21865768-21866269	1.48318	0.576363	1.35882	-0.0728073	-0.623062	0.214954	-0.810874	-0.268539	-1.85803
chr4-161421686-161422187	-1.94973	-0.765244	1.78475	0.301348	0.0357228	0.458537	0.711374	0.187498	-0.764247
chr11-24460659-24461160	1.3278	0.375911	1.55295	-0.187314	-0.146362	0.0630297	-0.806093	-0.196169	-1.98375
chr5-56231337-56231838	-1.21765	0.528199	1.46445	-0.764115	-1.21765	1.40411	0.0587934	0.585863	-0.841998
chr1-233947243-233947744	-0.58255	-0.0763399	1.44008	-0.0319641	0.530369	0.664776	-0.0270119	0.458693	-2.37605
chr7-150716849-150717350	-0.725334	0.74005	1.48446	-0.819666	-1.10456	0.869469	0.316221	0.778437	-1.53907
chr5-127330163-127330664	-0.0770805	0.888201	1.16538	-0.518443	-1.93473	0.76883	0.720439	0.272256	-1.28485
chr12-5046030-5046531	1.32064	0.54377	1.19871	-1.07029	-1.5147	0.867154	-0.558284	0.202397	-0.989396
chr8-96705530-96706031	-2.20906	0.731435	1.33951	-0.215513	-0.039856	0.735324	-0.52192	0.765843	-0.585766
chr2-149170336-149170837	1.00109	0.528669	1.25638	0.0584708	-0.892522	0.618536	-0.362335	-0.0115257	-2.19677
chr2-19659906-19660407	0.369162	0.86813	1.35975	-0.178639	-1.17447	0.903687	-0.0996479	-0.042607	-2.00536
chr3-74484144-74484645	1.29493	0.478323	1.5641	-0.391852	-1.31435	0.0613746	0.156692	-0.207405	-1.64181
chr13-45861355-45861856	0.0556386	0.590413	1.1646	-0.718988	-1.04718	1.19375	0.426909	0.32606	-1.9912
chr19-16897096-16897597	1.45856	0.98638	0.772906	-0.0610176	-0.735714	-0.122773	0.362481	-0.598684	-2.06213
chr7-25424211-25424712	0.782805	0.991842	1.68803	-0.679765	-1.14262	0.0369196	0.314873	-0.403724	-1.58836
chr2-34400130-34400631	0.4593	0.636801	1.27932	-0.478828	-0.0933991	0.744425	-0.581303	0.373965	-2.34028
chr11-92033302-92033803	-0.632901	0.958239	1.89116	-0.962045	0.0602522	0.660864	-0.412073	0.0388532	-1.60235
chr3-192535471-192535972	0.787738	-0.334214	2.16016	-0.428136	-0.934102	0.469142	0.0491756	-0.269634	-1.50013
chr5-83537651-83538152	0.298798	0.808528	1.36979	-0.421672	-0.295245	0.750717	0.0223193	-0.184258	-2.34897
chr7-115915210-115915711	-1.36552	0.119736	1.4071	0.42025	-0.406393	0.913005	0.805115	-0.0733577	-1.81994
chr2-149092029-149092530	-0.0452906	0.827653	1.27068	-0.372698	-0.733476	1.07929	-0.32605	0.435461	-2.13556
chr13-86714167-86714668	-1.68519	0.120515	1.75442	-0.248522	-1.34922	0.733879	0.765803	-0.21351	0.121822
chr5-23752068-23752569	-1.41901	-0.711838	1.53967	0.123512	-0.238838	1.40705	0.785679	-0.333668	-1.15256
chr3-151936767-151937268	0.458535	0.570852	1.47859	-0.243863	-0.655892	0.153758	0.734971	-0.222126	-2.27482
chr3-170703140-170703641	0.895517	0.409032	1.51411	-0.181077	-1.74878	0.111556	0.682592	-0.228013	-1.45493
chr11-5151862-5152363	1.25506	0.181699	1.08518	-0.0465348	0.275957	-0.309706	0.646942	-0.891724	-2.19687
chr2-7345342-7345843	-1.11343	0.787884	1.21466	-0.0416523	-0.894371	0.818829	0.117379	0.930635	-1.81993
chr6-58292855-58293356	-0.0984762	-0.262753	2.18713	-1.05643	-0.170117	0.733071	-0.179986	0.361577	-1.51401
chr5-74334485-74334986	1.92285	-0.788859	1.21766	0.237473	-0.386972	-0.973797	0.543706	-0.588124	-1.18394
chr8-122513119-122513620	-1.63712	1.01124	1.51805	-0.460733	-0.433599	0.667856	0.486543	0.213154	-1.36539
chr5-40900497-40900998	0.176656	-0.383827	2.02444	-0.338899	-0.77176	0.731725	0.431579	-0.0567029	-1.81321
chr11-73264415-73264916	-0.982257	-0.173124	2.0718	-0.833765	-0.6545	1.15392	0.306493	0.175828	-1.06439
chr2-238849366-238849867	-0.23082	0.932533	1.16298	-0.305761	-0.378771	1.0185	-0.159576	0.273873	-2.31296
chr3-132059538-132060039	-0.962166	0.519214	1.204	-0.1307	-1.66901	1.05067	0.488502	0.770669	-1.27118
chr20-13684542-13685043	0.318825	0.540387	1.56155	0.079901	-0.872064	-0.0266846	0.499231	0.16262	-2.26376
chr4-171376814-171377315	-0.0647718	0.397625	1.41728	-0.501638	-0.0723276	0.957007	0.408521	-0.207993	-2.3337
chr18-32541934-32542435	0.500459	-0.0562181	1.9236	-1.4293	-1.07142	0.278125	1.01457	-0.384915	-0.774897
chr21-25678276-25678777	0.108847	-0.0821492	1.73757	-1.39039	-1.35832	1.20685	-0.271079	0.59568	-0.547015
chr3-50448853-50449354	-0.721324	-0.0987227	1.80175	-0.836223	-1.5078	1.2212	0.372452	0.42936	-0.660691
chr2-107799583-107800084	-0.0237408	0.272464	1.98141	-1.42141	-0.73795	0.718045	0.804405	-0.762028	-0.831197
chr6-162430692-162431193	-0.170108	0.172633	1.48356	-0.557722	0.316227	1.00833	-0.0213282	0.0720825	-2.30367
chr11-70914409-70914910	0.594643	0.646432	2.03125	-0.686216	-1.09618	0.562723	-0.355732	-0.325442	-1.37147
chr14-37857093-37857594	-0.376618	0.809451	1.74765	0.578332	-1.09117	-0.0708425	0.736235	-0.745232	-1.5878
chr2-238840018-238840519	0.38588	0.861721	1.3972	-1.0151	-1.38719	0.543249	0.69111	0.0795788	-1.55645
chr17-6393440-6393941	1.48701	0.698907	1.25491	-0.822879	-1.02556	-0.280328	0.727787	-0.627568	-1.41228
chr15-79433520-79434021	-2.16918	0.201623	1.63183	-0.16237	-0.535724	0.851156	0.195762	0.500855	-0.513948
chr18-42977323-42977824	-0.740941	-0.615524	1.89794	-0.0147869	0.77106	0.567663	0.503355	-0.687346	-1.68142
chr4-112095457-112095958	0.653874	0.0759365	1.78416	-0.177112	-0.941331	0.962283	-0.1143	-0.411029	-1.83248
chr13-50969830-50970331	0.411111	-0.048084	1.75645	-0.716899	-1.01057	1.08043	0.423563	-0.218522	-1.67747
chr2-16349587-16350088	0.0829619	1.48421	1.52315	-0.512265	-1.08974	0.561464	0.116438	-0.667639	-1.49858
chr1-103231992-103232493	0.818927	-0.0610354	1.56084	-0.766805	-1.26864	1.00831	0.31159	0.00248344	-1.60568
chr14-62308806-62309307	0.210315	-0.303414	2.43243	0.36438	-0.648236	-0.153748	0.117089	-0.61014	-1.40868
chr2-48775657-48776158	0.536672	0.753233	1.66495	-0.557175	-0.540962	0.670454	-0.501784	-0.00843561	-2.01695
chr5-22094068-22094569	-0.388686	0.318898	1.85193	-0.412718	-1.4542	0.618491	0.424604	0.52347	-1.4818
chr1-148352263-148352764	-1.60912	0.319073	1.29827	-0.744718	-0.751585	1.39566	0.184063	0.825387	-0.917024
chr12-4448491-4448992	0.0065785	0.514718	1.47048	-0.410655	0.123468	0.562732	0.0197491	0.171083	-2.45815
chr1-54854650-54855151	0.628332	0.8708	1.12279	-0.678022	-1.06595	0.712713	0.29603	0.200081	-2.08678
chr6-163806875-163807376	0.756668	0.666101	1.06045	-0.280676	0.223716	-0.112658	0.583765	-0.404765	-2.4926
chr7-25615374-25615875	-0.745802	0.624171	1.3088	-0.827232	-1.07316	1.47257	0.37659	0.312316	-1.44825
chr5-170135618-170136119	-0.528814	0.556986	1.30203	-0.514865	0.527824	1.02305	-0.817625	0.501827	-2.05041
chr1-150882893-150883394	-1.34044	0.669624	1.44275	-0.309176	-1.34044	1.43295	0.195348	0.0761992	-0.826812
chr20-157236-157737	-1.11709	0.213993	1.01315	-0.734368	-1.11709	1.43108	-0.203575	1.41263	-0.898727
chr7-7273644-7274145	-1.03851	0.0591239	1.45044	0.530124	0.261144	0.579846	-0.0504897	0.431031	-2.22271
chr6-154117303-154117804	0.955864	0.485468	1.70885	0.397405	-0.228958	-0.376708	-0.149103	-0.82367	-1.96915
chr17-76834775-76835276	-1.42195	0.573906	1.55509	-0.838837	-1.00472	0.818783	0.627491	0.683322	-0.99308
chr2-201678514-201679015	-1.04705	0.198617	1.38099	-0.662963	-0.537609	1.36763	0.594583	0.393852	-1.68804
chr13-18927431-18927932	-1.97339	-0.0897113	1.44917	-0.862834	0.526046	0.861347	-0.229501	0.911418	-0.592552
chr10-98485771-98486272	-1.4532	0.192216	1.24872	0.208557	-0.0152783	1.29838	0.450885	-0.100221	-1.83006
chr16-60485885-60486386	-0.36136	1.04203	1.62502	0.134911	0.203925	-0.341682	0.573196	-0.936994	-1.93904
chr1-215667819-215668320	-1.76888	0.628895	1.46016	0.0289593	-0.890022	1.18376	-0.212986	0.4962	-0.926091
chr7-116280216-116280717	-1.93508	-0.382829	1.16378	0.0543127	-1.25151	1.18581	0.631439	0.61184	-0.0777586
chr5-64522422-64522923	-0.0498138	-0.369026	1.96987	-1.28092	-1.00553	0.399973	1.29385	-0.345457	-0.612949
chr10-45094661-45095162	-0.562113	0.0323717	1.55025	-0.478412	-0.730819	1.29269	0.950083	-0.381472	-1.67258
chr16-56137382-56137883	-0.0528271	-0.17682	1.80277	-0.57675	-0.104469	0.328761	0.958032	-0.0960897	-2.08261
chr1-234109070-234109571	-0.895313	0.143517	1.79533	0.162254	-0.303145	0.733038	-0.220148	0.566738	-1.98227
chr3-139928723-139929224	-0.0001425	-0.0762107	-0.746953	1.94281	1.50609	-1.32872	-0.603595	-0.238713	-0.454567
chr20-4300958-4301459	-1.05672	-1.05672	-0.736365	1.39381	1.26201	-0.369501	-0.00664983	-0.808091	1.37822
chr2-173130669-173131170	-0.965697	0.144607	-0.270069	1.89541	1.64775	-0.548057	-0.769038	-0.312385	-0.822521
chr1-110986522-110987023	0.121602	-0.806092	-0.806092	1.55991	1.93229	-0.806092	-0.462298	0.0728677	-0.806092
chr7-137093267-137093768	-1.75468	0.536915	-0.46729	1.34962	1.34313	-0.676743	-1.02578	0.210687	0.484135
chr8-85914222-85914723	1.52979	-0.462848	-0.112873	1.28099	0.954502	-1.27305	0.0881439	-0.653727	-1.35092
chr2-23235421-23235922	-0.495167	1.10472	-0.297062	1.65508	1.32917	-0.739937	-1.06025	-0.475621	-1.02094
chr3-34988310-34988811	-0.856911	0.580524	-0.664095	1.42495	1.33826	-1.87641	0.327947	-0.14658	-0.127693
chr7-36827796-36828297	-0.330417	-0.450147	-0.312093	1.5163	1.46878	-1.6021	-0.389824	-0.790097	0.889589
chr18-8863567-8864068	0.469452	-0.344232	-1.09858	1.6036	1.2688	-1.72368	0.37979	-0.31923	-0.235911
chr8-133912296-133912797	-0.831108	0.247427	-0.890033	1.62759	1.16845	0.288098	-1.81514	-0.0440973	0.248813
chr1-214074684-214075185	-1.63921	1.20556	-0.827206	1.5489	1.04626	-0.549612	-0.423063	0.0791109	-0.440742
chr5-10736094-10736595	0.180159	-0.537573	-1.70419	0.46967	2.06287	-0.904037	0.503402	-0.370662	0.300358
chr13-59229358-59229859	-1.46101	0.2681	-0.143815	0.597698	2.34575	-0.633651	-0.388847	0.0158944	-0.600119
chr1-12591249-12591750	-1.89168	-0.477399	-0.144202	1.21683	1.75334	-0.523031	-0.446436	0.173503	0.339074
chr5-159849721-159850222	-0.643116	-0.965482	-0.625073	0.355948	2.02096	-0.871566	0.195924	-0.761613	1.29401
chr2-99615241-99615742	0.67657	-0.165674	-0.583305	1.0418	1.90663	-1.72919	-0.311397	-0.322968	-0.512454
chr17-79306042-79306543	-1.08276	-0.129657	-0.701025	0.62219	1.92045	-1.06627	-0.0834982	-0.730854	1.25143
chr1-213996380-213996881	-1.36998	-0.545933	-0.88836	0.863747	1.69595	-0.647656	-0.26627	-0.212018	1.37051
chr1-110986522-110987023	0.121602	-0.806092	-0.806092	1.55991	1.93229	-0.806092	-0.462298	0.0728677	-0.806092
chr12-5796928-5797429	0.0750051	-0.512746	-0.618893	0.758719	2.21899	-1.51684	-0.171977	-0.611874	0.37962
chr15-73818463-73818964	-1.78795	-0.829737	-0.630343	1.0143	1.46955	-0.463836	-0.2559	0.470478	1.01344
chr7-149354206-149354707	-0.597242	-0.347133	-0.772965	0.96166	1.684	-1.41002	-0.108371	-0.70263	1.2927
chr2-119283986-119284487	-1.64164	0.0131205	-0.379987	0.954928	1.60669	-1.30093	0.0920373	-0.284976	0.940751
chr11-76327867-76328368	-0.756065	-0.112411	-0.944123	1.37284	1.90446	-1.38887	-0.0792756	-0.19509	0.198537
chr10-83896319-83896820	-0.943608	0.427337	-1.1555	1.18368	2.05413	-0.152599	-0.54371	-0.0646448	-0.805085
chr12-29762969-29763470	0.871863	-0.284623	-1.0483	0.532101	2.00499	-1.45484	-0.0441251	-0.774221	0.197156
chr2-221104577-221105078	0.362064	0.000221249	-0.770565	0.948027	1.98859	-1.5205	0.341619	-0.878139	-0.471321
chr18-56221296-56221797	0.237175	-0.165532	-1.42816	1.07221	1.80309	-1.3319	0.530976	-0.643912	-0.0739447
chr21-41028555-41029056	0.153198	-0.759461	0.275268	0.589381	2.30182	-1.00533	-1.14797	-0.568798	0.16189
chr22-45493282-45493783	-0.310622	-0.259524	-0.695061	0.575853	2.43349	-0.796497	-0.625902	-0.875586	0.553844
chr8-118846312-118846813	-1.6255	-0.345979	-0.306968	0.789432	2.25066	-0.550572	-0.247839	0.230417	-0.193657
chr11-64687268-64687769	-1.15302	-0.16683	-0.516553	0.277073	1.82004	-1.13596	-0.46439	-0.219902	1.55954
chr19-16509552-16510053	0.35527	0.00825514	-1.02826	0.687183	1.64496	-1.87646	-0.12483	-0.556197	0.890078
chr7-32668744-32669245	1.11823	-0.398146	-0.797951	1.14023	1.76335	-1.27339	-0.254317	-0.739003	-0.559005
chr1-105664264-105664765	-0.45345	0.0970682	-0.675776	0.968152	2.19953	-1.48179	-0.0338647	-0.0234958	-0.596374
chr1-101208012-101208513	0.679123	-0.006179	-0.343891	0.78953	1.95166	-1.75384	0.0274454	-0.73709	-0.606763
chr8-26720915-26721416	-1.04274	-1.04274	-0.6787	0.357659	1.71595	-0.811802	0.847854	-0.594759	1.24928
chr13-19152490-19152991	-1.0469	1.18302	-0.396351	1.05654	1.66255	-0.284867	-0.550459	-0.193314	-1.43021
chr7-34867254-34867755	-1.29467	1.23475	-0.79402	0.909924	1.62238	-0.876924	0.154183	0.0013876	-0.957017
chr18-58960998-58961499	-0.887016	-0.286627	-0.935603	-0.165603	1.70614	-0.674837	0.111647	-0.700717	1.83262
chr1-117308455-117308956	0.268653	-1.22577	-0.734883	0.991834	2.11721	-0.38302	0.187546	-1.10623	-0.115342
chr7-69429903-69430404	-1.79684	-0.0868624	-0.71299	1.07028	1.67607	-0.542848	-0.0738321	-0.434158	0.901177
chr2-85524320-85524821	-0.684543	0.391263	-1.06302	1.13092	1.96214	-1.39861	0.0791579	-0.395568	-0.0217474
chr8-48421684-48422185	0.597462	0.440224	-0.318151	0.342168	1.93288	-1.78112	-1.14793	-0.0690106	0.00347187
chr3-59480450-59480951	-1.22856	-0.853451	-0.245204	0.930205	1.96004	-0.76402	0.222571	-0.835899	0.814319
chr5-170355617-170356118	-0.629838	-0.306863	-0.692688	1.2372	2.20031	-1.14133	-0.42608	-0.388844	0.14814
chr3-51644586-51645087	-0.298497	-0.894521	0.0550227	0.821345	2.19956	-0.575782	-1.31555	-0.511925	0.520357
chr18-48921687-48922188	-0.489767	-1.07934	-1.37289	0.843948	1.74195	-0.940828	0.378212	-0.0473521	0.966064
chr3-62669238-62669739	-0.967156	-0.462326	-1.06915	0.503923	2.29979	-0.946905	0.498489	0.140195	0.00313379
chr18-69725960-69726461	0.989505	-0.575369	-0.224372	0.384166	1.87421	-0.502974	-0.359057	0.288496	-1.8746
chr7-142959961-142960462	-0.182654	-0.105712	-0.944545	1.19908	2.06175	-1.39283	0.10458	-0.0957541	-0.643917
chr19-30972350-30972851	0.139715	-0.251141	-0.34596	0.821814	2.3504	-1.11702	-0.374846	-0.130921	-1.09205
chr8-90803774-90804275	-1.25071	-0.648343	-0.255092	1.05387	2.13689	-0.786824	0.550371	-0.525055	-0.275109
chr3-37202161-37202662	-1.99372	0.708304	-0.195942	0.603816	1.61975	-1.03743	0.542218	-0.342631	0.0956371
chr1-49556904-49557405	-0.733137	-0.402875	-0.641655	0.75056	2.16086	-1.25617	-0.524782	-0.220944	0.868144
chr3-21722461-21722962	-0.736984	-0.455476	0.41043	0.959816	2.05756	-0.338917	0.151535	-0.436107	-1.61186
chr2-237449643-237450144	-0.985194	-0.935765	-0.902987	0.348071	2.054	-0.732986	0.951117	-0.415644	0.619389
chr8-133745554-133746055	-1.03529	0.956532	-0.826412	1.32991	1.76818	-0.941936	-0.298765	-0.424802	-0.527423
chr18-57435235-57435736	-1.93263	-1.02805	-0.264825	0.568658	1.6528	-0.258036	0.256472	0.0312059	0.974411
chr8-48192171-48192672	-0.968538	-0.585773	-0.968538	0.559318	1.76075	-0.716578	-0.625885	-0.0237942	1.56904
chr10-131770093-131770594	-1.13904	0.662263	-0.164909	0.784638	1.73757	-0.441385	0.782717	-0.707075	-1.51479
chr7-25636412-25636913	0.305758	0.615328	1.25295	-1.62668	-1.26158	1.11681	0.400182	0.302432	-1.1052
chr9-96050436-96050937	-1.50573	0.637739	0.698554	-0.91865	-0.819943	1.72573	-0.398173	1.00323	-0.422759
chr20-3727401-3727902	-0.344721	0.30033	1.07363	-0.990524	-1.75822	1.5211	0.113474	0.828458	-0.743527
chr5-34972947-34973448	-1.26702	0.321408	0.931584	-0.962114	-0.783631	1.58176	-0.649804	1.31305	-0.48523
chr17-79811432-79811933	-1.37548	-0.0376334	0.721451	-1.30977	-0.988313	1.70136	0.206142	0.971901	0.110346
chr5-60630662-60631163	-0.920353	0.201211	0.935343	-0.397236	-1.23881	1.54685	0.171519	1.09139	-1.38991
chr1-211930796-211931297	-1.20185	0.603787	1.3045	-0.65323	-1.15449	1.29928	0.153954	0.812955	-1.16491
chr5-112419061-112419562	-1.93655	-0.745715	0.400679	-0.471315	-0.26008	1.47682	-0.314852	1.27912	0.571894
chr2-158999657-159000158	-1.41596	-0.261174	0.407845	-0.620149	-1.41596	1.75848	-0.00177065	0.973773	0.574912
chr20-157236-157737	-1.11709	0.213993	1.01315	-0.734368	-1.11709	1.43108	-0.203575	1.41263	-0.898727
chr18-55856331-55856832	-1.62583	-0.268402	0.230332	-0.509578	-0.126788	2.15642	-0.164286	0.938686	-0.630555
chr7-25614104-25614605	-0.365646	0.12902	1.21033	-1.17197	-1.05605	1.63428	0.324438	0.615222	-1.31962
chr2-7308403-7308904	-0.000310687	0.0799055	1.24038	0.1172	-1.23528	1.71282	-1.13521	0.443649	-1.22317
chr5-931470-931971	-0.565434	0.61932	0.854244	-0.469973	-1.75649	1.57252	-0.32251	0.951143	-0.882824
chr2-106096847-106097348	-2.2428	0.0803006	0.16253	-0.22613	-0.508492	1.19503	-0.439562	1.14373	0.835392
chr18-55859797-55860298	-1.03506	-0.665284	-0.20988	-0.104686	-0.71751	2.36368	0.0951045	0.937674	-0.664035
chr2-149164395-149164896	-1.46815	0.264344	0.83349	0.0933224	-0.767169	1.58308	-0.902974	1.20549	-0.841424
chr13-100720867-100721368	-1.13137	0.246364	0.251485	-0.485004	-0.37758	1.21483	-1.85834	1.07395	1.06567
chr9-34106200-34106701	-1.27568	-0.406759	0.385948	-0.0427541	-1.53968	2.00832	-0.167159	0.726255	0.311524
chr14-20802839-20803340	-1.99788	0.320697	0.913069	-0.728735	-0.300295	1.5253	-0.380645	0.944323	-0.295829
chr9-82671126-82671627	-1.48004	0.0855943	0.441988	-0.969883	-0.615234	2.08223	0.652063	0.405315	-0.602041
chr12-4441531-4442032	-0.253004	0.234755	0.872073	-0.65832	0.432265	1.28017	0.00283294	0.465128	-2.37591
chr2-26570145-26570646	-2.06684	-0.105198	0.459997	-0.327392	-0.966109	1.58193	0.096518	0.473093	0.853999
chr10-119349773-119350274	0.230417	1.01691	0.598043	-1.37475	-1.45368	1.19966	-1.19589	0.808368	0.170918
chr1-187429418-187429919	0.0424937	-0.273433	1.61211	-0.984216	-1.13963	1.60419	-0.0148371	0.326672	-1.17335
chr5-93602453-93602954	-0.725259	-0.937866	-0.534368	-0.783625	-1.21639	1.38118	0.989792	0.338935	1.4876
chr17-79746250-79746751	0.632636	0.584095	0.569143	-1.30375	-1.5197	1.31908	0.303408	0.687932	-1.27285
chr5-154297747-154298248	0.0765822	0.839418	0.584322	-1.44644	-1.35277	1.63386	-0.440411	0.813268	-0.707834
chr1-94048626-94049127	-1.31765	0.103738	0.889394	-0.575174	-1.0976	1.55247	0.443536	1.07758	-1.0763
chr13-65365882-65366383	-0.82474	0.563759	0.83856	-0.242825	-0.0782208	1.53865	-0.897557	0.903555	-1.80118
chr11-126519587-126520088	-2.27041	0.384487	0.857339	-0.576791	-0.52809	1.32978	0.488819	0.540811	-0.225944
chr13-42355150-42355651	-1.33021	1.29785	0.657249	-0.500078	-0.925262	1.18093	-0.870879	1.17651	-0.686108
chr17-17670919-17671420	-0.613172	0.919347	1.03984	-1.04951	-0.489463	1.82851	-0.260924	0.0198711	-1.39449
chr10-66588088-66588589	-1.83473	-0.444086	0.733767	-0.503809	-0.292376	1.90231	0.493456	0.562258	-0.616791
chr17-37813758-37814259	-0.562281	0.479	-0.148311	-0.960364	-0.938857	2.38499	0.0576747	0.510599	-0.822453
chr12-118490980-118491481	-1.35857	-0.722728	1.12466	-0.938665	-1.08685	1.57353	0.726968	0.525117	0.156529
chr11-68005003-68005504	-0.721461	0.736741	1.00338	-1.0877	-0.910558	1.3926	0.254213	0.826391	-1.4936
chr10-29804469-29804970	-1.29234	0.0699146	0.237133	-0.605128	-1.42719	1.50684	-0.601726	1.02717	1.08534
chr20-3728005-3728506	-0.809263	0.438517	1.0178	-0.934061	-1.73261	1.41346	0.433046	0.808389	-0.635274
chr4-52884207-52884708	-1.32217	0.387957	0.727868	-1.08827	-1.07247	1.71976	0.359959	0.888196	-0.600828
chr7-25615374-25615875	-0.745802	0.624171	1.3088	-0.827232	-1.07316	1.47257	0.37659	0.312316	-1.44825
chr21-19431828-19432329	-1.3563	-0.737664	-0.470074	-0.347158	0.0826826	1.49646	-1.05367	1.00246	1.38327
chr7-54645798-54646299	-2.49495	-0.0124248	0.357432	0.0460405	0.341875	1.15524	-0.632642	0.507061	0.732371
chr1-44255839-44256340	-0.582891	1.06537	0.76449	-0.850529	-1.20839	1.67457	-1.16506	0.675578	-0.373136
chr13-79253378-79253879	-0.834735	0.217517	1.42899	-0.77144	-1.16826	1.42542	0.0813037	0.845923	-1.22471
chr18-55863136-55863637	-1.33784	0.130558	-0.457734	-0.130335	-0.660952	2.33815	-0.57005	0.844626	-0.156429
chr6-109905490-109905991	-2.44637	0.404739	0.507745	-0.439895	-0.596066	1.12818	0.250662	0.593211	0.597791
chr7-25640787-25641288	-0.877569	0.409668	1.54243	-0.823122	-1.16447	1.19699	0.572698	0.443967	-1.30059
chr5-112406742-112407243	-1.99222	-1.02094	0.635684	0.0397312	0.11326	1.58519	-0.199347	0.99638	-0.157739
chr10-17078941-17079442	-1.66695	-0.999355	1.16975	-0.210754	-0.248701	1.5441	0.298973	0.852702	-0.739759
chr2-67077654-67078155	-1.60268	0.670823	1.03621	-0.515578	-1.34846	1.29614	0.0392087	0.93741	-0.513077
chr7-116695532-116696033	-1.56676	-0.527354	1.1257	-1.07211	-0.138884	1.78161	-0.174602	0.767236	-0.19484
chr1-148352263-148352764	-1.60912	0.319073	1.29827	-0.744718	-0.751585	1.39566	0.184063	0.825387	-0.917024
chr7-25642929-25643430	-0.494204	0.619957	1.56363	-1.14724	-1.0955	1.52749	-0.131412	0.172181	-1.01491
chr8-141813953-141814454	-0.955985	-1.09722	0.493213	-1.25968	-0.423482	1.67934	-0.348848	1.18192	0.730746
chr3-127522430-127522931	0.0745155	0.464988	0.980131	-0.123447	-0.925308	1.5394	-0.344359	0.406024	-2.07194
chr2-168836587-168837088	-2.425	0.0386372	0.355561	-0.241023	-0.433937	1.31138	-0.0206737	0.816451	0.598601
chr22-44125496-44125997	-2.24532	0.214076	0.961792	-0.443795	-0.576786	1.30427	0.060106	0.857818	-0.132163
chr2-149122777-149123278	-0.755078	-0.00940803	0.825833	0.0612272	-0.131579	1.53437	-0.180461	0.816759	-2.16166
chr3-121598524-121599025	-0.834835	-1.10454	0.938728	-0.750985	-0.760488	1.99603	-0.618874	0.412034	0.722926
chr13-45861355-45861856	0.0556386	0.590413	1.1646	-0.718988	-1.04718	1.19375	0.426909	0.32606	-1.9912
chr1-228216361-228216862	-1.49981	0.323128	0.571567	-0.755279	-0.382107	1.98994	-0.783428	0.933489	-0.397504
chr4-143633940-143634441	-1.54067	0.340037	1.20941	-0.661902	-0.747841	1.73101	-0.396361	0.702096	-0.635779
chr2-158989312-158989813	-1.50774	-0.308256	0.53867	-1.26418	-0.729857	1.5985	0.538459	1.16808	-0.0336794
chr20-3749827-3750328	-1.36433	-0.153312	1.0471	-1.52457	-0.271821	1.71888	-0.335107	0.727641	0.155521
chr6-77430622-77431123	-1.42244	-0.26637	-0.388584	-0.0634678	-0.489803	2.04641	-1.0149	0.715015	0.884149
chr3-127218239-127218740	-2.35313	0.794184	0.631031	-0.335172	-0.0836391	1.18074	-0.588026	0.758024	-0.00401283
chr16-51321796-51322297	-0.597554	0.636874	1.19397	-0.742017	-1.6664	1.6183	0.224487	0.210275	-0.877932
chr1-35705196-35705697	-2.01427	-0.0970729	-0.125152	-0.186872	-0.272578	1.48741	-0.726387	0.654089	1.28083
chr14-20811530-20812031	-1.59278	1.05383	0.833579	0.0431864	-1.21394	1.30803	-0.431245	0.801295	-0.801952
chr15-23081519-23082020	-1.73032	-0.248561	0.839613	-0.662236	-1.18136	1.61243	0.299883	0.801908	0.268646
chr2-72249071-72249572	-1.9759	0.528542	0.970032	-0.247672	-0.451601	1.41044	-0.0461427	0.8009	-0.988599
chr22-34207354-34207855	-0.134783	0.128409	1.16969	-0.581892	-0.595667	1.85237	-0.062609	0.0849582	-1.86047
chr1-111219964-111220465	-1.10243	0.720241	1.05688	-0.769481	-1.44648	1.38532	-0.157505	1.01447	-0.701023
chr8-141821091-141821592	0.338335	0.439413	0.940124	-0.480799	-1.53672	1.49643	-0.644737	0.821377	-1.37342
chr1-11531437-11531938	-2.15833	0.415195	0.551327	-0.396481	-0.834503	1.37446	-0.335754	0.853183	0.530902
chr8-27706601-27707102	-1.81638	0.156347	0.334951	-0.56806	-0.369749	1.72364	-0.837411	1.18074	0.195935
chr2-3080678-3081179	-1.13785	0.441531	0.160496	-1.24941	-0.839481	1.95378	-0.458726	1.0907	0.0389615
chr17-58149087-58149588	-1.20661	-0.151754	1.46225	-0.493529	-0.881756	1.83117	0.400357	-0.0399519	-0.920187
chr1-219626027-219626528	-1.50466	-0.145291	0.698664	-1.13112	-1.24785	1.48566	0.446455	0.643078	0.755069
chr3-48523520-48524021	-1.99574	0.503463	-0.0736104	-0.246794	-0.793614	1.2977	-0.662651	1.01194	0.959309
chr2-194346842-194347343	-0.059568	-0.218376	-0.301021	-0.580856	-1.04991	2.15065	-0.372428	1.34743	-0.915914
chr16-981039-981540	-0.401591	-0.0728867	1.16118	-2.15943	-0.622582	1.38627	-0.228674	0.367292	0.57042
chr11-22222806-22223307	-0.840569	0.00452801	1.19758	-0.401594	-0.538768	2.00702	-0.891988	0.580463	-1.11667
chr2-21854971-21855472	-1.03546	0.151294	1.03967	-0.573219	-1.09637	1.57029	0.0750608	1.12041	-1.25167
chr1-178954346-178954847	-1.76959	0.959923	0.730139	-0.388627	-0.260005	1.22182	-1.25983	1.02411	-0.257945
chr16-2170162-2170663	-0.955388	0.923944	0.471879	-0.340126	-1.42014	1.82892	-0.303644	0.739935	-0.945388
chr11-126596625-126597126	-1.11839	-0.501659	0.718288	-1.45174	-0.416391	1.92727	0.299562	0.883538	-0.340475
chr3-193897746-193898247	-0.670901	0.568376	0.705717	-0.797968	-0.291734	1.81009	0.212598	0.351159	-1.88733
chr16-66917683-66918184	-1.00261	0.102608	1.02764	-0.926601	-1.1558	1.66327	-0.218029	1.20079	-0.691263
chr12-5047163-5047664	0.482074	1.17091	0.881326	-1.10387	-1.50107	1.2808	-0.572202	0.379861	-1.01782
chr12-60429180-60429681	-0.425763	0.311465	1.23336	-1.02106	-1.49686	1.61304	0.625174	0.11528	-0.954642
chr13-38626475-38626976	-2.11703	-0.0867029	0.727268	-0.176327	-0.754878	1.33377	-0.0139532	1.25454	-0.166684
chr14-58766613-58767114	0.0507801	0.319964	1.384	-0.674608	-0.981055	1.31223	0.52062	-0.0432417	-1.88869
chr18-52248429-52248930	-1.67952	0.0987724	0.600685	0.133788	-1.34865	1.72477	0.137705	0.8455	-0.513047
chr5-42622723-42623224	-2.12485	0.560351	0.528003	-0.222425	-0.875615	1.36786	0.0245395	1.05262	-0.310489
chr2-34583859-34584360	-1.42512	0.253442	0.892736	-0.279993	-0.194204	1.36804	0.582721	0.638828	-1.83644
chr10-98485771-98486272	-1.4532	0.192216	1.24872	0.208557	-0.0152783	1.29838	0.450885	-0.100221	-1.83006
chr4-143618122-143618623	-1.70674	-0.331388	1.13524	-0.461622	-0.361474	1.63397	-0.790852	1.01575	-0.132888
chr9-97324981-97325482	-0.053766	0.6439	0.454243	-1.08856	-0.919304	2.05948	-0.493757	0.615257	-1.21749
chr1-248914771-248915272	-1.77265	0.300169	0.51757	-0.365476	-0.827121	1.46645	-0.939341	1.22031	0.400088
chr11-28621997-28622498	-2.34933	0.0181341	0.391017	-0.44641	-0.46143	1.27357	-0.0296304	0.855922	0.748158
chr1-51990647-51991148	-1.11561	0.317604	-0.289301	-0.392598	-1.48651	1.44137	-0.734578	0.993941	1.26567
chr13-21336770-21337271	-0.609303	-0.375965	0.297529	-1.0057	-1.51989	1.46775	-0.545316	1.11679	1.1741
chr9-29258989-29259490	-1.09018	-0.0547143	1.05175	-1.01897	-1.23371	1.49663	1.05149	0.521743	-0.724045
chr10-97192189-97192690	-0.338041	0.927256	0.721854	-0.35842	-0.272526	1.31525	0.37212	-0.0367416	-2.33075
chr22-41322763-41323264	-1.7444	-0.689752	0.218525	-0.490122	-0.161237	1.76084	-0.673035	1.01421	0.76496
chr2-41827196-41827697	-0.240932	0.508869	1.12453	-0.30925	-0.98601	1.55916	-0.175552	0.441196	-1.92201
chr9-87855685-87856186	-1.72079	0.205343	0.335278	-0.323318	-0.46538	1.7281	-1.07067	1.18986	0.121568
chr22-45077916-45078417	-1.31223	-1.04302	-0.371451	-0.78807	-0.446178	1.72454	0.118946	1.0268	1.09066
chr11-120330257-120330758	-0.480226	0.19181	1.22665	-0.586946	-0.254314	1.46659	-0.0136616	0.541591	-2.09149
chr17-56078729-56079230	-1.70441	0.686902	1.07225	-0.341191	-0.291645	1.44327	-0.316789	0.710239	-1.25862
chr9-70997842-70998343	-2.19996	0.273529	0.465585	-0.16818	-0.728611	1.14835	-0.584351	1.03942	0.754222
chr3-138387303-138387804	-0.936612	0.103509	0.918641	-0.459479	-1.63171	1.76134	-0.13063	0.963642	-0.588704
chr7-25643938-25644439	-0.463372	0.0252007	1.69087	-0.727446	-1.08054	1.3869	-0.0909993	0.635388	-1.376
chr5-56231337-56231838	-1.21765	0.528199	1.46445	-0.764115	-1.21765	1.40411	0.0587934	0.585863	-0.841998
chr22-48336636-48337137	-1.72243	0.743976	1.16702	-0.577542	-0.936715	1.46523	0.214688	0.39343	-0.74766
chr2-48722433-48722934	-1.38388	0.636621	0.981159	-0.567701	-0.684293	1.40456	0.697082	0.427925	-1.51147
chr12-3670096-3670597	-1.60223	-0.119364	0.493905	-0.85417	-1.17309	1.40814	-0.167672	1.12741	0.887073
chr12-130075552-130076053	-2.32156	-0.3713	0.412389	-0.347839	-0.000864727	1.40488	-0.255505	0.585695	0.894112
chr16-84194080-84194581	-1.47736	0.673637	0.741775	-0.630781	-1.24981	1.32401	0.275719	1.1628	-0.819992
chr6-79608846-79609347	0.215268	0.229629	0.509338	-1.56513	-0.599601	1.91604	0.0884097	0.561704	-1.35566
chr5-176036040-176036541	-2.09011	0.312867	0.212033	-0.175585	-0.767333	1.16275	-0.633434	1.27038	0.708439
chr22-25938190-25938691	-1.98135	0.565851	0.431726	-0.115507	-1.26184	1.26659	-0.335041	1.04927	0.38029
chr16-67814599-67815100	0.111186	-0.176433	0.545057	-0.616711	-1.84326	1.68993	-1.03693	0.476856	0.850296
chr10-100330237-100330738	0.882611	0.280622	1.21732	-0.895668	-1.20677	1.10655	-0.0870193	0.430052	-1.72769
chr17-79746980-79747481	-0.325013	0.866242	0.968001	-1.12182	-1.61014	1.32091	0.191084	0.7308	-1.02007
chr4-881394-881895	-1.95579	0.325533	0.074174	-0.615754	-0.751977	1.46302	-0.416919	1.08314	0.79458
chr16-7553995-7554496	-1.58732	-0.337312	0.474403	-0.700361	-0.827063	1.48223	-0.649127	0.915578	1.22897
chr3-47314837-47315338	-2.31827	-0.0215843	0.1656	-0.509556	-0.368076	1.42976	0.171719	0.528886	0.921517
chr10-26990156-26990657	-0.270632	0.583061	1.19733	-1.14138	-1.51031	1.34005	0.679155	0.242411	-1.11968
chr13-52308828-52309329	-0.74539	0.337142	1.04638	-0.901731	-1.63543	1.6991	-0.131858	0.793865	-0.462072
chr15-83925222-83925723	-1.57152	0.236415	0.0722921	-0.832931	-0.70898	1.40074	-0.829274	0.862362	1.3709
chr8-109672272-109672773	-1.66307	-0.679674	0.700516	-0.50708	-1.09916	1.45285	0.000223538	0.681161	1.11423
chr18-4931271-4931772	0.12458	-0.34766	0.284571	-1.13333	-1.27521	2.23935	-0.215675	0.777537	-0.45417
chr12-110957778-110958279	-1.81176	-0.472792	-0.361304	-0.540162	-0.5733	1.13428	0.273963	0.619863	1.73122
chr7-89778727-89779228	-2.36867	0.294234	0.177201	0.0725431	-0.828211	1.3784	0.120678	0.581544	0.572283
chr20-157236-157737	-1.11709	0.213993	1.01315	-0.734368	-1.11709	1.43108	-0.203575	1.41263	-0.898727
chr13-42355150-42355651	-1.33021	1.29785	0.657249	-0.500078	-0.925262	1.18093	-0.870879	1.17651	-0.686108
chr5-112419061-112419562	-1.93655	-0.745715	0.400679	-0.471315	-0.26008	1.47682	-0.314852	1.27912	0.571894
chr5-34972947-34973448	-1.26702	0.321408	0.931584	-0.962114	-0.783631	1.58176	-0.649804	1.31305	-0.48523
chr2-106096847-106097348	-2.2428	0.0803006	0.16253	-0.22613	-0.508492	1.19503	-0.439562	1.14373	0.835392
chr5-71765790-71766291	-0.942189	0.302333	-0.990747	-0.413141	-1.26426	0.804741	-0.454453	1.33381	1.6239
chr20-41023552-41024053	-1.69231	0.67511	-0.468809	-0.598017	-0.311081	0.982642	-0.919028	1.65462	0.676873
chr5-176036040-176036541	-2.09011	0.312867	0.212033	-0.175585	-0.767333	1.16275	-0.633434	1.27038	0.708439
chr20-61940550-61941051	-1.98635	-0.2548	-0.373606	-0.329124	-0.344003	0.886431	-0.324421	1.45524	1.27064
chr13-100720867-100721368	-1.13137	0.246364	0.251485	-0.485004	-0.37758	1.21483	-1.85834	1.07395	1.06567
chr2-27572851-27573352	-1.491	0.363974	-0.655395	-0.957646	-0.58687	0.994074	0.0100854	1.95746	0.365316
chr7-48353824-48354325	-1.91135	-0.152379	-0.46838	0.00768365	-0.441416	1.27937	-0.625313	1.47934	0.83245
chr1-213394533-213395034	-1.54743	0.139757	-0.168229	-0.323323	0.376449	1.045	-1.59006	1.55978	0.508064
chr7-116727269-116727770	-2.28272	-0.203306	0.233097	-0.0718816	-0.632085	0.917276	-0.128797	1.28395	0.884467
chr13-38626475-38626976	-2.11703	-0.0867029	0.727268	-0.176327	-0.754878	1.33377	-0.0139532	1.25454	-0.166684
chr10-66714890-66715391	-1.71016	0.0478406	0.226549	0.21296	-0.00176056	0.655693	-1.71016	1.25079	1.02826
chr2-117974913-117975414	-0.197124	-0.447652	0.50491	-0.865605	-1.81977	1.33407	-0.432432	1.52221	0.401395
chr2-111055204-111055705	-1.33259	0.790696	-0.593941	-1.33259	-0.141158	1.18389	-0.688205	1.46986	0.644041
chr6-169255786-169256287	-1.62393	0.811177	-0.507934	-0.366911	-0.525349	0.821692	-1.10377	1.12468	1.37034
chr5-88924180-88924681	0.332121	0.501814	0.400046	-0.923188	-1.74403	1.01094	0.538122	1.2199	-1.33573
chr3-155031296-155031797	-1.91078	-0.147076	0.972291	0.754537	-0.829397	0.452022	-0.287458	1.58003	-0.58417
chr20-15961318-15961819	-1.22264	0.296247	-1.02523	-0.785919	-0.291362	0.552168	-0.625747	1.27325	1.82924
chr21-14062193-14062694	-1.36412	-0.0676918	-0.154003	-0.298031	-0.523366	1.70104	-0.996731	1.69145	0.0114534
chr1-17795343-17795844	-2.07719	-0.138877	0.0363254	-0.65561	-0.217673	1.01545	-0.407787	1.21359	1.23177
chr11-67365828-67366329	-2.2343	0.0939906	-0.505799	-0.168679	0.367777	0.774255	-0.610287	1.16885	1.11419
chr14-30119076-30119577	-1.79893	-0.317765	0.638586	-0.929532	0.16609	0.991032	-0.877655	1.4803	0.647876
chr13-45812008-45812509	-1.62784	-0.802802	-0.26734	-0.107963	-0.20652	1.04338	-0.789724	1.2033	1.55551
chr20-20089706-20090207	-1.58093	-0.367922	1.11111	-0.744997	-1.02177	1.10163	-0.274884	1.46435	0.313419
chr5-114839084-114839585	-2.07279	-0.0899592	-0.673961	0.156342	0.8188	0.0760208	-0.681882	1.10814	1.35929
chr17-19655723-19656224	-2.29338	0.430418	-0.0507461	-0.522176	-0.458083	1.11122	-0.110542	1.0706	0.82269
chr7-54641436-54641937	-2.31651	-0.475136	0.527666	0.110702	0.327052	0.645277	-0.797602	0.973593	1.00496
chr3-27496324-27496825	-1.444	-0.402821	-0.819955	-0.587809	0.177737	0.801839	-0.683667	1.15075	1.80793
chr7-40706735-40707236	-1.10551	0.594755	0.153787	-0.570693	-1.26091	0.603086	-1.15156	1.52564	1.2114
chr16-7919082-7919583	-1.20367	-1.09311	0.768208	-1.42237	0.0114067	0.369271	-0.00316647	1.67094	0.902486
chr14-51622079-51622580	0.309675	-0.00219901	0.064018	-0.701255	-0.856328	1.33412	-0.946866	1.92903	-1.1302
chr2-149164395-149164896	-1.46815	0.264344	0.83349	0.0933224	-0.767169	1.58308	-0.902974	1.20549	-0.841424
chr4-54100622-54101123	-2.22495	-0.15536	0.415181	-0.73723	0.666105	0.377117	-0.314142	1.5689	0.404378
chr3-120773968-120774469	-2.06618	0.0268315	-0.440341	-0.657634	-0.192904	0.604382	0.064872	1.6104	1.05057
chr5-76084783-76085284	-0.881359	-1.18696	0.350311	-0.058957	-0.321497	0.910237	-1.27997	1.96619	0.502011
chr2-1581795-1582296	-1.63847	0.494878	-0.157614	-0.731582	-0.381657	0.0803021	-0.556938	2.1047	0.786388
chr8-96161872-96162373	-0.749385	-0.587472	-0.171971	-0.644068	-0.086157	1.02674	-1.10734	2.31539	0.00425977
chr2-54548710-54549211	-2.40527	0.691286	0.313758	-0.0323593	-0.631268	0.857168	-0.380709	1.01643	0.570959
chr5-60630662-60631163	-0.920353	0.201211	0.935343	-0.397236	-1.23881	1.54685	0.171519	1.09139	-1.38991
chr15-45881731-45882232	-1.92306	0.0778377	-1.01783	0.0641817	-0.22403	1.07549	-0.439931	1.14088	1.24646
chr2-3673036-3673537	-2.06642	0.597701	0.227361	-0.0959482	-0.279053	0.417451	-1.00582	1.65803	0.546701
chr6-25918163-25918664	-1.48569	0.0534583	0.845674	-0.387705	-0.207676	1.31438	-1.27208	1.54092	-0.401282
chr6-6642781-6643282	-2.48182	0.000239634	-0.0148048	-0.109325	0.0997226	0.65067	-0.0380763	1.49495	0.398446
chr9-70997842-70998343	-2.19996	0.273529	0.465585	-0.16818	-0.728611	1.14835	-0.584351	1.03942	0.754222
chr15-50257242-50257743	-2.31361	0.687917	0.430481	-0.105503	-0.0669564	0.755378	-0.927075	1.19285	0.346519
chr5-144002173-144002674	-1.986	-0.203581	-0.856232	0.136178	0.415709	0.255009	-0.503768	1.3009	1.44178
chr11-32088721-32089222	-1.8043	-0.140827	0.210693	-0.914463	-0.208103	1.23578	-0.712575	1.31266	1.02113
chr16-4874400-4874901	-2.24897	0.384564	0.164077	-0.0181768	-0.633502	1.14245	-0.602683	1.07215	0.74009
chr10-124446949-124447450	-1.56881	-0.557928	-0.288005	-0.580531	-0.155594	0.650051	-0.609053	1.83261	1.27727
chr8-96160976-96161477	-1.01161	-0.231944	-1.9736	0.640135	0.307861	0.942214	-0.586624	1.43661	0.476947
chr10-123501003-123501504	-1.8726	-0.699464	1.22202	0.0122289	0.271226	0.957093	-1.0159	1.21681	-0.0914156
chr14-33682682-33683183	-1.97326	0.617088	0.314204	-0.684267	0.0393011	0.438905	-1.08408	1.35281	0.979294
chr1-34754930-34755431	-1.98254	-0.0628562	0.498769	-0.495403	-0.090079	1.13429	-1.02989	1.29687	0.730836
chr5-166712327-166712828	-1.36386	-0.143647	0.304674	-0.210797	-1.36386	0.63049	-0.725842	1.2482	1.62465
chr7-30658067-30658568	-1.66091	0.553893	0.402233	-1.05429	-1.09433	0.506349	-0.172606	1.22009	1.29957
chr5-31751612-31752113	-1.09622	0.878025	0.937351	-0.627275	-1.45246	1.0929	0.00776743	1.22936	-0.969446
chr8-96157954-96158455	-1.25303	-0.884761	-0.194065	0.602467	-0.340944	1.09367	-1.30692	1.69799	0.585595
chr18-34611427-34611928	-1.54961	-0.937228	1.09781	-0.951552	0.0401375	1.05131	-0.301784	1.55297	-0.00206285
chr2-16471237-16471738	-1.48245	0.293251	-1.08638	-0.343021	-0.498776	0.906262	-0.601912	1.285	1.52803
chr6-4705194-4705695	-1.51087	0.0469605	1.31636	-0.575634	-0.796584	1.26008	-0.947142	1.23716	-0.0303292
chr6-82868642-82869143	-0.680696	0.838431	1.04647	-0.585386	-1.86987	0.936999	0.0438176	1.13088	-0.860644
chr1-59107403-59107904	-1.03967	0.337057	-1.53161	-0.0386336	1.17401	-0.557433	-0.80791	1.03168	1.4325
chr16-84194080-84194581	-1.47736	0.673637	0.741775	-0.630781	-1.24981	1.32401	0.275719	1.1628	-0.819992
chr3-126850199-126850700	-1.44503	1.00995	0.630002	-0.416616	-0.659579	1.17762	-1.02452	1.40927	-0.681106
chr8-82937516-82938017	-1.48288	-0.767405	-0.902603	-0.63174	0.181352	0.885558	-0.153074	1.29919	1.5716
chr2-188836006-188836507	-2.07505	-0.145044	0.262799	-0.796556	-0.339197	1.10434	-0.0890603	1.52285	0.554925
chr3-41334528-41335029	-2.0675	0.0239178	0.0112412	-0.860525	-0.407335	0.453937	0.199944	1.13506	1.51126
chr17-16325998-16326499	-1.98044	-0.305749	-0.286264	0.0189437	-0.0273798	0.426416	-0.727768	1.30662	1.57562
chr7-129984130-129984631	-1.70286	-0.230248	0.612311	-0.662621	-0.488048	1.10771	-0.43924	1.88885	-0.0858484
chr1-211932711-211933212	-1.21523	0.576896	0.697792	-0.82868	-1.36801	1.44351	-0.432751	1.35059	-0.224114
chr4-173242617-173243118	-2.61372	0.20082	0.669376	0.173932	-0.248367	0.363867	-0.139173	1.08568	0.507586
chr2-106688696-106689197	-2.24837	-0.496342	0.0500629	0.0166528	-0.427642	0.53781	0.0435759	1.39584	1.12841
chr8-118958875-118959376	-2.45104	0.785899	0.136065	0.158409	-0.181921	0.77696	-0.622702	1.10474	0.293586
chr21-14059396-14059897	-1.93198	-0.089441	0.592828	-0.0531606	-0.593197	1.13052	-0.92071	1.51914	0.346004
chr6-82396978-82397479	-0.627361	-0.127706	1.06226	-0.502135	-0.886193	0.447779	-1.7709	1.51632	0.887933
chr8-46233979-46234480	-2.10658	-0.783144	-0.326302	0.225521	0.699292	0.261211	-0.433921	1.15879	1.30513
chr11-106424680-106425181	-2.07254	0.474993	0.437682	-0.389976	-0.116517	0.525227	-0.361226	1.88846	-0.386104
chr5-175828589-175829090	-2.08738	0.171701	0.316784	-0.617015	-0.574792	0.90343	-0.465315	1.14581	1.20678
chr8-96159045-96159546	-0.571248	-1.01613	-0.818631	-0.921113	-0.452846	1.56081	-0.231733	1.686	0.76489
chr1-178954346-178954847	-1.76959	0.959923	0.730139	-0.388627	-0.260005	1.22182	-1.25983	1.02411	-0.257945
chr18-24526904-24527405	-1.88484	-0.587884	0.360627	0.100322	-0.337535	0.527728	-0.91141	1.32226	1.41074
chr10-129609650-129610151	-2.37867	-0.124078	0.802462	-0.509833	-0.253034	0.946301	0.376793	1.14939	-0.00933661
chr13-42355888-42356389	-1.55998	1.0366	0.595214	0.401031	-0.768435	0.857986	-1.2141	1.31675	-0.665067
chr10-29816878-29817379	-1.54743	0.00798859	-0.467175	0.338121	-0.355497	0.810435	-1.41764	1.41128	1.21992
chrX-151103920-151104421	-0.0372322	0.595222	-0.664189	-1.29501	-0.471129	0.470452	-1.43488	1.43166	1.4051
chr5-89706106-89706607	-2.12139	-0.649508	0.36568	-0.310348	-0.43211	1.27683	0.57668	1.30313	-0.00895956
chr10-69721933-69722434	-2.52133	0.573198	0.159741	-0.381907	-0.357104	0.467911	0.193773	0.836706	1.02901
chr3-39653435-39653936	-2.4508	0.400349	0.73465	0.0872898	0.249752	0.75106	-0.237682	1.09719	-0.631802
chr3-14901699-14902200	-1.98011	0.0341697	0.394424	-0.8725	-0.279842	1.15413	-0.61024	1.23116	0.928812
chr11-8723594-8724095	-2.6517	0.21889	0.361831	-0.0963034	0.55856	0.433716	0.349279	1.05215	-0.226423
chr2-75888846-75889347	-1.41528	0.454154	0.662318	0.426238	-0.943227	1.19291	0.111283	1.12072	-1.60912
chr5-112290771-112291272	-1.91967	-0.683664	0.71224	-0.751682	-0.554717	1.28115	0.188832	1.24996	0.477554
chr13-42354519-42355020	0.244141	0.592485	0.372874	-0.694569	-0.486568	0.994561	-2.0355	1.52758	-0.515001
chr3-161319181-161319682	-1.89994	-0.488113	-0.660765	-0.268447	0.195562	0.48229	-0.264923	1.24642	1.65792
chr14-82230932-82231433	-2.39616	-0.136492	-0.158557	-0.00675409	0.301934	0.887181	-0.449986	1.30753	0.65131
chr12-14278360-14278861	-2.12192	-0.508192	-0.0527269	0.58435	-0.355912	0.685837	-0.636637	1.2102	1.195
chr14-57060770-57061271	-1.62564	-0.135106	-0.400331	-0.152552	0.272392	0.975074	-1.41878	1.36521	1.11973
chr17-39009573-39010074	-2.31626	0.171354	-0.198348	-0.19734	0.202289	0.264646	-0.448379	1.12886	1.39318
chr14-22302703-22303204	-1.42809	0.767596	0.950843	-0.71268	-1.13832	1.06518	-0.231916	1.41503	-0.687638
chr15-52071725-52072226	-2.04107	-0.264285	0.268265	-0.256742	-0.893685	0.342187	0.129818	1.41559	1.29992
chr3-40497771-40498272	-1.37744	-0.950833	0.329244	-0.472954	-1.01109	0.712812	0.328925	2.01056	0.430773
chr19-49403701-49404202	-2.0546	0.173198	-0.38089	0.165702	0.135866	1.08021	-1.14109	1.16127	0.860335
chr5-112412953-112413454	-1.15538	-0.470813	0.418822	-0.486826	-0.817463	1.51954	-0.907133	1.79441	0.10484
chr14-20832310-20832811	-1.41365	0.9481	0.768085	-1.17089	-0.786182	1.09953	-0.445215	1.39907	-0.398842
chr12-119811727-119812228	-1.4664	0.256006	-0.132413	-0.24312	-1.14593	0.546219	-0.789528	1.33453	1.64063
chr12-65742809-65743310	-1.02646	0.197599	0.739824	-0.472669	-0.407409	0.235217	-0.317205	2.29505	-1.24395
chr13-97774489-97774990	-1.79687	0.919731	0.508313	-0.637341	-1.00111	1.16288	-0.128482	1.32801	-0.355138
chr3-20996544-20997045	-2.18944	0.0473965	0.432305	0.353021	-0.471971	1.11011	-0.480386	1.46203	-0.263065
chr1-91876214-91876715	-1.11707	-1.11707	-0.554436	0.014553	-0.340458	0.930973	-0.777711	1.14535	1.81587
chr1-245622390-245622891	-1.96992	0.249705	-0.152658	-0.20832	-0.578304	0.640016	-0.699232	1.18369	1.53501
chr2-7345342-7345843	-1.11343	0.787884	1.21466	-0.0416523	-0.894371	0.818829	0.117379	0.930635	-1.81993
chr14-66425529-66426030	-1.78259	0.0603164	-1.01362	-0.237367	-0.466205	0.464274	0.149228	1.03431	1.79165
chr20-54532396-54532897	-1.12467	0.00829668	-0.699305	-0.654298	-1.04288	0.72043	-0.388611	1.61	1.57104
chr6-15852824-15853325	-1.8529	-0.355763	0.295511	-0.666633	-0.606875	0.92757	-0.312291	1.65735	0.914027
chr13-82285854-82286355	-1.61822	0.708564	0.549236	0.822403	0.717637	0.0133181	-1.42859	1.19427	-0.958626
chr11-65798976-65799477	-1.89815	0.479288	0.451964	-0.756839	-0.694214	1.40933	-0.486601	1.28028	0.214939
chr2-64211434-64211935	-1.65055	1.34904	0.0131599	-0.63508	0.056815	0.809883	-0.576423	1.51249	-0.879339
chr4-35883587-35884088	-0.85925	-0.152633	0.316327	-0.953594	-1.00433	1.19796	-1.16122	1.22736	1.38937
chr5-112390289-112390790	-1.29235	-0.237822	0.434898	-0.520107	-1.29979	1.16822	-0.745097	1.46864	1.0234
chr5-22098550-22099051	-1.29203	0.846773	-0.230023	-0.664528	-1.21182	1.29362	-0.570128	1.61445	0.213682
chr3-38762221-38762722	-1.37289	-0.464777	-0.842139	-0.0574113	0.0173436	0.933822	-1.05276	1.12226	1.71656
chr13-53259996-53260497	-1.27887	0.308999	0.494467	0.539537	0.745105	0.380113	-1.55125	1.51547	-1.15356
chr10-58942627-58943128	-2.51685	0.442436	0.112572	0.520817	0.211987	0.663899	-0.583931	1.1657	-0.0166353
chr17-11704091-11704592	-1.42964	0.953859	0.462779	-0.270892	-0.840857	1.17094	-1.47314	1.20965	0.217297
chr16-66473348-66473849	-1.51788	-0.440721	-0.180006	-0.122582	-0.808905	1.05911	-0.818079	1.47478	1.35429
chr1-248914771-248915272	-1.77265	0.300169	0.51757	-0.365476	-0.827121	1.46645	-0.939341	1.22031	0.400088
chr9-96099179-96099680	-1.96405	-0.446897	1.05025	-0.597473	-0.117162	1.11593	-0.747325	1.17648	0.530245
chr1-112508668-112509169	-1.71347	0.480306	-0.124463	-0.168214	-1.64686	0.872753	0.193531	1.22606	0.880358
chr12-11727221-11727722	-0.890046	-0.0717589	0.0748315	-0.0356336	-0.732707	0.306368	-1.70266	1.45549	1.59611
chr1-167150518-167151019	-1.85084	0.513825	0.909209	0.288212	-1.28847	0.847121	-0.736835	1.21191	0.105867
chr7-48353220-48353721	-2.05063	-0.573494	0.461027	-0.18359	-0.0218536	1.1994	-0.855298	1.01677	1.00766
chr22-25938190-25938691	-1.98135	0.565851	0.431726	-0.115507	-1.26184	1.26659	-0.335041	1.04927	0.38029
chr10-119349773-119350274	0.230417	1.01691	0.598043	-1.37475	-1.45368	1.19966	-1.19589	0.808368	0.170918
chr11-122637572-122638073	-2.09081	0.844043	0.574681	0.422502	0.430248	-0.0618893	-0.831075	1.42246	-0.710152
chr16-84194688-84195189	-1.00833	0.708681	0.782691	-1.16921	-0.742513	1.41052	-0.230478	1.32358	-1.07494
chr18-32333956-32334457	-2.54324	-0.311963	0.64878	-0.0975374	-0.00196497	0.873941	-0.101412	0.931693	0.601706
chr12-42679961-42680462	-1.82378	0.436801	-0.507303	-0.330738	-0.460278	0.787597	-0.793839	1.4717	1.21985
chr15-82375406-82375907	-2.40787	0.017599	0.433625	-0.404145	-0.331638	0.821721	-0.14403	1.0938	0.920941
chr4-66521312-66521813	-1.59614	-0.89276	-0.723257	0.354658	-0.422298	0.189576	0.0547625	1.21594	1.81952
chr11-117668301-117668802	-1.46252	-0.323027	-0.556582	-0.145734	0.534082	-0.212827	-0.576267	0.371096	2.37178
chr2-218152985-218153486	-1.2216	-0.0948964	-0.770719	-0.31475	-0.0405809	-0.295852	-0.520796	0.876586	2.38261
chr20-12063827-12064328	-0.446227	-0.958898	-0.0376475	-0.109971	0.220494	-0.514918	-0.722869	-0.080457	2.65049
chr10-117541457-117541958	-0.846904	-1.04036	0.67102	-1.24566	0.425804	-0.202877	0.239748	-0.208699	2.20793
chr7-68504797-68505298	-1.29296	-0.0429085	-0.792721	-0.417411	0.562427	-0.542709	0.523347	-0.346335	2.34927
chr11-117684379-117684880	-0.396925	-0.610348	-1.07816	-0.651648	-0.164295	-0.166716	-0.0377374	0.552032	2.5538
chr13-29935770-29936271	-1.69855	0.14189	-1.01595	-0.101709	-0.315969	0.799652	-0.289593	0.480718	1.99951
chr7-139278-139779	-0.931473	-0.584239	-0.0211916	-0.175557	-0.425837	0.480899	-0.931473	0.0437588	2.54511
chr1-205035537-205036038	0.0204232	-0.544138	-0.944922	0.00741387	-0.348712	-0.841289	-0.0393275	0.0491052	2.64145
chr14-94606371-94606872	-1.50782	-0.713428	-0.797406	0.224844	0.21421	-0.677635	0.693695	0.488374	2.07516
chr1-7172446-7172947	-1.21449	-1.21449	-0.322961	0.0813526	0.94142	-0.54147	0.414842	-0.269093	2.12489
chr8-141893706-141894207	-1.18917	0.0708812	-0.876059	-0.491736	-0.374692	0.169019	-0.488283	0.845763	2.33428
chr3-54916211-54916712	-0.166569	-0.3853	-0.681222	-0.61741	0.521017	-0.60624	-0.207189	-0.509775	2.65269
chr10-117542999-117543500	-1.2663	-0.542194	0.0882777	-0.00111315	0.38767	-0.255309	-0.677717	-0.25429	2.52097
chr2-239164321-239164822	-0.565829	-0.781122	-0.619005	0.661798	0.11095	-0.807934	0.12511	-0.612479	2.48851
chr3-101849330-101849831	-0.493889	-1.2847	-0.97418	0.533073	0.471235	-0.810832	0.172602	0.165011	2.22169
chr9-138064738-138065239	-0.0979252	-0.675838	-0.397529	0.490273	-0.0082219	-1.4072	-0.340773	-0.0201049	2.45732
chr11-123200999-123201500	-1.3308	-0.177617	-0.639623	0.335087	0.0883802	-0.218368	-0.727828	0.211927	2.45884
chr7-142733266-142733767	-0.986305	-0.648182	-0.8016	0.144415	1.05151	-0.567569	-0.0109645	-0.480238	2.29893
chr10-48582370-48582871	-0.713219	-0.280402	-0.761632	0.404444	1.05207	-1.5217	-0.0841704	-0.149009	2.05361
chr22-44954455-44954956	-0.170286	-0.687148	-0.852812	-1.05226	0.367158	0.317092	-0.449189	0.0322257	2.49522
chr8-131039463-131039964	-0.327444	-0.367082	-0.543315	-0.445065	-0.536861	0.28532	-0.72298	-0.0571941	2.71462
chr1-107867550-107868051	-1.13963	-0.67078	-1.06498	-0.0073265	0.169611	-0.234824	0.845721	-0.195558	2.29776
chr8-41665769-41666270	-0.19592	-1.08708	-0.539541	-0.453782	0.199885	-0.43888	0.497458	-0.534924	2.55278
chr6-155445004-155445505	-1.64493	-0.332923	-0.493369	-0.232877	-0.564579	0.266237	0.373283	0.339772	2.28939
chr11-34438752-34439253	0.734446	-1.36943	-0.924766	0.366636	0.00216534	-0.52573	0.38066	-0.795184	2.1312
chr10-117545382-117545883	-1.41824	-0.49866	0.601656	0.234278	-0.154972	-0.457226	-0.186573	-0.524448	2.40419
chr6-155437458-155437959	0.592394	-1.29327	-0.231271	-0.0888376	0.106912	-1.05619	-0.0682581	-0.341948	2.38046
chr2-107592036-107592537	-0.942606	-0.942606	-0.565959	-0.503941	0.468523	-0.134629	0.291983	-0.179474	2.50871
chr5-151071752-151072253	0.369729	-1.54728	-0.854019	0.0220013	-0.429062	0.251004	-0.301904	0.17185	2.31768
chr7-122637815-122638316	-0.828953	-0.5803	-1.2899	-0.0226276	1.10338	-0.892401	0.165626	0.300647	2.04453
chr17-66835744-66836245	-0.975931	-0.975931	-0.296494	-0.194724	0.119991	-0.531524	0.565383	-0.221481	2.51071
chr12-3461683-3462184	-0.689883	-0.14466	-0.910071	0.215649	-0.42075	-0.270004	-0.0773104	-0.390042	2.68707
chr15-47742080-47742581	-0.537189	-0.892852	-0.853338	0.492407	-0.757648	-0.397973	0.151735	0.329126	2.46573
chr13-111302387-111302888	-0.457338	-0.590019	-0.779815	-1.05499	-0.360786	0.214278	-0.0284771	0.561189	2.49595
chr22-44947148-44947649	-0.801775	-1.02205	-0.856181	-0.452556	-0.248138	0.136888	0.435461	0.36461	2.44374
chr7-76189234-76189735	-0.915536	-0.397084	-0.353996	-0.409212	-0.325405	0.0850001	-0.959138	0.827048	2.44832
chr1-7450302-7450803	-0.457072	-0.683329	0.0840618	-0.727112	-1.08819	-0.0723186	0.104254	0.289323	2.55038
chr3-54873947-54874448	-0.674355	-0.278559	-0.458145	-0.196034	-0.0980043	-0.413818	-0.320037	-0.355612	2.79456
chr10-117547412-117547913	-1.29415	-0.610567	-0.0781513	-0.323785	0.656259	0.225255	-0.677145	-0.307479	2.40976
chr3-101849842-101850343	-0.849785	-0.780435	-1.15133	0.571762	0.841765	-0.717001	-0.316451	0.249424	2.15205
chr6-155384379-155384880	-0.975017	-0.975017	-0.590437	0.264396	-0.019892	-0.150024	0.458772	-0.501761	2.48898
chr1-184626873-184627374	-0.781811	-0.987878	-1.26667	-0.45511	0.732164	0.184917	-0.270575	0.747597	2.09736
chr3-125045183-125045684	-0.882667	-0.882667	-0.484405	-0.0471234	-0.323768	-0.0283232	-0.24871	0.257358	2.64031
chr6-35392167-35392668	-1.27307	0.230116	-1.0777	0.259714	0.117282	-0.830167	0.263026	0.00313311	2.30767
chr3-45599488-45599989	-1.56839	-0.630337	-0.692789	0.705876	1.04193	-0.454682	-0.711814	0.564732	1.74547
chr15-25466046-25466547	0.100055	-0.638525	-0.905017	-0.25	-1.25402	-0.505342	1.26292	0.125455	2.06448
chr5-81867208-81867709	0.218778	-1.3962	-0.344578	-0.198724	0.00321312	-0.691364	-0.0317926	-0.0810393	2.5217
chr7-4824454-4824955	-1.42256	-0.677373	-0.838632	-0.120538	-0.0229944	0.0958107	-0.0511932	0.752521	2.28496
chr3-141129628-141130129	-1.44028	0.514673	-0.801503	-0.0936004	0.11156	0.127124	-1.13826	0.658234	2.06205
chr8-122692987-122693488	-0.124744	-1.07522	-1.07522	-0.218648	0.126428	-0.383878	0.0597761	0.155087	2.53642
chr1-13113970-13114471	-1.39083	0.149636	-1.01053	-0.592961	0.169245	-0.140488	-0.144252	0.699099	2.26108
chr4-38592545-38593046	-1.46016	-0.124285	-0.925577	0.687336	0.312108	-0.6584	-0.235068	0.190227	2.21382
chr17-66834919-66835420	0.0804737	-1.10436	-1.08961	-0.186485	-0.300094	-0.302696	0.614166	-0.154574	2.44318
chr6-31403416-31403917	-0.68126	-1.21999	-1.06605	0.435817	0.402173	-0.312552	0.114887	-0.00721056	2.33419
chr20-1280671-1281172	-1.81579	-0.191443	-0.900435	0.118185	0.673942	0.0706066	-0.179066	0.143188	2.08081
chr2-152630671-152631172	-0.862876	0.121903	-0.287316	-0.394222	-0.298174	-0.862876	0.0317171	-0.122686	2.67453
chr5-119759600-119760101	-0.930911	-0.56704	-0.930911	0.407612	0.617945	-0.480289	-0.329891	-0.236388	2.44987
chr4-121951211-121951712	-0.734758	-0.0251091	-1.20453	0.419248	0.713803	-0.900023	-0.698744	0.197147	2.23297
chr9-120454585-120455086	0.151179	-0.678818	-1.18466	-0.117465	0.365903	-0.880707	0.775888	-0.691668	2.26035
chr3-187914337-187914838	-0.310739	-1.00776	-1.58864	0.303865	0.907312	-0.746253	0.916358	-0.208621	1.73448
chr14-64540361-64540862	-0.998299	-0.767081	-0.750257	0.1112	0.162301	-0.505967	1.17471	-0.616806	2.19021
chr10-116078232-116078733	-1.6521	-0.491781	-0.689185	0.461787	0.0374331	-0.399011	0.655454	-0.0998273	2.17723
chr18-77308206-77308707	-0.188783	-0.703218	-1.22295	0.857368	1.07932	-0.973986	-0.0956025	-0.667944	1.9158
chr7-4823592-4824093	-0.71837	-0.786192	-1.61847	-0.00472035	0.103693	0.21998	-0.202115	0.942845	2.06335
chr21-42031798-42032299	-0.937691	0.26297	-1.04647	-0.0669537	-0.380294	0.687167	-1.17957	0.492636	2.1682
chr17-6677492-6677993	-1.46176	-0.413105	-0.906987	0.0972449	-0.132074	0.136324	-0.418062	0.897434	2.20098
chr5-116573135-116573636	-1.45229	-0.35286	-1.39011	0.364706	0.846772	-0.316419	-0.0179449	0.38558	1.93256
chr7-4838088-4838589	-1.32584	-0.0668831	-0.9123	0.140202	0.0644579	-0.268189	-0.176234	0.0393873	2.5054
chr19-2000141-2000642	-1.95995	-0.0517621	-0.531443	-0.670226	-0.0299382	0.489384	0.242655	0.5586	1.95268
chr6-143579782-143580283	0.592823	-1.49607	-0.996403	0.292457	0.765733	-1.07914	0.204306	-0.158351	1.87464
chr20-44742286-44742787	-1.01697	-0.549602	-0.995104	0.41692	0.552994	0.0753724	-0.71889	-0.141954	2.37723
chr1-9422383-9422884	-0.71983	-0.48712	-0.428877	-0.89028	-0.9845	1.03717	-0.400691	0.754352	2.11978
chr22-35488569-35489070	-0.563075	-1.15622	-0.476801	-0.324456	0.486423	-0.46326	0.224442	-0.265088	2.53804
chr2-218869252-218869753	-1.69601	-0.340863	0.201559	-0.74685	-0.421359	0.441108	-0.282494	0.747819	2.09709
chr18-58960998-58961499	-0.887016	-0.286627	-0.935603	-0.165603	1.70614	-0.674837	0.111647	-0.700717	1.83262
chr16-14423272-14423773	-0.648047	-0.148079	-0.849959	0.283871	0.546274	-1.58196	0.230289	-0.0457489	2.21336
chr7-36599910-36600411	-0.138399	-1.09445	-0.683771	0.0869961	0.444186	-0.833926	0.251693	-0.502091	2.46976
chr12-120158062-120158563	-1.30287	-0.475707	-1.22671	0.22092	0.773846	-0.691906	0.571449	0.104262	2.02672
chr5-108531615-108532116	-1.53257	-0.574762	-0.100474	-0.194981	-0.597162	0.0272783	-0.123742	0.804503	2.29191
chr6-34079340-34079841	0.972586	-0.377436	-0.615394	-0.213278	-0.776417	-1.07031	0.672071	-0.761496	2.16967
chr16-9238418-9238919	-0.900558	-0.900558	-0.900558	0.354955	-0.13142	0.626543	-0.564462	0.0261063	2.38995
chr7-4809270-4809771	-1.28859	-0.269887	-0.105726	-0.803793	-0.254788	0.681606	-0.36318	-0.0342557	2.43862
chr7-101959460-101959961	-1.28046	-0.232734	-0.788206	0.402881	0.798563	-1.06214	0.803183	-0.583161	1.94207
chr12-110957778-110958279	-1.81176	-0.472792	-0.361304	-0.540162	-0.5733	1.13428	0.273963	0.619863	1.73122
chr5-69414953-69415454	0.626619	-0.223839	-1.29385	0.117178	-0.462149	-0.430704	-0.841109	0.109753	2.3981
chr10-121668747-121669248	0.534762	-1.47482	-0.748084	-0.0628618	0.0173758	-0.80041	0.593605	-0.274648	2.21508
chr8-21849484-21849985	-1.1804	-0.575846	-0.860324	-0.442497	-0.798681	0.476322	0.55131	0.651655	2.17847
chr11-112344180-112344681	0.194989	-0.723464	-1.26038	-0.240319	0.569118	-0.557846	0.129188	-0.531591	2.42031
chr1-201591521-201592022	-1.10724	-1.0216	-0.357241	-0.171584	0.663407	-0.22628	-0.295773	0.0689209	2.44739
chr17-66859481-66859982	-0.174614	-1.07741	-0.873255	0.524363	-0.78514	-0.420748	0.810214	-0.291674	2.28827
chr3-141123741-141124242	0.745271	-0.818974	-0.818974	0.48037	-0.818974	-0.563208	-0.177195	-0.412246	2.38393
chr6-77462737-77463238	0.188494	-0.535855	-1.10314	-0.545599	0.0433274	-0.955966	0.877691	-0.29101	2.32206
chr6-12190035-12190536	-0.874044	-0.497114	-0.874044	-0.22699	-0.579272	-0.625925	0.744918	0.574183	2.35829
chr7-98991242-98991743	-1.85212	0.0360874	-0.528118	-0.365207	-0.503377	0.739046	-0.225872	0.774608	1.92495
chr7-561514-562015	-1.7108	-0.756916	-0.379637	0.195659	0.553062	0.0343289	-0.433188	0.325598	2.17189
chr7-4807965-4808466	-0.860183	-0.584429	-0.441657	-1.11948	-0.996325	0.835299	0.470337	0.6688	2.02764
chr13-44116897-44117398	-1.47729	-0.0927712	-0.498662	0.226256	0.94864	-0.339709	-0.207588	-0.764758	2.20588
chr21-31494898-31495399	-0.0483826	-0.646995	-0.442253	0.0286108	-0.203568	-0.326872	-1.06986	0.0470693	2.66225
chr13-58884774-58885275	-1.78343	0.265705	-0.790841	0.315492	-0.104919	0.710969	-1.08003	0.847708	1.61934
chr2-8567185-8567686	-0.680096	-0.353891	-1.08885	0.140645	-0.0341275	-0.094303	-0.727824	0.270599	2.56785
chr13-36611883-36612384	-1.16381	-0.818059	-0.974938	0.108056	1.23181	0.0157238	-0.59272	0.16462	2.02932
chr12-76233329-76233830	-1.72386	-0.407692	-0.466248	-0.418427	0.324759	-0.642441	0.688776	0.623063	2.02208
chr1-216723428-216723929	-1.42832	-0.0465474	-0.884767	0.125523	0.0171415	0.379222	-0.793735	0.335267	2.29622
chr7-73893360-73893861	-1.30414	-1.30414	-0.64847	0.535596	0.694968	-0.248854	0.562017	-0.275536	1.98856
chr1-218164858-218165359	-0.27993	-0.644536	-1.81878	0.358156	0.998666	-0.510465	0.0797072	-0.129344	1.94653
chr6-133262940-133263441	-0.771312	-0.0152073	-0.545607	0.128161	0.293473	-0.771312	-0.771312	-0.152911	2.60603
chr2-45873683-45874184	-0.280992	-0.704265	-1.67807	-0.188256	-0.13327	0.335963	-0.269514	0.71359	2.20481
chr11-11964118-11964619	-1.19959	0.304759	-0.849902	-0.82652	-0.1541	-0.25229	0.20452	0.36472	2.4084
chr18-75203964-75204465	-1.11719	-0.483762	-0.861704	-0.549979	1.1487	0.424331	-0.597841	-0.108284	2.14573
chr3-27496324-27496825	-1.444	-0.402821	-0.819955	-0.587809	0.177737	0.801839	-0.683667	1.15075	1.80793
chr1-110045566-110046067	-1.17239	0.16369	-0.211885	-0.446337	0.119286	-0.648606	-0.473788	0.0838872	2.58615
chr18-58928452-58928953	-1.5925	0.176323	-0.141447	-0.0747804	0.392773	-0.746137	0.189802	-0.524608	2.32057
chr6-37074289-37074790	-0.625259	-0.194236	-1.51133	-0.908538	0.10058	0.533177	-0.199436	0.630032	2.17501
chr7-16804541-16805042	-1.5901	0.245638	-1.21389	0.159654	-0.046815	-0.230317	0.687623	-0.103088	2.0913
chr19-31254294-31254795	-1.86117	0.224774	-0.487375	-0.657353	-0.20535	0.165824	-0.0430042	0.864345	1.99931
chr5-172043910-172044411	-1.13618	-0.701663	-1.31166	0.0554617	1.38441	-0.213024	-0.372825	0.532272	1.76322
chr4-121905854-121906355	-0.922426	-1.74338	-0.196002	0.706461	0.0310993	-0.468765	1.00395	-0.225527	1.81459
chr15-100060458-100060959	-2.05683	0.104354	-0.340924	-0.56262	-0.496306	0.496719	0.192934	0.977387	1.68529
chr6-77464380-77464881	-0.32449	-1.81618	-0.682815	-0.048575	0.787594	-0.447716	0.422253	0.0796132	2.03032
chr3-61917139-61917640	-0.99051	-0.162272	0.296552	-0.123925	-0.915706	-0.225109	0.230471	-0.660981	2.55148
chr1-175186728-175187229	0.160693	-1.3873	-0.659284	0.0271467	-0.213019	-0.91112	1.13017	-0.2452	2.09791
chr16-81407201-81407702	-1.33541	-0.354548	-0.934614	0.320024	-0.544118	0.5616	-0.444376	0.4781	2.25334
chr17-78611839-78612340	0.422701	-0.546227	-0.518257	-0.39312	-0.449746	-0.182702	-0.335803	-0.693284	2.69644
chr6-155443262-155443763	0.0907306	-0.522353	-0.506047	-0.211985	-0.61675	-0.955438	0.293827	-0.216147	2.64416
chrX-139203081-139203582	-0.671023	0.0399954	-1.04153	-0.301693	-0.244253	0.777727	-1.27581	0.524556	2.19203
chr8-97555482-97555983	-0.608167	-0.851256	-0.824944	-0.222771	0.155988	-0.345961	-0.65331	0.970996	2.37943
chr15-61509357-61509858	-0.979503	-0.979503	-0.436029	-0.744618	0.579173	-0.738462	0.736951	0.377996	2.18399
chr3-197496480-197496981	-1.54952	-0.371584	-1.07814	0.137772	1.197	-0.466007	0.827193	-0.372093	1.67538
chr10-131663141-131663642	-2.03544	0.166892	-0.269256	-0.2203	-0.143622	0.730018	-0.767659	0.856732	1.68264
chr5-31626194-31626695	-0.861954	-0.861954	-0.649277	0.300241	-0.295019	0.598223	-0.861954	0.231508	2.40019
chr7-102198789-102199290	-1.28615	-0.969823	-1.11335	0.465936	0.76953	-0.322193	1.08103	-0.346566	1.72159
chr8-41669186-41669687	-0.871456	0.114986	-1.2823	0.191753	0.0919166	-0.766381	0.290837	-0.184305	2.41494
chr9-129520882-129521383	-1.82309	0.22563	-0.780577	0.211648	0.697939	-0.884807	0.299039	0.160512	1.89371
chr4-11773816-11774317	-1.48247	-0.525587	-0.923213	-0.503628	0.692774	-0.334204	0.548109	0.447991	2.08023
chr3-123105410-123105911	-0.578375	-0.0814297	-1.09443	-0.320866	-0.467845	0.294964	-0.653739	0.352021	2.5497
chr2-30922474-30922975	-1.74602	0.349472	-0.679706	0.175157	0.142157	-0.389736	-0.702876	0.875882	1.97567
chr2-45823801-45824302	0.898232	-0.735437	-1.33699	0.0380991	1.01433	-1.07056	0.179104	-0.746985	1.7602
chr17-64780510-64781011	-1.02303	-1.03401	-0.120378	-0.43586	-0.747042	0.444327	0.135925	0.379738	2.40033
chr14-93086099-93086600	-2.13144	0.162987	-0.506947	0.32455	-0.612723	0.639395	0.0100908	0.332799	1.78128
chr12-4283778-4284279	-1.52411	0.154925	-0.258402	0.175941	-0.0409924	0.673536	-1.3004	0.0198441	2.09966
chr11-1699414-1699915	-1.78103	-0.168632	-0.77536	-0.498161	0.330723	0.199631	-0.133331	0.784759	2.0414
chr12-111278892-111279393	-1.23116	-0.441261	-1.09999	-0.110363	0.405249	-0.148369	-0.48121	0.912243	2.19486
chr11-10602526-10603027	-1.22352	-0.0854617	-0.621448	-0.824413	-0.762342	0.510807	0.31815	0.376311	2.31191
chr16-68491147-68491648	-1.22614	0.426359	-1.44109	0.0592602	0.63132	-0.676754	0.127719	0.0108959	2.08843
chr13-111445076-111445577	-0.810782	-0.810782	0.150243	0.604373	-0.194557	-0.286713	-0.810782	-0.367802	2.5268
chr1-5593761-5594262	-0.631718	-0.0187742	-0.273267	-0.841711	-0.356208	0.351255	-1.114	0.401497	2.48293
chr2-3461005-3461506	-0.944974	-0.866511	-1.4219	0.166115	0.0478373	-0.0454058	0.282557	0.568931	2.21335
chr6-143652846-143653347	-1.90605	-0.273311	-0.76354	0.678247	0.596547	-0.182317	-0.54829	0.615141	1.78357
chr7-30675008-30675509	-2.04715	0.378196	-0.669853	-0.129853	-0.27139	0.592129	-0.102318	0.339604	1.91063
chr18-74947532-74948033	-0.878399	-0.451357	-0.435279	0.396371	-0.256548	-0.12807	-0.878399	0.0194143	2.61227
chr6-155439785-155440286	0.0194552	-1.03473	-0.20846	-0.0846956	-0.69345	-0.267954	-0.0280073	-0.381569	2.67942
chr7-112370642-112371143	-1.40154	-0.136972	-0.643602	-0.206561	-0.581447	-0.339174	0.147093	0.844374	2.31783
chr1-6914843-6915344	-0.188048	-0.79041	-0.584386	0.482562	-0.344206	-0.935824	0.0114969	-0.242045	2.59086
chr11-16962912-16963413	-1.99937	-0.0767522	-0.653709	0.0179218	-0.252753	0.138774	0.16699	0.65008	2.00882
chr17-6654976-6655477	-0.962005	-0.883469	-0.535175	-0.49694	-0.432267	1.04845	-0.50786	0.5533	2.21596
chr17-79166237-79166738	-0.920951	-0.866082	-0.829695	0.147372	0.322537	-0.815371	0.0859467	0.494987	2.38126
chr2-96240630-96241131	-0.792147	-0.0816755	-1.35626	-0.0143745	0.816461	-1.03893	0.912163	-0.392978	1.94775
chr16-74951633-74952134	0.547384	-1.63101	-0.540257	-0.239604	-0.558756	-0.0705195	0.61117	-0.33002	2.21162
chr7-70026209-70026710	-2.01084	0.144575	-0.874224	0.301163	0.715533	0.229802	-0.770067	0.707835	1.55622
chr10-72435664-72436165	-1.35386	-0.615679	-0.66883	0.869771	0.593238	-0.8026	-0.415644	0.316287	2.07732
chr5-173767620-173768121	0.438787	-0.95627	-1.27766	-0.352884	0.976993	-1.13909	0.82621	-0.28284	1.76675
chr1-213988428-213988929	-1.50892	0.152976	-1.55413	0.748177	1.15065	-0.503966	-0.217537	0.319492	1.41325
chr7-53218850-53219351	-0.513918	-0.200106	-0.734398	-0.437051	0.408147	-1.0109	0.874812	-0.72792	2.34133
chr9-137733034-137733535	-1.18963	-0.444524	-0.767132	0.435629	0.54352	-0.685388	-0.250352	-0.0460719	2.40395
chr14-66425529-66426030	-1.78259	0.0603164	-1.01362	-0.237367	-0.466205	0.464274	0.149228	1.03431	1.79165
chr2-151729633-151730134	-1.42532	-0.643987	-0.455698	0.145297	-0.325007	-0.292225	0.226417	0.325831	2.44469
chr16-69907252-69907753	-0.841425	-0.395263	-0.378465	-0.302235	-0.191731	-0.288892	-0.10448	-0.271716	2.77421
chr6-156442647-156443148	-0.844517	-0.167796	-0.704218	-0.229892	0.820047	-1.13799	-0.042366	-0.0876162	2.39435
chr5-174344390-174344891	-1.42362	0.364099	-0.792351	-0.318736	0.0601577	0.306418	-0.442437	-0.160266	2.40673
chr22-31814984-31815485	0.53536	-0.465442	-1.35923	0.43854	0.885093	-1.41176	0.0281491	-0.50209	1.85138
chr16-11082628-11083129	-0.357606	-0.996114	-0.264734	-0.46525	0.472764	-0.443157	-0.40666	-0.180366	2.64112
chr10-116888427-116888928	-0.179471	0.114711	-1.13548	0.967026	0.403085	-1.13548	-0.781193	-0.380088	2.12689
chr20-12920661-12921162	-0.566862	0.00977793	-0.982193	-0.485673	-0.730503	0.302469	-0.615357	0.594262	2.47408
chr13-35475358-35475859	-0.825649	-1.41491	-0.908734	0.556801	0.481863	-0.809153	0.458593	0.504459	1.95673
chr5-139914454-139914955	-1.13416	0.31961	-0.483699	-0.910842	-0.412252	0.448004	-0.950267	1.11693	2.00667
chr5-6434882-6435383	-1.09369	-0.775036	-0.610052	-0.0603624	1.24162	-0.137616	-0.470837	-0.317589	2.22357
chr7-108347822-108348323	-0.907974	-1.204	-0.734279	-0.0719073	0.671404	0.224965	-0.376946	0.0458554	2.35288
chr11-47184675-47185176	-0.194654	-0.711996	-1.34059	-0.274923	0.0745408	-0.357131	0.4626	-0.150377	2.49253
chr12-76092453-76092954	-1.56735	-0.212092	-0.593058	0.145145	0.100518	-0.259984	-0.329808	0.297862	2.41877
chr5-165009189-165009690	-0.978384	0.41144	-1.0448	0.351753	-0.485763	-0.521115	0.0647491	-0.26308	2.4652
chr9-132614652-132615153	-1.93602	0.143428	-0.93441	0.262819	-0.309689	0.128137	0.12291	0.56166	1.96116
chr13-35471015-35471516	-1.07197	-0.714465	-0.668143	0.0873381	0.132691	-0.277503	-0.37318	0.32677	2.55846
chr15-97788747-97789248	-0.664167	-0.933138	-0.419365	-0.580545	0.0118766	-0.751279	0.701357	0.167311	2.46795
chr5-174923108-174923609	-0.291242	-0.235876	-0.907484	-0.831076	0.367046	-0.585767	0.149541	-0.267724	2.60258
chr22-24070000-24070501	-0.285165	-0.22837	-0.524753	0.140785	0.207031	-0.372179	-0.982665	-0.610233	2.65555
chr1-55874337-55874838	-1.14291	0.482711	-0.780309	-0.54304	-0.42703	0.661289	-1.14291	0.972448	1.91975
chr12-22115834-22116335	-0.616756	-0.688636	-0.254698	0.566045	1.24069	-0.979808	-1.18698	-0.0420136	1.96216
chr11-18142508-18143009	-1.61083	-0.386324	-0.594648	0.0505034	-0.103874	0.57185	-0.71662	0.634516	2.15543
chr12-111201238-111201739	-1.31527	-0.264456	-0.538493	-0.0528515	-0.903032	0.0770712	0.168617	0.399922	2.42849
chr12-49985693-49986194	-0.946091	-0.946091	0.0196394	0.323331	-0.326849	-0.666165	0.034903	-0.0520445	2.55937
chr4-2357485-2357986	-2.16382	-0.509038	-0.246747	-0.358458	0.225975	0.321183	0.254491	0.697786	1.77863
chr2-239182311-239182812	-0.964669	-0.427256	-0.691551	0.335479	-0.0596705	-0.943111	0.341536	-0.0961835	2.50543
chr11-19988647-19989148	-1.2833	-0.680398	-1.10333	0.0317805	0.7023	-0.159343	1.38	-0.590645	1.70293
chr2-13523311-13523812	-1.77459	0.0770852	-0.478878	-0.31039	-0.559003	0.636609	-0.234766	0.531026	2.11291
chr13-98553502-98554003	-1.01578	-0.714026	-0.932192	0.656669	0.238255	-0.919073	0.860473	-0.280847	2.10652
chr14-68992569-68993070	-1.29016	-0.0466469	-0.412059	-0.407808	-1.02791	0.655732	-0.518027	0.975481	2.0714
chr17-45429292-45429793	-1.59754	-0.142727	-0.515883	-0.81792	-0.0264186	0.804373	-0.460753	0.733379	2.02349
chr3-119579581-119580082	-1.21468	-0.929065	-0.68216	-0.331484	-0.417856	-0.0243177	0.457458	0.952463	2.18964
chr9-96504157-96504658	-1.06997	-0.702356	-0.869154	0.28232	-1.06997	0.0502662	1.02731	0.29285	2.0587
chr2-84206709-84207210	-1.07645	-0.626636	-0.0549387	-0.304281	-0.42144	0.294275	-0.0387935	-0.403217	2.63148
chr22-32829929-32830430	-1.94993	-0.384182	-1.0381	0.50463	0.678741	-0.353307	0.911038	0.118369	1.51274
chr19-2176545-2177046	-1.61764	-0.100535	-0.671407	0.124326	1.09328	-0.814189	0.441619	-0.381174	1.92572
chr5-176837026-176837527	-1.23056	-0.221989	-1.21407	0.468665	1.34462	-0.762718	0.735794	-0.660848	1.5411
chr11-10675029-10675530	-0.832966	-0.768675	-0.815363	0.484903	0.431139	-1.33069	1.44841	-0.258159	1.64141
chr6-155438290-155438791	0.155212	-0.474509	-0.748204	-0.133613	-1.219	-0.426037	1.11111	-0.504678	2.23972
chr10-129078450-129078951	-1.00869	-0.610839	-0.59586	1.10493	0.206338	-1.00869	0.138943	-0.413228	2.1871
chr13-58598100-58598601	-1.74217	0.181282	-1.37545	0.291716	0.706515	-0.19946	-0.0855668	0.42689	1.79625
chr7-30680682-30681183	-1.05284	0.0871479	-0.499428	-0.798029	-0.780815	0.650725	-0.567033	0.685971	2.2743
chr11-41850105-41850606	-1.23401	0.319228	-0.799445	0.306559	-0.376051	-0.715367	0.190419	-0.127824	2.43649
chr6-35688906-35689407	-1.27217	-0.14697	-0.560396	-0.469484	0.703576	0.81514	-1.52655	0.829911	1.62694
chr22-35489372-35489873	-0.673918	-1.00755	-0.970481	0.489396	0.443218	-1.05051	1.15751	-0.291494	1.90382
chr6-50062952-50063453	-1.39513	-0.969022	-0.278081	-0.288234	-0.297027	0.202977	0.25329	0.405616	2.36561
chr8-8324923-8325424	-1.38062	0.00291089	-0.744964	-1.13002	-0.027354	0.429219	-0.088058	0.856785	2.0821
chr10-121667998-121668499	-1.23237	-0.530037	-1.23237	0.715529	0.656047	-0.55803	0.252364	-0.154455	2.08333
chr6-143539363-143539864	-0.445232	-0.701329	-0.508486	0.107042	-1.15958	-0.528174	0.854933	-0.00357549	2.3844
chr2-120526285-120526786	-1.43471	-0.678432	-0.351305	-0.361152	-0.36968	0.246279	-0.0290643	0.596042	2.38203
chr1-167996503-167997004	-1.06866	-0.775549	-0.858478	1.21265	0.710943	-0.675959	-0.172823	-0.354777	1.98265
chr20-62022592-62023093	-1.81076	-0.523672	-0.255844	-0.0645204	0.194005	-0.569155	0.247111	0.655692	2.12714
chr7-45400711-45401212	-1.59247	-0.345365	-0.497873	-0.718984	-0.419443	1.11312	-0.29165	0.994668	1.758
chr1-205073687-205074188	-1.65284	-0.112381	-0.386489	-0.673665	-0.373738	0.0988985	0.109964	0.781014	2.20924
chr9-98486893-98487394	-1.90915	-0.924002	-0.328521	0.480881	0.428905	-0.106828	0.528006	-0.0877207	1.91843
chr6-35735501-35736002	-1.16564	0.133909	-0.546647	-0.584735	-0.179475	0.501342	-1.08586	0.677415	2.24969
chr13-108629441-108629942	0.0971052	-0.555016	-1.01568	-0.458966	-0.655424	-0.206278	0.313134	-0.13641	2.61753
chr11-124734370-124734871	-0.768182	0.37986	-0.893224	-0.849451	-0.928078	0.515585	-0.379234	0.685455	2.23727
chr12-3321539-3322040	-1.05778	-0.762628	-0.976023	0.578088	0.47201	-0.662343	0.777435	-0.491348	2.12259
chr3-38658397-38658898	-1.34241	-0.667622	-0.255123	-0.709411	-0.586994	1.17016	-0.278749	0.691846	1.9783
chr1-18352690-18353191	-1.8754	-0.47425	-0.212862	0.41432	-0.711971	0.673619	-0.272013	0.527817	1.93074
chr10-111076859-111077360	0.121513	-0.701715	-1.6301	-0.0890159	0.54394	-0.421009	0.0520686	-0.181932	2.30625
chr7-143284371-143284872	-0.205943	-0.479403	-0.849369	0.0599752	-0.13056	-0.755625	0.0130284	-0.352197	2.70009
chr2-151772182-151772683	-0.122196	-0.365537	-1.68662	0.565074	0.583912	-1.19884	0.0736329	0.183274	1.9673
chr6-34078568-34079069	-0.946569	-0.946569	-0.281009	0.0296613	0.209079	-0.39122	-0.205868	-0.0906349	2.62313
chr12-1924493-1924994	0.64114	-0.562561	-1.03368	0.45833	0.204086	-0.702513	-0.958871	-0.370205	2.32427
chr20-36332913-36333414	-1.15586	-0.0932214	0.21262	-0.503881	-0.702606	-0.232087	-0.63656	0.671931	2.43967
chr11-63959885-63960386	-1.00517	-0.20656	-1.37226	-0.305945	0.315056	0.0257942	-0.164478	0.317173	2.39639
chr10-48454563-48455064	-2.3142	-0.242748	-0.495812	0.11626	0.650554	-0.0623262	0.18529	0.568895	1.59409
chr3-120448763-120449264	-1.54769	-0.329051	-0.975135	0.314084	0.0943969	-0.688981	0.875854	0.219924	2.0366
chr21-38668159-38668660	-0.927174	-0.598569	-0.691541	0.453485	0.0383554	-0.647917	0.782161	-0.753462	2.34466
chr1-213989633-213990134	-1.39312	-0.158656	-1.32456	1.07392	1.17758	-0.478285	-0.515697	0.125827	1.493
chr12-124804226-124804727	-0.542883	-0.831177	-1.24409	0.431888	0.293665	-0.834224	-0.164102	0.641618	2.2493
chr5-139117596-139118097	-1.79527	-0.545949	-0.285979	0.00950079	0.944956	-0.446063	-0.0966063	0.148077	2.06734
chr9-117315318-117315819	-1.61304	-0.924674	-0.503871	0.704433	0.744888	-0.614765	0.286854	-0.0233586	1.94354
chr1-107660376-107660877	-1.6782	-0.400633	-0.912474	0.0551244	0.856903	-0.1614	0.058869	0.080088	2.10173
chr6-109978605-109979106	-1.43876	0.334386	-0.385611	-0.607755	-1.17122	0.409776	0.298498	0.445854	2.11483
chr2-124261560-124262061	-0.247804	-1.29905	-0.158198	0.438055	-0.958719	0.333113	-0.0437215	-0.468406	2.40473
chr12-2156855-2157356	-1.95413	0.373958	-0.218651	-0.476194	-0.243954	-0.447299	0.676341	0.29996	1.98997
chr12-60515123-60515624	-1.3375	-0.24078	-0.356719	0.386393	-0.999754	-0.191366	0.333243	0.0128957	2.39358
chr10-130223041-130223542	-0.65832	0.223211	-0.65832	-0.349322	-0.65832	-0.341223	-0.227084	-0.0432098	2.71259
chr1-110302997-110303498	-1.6179	0.700833	-1.34114	0.0623304	0.700105	0.0974064	-0.869066	0.770996	1.49644
chr11-35276468-35276969	-2.15133	0.176138	-0.0472266	0.0433612	0.00761887	-0.0585204	-0.259451	0.237741	2.05167
chr15-47372382-47372883	0.904041	-0.442516	-0.644434	-0.349729	-0.887529	-0.594594	-0.152483	-0.319288	2.48653
chr15-25801894-25802395	-0.760143	0.0981298	-1.3349	0.339452	1.07114	-0.872853	0.565711	-0.947361	1.84082
chr4-139757042-139757543	-0.735582	-0.923387	-1.03428	1.11971	1.30871	-1.11309	0.109446	-0.235999	1.50447
chr7-132368312-132368813	-1.45742	-0.376016	-0.493365	0.500213	1.088	-1.19941	0.00750574	0.0284606	1.90203
chr13-108363740-108364241	-0.360158	-0.303112	-0.600803	-0.0977463	0.646238	-1.16991	0.0939994	-0.686659	2.47815
chr10-69911662-69912163	-0.316436	-1.29519	-0.796581	-0.200555	0.462186	-0.590269	0.689288	-0.282776	2.33034
chr1-25658960-25659461	-0.584548	-0.862799	-0.0485228	-0.143406	-0.507844	0.0496711	-0.947481	0.498485	2.54645
chr11-34357035-34357536	-1.13109	0.432576	-1.37016	-0.274622	0.18039	0.263228	-0.683983	0.377104	2.20656
chr1-112309550-112310051	-1.77106	0.0556285	-0.171186	-0.457948	-0.966635	0.350322	0.212176	0.765483	1.98322
chr2-107595826-107596327	-1.60735	-0.476142	-0.0287282	0.0312992	0.124419	-0.0876601	-0.579739	0.219654	2.40425
chr4-11710861-11711362	-1.03693	-0.228753	-1.03693	0.281395	0.503712	-0.260964	-0.641578	-0.0261556	2.4462
chr4-25974988-25975489	-1.97326	-0.0680341	-0.347859	-0.471266	-0.660582	0.453945	0.584934	0.652225	1.8299
chr7-47181994-47182495	0.00399322	-0.161564	-1.73622	0.409141	1.04766	-0.858672	-0.608424	0.010191	1.89389
chrX-139204959-139205460	-1.69244	-0.398626	-0.484763	-0.6285	-0.263649	0.61378	0.376186	0.320114	2.1579
chr2-200766341-200766842	-0.508303	-0.447951	-0.578819	-0.0556762	-0.197117	-0.829353	-0.0278217	-0.0876679	2.73271
chr6-77463668-77464169	-1.50784	-0.810169	-0.983568	0.0389238	0.804673	0.0279411	0.704817	-0.248208	1.97344
chr14-65834194-65834695	-1.83598	0.494289	-0.971702	0.000714787	0.457695	-0.676239	0.214893	0.43532	1.88101
chr15-22224203-22224704	-1.4165	-0.490015	-0.990969	-0.307763	-0.324105	0.93706	-0.191568	0.766674	2.01719
chr7-55507130-55507631	-1.42372	-0.313239	-0.595758	-0.471741	-0.52786	0.485174	0.267987	0.19743	2.38173
chr22-18089083-18089584	-2.10956	0.562642	-0.639077	0.197306	-0.310024	0.656681	-0.462154	0.407455	1.69673
chr20-15961318-15961819	-1.22264	0.296247	-1.02523	-0.785919	-0.291362	0.552168	-0.625747	1.27325	1.82924
chr20-4303465-4303966	0.341754	-1.10977	-1.07726	0.399967	1.12881	-0.908634	0.37246	-0.939146	1.79182
chr2-2992013-2992514	-0.847241	-0.847241	-0.18508	0.484557	-0.197571	-0.847241	0.181957	-0.277553	2.53541
chr21-32605087-32605588	-1.81385	0.266675	-0.880692	0.271658	0.207974	-0.142483	-0.41625	0.413801	2.09317
chr5-71765790-71766291	-0.942189	0.302333	-0.990747	-0.413141	-1.26426	0.804741	-0.454453	1.33381	1.6239
chr1-110498235-110498736	-1.47619	-0.660172	-0.161335	0.303753	-0.114369	0.0450702	-0.447518	0.0513518	2.45941
chr1-22790124-22790625	-1.76977	-0.163389	-0.634325	0.320526	-0.258809	0.242473	0.0905573	-0.105632	2.27837
chr1-201289883-201290384	-0.940472	0.40874	-1.00495	-0.859314	-0.462246	0.171941	-0.292844	0.64297	2.33617
chr5-38597063-38597564	-1.45675	0.294432	-0.838381	-0.741527	-0.0032971	-0.351054	0.496244	0.354631	2.2457
chr1-25748698-25749199	1.51206	0.0581737	-0.634641	-0.693315	-0.300882	-0.40079	-0.43065	-1.13519	2.02523
chr3-10867495-10867996	-1.23019	-1.17891	0.00143594	-0.340655	-0.62055	0.591408	-0.289272	1.0539	2.01284
chr14-61899444-61899945	-0.712687	-0.358762	-0.96135	0.435011	0.623191	-0.411913	-0.76447	-0.30185	2.45283
chr1-167473623-167474124	-2.02147	-0.340117	-0.293522	0.194193	-0.466325	0.40179	0.597586	-0.0558154	1.98368
chr14-50856716-50857217	-1.69189	0.240071	-0.280768	-0.469363	-0.275151	0.566004	-0.898724	0.843904	1.96591
chr11-46856695-46857196	-0.852228	-0.852228	-0.386478	0.487645	0.0673027	-0.556766	-0.110842	-0.382374	2.58597
chr6-160094222-160094723	-1.47153	-0.37336	-0.337856	0.381889	0.209662	-0.711702	-0.000664569	-0.119348	2.42291
chr8-130432936-130433437	-1.43376	0.307026	-1.18348	-0.184886	-0.116358	0.276394	-0.0376862	0.0663428	2.30641
chr18-75204535-75205036	-0.886244	-0.563827	-0.910591	0.15949	0.0902854	-0.412048	-0.129759	0.036213	2.61648
chr21-39932425-39932926	-1.03263	-0.587211	-0.18929	0.456898	-0.384019	-0.739427	-0.0051106	-0.0961816	2.57697
chr15-20358582-20359083	-1.8987	-0.42036	-0.597629	-0.437662	0.0758482	0.623536	0.123461	0.539289	1.99221
chr11-132253905-132254406	-0.76152	0.519095	-0.480785	0.159274	0.30401	-0.739361	-0.618143	-0.859351	2.47678
chr14-104967597-104968098	-0.34181	-0.513407	-1.34104	-0.620418	0.680171	-0.882936	1.27517	-0.139492	1.88376
chr12-112873799-112874300	-1.27331	-0.246569	-0.887827	-0.0522211	-0.428111	-0.378248	-0.0635343	1.09365	2.23617
chr22-31606188-31606689	-1.92352	0.193323	-0.50672	-0.475489	-0.787066	0.775936	0.161718	0.926845	1.63497
chr8-102670983-102671484	-1.08033	-1.08033	-0.652374	0.436825	-0.235413	0.0141949	0.515185	-0.293122	2.37537
chr17-64166926-64167427	-0.751658	0.204803	-0.511213	-0.273005	-1.19493	0.747582	-1.03654	0.688456	2.12651
chr13-112774483-112774984	-1.10339	-1.46731	-0.653616	0.0267404	0.503223	-0.0976098	-0.206207	1.05088	1.9473
chr6-160495946-160496447	0.447466	-0.019551	-0.448299	0.375005	-0.994111	-1.36061	0.199554	-0.506408	2.30695
chr22-31248202-31248703	-0.282374	-1.97274	0.519008	-0.719366	-0.0414272	0.391502	-0.00458245	0.0904475	2.01953
chr4-876048-876549	-0.682794	-0.394227	-1.22412	-0.385456	0.0184822	0.310932	-0.66843	0.615494	2.41012
chr15-67071049-67071550	-1.21345	0.665109	-1.28113	-0.0856685	0.0992461	-0.301293	-0.533664	0.448625	2.20223
chr5-160619443-160619944	-0.540739	-0.852833	-0.786569	-0.900229	-0.117517	0.395504	-0.289581	0.675072	2.41689
chr9-114504516-114505017	-0.591143	0.129366	-1.04523	-0.509277	-0.187934	-0.673013	0.935208	-0.449085	2.39111
chr1-107963956-107964457	-0.852092	-1.36432	-0.505321	-0.701643	-0.116425	0.403345	0.74114	0.180157	2.21516
chr3-123069019-123069520	-1.77693	0.347586	-0.411033	-0.686947	-0.313164	0.0546999	0.0252902	0.615733	2.14477
chr3-50464730-50465231	0.304575	-0.416145	0.0978847	-2.01452	-0.29159	0.0381754	0.0726669	0.0713489	2.1376
chr20-57469404-57469905	-2.09047	-0.19304	-0.660327	-0.380343	0.0728579	0.589822	0.457257	0.387865	1.81638
chr17-16820289-16820790	-0.590113	-1.26133	-0.352055	-0.228777	0.422496	-0.867533	1.15554	-0.391284	2.11306
chr15-22239494-22239995	-1.10023	-0.744223	0.0301951	-0.204509	0.629292	-0.623262	-0.628181	0.196493	2.44442
chr22-50157940-50158441	-1.56161	0.311049	-0.861343	-0.600842	1.2162	-0.580077	0.0269607	0.1749	1.87477
chr16-513525-514026	-1.19139	-0.57557	-0.524389	-0.300776	-0.490428	0.543	-0.499499	0.658991	2.38007
chr9-95033041-95033542	-1.32536	-0.00564651	-1.09714	-0.0782709	0.596266	-0.052282	0.290805	-0.612212	2.28384
chr20-63065082-63065583	-2.36982	0.751465	0.0800776	-0.519102	0.0172697	0.565554	-0.419719	0.591542	1.30274
chr18-77304445-77304946	-1.33088	0.0379253	-0.68777	-0.0374008	0.66223	-0.366356	0.142914	-0.777582	2.35692
chr18-75139517-75140018	-1.24263	-0.801719	-0.241341	0.073531	-0.339371	-0.467936	0.0292014	0.509316	2.48094
chr20-50379338-50379839	-1.89418	-0.598869	-0.223493	-0.136784	-0.148782	0.750777	0.176838	-0.015358	2.08985
chr1-36625520-36626021	0.316081	-1.49067	-0.798979	0.141414	0.653618	-0.182174	-0.933202	0.132716	2.16119
chr16-58419286-58419787	-2.06492	-0.161885	-0.841417	-0.349742	0.460201	0.5608	0.0793748	0.583727	1.73386
chr2-26904075-26904576	0.854421	-0.629387	-0.780049	0.440645	-0.534118	-1.1399	-0.169899	-0.351309	2.3096
chr8-23571065-23571566	-1.97714	-0.72512	-0.265112	0.0344317	-0.154079	0.0691969	0.401782	0.644004	1.97204
chr6-85920859-85921360	-1.92612	0.265412	-0.657725	0.207837	-0.534673	0.512706	-0.541491	0.932937	1.74112
chr2-61603585-61604086	-1.7743	-0.021168	0.0970971	-0.0242847	-1.33735	0.345103	0.200868	0.651532	1.86251
chr13-108316080-108316581	-1.11276	-0.229639	-0.84942	0.430271	-0.582692	-0.453261	0.512452	-0.158254	2.44331
chr4-183797490-183797991	-2.22609	-0.562969	-0.0440665	-0.0235754	-0.0714735	0.497958	-0.0802764	0.858814	1.65167
chr10-104556092-104556593	0.560093	0.402128	-0.954884	-0.541597	-0.0580315	-0.148349	-1.82948	0.717454	1.85266
chr9-137731996-137732497	-1.32243	-0.189945	-1.78427	0.482209	0.949921	0.209372	-0.439258	0.564215	1.53019
chr15-67093620-67094121	-0.421224	-1.45148	-0.482918	0.494808	-0.577744	-0.151804	0.702639	-0.398795	2.28652
chr11-34223495-34223996	-0.0589228	-0.33734	-0.501732	-0.17238	-0.515042	-0.894375	0.164019	-0.395786	2.71156
chr8-118340727-118341228	-1.76267	-0.41297	0.368976	-0.0571987	0.589325	-0.81161	0.0724754	-0.121059	2.13474
chr7-86225175-86225676	0.0222874	-1.03396	-0.0409624	-1.03396	0.827274	-0.492455	-0.642526	0.0452821	2.34902
chr5-93602453-93602954	-0.725259	-0.937866	-0.534368	-0.783625	-1.21639	1.38118	0.989792	0.338935	1.4876
chr7-44236777-44237278	-0.150514	0.286336	-0.823681	-0.519281	0.250387	-1.334	0.178282	-0.329759	2.44223
chr12-3559732-3560233	-0.938934	0.874438	-0.79525	-0.955691	-0.501338	0.424998	-0.437574	0.0530051	2.27635
chr15-45849463-45849964	-2.2106	0.27954	-0.291666	-0.238476	-0.155166	0.276817	-0.291864	0.965625	1.66579
chr3-192862050-192862551	-1.13689	0.894372	-0.72061	-0.0947515	-0.552703	0.367724	-1.13689	0.237388	2.14237
chr21-34595490-34595991	-1.94326	-0.644542	-0.702321	0.280939	0.553619	-0.316413	0.887471	0.146576	1.73793
chr1-2378485-2378986	-2.39008	0.078993	-0.0816271	-0.298597	0.0216022	0.508179	-0.151484	0.818265	1.49474
chr13-41919307-41919808	-1.74535	-0.437536	-0.805165	0.0290103	-0.301098	0.392177	0.345661	0.37565	2.14665
chr7-135678894-135679395	-1.0006	-0.192096	-0.16409	-0.0387927	0.716987	-1.0006	0.0185975	-0.757016	2.4176
chr11-120680547-120681048	-0.964361	0.205134	0.242944	0.0382089	-0.293737	-0.964361	-0.552088	-0.27508	2.56334
chr1-110269798-110270299	0.175098	-0.110103	-0.73525	0.263766	-0.620434	-0.68071	-0.565323	-0.379437	2.65239
chr6-155871231-155871732	-0.465874	-1.68634	-0.660313	-0.88566	0.341198	0.269445	0.840797	0.317484	1.92926
chr5-23243564-23244065	-1.37846	-0.335987	-0.601205	-0.00565062	0.217465	0.0220219	-1.01097	0.924701	2.16808
chr17-19547909-19548410	-1.02503	-0.575108	-0.357267	-0.252677	0.134441	-0.234503	-0.622258	0.311355	2.62104
chr17-34606811-34607312	-1.47494	-0.119541	-0.838128	-0.0400978	0.636224	-0.0111749	-0.485144	-0.00513071	2.33793
chr1-15810058-15810559	0.508956	-0.837194	-1.38874	0.0941688	1.23888	-1.31501	0.209304	-0.173115	1.66275
chr15-63504409-63504910	-0.908051	-1.076	-0.989835	-0.378641	0.110099	0.310409	-0.188824	0.896892	2.22395
chr9-135680136-135680637	-1.32348	-0.571201	-0.245807	-0.61779	-0.264085	0.471001	-0.644471	1.02065	2.17518
chr6-46502465-46502966	-1.84189	-0.0753801	-0.846422	0.570048	0.625784	-0.417724	0.64427	-0.486854	1.82816
chr4-11776959-11777460	-1.62349	-0.895429	-0.87021	0.296578	0.0700125	0.113223	0.0853373	0.818338	2.00564
chr3-194097656-194098157	0.585222	-0.842296	-0.242692	-0.088552	-0.347584	-1.00352	-0.534825	-0.0679586	2.5422
chr3-14862095-14862596	-0.188713	-1.05288	-0.283346	-0.547916	-1.24391	0.820484	-0.310901	0.623195	2.18399
chr17-76434966-76435467	-1.13054	-0.262972	-0.426909	-0.557604	-0.159308	-0.29755	0.237004	-0.0454839	2.64337
chr18-62987939-62988440	-0.0936359	-0.73033	-0.0010284	-0.891593	-1.18009	-0.178944	0.559845	0.0831003	2.43268
chr4-76640629-76641130	-2.06018	0.459224	-0.256115	0.210133	0.611196	-0.10414	-1.05813	0.591379	1.60663
chr10-101580801-101581302	-1.68699	0.361535	-0.112406	-1.12186	-0.431538	0.574121	-0.0821075	0.505837	1.99341
chr4-170017391-170017892	-2.13802	0.34619	-0.727297	0.209957	0.638312	-0.420637	-0.0290714	0.388589	1.73198
chr4-57194097-57194598	-1.23341	0.652375	-0.812779	-0.74352	-0.188753	-0.157629	-0.563847	0.884458	2.1631
chr15-100125940-100126441	-0.268623	0.236544	-1.50637	-0.142016	0.31352	-0.567804	0.395112	-0.78268	2.32232
chr5-176834751-176835252	-1.39917	-0.210936	-1.58282	0.925394	0.575326	-0.521548	0.782198	-0.119882	1.55143
chr15-61063944-61064445	-1.32674	-1.32674	-0.255609	-0.625336	0.261705	0.335205	0.736943	0.131292	2.06929
chr5-147043019-147043520	-1.17426	0.130097	-0.911667	-0.116138	0.479656	0.0552459	-0.943232	0.108603	2.3717
chr12-3538697-3539198	-2.11029	-0.198016	-0.77187	0.0632634	0.506548	-0.160308	0.547649	0.329449	1.79358
chr10-119025709-119026210	-1.13698	-0.400001	-1.38776	0.260723	0.2637	-0.18859	0.174665	0.0883126	2.32594
chr20-17859755-17860256	-1.91987	-0.00514305	-0.102632	0.261051	0.643557	-0.35427	-0.985463	0.643194	1.81958
chr12-22256197-22256698	-1.35299	-1.0218	-0.50468	-0.279014	0.023389	-0.359306	0.487833	0.830433	2.17613
chr1-91591788-91592289	-1.10184	-0.7795	-1.32831	0.436064	0.237749	0.089564	-0.471787	0.876305	2.04175
chr7-142796593-142797094	-2.16116	-0.286773	-0.57445	0.333116	0.177225	-0.165154	0.26873	0.581772	1.82669
chr1-207321491-207321992	1.42884	-0.449915	-1.21129	-0.154677	0.375424	-0.452672	-0.609445	-0.872229	1.94596
chr2-65175925-65176426	-1.5044	0.138946	-0.197882	-0.0226533	-0.59667	0.00721523	-0.48225	0.198032	2.45966
chr15-93067783-93068284	-0.766192	-0.403829	-0.665818	-0.150526	0.131261	0.0390705	-1.13857	0.451639	2.50296
chr16-19666562-19667063	-1.29444	-1.29444	-0.210212	-0.0598338	0.466042	-0.196845	0.794477	-0.347855	2.14311
chr2-239396997-239397498	-1.00377	0.0724076	-1.64014	1.19648	0.192261	-0.6827	0.780154	-0.497769	1.58308
chr9-69495045-69495546	-1.43547	-0.2939	0.0278991	-0.456839	-0.27698	-0.43482	0.835024	-0.325914	2.361
chr2-200745895-200746396	0.243309	-0.915523	0.173916	-0.915523	-0.915523	-0.0726292	-0.123143	0.000130212	2.52499
chr7-47314691-47315192	-1.53973	0.278305	-0.503095	-0.644056	0.155252	0.558943	-1.06566	0.831024	1.92902
chr7-4803859-4804360	0.240418	-1.50556	-0.684431	-0.761072	0.00736665	-0.540193	0.527349	0.53066	2.18546
chr2-12204223-12204724	-1.77511	-0.30249	0.61677	-0.287465	-1.19042	0.666618	-0.133982	0.692941	1.71314
chr1-110465281-110465782	-1.23235	0.162075	-0.638164	-0.743343	-0.262753	-0.205552	0.333569	0.0833798	2.50314
chr4-147969754-147970255	-1.58006	-0.812844	-0.627957	0.54779	0.0498227	-0.467437	0.220676	0.524414	2.1456
chr9-136373363-136373864	-1.79651	-0.0977852	-1.17163	0.0573056	-0.0379306	-0.0824831	0.458019	0.786972	1.88405
chr5-6312219-6312720	-1.00873	-0.95404	-0.917772	-0.182525	0.693269	-0.729669	0.927477	0.0948795	2.07711
chr1-7964556-7965057	-1.90306	0.00500464	-0.791875	-0.516804	1.06018	0.0426296	0.358857	-0.0513035	1.79638
chr10-112331054-112331555	-1.86383	-0.322225	-0.638199	0.245794	-0.0945292	-0.4458	0.3761	0.72162	2.02107
chr11-134643899-134644400	-0.326188	-0.222447	0.269879	-1.85901	-0.484138	-0.0187845	-0.0908547	0.546726	2.18482
chr3-126150264-126150765	-0.739788	-0.238735	-1.10068	0.554079	1.23425	-0.22259	-1.32888	-0.0383336	1.88067
chr12-119014383-119014884	-0.983812	0.168105	-0.877757	-0.172053	-0.0355691	-0.296259	-0.742267	0.410766	2.52885
chr15-63505252-63505753	-1.98416	-0.188539	-1.17878	0.130244	0.743035	0.0901035	0.14446	0.610433	1.6332
chr16-66859845-66860346	-2.09425	-0.0473056	-0.732159	0.0291705	0.844441	-0.634939	0.842557	0.329541	1.46295
chr1-115839275-115839776	-1.07926	-0.253341	-1.1461	-0.351056	-0.399119	-0.0487601	-0.0295305	1.06071	2.24646
chr1-218165428-218165929	-0.568182	-1.25397	-0.432678	0.0254378	0.771078	-1.20118	0.595055	-0.0619448	2.12639
chr7-69110722-69111223	-1.41095	-0.358197	-0.654126	0.705833	0.678043	-1.41095	1.01034	-0.13051	1.57051
chr2-70044889-70045390	-2.16853	-0.476906	-0.336055	0.311014	0.354298	0.0977081	-0.135767	0.49315	1.86109
chr17-57881230-57881731	-0.424554	-1.52372	0.0888032	0.426458	0.413144	-0.724226	-0.474042	-0.100947	2.31909
chr7-44111790-44112291	-0.132621	-1.20552	-1.17455	-0.149356	0.451451	-0.112289	-0.43781	0.403497	2.35719
chr8-17695848-17696349	0.452612	-1.22509	-0.380797	-0.846887	-0.211431	0.534874	-0.705562	0.0151733	2.36711
chr7-5404453-5404954	-1.6501	0.180178	-0.825621	0.216217	0.0427909	-0.680795	0.0344964	0.489662	2.19318
chr2-2586943-2587444	-1.63527	-0.189178	-0.507651	-0.609174	-0.438642	0.704443	0.0781938	0.405992	2.19128
chr15-91968345-91968846	-0.684172	-0.623368	-0.583046	0.849738	-0.604883	-0.373919	-0.453852	-0.0498223	2.52332
chr17-29100595-29101096	-2.02428	-0.11158	-0.683103	0.272526	-0.658041	0.489275	0.0851039	0.990567	1.63953
chr10-122205937-122206438	-0.481762	-1.14224	-1.12468	-0.048559	0.377184	0.28895	0.196134	-0.457226	2.3922
chr5-115457946-115458447	-0.428163	-0.696287	-1.3381	-0.392777	0.617195	-0.461465	-0.513093	1.17668	2.03601
chr9-113361925-113362426	-1.18925	-0.0499483	-0.523378	-0.419084	-0.535939	-0.400961	0.104902	0.473975	2.53968
chr1-156575952-156576453	-1.2054	-0.589104	-0.298028	0.28301	0.945418	-0.569245	0.0504074	-0.866474	2.24942
chr6-77466069-77466570	-0.437631	-1.60033	-0.0543771	-0.321321	0.0690197	-0.556581	0.416988	0.109189	2.37505
chr17-17060684-17061185	-2.12895	-0.541266	0.0466324	0.270364	0.325808	0.377562	-0.667637	0.558938	1.75855
chr12-124297136-124297637	-1.24204	-0.110798	-0.580881	0.396661	-0.0940311	-0.459329	0.273123	-0.673214	2.49051
chr13-45812008-45812509	-1.62784	-0.802802	-0.26734	-0.107963	-0.20652	1.04338	-0.789724	1.2033	1.55551
chr4-121951801-121952302	-1.59868	-0.225553	-0.967808	0.333102	0.539691	-0.961736	0.749436	0.260764	1.87079
chr12-2397824-2398325	0.141165	-0.754038	-0.988219	0.686347	0.283814	-1.67941	0.632528	-0.222993	1.90081
chr10-69281867-69282368	-1.90222	0.223996	-0.535228	-0.357471	0.164006	0.160194	-0.473926	0.675124	2.04553
chr1-38564994-38565495	-0.485991	-0.109943	-0.957201	0.311303	-0.163054	-0.166416	-0.541011	-0.550189	2.6625
chr1-46559153-46559654	-1.32573	-0.264964	-0.724289	0.00762784	-1.22396	0.675446	-0.102737	1.08813	1.87048
chr11-3157513-3158014	-1.92528	-0.0292137	-1.012	0.0796486	0.488544	-0.0431559	1.19111	-0.329014	1.57937
chr1-216711227-216711728	-1.13983	-1.13983	-0.528736	0.62482	-0.817834	-0.0471445	0.26059	0.650235	2.13772
chr18-58920351-58920852	-1.24666	-1.24666	-0.258864	0.0134096	0.720745	-0.780026	1.015	-0.127453	1.91052
chr8-17642454-17642955	-2.0056	-0.335134	-0.28884	-0.543605	-0.313871	0.558028	0.491209	0.561769	1.87604
chr6-38144668-38145169	-1.35219	-0.387157	0.80212	-0.672128	-0.889226	0.69171	-0.725232	0.585739	1.94636
chr22-44972789-44973290	-1.24936	-0.403492	-0.563328	-0.0486297	0.547604	-0.437205	-0.183061	-0.191447	2.52892
chr7-209018-209519	-2.05505	-0.277893	0.594449	-0.676392	-0.564181	0.675621	0.123167	0.489335	1.69094
chr20-5886870-5887371	1.27188	-1.09522	-1.05762	-0.430047	-0.308674	-0.540502	0.354816	-0.266999	2.07237
chr11-134155441-134155942	-0.306359	0.303376	-0.956063	0.131418	0.387676	-1.13494	-0.666523	-0.199929	2.44135
chr1-36626032-36626533	0.490704	-0.713826	-1.27913	-0.497891	0.340194	-0.331002	-0.895884	0.678297	2.20853
chr5-124870181-124870682	-1.7065	-1.01604	-0.169199	0.464915	0.471607	-0.556724	0.948823	-0.256825	1.81994
chr10-117553675-117554176	-1.6948	0.189221	0.445986	-0.045902	-0.325876	-0.697033	0.230469	-0.363392	2.26133
chr20-2022147-2022648	-1.73225	0.595522	0.0736736	-0.791949	-0.62679	0.669652	-0.688107	0.715508	1.78474
chr12-111185472-111185973	-2.07082	0.249879	-0.953245	0.11042	0.117142	0.511749	0.204103	-0.0160776	1.84685
chr1-214455354-214455855	-1.8689	-0.0129165	-0.566857	-0.392229	-0.328464	0.410981	0.0277171	0.649086	2.08159
chr10-77898247-77898748	-0.522354	-1.82875	-0.268496	0.0184949	-0.529257	-0.0269216	0.461238	0.579096	2.11695
chr5-159826555-159827056	0.0245937	-0.133804	-1.24518	-0.148916	-0.0444838	0.194118	-1.16147	0.0623207	2.45282
chr17-42248669-42249170	0.441014	0.898825	-0.489774	0.150044	-0.410167	-0.631301	-1.87882	0.0127502	1.90743
chr12-113231911-113232412	-1.01582	0.282926	-1.91031	0.520006	0.745712	-0.489945	0.129584	-0.0380968	1.77595
chr16-65266891-65267392	-0.227593	0.125991	-0.883056	-1.37664	-0.40216	0.246129	-0.279326	0.386783	2.40987
chr1-221758631-221759132	-0.664322	-0.324282	-0.903229	-0.773495	0.619147	-0.751088	0.840476	-0.338989	2.29578
chr6-64432712-64433213	-0.896901	-0.436876	-0.645605	-0.340958	-0.537146	-0.0886196	-0.485085	0.989847	2.44135
chr7-29750112-29750613	-1.12881	-0.551545	-0.754005	0.628233	-1.29263	0.204513	0.597227	0.212882	2.08414
chr12-3446348-3446849	-1.22371	-0.441759	-0.780319	1.04635	-0.122529	-0.0897208	-0.517918	-0.169042	2.29864
chr17-67491137-67491638	-1.84447	-0.752152	0.0135785	0.338671	-0.343906	-0.0948585	0.171829	0.35923	2.15208
chr2-1625297-1625798	-1.44361	-0.32256	-0.42332	-0.519256	-0.121809	0.477499	-0.545933	0.549445	2.34954
chr20-57142165-57142666	-1.28693	-0.862402	-0.656856	0.274714	0.520107	-0.341958	0.703025	-0.562249	2.21254
chr19-32499591-32500092	-0.735938	-0.232677	-0.593449	-0.475156	-0.996638	0.858808	-0.812261	0.795916	2.19139
chr11-13963988-13964489	-1.01748	-0.446908	-1.87637	-0.157624	0.385985	0.0335735	0.963893	0.385251	1.72968
chr20-11985318-11985819	-1.34118	0.179537	-0.963295	0.161738	-0.0784703	-0.597748	1.20983	-0.582489	2.01208
chr15-61661682-61662183	-1.45035	0.0946103	-1.24956	0.41523	0.853748	-0.804506	-0.390052	0.805655	1.72522
chr6-161578067-161578568	-0.496954	-0.753888	-0.40662	0.560561	0.975894	-1.01342	-0.291215	-0.807824	2.23346
chr10-97922134-97922635	-1.91524	-0.307246	-0.636827	0.0632768	-0.229729	0.323263	0.421151	0.168314	2.11304
chr9-134043939-134044440	-2.00766	0.110899	-0.302847	0.487015	-0.22661	-0.580213	-0.046322	0.594959	1.97078
chr12-3316942-3317443	-0.338834	-0.769415	-1.03634	-1.04818	-0.224238	-0.170294	0.64276	0.668241	2.2763
chr5-166714693-166715194	-2.26927	0.0657585	-0.114429	-0.340258	-0.173153	0.497449	-0.197714	0.952609	1.579
chr12-111140523-111141024	-0.201381	-0.967078	-0.0500885	0.339221	-1.21989	-0.517849	0.326528	-0.16248	2.45302
chr20-4300958-4301459	-1.05672	-1.05672	-0.736365	1.39381	1.26201	-0.369501	-0.00664983	-0.808091	1.37822
chr3-50473853-50474354	-1.40278	-0.171214	-0.998236	0.0313649	0.847823	0.610123	-1.05377	0.196213	1.94048
chr10-71614394-71614895	-0.537395	-0.801535	-0.29699	0.871228	-0.464582	-0.83443	0.651094	-0.856983	2.26959
chr5-175573804-175574305	0.0425618	-0.487734	-1.30009	-0.302665	0.691269	-0.720216	-0.659568	0.418794	2.31765
chr3-50165357-50165858	0.0912897	-0.0574567	-1.77621	0.613235	1.04643	-1.46257	0.314633	-0.21143	1.44207
chr16-12436228-12436729	-0.22925	-0.486202	-0.990814	-0.788168	-0.499866	0.152359	-0.014717	0.254748	2.60191
chr4-38591650-38592151	0.239317	-0.856097	-0.824475	0.507466	-0.483418	-0.445116	-0.618205	-0.060127	2.54066
chr5-143733810-143734311	-1.57807	-1.20194	0.0466652	-0.194444	0.272642	0.848139	-0.710386	0.730449	1.78694
chr15-97792126-97792627	-1.39773	-0.271974	-0.55838	-0.0743928	0.14877	-0.848728	0.506353	0.120882	2.3752
chr3-66442496-66442997	-1.28681	-0.249117	0.0434009	0.577958	0.962638	-0.780755	-0.611855	-0.765023	2.10956
chr1-216718499-216719000	-1.52522	-0.0893734	-0.492991	0.549003	0.241824	-0.318963	-0.774451	0.0967484	2.31342
chr14-75437279-75437780	-0.0828459	0.00409232	-1.32967	0.30969	0.503567	-0.965801	-0.926109	0.245449	2.24163
chr11-67500376-67500877	-2.23408	-0.557817	-0.00951478	0.299097	0.0681914	0.0115798	0.477279	0.111375	1.83389
chr1-41623114-41623615	0.922763	-0.751347	-0.339584	-0.589243	-0.585952	0.254897	-1.35049	0.24094	2.19801
chr11-118156299-118156800	-2.27716	-0.124137	-0.597804	0.201382	0.230117	0.552135	-0.271068	0.721478	1.56506
chr3-10841183-10841684	0.617356	-0.858135	-0.422511	-0.508683	-0.346798	-0.488986	-0.540332	-0.0577756	2.60586
chr10-18709963-18710464	-1.82208	-0.505582	-0.465443	0.0797321	0.228494	-0.552104	0.131436	0.902305	2.00324
chr7-54635631-54636132	-0.566436	-1.21605	-0.993868	0.419176	-0.492352	-0.109425	-0.114138	0.812843	2.26026
chr9-19511629-19512130	-2.44484	0.204882	0.178714	-0.268298	0.128782	0.724081	-0.388073	0.459773	1.40498
chr3-184426700-184427201	-0.0678061	-1.04885	-1.02053	0.885998	0.592917	-0.680779	0.0524825	-0.843901	2.13047
chr1-32248284-32248785	-1.46971	-0.320682	-0.643414	-0.315419	-1.00409	0.281337	0.536153	0.94863	1.9872
chr20-15445661-15446162	-1.3244	-0.59784	-1.3244	0.377231	0.861187	-0.440626	0.380907	0.0923855	1.97555
chr3-10841806-10842307	-1.17023	-0.334681	-0.305738	-0.176248	0.224184	-0.869675	-0.416061	0.584069	2.46438
chr4-139592857-139593358	1.371	0.0651142	-1.11402	-0.49393	0.0427588	-1.17229	-0.0874387	-0.586812	1.97561
chr11-132245775-132246276	-0.78234	-0.132641	-1.40338	0.515337	0.833965	-1.04038	0.90909	-0.659288	1.75963
chr13-30445755-30446256	-0.202565	-0.353729	-1.62723	0.410871	0.367364	-0.669102	-0.500365	0.320571	2.25419
chr11-113985953-113986454	-2.38344	0.294925	0.406309	0.0098375	-0.352718	0.539331	-0.600647	0.803995	1.28241
chr10-132971746-132972247	-0.312759	-0.40278	-0.133894	-0.0413714	0.778376	-0.92297	-1.27103	-0.0689253	2.37535
chr15-92974674-92975175	-1.06357	0.215161	-1.02697	-0.292439	-0.403846	0.535005	-0.861748	0.646081	2.25233
chr2-216540874-216541375	1.0476	-0.594688	-1.09158	-0.100138	0.767462	-1.31419	-0.122514	-0.525795	1.93384
chr7-102232698-102233199	-1.37074	-0.931179	-0.37251	0.0992026	-0.0283328	-0.3923	0.849364	-0.136199	2.28269
chr8-88751671-88752172	-1.22597	-0.562189	-1.12028	0.139236	0.0596862	0.184259	0.462488	-0.296704	2.35947
chr15-90465719-90466220	0.048484	-0.67006	-0.900367	-0.0726535	-0.780695	0.169401	-0.00671958	-0.417946	2.63056
chr7-102069280-102069781	-1.45939	0.0988483	-0.835818	0.457906	0.00628867	-0.52417	0.937588	-0.742188	2.06093
chr15-37099031-37099532	0.307219	-0.809488	0.683086	0.0870229	-0.632265	-0.869518	-0.679192	-0.514657	2.42779
chr19-39428871-39429372	-1.15348	0.00149484	0.038835	0.661983	0.0186132	-1.15348	-0.402238	-0.37709	2.36536
chr11-12031433-12031934	-1.35985	-0.48227	-0.102674	-0.1141	0.10471	-0.292377	-0.253573	-0.0931662	2.5933
chr11-132140192-132140693	-1.45753	0.792244	-0.317438	-0.442955	-0.889434	0.516881	-0.809811	0.657495	1.95055
chr15-29001616-29002117	-1.85151	-0.270874	-0.225069	0.774125	0.10882	-0.720486	0.445128	-0.271558	2.01142
chr4-147991603-147992104	-1.23764	-0.67578	-1.46455	0.389555	0.331345	-0.390589	0.770484	0.342937	1.93424
chr8-117812357-117812858	0.221425	-0.861142	-1.03162	-0.114684	-0.0434949	0.388715	-0.94901	-0.0745075	2.46432
chr4-105306316-105306817	-0.720277	-0.359968	-0.551269	-0.116374	-0.587509	-0.363517	0.246016	-0.271551	2.72445
chr2-97728206-97728707	-1.08356	-1.21703	-0.861634	0.879533	1.19897	-0.228233	-0.509809	0.0683159	1.75345
chr8-22388257-22388758	0.532003	-0.675747	-1.3715	0.100282	0.78053	-0.655583	-0.824575	-0.0414741	2.15606
chr9-80382195-80382696	-2.06821	0.329601	-0.0919217	0.481148	0.092376	0.0682807	-0.874569	0.175128	1.88817
chr12-118548385-118548886	-1.34145	-0.110246	-0.937025	0.214289	1.00751	-1.08489	0.485501	-0.183784	1.95009
chr7-5487925-5488426	-1.55064	-0.856615	0.00604649	-0.517949	0.0346201	1.06024	-0.820887	0.938026	1.70716
chr10-36494189-36494690	1.16883	-0.157064	0.0104723	-0.584543	-0.0136015	-1.53222	-0.276508	-0.70132	2.08595
chr9-89924852-89925353	-0.440113	-1.15266	-1.22967	0.480696	-0.446762	-0.591446	0.70623	0.591239	2.08249
chr4-66521312-66521813	-1.59614	-0.89276	-0.723257	0.354658	-0.422298	0.189576	0.0547625	1.21594	1.81952
chr6-44339690-44340191	-1.6479	-0.0414716	-0.98199	0.394989	-0.31402	-0.461403	0.761355	0.237427	2.05301
chr15-100125421-100125922	0.926851	-1.10489	-0.737282	-0.568422	0.0220884	-0.370391	0.694815	-0.978374	2.11561
chr12-109712245-109712746	-0.426266	0.0945116	-0.335977	-0.520271	-0.61122	-0.328275	-0.978136	0.512334	2.5933
chr5-163540043-163540544	-1.18909	-1.44377	-0.361104	-0.375767	0.270851	0.870762	-0.371741	0.636401	1.96347
chr1-53292135-53292636	0.0267649	-0.126417	-0.0744915	-0.86649	-1.21472	-0.445999	-0.524628	0.880255	2.34572
chr12-110941060-110941561	-0.740409	-0.678346	-0.473202	0.711841	-0.924382	0.0876838	0.201797	-0.62725	2.44227
chr1-165844135-165844636	-1.39679	-0.281857	-0.245812	-0.440995	-1.05344	0.249861	0.301703	0.614938	2.25239
chr17-2825262-2825763	-1.88735	-0.0070363	-0.180082	0.0299878	0.575292	-0.700121	0.372153	-0.290966	2.08812
chr15-22891835-22892336	-1.40902	-0.625773	-1.17521	0.656589	0.0840972	0.0511432	0.246762	-0.00579696	2.17721
chr11-34345467-34345968	-1.98381	-0.345559	-0.395724	0.49192	0.266251	-0.796051	0.666061	0.273936	1.82298
chr2-72924315-72924816	-2.33823	-0.275975	-0.668457	0.278995	0.269311	0.53118	0.299921	0.370253	1.53301
chr5-142792376-142792877	-1.16594	-0.310282	-0.712917	-0.121546	0.188497	-0.334454	-0.342717	0.208407	2.59095
chr5-149896052-149896553	-1.50026	-1.07222	-0.106878	-0.388344	0.321737	0.105096	-0.26555	0.73606	2.17036
chr17-81255024-81255525	-0.743093	0.505518	0.370025	0.511236	-0.237119	-1.57186	-0.278273	-0.718293	2.16186
chr10-31192046-31192547	-0.685064	-0.371506	-0.100441	-0.858988	-1.41059	0.529065	-0.00253211	0.685207	2.21485
chr1-85330173-85330674	-0.424275	-0.182115	-0.722303	0.744785	1.47205	-1.12038	-1.08909	-0.395069	1.71639
chr1-7004325-7004826	-0.557282	-0.49593	-0.816093	0.22373	-0.477278	-0.0637517	-0.935833	0.627149	2.49529
chr2-98452797-98453298	-0.899736	-0.322674	-0.661886	0.287119	-1.62869	0.534984	0.114038	0.484084	2.09276
chr13-108496056-108496557	0.878729	-1.05222	-0.243566	-0.287175	-0.341973	-0.414212	-0.352008	-0.662869	2.47529
chr8-102038345-102038846	-1.77371	-0.534652	0.0702477	0.286753	-0.312768	-0.231818	0.140378	0.0518812	2.30369
chr3-38762221-38762722	-1.37289	-0.464777	-0.842139	-0.0574113	0.0173436	0.933822	-1.05276	1.12226	1.71656
chr17-45648831-45649332	-0.670415	-0.366649	-0.52793	0.457929	0.737843	-1.33603	0.144236	-0.695827	2.25684
chr12-4296103-4296604	-1.6824	0.381157	0.0780776	-0.319487	-0.632103	0.519441	-1.00922	0.749919	1.91462
chr18-8792558-8793059	-0.392077	-0.665411	-0.8268	-0.718304	-0.316729	-0.480602	0.837782	0.0793051	2.48284
chr8-79721742-79722243	0.152833	0.215271	-0.542124	0.0324704	-1.06545	-0.733462	-0.232418	-0.421457	2.59433
chr17-12963554-12964055	-1.44189	-0.994549	-0.425996	0.343722	0.118658	-0.446136	0.479489	0.0905175	2.27618
chr7-132711363-132711864	-0.750818	-0.130455	-0.820209	-0.865305	-0.0446853	-0.841807	0.675482	0.395731	2.38207
chr13-44106386-44106887	-2.001	-0.0869961	-0.982669	0.614739	0.465021	0.382333	-0.581768	0.573033	1.6173
chr3-10410598-10411099	-1.82427	-0.318305	-1.0367	0.600386	0.446297	-0.237821	0.0359277	0.407769	1.92671
chr3-107142828-107143329	-1.03171	-0.537097	-0.518475	-0.714441	-0.0184287	-0.162655	0.109296	0.274738	2.59878
chr22-36143093-36143594	-1.1691	-0.725546	-0.926801	-0.203499	1.01335	-0.181773	-0.145882	0.0766534	2.26259
chr2-2520513-2521014	-1.69876	-0.893186	-0.138733	-0.226645	0.326097	-0.357294	0.364726	0.464359	2.15944
chr15-81028867-81029368	-1.12839	-0.217128	-0.557664	0.550324	1.41092	-1.20567	-0.0546797	-0.602111	1.8044
chr2-83732217-83732718	0.245728	-0.0669648	-0.97978	0.286996	-0.0949925	-0.220665	-1.3237	-0.295246	2.44862
chr9-93262264-93262765	-1.3651	0.038395	-0.611054	0.151767	-0.289587	0.811473	-1.43353	0.959802	1.73783
chr1-167474366-167474867	-2.02054	-0.398042	0.251394	0.0907302	-0.319825	0.0118931	-0.141547	0.433851	2.09209
chr1-18693440-18693941	-0.347623	-0.937695	-0.407918	-0.271728	1.35425	-0.838317	-0.981377	0.407015	2.02339
chr1-7455685-7456186	-0.220581	-0.162018	-0.661183	-0.134453	-0.99332	0.250512	-0.939787	0.324738	2.53609
chr6-143536253-143536754	-0.210994	-0.672638	-1.2797	0.191123	1.05075	-1.26529	0.0547585	0.104718	2.02728
chr3-110779469-110779970	-1.68069	-0.25814	-0.500159	-0.174761	-0.109733	0.00824052	-0.381701	0.887187	2.20976
chr5-132102354-132102855	-1.44153	-0.141855	-0.362969	-0.372771	-0.842421	0.469902	-0.492428	1.151	2.03307
chr5-106513063-106513564	-2.20356	0.228758	-0.585029	0.530894	0.190562	-0.0574385	-0.341487	0.482689	1.75461
chr1-201597862-201598363	-1.21187	-0.329274	-0.49605	-0.161921	-0.223816	0.0680767	-0.415236	0.142704	2.62739
chr15-42758804-42759305	-1.66904	0.106517	0.348499	-0.40801	-0.580388	0.613202	-0.971279	0.579989	1.98051
chr16-84975045-84975546	-1.74056	-0.00157236	-0.511383	0.268996	0.0822601	0.0179655	-0.388044	-0.0673953	2.33974
chr6-165950396-165950897	-0.609151	-0.743843	-0.970731	-0.460661	-0.400632	0.519255	-0.490146	0.780817	2.37509
chr15-61501215-61501716	0.114588	-0.603449	-0.150313	-0.239949	-0.372062	-1.11067	0.0594237	-0.351513	2.65395
chr17-45429976-45430477	-1.11619	-1.05455	-0.554431	-0.331449	-0.0286536	-0.293673	0.364273	0.652671	2.362
chr20-57212626-57213127	-1.32845	-0.52083	-0.870504	-0.182012	-0.42433	0.950161	-0.055406	0.183367	2.248
chr7-39034288-39034789	-1.91477	-0.174976	-0.829644	0.377907	0.246487	0.118166	-0.506891	0.822702	1.86102
chr3-81625063-81625564	-0.521218	-0.428892	-0.368212	-0.104355	-0.0552308	-0.344441	-1.41674	0.904276	2.33481
chr15-27124771-27125272	-0.822482	-0.384449	-0.367957	-0.0705344	-0.822482	-0.822482	1.3899	-0.263153	2.16364
chr6-155450015-155450516	-1.86645	-0.252704	-0.450049	-0.129649	0.52875	-0.234574	0.615918	-0.313787	2.10255
chr18-58923182-58923683	-0.48633	-0.635209	-1.31036	0.224065	0.453226	-0.0705785	0.69757	-1.05792	2.18553
chr1-59107403-59107904	-1.03967	0.337057	-1.53161	-0.0386336	1.17401	-0.557433	-0.80791	1.03168	1.4325
chr17-64200692-64201193	-0.859356	0.450665	-1.38311	-0.233774	0.342845	-0.839124	-0.36108	0.740372	2.14256
chr17-50993669-50994170	-1.56462	0.351215	-0.629373	-0.857659	0.0364031	0.348675	-0.614591	0.962978	1.96697
chr17-64169704-64170205	-1.61444	0.181373	-1.04151	0.248558	0.401126	0.0706529	-0.976825	0.938499	1.79257
chr15-22238495-22238996	-1.97072	0.0976329	-0.899819	0.291902	0.589934	-0.18751	0.359852	-0.19471	1.91344
chr7-116615974-116616475	-1.20888	0.0567608	-0.0770365	-0.353311	-0.483125	-0.591661	-0.0591473	0.10756	2.60885
chr12-3362815-3363316	-1.95015	-0.247752	-0.498039	0.390633	-0.0753066	-0.57858	0.172217	0.902998	1.88399
chr1-244303750-244304251	-0.867357	-0.810684	-0.933574	-0.606661	0.132463	-0.578183	1.02396	0.463968	2.17607
chr1-168093940-168094441	-1.24442	-0.769745	-0.539915	-0.211065	0.205229	-0.187814	0.124821	0.0887457	2.53417
chr3-54908777-54909278	-1.97928	0.123116	-0.137934	-0.467978	-0.222353	-0.00650687	-0.0381829	0.638522	2.0906
chr7-102102790-102103291	-1.46537	-1.07498	-0.314246	0.0929273	0.683658	-0.596381	0.987184	-0.244694	1.9319
chr5-114839084-114839585	-2.07279	-0.0899592	-0.673961	0.156342	0.8188	0.0760208	-0.681882	1.10814	1.35929
chr4-12228783-12229284	-1.00763	-1.2826	-0.350001	0.352513	0.801274	-0.540049	-0.544871	0.403561	2.16781
chr3-47890921-47891422	-2.26037	-0.478565	-0.0808617	-0.146139	-0.100287	0.336309	0.302012	0.728116	1.69979
chr8-1914154-1914655	-1.97376	0.22524	-0.0170485	-0.976844	0.662736	0.178513	-0.374585	0.467753	1.80799
chr17-34633435-34633936	-1.24126	0.180866	-0.846776	-0.108769	-0.737192	0.0495601	-0.558635	1.12184	2.14037
chr17-34822140-34822641	0.401467	-1.03174	-0.802405	0.0785465	-0.284764	-0.673166	0.326952	-0.509586	2.49469
chr7-24731532-24732033	-1.50921	-0.0944872	-1.28604	-0.726163	0.699118	0.404347	-0.131939	0.894326	1.75005
chr2-107572377-107572878	-0.615412	-0.778329	-1.01138	0.273077	-0.32055	-0.931089	0.809253	0.292322	2.2821
chr1-166928447-166928948	0.655083	-1.21853	-1.35576	-0.18392	0.152371	-0.141775	0.0651726	-0.233617	2.26097
chr7-52536907-52537408	-1.79124	-0.451855	0.473486	-0.963676	-0.549756	0.576248	0.253922	0.623375	1.8295
chr5-167561896-167562397	-1.19903	-0.0069182	-0.965776	0.590703	0.572757	-1.32087	0.906504	-0.378228	1.80086
chr10-71621282-71621783	-1.54527	-0.782289	-0.9474	0.213297	1.17581	-0.172871	-0.276156	0.518374	1.81651
chr20-12064628-12065129	-0.0233935	-0.181624	-0.560988	-0.736127	0.423004	-1.41448	0.110974	-0.049535	2.43217
chr1-20158501-20159002	-1.13388	-0.671346	-0.258135	-0.339874	-0.772162	0.0936123	-0.0668775	0.704	2.44466
chr1-33660512-33661013	-1.58276	-0.811429	-0.0890482	-0.487835	-0.719265	0.375467	0.821945	0.488406	2.00452
chr7-30659766-30660267	-1.55533	0.0807256	-0.425056	-0.0558875	-1.1339	0.523667	-0.367448	1.02293	1.91031
chr6-170165776-170166277	-2.1788	-0.0427371	-0.122602	0.419582	0.216759	0.333018	-0.924995	0.70158	1.59819
chr12-3338419-3338920	-1.0971	0.0402519	-0.432367	0.946754	-1.0971	-0.31016	-0.35732	0.00835662	2.29868
chr6-148263025-148263526	-2.3294	0.368049	-0.568638	-0.378197	0.216994	0.150044	0.207744	0.905098	1.42831
chr15-100194345-100194846	-0.74851	-0.0916766	-0.663955	-0.24002	-0.600541	-0.0808651	-1.04971	1.27663	2.19864
chr15-40844180-40844681	-1.55741	0.412132	-0.1757	0.00961212	-0.597437	-0.129459	-0.476433	0.114728	2.39996
chr4-173024483-173024984	-2.27638	0.212374	0.159706	-0.225174	-0.57294	0.247045	-0.0535549	0.974028	1.53489
chr7-121342581-121343082	-1.27324	-0.106096	-1.27324	0.263747	-0.0887968	0.294729	0.0525389	-0.221321	2.35168
chr1-27935244-27935745	-0.901559	0.458046	-0.322209	-0.609112	-1.09001	0.380024	-0.395419	0.0281313	2.45211
chr4-185872811-185873312	-0.247632	-0.191339	-0.8742	0.326634	-1.34602	0.638857	-0.938971	0.460741	2.17193
chr7-102170444-102170945	-0.963639	-0.963639	-0.509388	-0.434593	0.373294	-0.675472	1.0884	-0.128066	2.2131
chr13-49308090-49308591	-0.566738	-0.123936	-1.41401	0.837556	1.32637	-1.37745	-0.0807864	-0.11316	1.51215
chr12-40316798-40317299	-0.103912	-0.801958	-1.0257	0.955176	-0.284875	-0.428661	-0.157541	-0.557037	2.4045
chr15-21270591-21271092	-1.91793	-0.209348	-0.822829	0.251284	-0.603371	0.645082	0.572778	0.249367	1.83496
chr15-74386536-74387037	-1.7294	0.0909144	-0.915827	-0.231417	0.616148	-0.458474	0.192225	0.347524	2.08831
chr9-133726893-133727394	-2.16211	-0.362317	-0.421778	0.361416	0.50322	0.508007	-0.545445	0.414682	1.70433
chr1-41981062-41981563	-1.30117	0.521217	-0.148372	-0.00113033	-0.123206	-0.581234	-0.0758783	-0.756453	2.46623
chr12-13173640-13174141	-0.129761	-0.429195	-0.20372	0.515969	-0.62031	-0.466486	-0.907132	-0.38894	2.62958
chr17-81432942-81433443	-1.55959	0.450174	-0.285723	-0.437338	-0.930493	-0.413083	0.768492	0.318649	2.08891
chr6-158548424-158548925	-1.12321	-0.00021328	-0.701589	0.657638	0.427994	-1.00359	-0.179432	-0.406883	2.32928
chr3-9682315-9682816	-2.31844	-0.506339	-0.0749648	0.155749	0.298554	-0.0401101	0.128693	0.702054	1.65481
chr17-6713409-6713910	-0.541562	-1.19322	-0.0222141	-0.651424	-0.983225	0.218855	0.127279	0.751496	2.29402
chr6-77461760-77462261	-1.1458	0.0336905	-0.542726	0.00792387	0.0755656	-0.914656	0.929694	-0.71746	2.27377
chr11-34346035-34346536	-2.25077	-0.206999	-0.0955113	0.450317	1.09598	-0.0422808	-0.392326	-0.0802405	1.52183
chr9-124363413-124363914	0.576318	-1.31457	-1.09842	0.020989	-0.397615	-0.767271	0.493803	0.335052	2.15172
chr4-140942298-140942799	-0.847224	-0.185292	-1.11454	-0.555724	-0.298056	0.559083	-0.342723	0.319557	2.46492
chr17-66789325-66789826	-1.25558	0.273405	-0.156393	-0.424695	-0.550762	-0.656166	0.140601	0.103816	2.52577
chr1-245622390-245622891	-1.96992	0.249705	-0.152658	-0.20832	-0.578304	0.640016	-0.699232	1.18369	1.53501
chr10-116835743-116836244	-1.27321	0.294482	-0.749778	-1.00899	-0.775436	0.416581	0.25298	0.777184	2.06619
chr3-38657592-38658093	-1.41263	-1.00569	-0.087926	-0.920837	0.1694	0.967547	-0.238777	0.587006	1.9419
chr14-70671086-70671587	-1.19557	-0.383981	0.248135	0.574712	0.528579	-0.646338	-0.798551	-0.629264	2.30228
chr3-110753506-110754007	-1.18056	-1.18056	-0.951385	0.0717856	0.749168	-0.246708	0.0296051	0.643387	2.06527
chr19-5086880-5087381	-0.568243	-0.183296	-1.28185	-0.473952	-0.0126292	-0.0525016	0.184186	-0.199946	2.58823
chr1-34883746-34884247	-0.828474	-1.58928	-0.558646	-0.418915	0.549596	0.211482	0.0310034	0.417273	2.18596
chr19-18489627-18490128	-1.90138	0.54808	-0.551549	-0.500221	-0.14935	0.406007	-0.605852	1.07485	1.67941
chr10-36942731-36943232	-1.70815	-0.322399	-0.491862	-0.592801	-0.255596	0.964206	-0.437318	1.14383	1.70009
chr15-60932602-60933103	-1.35806	-0.625336	-0.763791	0.358005	0.846066	-0.654539	0.664251	-0.516256	2.04966
chr11-118132786-118133287	-0.593801	-0.491738	-1.16631	0.218759	0.436004	0.581678	-1.49821	0.526988	1.98662
chr7-104328851-104329352	-0.674484	-1.01516	-1.07294	-0.250281	-0.0714902	0.0348003	0.0913121	0.501767	2.45647
chr11-77042232-77042733	-1.9573	-0.174379	-0.338461	-0.139273	-0.661833	0.23283	0.328603	0.749555	1.96025
chr6-42403443-42403944	-1.77954	0.267987	-0.253205	-0.479711	-0.546867	1.15727	-0.76027	0.758739	1.63559
chr9-126839649-126840150	-1.96678	-0.28239	-0.233578	0.105736	0.533272	-0.417411	0.327047	-0.162182	2.09629
chrX-139204291-139204792	-1.15062	-0.780857	-0.0235273	-0.390801	0.0309984	-0.627756	-0.158976	0.633442	2.4681
chr8-22398752-22399253	-1.81722	-0.496681	-0.721344	0.0904287	0.899362	-0.116884	0.142291	0.000206133	2.01984
chr7-128781242-128781743	-0.752675	-0.459177	-1.25761	0.337531	-0.0594609	-0.73317	1.23607	-0.387155	2.07564
chr9-72985024-72985525	-2.02457	-0.696599	-0.755679	0.499287	0.456323	0.593934	-0.346178	0.730326	1.54316
chr10-85928411-85928912	-1.42819	-1.02237	-0.23157	0.727755	0.690722	-0.925616	0.314861	-0.0977141	1.97212
chr4-3226696-3227197	-2.36691	-0.123352	-0.314672	-0.0369303	0.200646	0.0656648	0.178033	0.791436	1.60608
chr11-95280599-95281100	-1.01384	0.147912	-0.763927	0.174571	0.764687	-0.210017	-1.01384	-0.429669	2.34411
chr1-20245103-20245604	-1.26549	0.574231	-1.02639	-0.736521	-0.628112	0.514873	-0.00289854	0.416245	2.15406
chr7-97934061-97934562	-0.726702	0.0400449	0.329013	-1.2692	-1.15364	1.11408	-0.807311	0.753253	1.72046
chr4-77140738-77141239	-0.079521	-1.1928	-0.969224	-0.255602	-0.351956	-0.39099	0.771824	0.0835805	2.38469
chr3-197475656-197476157	-0.916464	-0.353322	-0.979455	-0.102035	-0.846162	1.21621	-0.712252	0.740261	1.95322
chr1-33659994-33660495	0.327127	-1.22798	-0.394625	-0.207761	-0.172375	-0.597926	-0.55634	0.300206	2.52968
chr1-7042380-7042881	-1.19119	-1.12864	-0.353108	0.0266678	0.633338	-0.688025	0.140164	0.278192	2.28261
chr6-143580985-143581486	-1.16927	-0.314336	-0.684498	-0.367282	0.646961	-0.129343	-0.397604	-0.100016	2.51539
chr1-91876214-91876715	-1.11707	-1.11707	-0.554436	0.014553	-0.340458	0.930973	-0.777711	1.14535	1.81587
chr6-3337206-3337707	-1.27541	-0.919578	0.420798	0.150772	-0.282683	-0.239398	0.436079	-0.651849	2.36127
chr2-48842949-48843450	-1.93028	0.818732	-0.430203	-0.615806	-0.729853	0.368773	0.187925	0.608896	1.72182
chr11-64687268-64687769	-1.15302	-0.16683	-0.516553	0.277073	1.82004	-1.13596	-0.46439	-0.219902	1.55954
chr4-121950308-121950809	-1.3837	0.123695	-1.27737	0.133187	1.2365	-0.498917	-0.174861	-0.0582369	1.8997
chr7-155752696-155753197	-1.90635	-0.115632	-0.938813	0.545562	-0.0928382	-0.0465656	0.0907358	0.483942	1.97996
chr7-6168030-6168531	-0.00298843	-1.37864	-1.01339	0.566534	0.641425	-0.598969	-0.482823	0.0917789	2.17708
chr5-144048382-144048883	-0.294602	-0.453637	-1.17484	-0.164195	1.05591	-0.432737	-0.867067	0.0410805	2.29009
chr9-127371346-127371847	-2.02257	0.70783	-0.999099	-0.0410955	0.0158826	-0.105147	0.204774	0.468725	1.7707
chr14-75450445-75450946	-0.394887	0.644284	-1.65437	-0.266057	-0.661168	-0.531353	0.584436	0.148841	2.13027
chr7-102125333-102125834	-0.553282	-0.268725	-1.08079	0.268923	0.405571	-1.00393	1.46649	-0.989194	1.75494
chr8-93885014-93885515	-0.767952	-0.39638	-0.665687	-0.422666	0.0715099	-0.22146	-0.455835	0.147833	2.71064
chr6-169255786-169256287	-1.62393	0.811177	-0.507934	-0.366911	-0.525349	0.821692	-1.10377	1.12468	1.37034
chr1-216722806-216723307	-2.33965	0.221045	-0.604752	0.632484	0.377334	-0.0314085	0.0541501	0.0918457	1.59896
chr22-28969104-28969605	-2.13426	-0.517015	-0.214593	-0.378376	-0.241028	0.487557	0.661309	0.655445	1.68097
chr3-38746764-38747265	-0.724039	-0.184751	-0.724039	0.676868	-0.724039	-0.369046	-0.241267	-0.289738	2.58005
chr16-10961348-10961849	-1.40329	0.166009	-1.15574	0.424775	-0.905006	0.191253	0.632272	-0.00736413	2.05709
chr6-38269607-38270108	0.00795078	-0.451955	-1.12335	-0.35373	0.312381	-0.719918	0.358933	-0.55205	2.52174
chr13-112619777-112620278	-0.958348	-0.474337	-0.456114	-0.373419	0.519805	-0.639742	0.437816	-0.568563	2.5129
chr22-35523301-35523802	-1.86113	-0.549385	-0.636716	0.926272	0.0488951	0.0680522	-0.254723	0.308353	1.95038
chr7-1126983-1127484	-1.4745	-0.474179	-0.153613	0.273307	0.254282	-0.550072	-0.203108	-0.136958	2.46484
chr10-1213822-1214323	-1.40828	-0.131632	-0.788527	-0.274928	-0.933429	0.652656	0.0636097	0.69506	2.12548
chr10-311992-312493	-1.91914	-0.434718	-0.0905215	-0.0314053	0.0635326	0.232372	-0.761509	1.19239	1.749
chr18-77008143-77008644	-1.76332	0.268444	-0.0299657	-0.565461	0.211118	0.308508	-1.10051	0.797322	1.87387
chr5-88190337-88190838	-0.325171	-1.26544	0.207229	-0.55559	-0.467434	0.995916	-1.27147	0.832135	1.84983
chr15-45641500-45642001	-1.83048	0.401082	-0.530899	0.61068	0.1968	-0.66083	-0.331419	0.0856718	2.05939
chr12-3380764-3381265	-1.9017	-0.959407	-0.492805	-0.0911951	0.393592	-0.12368	0.849564	0.607979	1.71765
chr12-118540578-118541079	-1.60121	-0.225333	-0.490447	0.0218011	0.27542	0.395559	-0.846166	0.199661	2.27072
chr2-135103595-135104096	-0.408733	-0.522837	-1.17618	0.558169	0.708531	0.656551	-1.85755	0.576012	1.46604
chr18-23309877-23310378	0.659098	-0.167386	-1.31819	-0.775954	-0.283792	0.261657	-0.995513	0.40854	2.21154
chr14-72545515-72546016	-0.224176	0.649776	-1.36099	0.422034	0.0428758	-1.50753	0.00925184	-0.0843889	2.05315
chr18-58785495-58785996	-1.0513	0.646425	-1.47784	0.166681	0.602392	-0.294855	-0.190614	-0.523391	2.1225
chr18-77303508-77304009	-1.35492	0.900969	-1.14225	0.199061	0.892478	-0.872792	-0.456835	0.0343066	1.79998
chr2-200376687-200377188	-2.17161	-0.641708	-0.14128	0.140386	-0.27109	0.945176	-0.0949792	0.693935	1.54117
chr9-116986187-116986688	-1.40668	-1.11052	-0.69545	0.423018	0.952264	-0.570509	0.294578	0.169694	1.9436
chr7-4825262-4825763	-1.02063	-0.182786	-0.924119	0.443288	-0.157708	0.379419	-1.37868	0.800708	2.04051
chr13-35478872-35479373	-0.135359	-0.240118	-0.841271	-0.232746	0.492534	-0.493853	-0.0421596	-1.0645	2.55748
chr2-107607176-107607677	-1.22989	-0.337664	0.207755	-0.168485	0.026586	-0.908944	-0.105152	-0.0264862	2.54228
chr20-723907-724408	-1.874	-0.127662	-0.930443	0.234749	0.630076	-0.315721	-0.0894287	0.532708	1.93972
chr9-36844555-36845056	-2.15087	0.27423	-0.57206	-0.0834613	0.102539	0.685797	-0.661505	0.925959	1.47937
chr2-234438143-234438644	-2.26945	0.537429	-0.128611	-0.739508	0.0242627	0.0855758	0.332415	0.554193	1.60369
chr8-41656865-41657366	-0.600947	-0.496439	-1.75552	0.0553598	0.355722	-0.637537	0.533837	0.482306	2.06322
chr15-21268951-21269452	-0.904396	-0.792025	-0.258744	-0.991355	-0.474851	0.901755	-0.488217	0.910409	2.09742
chr3-101827874-101828375	-0.540172	-1.24497	-0.274794	0.0886168	0.547243	-0.868063	-0.306693	0.170068	2.42877
chr20-15446319-15446820	-0.767683	-0.710144	-1.40811	0.230529	0.668044	-0.30483	-0.549733	0.717124	2.1248
chr8-40795979-40796480	-1.90441	-0.289321	-0.762807	-0.0380305	0.238281	-0.271175	0.70939	0.326585	1.99148
chr11-123169138-123169639	-0.319796	-0.592584	-1.19052	-0.0545317	0.846894	-1.13835	0.356969	-0.136763	2.22869
chr18-70302151-70302652	-2.01712	-0.949564	-0.00934817	0.216249	0.40972	-0.182009	0.381285	0.261956	1.88883
chr7-116653717-116654218	-0.211533	-0.148188	-1.16801	0.0798559	0.115085	-1.11071	0.0284123	-0.0960366	2.51112
chr4-25454686-25455187	0.667256	-0.948186	-0.918117	0.473022	0.0278568	-1.22879	0.221164	-0.483986	2.18978
chr14-90546117-90546618	-0.688905	-0.184582	-1.0754	0.272178	0.982058	-1.61225	1.00572	-0.30831	1.60949
chr5-139394230-139394731	-1.6146	-0.509939	-0.331927	-0.0144072	-0.723435	-0.289001	0.996388	0.427798	2.05912
chr1-85580679-85581180	0.573439	-0.307028	-1.09391	0.159803	1.19498	-1.34938	-0.458625	-0.599687	1.88041
chr5-137877676-137878177	-2.23123	-0.087158	-0.402062	0.205792	0.0998273	0.153193	-0.0924579	0.470956	1.88314
chr22-23696363-23696864	-0.450239	-0.380324	-1.45292	0.742257	0.995254	-1.34528	0.544409	-0.323325	1.67017
chrX-139194654-139195155	-1.02601	-0.336335	-0.741745	-0.928909	0.138804	0.163408	-0.251141	0.525017	2.45692
chr20-6400498-6400999	-1.58054	0.613613	-1.13375	-0.0973509	-0.0547597	-0.138166	-0.536976	1.12213	1.8058
chr3-140371063-140371564	-1.17525	0.148084	-0.475164	-0.387528	-0.856193	0.197987	-0.682614	0.997276	2.23341
chr1-18293160-18293661	-0.608038	-0.545243	-1.30697	-0.137091	0.138583	0.523188	-0.663203	0.182148	2.41663
chr13-100521249-100521750	-0.606579	-0.879963	-0.674103	-0.717985	0.412981	-0.914009	0.623504	0.457508	2.29865
chr14-67578444-67578945	-0.234011	-0.790648	-0.727848	-1.25377	-0.403935	0.42098	0.860418	-0.133873	2.26269
chr6-155214157-155214658	-1.83085	-0.103303	-0.723593	0.362443	0.911982	-0.5457	-0.551586	0.754542	1.72606
chr17-51656056-51656557	0.0187683	-0.717946	-0.0565108	-0.105433	-0.480541	0.142743	-1.23836	-0.144237	2.58152
chr9-69495627-69496128	-0.66148	-0.306572	-0.12282	-0.218169	-1.44144	0.873631	-0.713406	0.372865	2.21739
chr7-130308337-130308838	-1.90572	-0.540312	-0.0971726	-0.399356	0.130088	0.753742	-0.564536	0.781143	1.84213
chr12-3311450-3311951	-0.244827	-0.0986873	-0.41959	-0.67548	-0.0548533	-0.0859656	-1.22599	0.20909	2.59631
chr14-75449873-75450374	-1.37127	-0.806205	-0.735338	0.684585	0.0953643	0.0502497	-0.628837	0.525881	2.18556
chr15-100152523-100153024	-0.79229	-0.197071	-1.221	0.541084	1.08695	-0.682644	0.0727909	-0.850698	2.04288
chr4-41120965-41121466	-1.1413	-0.264843	-1.21223	-0.862063	0.23441	0.323273	-0.0273373	0.803153	2.14694
chr13-108773514-108774015	0.324824	-1.21072	-0.387846	0.307442	-0.410408	-0.371445	-0.87998	0.163109	2.46502
chr8-144603783-144604284	-2.6401	-0.245025	0.314959	0.15557	0.3966	0.410378	-0.0237962	0.507962	1.12345
chr5-116373098-116373599	-1.5334	-0.396177	-0.359411	-0.76464	-0.16575	0.421464	-0.24161	0.850794	2.18873
chr6-35687888-35688389	-1.99327	-0.75659	-0.552932	0.245019	0.570934	0.734492	-0.561088	0.81584	1.4976
chr6-156582733-156583234	-0.0861662	-0.805774	-0.351647	0.203327	-0.573881	-0.420946	-0.859045	0.275353	2.61878
chr7-132081160-132081661	-0.855857	-0.80675	-1.06301	0.55088	1.23627	-0.200634	-1.15885	0.587129	1.71083
chr3-37891298-37891799	-0.591417	-0.760142	-1.0015	0.744078	0.338186	-0.918348	-0.0460531	-0.118906	2.3541
chr18-61333872-61334373	0.65227	-1.19757	-0.832757	-0.395613	-0.504428	-0.259144	1.12142	-0.653872	2.0697
chr16-88896841-88897342	-1.09803	0.503155	-0.307876	-0.553457	-1.28353	0.216341	-0.0374359	0.239862	2.32097
chr10-124152305-124152806	-1.76646	0.276545	-0.60155	-0.557419	0.480674	0.461205	-0.739118	0.465203	1.98093
chr1-112026188-112026689	-0.804941	-0.439933	-0.392639	-0.525295	0.572771	-1.383	0.489006	0.201981	2.28205
chr3-6774477-6774978	-0.921974	-0.114211	-0.266847	0.83996	-0.921974	-0.921974	-0.526825	0.590113	2.24373
chr1-33707262-33707763	-1.69525	-0.884027	-0.124284	0.204669	0.485946	-0.708493	0.208773	0.435105	2.07756
chr3-102130091-102130592	-0.569435	-0.903393	-0.21632	-0.272012	0.851654	0.296266	-1.79779	0.928055	1.68298
chr1-87121240-87121741	-0.366305	-1.08755	-0.840865	0.106752	0.180324	-0.462941	-0.421716	0.360508	2.53179
chr2-71618788-71619289	-2.69349	0.121806	0.318576	0.256709	-0.0286279	0.479769	0.0654953	0.398724	1.08104
chr2-216392073-216392574	-1.67134	-0.863114	0.467995	-0.453339	-0.135254	0.622316	-0.0895178	-0.0278104	2.15006
chr2-236705322-236705823	-1.69992	-0.490434	-0.618295	0.20123	0.151687	-0.0750684	0.142614	0.0657663	2.32242
chr6-90148979-90149480	-1.9297	-0.442232	-0.74711	0.46149	-0.530588	0.328616	0.589896	0.428974	1.84066
chr7-70357030-70357531	-1.0081	-0.155796	-1.07707	-0.405906	0.464872	0.301932	-1.05996	0.805943	2.13408
chr10-12432925-12433426	-1.38013	-0.385557	-0.752396	-0.0389282	-0.164869	0.14858	-0.116043	0.182792	2.50656
chr15-60941475-60941976	-1.22345	-0.717521	-0.265542	-0.12206	-0.186987	0.119207	-0.0563405	-0.159784	2.61248
chr15-74387292-74387793	-1.37027	-0.720592	-0.990336	-0.567364	0.782285	0.438301	-0.14848	0.528205	2.04825
chr1-201608787-201609288	-0.52456	0.166934	-1.02262	0.475494	-0.183225	-0.397179	-0.273803	-0.795615	2.55457
chr5-180856899-180857400	-0.640579	-0.928194	-1.31731	-0.184591	-0.327082	0.0149834	0.819598	0.308228	2.25495
chr1-6483198-6483699	-1.07308	0.622277	-0.407392	-1.0898	-0.960437	0.453256	-0.407664	0.833243	2.0296
chr17-64781448-64781949	-1.21394	-1.47358	0.188044	-0.654022	-0.397752	0.400769	0.244438	1.07177	1.83427
chr7-54591338-54591839	-1.44487	-0.320099	-0.606255	-0.294288	-0.303428	0.6129	-0.713276	0.956351	2.11297
chr11-73991410-73991911	-0.0564952	-0.762133	-0.567872	-0.38014	-1.59638	0.483343	0.590522	0.0962252	2.19293
chr22-17770634-17771135	-0.741374	-0.901926	-1.4525	0.0247173	0.728542	-0.165535	0.4012	-0.0840931	2.19097
chr1-37476548-37477049	-1.1724	0.276291	-0.555088	0.146528	-0.585348	-0.442004	0.269443	-0.465681	2.52826
chr1-213389139-213389640	1.1975	0.102346	-0.815838	0.44968	-0.150165	-1.45313	-0.658798	-0.608053	1.93645
chr8-99854622-99855123	-1.53497	-1.08894	-0.0830399	-0.203534	-0.385536	0.13784	0.868592	0.178731	2.11086
chr9-136105422-136105923	-0.561419	-1.28728	-0.455843	-0.0853344	-0.0112916	-0.0507702	-0.617185	0.607401	2.46172
chr16-4399021-4399522	-1.50056	-0.600493	-1.30694	0.939239	0.802766	-0.0588858	0.820021	-0.564366	1.46922
chr1-7916423-7916924	-0.96555	-0.865459	-0.19548	0.0110132	-1.04364	-0.323305	0.308788	0.740676	2.33296
chr1-4180244-4180745	-1.76021	0.142065	-0.52158	-0.474481	-0.540909	1.18925	-0.571409	1.01168	1.52558
chr4-23774897-23775398	-0.668048	-0.834012	-1.40314	0.237056	-0.547277	0.172039	0.366437	0.393292	2.28365
chr17-34403194-34403695	-0.43193	-0.118461	-0.284893	-1.14691	-0.501152	-0.921819	1.29891	-0.0415393	2.1478
chr21-25298572-25299073	-2.10317	-0.504318	0.306323	-0.953839	0.347488	0.614768	-0.0402765	0.946439	1.38659
chr1-25688351-25688852	0.648398	-0.735606	-0.798988	0.500269	0.16253	-1.12544	0.660288	-1.26566	1.9542
chr9-120388414-120388915	1.15904	0.533884	-1.27248	-0.412583	-0.0433198	-1.42678	0.705186	-0.796364	1.55342
chr11-13962633-13963134	-1.98074	0.154017	-0.163866	-0.810638	-0.354754	0.283718	0.386369	0.563429	1.92246
chr9-69474950-69475451	-1.33828	-0.859289	-0.627371	0.0915621	-0.103892	0.295805	-0.233315	0.370966	2.40381
chr5-172422838-172423339	-1.52888	-0.23418	-0.320376	-0.305428	-0.689247	1.1907	-0.583411	0.485053	1.98577
chr7-44111138-44111639	-0.695906	-0.294691	-0.773982	0.154748	-0.893989	-0.354943	0.530338	-0.230174	2.5586
chr15-47548064-47548565	-1.61547	0.0227252	-0.802037	1.27297	0.810551	-0.766723	-0.750885	0.346571	1.4823
chr3-41334528-41335029	-2.0675	0.0239178	0.0112412	-0.860525	-0.407335	0.453937	0.199944	1.13506	1.51126
chr12-111215566-111216067	-0.43759	-0.131253	-0.939516	-0.395392	0.600771	-1.07766	0.908345	-0.733732	2.20602
chr4-1177337-1177838	-1.76921	0.518635	-0.542253	0.0468555	-0.0994609	0.435834	-0.886529	0.230776	2.06535
chr1-167503043-167503544	-1.55548	-1.14019	-0.330921	-0.0277854	0.730644	0.484165	-0.59745	0.48521	1.9518
chr22-41829031-41829532	0.632898	-0.975284	-0.939263	-0.475479	-0.383761	-0.925083	1.28532	-0.18194	1.96259
chr10-71622288-71622789	-2.1315	-0.0162406	-0.399273	-0.272138	-0.169396	0.666913	-0.307529	0.999411	1.62975
chr20-5827104-5827605	-1.85492	-0.391806	-0.934609	0.609083	0.224875	-0.41115	0.489335	0.383736	1.88546
chr10-111131524-111132025	-1.68366	0.0776523	-0.890244	0.443169	0.841885	-0.750876	-0.258367	0.28383	1.93661
chr12-111250814-111251315	-0.780775	-0.718008	-1.04555	-0.140472	-0.236828	0.612162	0.371042	-0.499571	2.438
chr13-29443258-29443759	0.494747	-0.183172	-1.09218	0.183815	0.75646	-1.34131	-0.588011	-0.382482	2.15213
chrX-139932617-139933118	-0.596594	-0.777987	-0.167493	-1.41366	0.0873063	-0.2419	0.364104	0.36248	2.38374
chr10-95579915-95580416	-1.15368	-0.0933508	-0.887122	0.609569	-0.270425	-0.840204	1.16854	-0.547608	2.01428
chr6-71388252-71388753	0.33471	-1.51456	-0.310376	0.581627	-0.84567	-0.707473	0.262445	-0.00860424	2.2079
chr2-3462905-3463406	-1.78169	-0.956628	-0.314018	-0.123168	0.436717	0.186416	0.154815	0.284154	2.1134
chr4-121988103-121988604	-1.22631	-0.442077	-0.781628	-0.490644	0.74491	-0.695591	0.93818	-0.16856	2.12172
chr3-77070720-77071221	-1.86359	-0.371802	-0.494627	-0.675624	0.148624	0.626788	0.0420538	0.615261	1.97292
chr18-45335693-45336194	-1.65657	-0.933314	-0.620472	0.99645	0.725403	-0.452184	-0.127608	0.285506	1.78279
chr1-217134648-217135149	-2.50697	0.210225	-0.236072	0.369286	0.518337	-0.102474	-0.134481	0.488118	1.39403
chr12-3276963-3277464	-1.41655	0.664752	-1.19335	0.121491	1.25892	-0.935099	0.0471926	-0.166989	1.61964
chr2-153871782-153872283	-2.56006	0.102046	0.297456	0.0566513	-0.0569107	0.830338	-0.193906	0.286884	1.2375
chr8-41615995-41616496	-1.42422	0.0560473	-0.517827	0.0439741	-0.205316	0.732045	-1.42422	0.957752	1.78176
chr7-30681441-30681942	-0.612313	0.197296	-1.04436	-1.21078	-0.578608	0.434663	-0.297675	1.01943	2.09235
chr13-51771289-51771790	0.524299	-0.822634	-0.184734	0.887283	-0.803831	-0.568897	-0.938817	-0.379915	2.28724
chr1-167511979-167512480	-1.4296	-1.06816	0.131693	-0.100001	-1.14694	0.832331	0.122852	0.987874	1.66994
chr15-60935148-60935649	-0.0783921	-0.828898	-0.15508	-0.718356	0.260035	-0.702501	0.170228	-0.56557	2.61854
chr1-6893195-6893696	-1.74536	-0.996621	-0.413459	-0.240265	0.39095	-0.210839	0.459503	0.865533	1.89056
chr1-211416352-211416853	-2.24532	-0.708315	0.0463613	0.271883	0.969195	-0.357272	0.328198	0.227508	1.46776
chr7-39985547-39986048	-0.280904	-0.443783	-1.18242	-0.147347	-1.29663	0.0375882	0.58174	0.48497	2.24679
chr19-49130416-49130917	-1.32682	-0.652725	-0.462155	0.183252	0.68148	-0.164271	-0.81305	0.239927	2.31437
chr15-37096476-37096977	-1.45876	-0.611886	0.944617	0.0888284	-0.0454438	-0.0485186	-0.694369	-0.399586	2.22512
chr3-131616310-131616811	-0.787769	-0.111305	-1.275	-0.489869	-0.226545	-0.26682	-0.0277429	0.784478	2.40057
chr20-57468876-57469377	-1.82892	0.864021	-0.39723	-0.516045	-0.11912	-0.328509	0.0601104	0.186279	2.07942
chr2-136118478-136118979	-0.850874	-0.711674	0.258814	-0.53804	-0.669922	0.36614	-0.975631	0.850863	2.27033
chr18-8717205-8717706	-2.17194	0.105996	-0.130364	-0.0834952	0.984961	0.436588	-0.651154	-0.118088	1.6275
chr7-102028588-102029089	-1.45285	-1.45285	-0.596092	0.796457	0.40344	-0.165801	0.917244	-0.106603	1.65705
chr9-124272907-124273408	-0.885131	-0.193307	-0.414759	0.669089	0.0920243	-1.363	0.905075	-0.848252	2.03827
chr4-38120844-38121345	-0.982774	0.313179	-0.532318	-0.502571	-0.843036	-0.16362	-0.739065	1.43832	2.01188
chr3-27081715-27082216	0.615743	-0.869618	-1.09235	-0.517829	-0.354861	-0.267819	-0.549689	0.714	2.32242
chr1-34777987-34778488	-1.23078	-0.873727	0.550593	-0.617846	-1.23078	1.13847	-0.200831	0.96065	1.50425
chr3-5053097-5053598	-1.11559	-1.27838	-0.415505	0.597926	1.10393	-0.408766	-0.415791	-0.0745294	2.00671
chr16-2449316-2449817	-2.16569	0.237227	0.679018	-0.607476	-0.552369	0.772087	-0.451604	0.78299	1.30582
chr11-3130741-3131242	0.598932	0.0767318	-1.78697	-0.152672	0.23391	-0.314069	-0.230059	-0.622418	2.19662
chr1-68119558-68120059	-1.40911	-0.796988	-1.15681	-0.268141	0.414552	0.112778	0.665501	0.391712	2.04651
chr4-34342394-34342895	-1.92684	-0.599085	0.0805542	-0.0087656	0.60633	-0.0920737	-0.714411	0.820842	1.83345
chr10-71713380-71713881	-0.616454	-0.757198	-1.56307	-0.0453003	1.01007	-0.738702	0.385162	0.393612	1.93189
chr3-13370730-13371231	0.539916	-1.02151	-0.972139	0.415534	0.572525	-0.718265	-0.237912	-0.811595	2.23345
chr6-49550577-49551078	-1.93696	0.34481	-0.336995	0.190865	-0.856539	0.686692	-0.315082	0.335892	1.88732
chr6-29792461-29792962	0.110847	-1.45987	-0.289174	0.526226	-0.393668	-0.397117	-0.4816	-0.054572	2.43893
chr3-197478796-197479297	-0.702127	-0.384684	-0.925158	-0.0290869	-1.39975	0.573445	-0.281211	1.27573	1.87285
chr3-161319181-161319682	-1.89994	-0.488113	-0.660765	-0.268447	0.195562	0.48229	-0.264923	1.24642	1.65792
chr15-77104232-77104733	-2.13412	-0.77187	-0.379918	0.513572	0.556059	-0.330197	0.764517	0.23858	1.54338
chr2-1893908-1894409	-1.00745	-0.420843	-1.24435	0.306627	1.30365	0.23882	-0.348382	-0.755852	1.92777
chr11-134632397-134632898	0.434577	-0.61154	-0.535013	-1.76887	-0.484512	0.386653	0.192951	0.256234	2.12953
chr15-93057488-93057989	-1.67622	-0.568674	-0.0117787	-0.927521	-0.344261	0.575607	0.674078	0.271671	2.0071
chr7-75531434-75531935	-0.116243	-0.841576	-0.0925652	-0.132957	-0.378459	-0.99454	1.2367	-0.876326	2.19597
chr9-4043587-4044088	-0.731883	-0.408911	-1.78145	0.080724	0.942101	-0.628378	0.697382	0.000573852	1.82984
chr20-45470484-45470985	-1.66219	-0.0649646	-0.850565	0.153853	0.421927	0.403255	-0.948194	0.565359	1.98152
chr1-167502079-167502580	-1.74805	-0.369491	0.100897	-0.500029	-1.06108	0.774451	0.13691	0.980788	1.6856
chr16-68355522-68356023	-0.336799	-1.58739	-0.532374	0.228442	-0.845827	0.378926	0.14679	0.298456	2.24978
chr1-91585057-91585558	0.0941939	-0.887148	-1.50217	0.343192	1.06857	-0.670076	0.262089	-0.64593	1.93727
chr15-47302880-47303381	0.240543	-1.25747	-1.01777	-0.274706	-0.0254908	-0.650544	0.747905	-0.0566337	2.29416
chr18-58922642-58923143	-0.914859	-0.202718	-0.621332	-0.814593	-0.104259	-0.179771	0.536246	-0.280024	2.58131
chr20-39071591-39072092	-1.62064	-0.456021	-0.579139	0.344927	-0.681106	0.0993918	0.529116	0.141438	2.22203
chr4-168833252-168833753	-2.42325	-0.112494	0.0592493	-0.026162	0.544252	-0.0615348	-0.158074	0.633926	1.54408
chr8-1585407-1585908	-0.776006	0.327692	-0.847393	-0.686149	-1.2495	0.579896	0.151553	0.235979	2.26393
chr17-34634408-34634909	-1.61041	-0.153823	-0.737383	-0.23398	-0.202232	0.654178	-0.54672	0.704117	2.12625
chr17-1916747-1917248	0.0971519	-0.551401	0.307185	-1.51077	-0.856447	0.497607	-0.767293	0.73446	2.0495
chr16-2337795-2338296	-2.02869	0.201509	-1.09218	0.142742	0.30916	0.00990642	0.0531628	0.635844	1.76855
chr1-175856492-175856993	-1.3105	-0.875985	-0.665602	-0.181764	-0.42034	-0.157368	1.16846	0.358976	2.08412
chr11-13964641-13965142	-1.83165	-1.08907	-0.393608	0.745824	-0.254099	0.453279	0.217878	0.328737	1.8227
chr2-157292345-157292846	-1.32696	0.311261	-0.34507	-0.700235	0.00949352	0.25337	-0.130631	-0.550781	2.47955
chr7-73893963-73894464	-0.752392	-1.43826	-0.822476	0.760798	0.139573	0.192195	-0.048437	-0.263051	2.23205
chr20-50415620-50416121	-0.803356	-0.0306177	-1.2237	1.01704	0.149504	-0.780658	0.112608	-0.627875	2.18705
chr20-49562377-49562878	-0.402685	0.617288	-1.55913	-0.0352672	-0.562062	-0.439334	0.940495	-0.620058	2.06076
chr6-62344697-62345198	-1.9193	-0.589295	-0.677842	0.412683	-0.127152	-0.0814249	0.20719	0.927779	1.84736
chr16-25424106-25424607	0.0898328	-1.39653	-0.957694	-0.421409	-0.621851	0.648441	0.0125546	0.418574	2.22808
chr7-210136-210637	-1.91706	-0.800228	0.0853684	-0.161553	-0.207301	0.747121	-0.0280753	0.290547	1.99117
chr12-111099633-111100134	-1.26488	0.398187	-0.925264	-0.715581	-0.41502	-0.0663593	0.813333	-0.0673319	2.24291
chr22-39292659-39293160	-1.23263	-0.220185	-1.01484	-0.196952	1.35828	-0.532116	-0.574097	0.500718	1.91183
chr12-112568686-112569187	0.756015	-0.33019	-1.0247	-0.0653147	-0.779459	-1.25015	0.192796	0.26816	2.23285
chr7-149354206-149354707	-0.597242	-0.347133	-0.772965	0.96166	1.684	-1.41002	-0.108371	-0.70263	1.2927
chr6-77459697-77460198	-1.96992	-0.294447	-0.92491	0.485947	0.43254	-0.348507	0.835445	0.0723086	1.71154
chr18-5145378-5145879	0.76844	-1.32841	-0.211917	0.298291	0.101129	-0.721491	-0.681433	-0.515843	2.29123
chr1-213996380-213996881	-1.36998	-0.545933	-0.88836	0.863747	1.69595	-0.647656	-0.26627	-0.212018	1.37051
chr7-99783996-99784497	0.669537	0.286866	-1.07733	0.540272	-0.367763	-1.58943	0.77786	-0.935581	1.69557
chr17-16325998-16326499	-1.98044	-0.305749	-0.286264	0.0189437	-0.0273798	0.426416	-0.727768	1.30662	1.57562
chr15-61187503-61188004	-1.48583	-1.0393	-0.315237	0.00742217	0.414884	-0.491874	0.607285	0.10759	2.19506
chr4-147826129-147826630	-0.76768	-0.424476	-1.03191	0.402504	0.329068	-0.918628	0.614292	-0.526336	2.32317
chr15-99275098-99275599	-1.42534	0.0526699	-1.21284	0.355888	1.00049	-0.766789	0.834401	-0.516575	1.67809
chr1-34876408-34876909	-0.175076	0.182294	-1.17667	-0.56419	0.152443	-0.151326	-0.264865	-0.601645	2.59904
chr22-44340690-44341191	-0.976077	-0.356396	-1.04539	0.412094	1.18655	-0.673374	-0.503779	-0.168276	2.12465
chr4-81661351-81661852	-1.08888	-1.08888	-0.216157	-0.624456	-0.529275	1.38999	-0.454123	0.879926	1.73186
chr4-74883840-74884341	-1.29649	-0.815557	-0.204306	0.139151	-0.596164	0.16907	0.339284	-0.195768	2.46078
chr12-111166761-111167262	0.552787	-0.431745	-1.19881	0.218749	-0.351945	-1.09447	0.996187	-0.733152	2.0424
chr21-38660688-38661189	0.209551	-1.16787	-0.761198	-0.264219	0.470777	-1.05934	0.973968	-0.499521	2.09785
chr7-132333322-132333823	-1.67106	-0.337977	0.193625	-0.422191	-0.308393	1.02425	-1.10796	1.15963	1.47007
chr2-151771646-151772147	-0.0383062	-0.538575	-1.30493	0.591592	1.15102	-0.604286	-0.700679	-0.587857	2.03202
chr14-100629868-100630369	-1.47409	-0.453598	-0.54532	-0.435191	-0.62402	0.960967	-0.376079	1.06326	1.88407
chr3-40643007-40643508	-1.75471	0.696841	-0.573867	-0.0977306	0.461632	-0.559309	-0.455378	0.203627	2.07889
chr3-122564242-122564743	-1.70934	0.57408	-0.88198	0.158674	-0.460028	0.00311785	0.0795664	0.062524	2.17339
chr9-127036063-127036564	0.318345	-1.00636	0.0319436	-0.343627	-0.5775	-0.645376	-0.100561	-0.306115	2.62925
chr15-73797440-73797941	0.830817	0.214133	-1.35301	-0.0993162	0.363888	-0.859869	-0.867812	-0.385243	2.15641
chr12-107581155-107581656	-0.747391	-1.0209	-1.39093	0.378338	0.272631	-0.452374	0.130374	0.700898	2.12935
chr6-51244838-51245339	-0.945298	-0.0434216	-0.945298	-0.349704	0.970656	-0.945298	0.191606	-0.207674	2.27443
chr21-34526862-34527363	-1.88268	-0.057799	-0.744484	0.0986403	0.507363	-0.559612	0.84493	-0.101958	1.8956
chr2-83953800-83954301	-1.4391	-0.840245	-0.346087	0.629918	0.115531	-0.0559191	-0.982674	0.976968	1.9416
chr12-18393848-18394349	-0.957592	-0.409341	-0.150404	-1.05877	-0.686964	1.11868	-0.758779	1.09205	1.81112
chr4-22505047-22505548	-0.46837	-1.06269	-1.02986	0.605849	0.520244	-1.01694	1.228	-0.541823	1.76558
chr21-41848686-41849187	-1.51586	-0.60695	0.442435	-0.163423	-0.579746	0.437943	-0.777062	0.618627	2.14404
chr10-111077758-111078259	-2.05058	-0.163459	-0.502482	0.367985	-0.184676	0.406775	-0.481279	0.779816	1.8279
chr22-44994612-44995113	-0.574278	0.270441	-1.22547	0.440715	0.295724	-1.13059	0.313927	-0.634247	2.24378
chr4-139825434-139825935	-1.11197	-0.314938	-1.34485	0.557999	0.990359	-0.667906	0.354811	-0.41732	1.95381
chr6-15385099-15385600	0.244598	-0.347826	-1.25535	-0.141075	0.236423	-1.01102	-0.0698854	-0.130415	2.47456
chr2-36806105-36806606	-1.69722	-0.160039	-0.262378	0.0928118	0.194534	-0.405832	-0.574677	0.532433	2.28037
chr3-192351256-192351757	-2.19469	-0.0879749	-0.238528	-0.253798	-0.11166	0.0294344	0.388929	0.58474	1.88355
chr1-230136317-230136818	-1.1298	-0.692448	-0.63578	0.133903	-0.263727	0.0172854	-0.274934	0.276447	2.56906
chr3-141051195-141051696	-2.38339	-0.0556616	0.059127	0.1685	0.471832	0.675487	-0.463299	-0.0187404	1.54615
chr9-97315627-97316128	-2.26363	-0.191272	-0.246942	-0.398662	0.351275	0.285204	0.124732	0.59388	1.74542
chr1-18572596-18573097	-1.57232	-0.507537	-0.6201	0.840772	0.490799	-0.459561	0.68723	-0.771996	1.91271
chr12-111101310-111101811	-0.327732	-0.998996	-0.531169	-0.26461	-1.14982	0.083094	0.620139	0.160103	2.40899
chr5-167180490-167180991	-1.13318	-0.683707	-0.112445	-0.58999	-0.781676	0.236504	1.13697	-0.275271	2.20279
chr9-94908041-94908542	-1.40283	-0.982401	-0.448054	0.925824	0.531019	-0.882166	0.402954	-0.0882393	1.94389
chr8-93892752-93893253	-1.00098	0.473415	0.225294	-0.706833	-0.874722	-0.661717	-0.638944	1.07175	2.11274
chr3-124297259-124297760	-0.391585	-0.546887	-1.43611	-0.128294	1.40316	0.0420994	-0.697536	-0.234008	1.98916
chr16-2082298-2082799	-0.830994	-1.17508	-0.418839	-0.652177	0.616371	-0.228067	-0.213755	0.546317	2.35623
chr7-30660925-30661426	-0.553977	0.0518555	-0.338131	-1.20697	-1.29658	0.348715	0.0593183	0.759486	2.17629
chr12-52522475-52522976	-1.52916	0.454574	-1.61374	0.531764	1.06181	-0.476107	-0.221911	0.368304	1.42447
chr11-35262157-35262658	0.26919	0.0248915	-1.31568	0.124682	0.163221	-0.826444	-0.6345	-0.255443	2.45008
chr11-132009017-132009518	-1.41073	-0.533349	-0.699139	0.903135	-0.428513	0.0503096	-0.304705	0.161139	2.26185
chr12-111098821-111099322	-0.713946	-0.367351	-0.895638	-0.146536	-1.00437	0.0311755	0.420206	0.162709	2.51375
chr9-84893776-84894277	-0.422505	-1.14577	0.00648565	-0.544438	0.125655	-1.02396	0.319829	0.237393	2.44731
chr1-164970567-164971068	-0.560383	-1.07327	-0.531675	-0.580648	-0.642188	-0.0365531	0.433094	0.537172	2.45446
chr9-136094141-136094642	-0.359689	-0.770983	-1.56554	-0.683141	-0.250226	0.790578	-0.0458053	0.938506	1.9463
chr4-12644492-12644993	-0.416179	-0.716311	-0.310658	-0.124324	0.338186	-1.01947	0.748107	-0.887109	2.38776
chr12-3442004-3442505	-1.68473	-0.554972	-0.18248	-0.467053	0.377806	0.0496582	-0.537065	0.919707	2.07913
chr2-3460348-3460849	0.716207	-1.03821	-0.510896	-0.558577	-0.208301	-0.514877	-0.383758	-0.0273872	2.5258
chr9-121573845-121574346	-1.87593	-0.856354	-0.0478755	-0.155158	-0.649765	0.859849	0.646404	0.339043	1.73979
chr16-79310876-79311377	-0.711136	-1.01538	-0.434231	0.670597	0.0535609	-0.809671	-0.467516	0.292523	2.42125
chr2-239176184-239176685	-0.914103	-0.121942	-0.822854	0.911713	-0.261762	-0.634151	1.02827	-1.13875	1.95358
chr3-72661205-72661706	-0.439261	-0.72186	-0.769788	0.80275	1.06848	-1.49903	-0.211839	-0.12664	1.89719
chr5-116771604-116772105	-0.469298	-0.708365	-1.23239	0.174045	0.131583	-0.949846	1.51047	-0.308891	1.85269
chr9-136095605-136096106	-1.8162	-0.24741	-0.103988	-0.947877	-0.139581	-0.032246	0.435498	0.949254	1.90254
chrX-15951969-15952470	-0.0728342	-0.798574	-1.31124	-0.195185	0.254425	-0.410467	-0.464449	0.589322	2.409
chr9-95032222-95032723	-0.361577	-1.48434	-0.794503	0.0699776	0.653583	-0.667681	0.69437	-0.256661	2.14683
chr9-127360376-127360877	0.282643	0.115975	-1.05343	-0.931228	-0.228252	-0.438582	-0.0457013	-0.272247	2.57082
chr4-168832597-168833098	-1.96862	-0.740102	-0.0798952	-0.251097	0.375781	0.199244	-0.160687	0.659111	1.96626
chr19-32471956-32472457	-2.17444	-0.270547	-0.132609	-0.420406	-0.160726	0.943975	0.160444	0.337404	1.71691
chr18-44715278-44715779	-1.3271	-1.3271	-0.632213	0.622673	0.973464	-0.510151	0.875784	-0.29632	1.62096
chr6-143538162-143538663	-1.50363	-0.713244	-0.862597	0.220402	0.483051	-0.542219	0.823881	0.0376182	2.05674
chr6-133240737-133241238	0.534173	-0.325083	-1.34683	-0.000314177	-0.224457	-0.492405	-0.788973	0.230016	2.41387
chr2-128783962-128784463	-1.29825	-0.495748	-1.48565	1.03441	0.716549	-0.819255	0.802041	0.152948	1.39296
chr4-12609241-12609742	-0.404824	-0.652389	-0.367342	0.558054	-0.998401	-0.751229	0.840918	-0.547694	2.3229
chr5-6311697-6312198	-0.679994	0.388361	-1.83395	0.0728782	0.516549	-0.566194	0.405295	-0.340256	2.03731
chr5-93605519-93606020	0.00308532	-1.04305	-0.364036	-1.09704	-0.459935	1.4133	-0.0718622	-0.425236	2.04477
chr11-41882822-41883323	-1.16735	-0.240499	-0.890675	-0.064754	-0.129752	0.376069	-0.330771	-0.102519	2.55025
chr1-32291945-32292446	-0.602383	-0.201433	-0.884084	0.0788436	-0.515302	-0.261646	0.181325	-0.480626	2.68531
chr12-111034903-111035404	-0.983736	0.00446288	-0.57591	-0.230248	-1.45642	0.814981	0.0347252	0.196127	2.19603
chr19-32469931-32470432	-0.359061	0.0621073	-0.242398	0.167015	-0.902673	-0.466529	-0.420683	-0.536529	2.69875
chr2-201116187-201116688	0.430247	-0.902581	-0.990629	-0.748762	0.0675913	-0.247873	0.260896	-0.358061	2.48917
chr1-33383133-33383634	1.17095	-0.715202	-0.687872	-0.384204	-1.16701	-0.970249	0.673399	0.15234	1.92785
chr11-80023486-80023987	-1.33	-0.844419	-0.227258	-0.272905	0.363961	0.149727	-0.527945	0.261975	2.42687
chr21-41507273-41507774	-0.928031	0.0684413	-1.54201	-0.225814	1.08286	0.296143	-0.719081	-0.014362	1.98185
chr18-77323840-77324341	-2.03359	0.186124	-0.786604	0.170974	1.04262	-0.152233	-0.551671	0.556793	1.56758
chr15-73839422-73839923	-0.939433	0.0516306	-0.825272	-0.239199	-0.585505	0.444284	-0.679425	0.261704	2.51121
chr22-17870354-17870855	-1.76133	0.596094	0.581805	-0.0177014	0.240438	-1.49353	0.14569	0.00741061	1.70113
chr22-44972119-44972620	-0.49121	-0.112592	-0.965639	-0.847233	0.78459	-0.169451	-0.546606	-0.128968	2.47711
chr11-72704886-72705387	-0.706667	-1.03124	0.212645	-0.391049	0.313623	0.373815	-0.766941	-0.488889	2.4847
chr3-38659704-38660205	-0.0100189	-0.166235	-1.2623	-0.522799	0.578959	0.66825	-1.17974	-0.305772	2.19966
chr22-32827157-32827658	0.0670931	-1.58598	-1.36168	0.395664	0.784388	0.0841799	0.626746	-0.722711	1.7123
chr11-128522277-128522778	-2.35057	-0.251459	-0.1397	-0.27502	-0.0325107	0.763849	0.101572	0.681443	1.5024
chr7-4790216-4790717	0.230323	-0.536629	-0.449219	-0.369115	-0.239955	-0.469549	-0.105357	-0.783953	2.72345
chr12-30795766-30796267	-2.01507	-0.0494962	-0.360147	-0.590363	0.10845	0.0435733	0.234786	0.629991	1.99828
chr8-143801052-143801553	-0.28248	-1.35685	-0.427536	0.857046	0.868299	-0.976734	-0.72041	0.0557934	1.98287
chr14-57833378-57833879	-0.820373	-0.169487	-1.28918	-0.0271434	0.44031	-0.915838	0.505913	-0.0362685	2.31207
chr22-44938974-44939475	-1.56359	-1.10972	-0.583092	-0.103389	0.581793	0.899955	-0.576338	0.737058	1.71732
chr15-20357140-20357641	-2.39569	0.320302	-0.436506	-0.450252	0.242299	0.523558	0.232715	0.507421	1.45615
chr10-46442013-46442514	-0.400886	0.217601	0.0279841	-0.787767	-0.739758	0.566092	-1.57713	0.576519	2.11735
chr15-22284960-22285461	-1.39516	-0.700404	-0.0497398	-0.74343	-0.235711	1.19176	-0.768071	0.966325	1.73442
chr17-34821118-34821619	-0.203817	-0.519176	-0.945827	-0.332328	0.588822	-0.55845	-0.615151	0.00778101	2.57815
chr4-11420076-11420577	-2.11695	-0.0294285	-0.944227	0.837526	0.653422	-0.256932	0.654031	-0.19899	1.40154
chr6-143195547-143196048	-1.60642	-0.00706855	-1.21158	-0.08754	1.25146	-0.596591	0.0279465	0.597718	1.63207
chr22-49810217-49810718	-1.4132	-0.921082	-0.123104	0.551149	-0.405034	-0.107199	0.260612	-0.198552	2.35641
chr18-78862283-78862784	-1.80239	-0.369162	0.238806	-0.916843	-0.0925094	0.730974	-0.244833	0.486762	1.96919
chr2-147639912-147640413	-0.708482	0.41619	0.369585	-1.40915	-0.912124	1.18785	-1.14099	0.749238	1.44788
chr4-77098658-77099159	-1.64871	0.176391	-1.03933	-0.346734	0.0198681	0.205751	-0.0427595	0.493255	2.18228
chr4-183848835-183849336	-1.16898	-0.302793	-0.762101	-0.128191	-1.09075	0.692983	-0.258202	0.93731	2.08072
chr1-29121971-29122472	-2.44708	0.34667	-0.0384822	-0.0107858	0.0891385	0.157314	-0.30082	0.690991	1.51306
chr13-112694176-112694677	-0.66015	-0.960169	-0.734253	-0.368405	0.0939313	-0.538113	1.02503	-0.218116	2.36025
chr1-164971361-164971862	-0.179885	0.64557	-0.6289	-1.01205	-0.492995	-0.34035	-0.543841	0.00756785	2.54488
chr7-137086883-137087384	-1.01624	-0.904247	-0.638085	-0.0352436	-1.18676	0.577119	0.199846	1.02804	1.97558
chr6-161588696-161589197	-1.55549	-1.47602	-0.344501	0.587079	0.382893	-0.0815111	0.916977	-0.139641	1.71022
chr4-25454160-25454661	1.49759	-0.502962	-1.33979	-0.344286	-0.161326	-0.321887	-0.284885	-0.559181	2.01673
chr5-110916499-110917000	1.23607	-1.02354	0.528118	-0.0812154	-1.48037	-0.186337	-0.815654	0.0209732	1.80195
chr17-66714824-66715325	-1.01366	-0.621727	-0.905093	0.118794	-0.237536	-0.680585	0.877411	0.128588	2.3338
chr17-79166804-79167305	-0.421519	-0.895548	-0.394986	-1.20244	0.804649	-0.398766	0.138853	0.00487294	2.36488
chr3-54909453-54909954	-0.415382	-0.0300347	-1.38446	-0.539102	-0.912759	0.276618	0.337829	0.324146	2.34315
chr5-160744707-160745208	-0.487892	-0.0894633	0.401221	0.189051	-0.684598	-1.42984	-0.236532	-0.106696	2.44475
chr10-111076122-111076623	-1.7923	-0.567887	-0.40659	-0.0916226	0.0357251	-0.474693	0.869915	0.388538	2.03891
chr1-168941797-168942298	-0.887493	-0.780899	-1.01355	-0.113611	0.315996	-0.203519	-0.271097	0.481091	2.47308
chr22-17775148-17775649	-1.12424	-0.171599	-0.720256	-0.431222	-0.815155	0.730122	-0.572251	0.978877	2.12572
chr18-73933689-73934190	-0.275395	-0.150613	-1.65394	-0.092599	-0.658664	-0.0371242	0.186749	0.318097	2.36349
chr22-25613675-25614176	-1.63785	-0.852529	-0.825326	-0.35681	0.030489	0.778577	0.37375	0.560715	1.92898
chr16-68324903-68325404	-1.83337	0.349893	-1.38594	0.247632	0.418052	0.284378	0.0186852	0.0924511	1.80822
chr19-3369464-3369965	-1.64032	0.186238	-1.21315	0.0387541	0.137181	0.115977	0.130194	0.0661743	2.17895
chr10-117543915-117544416	-1.05796	0.534649	0.296054	0.210293	-1.25105	-0.0321885	-0.811226	-0.170996	2.28243
chr5-64532793-64533294	-0.334218	-0.633097	-1.03745	0.310318	-0.823859	-0.431016	0.624975	-0.133677	2.45803
chr3-194685775-194686276	-2.1958	-0.326545	0.158445	-0.206928	-0.00142625	0.641362	-0.517179	0.818697	1.62936
chr8-65415937-65416438	-1.99365	0.701577	-0.983368	-0.133771	0.127796	0.563562	-0.502782	0.612383	1.60826
chr9-94867308-94867809	-1.95781	-0.825627	-0.791108	0.318688	0.667213	-0.292709	0.939482	0.491882	1.44999
chr12-3511848-3512349	-1.31411	0.605847	-1.22776	-0.0991804	0.970526	-1.04918	0.719843	-0.266407	1.66042
chr8-144223496-144223997	0.997973	-0.690969	-0.837512	-1.05346	-0.496796	0.216603	0.380932	-0.703476	2.18671
chr8-42197156-42197657	-0.473089	-0.651591	-0.906933	-1.05902	-0.150018	0.430469	0.639554	-0.225197	2.39583
chr14-72909228-72909729	-1.45122	0.085675	-0.530061	-0.187388	-0.45452	-0.160073	-0.328886	0.604838	2.42164
chr1-33874717-33875218	-1.60143	-0.330496	-0.125688	-0.301331	-0.311659	0.105973	0.548205	-0.366138	2.38257
chr3-25384475-25384976	-0.533897	-0.148022	-0.608987	0.284232	-1.03195	-0.0169116	-0.930438	0.530589	2.45539
chr17-17227980-17228481	-1.7922	0.141397	-1.12137	0.132226	0.935287	-0.420529	-0.198363	0.569046	1.75451
chr17-20073494-20073995	-0.179739	-0.581823	-1.37953	0.623738	0.936518	-1.22683	0.333856	-0.437251	1.91107
chr1-62286030-62286531	-2.15873	0.0137656	-0.727932	0.291556	-0.56285	0.522789	0.295939	0.748471	1.57699
chr4-147995355-147995856	-1.21545	-0.287649	-0.938489	0.480018	-0.17679	-0.324628	0.247033	-0.247731	2.46368
chr18-8799123-8799624	-1.85931	-0.717189	-0.533139	-0.355275	0.616513	0.349581	0.24892	0.252354	1.99755
chr3-123084282-123084783	-2.04025	-0.197462	-0.613028	-0.427439	0.248951	0.428499	0.461078	0.20592	1.93373
chr17-6761166-6761667	-1.45561	0.0512624	-0.0490596	-1.14963	-0.226311	0.17174	0.389758	-0.0387412	2.3066
chr11-123185526-123186027	-2.68907	0.274528	-0.0637915	0.323964	0.245452	0.0821296	0.263349	0.445593	1.11785
chr1-4913267-4913768	-0.113959	-1.27242	-0.364418	0.331318	-0.0365367	-0.678513	0.975563	-1.00802	2.16699
chr3-64305100-64305601	0.541318	-1.50503	-0.812259	0.428003	0.531272	-0.671278	-0.290834	-0.375377	2.15419
chr12-62644558-62645059	-1.57652	-0.0764474	0.0806037	-1.48628	0.0872005	0.228429	0.200905	0.577545	1.96456
chr11-115961276-115961777	-2.19444	-0.296883	-0.575581	-0.292338	0.875768	0.15089	0.0550205	0.755957	1.52161
chr8-65166057-65166558	-0.995961	-1.17063	-0.465345	-0.699835	0.106344	0.441672	-0.245114	0.780305	2.24856
chr20-45469764-45470265	-1.28601	-0.503334	-0.64102	-0.106514	-0.320897	0.530074	-0.719812	0.7738	2.27371
chr10-77949041-77949542	0.888874	-1.18913	-0.233106	-0.611699	-0.181433	-0.184693	-0.0110538	-0.842252	2.36449
chr18-8800083-8800584	-1.67202	0.199494	-1.01116	0.693498	-0.759826	-0.00204434	0.576909	0.038778	1.93637
chr9-130301534-130302035	-1.63702	-0.0626992	-0.673037	-0.534348	1.12148	-0.510515	0.650443	-0.245367	1.89106
chr17-62893027-62893528	-1.82177	-0.638195	-0.304553	-0.263145	-0.195842	0.584643	0.180108	0.313813	2.14494
chr2-47050423-47050924	-0.332044	-1.15936	-0.931599	0.113319	-0.409002	0.561214	-0.679694	0.497728	2.33944
chr7-128795231-128795732	-2.41158	-0.232294	-0.116115	0.239379	-0.341279	0.665049	0.145278	0.59263	1.45893
chr4-140097030-140097531	-0.3792	-1.18387	-0.796361	0.317324	0.566454	-0.711777	0.529838	-0.626833	2.28443
chr7-132766053-132766554	-0.63863	-0.899881	-0.400854	0.943436	1.08004	-0.723241	-0.687146	-0.695239	2.02151
chr20-16188956-16189457	-0.125191	-1.23025	-0.667297	-0.648943	0.881763	-0.815652	0.560707	-0.151552	2.19642
chr12-113241512-113242013	-0.523879	-0.189713	-1.21796	0.359059	0.36248	-0.424064	-1.08602	0.388698	2.33141
chr16-22969746-22970247	-0.990434	-0.217747	-0.627475	-0.181972	-0.526649	0.910839	-1.32064	1.07057	1.8835
chr5-143432021-143432522	-2.18308	-0.637184	-0.684521	0.285818	0.830001	0.506656	0.489154	-0.0526112	1.44577
chr18-48073056-48073557	-2.58678	0.477955	-0.084036	-0.154087	0.178848	0.702993	-0.188865	0.582401	1.07157
chr1-71829769-71830270	-1.43576	-1.43576	-0.242934	0.0858525	0.151558	0.116525	0.518579	0.122934	2.11901
chr12-59709662-59710163	-0.0170697	-1.20772	-0.434907	-1.01958	-0.0920429	-0.350186	0.128919	0.577888	2.4147
chr4-2485113-2485614	-0.907619	0.48954	-0.0322695	-0.241156	-1.10128	0.269294	-0.965011	0.111893	2.37661
chr3-47856762-47857263	-2.6459	0.190047	0.0515953	0.0769417	0.122113	0.827644	-0.0139206	0.317362	1.07411
chr15-93929830-93930331	-0.861255	-0.861255	-0.861255	1.25807	0.335573	-0.555547	-0.0941609	-0.48725	2.12708
chr7-30682421-30682922	-2.39256	0.662151	-0.254907	-0.517311	0.194488	0.538655	-0.173851	0.612415	1.33092
chr17-79155414-79155915	-1.58924	-0.650556	-0.589388	0.27318	0.780791	-0.565425	0.138221	0.0392969	2.16312
chr7-148790127-148790628	0.171933	-0.298172	0.058281	-1.35583	-0.613712	-0.572077	-0.166784	0.280474	2.49589
chr6-23447733-23448234	-1.38762	0.10445	-0.751822	0.111284	0.647489	-0.826377	-0.328417	0.138219	2.29279
chr11-120718282-120718783	-0.306127	-1.48111	-0.976384	0.60358	0.589348	-0.190254	-0.0780236	-0.367852	2.20682
chr15-76140164-76140665	-2.151	-0.315965	-0.265111	0.361591	0.686193	-0.24519	0.0540931	-0.0056774	1.88106
chr17-66811141-66811642	-2.13003	-0.316883	-0.85866	0.514265	1.13615	-0.254163	0.563045	0.0477884	1.29849
chr16-41675-42176	-1.32047	-0.817284	-0.754177	-0.481712	-0.603094	0.422748	0.55473	1.0308	1.96847
chr8-139889618-139890119	-0.717398	-0.647702	-1.01141	0.335481	0.319009	-0.361773	-0.162527	-0.317029	2.56335
chr17-45168642-45169143	-1.53686	-0.680962	-0.71307	-0.247019	-0.0429869	0.251532	0.420373	0.246299	2.30269
chr5-175852902-175853403	-1.27687	-0.818283	-0.596247	-0.0856081	0.832492	0.287596	-0.866341	0.359555	2.1637
chr8-42195292-42195793	-2.10053	-0.0612203	-0.611	0.641743	0.800993	-0.571142	0.059862	0.168212	1.67308
chr18-44210321-44210822	-1.76959	-0.636813	-0.925006	-0.128665	0.425281	0.421231	0.14637	0.469544	1.99765
chr7-101884950-101885451	-1.0621	-1.0621	-0.838245	0.445355	0.822845	-0.79235	1.00766	-0.362569	1.84151
chr1-2170356-2170857	-0.699699	-0.289039	0.0741142	-0.00197443	-0.902445	0.377371	-0.759783	-0.393276	2.59473
chr17-45432763-45433264	-1.45256	0.368847	-1.05915	-0.902096	-0.40304	0.583713	0.67588	0.238645	1.94975
chr2-102735804-102736305	-0.721786	-0.37063	-1.0105	0.0947872	-0.919761	0.26966	-0.240208	0.416083	2.48235
chr13-112775244-112775745	-2.10374	-0.515152	-0.617009	0.0744753	0.0180617	0.668058	0.176376	0.516064	1.78286
chr8-131040028-131040529	-0.335769	0.683626	-0.889379	-0.964399	-0.579353	0.218241	-0.943314	0.545898	2.26445
chr22-17749097-17749598	-0.955294	0.0125254	0.202011	-0.101978	-1.47477	-0.232543	-0.168612	0.338788	2.37988
chr20-1279977-1280478	0.0217818	0.564228	-1.81903	0.166323	0.0109791	-0.767489	-0.118889	-0.223826	2.16593
chr9-127402047-127402548	-0.633842	0.0556665	-0.9123	-0.536762	0.150996	-0.734972	0.368277	-0.338111	2.58105
chr6-52346502-52347003	-1.3551	-0.89303	-0.480234	0.489312	0.256837	-0.782867	0.216515	0.293766	2.2548
chr9-126380821-126381322	-1.27305	-0.315703	-0.0849963	0.0859315	-0.511252	0.321154	-0.408946	-0.380019	2.56688
chr20-35525718-35526219	0.170116	-0.736506	-1.12419	0.657438	0.404662	-1.575	0.742774	-0.380884	1.84159
chr21-38648301-38648802	-1.05221	-1.05221	-0.320771	0.760678	-0.334568	-0.186299	0.369378	-0.536325	2.35233
chr15-51354001-51354502	-1.69881	-1.29757	-0.515698	-0.0972122	0.275438	0.165294	1.02902	0.476421	1.66311
chr15-37101097-37101598	-0.401087	-1.27001	0.161956	-0.42111	0.297705	-0.97311	-0.0143419	0.1798	2.44019
chr17-21009392-21009893	-1.8	0.368954	-0.610735	-0.340347	-0.243485	0.136034	-0.472279	1.00771	1.95415
chr7-158450564-158451065	-1.98524	-0.0100723	-0.599584	0.0288194	-0.158335	-0.0738013	0.695775	0.0578261	2.04461
chr5-167417523-167418024	-2.01651	-0.218494	-0.166389	0.0612584	-0.325296	-0.0446083	0.255961	0.313265	2.14081
chr4-125104651-125105152	-1.19232	0.277677	-1.078	0.541717	-0.837899	0.193321	-0.148788	-0.0538061	2.2981
chr7-33099308-33099809	-1.7528	0.62843	-1.55052	0.599179	0.478867	-0.0324891	-0.320317	0.457097	1.49256
chr3-186706661-186707162	-2.13148	-0.795445	-0.205821	-0.318832	0.417486	0.342248	0.525527	0.464299	1.70202
chr3-197397656-197398157	-1.53317	-0.711055	-0.512938	0.119426	-0.612823	-0.164161	1.02986	0.309383	2.07547
chr6-3349505-3350006	-2.24922	-0.11638	0.221687	0.389318	0.00664802	0.117919	-0.280014	0.00363929	1.9064
chr7-101941901-101942402	-1.66882	-0.770168	-0.23689	-0.347462	0.514799	0.52932	-0.794207	0.926766	1.84666
chr10-77793310-77793811	-1.29935	-0.429924	-0.259703	-0.685057	0.20321	0.472162	-1.07125	1.05218	2.01773
chr16-14491982-14492483	-1.48182	0.0431665	-0.5678	-0.227782	-0.492844	-0.407245	0.78107	0.027646	2.32561
chr13-35807586-35808087	1.12965	-1.31009	-0.68752	-0.415835	-0.051764	-0.512501	0.215052	-0.546762	2.17977
chr17-4636084-4636585	-0.360212	0.305843	-1.32301	-0.98193	0.587981	-0.237517	-0.416227	0.0842018	2.34087
chr5-167032264-167032765	-1.40011	-0.899332	-0.656867	-0.0992458	0.346852	0.125916	0.303153	-0.0773863	2.35702
chr1-34147725-34148226	1.04379	-1.03258	-1.01412	-0.0594315	0.187346	-0.661463	-0.10872	-0.587111	2.2323
chr20-15962113-15962614	-1.98771	0.0615059	-0.55377	0.138171	0.17971	0.175711	-0.71706	0.857836	1.8456
chr1-9202343-9202844	-2.08183	-0.258225	-0.742168	0.0776874	0.225961	0.244985	-0.225081	1.18495	1.57372
chr8-17192830-17193331	-1.10431	0.264254	-1.21076	-0.120836	0.756824	-1.08317	0.651783	-0.162016	2.00824
chr3-181211684-181212185	-1.99011	-0.543414	-0.124168	0.334236	0.116415	-0.427748	-0.0230848	0.662657	1.99521
chr2-11430933-11431434	-0.168878	-0.637283	-0.585245	-0.356534	-1.5573	0.574933	0.18859	0.252456	2.28926
chr8-60983204-60983705	0.857178	-0.702288	-0.452754	-0.332948	-0.814622	-0.579417	0.268974	-0.678173	2.43405
chr17-64159013-64159514	-0.24793	-1.04017	-0.769205	-0.146032	-0.453313	-0.35408	0.0145166	0.397235	2.59898
chr5-166712327-166712828	-1.36386	-0.143647	0.304674	-0.210797	-1.36386	0.63049	-0.725842	1.2482	1.62465
chr2-220105164-220105665	-1.7072	-0.128577	-1.31748	1.00021	0.647104	0.13741	0.316772	-0.532821	1.58458
chr22-38465777-38466278	-1.48145	0.0508273	-0.668897	-0.588389	-0.0339727	0.558393	-0.887652	1.16954	1.88159
chr4-184503913-184504414	-2.02937	-0.631401	-0.3405	-0.132693	0.525325	0.740067	0.0450395	-0.0528895	1.87642
chr15-72838346-72838847	-1.49201	-1.10786	-0.619602	0.874719	0.916034	-0.18145	-0.605814	0.515048	1.70094
chr13-102215211-102215712	-1.23628	-0.378931	0.451509	-0.790938	-1.15884	0.510625	-0.334795	0.985112	1.95254
chr2-96924846-96925347	-1.7496	0.296538	-0.420476	-0.0756993	0.444263	0.216199	-1.30907	0.888889	1.70896
chr11-134641374-134641875	-1.96121	-0.303764	-0.643481	-0.317282	0.237676	0.745962	-0.0417449	0.328296	1.95555
chr3-67809643-67810144	-1.35047	0.235271	-0.605436	-0.0464701	-0.619491	-0.0182865	-0.521324	0.510488	2.41572
chr11-77192112-77192613	-1.59926	-0.3295	-0.416106	-0.430989	-0.344578	0.943498	-0.612035	0.801927	1.98704
chr5-119355749-119356250	-1.0784	-0.0907856	-0.614482	-0.380602	0.776477	-0.340866	-0.819295	0.118557	2.4294
chr11-70251871-70252372	0.285391	-1.06182	-0.846251	0.858259	0.0461378	-1.21397	0.74168	-0.74703	1.93761
chr17-39009573-39010074	-2.31626	0.171354	-0.198348	-0.19734	0.202289	0.264646	-0.448379	1.12886	1.39318
chr13-25154384-25154885	-2.09021	0.572259	-0.808049	-0.105891	0.0493245	0.154857	-0.0519442	0.428547	1.85111
chr2-231190153-231190654	-2.16196	-0.238817	-0.279728	0.127768	0.615398	-0.241366	0.841576	-0.364673	1.7018
chr7-729534-730035	-2.07444	-0.628684	-0.721383	-0.16274	0.10552	0.755614	0.429925	0.728914	1.56727
chr15-100053486-100053987	-1.32354	-0.567791	-0.710599	-0.250733	-0.259255	-0.40426	1.58287	0.0304225	1.90289
chr15-71412180-71412681	-1.26366	-0.0442577	-0.765393	0.653077	-0.0261843	-1.26366	0.12148	0.449862	2.13874
chr20-4919264-4919765	-1.95995	0.141616	-1.01736	0.428759	-0.511997	0.183056	0.757563	0.249814	1.7285
chr2-64721139-64721640	-0.821248	0.326364	-1.29921	0.66531	-0.738405	0.179183	-0.315476	-0.302977	2.30646
chr8-79757430-79757931	-2.30474	0.150399	0.473702	0.0512668	-0.76393	0.564397	-0.142517	0.450519	1.5209
chr15-43991283-43991784	-0.741405	-0.913039	-1.15855	-0.600669	-0.0942983	0.358488	0.623442	0.214896	2.31114
chr11-119844039-119844540	-0.981282	0.0580264	-0.166881	-0.650158	-0.610124	0.152283	-0.708616	0.3441	2.56265
chr10-118835748-118836249	-0.713896	0.608542	-0.786146	-0.622952	0.0213376	-0.398371	-1.09544	0.689123	2.2978
chr6-34095905-34096406	-0.343407	-1.48378	0.364696	-0.523773	-0.848138	0.915695	-0.425106	0.226426	2.11739
chr6-35412565-35413066	-1.93964	-0.0260425	-0.369822	0.245661	1.14979	-0.686135	0.407144	-0.471778	1.69082
chr6-157954318-157954819	-1.41832	-0.298078	-0.960569	1.12046	-0.0710917	0.376016	-0.40067	-0.408673	2.06093
chr6-143960525-143961026	-1.6307	-0.733222	0.367525	0.00936205	0.0801821	0.208663	-0.820633	0.318036	2.20079
chr13-67402648-67403149	-2.40408	-0.140287	-0.0870972	0.0777173	-0.0865401	0.519715	-0.184941	0.822888	1.48262
chr12-120623951-120624452	-1.43334	0.495672	-0.321182	0.0739911	-0.475438	0.35308	-1.18933	0.323707	2.17284
chr1-203425516-203426017	-0.191443	-1.42292	-0.795563	0.257312	0.130377	-0.53598	0.38329	-0.220819	2.39574
chr19-1541877-1542378	-0.389958	0.175319	-1.34625	-1.16821	0.0974736	0.931226	-0.243239	-0.214649	2.15828
chr11-34263539-34264040	-0.65745	-0.589278	-0.54407	-1.04234	0.35629	-0.109059	-0.399221	0.471701	2.51343
chr9-136372725-136373226	-0.787607	-1.14054	-0.936682	-0.348147	0.358497	-0.290311	0.157736	0.662459	2.32459
chr2-15770096-15770597	-2.18225	-0.13894	0.0635054	0.166249	0.0557539	0.676712	-0.770936	0.407987	1.72191
chr10-110643863-110644364	-0.938228	-0.0264365	-0.727969	-0.370015	-1.13178	0.337594	-0.132726	0.608512	2.38105
chr8-23682329-23682830	-1.01039	-0.757571	-1.50639	-0.677498	0.969378	0.375072	0.089145	0.802042	1.71621
chr14-59740160-59740661	-0.959095	-0.630816	-1.21183	0.260305	1.22521	-0.63405	0.0770497	-0.177463	2.05069
chr4-25406172-25406673	-1.50284	-1.15143	-0.387007	-0.245452	-0.318719	0.576444	0.0522715	1.07689	1.89983
chr16-85454647-85455148	-0.263441	-0.691539	-0.903521	0.975222	1.49077	-0.940205	-1.31516	0.328356	1.31951
chr17-83007986-83008487	-1.07323	-0.240349	-0.0772831	-1.39892	-0.775791	1.05634	-0.0146535	0.582022	1.94185
chr15-89341477-89341978	-0.148508	-0.325885	-1.13026	-0.529914	0.520252	-0.916072	0.42482	-0.326782	2.43235
chr12-2244246-2244747	-1.02904	-2.00703	0.0128577	0.911421	-0.283692	0.0833023	0.423037	0.226494	1.66264
chr6-133242803-133243304	-1.73459	-0.440007	0.34252	-0.029782	0.247292	-0.381677	-0.264052	-0.0632377	2.32354
chr15-77791815-77792316	-2.10359	-0.172818	-0.706032	0.129643	0.898104	0.354726	-0.204428	0.0573214	1.74708
chr1-153750212-153750713	-2.41174	-0.172629	0.201763	-0.307186	0.0450921	0.262571	-0.0174955	1.01511	1.38452
chr14-100121014-100121515	-2.47128	0.464424	0.0968292	-0.122822	-0.136113	0.0390588	-0.11862	0.911442	1.33708
chr10-123859083-123859584	-1.60653	0.170579	0.0106399	-0.978101	-0.263731	-0.154717	0.0537318	0.516442	2.25168
chr11-13963370-13963871	-1.61156	0.0417529	-1.21773	-0.412695	0.691829	-0.185748	0.097513	0.644854	1.95178
chr3-72660471-72660972	-1.8116	0.542289	-0.746679	0.610349	0.828247	-0.90737	0.0925613	-0.305648	1.69785
chr13-34764322-34764823	0.347822	-1.11658	-1.08933	0.660253	1.24594	-0.946314	-0.663103	-0.194863	1.75617
chr22-44358080-44358581	0.461577	-0.330645	-1.43374	0.479386	0.712282	-1.53861	0.0928522	-0.293223	1.85012
chr8-40846378-40846879	-2.09265	0.195471	-1.15896	0.554365	0.747345	-0.166764	0.188097	0.230698	1.50239
chr15-25718441-25718942	-0.307688	-0.034332	-0.553034	0.135633	0.848054	-1.96789	-0.294081	0.209194	1.96415
chr18-48137039-48137540	-2.15405	0.70295	-0.53163	-0.45709	0.0656842	0.0409293	0.629369	-0.0200647	1.72391
chr1-155129577-155130078	-0.661405	0.334564	-0.66297	-0.735453	-1.08627	1.00856	-0.927258	0.779395	1.95083
chr3-194098161-194098662	-1.32495	-0.883426	-0.669647	0.56738	0.0234595	-0.342135	1.05438	-0.482206	2.05715
chr21-32076183-32076684	-1.73905	0.4741	-0.444219	-0.285019	-0.648442	0.590586	-0.749846	1.07266	1.72923
chr2-160062498-160062999	-1.71028	0.13832	-0.919642	-0.457245	0.383267	0.249168	-0.386565	0.648085	2.05489
chr16-7478737-7479238	-0.832726	0.0954637	-0.327254	-0.550632	-1.34277	0.974042	-0.691429	0.603265	2.07204
chr2-179882694-179883195	-1.42587	-0.508876	-0.477112	-0.124174	-0.696181	0.283629	0.512651	0.0625232	2.37341
chr6-131252806-131253307	-1.39143	-1.39143	-0.515809	0.309794	0.221899	0.186292	0.594935	-0.092552	2.0783
chr10-680128-680629	-1.51196	-0.56862	-0.383927	-0.239849	-0.190084	-0.640189	0.66847	0.663185	2.20297
chr13-100720867-100721368	-1.13137	0.246364	0.251485	-0.485004	-0.37758	1.21483	-1.85834	1.07395	1.06567
chr14-57865892-57866393	-1.29375	-0.340504	-0.878275	-0.570965	-0.7162	0.537615	0.315973	0.813017	2.13309
chr4-105894866-105895367	-0.58182	-0.431831	-0.760405	0.0885984	-0.38673	-0.460828	-0.02632	-0.178279	2.73762
chr11-99881769-99882270	-0.442117	-0.742196	-0.0118903	0.205004	-0.933723	-0.539303	0.908081	-0.805189	2.36133
chr8-22395776-22396277	-0.0592589	-1.49407	-1.26448	-0.0755009	0.0501472	0.904212	-0.355447	0.258081	2.03631
chr8-1669554-1670055	-2.32646	0.104948	-0.335333	0.112	-0.373383	0.614046	0.197399	0.339117	1.66767
chr3-27323255-27323756	-2.17131	-0.0340355	-0.56039	0.662206	-0.229687	0.297625	-0.192645	0.454301	1.77394
chr15-71115785-71116286	-1.6574	-0.735148	-0.224243	0.647829	-0.209812	0.114015	-0.68767	0.696217	2.05621
chr15-100879646-100880147	-1.86402	0.666685	-0.970323	0.400772	-0.188909	-0.664802	0.256666	0.615755	1.74818
chr11-131929092-131929593	-0.143185	-1.1969	-0.895351	-1.00722	-0.37059	0.35561	0.0370914	1.23633	1.98422
chr4-147481236-147481737	-1.62417	-0.63051	-0.702056	0.232204	-0.0644965	-0.236828	0.81228	0.0466717	2.16691
chr1-203408605-203409106	-2.62623	0.201538	-0.0661667	0.273305	0.230228	0.496866	-0.173187	0.464731	1.19891
chr2-8566568-8567069	-0.239966	-0.558397	-0.989204	-0.369729	-0.439507	0.485837	0.0150165	-0.515587	2.61154
chr1-167532575-167533076	-0.692396	-1.81753	-0.133617	-0.41093	-0.40132	0.599343	0.154452	0.704503	1.9975
chr16-5509463-5509964	0.0210853	0.26868	-1.12104	-0.0451981	1.26388	-0.92342	-1.36646	0.0732915	1.82918
chr8-95199972-95200473	-1.37866	0.164473	-0.889284	0.0262493	0.256602	-0.24236	-0.283211	-0.116011	2.46221
chrX-132023511-132024012	-1.76246	-0.291029	-0.956104	-0.469526	-0.00700119	1.10351	0.368129	0.203483	1.811
chr10-69721933-69722434	-2.52133	0.573198	0.159741	-0.381907	-0.357104	0.467911	0.193773	0.836706	1.02901
chr3-141094141-141094642	0.641404	0.0331174	-1.30258	0.235544	0.16159	-0.779039	-0.236829	-1.01505	2.26184
chr7-121873662-121874163	0.509868	-1.46683	-0.508015	0.40267	0.557627	-0.385602	0.011647	-1.19201	2.07064
chr6-1035564-1036065	0.929033	-1.34299	-0.521347	0.253362	0.344078	-1.05733	-0.954509	0.436855	1.91285
chr3-38720574-38721075	-2.17805	0.170305	0.325447	-0.143068	-0.87863	0.889988	-0.35457	0.911722	1.25686
chr12-3437552-3438053	-1.62395	-1.24615	-0.633544	-0.115922	-0.0158136	0.131248	1.12093	0.816556	1.56664
chr10-25675132-25675633	-1.12692	-0.743943	-0.694322	-0.476233	-0.00163748	-0.43918	0.0435731	1.29461	2.14404
chr16-10250333-10250834	-0.678499	-0.825191	-1.17689	0.4826	1.45977	-0.805913	0.235863	-0.474784	1.78305
chr5-80141289-80141790	-1.02487	0.644715	-0.368094	-0.434463	-0.192873	-0.526758	0.797631	-1.12822	2.23293
chr19-39380073-39380574	0.201421	-1.0024	-1.69419	0.179333	1.1034	-1.07158	0.372883	0.35508	1.55605
chr11-76493946-76494447	0.443306	-0.876949	-1.49388	0.547612	1.30893	-1.16037	0.424576	-0.58085	1.38762
chr1-212950399-212950900	-1.95757	-1.09003	-0.135785	0.214257	0.352618	0.582781	-0.372951	0.747111	1.65957
chr7-140062864-140063365	-1.32019	1.20716	-0.102837	-0.523033	-0.957035	-0.0878294	-0.248955	-0.0936309	2.12635
chr7-158389845-158390346	-0.555313	-0.473312	-1.3673	0.605878	0.970788	-1.00808	0.72757	-0.702759	1.80253
chr2-47541960-47542461	1.08048	-1.36983	-0.452441	0.177103	0.324866	-0.591228	-0.75458	-0.518383	2.10401
chr1-228898585-228899086	-2.3807	-0.0942599	0.0756767	-0.312409	-0.430967	0.408274	0.637964	0.685493	1.41093
chr8-131038908-131039409	0.0297289	0.642738	-1.52701	-0.776842	-0.545622	-0.579688	0.377106	0.178956	2.20063
chr19-50300840-50301341	-0.127953	-1.72362	0.0324686	-1.18239	-0.425862	0.989103	0.231264	0.408847	1.79815
chr3-41782286-41782787	-1.35534	-0.848582	-0.395867	-0.0389435	0.41248	0.188907	-0.51831	0.149861	2.40579
chr6-143384905-143385406	-0.875308	-1.13909	-0.017751	0.722058	-0.392072	-0.960737	1.30909	-0.48667	1.84047
chr14-103775617-103776118	0.0921443	-0.224382	-0.918193	0.190552	0.672015	-1.21344	-0.320713	-0.647671	2.36969
chr20-45330613-45331114	-0.8865	0.332477	-1.20302	1.02894	1.12749	-1.28843	-0.465562	-0.197937	1.55254
chr17-57090938-57091439	-1.37053	-0.0299423	-1.13871	0.19057	1.18712	-0.844976	0.0728819	0.0207834	1.9128
chr7-116524606-116525107	-1.40632	-0.307663	0.0472632	-0.834361	-0.951904	1.38392	-0.417378	0.97633	1.51011
chr9-97046351-97046852	-1.73007	-0.0925394	-0.292793	0.0323292	-0.013598	0.0658258	-1.00079	1.1221	1.90953
chr9-126827359-126827860	-1.25015	0.530929	-0.340902	-0.66979	-0.550849	-0.655428	0.812493	-0.151041	2.27474
chr8-35518785-35519286	-1.58504	-0.686377	0.415821	-0.515976	-0.319497	0.25675	0.0852458	0.0249585	2.32411
chr11-73404982-73405483	-0.488924	-0.141595	-1.17034	0.39262	0.741107	-1.0294	-0.258203	-0.370035	2.32477
chr1-167488876-167489377	-0.700054	-1.80448	-0.93883	0.281924	-0.209526	0.556087	0.504717	0.442124	1.86804
chr7-5468419-5468920	-1.9095	-0.95872	0.496049	-0.415002	-0.453948	0.828573	-0.0184698	0.925241	1.50578
chr6-3621083-3621584	-1.38157	-0.679765	-0.481362	0.543089	-0.582735	0.481663	-0.361578	0.142818	2.31944
chr10-5978045-5978546	-2.1184	-0.00999878	-0.857335	-0.350567	0.79112	0.147432	0.0917219	0.74101	1.56501
chr19-6232965-6233466	-2.24717	0.111533	0.374165	-0.675176	-0.129801	0.653416	-0.39464	0.954182	1.35349
chr10-80504191-80504692	-1.02068	0.118659	-1.4952	-0.217785	-0.0827912	0.728418	-0.518552	0.305915	2.18201
chr9-114505453-114505954	0.236251	-0.614263	-0.214272	0.148168	-1.01441	-1.24832	1.57794	-0.615501	1.7444
chr9-133117126-133117627	-1.48372	0.431227	-0.758125	-0.690664	-0.327721	-0.216316	0.014698	0.877292	2.15333
chr2-130820482-130820983	0.421154	-0.226901	-1.53532	-0.481224	1.32139	-1.21504	-0.249055	0.287049	1.67795
chr3-129549995-129550496	-1.64409	-0.043212	-0.68458	0.220115	-0.0964162	-0.516035	0.0795765	0.369579	2.31506
chr17-10088597-10089098	-0.543111	-0.476414	-1.04491	-0.671682	0.968407	-0.414773	0.239638	-0.421503	2.36435
chr2-231280837-231281338	-0.369989	-0.0500017	-0.920496	0.721037	0.522734	-1.52945	0.326537	-0.751936	2.05156
chr12-106239151-106239652	0.280434	0.0483137	0.00711738	-0.645554	-1.53757	0.519118	0.00668504	-0.919699	2.24115
chr1-208203979-208204480	-1.90935	0.12397	-0.620554	0.412673	0.724871	0.237289	-0.901065	0.0933573	1.83881
chr2-215668364-215668865	-0.0635503	0.335373	-0.750827	0.492684	1.01826	-1.90851	-1.04788	0.488962	1.43549
chr21-39799251-39799752	-1.88315	-0.346111	-0.979597	0.688433	1.03091	-0.412232	-0.301526	0.828205	1.37507
chr12-3136649-3137150	-0.931349	-0.348685	-0.838577	0.15471	1.44511	-1.22808	0.408274	-0.476289	1.81489
chr6-161181221-161181722	-1.27863	-0.133271	-0.785771	0.615817	0.970052	-0.93032	-0.533809	0.0121784	2.06375
chr8-99868760-99869261	-0.507125	-1.39303	-0.773826	0.898962	-0.0479724	-0.410231	-0.234645	0.203277	2.26459
chr5-173163494-173163995	-0.18263	-1.01044	-1.75511	-0.104261	-0.277485	0.491255	-5.32687e-05	0.915958	1.92277
chr3-195356171-195356672	-1.42169	-0.389113	-1.25023	0.0434492	0.0218546	0.101841	0.196996	0.460709	2.23618
chr1-159135681-159136182	-0.350987	-1.12505	-0.430083	-0.039586	-0.551657	0.378921	0.187957	-0.628168	2.55865
chr9-36843443-36843944	-0.693218	-0.985518	-0.13013	-0.602343	-0.612642	0.419914	-0.7475	1.20563	2.14581
chr14-32820726-32821227	-2.14048	-0.00646367	0.186428	0.623318	-0.0932152	-0.94563	0.708303	0.0593501	1.60839
chr8-57724881-57725382	-0.556447	-1.19213	-0.317092	0.525977	-0.0746623	-1.08508	1.29886	-0.532832	1.93341
chr1-85298268-85298769	-1.96634	-0.0125174	-0.44236	0.650599	1.12517	0.151035	-1.23023	0.52699	1.19766
chr12-111102098-111102599	-1.32127	-0.813242	-1.04245	0.393956	0.484458	-0.0579132	0.259783	-0.14485	2.24153
chr22-36229082-36229583	0.424188	-0.469245	-0.727159	-0.54318	-0.948599	0.209265	-1.12184	1.0742	2.10238
chr16-57752465-57752966	-0.240685	-0.901468	-0.98384	-0.0466022	-0.249803	-0.618093	-0.142569	0.689139	2.49392
chr4-105973125-105973626	-1.59102	-0.735468	-0.212468	-0.0275796	0.709358	-0.769567	-0.000865977	0.49702	2.13059
chr17-79246440-79246941	-0.308823	-0.231562	-1.23849	0.0400206	0.864954	-0.906959	1.19841	-1.14736	1.72981
chr7-4854933-4855434	-1.90073	-0.765708	-0.582802	0.473779	-0.16312	0.294431	0.782028	-0.0118518	1.87397
chr9-95062365-95062866	-0.480455	-0.828772	-0.276077	0.401263	0.766313	-0.999982	0.144376	-1.0105	2.28384
chr12-52116640-52117141	-1.01897	-0.95218	-0.731406	0.281473	-0.224833	0.592471	-0.765972	0.550054	2.26937
chr3-125401209-125401710	0.360649	-0.790803	-0.757564	-1.11668	-0.676147	-0.152471	0.898035	-0.031259	2.26624
chr8-134940696-134941197	-1.46648	-0.561858	-0.732796	0.35197	-0.453767	-0.15459	0.656759	0.0792131	2.28155
chr6-46439512-46440013	-0.838738	-1.56411	-0.260645	0.396396	-0.756015	0.304055	-0.0942421	0.701382	2.11192
chr13-73914352-73914853	-1.00793	-0.942463	-0.00105527	-1.13414	-0.229499	0.692369	-0.239573	0.68157	2.18073
chr9-95096967-95097468	-1.28534	-0.58477	-0.830475	0.155537	-0.939526	0.332779	0.325367	0.639136	2.18729
chr2-125844554-125845055	-1.5118	0.00940475	-1.01212	0.410382	-0.525274	-0.233834	0.126082	0.523266	2.21389
chr10-61925493-61925994	-0.758578	-1.20445	-0.487438	1.25317	-0.143761	-0.900217	0.401915	-0.194239	2.0336
chr1-167430658-167431159	-0.0316777	-1.26766	-0.82213	0.114658	-0.578725	-0.186686	0.340711	-0.0611617	2.49267
chr15-93110628-93111129	-0.632687	0.345895	-0.918602	-0.533007	-0.283216	0.271652	-1.05088	0.358452	2.4424
chr10-1100291-1100792	-0.309197	-0.721664	-1.14415	0.071521	0.259561	-1.38867	1.1237	0.163596	1.94529
chr5-81560326-81560827	-0.778314	0.171298	-1.05577	-0.681585	0.71222	-0.0691603	-0.836092	0.183483	2.35392
chr13-44402512-44403013	0.414505	-0.2499	-0.975662	0.607021	-1.41936	-0.492821	-0.0603784	-0.0981763	2.27477
chr1-105830280-105830781	-2.06687	-0.267756	-0.0706266	0.0091564	-0.944529	0.846402	0.29728	0.57834	1.61861
chr2-37648459-37648960	-0.476926	-1.00649	-0.712678	0.765992	1.19773	-1.23865	-0.236065	-0.191258	1.89835
chr4-8556416-8556917	-0.414092	-0.341675	-0.958922	-0.553689	-0.31966	-0.274748	0.162435	0.00190297	2.69845
chr3-123714505-123715006	-1.15538	-0.219248	-1.37399	0.329138	0.249876	-0.596625	1.44116	-0.397562	1.72263
chr17-5706287-5706788	-2.01348	0.176677	0.431517	-0.43909	-0.575687	0.298736	0.523566	-0.333479	1.93124
chr2-16471237-16471738	-1.48245	0.293251	-1.08638	-0.343021	-0.498776	0.906262	-0.601912	1.285	1.52803
chr17-3751004-3751505	-1.63814	0.0297795	-0.17419	-0.659122	-0.479191	0.683786	-0.600705	0.799907	2.03788
chr8-130948784-130949285	-2.00162	0.555597	-0.317445	-0.110216	-0.462099	0.483328	-0.50061	0.432989	1.92008
chr2-3417166-3417667	-1.78831	-0.910242	-0.226351	0.126974	-0.114434	0.689064	0.0679233	0.055258	2.10011
chr7-608017-608518	-0.675033	-0.989525	-1.17522	0.0031704	0.497838	-0.335808	0.544961	-0.211675	2.34129
chr20-12388638-12389139	-0.505009	0.223751	-0.612824	-0.522629	-1.00498	0.203164	-1.09212	1.25403	2.05661
chr5-156716517-156717018	-0.140355	-1.06114	-0.617709	-0.355497	0.00256865	0.0698463	-0.237806	-0.337753	2.67784
chr17-79524339-79524840	-2.04693	-0.305233	-0.698002	0.0562139	0.988088	-0.361429	0.18612	0.496355	1.68481
chr5-127898660-127899161	-1.61002	-1.55567	-0.142014	0.62792	-0.253815	0.920898	0.0875188	0.330163	1.59503
chr6-29748448-29748949	-2.42598	0.478344	-0.267768	0.396716	0.429441	-0.262512	-0.0223684	0.129407	1.54472
chr11-46959498-46959999	0.387922	-0.761172	-0.728001	-0.359431	-0.646751	-0.330051	-0.854439	0.962114	2.32981
chr17-32256567-32257068	-2.05	-0.451145	-0.187843	-0.329225	0.751491	0.175782	-0.382279	0.666478	1.80674
chr4-4309281-4309782	-1.46863	0.0467213	-0.138591	0.503216	-1.14911	-0.750741	0.983763	0.046066	1.92731
chr1-163556477-163556978	-1.49093	-1.09282	-0.586835	0.529622	1.00457	-0.604758	0.780341	-0.246118	1.70693
chr10-12663546-12664047	-1.23308	0.20848	0.0787402	-1.73862	-0.514715	0.363627	0.113696	0.978384	1.74348
chr5-14859949-14860450	-0.78052	0.334107	-1.81693	-0.461562	0.353535	0.360843	-0.34763	0.282301	2.07585
chr6-109820459-109820960	-1.39501	-0.34327	0.197656	-1.02618	-1.14144	1.14189	0.140991	0.841114	1.58425
chr16-88673610-88674111	-2.32148	-0.0575505	-0.172757	-0.53471	-0.114717	1.04318	0.15608	0.716345	1.2856
chr17-75996822-75997323	-1.34972	0.344703	-0.633697	-0.674053	-0.721973	0.967537	-0.633989	0.760696	1.9405
chr15-71547239-71547740	-0.649772	-0.97512	-0.535385	0.389222	0.167973	-1.01564	0.157392	-0.00934087	2.47067
chr13-96446618-96447119	-1.50841	-0.949845	-1.02112	0.109245	0.844566	-0.218279	1.1709	-0.0498453	1.62279
chrX-9581831-9582332	-1.35262	-0.499554	-0.660751	0.206281	-0.673802	-0.533554	0.832516	0.49968	2.1818
chr5-116573855-116574356	-0.0642495	-0.648681	-1.67381	0.151161	0.817048	-0.922412	0.15875	0.135595	2.0466
chr19-48696477-48696978	-2.62628	0.366135	0.206896	-0.168233	0.159123	0.350117	-0.071398	0.614485	1.16915
chr8-131388043-131388544	-0.448827	-0.796687	-0.534747	-0.110561	-0.66681	-0.30733	0.414185	-0.215423	2.6662
chr13-97001104-97001605	-1.96923	-0.434977	0.00964558	0.374723	0.420522	-0.31231	0.116847	-0.305468	2.10025
chr2-157628104-157628605	-2.56482	-0.377306	0.00623872	0.32375	0.352359	0.17431	0.302483	0.479811	1.30317
chr4-148069795-148070296	-1.93554	-0.389216	-0.941079	0.239902	-0.217003	0.552942	0.367957	0.462862	1.85918
chr3-197473734-197474235	-1.03084	-0.20863	-0.0476529	0.0779241	-1.78225	0.736587	-0.362514	0.756507	1.86086
chr8-48192171-48192672	-0.968538	-0.585773	-0.968538	0.559318	1.76075	-0.716578	-0.625885	-0.0237942	1.56904
chr1-87122287-87122788	-2.13532	-0.249048	0.0499359	-0.0774022	-0.409384	0.627533	0.983471	-0.421777	1.63199
chr21-38661385-38661886	-0.344895	-0.977749	0.396668	-0.263497	-0.272722	-1.13052	1.38371	-0.755701	1.96471
chr2-216242374-216242875	-0.618354	-1.16729	-0.0700225	0.592654	-0.0692213	0.220841	-1.59363	0.783684	1.92134
chr15-80473672-80474173	-0.81194	-0.695204	-1.12947	0.18459	-0.222751	-0.0628898	0.0858254	0.107187	2.54465
chr15-73849772-73850273	-0.170674	-0.0710917	-1.12332	0.852884	0.834097	-1.61849	-0.434329	-0.128167	1.8591
chr1-154419541-154420042	-0.324266	-0.604411	-1.74756	0.211623	0.854145	-0.479939	0.950966	-0.638037	1.77748
chr7-72583790-72584291	-1.77307	0.0142288	-0.765891	1.05587	0.808106	-1.09802	0.0278484	0.234192	1.49675
chr8-1256316-1256817	-1.95793	-0.190379	0.318187	0.342088	0.234216	-0.170521	-0.858525	0.279676	2.00319
chr9-69585636-69586137	-0.0329645	-0.383327	-1.04874	-0.436535	-1.08195	-0.38703	0.754604	0.247285	2.36866
chr19-14545431-14545932	-1.5691	-0.52755	-0.766148	-0.428887	0.259114	-0.141345	0.466868	0.481863	2.22518
chr20-41329620-41330121	-1.73975	-0.18813	-0.140823	-0.0971853	-0.0262574	-0.876724	0.562657	0.336005	2.17021
chr3-126180898-126181399	-1.28389	0.430181	-1.79981	0.510622	0.623704	-0.448857	0.907577	-0.389019	1.44949
chr16-14029771-14030272	-1.73862	0.944574	-1.26909	0.00100094	0.184477	0.190672	-0.301707	0.17718	1.81151
chr13-21669132-21669633	-1.15226	-1.24957	-1.06537	0.448979	0.691479	-0.163748	-0.134635	0.677926	1.9472
chr1-221742883-221743384	-1.69718	-0.861267	-0.0784041	-0.913035	0.687856	0.425003	0.264788	0.233232	1.939
chr7-134528088-134528589	-1.35489	0.686589	-0.634015	-0.521106	-0.103195	0.125215	-0.920086	0.511277	2.21021
chr7-158316655-158317156	-0.238683	0.203049	-0.29538	-0.263286	-0.203068	-1.11155	1.20596	-1.34662	2.04957
chr2-1602307-1602808	-1.37668	-0.117274	-0.862068	-0.525325	0.353421	-0.505292	0.753457	0.0162097	2.26355
chr21-41847583-41848084	-2.34646	0.289613	-0.0262083	-0.381813	-0.0985808	0.347746	-0.026448	0.564815	1.67733
chr14-99465241-99465742	-0.452244	0.246822	-0.955755	0.399703	-0.97089	0.440714	-0.511036	-0.621562	2.42425
chr5-56479128-56479629	-0.429307	0.13921	-1.59803	-0.44808	-0.505087	-0.406502	0.491001	0.489445	2.26735
chr2-126656471-126656972	-1.06911	-0.972127	-0.908387	-0.00956615	0.0258425	0.257632	-0.508302	1.00365	2.18036
chr8-58986870-58987371	-1.4283	0.455249	0.46225	-0.436563	-1.82304	0.650715	0.0473348	0.560813	1.51155
chr7-36073515-36074016	0.0720092	-0.261598	-0.712938	-0.615611	0.435638	-0.303145	-0.794081	-0.451448	2.63117
chr5-122076976-122077477	-1.53317	-0.17005	-0.963688	-0.447367	0.419871	-0.226691	0.0117015	0.736519	2.17287
chr1-10496033-10496534	-1.43797	-0.992618	-0.975851	-0.108546	-0.0778822	0.749283	0.284898	0.551057	2.00763
chr10-116272494-116272995	-0.767346	-0.0865814	-0.769328	-0.98457	-0.278692	0.075548	0.392002	-0.146926	2.56589
chr1-4687563-4688064	-1.47839	0.672079	-1.21211	0.189871	-0.743031	-0.231631	0.711164	0.163523	1.92852
chr18-23392615-23393116	-1.83784	-0.332608	-0.432821	0.580556	-0.609879	0.502381	-0.217156	0.290292	2.05708
chr17-8315968-8316469	-0.114371	-1.35407	-0.388759	-0.210002	-0.493944	0.376474	-0.675791	0.424095	2.43637
chr7-102170997-102171498	-0.650723	-0.292446	-0.720443	-0.0419996	0.556537	-1.21812	1.07797	-0.801691	2.09092
chr4-145909819-145910320	-1.0342	-0.273374	-0.94656	0.937839	1.05508	-1.31452	0.365948	-0.484447	1.69423
chr22-25179378-25179879	-0.745755	-0.67488	-0.265074	-0.214213	-0.955848	0.199911	-0.477289	0.622513	2.51064
chr1-169586413-169586914	-2.31244	-0.390632	-0.629377	0.67838	0.178221	-0.0067483	0.493975	0.552404	1.43622
chr1-238111053-238111554	-1.73763	-0.31727	0.204586	-0.0836364	-0.816504	0.986116	-0.700396	0.65616	1.80857
chr15-63364414-63364915	-1.38989	-0.900955	0.0518038	0.705621	-0.129876	-0.530813	-0.261985	0.138913	2.31718
chr7-604465-604966	-1.25372	-0.945797	-0.679601	0.232838	0.715632	-0.948831	1.0866	-0.0567718	1.84966
chr9-118563851-118564352	-1.8018	-0.247176	-0.511664	-0.332728	0.907295	0.0439367	-0.127935	-0.0456575	2.11573
chr11-70680745-70681246	-0.910503	-0.29597	-0.465314	-0.6517	-1.32086	0.545233	0.188225	0.704405	2.20649
chr14-64704292-64704793	0.612876	-0.0491704	-1.66013	-0.760755	-0.62863	-0.176631	0.714981	-0.133811	2.08127
chr16-25575756-25576257	0.138347	-1.04408	-1.50688	0.27134	0.880923	-0.993903	0.713596	-0.251081	1.79174
chr19-18513189-18513690	-1.3272	0.798808	-1.23158	-0.329778	-0.47226	-0.560083	0.338385	0.91796	1.86575
chr4-147733182-147733683	-1.18706	-0.872855	-0.382251	0.396041	0.232015	-1.08637	1.5731	-0.320278	1.64766
chr6-14641917-14642418	-0.775415	-1.06983	-0.671906	-0.89539	-0.45451	0.726143	0.36668	0.585696	2.18853
chr5-168114524-168115025	-1.69647	0.0623537	-0.453273	-0.280847	-0.248195	-0.251346	1.00907	-0.287885	2.1466
chr12-118537475-118537976	-1.99853	-0.385979	0.108854	-0.206457	0.80905	0.361522	-0.958167	0.623328	1.64637
chr1-33311027-33311528	-0.965649	-0.559246	-0.0587406	-1.09613	-0.160868	0.253696	0.832827	-0.576824	2.33093
chr6-29752886-29753387	-0.688157	-1.19813	-1.11574	0.464483	1.10023	-0.802423	0.32637	-0.00219353	1.91556
chr1-213380773-213381274	-0.200612	-1.20089	-1.1545	0.510887	1.14568	-1.07923	-0.126768	0.273641	1.83179
chr2-12202668-12203169	-2.47822	0.239299	-0.0101165	0.0130611	-0.252215	0.277157	0.0621831	0.657396	1.49145
chr16-10218661-10219162	-1.11398	-1.01147	-1.08591	0.231257	-0.422569	0.787264	0.0290917	0.468664	2.11765
chr10-110643125-110643626	-2.02219	-0.364351	-0.0913369	-0.527375	0.177216	0.685621	-0.102271	0.267858	1.97683
chr9-7592451-7592952	-0.705192	-0.646359	-1.0628	0.637669	1.49165	-1.45837	0.703295	-0.241964	1.28208
chr17-2939343-2939844	-1.52461	-0.0587849	-0.156374	0.0271316	0.898195	-0.949961	-0.758167	0.492773	2.0298
chr2-45815364-45815865	-1.84285	-0.466566	0.330778	-0.103788	-0.950307	0.406585	-0.157406	1.00526	1.77829
chr2-161269212-161269713	-1.29129	-1.23193	0.70435	-0.135622	0.189783	0.250203	-1.06645	0.684752	1.8962
chr16-88885906-88886407	-0.235957	-0.79133	-0.483198	0.0434852	0.887563	-1.62471	0.327107	-0.241868	2.11891
chr2-33213726-33214227	-0.724319	-0.4126	-0.500795	1.21859	1.08004	-1.46127	-0.527663	-0.362475	1.69049
chr22-17744413-17744914	-0.0651121	-1.38268	-0.711467	-0.0856642	-0.148077	-0.230353	0.0964385	-0.0198004	2.54671
chr6-87309056-87309557	0.0205843	-0.638047	-1.49935	0.973519	0.930027	-1.16425	0.562898	-0.716876	1.5315
chr16-7203852-7204353	-0.135921	-1.28441	-0.538962	0.282592	-0.416972	-0.45724	1.18276	-0.772588	2.14073
chr20-15614984-15615485	-1.11178	-0.363055	-0.300828	-0.199314	-0.259538	-0.535182	0.964759	-0.612205	2.41714
chr6-104940578-104941079	-1.83387	0.111577	0.145152	-0.181993	0.415716	-0.0511442	-1.13792	0.597917	1.93455
chr8-65151796-65152297	-0.0584383	-0.714247	-0.116611	0.233343	-0.796318	-1.2863	1.22967	-0.564487	2.0734
chr7-87053623-87054124	-2.54238	0.0911708	0.365911	-0.316534	0.192615	0.494624	-0.226959	0.776072	1.16548
chr1-54290879-54291380	0.518207	-0.552087	-1.56173	0.0710331	0.719299	-1.38854	0.194736	0.133202	1.86588
chr13-47232667-47233168	-1.11626	-0.746098	-1.1883	0.326352	0.280909	-0.293664	-0.392729	1.08449	2.0453
chr10-1214891-1215392	-1.20346	-0.390939	-0.130556	-1.75217	0.071895	0.154275	0.788841	0.670049	1.79206
chr11-69075537-69076038	-2.27942	0.100582	-0.31781	0.251003	0.566413	-0.371229	-0.204945	0.58638	1.66903
chr7-72033065-72033566	-1.97296	-0.345238	-0.943302	0.410417	0.651273	-0.319053	0.253536	0.510625	1.75471
chr7-82116093-82116594	-1.26289	0.411863	-0.638677	-0.22811	0.446303	-0.348933	0.382151	-1.04547	2.28376
chr18-48613608-48614109	-0.286593	0.221086	-1.33024	-0.159356	-0.00575042	-1.16748	1.29886	-0.510468	1.93994
chr9-136323041-136323542	-1.37258	-0.345759	-1.37258	-0.883916	0.48733	0.904252	0.364162	0.525899	1.69318
chr7-4796425-4796926	-0.0821629	-0.696321	-1.44255	-0.822121	0.925049	-0.125275	0.197173	-0.149021	2.19523
chr1-6025262-6025763	-1.7362	-0.0355967	-0.831243	-0.319037	0.72946	0.15412	-0.406067	0.361203	2.08336
chr16-15508893-15509394	-2.32879	0.174694	0.0876077	-0.204094	-0.247505	0.848458	-0.504975	0.867839	1.30676
chr1-20356040-20356541	-0.9124	-0.0335919	-0.527176	-0.53043	0.332579	-0.461383	-0.348685	-0.188469	2.66956
chr11-64181637-64182138	-0.355257	-0.115022	-1.34798	0.514416	0.570879	-1.65688	0.994338	-0.236395	1.63191
chr13-73915060-73915561	-0.156352	0.150404	-1.6203	-0.0289829	-0.866134	1.12213	-0.715483	0.171512	1.9432
chr14-51464085-51464586	-0.327782	0.347608	-0.600537	-0.958214	-0.828861	0.00213408	-0.726728	0.681219	2.41116
chr12-3270974-3271475	-1.98017	-0.95448	0.346122	-0.249076	1.0534	0.294164	-0.41763	0.323031	1.58465
chr14-75469193-75469694	-0.380159	-0.275912	-1.23212	0.0858033	0.943135	-1.48215	0.751781	-0.286624	1.87624
chr10-1212617-1213118	-1.47029	-1.12612	-0.702265	-0.604357	0.521891	0.01836	0.775209	0.798669	1.7889
chr20-57964072-57964573	-0.479177	-0.906726	-0.455245	-0.496069	1.41331	-1.15584	0.633634	-0.441933	1.88804
chr17-42618046-42618547	0.257134	-1.11783	0.374333	0.360772	-0.288976	-1.11783	-0.177665	-0.659443	2.36951
chr18-55069594-55070095	-2.2306	0.83081	0.519406	-0.694666	-0.460673	0.521517	0.288696	-0.182018	1.40753
chr7-54546703-54547204	-1.74167	0.504543	0.0734884	-0.454947	-1.18062	0.102637	0.36327	0.378889	1.95441
chr6-34045845-34046346	-1.49944	-1.01264	-0.393923	0.443706	0.198785	-0.644107	0.383796	0.370947	2.15288
chr1-42806287-42806788	-2.00161	0.515068	-0.545029	-0.240028	0.260979	-0.749097	0.0743414	1.08463	1.60075
chr15-22279430-22279931	-1.8416	0.0881235	0.227933	-0.454421	-0.075905	0.584614	-1.15644	0.993638	1.63405
chr2-221624619-221625120	0.741293	-0.883008	-0.636471	-0.614498	-0.311223	-0.57702	-0.363795	0.133109	2.51161
chr3-10361510-10362011	-2.5443	-0.192432	-0.0670514	0.381445	0.0932817	0.0737543	0.404568	0.451529	1.39921
chr7-128059558-128060059	-1.94737	0.470478	-0.775016	0.227023	0.73833	-0.257944	-0.538359	0.246593	1.83627
chr5-40578541-40579042	1.59661	-1.40416	-0.594064	0.303703	-0.527631	-0.100329	-0.697445	-0.34811	1.77142
chr20-12242096-12242597	0.230354	-0.84872	0.377417	-0.710764	-1.29504	0.565782	-1.05663	0.769608	1.96799
chr1-208538295-208538796	-0.19818	0.516416	-1.48383	-0.363647	0.00216947	-0.298434	-0.336311	-0.301322	2.46314
chr14-62036005-62036506	-2.10357	0.529277	-0.280841	-0.26653	-0.364614	0.174682	0.408589	-0.0494468	1.95246
chr6-155205607-155206108	-0.423415	-0.313573	-0.901029	0.227034	-0.280414	0.571302	-1.13078	-0.224023	2.4749
chr7-102205679-102206180	-0.487241	-1.03667	-0.848749	0.238634	1.00807	-0.944135	1.30661	-0.843891	1.60736
chr17-82003759-82004260	-1.34573	0.0634144	-0.953467	0.318749	0.83321	-0.506365	-0.999721	0.63527	1.95464
chr12-111199934-111200435	-0.236245	-1.70219	0.00879635	-0.647012	-0.419421	-0.0502257	0.055424	0.797637	2.19324
chr1-5908583-5909084	-1.15667	-0.287832	-0.826298	0.898997	0.897505	-1.33319	0.697705	-0.541195	1.65097
chr10-37994946-37995447	-1.48503	0.337913	0.340569	-0.817624	-0.424316	0.780755	-1.28644	0.969256	1.58492
chr13-24512503-24513004	-0.902228	-0.836646	-1.17888	-0.0673677	-0.333884	0.680033	0.493665	-0.146543	2.29185
chr7-39037291-39037792	-1.32848	-1.32848	-0.486051	0.578469	0.0303478	-0.147684	-0.302069	1.08366	1.90029
chr9-119701681-119702182	-1.34986	-0.329546	-1.10668	-0.0281979	1.62183	-0.211263	-0.147656	-0.210115	1.76149
chr19-2170303-2170804	-1.84298	0.675929	-0.396449	-0.457886	0.0376087	0.537115	-0.659876	0.0952498	2.01129
chr8-131040606-131041107	-0.15352	-0.599969	-0.839624	-1.05081	0.468368	0.554826	-0.812905	0.0639967	2.36964
chr4-10099732-10100233	0.182242	-0.344969	-0.667689	-1.11285	-0.878841	1.17123	-0.779639	0.36148	2.06903
chr7-101986471-101986972	-0.154785	-1.38006	-0.682477	0.0812997	1.26004	-0.829686	0.866702	-0.849352	1.68832
chr1-1833538-1834039	-1.54827	0.259988	-1.04667	-0.108286	-0.0519535	-0.0573769	0.227908	0.00732354	2.31734
chr1-175872548-175873049	-2.01025	-0.950696	-0.310236	0.206374	0.168299	0.430176	-0.0544326	0.749123	1.77164
chr20-19212876-19213377	1.33976	0.146767	-1.03339	-0.832699	-0.543242	-0.349147	-0.888567	0.11029	2.05024
chr14-67459891-67460392	-0.0304792	-0.761864	-0.511711	-0.153782	0.920675	-1.27852	-0.42514	-0.0960422	2.33686
chr14-77116286-77116787	-1.74737	-0.306038	-0.84076	0.608532	0.926251	-0.439117	-0.492618	0.490663	1.80046
chr4-97235562-97236063	-1.40091	-0.418248	-0.780691	-0.220168	-0.591692	-0.0289252	0.407479	0.779153	2.254
chr10-128474027-128474528	-2.39117	-0.00830271	-0.220422	0.00641755	-0.248882	0.988273	0.15679	0.268783	1.44851
chr12-124296426-124296927	-0.527158	0.237462	-0.405416	-0.940437	-0.149727	-0.639305	0.0556079	-0.294819	2.66379
chr2-47452891-47453392	-0.386813	-0.693747	-0.874976	0.0998036	-0.889649	0.78205	-0.787158	0.429664	2.32083
chr1-181387559-181388060	-0.0992692	-0.795918	-1.0987	-0.115322	0.460982	-0.387199	1.3122	-1.18603	1.90926
chr4-139783183-139783684	-0.833547	-1.52375	-0.733157	0.895603	0.231349	0.253842	-0.125145	-0.271477	2.10629
chr6-94166440-94166941	-1.32112	-0.276391	-1.09639	1.36763	0.430069	-1.05031	0.0781684	0.204044	1.66431
chr10-123642406-123642907	-1.08923	-0.235308	-0.0442876	0.197634	0.898871	-1.25523	-0.471493	-0.248129	2.24717
chr1-5598298-5598799	-1.83142	0.0237591	-0.533259	-0.497829	-0.133934	1.08495	-0.681088	1.00624	1.56258
chr6-36169161-36169662	-2.17899	-0.848451	0.478686	-0.541861	0.152361	0.755794	0.0747858	0.747087	1.36059
chr2-231395447-231395948	0.480348	-1.02215	-1.17176	0.769848	-0.493244	-0.536151	-0.28145	-0.0144935	2.26906
chr7-142741987-142742488	-1.09285	0.22157	-0.6829	0.178395	1.18433	-1.24337	0.14043	-0.666633	1.96104
chr12-107318288-107318789	-2.31503	-0.370497	-0.532516	0.568615	1.01609	-0.150697	0.024178	0.497685	1.26217
chr6-109874231-109874732	-0.648005	-0.587247	0.510357	-0.765129	-1.44971	0.446528	-0.417858	0.873931	2.03714
chr15-90667461-90667962	-0.279059	-0.182138	-1.44529	-0.651907	0.0347696	-0.256302	0.954927	-0.453333	2.27833
chr22-40432635-40433136	0.312843	-0.0656892	-0.129888	-0.123175	-1.10238	-1.10669	-0.0426927	-0.263185	2.52085
chr16-78046030-78046531	0.0228975	-0.564846	-1.10443	-0.0682945	-0.339056	-1.2228	0.912661	0.128631	2.23524
chr5-151058466-151058967	-1.19303	-0.00242274	-0.283865	-0.987674	-0.0463877	0.213882	-0.673843	0.592741	2.38061
chr18-50080994-50081495	-1.72585	0.0607482	-0.631888	-0.287872	-0.484438	0.640006	-0.336305	0.692179	2.07342
chr5-93595083-93595584	-1.19461	0.106496	-0.1783	-1.13203	-0.977027	0.912901	0.972916	-0.351583	1.84123
chr21-19431828-19432329	-1.3563	-0.737664	-0.470074	-0.347158	0.0826826	1.49646	-1.05367	1.00246	1.38327
chr6-6525042-6525543	-0.117889	0.0236611	-0.911882	-0.397886	-1.03961	-0.00370462	-0.244277	0.0744014	2.61719
chr5-139395067-139395568	-1.79506	0.210796	-0.891485	0.382749	-0.565204	-0.00520919	0.254711	0.336351	2.07234
chr18-23387389-23387890	0.105003	-1.84643	-0.128667	0.613708	0.538585	-0.192793	-1.0458	0.0159515	1.94044
chr12-131902278-131902779	-2.27692	0.49741	-0.63861	0.356114	0.33723	0.00322126	-0.236338	0.29073	1.66717
chr11-117679486-117679987	-1.34017	-0.418168	-0.59239	0.513215	0.198521	-1.00851	-0.177896	0.595641	2.22976
chr13-44303458-44303959	0.086185	-1.46729	-1.2315	0.130557	0.542115	0.0444259	-0.229603	-0.0991949	2.22431
chr5-136216806-136217307	-0.14659	-1.24399	-0.212304	0.275216	1.37854	-0.232757	-1.24399	-0.468496	1.89437
chr8-142410971-142411472	-1.10479	-0.275241	-1.12471	-0.173867	0.0533463	1.15911	-1.192	1.09636	1.5618
chr3-188189631-188190132	-0.447697	0.0379377	-0.654077	0.0892262	0.684493	0.528628	-2.25426	0.507336	1.50841
chr21-37937850-37938351	-1.67329	-0.27938	-0.236881	-0.915809	0.356375	0.604953	-0.655372	0.960152	1.83925
chr7-18399630-18400131	-1.31556	-0.773602	0.282479	0.0922808	-0.205289	-0.36332	-0.0653391	-0.176149	2.5245
chr17-79220118-79220619	-1.8279	-0.512886	-1.21006	0.284878	0.680958	0.216582	0.547039	0.0795003	1.74188
chr1-2459858-2460359	-1.06837	0.701449	0.242065	-1.02192	0.303826	-1.11209	-0.437011	0.225804	2.16625
chr9-107105862-107106363	-0.22971	-0.572793	-0.535658	0.103912	-0.444699	-0.0901547	-0.677206	-0.30405	2.75036
chr3-123497085-123497586	-2.5695	0.175795	-0.0233143	0.0361171	0.0532161	0.527066	0.0944097	0.296425	1.40979
chr11-10693659-10694160	-1.97288	-0.0412957	-0.6178	0.572536	-0.569397	0.399869	0.181306	0.079611	1.96805
chr5-167399326-167399827	-0.877067	-0.471672	0.185685	-0.877067	-0.560034	-0.610211	1.87902	-0.359414	1.69076
chr1-18332908-18333409	-0.127029	0.267519	-0.404233	-0.0303857	-0.63628	-0.751868	-1.40919	0.833912	2.25756
chr4-20243999-20244500	-1.98721	-0.0384789	-0.161527	0.629785	0.606378	-0.522737	-0.572304	0.138429	1.90766
chr7-116672841-116673342	-2.07344	-0.414889	0.102363	-0.312549	-0.571564	0.934843	-0.112677	0.899061	1.54885
chr15-61817309-61817810	-2.06832	-0.622714	0.126191	0.0654863	-0.465008	0.620756	-0.221672	0.850756	1.71452
chr10-6081448-6081949	-1.74818	-1.18075	0.0110395	-0.192033	0.715523	0.400737	-0.591944	1.02165	1.56396
chr13-30836741-30837242	-1.92457	0.638724	-0.973866	-0.384597	-0.46416	0.523998	0.588163	0.304202	1.69211
chr20-45779025-45779526	0.518085	0.0562755	-1.43002	0.808436	0.958077	-1.49192	-0.418724	-0.551539	1.55133
chr1-85577715-85578216	-0.851664	0.425315	-0.902266	0.331234	1.59638	-1.13848	-0.321569	-0.763476	1.62453
chr1-2015471-2015972	-2.19563	-0.301668	-0.977959	0.722076	0.149124	0.217223	0.756361	0.249684	1.38079
chr2-119398524-119399025	-1.04371	-0.984224	-0.944773	0.560957	-0.966138	0.155521	0.679731	0.535612	2.00703
chr5-116572377-116572878	0.550501	-0.538479	-1.66723	-0.341439	0.220234	-0.608306	-0.249013	0.433137	2.20059
chr3-195886484-195886985	-1.74915	0.182326	-0.41293	-0.355577	-1.04105	0.681659	-0.0238194	0.931446	1.78709
chr17-6775945-6776446	0.184456	-1.23874	-0.476073	-0.685167	0.119421	0.600905	-1.28803	0.748246	2.03498
chr15-68565821-68566322	-0.57831	-0.0938126	-1.08144	0.756379	1.4407	-1.03535	-0.269306	-0.858671	1.71981
chr19-45615960-45616461	-0.913161	1.01178	-0.379237	-0.932148	0.695965	-0.569487	-0.763911	-0.304915	2.15511
chr9-19751784-19752285	0.374529	-0.535365	-0.988408	0.555255	-0.00440045	-1.41912	-0.185938	-0.0839844	2.28743
chr14-95507955-95508456	-0.86422	-1.0525	-1.03212	0.821427	1.18527	-1.07595	1.18345	-0.322248	1.1569
chr12-30990471-30990972	0.2445	-1.63013	-0.394664	-0.612558	0.236658	-0.57297	0.82069	-0.244285	2.15276
chr8-122721801-122722302	-1.25377	-0.436262	-0.38299	0.71147	1.31418	-0.643269	-0.0486079	-1.07405	1.8133
chr18-58898588-58899089	-0.0944422	-0.360485	-0.882948	-0.988672	-0.927509	-0.0598929	0.593562	0.314337	2.40605
chr16-512811-513312	-1.041	0.255899	-1.34386	0.0435578	-0.41883	-0.0830775	-0.198439	0.407704	2.37804
chr10-5977509-5978010	-0.595478	-0.730874	-1.32776	-0.359565	-0.843905	0.668566	0.308327	0.801758	2.07893
chr18-75220984-75221485	0.266411	-0.353297	-0.630253	-0.93505	1.07275	-1.06596	0.588758	-0.944892	2.00154
chr3-193250295-193250796	-2.2145	0.0797704	0.513002	-0.223896	0.134241	-0.0229153	-0.764959	1.09232	1.40694
chr12-30989102-30989603	0.28753	-1.04831	-0.986357	0.184483	-0.12148	-0.272342	-0.31743	-0.283679	2.55759
chr1-201456886-201457387	-0.936459	-1.28353	-0.106371	0.336402	-0.0641077	-0.346256	0.177402	-0.253262	2.47618
chr11-116707474-116707975	-1.70673	0.339031	-1.06241	0.376257	0.216464	0.193403	-0.779944	0.479981	1.94394
chr17-81160388-81160889	-0.685679	-0.881669	-0.815233	0.634004	0.228496	-0.302442	-0.782925	0.176871	2.42858
chr3-192824946-192825447	-1.38861	-0.997731	-0.387415	0.0100063	-0.61457	0.18205	-0.00295161	1.15366	2.04556
chr17-72580853-72581354	-0.398066	0.00531894	-1.14585	-0.527577	-0.310457	-0.0552595	-0.8126	0.838952	2.40554
chr15-40769304-40769805	-1.63862	-0.130766	0.325547	-0.534527	-1.04875	0.497762	0.00544505	0.43329	2.09062
chr15-20357998-20358499	-2.05378	-0.436239	-0.630201	-0.356034	0.554039	0.2137	0.471951	0.414271	1.8223
chr17-80882910-80883411	-1.26748	-1.26748	-0.538319	0.838126	-0.00139641	0.0363251	0.403519	-0.329752	2.12646
chr2-40380786-40381287	-1.4458	-0.432656	-0.505604	0.324409	-0.837688	-0.1817	0.587074	0.202614	2.28936
chr2-159090931-159091432	-1.37733	-0.888105	-0.0948131	-0.106469	-0.664929	0.75825	-0.248753	0.368441	2.25371
chr22-17828288-17828789	-0.351315	0.880839	-1.17644	0.404671	-0.922361	-0.513123	-0.443748	-0.162293	2.28377
chr1-84383160-84383661	-2.07125	0.278895	0.26465	-0.333005	-0.205708	0.466854	-0.901338	0.896006	1.6049
chr1-9449473-9449974	-1.11493	0.184714	-0.918292	-0.266608	1.63738	-0.417206	-0.513764	-0.456948	1.86565
chr10-89648142-89648643	-1.55382	0.00391844	-1.30809	-0.114003	0.328444	0.217567	-0.506464	1.19215	1.74029
chr1-110583888-110584389	-1.38626	-0.642136	-0.431771	0.28068	0.391298	-0.813206	-0.0789959	0.343241	2.33715
chr5-167601241-167601742	-0.204433	0.175189	-0.908164	0.269748	-1.43809	0.118179	0.755435	-0.903495	2.13563
chr6-161434360-161434861	-0.080981	-1.68426	-0.489296	-0.0991301	0.392974	-0.807965	0.269575	0.27362	2.22546
chr10-69802491-69802992	-0.514648	-0.232584	-0.597653	-1.64165	-0.68623	0.722014	0.107818	0.88118	1.96176
chr21-43700207-43700708	-1.07636	-0.225125	-0.458194	0.545829	-0.340776	0.170346	-0.330855	-0.809382	2.52452
chr2-232420709-232421210	-2.01691	0.40006	-0.852725	-0.383305	0.659532	0.382288	-0.298931	0.347372	1.76262
chr15-82532500-82533001	-1.90118	-0.238777	-1.05252	0.262015	0.16056	-0.0780066	0.362705	0.571598	1.91361
chr10-80615331-80615832	1.05128	-1.56367	-0.699071	-0.473157	-0.946188	0.238617	0.391272	0.0976766	1.90324
chr10-33754445-33754946	-2.05245	-0.291343	-0.086426	-0.225457	-0.58073	1.14214	-0.277923	0.949812	1.42238
chr7-130356876-130357377	-0.395818	-0.570426	-1.1692	-0.0997923	-1.19369	-0.0543884	0.692554	0.577059	2.2137
chr1-167478087-167478588	-1.9604	-1.19282	-0.0506354	0.453521	-0.0310635	0.205227	0.785795	0.100676	1.6897
chr8-94949363-94949864	-0.934714	-1.18618	-1.20771	-0.132522	-0.134166	0.109589	0.840868	0.612318	2.03252
chr7-101919440-101919941	0.335387	-1.55453	-0.685039	-0.219655	0.455528	-0.478502	1.33832	-0.89941	1.7079
chr3-141266874-141267375	-1.84618	0.213422	-0.685551	-0.524577	0.332225	0.0864379	1.05247	-0.461847	1.83359
chr8-92583533-92584034	-1.7433	-0.376161	-1.02004	-0.0189365	0.121412	0.340136	-0.208022	1.01338	1.89154
chr19-12913068-12913569	0.200766	0.15125	-0.799483	-0.0715808	-0.0608395	-1.28553	0.705114	-1.07301	2.23331
chr7-47083213-47083714	0.290089	-0.566347	-1.43161	0.270354	-0.544662	0.131417	-0.0697989	-0.507622	2.42817
chr4-11367397-11367898	0.736777	-1.39178	-0.698302	0.412753	0.879714	-0.799477	-0.00145271	-0.997005	1.85877
chr1-7455038-7455539	-1.18285	-1.18285	0.0473586	1.19888	-0.221484	-0.601698	0.170801	-0.287146	2.05899
chr17-7997210-7997711	-1.50815	0.327124	-0.607184	0.065314	-1.16143	0.238178	0.106752	0.37409	2.16531
chr17-7947732-7948233	-1.81614	-0.0638521	-0.57756	-0.0781438	-0.373245	-0.204315	0.0116218	1.12265	1.97898
chr6-29749010-29749511	-0.868741	-1.37333	-0.523298	-0.771427	0.446971	0.164825	0.497629	0.196414	2.23096
chr8-139711283-139711784	-0.838841	-1.04317	0.0398553	0.136124	-0.469033	-0.620163	0.243316	-0.00235317	2.55426
chr3-56788551-56789052	0.366088	-1.36609	-0.841148	0.171042	1.20989	-0.687498	-0.0135968	-0.770641	1.93195
chr3-63124211-63124712	-0.981185	0.301311	-0.863108	-0.876771	0.0745487	-0.215693	-0.147981	0.19474	2.51414
chr7-155723852-155724353	-1.86838	0.661151	0.119189	-0.408565	-0.974085	-0.231168	0.751787	0.131815	1.81826
chr2-98127788-98128289	-0.641062	-0.576795	-0.912166	0.177049	1.23353	-0.739522	-0.697518	-0.0426331	2.19912
chr8-41660567-41661068	-1.41389	0.0144929	-1.31673	-0.817917	0.17032	0.103336	0.410758	1.01901	1.83062
chr2-15912210-15912711	-0.68659	-0.0457955	-0.758266	0.0943415	0.554548	-1.26991	0.786683	-0.841794	2.16678
chr6-40515026-40515527	-1.3342	-0.436973	-0.56379	-0.617247	-0.419562	0.481263	0.515932	-0.00372	2.37829
chr18-36338270-36338771	-0.709005	0.495513	-2.18877	0.29944	0.298253	-0.344973	0.933552	-0.273088	1.48908
chr5-6489899-6490400	-2.3639	0.0803134	-0.374397	0.178621	1.00829	-0.457373	0.918477	-0.0668458	1.07682
chr19-31365093-31365594	-1.42135	-0.42297	0.0160256	-1.10327	-0.201438	0.496292	-0.152426	0.562816	2.22632
chr17-18235803-18236304	-2.14051	-0.299787	-0.489917	0.340712	-0.257544	-0.0465611	0.853348	0.28047	1.75979
chr5-6435506-6436007	-0.725374	-0.658359	-0.803674	-0.417106	-0.144617	-0.596425	1.05524	-0.101355	2.39167
chr3-122679244-122679745	-1.44208	-0.658224	-0.806342	-0.509593	0.528187	-0.136779	1.12893	-0.102734	1.99863
chr17-47995612-47996113	-0.438944	0.00018843	-0.747472	-0.851871	-0.655746	0.149394	-0.503194	0.48139	2.56626
chr11-19345665-19346166	-0.873208	-1.21978	-0.396232	-0.400221	0.0582276	0.612499	-0.586157	0.459914	2.34496
chr6-42911198-42911699	-1.27684	-0.0675492	-1.42461	0.423153	-0.140765	0.790519	-0.490443	0.123514	2.06301
chr16-4403375-4403876	-1.71443	-0.275303	0.411924	-1.0432	-0.284593	1.19544	-0.592122	0.822458	1.47982
chr6-11404294-11404795	-1.90275	-0.254172	-1.06115	0.353262	0.985866	0.162351	0.18085	-0.194898	1.73064
chr18-61117007-61117508	-0.151687	-0.856161	-0.223671	-1.03459	-0.629145	-0.479426	1.32793	-0.125516	2.17227
chr3-50164158-50164659	0.394544	0.425686	-1.95334	-0.0238427	0.568212	-1.0063	0.370469	-0.533248	1.75782
chr4-159071528-159072029	-2.14424	-0.261222	0.301335	0.0200254	-0.358228	0.935632	-0.705287	0.721792	1.49019
chr15-97900157-97900658	-1.92728	-0.243321	-0.272886	-0.586281	-0.0596113	-0.0172374	0.371228	0.687493	2.0479
chr2-124323343-124323844	0.896992	0.0478483	-0.644853	-0.263877	-1.17015	-0.636123	0.125323	-0.688423	2.33326
chr11-28822652-28823153	-1.36335	-0.263425	-0.227864	-0.42042	-0.0405547	0.872986	-1.36335	1.02618	1.7798
[truncated: 7,759 more rows]

## Sheet: FigureS6c_L4IT_target
	A24	A9	FI	M1C	S1C	MTG	A1C	AnG	V1C
ADAMTS9	1.32346	0.0422282	0.788051	-0.0128028	-0.22169	-0.285075	1.37825	-1.33571	-1.67672
ADAMTS9	1.32346	0.0422282	0.788051	-0.0128028	-0.22169	-0.285075	1.37825	-1.33571	-1.67672
ADAMTS9-AS2	1.57487	0.454971	0.797857	-0.155917	-0.19923	-0.551288	0.960807	-1.10047	-1.7816
ADAMTS9-AS2	1.57487	0.454971	0.797857	-0.155917	-0.19923	-0.551288	0.960807	-1.10047	-1.7816
ANKRD55	-0.800609	0.503313	1.39246	-0.579068	-1.14269	1.39142	-0.40094	0.904957	-1.26884
ATRNL1	-1.94389	-0.208533	0.139625	-0.791842	0.189179	1.32759	-0.591696	1.49501	0.384549
CAPN13	1.18268	1.2257	1.00025	-0.130634	-1.3451	0.547287	-0.712307	-0.212203	-1.55567
CASC16	-0.423703	-0.777154	-0.796647	0.178704	-1.45029	1.54262	0.858928	-0.554369	1.42191
CCDC68	0.810784	0.879532	1.52374	-0.406351	-1.03488	0.283249	0.527612	-0.895064	-1.68862
CDH12	-1.58351	-1.32436	-0.827535	0.0293514	0.839448	0.637498	0.0713142	0.527213	1.63057
CHRM3	1.8537	0.551728	0.796503	-0.0772761	0.417348	-0.909288	-0.0427385	-0.932835	-1.65711
CNTN3	1.59245	0.677519	1.18944	-0.0680288	-0.0993003	-0.573988	0.115892	-1.08747	-1.74652
CPAMD8	1.12427	-1.12143	-0.898948	-0.0504032	0.318185	1.5386	1.06512	-0.749303	-1.22608
CPNE4	1.57831	0.442977	0.229757	0.641539	0.767482	-1.49512	-0.0529488	-1.68483	-0.427173
CPQ	0.447169	1.15727	0.941922	-1.0663	-0.138142	0.631179	-0.615977	0.685027	-2.04215
CTNNA1	1.35806	0.907821	0.485276	-0.611342	-0.516011	0.642158	-0.370112	0.298979	-2.19483
DHCR24	0.728221	-0.437851	0.266341	1.97656	0.734845	-0.800962	-0.0113928	-1.00068	-1.45507
DOCK4	-0.00377489	0.680455	1.15752	-1.08995	-1.48663	1.43815	-0.722957	0.790668	-0.763511
FFAR4	1.21371	0.842434	0.98971	0.119931	-0.274651	0.180491	-0.431521	-0.30912	-2.33099
FGF12	-0.990757	0.193933	-0.251187	-0.89092	-0.655045	0.0808959	-0.791973	1.10502	2.20001
FSTL5	1.3079	0.984428	0.839819	-0.207239	-0.180912	0.360807	-1.77029	0.164815	-1.49936
GACAT1	-0.891048	-0.0145045	-0.8332	-1.75915	0.543301	1.55884	1.16237	0.512598	-0.279206
GALNT14	0.866276	0.892962	1.57533	-0.692386	-1.34105	0.644792	-0.0858921	-0.410521	-1.4495
GALNT14	0.866276	0.892962	1.57533	-0.692386	-1.34105	0.644792	-0.0858921	-0.410521	-1.4495
HPSE2	0.925667	-1.22575	-1.2087	-0.886615	1.21051	1.14688	1.04822	-0.460703	-0.549519
IQCK	1.94043	0.133726	0.372559	-0.619367	-0.84643	0.159194	0.83462	-0.179233	-1.79553
ITGB5	0.782909	-0.303976	1.39898	-0.805803	-0.602353	0.881787	0.83503	-0.238894	-1.94768
JAM2	-1.14778	-0.668705	0.316883	-1.08149	-0.929627	0.773466	0.332636	0.335944	2.06868
KCNA5	0.614977	1.22927	0.606313	-0.893045	-1.31706	1.03258	-0.961304	0.886246	-1.19798
LINC00408	-1.09002	-1.09002	0.240532	-1.09002	0.772397	2.10168	0.53674	-0.231242	-0.150047
LINC01151	2.04389	-0.942559	-1.53234	-0.327688	0.243588	1.05681	0.16076	-0.473567	-0.228887
LINC01320	0.970405	0.068991	1.08854	-0.34159	-1.39555	1.28063	0.139306	-0.0377252	-1.77301
LINC01331	0.604247	-1.3372	-1.00658	-0.739911	0.707693	1.91696	0.809302	-0.480046	-0.474464
LINC01500	0.292974	-0.352505	1.44557	-0.506308	-1.25693	1.30216	0.905297	-0.334654	-1.49561
LINC02133	-1.9777	-0.388406	0.660079	-0.0821084	1.03256	0.408585	0.951047	0.740869	-1.34496
LYPD6B	-0.0746352	0.766412	0.971062	-0.165536	-0.692208	0.893456	0.205843	0.514692	-2.41909
LYPD6B	-0.0746352	0.766412	0.971062	-0.165536	-0.692208	0.893456	0.205843	0.514692	-2.41909
MAP3K5	0.00446205	-1.22707	-0.579966	-0.255149	0.415994	-0.629115	0.840127	-0.83298	2.26369
MCTP1	1.30615	0.053019	0.0589148	0.123309	1.37876	-0.350811	-0.631724	0.250244	-2.18786
MEGF10	-0.27238	1.12046	1.45672	0.198108	-0.050399	0.358962	-0.30805	-0.215071	-2.28835
MIR3681HG	-0.322613	0.477262	1.37561	-0.456097	-0.700881	1.41179	-0.848014	0.740871	-1.67792
MPP4	1.0121	0.000347865	1.46506	-0.372736	-0.761314	0.781282	0.602908	-0.907319	-1.82033
MS4A1	1.117	-0.822915	-1.27775	-0.171675	-0.918571	1.31872	1.57369	-0.312499	-0.506004
NHSL2	0.577785	0.589125	1.32746	-0.493549	-1.36802	1.06663	0.369854	-0.318252	-1.75103
OPRM1	1.43106	0.223998	0.414973	0.442909	0.287653	-0.179413	0.334108	-0.492733	-2.46255
OR52A1	0.501022	-1.20789	1.65961	1.44654	-0.807314	0.0737745	-0.039128	-0.332902	-1.2937
P2RY6	-0.326728	-0.0932362	1.83181	-0.850154	-0.767336	1.23938	0.7697	-0.420697	-1.38274
PDZD2	-1.44618	-1.08833	0.861948	-0.940233	-0.501888	1.80109	0.327616	0.430247	0.555738
PKD2L1	-0.250964	0.842285	1.24941	-0.906706	-1.34251	1.16599	0.289508	0.489063	-1.53608
PKN2-AS1	1.02175	0.685957	0.759377	-0.0815102	0.169099	0.381259	-0.726702	0.266476	-2.47571
PRKCG	0.762791	0.729616	0.949788	-0.225431	-0.797299	0.890521	0.111188	-0.0790441	-2.34213
PRKN	1.53231	0.0996966	1.21595	-0.257607	0.00826195	-0.233428	0.425121	-0.699098	-2.09121
PRKN	1.53231	0.0996966	1.21595	-0.257607	0.00826195	-0.233428	0.425121	-0.699098	-2.09121
RARB	-2.03442	0.232342	1.22447	-0.396987	-0.793906	1.15409	0.0101691	1.01112	-0.406875
RGS7BP	0.936422	-1.61191	1.79804	-0.0343593	0.379496	0.0620503	-1.27128	-0.62587	0.367397
RIT2	0.761719	-0.671166	0.291733	0.471036	1.23458	-0.963202	1.30451	-1.74287	-0.68634
SHANK2	1.97957	0.582415	0.63824	-0.134774	-0.395177	-0.268943	0.308299	-0.953627	-1.75603
SLC35F3	-0.408128	-0.164513	1.21191	-0.579235	-0.0339373	1.38484	0.181055	0.579349	-2.17135
SLC35F3	-0.408128	-0.164513	1.21191	-0.579235	-0.0339373	1.38484	0.181055	0.579349	-2.17135
SNX7	1.37878	0.574117	0.702408	0.044747	-0.00698442	-0.436236	0.750355	-0.796847	-2.21034
STON1-GTF2A1L	-1.66563	-0.613274	-0.425649	-0.531325	-0.336685	0.593709	0.499192	0.346338	2.13333
TBX15	0.161091	-0.801044	0.177998	-0.525383	-0.0946453	0.58876	2.36888	-0.551559	-1.3241
TMTC1	2.12353	-0.136985	0.97137	0.00616165	0.268605	-0.437054	-0.291211	-1.4009	-1.10352
TTC6	0.966015	0.643792	0.340982	0.560086	0.206368	-0.35333	0.491567	-0.258031	-2.59745
TWIST2	0.618178	0.644004	1.00537	0.137458	-0.478847	0.518482	0.275029	-0.155391	-2.56428
USH2A	-0.6616	-1.0088	-1.35933	0.00209049	0.810194	-0.413756	1.22457	-0.387642	1.79427
VCAN	-0.575619	0.788953	1.28767	-0.979895	-1.02598	1.2202	-0.165779	0.888823	-1.43838
VCAN-AS1	-0.752164	0.168163	2.07611	-0.752164	-0.752164	1.34255	-0.752164	0.173993	-0.752164
MAP3K20	-1.74446	-0.266277	-0.595243	1.00862	0.913141	0.931182	-0.98762	1.25456	-0.513896
AFF3	-0.508434	0.568736	0.061462	0.275715	0.938828	0.697429	-2.10322	1.16265	-1.09322
AGBL4	-0.24879	0.860744	0.467281	-0.345509	0.62421	0.685693	-2.26742	1.06933	-0.84558
ANO2	-0.317099	-1.26741	-0.943042	-0.542736	-0.107273	0.45977	1.62199	-0.604288	1.7001
CADPS	0.783647	-0.736715	-0.0512086	0.323659	2.30424	-1.29928	-0.123553	-0.569424	-0.631334
DAP	1.70871	-0.144505	1.3692	0.455026	-0.181118	-1.09536	-0.845392	0.150384	-1.41695
DHRS3	0.14688	-0.549767	-1.02587	0.19088	0.948606	-0.695429	-0.771652	-0.547662	2.30401
DOK6	0.935104	0.566071	1.26085	-0.888644	-0.421598	0.917117	-1.49294	0.509219	-1.38517
KCNIP1	-0.0403504	-0.714348	-0.602277	-0.0104625	0.191618	-0.503291	-0.321219	-0.69267	2.693
KEL	-0.452324	-0.0511832	-0.796255	1.54202	2.05958	-0.761676	-0.556886	-0.779165	-0.20412
LINC01525	1.87497	-1.03452	0.28901	-0.823069	0.570758	0.267163	-1.61073	-0.292584	0.759006
LINC01847	1.57766	-0.0594907	-0.300931	1.3302	0.507139	-0.637153	0.358802	-1.35804	-1.4182
NECAB1	0.99105	0.507193	-1.05379	0.80472	1.29712	-2.00692	-0.016613	-0.54011	0.0173438
NPSR1	1.53124	0.499276	-0.185779	0.556881	-0.677891	0.850588	-0.208165	-0.17421	-2.19196
ONECUT2	-1.93838	-0.615204	-0.294338	0.812889	1.7162	-0.185521	-0.536443	0.128225	0.912577
PROX1	-1.02727	-0.100746	-1.47285	1.34107	1.52729	-1.04075	-0.116276	0.178439	0.711106
RBFOX3	-1.77645	-0.398905	-0.892329	1.09703	1.43982	-0.463114	-0.00136476	-0.174094	1.1694
SAMD12-AS1	-2.30258	-0.274003	-0.171031	-0.66428	-0.00302506	0.455138	0.889532	1.10973	0.960516
TMTC1	2.12353	-0.136985	0.97137	0.00616165	0.268605	-0.437054	-0.291211	-1.4009	-1.10352
ZNF385D	-1.86228	-0.73367	-0.323353	1.01017	1.88748	0.164402	-0.399221	-0.0800385	0.336507
ABCA4	-1.07103	0.221104	0.758339	-0.279592	-0.855725	1.56083	0.0285355	1.21802	-1.58048
ADAD2	-1.21919	-0.619478	0.379312	-0.864264	-0.602181	1.34652	0.753469	1.6688	-0.842988
ADAMTSL3	0.813799	0.0562426	1.07457	-1.34184	-1.01661	1.25943	-0.0864714	0.730399	-1.48952
ANKFN1	2.06553	0.671951	0.489001	-0.681894	-0.547574	-0.812561	0.80242	-1.00262	-0.984252
ANKRD55	-0.800609	0.503313	1.39246	-0.579068	-1.14269	1.39142	-0.40094	0.904957	-1.26884
ANO5	-0.883667	-1.50761	0.889676	-1.02518	0.50081	0.769808	-0.895923	1.34238	0.809726
CDH16	0.58926	-1.58667	-0.80628	-1.66686	0.504781	1.14236	0.764965	0.557862	0.50058
CHI3L2	-1.29985	-1.33796	-0.666176	1.43979	0.610141	-0.14256	-0.676885	1.07536	0.998147
CRACR2A	1.54642	1.65123	-0.904554	-0.421398	0.625598	-0.704932	-0.423263	-1.34847	-0.0206352
CTNNA3	0.0293011	0.472105	1.15759	-1.02858	-1.09424	0.896878	0.913734	0.474365	-1.82115
CUBN	-1.71544	-1.15767	-0.502077	-0.00322726	0.569656	1.34951	0.151909	1.50268	-0.195332
DEPDC1B	-0.615597	-0.683063	-0.578459	-0.461233	2.25757	0.0429038	-1.14467	0.0916867	1.09086
DISP3	-0.64358	-0.0782468	1.16839	-0.550527	-1.93233	1.34798	0.9045	0.401334	-0.617522
EPB41L4A	-1.14087	-0.557636	0.195906	-0.570051	-0.605672	1.70503	-0.818906	1.75445	0.0377514
EPB41L4A	-1.14087	-0.557636	0.195906	-0.570051	-0.605672	1.70503	-0.818906	1.75445	0.0377514
EPB41L4A-DT	-0.886762	-0.452142	0.0644248	-0.744445	-0.724001	2.18727	-0.744781	1.25943	0.0410069
FREM3	-1.22803	0.348777	0.900607	-1.13678	-1.31003	1.52881	-0.135949	1.09158	-0.0589673
FREM3	-1.22803	0.348777	0.900607	-1.13678	-1.31003	1.52881	-0.135949	1.09158	-0.0589673
GALNT10	0.506538	-0.108554	0.781969	-1.06013	-0.864541	1.78821	-0.643178	0.930622	-1.33094
GHR	0.719464	0.435431	1.20201	-1.26678	-1.9329	0.846928	0.467031	0.244367	-0.715545
GRK5	-2.02305	0.172079	0.265152	0.453771	0.329568	1.46205	-0.554942	0.958078	-1.06272
HPSE2	0.925667	-1.22575	-1.2087	-0.886615	1.21051	1.14688	1.04822	-0.460703	-0.549519
HSPA12B	-0.301157	0.003119	0.932546	-0.659384	-1.71353	1.36159	0.523397	1.05145	-1.19803
KIRREL3	-1.30702	0.11261	0.88363	-0.410409	-1.14694	1.6131	-0.8216	1.29911	-0.222491
KIRREL3	-1.30702	0.11261	0.88363	-0.410409	-1.14694	1.6131	-0.8216	1.29911	-0.222491
KIRREL3-AS1	-1.72212	-0.157893	1.05571	0.503379	-0.844525	1.18523	0.846613	0.412799	-1.27919
LHCGR	-1.12838	-0.890486	-0.43269	-1.08631	-0.367478	1.19243	0.00164051	0.946932	1.76434
LINC00539	-0.318291	-0.614247	0.687153	0.899789	-0.382214	0.91423	-0.396012	1.30605	-2.09645
LINC01250	1.76344	0.914878	0.557239	-0.339883	0.75388	-0.799153	-0.292657	-1.10054	-1.4572
LINC01320	0.970405	0.068991	1.08854	-0.34159	-1.39555	1.28063	0.139306	-0.0377252	-1.77301
LINC01405	-0.826663	-1.44299	-0.655287	-0.610518	-0.487487	0.946208	0.332824	0.9115	1.83241
LINC01500	0.292974	-0.352505	1.44557	-0.506308	-1.25693	1.30216	0.905297	-0.334654	-1.49561
LINC01821	0.807226	0.644477	0.508502	-0.734119	-1.53115	1.29249	-0.184675	0.774268	-1.57702
LINC02341	-0.28445	-1.57106	-0.316244	0.257676	0.363754	1.85651	1.17474	-0.402152	-1.07877
LMF1	0.355543	0.70706	0.0571325	-1.69504	-1.53336	1.35487	-0.584966	0.859177	0.47959
LYPD6B	-0.0746352	0.766412	0.971062	-0.165536	-0.692208	0.893456	0.205843	0.514692	-2.41909
LYPD6B	-0.0746352	0.766412	0.971062	-0.165536	-0.692208	0.893456	0.205843	0.514692	-2.41909
MET	-2.00654	-0.344262	0.0774533	-0.366351	-0.850609	0.89461	0.177029	0.86665	1.55202
MRAS	0.482077	0.387663	0.954851	0.847694	-0.360484	0.458464	0.150622	-0.374542	-2.54635
NALCN-AS1	-1.47825	-0.839585	-0.93126	-0.531752	0.91043	1.04221	-0.189228	0.310884	1.70655
NOSTRIN	2.36605	0.000633387	0.518297	-0.336658	-0.50779	-0.374815	0.315127	-0.46112	-1.51972
OBSCN	1.25463	0.680244	1.02056	-0.737399	-1.55031	1.17152	-0.41554	-0.255895	-1.16782
PARVB	2.02697	0.0802497	-0.0145304	0.779677	-1.48793	0.647331	-0.378778	-0.567451	-1.08553
PKD2L1	-0.250964	0.842285	1.24941	-0.906706	-1.34251	1.16599	0.289508	0.489063	-1.53608
RAB3B	-1.18063	0.234529	0.0797496	-1.10385	-1.50786	1.0842	-0.00486425	1.18976	1.20896
RBFOX1	0.227505	-0.0500493	0.143158	-0.4066	-0.194216	0.762022	-2.33442	0.227742	1.62485
RNASE1	-1.47111	0.689459	0.602765	-0.644382	-1.1156	1.12253	-0.43124	1.65168	-0.404104
SCFD2	-0.0991085	-0.367137	1.56511	-1.53786	-0.179397	0.72523	-1.48705	1.08942	0.290741
SOX8	-0.148017	-0.0981727	0.675404	-1.46859	-1.80632	1.54158	0.192828	0.731146	0.380138
SPC25	2.14939	0.33626	0.731883	-0.822918	-0.642916	0.0284283	0.301044	-0.602536	-1.47864
STON1-GTF2A1L	-1.66563	-0.613274	-0.425649	-0.531325	-0.336685	0.593709	0.499192	0.346338	2.13333
SYBU	-0.0541958	-0.313791	1.4523	-1.53867	-1.4658	1.39586	0.0427657	0.562603	-0.0810495
TANC1	-1.25505	-0.918385	-0.0741895	-0.91396	-0.793247	1.60729	0.395793	1.45892	0.492827
TANC1	-1.25505	-0.918385	-0.0741895	-0.91396	-0.793247	1.60729	0.395793	1.45892	0.492827
THOC3	-1.25807	-0.324305	0.25784	-0.897562	-0.441917	1.7534	-0.406882	1.69239	-0.374891
TRPM3	-0.873386	0.000839818	-1.43079	0.833878	1.47332	-0.986468	-0.515194	0.0547245	1.44309
TSNAXIP1	1.96038	-1.75398	-0.529847	0.30316	0.918213	0.203048	0.139286	-0.752335	-0.487923
UXS1	-0.535924	0.0412884	-0.257037	-0.149587	-0.417873	-1.04338	0.272847	-0.552298	2.64195
ADAD2	-1.21919	-0.619478	0.379312	-0.864264	-0.602181	1.34652	0.753469	1.6688	-0.842988
ADAD2	-1.21919	-0.619478	0.379312	-0.864264	-0.602181	1.34652	0.753469	1.6688	-0.842988
BEAN1-AS1	-0.670562	-0.826869	-1.06303	-1.28381	0.292066	0.9192	-0.108954	0.931003	1.81096
CDH12	-1.58351	-1.32436	-0.827535	0.0293514	0.839448	0.637498	0.0713142	0.527213	1.63057
CDH4	1.7371	0.71015	0.377358	-0.104177	0.372974	0.150977	-1.10506	-0.160398	-1.97893
CDYL	1.3837	0.72791	1.02987	-0.137121	0.140042	-0.00252927	-0.427372	-0.465751	-2.24876
CFAP61	0.655529	1.20806	0.557198	-1.70691	-1.40344	0.932194	-0.486461	0.747167	-0.503345
CHCHD6	1.29745	0.936973	0.837044	0.145409	-0.450827	-0.00848708	-0.0668656	-0.373446	-2.31725
CIT	-1.60395	0.239477	-0.872301	-0.65089	-0.154475	0.6472	-0.513746	1.10184	1.80685
CLCF1	1.80138	0.906902	-0.484535	0.0134824	-0.460632	-0.832981	0.165231	0.700465	-1.80931
CPLX2	-2.02422	-0.365725	-0.514198	0.179185	-0.280126	0.968018	-0.491529	1.35979	1.1688
CRHR2	-1.38053	-0.0574187	-0.762317	-0.46102	-0.688024	0.411481	-0.244767	1.07646	2.10614
CTNNA3	0.0293011	0.472105	1.15759	-1.02858	-1.09424	0.896878	0.913734	0.474365	-1.82115
DEPDC1B	-0.615597	-0.683063	-0.578459	-0.461233	2.25757	0.0429038	-1.14467	0.0916867	1.09086
DOK5	-0.170139	0.626182	-1.78035	-0.0706107	-0.89516	-0.713778	0.328396	0.886853	1.78862
DTNA	-0.997992	-0.812113	-1.18975	-0.707128	0.890777	0.0458603	-0.21988	1.25604	1.73418
EPB41L4A	-1.14087	-0.557636	0.195906	-0.570051	-0.605672	1.70503	-0.818906	1.75445	0.0377514
EPB41L4A	-1.14087	-0.557636	0.195906	-0.570051	-0.605672	1.70503	-0.818906	1.75445	0.0377514
EPB41L4A	-1.14087	-0.557636	0.195906	-0.570051	-0.605672	1.70503	-0.818906	1.75445	0.0377514
EPB41L4A	-1.14087	-0.557636	0.195906	-0.570051	-0.605672	1.70503	-0.818906	1.75445	0.0377514
EPB41L4A-DT	-0.886762	-0.452142	0.0644248	-0.744445	-0.724001	2.18727	-0.744781	1.25943	0.0410069
ETV6	0.00705348	-0.249939	-0.948495	-0.39533	-0.309102	-0.783689	-0.603931	0.800079	2.48334
FGD5	-1.81654	-0.543824	-0.00985735	-0.294704	-0.997572	1.07708	0.0727259	1.24737	1.26532
FRMD6	-0.89164	0.851731	1.17266	-0.383775	0.187632	0.73156	-0.423125	0.866209	-2.11125
FRMD6-AS2	1.85808	0.975885	0.464182	-0.156535	-0.413968	0.00880955	-0.532048	-0.244585	-1.95982
GALNT7	-1.18308	0.086403	1.27504	-0.900821	-0.200314	1.00989	-1.6806	0.768284	0.825207
GAREM1	-0.745239	-1.45427	0.351966	-1.4776	-0.34562	0.609753	0.498991	1.29329	1.26873
GDF6	-1.55374	-0.278808	-0.686001	-0.381314	-0.204551	1.29836	-0.568334	1.90229	0.472097
GDF6	-1.55374	-0.278808	-0.686001	-0.381314	-0.204551	1.29836	-0.568334	1.90229	0.472097
GDF6	-1.55374	-0.278808	-0.686001	-0.381314	-0.204551	1.29836	-0.568334	1.90229	0.472097
GDF6	-1.55374	-0.278808	-0.686001	-0.381314	-0.204551	1.29836	-0.568334	1.90229	0.472097
GJB5	-1.10458	2.12911	0.487506	1.13843	-0.718292	-0.569142	-0.767612	-0.0666585	-0.528754
GRK5	-2.02305	0.172079	0.265152	0.453771	0.329568	1.46205	-0.554942	0.958078	-1.06272
KIF26B	0.476442	-1.16675	-0.771963	-1.27273	-0.780828	1.46152	-0.141421	0.99885	1.19686
LINC01358	1.55923	-0.125314	-0.755377	-0.517331	1.91593	0.0396162	-0.180143	-0.708651	-1.22795
LINC02341	-0.28445	-1.57106	-0.316244	0.257676	0.363754	1.85651	1.17474	-0.402152	-1.07877
LINC02341	-0.28445	-1.57106	-0.316244	0.257676	0.363754	1.85651	1.17474	-0.402152	-1.07877
LINC02341	-0.28445	-1.57106	-0.316244	0.257676	0.363754	1.85651	1.17474	-0.402152	-1.07877
LY86	-1.12517	-0.0460858	0.342438	-0.175683	-0.600403	2.05534	-0.92862	1.24462	-0.76643
LYPD6B	-0.0746352	0.766412	0.971062	-0.165536	-0.692208	0.893456	0.205843	0.514692	-2.41909
MACROD2	1.7699	0.529159	1.10244	-0.514239	-0.676496	-0.100103	-0.0654334	-0.143936	-1.9013
MEF2C-AS1	2.00669	1.01621	0.391072	-1.04923	-0.649797	-0.210856	-0.215109	0.174964	-1.46394
MET	-2.00654	-0.344262	0.0774533	-0.366351	-0.850609	0.89461	0.177029	0.86665	1.55202
MGMT	1.78134	1.24132	-0.723244	-1.14449	0.335094	-0.654957	-1.19201	0.64061	-0.283713
MIR4435-2HG	1.43622	-0.494947	1.13017	0.226068	0.53252	0.0503291	0.105863	-0.941859	-2.04438
MME	1.03583	0.805159	-0.233924	0.836921	0.229279	-0.80382	0.567118	-0.0924692	-2.34409
NALCN-AS1	-1.47825	-0.839585	-0.93126	-0.531752	0.91043	1.04221	-0.189228	0.310884	1.70655
NPAS3	-2.02076	-0.682869	0.319432	-0.742187	-0.355571	0.994502	0.20011	1.02992	1.25741
OTX2-AS1	1.3197	-0.71179	-1.9028	-1.0501	0.178579	0.663292	1.17142	0.420121	-0.0884162
PDZD2	-1.44618	-1.08833	0.861948	-0.940233	-0.501888	1.80109	0.327616	0.430247	0.555738
PRKD1	-1.65912	-0.786729	0.360666	-0.271584	0.795483	0.378096	-0.842553	0.0415186	1.98423
RCN1	-2.09656	-0.118666	0.426584	0.495847	-0.969348	0.786863	-0.574358	0.730395	1.31924
SIAH3	-1.01905	-0.270057	1.24925	-0.872934	-1.1739	1.46751	0.215882	1.17797	-0.774667
SPTBN1	0.751487	-0.24023	-0.174602	2.3277	-0.575919	-0.991609	0.479548	-0.522209	-1.05415
SUGCT	1.80018	-1.23089	0.363328	-0.64931	0.171562	0.646326	0.874161	-0.473723	-1.50164
SV2C	-1.13072	-0.857985	-1.44917	0.281206	0.889915	0.0651804	-0.047717	1.9843	0.26499
TGFBR3	-0.216412	-0.785776	-1.10233	-0.10807	0.0391595	0.0400713	0.106016	-0.573695	2.60104
THBS2	-2.09856	-0.445973	-0.235776	-0.575915	1.66553	0.0123419	0.607532	0.918359	0.15246
THOC3	-1.25807	-0.324305	0.25784	-0.897562	-0.441917	1.7534	-0.406882	1.69239	-0.374891
TRAV39	-0.506922	-0.506922	1.10138	2.44707	-0.506922	-0.506922	-0.506922	-0.506922	-0.506922
TRPM3	-0.873386	0.000839818	-1.43079	0.833878	1.47332	-0.986468	-0.515194	0.0547245	1.44309
ULK4	0.306808	0.0832325	0.890299	-1.9291	-1.50144	1.01789	0.825716	0.580878	-0.274277
UXS1	-0.535924	0.0412884	-0.257037	-0.149587	-0.417873	-1.04338	0.272847	-0.552298	2.64195
A1CF	-1.18934	0.523242	-1.89166	0.130525	0.14169	-0.56529	0.894706	0.402349	1.55378
A2M-AS1	-1.4163	-0.104932	-1.31794	1.93837	0.410662	-0.670804	0.404737	0.836609	-0.0804027
AASS	-1.31237	-0.734193	-1.20313	0.106026	0.626183	-0.0259662	-0.0154017	0.381377	2.17748
AASS	-1.31237	-0.734193	-1.20313	0.106026	0.626183	-0.0259662	-0.0154017	0.381377	2.17748
AATK	-1.82693	-0.618852	-1.26444	1.13614	0.779076	1.11107	-0.232359	0.651129	0.265177
ABCA12	-0.56958	0.13879	-0.29272	-1.59031	-1.44604	0.663382	1.44745	0.657719	0.991323
ABCA13	0.864405	-1.63351	-1.23507	-0.0359783	0.452584	0.852346	1.63968	-0.572418	-0.33203
ABCA2	1.07143	-0.77541	0.042747	1.49163	-1.04415	0.640855	0.54158	-0.180625	-1.78805
ABCB1	2.04004	0.014503	0.359159	-1.10114	-0.584568	1.03016	0.249022	-0.911002	-1.09618
ABCC1	-0.84704	-1.42774	-1.20628	0.794945	1.43858	1.30114	-0.485973	0.396332	0.0360392
ABCG1	-1.25893	-1.50337	-0.151509	0.0270785	-0.423814	0.284971	0.231398	0.721344	2.07282
ABI3BP	-0.735366	-0.0983162	0.276184	-0.286271	-0.936698	-0.455625	1.02724	-1.04185	2.2507
ABLIM1	-1.71749	-0.393355	-0.963349	-0.484598	0.544779	0.108408	0.342825	0.566346	1.99645
ABLIM2	-0.884859	-0.71494	0.876564	-0.74309	-1.30425	1.94872	-0.382463	0.514776	0.689567
ABLIM2	-0.884859	-0.71494	0.876564	-0.74309	-1.30425	1.94872	-0.382463	0.514776	0.689567
ABLIM2	-0.884859	-0.71494	0.876564	-0.74309	-1.30425	1.94872	-0.382463	0.514776	0.689567
ABLIM2	-0.884859	-0.71494	0.876564	-0.74309	-1.30425	1.94872	-0.382463	0.514776	0.689567
ABLIM2	-0.884859	-0.71494	0.876564	-0.74309	-1.30425	1.94872	-0.382463	0.514776	0.689567
ABLIM2	-0.884859	-0.71494	0.876564	-0.74309	-1.30425	1.94872	-0.382463	0.514776	0.689567
ABLIM3	2.0889	0.679646	0.467598	0.184442	-0.726932	-1.01267	-0.307996	-1.50214	0.129143
ABRACL	-1.24605	-0.621268	-0.808904	0.184451	-0.157571	0.573449	-1.05248	1.65999	1.46836
ABRACL	-1.24605	-0.621268	-0.808904	0.184451	-0.157571	0.573449	-1.05248	1.65999	1.46836
ABTB2	0.0142407	-0.413313	-0.680413	-0.313112	-0.427442	-0.310556	-0.243785	-0.411331	2.78571
ABTB2	0.0142407	-0.413313	-0.680413	-0.313112	-0.427442	-0.310556	-0.243785	-0.411331	2.78571
ABTB2	0.0142407	-0.413313	-0.680413	-0.313112	-0.427442	-0.310556	-0.243785	-0.411331	2.78571
ABTB2	0.0142407	-0.413313	-0.680413	-0.313112	-0.427442	-0.310556	-0.243785	-0.411331	2.78571
ABTB2	0.0142407	-0.413313	-0.680413	-0.313112	-0.427442	-0.310556	-0.243785	-0.411331	2.78571
ABTB2	0.0142407	-0.413313	-0.680413	-0.313112	-0.427442	-0.310556	-0.243785	-0.411331	2.78571
ABTB2	0.0142407	-0.413313	-0.680413	-0.313112	-0.427442	-0.310556	-0.243785	-0.411331	2.78571
ABTB2	0.0142407	-0.413313	-0.680413	-0.313112	-0.427442	-0.310556	-0.243785	-0.411331	2.78571
ABTB2	0.0142407	-0.413313	-0.680413	-0.313112	-0.427442	-0.310556	-0.243785	-0.411331	2.78571
ABTB2	0.0142407	-0.413313	-0.680413	-0.313112	-0.427442	-0.310556	-0.243785	-0.411331	2.78571
ACAA2	1.88538	-0.981594	0.300132	-0.503251	-1.44189	0.41297	1.17666	-0.692942	-0.155469
ACAP1	2.47719	0.0629751	-0.148724	-0.242144	-0.898681	-0.835781	0.696068	-0.847925	-0.262982
ACBD7	-0.697633	-0.807476	-0.198833	-0.0349708	0.0578579	0.846885	2.30202	-0.132519	-1.33533
ACKR2	0.551942	-0.589082	0.0709123	-0.108249	2.44052	0.095093	-0.382015	-0.86759	-1.21152
ACO1	1.09836	-1.26689	0.642935	-0.604259	0.110573	-0.923958	0.816497	-1.32758	1.45432
ACO2	-2.29435	0.219222	-0.661498	0.653152	0.196941	1.52265	-0.404572	0.445818	0.322578
ACOXL	0.911142	-0.78027	-0.984308	-1.41085	0.495012	1.5531	1.15889	-0.1911	-0.75163
ACOXL-AS1	1.72377	-1.52474	0.209259	-0.762972	-1.43891	0.15915	0.771555	0.516494	0.346399
ACR	-1.22219	-1.57233	0.486436	-0.373525	0.66781	1.05188	-0.995708	1.29335	0.66427
ACRBP	-1.76567	0.188936	-1.24501	0.829729	1.02011	1.21605	0.605779	-0.000296333	-0.849631
ACSL3	-1.73133	-0.129451	-0.620199	-0.155298	-0.28589	-0.221263	0.40199	0.496961	2.24449
ACSL3	-1.73133	-0.129451	-0.620199	-0.155298	-0.28589	-0.221263	0.40199	0.496961	2.24449
ACSL6	-1.75098	-0.869347	-0.471301	-0.44305	-0.1023	0.271385	0.556224	0.946394	1.86298
ACTN1	1.07776	-0.438694	0.553065	0.164719	-1.3925	-0.199068	1.14854	-1.79811	0.884286
ACTN1	1.07776	-0.438694	0.553065	0.164719	-1.3925	-0.199068	1.14854	-1.79811	0.884286
ACTN1	1.07776	-0.438694	0.553065	0.164719	-1.3925	-0.199068	1.14854	-1.79811	0.884286
ACTN1	1.07776	-0.438694	0.553065	0.164719	-1.3925	-0.199068	1.14854	-1.79811	0.884286
ACTN1	1.07776	-0.438694	0.553065	0.164719	-1.3925	-0.199068	1.14854	-1.79811	0.884286
ACTN4	-2.35055	-0.835369	-0.332779	0.172736	0.686684	0.854329	0.121676	0.884017	0.799247
ACVR1C	-0.836167	-0.836657	-1.43393	0.668142	1.13147	-0.476146	0.227897	-0.301599	1.85699
ACVR1C	-0.836167	-0.836657	-1.43393	0.668142	1.13147	-0.476146	0.227897	-0.301599	1.85699
ACVR1C	-0.836167	-0.836657	-1.43393	0.668142	1.13147	-0.476146	0.227897	-0.301599	1.85699
ACYP2	-1.17512	-0.0299641	-1.00575	-0.250256	1.61479	0.318536	-1.40004	0.872825	1.05502
ADAM11	-1.99682	-0.0195751	0.01327	0.896178	-0.22056	1.54604	-0.316579	0.961454	-0.863425
ADAM19	-1.8421	-0.583306	0.682381	-0.625846	-0.905942	1.11237	0.205561	0.534573	1.42231
ADAM19	-1.8421	-0.583306	0.682381	-0.625846	-0.905942	1.11237	0.205561	0.534573	1.42231
ADAM19	-1.8421	-0.583306	0.682381	-0.625846	-0.905942	1.11237	0.205561	0.534573	1.42231
ADAM23	-1.13025	1.66822	-0.64398	-1.03441	0.533382	-0.286754	-1.05609	0.785356	1.16448
ADAMTS17	-0.554539	-0.335031	-0.787818	-0.586578	-0.127441	-0.387529	0.647481	-0.476723	2.60818
ADAMTS17	-0.554539	-0.335031	-0.787818	-0.586578	-0.127441	-0.387529	0.647481	-0.476723	2.60818
ADAMTS17	-0.554539	-0.335031	-0.787818	-0.586578	-0.127441	-0.387529	0.647481	-0.476723	2.60818
ADAMTS17	-0.554539	-0.335031	-0.787818	-0.586578	-0.127441	-0.387529	0.647481	-0.476723	2.60818
ADAMTS17	-0.554539	-0.335031	-0.787818	-0.586578	-0.127441	-0.387529	0.647481	-0.476723	2.60818
ADAMTS17	-0.554539	-0.335031	-0.787818	-0.586578	-0.127441	-0.387529	0.647481	-0.476723	2.60818
ADAMTS17	-0.554539	-0.335031	-0.787818	-0.586578	-0.127441	-0.387529	0.647481	-0.476723	2.60818
ADAMTS17	-0.554539	-0.335031	-0.787818	-0.586578	-0.127441	-0.387529	0.647481	-0.476723	2.60818
ADAMTS17	-0.554539	-0.335031	-0.787818	-0.586578	-0.127441	-0.387529	0.647481	-0.476723	2.60818
ADAMTS17	-0.554539	-0.335031	-0.787818	-0.586578	-0.127441	-0.387529	0.647481	-0.476723	2.60818
ADAMTS17	-0.554539	-0.335031	-0.787818	-0.586578	-0.127441	-0.387529	0.647481	-0.476723	2.60818
ADAMTS17	-0.554539	-0.335031	-0.787818	-0.586578	-0.127441	-0.387529	0.647481	-0.476723	2.60818
ADAMTS17	-0.554539	-0.335031	-0.787818	-0.586578	-0.127441	-0.387529	0.647481	-0.476723	2.60818
ADAMTS17	-0.554539	-0.335031	-0.787818	-0.586578	-0.127441	-0.387529	0.647481	-0.476723	2.60818
ADAMTS17	-0.554539	-0.335031	-0.787818	-0.586578	-0.127441	-0.387529	0.647481	-0.476723	2.60818
ADAMTS17	-0.554539	-0.335031	-0.787818	-0.586578	-0.127441	-0.387529	0.647481	-0.476723	2.60818
ADAMTS17	-0.554539	-0.335031	-0.787818	-0.586578	-0.127441	-0.387529	0.647481	-0.476723	2.60818
ADAMTS2	0.533524	-1.2462	-1.01586	0.0440022	0.927023	-0.130369	-0.264251	-0.927024	2.07915
ADAMTS6	-0.323951	-0.123813	-0.648023	1.41422	1.82727	-1.16904	0.642263	-0.684427	-0.934498
ADAMTSL1	-1.75758	0.133424	0.0835963	-0.370256	-0.0410967	0.474889	-1.29198	1.4818	1.2872
ADAMTSL1	-1.75758	0.133424	0.0835963	-0.370256	-0.0410967	0.474889	-1.29198	1.4818	1.2872
ADAMTSL3	0.813799	0.0562426	1.07457	-1.34184	-1.01661	1.25943	-0.0864714	0.730399	-1.48952
ADARB2	-0.425157	-0.705991	-0.833735	-0.43682	0.284968	-0.178269	0.0778166	-0.449913	2.6671
ADARB2	-0.425157	-0.705991	-0.833735	-0.43682	0.284968	-0.178269	0.0778166	-0.449913	2.6671
ADARB2	-0.425157	-0.705991	-0.833735	-0.43682	0.284968	-0.178269	0.0778166	-0.449913	2.6671
ADARB2	-0.425157	-0.705991	-0.833735	-0.43682	0.284968	-0.178269	0.0778166	-0.449913	2.6671
ADARB2	-0.425157	-0.705991	-0.833735	-0.43682	0.284968	-0.178269	0.0778166	-0.449913	2.6671
ADARB2	-0.425157	-0.705991	-0.833735	-0.43682	0.284968	-0.178269	0.0778166	-0.449913	2.6671
ADARB2	-0.425157	-0.705991	-0.833735	-0.43682	0.284968	-0.178269	0.0778166	-0.449913	2.6671
ADARB2	-0.425157	-0.705991	-0.833735	-0.43682	0.284968	-0.178269	0.0778166	-0.449913	2.6671
ADARB2	-0.425157	-0.705991	-0.833735	-0.43682	0.284968	-0.178269	0.0778166	-0.449913	2.6671
ADARB2	-0.425157	-0.705991	-0.833735	-0.43682	0.284968	-0.178269	0.0778166	-0.449913	2.6671
ADARB2	-0.425157	-0.705991	-0.833735	-0.43682	0.284968	-0.178269	0.0778166	-0.449913	2.6671
ADAT3	-1.36558	-0.922527	-0.258284	1.69403	1.05557	-0.075088	-1.2589	0.522513	0.608261
ADCY2	-0.299864	0.375204	1.38138	0.0417688	0.410099	0.374701	0.308512	-0.0515234	-2.54026
ADCY8	0.348319	-0.117902	-0.967208	-0.877973	-0.730808	-0.161203	-0.406079	0.409742	2.50312
ADCY8	0.348319	-0.117902	-0.967208	-0.877973	-0.730808	-0.161203	-0.406079	0.409742	2.50312
ADCY8	0.348319	-0.117902	-0.967208	-0.877973	-0.730808	-0.161203	-0.406079	0.409742	2.50312
ADCY8	0.348319	-0.117902	-0.967208	-0.877973	-0.730808	-0.161203	-0.406079	0.409742	2.50312
ADCY8	0.348319	-0.117902	-0.967208	-0.877973	-0.730808	-0.161203	-0.406079	0.409742	2.50312
ADCY9	-1.81742	-0.627405	-0.4785	-0.0831446	-0.0572297	1.49061	-0.628868	1.20704	0.994918
ADCY9	-1.81742	-0.627405	-0.4785	-0.0831446	-0.0572297	1.49061	-0.628868	1.20704	0.994918
ADGRA3	-1.88052	-0.862289	-0.0218674	0.502973	1.20146	-0.162948	0.601755	-0.794147	1.41556
ADGRD1	-0.470488	-0.379403	1.3091	0.231459	0.00498236	-0.133897	1.83195	-0.636274	-1.75743
ADGRE5	-0.84972	-0.451256	-0.751671	0.853398	-0.139444	-0.418555	2.16666	-1.15554	0.746129
ADGRF2	-0.667516	-0.527521	-0.780553	1.52768	1.64814	-0.942729	-0.14839	-0.97651	0.867404
ADGRG6	1.95211	0.131687	-0.544929	-0.248948	-0.189602	-0.750216	0.921033	-1.76651	0.495369
ADGRL2	-0.672102	0.324846	1.18122	-0.184225	0.409224	0.445791	0.911315	-0.00429003	-2.41181
ADIPOR2	0.876023	-2.05582	0.01979	1.04712	1.02027	-0.682724	-0.130387	-0.878056	0.783778
ADK	-0.403504	-0.166846	-0.653809	-1.76108	0.61494	0.647072	-0.92877	1.55466	1.09729
ADM	-0.867576	-0.541743	-0.512673	-0.819606	-0.0625458	-0.203058	-0.20167	0.659713	2.54916
ADM	-0.867576	-0.541743	-0.512673	-0.819606	-0.0625458	-0.203058	-0.20167	0.659713	2.54916
ADM	-0.867576	-0.541743	-0.512673	-0.819606	-0.0625458	-0.203058	-0.20167	0.659713	2.54916
ADM	-0.867576	-0.541743	-0.512673	-0.819606	-0.0625458	-0.203058	-0.20167	0.659713	2.54916
ADM	-0.867576	-0.541743	-0.512673	-0.819606	-0.0625458	-0.203058	-0.20167	0.659713	2.54916
ADPRH	-0.250287	0.430467	-0.212526	-1.26583	-0.908237	2.13254	-0.618278	-0.398956	1.09111
ADRA1A	-0.163496	-0.754194	-0.700693	0.0608392	0.0577456	-0.444585	-0.24866	-0.522468	2.71551
ADRA1D	-1.13961	-0.989485	-0.838679	0.257838	0.522098	-0.43239	0.852121	-0.381571	2.14967
ADRA2A	-0.994649	-0.702697	-0.819648	-0.260283	-0.295394	-0.419552	0.945922	0.182864	2.36344
ADRA2A	-0.994649	-0.702697	-0.819648	-0.260283	-0.295394	-0.419552	0.945922	0.182864	2.36344
ADRA2A	-0.994649	-0.702697	-0.819648	-0.260283	-0.295394	-0.419552	0.945922	0.182864	2.36344
ADTRP	2.03137	0.403393	0.30901	0.628968	0.153426	-0.864911	-0.143952	-0.898792	-1.61851
AEBP1	-0.198555	-0.912325	-1.29288	1.53782	0.694774	-0.807216	-0.175578	-0.486236	1.64019
AEBP1	-0.198555	-0.912325	-1.29288	1.53782	0.694774	-0.807216	-0.175578	-0.486236	1.64019
AEBP2	1.16462	1.28438	0.575777	-0.69296	-0.7313	0.562543	-1.06984	0.591103	-1.68437
AEBP2	1.16462	1.28438	0.575777	-0.69296	-0.7313	0.562543	-1.06984	0.591103	-1.68437
AEBP2	1.16462	1.28438	0.575777	-0.69296	-0.7313	0.562543	-1.06984	0.591103	-1.68437
AFAP1	1.54254	-0.401414	0.352847	0.478617	1.14276	0.345128	-1.55854	-0.480288	-1.42166
AFAP1	1.54254	-0.401414	0.352847	0.478617	1.14276	0.345128	-1.55854	-0.480288	-1.42166
AFAP1	1.54254	-0.401414	0.352847	0.478617	1.14276	0.345128	-1.55854	-0.480288	-1.42166
AFAP1	1.54254	-0.401414	0.352847	0.478617	1.14276	0.345128	-1.55854	-0.480288	-1.42166
AFF1	-1.67197	-0.945341	-1.20682	0.582724	0.934246	-0.181421	0.494865	0.562768	1.43092
AFF1	-1.67197	-0.945341	-1.20682	0.582724	0.934246	-0.181421	0.494865	0.562768	1.43092
AFF2	1.09895	0.0731742	0.229105	-1.43707	-1.76676	0.36098	-0.304687	0.240729	1.50557
AFF3	-0.508434	0.568736	0.061462	0.275715	0.938828	0.697429	-2.10322	1.16265	-1.09322
AGAP1	0.665882	0.739638	-0.327383	0.0191019	1.33924	0.890757	-1.99598	-0.194087	-1.13726
AGBL4	-0.24879	0.860744	0.467281	-0.345509	0.62421	0.685693	-2.26742	1.06933	-0.84558
AGBL4	-0.24879	0.860744	0.467281	-0.345509	0.62421	0.685693	-2.26742	1.06933	-0.84558
AGBL4	-0.24879	0.860744	0.467281	-0.345509	0.62421	0.685693	-2.26742	1.06933	-0.84558
AGBL4	-0.24879	0.860744	0.467281	-0.345509	0.62421	0.685693	-2.26742	1.06933	-0.84558
AGFG1	-1.14145	0.862408	-0.546028	-0.185317	2.106	-1.3783	-0.284396	0.134868	0.432252
AGPAT4	1.43339	0.68541	0.63917	0.592552	0.295173	-0.520939	-0.110846	-0.873211	-2.14071
AGPAT4	1.43339	0.68541	0.63917	0.592552	0.295173	-0.520939	-0.110846	-0.873211	-2.14071
AGPAT4	1.43339	0.68541	0.63917	0.592552	0.295173	-0.520939	-0.110846	-0.873211	-2.14071
AGR2	-2.39046	0.624809	-0.397439	-0.598841	-0.12459	0.409166	0.53414	0.86558	1.07763
AGR2	-2.39046	0.624809	-0.397439	-0.598841	-0.12459	0.409166	0.53414	0.86558	1.07763
AHNAK2	1.6278	-0.349001	-0.738571	1.58811	0.340311	-1.21697	0.318048	-1.12463	-0.44509
AHNAK2	1.6278	-0.349001	-0.738571	1.58811	0.340311	-1.21697	0.318048	-1.12463	-0.44509
AHR	-1.12281	0.398739	0.421846	-0.853045	-1.89355	0.888549	0.432004	1.42071	0.307556
AIFM3	-1.98488	-0.517816	-0.764198	0.47916	0.680885	-0.0803838	-0.167583	0.582523	1.7723
AIFM3	-1.98488	-0.517816	-0.764198	0.47916	0.680885	-0.0803838	-0.167583	0.582523	1.7723
AIFM3	-1.98488	-0.517816	-0.764198	0.47916	0.680885	-0.0803838	-0.167583	0.582523	1.7723
AIFM3	-1.98488	-0.517816	-0.764198	0.47916	0.680885	-0.0803838	-0.167583	0.582523	1.7723
AIFM3	-1.98488	-0.517816	-0.764198	0.47916	0.680885	-0.0803838	-0.167583	0.582523	1.7723
AIG1	0.435306	0.817789	0.241449	-0.167309	1.42874	-1.62864	0.991039	-1.31974	-0.798611
AIG1	0.435306	0.817789	0.241449	-0.167309	1.42874	-1.62864	0.991039	-1.31974	-0.798611
AIG1	0.435306	0.817789	0.241449	-0.167309	1.42874	-1.62864	0.991039	-1.31974	-0.798611
AIG1	0.435306	0.817789	0.241449	-0.167309	1.42874	-1.62864	0.991039	-1.31974	-0.798611
AIM2	-0.46849	-0.557917	-0.543213	-0.28933	-0.475402	-0.306077	0.316141	-0.414192	2.73848
AIM2	-0.46849	-0.557917	-0.543213	-0.28933	-0.475402	-0.306077	0.316141	-0.414192	2.73848
AJAP1	0.842353	0.418231	-0.347192	1.54391	-0.0253273	-1.36159	0.70415	-1.80554	0.0309944
AJAP1	0.842353	0.418231	-0.347192	1.54391	-0.0253273	-1.36159	0.70415	-1.80554	0.0309944
AJAP1	0.842353	0.418231	-0.347192	1.54391	-0.0253273	-1.36159	0.70415	-1.80554	0.0309944
AJAP1	0.842353	0.418231	-0.347192	1.54391	-0.0253273	-1.36159	0.70415	-1.80554	0.0309944
AJAP1	0.842353	0.418231	-0.347192	1.54391	-0.0253273	-1.36159	0.70415	-1.80554	0.0309944
AKAIN1	-1.23329	-0.150827	-0.604639	-1.77895	1.03591	0.553946	0.153808	1.49885	0.525187
AKAP6	-1.63193	-0.135269	0.0405992	-1.03957	1.07603	-0.923342	0.0759244	1.27025	1.26745
AKAP6	-1.63193	-0.135269	0.0405992	-1.03957	1.07603	-0.923342	0.0759244	1.27025	1.26745
AKAP6	-1.63193	-0.135269	0.0405992	-1.03957	1.07603	-0.923342	0.0759244	1.27025	1.26745
AKAP6	-1.63193	-0.135269	0.0405992	-1.03957	1.07603	-0.923342	0.0759244	1.27025	1.26745
AKAP6	-1.63193	-0.135269	0.0405992	-1.03957	1.07603	-0.923342	0.0759244	1.27025	1.26745
AKAP6	-1.63193	-0.135269	0.0405992	-1.03957	1.07603	-0.923342	0.0759244	1.27025	1.26745
AKAP6	-1.63193	-0.135269	0.0405992	-1.03957	1.07603	-0.923342	0.0759244	1.27025	1.26745
AKAP6	-1.63193	-0.135269	0.0405992	-1.03957	1.07603	-0.923342	0.0759244	1.27025	1.26745
AKAP7	-1.43705	-0.238644	-0.7094	-0.157801	0.00915654	0.249519	-0.734102	0.736687	2.28163
AKAP7	-1.43705	-0.238644	-0.7094	-0.157801	0.00915654	0.249519	-0.734102	0.736687	2.28163
AKAP7	-1.43705	-0.238644	-0.7094	-0.157801	0.00915654	0.249519	-0.734102	0.736687	2.28163
AKAP7	-1.43705	-0.238644	-0.7094	-0.157801	0.00915654	0.249519	-0.734102	0.736687	2.28163
AKAP7	-1.43705	-0.238644	-0.7094	-0.157801	0.00915654	0.249519	-0.734102	0.736687	2.28163
AKAP7	-1.43705	-0.238644	-0.7094	-0.157801	0.00915654	0.249519	-0.734102	0.736687	2.28163
AKAP7	-1.43705	-0.238644	-0.7094	-0.157801	0.00915654	0.249519	-0.734102	0.736687	2.28163
AKR1B10	-0.764464	1.17966	-0.454149	-0.882258	-1.07417	1.77857	-0.444614	1.13873	-0.477313
ALDH1A1	-2.62633	-0.120012	0.336715	-0.280501	0.154598	0.875165	0.23615	0.846512	0.577708
ALDH1A2	1.64775	0.495212	0.545191	0.554075	0.443497	-1.07657	0.187247	-1.1386	-1.6578
ALDH1A2	1.64775	0.495212	0.545191	0.554075	0.443497	-1.07657	0.187247	-1.1386	-1.6578
ALDH1A3	-1.87022	-0.283304	-0.942368	0.479572	-0.261907	0.260992	-0.248212	1.42177	1.44368
ALDH1L1	-0.0835914	-1.13994	-0.827379	-0.272428	0.502785	-0.341871	0.132383	-0.482818	2.51286
ALDH1L1	-0.0835914	-1.13994	-0.827379	-0.272428	0.502785	-0.341871	0.132383	-0.482818	2.51286
ALDH1L1	-0.0835914	-1.13994	-0.827379	-0.272428	0.502785	-0.341871	0.132383	-0.482818	2.51286
ALDH1L1-AS2	0.411807	-0.769836	-0.618095	-0.0497094	-0.547011	-0.236977	-0.443262	-0.4167	2.66979
ALDH7A1	-1.65675	0.15828	-1.44755	0.284339	0.171558	-0.455235	0.791474	0.416974	1.73692
ALDH7A1	-1.65675	0.15828	-1.44755	0.284339	0.171558	-0.455235	0.791474	0.416974	1.73692
ALK	1.26737	0.0315746	0.754711	-0.126597	-0.283954	0.502717	0.54103	-0.209511	-2.47733
ALK	1.26737	0.0315746	0.754711	-0.126597	-0.283954	0.502717	0.54103	-0.209511	-2.47733
ALOX12-AS1	1.63174	0.333911	1.23784	0.0303121	0.264892	-0.100137	-1.51853	-1.45935	-0.420636
ALOX12-AS1	1.63174	0.333911	1.23784	0.0303121	0.264892	-0.100137	-1.51853	-1.45935	-0.420636
ALOX12B	-1.0325	0.431485	-0.954679	-0.123988	-1.57131	1.71576	0.271245	1.14953	0.114461
ALOX15	0.517589	-0.689793	0.380609	-1.28362	-1.27623	1.39572	-0.993217	0.948839	1.0001
ALPK1	-0.132252	-1.28376	-1.35622	-0.0180363	0.620305	-0.142192	-0.0998489	0.164142	2.24787
ALPK1	-0.132252	-1.28376	-1.35622	-0.0180363	0.620305	-0.142192	-0.0998489	0.164142	2.24787
ALPK1	-0.132252	-1.28376	-1.35622	-0.0180363	0.620305	-0.142192	-0.0998489	0.164142	2.24787
ALX3	-0.353553	-0.353553	2.82843	-0.353553	-0.353553	-0.353553	-0.353553	-0.353553	-0.353553
AMOTL1	0.660639	-0.274646	-0.965226	1.08102	1.49506	-1.27249	-0.892688	-0.84384	1.01217
AMOTL1	0.660639	-0.274646	-0.965226	1.08102	1.49506	-1.27249	-0.892688	-0.84384	1.01217
AMOTL1	0.660639	-0.274646	-0.965226	1.08102	1.49506	-1.27249	-0.892688	-0.84384	1.01217
AMPD3	-2.22505	-0.454175	-0.430441	-0.00966196	0.107986	0.377398	0.0986707	0.893505	1.64175
AMPD3	-2.22505	-0.454175	-0.430441	-0.00966196	0.107986	0.377398	0.0986707	0.893505	1.64175
AMPD3	-2.22505	-0.454175	-0.430441	-0.00966196	0.107986	0.377398	0.0986707	0.893505	1.64175
AMPD3	-2.22505	-0.454175	-0.430441	-0.00966196	0.107986	0.377398	0.0986707	0.893505	1.64175
AMPD3	-2.22505	-0.454175	-0.430441	-0.00966196	0.107986	0.377398	0.0986707	0.893505	1.64175
AMPD3	-2.22505	-0.454175	-0.430441	-0.00966196	0.107986	0.377398	0.0986707	0.893505	1.64175
AMPD3	-2.22505	-0.454175	-0.430441	-0.00966196	0.107986	0.377398	0.0986707	0.893505	1.64175
AMPD3	-2.22505	-0.454175	-0.430441	-0.00966196	0.107986	0.377398	0.0986707	0.893505	1.64175
ANGPT1	2.57305	0.133261	-0.15888	-1.11012	-0.60528	-0.257212	0.419975	-0.484929	-0.509865
ANGPT4	1.86012	1.19516	-0.547036	0.703251	-0.684234	0.0104245	-0.236681	-1.42082	-0.880179
ANGPTL2	-1.02105	0.223809	0.188434	-0.433883	-0.46528	-0.69819	1.00957	-1.02104	2.21763
ANGPTL2	-1.02105	0.223809	0.188434	-0.433883	-0.46528	-0.69819	1.00957	-1.02104	2.21763
ANGPTL2	-1.02105	0.223809	0.188434	-0.433883	-0.46528	-0.69819	1.00957	-1.02104	2.21763
ANK1	-1.12029	-0.100845	-1.74081	0.865135	1.04689	-0.465802	-0.408222	0.402728	1.52122
ANK1	-1.12029	-0.100845	-1.74081	0.865135	1.04689	-0.465802	-0.408222	0.402728	1.52122
ANK1	-1.12029	-0.100845	-1.74081	0.865135	1.04689	-0.465802	-0.408222	0.402728	1.52122
ANK1	-1.12029	-0.100845	-1.74081	0.865135	1.04689	-0.465802	-0.408222	0.402728	1.52122
ANK1	-1.12029	-0.100845	-1.74081	0.865135	1.04689	-0.465802	-0.408222	0.402728	1.52122
ANK1	-1.12029	-0.100845	-1.74081	0.865135	1.04689	-0.465802	-0.408222	0.402728	1.52122
ANK1	-1.12029	-0.100845	-1.74081	0.865135	1.04689	-0.465802	-0.408222	0.402728	1.52122
ANK1	-1.12029	-0.100845	-1.74081	0.865135	1.04689	-0.465802	-0.408222	0.402728	1.52122
ANK1	-1.12029	-0.100845	-1.74081	0.865135	1.04689	-0.465802	-0.408222	0.402728	1.52122
ANK1	-1.12029	-0.100845	-1.74081	0.865135	1.04689	-0.465802	-0.408222	0.402728	1.52122
ANK1	-1.12029	-0.100845	-1.74081	0.865135	1.04689	-0.465802	-0.408222	0.402728	1.52122
ANK1	-1.12029	-0.100845	-1.74081	0.865135	1.04689	-0.465802	-0.408222	0.402728	1.52122
ANK1	-1.12029	-0.100845	-1.74081	0.865135	1.04689	-0.465802	-0.408222	0.402728	1.52122
ANK1	-1.12029	-0.100845	-1.74081	0.865135	1.04689	-0.465802	-0.408222	0.402728	1.52122
ANK1	-1.12029	-0.100845	-1.74081	0.865135	1.04689	-0.465802	-0.408222	0.402728	1.52122
ANK1	-1.12029	-0.100845	-1.74081	0.865135	1.04689	-0.465802	-0.408222	0.402728	1.52122
ANK1	-1.12029	-0.100845	-1.74081	0.865135	1.04689	-0.465802	-0.408222	0.402728	1.52122
ANK1	-1.12029	-0.100845	-1.74081	0.865135	1.04689	-0.465802	-0.408222	0.402728	1.52122
ANK1	-1.12029	-0.100845	-1.74081	0.865135	1.04689	-0.465802	-0.408222	0.402728	1.52122
ANK1	-1.12029	-0.100845	-1.74081	0.865135	1.04689	-0.465802	-0.408222	0.402728	1.52122
ANK3	2.11738	0.670022	1.10292	-0.670089	-0.914757	-0.472186	-0.264842	-0.929932	-0.638495
ANKH	-1.38996	-0.879506	-0.304313	1.17255	1.67242	-0.811902	1.10049	-0.319149	-0.240608
ANKRD2	-0.469749	0.971183	-0.936798	1.19355	0.376881	-0.0620084	-1.66846	1.39931	-0.803907
ANKRD29	-1.53234	-0.220005	-1.41502	0.0550237	0.77881	-0.0514886	-0.143333	0.642798	1.88555
ANKRD29	-1.53234	-0.220005	-1.41502	0.0550237	0.77881	-0.0514886	-0.143333	0.642798	1.88555
ANKRD29	-1.53234	-0.220005	-1.41502	0.0550237	0.77881	-0.0514886	-0.143333	0.642798	1.88555
ANKRD33	2.01726	-0.0999318	-0.307993	-1.37963	0.150484	0.266707	0.385799	0.519656	-1.55235
ANKRD33B	-2.08732	0.0303361	0.650405	0.192485	0.0306739	1.64985	-0.845118	0.769529	-0.390812
ANKRD33B	-2.08732	0.0303361	0.650405	0.192485	0.0306739	1.64985	-0.845118	0.769529	-0.390812
ANKRD34C	-1.56214	-0.226451	-0.968837	0.477395	-0.396489	-0.492518	0.914916	0.242607	2.01151
ANKRD34C-AS1	1.18192	0.780561	0.434114	-0.409276	-0.297313	0.34131	-0.464036	0.795833	-2.36311
ANKRD34C-AS1	1.18192	0.780561	0.434114	-0.409276	-0.297313	0.34131	-0.464036	0.795833	-2.36311
ANKRD34C-AS1	1.18192	0.780561	0.434114	-0.409276	-0.297313	0.34131	-0.464036	0.795833	-2.36311
ANKRD44	0.886012	0.220176	-0.760676	0.275534	-0.085893	-1.40155	-0.160632	-1.06557	2.09261
ANKRD44	0.886012	0.220176	-0.760676	0.275534	-0.085893	-1.40155	-0.160632	-1.06557	2.09261
ANKRD7	1.70069	0.0170434	0.0839753	-1.09282	1.57492	-0.419086	-0.919785	0.219488	-1.16443
ANKS1A	-2.04087	-0.570608	-0.658099	0.166513	0.590755	0.667365	-0.496789	0.806515	1.53519
ANKS1B	-2.15281	-0.14842	-0.0822123	-0.793054	0.0308711	0.647661	0.0281599	0.891052	1.57876
ANKS1B	-2.15281	-0.14842	-0.0822123	-0.793054	0.0308711	0.647661	0.0281599	0.891052	1.57876
ANKS1B	-2.15281	-0.14842	-0.0822123	-0.793054	0.0308711	0.647661	0.0281599	0.891052	1.57876
ANKS1B	-2.15281	-0.14842	-0.0822123	-0.793054	0.0308711	0.647661	0.0281599	0.891052	1.57876
ANO1	1.5174	1.362	-1.58332	-0.607359	-0.19619	-0.588995	0.935248	-0.840559	0.00177443
ANO10	1.80762	-0.430035	0.406972	-1.88971	-0.777289	0.219388	0.0830872	-0.411336	0.991237
ANO2	-0.317099	-1.26741	-0.943042	-0.542736	-0.107273	0.45977	1.62199	-0.604288	1.7001
ANO4	-0.99229	-0.305295	-0.919176	-0.288142	0.872202	0.299417	-1.46536	1.19884	1.5998
ANO6	-0.496464	-0.87638	-1.05901	-0.106533	1.03241	-0.148029	-1.21548	1.14283	1.72667
ANTXR1	-1.7349	0.456186	-0.198632	-0.323214	0.167758	0.313743	-1.37201	1.28175	1.40934
ANTXR2	0.370097	-0.313887	-0.122374	0.418446	0.32362	-1.80058	1.62617	-1.35922	0.857736
ANTXR2	0.370097	-0.313887	-0.122374	0.418446	0.32362	-1.80058	1.62617	-1.35922	0.857736
ANXA5	-2.0599	-0.304079	-1.00032	1.05326	1.24573	-0.197124	-0.0875959	0.525585	0.824453
ANXA5	-2.0599	-0.304079	-1.00032	1.05326	1.24573	-0.197124	-0.0875959	0.525585	0.824453
AOAH	0.32151	-0.578579	-1.4432	1.07349	0.199532	-1.07564	1.48515	-0.971955	0.989683
AOX1	1.05831	-1.18578	-1.91024	0.0100972	-0.683722	0.890461	0.324778	0.335895	1.1602
AP2A2	1.54808	0.671589	0.573871	0.198566	-0.667276	0.0610159	0.646169	-1.11563	-1.91638
AP2A2	1.54808	0.671589	0.573871	0.198566	-0.667276	0.0610159	0.646169	-1.11563	-1.91638
APBA1	0.281609	-0.0667892	0.869288	-0.993404	-1.20095	0.934081	-1.73899	0.935716	0.979431
APBA1	0.281609	-0.0667892	0.869288	-0.993404	-1.20095	0.934081	-1.73899	0.935716	0.979431
APBA1	0.281609	-0.0667892	0.869288	-0.993404	-1.20095	0.934081	-1.73899	0.935716	0.979431
APBA1	0.281609	-0.0667892	0.869288	-0.993404	-1.20095	0.934081	-1.73899	0.935716	0.979431
APELA	0.500171	-0.497398	-1.57619	-1.14809	-0.483039	1.36466	1.6002	0.206312	0.0333778
APLF	0.168209	-0.088853	-0.549599	-0.212289	0.947005	1.37186	-1.62387	1.25885	-1.27129
APOL2	-1.76463	-0.425749	-1.31077	1.07171	0.119756	-0.0675689	0.548478	1.56484	0.263933
APOL3	-1.40793	-0.0771886	-1.05434	0.664419	-0.158351	2.23984	0.326585	-0.556364	0.0233416
AQP4-AS1	-2.22653	-0.334305	0.787915	-0.607197	0.589004	1.14947	-0.604331	0.879556	0.366423
AQP6	-0.0990876	-0.606086	-1.02602	-1.30565	-0.408006	-0.0758702	1.91007	0.193881	1.41676
ARAP1-AS2	0.412483	-1.31434	0.844426	1.62707	0.302867	-1.36472	-0.651161	0.894334	-0.750956
ARAP2	-2.37959	-0.035263	-0.523064	-0.029372	0.0429666	0.389808	0.202893	0.893161	1.43846
ARAP2	-2.37959	-0.035263	-0.523064	-0.029372	0.0429666	0.389808	0.202893	0.893161	1.43846
ARHGAP10	-0.931802	-1.13913	-0.435245	0.275179	0.473835	-0.806399	1.59097	-0.67345	1.64604
ARHGAP10	-0.931802	-1.13913	-0.435245	0.275179	0.473835	-0.806399	1.59097	-0.67345	1.64604
ARHGAP10	-0.931802	-1.13913	-0.435245	0.275179	0.473835	-0.806399	1.59097	-0.67345	1.64604
ARHGAP10	-0.931802	-1.13913	-0.435245	0.275179	0.473835	-0.806399	1.59097	-0.67345	1.64604
ARHGAP10	-0.931802	-1.13913	-0.435245	0.275179	0.473835	-0.806399	1.59097	-0.67345	1.64604
ARHGAP10	-0.931802	-1.13913	-0.435245	0.275179	0.473835	-0.806399	1.59097	-0.67345	1.64604
ARHGAP10	-0.931802	-1.13913	-0.435245	0.275179	0.473835	-0.806399	1.59097	-0.67345	1.64604
ARHGAP10	-0.931802	-1.13913	-0.435245	0.275179	0.473835	-0.806399	1.59097	-0.67345	1.64604
ARHGAP10	-0.931802	-1.13913	-0.435245	0.275179	0.473835	-0.806399	1.59097	-0.67345	1.64604
ARHGAP10	-0.931802	-1.13913	-0.435245	0.275179	0.473835	-0.806399	1.59097	-0.67345	1.64604
ARHGAP10	-0.931802	-1.13913	-0.435245	0.275179	0.473835	-0.806399	1.59097	-0.67345	1.64604
ARHGAP10	-0.931802	-1.13913	-0.435245	0.275179	0.473835	-0.806399	1.59097	-0.67345	1.64604
ARHGAP10	-0.931802	-1.13913	-0.435245	0.275179	0.473835	-0.806399	1.59097	-0.67345	1.64604
ARHGAP10	-0.931802	-1.13913	-0.435245	0.275179	0.473835	-0.806399	1.59097	-0.67345	1.64604
ARHGAP10	-0.931802	-1.13913	-0.435245	0.275179	0.473835	-0.806399	1.59097	-0.67345	1.64604
ARHGAP10	-0.931802	-1.13913	-0.435245	0.275179	0.473835	-0.806399	1.59097	-0.67345	1.64604
ARHGAP10	-0.931802	-1.13913	-0.435245	0.275179	0.473835	-0.806399	1.59097	-0.67345	1.64604
ARHGAP10	-0.931802	-1.13913	-0.435245	0.275179	0.473835	-0.806399	1.59097	-0.67345	1.64604
ARHGAP10	-0.931802	-1.13913	-0.435245	0.275179	0.473835	-0.806399	1.59097	-0.67345	1.64604
ARHGAP10	-0.931802	-1.13913	-0.435245	0.275179	0.473835	-0.806399	1.59097	-0.67345	1.64604
ARHGAP10	-0.931802	-1.13913	-0.435245	0.275179	0.473835	-0.806399	1.59097	-0.67345	1.64604
ARHGAP10	-0.931802	-1.13913	-0.435245	0.275179	0.473835	-0.806399	1.59097	-0.67345	1.64604
ARHGAP10	-0.931802	-1.13913	-0.435245	0.275179	0.473835	-0.806399	1.59097	-0.67345	1.64604
ARHGAP10	-0.931802	-1.13913	-0.435245	0.275179	0.473835	-0.806399	1.59097	-0.67345	1.64604
ARHGAP10	-0.931802	-1.13913	-0.435245	0.275179	0.473835	-0.806399	1.59097	-0.67345	1.64604
ARHGAP22	2.10769	0.966451	0.446484	0.249489	-0.49432	-1.07751	-0.395875	-1.19748	-0.604936
ARHGAP22	2.10769	0.966451	0.446484	0.249489	-0.49432	-1.07751	-0.395875	-1.19748	-0.604936
ARHGAP22	2.10769	0.966451	0.446484	0.249489	-0.49432	-1.07751	-0.395875	-1.19748	-0.604936
ARHGAP22	2.10769	0.966451	0.446484	0.249489	-0.49432	-1.07751	-0.395875	-1.19748	-0.604936
ARHGAP24	0.513542	-0.585453	0.0413033	-1.11281	-0.547998	-0.70804	1.07743	-0.808192	2.13022
ARHGAP24	0.513542	-0.585453	0.0413033	-1.11281	-0.547998	-0.70804	1.07743	-0.808192	2.13022
ARHGAP24	0.513542	-0.585453	0.0413033	-1.11281	-0.547998	-0.70804	1.07743	-0.808192	2.13022
ARHGAP25	0.477496	0.82525	0.396777	0.581593	0.448294	0.483626	-1.15747	0.333837	-2.3894
ARHGAP26	-1.7472	-0.0774265	0.00976394	-0.00941475	1.53086	0.860194	-1.16017	1.11388	-0.520511
ARHGAP26	-1.7472	-0.0774265	0.00976394	-0.00941475	1.53086	0.860194	-1.16017	1.11388	-0.520511
ARHGAP26	-1.7472	-0.0774265	0.00976394	-0.00941475	1.53086	0.860194	-1.16017	1.11388	-0.520511
ARHGAP26	-1.7472	-0.0774265	0.00976394	-0.00941475	1.53086	0.860194	-1.16017	1.11388	-0.520511
ARHGAP26	-1.7472	-0.0774265	0.00976394	-0.00941475	1.53086	0.860194	-1.16017	1.11388	-0.520511
ARHGAP26	-1.7472	-0.0774265	0.00976394	-0.00941475	1.53086	0.860194	-1.16017	1.11388	-0.520511
ARHGAP27	-0.401994	-1.11104	-0.926785	-0.563848	-0.280271	0.317267	-0.030284	0.561435	2.43553
ARHGAP31	-0.0724913	0.124277	-1.62207	2.13932	-0.83448	0.788386	-0.445666	-0.393595	0.316317
ARHGAP35	-1.26241	0.240194	-1.71437	1.91372	0.330487	-0.262661	0.633467	-0.222407	0.343961
ARHGAP35	-1.26241	0.240194	-1.71437	1.91372	0.330487	-0.262661	0.633467	-0.222407	0.343961
ARHGAP35	-1.26241	0.240194	-1.71437	1.91372	0.330487	-0.262661	0.633467	-0.222407	0.343961
ARHGAP35	-1.26241	0.240194	-1.71437	1.91372	0.330487	-0.262661	0.633467	-0.222407	0.343961
ARHGAP39	-1.6722	-0.794207	-1.0513	-0.432309	0.665488	0.985829	0.124219	0.594037	1.58045
ARHGAP39	-1.6722	-0.794207	-1.0513	-0.432309	0.665488	0.985829	0.124219	0.594037	1.58045
ARHGAP39	-1.6722	-0.794207	-1.0513	-0.432309	0.665488	0.985829	0.124219	0.594037	1.58045
ARHGAP39	-1.6722	-0.794207	-1.0513	-0.432309	0.665488	0.985829	0.124219	0.594037	1.58045
ARHGAP39	-1.6722	-0.794207	-1.0513	-0.432309	0.665488	0.985829	0.124219	0.594037	1.58045
ARHGAP44	0.224636	-0.145993	-1.22611	0.289218	0.922009	-1.44453	0.495153	-0.929619	1.81524
ARHGAP9	-2.42801	-0.0713559	-0.669726	0.253572	0.688014	0.740576	-0.2214	1.02268	0.685654
ARHGEF10L	-1.37427	0.00283903	-1.46588	1.09931	0.51945	-0.430096	0.236951	-0.35404	1.76573
ARHGEF10L	-1.37427	0.00283903	-1.46588	1.09931	0.51945	-0.430096	0.236951	-0.35404	1.76573
ARHGEF10L	-1.37427	0.00283903	-1.46588	1.09931	0.51945	-0.430096	0.236951	-0.35404	1.76573
ARHGEF11	-1.66483	0.0274123	-0.679657	0.504962	0.993242	0.262619	-1.4977	1.25369	0.800207
ARHGEF26	0.678515	0.491618	0.706107	-0.540468	-1.23567	-1.13448	0.922686	-1.32902	1.44071
ARHGEF26	0.678515	0.491618	0.706107	-0.540468	-1.23567	-1.13448	0.922686	-1.32902	1.44071
ARHGEF3	-0.0985411	-0.651837	0.898865	-0.263494	-0.219769	2.0025	0.143782	0.0862829	-1.89778
ARHGEF7	0.284309	1.39178	0.250061	0.698407	1.4426	-0.839266	-0.741241	-1.29447	-1.19217
ARHGEF7	0.284309	1.39178	0.250061	0.698407	1.4426	-0.839266	-0.741241	-1.29447	-1.19217
ARHGEF7	0.284309	1.39178	0.250061	0.698407	1.4426	-0.839266	-0.741241	-1.29447	-1.19217
ARHGEF7	0.284309	1.39178	0.250061	0.698407	1.4426	-0.839266	-0.741241	-1.29447	-1.19217
ARHGEF7	0.284309	1.39178	0.250061	0.698407	1.4426	-0.839266	-0.741241	-1.29447	-1.19217
ARHGEF7	0.284309	1.39178	0.250061	0.698407	1.4426	-0.839266	-0.741241	-1.29447	-1.19217
ARHGEF7	0.284309	1.39178	0.250061	0.698407	1.4426	-0.839266	-0.741241	-1.29447	-1.19217
ARHGEF7	0.284309	1.39178	0.250061	0.698407	1.4426	-0.839266	-0.741241	-1.29447	-1.19217
ARID5B	-1.30375	0.091895	-1.02951	-0.173655	1.14674	-0.280008	-0.908462	0.53367	1.92308
ARID5B	-1.30375	0.091895	-1.02951	-0.173655	1.14674	-0.280008	-0.908462	0.53367	1.92308
ARL13B	-1.79816	-0.871985	0.0645873	-0.439494	0.123915	0.968619	-0.646865	1.12852	1.47084
ARL15	2.04543	0.253321	0.925343	-0.530376	-0.638156	0.133598	0.0357456	-0.515315	-1.70956
ARMC9	0.549517	-0.786937	-1.04792	-0.436927	0.389611	0.934825	-1.69522	0.455051	1.63804
ARMC9	0.549517	-0.786937	-1.04792	-0.436927	0.389611	0.934825	-1.69522	0.455051	1.63804
ARMC9	0.549517	-0.786937	-1.04792	-0.436927	0.389611	0.934825	-1.69522	0.455051	1.63804
ARMC9	0.549517	-0.786937	-1.04792	-0.436927	0.389611	0.934825	-1.69522	0.455051	1.63804
ARNT2	0.372099	1.22121	0.309957	0.815439	-0.0238159	-0.386171	0.832128	-0.924485	-2.21638
ARNT2	0.372099	1.22121	0.309957	0.815439	-0.0238159	-0.386171	0.832128	-0.924485	-2.21638
ARNT2	0.372099	1.22121	0.309957	0.815439	-0.0238159	-0.386171	0.832128	-0.924485	-2.21638
ARNT2	0.372099	1.22121	0.309957	0.815439	-0.0238159	-0.386171	0.832128	-0.924485	-2.21638
ARSB	-2.17565	-0.445187	-0.302883	-0.562317	0.380439	0.190702	0.722711	0.569611	1.62252
ARSI	1.77161	-1.7594	-0.207753	-0.696816	0.545515	0.926989	0.607584	-0.647697	-0.540035
ASAP1	1.52295	-0.107476	-0.291103	-0.443145	-0.749335	-1.04986	0.0275023	-0.891594	1.98205
ASAP1	1.52295	-0.107476	-0.291103	-0.443145	-0.749335	-1.04986	0.0275023	-0.891594	1.98205
ASB18	-1.9577	0.238735	-0.424322	0.922765	0.000849436	-0.897092	1.09858	-0.370934	1.38911
ASIC2	0.344975	0.12249	0.246257	-1.37493	-2.04836	1.00193	-0.0800435	0.658298	1.12937
ASIC2	0.344975	0.12249	0.246257	-1.37493	-2.04836	1.00193	-0.0800435	0.658298	1.12937
ASIC2	0.344975	0.12249	0.246257	-1.37493	-2.04836	1.00193	-0.0800435	0.658298	1.12937
ASIC2	0.344975	0.12249	0.246257	-1.37493	-2.04836	1.00193	-0.0800435	0.658298	1.12937
ASIC2	0.344975	0.12249	0.246257	-1.37493	-2.04836	1.00193	-0.0800435	0.658298	1.12937
ASTN1	0.373196	-0.386523	2.15192	-0.598694	-0.953089	-0.0753879	-0.449283	-1.1722	1.11002
ASTN1	0.373196	-0.386523	2.15192	-0.598694	-0.953089	-0.0753879	-0.449283	-1.1722	1.11002
ASTN2	-0.990343	-1.07045	-0.694169	0.262894	1.13326	-0.720344	0.53488	-0.460882	2.00517
ASTN2	-0.990343	-1.07045	-0.694169	0.262894	1.13326	-0.720344	0.53488	-0.460882	2.00517
ASTN2	-0.990343	-1.07045	-0.694169	0.262894	1.13326	-0.720344	0.53488	-0.460882	2.00517
ASTN2	-0.990343	-1.07045	-0.694169	0.262894	1.13326	-0.720344	0.53488	-0.460882	2.00517
ASTN2	-0.990343	-1.07045	-0.694169	0.262894	1.13326	-0.720344	0.53488	-0.460882	2.00517
ASTN2	-0.990343	-1.07045	-0.694169	0.262894	1.13326	-0.720344	0.53488	-0.460882	2.00517
ASTN2	-0.990343	-1.07045	-0.694169	0.262894	1.13326	-0.720344	0.53488	-0.460882	2.00517
ASTN2	-0.990343	-1.07045	-0.694169	0.262894	1.13326	-0.720344	0.53488	-0.460882	2.00517
ASTN2	-0.990343	-1.07045	-0.694169	0.262894	1.13326	-0.720344	0.53488	-0.460882	2.00517
ASTN2	-0.990343	-1.07045	-0.694169	0.262894	1.13326	-0.720344	0.53488	-0.460882	2.00517
ASTN2	-0.990343	-1.07045	-0.694169	0.262894	1.13326	-0.720344	0.53488	-0.460882	2.00517
ASTN2	-0.990343	-1.07045	-0.694169	0.262894	1.13326	-0.720344	0.53488	-0.460882	2.00517
ASTN2	-0.990343	-1.07045	-0.694169	0.262894	1.13326	-0.720344	0.53488	-0.460882	2.00517
ASTN2	-0.990343	-1.07045	-0.694169	0.262894	1.13326	-0.720344	0.53488	-0.460882	2.00517
ASTN2	-0.990343	-1.07045	-0.694169	0.262894	1.13326	-0.720344	0.53488	-0.460882	2.00517
ASTN2	-0.990343	-1.07045	-0.694169	0.262894	1.13326	-0.720344	0.53488	-0.460882	2.00517
ASTN2	-0.990343	-1.07045	-0.694169	0.262894	1.13326	-0.720344	0.53488	-0.460882	2.00517
ASTN2	-0.990343	-1.07045	-0.694169	0.262894	1.13326	-0.720344	0.53488	-0.460882	2.00517
ASTN2	-0.990343	-1.07045	-0.694169	0.262894	1.13326	-0.720344	0.53488	-0.460882	2.00517
ASTN2	-0.990343	-1.07045	-0.694169	0.262894	1.13326	-0.720344	0.53488	-0.460882	2.00517
ASTN2	-0.990343	-1.07045	-0.694169	0.262894	1.13326	-0.720344	0.53488	-0.460882	2.00517
ASTN2	-0.990343	-1.07045	-0.694169	0.262894	1.13326	-0.720344	0.53488	-0.460882	2.00517
ASTN2	-0.990343	-1.07045	-0.694169	0.262894	1.13326	-0.720344	0.53488	-0.460882	2.00517
ASXL3	1.42718	1.10671	0.759959	0.0137544	-0.330297	-0.227101	-0.163354	-0.391405	-2.19546
ATF6	1.09072	1.88724	0.786665	-1.09604	0.0304332	-0.868704	-0.91695	-0.00115761	-0.912222
ATG10	-1.33809	0.0876982	-0.12921	-1.34653	0.740264	0.274861	-0.751001	0.471517	1.99051
ATG10	-1.33809	0.0876982	-0.12921	-1.34653	0.740264	0.274861	-0.751001	0.471517	1.99051
ATG7	-1.10785	0.45357	1.11833	-0.398995	-0.170903	1.4518	-0.313945	0.785716	-1.81775
ATP10A	-0.539339	-1.22532	-0.105894	0.717751	1.36747	-0.805318	1.8315	-0.759312	-0.481533
ATP10A	-0.539339	-1.22532	-0.105894	0.717751	1.36747	-0.805318	1.8315	-0.759312	-0.481533
ATP10A	-0.539339	-1.22532	-0.105894	0.717751	1.36747	-0.805318	1.8315	-0.759312	-0.481533
ATP10A	-0.539339	-1.22532	-0.105894	0.717751	1.36747	-0.805318	1.8315	-0.759312	-0.481533
ATP10A	-0.539339	-1.22532	-0.105894	0.717751	1.36747	-0.805318	1.8315	-0.759312	-0.481533
ATP10A	-0.539339	-1.22532	-0.105894	0.717751	1.36747	-0.805318	1.8315	-0.759312	-0.481533
ATP10A	-0.539339	-1.22532	-0.105894	0.717751	1.36747	-0.805318	1.8315	-0.759312	-0.481533
ATP10B	1.86913	0.300724	0.165609	0.491466	-0.0516061	-0.982321	0.659261	-1.83355	-0.618713
ATP10B	1.86913	0.300724	0.165609	0.491466	-0.0516061	-0.982321	0.659261	-1.83355	-0.618713
ATP10B	1.86913	0.300724	0.165609	0.491466	-0.0516061	-0.982321	0.659261	-1.83355	-0.618713
ATP10B	1.86913	0.300724	0.165609	0.491466	-0.0516061	-0.982321	0.659261	-1.83355	-0.618713
ATP10B	1.86913	0.300724	0.165609	0.491466	-0.0516061	-0.982321	0.659261	-1.83355	-0.618713
ATP10D	0.740368	-0.340469	-0.428065	-0.71083	-0.16507	-1.42738	0.663931	-0.535848	2.20337
ATP11A	-1.66978	-0.440722	-0.74783	0.421163	0.1932	-0.311266	-0.15004	0.496814	2.20849
ATP11B	1.19285	0.162849	0.856862	-0.648618	0.121767	-0.0615042	0.945287	-0.240121	-2.32934
ATP11C	-0.229661	-1.07988	-0.916291	-0.487934	-0.12659	0.250984	0.261234	-0.222669	2.5508
ATP12A	0.701984	-1.83113	-0.507565	-0.816652	0.379662	1.241	-0.717516	0.131294	1.41892
ATP12A	0.701984	-1.83113	-0.507565	-0.816652	0.379662	1.241	-0.717516	0.131294	1.41892
ATP12A	0.701984	-1.83113	-0.507565	-0.816652	0.379662	1.241	-0.717516	0.131294	1.41892
ATP12A	0.701984	-1.83113	-0.507565	-0.816652	0.379662	1.241	-0.717516	0.131294	1.41892
ATP13A4	-0.24391	-0.374925	-0.207557	-0.652772	2.59974	-0.70278	-0.959356	0.345557	0.196027
ATP1A2	-1.71663	-0.312012	-0.872728	0.812813	2.07648	0.0782468	-0.0824401	0.331185	-0.314919
ATP2C1	1.56644	0.188077	0.393224	-0.0465877	0.641405	-1.44609	0.94218	-1.59784	-0.640877
ATP6V1E2	1.28698	0.533846	-0.556832	-0.10592	-1.92322	-0.391343	1.63298	-0.00875235	-0.467747
ATP8A2	-1.20092	-0.145246	-0.622753	-1.04341	0.310596	0.400871	-0.733049	0.94102	2.09288
ATP8A2	-1.20092	-0.145246	-0.622753	-1.04341	0.310596	0.400871	-0.733049	0.94102	2.09288
ATP8A2	-1.20092	-0.145246	-0.622753	-1.04341	0.310596	0.400871	-0.733049	0.94102	2.09288
ATP8A2	-1.20092	-0.145246	-0.622753	-1.04341	0.310596	0.400871	-0.733049	0.94102	2.09288
ATRNL1	-1.94389	-0.208533	0.139625	-0.791842	0.189179	1.32759	-0.591696	1.49501	0.384549
AUTS2	-0.155196	-0.530665	-0.615171	0.704983	0.991739	-1.40765	0.6557	-1.29843	1.65469
AUTS2	-0.155196	-0.530665	-0.615171	0.704983	0.991739	-1.40765	0.6557	-1.29843	1.65469
AUTS2	-0.155196	-0.530665	-0.615171	0.704983	0.991739	-1.40765	0.6557	-1.29843	1.65469
AUTS2	-0.155196	-0.530665	-0.615171	0.704983	0.991739	-1.40765	0.6557	-1.29843	1.65469
AVP	-0.271523	-0.706753	-0.633197	0.783371	0.351605	-1.72501	0.00999352	0.11816	2.07336
B2M	-1.15004	-0.848066	-0.42346	0.660633	0.351887	-1.09086	0.455738	-0.146594	2.19077
B2M	-1.15004	-0.848066	-0.42346	0.660633	0.351887	-1.09086	0.455738	-0.146594	2.19077
B3GALT1	-1.46551	-0.146955	-0.144865	0.152514	-1.2561	1.47872	-0.681016	1.49521	0.56798
B3GAT2	-0.243333	-0.220906	-0.795467	-1.1925	-1.05183	0.713832	-0.369684	1.36529	1.7946
B3GLCT	0.331338	-0.200546	-0.614496	0.681795	1.05941	-1.93588	0.67186	-1.15566	1.16217
B3GLCT	0.331338	-0.200546	-0.614496	0.681795	1.05941	-1.93588	0.67186	-1.15566	1.16217
B3GLCT	0.331338	-0.200546	-0.614496	0.681795	1.05941	-1.93588	0.67186	-1.15566	1.16217
B3GLCT	0.331338	-0.200546	-0.614496	0.681795	1.05941	-1.93588	0.67186	-1.15566	1.16217
B3GNT7	-0.0187391	-0.169753	-0.69831	0.00696022	-0.550971	-0.487494	-0.485291	-0.350263	2.75386
B3GNT7	-0.0187391	-0.169753	-0.69831	0.00696022	-0.550971	-0.487494	-0.485291	-0.350263	2.75386
B3GNT7	-0.0187391	-0.169753	-0.69831	0.00696022	-0.550971	-0.487494	-0.485291	-0.350263	2.75386
B3GNT7	-0.0187391	-0.169753	-0.69831	0.00696022	-0.550971	-0.487494	-0.485291	-0.350263	2.75386
B3GNT9	-2.33687	-0.627604	-0.276708	0.566884	0.675301	0.794921	-0.431783	0.558271	1.07759
B3GNT9	-2.33687	-0.627604	-0.276708	0.566884	0.675301	0.794921	-0.431783	0.558271	1.07759
B4GALNT3	1.29633	-0.768219	0.625472	0.705079	0.624842	0.0130455	0.665897	-1.63832	-1.52411
B4GALNT3	1.29633	-0.768219	0.625472	0.705079	0.624842	0.0130455	0.665897	-1.63832	-1.52411
B4GALNT3	1.29633	-0.768219	0.625472	0.705079	0.624842	0.0130455	0.665897	-1.63832	-1.52411
B4GALNT3	1.29633	-0.768219	0.625472	0.705079	0.624842	0.0130455	0.665897	-1.63832	-1.52411
BACE2	0.223673	-0.725616	0.155657	-1.03269	-0.602412	-0.401708	1.43427	-0.99208	1.94091
BACE2	0.223673	-0.725616	0.155657	-1.03269	-0.602412	-0.401708	1.43427	-0.99208	1.94091
BACE2	0.223673	-0.725616	0.155657	-1.03269	-0.602412	-0.401708	1.43427	-0.99208	1.94091
BACH2	-1.51299	-0.32957	-0.244332	-0.611747	-0.915729	0.603215	0.0596779	0.924939	2.02653
BACH2	-1.51299	-0.32957	-0.244332	-0.611747	-0.915729	0.603215	0.0596779	0.924939	2.02653
BACH2	-1.51299	-0.32957	-0.244332	-0.611747	-0.915729	0.603215	0.0596779	0.924939	2.02653
BACH2	-1.51299	-0.32957	-0.244332	-0.611747	-0.915729	0.603215	0.0596779	0.924939	2.02653
BACH2	-1.51299	-0.32957	-0.244332	-0.611747	-0.915729	0.603215	0.0596779	0.924939	2.02653
BACH2	-1.51299	-0.32957	-0.244332	-0.611747	-0.915729	0.603215	0.0596779	0.924939	2.02653
BACH2	-1.51299	-0.32957	-0.244332	-0.611747	-0.915729	0.603215	0.0596779	0.924939	2.02653
BACH2	-1.51299	-0.32957	-0.244332	-0.611747	-0.915729	0.603215	0.0596779	0.924939	2.02653
BACH2	-1.51299	-0.32957	-0.244332	-0.611747	-0.915729	0.603215	0.0596779	0.924939	2.02653
BACH2	-1.51299	-0.32957	-0.244332	-0.611747	-0.915729	0.603215	0.0596779	0.924939	2.02653
BAIAP2	1.03674	-0.346026	0.801244	0.667146	0.11495	0.626189	0.17777	-0.660268	-2.41774
BAMBI	-0.706084	-0.706084	-0.0474236	0.498713	2.63196	-0.22072	-0.706084	-0.38729	-0.356991
BANK1	-0.508522	-0.283251	0.856922	-1.65678	-1.50526	1.22376	0.681931	0.944918	0.246275
BASP1-AS1	-0.611773	0.55367	0.255854	2.13991	0.464794	-1.12803	-0.705301	0.296132	-1.26526
BBX	-1.68395	-0.339828	-1.11434	0.342498	1.1114	-0.377579	-0.277314	0.66989	1.66923
BBX	-1.68395	-0.339828	-1.11434	0.342498	1.1114	-0.377579	-0.277314	0.66989	1.66923
BCAN	-2.19006	-0.369289	-0.777878	0.342913	-0.0176891	0.435185	0.0679838	1.21467	1.29416
BCAN	-2.19006	-0.369289	-0.777878	0.342913	-0.0176891	0.435185	0.0679838	1.21467	1.29416
BCAN	-2.19006	-0.369289	-0.777878	0.342913	-0.0176891	0.435185	0.0679838	1.21467	1.29416
BCAR3	-1.08503	0.897425	0.844576	-0.542744	-1.93358	0.993485	-0.518368	0.908262	0.435987
BCAR3	-1.08503	0.897425	0.844576	-0.542744	-1.93358	0.993485	-0.518368	0.908262	0.435987
BCKDHB	1.97867	0.198861	1.07284	-1.48979	0.486282	-0.9033	-0.381386	-0.565052	-0.397119
BCL11A	-2.30276	0.0849565	0.338595	0.191067	0.167005	0.912141	-1.06837	1.09449	0.582865
BCL11A	-2.30276	0.0849565	0.338595	0.191067	0.167005	0.912141	-1.06837	1.09449	0.582865
BCL11A	-2.30276	0.0849565	0.338595	0.191067	0.167005	0.912141	-1.06837	1.09449	0.582865
BCL11A	-2.30276	0.0849565	0.338595	0.191067	0.167005	0.912141	-1.06837	1.09449	0.582865
BCL11B	0.957396	-0.505086	-0.0405448	0.928398	1.8659	-0.218036	-0.465564	-1.12448	-1.39799
BCL2L11	0.477895	0.000613269	-0.381164	1.50796	-1.24887	-1.49071	-0.616666	0.302191	1.44875
BCL2L11	0.477895	0.000613269	-0.381164	1.50796	-1.24887	-1.49071	-0.616666	0.302191	1.44875
BCL3	0.890261	-0.96835	-1.20015	0.958867	1.53437	-1.39703	0.29771	-0.562134	0.446453
BCL6B	-0.996494	-0.798335	-1.18797	1.12043	-0.205169	1.40736	1.48627	-0.158038	-0.668049
BEAN1-AS1	-0.670562	-0.826869	-1.06303	-1.28381	0.292066	0.9192	-0.108954	0.931003	1.81096
BEND4	1.08518	-0.94661	-0.300519	1.41514	0.463975	-0.905315	-0.266777	-1.61022	1.06514
BHLHE22	0.486889	-0.429107	-0.606536	-0.285735	-0.507109	-1.11165	1.56757	-0.933177	1.81886
BHLHE22	0.486889	-0.429107	-0.606536	-0.285735	-0.507109	-1.11165	1.56757	-0.933177	1.81886
BHLHE22	0.486889	-0.429107	-0.606536	-0.285735	-0.507109	-1.11165	1.56757	-0.933177	1.81886
BICD1	0.271741	-0.646946	-1.36393	0.794077	1.60151	-1.22664	0.228172	-0.787302	1.12932
BID	-1.76768	-0.689444	-0.663961	-0.21878	0.187756	0.635572	-0.204593	0.75727	1.96386
BID	-1.76768	-0.689444	-0.663961	-0.21878	0.187756	0.635572	-0.204593	0.75727	1.96386
BID	-1.76768	-0.689444	-0.663961	-0.21878	0.187756	0.635572	-0.204593	0.75727	1.96386
BID	-1.76768	-0.689444	-0.663961	-0.21878	0.187756	0.635572	-0.204593	0.75727	1.96386
BID	-1.76768	-0.689444	-0.663961	-0.21878	0.187756	0.635572	-0.204593	0.75727	1.96386
BID	-1.76768	-0.689444	-0.663961	-0.21878	0.187756	0.635572	-0.204593	0.75727	1.96386
BID	-1.76768	-0.689444	-0.663961	-0.21878	0.187756	0.635572	-0.204593	0.75727	1.96386
BID	-1.76768	-0.689444	-0.663961	-0.21878	0.187756	0.635572	-0.204593	0.75727	1.96386
BID	-1.76768	-0.689444	-0.663961	-0.21878	0.187756	0.635572	-0.204593	0.75727	1.96386
BLM	-0.244956	-1.38273	-1.63688	-0.355272	0.898753	1.64245	0.759351	0.371189	-0.0519133
BMP2	-0.641848	-0.791117	-0.896304	0.383128	-0.179	-0.711601	0.106695	0.195484	2.53456
BMP4	-1.13019	0.316836	-1.30867	2.03014	0.636723	-0.870452	-0.517716	0.394838	0.448498
BMP7	-0.400464	-1.30292	-0.961356	-0.724994	0.315415	0.96071	0.520471	-0.454401	2.04753
BMP7-AS1
BMPER	-1.28262	0.662268	1.48386	-0.661756	-0.937333	1.26098	0.0894825	0.59	-1.2049
BMPR1B	-0.389566	-1.15263	-1.19052	-0.0408857	1.98316	-0.269156	0.1128	-0.430591	1.37738
BMPR1B-DT	1.22002	-0.867983	-1.30817	-0.95911	1.67087	-0.807723	0.381379	0.730571	-0.0598447
BNC2	0.638169	-1.38713	-1.63528	0.102624	0.627149	1.4073	1.06768	-0.668678	-0.151826
BNC2-AS1
BORCS6	-1.45172	0.281497	-0.972795	1.92331	-1.03052	-0.124573	0.771571	-0.0940345	0.697258
BRINP1	-2.14508	-0.534285	-0.436502	0.0653851	0.24424	0.191866	0.257891	0.478654	1.87783
BRINP1	-2.14508	-0.534285	-0.436502	0.0653851	0.24424	0.191866	0.257891	0.478654	1.87783
BRINP1	-2.14508	-0.534285	-0.436502	0.0653851	0.24424	0.191866	0.257891	0.478654	1.87783
BRINP1	-2.14508	-0.534285	-0.436502	0.0653851	0.24424	0.191866	0.257891	0.478654	1.87783
BRINP1	-2.14508	-0.534285	-0.436502	0.0653851	0.24424	0.191866	0.257891	0.478654	1.87783
BRINP2	-1.24882	-0.68727	0.0926537	-1.05523	-0.267753	0.615631	-0.22406	0.522803	2.25206
BRINP2	-1.24882	-0.68727	0.0926537	-1.05523	-0.267753	0.615631	-0.22406	0.522803	2.25206
BRINP2	-1.24882	-0.68727	0.0926537	-1.05523	-0.267753	0.615631	-0.22406	0.522803	2.25206
BRINP3	-0.00957547	-1.40526	0.270135	-0.626663	-0.578316	-0.117435	1.55694	-0.843547	1.75374
BRINP3	-0.00957547	-1.40526	0.270135	-0.626663	-0.578316	-0.117435	1.55694	-0.843547	1.75374
BRINP3	-0.00957547	-1.40526	0.270135	-0.626663	-0.578316	-0.117435	1.55694	-0.843547	1.75374
BSN	-0.910461	-0.916881	0.559033	1.8558	-0.675449	0.959302	0.456783	0.0798203	-1.40796
BTBD16	-0.837073	-1.47511	-0.528595	0.955551	1.60581	1.33385	-0.183962	-0.718417	-0.152055
BTBD16	-0.837073	-1.47511	-0.528595	0.955551	1.60581	1.33385	-0.183962	-0.718417	-0.152055
BTBD16	-0.837073	-1.47511	-0.528595	0.955551	1.60581	1.33385	-0.183962	-0.718417	-0.152055
BTBD3	-0.985287	-0.950153	-0.390205	-0.351043	-0.299043	-0.492669	1.49077	-0.0930526	2.07068
BTBD3	-0.985287	-0.950153	-0.390205	-0.351043	-0.299043	-0.492669	1.49077	-0.0930526	2.07068
BTBD8	-0.907609	0.267051	-1.72755	0.327454	0.18221	-1.10494	0.947907	0.363711	1.65177
BTBD9	2.09834	0.247292	0.916741	-0.625066	-0.647369	0.504973	-0.65051	-0.418963	-1.42545
BTBD9	2.09834	0.247292	0.916741	-0.625066	-0.647369	0.504973	-0.65051	-0.418963	-1.42545
BTN2A2	-1.06935	-0.960975	-0.859848	0.183843	0.318525	-0.25749	-0.207174	0.456473	2.396
C10orf105	2.82843	-0.353553	-0.353553	-0.353553	-0.353553	-0.353553	-0.353553	-0.353553	-0.353553
C12orf42	2.02754	1.1112	0.682994	-0.245519	-0.813173	-0.745243	-0.428048	-0.313172	-1.27657
C15orf32	-1.39192	1.49319	-0.220305	-1.3055	0.456238	-0.296084	1.40922	0.555233	-0.700073
C15orf62	-2.29429	-0.826429	0.222811	0.874057	-0.0895789	0.973473	0.564855	0.919813	-0.344707
C17orf100	-1.70194	-0.434912	-0.0172868	-0.634051	-0.437297	0.906664	-0.518318	1.09814	1.73899
C18orf54	1.03687	-0.178927	0.268365	-0.0528537	1.60585	-0.431384	-0.36217	0.310933	-2.19668
C19orf54	1.62838	-1.83801	-0.706914	0.67768	0.213572	-0.321193	-0.0617592	-0.738005	1.14624
C1QTNF1	0.710254	-0.216868	-2.30587	0.97359	0.844546	0.797113	0.17103	-0.894047	-0.079745
C1QTNF1-AS1	0.345103	0.753865	-1.94884	1.49714	0.0545005	-1.24224	0.652544	0.328003	-0.440083
C1orf127	-0.955708	-1.42322	-0.77033	-0.637209	-0.23306	1.24878	0.345097	0.773005	1.65264
C1orf127	-0.955708	-1.42322	-0.77033	-0.637209	-0.23306	1.24878	0.345097	0.773005	1.65264
C1orf127	-0.955708	-1.42322	-0.77033	-0.637209	-0.23306	1.24878	0.345097	0.773005	1.65264
C1orf21	1.39334	0.0369136	-0.327514	0.434223	0.384193	-1.73757	-0.258161	-1.29036	1.36491
C1orf21	1.39334	0.0369136	-0.327514	0.434223	0.384193	-1.73757	-0.258161	-1.29036	1.36491
C1orf21	1.39334	0.0369136	-0.327514	0.434223	0.384193	-1.73757	-0.258161	-1.29036	1.36491
C1orf21	1.39334	0.0369136	-0.327514	0.434223	0.384193	-1.73757	-0.258161	-1.29036	1.36491
C1orf21	1.39334	0.0369136	-0.327514	0.434223	0.384193	-1.73757	-0.258161	-1.29036	1.36491
C20orf173	-0.916725	-0.869444	-0.80413	0.578787	-0.129485	2.21963	-0.974982	0.699382	0.196959
C21orf91	-0.67521	0.0182422	-0.0632163	0.222932	-1.23357	-1.2999	2.02249	-0.0789256	1.08717
C2CD4D	-1.10773	-0.602524	-0.912938	0.174179	0.356624	-0.272323	-0.807769	1.01181	2.16067
C4orf45	-0.913199	-0.0659622	1.0847	-0.919937	-0.52791	1.71854	0.0183336	0.991963	-1.38653
C4orf50	1.32135	0.557614	0.761185	0.130449	-0.412453	0.535712	-0.385262	-0.11531	-2.39329
C4orf54	1.08164	0.362512	-0.211365	1.01054	1.19127	-1.64951	0.355227	-1.26525	-0.875064
C6orf141	-0.483816	-0.434559	-0.154227	-0.479175	-0.70902	0.10854	-0.235455	-0.371897	2.75961
C6orf141	-0.483816	-0.434559	-0.154227	-0.479175	-0.70902	0.10854	-0.235455	-0.371897	2.75961
CA10	1.85738	0.338839	0.205295	0.360618	0.384849	-1.41742	0.590932	-1.33971	-0.980776
CA10	1.85738	0.338839	0.205295	0.360618	0.384849	-1.41742	0.590932	-1.33971	-0.980776
CA12	-1.24669	-0.623646	-0.763714	1.62478	1.82409	0.0197436	-0.290339	-0.641961	0.0977419
CA12	-1.24669	-0.623646	-0.763714	1.62478	1.82409	0.0197436	-0.290339	-0.641961	0.0977419
CA2	-1.46078	-1.16169	-0.543577	1.04127	1.8817	-0.0720976	-0.376202	0.0213923	0.669979
CA2	-1.46078	-1.16169	-0.543577	1.04127	1.8817	-0.0720976	-0.376202	0.0213923	0.669979
CA3-AS1	-0.950898	-1.27116	-1.21663	0.659348	1.76886	0.348351	-0.562314	0.259385	0.965059
CA3-AS1	-0.950898	-1.27116	-1.21663	0.659348	1.76886	0.348351	-0.562314	0.259385	0.965059
CA9	0.603719	-1.25636	1.17464	-1.0568	1.59085	0.426335	-1.06396	-0.769737	0.351319
CABLES1	-1.33912	-1.04178	-0.428751	0.281807	0.302065	-0.176761	0.389271	-0.327092	2.34035
CABLES1	-1.33912	-1.04178	-0.428751	0.281807	0.302065	-0.176761	0.389271	-0.327092	2.34035
CABLES1	-1.33912	-1.04178	-0.428751	0.281807	0.302065	-0.176761	0.389271	-0.327092	2.34035
CABLES1	-1.33912	-1.04178	-0.428751	0.281807	0.302065	-0.176761	0.389271	-0.327092	2.34035
CABLES1	-1.33912	-1.04178	-0.428751	0.281807	0.302065	-0.176761	0.389271	-0.327092	2.34035
CABLES1	-1.33912	-1.04178	-0.428751	0.281807	0.302065	-0.176761	0.389271	-0.327092	2.34035
CABLES1	-1.33912	-1.04178	-0.428751	0.281807	0.302065	-0.176761	0.389271	-0.327092	2.34035
CACNA1A	0.771689	-0.78038	-1.43998	0.309635	-0.125763	-0.579153	1.8536	-0.96369	0.954112
CACNA1A	0.771689	-0.78038	-1.43998	0.309635	-0.125763	-0.579153	1.8536	-0.96369	0.954112
CACNA1A	0.771689	-0.78038	-1.43998	0.309635	-0.125763	-0.579153	1.8536	-0.96369	0.954112
CACNA1A	0.771689	-0.78038	-1.43998	0.309635	-0.125763	-0.579153	1.8536	-0.96369	0.954112
CACNA1A	0.771689	-0.78038	-1.43998	0.309635	-0.125763	-0.579153	1.8536	-0.96369	0.954112
CACNA1A	0.771689	-0.78038	-1.43998	0.309635	-0.125763	-0.579153	1.8536	-0.96369	0.954112
CACNA1A	0.771689	-0.78038	-1.43998	0.309635	-0.125763	-0.579153	1.8536	-0.96369	0.954112
CACNA1B	2.13605	0.521154	0.425505	-0.808829	-0.870682	0.37084	0.367894	-1.0177	-1.12417
CACNA1B	2.13605	0.521154	0.425505	-0.808829	-0.870682	0.37084	0.367894	-1.0177	-1.12417
CACNA1B	2.13605	0.521154	0.425505	-0.808829	-0.870682	0.37084	0.367894	-1.0177	-1.12417
CACNA1B	2.13605	0.521154	0.425505	-0.808829	-0.870682	0.37084	0.367894	-1.0177	-1.12417
CACNA1B	2.13605	0.521154	0.425505	-0.808829	-0.870682	0.37084	0.367894	-1.0177	-1.12417
CACNA1C	0.717927	-0.250552	0.0509259	1.32891	1.60703	-1.34098	-0.592342	-1.3789	-0.142068
CACNA1C	0.717927	-0.250552	0.0509259	1.32891	1.60703	-1.34098	-0.592342	-1.3789	-0.142068
CACNA1C	0.717927	-0.250552	0.0509259	1.32891	1.60703	-1.34098	-0.592342	-1.3789	-0.142068
CACNA1C	0.717927	-0.250552	0.0509259	1.32891	1.60703	-1.34098	-0.592342	-1.3789	-0.142068
CACNA1C	0.717927	-0.250552	0.0509259	1.32891	1.60703	-1.34098	-0.592342	-1.3789	-0.142068
CACNA1C	0.717927	-0.250552	0.0509259	1.32891	1.60703	-1.34098	-0.592342	-1.3789	-0.142068
CACNA1C	0.717927	-0.250552	0.0509259	1.32891	1.60703	-1.34098	-0.592342	-1.3789	-0.142068
CACNA1C	0.717927	-0.250552	0.0509259	1.32891	1.60703	-1.34098	-0.592342	-1.3789	-0.142068
CACNA1C	0.717927	-0.250552	0.0509259	1.32891	1.60703	-1.34098	-0.592342	-1.3789	-0.142068
CACNA1D	-1.26623	0.490333	0.192211	-0.459355	0.432754	1.28774	-1.95655	1.09593	0.183148
CACNA1D	-1.26623	0.490333	0.192211	-0.459355	0.432754	1.28774	-1.95655	1.09593	0.183148
CACNA1D	-1.26623	0.490333	0.192211	-0.459355	0.432754	1.28774	-1.95655	1.09593	0.183148
CACNA1E	1.97797	0.659383	0.941616	-0.668133	-1.37225	-0.44265	0.295925	-0.999761	-0.392081
CACNA1E	1.97797	0.659383	0.941616	-0.668133	-1.37225	-0.44265	0.295925	-0.999761	-0.392081
CACNA1E	1.97797	0.659383	0.941616	-0.668133	-1.37225	-0.44265	0.295925	-0.999761	-0.392081
CACNA1E	1.97797	0.659383	0.941616	-0.668133	-1.37225	-0.44265	0.295925	-0.999761	-0.392081
CACNA1E	1.97797	0.659383	0.941616	-0.668133	-1.37225	-0.44265	0.295925	-0.999761	-0.392081
CACNA1E	1.97797	0.659383	0.941616	-0.668133	-1.37225	-0.44265	0.295925	-0.999761	-0.392081
CACNA1G	-2.50623	0.568884	0.402838	0.853352	-0.644417	0.85243	-0.194359	0.107713	0.559806
CACNA1G	-2.50623	0.568884	0.402838	0.853352	-0.644417	0.85243	-0.194359	0.107713	0.559806
CACNA1G	-2.50623	0.568884	0.402838	0.853352	-0.644417	0.85243	-0.194359	0.107713	0.559806
CACNA1G	-2.50623	0.568884	0.402838	0.853352	-0.644417	0.85243	-0.194359	0.107713	0.559806
CACNA1G	-2.50623	0.568884	0.402838	0.853352	-0.644417	0.85243	-0.194359	0.107713	0.559806
CACNA1G-AS1	-1.62512	-0.84105	0.903706	-0.217092	0.184766	1.34338	-0.794864	-0.417564	1.46384
CACNA1G-AS1	-1.62512	-0.84105	0.903706	-0.217092	0.184766	1.34338	-0.794864	-0.417564	1.46384
CACNA1I	1.30077	0.354561	-0.821312	1.39375	0.0467661	-1.31062	0.854982	-1.38908	-0.429819
CACNA1I	1.30077	0.354561	-0.821312	1.39375	0.0467661	-1.31062	0.854982	-1.38908	-0.429819
CACNA1I	1.30077	0.354561	-0.821312	1.39375	0.0467661	-1.31062	0.854982	-1.38908	-0.429819
CACNA2D1	1.33639	0.927138	0.901946	-1.91876	-1.23278	-0.352696	0.222025	-0.223646	0.340381
CACNA2D3	0.911815	-0.0310203	-0.380474	-0.133283	0.708374	-1.55749	0.876807	-1.65181	1.25709
CACNA2D3	0.911815	-0.0310203	-0.380474	-0.133283	0.708374	-1.55749	0.876807	-1.65181	1.25709
CACNA2D3	0.911815	-0.0310203	-0.380474	-0.133283	0.708374	-1.55749	0.876807	-1.65181	1.25709
CACNA2D3	0.911815	-0.0310203	-0.380474	-0.133283	0.708374	-1.55749	0.876807	-1.65181	1.25709
CACNA2D3	0.911815	-0.0310203	-0.380474	-0.133283	0.708374	-1.55749	0.876807	-1.65181	1.25709
CACNA2D3	0.911815	-0.0310203	-0.380474	-0.133283	0.708374	-1.55749	0.876807	-1.65181	1.25709
CACNA2D3	0.911815	-0.0310203	-0.380474	-0.133283	0.708374	-1.55749	0.876807	-1.65181	1.25709
CACNA2D3	0.911815	-0.0310203	-0.380474	-0.133283	0.708374	-1.55749	0.876807	-1.65181	1.25709
CACNA2D3	0.911815	-0.0310203	-0.380474	-0.133283	0.708374	-1.55749	0.876807	-1.65181	1.25709
CACNA2D3	0.911815	-0.0310203	-0.380474	-0.133283	0.708374	-1.55749	0.876807	-1.65181	1.25709
CACNA2D3	0.911815	-0.0310203	-0.380474	-0.133283	0.708374	-1.55749	0.876807	-1.65181	1.25709
CACNA2D3-AS1	-1.28366	1.78873	-0.397617	-0.519027	-0.193983	-0.753211	1.40879	-0.778091	0.728072
CACNA2D4	-2.11513	-0.932504	-0.324485	0.836765	0.938436	0.794051	0.125814	-0.401402	1.07845
CACNA2D4	-2.11513	-0.932504	-0.324485	0.836765	0.938436	0.794051	0.125814	-0.401402	1.07845
CACNB4	-1.38921	-0.174766	-0.764715	1.57239	0.811642	-0.887707	1.31466	-0.82889	0.346697
CACNG2	-2.21041	-0.974589	-0.114789	0.871641	1.14948	0.823818	-0.0188072	0.610198	-0.13655
CACNG2	-2.21041	-0.974589	-0.114789	0.871641	1.14948	0.823818	-0.0188072	0.610198	-0.13655
CACNG5	-0.861502	-0.638853	-0.538023	-0.114864	0.0243665	-0.411776	0.442557	-0.528926	2.62702
CACNG5	-0.861502	-0.638853	-0.538023	-0.114864	0.0243665	-0.411776	0.442557	-0.528926	2.62702
CACNG5	-0.861502	-0.638853	-0.538023	-0.114864	0.0243665	-0.411776	0.442557	-0.528926	2.62702
CADM2	-1.21928	-1.01364	-0.421932	-0.811349	1.93351	-0.220518	0.419524	0.0355077	1.29817
CADM3	-0.784519	-1.3731	-0.331052	1.12363	-1.5587	0.737551	0.545595	0.31531	1.32528
CADPS	0.783647	-0.736715	-0.0512086	0.323659	2.30424	-1.29928	-0.123553	-0.569424	-0.631334
CADPS2	-2.28731	-0.614441	-0.524656	0.211172	0.810572	0.0345493	0.48212	0.497947	1.39004
CADPS2	-2.28731	-0.614441	-0.524656	0.211172	0.810572	0.0345493	0.48212	0.497947	1.39004
CADPS2	-2.28731	-0.614441	-0.524656	0.211172	0.810572	0.0345493	0.48212	0.497947	1.39004
CADPS2	-2.28731	-0.614441	-0.524656	0.211172	0.810572	0.0345493	0.48212	0.497947	1.39004
CADPS2	-2.28731	-0.614441	-0.524656	0.211172	0.810572	0.0345493	0.48212	0.497947	1.39004
CADPS2	-2.28731	-0.614441	-0.524656	0.211172	0.810572	0.0345493	0.48212	0.497947	1.39004
CADPS2	-2.28731	-0.614441	-0.524656	0.211172	0.810572	0.0345493	0.48212	0.497947	1.39004
CADPS2	-2.28731	-0.614441	-0.524656	0.211172	0.810572	0.0345493	0.48212	0.497947	1.39004
CADPS2	-2.28731	-0.614441	-0.524656	0.211172	0.810572	0.0345493	0.48212	0.497947	1.39004
CADPS2	-2.28731	-0.614441	-0.524656	0.211172	0.810572	0.0345493	0.48212	0.497947	1.39004
CADPS2	-2.28731	-0.614441	-0.524656	0.211172	0.810572	0.0345493	0.48212	0.497947	1.39004
CADPS2	-2.28731	-0.614441	-0.524656	0.211172	0.810572	0.0345493	0.48212	0.497947	1.39004
CADPS2	-2.28731	-0.614441	-0.524656	0.211172	0.810572	0.0345493	0.48212	0.497947	1.39004
CALB1	1.23523	-0.0735319	-0.491736	-0.940544	-0.597092	-1.0506	-0.336365	0.072034	2.18261
CALML3-AS1	-0.830481	-1.36536	1.464	-0.776783	-0.88273	-0.405048	1.24754	0.762299	0.786558
CALN1	0.141386	-1.45288	-0.533412	0.179067	0.483997	-0.0193065	-0.328532	-0.822612	2.3523
CALN1	0.141386	-1.45288	-0.533412	0.179067	0.483997	-0.0193065	-0.328532	-0.822612	2.3523
CALN1	0.141386	-1.45288	-0.533412	0.179067	0.483997	-0.0193065	-0.328532	-0.822612	2.3523
CALN1	0.141386	-1.45288	-0.533412	0.179067	0.483997	-0.0193065	-0.328532	-0.822612	2.3523
CALN1	0.141386	-1.45288	-0.533412	0.179067	0.483997	-0.0193065	-0.328532	-0.822612	2.3523
CAMK1D	-1.38645	0.203381	0.109977	0.293511	0.221773	1.57843	-0.0969571	0.945545	-1.86924
CAMK1D	-1.38645	0.203381	0.109977	0.293511	0.221773	1.57843	-0.0969571	0.945545	-1.86924
CAMK1D	-1.38645	0.203381	0.109977	0.293511	0.221773	1.57843	-0.0969571	0.945545	-1.86924
CAMK1D	-1.38645	0.203381	0.109977	0.293511	0.221773	1.57843	-0.0969571	0.945545	-1.86924
CAMK1D	-1.38645	0.203381	0.109977	0.293511	0.221773	1.57843	-0.0969571	0.945545	-1.86924
CAMK2A	-2.11107	-0.367114	0.344289	-0.142404	-1.06099	1.15625	0.342942	0.932182	0.90589
CAMK2B	-0.778284	-1.24227	-0.75836	0.838826	-0.278949	-0.376045	1.09391	-0.48021	1.98137
CAMK2B	-0.778284	-1.24227	-0.75836	0.838826	-0.278949	-0.376045	1.09391	-0.48021	1.98137
CAMK2B	-0.778284	-1.24227	-0.75836	0.838826	-0.278949	-0.376045	1.09391	-0.48021	1.98137
CAMK2B	-0.778284	-1.24227	-0.75836	0.838826	-0.278949	-0.376045	1.09391	-0.48021	1.98137
CAMK2B	-0.778284	-1.24227	-0.75836	0.838826	-0.278949	-0.376045	1.09391	-0.48021	1.98137
CAMK2B	-0.778284	-1.24227	-0.75836	0.838826	-0.278949	-0.376045	1.09391	-0.48021	1.98137
CAMK2B	-0.778284	-1.24227	-0.75836	0.838826	-0.278949	-0.376045	1.09391	-0.48021	1.98137
CAMK2B	-0.778284	-1.24227	-0.75836	0.838826	-0.278949	-0.376045	1.09391	-0.48021	1.98137
CAMK2B	-0.778284	-1.24227	-0.75836	0.838826	-0.278949	-0.376045	1.09391	-0.48021	1.98137
CAMK2B	-0.778284	-1.24227	-0.75836	0.838826	-0.278949	-0.376045	1.09391	-0.48021	1.98137
CAMK2B	-0.778284	-1.24227	-0.75836	0.838826	-0.278949	-0.376045	1.09391	-0.48021	1.98137
CAMK2D	0.730824	-0.179599	0.739578	-1.52153	-1.89659	0.847063	-0.255836	0.691271	0.844823
CAMK2G	-0.12366	-0.438994	-1.76291	0.623909	0.259904	-0.641653	-0.297566	0.217716	2.16325
CAMK2N2	-1.02916	-0.842028	-1.08705	0.263134	-1.07175	0.46156	1.04327	0.43372	1.8283
CAMK2N2	-1.02916	-0.842028	-1.08705	0.263134	-1.07175	0.46156	1.04327	0.43372	1.8283
CAMK2N2	-1.02916	-0.842028	-1.08705	0.263134	-1.07175	0.46156	1.04327	0.43372	1.8283
CAMK2N2	-1.02916	-0.842028	-1.08705	0.263134	-1.07175	0.46156	1.04327	0.43372	1.8283
CAMK4	1.04961	1.99452	0.389225	-0.593699	-0.297298	-0.627975	0.288324	-0.640661	-1.56203
CAMK4	1.04961	1.99452	0.389225	-0.593699	-0.297298	-0.627975	0.288324	-0.640661	-1.56203
CAMKMT	0.578484	-1.2435	-0.507924	-0.897615	0.512182	-0.102859	-0.873069	0.316117	2.21817
CAPN14	1.5133	-0.526442	0.133006	-0.027177	-0.742671	-1.16039	0.028048	-1.05961	1.84194
CARD8-AS1	-1.15602	-1.36785	-0.718632	-0.275316	0.795714	0.219743	1.12641	-0.385219	1.76117
CARMIL1	-2.07186	0.744238	-0.143151	0.558362	-0.300655	-0.605256	-0.218273	0.22991	1.80666
CARMIL1	-2.07186	0.744238	-0.143151	0.558362	-0.300655	-0.605256	-0.218273	0.22991	1.80666
CARMIL1	-2.07186	0.744238	-0.143151	0.558362	-0.300655	-0.605256	-0.218273	0.22991	1.80666
CARMIL1	-2.07186	0.744238	-0.143151	0.558362	-0.300655	-0.605256	-0.218273	0.22991	1.80666
CASC8	-1.07025	0.735127	0.495846	-1.24437	-0.863004	1.33469	-0.115287	1.52894	-0.801701
CASQ2	-1.63294	-0.363456	-1.51846	0.409505	-0.213656	1.32396	0.651542	0.12292	1.22059
CAST	-0.352114	-0.345135	-1.40427	0.30147	2.01905	-0.968939	-0.532634	0.106286	1.17628
CAT	0.620281	-0.746568	-0.698493	-0.555692	-0.127056	-0.522133	0.226805	-0.725816	2.52867
CAT	0.620281	-0.746568	-0.698493	-0.555692	-0.127056	-0.522133	0.226805	-0.725816	2.52867
CAV1	-0.892108	-0.979002	-0.238963	-0.144358	-0.923523	0.7533	-0.448076	0.593651	2.27908
CAV1	-0.892108	-0.979002	-0.238963	-0.144358	-0.923523	0.7533	-0.448076	0.593651	2.27908
CAV1	-0.892108	-0.979002	-0.238963	-0.144358	-0.923523	0.7533	-0.448076	0.593651	2.27908
CAV1	-0.892108	-0.979002	-0.238963	-0.144358	-0.923523	0.7533	-0.448076	0.593651	2.27908
CAV2	0.631125	-0.388303	0.649805	-1.39632	-2.06145	0.832612	0.37483	0.486559	0.871142
CAV2	0.631125	-0.388303	0.649805	-1.39632	-2.06145	0.832612	0.37483	0.486559	0.871142
CBLN4	-2.0343	0.253841	0.901627	-0.387346	-0.904982	1.19408	0.415419	1.07427	-0.512613
CBR4	1.09429	1.84919	0.190215	-1.45327	-0.143145	-0.055103	0.213318	-0.244188	-1.45127
CCDC122	-0.54782	-0.377456	0.589315	-1.45991	-0.939751	1.27931	-0.893055	1.14548	1.20389
CCDC144NL	1.62021	0.81867	0.732227	-0.568878	0.207176	0.227622	-0.409696	-0.56172	-2.06562
CCDC146	-0.55547	-0.650826	-1.03515	-0.811452	0.0487164	-0.430293	0.76734	0.283646	2.3835
CCDC187	-1.29323	0.203983	0.375065	-0.809361	-0.740314	2.11292	0.723973	0.341732	-0.914766
CCDC192	1.23446	1.0177	0.688287	0.00233012	-0.950168	0.467873	-0.58346	0.232584	-2.1096
CCDC192	1.23446	1.0177	0.688287	0.00233012	-0.950168	0.467873	-0.58346	0.232584	-2.1096
CCDC192	1.23446	1.0177	0.688287	0.00233012	-0.950168	0.467873	-0.58346	0.232584	-2.1096
CCDC196	2.06125	0.612008	0.406141	-0.830115	-1.34895	-0.805084	0.770069	-0.223588	-0.641733
CCDC196	2.06125	0.612008	0.406141	-0.830115	-1.34895	-0.805084	0.770069	-0.223588	-0.641733
CCDC26	0.680655	-1.53426	-1.25266	0.108465	0.930865	0.901171	1.36929	-0.199254	-1.00426
CCDC50	-2.22423	0.0960423	-0.081212	-0.335267	0.0387805	0.590624	-0.6103	1.18365	1.34192
CCDC6	-0.373059	0.632722	1.40176	-0.561462	-1.4135	1.26554	-0.117944	0.63628	-1.47037
CCDC85A	1.44659	0.665684	1.30681	-0.0955979	0.596724	-0.966866	-0.42131	-1.0746	-1.45745
CCDC88B	-1.93369	0.242983	0.0113779	-0.177548	-0.408757	0.724226	-0.911197	0.660338	1.79227
CCDC88C	0.641435	-1.04522	-1.09827	-0.56589	-0.094636	0.526354	0.626913	-1.04152	2.05082
CCDC88C	0.641435	-1.04522	-1.09827	-0.56589	-0.094636	0.526354	0.626913	-1.04152	2.05082
CCDC91	0.380479	0.367789	-0.951615	-0.886302	0.426464	-0.993352	-0.62028	-0.0623573	2.33915
CCDC96	-2.34307	0.944054	-0.26445	1.21366	-0.75455	0.149672	0.619169	0.163198	0.272318
CCND2	-2.0754	0.135056	0.446247	0.118356	-1.06244	1.13244	-0.520062	1.1505	0.675297
CCND2	-2.0754	0.135056	0.446247	0.118356	-1.06244	1.13244	-0.520062	1.1505	0.675297
CCND2	-2.0754	0.135056	0.446247	0.118356	-1.06244	1.13244	-0.520062	1.1505	0.675297
CCND2	-2.0754	0.135056	0.446247	0.118356	-1.06244	1.13244	-0.520062	1.1505	0.675297
CCND2	-2.0754	0.135056	0.446247	0.118356	-1.06244	1.13244	-0.520062	1.1505	0.675297
CCND2	-2.0754	0.135056	0.446247	0.118356	-1.06244	1.13244	-0.520062	1.1505	0.675297
CCND2	-2.0754	0.135056	0.446247	0.118356	-1.06244	1.13244	-0.520062	1.1505	0.675297
CCND2	-2.0754	0.135056	0.446247	0.118356	-1.06244	1.13244	-0.520062	1.1505	0.675297
CCND3	-1.69489	-0.689658	-1.01426	0.654614	1.02562	0.434976	-0.796231	0.760106	1.31971
CCNY	1.344	0.896628	0.564379	0.370973	0.35937	-0.751648	0.304412	-1.10892	-1.97917
CCNYL1	1.44545	0.849024	0.662529	-0.151464	-0.309582	0.253384	-0.143103	-0.266006	-2.34023
CCR6	1.68112	-1.22003	1.26392	-0.038069	0.785765	0.0308497	-0.479266	-0.704346	-1.31994
CCR6	1.68112	-1.22003	1.26392	-0.038069	0.785765	0.0308497	-0.479266	-0.704346	-1.31994
CD14	0.199268	2.00547	-0.157715	-1.66373	0.0380947	-1.1103	-0.440183	0.764656	0.364439
CD14	0.199268	2.00547	-0.157715	-1.66373	0.0380947	-1.1103	-0.440183	0.764656	0.364439
CD247	-1.85719	-0.66421	-0.72016	1.70075	0.894236	0.786321	-0.103629	-0.384907	0.348764
CD247	-1.85719	-0.66421	-0.72016	1.70075	0.894236	0.786321	-0.103629	-0.384907	0.348764
CD247	-1.85719	-0.66421	-0.72016	1.70075	0.894236	0.786321	-0.103629	-0.384907	0.348764
CD247	-1.85719	-0.66421	-0.72016	1.70075	0.894236	0.786321	-0.103629	-0.384907	0.348764
CD247	-1.85719	-0.66421	-0.72016	1.70075	0.894236	0.786321	-0.103629	-0.384907	0.348764
CD247	-1.85719	-0.66421	-0.72016	1.70075	0.894236	0.786321	-0.103629	-0.384907	0.348764
CD247	-1.85719	-0.66421	-0.72016	1.70075	0.894236	0.786321	-0.103629	-0.384907	0.348764
CD247	-1.85719	-0.66421	-0.72016	1.70075	0.894236	0.786321	-0.103629	-0.384907	0.348764
CD247	-1.85719	-0.66421	-0.72016	1.70075	0.894236	0.786321	-0.103629	-0.384907	0.348764
CD247	-1.85719	-0.66421	-0.72016	1.70075	0.894236	0.786321	-0.103629	-0.384907	0.348764
CD247	-1.85719	-0.66421	-0.72016	1.70075	0.894236	0.786321	-0.103629	-0.384907	0.348764
CD247	-1.85719	-0.66421	-0.72016	1.70075	0.894236	0.786321	-0.103629	-0.384907	0.348764
CD274	-0.713303	-1.02552	0.401784	-1.04137	-0.390272	-0.128955	-0.500615	1.69878	1.69947
CD300E	1.40025	-0.107857	0.152533	0.376912	-0.715183	-2.09128	1.36896	-0.0707166	-0.313618
CD40	0.985074	-0.675041	-0.436048	1.82037	1.10791	-1.15985	-0.0388245	-1.12591	-0.47768
CD44	0.94236	-1.22713	-0.355112	-0.807045	-0.435186	1.37198	0.00462797	-1.09431	1.59982
CD44	0.94236	-1.22713	-0.355112	-0.807045	-0.435186	1.37198	0.00462797	-1.09431	1.59982
CD55	0.911354	-0.928963	-0.468737	-0.240592	0.590266	-1.00897	-0.315483	-0.768681	2.22981
CDC14B	-1.54339	-0.24709	-1.09986	-0.0178556	0.11452	0.146056	0.283087	0.0784551	2.28608
CDC14B	-1.54339	-0.24709	-1.09986	-0.0178556	0.11452	0.146056	0.283087	0.0784551	2.28608
CDH11	-1.08766	0.439437	1.44905	0.354294	0.169081	-0.472292	-1.79423	-0.390143	1.33247
CDH11	-1.08766	0.439437	1.44905	0.354294	0.169081	-0.472292	-1.79423	-0.390143	1.33247
CDH12	-1.58351	-1.32436	-0.827535	0.0293514	0.839448	0.637498	0.0713142	0.527213	1.63057
CDH12	-1.58351	-1.32436	-0.827535	0.0293514	0.839448	0.637498	0.0713142	0.527213	1.63057
CDH13	1.57275	0.00582523	0.241473	0.567367	1.05196	-1.20048	0.386817	-1.34133	-1.28439
CDH13	1.57275	0.00582523	0.241473	0.567367	1.05196	-1.20048	0.386817	-1.34133	-1.28439
CDH18	-1.35461	-0.462882	0.685201	-1.56818	-0.825574	1.2697	0.855082	0.612651	0.788603
CDH18	-1.35461	-0.462882	0.685201	-1.56818	-0.825574	1.2697	0.855082	0.612651	0.788603
CDH18	-1.35461	-0.462882	0.685201	-1.56818	-0.825574	1.2697	0.855082	0.612651	0.788603
CDH18	-1.35461	-0.462882	0.685201	-1.56818	-0.825574	1.2697	0.855082	0.612651	0.788603
CDH18	-1.35461	-0.462882	0.685201	-1.56818	-0.825574	1.2697	0.855082	0.612651	0.788603
CDH2	-1.08683	-0.211085	-0.590908	-0.33909	0.222917	-0.708801	0.150672	-0.0318727	2.59505
CDH20	0.142202	-0.889881	-0.055931	-0.229841	-0.288243	-0.840266	0.596674	-0.914669	2.47995
CDH20	0.142202	-0.889881	-0.055931	-0.229841	-0.288243	-0.840266	0.596674	-0.914669	2.47995
CDH20	0.142202	-0.889881	-0.055931	-0.229841	-0.288243	-0.840266	0.596674	-0.914669	2.47995
CDH20	0.142202	-0.889881	-0.055931	-0.229841	-0.288243	-0.840266	0.596674	-0.914669	2.47995
CDH22	1.08308	-0.317102	0.318935	0.76558	1.21539	-1.01098	0.441993	-2.03161	-0.465283
CDH23	-0.229484	-1.49336	-1.1326	-0.115227	0.824846	1.80237	1.09865	-0.371798	-0.383386
CDH23	-0.229484	-1.49336	-1.1326	-0.115227	0.824846	1.80237	1.09865	-0.371798	-0.383386
CDH23	-0.229484	-1.49336	-1.1326	-0.115227	0.824846	1.80237	1.09865	-0.371798	-0.383386
CDH23	-0.229484	-1.49336	-1.1326	-0.115227	0.824846	1.80237	1.09865	-0.371798	-0.383386
CDH26	0.926631	0.425808	-0.308591	-0.159601	1.81893	-1.06205	-1.38152	-0.984375	0.724774
CDH4	1.7371	0.71015	0.377358	-0.104177	0.372974	0.150977	-1.10506	-0.160398	-1.97893
CDH4	1.7371	0.71015	0.377358	-0.104177	0.372974	0.150977	-1.10506	-0.160398	-1.97893
CDH4	1.7371	0.71015	0.377358	-0.104177	0.372974	0.150977	-1.10506	-0.160398	-1.97893
CDH8	1.2285	1.02229	0.717473	-0.0715161	-0.363439	0.0464449	-0.189495	0.0088248	-2.39909
CDHR3	0.0238831	-0.49678	-1.07715	1.14334	1.71188	-0.0170993	-1.79287	0.173154	0.331632
CDHR3	0.0238831	-0.49678	-1.07715	1.14334	1.71188	-0.0170993	-1.79287	0.173154	0.331632
CDK14	-0.736042	0.347563	-1.23786	1.01494	1.7962	-1.31518	-0.16883	-0.461027	0.760237
CDK18	1.16614	0.393688	0.543829	0.697097	0.253627	-0.394644	0.527612	-0.84354	-2.34381
CDK5RAP2	-0.92175	1.26456	-0.0120305	-0.104152	1.26509	0.0279156	-1.77331	-0.811843	1.0655
CDK5RAP2	-0.92175	1.26456	-0.0120305	-0.104152	1.26509	0.0279156	-1.77331	-0.811843	1.0655
CDK5RAP2	-0.92175	1.26456	-0.0120305	-0.104152	1.26509	0.0279156	-1.77331	-0.811843	1.0655
CDK6	1.38081	0.444707	0.512998	-1.28082	-1.89502	0.202721	-0.637335	0.367027	0.904909
CDK6	1.38081	0.444707	0.512998	-1.28082	-1.89502	0.202721	-0.637335	0.367027	0.904909
CDK6	1.38081	0.444707	0.512998	-1.28082	-1.89502	0.202721	-0.637335	0.367027	0.904909
CDKN1B	-1.71168	0.569211	-1.42988	1.31891	0.311021	-0.800073	0.936034	0.29399	0.512472
CDR2	0.20054	-1.31755	0.694142	-0.279376	1.09917	1.79418	-0.330449	-0.485102	-1.37557
CDYL2	-2.1339	-0.312521	0.417037	-0.350193	0.39102	1.01906	-0.97907	0.930893	1.0177
CDYL2	-2.1339	-0.312521	0.417037	-0.350193	0.39102	1.01906	-0.97907	0.930893	1.0177
CDYL2	-2.1339	-0.312521	0.417037	-0.350193	0.39102	1.01906	-0.97907	0.930893	1.0177
CDYL2	-2.1339	-0.312521	0.417037	-0.350193	0.39102	1.01906	-0.97907	0.930893	1.0177
CDYL2	-2.1339	-0.312521	0.417037	-0.350193	0.39102	1.01906	-0.97907	0.930893	1.0177
CDYL2	-2.1339	-0.312521	0.417037	-0.350193	0.39102	1.01906	-0.97907	0.930893	1.0177
CELA1	1.1732	-0.208613	-0.242313	-0.197708	0.835096	1.4288	-0.390263	-0.272976	-2.12523
CELF2	1.59336	0.535794	0.844162	0.249823	-0.0770799	-0.801316	0.608482	-1.57658	-1.37666
CELF2	1.59336	0.535794	0.844162	0.249823	-0.0770799	-0.801316	0.608482	-1.57658	-1.37666
CELF4	1.0647	0.49153	0.0593326	1.06724	0.786344	-1.05576	0.473414	-1.02005	-1.86674
CELSR1	0.90132	-0.946399	-0.926292	-1.54047	0.433062	1.85286	0.58367	-0.0455226	-0.31223
CELSR1	0.90132	-0.946399	-0.926292	-1.54047	0.433062	1.85286	0.58367	-0.0455226	-0.31223
CELSR2	-1.86695	-0.568405	-0.948498	1.9285	0.476312	0.0315363	0.473999	0.299963	0.173534
CELSR2	-1.86695	-0.568405	-0.948498	1.9285	0.476312	0.0315363	0.473999	0.299963	0.173534
CEMIP	-1.00303	-0.0243843	0.914878	1.04392	0.515268	-0.627257	1.47584	-1.69327	-0.60195
CEMIP2	0.487323	-1.87241	-0.486506	-0.404927	1.62645	0.23364	-1.01523	0.4916	0.940039
CERNA1	0.343647	-0.152953	1.61594	0.999859	0.518989	-0.064363	-1.13014	-0.221009	-1.90997
CERS6	2.2866	0.164891	-0.00671271	-1.30576	-0.260398	-0.734823	0.237981	-0.997727	0.615922
CERS6	2.2866	0.164891	-0.00671271	-1.30576	-0.260398	-0.734823	0.237981	-0.997727	0.615922
CFAP161	-0.186135	0.664549	-1.31534	1.32072	1.50441	-1.53872	-0.628525	0.150026	0.0290086
CFAP43	2.17058	0.463892	0.495835	-0.332804	-0.261022	-0.416336	-0.163218	-0.102724	-1.85421
CFAP61	0.655529	1.20806	0.557198	-1.70691	-1.40344	0.932194	-0.486461	0.747167	-0.503345
CFLAR	1.85526	-0.710973	-0.485793	-0.366645	-0.19828	-1.11382	1.05601	-1.08708	1.05132
CFLAR	1.85526	-0.710973	-0.485793	-0.366645	-0.19828	-1.11382	1.05601	-1.08708	1.05132
CFTR	-1.68309	-0.929102	-0.894355	-0.654571	0.362605	1.10705	0.64799	0.697094	1.34639
CGNL1	-0.474914	-1.14474	-0.77828	0.633182	-0.640796	1.76319	0.481114	-1.07987	1.24111
CGNL1	-0.474914	-1.14474	-0.77828	0.633182	-0.640796	1.76319	0.481114	-1.07987	1.24111
CHD7	-0.842223	-0.79468	-1.43838	0.801498	2.02923	-0.437469	0.00964273	-0.117966	0.790343
CHDH	-1.10354	-1.15195	-0.904547	-0.578569	0.376604	1.08227	-0.458778	1.24898	1.48953
CHDH	-1.10354	-1.15195	-0.904547	-0.578569	0.376604	1.08227	-0.458778	1.24898	1.48953
CHI3L1	-1.91198	0.656597	-0.123095	0.165331	-0.409987	0.689243	-1.277	1.38188	0.829006
CHIT1	1.27109	1.13755	0.672913	-0.345062	0.332394	0.209924	-0.52426	-0.572549	-2.18202
CHIT1	1.27109	1.13755	0.672913	-0.345062	0.332394	0.209924	-0.52426	-0.572549	-2.18202
CHIT1	1.27109	1.13755	0.672913	-0.345062	0.332394	0.209924	-0.52426	-0.572549	-2.18202
CHRM2	0.744396	0.161131	-0.160012	0.335977	0.074911	-1.92199	1.14015	-1.4545	1.07994
CHRM2	0.744396	0.161131	-0.160012	0.335977	0.074911	-1.92199	1.14015	-1.4545	1.07994
CHRNA3	0.960222	0.939213	0.395379	-1.31696	-1.58221	-0.0840402	0.891213	-1.09636	0.893537
CHRNA7	0.993112	-0.666328	-0.61422	-1.24548	0.0238794	-0.153251	0.738503	-1.0621	1.98589
CHST10	-1.80568	-0.00575249	1.59059	0.134435	-0.773862	1.51259	-0.463772	0.0952005	-0.283731
CHST15	-0.466211	0.69808	0.830439	0.632281	-0.545265	0.855012	0.469605	-0.0334534	-2.44047
CHST3	-1.61425	-1.179	-0.925987	0.180711	0.753772	1.48446	1.13424	0.22785	-0.0617941
CHST8	2.61273	0.336736	-0.107122	-0.014112	-0.395471	-0.412613	-0.553033	-1.14579	-0.321335
CHST8	2.61273	0.336736	-0.107122	-0.014112	-0.395471	-0.412613	-0.553033	-1.14579	-0.321335
CHST9	-2.43143	0.138901	0.753135	-0.581638	0.488454	0.844763	-0.505676	0.890509	0.402984
CIITA	-0.846413	0.251096	-0.515843	0.035135	-0.644845	0.416569	-1.2284	0.115776	2.41691
CIITA	-0.846413	0.251096	-0.515843	0.035135	-0.644845	0.416569	-1.2284	0.115776	2.41691
CIITA	-0.846413	0.251096	-0.515843	0.035135	-0.644845	0.416569	-1.2284	0.115776	2.41691
CIT	-1.60395	0.239477	-0.872301	-0.65089	-0.154475	0.6472	-0.513746	1.10184	1.80685
CIT	-1.60395	0.239477	-0.872301	-0.65089	-0.154475	0.6472	-0.513746	1.10184	1.80685
CIT	-1.60395	0.239477	-0.872301	-0.65089	-0.154475	0.6472	-0.513746	1.10184	1.80685
CIT	-1.60395	0.239477	-0.872301	-0.65089	-0.154475	0.6472	-0.513746	1.10184	1.80685
CIT	-1.60395	0.239477	-0.872301	-0.65089	-0.154475	0.6472	-0.513746	1.10184	1.80685
CKAP4	-1.54206	0.934358	-0.507212	0.749185	-1.60046	0.63816	1.06299	0.763665	-0.498633
CKMT2-AS1	2.33233	-0.234237	0.29583	-0.618792	0.286066	0.297158	-1.33835	0.015996	-1.03604
CKMT2-AS1	2.33233	-0.234237	0.29583	-0.618792	0.286066	0.297158	-1.33835	0.015996	-1.03604
CLCF1	1.80138	0.906902	-0.484535	0.0134824	-0.460632	-0.832981	0.165231	0.700465	-1.80931
CLIC5	1.15408	-0.056114	1.4805	0.244826	-1.40296	0.872898	-0.121533	-0.692154	-1.47954
CLMN	1.16027	0.232344	-0.212495	-0.121136	-0.186547	-1.42497	0.682947	-1.6463	1.51588
CLMN	1.16027	0.232344	-0.212495	-0.121136	-0.186547	-1.42497	0.682947	-1.6463	1.51588
CLMN	1.16027	0.232344	-0.212495	-0.121136	-0.186547	-1.42497	0.682947	-1.6463	1.51588
CLMP	-0.836471	-0.4044	-1.76416	0.823503	0.696168	-0.903087	0.473858	0.254167	1.66042
CLMP	-0.836471	-0.4044	-1.76416	0.823503	0.696168	-0.903087	0.473858	0.254167	1.66042
CLMP	-0.836471	-0.4044	-1.76416	0.823503	0.696168	-0.903087	0.473858	0.254167	1.66042
CLMP	-0.836471	-0.4044	-1.76416	0.823503	0.696168	-0.903087	0.473858	0.254167	1.66042
CLSTN2	1.21632	0.378844	-0.172921	1.08667	1.28646	-1.40265	-0.147349	-1.1485	-1.09687
CLSTN2	1.21632	0.378844	-0.172921	1.08667	1.28646	-1.40265	-0.147349	-1.1485	-1.09687
CLSTN2	1.21632	0.378844	-0.172921	1.08667	1.28646	-1.40265	-0.147349	-1.1485	-1.09687
CLSTN2	1.21632	0.378844	-0.172921	1.08667	1.28646	-1.40265	-0.147349	-1.1485	-1.09687
CLSTN2	1.21632	0.378844	-0.172921	1.08667	1.28646	-1.40265	-0.147349	-1.1485	-1.09687
CLSTN2	1.21632	0.378844	-0.172921	1.08667	1.28646	-1.40265	-0.147349	-1.1485	-1.09687
CLSTN2	1.21632	0.378844	-0.172921	1.08667	1.28646	-1.40265	-0.147349	-1.1485	-1.09687
CLSTN2	1.21632	0.378844	-0.172921	1.08667	1.28646	-1.40265	-0.147349	-1.1485	-1.09687
CLUL1	-1.30002	-1.26679	-0.526571	0.607677	-0.635411	1.04134	-0.386433	0.797159	1.66905
CLVS1	-1.67812	-0.713055	1.5595	-0.787544	-0.224593	0.135789	-0.428921	0.859816	1.27713
CLVS1	-1.67812	-0.713055	1.5595	-0.787544	-0.224593	0.135789	-0.428921	0.859816	1.27713
CLVS2	-0.103036	1.09782	-1.54355	0.15105	1.49288	-1.63873	-0.131481	0.0062273	0.668844
CLYBL	-0.212335	-2.10285	-1.06477	-0.00722473	1.47031	0.890096	0.35866	0.549954	0.11821
CMIP	0.720754	0.186111	1.46167	0.805025	-1.03851	0.88549	-1.00987	-0.389936	-1.62076
CMIP	0.720754	0.186111	1.46167	0.805025	-1.03851	0.88549	-1.00987	-0.389936	-1.62076
CMIP	0.720754	0.186111	1.46167	0.805025	-1.03851	0.88549	-1.00987	-0.389936	-1.62076
CMIP	0.720754	0.186111	1.46167	0.805025	-1.03851	0.88549	-1.00987	-0.389936	-1.62076
CMIP	0.720754	0.186111	1.46167	0.805025	-1.03851	0.88549	-1.00987	-0.389936	-1.62076
CMIP	0.720754	0.186111	1.46167	0.805025	-1.03851	0.88549	-1.00987	-0.389936	-1.62076
CMKLR1	-0.833249	-0.606437	-0.950702	0.992306	1.765	-1.13885	0.908285	-0.701796	0.565451
CMKLR1	-0.833249	-0.606437	-0.950702	0.992306	1.765	-1.13885	0.908285	-0.701796	0.565451
CMKLR1	-0.833249	-0.606437	-0.950702	0.992306	1.765	-1.13885	0.908285	-0.701796	0.565451
CMKLR1	-0.833249	-0.606437	-0.950702	0.992306	1.765	-1.13885	0.908285	-0.701796	0.565451
CMTM7	0.509679	-1.9103	-1.53478	0.00321366	0.0389143	1.22374	0.120453	0.879456	0.669626
CMTM7	0.509679	-1.9103	-1.53478	0.00321366	0.0389143	1.22374	0.120453	0.879456	0.669626
CMTM8	0.613355	-1.15495	-1.42792	-0.119443	0.528795	1.60626	1.23698	-0.532681	-0.750393
CMYA5	-1.06335	-0.915233	-1.07476	-0.0289157	0.536972	-0.21457	0.116324	0.313383	2.33014
CNIH3	0.877367	0.567657	0.905658	-0.0294768	-0.408496	-0.424488	1.40676	-0.913414	-1.98155
CNKSR3	0.65359	-2.31364	0.185188	0.160487	1.70661	-0.193067	0.235423	-0.390787	-0.0438083
CNOT6L	-2.46244	0.393299	-0.365747	-0.427175	0.587319	0.802661	-0.173237	1.03794	0.607384
CNTLN	-1.66445	-0.754165	-0.547827	-0.424185	-0.0581105	0.467027	0.0998837	0.809703	2.07213
CNTN1	1.36256	1.07413	0.804379	-1.25771	0.597613	-0.754733	-1.59279	-0.484017	0.250588
CNTN1	1.36256	1.07413	0.804379	-1.25771	0.597613	-0.754733	-1.59279	-0.484017	0.250588
CNTN2	-1.78378	-0.927128	-0.711352	0.349492	0.604951	0.204247	-0.271636	0.703993	1.83121
CNTN2	-1.78378	-0.927128	-0.711352	0.349492	0.604951	0.204247	-0.271636	0.703993	1.83121
CNTN2	-1.78378	-0.927128	-0.711352	0.349492	0.604951	0.204247	-0.271636	0.703993	1.83121
CNTN2	-1.78378	-0.927128	-0.711352	0.349492	0.604951	0.204247	-0.271636	0.703993	1.83121
CNTN2	-1.78378	-0.927128	-0.711352	0.349492	0.604951	0.204247	-0.271636	0.703993	1.83121
CNTN2	-1.78378	-0.927128	-0.711352	0.349492	0.604951	0.204247	-0.271636	0.703993	1.83121
CNTN2	-1.78378	-0.927128	-0.711352	0.349492	0.604951	0.204247	-0.271636	0.703993	1.83121
CNTN2	-1.78378	-0.927128	-0.711352	0.349492	0.604951	0.204247	-0.271636	0.703993	1.83121
CNTN2	-1.78378	-0.927128	-0.711352	0.349492	0.604951	0.204247	-0.271636	0.703993	1.83121
CNTN4	1.27013	0.723238	0.363283	0.547361	1.11644	-1.11362	-0.126781	-1.57048	-1.20957
CNTN4	1.27013	0.723238	0.363283	0.547361	1.11644	-1.11362	-0.126781	-1.57048	-1.20957
CNTN5	-0.436839	-0.576717	-0.242339	0.0794219	-0.203966	-1.01692	1.37841	-1.05843	2.07739
CNTN5	-0.436839	-0.576717	-0.242339	0.0794219	-0.203966	-1.01692	1.37841	-1.05843	2.07739
CNTN5	-0.436839	-0.576717	-0.242339	0.0794219	-0.203966	-1.01692	1.37841	-1.05843	2.07739
CNTN5	-0.436839	-0.576717	-0.242339	0.0794219	-0.203966	-1.01692	1.37841	-1.05843	2.07739
CNTNAP2	0.655054	0.0778545	1.00276	-0.400372	0.542998	0.492402	-0.233772	0.435467	-2.57244
CNTNAP5	0.107465	0.0908002	0.135812	-0.693905	-1.62504	-0.371483	0.894917	-0.653616	2.11504
CNTNAP5	0.107465	0.0908002	0.135812	-0.693905	-1.62504	-0.371483	0.894917	-0.653616	2.11504
CNTNAP5	0.107465	0.0908002	0.135812	-0.693905	-1.62504	-0.371483	0.894917	-0.653616	2.11504
CNTNAP5	0.107465	0.0908002	0.135812	-0.693905	-1.62504	-0.371483	0.894917	-0.653616	2.11504
CNTNAP5	0.107465	0.0908002	0.135812	-0.693905	-1.62504	-0.371483	0.894917	-0.653616	2.11504
COA7	-1.86016	0.635311	-1.10561	1.45463	-0.810233	0.312188	0.778392	0.658794	-0.0633102
COBL	-1.2991	0.608663	0.403567	0.310116	1.62057	0.490507	-1.10736	0.501989	-1.52896
COBL	-1.2991	0.608663	0.403567	0.310116	1.62057	0.490507	-1.10736	0.501989	-1.52896
COL12A1	0.205896	1.57291	0.837351	-0.148702	0.0370473	-2.09331	-0.746706	0.785473	-0.449952
COL13A1	-1.30371	0.556928	0.165726	-0.987661	-1.43206	1.05178	-0.34258	1.35456	0.937019
COL13A1	-1.30371	0.556928	0.165726	-0.987661	-1.43206	1.05178	-0.34258	1.35456	0.937019
COL13A1	-1.30371	0.556928	0.165726	-0.987661	-1.43206	1.05178	-0.34258	1.35456	0.937019
COL13A1	-1.30371	0.556928	0.165726	-0.987661	-1.43206	1.05178	-0.34258	1.35456	0.937019
COL15A1	-1.74737	0.192247	-0.844212	-0.649561	1.2295	1.68128	0.581432	-0.207121	-0.236193
COL15A1	-1.74737	0.192247	-0.844212	-0.649561	1.2295	1.68128	0.581432	-0.207121	-0.236193
COL19A1	-1.45598	-0.677937	0.239182	-0.701877	-0.656848	0.170429	1.02623	-0.0303348	2.08713
COL19A1	-1.45598	-0.677937	0.239182	-0.701877	-0.656848	0.170429	1.02623	-0.0303348	2.08713
COL23A1	1.03635	1.32345	1.01549	0.266373	-0.23179	0.0550903	-0.841526	-0.653655	-1.96979
COL23A1	1.03635	1.32345	1.01549	0.266373	-0.23179	0.0550903	-0.841526	-0.653655	-1.96979
COL26A1	-1.57522	-0.750285	-0.612926	-0.313935	-0.472493	1.10007	0.206283	0.474062	1.94444
COL4A2	1.54267	0.275717	0.300233	0.757448	0.467176	-1.35473	0.616155	-1.46807	-1.1366
COL4A3	1.87123	-0.708427	-1.37713	-0.28996	0.909108	-0.639587	1.16119	-0.502059	-0.424376
COL4A4	0.519563	-1.5003	-0.79038	0.26454	1.1835	0.802115	1.02565	-1.6345	0.129814
COL5A1	-2.07635	-0.185303	0.169885	-0.437465	-0.90045	1.51808	0.421915	0.869744	0.619959
COL5A1	-2.07635	-0.185303	0.169885	-0.437465	-0.90045	1.51808	0.421915	0.869744	0.619959
COL5A1	-2.07635	-0.185303	0.169885	-0.437465	-0.90045	1.51808	0.421915	0.869744	0.619959
COL5A1	-2.07635	-0.185303	0.169885	-0.437465	-0.90045	1.51808	0.421915	0.869744	0.619959
COL5A1	-2.07635	-0.185303	0.169885	-0.437465	-0.90045	1.51808	0.421915	0.869744	0.619959
COL5A1	-2.07635	-0.185303	0.169885	-0.437465	-0.90045	1.51808	0.421915	0.869744	0.619959
COL5A1	-2.07635	-0.185303	0.169885	-0.437465	-0.90045	1.51808	0.421915	0.869744	0.619959
COL5A3	-0.120951	-0.558281	-0.665805	1.39445	1.35641	0.615159	0.529436	-0.757998	-1.79242
COL7A1	-1.96941	0.0942187	-1.05475	0.538254	-0.247051	0.515255	-0.252706	0.689701	1.68649
COL7A1	-1.96941	0.0942187	-1.05475	0.538254	-0.247051	0.515255	-0.252706	0.689701	1.68649
COL9A1	0.432162	0.371424	-0.0545995	-2.03005	-0.561373	0.192727	-0.155223	-0.225785	2.03072
COLEC12	0.120976	-1.21655	-1.83771	-0.56956	0.480847	1.05478	1.52519	0.086611	0.355419
COMMD10	-1.47815	-0.210126	-0.232944	-0.294457	0.739149	-0.235572	-1.11479	0.785084	2.04181
COMMD10	-1.47815	-0.210126	-0.232944	-0.294457	0.739149	-0.235572	-1.11479	0.785084	2.04181
CORO2B	-1.71643	-0.404983	-0.524829	1.23423	1.79959	-0.390541	-0.0480579	-0.564584	0.615594
CORO2B	-1.71643	-0.404983	-0.524829	1.23423	1.79959	-0.390541	-0.0480579	-0.564584	0.615594
CORO2B	-1.71643	-0.404983	-0.524829	1.23423	1.79959	-0.390541	-0.0480579	-0.564584	0.615594
CORO2B	-1.71643	-0.404983	-0.524829	1.23423	1.79959	-0.390541	-0.0480579	-0.564584	0.615594
CORO7	1.07128	-1.32638	-1.92353	-0.0305367	1.12935	0.887391	0.511772	-0.250205	-0.0691408
CORO7	1.07128	-1.32638	-1.92353	-0.0305367	1.12935	0.887391	0.511772	-0.250205	-0.0691408
COX10	-1.58814	-1.23325	0.425786	0.493817	0.683224	-0.0348763	-0.889037	0.371919	1.7706
COX10	-1.58814	-1.23325	0.425786	0.493817	0.683224	-0.0348763	-0.889037	0.371919	1.7706
COX7A1	-2.28737	-0.207507	-0.612038	0.0604541	0.0198189	0.0205865	1.0489	0.572148	1.38501
COX7A1	-2.28737	-0.207507	-0.612038	0.0604541	0.0198189	0.0205865	1.0489	0.572148	1.38501
COX7A1	-2.28737	-0.207507	-0.612038	0.0604541	0.0198189	0.0205865	1.0489	0.572148	1.38501
CPLX1	-2.13709	-0.526298	-0.753847	0.528402	0.185132	0.563002	0.0951058	0.368653	1.67695
CPLX2	-2.02422	-0.365725	-0.514198	0.179185	-0.280126	0.968018	-0.491529	1.35979	1.1688
CPLX2	-2.02422	-0.365725	-0.514198	0.179185	-0.280126	0.968018	-0.491529	1.35979	1.1688
CPLX2	-2.02422	-0.365725	-0.514198	0.179185	-0.280126	0.968018	-0.491529	1.35979	1.1688
CPLX2	-2.02422	-0.365725	-0.514198	0.179185	-0.280126	0.968018	-0.491529	1.35979	1.1688
CPLX2	-2.02422	-0.365725	-0.514198	0.179185	-0.280126	0.968018	-0.491529	1.35979	1.1688
CPLX2	-2.02422	-0.365725	-0.514198	0.179185	-0.280126	0.968018	-0.491529	1.35979	1.1688
CPLX2	-2.02422	-0.365725	-0.514198	0.179185	-0.280126	0.968018	-0.491529	1.35979	1.1688
CPLX2	-2.02422	-0.365725	-0.514198	0.179185	-0.280126	0.968018	-0.491529	1.35979	1.1688
CPLX2	-2.02422	-0.365725	-0.514198	0.179185	-0.280126	0.968018	-0.491529	1.35979	1.1688
CPLX2	-2.02422	-0.365725	-0.514198	0.179185	-0.280126	0.968018	-0.491529	1.35979	1.1688
CPLX2	-2.02422	-0.365725	-0.514198	0.179185	-0.280126	0.968018	-0.491529	1.35979	1.1688
CPLX2	-2.02422	-0.365725	-0.514198	0.179185	-0.280126	0.968018	-0.491529	1.35979	1.1688
CPLX3	1.76594	0.0998277	0.21217	-1.23135	-1.53439	-0.817114	0.794493	-0.0945891	0.805017
CPNE4	1.57831	0.442977	0.229757	0.641539	0.767482	-1.49512	-0.0529488	-1.68483	-0.427173
CPNE4	1.57831	0.442977	0.229757	0.641539	0.767482	-1.49512	-0.0529488	-1.68483	-0.427173
CPNE4	1.57831	0.442977	0.229757	0.641539	0.767482	-1.49512	-0.0529488	-1.68483	-0.427173
CPNE9	-1.93932	0.00875574	-0.0820215	0.0125977	-0.918731	0.492813	0.346654	0.0744072	2.00486
CPXM2	2.24502	0.910676	-0.0692694	0.0518315	-0.0924981	-0.808972	-0.0240963	-1.18219	-1.0305
CPXM2	2.24502	0.910676	-0.0692694	0.0518315	-0.0924981	-0.808972	-0.0240963	-1.18219	-1.0305
CRACR2A	1.54642	1.65123	-0.904554	-0.421398	0.625598	-0.704932	-0.423263	-1.34847	-0.0206352
CRACR2A	1.54642	1.65123	-0.904554	-0.421398	0.625598	-0.704932	-0.423263	-1.34847	-0.0206352
CRACR2A	1.54642	1.65123	-0.904554	-0.421398	0.625598	-0.704932	-0.423263	-1.34847	-0.0206352
CRACR2A	1.54642	1.65123	-0.904554	-0.421398	0.625598	-0.704932	-0.423263	-1.34847	-0.0206352
CRACR2A	1.54642	1.65123	-0.904554	-0.421398	0.625598	-0.704932	-0.423263	-1.34847	-0.0206352
CRADD	-1.76739	-0.82223	-0.156043	-0.413935	0.503598	0.325611	-0.505609	0.989157	1.84685
CRADD	-1.76739	-0.82223	-0.156043	-0.413935	0.503598	0.325611	-0.505609	0.989157	1.84685
CRB1	2.27719	-0.0653349	-0.463788	-0.547556	0.612544	-1.3687	-0.947618	0.146655	0.356608
CREM	0.0764074	1.294	-0.147579	0.938793	1.5226	-0.417936	-1.34968	-0.593987	-1.32257
CRHBP	2.13184	-1.47271	-0.0737045	-0.357746	0.329392	-0.145513	0.969792	-0.944372	-0.436984
CRHR1	-1.02804	-1.37808	0.508379	0.25457	-0.959809	0.400646	1.36657	-0.682637	1.5184
CRHR1	-1.02804	-1.37808	0.508379	0.25457	-0.959809	0.400646	1.36657	-0.682637	1.5184
CRHR2	-1.38053	-0.0574187	-0.762317	-0.46102	-0.688024	0.411481	-0.244767	1.07646	2.10614
CRHR2	-1.38053	-0.0574187	-0.762317	-0.46102	-0.688024	0.411481	-0.244767	1.07646	2.10614
CRHR2	-1.38053	-0.0574187	-0.762317	-0.46102	-0.688024	0.411481	-0.244767	1.07646	2.10614
CRHR2	-1.38053	-0.0574187	-0.762317	-0.46102	-0.688024	0.411481	-0.244767	1.07646	2.10614
CRHR2	-1.38053	-0.0574187	-0.762317	-0.46102	-0.688024	0.411481	-0.244767	1.07646	2.10614
CRHR2	-1.38053	-0.0574187	-0.762317	-0.46102	-0.688024	0.411481	-0.244767	1.07646	2.10614
CRHR2	-1.38053	-0.0574187	-0.762317	-0.46102	-0.688024	0.411481	-0.244767	1.07646	2.10614
CRHR2	-1.38053	-0.0574187	-0.762317	-0.46102	-0.688024	0.411481	-0.244767	1.07646	2.10614
CRHR2	-1.38053	-0.0574187	-0.762317	-0.46102	-0.688024	0.411481	-0.244767	1.07646	2.10614
CRHR2	-1.38053	-0.0574187	-0.762317	-0.46102	-0.688024	0.411481	-0.244767	1.07646	2.10614
CRHR2	-1.38053	-0.0574187	-0.762317	-0.46102	-0.688024	0.411481	-0.244767	1.07646	2.10614
CRIM1	1.95224	0.411154	0.790508	-0.283033	-0.588039	0.2817	-0.338788	-0.307313	-1.91843
CRIM1	1.95224	0.411154	0.790508	-0.283033	-0.588039	0.2817	-0.338788	-0.307313	-1.91843
CRISPLD1	-0.74245	-0.60708	-0.533263	-1.27424	0.449445	-0.0284785	-0.232932	0.616266	2.35273
CRMP1	1.79625	0.334825	0.255178	1.01331	-0.205721	-1.05749	0.363344	-1.52604	-0.973687
CROCC2	1.3289	0.058114	0.134918	-1.93572	0.411953	0.594352	1.1415	-1.12783	-0.60618
CRTAC1	-1.28828	-0.306326	-1.07282	0.464186	1.03952	-0.694107	-0.223229	0.0152237	2.06583
CRTAC1	-1.28828	-0.306326	-1.07282	0.464186	1.03952	-0.694107	-0.223229	0.0152237	2.06583
CRTAC1	-1.28828	-0.306326	-1.07282	0.464186	1.03952	-0.694107	-0.223229	0.0152237	2.06583
CRTAC1	-1.28828	-0.306326	-1.07282	0.464186	1.03952	-0.694107	-0.223229	0.0152237	2.06583
CRTAC1	-1.28828	-0.306326	-1.07282	0.464186	1.03952	-0.694107	-0.223229	0.0152237	2.06583
CRTAC1	-1.28828	-0.306326	-1.07282	0.464186	1.03952	-0.694107	-0.223229	0.0152237	2.06583
CRTC3-AS1	-0.211292	-0.798006	-1.23736	-0.304651	0.869632	1.91775	0.849648	0.146114	-1.23183
CRY1	-0.188629	-1.02287	1.47602	-0.391325	-0.448028	0.766613	-1.6809	1.40175	0.0873724
CRY1	-0.188629	-1.02287	1.47602	-0.391325	-0.448028	0.766613	-1.6809	1.40175	0.0873724
CRYBG3	2.49383	-0.166048	0.0490306	-0.0246038	0.571114	-0.791364	-0.76643	-1.05563	-0.3099
CSF1R	-0.772595	-1.16511	0.113372	1.33672	0.950094	-0.995438	1.58882	-0.160109	-0.89576
CSK	1.03069	-0.692422	-0.902224	-0.317064	1.19403	-0.389637	1.78571	-0.45646	-1.25262
CSMD1	0.760224	0.231792	-0.781373	-0.878024	0.178219	-1.45272	1.18285	-0.876934	1.63602
CSMD1	0.760224	0.231792	-0.781373	-0.878024	0.178219	-1.45272	1.18285	-0.876934	1.63602
CSMD1	0.760224	0.231792	-0.781373	-0.878024	0.178219	-1.45272	1.18285	-0.876934	1.63602
CSMD1	0.760224	0.231792	-0.781373	-0.878024	0.178219	-1.45272	1.18285	-0.876934	1.63602
CSMD1	0.760224	0.231792	-0.781373	-0.878024	0.178219	-1.45272	1.18285	-0.876934	1.63602
CSMD1	0.760224	0.231792	-0.781373	-0.878024	0.178219	-1.45272	1.18285	-0.876934	1.63602
CSMD1	0.760224	0.231792	-0.781373	-0.878024	0.178219	-1.45272	1.18285	-0.876934	1.63602
CSMD1	0.760224	0.231792	-0.781373	-0.878024	0.178219	-1.45272	1.18285	-0.876934	1.63602
CSMD1	0.760224	0.231792	-0.781373	-0.878024	0.178219	-1.45272	1.18285	-0.876934	1.63602
CSMD1	0.760224	0.231792	-0.781373	-0.878024	0.178219	-1.45272	1.18285	-0.876934	1.63602
CSMD1	0.760224	0.231792	-0.781373	-0.878024	0.178219	-1.45272	1.18285	-0.876934	1.63602
CSMD1	0.760224	0.231792	-0.781373	-0.878024	0.178219	-1.45272	1.18285	-0.876934	1.63602
CSMD1	0.760224	0.231792	-0.781373	-0.878024	0.178219	-1.45272	1.18285	-0.876934	1.63602
CSMD1	0.760224	0.231792	-0.781373	-0.878024	0.178219	-1.45272	1.18285	-0.876934	1.63602
CSMD1	0.760224	0.231792	-0.781373	-0.878024	0.178219	-1.45272	1.18285	-0.876934	1.63602
CSMD1	0.760224	0.231792	-0.781373	-0.878024	0.178219	-1.45272	1.18285	-0.876934	1.63602
CSMD1	0.760224	0.231792	-0.781373	-0.878024	0.178219	-1.45272	1.18285	-0.876934	1.63602
CSMD1	0.760224	0.231792	-0.781373	-0.878024	0.178219	-1.45272	1.18285	-0.876934	1.63602
CSMD1	0.760224	0.231792	-0.781373	-0.878024	0.178219	-1.45272	1.18285	-0.876934	1.63602
CSMD1	0.760224	0.231792	-0.781373	-0.878024	0.178219	-1.45272	1.18285	-0.876934	1.63602
CSMD1	0.760224	0.231792	-0.781373	-0.878024	0.178219	-1.45272	1.18285	-0.876934	1.63602
CSMD1	0.760224	0.231792	-0.781373	-0.878024	0.178219	-1.45272	1.18285	-0.876934	1.63602
CSMD1	0.760224	0.231792	-0.781373	-0.878024	0.178219	-1.45272	1.18285	-0.876934	1.63602
CSMD1	0.760224	0.231792	-0.781373	-0.878024	0.178219	-1.45272	1.18285	-0.876934	1.63602
CSMD1	0.760224	0.231792	-0.781373	-0.878024	0.178219	-1.45272	1.18285	-0.876934	1.63602
CSMD1	0.760224	0.231792	-0.781373	-0.878024	0.178219	-1.45272	1.18285	-0.876934	1.63602
CSMD1	0.760224	0.231792	-0.781373	-0.878024	0.178219	-1.45272	1.18285	-0.876934	1.63602
CSMD2	-1.15689	-0.638002	-0.332788	-0.378923	-0.580876	0.290633	-0.25843	0.567391	2.48789
CSMD2	-1.15689	-0.638002	-0.332788	-0.378923	-0.580876	0.290633	-0.25843	0.567391	2.48789
CSMD2	-1.15689	-0.638002	-0.332788	-0.378923	-0.580876	0.290633	-0.25843	0.567391	2.48789
CSMD2	-1.15689	-0.638002	-0.332788	-0.378923	-0.580876	0.290633	-0.25843	0.567391	2.48789
CSMD2	-1.15689	-0.638002	-0.332788	-0.378923	-0.580876	0.290633	-0.25843	0.567391	2.48789
CSMD2	-1.15689	-0.638002	-0.332788	-0.378923	-0.580876	0.290633	-0.25843	0.567391	2.48789
CSMD2	-1.15689	-0.638002	-0.332788	-0.378923	-0.580876	0.290633	-0.25843	0.567391	2.48789
CSMD2	-1.15689	-0.638002	-0.332788	-0.378923	-0.580876	0.290633	-0.25843	0.567391	2.48789
CSMD2	-1.15689	-0.638002	-0.332788	-0.378923	-0.580876	0.290633	-0.25843	0.567391	2.48789
CSMD2	-1.15689	-0.638002	-0.332788	-0.378923	-0.580876	0.290633	-0.25843	0.567391	2.48789
CSMD2	-1.15689	-0.638002	-0.332788	-0.378923	-0.580876	0.290633	-0.25843	0.567391	2.48789
CSMD2	-1.15689	-0.638002	-0.332788	-0.378923	-0.580876	0.290633	-0.25843	0.567391	2.48789
CSMD2	-1.15689	-0.638002	-0.332788	-0.378923	-0.580876	0.290633	-0.25843	0.567391	2.48789
CSMD2	-1.15689	-0.638002	-0.332788	-0.378923	-0.580876	0.290633	-0.25843	0.567391	2.48789
CSMD2	-1.15689	-0.638002	-0.332788	-0.378923	-0.580876	0.290633	-0.25843	0.567391	2.48789
CSMD2	-1.15689	-0.638002	-0.332788	-0.378923	-0.580876	0.290633	-0.25843	0.567391	2.48789
CSMD2	-1.15689	-0.638002	-0.332788	-0.378923	-0.580876	0.290633	-0.25843	0.567391	2.48789
CSMD2	-1.15689	-0.638002	-0.332788	-0.378923	-0.580876	0.290633	-0.25843	0.567391	2.48789
CSMD2	-1.15689	-0.638002	-0.332788	-0.378923	-0.580876	0.290633	-0.25843	0.567391	2.48789
CSMD2	-1.15689	-0.638002	-0.332788	-0.378923	-0.580876	0.290633	-0.25843	0.567391	2.48789
CSMD2	-1.15689	-0.638002	-0.332788	-0.378923	-0.580876	0.290633	-0.25843	0.567391	2.48789
CSMD2	-1.15689	-0.638002	-0.332788	-0.378923	-0.580876	0.290633	-0.25843	0.567391	2.48789
CSMD2-AS1	-0.713171	-0.962783	-0.216782	-0.0319542	-0.86503	-0.220788	-0.136821	0.63883	2.5085
CSNK1G2-AS1	-1.32635	-0.872472	-0.448969	2.15115	1.16211	-0.229847	-0.0853306	-0.473989	0.123694
CT62	-1.60731	-0.0181135	-0.769394	2.12408	0.143291	-0.381369	-0.0782174	-0.402242	0.98927
CTBP2	1.35979	0.0870105	0.0498629	0.705248	0.95513	-1.44029	0.685625	-1.58915	-0.813236
CTDSPL	1.44096	0.111005	-0.331896	0.356192	1.39122	-1.47523	0.603188	-1.00768	-1.08777
CTNNA1	1.35806	0.907821	0.485276	-0.611342	-0.516011	0.642158	-0.370112	0.298979	-2.19483
CTNNA1	1.35806	0.907821	0.485276	-0.611342	-0.516011	0.642158	-0.370112	0.298979	-2.19483
CTNNA2	-1.34843	0.522406	1.18357	-0.262204	-0.185041	1.41523	-0.923524	0.909944	-1.31196
CTNNA2	-1.34843	0.522406	1.18357	-0.262204	-0.185041	1.41523	-0.923524	0.909944	-1.31196
CTNNA2	-1.34843	0.522406	1.18357	-0.262204	-0.185041	1.41523	-0.923524	0.909944	-1.31196
CTNNA2	-1.34843	0.522406	1.18357	-0.262204	-0.185041	1.41523	-0.923524	0.909944	-1.31196
CTNNA2	-1.34843	0.522406	1.18357	-0.262204	-0.185041	1.41523	-0.923524	0.909944	-1.31196
CTNNA2	-1.34843	0.522406	1.18357	-0.262204	-0.185041	1.41523	-0.923524	0.909944	-1.31196
CTNNA3	0.0293011	0.472105	1.15759	-1.02858	-1.09424	0.896878	0.913734	0.474365	-1.82115
CTNNAL1	-2.30824	-0.148751	-0.277399	-0.348991	0.24608	0.712094	-0.191563	0.872852	1.44393
CTNNAL1	-2.30824	-0.148751	-0.277399	-0.348991	0.24608	0.712094	-0.191563	0.872852	1.44393
CTNND2	1.65439	0.493185	1.19877	-0.213748	0.0396664	0.0203224	-0.677489	-0.581833	-1.93327
CTNND2	1.65439	0.493185	1.19877	-0.213748	0.0396664	0.0203224	-0.677489	-0.581833	-1.93327
CTSC	-1.72253	-0.33735	-0.836474	-0.13806	0.294391	0.213827	-0.417002	0.941094	2.0021
CTSH	0.808515	-0.145878	-1.22301	-1.61023	0.231527	-0.0798704	-0.0834172	0.061324	2.04101
CTSH	0.808515	-0.145878	-1.22301	-1.61023	0.231527	-0.0798704	-0.0834172	0.061324	2.04101
CTSV	2.15411	-1.04704	-1.19653	0.199242	-0.192066	0.904272	0.415073	-0.625428	-0.611634
CTSV	2.15411	-1.04704	-1.19653	0.199242	-0.192066	0.904272	0.415073	-0.625428	-0.611634
CTTNBP2	-1.13097	-0.228505	-0.426712	-0.589004	-0.4343	-0.268056	0.181002	0.296859	2.59968
CTTNBP2	-1.13097	-0.228505	-0.426712	-0.589004	-0.4343	-0.268056	0.181002	0.296859	2.59968
CTTNBP2	-1.13097	-0.228505	-0.426712	-0.589004	-0.4343	-0.268056	0.181002	0.296859	2.59968
CTTNBP2	-1.13097	-0.228505	-0.426712	-0.589004	-0.4343	-0.268056	0.181002	0.296859	2.59968
CUX1	-0.725144	-0.871711	-0.849282	0.193367	0.582807	-0.671987	1.16026	-0.844418	2.02611
CUX1	-0.725144	-0.871711	-0.849282	0.193367	0.582807	-0.671987	1.16026	-0.844418	2.02611
CUX1	-0.725144	-0.871711	-0.849282	0.193367	0.582807	-0.671987	1.16026	-0.844418	2.02611
CUX1	-0.725144	-0.871711	-0.849282	0.193367	0.582807	-0.671987	1.16026	-0.844418	2.02611
CUX1	-0.725144	-0.871711	-0.849282	0.193367	0.582807	-0.671987	1.16026	-0.844418	2.02611
CUX1	-0.725144	-0.871711	-0.849282	0.193367	0.582807	-0.671987	1.16026	-0.844418	2.02611
CUX1	-0.725144	-0.871711	-0.849282	0.193367	0.582807	-0.671987	1.16026	-0.844418	2.02611
CUX1	-0.725144	-0.871711	-0.849282	0.193367	0.582807	-0.671987	1.16026	-0.844418	2.02611
CUX1	-0.725144	-0.871711	-0.849282	0.193367	0.582807	-0.671987	1.16026	-0.844418	2.02611
CUX1	-0.725144	-0.871711	-0.849282	0.193367	0.582807	-0.671987	1.16026	-0.844418	2.02611
CUX1	-0.725144	-0.871711	-0.849282	0.193367	0.582807	-0.671987	1.16026	-0.844418	2.02611
CUX1	-0.725144	-0.871711	-0.849282	0.193367	0.582807	-0.671987	1.16026	-0.844418	2.02611
CUX1	-0.725144	-0.871711	-0.849282	0.193367	0.582807	-0.671987	1.16026	-0.844418	2.02611
CUX1	-0.725144	-0.871711	-0.849282	0.193367	0.582807	-0.671987	1.16026	-0.844418	2.02611
CUX1	-0.725144	-0.871711	-0.849282	0.193367	0.582807	-0.671987	1.16026	-0.844418	2.02611
CUX1	-0.725144	-0.871711	-0.849282	0.193367	0.582807	-0.671987	1.16026	-0.844418	2.02611
CUX1	-0.725144	-0.871711	-0.849282	0.193367	0.582807	-0.671987	1.16026	-0.844418	2.02611
CUX1	-0.725144	-0.871711	-0.849282	0.193367	0.582807	-0.671987	1.16026	-0.844418	2.02611
CUX1	-0.725144	-0.871711	-0.849282	0.193367	0.582807	-0.671987	1.16026	-0.844418	2.02611
CUX1	-0.725144	-0.871711	-0.849282	0.193367	0.582807	-0.671987	1.16026	-0.844418	2.02611
CUX1	-0.725144	-0.871711	-0.849282	0.193367	0.582807	-0.671987	1.16026	-0.844418	2.02611
CUX1	-0.725144	-0.871711	-0.849282	0.193367	0.582807	-0.671987	1.16026	-0.844418	2.02611
CUX1	-0.725144	-0.871711	-0.849282	0.193367	0.582807	-0.671987	1.16026	-0.844418	2.02611
CUX1	-0.725144	-0.871711	-0.849282	0.193367	0.582807	-0.671987	1.16026	-0.844418	2.02611
CUX1	-0.725144	-0.871711	-0.849282	0.193367	0.582807	-0.671987	1.16026	-0.844418	2.02611
CUX1	-0.725144	-0.871711	-0.849282	0.193367	0.582807	-0.671987	1.16026	-0.844418	2.02611
CUX1	-0.725144	-0.871711	-0.849282	0.193367	0.582807	-0.671987	1.16026	-0.844418	2.02611
CUX1	-0.725144	-0.871711	-0.849282	0.193367	0.582807	-0.671987	1.16026	-0.844418	2.02611
CUX1	-0.725144	-0.871711	-0.849282	0.193367	0.582807	-0.671987	1.16026	-0.844418	2.02611
CUX1	-0.725144	-0.871711	-0.849282	0.193367	0.582807	-0.671987	1.16026	-0.844418	2.02611
CUX1	-0.725144	-0.871711	-0.849282	0.193367	0.582807	-0.671987	1.16026	-0.844418	2.02611
CUX1	-0.725144	-0.871711	-0.849282	0.193367	0.582807	-0.671987	1.16026	-0.844418	2.02611
CUX1	-0.725144	-0.871711	-0.849282	0.193367	0.582807	-0.671987	1.16026	-0.844418	2.02611
CUX1	-0.725144	-0.871711	-0.849282	0.193367	0.582807	-0.671987	1.16026	-0.844418	2.02611
CUX1	-0.725144	-0.871711	-0.849282	0.193367	0.582807	-0.671987	1.16026	-0.844418	2.02611
CUX1	-0.725144	-0.871711	-0.849282	0.193367	0.582807	-0.671987	1.16026	-0.844418	2.02611
CUX1	-0.725144	-0.871711	-0.849282	0.193367	0.582807	-0.671987	1.16026	-0.844418	2.02611
CUX1	-0.725144	-0.871711	-0.849282	0.193367	0.582807	-0.671987	1.16026	-0.844418	2.02611
CUX1	-0.725144	-0.871711	-0.849282	0.193367	0.582807	-0.671987	1.16026	-0.844418	2.02611
CUX1	-0.725144	-0.871711	-0.849282	0.193367	0.582807	-0.671987	1.16026	-0.844418	2.02611
CUX1	-0.725144	-0.871711	-0.849282	0.193367	0.582807	-0.671987	1.16026	-0.844418	2.02611
CUX1	-0.725144	-0.871711	-0.849282	0.193367	0.582807	-0.671987	1.16026	-0.844418	2.02611
CUX1	-0.725144	-0.871711	-0.849282	0.193367	0.582807	-0.671987	1.16026	-0.844418	2.02611
CUX1	-0.725144	-0.871711	-0.849282	0.193367	0.582807	-0.671987	1.16026	-0.844418	2.02611
CUX1	-0.725144	-0.871711	-0.849282	0.193367	0.582807	-0.671987	1.16026	-0.844418	2.02611
CUX1	-0.725144	-0.871711	-0.849282	0.193367	0.582807	-0.671987	1.16026	-0.844418	2.02611
CUX1	-0.725144	-0.871711	-0.849282	0.193367	0.582807	-0.671987	1.16026	-0.844418	2.02611
CUX1	-0.725144	-0.871711	-0.849282	0.193367	0.582807	-0.671987	1.16026	-0.844418	2.02611
CUX1	-0.725144	-0.871711	-0.849282	0.193367	0.582807	-0.671987	1.16026	-0.844418	2.02611
CUX1	-0.725144	-0.871711	-0.849282	0.193367	0.582807	-0.671987	1.16026	-0.844418	2.02611
CUX1	-0.725144	-0.871711	-0.849282	0.193367	0.582807	-0.671987	1.16026	-0.844418	2.02611
CUX1	-0.725144	-0.871711	-0.849282	0.193367	0.582807	-0.671987	1.16026	-0.844418	2.02611
CUX1	-0.725144	-0.871711	-0.849282	0.193367	0.582807	-0.671987	1.16026	-0.844418	2.02611
CUX1	-0.725144	-0.871711	-0.849282	0.193367	0.582807	-0.671987	1.16026	-0.844418	2.02611
CUX1	-0.725144	-0.871711	-0.849282	0.193367	0.582807	-0.671987	1.16026	-0.844418	2.02611
CUX1	-0.725144	-0.871711	-0.849282	0.193367	0.582807	-0.671987	1.16026	-0.844418	2.02611
CUX1	-0.725144	-0.871711	-0.849282	0.193367	0.582807	-0.671987	1.16026	-0.844418	2.02611
CUX1	-0.725144	-0.871711	-0.849282	0.193367	0.582807	-0.671987	1.16026	-0.844418	2.02611
CUX1	-0.725144	-0.871711	-0.849282	0.193367	0.582807	-0.671987	1.16026	-0.844418	2.02611
CUX1	-0.725144	-0.871711	-0.849282	0.193367	0.582807	-0.671987	1.16026	-0.844418	2.02611
CUX1	-0.725144	-0.871711	-0.849282	0.193367	0.582807	-0.671987	1.16026	-0.844418	2.02611
CUX1	-0.725144	-0.871711	-0.849282	0.193367	0.582807	-0.671987	1.16026	-0.844418	2.02611
CUX1	-0.725144	-0.871711	-0.849282	0.193367	0.582807	-0.671987	1.16026	-0.844418	2.02611
CUX1	-0.725144	-0.871711	-0.849282	0.193367	0.582807	-0.671987	1.16026	-0.844418	2.02611
CUX1	-0.725144	-0.871711	-0.849282	0.193367	0.582807	-0.671987	1.16026	-0.844418	2.02611
CUX1	-0.725144	-0.871711	-0.849282	0.193367	0.582807	-0.671987	1.16026	-0.844418	2.02611
CUX1	-0.725144	-0.871711	-0.849282	0.193367	0.582807	-0.671987	1.16026	-0.844418	2.02611
CUX1	-0.725144	-0.871711	-0.849282	0.193367	0.582807	-0.671987	1.16026	-0.844418	2.02611
CUX2	-0.0212192	-0.865434	-0.558507	-0.173143	-0.0224053	-0.957031	0.954797	-0.71655	2.35949
CUX2	-0.0212192	-0.865434	-0.558507	-0.173143	-0.0224053	-0.957031	0.954797	-0.71655	2.35949
CUX2	-0.0212192	-0.865434	-0.558507	-0.173143	-0.0224053	-0.957031	0.954797	-0.71655	2.35949
CUX2	-0.0212192	-0.865434	-0.558507	-0.173143	-0.0224053	-0.957031	0.954797	-0.71655	2.35949
CUX2	-0.0212192	-0.865434	-0.558507	-0.173143	-0.0224053	-0.957031	0.954797	-0.71655	2.35949
CUX2	-0.0212192	-0.865434	-0.558507	-0.173143	-0.0224053	-0.957031	0.954797	-0.71655	2.35949
CUX2	-0.0212192	-0.865434	-0.558507	-0.173143	-0.0224053	-0.957031	0.954797	-0.71655	2.35949
CUX2	-0.0212192	-0.865434	-0.558507	-0.173143	-0.0224053	-0.957031	0.954797	-0.71655	2.35949
CUX2	-0.0212192	-0.865434	-0.558507	-0.173143	-0.0224053	-0.957031	0.954797	-0.71655	2.35949
CUX2	-0.0212192	-0.865434	-0.558507	-0.173143	-0.0224053	-0.957031	0.954797	-0.71655	2.35949
CUX2	-0.0212192	-0.865434	-0.558507	-0.173143	-0.0224053	-0.957031	0.954797	-0.71655	2.35949
CUX2	-0.0212192	-0.865434	-0.558507	-0.173143	-0.0224053	-0.957031	0.954797	-0.71655	2.35949
CUX2	-0.0212192	-0.865434	-0.558507	-0.173143	-0.0224053	-0.957031	0.954797	-0.71655	2.35949
CUX2	-0.0212192	-0.865434	-0.558507	-0.173143	-0.0224053	-0.957031	0.954797	-0.71655	2.35949
CUX2	-0.0212192	-0.865434	-0.558507	-0.173143	-0.0224053	-0.957031	0.954797	-0.71655	2.35949
CUX2	-0.0212192	-0.865434	-0.558507	-0.173143	-0.0224053	-0.957031	0.954797	-0.71655	2.35949
CUX2	-0.0212192	-0.865434	-0.558507	-0.173143	-0.0224053	-0.957031	0.954797	-0.71655	2.35949
CUX2	-0.0212192	-0.865434	-0.558507	-0.173143	-0.0224053	-0.957031	0.954797	-0.71655	2.35949
CUX2	-0.0212192	-0.865434	-0.558507	-0.173143	-0.0224053	-0.957031	0.954797	-0.71655	2.35949
CUX2	-0.0212192	-0.865434	-0.558507	-0.173143	-0.0224053	-0.957031	0.954797	-0.71655	2.35949
CUX2	-0.0212192	-0.865434	-0.558507	-0.173143	-0.0224053	-0.957031	0.954797	-0.71655	2.35949
CUX2	-0.0212192	-0.865434	-0.558507	-0.173143	-0.0224053	-0.957031	0.954797	-0.71655	2.35949
CUX2	-0.0212192	-0.865434	-0.558507	-0.173143	-0.0224053	-0.957031	0.954797	-0.71655	2.35949
CUX2	-0.0212192	-0.865434	-0.558507	-0.173143	-0.0224053	-0.957031	0.954797	-0.71655	2.35949
CUX2	-0.0212192	-0.865434	-0.558507	-0.173143	-0.0224053	-0.957031	0.954797	-0.71655	2.35949
CUX2	-0.0212192	-0.865434	-0.558507	-0.173143	-0.0224053	-0.957031	0.954797	-0.71655	2.35949
CUX2	-0.0212192	-0.865434	-0.558507	-0.173143	-0.0224053	-0.957031	0.954797	-0.71655	2.35949
CUX2	-0.0212192	-0.865434	-0.558507	-0.173143	-0.0224053	-0.957031	0.954797	-0.71655	2.35949
CUX2	-0.0212192	-0.865434	-0.558507	-0.173143	-0.0224053	-0.957031	0.954797	-0.71655	2.35949
CUX2	-0.0212192	-0.865434	-0.558507	-0.173143	-0.0224053	-0.957031	0.954797	-0.71655	2.35949
CUX2	-0.0212192	-0.865434	-0.558507	-0.173143	-0.0224053	-0.957031	0.954797	-0.71655	2.35949
CUX2	-0.0212192	-0.865434	-0.558507	-0.173143	-0.0224053	-0.957031	0.954797	-0.71655	2.35949
CUX2	-0.0212192	-0.865434	-0.558507	-0.173143	-0.0224053	-0.957031	0.954797	-0.71655	2.35949
CUX2	-0.0212192	-0.865434	-0.558507	-0.173143	-0.0224053	-0.957031	0.954797	-0.71655	2.35949
CXCL2	-1.39246	1.14071	-0.0452993	-1.39246	-0.674428	0.569762	-0.151081	0.222776	1.72248
CXCL3	-1.86302	0.966089	0.372013	-1.16184	0.493635	-0.207681	0.198051	-0.413079	1.61583
CXCL5	-1.55805	-0.560014	-0.227057	-0.820155	-0.20201	-0.337861	0.563014	1.31985	1.82228
CXCR4	-0.825386	-0.825386	-0.409307	-0.441366	-0.3862	-0.216628	0.303404	0.162579	2.63829
CXCR4	-0.825386	-0.825386	-0.409307	-0.441366	-0.3862	-0.216628	0.303404	0.162579	2.63829
CXCR4	-0.825386	-0.825386	-0.409307	-0.441366	-0.3862	-0.216628	0.303404	0.162579	2.63829
CXXC5-AS1	-2.2959	-0.15304	-0.149256	0.351104	1.80296	0.0662237	0.536481	-0.0322965	-0.126273
CYFIP1	-1.62261	-0.823028	-0.812244	0.0457479	0.112523	0.526373	-0.147115	0.647311	2.07305
CYFIP1	-1.62261	-0.823028	-0.812244	0.0457479	0.112523	0.526373	-0.147115	0.647311	2.07305
CYFIP1	-1.62261	-0.823028	-0.812244	0.0457479	0.112523	0.526373	-0.147115	0.647311	2.07305
CYFIP1	-1.62261	-0.823028	-0.812244	0.0457479	0.112523	0.526373	-0.147115	0.647311	2.07305
CYFIP1	-1.62261	-0.823028	-0.812244	0.0457479	0.112523	0.526373	-0.147115	0.647311	2.07305
CYFIP1	-1.62261	-0.823028	-0.812244	0.0457479	0.112523	0.526373	-0.147115	0.647311	2.07305
CYFIP1	-1.62261	-0.823028	-0.812244	0.0457479	0.112523	0.526373	-0.147115	0.647311	2.07305
CYFIP1	-1.62261	-0.823028	-0.812244	0.0457479	0.112523	0.526373	-0.147115	0.647311	2.07305
CYFIP1	-1.62261	-0.823028	-0.812244	0.0457479	0.112523	0.526373	-0.147115	0.647311	2.07305
CYFIP1	-1.62261	-0.823028	-0.812244	0.0457479	0.112523	0.526373	-0.147115	0.647311	2.07305
CYFIP1	-1.62261	-0.823028	-0.812244	0.0457479	0.112523	0.526373	-0.147115	0.647311	2.07305
CYFIP1	-1.62261	-0.823028	-0.812244	0.0457479	0.112523	0.526373	-0.147115	0.647311	2.07305
CYGB	-0.0893987	-0.13732	0.117794	-0.396422	-1.30425	2.44473	-0.681628	0.597129	-0.550634
CYP19A1	-1.37573	-1.43531	-0.957215	0.723611	-0.113505	1.64173	0.709767	0.216047	0.590599
CYP1B1	-0.900949	-0.436776	-0.320922	-0.457967	-0.505712	-0.621561	2.36545	-0.28932	1.16776
CYP1B1-AS1	-1.30387	-0.574976	-0.190087	-0.566116	-0.318001	-0.163795	1.86528	-0.428323	1.67989
CYP39A1	-0.797443	-1.46047	-0.924784	0.09963	0.851114	-0.107776	1.15424	-0.546339	1.73182
CYP3A4	-2.36513	-0.1146	-0.303675	-0.0893851	0.526976	0.955288	-0.44827	1.24421	0.594592
CYP7B1	0.848193	-0.432798	-0.118697	-0.708749	-0.842672	-0.682658	-0.524722	-0.0128172	2.47492
CYREN	-0.990141	0.860715	-1.22158	0.613973	-0.636992	-0.0384438	-0.648625	2.13905	-0.0779473
CYTH1	-0.840359	-1.59055	-0.857426	0.803501	0.944075	0.2523	-0.257962	-0.267458	1.81387
CYTH1	-0.840359	-1.59055	-0.857426	0.803501	0.944075	0.2523	-0.257962	-0.267458	1.81387
CYTH1	-0.840359	-1.59055	-0.857426	0.803501	0.944075	0.2523	-0.257962	-0.267458	1.81387
CYTH3	-1.39498	-1.05886	-0.933081	0.138476	0.960789	0.0683865	0.341227	-0.118172	1.99621
CYTH3	-1.39498	-1.05886	-0.933081	0.138476	0.960789	0.0683865	0.341227	-0.118172	1.99621
CYTH3	-1.39498	-1.05886	-0.933081	0.138476	0.960789	0.0683865	0.341227	-0.118172	1.99621
CYTH3	-1.39498	-1.05886	-0.933081	0.138476	0.960789	0.0683865	0.341227	-0.118172	1.99621
CYTH3	-1.39498	-1.05886	-0.933081	0.138476	0.960789	0.0683865	0.341227	-0.118172	1.99621
CYTH3	-1.39498	-1.05886	-0.933081	0.138476	0.960789	0.0683865	0.341227	-0.118172	1.99621
DAAM1	2.23963	0.0460395	0.510437	-1.22638	-0.782229	-0.443212	-0.943288	-0.112753	0.711734
DAAM2	-1.2881	-1.41011	0.0507187	0.0176625	1.831	0.548438	-0.935919	0.351761	0.834548
DAAM2	-1.2881	-1.41011	0.0507187	0.0176625	1.831	0.548438	-0.935919	0.351761	0.834548
DAAM2	-1.2881	-1.41011	0.0507187	0.0176625	1.831	0.548438	-0.935919	0.351761	0.834548
DAB1	2.35981	0.4477	0.519061	-0.530447	-1.06818	-0.720532	0.269053	-0.895934	-0.380531
DAB1	2.35981	0.4477	0.519061	-0.530447	-1.06818	-0.720532	0.269053	-0.895934	-0.380531
DAB1	2.35981	0.4477	0.519061	-0.530447	-1.06818	-0.720532	0.269053	-0.895934	-0.380531
DAB1	2.35981	0.4477	0.519061	-0.530447	-1.06818	-0.720532	0.269053	-0.895934	-0.380531
DAB1	2.35981	0.4477	0.519061	-0.530447	-1.06818	-0.720532	0.269053	-0.895934	-0.380531
DAB1	2.35981	0.4477	0.519061	-0.530447	-1.06818	-0.720532	0.269053	-0.895934	-0.380531
DAB2IP	-2.38724	-0.536103	-0.290347	0.472295	0.482695	0.405161	-0.145116	0.618041	1.38063
DAB2IP	-2.38724	-0.536103	-0.290347	0.472295	0.482695	0.405161	-0.145116	0.618041	1.38063
DAB2IP	-2.38724	-0.536103	-0.290347	0.472295	0.482695	0.405161	-0.145116	0.618041	1.38063
DAB2IP	-2.38724	-0.536103	-0.290347	0.472295	0.482695	0.405161	-0.145116	0.618041	1.38063
DAB2IP	-2.38724	-0.536103	-0.290347	0.472295	0.482695	0.405161	-0.145116	0.618041	1.38063
DAP	1.70871	-0.144505	1.3692	0.455026	-0.181118	-1.09536	-0.845392	0.150384	-1.41695
DAP	1.70871	-0.144505	1.3692	0.455026	-0.181118	-1.09536	-0.845392	0.150384	-1.41695
DAPK1	0.581757	-0.459138	0.702924	-1.21053	-1.3944	0.38117	-0.509807	-0.123356	2.03138
DAPK1	0.581757	-0.459138	0.702924	-1.21053	-1.3944	0.38117	-0.509807	-0.123356	2.03138
DAPK1	0.581757	-0.459138	0.702924	-1.21053	-1.3944	0.38117	-0.509807	-0.123356	2.03138
DAPK1	0.581757	-0.459138	0.702924	-1.21053	-1.3944	0.38117	-0.509807	-0.123356	2.03138
DAPK1	0.581757	-0.459138	0.702924	-1.21053	-1.3944	0.38117	-0.509807	-0.123356	2.03138
DAPK1	0.581757	-0.459138	0.702924	-1.21053	-1.3944	0.38117	-0.509807	-0.123356	2.03138
DAPK2	-0.795253	0.136169	-1.15459	1.30273	1.36868	-1.42002	0.766622	-0.74269	0.538349
DAPK2	-0.795253	0.136169	-1.15459	1.30273	1.36868	-1.42002	0.766622	-0.74269	0.538349
DBNDD2	-0.696796	-0.0858918	1.25184	0.627494	-1.1892	-0.363621	-0.642714	-0.861756	1.96064
DBNDD2	-0.696796	-0.0858918	1.25184	0.627494	-1.1892	-0.363621	-0.642714	-0.861756	1.96064
DCAF6	1.24491	-0.258656	-0.398575	0.51716	1.2983	-1.74021	0.318907	-1.40179	0.419954
DCAKD	1.93505	-0.439649	0.124178	0.290691	-0.643147	0.961551	-0.143834	-0.19681	-1.88805
DCBLD1	0.546736	-0.686014	-0.660455	-0.448632	-0.700292	-0.436053	-0.258036	0.0264206	2.61633
DCBLD2	-1.70225	-0.638848	0.15318	-0.270007	-0.56859	-0.208063	1.07176	0.1477	2.01514
DCD	-0.981891	0.930637	0.228325	-1.89005	0.070263	0.176619	1.82323	-0.424863	0.0677368
DCDC2C	0.565391	-0.579812	-0.54656	-0.478752	0.194623	-0.125737	-0.506858	-1.05193	2.52964
DCHS1	-2.24637	-0.822607	-0.291208	-0.100538	-0.0130635	1.04389	0.524188	0.982148	0.923568
DCLK1	1.33533	1.06871	-0.073064	-0.263477	0.227673	-1.78832	0.949915	-1.35554	-0.101232
DCLK1	1.33533	1.06871	-0.073064	-0.263477	0.227673	-1.78832	0.949915	-1.35554	-0.101232
DCLK2	-1.06209	0.229205	1.07311	-0.914669	-0.449484	1.63026	-0.319516	1.10073	-1.28755
DCLK2	-1.06209	0.229205	1.07311	-0.914669	-0.449484	1.63026	-0.319516	1.10073	-1.28755
DCLK3	0.790161	-0.4635	0.3849	-0.205214	-1.26879	-0.512069	0.464507	-1.26153	2.07154
DCTD	1.145	0.13357	-0.701555	2.01948	-0.852234	-0.927388	-1.18064	0.346578	0.0171857
DDAH1	0.63526	-0.345862	-0.842547	1.03693	1.26867	-1.29062	-1.1292	-0.645779	1.31315
DDAH1	0.63526	-0.345862	-0.842547	1.03693	1.26867	-1.29062	-1.1292	-0.645779	1.31315
DDAH1	0.63526	-0.345862	-0.842547	1.03693	1.26867	-1.29062	-1.1292	-0.645779	1.31315
DDAH1	0.63526	-0.345862	-0.842547	1.03693	1.26867	-1.29062	-1.1292	-0.645779	1.31315
DDIT4L	1.79426	0.493353	0.24453	-0.834825	1.38741	-0.965184	-0.202889	-0.806508	-1.11014
DDR2	0.415515	2.02984	-0.627456	-1.56239	0.0558373	0.736789	0.171069	-0.0833368	-1.13586
DDX60L	-0.432476	-1.95664	-1.14173	-0.302632	0.459146	0.402252	1.12745	0.572853	1.27179
DEFB1	-0.500948	-0.500948	-0.500948	-0.500948	1.01336	-0.500948	-0.500948	-0.500948	2.49328
DEGS2	-1.24284	-0.157143	-0.963453	1.50848	0.83101	0.751898	0.833092	-1.50802	-0.053028
DERA	-1.37439	-0.813679	0.175427	-1.1376	-0.443502	1.07869	-0.140783	0.998346	1.6575
DEXI	-1.53808	-0.979158	-0.147117	1.12853	-0.0903576	0.666825	-0.793437	-0.0621791	1.81497
DGAT2	0.803739	0.0861406	-0.693841	0.637181	-0.343276	-1.11942	-0.79309	-0.779921	2.20249
DGAT2	0.803739	0.0861406	-0.693841	0.637181	-0.343276	-1.11942	-0.79309	-0.779921	2.20249
DGAT2	0.803739	0.0861406	-0.693841	0.637181	-0.343276	-1.11942	-0.79309	-0.779921	2.20249
DGKB	1.78657	-0.718151	0.0363231	-1.04956	-0.458497	-0.290849	-0.586865	-0.527776	1.8088
DGKB	1.78657	-0.718151	0.0363231	-1.04956	-0.458497	-0.290849	-0.586865	-0.527776	1.8088
DGKB	1.78657	-0.718151	0.0363231	-1.04956	-0.458497	-0.290849	-0.586865	-0.527776	1.8088
DGKG	2.0084	0.681875	-0.123183	0.406622	0.56948	-0.983928	-0.114995	-1.1038	-1.34046
DGKI	-2.50559	0.40788	0.393959	-0.360183	-0.233298	0.772949	-0.242005	0.897856	0.868402
DGKI	-2.50559	0.40788	0.393959	-0.360183	-0.233298	0.772949	-0.242005	0.897856	0.868402
DHRS12	-0.969904	1.06705	0.537682	-0.490278	-1.3304	-0.127463	1.95505	-0.857923	0.216182
DHRS12	-0.969904	1.06705	0.537682	-0.490278	-1.3304	-0.127463	1.95505	-0.857923	0.216182
DHRS12	-0.969904	1.06705	0.537682	-0.490278	-1.3304	-0.127463	1.95505	-0.857923	0.216182
DHRS3	0.14688	-0.549767	-1.02587	0.19088	0.948606	-0.695429	-0.771652	-0.547662	2.30401
DHRS3	0.14688	-0.549767	-1.02587	0.19088	0.948606	-0.695429	-0.771652	-0.547662	2.30401
DHRS3	0.14688	-0.549767	-1.02587	0.19088	0.948606	-0.695429	-0.771652	-0.547662	2.30401
DHRS3	0.14688	-0.549767	-1.02587	0.19088	0.948606	-0.695429	-0.771652	-0.547662	2.30401
DHRS3	0.14688	-0.549767	-1.02587	0.19088	0.948606	-0.695429	-0.771652	-0.547662	2.30401
DHRS9	-1.40612	-0.951642	-0.489671	-0.442165	1.65711	-0.881907	0.72215	0.772521	1.01972
DIAPH2	-0.521864	-0.168921	0.0181727	-0.748145	-0.36499	1.03578	-1.87062	1.30556	1.31503
DIRAS1	-2.11693	-0.158502	-1.21963	1.29122	0.0607893	0.621732	0.574408	0.7652	0.181721
DIRC3	0.0757694	1.03157	0.747699	-0.238426	-0.235416	1.00833	-1.05422	0.78823	-2.12353
DIRC3	0.0757694	1.03157	0.747699	-0.238426	-0.235416	1.00833	-1.05422	0.78823	-2.12353
DIRC3	0.0757694	1.03157	0.747699	-0.238426	-0.235416	1.00833	-1.05422	0.78823	-2.12353
DIRC3	0.0757694	1.03157	0.747699	-0.238426	-0.235416	1.00833	-1.05422	0.78823	-2.12353
DIRC3-AS1	1.02939	0.967111	0.809283	-0.989096	-0.414962	0.721494	-1.16665	0.71764	-1.67421
DISC1	0.101843	-1.66827	-0.751215	0.654023	1.1603	0.992088	1.19646	-0.715368	-0.969863
DKK3	0.553511	0.390536	0.0228158	1.38584	0.581624	-0.808468	-1.21908	-1.8192	0.912414
DKK3	0.553511	0.390536	0.0228158	1.38584	0.581624	-0.808468	-1.21908	-1.8192	0.912414
DLC1	-1.76287	-1.02836	-0.698061	-0.11085	0.732012	0.519719	-0.246046	1.07014	1.52431
DLC1	-1.76287	-1.02836	-0.698061	-0.11085	0.732012	0.519719	-0.246046	1.07014	1.52431
DLC1	-1.76287	-1.02836	-0.698061	-0.11085	0.732012	0.519719	-0.246046	1.07014	1.52431
DLEU7	0.988565	0.141571	1.53328	-0.867496	-1.54804	0.756462	0.381392	-0.050621	-1.33511
DLG2	1.81735	0.477383	0.833656	-0.411366	-0.0159511	-0.0793587	-0.168159	-0.343502	-2.11005
DLG2	1.81735	0.477383	0.833656	-0.411366	-0.0159511	-0.0793587	-0.168159	-0.343502	-2.11005
DLG5	-1.97511	0.111463	0.14602	-0.362499	-1.28169	0.950592	0.492355	0.569564	1.3493
DLG5	-1.97511	0.111463	0.14602	-0.362499	-1.28169	0.950592	0.492355	0.569564	1.3493
DLG5	-1.97511	0.111463	0.14602	-0.362499	-1.28169	0.950592	0.492355	0.569564	1.3493
DLG5	-1.97511	0.111463	0.14602	-0.362499	-1.28169	0.950592	0.492355	0.569564	1.3493
DLG5	-1.97511	0.111463	0.14602	-0.362499	-1.28169	0.950592	0.492355	0.569564	1.3493
DLG5	-1.97511	0.111463	0.14602	-0.362499	-1.28169	0.950592	0.492355	0.569564	1.3493
DLG5	-1.97511	0.111463	0.14602	-0.362499	-1.28169	0.950592	0.492355	0.569564	1.3493
DLG5	-1.97511	0.111463	0.14602	-0.362499	-1.28169	0.950592	0.492355	0.569564	1.3493
DLGAP1	0.236781	-0.792962	-0.626124	-1.44812	-0.537559	0.394164	-0.169607	0.757285	2.1862
DLGAP1	0.236781	-0.792962	-0.626124	-1.44812	-0.537559	0.394164	-0.169607	0.757285	2.1862
DLGAP1	0.236781	-0.792962	-0.626124	-1.44812	-0.537559	0.394164	-0.169607	0.757285	2.1862
DLGAP1	0.236781	-0.792962	-0.626124	-1.44812	-0.537559	0.394164	-0.169607	0.757285	2.1862
DLGAP1	0.236781	-0.792962	-0.626124	-1.44812	-0.537559	0.394164	-0.169607	0.757285	2.1862
DLGAP1	0.236781	-0.792962	-0.626124	-1.44812	-0.537559	0.394164	-0.169607	0.757285	2.1862
DLGAP1	0.236781	-0.792962	-0.626124	-1.44812	-0.537559	0.394164	-0.169607	0.757285	2.1862
DLGAP1-AS5	1.15026	-0.847648	0.546444	-1.19739	-1.38221	0.565239	-0.842594	0.636355	1.37154
DLGAP2	0.474082	0.627183	1.64997	-1.07154	-0.528476	0.348475	-1.67827	0.888672	-0.710117
DLGAP2	0.474082	0.627183	1.64997	-1.07154	-0.528476	0.348475	-1.67827	0.888672	-0.710117
DLGAP2	0.474082	0.627183	1.64997	-1.07154	-0.528476	0.348475	-1.67827	0.888672	-0.710117
DLGAP2	0.474082	0.627183	1.64997	-1.07154	-0.528476	0.348475	-1.67827	0.888672	-0.710117
DLGAP2	0.474082	0.627183	1.64997	-1.07154	-0.528476	0.348475	-1.67827	0.888672	-0.710117
DLGAP2	0.474082	0.627183	1.64997	-1.07154	-0.528476	0.348475	-1.67827	0.888672	-0.710117
DLGAP2	0.474082	0.627183	1.64997	-1.07154	-0.528476	0.348475	-1.67827	0.888672	-0.710117
DLGAP2	0.474082	0.627183	1.64997	-1.07154	-0.528476	0.348475	-1.67827	0.888672	-0.710117
DLGAP2	0.474082	0.627183	1.64997	-1.07154	-0.528476	0.348475	-1.67827	0.888672	-0.710117
DLGAP2	0.474082	0.627183	1.64997	-1.07154	-0.528476	0.348475	-1.67827	0.888672	-0.710117
DLGAP2	0.474082	0.627183	1.64997	-1.07154	-0.528476	0.348475	-1.67827	0.888672	-0.710117
DLGAP2	0.474082	0.627183	1.64997	-1.07154	-0.528476	0.348475	-1.67827	0.888672	-0.710117
DLGAP2	0.474082	0.627183	1.64997	-1.07154	-0.528476	0.348475	-1.67827	0.888672	-0.710117
DLGAP2	0.474082	0.627183	1.64997	-1.07154	-0.528476	0.348475	-1.67827	0.888672	-0.710117
DLGAP2	0.474082	0.627183	1.64997	-1.07154	-0.528476	0.348475	-1.67827	0.888672	-0.710117
DLGAP2	0.474082	0.627183	1.64997	-1.07154	-0.528476	0.348475	-1.67827	0.888672	-0.710117
DLGAP2	0.474082	0.627183	1.64997	-1.07154	-0.528476	0.348475	-1.67827	0.888672	-0.710117
DLGAP2	0.474082	0.627183	1.64997	-1.07154	-0.528476	0.348475	-1.67827	0.888672	-0.710117
DLGAP2	0.474082	0.627183	1.64997	-1.07154	-0.528476	0.348475	-1.67827	0.888672	-0.710117
DLGAP2	0.474082	0.627183	1.64997	-1.07154	-0.528476	0.348475	-1.67827	0.888672	-0.710117
DLGAP2	0.474082	0.627183	1.64997	-1.07154	-0.528476	0.348475	-1.67827	0.888672	-0.710117
DLGAP2	0.474082	0.627183	1.64997	-1.07154	-0.528476	0.348475	-1.67827	0.888672	-0.710117
DLGAP3	-1.12172	-0.993698	1.6604	0.123941	-1.25828	1.5412	-0.106101	0.0646075	0.0896632
DLGAP3	-1.12172	-0.993698	1.6604	0.123941	-1.25828	1.5412	-0.106101	0.0646075	0.0896632
DLGAP3	-1.12172	-0.993698	1.6604	0.123941	-1.25828	1.5412	-0.106101	0.0646075	0.0896632
DLGAP3	-1.12172	-0.993698	1.6604	0.123941	-1.25828	1.5412	-0.106101	0.0646075	0.0896632
DMD	1.32724	0.380764	0.641746	0.151741	0.382239	-0.518108	0.696334	-0.799096	-2.26288
DMKN	-2.10802	0.121205	-0.323751	0.0560342	-0.340065	0.668252	-0.646665	1.01908	1.55394
DMRTA1	0.673794	-1.50433	0.738579	0.161074	1.31995	0.479474	-1.50433	0.657557	-1.02177
DNAJB1	-1.26674	0.0921096	-0.640205	1.17561	0.0535513	-1.36729	0.60034	-0.429903	1.78253
DNAJC6	0.731609	1.71068	0.836218	0.474391	-0.469839	-0.992458	-0.342076	-0.139785	-1.80879
DNLZ	1.18642	-0.986612	-1.04529	1.70793	0.117198	-1.01135	0.746276	-0.973958	0.25938
DNM1	-1.33887	-0.894239	0.287148	0.913234	-1.50502	1.68932	-0.0114762	0.394272	0.465665
DNM3	-0.424683	-0.580976	-0.0267773	-0.913257	0.280469	0.055714	-1.44649	0.894089	2.16191
DOCK1	-0.229902	-1.32347	-1.34767	0.175653	0.574825	1.79831	1.17582	-0.588564	-0.234965
DOCK11	-1.10843	-0.702293	-1.62252	0.599683	1.01923	0.0122996	-0.3795	0.489331	1.6922
DOCK2	0.844231	-1.57756	-1.49014	0.361629	1.38889	0.0611505	0.754459	-0.837132	0.49448
DOCK4	-0.00377489	0.680455	1.15752	-1.08995	-1.48663	1.43815	-0.722957	0.790668	-0.763511
DOCK4	-0.00377489	0.680455	1.15752	-1.08995	-1.48663	1.43815	-0.722957	0.790668	-0.763511
DOK5	-0.170139	0.626182	-1.78035	-0.0706107	-0.89516	-0.713778	0.328396	0.886853	1.78862
DOK7	-1.39961	-0.328898	-1.41347	-0.0772532	0.292444	1.46875	-0.602424	1.34696	0.71349
DPP10	1.28191	0.377391	0.493663	0.406094	0.638121	-0.30072	0.105043	-0.554055	-2.44745
DPP6	-1.84202	-0.40968	0.391572	-0.584042	-0.851954	1.41924	-0.192559	1.14923	0.92022
DPP6	-1.84202	-0.40968	0.391572	-0.584042	-0.851954	1.41924	-0.192559	1.14923	0.92022
DPP6	-1.84202	-0.40968	0.391572	-0.584042	-0.851954	1.41924	-0.192559	1.14923	0.92022
DPP6	-1.84202	-0.40968	0.391572	-0.584042	-0.851954	1.41924	-0.192559	1.14923	0.92022
DPP6	-1.84202	-0.40968	0.391572	-0.584042	-0.851954	1.41924	-0.192559	1.14923	0.92022
DPP6	-1.84202	-0.40968	0.391572	-0.584042	-0.851954	1.41924	-0.192559	1.14923	0.92022
DPY19L3	-1.24774	0.0810173	0.180449	-1.14714	-1.26136	1.062	-0.234291	1.1851	1.38197
DPY19L3	-1.24774	0.0810173	0.180449	-1.14714	-1.26136	1.062	-0.234291	1.1851	1.38197
DPYSL2	1.16566	0.589518	-0.196839	1.53327	0.23762	-1.07577	0.315597	-0.903297	-1.66576
DPYSL3	1.63151	0.774373	0.175305	0.773628	0.267566	-1.04695	0.0626849	-0.840593	-1.79752
DPYSL5	1.56395	-0.251706	1.29101	-0.562838	-0.933287	-0.138288	0.438353	-1.80696	0.399758
DSC2	2.21039	-0.456304	-0.187376	-0.246828	-0.335578	-0.538325	-1.24389	-0.479102	1.277
DSCAM	-0.582522	-0.234396	0.892173	-1.30912	0.815175	0.180878	-1.06333	-0.657415	1.95853
DSCAM	-0.582522	-0.234396	0.892173	-1.30912	0.815175	0.180878	-1.06333	-0.657415	1.95853
DSCAM	-0.582522	-0.234396	0.892173	-1.30912	0.815175	0.180878	-1.06333	-0.657415	1.95853
DSCAM	-0.582522	-0.234396	0.892173	-1.30912	0.815175	0.180878	-1.06333	-0.657415	1.95853
DSCAM	-0.582522	-0.234396	0.892173	-1.30912	0.815175	0.180878	-1.06333	-0.657415	1.95853
DSCAML1	0.810469	-0.561819	0.0441156	-0.00187954	-0.408686	-0.699706	-0.82089	-0.816786	2.45519
DSCAML1	0.810469	-0.561819	0.0441156	-0.00187954	-0.408686	-0.699706	-0.82089	-0.816786	2.45519
DSCAML1	0.810469	-0.561819	0.0441156	-0.00187954	-0.408686	-0.699706	-0.82089	-0.816786	2.45519
DSCAML1	0.810469	-0.561819	0.0441156	-0.00187954	-0.408686	-0.699706	-0.82089	-0.816786	2.45519
DSCAML1	0.810469	-0.561819	0.0441156	-0.00187954	-0.408686	-0.699706	-0.82089	-0.816786	2.45519
DSCAML1	0.810469	-0.561819	0.0441156	-0.00187954	-0.408686	-0.699706	-0.82089	-0.816786	2.45519
DSCAML1	0.810469	-0.561819	0.0441156	-0.00187954	-0.408686	-0.699706	-0.82089	-0.816786	2.45519
DSCAML1	0.810469	-0.561819	0.0441156	-0.00187954	-0.408686	-0.699706	-0.82089	-0.816786	2.45519
DSCAML1	0.810469	-0.561819	0.0441156	-0.00187954	-0.408686	-0.699706	-0.82089	-0.816786	2.45519
DSCAML1	0.810469	-0.561819	0.0441156	-0.00187954	-0.408686	-0.699706	-0.82089	-0.816786	2.45519
DSCAML1	0.810469	-0.561819	0.0441156	-0.00187954	-0.408686	-0.699706	-0.82089	-0.816786	2.45519
DSCAML1	0.810469	-0.561819	0.0441156	-0.00187954	-0.408686	-0.699706	-0.82089	-0.816786	2.45519
DSCAML1	0.810469	-0.561819	0.0441156	-0.00187954	-0.408686	-0.699706	-0.82089	-0.816786	2.45519
DSCAML1	0.810469	-0.561819	0.0441156	-0.00187954	-0.408686	-0.699706	-0.82089	-0.816786	2.45519
DSCAML1	0.810469	-0.561819	0.0441156	-0.00187954	-0.408686	-0.699706	-0.82089	-0.816786	2.45519
DSCAML1	0.810469	-0.561819	0.0441156	-0.00187954	-0.408686	-0.699706	-0.82089	-0.816786	2.45519
DSCAS	-2.09344	-0.618964	-0.678281	-0.0550827	0.942182	1.46211	-0.15883	0.609952	0.59036
DSE	-0.93202	0.608002	0.0610066	-1.58676	-0.430064	1.09178	-0.146103	1.88196	-0.547792
DST	0.929226	1.09475	-0.196865	0.429221	1.25395	-1.60865	-1.55701	0.0164031	-0.361066
DST	0.929226	1.09475	-0.196865	0.429221	1.25395	-1.60865	-1.55701	0.0164031	-0.361066
DST	0.929226	1.09475	-0.196865	0.429221	1.25395	-1.60865	-1.55701	0.0164031	-0.361066
DST	0.929226	1.09475	-0.196865	0.429221	1.25395	-1.60865	-1.55701	0.0164031	-0.361066
DTNA	-0.997992	-0.812113	-1.18975	-0.707128	0.890777	0.0458603	-0.21988	1.25604	1.73418
DTNBP1	2.14859	0.167101	0.455386	0.228699	-0.158797	-0.145284	0.0125027	-0.916861	-1.79133
DTX3L	-1.8218	-0.828965	-0.541602	-0.399067	0.0991541	1.16991	0.630615	0.0291683	1.66259
DUSP10	-0.417298	-0.805872	-0.600854	0.115078	-0.187274	-0.085865	-0.596944	-0.138365	2.71739
DUSP10	-0.417298	-0.805872	-0.600854	0.115078	-0.187274	-0.085865	-0.596944	-0.138365	2.71739
DUSP10	-0.417298	-0.805872	-0.600854	0.115078	-0.187274	-0.085865	-0.596944	-0.138365	2.71739
DUSP5	-1.61615	-0.880774	-0.91611	0.475962	0.460639	0.920236	-0.772753	0.865887	1.46307
DYSF	0.968383	0.0165971	-0.981636	0.0561452	1.28069	-0.199725	-2.13011	0.0543816	0.935306
DYSF	0.968383	0.0165971	-0.981636	0.0561452	1.28069	-0.199725	-2.13011	0.0543816	0.935306
DYSF	0.968383	0.0165971	-0.981636	0.0561452	1.28069	-0.199725	-2.13011	0.0543816	0.935306
DZIP1L	-2.07965	0.0467778	-0.846277	0.216333	0.687569	0.479567	-0.724945	0.78169	1.43894
EAF1-AS1	-0.694142	-1.1258	0.890328	1.94702	0.526847	0.673389	-0.297591	-0.913713	-1.00634
ECE1	-0.263627	0.345112	-0.41685	1.30318	1.43938	0.0463538	0.421223	-0.910173	-1.96457
EDNRA	-0.720805	-0.91083	-0.81497	-0.122259	0.363349	-0.215103	0.636708	-0.656728	2.44064
EEF2	-1.66701	-0.206351	-1.10427	1.86722	0.346626	-0.684535	0.705751	0.136692	0.605872
EEF2	-1.66701	-0.206351	-1.10427	1.86722	0.346626	-0.684535	0.705751	0.136692	0.605872
EEPD1	-1.61749	-0.675088	-0.69543	-0.205188	0.0783227	0.363047	-0.175516	0.77489	2.15245
EEPD1	-1.61749	-0.675088	-0.69543	-0.205188	0.0783227	0.363047	-0.175516	0.77489	2.15245
EEPD1	-1.61749	-0.675088	-0.69543	-0.205188	0.0783227	0.363047	-0.175516	0.77489	2.15245
EEPD1	-1.61749	-0.675088	-0.69543	-0.205188	0.0783227	0.363047	-0.175516	0.77489	2.15245
EEPD1	-1.61749	-0.675088	-0.69543	-0.205188	0.0783227	0.363047	-0.175516	0.77489	2.15245
EEPD1	-1.61749	-0.675088	-0.69543	-0.205188	0.0783227	0.363047	-0.175516	0.77489	2.15245
EEPD1	-1.61749	-0.675088	-0.69543	-0.205188	0.0783227	0.363047	-0.175516	0.77489	2.15245
EEPD1	-1.61749	-0.675088	-0.69543	-0.205188	0.0783227	0.363047	-0.175516	0.77489	2.15245
EEPD1	-1.61749	-0.675088	-0.69543	-0.205188	0.0783227	0.363047	-0.175516	0.77489	2.15245
EEPD1	-1.61749	-0.675088	-0.69543	-0.205188	0.0783227	0.363047	-0.175516	0.77489	2.15245
EFCC1	-0.914486	-0.146921	-1.41976	-1.02668	1.26305	1.25955	0.812363	-0.69321	0.866098
EFHC1	-0.996706	0.263836	1.05663	-0.246528	0.0262226	1.16378	-0.350343	1.10067	-2.01753
EFHD2	-0.296846	-0.184424	-0.925831	2.38582	0.78387	-0.657499	0.282793	-0.348452	-1.03944
EFNA1	-2.02634	-0.276018	-0.227385	-0.400618	0.20768	1.2219	-0.608066	0.566553	1.54229
EFNA1	-2.02634	-0.276018	-0.227385	-0.400618	0.20768	1.2219	-0.608066	0.566553	1.54229
EFNA4	0.28872	1.61278	0.359474	-2.09009	0.994408	-0.635256	-0.275502	0.270987	-0.525516
EFNA5	-1.83827	0.48256	0.441716	0.0395538	1.77173	-0.0203999	-0.903824	0.79914	-0.772186
EFNA5	-1.83827	0.48256	0.441716	0.0395538	1.77173	-0.0203999	-0.903824	0.79914	-0.772186
EGFR	-1.34105	-0.923606	-1.3032	0.528395	0.927962	-0.18945	0.495139	0.00893559	1.79687
EGLN3	0.577828	-0.546724	-0.551636	0.546598	1.38277	0.401881	0.992491	-0.778493	-2.02472
EGLN3	0.577828	-0.546724	-0.551636	0.546598	1.38277	0.401881	0.992491	-0.778493	-2.02472
EGLN3	0.577828	-0.546724	-0.551636	0.546598	1.38277	0.401881	0.992491	-0.778493	-2.02472
EHF	-0.331398	-0.111726	-1.20684	0.0820971	1.10662	2.0797	0.245131	-0.747218	-1.11637
EIF4E3	2.03816	0.253384	0.818865	-0.238135	-0.353917	-1.1197	0.660515	-0.78561	-1.27357
EIPR1	0.165203	1.53321	-0.634417	0.550022	-0.346719	-0.773115	-0.530977	-1.54942	1.58632
EIPR1	0.165203	1.53321	-0.634417	0.550022	-0.346719	-0.773115	-0.530977	-1.54942	1.58632
ELDR	-0.777898	-1.3412	-0.0714577	-0.808329	0.829493	1.06531	1.87357	0.00786317	-0.777348
ELK3	1.49341	-0.211205	-1.25192	-0.0783122	1.59807	-1.5158	0.433215	-0.193385	-0.274065
ELL2	-1.66141	-0.505337	0.315677	-0.694727	-0.627838	0.233286	0.508355	0.283889	2.14812
ELL2	-1.66141	-0.505337	0.315677	-0.694727	-0.627838	0.233286	0.508355	0.283889	2.14812
ELMO1	1.10215	0.651216	0.447067	0.748599	0.953694	-1.12332	-0.0825871	-0.721387	-1.97543
ELMO1	1.10215	0.651216	0.447067	0.748599	0.953694	-1.12332	-0.0825871	-0.721387	-1.97543
ELMO1	1.10215	0.651216	0.447067	0.748599	0.953694	-1.12332	-0.0825871	-0.721387	-1.97543
ELMO1	1.10215	0.651216	0.447067	0.748599	0.953694	-1.12332	-0.0825871	-0.721387	-1.97543
ELOVL5	0.152835	-0.285907	-0.492752	-0.23023	0.32928	-0.742951	-0.808642	-0.561595	2.63996
ELOVL5	0.152835	-0.285907	-0.492752	-0.23023	0.32928	-0.742951	-0.808642	-0.561595	2.63996
ELOVL5	0.152835	-0.285907	-0.492752	-0.23023	0.32928	-0.742951	-0.808642	-0.561595	2.63996
EMILIN3	-1.37598	-0.653556	0.104563	-0.544875	-0.679013	1.46584	-0.804843	1.34257	1.1453
EMILIN3	-1.37598	-0.653556	0.104563	-0.544875	-0.679013	1.46584	-0.804843	1.34257	1.1453
EMILIN3	-1.37598	-0.653556	0.104563	-0.544875	-0.679013	1.46584	-0.804843	1.34257	1.1453
EML1	2.30814	-0.422357	0.885318	-0.579082	-0.0727074	0.0941703	-0.0684022	-1.23908	-0.905994
EML6	-2.29277	-0.112042	0.505798	-0.611082	0.133496	1.15809	-0.453137	1.10029	0.571349
EML6	-2.29277	-0.112042	0.505798	-0.611082	0.133496	1.15809	-0.453137	1.10029	0.571349
EML6	-2.29277	-0.112042	0.505798	-0.611082	0.133496	1.15809	-0.453137	1.10029	0.571349
EMX1	-2.30205	-0.839094	-0.499233	0.367263	0.226093	0.517778	0.58064	0.804777	1.14382
EMX1	-2.30205	-0.839094	-0.499233	0.367263	0.226093	0.517778	0.58064	0.804777	1.14382
EMX1	-2.30205	-0.839094	-0.499233	0.367263	0.226093	0.517778	0.58064	0.804777	1.14382
EMX1	-2.30205	-0.839094	-0.499233	0.367263	0.226093	0.517778	0.58064	0.804777	1.14382
EMX1	-2.30205	-0.839094	-0.499233	0.367263	0.226093	0.517778	0.58064	0.804777	1.14382
EMX2	-0.648791	-0.478752	0.203405	-0.187058	-0.580284	-0.501934	-0.152866	-0.393535	2.73982
EMX2	-0.648791	-0.478752	0.203405	-0.187058	-0.580284	-0.501934	-0.152866	-0.393535	2.73982
EMX2	-0.648791	-0.478752	0.203405	-0.187058	-0.580284	-0.501934	-0.152866	-0.393535	2.73982
EMX2	-0.648791	-0.478752	0.203405	-0.187058	-0.580284	-0.501934	-0.152866	-0.393535	2.73982
EMX2	-0.648791	-0.478752	0.203405	-0.187058	-0.580284	-0.501934	-0.152866	-0.393535	2.73982
EMX2OS	-0.576667	-0.934098	0.326069	-0.432257	-0.1057	-0.728255	0.0316997	-0.210421	2.62963
EMX2OS	-0.576667	-0.934098	0.326069	-0.432257	-0.1057	-0.728255	0.0316997	-0.210421	2.62963
EMX2OS	-0.576667	-0.934098	0.326069	-0.432257	-0.1057	-0.728255	0.0316997	-0.210421	2.62963
EMX2OS	-0.576667	-0.934098	0.326069	-0.432257	-0.1057	-0.728255	0.0316997	-0.210421	2.62963
EMX2OS	-0.576667	-0.934098	0.326069	-0.432257	-0.1057	-0.728255	0.0316997	-0.210421	2.62963
EMX2OS	-0.576667	-0.934098	0.326069	-0.432257	-0.1057	-0.728255	0.0316997	-0.210421	2.62963
EMX2OS	-0.576667	-0.934098	0.326069	-0.432257	-0.1057	-0.728255	0.0316997	-0.210421	2.62963
ENDOD1	-0.81232	-0.590373	-0.843276	2.08209	0.98716	-0.877907	-0.799572	0.114003	0.740191
ENKUR	1.95185	0.383056	0.763668	-0.596893	-1.125	-0.071596	0.425479	-0.105386	-1.62518
ENKUR	1.95185	0.383056	0.763668	-0.596893	-1.125	-0.071596	0.425479	-0.105386	-1.62518
ENO4	2.35079	-0.336135	-0.61544	-0.194184	-0.0853102	-1.09715	0.876381	-0.979209	0.0802282
ENO4	2.35079	-0.336135	-0.61544	-0.194184	-0.0853102	-1.09715	0.876381	-0.979209	0.0802282
ENPEP	-1.41479	-0.406601	-0.144254	-0.614219	-0.0454808	1.67823	-0.765026	-0.0286574	1.74079
ENPP6	0.280962	-0.516488	-0.182405	-2.01003	1.64809	1.12265	0.364759	-0.0214164	-0.686116
EPB41	-2.13956	-0.400217	-0.771772	0.052587	0.463706	0.464772	-0.0188708	0.688548	1.66079
EPB41	-2.13956	-0.400217	-0.771772	0.052587	0.463706	0.464772	-0.0188708	0.688548	1.66079
EPB41	-2.13956	-0.400217	-0.771772	0.052587	0.463706	0.464772	-0.0188708	0.688548	1.66079
EPB41	-2.13956	-0.400217	-0.771772	0.052587	0.463706	0.464772	-0.0188708	0.688548	1.66079
EPB41	-2.13956	-0.400217	-0.771772	0.052587	0.463706	0.464772	-0.0188708	0.688548	1.66079
EPB41L3	-0.816129	1.10961	0.853078	0.0912314	0.324045	0.779725	-1.62286	0.815746	-1.53445
EPB41L3	-0.816129	1.10961	0.853078	0.0912314	0.324045	0.779725	-1.62286	0.815746	-1.53445
EPB41L4B	-0.568428	0.686943	0.918803	-0.918958	-0.751002	1.513	-0.798256	1.1883	-1.27038
EPHA1	-1.25396	-0.523518	-1.04807	0.528614	0.293852	-0.0438326	-0.131661	-0.194636	2.37321
EPHA1	-1.25396	-0.523518	-1.04807	0.528614	0.293852	-0.0438326	-0.131661	-0.194636	2.37321
EPHA1	-1.25396	-0.523518	-1.04807	0.528614	0.293852	-0.0438326	-0.131661	-0.194636	2.37321
EPHA1-AS1	-0.653715	-0.0335545	-1.97423	-0.0601853	0.589283	1.49811	0.0660236	-0.693844	1.26212
EPHA1-AS1	-0.653715	-0.0335545	-1.97423	-0.0601853	0.589283	1.49811	0.0660236	-0.693844	1.26212
EPHA1-AS1	-0.653715	-0.0335545	-1.97423	-0.0601853	0.589283	1.49811	0.0660236	-0.693844	1.26212
EPHA4	-2.01286	-0.337889	-0.851745	0.91162	-0.381672	0.130542	0.741733	0.213069	1.58727
EPHA5	-1.84654	-0.380343	0.838884	-0.919927	-0.971045	1.14334	0.427038	0.896063	0.812528
EPHA6	2.15263	-0.0414628	0.271464	-1.19602	-1.58056	-0.198591	-0.0419881	0.0727023	0.561817
EPHA6	2.15263	-0.0414628	0.271464	-1.19602	-1.58056	-0.198591	-0.0419881	0.0727023	0.561817
EPHB1	-1.77468	0.592546	-0.210843	0.332397	0.302172	-0.515351	0.161137	-0.917233	2.02985
EPHB1	-1.77468	0.592546	-0.210843	0.332397	0.302172	-0.515351	0.161137	-0.917233	2.02985
EPHB1	-1.77468	0.592546	-0.210843	0.332397	0.302172	-0.515351	0.161137	-0.917233	2.02985
EPHB1	-1.77468	0.592546	-0.210843	0.332397	0.302172	-0.515351	0.161137	-0.917233	2.02985
EPHB1	-1.77468	0.592546	-0.210843	0.332397	0.302172	-0.515351	0.161137	-0.917233	2.02985
EPHB1	-1.77468	0.592546	-0.210843	0.332397	0.302172	-0.515351	0.161137	-0.917233	2.02985
EPHB2	1.11915	-0.00852695	-0.834275	1.22659	1.19685	-1.51963	0.275457	-1.30656	-0.149059
EPHB2	1.11915	-0.00852695	-0.834275	1.22659	1.19685	-1.51963	0.275457	-1.30656	-0.149059
EPHB2	1.11915	-0.00852695	-0.834275	1.22659	1.19685	-1.51963	0.275457	-1.30656	-0.149059
EPHB2	1.11915	-0.00852695	-0.834275	1.22659	1.19685	-1.51963	0.275457	-1.30656	-0.149059
EPHB2	1.11915	-0.00852695	-0.834275	1.22659	1.19685	-1.51963	0.275457	-1.30656	-0.149059
EPS15	-1.72583	-0.189286	-1.21864	0.150285	0.602379	-0.606178	1.6556	0.420865	0.910798
EPS15	-1.72583	-0.189286	-1.21864	0.150285	0.602379	-0.606178	1.6556	0.420865	0.910798
ERBIN	-0.370964	0.0531297	0.534445	-1.12215	0.0451755	0.981213	-2.09418	0.893763	1.07957
ERBIN	-0.370964	0.0531297	0.534445	-1.12215	0.0451755	0.981213	-2.09418	0.893763	1.07957
ERC2	-0.309743	-0.60145	0.0289034	-0.175121	-0.455059	-0.675247	0.605687	-0.973858	2.55588
ERC2	-0.309743	-0.60145	0.0289034	-0.175121	-0.455059	-0.675247	0.605687	-0.973858	2.55588
ERG	-0.595392	-0.855803	-0.816605	-0.346756	-0.310498	-0.215615	1.32514	-0.429969	2.2455
ERG	-0.595392	-0.855803	-0.816605	-0.346756	-0.310498	-0.215615	1.32514	-0.429969	2.2455
ERG	-0.595392	-0.855803	-0.816605	-0.346756	-0.310498	-0.215615	1.32514	-0.429969	2.2455
ERG	-0.595392	-0.855803	-0.816605	-0.346756	-0.310498	-0.215615	1.32514	-0.429969	2.2455
ERG	-0.595392	-0.855803	-0.816605	-0.346756	-0.310498	-0.215615	1.32514	-0.429969	2.2455
ERG	-0.595392	-0.855803	-0.816605	-0.346756	-0.310498	-0.215615	1.32514	-0.429969	2.2455
ERICH1	-1.63279	-0.129416	0.76205	0.350287	1.79284	0.841248	-0.85262	-0.162905	-0.968684
ERICH5	-1.67392	-0.928675	-1.04712	0.467775	-0.319572	1.27296	0.0970883	0.974257	1.1572
ESR2	2.27448	0.767999	-0.350042	-0.656049	-1.27242	-0.165985	0.582648	-0.612052	-0.568599
ESR2	2.27448	0.767999	-0.350042	-0.656049	-1.27242	-0.165985	0.582648	-0.612052	-0.568599
ESR2	2.27448	0.767999	-0.350042	-0.656049	-1.27242	-0.165985	0.582648	-0.612052	-0.568599
ESR2	2.27448	0.767999	-0.350042	-0.656049	-1.27242	-0.165985	0.582648	-0.612052	-0.568599
ESRRG	-0.945991	-0.658147	-1.114	0.449905	1.11849	-0.809403	-0.00242155	-0.114318	2.07589
ESRRG	-0.945991	-0.658147	-1.114	0.449905	1.11849	-0.809403	-0.00242155	-0.114318	2.07589
ESRRG	-0.945991	-0.658147	-1.114	0.449905	1.11849	-0.809403	-0.00242155	-0.114318	2.07589
ESRRG	-0.945991	-0.658147	-1.114	0.449905	1.11849	-0.809403	-0.00242155	-0.114318	2.07589
ESRRG	-0.945991	-0.658147	-1.114	0.449905	1.11849	-0.809403	-0.00242155	-0.114318	2.07589
ESRRG	-0.945991	-0.658147	-1.114	0.449905	1.11849	-0.809403	-0.00242155	-0.114318	2.07589
ESRRG	-0.945991	-0.658147	-1.114	0.449905	1.11849	-0.809403	-0.00242155	-0.114318	2.07589
ESRRG	-0.945991	-0.658147	-1.114	0.449905	1.11849	-0.809403	-0.00242155	-0.114318	2.07589
ESRRG	-0.945991	-0.658147	-1.114	0.449905	1.11849	-0.809403	-0.00242155	-0.114318	2.07589
ESRRG	-0.945991	-0.658147	-1.114	0.449905	1.11849	-0.809403	-0.00242155	-0.114318	2.07589
ESRRG	-0.945991	-0.658147	-1.114	0.449905	1.11849	-0.809403	-0.00242155	-0.114318	2.07589
ESRRG	-0.945991	-0.658147	-1.114	0.449905	1.11849	-0.809403	-0.00242155	-0.114318	2.07589
ETS1	-1.07814	-0.373096	-0.633238	-0.721526	-0.665908	0.896769	-0.348704	0.709196	2.21464
ETS1	-1.07814	-0.373096	-0.633238	-0.721526	-0.665908	0.896769	-0.348704	0.709196	2.21464
ETS1	-1.07814	-0.373096	-0.633238	-0.721526	-0.665908	0.896769	-0.348704	0.709196	2.21464
ETS1	-1.07814	-0.373096	-0.633238	-0.721526	-0.665908	0.896769	-0.348704	0.709196	2.21464
ETV6	0.00705348	-0.249939	-0.948495	-0.39533	-0.309102	-0.783689	-0.603931	0.800079	2.48334
ETV6	0.00705348	-0.249939	-0.948495	-0.39533	-0.309102	-0.783689	-0.603931	0.800079	2.48334
ETV7	-0.715402	0.867188	-0.873727	-0.131233	-1.26934	1.39901	0.0800477	1.58143	-0.937971
EVA1A	-1.11891	0.78912	-0.558464	-1.13018	1.20754	1.5922	-1.14275	0.473723	-0.112269
EVL	-1.05323	-0.826868	0.388216	0.551081	0.0840054	0.937613	-1.97935	0.678629	1.21986
EVL	-1.05323	-0.826868	0.388216	0.551081	0.0840054	0.937613	-1.97935	0.678629	1.21986
EVL	-1.05323	-0.826868	0.388216	0.551081	0.0840054	0.937613	-1.97935	0.678629	1.21986
EVPL	-1.27848	-1.42929	-0.685058	0.43385	0.665765	-0.288518	1.6129	1.21511	-0.246281
EVPL	-1.27848	-1.42929	-0.685058	0.43385	0.665765	-0.288518	1.6129	1.21511	-0.246281
EXPH5	0.0388287	-0.424987	-0.57178	-0.941372	-0.638421	0.175305	-0.144877	-0.160946	2.66825
EXT1	-2.51874	0.0357107	0.0333593	-0.321605	-0.313398	0.725939	0.767543	0.982503	0.608667
EXT1	-2.51874	0.0357107	0.0333593	-0.321605	-0.313398	0.725939	0.767543	0.982503	0.608667
EXT1	-2.51874	0.0357107	0.0333593	-0.321605	-0.313398	0.725939	0.767543	0.982503	0.608667
EYA1	-0.706735	-1.53915	-0.25387	-0.67051	1.60713	0.995584	0.320802	1.10064	-0.853891
EYA4	-0.342335	-0.603803	-0.580732	-0.135743	-0.180439	-0.266937	-0.165241	-0.512097	2.78733
EYA4	-0.342335	-0.603803	-0.580732	-0.135743	-0.180439	-0.266937	-0.165241	-0.512097	2.78733
EYA4	-0.342335	-0.603803	-0.580732	-0.135743	-0.180439	-0.266937	-0.165241	-0.512097	2.78733
EYA4	-0.342335	-0.603803	-0.580732	-0.135743	-0.180439	-0.266937	-0.165241	-0.512097	2.78733
EYA4	-0.342335	-0.603803	-0.580732	-0.135743	-0.180439	-0.266937	-0.165241	-0.512097	2.78733
EYS	2.54801	0.121228	0.391771	-0.831362	-0.885606	-0.481096	-0.0812949	-0.79111	0.0094556
EZH2	-1.17306	-1.46991	-0.335124	-0.292907	1.56337	1.10313	-0.698294	1.0174	0.285375
F13A1	-0.944318	0.106393	-0.102031	0.611448	2.3339	0.320176	-0.808301	-0.335167	-1.18211
F5	0.314445	1.24531	0.374766	-1.11434	-0.975503	0.699751	0.0686826	1.16555	-1.77867
FADS2	1.2544	-0.0430794	-0.209616	1.32806	0.849422	-0.968299	0.418066	-1.71904	-0.909917
FADS6	-1.40449	-0.50657	-0.960905	0.0673902	-0.0347743	1.11151	-0.96153	1.16388	1.52548
FAIM2	-1.97271	-0.701983	-0.460357	1.90738	-0.0248114	0.513937	0.295062	0.618886	-0.175404
FAM110B	-0.235722	-1.26646	-0.555325	0.336428	0.271712	-0.984953	0.437232	-0.359702	2.35678
FAM110B	-0.235722	-1.26646	-0.555325	0.336428	0.271712	-0.984953	0.437232	-0.359702	2.35678
FAM124A	2.38776	0.539659	0.245202	-0.079614	-0.344098	-0.124034	-0.561927	-0.60516	-1.45778
FAM13A	-1.49831	0.665989	0.51261	-0.378895	0.0436102	1.28138	-1.25686	1.42944	-0.798961
FAM13A	-1.49831	0.665989	0.51261	-0.378895	0.0436102	1.28138	-1.25686	1.42944	-0.798961
FAM13C	0.183709	1.00362	1.15511	-0.389053	-1.20432	0.765409	0.34733	0.205621	-2.06741
FAM162B	-0.237604	-0.622538	0.0066887	0.437688	0.0685319	-1.32462	-0.123375	-0.680105	2.47534
FAM162B	-0.237604	-0.622538	0.0066887	0.437688	0.0685319	-1.32462	-0.123375	-0.680105	2.47534
FAM181B	-0.0885086	-0.722067	-2.11824	0.323386	-0.0419039	-0.359937	1.03929	1.5887	0.379273
FAM20C	-1.18671	-0.795934	-0.508791	0.249501	-0.21934	1.03472	-0.560944	-0.276798	2.2643
FAM20C	-1.18671	-0.795934	-0.508791	0.249501	-0.21934	1.03472	-0.560944	-0.276798	2.2643
FAM20C	-1.18671	-0.795934	-0.508791	0.249501	-0.21934	1.03472	-0.560944	-0.276798	2.2643
FAM20C	-1.18671	-0.795934	-0.508791	0.249501	-0.21934	1.03472	-0.560944	-0.276798	2.2643
FAM20C	-1.18671	-0.795934	-0.508791	0.249501	-0.21934	1.03472	-0.560944	-0.276798	2.2643
FAM20C	-1.18671	-0.795934	-0.508791	0.249501	-0.21934	1.03472	-0.560944	-0.276798	2.2643
FAM20C	-1.18671	-0.795934	-0.508791	0.249501	-0.21934	1.03472	-0.560944	-0.276798	2.2643
FAM222A	-1.85633	-0.732854	0.247121	-0.0354806	-0.863696	1.37228	0.273001	0.0989001	1.49706
FAM237A	-0.782684	0.0510204	-0.558438	-0.958095	-1.38095	1.71737	-0.207931	1.12614	0.993573
FAM241A	0.991908	-1.11339	1.03564	-1.53587	-1.15469	0.392086	0.992281	-0.43507	0.827102
FAM43A	-1.43204	-0.787327	-1.06646	-0.161426	0.736407	-0.131665	0.0130612	0.865495	1.96395
FAM43A	-1.43204	-0.787327	-1.06646	-0.161426	0.736407	-0.131665	0.0130612	0.865495	1.96395
FAM43A	-1.43204	-0.787327	-1.06646	-0.161426	0.736407	-0.131665	0.0130612	0.865495	1.96395
FAM78B	-2.4984	-0.476046	0.250669	0.759797	0.996944	0.0128582	-0.310434	0.656853	0.607761
FAM83G	0.112209	-1.31538	-0.372748	0.412584	-1.50178	0.510822	1.01679	-0.604042	1.74155
FAM89A	1.73261	-1.403	-0.804704	-0.187568	-0.360607	-0.684666	1.21858	-0.51144	1.00079
FANCC	-1.68309	-0.983098	-0.964133	0.196165	1.33826	0.152843	-0.0936518	0.608718	1.42796
FANK1	1.24171	-0.0418687	-0.0224976	-0.874049	0.106496	1.16236	0.000647132	0.644095	-2.2169
FAP	-0.507404	0.593716	0.530576	0.00295102	0.285064	1.09388	-0.335966	0.801889	-2.46471
FAR2	-0.691776	-0.769538	-0.491614	-1.29715	0.57838	-0.0792654	-0.261111	0.778082	2.23396
FAR2	-0.691776	-0.769538	-0.491614	-1.29715	0.57838	-0.0792654	-0.261111	0.778082	2.23396
FARS2	-1.70649	0.0835546	1.4584	-0.357715	0.267944	1.46173	-0.611573	0.432122	-1.02801
FAT3	1.42276	0.430391	-0.0430691	0.535547	0.631783	-1.68492	0.819435	-1.48149	-0.63045
FAT4	1.30156	-1.31026	-0.393223	0.135551	-0.572152	-0.267905	0.064967	-0.97434	2.01581
FAXC	-1.46288	0.554545	-0.20075	-0.29315	-0.840216	0.529016	-0.500303	2.27729	-0.0635693
FBLN1	-1.60947	-1.38611	-0.551687	0.329936	0.920622	1.59516	0.564675	-0.352743	0.489618
FBLN1	-1.60947	-1.38611	-0.551687	0.329936	0.920622	1.59516	0.564675	-0.352743	0.489618
FBLN5	-1.87652	-0.179953	0.863565	-0.289166	-0.71487	1.67341	-0.0631869	1.04485	-0.458133
FBLN7	-1.99844	0.149223	-0.58388	0.0909574	0.107231	0.807816	-1.00353	1.14558	1.28504
FBXL17	-1.56451	1.19235	-0.21818	-1.68863	0.364075	-0.198669	0.73858	1.22074	0.154226
FBXL17	-1.56451	1.19235	-0.21818	-1.68863	0.364075	-0.198669	0.73858	1.22074	0.154226
FBXO24	-1.13862	-1.48638	0.461493	0.919205	1.00314	-1.41984	0.646075	0.0167316	0.998195
FBXO39	-0.96732	-0.436371	0.200712	-0.468722	-0.675225	0.0287919	-0.615443	0.354264	2.57931
FBXW8	-0.00584329	-0.152958	-0.540414	0.272669	2.19248	-1.02825	-1.19788	-0.546132	1.00634
FER1L6	-0.730134	-0.932333	0.0742558	-1.44139	-0.852702	1.6315	0.228168	0.892832	1.1298
FEZ2	2.2177	0.494274	0.895695	-0.976146	-0.332381	-0.279927	-0.441151	-0.312678	-1.26536
FEZ2	2.2177	0.494274	0.895695	-0.976146	-0.332381	-0.279927	-0.441151	-0.312678	-1.26536
FEZF1	1.0074	-1.02283	0.0871706	-1.0721	-0.882084	1.69155	-1.07523	0.329014	0.937113
FEZF1-AS1	-0.661231	-0.661231	-0.661231	0.474781	-0.661231	-0.661231	1.58492	-0.661231	1.90768
FGD4	2.1763	-0.0873756	0.132972	0.285476	0.825318	-0.923118	-0.187927	-1.35624	-0.865396
FGD5	-1.81654	-0.543824	-0.00985735	-0.294704	-0.997572	1.07708	0.0727259	1.24737	1.26532
FGD5	-1.81654	-0.543824	-0.00985735	-0.294704	-0.997572	1.07708	0.0727259	1.24737	1.26532
FGD5	-1.81654	-0.543824	-0.00985735	-0.294704	-0.997572	1.07708	0.0727259	1.24737	1.26532
FGD5	-1.81654	-0.543824	-0.00985735	-0.294704	-0.997572	1.07708	0.0727259	1.24737	1.26532
FGF12	-0.990757	0.193933	-0.251187	-0.89092	-0.655045	0.0808959	-0.791973	1.10502	2.20001
FGF12	-0.990757	0.193933	-0.251187	-0.89092	-0.655045	0.0808959	-0.791973	1.10502	2.20001
FGF13	-0.700198	-0.664042	-0.687789	-0.297256	0.0496922	-0.398959	-0.449869	0.528484	2.61993
FGF13	-0.700198	-0.664042	-0.687789	-0.297256	0.0496922	-0.398959	-0.449869	0.528484	2.61993
FGF13	-0.700198	-0.664042	-0.687789	-0.297256	0.0496922	-0.398959	-0.449869	0.528484	2.61993
FGF13	-0.700198	-0.664042	-0.687789	-0.297256	0.0496922	-0.398959	-0.449869	0.528484	2.61993
FGF13	-0.700198	-0.664042	-0.687789	-0.297256	0.0496922	-0.398959	-0.449869	0.528484	2.61993
FGF14	-0.618345	-0.0507638	0.589651	-0.169024	1.7949	0.016379	-2.12914	0.68519	-0.118928
FGF14	-0.618345	-0.0507638	0.589651	-0.169024	1.7949	0.016379	-2.12914	0.68519	-0.118928
FGF14	-0.618345	-0.0507638	0.589651	-0.169024	1.7949	0.016379	-2.12914	0.68519	-0.118928
FGF14	-0.618345	-0.0507638	0.589651	-0.169024	1.7949	0.016379	-2.12914	0.68519	-0.118928
FGF14	-0.618345	-0.0507638	0.589651	-0.169024	1.7949	0.016379	-2.12914	0.68519	-0.118928
FGF14	-0.618345	-0.0507638	0.589651	-0.169024	1.7949	0.016379	-2.12914	0.68519	-0.118928
FGF17	-1.55491	-0.790421	-1.03517	0.768351	-0.140405	1.41494	1.30191	0.555538	-0.519823
FGF5	0.0752417	-0.315274	-0.473052	0.828219	1.30775	-2.02355	1.30223	-0.695994	-0.00559155
FGF8	-1.17227	-0.236027	-0.862591	0.205605	-0.0738588	-0.400306	-0.551792	0.669351	2.42189
FGF9	-2.00691	-0.757814	-0.501887	-0.17767	0.0786681	0.285296	0.312615	1.16107	1.60661
FGF9	-2.00691	-0.757814	-0.501887	-0.17767	0.0786681	0.285296	0.312615	1.16107	1.60661
FHAD1	-1.10288	0.363328	0.891792	-0.527104	-1.17355	1.71648	-0.0721025	1.01155	-1.1075
FHAD1	-1.10288	0.363328	0.891792	-0.527104	-1.17355	1.71648	-0.0721025	1.01155	-1.1075
FHDC1	-0.313975	-1.41615	-1.36433	-0.373953	0.655777	-0.0284834	-0.00386352	0.965936	1.87904
FHDC1	-0.313975	-1.41615	-1.36433	-0.373953	0.655777	-0.0284834	-0.00386352	0.965936	1.87904
FHDC1	-0.313975	-1.41615	-1.36433	-0.373953	0.655777	-0.0284834	-0.00386352	0.965936	1.87904
FHOD3	-0.413695	-0.311974	-0.847254	-0.347699	-0.455636	-0.641639	1.2501	-0.556262	2.32407
FHOD3	-0.413695	-0.311974	-0.847254	-0.347699	-0.455636	-0.641639	1.2501	-0.556262	2.32407
FHOD3	-0.413695	-0.311974	-0.847254	-0.347699	-0.455636	-0.641639	1.2501	-0.556262	2.32407
FHOD3	-0.413695	-0.311974	-0.847254	-0.347699	-0.455636	-0.641639	1.2501	-0.556262	2.32407
FHOD3	-0.413695	-0.311974	-0.847254	-0.347699	-0.455636	-0.641639	1.2501	-0.556262	2.32407
FHOD3	-0.413695	-0.311974	-0.847254	-0.347699	-0.455636	-0.641639	1.2501	-0.556262	2.32407
FHOD3	-0.413695	-0.311974	-0.847254	-0.347699	-0.455636	-0.641639	1.2501	-0.556262	2.32407
FHOD3	-0.413695	-0.311974	-0.847254	-0.347699	-0.455636	-0.641639	1.2501	-0.556262	2.32407
FHOD3	-0.413695	-0.311974	-0.847254	-0.347699	-0.455636	-0.641639	1.2501	-0.556262	2.32407
FIG4	0.202697	1.23692	2.07239	-0.724131	-0.520074	-0.274929	-1.2852	0.0713735	-0.77903
FIG4	0.202697	1.23692	2.07239	-0.724131	-0.520074	-0.274929	-1.2852	0.0713735	-0.77903
FIG4	0.202697	1.23692	2.07239	-0.724131	-0.520074	-0.274929	-1.2852	0.0713735	-0.77903
FIG4	0.202697	1.23692	2.07239	-0.724131	-0.520074	-0.274929	-1.2852	0.0713735	-0.77903
FIGN	-0.860371	-1.29865	-0.865814	0.748122	1.54662	-0.528413	-0.478315	0.214339	1.52249
FIGN	-0.860371	-1.29865	-0.865814	0.748122	1.54662	-0.528413	-0.478315	0.214339	1.52249
FIRRE	-0.172959	-1.36218	-1.46718	0.0356408	-0.0632815	1.5316	1.56941	0.233996	-0.305054
FKBP5	-1.13192	-1.26404	-1.02036	-0.50476	1.31354	0.576638	-0.282101	1.07714	1.23585
FKBP5	-1.13192	-1.26404	-1.02036	-0.50476	1.31354	0.576638	-0.282101	1.07714	1.23585
FKBP5	-1.13192	-1.26404	-1.02036	-0.50476	1.31354	0.576638	-0.282101	1.07714	1.23585
FLVCR2	-0.913188	-0.748535	-1.25517	1.99744	0.0487496	0.125288	0.62666	0.960139	-0.84138
FLVCR2	-0.913188	-0.748535	-1.25517	1.99744	0.0487496	0.125288	0.62666	0.960139	-0.84138
FLVCR2	-0.913188	-0.748535	-1.25517	1.99744	0.0487496	0.125288	0.62666	0.960139	-0.84138
FMN1	-1.13622	-0.701531	-0.851593	0.214277	1.67386	-1.17088	-0.104096	0.806936	1.26925
FMN1	-1.13622	-0.701531	-0.851593	0.214277	1.67386	-1.17088	-0.104096	0.806936	1.26925
FMN1	-1.13622	-0.701531	-0.851593	0.214277	1.67386	-1.17088	-0.104096	0.806936	1.26925
FMN2	-1.10282	1.24289	-1.14055	0.506325	1.27903	-1.35248	0.384667	-0.633747	0.816742
FMNL2	-1.54671	0.180645	-0.837468	0.910764	2.13384	-0.692884	-0.000989103	-0.069627	-0.0775155
FMNL2	-1.54671	0.180645	-0.837468	0.910764	2.13384	-0.692884	-0.000989103	-0.069627	-0.0775155
FMNL2	-1.54671	0.180645	-0.837468	0.910764	2.13384	-0.692884	-0.000989103	-0.069627	-0.0775155
FMNL3	1.00897	1.24722	-0.379578	1.06388	0.82394	-1.54992	-0.266434	-1.19871	-0.749335
FMNL3	1.00897	1.24722	-0.379578	1.06388	0.82394	-1.54992	-0.266434	-1.19871	-0.749335
FNDC3B	0.0603323	-0.313751	-0.555028	-0.293901	0.17755	-1.34699	0.739002	-0.804709	2.3375
FNDC3B	0.0603323	-0.313751	-0.555028	-0.293901	0.17755	-1.34699	0.739002	-0.804709	2.3375
FOCAD	-1.46797	0.215281	0.0832351	-1.10157	0.536571	0.584628	-1.3122	1.54404	0.917983
FOCAD	-1.46797	0.215281	0.0832351	-1.10157	0.536571	0.584628	-1.3122	1.54404	0.917983
FOCAD	-1.46797	0.215281	0.0832351	-1.10157	0.536571	0.584628	-1.3122	1.54404	0.917983
FOSB	-1.85964	0.162651	-1.45283	1.44824	0.116188	-0.0386527	0.367739	0.199337	1.05697
FOXN3	-0.395767	-0.915551	-0.861379	0.708627	1.63689	-1.14879	0.0482762	-0.615333	1.54302
FOXN3	-0.395767	-0.915551	-0.861379	0.708627	1.63689	-1.14879	0.0482762	-0.615333	1.54302
FOXN3	-0.395767	-0.915551	-0.861379	0.708627	1.63689	-1.14879	0.0482762	-0.615333	1.54302
FOXP1	0.246498	0.686216	-0.839562	0.482708	0.676049	-1.2489	1.86238	-0.541881	-1.32348
FOXP1	0.246498	0.686216	-0.839562	0.482708	0.676049	-1.2489	1.86238	-0.541881	-1.32348
FOXP4	0.21676	-0.467249	-1.84691	0.364074	0.823143	-0.123842	-1.30462	1.34474	0.993899
FOXP4	0.21676	-0.467249	-1.84691	0.364074	0.823143	-0.123842	-1.30462	1.34474	0.993899
FRAS1	0.260992	-1.11372	-0.543439	0.467696	0.875687	-1.51744	1.57092	-0.905948	0.905248
FRAS1	0.260992	-1.11372	-0.543439	0.467696	0.875687	-1.51744	1.57092	-0.905948	0.905248
FRMD3	1.68754	0.316995	0.000247143	0.414289	-0.182802	-1.39731	0.147962	-1.79447	0.807568
FRMD4A	2.37067	0.333929	0.621189	-0.181206	-0.499553	-0.398784	-0.125747	-0.762767	-1.35775
FRMD4A	2.37067	0.333929	0.621189	-0.181206	-0.499553	-0.398784	-0.125747	-0.762767	-1.35775
FRMD4A	2.37067	0.333929	0.621189	-0.181206	-0.499553	-0.398784	-0.125747	-0.762767	-1.35775
FRMD4A	2.37067	0.333929	0.621189	-0.181206	-0.499553	-0.398784	-0.125747	-0.762767	-1.35775
FRMD4A	2.37067	0.333929	0.621189	-0.181206	-0.499553	-0.398784	-0.125747	-0.762767	-1.35775
FRMD4A	2.37067	0.333929	0.621189	-0.181206	-0.499553	-0.398784	-0.125747	-0.762767	-1.35775
FRMD4A	2.37067	0.333929	0.621189	-0.181206	-0.499553	-0.398784	-0.125747	-0.762767	-1.35775
FRMD5	-2.06955	-0.423464	-0.231538	-0.642391	-0.143598	0.808379	0.142448	1.05516	1.50454
FRMD6	-0.89164	0.851731	1.17266	-0.383775	0.187632	0.73156	-0.423125	0.866209	-2.11125
FRMD6-AS2	1.85808	0.975885	0.464182	-0.156535	-0.413968	0.00880955	-0.532048	-0.244585	-1.95982
FRMD6-AS2	1.85808	0.975885	0.464182	-0.156535	-0.413968	0.00880955	-0.532048	-0.244585	-1.95982
FRMPD1	-0.102213	-0.600175	-0.566598	-0.390331	-0.388439	-0.120422	-0.392555	-0.229233	2.78997
FRY	-1.11946	-0.567692	-0.427115	-0.263116	0.267678	-0.36662	-0.42523	0.315758	2.58579
FRY	-1.11946	-0.567692	-0.427115	-0.263116	0.267678	-0.36662	-0.42523	0.315758	2.58579
FRZB	-1.59654	0.490631	0.00381221	-1.19605	-0.422167	0.32595	-0.0882564	0.402904	2.07971
FSHR	-1.68946	-0.226877	0.418184	-0.379827	-0.157901	1.69859	0.179523	1.26638	-1.10861
FSHR	-1.68946	-0.226877	0.418184	-0.379827	-0.157901	1.69859	0.179523	1.26638	-1.10861
FSTL1	-1.98544	-0.374308	-0.923905	0.170124	0.468265	-0.0167065	0.16964	0.662564	1.82977
FSTL1	-1.98544	-0.374308	-0.923905	0.170124	0.468265	-0.0167065	0.16964	0.662564	1.82977
FSTL1	-1.98544	-0.374308	-0.923905	0.170124	0.468265	-0.0167065	0.16964	0.662564	1.82977
FSTL4	-2.4539	0.0689037	0.106759	0.608337	0.908808	0.553138	-0.910345	0.503451	0.61487
FSTL4	-2.4539	0.0689037	0.106759	0.608337	0.908808	0.553138	-0.910345	0.503451	0.61487
FSTL4	-2.4539	0.0689037	0.106759	0.608337	0.908808	0.553138	-0.910345	0.503451	0.61487
FSTL4	-2.4539	0.0689037	0.106759	0.608337	0.908808	0.553138	-0.910345	0.503451	0.61487
FUT10	-0.338628	-1.4242	-1.33978	0.184236	1.78726	0.835104	-0.575717	0.89679	-0.0250701
FYN	-0.463033	-0.0732596	-0.408545	-0.341068	0.253153	-0.0892092	-1.86611	1.00497	1.98309
FYN	-0.463033	-0.0732596	-0.408545	-0.341068	0.253153	-0.0892092	-1.86611	1.00497	1.98309
FZD5	-1.75062	1.74164	0.994101	-0.495706	-0.904631	-0.510571	0.111522	0.0571015	0.757167
FZD8	0.974267	-0.0332446	-0.543349	0.0552482	-0.935031	-1.22846	1.70296	-1.10703	1.11464
GABBR2	-1.97341	0.70262	-0.45856	1.03907	1.16713	0.0243821	-1.283	0.328897	0.452777
GABBR2	-1.97341	0.70262	-0.45856	1.03907	1.16713	0.0243821	-1.283	0.328897	0.452777
GABBR2	-1.97341	0.70262	-0.45856	1.03907	1.16713	0.0243821	-1.283	0.328897	0.452777
GABBR2	-1.97341	0.70262	-0.45856	1.03907	1.16713	0.0243821	-1.283	0.328897	0.452777
GABBR2	-1.97341	0.70262	-0.45856	1.03907	1.16713	0.0243821	-1.283	0.328897	0.452777
GABBR2	-1.97341	0.70262	-0.45856	1.03907	1.16713	0.0243821	-1.283	0.328897	0.452777
GABBR2	-1.97341	0.70262	-0.45856	1.03907	1.16713	0.0243821	-1.283	0.328897	0.452777
GABBR2	-1.97341	0.70262	-0.45856	1.03907	1.16713	0.0243821	-1.283	0.328897	0.452777
GABBR2	-1.97341	0.70262	-0.45856	1.03907	1.16713	0.0243821	-1.283	0.328897	0.452777
GABRB2	-1.51412	1.01868	-0.205622	-1.00198	-0.47315	-0.0177816	-0.542572	0.943772	1.79283
GABRD	-1.6704	-0.550015	-1.07105	0.45262	0.144906	-0.073101	0.294477	0.404	2.06856
GABRD	-1.6704	-0.550015	-1.07105	0.45262	0.144906	-0.073101	0.294477	0.404	2.06856
GABRG3	-1.49855	-0.90158	-0.422162	0.47413	0.739785	-0.703364	0.822437	-0.419608	1.90893
GABRG3	-1.49855	-0.90158	-0.422162	0.47413	0.739785	-0.703364	0.822437	-0.419608	1.90893
GABRG3	-1.49855	-0.90158	-0.422162	0.47413	0.739785	-0.703364	0.822437	-0.419608	1.90893
GABRG3	-1.49855	-0.90158	-0.422162	0.47413	0.739785	-0.703364	0.822437	-0.419608	1.90893
GABRG3	-1.49855	-0.90158	-0.422162	0.47413	0.739785	-0.703364	0.822437	-0.419608	1.90893
GABRR2	-1.75512	-0.963205	-0.642362	0.914226	0.137766	1.1406	1.14843	0.752913	-0.733246
GABRR2	-1.75512	-0.963205	-0.642362	0.914226	0.137766	1.1406	1.14843	0.752913	-0.733246
GABRR2	-1.75512	-0.963205	-0.642362	0.914226	0.137766	1.1406	1.14843	0.752913	-0.733246
GADL1	-0.0146185	-1.03724	-1.1278	1.21826	-1.54703	1.42809	0.244182	0.0144141	0.821744
GADL1	-0.0146185	-1.03724	-1.1278	1.21826	-1.54703	1.42809	0.244182	0.0144141	0.821744
GALM	2.43487	-0.067339	-0.556547	-0.775684	-0.722793	0.317609	0.75314	-0.627568	-0.75569
GALNT1	1.95632	0.47889	-0.331042	0.391773	0.30855	-1.86496	0.263483	-0.997776	-0.20524
GALNT10	0.506538	-0.108554	0.781969	-1.06013	-0.864541	1.78821	-0.643178	0.930622	-1.33094
GALNT13	-2.5227	0.0607257	0.305904	-0.351934	0.138864	0.865819	-0.265351	0.959954	0.808709
GALNT13	-2.5227	0.0607257	0.305904	-0.351934	0.138864	0.865819	-0.265351	0.959954	0.808709
GALNT13	-2.5227	0.0607257	0.305904	-0.351934	0.138864	0.865819	-0.265351	0.959954	0.808709
GALNT14	0.866276	0.892962	1.57533	-0.692386	-1.34105	0.644792	-0.0858921	-0.410521	-1.4495
GALNT14	0.866276	0.892962	1.57533	-0.692386	-1.34105	0.644792	-0.0858921	-0.410521	-1.4495
GALNT16	2.21417	0.437742	0.531672	0.153218	-0.589005	-0.235073	-0.104466	-0.825508	-1.58276
GALNT17	2.01466	0.704267	-0.238751	0.675819	0.521911	-0.84517	-1.25294	-1.04186	-0.537936
GALNT17	2.01466	0.704267	-0.238751	0.675819	0.521911	-0.84517	-1.25294	-1.04186	-0.537936
GALNT17	2.01466	0.704267	-0.238751	0.675819	0.521911	-0.84517	-1.25294	-1.04186	-0.537936
GALNT17	2.01466	0.704267	-0.238751	0.675819	0.521911	-0.84517	-1.25294	-1.04186	-0.537936
GALNT17	2.01466	0.704267	-0.238751	0.675819	0.521911	-0.84517	-1.25294	-1.04186	-0.537936
GALNT17	2.01466	0.704267	-0.238751	0.675819	0.521911	-0.84517	-1.25294	-1.04186	-0.537936
GALNT18	0.627698	0.417673	1.56847	-0.650292	-1.35177	0.797094	0.428997	-0.140134	-1.69771
GALNT2	-1.0615	0.125903	2.11869	0.389442	0.287264	0.711443	-0.719139	-0.481186	-1.37094
GALNT2	-1.0615	0.125903	2.11869	0.389442	0.287264	0.711443	-0.719139	-0.481186	-1.37094
GALNT2	-1.0615	0.125903	2.11869	0.389442	0.287264	0.711443	-0.719139	-0.481186	-1.37094
GALNT2	-1.0615	0.125903	2.11869	0.389442	0.287264	0.711443	-0.719139	-0.481186	-1.37094
GALNT3	2.60539	0.353383	0.144641	-0.190492	-0.32041	-0.86394	-0.890173	-0.283335	-0.555068
GALNT5	1.64433	-1.69044	-0.989046	-0.38516	0.012848	0.291302	1.35964	-0.53932	0.295848
GALNT6	-0.118012	-1.60672	-0.660377	-0.147283	-0.265022	1.35335	-0.614408	1.90924	0.149227
GALNT7	-1.18308	0.086403	1.27504	-0.900821	-0.200314	1.00989	-1.6806	0.768284	0.825207
GALNT7	-1.18308	0.086403	1.27504	-0.900821	-0.200314	1.00989	-1.6806	0.768284	0.825207
GALNT7	-1.18308	0.086403	1.27504	-0.900821	-0.200314	1.00989	-1.6806	0.768284	0.825207
GALNT7	-1.18308	0.086403	1.27504	-0.900821	-0.200314	1.00989	-1.6806	0.768284	0.825207
[truncated: 3,422 more rows]

## Sheet: FigureS6c_L5IT_dar
	A24	A9	FI	M1C	S1C	MTG	A1C	AnG	V1C
chr2-116708727-116709228	-0.25465	0.848698	1.73836	-0.257607	-0.958514	0.163447	0.559937	0.123105	-1.96277
chr1-101208012-101208513	-0.244487	-1.38335	-0.792171	1.14363	2.18122	-0.350497	-0.399678	-0.216747	0.0620754
chr6-37502056-37502557	-0.620344	0.215081	-0.767158	1.32403	1.86147	-1.22567	-0.921985	0.514982	-0.380413
chr2-103295777-103296278	0.592329	0.208605	-0.915003	0.968381	1.71622	-1.52487	-1.09431	-0.400699	0.449342
chr16-28099402-28099903	-0.393816	-0.320991	-1.2041	0.894111	2.18052	-0.808105	-0.757594	-0.257013	0.66699
chr7-32668744-32669245	0.579628	-0.16869	-0.599926	0.761686	2.28375	-0.999621	-1.08239	-0.455321	-0.319119
chr2-104120908-104121409	0.250059	-0.737202	0.103565	1.45308	1.76976	0.0264429	-0.53306	-0.907167	-1.42548
chr3-21747553-21748054	-1.23621	-0.959994	-0.150988	1.14229	1.98301	-0.234959	0.397459	-1.03363	0.0930207
chr6-37503835-37504336	0.817735	-0.315549	-1.04413	0.727965	2.22694	-0.833958	-0.28261	-0.512823	-0.783576
chr4-151577968-151578469	0.205718	-0.224361	-0.439497	1.18533	2.21286	-0.593381	-1.1691	-0.598669	-0.578907
chr12-4871639-4872140	-1.62681	-0.232942	-0.684453	0.75683	1.59319	-0.495852	-0.790118	0.12602	1.35414
chr5-169880862-169881363	-1.45626	-0.540406	-0.204984	0.975618	1.94206	-0.334222	-0.340046	-0.913519	0.871754
chr2-23498615-23499116	-0.53657	-0.359458	-0.0283029	0.939801	2.45636	-0.689391	-0.303858	-0.786677	-0.691899
chr12-117045272-117045773	-2.11853	-0.239461	-0.485355	0.19529	1.61746	-0.5717	0.0449596	0.671278	0.886064
chr1-162732871-162733372	-0.526465	-0.668074	-0.754408	1.53244	1.88018	-0.964538	-0.457962	-0.60497	0.563793
chr5-93602453-93602954	-0.993619	-0.895377	-0.571044	-0.769152	-1.0046	1.43158	1.12998	0.307118	1.36512
chr5-93601899-93602400	-0.70878	-0.602774	-0.440543	-0.842866	-1.48497	1.55558	0.510833	0.60881	1.40472
chr5-93595083-93595584	-1.13201	-0.604811	-0.422272	-0.793721	-1.19214	1.31196	0.925096	0.351382	1.55652
chr2-239178994-239179495	-0.780998	-0.726572	-0.778999	0.601125	0.926356	-1.09062	-0.148224	-0.190257	2.18819
chr4-105895459-105895960	-1.0364	-0.469413	-0.454748	0.0875365	-0.779829	-0.020106	0.264191	-0.194128	2.60289
chr2-199582021-199582522	-0.878153	-0.206741	-0.452634	-0.555893	-0.111504	0.167125	-0.622716	-0.0307882	2.69131
chr13-35471015-35471516	-0.607278	-1.65446	-0.544162	0.0292113	0.352993	-0.502879	0.816032	-0.023247	2.13379
chr2-109614166-109614667	-0.967167	-0.0734366	-0.816097	-0.0377834	0.715873	-0.971635	0.362469	-0.556241	2.34402
chr5-93595083-93595584	-1.13201	-0.604811	-0.422272	-0.793721	-1.19214	1.31196	0.925096	0.351382	1.55652
[truncated: 1,843 more rows]

## Sheet: FigureS6c_L5IT_target
	A24	A9	FI	M1C	S1C	MTG	A1C	AnG	V1C
[truncated: 657 more rows]

## Sheet: FigureS6c_L6IT_dar
	A24	A9	FI	M1C	S1C	MTG	A1C	AnG	V1C
[truncated: 1,064 more rows]

[truncated: 6 more sheets: FigureS6c_L6IT_target, FigureS6c_Oligo_dar, FigureS6c_Oligo_target, FigureS6c_PVALB_dar, FigureS6c_PVALB_target, FigureS6c_Astro_dar]
