# Supplementary material for: Single-cell multiomic human brain atlas reveals regulatory drivers of cortical regionality
Source: Nat Commun. 2026 Feb 21;17:3051. doi: 10.1038/s41467-026-69368-2 (PMC13039890; doi:10.1038/s41467-026-69368-2)
Supplement: Supplementary file 16 — Source data [file 41467_2026_69368_MOESM16_ESM.zip › Source Data Final/FigS10a.tsv]

	L2/3 IT	L4 IT	L5 IT	L6 IT	L5/6 NP	L6 CT	L6B	L6 IT Car3	L5 ET	PVALB	SST	SST CHODL	Chandelier	PAX6	VIP	SNCG	LAMP5	LAMP5 LHX6	Oligo	Astro	Micro/PVM	OPC	Endo	VLMC
CUX2_direct_+/-_(17g)	1.937722197912676	1.2242006700928514	0.8370510765030583	0.9176456124310094	-0.6256034088408281	0.12756396863211783	0.1663968212443053	1.082527146759186	0.5249048461660112	0.7481250531203022	0.5815467164359424	0.18451981264771775	0.5393760802397226	0.13300800179242028	0.26333421656230965	0.03244245433051556	-0.5168852601156974	0.08870763109399278	-0.5704723603409465	-0.4871044582033885	-0.24062096419458961	-0.26113606883995927	-0.3669193842433717	-0.7027035401375928
CUX2_direct_+/+_(56g)	1.2842050145438828	0.9824095743466378	0.48527417294001796	0.7468650609444162	0.3234308896188928	-0.16518497998274434	-0.0013539640454016469	1.1492679480866825	0.3858615291822263	0.9741997569928129	0.7338843484879946	0.6770350583899509	0.9616599682073708	0.10520816364941979	0.33726185224996014	0.20539356151234933	0.406460245171501	0.35903125439197386	-0.5720597653472584	-0.5098737375426143	-0.48575615413336526	-0.0634984638883829	-0.5073578808718772	-0.5827526975183411
RFX3_direct_+/+_(2667g)	0.6474403175532695	0.5500107312499897	0.5070185330401941	0.5703404712495167	0.5384270030715602	0.42776644830460175	0.37885280429224466	0.41330440023444853	0.6285677356852963	0.430873296346736	0.4968694905480465	0.22563564639773992	0.19844222614908263	0.25298604411906844	0.32748496667359467	0.270531443964875	0.14544190524927408	0.14445775495378732	-0.04165763599015084	-0.07620584185988892	-0.2084554971080994	0.010588229362770953	-0.3109406667066358	-0.32047782072729336
RFX3_direct_+/-_(951g)	0.5599659520003295	0.5467325248994754	0.444752864784045	0.48102685404417367	0.513199573934141	0.38039046484449085	0.347298850560289	0.39687365668164964	0.5355676462418363	0.46189058936353933	0.5358282172865412	0.23128463829579768	0.2189458462368779	0.30131518417582814	0.3322210305569921	0.246723355341693	0.1967278868644567	0.16089237423261699	0.01096137783892001	-0.027488809762795347	-0.18885655686626024	0.002059018000599483	-0.29373628569885873	-0.2890741943457443
SMAD3_direct_+/-_(160g)	1.1187065068333395	0.7254777089714591	0.7237577500249308	1.0683952014595282	0.3771048260274062	1.031539589503819	0.8593560873804131	0.8523077159395067	0.9482034246068958	0.10823792548414687	0.201331398346652	0.10541936489840402	-0.0020109247356011996	-0.07134431170406141	-0.031412018090931484	-0.08106674395226436	-0.05183205977942854	-0.014756217323081635	-0.2756172810712689	-0.2695394859593616	-0.2816911087701604	-0.2214020378100556	-0.38629554078307443	-0.42485535285947956
ARNTL_direct_+/+_(15g)	1.1438804246114502	1.032091422544691	1.0270751815822405	1.0743598872459437	0.9612699724887954	0.7833977833681194	0.748630233830211	1.042989945503556	1.0223920716585135	0.39155634986315235	0.24106162688616053	-0.09330332441029873	0.16063432854270648	0.0285126948151017	-0.18925583515955105	0.17974720428100813	0.2344906056911859	0.25539469694492367	-0.6824171535098589	-0.38423734751843175	-0.5059352110076001	-0.6587623235030239	-0.6173307594207866	-0.7985870188594855
EGR3_direct_+/+_(21g)	0.728693603432863	1.222863261118259	0.1769628611546569	0.10065177709662854	-1.0886250886705995	-0.48971503026767205	-0.69301589109572	0.48502706961708	-0.6040104603678786	-1.152443242337026	-1.0887015130514837	-0.05180675755704021	-0.763010405735466	-1.0056324601771442	-0.49518714257803514	-1.1445170124308468	-0.9249640802559789	-0.9340774314698784	-0.08299140541063146	0.2823012886671508	-0.13345361662504632	-0.6707980300612693	0.458795013356031	0.5854172241883138
THRB_direct_+/+_(254g)	0.6637254761083864	0.7304371475168516	0.7290194702936661	0.6773089798920202	0.6170670056361516	0.5182278194753414	0.49641937778495754	0.5132555302668531	0.5835397145565226	0.5189266126052757	0.5657935979462776	0.18365088603311633	0.52922700082517	0.35847064780120963	0.41846119859783243	0.4050459154191701	0.474915300879146	0.5168133827115392	-0.4484618599458866	-0.4667033888344561	-0.3652385752391377	-0.2583608173857802	-0.4563741733015081	-0.5596915765290821
NFE2L1_direct_+/+_(103g)	0.3289881314323371	0.6840304593056322	0.6686285779637285	0.22525948596847817	0.4651173038320818	0.284520029583336	0.28622117657341534	0.024196598516786873	0.3257217975993725	0.26675470345133906	0.3183027589201187	0.2612857024577646	0.3056016456715556	0.3658883840207873	0.4296109637089697	0.11859719735166649	0.23959899066076354	0.2332382062890351	-0.2490139496405786	-0.34801964284986514	-0.27243490784703467	-0.6929957597637644	-0.09819833587024625	-0.10163285686923938
LHX2_direct_+/+_(50g)	1.2195489158528094	1.4184780234867012	0.9906768861830958	1.1343709484461257	-0.04796729607518089	-0.16146806453157644	-0.10428555790474138	0.8556416780410387	0.22971420373968773	0.48744337668130133	0.6467169913158627	0.1787441603564726	0.5594339751722723	-0.1222956950556536	0.3049982410374652	0.17388771537197467	0.41059335483961434	0.606475655242264	-0.6271956783456581	-0.11777374060038773	-0.4635876480116583	-0.1806176130291303	-0.4175126009405692	-0.5231459076075725
LHX2_direct_+/-_(43g)	1.644167491500306	1.6517922315228075	1.573587249400384	1.4943086431816224	-0.020862361982012835	-0.5559234759974995	-0.09914404135886196	0.9269762313294295	-0.006703547265084217	0.09589953488825066	0.1708631154457272	0.024682817137912507	0.4401821672125758	-0.6541765892568174	0.18037272207713423	-0.3539766337114154	-0.06724839876363706	-0.00854339965194623	-0.6084864034276133	0.009501203894539848	-0.24067688346746266	-0.35966180224463595	-0.2762089866444201	-0.2387648334802777
PURA_direct_+/-_(119g)	0.002132033338655963	0.5200418502611663	0.32040386479807403	-0.10321623248938207	0.05956860351744662	-0.09466667242422987	-0.05239357618495576	-0.3043385560812701	-0.21787414643274905	0.18501607464003944	0.3874377457573326	0.16416233204410335	0.37944172217647915	0.34079690879981556	0.4996652531800522	0.3118571016229701	0.48840968560339304	0.3034373638063789	-0.003467428717159847	0.0330226844226933	-0.11488581868828712	-0.3999154018733918	0.09057196198906024	0.20813812323658154
NFE2L1_direct_+/-_(51g)	0.24007772167457575	0.653946666500894	0.46436065753852973	0.1020839045536296	0.3985046984609198	0.17526167285848218	0.11046909506887377	-0.14256574589716045	0.044281022648571436	0.2595947351990951	0.3849759885092021	0.23483691006539503	0.34807665690231365	0.282156629948961	0.4099635823432535	0.08533124247485799	0.293249817342011	0.3161319778957778	-0.2693797651383531	-0.1388496894842534	-0.20667794890222158	-0.5155365201576125	-0.035092608662478326	-0.08770905634735447
THRB_direct_+/-_(1190g)	0.5180376932305578	0.5663901431958507	0.5599035723724959	0.5162210907871014	0.5530432016299679	0.474874641521315	0.48944530820665255	0.3906382265848204	0.5137382683700724	0.40808032061843635	0.5639168959671232	0.2696165399704968	0.19170527050780137	0.2989401249961816	0.3945867728627821	0.33775814178818786	0.31431775074128576	0.3571983746947091	-0.09054820530970867	-0.2435430473877335	-0.20258561692918547	-0.10386332824463547	-0.33591451774162695	-0.3426373004364705
ZBTB18_direct_+/+_(153g)	1.3821375746482139	1.488322438749324	1.346040304867727	1.2379606224593676	0.8220227229612005	0.7831165479343014	0.7977730283928038	0.954469234562435	1.2701702005863438	-0.21628771308739358	-0.14281849319528825	0.07317991014594996	-0.058642997483787866	-0.5482178467745354	0.1778877938869517	-0.30530288766487373	-0.5431125773791448	-0.5701028482986776	-0.3110534662626928	-0.5779820802024109	-0.3698921500425538	-0.24741393420803745	-0.33027037870769593	-0.41034905687160045
PURA_direct_+/+_(71g)	0.25120672529602556	0.7241593205434071	0.6056379720209871	0.14437982748672354	0.26428253657763107	0.03315830431888685	0.2242558098522817	-0.0131324405166238	0.005560977739626501	0.14100207267762616	0.3098009022030571	0.039831313954725577	0.3658701312312984	0.18438622107277494	0.4161192443156429	0.17091039560397944	0.22922962935361949	0.13276533989027955	-0.02826165150523439	-0.4424606564227588	-0.2454361815028597	-0.6890080110201384	-0.0320762774240512	0.04492435724644401
ZNF25_direct_+/+_(75g)	0.7551029613469555	0.8184271888400226	0.8031169519922645	0.7215744534853248	0.7729994186498746	0.7940302208477218	0.7480944381520642	0.5895006406649788	0.7168178470292	0.6514369398812925	0.7212453588319269	0.2526591239918309	0.5737599660928584	0.5407450161554097	0.492351151332753	0.4419953219453375	0.33188617984347585	0.20034543288857665	-0.5759125737333437	-0.798507994564477	-0.4396372146216665	-0.7356283174348992	-0.5209244917644398	-0.6787885322165833
MEF2C_direct_+/-_(205g)	0.6397679470320642	0.6900607941976121	0.623391454608152	0.6103507747588368	0.44951295409104014	0.5782677880690443	0.4735662416521941	0.6002461621657154	0.5565407486406618	0.6307556010597402	0.5415723715719793	0.15618555897074587	0.40656860741798234	0.16515460835911477	0.16343656004606671	0.05695532836822354	0.13508870802135806	0.24309588098954518	-0.18773489352513364	-0.27566604182534016	-0.15926175251029226	-0.28063578141713513	-0.33516519818924073	-0.3905976935833824
MYEF2_direct_+/-_(46g)	0.38746879107817533	0.5142228526643743	0.42368381767046975	0.4324625097865693	0.2601992741558166	0.3889673195887134	0.350855460985664	0.4904623088034637	0.2300860148753928	0.4593315160446812	0.42092259084647826	0.15173037765210184	0.1211730401608524	0.3621223257563497	0.42245330908044143	0.3598622869584636	0.24835225298150646	0.1778890343567985	0.09446767732043605	-0.10631396038553616	-0.23400028332117276	-0.00023199523002801994	-0.2695846659869483	-0.16471647635625034
ZNF248_direct_+/-_(75g)	0.5681889677419226	0.5690086157242291	0.5049344145232327	0.5431881152911417	0.44538120916765506	0.48447141942070227	0.4194118686944841	0.5014478098774351	0.5424642586608899	0.5145708662422481	0.4512491535408421	0.13273903343470966	0.41590790537725925	0.07248989088167782	0.20520316301987102	0.10232481908162899	0.13060918678353092	0.26242311560073267	-0.10266053767820862	-0.18275466747288227	-0.14155693475612005	-0.15360662563941546	-0.2811697602778937	-0.27566014266953726
ZBTB18_direct_+/-_(86g)	1.3681629223602692	1.520132109596504	1.369729634085294	1.2351673073518254	0.6839934952656678	0.6879220126403803	0.8101493762629767	0.9714852370040772	1.2462928716284356	-0.3333230782842526	-0.13572343581474355	0.11852311045334928	-0.16034530684428744	-0.49315804755820186	0.13664247950107225	-0.36961871647267774	-0.4740909901195969	-0.4958031563486251	-0.2838371888406514	-0.5456010286629883	-0.3230598805070108	-0.18221255819701343	-0.3300533566303177	-0.4315708106871775
CBFA2T2_direct_+/+_(37g)	0.8740899162991915	0.9452123738053368	1.0051618176984165	0.9262581503680974	0.5106850995295343	0.8739936775641506	0.6951970715465604	0.8732418453583399	0.9085555660389558	0.414217780903679	0.3415038388218571	-0.09227265831865514	0.04260006994888071	0.30985222908925225	-0.09572925815446369	0.03323212403164797	-0.02082679064050913	0.08226983356296494	-0.3045091618487304	-0.47695358472990235	-0.36647508854040317	-0.500195851149669	-0.4466384470370738	-0.49801541969265234
NEUROD2_direct_+/+_(15g)	0.029361136637248122	0.8239137674689331	1.0563900117156737	0.12284141732054804	0.2720893881911888	0.02734545957508459	-0.07607623497399406	-0.02385625809284283	-0.36376587568869473	-0.45623309628861886	-0.3193146650909605	-0.18348350281616052	-0.34863231630891833	-0.8426534131405589	-0.9087035173958354	-0.9159914055192075	-0.2780112070424341	-0.14662583029629328	-0.4183371691458992	-0.7577275141047616	-0.16872269447241925	-0.8093638546921224	0.05893237044024334	-0.1544316691801291
SMAD3_direct_+/+_(1124g)	1.0477770220369405	0.7870011887999836	0.7934047701450484	1.1260637856620122	0.37946143304591634	0.9894821655243745	0.8671821773944932	0.9328202637746592	0.9120737556896494	0.08520893869622201	0.19456080028078884	0.08259791668588173	-0.06494548553332471	-0.051633494390768975	0.02011318732002403	-0.03572734405565719	-0.08081004318821103	-0.05568770742485368	-0.20945992177997202	-0.30679513429796684	-0.3095546405239895	-0.18942555645271572	-0.3746202554589381	-0.45561652277162507
ATF2_direct_+/+_(335g)	0.8138925286957871	0.7154830020587055	0.7798268299187787	0.883040023265824	0.682304871984296	0.8590305601813728	0.8395234327663673	0.7762178453145742	0.695491608929729	0.25280548561927485	0.4233557809130595	0.2162719096626761	0.03835860712359951	0.34838563204868667	0.33822321083205187	0.3438227069303822	0.15906256933618382	0.14862753126449366	-0.3586584959777484	-0.4332476700667856	-0.37175345409028676	-0.32741428297894976	-0.4675738362616113	-0.5663995837590206
ZBTB46_direct_+/+_(53g)	1.3154653822114215	0.6382581209000843	0.7881392547111506	1.4915421544314942	-0.12648137343795893	1.3057437002691552	0.9939041438814132	1.1435326618237245	0.8371960261500121	-0.052192143210028706	0.2130616213766684	-0.0878365766751233	-0.2575189449530136	0.101812161729232	0.015277473418979332	0.07084380554162947	0.2926069200335867	0.4894795499541925	-0.6282214263552719	-0.4696088332949578	-0.4735242630436701	-0.49754117530723296	-0.48002776568749517	-0.5638443242798015
POU6F2_direct_+/+_(93g)	1.1035489635545166	1.2477383543656597	1.1705728403766207	1.253808016680424	0.5552527527749975	1.0374457139094	1.117248080612435	0.8026679699365172	0.7387251866515298	0.028314870308247433	0.15859215387306252	-0.24365598457881907	-0.09947862174081502	0.218900817569645	0.25718854797739565	0.16545023058365327	0.07672766272611775	-0.016661849397593933	-0.4863190955050012	-0.5896273292651876	-0.480506922496003	-0.375513833782196	-0.530485350577017	-0.6840953206417273
ZNF385D_direct_-/+_(11g)	1.5279077027306924	1.295736788283776	1.4769038541099617	1.8461431303366629	-0.4443651698994209	1.687834728814355	1.4925152307465457	1.5595846978128771	1.6557216481237977	-0.9889157060703762	-0.8812264149919309	-0.351406227557329	-0.8556620956004658	-0.8592400320172928	-0.3433476573282667	-0.5152124805624397	-0.4620495539553914	-0.8057177872944722	-0.019834002106067745	-0.4447250450667891	-0.33903179859071064	-0.3169081219539949	-0.4815956031654835	-0.6443173031624516
UBE2K_direct_+/+_(956g)	0.646066729309476	0.6409634140709675	0.6768985666739475	0.69881615522948	0.6633293689398227	0.6951491102964986	0.6784992787856856	0.6295082172780736	0.6801168936511091	0.5198795169781599	0.5567466132906632	0.270169172682363	0.25014654717972934	0.3015030852677777	0.2912756653917124	0.23153971593334294	0.1848341436813543	0.24239509078633537	-0.2626995069662782	-0.3770713593895975	-0.3155334471944716	-0.26684860577613795	-0.4157905549763789	-0.5037072076486697
MEIS3_direct_+/+_(36g)	1.0812904535172894	1.057788434204494	1.172240296069596	1.2655372687632551	0.4036325149443315	1.1610141149109745	1.2653676690829403	0.9714173022795748	0.8511562508774116	0.008338127023205404	0.29174753844722096	0.16453168893258072	-0.015816273446630454	-0.040607526247261765	0.16038832826648444	0.2058107193680694	-0.08084324323298725	-0.12474725687037522	-0.6476792635651235	-0.38290110806886407	-0.5349176039959634	-0.3009996748258511	-0.5182929429921397	-0.7342046453668957
POU6F2_direct_+/-_(199g)	1.1748030702910544	1.3411828014473415	1.2667035966282603	1.3743099045501683	0.46769981670516764	1.162987832362153	1.1813525449699807	0.9789992313992051	0.625618845473	-0.306323035047889	0.06375514012837454	-0.09382402075452746	-0.39215043298014035	-0.13468833894189397	-0.05284186824448222	-0.1796923164151068	-0.29758322177655977	-0.3373618206902537	-0.18485427410447358	-0.44202526700923395	-0.361396760091516	-0.19521883418412408	-0.44044937428349273	-0.5000188865136257
PBX1_direct_+/+_(1354g)	0.577943990047433	0.5346818906496001	0.6215832635849268	0.5380532511963849	0.7669497749120111	0.731330571097982	0.725733953977604	0.33844756707405377	0.7545883886573997	0.45881283151398794	0.5518172452664555	0.19639719163671823	0.13119127982406598	0.35432063672060526	0.28713835163607826	0.3011710787942407	0.35477568379982555	0.34526989283644655	-0.2486658516767968	-0.3118942250584001	-0.3026618220788957	-0.15158591973163346	-0.40436599219922864	-0.4736271140921701
MYEF2_direct_+/+_(722g)	0.45567527500821975	0.515562769660104	0.508947588862096	0.470299265287487	0.6530348200856712	0.5002125409262531	0.5256974715779471	0.43554399766131713	0.5498613147648046	0.5757591486729297	0.6278868907110795	0.28556128817431403	0.37485366583883667	0.486378301668812	0.479429684486571	0.48501480049144696	0.44088283846156856	0.4381486063542737	-0.2209331234230023	-0.34532676346826263	-0.3153736433146075	-0.12242358254338859	-0.42940210863711914	-0.5048540428515406
BARX2_direct_+/+_(28g)	0.1184239889871089	0.34982416561588586	0.3896874103364874	0.09656156946819545	2.1295340142677626	-0.012572149513328567	-0.08722285561457896	-0.35794474035524104	0.016785782642289027	0.6152185854419812	0.8255694170240897	0.25848771326526987	0.23312659090621612	0.4107167831915178	0.9860244426623547	0.7530722426878766	0.5559465770281465	0.49214643271944736	-0.28982375991628817	-0.33106877057532125	-0.5119482214713029	0.4612675691820618	-0.33038526280436736	-0.356130339867825
BARX2_direct_+/-_(17g)	-0.2635187488756214	-0.28464474078672247	1.0582457740517293	-1.235258933118611	4.9926896029433045	-0.4321494190564569	-0.7503323887253103	-1.6254980675860067	1.3128567057794291	-1.1099757531510157	1.0146529608360135	0.1881853730046388	-1.1068079930926873	-0.325223417191412	-0.7857268563711456	-0.21834457727567447	-0.7014860867633355	-1.068309455160992	0.9332588153190445	0.19405631188627512	-0.09422450439080697	-1.1164856274355648	-0.36046363741600596	-0.08113304340894681
BPTF_direct_+/+_(483g)	0.537436233848182	0.48076526801462455	0.47430392799827387	0.5137292448380751	0.6155531846798403	0.6030610124121585	0.5844425951049105	0.353916936927748	0.4360747158594909	0.3720954940485513	0.511335250046047	0.18252270475716084	0.19780168667522724	0.4815431958425352	0.4065972063860494	0.47857113747367086	0.44783735601637104	0.39940949667784614	-0.12358445369198975	-0.2249090512992544	-0.30192493404427917	-0.04372594057116211	-0.388015333505375	-0.43971149220165906
NF1_direct_+/+_(2776g)	0.47471971786951483	0.5015317512147867	0.5146193160989833	0.4790696364592479	0.6441012876122383	0.5301334366419049	0.5397621547423752	0.3920463542658108	0.5264863333193834	0.5468287619233982	0.6187746690483615	0.2640809908157169	0.3219936692837828	0.30835765052063974	0.3813505479152868	0.3312533810006792	0.2861031414664554	0.319859077903847	-0.1421663686866754	-0.229698253703926	-0.23976105082415694	-0.11169574146252567	-0.3510549094012468	-0.3885822967259332
NF1_direct_+/-_(1355g)	0.4056981709851782	0.4412292251795285	0.4662674179709794	0.44619911514492644	0.6215754117669613	0.5067227945191297	0.5055128266929723	0.3581536026717593	0.48274182655003467	0.5321546724754074	0.5790204686093857	0.299922409063069	0.3060582886363529	0.2718567090553368	0.3451463843043192	0.27895863691115624	0.24899833439247065	0.287342987801129	-0.06909617507906951	-0.13634880631401594	-0.18743973940440392	-0.0825608235596538	-0.3022210155344598	-0.3304542624271264
ETV5_direct_+/-_(310g)	0.688083422145409	0.7186347556077901	0.8859373595131378	0.6709721325125565	1.6557084431167737	1.3184430407268752	1.032409306820425	0.32826524387171047	1.4690773397577797	0.24455505320507265	0.2594440299424171	0.09634021676402593	-0.1399758029974522	-0.30153522707387176	-0.047080043830742595	-0.17387109791243444	-0.3290681819008909	-0.27245102907081903	-0.31816439446757905	-0.2803993648972888	-0.2905297202729372	-0.1825126479720886	-0.43696221124438167	-0.501347036417592
STAT4_direct_+/+_(131g)	0.8455204437116381	0.9484043324092247	0.902036025661334	0.8456346164473051	1.322181075491294	1.0823745790945252	1.0728833357529552	0.5124899869706953	0.9798576845496955	0.5075535050490416	0.6099364974034727	0.12768578552536564	0.11249242129344558	-0.040412714360745304	0.24130584784280176	0.20729984880085817	-0.03218139588478896	-0.1043783930177581	-0.5177251010939449	-0.5890898499874243	-0.4543709588292914	-0.3501545236470633	-0.5598936838039054	-0.6985522021716266
MEIS2_direct_+/-_(24g)	0.43119052836078714	0.5747130002675483	0.7338885971892694	0.7176936377676146	1.563473377737944	1.1611202010865367	1.012371179336076	0.25259686281359817	0.6903161699283306	0.4938959659006234	0.15004821319284578	-0.21872582610506366	0.2909640159961405	-0.1304396696780426	0.07151027377066413	-0.00759006928320598	0.07634745389512546	0.06537033051356801	-0.36050355337157247	-0.01748357164617047	-0.45012034634464704	-0.2765152630952902	-0.5213036533131217	-0.5027726858216637
ETV5_direct_+/+_(251g)	0.7771822397270893	0.8665809774415946	1.0391423259108254	0.7736299078920786	1.6114148491005003	1.2942262649906906	1.1204964968104687	0.4787550974372456	1.332013608523457	0.339773258512238	0.3263610054361593	0.031201194688244307	-0.08549177194204796	-0.23887748823989768	-0.04185651976568494	-0.17958740045339971	-0.4197899934674607	-0.3330682866825087	-0.4319204335461225	-0.3957923089626648	-0.3488023813338091	-0.27258254690899725	-0.47309265828677916	-0.545716482504771
ETV1_direct_+/+_(40g)	0.6427904231348475	0.7529572110722569	0.9883629697108307	0.5610256930076007	1.6955235198022336	1.055918705846889	1.042282564269794	0.351652531073364	1.0820677395030824	0.2922096563563483	0.46781841025839194	-0.008942327785769734	-0.18684114039079752	0.1076841565775286	0.1966313749731596	0.053939825906585116	0.1957078477029393	0.33055058847472824	-0.49107328865822863	-0.5448987206717388	-0.38366610978438415	-0.14283156714397227	-0.6186463198377123	-0.7715505887367119
ERG_direct_+/+_(73g)	0.37955760008261896	0.2773345689174432	0.3936281232042633	-0.05947711836339268	1.3841184189276665	0.463001428341301	0.7621771635728901	0.23428815623073673	1.1184305718508065	0.15858407354998313	0.2337014550669935	-0.15282267606476932	-0.04619060796050166	0.3121454182005023	0.28347913201152125	0.4450857164511921	0.08617530250443943	-0.03234863792623321	-0.34837381114738675	-0.3139859739976836	-0.16867711542071367	0.20892586666444427	0.13110705391419594	-0.40303164877381337
EP300_direct_+/+_(1761g)	0.3657107450227869	0.5076262380809271	0.42732235566341975	0.33679533390344674	0.6222225756140566	0.3982174477449702	0.36982563689959136	0.2936574635642105	0.28232292563110106	0.4985154412972325	0.5951185232443587	0.22519307843771857	0.34177268333284805	0.36132422614275683	0.3971132717615365	0.3995754261013258	0.34850201744342807	0.3375374939006866	-0.040826961088714066	-0.14759197094760812	-0.1483536708987399	-0.08451544230360114	-0.26312176264056686	-0.2765637122353876
ZNF148_direct_+/+_(2605g)	0.5391894323720494	0.5559463634619436	0.5531614011718821	0.5594988060040241	0.6227765304164873	0.5808887844062962	0.5650053746359969	0.4908796114248529	0.508025004933347	0.4631002295313547	0.5626260113672027	0.23700894547687715	0.2730171728213845	0.3229060434272911	0.3507843971843954	0.30916822288434137	0.2841470845692685	0.28968283574245063	-0.15133740492380882	-0.2557553239311459	-0.25612821677261804	-0.11915202248471839	-0.3599112526000295	-0.40966758957091254
ZNF704_direct_+/+_(517g)	0.39156564029118784	0.5653636044215421	0.6344373949162543	0.40621499970991193	1.2528933212598796	0.8352157653847505	0.759754888019113	0.18183747789804836	0.5849414469702743	0.35505965662025885	0.7740953418408952	0.38598805090504146	0.11075916422001499	0.385638897729977	0.2836245958939064	0.3420124101168121	0.24405275216916894	0.2921535619084478	-0.14877640471376402	-0.40453567639917226	-0.3491943397333245	0.0666414685233637	-0.4506037410022462	-0.5794284294363741
ARX_direct_-/-_(31g)	1.2609234576932362	1.377362515222683	1.6076571056565245	1.5331529752261666	1.5875737086033548	1.9824174663720653	1.8412076882066806	1.4570644365453203	1.5743278733438657	-1.0283140183439048	-0.8196164903204667	-0.15284777451428055	-1.1216695784120385	-0.7687291179037379	-0.5690193708410765	-0.8753395837651136	-1.052433232666375	-1.0450442629127956	-0.15330939418855302	-0.6287706657439889	-0.33704220309395794	-0.422514454350039	-0.5550824925946248	-0.6447082505805586
EMX1_direct_+/-_(31g)	1.6035343129627595	1.448632008969879	1.5094143382355334	1.5498852178789588	0.5512780142578302	1.8256466932611704	1.5084238589620063	1.3029195969984593	1.5983420744741719	-0.2729323335379043	-0.0233234529153157	-0.31973968140947745	-0.1825932992336507	-0.5936353544473275	-0.39260669261903136	-0.7762606471385243	-1.1511224820136354	-0.8896129085552774	-0.7233744513456664	-0.526480390746181	-0.4384967089006027	-0.6741803809812873	-0.48227774651728406	-0.6992220001900454
ZBTB46_direct_+/-_(15g)	0.7211421589679303	0.4827866740893882	0.5019297164628463	0.8082448707003373	0.2531290939665737	0.9713953068255006	0.8123657287143807	0.6294902395514649	0.5182222351914161	0.033183930527483724	0.3872694143025214	0.2611824969708051	0.10091750475290072	0.10261357453325866	-0.1472034896748565	-0.20544627012773153	-0.4190117828046471	0.10168441653562302	-0.2047876144561635	-0.3541571152535533	-0.33909211966730424	-0.4373318915150447	0.04250506697826923	-0.11715251392236024
HLF_direct_+/+_(182g)	1.0076301341920055	0.9535860551555992	0.9830363896056792	1.1326151290235036	1.1301807865813116	1.2323611769332927	0.8682606408551501	1.1572349420620633	0.8404983428183229	-0.18516886616624603	-0.08303000099869574	-0.12494387704463242	-0.4227053908135432	-0.15515400068489796	-0.1687224187323653	0.051826375065848466	0.22276893313278315	0.15039486943368505	-0.4963765156504658	-0.5201319489190298	-0.3391043843097201	-0.5035408132866004	-0.3725275995303946	-0.5125894992127368
NFIC_direct_+/+_(28g)	0.6314721933439318	0.29716024022589027	0.5785247196471822	0.4986400010192576	0.3077672220286193	1.0901729704296785	0.8985840778332199	0.8506575008333708	1.0612284848266578	0.6022982920675691	0.6453654379004351	-0.0967684314252592	0.39196821947593763	0.2833912665787652	-0.2360144589887989	-0.03418275676607453	0.4374006876098846	0.7450963719418167	-0.32536121838988274	-0.7989043513965356	-0.44423681021768957	-0.6858885219827147	-0.4303102396764166	-0.5673584880478423
NFAT5_direct_+/+_(49g)	0.8517211802984062	0.7803275886320884	0.8837087675089922	0.9016235228385822	0.6606126648151357	1.105316306002573	0.943413013075745	0.6662639595289772	0.8103671485257454	0.07397484584317439	0.44576410677924655	0.29938097703438477	-0.22668393524638725	0.36594104753727685	0.3523636571109629	0.3564858468320759	-0.12443551049959431	0.11965374743165226	-0.4137974508233044	-0.4778653854459511	-0.37814560848196116	-0.3145230115745078	-0.4870903550079611	-0.5238380505399991
MAF_direct_-/+_(75g)	1.2550295708421457	1.3997293849379788	1.3635397601289387	1.3609407460746374	1.2739975383564022	1.5473249669318236	1.4479568879581088	1.1124522979423432	1.3734600240332788	-0.3921225986144704	-0.20655009819434933	-0.33643807980055884	-0.4606448958643625	-0.33140717214819754	-0.2926049806576945	-0.2490081337183839	-0.5749073391066358	-0.7491456673810492	-0.43596703409761733	-0.49758168154061255	-0.4189144615020705	-0.49762507887278923	-0.5460676640128656	-0.6833323723924567
NR3C1_direct_+/+_(1814g)	0.757771067393657	0.7552823272750033	0.7724433378384719	0.8371189283652091	0.6645504206399044	0.8866550726296455	0.793641100140746	0.7590212519496212	0.7309994660839999	0.2729312588543521	0.32993613694891005	0.1446470675819986	0.08794154351484194	0.054356797900966924	0.15893068599090399	0.05535560867360581	-0.05251558007038094	-0.009754939307099994	-0.18740948836596105	-0.31115068602963736	-0.26641532647374744	-0.1975296788249019	-0.3669521771684188	-0.4340367763891423
NR3C1_direct_+/-_(1894g)	0.6860919456800555	0.6710335900798235	0.6775472801885064	0.7652392981961235	0.6121403309712218	0.7706812831097581	0.6974716501803044	0.7299876019433644	0.6648198871590177	0.2859903949156423	0.3258107941496272	0.1794573096735051	0.07598905226677986	0.07878791041850805	0.1865803773451599	0.10031009150496854	-0.01834841825917728	0.012796995846826394	-0.09464728996644592	-0.24074470455530675	-0.22518276658730346	-0.17438113391051374	-0.32309574267515495	-0.3486877997781095
TBR1_direct_+/+_(406g)	1.063197173881366	1.1406897162915846	1.1588005113027433	1.3509937314295621	0.789228615501167	1.4930798056416181	1.3414492187866522	1.4719244785455365	0.8364291975159881	-0.18717063627157735	-0.0468863749156897	-0.07980599796456957	-0.3806583367203232	-0.3095178159562838	-0.23956978722815903	-0.3258824074626211	-0.4497364369704655	-0.481198111579021	-0.30974315371907024	-0.5311745471802642	-0.3534297659282665	-0.36492237447441084	-0.448785184862704	-0.5546296713379931
UBE2K_direct_+/-_(1771g)	0.5116077445978982	0.5078299351232881	0.5536309349168779	0.5703895032886211	0.5728863469073534	0.5836802819535516	0.5717944406399963	0.5462440784950996	0.5722127167954817	0.4833930913599965	0.5222472203197845	0.2938635889759271	0.22906282751793375	0.29084410023434754	0.28581791891892605	0.2276906474479194	0.20013488417565758	0.23417680717893163	-0.09567105976547752	-0.22908216302648213	-0.21233876417750047	-0.1794763474994573	-0.3307818986415121	-0.37253117845791905
PBX1_direct_+/-_(444g)	0.4424380046780275	0.4308081814915905	0.5105641679181486	0.4668277427429245	0.6571470063883819	0.6698767246569841	0.6658081140436138	0.22687172201897338	0.5784434631871755	0.5188748989198149	0.6075708789681442	0.3154148146507772	0.11884679576453586	0.3103530052420363	0.3181419028805544	0.324284939835357	0.3647207219295416	0.3096222321587998	-0.14879578454754597	-0.16513232915889894	-0.23458017006162554	-0.10719786971993114	-0.341944066086944	-0.368192223505804
MEIS3_direct_+/-_(29g)	0.9253392535931443	0.5509012596209325	0.6679156949836352	1.0923109804577467	0.2840505257730876	1.3855238944241235	1.301479323300407	0.9982263726912624	0.8062556773210823	-0.043857026796490485	0.03686570687740835	0.0020192497142600967	0.22066043718281234	-0.4143076387046332	0.07651281735494596	-0.06544900469295792	0.13146471233139342	0.13799364843364179	-0.37055843632444324	-0.33123698284754083	-0.35004128720670385	-0.15638527082701298	-0.5281810351787026	-0.6225128116467992
POU2F1_direct_+/+_(2786g)	0.5093842485649273	0.5196948776506176	0.545538907881945	0.5639038763415144	0.6249926365131193	0.6472729327321682	0.6445208569011621	0.5183370448351283	0.5437361430501907	0.35202053396218735	0.4939850504643355	0.2526696741843253	0.14077702923457577	0.31088184293910137	0.33792814660717224	0.3304766953423165	0.23117378730937063	0.21302402120163808	-0.09940146595973481	-0.2206177655166887	-0.23529940000654986	-0.10032097111924893	-0.342164909495018	-0.3867151213253272
POU2F1_direct_+/-_(1227g)	0.5319390142006393	0.5526735648293059	0.6018308326564651	0.6063259179658936	0.6415181435803825	0.6859902828828299	0.6721582654860101	0.5400233516295246	0.5510237160860365	0.37814450614372713	0.47475427642499046	0.2552214218353727	0.13032113157254294	0.27693329116853044	0.3039414169951511	0.2893985752626355	0.18075447368649974	0.19013378025041208	-0.13032446527415992	-0.208937736048661	-0.25149737457278015	-0.09417755910077995	-0.35948993471709556	-0.40445182425921383
FOXP1_direct_+/-_(168g)	0.5345833127646186	0.6169692646184577	0.6664355412973684	0.6687939956362627	0.5930379751910566	0.7451198285352494	0.5812458920708573	0.647627267401031	0.6207976519398766	0.2926726786215131	0.4035539186097901	0.316174645019194	-0.048822099624492944	0.1255208231172845	0.09134523244214643	0.08265098347229101	0.026368875298241525	0.08620250261525256	-0.005458474208038335	-0.28442534829445837	-0.17638170864612376	-0.25245949788425276	-0.23852205808188007	-0.2174770661438139
SOX6_direct_-/-_(16g)	1.4673015780430503	1.1962089307048493	1.4432491079127254	1.4984850132817056	1.1205448567827885	1.5485950531754895	1.3338118184748926	1.3005921290228144	1.0891345081864021	-1.304196159393208	-0.9264366508900866	-0.98796183171089	-0.9437817484270773	0.30072333506853594	0.5229729184060615	0.4536844873078247	-0.16257208915807406	-0.254829836408823	-0.5594890930963994	-0.9304089307807188	-0.6213961771421418	-0.4330890487699974	-0.5747196128819492	-0.8057303861692431
DLX1_direct_-/+_(16g)	1.2163280143033626	1.4731988247155379	1.4480173832662795	1.5252942968420284	1.3104972321735726	1.6626775164414356	1.281626451961781	1.1954137845530346	1.464496032744065	-0.17483660992735361	-0.41667320532472046	-0.28418766892042313	-0.5621702838247273	-0.24582912036981416	-0.4719910953772016	-0.3290062804464519	-0.5788258871577736	-0.6112138653154082	-0.6265066348636722	-0.6588765607026077	-0.3275096003174552	-0.6723731716869538	-0.6138811989276033	-0.7759536356897363
DLX1_direct_-/-_(25g)	1.1028036617033978	1.3241346330718378	1.3117779998382968	1.3275829537008401	1.3912193131023514	1.6948682942035729	1.348365724450417	1.2358233652330206	1.3420338129366352	0.05881398947238116	-0.14179034208911823	-0.11669366105146145	-0.7177895067448836	-0.26453228295973685	-0.5146609126434204	-0.2925179650414923	-0.5661153281709687	-0.6516204838722103	-0.44052296687700127	-0.5530010536904217	-0.3214237680539266	-0.8083614873907515	-0.5686662429702988	-0.7752789792116299
ZNF519_direct_+/+_(165g)	0.7423484023841839	0.76872675267779	0.8287632086326628	0.7741061065023759	0.8316523721807842	0.9218859849041198	0.8942801523072876	0.49047613063088685	0.7578058329363877	0.5458709319212317	0.6313129890543362	0.24500288689295818	0.15242868275031085	0.44014665788255086	0.4598210499641777	0.45219191894192295	0.48796042108769005	0.48310062321014663	-0.530219471242246	-0.690637325776495	-0.5473952317037565	-0.321402366756427	-0.5939696498587983	-0.7885541938757022
ZNF26_direct_+/+_(14g)	1.1347503741790186	0.7817443382837814	1.0651409723066214	1.2308067653149908	0.13543691952469514	1.3053102914086925	1.4403300203996465	1.200518511465968	0.988156712032754	0.36067640232790527	-0.0025345463336882007	0.371826850728207	-0.27227288693687923	0.013351806004333128	0.25686872091136276	0.23765219861256506	-0.04038778530172289	-0.07669706744115677	-0.7449489410725064	-0.8549754084891932	-0.5576910756575163	-0.49274169626879366	-0.5723360949495088	-0.7809959697152807
MTF2_direct_+/+_(889g)	0.7122648753698656	0.6153361392978891	0.6611178678492055	0.8079861250155472	0.776890336885895	0.8001980832271732	0.8563192933832668	0.7678700987447908	0.7020866518984691	0.26066783402098875	0.41664321286881495	0.1965413631731157	0.06564282812437892	0.2482899412165137	0.2450143656405625	0.23923387435363133	0.08895675082353076	0.10619452347943606	-0.24930374835284377	-0.35059581179429156	-0.3176983653124608	-0.16291660968655194	-0.4145189548884353	-0.5243543368026464
MGA_direct_+/+_(104g)	0.6117116181491985	0.5321259341455443	0.7385735792239739	0.7845572871098078	0.5140036994727948	0.910238082940376	1.0027610670308804	0.7875054594190819	0.49395376131868574	0.04456324848965359	0.3485688733335088	0.31205144468339396	0.026299195799295762	0.5949093653892018	0.4147461589110772	0.43934848807256377	0.41612685235041763	0.341188159185937	-0.28228138792435264	-0.4656705212871763	-0.3429299071884078	-0.44209107351490623	-0.4681828603414023	-0.5887735814007523
MEIS2_direct_+/+_(101g)	0.7776474255614152	0.7180696301320812	0.781331556411694	0.832404934223613	1.1294259534195588	1.328221285862435	1.3309934650605022	0.7366072255008447	0.9976176832504975	0.2256582027214383	0.3536041612785468	0.08528644837238099	-0.10041793578136823	0.0492564644358406	0.08261138639497721	0.04770565096189386	-0.19804442649251228	-0.07621618390132354	-0.5104315130730327	-0.34212898703345024	-0.38401096745165375	-0.2159465173891433	-0.5071748008350656	-0.6419730968983249
NFIB_direct_+/-_(525g)	0.40110658625308526	0.38352151239807897	0.5355217887657672	0.4910038189253067	0.5153753640178558	0.6805707628588237	0.7975222122407263	0.23147473507806143	0.6989872171803239	0.3249815277756965	0.4006055482353186	0.16593846786097446	0.2632442788853504	0.5430693992294439	0.28492001468053374	0.3730292521055263	0.6053830412213481	0.6129982602533128	-0.2662366687374461	-0.27768034318430296	-0.32036839347420487	0.026504847648755703	-0.40775121691832195	-0.4673711709251545
NFIB_direct_+/+_(798g)	0.3797264317426603	0.26338659203905757	0.4208981358401967	0.4001212406295699	0.4792716837881219	0.5870623585670391	0.7784378133442281	0.19629617910234104	0.6368294565202733	0.3810629651953082	0.48773916018660984	0.1217944951675619	0.2986498382130975	0.6935598203605913	0.4646706990480857	0.5483809395394074	0.7714485649851662	0.7781638128893581	-0.3332799119587741	-0.2616000115711156	-0.3585549051817536	-0.010936353306101156	-0.44326608537026585	-0.5044580656758677
MAF_direct_-/-_(31g)	1.2604201104107573	1.3953520777058295	1.4806890905487533	1.4298172704541858	1.182326211117452	1.4906251995432795	1.540013043613839	1.1041895907339256	1.272833788370281	-0.3400352447332408	-0.13951284537403597	-0.3813945235798972	-0.4584795352274323	-0.0235923241967333	-0.2947398784973314	-0.11344524204750156	-0.3424714262627878	-0.516807115664111	-0.6771870469474536	-0.5417660442118032	-0.5369450732137009	-0.682504834497812	-0.6048160729338694	-0.7820771195279328
MTF2_direct_+/-_(1482g)	0.6193573005844473	0.5243910987412624	0.5550403243293048	0.7044750261173596	0.7079192103928756	0.6952184680180458	0.7606934741675843	0.699563201344694	0.6237003126352428	0.24956849300652165	0.4068277322618322	0.2341889516244683	0.03959123196861724	0.21100181756534467	0.20773974532946077	0.20885374912779406	0.08973088168175994	0.08942114245167447	-0.07551558531908602	-0.2615727772523898	-0.21066119643878228	-0.16935957438005045	-0.3347061686258224	-0.3842024699258175
NFIA_direct_+/-_(182g)	0.5156920157030651	0.4655796220590554	0.5203090293647639	0.754293822735389	0.5717004815874961	0.8919774193179361	1.214902648532317	0.6059976737278757	0.5226945941622737	0.12130419954899666	0.24306307537374186	0.10932700728757488	-0.1018038540296175	-0.007882412227061224	0.003451853607054869	-0.03830737600042712	0.018599775307304948	0.12997018874466265	-0.16283960516224324	0.11059403878616207	-0.24765739442469442	0.3097692864978043	-0.37676049976511444	-0.40645524495958457
NFIX_direct_+/-_(124g)	0.7509787222813822	0.9285465691155415	0.9938960304122665	0.910205368718406	0.5658174990943045	1.0336743685233905	1.0483016006093133	0.3334112524380452	0.8737162849612088	-0.14785102920526463	-0.1019203652127533	-0.1716945222138607	-0.2884434721993073	0.17036299985521727	0.3391256460543444	0.4594211699031148	0.6953372155341353	0.5185414999238226	-0.27071244175690745	-0.45085326109619683	-0.4391266847706416	-0.25365315621379353	-0.4792162122702036	-0.6337353545867838
NFIA_direct_+/+_(616g)	0.5605717957775576	0.41552384881157106	0.5164608915807489	0.7963179631446388	0.501790465421537	1.0166598968889982	1.3606593597199421	0.5482991579898404	0.5614465570291113	0.0591165660324679	0.24231457053377853	0.04958862164685904	-0.15417603025704665	0.028463460361832164	0.01154792562078353	0.03035296347906389	0.21038453515441233	0.24117402056058782	-0.24251301897589533	0.14924989066728536	-0.32930711254486494	0.20154970838797792	-0.40907375046244676	-0.4302691723661893
RBFOX2_direct_+/-_(27g)	0.5306644680305914	0.6829323304548915	0.6859655532559656	0.6844691974996475	0.6061691646484761	0.7650870806216734	0.8536134216890497	0.7127480021809035	0.5960028850453148	0.2587261721524362	0.35019730071615846	0.4850631510515957	0.2879489102267687	0.1258798699673156	0.13542159965537923	-0.14415725389992187	-0.11971903558572429	-0.10879515670900487	-0.3417836931473992	-0.34175428118429735	-0.3185362672283595	0.2835601668998306	-0.3709828075838816	-0.3813763446155313
KLF3_direct_+/+_(23g)	-0.1475459282027822	0.4383792719274237	0.9220094213152317	0.16556698626662672	1.3072588325036538	0.75263657284467	1.6315886206368335	0.3508578629375774	-0.09342971689859385	0.3500186877198108	0.07725428705470316	-0.22754249183628966	0.5551546628190386	-1.5693450131776983	-0.7911609381102521	-0.7259798947596497	-0.2281993647538306	0.5327681787266636	-0.4376279867810659	-0.1446064009830307	-0.09884417005446487	0.17623569055754232	0.11234769451523093	-0.023509248289956042
KLF7_direct_+/+_(774g)	0.6238278586989134	0.5302937065188555	0.6681515728278934	0.8700929993428579	0.43695648046080965	0.9558540399283695	1.1277983344790585	1.0210495026920856	0.5128925964555147	0.08138737068154639	0.3121104816822897	0.27856873245991176	-0.02649293446001946	0.24594801698212404	0.130362638002119	0.13010139833875312	-0.024706374387088073	-0.013688465405782082	-0.15564840347407763	-0.25843320034937384	-0.2932341430877521	-0.09323491608111861	-0.37584499215721234	-0.4467866933253288
BCL11A_direct_+/+_(637g)	0.761693694352317	0.8223982193761157	0.9570937870716903	0.854362084996929	1.0143202006448928	1.123526447039239	1.1518612646992132	0.5107988938193058	0.7971390135396746	0.41562439230407083	0.654834126126079	0.3070607394404585	0.07272992145788595	0.049409351086173954	0.10759124365790632	0.07571749225665404	0.09212267452001256	0.18772874404302448	-0.4746159117232055	-0.5430133396033514	-0.42790833993115723	-0.3911504877369091	-0.5122862785284917	-0.6376195913763838
ZNF519_direct_+/-_(154g)	0.547978530651748	0.6847800465877552	0.6831879443705243	0.5714094676326799	0.685332718931707	0.7078665911643982	0.7492205267685043	0.3787495511416778	0.5500918685367542	0.4276423798522621	0.5769988256674097	0.3209460687125808	0.0540014347575593	0.43307583433710795	0.47213288650971624	0.47721141830407854	0.4798199310134151	0.4184448586580201	-0.27800097204403634	-0.4706125992588	-0.3346811857821428	-0.33841854790237735	-0.41827480893917096	-0.5031782948468376
BCL11A_direct_+/-_(388g)	0.6051982886136439	0.7300405140537023	0.875953597110218	0.7339730291678092	0.9957419111564279	1.0329766198178147	1.1274885192422255	0.4436002717532228	0.7066795862495535	0.34545916427074846	0.6646778924705737	0.3541576543930189	0.08353272434204566	0.15057931014351597	0.10294464775365554	0.09820804728102511	0.08669714411181159	0.15605524611410504	-0.31609223605966635	-0.44766902285714305	-0.3729670673794261	-0.32450132451289265	-0.4547942818089228	-0.5603961384474871
SMAD2_direct_+/-_(91g)	0.4994186949114841	0.5278855464165595	0.7011679902243974	0.6594097968275153	0.8368220282242592	1.0343588577095386	1.2346431411599617	0.5071597133922646	0.42013747628142917	0.20287085600219656	0.39020191763146117	0.24394682879779697	0.03834502253944015	0.22046275137810523	0.16434239647570906	0.19944249270643422	0.11292784740906053	0.0995925816328076	-0.12763459292341695	-0.2564875075939194	-0.3379748437134229	-0.22891543246785703	-0.41016663558348726	-0.4423442655810843
SMAD2_direct_+/+_(393g)	0.6376254750359074	0.6683286674438899	0.8143156631445829	0.7926022026898791	0.8245118845757021	1.174832039620669	1.3416249093908907	0.6044098414468222	0.6768260016924006	0.25669391061659697	0.4540746364375985	0.18869603893492468	0.028551254349961724	0.17319120055725698	0.11952567873033856	0.07510763217874125	0.043275663728812155	0.06605205818685227	-0.33011611920760614	-0.3743534957269217	-0.39003806236405636	-0.19360437851041565	-0.48399702884539364	-0.5671611632238164
TBL1XR1_direct_+/-_(835g)	0.3817276739605019	0.42580893897859945	0.4325186862003958	0.44145500118323044	0.44337714697471325	0.4191503770474833	0.45116053854060245	0.4158692097397635	0.3722210679205901	0.2610472652090614	0.44851659826238516	0.2723424088719613	0.11512867588405956	0.3523778420024516	0.31854088593740765	0.28910657879984786	0.2617657139427575	0.2362065976904453	0.11584830546689887	-0.10252666861688375	-0.12082426611903481	0.0646457811000347	-0.220989085385509	-0.22852971918047027
ZEB1_direct_+/+_(444g)	0.6909184205079338	0.7247660811024293	0.8186911206582318	0.7367979157202097	0.9121412154755663	0.8630372021619468	0.9546340390177592	0.34979543231522436	0.8493619975885605	0.43479276045557835	0.5160018709669864	0.1575371434354947	0.18150207320588796	0.11968244100039244	0.27335307977919937	0.12789247274616564	0.04738899125653344	0.04279420760387465	-0.3649016865615258	-0.38694000723364047	-0.34892747975309246	-0.08391901493452082	-0.43694671343766145	-0.5131725488999498
ETV6_direct_+/+_(80g)	0.6825614342556839	0.3809540361691742	0.4293031220225643	0.6327234521340506	0.4876096525728603	0.8554289523179052	1.1617350603201086	0.192484622174139	0.8841687684107786	0.7626460922178837	0.7300100647325172	0.06901662008406276	0.49001244798592225	-0.20361392488435878	0.03826973219801148	-0.02944337490656615	-0.10245150353269877	-0.003361103642425301	-0.37953716168507257	-0.3332976168115425	-0.024182002314352746	-0.2633456932590818	-0.28782997919670456	-0.4519992319181842
NR4A2_direct_+/+_(74g)	0.7020104511188774	0.7719908901044832	0.5827463583102578	0.8792737848148637	0.3136633811145974	0.12277693063494236	0.36474393850213815	2.3742004726054917	0.17145428550943173	0.1383334824773578	0.08306684036824648	0.2826028786761681	0.31432115016510365	0.07510465638902301	-0.20181007877100643	-0.125167867866238	0.17520431309234988	0.2080048029619309	-0.13226350345211552	-0.28962664520568004	-0.3051022092859569	0.1937100719800653	-0.46565662527538715	-0.5064125694651932
NRF1_direct_+/+_(339g)	0.5845648769724032	0.649974778199568	0.6615878285601439	0.6603901000328135	0.5885037201257268	0.6551625946801494	0.5388612763041093	0.6707801545027853	0.47401773524640933	0.4057726614547068	0.45637817380588236	0.2938868688744666	0.16933182708969463	0.17377151745269034	0.13297559493493222	0.05971721326946418	0.14435559379722077	0.31506996100981793	-0.14504962879370703	-0.11872088061118277	-0.2470230792655354	-0.1873396658076151	-0.3319491772418124	-0.37840490268510985
MBD2_direct_+/+_(14g)	0.31045602792970406	0.5816472899905591	0.4666189062941149	0.5127348631092766	0.4963810452138417	0.5194176835082969	0.48539381045681956	1.115499198709242	0.040294493596290115	0.527055227818865	0.6515833543213068	0.42166693124730026	0.3209785186895418	0.20527622975065105	0.28692900518508513	0.3434573592375661	0.3899932717990266	0.33354166904941396	-0.2878644426278778	-0.13446925101217658	-0.4944504974234041	0.11832276745990916	-0.4336236088300502	-0.4558960973909449
PBX3_direct_+/+_(48g)	1.031111018144244	0.4552144890587893	0.013913140588052706	0.8600481095510728	-0.1414994921708978	-0.37095673403046464	-0.0739576722729919	2.0031435693461015	-0.11497768944231478	-0.2939594900273662	-0.22810131431240335	0.17612573229050946	0.05378301898199289	1.0891989852656314	0.15913240327823322	0.5505473886766741	0.4644737270521027	0.07128054971765874	-0.2196893960191989	-0.11346662955155772	-0.2840669472785411	0.5918452494961323	-0.2980516507779299	-0.2100036976219592
NRF1_direct_+/-_(1384g)	0.3855834459603383	0.4922117160591546	0.44789308335532724	0.4353992770633673	0.4698090422510018	0.44669691693432073	0.35452712568227873	0.5003794497234461	0.2359220664897895	0.3156575476542719	0.4052851977503261	0.22258211433469322	0.12783789449817412	0.12702075926057177	0.14910256693178583	0.11908828176561706	0.14400013830164912	0.2257413978264707	0.1512281748646516	0.09043018549335051	-0.07037478270425684	0.02426697962627174	-0.20139823345155164	-0.16118693755055244
MTA3_direct_+/-_(519g)	0.6616237003567249	0.61133369714654	0.5549056044335705	0.6333275692563936	0.5432932938376117	0.6977905847123437	0.6209022446763233	0.7328674663266499	0.6394110272405078	0.2483632025286082	0.2927231451510276	0.18056377243066704	0.00654944471180706	0.0391268881974289	0.07733360528325947	-0.01690783770351827	0.0270135420605354	0.01305476206458021	0.01771644474359371	-0.048697054620267355	-0.15740746022742025	-0.051134049849394285	-0.2955068575162042	-0.28134130761743203
PDLIM5_direct_+/+_(140g)	0.3252920611803077	0.3036721628833325	0.30687813929375374	0.45732146496365944	0.1501251732125149	0.22964974868101581	0.23618952388477543	1.1414484854902094	0.04318786464870227	0.25424032659459483	0.2560158655706329	0.20523000783470968	0.18071470518346694	1.1326981700031329	0.5202425523487514	0.6529398519652907	0.45620834383513037	0.1014205960002367	-0.1590280991038534	0.22598776933841286	-0.3403950289569899	0.36360496430748923	-0.3935023939391672	-0.4327843548433384
ATF6_direct_+/-_(13g)	0.8312534128319128	0.2548284367388573	0.48827873926099236	0.6791434687723847	0.5747349337986005	0.4976991937055228	0.5424082881366159	1.1022357400774825	1.07781385404042	0.33714025257130875	0.1655962612147962	-0.4195353280950871	-0.14700409297021153	0.18702806081855744	0.28304114438253075	-0.018487943256700144	0.4276547796255218	-0.008056257972604015	-0.38876714945877455	-0.3074898289959133	-0.22643538273798305	-0.6706424033760712	-0.20584140688571864	-0.3197915033682599
ZNF846_direct_+/+_(85g)	1.085700695556152	0.7824942262910566	0.5074643666431716	1.0628014104305783	0.6454319174428828	0.4778935401381184	0.41691350833764224	1.8662681771615368	0.20926974824354327	-0.13458152059379722	0.21463421079964434	0.2961993377679729	-0.1695704653518063	-0.06440205820578164	-0.1558178827963016	-0.14171062751095653	-0.12409343573836401	-0.14504980055438035	-0.16096281861967354	-0.2792998932646421	-0.010360943058745374	-0.06927820004340224	-0.40452605709811507	-0.5072814634404844
MTA3_direct_+/+_(130g)	0.8525692472204727	0.8929581152088293	0.7596419485136677	0.845745077635812	0.5859409832060312	0.8269186956567751	0.7436637229808406	0.9883245778187332	0.7563373451025396	0.41604007938893633	0.4419738757368061	0.17527320842314423	0.1498532345927682	0.10815825188429355	0.2337408628313191	0.09495359778843962	0.014404506869933529	-0.03386922832137127	-0.3502712484090702	-0.29291857110685754	-0.38318310790553084	-0.21086080985758238	-0.4838286474032043	-0.5128597269551064
AFF4_direct_+/-_(205g)	0.5182004080106343	0.4571672858174964	0.5489993819605525	0.5887373341266141	0.48959576745579947	0.6051054250334527	0.5654394292834903	0.6789981811045503	0.5473810598199356	0.2455550534569663	0.3535680745278796	0.1866425757673179	0.0559667590411057	0.1372657356284831	0.1451070628592042	0.1277329310507773	0.07347084483936762	0.1280938501373777	-0.05275968673554662	-0.16943434959716336	-0.13329461392725295	-0.07543619658197126	-0.22150899539393634	-0.14673318966369517
ZFHX2_direct_+/-_(30g)	0.6286437796515857	0.4382714405507332	0.39478253430570187	0.6696910789350816	0.37869643669637426	0.7076247545013956	0.3775294711359512	2.3475521331408746	0.3888892276259337	0.2611149613954006	0.2203970783226186	0.4560839376867831	0.14315232711650933	0.4338379136267461	-0.16839165032990858	-0.36188037397855344	0.27596766104366227	-0.013877080307305511	0.20915659901519124	-0.5044775216109546	-0.37901898145919066	0.15334272860046302	-0.5915009889852393	-0.7704366152509199
SREBF2_direct_+/+_(134g)	0.4772794589818022	0.48582058182945814	0.6383965440610095	0.6477433252457434	0.6382823437410623	0.5450529973550251	0.3987342923776395	0.8620488345705903	0.7554947125319309	0.49020589168872597	0.5315213967270713	0.5223033538783024	0.3876806011076181	0.34084386117475424	0.25514390566118034	0.24507958236523011	0.37597014145155805	0.45448817832996413	-0.17299699059001947	-0.3648873620624342	-0.36951433522147653	-0.31465657833340605	-0.43334018401936886	-0.5231525571596852
ZFHX2_direct_+/+_(61g)	0.7056239181531756	0.5688297519263206	0.4615868245027807	0.6779989582154112	0.35697964323035825	0.4933511683530641	0.39393884733544404	1.6521628373696613	0.4437920057326473	0.47212954694716736	0.6073806018313045	0.4567938128995433	0.39022992226544156	0.7248421668099597	0.4979084621438166	0.5193213781958215	0.5194946184968885	0.40355077691290164	-0.3351172348975124	-0.6814020809091285	-0.4493180960115753	-0.2793735330716119	-0.6087809463507651	-0.7633491118731092
TFCP2_direct_+/+_(435g)	0.4747528298949826	0.37426819634172226	0.41029574485105014	0.5371688864516181	0.04847597505298379	0.4946480196923506	0.5103426051700227	0.6116369994570865	0.23716884701757718	0.24529934747318416	0.5240548398056274	0.33063326869328985	0.11860151717927282	0.4421729228378713	0.49168829452363816	0.47065095427886383	0.34108092229995585	0.28128942807747903	-0.05122027859861233	-0.11354288167407559	-0.17981178498332737	0.008488031314807073	-0.23900787817542893	-0.24584060809638608
SOX5_direct_+/-_(328g)	0.4818097857697841	0.46892340902636553	0.4869035078742357	0.6196335572363451	0.7055523455860657	0.4953372068145891	0.39484379460442465	0.7522844142243077	0.6241580111204444	0.6277315773812057	0.5061840707079637	0.25942593721938095	0.3773549672848261	0.1161084849428981	0.10073714971609257	0.005564749034639709	0.10469507756164152	0.20521255482388978	0.028300308976832365	-0.10679846319956622	-0.24588676727466033	-0.0744681613067558	-0.390422591846243	-0.3948883240824023
MEF2A_direct_+/-_(114g)	0.7619906558904518	0.8559649641915976	0.7904662510355974	0.8837311624621605	0.39866835672655804	0.6243596572149955	0.5536730995518976	0.938600902238556	0.4874363732003571	0.4578951710285718	0.30904423756704924	-0.06393354238504947	0.21587391162953742	-0.094661555438803	-0.1027403679632771	-0.20220440636238513	-0.19208578965907638	-0.0978777173128335	-0.10712523737516548	-0.29231947719674184	0.001119188213709035	-0.3799249153214696	-0.2558206578407819	-0.3733770112017448
MEF2A_direct_+/+_(360g)	0.8065770571049853	0.8196709390103682	0.7172084548709117	0.8260697244909064	0.49977134350004576	0.5295408418377971	0.5870030661083164	0.9621087991781211	0.4870518998877205	0.6804185776333427	0.5349369066147885	0.1725367042899178	0.3844253603902686	0.12814190981563736	0.2431949270315829	0.06695358899333122	0.09213520629298434	0.17532689505531213	-0.3015080975258536	-0.3958879425905566	-0.26882685644770515	-0.2885178625112094	-0.4389966385822208	-0.5415082921359181
NR4A2_direct_+/-_(12g)	0.35018565902984117	0.539384635321862	0.3213996009486379	0.5076188718803636	-1.384472025567605	0.4450321272651434	0.4055138476519313	1.7012824809281177	0.5186066944425802	-0.6291269405560007	0.2684921380228152	0.12785924927643255	0.7575261616287651	-0.5355403305890541	-0.3086095099095014	-0.050088557423937134	0.06772678239006368	-0.7299088015546892	-0.1602615537141044	-0.41005411121114044	0.0632326888232386	0.33667437762059654	0.06122545291563417	0.1748396906140793
POU2F2_direct_+/-_(75g)	1.3069755579305566	1.0110322033886787	0.8187472234910586	1.744325695894643	-0.47597017974350586	1.0747718386835228	0.6427005899441922	1.9783628757683012	0.4887166348133622	-0.4820642613228348	0.2109868496990019	0.11100571950952787	-0.3074261342603935	0.11151296078930793	0.2350053163399567	0.2070449576687008	-0.42395421032288017	-0.3712887225003725	-0.47072716665234904	-0.5822877012021944	-0.23428552041736994	-0.30877133963090353	-0.4108404185347781	-0.4693205368577198
NR2F1_direct_+/+_(36g)	0.8977625519293148	0.9767418553558367	0.45902168691273365	0.9059123259955117	-0.2903104909916668	0.04952739135263302	0.2609271545236604	1.9099392159124657	-0.2551517976082111	0.1167358071673879	0.06718670095484595	0.01710898735954931	0.14942771337776398	0.9593194250022942	0.6284347557716267	0.8258513343953832	0.6498879698076653	0.31234531230664514	-0.48825692715271074	-0.4829770454044188	-0.3942354814649938	-0.1647391388500973	-0.4087993750599219	-0.5221673422638458
TBR1_direct_+/-_(17g)	0.966127406011477	0.9167444637687212	0.8810649776842585	1.2864766130476615	0.8975787619910464	1.2955036404203066	1.105542806264099	1.4255570203557595	0.750197288655436	-0.013267660653108033	0.14202373576616312	-0.35567492031250386	-0.19807207671633517	0.04013869084106469	0.0043859387596822275	-0.03872036700442747	-0.23453203325891042	-0.26018446793155525	-0.4261865135254908	-0.249145786405596	-0.43442467249424116	-0.5734948314583486	-0.5980079199243437	-0.7806466959612315
CUX1_direct_+/+_(176g)	0.7898147782779653	0.8018001841214508	0.478899337512606	0.765351340553728	0.25582447310398265	0.1278440655440492	0.16977262506422447	1.646517262446627	0.2905188950858938	0.6549856106691364	0.5925032766125504	0.3102995000842996	0.614282736239407	0.20635862180984166	0.3909291649491203	0.29876876125074764	0.22394958310592786	0.24621287390208113	-0.26177031590382	-0.31630116165358674	-0.36185357934412776	-0.23152420614341737	-0.4878561507847594	-0.5572288230619183
CUX1_direct_+/-_(189g)	0.8687451434579764	0.7290454321362575	0.4895251562993582	0.8964012489830038	0.2772020884313241	0.4683869391546306	0.44964535471565165	1.7212355223500582	0.4990143163054623	0.5554672701536878	0.37072555150986786	0.25846486536245006	0.259084014025375	0.010376027398351324	0.14029445720782188	-0.07971396410304202	0.05783948551013983	0.06252313996994242	-0.18630294015905058	-0.34473660960341534	-0.31562317564590636	-0.19387373997934584	-0.37577854534140853	-0.4530520709704454
ZNF385D_direct_-/-_(30g)	1.6023319302665056	1.1132636800140803	1.2607095748406025	1.7567934242669332	-1.0112387448103368	1.5776158272320548	1.0493250729324495	0.9132764696780122	1.9159269429435286	-1.2783882818019643	-1.2031870958358781	-0.20829416812309107	-0.7835410339616059	-0.9972768111164454	-0.723697459339334	-0.9605209060160251	-0.877845905115704	-0.9772374697847515	0.09144097594159317	0.26587531628944505	-0.15008943769649835	-0.090802081765335	-0.1911471839788232	0.03289481456821674
E2F3_direct_+/+_(807g)	0.9478068228232259	0.7835339900240562	0.8981572190460861	0.9749830955765624	0.7168676916822196	0.8988538820445996	0.8399047545538593	0.7238914221159101	1.1360621233202262	0.22469359502440978	0.3056112471880742	0.16041501816148984	-0.008123493732156322	0.05795015077792564	0.16578599186948784	0.12736274843058232	-0.07231420709060118	-0.011006823317037569	-0.3142951120506712	-0.3655566126593857	-0.3648578742563746	-0.2850045655573982	-0.4302551295531701	-0.5325850933135924
ZNF248_direct_+/+_(259g)	0.579658083717643	0.5182359636445744	0.6028458897083062	0.5861460894678168	0.6542485808742938	0.6594704638975303	0.724901727670923	0.5760551155221548	0.7497090469108311	0.6147655818499262	0.6543054859137084	0.3013930914798501	0.4830859644749289	0.4033809444745658	0.40977419071412957	0.3556293839487894	0.4194317426503517	0.4348760911665079	-0.3884380148083599	-0.44136418279843564	-0.3902424536299202	-0.32055457945616994	-0.4930336664382521	-0.6092384431829432
ARID5B_direct_+/-_(69g)	0.43329619903907024	0.3916898469876332	0.4643096016668625	0.44195890661195003	0.36165218977730057	0.560897212769572	0.5720993191192288	0.42664625693942737	0.6717236818293264	0.6000802855049652	0.5303139658160049	0.3073178118166729	0.2163581806033084	0.357379424513082	0.34635515435695824	0.3886070092643526	0.43931310717314426	0.5449292544516483	-0.11189446797351699	-0.31877788354964115	-0.2685140414749411	-0.28123090276243	-0.3630369885821057	-0.3151790128708319
ZNF407_direct_+/-_(1379g)	0.4869495849687612	0.4780381668268966	0.466213845477983	0.48468138894640145	0.5601666822764727	0.5534335358095157	0.5192409872162604	0.45174847542123453	0.6013869893659669	0.34803539479297846	0.4702181445829982	0.289859545702068	0.11525309011304417	0.21716650379526928	0.24240575477564086	0.2573835444251192	0.18032348676498658	0.17383232621022146	0.018832217233953102	-0.1434562101883582	-0.14823862943308583	-0.06640610607458822	-0.26223394056269467	-0.25471147395041516
ZNF407_direct_+/+_(190g)	0.7247906128817467	0.6259141708757868	0.6864760747002585	0.7447072596646406	0.7166336129465808	0.733369052728378	0.7956908822557999	0.6086206676943057	0.8368209362742829	0.3632846849812916	0.533666936210697	0.23167851870917036	0.20758143612421512	0.3103663900375201	0.3449037022823848	0.359439567303423	0.26068162708347864	0.2506041576306442	-0.37158260698599727	-0.4299737294723392	-0.37761677498038176	-0.17878291442887678	-0.4582261997268712	-0.604160465134931
IRF2_direct_+/-_(20g)	0.3838043085109085	-0.4351080504251624	0.06250329418738908	0.23246993396817656	0.63100360386078	0.37766316531601785	0.09032115717301592	0.02744326030197426	2.7112254513539447	0.9799285332085923	0.3786898287073655	0.32797970202378446	0.3416471952291556	-0.13685479026961428	-0.010099943975486546	-0.7644134376526762	-0.08075809486223796	0.18083919286911956	-0.10114444563114901	-0.09653659918402195	-0.15148335876485064	-0.2590006402412986	-0.3022983694967991	-0.1320005184171322
NFIX_direct_+/+_(150g)	0.8268014767942538	0.7972982505591708	0.8730387523408497	0.8676337156886408	0.5667067662315066	0.9627682474220698	0.9875760143192566	0.31555244483350553	0.9907613604325237	-0.15414402341884997	-0.052986853989391895	-0.22564611744626126	-0.28538991526783386	0.2745337097267885	0.38277609937614626	0.5323716726178551	0.9496169055124453	0.7717013858636583	-0.42392785707871095	-0.49167521279612714	-0.47537522240247115	-0.2910064951846079	-0.5170061500985041	-0.6212643103562142
CHD2_direct_+/-_(543g)	0.4641650795135431	0.4105542983543897	0.47726385726168463	0.5144784804957235	0.5345187971691094	0.49137690298095443	0.46095790970001355	0.46765168745908087	0.6398549827376924	0.5895505674899606	0.5114846685092321	0.33464337961725454	0.24352391862073455	0.4119871058128291	0.37473547882252756	0.30215584302580073	0.2721887331948337	0.29828988949492313	-0.0906306416648305	-0.1722244216817672	-0.2376231933893471	-0.16411097707250358	-0.3419066753979858	-0.36818808572141143
LIN28B_direct_+/+_(79g)	0.9691835386920454	0.9042027247076928	1.0222636020333757	0.763071845872305	1.0247765198838792	0.7769763617539158	1.0317143266666955	0.5894228951188528	1.5095823635367387	0.3066763372612441	0.48191076485457307	0.20673541554637961	-0.06291646323661465	0.14983907723489645	0.0715594190665189	0.10881888116042798	-0.03815655716506197	-0.07380194447886575	-0.4263178456989015	-0.5248459570885403	-0.4369822738458789	-0.3224044286744731	-0.5148573843911219	-0.6234632613833829
CHD2_direct_+/+_(186g)	0.6497895011424618	0.5715562516040222	0.6049434660858203	0.7064889988240766	0.6216716652784421	0.5951129407176671	0.5585160142613783	0.5595854349047334	0.8393765382598466	0.5695285862983291	0.5177494469527825	0.18005453123553533	0.3147548259412854	0.49358540560205255	0.3798169670083948	0.4312837287595476	0.429561237643824	0.4401436234857492	-0.3012293399939676	-0.36932701774526694	-0.4479573365617579	-0.21293780054229347	-0.4854582425980984	-0.6290658843333303
BCL11B_direct_+/-_(19g)	0.41272616925057715	0.2789239896235405	0.0856294774331959	0.16783277818440287	1.1521108495633332	0.4252273033060199	0.6551095143668413	0.14728684930778307	1.414507360528246	0.21227701656946482	0.6345599081142137	0.5277704404686103	0.3812921244242507	0.3976995270351819	0.060586489786522105	0.527347737290568	0.9794856530954847	0.6792416014986027	-0.4949750433340123	-0.49113463316569717	-0.3590593170148009	-0.4259879753939161	-0.5054304303123338	-0.3828213939859974
ZEB1_direct_+/-_(148g)	0.5194870252040219	0.60222802787225	0.6344910055020739	0.5587818189200563	0.6219406834832325	0.6835925164641289	0.7034149780093045	0.3219379610260268	0.7431541195599837	0.34398369092174924	0.3310252322673385	0.1638279102403963	0.23393903826251602	0.11456193174196569	0.2277967775250928	0.14536822259040175	0.0898271992807037	0.17878683810044935	-0.026751727486972063	-0.189308219964873	-0.27673260336561845	0.10377243646265377	-0.3371556706707388	-0.3483600623164896
ZNF189_direct_+/+_(24g)	1.1226254250154588	1.0662527511068796	0.979511084509255	1.0181261129071217	0.6104997216181498	0.9666285794050693	0.7909724498019145	0.6370373501244009	1.5251008396802972	0.31987153543068414	0.31372772281375294	-0.05974867175428359	0.25224795796417	0.057050227235655365	0.04222691692608078	0.07688032356587653	0.10123328369261095	-0.025544683225234423	-0.7189740018539477	-0.717243219398666	-0.37174810260246066	-0.30900019128757855	-0.4717309249155091	-0.6981205629293583
E2F3_direct_+/-_(1385g)	0.9092850777344921	0.6646809642067057	0.7902477644910262	0.9402586076253135	0.6290800462922157	0.8619229105881705	0.8071875508954337	0.691803265655555	1.1462860198585634	0.1736281799580376	0.19248848806101887	0.15026714366049904	-0.05382273340891286	-0.05248818820248046	0.020367544791186333	-0.0035498981430206	-0.11941533858417709	-0.08608662312875197	-0.15866245305855262	-0.24138351038019873	-0.2452792694933635	-0.24834335688369794	-0.33213733659679884	-0.3784931525969151
EMX1_direct_+/+_(34g)	1.2616614051039967	1.094178674160603	1.0163388728212526	0.8984884688175878	0.5679572522633175	1.2113168510405716	1.198336071987166	0.8801628099617268	1.3504389052837258	0.11006777391148591	0.47804030445678586	-0.0011529025973048572	0.17428121369010965	0.0677294535788455	0.1361718548882968	0.0609180235793501	-0.22179348384590067	-0.31537594838267685	-0.5865559467962315	-0.49469521285693674	-0.5196458372503395	-0.9100412644474383	-0.5012364748532774	-0.5763160664197411
ETS2_direct_+/+_(88g)	1.1040355976529956	1.0018331560859717	1.111946248247329	1.0856932256599445	0.6359483355088859	1.0441727831057546	1.0550034926627914	0.6880705381032463	1.3455785099008903	-0.017749925259858208	0.06363854578524017	-0.19731856076829246	-0.2201725096076389	-0.26966983943125805	-0.24339499280369564	-0.3565995823363653	-0.46036741492808436	-0.48330980709996774	-0.45633163717638736	-0.584054660393536	-0.18511470258657287	-0.6329264596091728	0.09753960807487634	-0.32505787660435753
ETS1_direct_+/+_(90g)	0.47646346041992194	0.2211786109863398	0.24408361420933503	0.06141745850888166	-0.16554307288665718	-0.44131370723036517	-0.16257160911143068	0.06474293238790979	0.14623952153482445	1.417301379381815	0.5884896084042746	0.15436336881930013	0.4647747675452817	0.1632438032925656	0.12207380831845023	0.16871245307011237	0.8413238354598059	1.2246289415210168	-0.42002443122590494	-0.625130617906536	-0.3125006454206818	-0.08429456141143687	0.35476352860232274	0.32265023408033516
FOXJ3_direct_+/-_(118g)	0.4481320192443236	0.4687725485430666	0.4725087845597301	0.5228727915507985	0.49231893619277195	0.5301811734175798	0.4514686585844481	0.551729232346415	0.4891932026268506	0.5836951337178088	0.5822500330179187	0.3789754597619592	0.2233745648229835	0.2992575940222082	0.314622580943996	0.28000131018204866	0.3165030430365206	0.37161145306938115	0.019421992503506263	-0.30023312952785464	-0.2369773643159065	-0.22377273502238842	-0.3398207553875857	-0.35619097067371347
BCLAF1_direct_+/+_(64g)	0.6144772521678854	0.654020457063204	0.7333796400223745	0.6736520845995643	0.6180428983723861	0.51617289391161	0.6262240499158506	0.48510761135620395	0.6139732558821841	0.7582829825087435	0.6665426601081221	0.23301543997855764	0.5275130531150526	0.32146064573384686	0.3196868344344802	0.4441950631502431	0.5355398454070627	0.5590345122583513	-0.45112422173499295	-0.5091304651232512	-0.34562843161188256	-0.42439290490378373	-0.4960518064837874	-0.7047502908643469
ETV6_direct_+/-_(253g)	0.49984000749625745	0.4094674713617704	0.46592402494758167	0.47545054663938924	0.6018436462031419	0.6613188708369095	0.8499341215324347	0.09713711398552818	0.9468361725257525	1.161718177231363	0.7756343003151578	0.27196395637718696	0.4560278477315041	0.004971154549118928	0.2351969982455827	-0.03299866215776101	0.043312823519116514	0.13805163844086363	-0.1546782241850938	-0.276490292327433	-0.2594863679675827	-0.08091056785872676	-0.3879938999241593	-0.43310979126631943
JDP2_direct_+/+_(27g)	0.5804058726797876	0.5098902133654265	0.06328080856130806	-0.4482200957342474	-1.0946162900845249	-0.11460078444694986	0.42658870193992376	-0.5608477329706456	1.438424409052916	2.0626221716053847	0.6764683171202056	-0.6960497333421497	1.6784741722907532	-1.267146734096344	0.4386586619511418	-0.9633062385200654	0.13494138214524706	1.1930831611881796	-0.6584822475813293	0.4923396542094789	-0.31819288280802527	-0.6512527342256424	-0.12253553997099959	-0.2842638503587495
MEF2C_direct_+/+_(1134g)	0.5861477381885905	0.6136784396697604	0.5660795492647616	0.5507737721088147	0.5687404603625299	0.47419652806166135	0.4327202185928298	0.5070962338463808	0.5175402139026481	0.8002968251738238	0.6080698288642669	0.19682197770457618	0.5830009179393468	0.28280178658549904	0.38296357321029606	0.2581180235069257	0.30198045340133617	0.3791414283011662	-0.2541763076420437	-0.3661499598560714	-0.2783720619973902	-0.23315857317019412	-0.38903159380780383	-0.46258750163502643
KLF12_direct_+/+_(419g)	0.22513564183342347	0.214876417423947	0.2890888784804497	0.12005891611098009	0.40050258178555076	0.2645603890048071	0.24868189685795872	-0.01180946472346613	0.2858136278324859	1.646808338752558	1.3349533895182562	0.6173011843175101	0.9618990249180737	0.2818365588342199	0.7643661104885912	0.4738432838367231	0.08066825205173772	0.21069791718076444	-0.22509913117821953	-0.21435259104112878	-0.3331872706773404	0.2146700375739971	-0.3898178752983298	-0.41877672105357483
SOX5_direct_+/+_(59g)	0.44874497615451303	0.19613612616158035	0.22298980527631576	0.4955684025664544	0.5843404784594993	0.31992199422113393	0.35207390994116705	0.7393142493133822	0.585202388747378	0.8512852662825288	0.3923130257103232	0.17889790651235918	0.558483854384352	0.6460966123003905	0.760351063506907	0.6277685854183807	0.3554453988326225	0.36894310531496816	0.06481546315026121	-0.34587058372144913	-0.4133058787866301	-0.008138846828171436	-0.5505253176981548	-0.6278895319515942
NR2C1_direct_+/-_(26g)	0.1421161035935089	0.618876741016791	0.49324019130182195	0.14793606745760154	0.49849368454976395	0.2796970294868625	0.05098616057043291	0.05437614615718893	0.5594990067655661	1.6124998555216832	0.9466565452654037	0.30157214808696364	0.7289913736831247	0.23579619334934013	0.46250503531057213	0.312714029152226	0.4752156608166687	0.5119528365040342	-0.29269537000527723	-0.1886737350963124	-0.34170651086003817	-0.09459509107639587	-0.47945841761891994	-0.5035147909932526
RUNX2_direct_+/-_(26g)	0.34800669652135907	-0.08730446847136691	-0.08634163986455654	-0.3102799540021688	-0.049757886194192226	0.11842001474768934	0.11696826323005859	-0.24503106235541014	0.7460217987137374	2.344341946261769	1.1635689400289877	-0.3391399912668212	2.168445884089073	0.5827483261232306	0.8759027451094328	0.33518731556605247	0.6417030778192971	0.9935114553590957	-0.43136959769604954	-0.5589767994509146	-0.3886566770478328	-0.8052833177631118	-0.538842129306011	-0.713358418395797
SOX6_direct_+/+_(30g)	-0.623673835577921	-1.0034363093159668	-0.6880266454250995	-0.9126509906436181	-0.372157487878041	-0.5236901628718121	-0.8632261718799321	-0.6470084275482276	-0.3489317255079709	1.8934046208281226	1.7280376470116543	1.1359920444894556	1.5665987262471253	0.9512198787426679	1.074407806968941	1.0904716626933662	0.9204667171399163	1.1980554102218763	0.5052792236872724	0.20383560830107578	-0.3576917931297142	0.6615178351154777	-0.2943703638045733	-0.4919549568031228
TFDP2_direct_+/+_(1755g)	0.5108451899573837	0.4656762925045176	0.42619329690114255	0.4228623413930189	0.5159299846076447	0.38264952097239313	0.3615248692158574	0.34217041659961267	0.5544314857859068	0.6500019454424149	0.719487875288079	0.27260193937711036	0.4322222158904574	0.46267985979070664	0.6035283029440237	0.5127473012264413	0.3515695870140235	0.36241769643291305	-0.17092005545023897	-0.28562872189908495	-0.27238940962544445	-0.10346094918401284	-0.3592678952852206	-0.39154980284372953
TCF4_direct_+/+_(2324g)	0.34402301950925884	0.3948744064969664	0.398712641802227	0.34665293393596747	0.5058088366501416	0.3107715584574297	0.3095813498562005	0.2680969639384428	0.3700430598396477	0.6156140627643635	0.7136337559556544	0.35572837524439194	0.41894678960046844	0.5642350820935012	0.5954196956868263	0.587048821909211	0.510038024969647	0.5230836993884926	-0.1332734868439622	-0.2433466362550553	-0.2497898608678053	-0.06086206759805741	-0.35662835055192055	-0.3900635586835538
BPTF_direct_+/-_(318g)	0.22453763935254237	0.28583718726984025	0.2862408698637704	0.21676847762090456	0.3930041881328485	0.3327804788763908	0.3843180602989121	0.23090351420543306	0.17808123032516388	0.28258753719936824	0.5582131501029441	0.33452780956940126	0.18789519553232892	0.4923644595144681	0.3876502735333126	0.32094645575978037	0.3843504458173478	0.3732979146859014	0.1887160290819605	0.05173205183357626	-0.08796292958091591	0.18137977152259696	-0.2358677171364055	-0.23023090245222605
EP300_direct_+/-_(1618g)	0.19350745084837037	0.3606504764085783	0.29791569740716334	0.16154046351299847	0.4870708918870288	0.23139610250237932	0.227611419197671	0.17041201183678908	0.13968576654493636	0.48577570203800785	0.6502666558912846	0.2597210307755864	0.35441924525919993	0.3701736309551742	0.4181546505757822	0.36614432479128617	0.33686749832124935	0.32391953840243076	0.1639028005222752	-0.041119197735391244	-0.04199156577975654	0.058503805650586535	-0.18239184837358874	-0.14023640883342722
BCLAF1_direct_+/-_(813g)	0.41136083634943205	0.5033073084578777	0.47778317027069883	0.4040452079018737	0.583456119940277	0.3914288696061409	0.42285491680057957	0.35403713679973103	0.390309276284149	0.6051667225327354	0.6441412874644787	0.3357524127514463	0.38019160631406657	0.44337278520722195	0.45585254650896556	0.3942504277310465	0.40810466044587285	0.4442021333736756	-0.12231956026518101	-0.2783086110348649	-0.2238835390609147	-0.21000114482279728	-0.3270833801317508	-0.3720859482770428
ZNF518A_direct_+/+_(15g)	0.2936389899944258	0.40188594631702385	0.6187890382405803	0.4451554875009251	0.4631226624966695	0.22756904821444449	0.4968067219533577	0.7670942536464836	0.43439662001256235	0.8357900168624876	1.0335848697937293	0.6502682391166228	0.7969739631405555	0.8411933282494309	0.8460348429637203	0.7028273550974018	0.769587199545806	0.9041147113824612	-0.6578680141099379	-0.7722986942089406	-0.49928766595728036	-0.8049432066438101	-0.6251396808938007	-0.7789491882148166
RFX7_direct_+/+_(1549g)	0.37567883318966505	0.42446495950684915	0.4669541408345876	0.4145332342946435	0.6177370890857276	0.4684743478665331	0.49797709487159003	0.3081284060504001	0.4158088049382613	0.5268575864695834	0.6772401079913256	0.37778202571579866	0.3554357526861804	0.45782569526975236	0.497055721069517	0.4629301343706358	0.37254702396437767	0.4377263039855498	-0.11051619347291909	-0.2686403733470059	-0.24961604830677142	-0.08172757403445793	-0.36452564411038146	-0.40494359669290525
RFX7_direct_+/-_(345g)	0.2528083968056075	0.360201276298937	0.35755156557116274	0.33061723107051083	0.498122756489872	0.3576774721462957	0.34911509501093213	0.3401991432912427	0.304010288822304	0.48211170201634984	0.6431459594978112	0.36261685703450425	0.29527683004242766	0.48804517818878407	0.4836797151670566	0.4243876415357632	0.3410246962638152	0.3966027111295365	0.026149870169695343	-0.11478262115448491	-0.18288330468286235	-0.00021890988439914833	-0.2965862785932657	-0.25954853433539654
RBFOX2_direct_+/+_(165g)	0.5997793369951905	0.5469835478224399	0.607318633784868	0.5796438738624351	0.6343364907301251	0.5466706039412584	0.5816633126117283	0.5632584025843217	0.7807294089997935	0.6433315597708054	0.7820567780174517	0.18080458411416409	0.34582589500212335	0.4346373590641698	0.4585442459952158	0.3857924886256144	0.30604303231355245	0.2594871953872851	-0.23579950970990163	-0.4663670901738194	-0.36319721614011147	-0.23111328568196218	-0.4608664971674189	-0.5404856775160309
TFDP2_direct_+/-_(4179g)	0.3251727993956646	0.36247248288078515	0.2950875828268133	0.27744816972836944	0.4064330662536403	0.28387093967004123	0.2544874509537048	0.2755616315343386	0.3823196656399705	0.5367570582110965	0.6301011082498328	0.28452745280709685	0.35281141120325893	0.34452267236909356	0.472450851986672	0.3895701203061593	0.29401096874113697	0.293757213961802	0.078796296299333	-0.07390780793762282	-0.10415304641960381	-0.007830181196906993	-0.21661475765812743	-0.17151652459549577
TFCP2_direct_+/-_(56g)	0.2653874738722901	0.22235687482305033	0.14273138248636835	0.2577966821339073	0.1498571572627933	0.24774153423775275	0.1287664990250281	0.41232290391473153	0.15308914802419032	0.24061678761855035	0.4861798024088358	0.32560404144562566	0.06235485495813118	0.1693950929616061	0.13026904286868568	0.21622311040907088	0.2543106714970521	0.2665112718278138	0.4794581466440316	0.15521510812124711	-0.021755662388151388	0.08654541843998016	-0.18458511985878706	-0.09525382206691967
CLOCK_direct_+/+_(28g)	0.1590054450753546	0.2556809860504307	0.26790190326147206	0.14401499626378228	0.32776091474833097	0.18804280369545967	-0.1671782056206298	0.11954088025490928	0.1024362204107973	0.7495398855658053	1.0704848910152274	0.519515921924437	0.24659900644264973	0.45254506304942094	0.722491686687484	0.5584175967416378	0.5384109995749317	0.4295442635177169	0.17840975036470402	-0.03374153008983949	-0.19478702290224675	0.05175689052256283	-0.29545557763162605	-0.2926176337109218
ZNF148_direct_+/-_(4845g)	0.4088730064870941	0.45902512024879044	0.41902768358251363	0.4136298793381445	0.5110699144895652	0.44249660984238287	0.429279442105274	0.407012368664811	0.3810337577295271	0.4035210095627944	0.5244819198982729	0.23549744710772724	0.22051018992499138	0.2610895229957771	0.3071988906384586	0.27309814394694754	0.24153538240144815	0.24359462742839885	0.061213392746636446	-0.09729559946142573	-0.12421169574355909	-0.02135059428379775	-0.2429894425310859	-0.23421672954062106
ARNT2_direct_+/+_(24g)	0.6790829618488132	0.3924191452881246	0.4624297006497215	0.6159930155184657	0.570370399048147	0.2796600329020373	0.6496933043346075	0.2764329085412441	0.684296988619042	0.9255774441013129	0.9510737325006119	0.44323856592236976	0.5215640138884797	0.6065274110244865	0.8460134958643232	0.9442029010403085	0.5918828451818912	0.5913111938477174	-0.5916298617836535	-0.7291982837539106	-0.48581100522534926	-0.032906224088106104	-0.6635926058169859	-0.816119848809119
ZNF25_direct_+/-_(43g)	0.3494582801347439	0.4550080055656654	0.5563406640651579	0.49296941623694307	0.49298528460493346	0.38441416823425695	0.5764963981881871	0.5117712357559653	0.4329999883917244	0.5405666689826332	0.5842723111593358	0.3289030269645055	0.3662916111036736	0.5405795226006664	0.44129371747618323	0.4902104634068908	0.4360214301145628	0.42392335785854124	-0.15381046001014995	-0.40664507081417933	-0.2550738924042186	-0.48835284857226313	-0.36312468666166986	-0.4524839597047899
ARX_direct_+/+_(95g)	-0.8293538879994868	-0.7909458192568317	-0.6863443377579997	-0.8325892167668862	-0.6063388877987113	-0.7079455491925386	-0.7555175401052231	-0.7255930349146461	-0.596213537042352	2.0752733647787522	2.2581935241630924	0.9630995526562155	1.6836185008458462	1.4195643246925214	0.9302429851980787	1.2217396816755357	1.9831730178645255	2.0033698815048235	-0.23514680618496908	-0.3749898379453	-0.41264949144515967	0.2348037761778713	-0.4271453932314538	-0.4467585656885508
ZNF69_direct_+/+_(13g)	-1.2472026345977045	-1.3075753609749943	-1.4431402140357912	-1.2926457916738174	-1.1938123168183281	-1.171191302720641	-1.418245621294203	-1.1081775702694374	-1.031590294024787	-1.5828120425096877	-0.6891037657624461	1.9508537784755582	-1.3923366350011022	-0.8675365551945116	-1.2882550685068366	-1.45148046188321	-1.3816265549534772	-1.3882098031802137	0.5274659057795837	0.49884727099220094	0.37026960015506705	0.4418563161058222	0.17523097407699875	0.5504439063645522
KLF5_direct_+/+_(34g)	-0.8038881053176005	-0.9141828184755403	-1.584684733898068	-1.3125105672534905	-1.555748650572311	-1.0149533077260577	-0.6669790341276255	-1.7126573285288003	-1.2826843958392096	-0.1957979706578369	3.8839299260186735	12.365533115796008	-1.2486512616406378	-0.050191571276883735	-0.9234580047793913	-1.3505087530298785	-0.9031475354170754	0.08256750531203043	1.524917869163105	0.023037958039731427	0.10488235306928724	1.1912263509275696	0.27481694879293767	0.5401153924562223
ZNF141_direct_+/-_(14g)	-0.149968994267845	-0.010968817886404756	0.17468186043636866	0.012872352410545901	0.6072834790981086	0.8123228700752785	0.042859406138149335	-0.22158876090242483	-0.05262307743637557	-0.6694755686243622	-0.09232336072729823	0.892351761658804	-0.6398672541619849	0.045290475001169006	0.005854034540736524	-0.2085371909299728	-0.3556542876405526	-0.2782652542807562	-0.1152503838131136	0.578153747704008	-0.2963557131207548	-0.005321022063390768	-0.15501076344155468	0.8278217433531846
SP9_direct_+/-_(12g)	-1.7437199276216002	-1.7511361539775492	-1.3637167127778458	-1.6635414600611127	-1.6106615228594863	-1.7300092889414929	-1.7253018440039811	-1.2462611790078677	-1.5936980582613345	1.4322341040936075	-0.28758295724218513	-0.27273928457549634	4.3439075779564105	0.3762412144407243	-0.17319006002984863	-0.8686171320391801	2.170897507325644	1.7578148255837094	0.13138802808143488	0.15652269498740393	0.22099647606479875	0.24360346617612577	-0.2996017646522106	0.5376338818392727
LHX6_direct_+/+_(173g)	-0.44121143584768335	-0.4953336134724807	-0.3813707904310394	-0.5710920114907665	-0.1625300147690866	-0.5411890899236443	-0.44729789045344776	-0.3960791404375684	-0.30802342682404726	2.2337833948983175	1.798212709803808	0.8931603058732203	2.323657201437606	0.4119639383783512	0.41471740211087943	0.4738275403292564	1.25699047191393	1.82273068710574	-0.4223690532021239	-0.37777720311619256	-0.27636495608710737	0.1547667398981033	-0.37111674844072984	-0.4063331265641541
RORA_direct_+/+_(298g)	0.14208967362163655	0.5326545711441272	0.35762033599758775	-0.006579039536290442	0.7760768013438495	0.018841481598012903	0.03447729408962524	-0.013559266961632043	0.025667713999686016	0.9211210951899249	0.7249287306572473	0.14540348017509303	1.578221525016631	0.2950536147127044	0.5301865396656344	0.43574686613176483	0.8242283122032285	0.9103639658461038	-0.40884517607611853	-0.14180660468157924	-0.34791377212350644	0.00017951640660336007	-0.4336817029532152	-0.43581813422269977
POU6F2_direct_-/+_(15g)	-0.9564913968797053	-1.6119056077410188	-1.494603566193738	-1.241034401420211	1.0619890620585248	-0.8167409619038072	-0.8319858370919747	-1.3029785252715655	-0.17264011324259396	1.3662765100504743	1.1027625812268784	0.6565113442631605	1.960637978033976	1.3881904155920024	1.8983857735814695	1.7616712635581093	1.4094016558080131	1.3550730917758809	-0.2565740244416486	-0.03866283052617126	-0.40947863548044156	0.7423738239979965	-0.4210395323929792	-0.1826860769180655
RARB_direct_+/+_(10g)	-1.8681672057588772	-1.3543975393733676	-1.6402591628407022	-1.7740168088401669	0.6451105430802825	-1.884530142236347	-1.364976490512884	-1.87819961180258	-1.7684750475873645	3.2574031634961935	0.3611372410371437	0.22824459683394246	5.0053351494115725	-1.6580986960808564	2.2093092881489214	-0.9977444392794731	-0.9174203990025395	-0.33301046660560557	-0.7537120167196213	-0.4031602819479895	-0.07940038786713599	0.05384781970144621	-0.39337068597821484	-0.2577947972364599
PKNOX2_direct_+/-_(168g)	0.5957666189317298	0.5893058052425125	0.5680225539747565	0.5290131687190027	0.2494525812711302	0.31084009806681184	0.3725377124236206	0.2864223997535453	0.547946614571436	0.7822087296181423	0.4049113539731129	0.14649308737898686	0.8344781999017962	0.3914347530537815	0.3954479085978313	0.32165214635239286	0.6930355392626478	0.6675001525349945	-0.3089207226056138	-0.40709097354240015	-0.351859946240597	-0.10531946307488928	-0.4000361212267743	-0.4951018828180173
RORA_direct_+/-_(19g)	0.04110399143066515	0.436221527396433	0.2814066109476922	-0.18726961025525363	0.958131020757301	0.7205865329076334	-0.024377601804413406	-0.31545240235340405	0.06412093143728669	1.3078444468910853	1.0626404984967528	0.7011453343646711	1.8573513388638887	0.17820438774768285	0.7011958257099347	-0.09240914781567323	0.22425311833223752	0.5514723826471246	-0.28769329699854146	-0.4453752077031874	-0.3771057872156983	-0.11979503111275565	-0.47355069583279846	-0.576542131818412
ZNF385D_direct_+/+_(249g)	0.24910936804678208	0.19948138713134964	0.1898084725380138	0.177955436554502	0.7481618649673412	0.16430144452320486	0.23341723100247277	0.18225681642702396	0.23881907576420996	0.9415146964051356	0.9314125471069257	0.24406344228236446	1.0247722299365327	0.9434606932166753	0.8255695301942387	0.9988970106353223	0.7931592011850331	0.72833929807174	-0.47545429403940026	-0.47115978903959044	-0.40917066235848454	-0.06438752872903664	-0.5226528744870484	-0.6000927397135877
NCOA3_direct_+/+_(27g)	-0.09503144134135136	0.14891166570898196	0.018930804676463346	-0.2575621237969425	0.17399837216510644	-0.32904426939121867	-0.32410115696479763	-0.10580821047341288	-0.3520702367749634	1.8342946677511125	0.33516610757291987	-0.30885120506238484	2.497152981945107	0.07330374207106885	0.958946101661216	0.7369011115531715	0.5955966384183311	0.7029204707341745	-0.3935251988103237	0.15540154075932566	-0.26407286536521263	-0.049352281050111795	-0.4006101315996093	-0.33933382782801436
DLX1_direct_+/-_(21g)	-1.085573222428913	-1.3531273645416124	-1.4260144528232759	-1.4860707775109976	-0.8852726976861688	-1.1016223015620614	-1.4083379598003982	-1.4307413309689607	-1.0747072222935148	1.9456909221314636	2.1775079943685816	0.9009947128494263	3.89075379756156	0.6499592444227192	2.790879122548882	1.2518049867007408	0.8493580578445221	1.2670572784852399	-0.6805762870615275	-0.004682971265304961	-0.3072222525316177	0.5278771142547918	-0.3882469516498552	-0.22574425418218466
ZNF483_direct_+/+_(69g)	0.5205574228346277	0.5107077308919374	0.6143189506358192	0.5767825687768305	0.6761161052014315	0.6992666631246531	0.7708598007428592	0.4439660557227724	0.3749749771001369	0.4509696874780807	0.5069125047294347	0.141109189137889	0.2719094081688247	0.7793544375762126	0.5003417011733692	0.695936615377327	0.5602530551811744	0.46827481669676996	-0.2423976182615054	-0.6161696861540291	-0.3790224231985837	-0.5288969325171	-0.4566806094393479	-0.5703109404950412
PBX4_direct_+/+_(22g)	0.13455621221792913	-0.5602338817333539	-0.5467975273589655	-0.46197153746360975	-0.06842341975000722	0.057184669898195484	0.08581769738118264	-0.31438034371814355	0.06579099583716239	-0.805253356511259	-0.7023541932910327	-0.588794422037948	0.28909426347805045	3.1843811304122704	1.9305652413037366	1.8146555143408554	1.120321547420759	1.1347006103546762	-0.34034458516680705	-0.14733628521247383	-0.4110993579870056	0.47006574541806967	-0.3849080065704253	-0.3306090659884655
RXRA_direct_+/+_(13g)	-1.7287224878314662	-1.8503224668033977	-1.8684349772025761	-1.787101953526605	-1.5176114944295913	-1.7868463935950625	-1.7093194182551017	-1.7801498055450535	-1.4775035627547501	-0.0736611336094387	-0.7719980899182556	0.8637311813961486	0.28223619015663365	3.423236303911436	2.503525191118218	2.317308642958443	2.262996412699847	1.4178193038160154	-0.6204653260951021	1.1823678470605286	-0.5115695194005517	0.28858499009220734	0.043737765399724925	0.4747173620776713
LHX6_direct_-/-_(12g)	0.46702576143058	0.8557959193698546	0.9363729951423313	0.7373805716599023	0.5901635488506068	0.9684466604483403	0.9358213370480278	0.4752685300637386	0.44414805257695905	-1.050085891410283	-0.2765757468972628	-0.19043694254028282	-0.9764014548912721	1.0420699823226884	0.7155696947244143	0.8663858608700702	0.42559583160887166	-0.2474609767296313	-0.15308563031602496	-0.07113600056237343	-0.2924815020746183	0.46791411261788424	-0.5495805795460601	-0.551562509898973
FOXO3_direct_+/+_(44g)	0.3604797336855892	0.5846224866427416	0.1805099061648918	0.32048892902068293	-0.6587774347742185	-0.44991317186045426	-0.26829938534958914	-0.0784011522382512	-0.3370319953448487	0.0009208354825007431	0.15873523937930323	0.2300352050761251	0.3968107365858623	1.0973630673206445	0.616796940624171	0.5884786693065758	0.430075492124858	0.003449397089113003	0.06940139928744887	0.274886859617319	-0.06572560545230509	0.2657782770603604	0.03096499659615492	0.004382116902500312
LHX6_direct_-/+_(13g)	0.6645736160446585	0.6804429342964072	0.9594365077301069	0.8847031317210298	0.8445113764375618	0.8059857478798846	1.0910513389290313	0.9382139887180608	0.8656427967761796	-1.0863456305657797	-0.5711752349104019	-0.5441365576507277	-0.8886862088064885	1.1787624366257647	1.0290790586714786	1.144276133775862	0.37914316180451296	-0.3369512880058335	-0.45653453803826755	-0.5271157859223545	-0.4320232683772638	0.45221946762438864	-0.6017216270125918	-0.6370147682497601
SMAD5_direct_+/-_(16g)	-0.9832598601742152	-1.431354633867658	-0.3993337932447409	-0.8737335607822435	-1.6735597421988186	0.2234684083290658	-0.9363235070795254	-1.5655387145891533	-1.33636136641371	-0.9286557136656858	0.23894252975426883	1.0554849557401345	-0.6031815448598383	2.5690763633184868	-0.3880290271497586	1.9260615597676658	-0.48598803119518597	-0.5517517104915352	-0.022292386984433532	0.6516863230502737	-0.2163164188491209	0.39696755407683987	-0.0785391676477262	-0.11864296926426193
ENO1_direct_+/+_(20g)	0.21213458356928772	0.5103233768337189	0.624066707950212	0.337252767585285	0.6855061166824056	0.33795070307273345	0.5515340482392026	0.027597627153980078	0.43563260090425066	0.4692036092016826	0.4367709838644038	0.4437745755486848	0.41878477000878916	0.6831436096996231	0.7156088258956147	0.2536845476354522	0.12419622471393273	0.18765172879189085	-0.43796502543389715	-0.8612216924920645	-0.490151053981683	-0.9809278273567396	-0.3314769598183008	-0.38447116439726786
TCF4_direct_+/-_(753g)	0.26029606643318903	0.25504877514016655	0.27561943361701435	0.28773669954219977	0.3823111127062306	0.1916910667343575	0.19261764119940433	0.22328003694198867	0.24258368483411874	0.65321380300707	0.6476074276030215	0.37972905768234694	0.5080093121399939	0.6243173259270871	0.6594431970557877	0.6280171851834465	0.638948497686989	0.6563100498823939	-0.06373725838665285	-0.21538721048140616	-0.23337241784127707	0.027394407270354117	-0.32997836174403755	-0.35369829038074097
PKNOX2_direct_+/+_(59g)	0.5275420048596838	0.5169003536736049	0.4252603203408765	0.40319913758928955	0.5392174899904969	0.3207577755814944	0.3640984756582183	0.2240542998392765	0.44501560902403575	0.8764755466781778	0.4407155939291211	-0.014646529987252618	0.9892251926167203	0.6705956273562658	1.0793014245862527	0.8324673799111799	0.867626214090274	0.9073941630527464	-0.4420472819325602	-0.5991086932792121	-0.49648078520413874	-0.3563730104130282	-0.6111063887929649	-0.7474473181998886
MITF_direct_+/+_(19g)	-0.2402576493910034	-0.4593665526331273	-0.0983189056651854	-0.23696658691663114	0.01229853752792655	0.3191680040130299	0.0655374044657519	0.07001900609712615	-0.4793466553348291	0.9401826887495482	1.2858654197355603	0.562744234194549	0.6252139102866459	1.3750103225809742	1.9003551892663524	1.5455725740960091	0.6859686819347208	0.5513678892699777	0.06862486371650321	-0.10309000377358984	-0.35562679291753996	0.1608287603538516	-0.5608724921268134	-0.6614536022212851
DLX6_direct_+/+_(10g)	-1.9657816858892756	-1.9484004951843517	-1.9039035409068688	-1.7530725460276966	-1.7407761793865928	-0.8644169499536667	-1.5748861651251158	-1.740661045387163	-1.8345465459712735	2.227724925506393	-0.23112745966120274	0.7781024576168281	2.2412409488215563	2.2445122174213044	2.653024547441636	2.5497392451064025	2.39751920918745	2.231639863086636	0.8687588857488903	0.24706449307163747	-0.6113043093059948	0.4615695514007332	-0.6534228879913725	-0.8311877943329082
SOX6_direct_-/+_(12g)	0.9926985919640176	0.5547652972745718	0.7979083717434567	0.8476449250698177	0.6675107867352815	1.0868147189270363	1.1454175012096643	0.4811583465550988	0.9210886605200391	-0.9010911978141964	-0.29715358514772283	-0.5584499114565672	-0.6982161848304127	1.3883757820026659	0.8206852540000443	1.439936016224384	1.007038007149398	0.6244631351579325	-0.6941357465425717	-0.9917329225339538	-0.4802157870474796	-0.21626149610451495	-0.6829049302356187	-0.8766058106788658
NR2F2_direct_+/+_(10g)	-1.8651383974166476	-1.8179020462372988	-1.813716086665812	-1.4614205542124046	-1.5106720073119428	-1.897237037806538	-1.8189562932050125	-0.3787464114695684	-1.7235471468049108	0.19420848223638196	-1.8626951556107065	0.4401470466707153	1.3872509509667064	2.3829755413683333	2.8543572831190476	3.1697053922759015	-0.4365064429431008	-1.266145851502473	-0.20964338365299676	-0.5193282642234897	-0.2618148646013172	0.012220349484778294	0.2575412328529521	2.285583976216709
NR2E1_direct_+/+_(45g)	-0.5931202980185194	-1.3870248753403143	-1.1395138994200573	-0.5734067734130276	-1.2726704176850028	-0.9958947373094537	-1.0480113143590417	-0.3014868551710517	-0.979321261643397	-0.39256130580256327	0.43920411244775903	0.07154149191440987	0.13443930604860838	3.8179024363852405	3.383368774490991	3.9662356362609574	1.2048688582325193	-0.18019063085669856	0.2958968215077228	-0.09579479074257258	-0.20466698834564112	0.6882769166278977	-0.4737230747128131	-0.3284284018940208
POU3F3_direct_+/+_(10g)	-1.9560458230292137	-1.8975872040246147	-1.919785231531019	-1.820646912157303	-1.8191520818565476	-1.9473447424468224	-1.9217950496363856	-1.869923342536301	-1.881689879450845	-2.0354592215618266	-1.7989991837571535	-0.8541455099976646	-1.895232695071312	-1.014880962629985	4.3333511542892404	5.63965863568698	0.5593702162485509	-1.089982749718326	1.1955963768812663	-0.2883525136816923	-0.2850627169888151	-0.1553793503083743	-0.2548977372668665	0.3264035665898404
RAD21_direct_+/-_(70g)	-0.23840150323376672	0.26707955533752004	0.17497350984508314	-0.44499552846070917	-0.6404690465815214	-0.9763512280392259	-0.4793516198191121	-0.19487220548014594	-0.7079477890027338	0.5277190147371782	0.7779027918883897	-0.14009201701333773	0.7791780158244559	0.6167833742060806	0.5725808354143054	0.7169436603587297	1.1868909307120306	1.0597003063032322	-0.03887130356779186	-0.012030136716558048	-0.09189999223436192	-0.5356199417004925	0.042385686626551324	0.18588774433691915
BACH1_direct_+/+_(76g)	-0.5966662450916013	-0.5260806480186632	-0.5100552112859044	-0.526926868230286	-0.1941647655240314	-0.633638173894196	-0.6628458869263656	-0.5035481966063762	-0.3389314630976253	1.5655044478654423	1.2858740176639194	0.5513007475036168	1.2858449238868543	1.3149085982545412	1.1722367449590056	1.6327494704967478	1.9395147993589874	1.7630738097220107	-0.24130389387241047	-0.4479477156704736	-0.30349740030542877	0.1962636304404629	-0.4527397225490466	-0.4168696176836971
DLX5_direct_+/+_(10g)	-0.9089338722114655	-1.2538305807297336	-1.029738754675344	-1.1848062231233925	-1.455924821315905	-1.3851869257348801	-1.2782437812671177	-1.5409819080390912	-1.2758901218170506	2.0344435777448893	1.0079087313092236	0.741794837766424	1.5355836884356144	1.8086782628342621	1.0912817933931434	1.4356725163608026	3.515977128481749	3.13501087791953	-0.6821793867735416	-0.2664734329082927	-0.6587891270206127	-0.0326563212361421	-0.5607314375844192	-0.18981862929392038
ZEB2_direct_+/-_(29g)	0.13008964907156995	0.014404147431486717	0.07957892121526372	0.16917866828333272	-0.3117689309430902	-0.06169879522450586	-0.06359641693291714	0.4279118178077991	-0.2077530539817589	0.7743304590301266	0.6367509815001854	0.05375635704338559	1.3164664774893409	0.5662375059485187	0.6550558014629162	0.5981618902466274	1.3625747965956183	1.3033900073999596	-0.2826542507353654	-0.3101416237281079	-0.34588895413682014	0.03594350401690704	-0.4387801755174541	-0.30701122545653925
ZNF770_direct_+/-_(47g)	-0.715835372483639	0.01610629909604305	-0.20792908554876174	-0.8202668001375831	-0.4782654414381075	-0.9046194771812108	-0.5755826978656541	-0.8097289995474022	-1.0776556898414007	-0.20646877938125346	0.23735696917808224	-0.17536671420631642	0.276629239790124	0.4742354295015892	0.39756865985572626	0.5509332275804023	0.7313790455302925	0.3497722385730367	0.21533275901372054	-0.16592468965707394	-0.010173520413369623	-0.6013853483526569	0.38297177103611674	0.43143107105368583
DLX1_direct_+/+_(137g)	-1.112088139714686	-1.0902429365366675	-1.0287290528659876	-1.1523600392944267	-0.5932228027980243	-0.9413324243875183	-1.2603320699556886	-0.930928135896244	-1.0753067876781097	1.610013390214429	1.5555726116772255	0.5588140401320568	2.1342014235052	1.8194356709614352	1.8279343847517069	2.0047947172051592	2.355294933863005	2.113377902646339	-0.3012987203305682	-0.42218900187269287	-0.3120660388347677	0.18653282505405389	-0.4122966456682061	-0.342172284646427
BACH1_direct_+/-_(86g)	-0.9434670988305575	-0.9250074635477538	-0.8363272935032552	-0.8366069189423779	-0.4782380654527694	-1.0103005839161434	-1.160264784177189	-0.8379355508331678	-0.6286835384971842	1.3076925757683122	1.4965709639907627	0.38653110908939203	1.546519977255348	1.473595888013277	1.299719535863999	1.6064405401358846	2.2276754239735257	1.9493476622722008	0.010349575835448434	-0.3364977226182485	-0.15424208436273382	0.4497400195283919	-0.3388333163089167	-0.26732531599000714
LCORL_direct_+/+_(59g)	-0.18187198817512842	-0.20605453559645373	-0.15381093607659066	-0.21294407997697018	-0.0934026171843535	-0.35071843172210215	-0.2887953612745877	-0.23848963027356	-0.15338465202399246	0.922325438441844	0.7697610774885179	0.34494817147567963	0.8103065143417657	1.5734025484093888	1.0206058531518725	1.4057114005736315	2.0479206978196784	1.8501500613393773	-0.36341126288138637	-0.35632348405622744	-0.45069007803246575	0.0893373267852444	-0.4809679741161387	-0.5686002977791101
SP9_direct_+/+_(16g)	-1.7811165840204108	-1.913266117455441	-1.7707122958876054	-1.5323093829496452	-1.7798015928905069	-1.712420311684247	-1.778670682198123	-1.6045922799480257	-0.64806981323864	1.8393543560345667	0.02458074337294333	2.7995939802209167	3.0392060185901357	2.143707401412559	0.7841130715890774	0.452413723015343	3.9960405624491604	3.934874806713846	-0.0768901009401415	-0.7051885155403864	-0.6029953502067095	0.04435542775655769	-0.587832160611326	-0.3231413291097214
SOX13_direct_+/-_(12g)	0.3537645456017309	0.45092947536092404	0.4770579548263073	0.38871290028616434	0.5598091339163872	0.3985213037499575	0.3463462375048968	0.29956541594605873	0.41586792377085025	0.6363033245269983	0.5589277140704241	0.6600479365393107	0.5550121963479933	0.8203947666087775	0.21520659703547945	0.31530756220820205	1.5719036242854743	1.7307531763633925	-0.4175322734971109	-0.9661553920021863	-0.5629127514609704	0.11888619107798319	-0.6941686043568605	-0.9000582964798717
SOX13_direct_+/+_(12g)	-0.04702629504181277	-0.10731400886276847	-0.3109728348246758	-0.30163118892921076	-0.4117037270771536	-0.5202799471296734	-0.5455358533268896	0.22964450657892574	0.07717790755234342	-0.4214635599511335	-0.3561199957035602	-0.22979528654429668	-0.34978813726996966	0.38896686420294424	0.24859726159726678	1.1595803041387986	2.519714693325777	2.7418355458947934	-0.3344701478535895	0.25775277840560956	-0.40655273135582537	1.2283278594030065	-0.2739862567994051	-0.31056122502541755
MAF_direct_+/+_(137g)	-0.5406859067434697	-0.5515389082230745	-0.4664445789204157	-0.50105529268575	-0.2530999562422966	-0.5921473015749867	-0.4866991824653723	-0.5145367605072093	-0.4594842236346554	1.469443481900213	1.3701958689520048	0.5516461788357789	1.1094579063381258	1.289323354187911	0.8119361317995455	0.9881413240178736	1.855236598763587	2.0210109388873247	-0.07681093510834379	-0.3941742762210089	-0.178775271873904	0.2951908364300333	-0.40171219771356803	-0.415340087229334
BACH2_direct_+/-_(181g)	-0.05220296787311624	0.07940792541758589	0.10753224794603791	-0.045282435487019886	0.9102546620244961	0.13464211470570014	0.004363169502859616	-0.06014316942924355	0.1452450141044545	0.7227182078426816	0.8746342472452212	0.40440828822391184	0.6627179100547154	0.884145777729681	0.7606451291252566	0.6907139528898034	0.818536694563228	0.9299126396864352	-0.14925740007867452	-0.27853000280042645	-0.30116262244950287	0.30036592366985576	-0.4089749175970969	-0.4061898990107847
MAF_direct_+/-_(65g)	-0.1416467336920144	-0.2716052310692628	-0.2144320778221168	-0.23008720270386024	-0.2448510735168223	-0.6887012733997759	-0.573761077523459	-0.18593608756496408	-0.2557297416321968	1.0306015935652761	0.8834356916492497	0.18091972889044583	0.8657231702888536	1.1226067606108345	0.6007625580776559	0.7310541120289543	2.053136316154185	2.227793565550103	-0.043887220524899594	-0.43630436949675	-0.15059421319266342	0.09961584214601861	-0.4048631794128528	-0.4241588025734386
RAD21_direct_+/+_(116g)	-0.1892520378835503	0.34420770984140975	0.2748727475449757	-0.20990661787319886	0.20383972916893559	-0.36102932581977815	-0.19708796005725804	-0.14265917306345655	-0.34934734807592766	0.30803475015692744	0.5045563791915789	0.2481016912034389	0.453524332986731	0.5612845114719237	0.1303669285449085	0.3771402688429084	1.6629565491587315	1.833752557711883	-0.11011071453597615	-0.19445386733538744	-0.22810621187658942	-0.38672885605658996	-0.051108282977658334	0.09616567357301327
MYB_direct_+/-_(27g)	-0.18321282564354235	-0.02960524344863153	-0.3614859240977359	-0.5283565902799396	-0.5059778797325136	-0.8582972530455608	-0.9202906355096891	0.14185791505566012	-0.2747832547000737	0.12004263423446655	-0.16262412390004824	0.09553963936685068	-0.14462424653137446	0.9259581375708604	0.1907067117888358	0.5679226640439264	2.0741117959474824	3.715801919645963	0.047976021220670954	0.4491938562407329	-0.3389811229708976	0.3876805777262233	-0.36025809420371463	-0.2574844087172312
TCF12_direct_+/+_(393g)	-0.20466516083930628	-0.33584350902344445	-0.25822426558727635	-0.32249091915422395	0.08210853050187344	-0.3295156503334081	-0.30792054924563145	-0.32905488822232004	-0.024474039991733743	1.026660926431315	0.9114901133826033	0.32653869548245806	0.846050220794094	1.1530112575805664	0.8660061575654184	1.128013544876289	1.238811840486569	1.348327979618885	0.3063698672292975	-0.23898293267698048	-0.25037194114904576	0.2274119306176977	-0.3605718077383666	-0.37081874911596907
PLAGL1_direct_+/+_(88g)	0.22233988080696426	0.30002798424488486	0.43792213283571474	0.1560467856604828	0.7119183401725525	0.2092470640807055	0.33757589802765126	0.08306607458192877	0.3625202030833258	0.7119643252505549	0.9356791320349982	0.4547250343165198	0.4808940737352579	0.45994538134809687	0.1906120455210544	0.12246825866449397	1.754751699931768	2.1016041422181724	-0.5368442230994592	-0.578789338725105	-0.5258963117849816	-0.06708838912753937	-0.5872670422386376	-0.6409453341727566
PBX3_direct_+/-_(10g)	1.0424380489869585	0.43787995831424253	0.2825972477963445	0.7322694596643322	0.04403465371344403	-0.23864573026827177	-0.22691197457754456	0.726925424051781	0.38403793127186736	-0.050781877253772124	0.29297758579384015	0.08904653940387312	-0.08459571640402433	0.9911411036254215	0.7182666825834815	0.3156877971516128	1.0327138364050037	1.1701210184779238	-0.630198852812032	-0.1775858212002778	-0.48886398901405526	0.317282030407589	-0.468102608145345	-0.43888149369654206
TCF12_direct_+/-_(172g)	-0.17572194648384698	-0.27786486896074813	-0.25794739757119384	-0.25984262451268847	0.12260556551471843	-0.37296500583522046	-0.3113385327010891	-0.32000125636260457	-0.06887006112666844	0.8048450703925465	0.7297314243903952	0.3246829700693591	0.5850181028887507	1.0321939191258211	0.7839600231367069	0.8888300871761133	1.4009697333781204	1.587432321947008	0.38884568298821004	-0.1757983851161937	-0.2768236871661819	0.4562830595133381	-0.3694460262658079	-0.34346352966761134
ZEB2_direct_+/+_(109g)	0.5231287996923808	0.4343011221895317	0.4480611443353275	0.5917228614744992	0.6484834563465393	0.41995556853235044	0.3963599699575896	0.5899634968844942	0.4870570350457544	0.6576735771755098	0.5646897997548814	0.1286554989113253	0.5240240233555472	0.7010179493572005	0.6023332878570441	0.6626404618166702	0.823973854414583	0.8310508918864434	-0.3642684438067821	-0.61615834611916	-0.42719148663783874	-0.2618395870002092	-0.5715407671599886	-0.6889731242763731
THRB_direct_-/+_(22g)	-1.9724645612993201	-2.0359624141797554	-1.9335756875855188	-1.7995298020686623	-1.8059035473886822	-1.8418371224622112	-0.7158725481582777	-1.8472147158123156	-1.8516790511949788	-2.014207757388195	-2.3570981191490907	-1.676704123970092	-1.8519835656398485	-2.162500248545002	-2.399421031678788	-2.3244890653926786	-2.0365789869249484	-1.9112144261905917	5.150379746871123	0.6927167970450548	2.065955062638507	-0.37949747507707965	0.9069724959876938	2.0165771016062832
TCF4_direct_-/-_(18g)	-1.7557820537613602	-1.5886375526828749	-1.6891625404725465	-1.6221248483374242	-1.4453025654346505	-1.0775420441999353	1.883984218739624	-0.5589015004305077	-1.774304321324719	-1.645635453007286	-2.2391779595948305	-1.4853191352981465	-1.7448875640841797	-1.9833059586029556	-1.8411565418359526	-2.0463780624509376	-1.955563871172507	-1.8495254074070466	3.015643137647215	1.147553964882829	2.0242562107112843	1.4756120137169861	0.6675551838414845	1.0434533408966113
MEIS1_direct_+/-_(10g)	-1.896176289371028	-2.0249842497436643	-1.8851344994970236	-1.7842483716622157	-1.7600110644228701	-1.888878963458242	-1.892134034424508	-1.8411369735575331	-1.6676580610868306	-1.983982792829715	-2.288982354579555	-1.7203775710551064	-1.8618339149244194	-2.1017147082549235	-2.2462830511131004	-2.070727010956653	-1.9380664712808036	-1.8846928574829056	8.312494815551037	0.038666482855323946	-0.06162095075483235	2.387657852166408	0.12628380010352164	0.11788563520577976
ELF2_direct_+/+_(62g)	-0.8010744174916355	-0.050964507758561456	-0.4439517201125631	-0.19670892214544272	-0.9472150425347481	-0.6553448244294275	-0.38982320005948606	-0.4741430406671852	-1.1918232088295875	-0.5758834431812897	-0.8020617212762432	-0.7390209884552345	-0.5804627365788683	-0.5893820454771697	-0.6016595947708401	-0.30926143174891374	-0.3704696123024728	-0.7074289144533961	2.8794311032738737	0.3734483557630256	0.3713792703548268	0.8436116417169085	0.7933659361909038	0.7300656469410679
ZFP57_direct_+/+_(23g)	-1.7079295555963236	-1.6072743091295727	-1.3839314954207926	-1.7102720488821561	-1.5810963611521285	-1.7492415591935968	-1.7333848257962505	-1.4301369071631813	-1.4798424141934197	-1.5437376431639358	-1.3872614022002199	-1.4098875189730784	-1.3049065030200258	-1.620769834762698	-1.918734694847767	-1.6434274526135475	-1.4836835771169867	-1.2863494753562044	8.783483318917877	-0.5224723045405673	0.12472210531436509	0.27148718529208715	-0.06191956220455339	0.12415300343360869
ZBTB20_direct_+/+_(66g)	-1.4699063062418662	-1.4513985840326347	-1.4761774299878168	-1.490435543703334	-1.028945750219202	-1.5317482300506529	-1.3856855694008456	-1.2998303064124268	-1.3648505813911704	-1.500615524372891	-1.2824084977834862	-0.74969054164418	-1.3562669624879864	-1.0792234456580703	-0.7513477191038404	-1.267113384812806	-0.9955920160409638	-0.18121896080495928	3.979215364055215	3.277457470044807	0.3201333644967661	2.2538797448018344	0.3417418220178236	0.7929908856081188
ELF2_direct_+/-_(25g)	-0.5324592341084976	-0.7408102634903161	-0.9162213466490489	-0.6364902519162182	-0.7646436956967237	-0.7881691138916148	-0.9317305124320687	-0.4860341219664088	-0.8209066334700127	0.021615635300983108	-0.2753410964018478	-0.17457320577313545	-0.05978096143865487	-0.16321157257061714	-0.2401949143622753	-0.06908353615317601	-0.04885278989274838	-0.12388800891347079	3.775454927990398	-0.03812890521895415	0.1379813759767815	0.7268027214290902	0.08069995107961105	0.14729923022304822
PAX6_direct_+/+_(56g)	-1.381037095114393	-1.475878224180075	-1.1886766596852922	-1.4044715670728343	-0.85557831219595	-0.43000416371583094	-0.33257516054312836	-1.472122393832384	-1.3197016841653617	-0.6520878697509577	-0.21657510537167587	-0.30590236602300247	-0.6599345148689197	2.5424458586129104	-0.14211871093218326	0.7554822406310869	-0.11050132495902468	-0.47143938205114055	-0.12822054753266793	4.547165571554606	-0.009698609795695328	1.0952721842295465	-0.012727029448556823	0.39315486438523706
NFE2L2_direct_+/-_(11g)	-0.26037851925642475	0.03910901909540048	0.13577548087075045	-0.013127925214218083	0.27620116808100387	-0.012342514161250913	0.0102584552423391	-0.03729139995871494	-0.07715796692291729	0.1314198335496387	0.016952226307434242	0.06324272036565971	0.30468642254814343	-0.10258747545934573	-0.11307161781569872	-0.3189550196635342	-0.1911214087439147	-0.009203772438081166	0.33131950000979676	0.8097092789687116	-0.05858645835089115	0.252602145798357	0.3247657680671385	0.4203881150762308
NFE2L2_direct_+/+_(33g)	-1.325395275160139	-0.9011530801143154	-1.0801181128066695	-1.0212063752484266	-0.32031776555016095	-1.2757876668720336	-1.475476189543025	-0.6536056843895088	-1.400830723444207	-0.3873071465937414	-0.6954615090428048	-0.9048011461377119	-0.15744607590682572	-1.1757256917970098	-1.1515134305528507	-1.1753134155295002	-0.9567787255741467	-1.0393065639919528	1.3504251392014524	2.10950175421596	0.47799400308568096	1.0567306112162425	0.9920849749405668	1.2529376415365456
CREM_direct_+/-_(10g)	-0.9200706630553882	-1.6783100147415075	-1.7404872839552945	-1.3979160074641719	-1.6645017801426656	-1.1796779352124906	-1.511920084127563	-1.6030404149118516	-1.275579063035952	-1.678379624103015	-1.4838760549162602	-1.0313550303247871	-1.4989668046194387	-1.647389957044057	-1.3172666843665	-0.9787958634314013	-1.2164563562023047	-1.5231499056473872	0.8535453014976945	1.9270761151738898	1.2067781844077285	1.7948931258720169	1.1911226222970992	0.4800912092042045
BCL6_direct_+/-_(14g)	-1.5258472185659937	-1.4204209662912017	-1.4688173142624037	-1.6193430365174872	-0.44734418588580116	-1.3197008547894635	-1.6287406357822973	-1.3893375109108963	-0.47067184310428184	-0.17304473288710284	-0.8599035255379942	-1.2458022093801613	0.5281436764499258	-0.12009445581635254	-0.7540027747966564	-0.5243356096852358	0.41227316251444085	-0.5483831986528037	-0.12593909917110854	4.540056234409761	0.040326738503078864	1.7342169872576805	0.11034489680158831	0.24154402931139635
RFX2_direct_+/+_(38g)	-0.41842774974575264	-1.025481317009706	-0.8944228696487689	-1.0141559091452677	-0.08628256743841344	-0.3641793069452216	-0.13070041772284252	0.20444801621462713	-0.9487060615609175	-0.3077018532997544	-1.2498036427579147	0.060589364787481566	0.15406834891072266	-0.903661493094169	-0.9590426609369959	-0.5742096122371249	-0.9215200905216611	-1.2163523311695392	-0.3315362537516685	5.704417568109497	-0.22996414256840336	0.6746579835047346	0.016084266984744307	0.2532735847351283
EMX2_direct_+/+_(15g)	-1.9741915512496873	-2.0211675963528872	-1.937984136093067	-1.8197037570339711	-1.8294609244050353	-1.9343239209906158	-1.915958197639231	-1.7634975963598765	-1.8889263926932411	-1.8983232259811096	-2.2658364966090723	-1.722727565291673	-1.765950360324191	-2.0050156774176555	-2.2135804238124703	-2.147206731463212	-2.004221102441955	-1.8077718059092576	0.3326166468857632	9.703416506949381	0.1337558212530021	-0.7770116226369265	0.23699763371124066	0.7797866710555617
ZBTB20_direct_+/-_(24g)	-1.4332849707337099	-1.6617008431073788	-1.6950374510023747	-1.5243685557812798	-1.3361160632103701	-0.7247306366739136	-0.6741859401788916	-1.3958291918521288	-1.1436564671287734	-0.7624934683478545	-0.29660433843514766	0.4150822567164853	-0.8020239356543751	-0.04783353379780875	0.10388269524938355	-0.4243787906551771	-0.39602753765554866	-0.599339155304518	1.679084582240486	3.383709321800548	0.3080318159942032	2.878061143123029	0.05276145383118395	0.7194467812445422
RUNX1_direct_+/+_(81g)	-1.220255319809471	-1.0576789769386845	-0.8849295627147015	-1.032952633123164	-0.9181733524437398	-1.0091416568730762	-0.669689158719838	-0.6725238546931201	-1.1912157720852181	-1.4877319595754206	-1.8693275011622716	-0.5818063227057522	-1.6395231325883606	-1.758090877158235	-1.7287924385606537	-1.8089991172757265	-1.6758593697224737	-0.8370906483821534	0.05579718410809808	-0.1535908275855242	4.198243077152979	-0.043708892791277654	0.41748497856023115	0.37405442433290415
NFATC2_direct_+/-_(25g)	-1.6340943795516	-1.4889348033932506	-1.5903271443519815	-1.628117358886714	-1.7236216034565524	-1.4807409219879384	-1.6921748769387843	-1.5993499889611502	0.5527260877554625	-1.7930754155039232	-1.8521350636040477	-0.5921167278259946	-1.2950228872816216	-1.7424099554214503	-1.5823515011931437	-1.8794278191072287	-1.6502072065449231	-1.5750701132434775	0.34156962915420275	0.9232085307012051	4.005850921151814	-0.18495336081403124	0.7561861365696397	0.27906126390751484
TFDP2_direct_-/+_(10g)	-2.035440495629233	-2.1259786356871038	-1.9666613387586418	-1.8309772748107251	-1.8795285331198854	-1.9500809311188696	-1.9454999141246407	-1.8821625139780074	-1.9041663083266358	-2.038734150045718	-2.5146366934965103	-1.841151663066133	-1.9437815708033455	-2.2490586905504646	-2.5471002263376987	-2.426656751812024	-2.12409534423349	-1.965375120173849	0.882084542751484	0.6999071130678773	3.6398074703094916	-0.25107263857440626	0.8763023193988814	2.09189743528291
FLI1_direct_+/+_(192g)	-1.3674019820889014	-1.4338875560659832	-1.0226429164388113	-1.094915762416903	-1.0027416891559946	-1.041829267423715	-1.058594855395575	-1.0466918389790174	-0.8059787909984514	-0.9730525045496948	-1.1195483881634092	-0.9675202213329157	-1.0484433894688001	-1.1522877817049244	-1.4902551504864543	-1.294246333802954	-1.2442871468028927	-0.9327532234852566	0.019308849458140393	-0.2387160061088152	2.6471725988355574	-0.3669486807142836	2.5685565367918537	1.0988027860722251
SPI1_direct_+/+_(14g)	-1.8303482171948156	-1.8536210893756973	-1.8328109282755658	-1.5697502985716185	-1.5948908726804918	-1.4799560128205498	-1.5879071524801895	-1.5728766426909013	-1.7330506307324844	-0.619537238065808	-2.0375314070385797	-1.5507322084882185	-0.06690777435431806	-1.5650277391302443	-2.1647325248083087	-2.047068823371326	-1.8927522268489705	-1.780654831998017	-0.6750999747976066	-0.4957529769582316	4.9851689092910085	-1.1609689025262373	-0.28845062018751666	0.375818606050703
IKZF1_direct_+/+_(108g)	-1.4242385219110114	-1.4850165602050167	-1.3147867632488943	-1.1952015541669159	-1.0273590661449314	-1.1823385372404154	-1.0529176705173662	-1.188227596688987	-1.0185285468126228	-1.047794386055591	-1.3278533332250073	-0.5270548803641641	-0.9938760896362452	-1.117044431915325	-1.295276765705528	-1.3428263902678659	-1.344602128551052	-1.0093652870031444	-0.21427989471275222	-0.02831191636060588	4.451312376143779	-0.7833314687386567	0.42187533975424746	0.343847562270811
BNC2_direct_+/-_(25g)	-1.9383355046848907	-1.9769954589650793	-1.9284071814977513	-1.796108414815293	-1.8176985929584253	-1.9102637091231027	-1.92342700312226	-1.8259637500276003	-1.876715650108612	-1.9961741101836044	-2.344379708044591	-1.7735751392414871	-1.8249236469638348	-2.0368399833359203	-2.326466802918735	-2.1577698270635217	-1.959063020609564	-1.821850171521983	-0.020711485981535445	-0.15447720763219963	5.150543883148346	-0.8670314771229176	0.82168004635284	0.6223883862847566
TAL1_direct_+/+_(47g)	-1.8672249709352373	-1.801510962063298	-1.8780726068247184	-1.7735352807164069	-1.797631987597657	-1.8907606440920353	-1.8956616696632609	-1.793225888404645	-1.8752164639422706	-1.9514280518035783	-2.200564974260301	-0.7956460528922911	-1.4107773471802973	-1.8589302753010626	-1.9005171141980004	-1.9621453286904214	-1.9911246493055725	-1.796009452403049	-0.48147388324431273	0.5262776981829108	5.71845363181383	-1.1637916304767117	0.289691764242703	0.23283496731610848
TAL1_direct_+/-_(13g)	-1.984050407214041	-2.0277704885858228	-1.921311921916133	-1.809929442310873	-1.824553607907508	-1.9173138885892649	-1.917406618599149	-1.8485184765427223	-1.8897594306626238	-1.9892197380010668	-2.3745820310270678	-1.774210443982125	-1.8949286832738963	-1.5460908019108481	-2.4004097829597515	-2.220218845955376	-2.0583743421695058	-1.9201146931819817	-0.6373471769099894	-0.5469956523121307	6.270630648191181	-1.283846746573596	-0.26375036982013766	-0.28907941056265074
IRF8_direct_+/+_(109g)	-1.8439739434499702	-1.763714559068248	-1.850925297321622	-1.75493671195519	-1.7771275737651953	-1.8611761886792741	-1.8505419345608323	-1.7287241835558873	-1.8302077753814987	-1.932919816215082	-2.146138209683543	-1.1428106343810724	-1.5014155460544796	-1.8327892300881443	-1.9525479377746473	-1.952943956728396	-1.9206961517231418	-1.7723090368157266	-0.06135773196934363	0.26076816933012975	5.496162988741168	-0.8099637752510875	0.5357620490437106	0.6071958658072503
CHD1_direct_+/+_(21g)	-0.8337849376747053	-0.9068985146941386	-0.606961014395665	-0.6208743956829206	-0.07541971681609494	-0.5844486975488365	-0.4302026408734804	-0.6813458527885298	-0.32775032926412395	0.17208234645463133	0.5484994767607962	0.46039876352181647	0.30512720192634785	-0.21942302636709868	-0.14019488113734557	-0.03682124870944964	0.04815037463428006	0.7154818154366451	0.010283177511151882	-0.4121206972622295	1.0147623824633918	0.3886247946526858	0.3749840854688974	0.5252413568335781
CREB1_direct_+/+_(12g)	-1.5251701678101397	-1.4678374444816114	-1.7297925424819252	-1.3084828357277656	-1.5213214942829036	-1.703063300662598	-1.624893412444021	-1.3565146730686537	-1.67029659183352	-1.6938634793760428	-1.230680640624333	-0.7642511778738877	-1.4735704819689865	-1.5392021335454937	-1.0515692779861114	-0.4709835000971415	-1.299992380842131	-1.2797170055494616	1.103545280663295	1.991873226538998	0.04756787270660371	2.1446342886235166	0.29514082883430415	1.2240820938875165
BCL11A_direct_-/-_(15g)	-1.7672857917229285	-2.0845958566907985	-1.9458608651638496	-1.7252275466309694	-1.8334168541757334	-1.7177171580864108	-1.805682394646109	-1.7873331988212275	-1.4630775398087181	-1.9382909286786134	-2.15429294778215	-0.11610005109725854	-1.86222041920845	-0.33672299664556904	-1.1618171917786444	-0.04498019839763598	-1.5636853031542042	-1.8635526686852804	1.7782201780892488	3.148578650947858	0.8674023721962043	5.341799707842499	0.14748713884757617	1.159053885144939
OLIG2_direct_+/-_(26g)	-1.6828819625885292	-1.8726913225744914	-1.7567564020862354	-1.7354089136047317	-0.3321753119020139	-1.7001691947123931	-1.1789001265163865	-1.5335744669778915	-1.5077762071681846	-1.195020770018716	-0.380460268280275	0.16656096781899343	-0.21531150821933817	0.07870713593151693	-0.33642375559993226	-0.1846177986670814	-1.3473448961981025	-1.6894121849772794	1.2535720774785688	1.2812933353659317	0.4221859755426585	7.768482781215908	-0.18351470897972308	0.266998450093935
OLIG2_direct_+/+_(26g)	-1.5202160413429393	-1.670465686391798	-1.5608875890996172	-1.5778287962174715	0.027658416860048277	-1.1005443001111532	-0.8824783233763321	-1.1923870928291491	-1.139775771478553	-1.0716548937995176	-0.12425622675213073	0.06909919178771086	-0.02585651820161152	0.028796684731726266	-0.0370809772641482	0.3129683955222007	-1.2247084719522288	-1.4210395632269917	0.6154920650423725	0.9778212808224883	0.1367875981868166	7.548055347607917	-0.23464690133163915	0.17045730172885087
PRRX1_direct_+/+_(23g)	-0.19567743887839084	-0.4837279975297883	-0.2652290766824433	-0.09648118254014237	0.24694092996214775	-0.21640559465426987	-0.19655780851659446	-0.9630314816295525	0.12035740753313352	-0.4546781063794665	-0.25439707273483614	0.19366776020144721	-0.09283079865904983	-0.17937608917108908	-0.3885999122146244	0.46186332119518564	-0.4744739392899274	-0.7519811449054038	-0.35311726887869854	-0.12299220913815073	-0.18371883360142674	5.802810580967191	-0.37861538256747623	0.024496574038212225
SP3_direct_+/-_(16g)	-1.376372674388127	-1.2442989913330293	-1.434966572378881	-1.4203949281322497	-1.4784436055184709	-1.4176667420139324	-1.5167876142245464	-1.3819074658527126	-1.6866625135804243	-1.2115909660347506	-1.2872099211157948	-0.13272286594287513	-0.9174879914713906	-1.3872865538659984	-1.1818509146435023	-1.224953162848162	-1.1954473343513359	-1.3216402214349214	0.3362258837832439	0.6094700865777936	0.595879320517445	1.6471896535185109	0.4298158698134307	0.9648837265345873
SP3_direct_+/+_(12g)	-1.3614598770708026	-1.2663711461972387	-1.4422840839135218	-1.4085647411787896	-1.484426451087275	-1.4491398680287904	-1.4916145493425403	-1.354795850936349	-1.6843825876468121	-1.1967072267758545	-1.3691051220970363	-0.04893958873321886	-0.887751963797857	-1.3845678095514118	-1.1745999144018795	-1.2614550079464586	-1.201706084687208	-1.3306190054250389	0.18933688442630325	0.5080073951388349	0.4967994042374814	1.7092410457750713	0.35159454909251525	0.7442779271205292
CTNNB1_direct_+/+_(11g)	-1.780872364892927	-1.837213506532286	-1.8628568928846632	-1.7415806853666347	-1.7611129253472815	-1.8286954186808981	-1.80934457169103	-1.8052126446596566	-1.8024352804083665	-1.908443571702383	-2.1665232311996996	-1.6549782425059987	-1.7178790084911237	-1.6712601430074865	-1.8282216147391304	-1.0539494077053662	-1.6251084237556388	-1.5369591552185788	-0.5967378260648798	0.3682739878593433	-0.20030070071904416	-0.6570622952134382	4.2537409794569	3.1178681585472536
KLF2_direct_+/+_(38g)	-1.881692898267632	-2.0018633003616726	-1.939189857552336	-1.7899234787339529	-1.7933907593026979	-1.8656680962666201	-1.8773387126127719	-1.7660593792350572	-1.8631754418686846	-1.8909839622878906	-2.1346028604123335	-1.7112000542433365	-1.7543798568191498	-1.9388112470185388	-2.135054085561435	-1.8959281283352611	-1.9770149953843494	-1.8388697060947135	-0.16062552904975885	0.16244735005845556	0.5903861589028502	-0.5765318411161491	5.387738414526657	2.4525088326082405
KLF6_direct_+/+_(29g)	-1.0495985974363788	-0.6397018074690491	-0.897470894777162	-0.8648709561375559	-1.1942333259996887	-0.9943350900612159	-1.0401146320234278	-0.611265723952968	-1.54590168854614	-1.4987555602350993	-1.793042677597384	-1.1845767046668745	-1.3326720610896545	-1.5117276234674901	-1.7564532572515317	-1.3751946040488636	-1.4831485331501422	-1.4061925494504524	0.42430259785842417	0.4351541398578386	0.23433817751942074	-0.5239588037087805	3.4333863190051677	2.193017081072047
STAT1_direct_+/+_(17g)	-1.569090098274839	-1.5262265541186588	-1.6615700499015127	-1.3622525670663572	-1.4370235175457875	-1.3499188221762088	-1.5573454341602961	-1.6719529538923807	-1.7153896492333807	-1.7383466720806162	-1.626353816363109	-1.3158327608789158	-1.623750633039263	-1.5961664001252047	-1.9362399253237939	-1.3027864557563646	-1.364906759798416	-1.4557409717854128	-0.12038993839468273	0.1540830064636504	1.0596707411934518	0.009562989069789982	3.7572635667480805	1.7466956988335083
TBX3_direct_+/+_(11g)	-1.8413822528215782	-1.2172741674213587	-1.4706061862564483	-1.4265651428556754	-1.544504974772859	-1.8408548820603192	-1.902468362256552	-1.8244357926460282	-1.780259373883312	-1.9015933961685747	-2.292317347933165	-1.6519709838884722	-1.6120912099418676	-1.9294555662800164	-1.9844094964570602	-2.2525858749193706	-1.867358437217197	-1.6561104104782312	-0.34911669935734096	1.3233051538164788	-0.23377962914659994	-1.2974727097793362	4.679624749025218	2.095363704937182
PPARD_direct_+/+_(10g)	-1.8356115075330508	-1.9758725808695343	-1.90353336538764	-1.7741077529799834	-1.7679451263298542	-1.8730201066653431	-1.8809808085147972	-1.739346440590799	-1.8486561859642907	-1.8688838371352257	-2.3109665647824675	-1.6889878781472871	-1.8567014338778496	-1.8441418432870156	-2.294829704408885	-1.5911982928518653	-1.9765628994881868	-1.8388677003248914	-0.5653044785395028	-0.14332033635682745	-0.1207058641720525	-0.9570568679255391	5.5704623546773036	2.025215149644525
JUN_direct_+/+_(11g)	-1.8162583745395957	-1.8951550249808418	-1.872782079367325	-1.7429789389627017	-1.7729194349845547	-1.840569697723227	-1.8282188758542004	-1.7524420025705882	-1.827410294981896	-1.8808926794809266	-2.1153374044132986	-1.6133397797660205	-1.5963741296019334	-1.9997448539668516	-2.2775255470550295	-2.105590639725266	-1.9447812776365074	-1.7099033052439965	-0.3966385462983334	1.9424778457258316	0.13499577931178622	-1.0521537359678197	2.5900570137242784	1.7810122909900101
EGR3_direct_+/-_(16g)	0.1259733314001797	0.6859249716561063	-0.22710464853493595	0.13222432585892416	-1.201450254660181	-0.519887632883641	-0.7353945214518133	0.18374036184604792	-0.40181001056997595	-1.1713383586234507	-0.7763127867518891	0.3500379526001854	-1.1077895551495551	-1.1758035194151875	-0.7308270232382669	-0.9458610028270131	-0.8757814167978395	-0.8488444825197317	-0.07463012827640174	0.16244098319130296	-0.16072466982385325	-0.8407422511181206	1.0359029744722152	0.4145226417358342
ELF1_direct_+/+_(62g)	-1.3566536608790358	-1.150658576071179	-1.2930141517209455	-1.1242311036511758	-1.4062543665018197	-1.2289826543078912	-1.3039844994933263	-1.0335525627569648	-1.6087792181308473	-1.39710699852777	-1.7339890536993134	-1.2574315981893898	-1.3730423686967674	-1.6916594352644603	-1.5606997176868196	-1.571592202458205	-1.4849246384274497	-1.3792535030564028	1.6493429900632894	0.964569087203744	1.608600051074408	0.14706432630505883	2.54664512549223	1.8100064235886542
FOXC1_direct_+/+_(15g)	-1.9715976750431963	-2.0541842433036144	-1.9300235752044543	-1.8094294679306129	-1.8062315344281477	-1.9098905580463794	-1.9104544766302505	-1.8521588140500702	-1.8859875750183512	-2.017817127101393	-2.380530593720258	-1.7168547438758808	-1.8466237207358391	-2.146173404398802	-2.403314548414677	-2.215447629322409	-1.9976925600145532	-1.8940911459209624	-0.4841038564135396	0.3479967537889987	0.0411786583715476	-1.1792998608728744	5.06835976582901	2.4004679059560066
LEF1_direct_+/+_(44g)	-1.8567684416606434	-1.918982358345841	-1.8751411075697748	-1.7378085330356623	-1.7480697756417596	-1.8122349383810885	-1.837037165947473	-1.7630171179792717	-1.8160861633259497	-1.869019805784676	-2.1589165308816156	-1.6219431202505912	-1.7382422502119927	-1.8925284300582788	-2.0447312539685734	-1.808101641822986	-1.8184659417277105	-1.6941065636923283	0.23875712309011765	0.17025984816347953	0.7417073588342503	-0.2795203310561879	4.884428317053801	2.821191399171907
STAT3_direct_+/+_(10g)	-1.5462352596069768	-1.4534052776431257	-1.6421039269949558	-1.6054548927868646	-1.4643498712729852	-1.1834223862889173	-1.4873395525539954	-1.5590987596519064	-1.515362445709745	-1.4317680343002541	-1.6807045608363158	-1.384808046551014	-1.3511347943124443	-1.6191497269786574	0.8488889549543114	-0.08438505470293589	-1.2947952383456132	-1.2523782277017093	-0.1820874534106388	0.3465457118353945	0.1460264062847329	-0.12033239743992238	1.2337030417276913	0.8699413723073655
EGR1_direct_+/+_(21g)	-0.6814327125484771	-0.3279411100123986	-0.8439776421198524	-0.8185771298693131	-1.3482314071833783	-1.0208679328485926	-0.8775365258603492	-0.7191304965839652	-0.860837539420965	-1.2915346312858988	-1.2412189110308418	-0.21446862717022333	-1.181500728813624	-1.3621131465642808	-1.3862991041591384	-1.4011758358221704	-1.1123917064813327	-0.9612684249414556	0.025035225756064598	0.7304944622488776	0.36964040963635303	-0.792805980738952	1.8264385097219036	1.143058864591428
EBF1_direct_+/+_(55g)	-1.2562629920133814	-1.6039025914724736	-1.7591612871144324	-1.496281445947001	-1.6579695164772597	-1.846830660817063	-1.8085909122049708	-1.6609963330030757	-1.4643558066999491	-1.933105113357464	-2.215720539797444	-1.5146500778767165	-1.5477242564792484	-1.5919621183349904	-1.8281215607022676	-1.4775851922831007	-1.9146424076687354	-1.8320046237006447	0.005499357542334684	0.640233584781633	-0.10552983804916741	-0.6887757984177676	3.34776900641715	5.621681112025778
ZBTB21_direct_+/-_(15g)	-0.8303718412946578	-0.047603572361981254	-0.2665615679376781	-0.9777701992577759	-0.5483833787447828	-1.0867462922614508	-0.6811994695522252	-1.0438364159593576	-1.1192516246775892	-0.27000424580864674	-0.2724913543536553	-0.4522084399785425	0.25597209364149176	-0.03813943976791623	-0.07335483669128631	-0.19790438612909464	0.19340903055518158	-0.23584358010813983	-0.1427870986807296	-0.09888601592183384	-0.24692401473828432	-0.9082467866428692	0.30085320426900947	0.3671645325570058
ZIC1_direct_+/+_(22g)	-1.9587305743993488	-1.9737152501560102	-1.8711038572676029	-1.7959571213966097	-1.7855794916549907	-1.9014147515350073	-1.8579541014589718	-1.8231498389449472	-1.8577407481978225	-2.0007742642548823	-2.3188563632652803	-1.5535641488865224	-1.8087816880146466	-1.9954230419155505	-2.0036133972534285	-1.922983991531413	-1.9362187284818482	-1.8563219858961948	-0.06024027566044508	-0.25016398873436624	-0.07632620267012134	-0.6831576854301703	1.7261131648177195	8.014345205321936
ILF3_direct_+/-_(36g)	-0.09230216351928115	0.12444287652106999	-0.0024187111438772136	-0.16994560002095022	-0.02510555016754432	-0.09489699507576567	-0.12916994135146145	-0.09395280315406719	-0.08852437779311474	0.2331700732015174	0.3108543741712541	0.16740976923735407	0.19495174160529447	0.33825502412138303	0.26838755485092763	0.31492980791698055	0.39079044921449496	0.18915565077410942	-0.024656546992841286	0.1386406110911942	-0.16065722976138938	-0.2870709221551525	0.23819857834803831	0.41914606640425595
YY1_direct_+/-_(10g)	-1.738671985731639	-1.6577548143155016	-1.7559335260705746	-1.6665422964568208	-1.6092831540172765	-1.1194818733833283	-1.4541885561317598	-1.5873830605737866	-1.5478486171171983	-1.793568495020258	-1.7828822940967115	-1.0553747725939804	-1.5561731054206132	-1.5805241510601462	-1.6716102776007946	-1.7919203674307107	-1.181407559730071	-1.659797818855095	0.2070468636752917	0.4962109116297827	0.14917210950248838	-0.388426707296255	0.257380973367372	1.0317744058979814
NFYC_direct_+/+_(16g)	-1.3735403733387979	-1.195728349387356	-1.4000214446508819	-1.4825273431542085	-1.2763349679932963	-1.402704908562852	-1.5245288339953473	-1.3603893473199973	-1.4646935073078402	-0.5667297120149432	-0.6149726294624819	-0.97170795839328	-0.4305732341103297	-1.264677755075928	-1.0628546560371466	-0.9273167308454315	-1.0354687670355245	-1.0406951003284328	0.34598165162765715	0.16999451729424325	0.3305762311367346	-0.12100248212958753	0.7549540447758659	0.7797280028156415
NR1H4_direct_+/+_(11g)	-1.9217017596004902	-2.005625165710621	-1.9063357911611405	-1.790321441004354	-1.5915415522317036	-1.2022937333783037	-1.8186306599806994	-1.7455754591066506	-1.7690913465696168	-1.979316604909355	-1.9475759041073926	-1.1829673003235903	-1.8636277205470833	1.751370672345843	-0.6761224619717294	0.21562592282078216	-1.8450361512789737	-1.3296169605374797	-0.44655766923723206	0.5885461636609635	0.8144069962845157	0.20476835532957985	1.3387675404181951	3.0178525653766313
NR2C2_direct_+/+_(17g)	-1.6092092963553328	-1.5407190509026958	-1.7074901067959378	-1.631110709863136	-1.6571037187257325	-1.7090043119553202	-1.621772806948951	-1.6206805602179617	-1.7729554050948204	-1.726745872425968	-1.6713926906128187	-1.4105497248306675	-1.442499868696908	-1.6389396600822763	-1.5162053934446549	-0.8370273189767714	-1.519158945596191	-1.550485608221123	0.4471847976163483	0.4399380039469239	0.40591808542110613	-0.20391195603672432	0.6158399852935688	1.1704418745097342
HMG20A_direct_+/-_(11g)	-1.5366326937690196	-1.4061568758228478	-1.5593034806474213	-1.5083824324566513	-1.628628519629974	-1.4114425775577812	-1.4660029138540847	-1.2038849614558662	-1.496250718410064	-1.3129596940686399	-1.4004264986084032	-1.0453850605408608	-1.2972610211214701	-1.358690210254835	-1.0096396188887276	-0.7811568372155001	-1.1862238545988286	-1.4345556140954667	0.2603230450429597	-0.08855801552474667	0.15513240599457553	-0.2675915050227489	0.24260519695816035	0.3935184818880683
MECP2_direct_+/+_(17g)	-0.8769262506327582	-0.33552940439423	-1.1689770635497057	-1.2327371657935886	-1.2750893263990386	-1.3341246645030482	-1.3246716738761752	-0.6520492296365332	-1.5177110940541436	-1.1809334079844063	-0.8922422819985865	-0.7515924255109084	-0.9711473871178301	-1.0572067352872743	-1.0538701162925856	-1.0248023323249076	-0.9350502312996392	-1.024038564382653	0.37598898016425136	0.3109704411798267	0.21239493363087575	-0.16260254350504894	0.358344246713988	1.4198189633887066
FOSL2_direct_+/+_(26g)	-0.2747358964061483	-0.6715768784474596	-0.7159892070026654	-0.8072679893227699	-0.8707864917111146	-0.5740614505405603	-0.9711208676611838	-0.5639061201829847	-0.6946256101991958	-1.0561368917268616	-0.31186082223015427	0.32141941030049886	-0.8136659961942628	-1.045077415041109	-0.7645625443512617	-0.8878682405457722	-0.6889273786452949	-0.5359782581166807	-0.010180561699172913	0.6178898968001816	-0.07501268970196875	0.020740252543770002	0.9425979797254939	2.27130899936172
FOS_direct_+/+_(10g)	-1.8268869337315372	-1.9582678773160438	-1.9187881501506625	-1.7700920620179679	-1.859389922023165	-1.893172237791361	-1.8967828595731333	-1.7983155641820485	-1.847940066342738	-1.9151579362069242	-2.0568278477878397	-1.6578648063886277	-1.6931302636189174	-2.083895598189737	-2.228493083771071	-2.1240613494135157	-1.9351058930359026	-1.7444372940627817	-0.23040245483630697	1.2160178807434816	0.09611434029803341	-0.9749055896859217	1.527018984178065	2.737186285999905
FOS_direct_+/-_(12g)	-1.5968852339896003	-1.5752609501953123	-1.6717704851304636	-1.6319648097521424	-1.7452151328852352	-1.64334886291866	-1.61727259286508	-1.6501036610534479	-1.6813605551510027	-1.8560387237277733	-1.8518755443053345	-1.5418379567158582	-1.5700389077889492	-1.8849194503507865	-2.1099176624688405	-1.9017252881668043	-0.39421424192207377	-1.439016456040712	0.46691966842001703	1.7448680485369583	-0.08131221463119151	-0.8488723083933603	1.1886219323526284	2.5122862790754645
JUNB_direct_+/+_(12g)	-1.2112945872224008	-1.0971494821562406	-0.7417690520213456	-1.3090468537544602	-1.5774312184569665	-1.2231884285896648	-1.4210621319140735	-1.5023588471307734	-1.27425702920239	-1.45567307095769	-0.4855690601827187	0.6869096618126402	-1.0768805413272213	-1.349783681918039	-1.196932736562318	-1.2787573274501693	-0.9793505552872322	-0.49955536048335536	0.17398634576760036	0.2615023044415839	-0.16201848653472503	-0.3019653574223048	1.32995110495594	2.8491253311176847
SMARCC2_direct_+/-_(31g)	-0.49896789405339653	0.013052568477850777	-0.29930798638499806	-0.5673200264943777	-0.3490798550980166	-0.5741620145055717	-0.3500900089502983	-0.7834649323804186	-0.7486562742492772	-0.04551348078957042	0.3460340501475096	-0.08609998832299642	-0.12106233586903838	-0.13154638458423015	0.03187712711721207	0.3358073352454665	0.1486622301712412	-0.042603868418489274	0.24016996403023325	-0.22598540556359956	-0.08401048903850836	-0.6141562427485144	0.3460718433093515	0.4325349902289801
KLF9_direct_+/+_(91g)	-0.05562802518678081	0.4273597419657137	0.23854195137590645	-0.2803217444139678	-0.22640167374743347	-0.24440528138672654	-0.26533807371196466	-0.304108994463507	-0.35497467856041687	-0.3876405564129966	-0.4476622678680422	-0.5084552321404593	-0.06562708619854754	-0.36923151580702185	-0.2928877789626812	-0.4141173996619697	-0.31287081668263983	-0.43060673511044445	-0.00738308267535861	0.23504111887556328	0.023462108957392154	-0.49139750388783593	1.0747313092719146	1.141952601200623
ZNF783_direct_+/+_(12g)	-1.4449473620749262	-1.150961813423378	-1.5282948227887356	-1.6158456935449024	-1.428211219607156	-1.4851578884940526	-1.682988307972213	-1.4575493518441431	-1.6697601095438221	-1.4633130567844959	-1.1462342014764981	-0.5322322025787092	-1.1794468798838142	-1.4005691565527254	-0.9850956709274463	-1.1944085548252283	-1.3298634024175218	-1.3383011222047667	0.27559451454297906	0.11227088444167131	0.2588679253403822	-0.11818092027533292	0.448664758248391	0.6284735272928531
