# Supplementary material for: Single-cell multiomic human brain atlas reveals regulatory drivers of cortical regionality
Source: Nat Commun. 2026 Feb 21;17:3051. doi: 10.1038/s41467-026-69368-2 (PMC13039890; doi:10.1038/s41467-026-69368-2)
Supplement: Supplementary file 16 — Source data [file 41467_2026_69368_MOESM16_ESM.zip › Source Data Final/FigS12b.xlsx]

## Sheet: FigureS12b_top
index	count	group
0	164	L2_3_IT
1	135	PVALB
2	41	L5_IT
3	46	L6_CT
4	48	LAMP5_LHX6
5	44	VIP
6	27	SST
7	44	L5_6_NP
8	22	L4_IT
9	35	L6_IT_Car3
10	28	L6B
11	16	L6_IT
12	20	LAMP5
13	20	L5_ET
14	14	Chandelier
15	28	Astro
16	7	SNCG
17	4	OPC
18	0	PAX6
19	2	Oligo
20	66	L2_3_IT,L5_IT
21	41	PVALB,SST
22	37	L2_3_IT,L4_IT
23	34	L2_3_IT,PVALB
24	26	PVALB,L5_IT
25	25	L2_3_IT,L6_CT
26	24	L2_3_IT,L6_IT
27	22	L5_IT,L4_IT
28	22	L5_IT,L6_IT
29	22	PVALB,LAMP5_LHX6
30	21	L2_3_IT,L6B
31	19	PVALB,VIP
32	18	LAMP5_LHX6,LAMP5
33	17	L2_3_IT,SST
34	16	L5_IT,L6B
35	16	L2_3_IT,L5_IT,L4_IT
36	16	L5_IT,L6_CT
37	15	L2_3_IT,L5_ET
38	15	L6_CT,L6B
39	15	L2_3_IT,L6_IT_Car3

## Sheet: FigureS12b_right
celltype	count
L2_3_IT	311
PVALB	251
L5_IT	137
L6_CT	104
LAMP5_LHX6	98
VIP	88
SST	85
L5_6_NP	78
L4_IT	75
L6_IT_Car3	69
L6B	64
L6_IT	56
LAMP5	55
L5_ET	51
Chandelier	36
Astro	35
SNCG	25
OPC	7
PAX6	7
Oligo	2
