# Supplementary material for: Single-cell multiomic human brain atlas reveals regulatory drivers of cortical regionality
Source: Nat Commun. 2026 Feb 21;17:3051. doi: 10.1038/s41467-026-69368-2 (PMC13039890; doi:10.1038/s41467-026-69368-2)
Supplement: Supplementary file 16 — Source data [file 41467_2026_69368_MOESM16_ESM.zip › Source Data Final/FigS11d.tsv]

region	corr	label
chr1:10032735-10033236	0.1618877317052802	RFX3
chr1:101854360-101854861	-0.0868665877442966	RFX3
chr1:101905419-101905920	-0.374259616677538	RFX3
chr1:101913063-101913564	-0.177648604422571	RFX3
chr1:10380899-10381400	-0.2554581282992296	RFX3
chr1:107056386-107056887	0.2948669398917604	RFX3
chr1:107366048-107366549	0.4584084718155302	RFX3
chr1:107481206-107481707	0.0372427255430316	RFX3
chr1:110136984-110137485	-0.0968788080849542	RFX3
chr1:113248185-113248686	-0.3165835868278345	RFX3
chr1:113695771-113696272	-0.3116534412258463	RFX3
chr1:113812887-113813388	0.1725466129107218	RFX3
chr1:117093991-117094492	-0.145952789472966	RFX3
chr1:117097546-117098047	-0.132697173810687	RFX3
chr1:11715253-11715754	-0.064303837680843	RFX3
chr1:117321714-117322215	0.1125317159414752	RFX3
chr1:11805997-11806498	0.101391358097645	RFX3
chr1:14506905-14507406	-0.379301480051788	RFX3
chr1:150611398-150611899	0.0974428768365406	RFX3
chr1:150619927-150620428	-0.0516122907701503	RFX3
chr1:151238464-151238965	0.1790918286286636	RFX3
chr1:151710313-151710814	0.0638807861171532	RFX3
chr1:151790451-151790952	0.0747391095851903	RFX3
chr1:1523795-1524296	-0.3571965369420511	RFX3
chr1:153762679-153763180	-0.1870185550279242	RFX3
chr1:153986842-153987343	-0.2999435586560374	RFX3
chr1:154329740-154330241	-0.108865269056164	RFX3
chr1:154730217-154730718	0.0547889332292253	RFX3
chr1:154731065-154731566	-0.1751250097111538	RFX3
chr1:154775751-154776252	-0.2461379312468531	RFX3
chr1:154791409-154791910	-0.2127324352454186	RFX3
chr1:154813298-154813799	-0.2003994580679491	RFX3
chr1:155208568-155209069	-0.0531634798370127	RFX3
chr1:15526738-15527239	0.1563880613773133	RFX3
chr1:155596276-155596777	-0.3591707775726033	RFX3
chr1:155688367-155688868	0.0729058861425347	RFX3
chr1:156178007-156178508	-0.3469265776545777	RFX3
chr1:156281413-156281914	-0.2163203662333622	RFX3
chr1:156338751-156339252	0.1099934065593367	RFX3
chr1:156406354-156406855	-0.1910005645802149	RFX3
chr1:156417850-156418351	-0.0692394392572234	RFX3
chr1:161153895-161154396	-0.1067500112377152	RFX3
chr1:1615212-1615713	-0.0269342828882478	RFX3
chr1:162033565-162034066	-0.3020588164744862	RFX3
chr1:162072425-162072926	-0.1915013411635631	RFX3
chr1:162249009-162249510	-0.3613694584398721	RFX3
chr1:162445711-162446212	-0.1822825088644572	RFX3
chr1:163442306-163442807	-0.2442417694368861	RFX3
chr1:164628882-164629383	-0.2595829616145589	RFX3
chr1:166972278-166972779	0.1077371315529913	RFX3
chr1:167166428-167166929	-0.2430723845507353	RFX3
chr1:16717676-16718177	0.0973086742201864	RFX3
chr1:167455502-167456003	0.0665601126871883	RFX3
chr1:168005597-168006098	-0.2566512819717857	RFX3
chr1:169367618-169368119	0.0142427359775551	RFX3
chr1:169848610-169849111	-0.2826149903707747	RFX3
chr1:172532851-172533352	0.1933345646062187	RFX3
chr1:174553397-174553898	-0.5811477911413784	RFX3
chr1:174791629-174792130	-0.4369195406068638	RFX3
chr1:174837542-174838043	-0.2398948678100022	RFX3
chr1:175072144-175072645	-0.4997649139054991	RFX3
chr1:175433654-175434155	-0.6018599245915159	RFX3
chr1:175830669-175831170	-0.609484401182684	RFX3
chr1:176216447-176216948	0.0575047876368212	RFX3
chr1:178513748-178514249	-0.1703270642396154	RFX3
chr1:179814925-179815426	0.0114223922196234	RFX3
chr1:180631881-180632382	0.0562658579707376	RFX3
chr1:180842185-180842686	-0.1621392277292409	RFX3
chr1:180926318-180926819	-0.1805020005076295	RFX3
chr1:181105297-181105798	0.1049167877950596	RFX3
chr1:181180030-181180531	0.0077559453343122	RFX3
chr1:181458008-181458509	-0.1870158228996033	RFX3
chr1:181485355-181485856	-0.3220832571558013	RFX3
chr1:181551328-181551829	-0.1570931473167963	RFX3
chr1:182752374-182752875	-0.267857006898435	RFX3
chr1:182838934-182839435	-0.001692206254759	RFX3
chr1:183353682-183354183	-0.0701839081065324	RFX3
chr1:183471683-183472184	-0.0679702845661542	RFX3
chr1:183635721-183636222	-0.0795336939736742	RFX3
chr1:184487742-184488243	-0.0394419340969117	RFX3
chr1:190475406-190475907	0.0620475626744976	RFX3
chr1:1909635-1910136	-0.2553821272807164	RFX3
chr1:19348541-19349042	-0.2929770851716143	RFX3
chr1:19450975-19451476	-0.4627619051611805	RFX3
chr1:196209412-196209913	-0.5598981031035118	RFX3
chr1:196303671-196304172	-0.3502134649983911	RFX3
chr1:201630625-201631126	-0.3740742874913687	RFX3
chr1:201650488-201650989	0.0234088531908332	RFX3
chr1:201666195-201666696	-0.3220832571558013	RFX3
chr1:201674156-201674657	-0.2304382227185283	RFX3
chr1:201884821-201885322	-0.1388195404769724	RFX3
chr1:202291004-202291505	-0.4598570497307654	RFX3
chr1:202349388-202349889	-0.1032535081435138	RFX3
chr1:202362399-202362900	-0.1783105942744145	RFX3
chr1:202888539-202889040	0.0696624908209132	RFX3
chr1:203626707-203627208	-0.4227695293139634	RFX3
chr1:203637558-203638059	0.01820396958319	RFX3
chr1:203871177-203871678	-0.1073140799893016	RFX3
chr1:204189129-204189630	-0.3843692631697362	RFX3
chr1:2043153-2043654	-0.1680924879727299	RFX3
chr1:204706678-204707179	-0.0095891687769678	RFX3
chr1:204819498-204819999	-0.2093602234688351	RFX3
chr1:20686985-20687486	-0.4861202899086703	RFX3
chr1:20711408-20711909	-0.3167246040157311	RFX3
chr1:209623046-209623547	-0.4415248153042094	RFX3
chr1:209704633-209705134	-0.363638284748914	RFX3
chr1:209787716-209788217	-0.5230466144193328	RFX3
chr1:210433568-210434069	-0.4830131849676862	RFX3
chr1:210489626-210490127	-0.1562908292664117	RFX3
chr1:211258886-211259387	0.0212935953723844	RFX3
chr1:21149458-21149959	-0.0384976922957678	RFX3
chr1:212187937-212188438	-0.5293785233637821	RFX3
chr1:212212920-212213421	-0.1981217779821556	RFX3
chr1:214229080-214229581	-0.5011724142255203	RFX3
chr1:214337494-214337995	-0.0204474922450049	RFX3
chr1:214396515-214397016	-0.4745793163619591	RFX3
chr1:217631000-217631501	0.2460749928795417	RFX3
chr1:21783608-21784109	0.1790918286286636	RFX3
chr1:220526065-220526566	-0.0917959861539932	RFX3
chr1:223652785-223653286	-0.453441708108804	RFX3
chr1:224631613-224632114	0.1700667286032821	RFX3
chr1:224800543-224801044	-0.1142559311424128	RFX3
chr1:224818076-224818577	-0.5429342608115744	RFX3
chr1:225652027-225652528	-0.0489329642001151	RFX3
chr1:22665879-22666380	-0.2520683320388788	RFX3
chr1:227370455-227370956	-0.1998153849231502	RFX3
chr1:227947982-227948483	-0.4808529174784503	RFX3
chr1:228083720-228084221	-0.1743094512118121	RFX3
chr1:230415191-230415692	-0.3712057518494683	RFX3
chr1:230866265-230866766	-0.1491961847945875	RFX3
chr1:232854213-232854714	-0.2500935381672816	RFX3
chr1:232863633-232864134	-0.3568339696875814	RFX3
chr1:233490550-233491051	-0.0782645392826049	RFX3
chr1:234281993-234282494	-0.3038920399171418	RFX3
chr1:235011911-235012412	0.0892638799385386	RFX3
chr1:235328278-235328779	0.0853153986774342	RFX3
chr1:235809820-235810321	-0.1470948362407368	RFX3
chr1:235937107-235937608	0.0933795387855275	RFX3
chr1:236703072-236703573	-0.5054088674311459	RFX3
chr1:237042614-237043115	0.3828616651392297	RFX3
chr1:239613177-239613678	-0.3952711776741292	RFX3
chr1:239996680-239997181	-0.356868985672727	RFX3
chr1:241290170-241290671	-0.1557308179642064	RFX3
chr1:241299249-241299750	0.0328570047799044	RFX3
chr1:241714444-241714945	-0.0244028099847375	RFX3
chr1:243453399-243453900	0.0829181064831923	RFX3
chr1:243476125-243476626	-0.3372665819277892	RFX3
chr1:244761500-244762001	-0.2672264115804978	RFX3
chr1:245652087-245652588	-0.4517343575711003	RFX3
chr1:246691691-246692192	0.0777004705310186	RFX3
chr1:248838096-248838597	0.0761492814641562	RFX3
chr1:248838672-248839173	-0.2754065679620315	RFX3
chr1:25620177-25620678	0.0743160580215005	RFX3
chr1:25695794-25696295	0.0740340236457074	RFX3
chr1:25908313-25908814	-0.0724828345788449	RFX3
chr1:25927739-25928240	-0.0046535672005873	RFX3
chr1:26220306-26220807	-0.5343141249401626	RFX3
chr1:26692974-26693475	-0.0538685657764956	RFX3
chr1:26787611-26788112	0.0390617610473541	RFX3
chr1:26921584-26922085	0.2525617835227847	RFX3
chr1:27527223-27527724	-0.1157751112630967	RFX3
chr1:27624708-27625209	-0.0254008877904977	RFX3
chr1:27835485-27835986	-0.2515746632075086	RFX3
chr1:27981220-27981721	-0.3457058922977963	RFX3
chr1:27993382-27993883	-0.2267715190522604	RFX3
chr1:28247212-28247713	-0.3803233557570912	RFX3
chr1:28259374-28259875	0.0444204141874244	RFX3
chr1:30810302-30810803	-0.3943116711878857	RFX3
chr1:30816293-30816794	-0.0008461031273795	RFX3
chr1:30824453-30824954	0.196295925552047	RFX3
chr1:31215106-31215607	-0.2883120700639361	RFX3
chr1:31227990-31228491	-0.6017203407547305	RFX3
chr1:32062569-32063070	-0.5711196109811714	RFX3
chr1:32205526-32206027	0.2986744039649682	RFX3
chr1:32208661-32209162	-0.2824574273568608	RFX3
chr1:33080998-33081499	-0.0358183657257327	RFX3
chr1:33431001-33431502	-0.0888408283748488	RFX3
chr1:34870468-34870969	-0.1788097942528704	RFX3
chr1:34918924-34919425	-0.091520154944884	RFX3
chr1:35559705-35560206	0.134751359735345	RFX3
chr1:36084036-36084537	-0.3057466749411074	RFX3
chr1:36351800-36352301	-0.2316151097973358	RFX3
chr1:36366237-36366738	-0.1702077457911787	RFX3
chr1:37808180-37808681	0.0736109720820176	RFX3
chr1:37814359-37814860	-0.335244663671847	RFX3
chr1:39159790-39160291	-0.2960863210511324	RFX3
chr1:39293473-39293974	-0.1640542579780115	RFX3
chr1:39689306-39689807	-0.1473629613519319	RFX3
chr1:39691428-39691929	0.0060637390795531	RFX3
chr1:39718825-39719326	-0.3249167988747387	RFX3
chr1:39846910-39847411	-0.456177384338967	RFX3
chr1:39896904-39897405	-0.6630628174897452	RFX3
chr1:40004869-40005370	-0.49525009165557	RFX3
chr1:40373580-40374081	-0.0802387799131571	RFX3
chr1:40374820-40375321	-0.1161981628267865	RFX3
chr1:40383228-40383729	-0.3807464073207809	RFX3
chr1:40386449-40386950	0.0149583005877375	RFX3
chr1:41286645-41287146	-0.5550581346239442	RFX3
chr1:41367400-41367901	-0.0902510002538147	RFX3
chr1:41404358-41404859	-0.3867285166103282	RFX3
chr1:41716830-41717331	0.0055012114994495	RFX3
chr1:41732964-41733465	-0.0686631333751273	RFX3
chr1:41981062-41981563	0.2838423647769219	RFX3
chr1:42348602-42349103	-0.3624991792947056	RFX3
chr1:42420928-42421429	-0.1276205550464099	RFX3
chr1:42463086-42463587	0.192206427103046	RFX3
chr1:43565787-43566288	0.1494782191703806	RFX3
chr1:45500055-45500556	-0.1346714144412391	RFX3
chr1:45583474-45583975	-0.0655729923719122	RFX3
chr1:46528650-46529151	-0.294302871140174	RFX3
chr1:46533252-46533753	0.1940396505457017	RFX3
chr1:46549709-46550210	-0.3373131134486326	RFX3
chr1:48261974-48262475	-0.2917052661759381	RFX3
chr1:48472184-48472685	0.3590297603847067	RFX3
chr1:48688296-48688797	-0.2487543194495769	RFX3
chr1:52033621-52034122	-0.1176083347057523	RFX3
chr1:54111145-54111646	-0.0407539673021132	RFX3
chr1:54355861-54356362	-0.1542728035588646	RFX3
chr1:54416164-54416665	-0.4353307280028886	RFX3
chr1:55352516-55353017	-0.3235691849959742	RFX3
chr1:56821162-56821663	-0.0216287064083266	RFX3
chr1:58284050-58284551	-0.4573570962722399	RFX3
chr1:58546713-58547214	-0.0872896393079864	RFX3
chr1:58784030-58784531	0.000987120315276	RFX3
chr1:59393343-59393844	-0.5149187130217637	RFX3
chr1:59477484-59477985	-0.1663052570061199	RFX3
chr1:6180235-6180736	0.0002820343757931	RFX3
chr1:6245133-6245634	-0.3729904619864688	RFX3
chr1:6335828-6336329	-0.2086228668637391	RFX3
chr1:6338840-6339341	-0.1943216849214949	RFX3
chr1:64650286-64650787	-0.4870127398153365	RFX3
chr1:64669553-64670054	-0.1797677713711719	RFX3
chr1:6495296-6495797	-0.3188398618341799	RFX3
chr1:65067826-65068327	-0.1174673175178557	RFX3
chr1:6520053-6520554	-0.5491209296693041	RFX3
chr1:65209365-65209866	-0.0836875437498652	RFX3
chr1:66242787-66243288	0.0221396984997639	RFX3
chr1:66464489-66464990	-0.098226879289048	RFX3
chr1:66476866-66477367	-0.3158785008883515	RFX3
chr1:69693560-69694061	-0.2198719213719738	RFX3
chr1:69739039-69739540	-0.1169787879273876	RFX3
chr1:70140538-70141039	-0.0396258297989405	RFX3
chr1:70809190-70809691	-0.0755676411767307	RFX3
chr1:72282853-72283354	0.0259471625729717	RFX3
chr1:7668634-7669135	0.083341158046882	RFX3
chr1:76867391-76867892	-0.3175707071431106	RFX3
chr1:76871608-76872109	-0.3890343927046601	RFX3
chr1:76940729-76941230	-0.1728612079402691	RFX3
chr1:77012127-77012628	-0.1807553367733631	RFX3
chr1:77038095-77038596	-0.0521763595217366	RFX3
chr1:77164621-77165122	0.0877248866457058	RFX3
chr1:77489987-77490488	-0.3161806242465313	RFX3
chr1:77979104-77979605	0.2436777006852998	RFX3
chr1:83946455-83946956	-0.3324203615347632	RFX3
chr1:83999102-83999603	0.2309861537746071	RFX3
chr1:84164621-84165122	0.2541841826155902	RFX3
chr1:84262394-84262895	-0.0895969341648289	RFX3
chr1:8438249-8438750	-0.296219080739589	RFX3
chr1:8439017-8439518	-0.3214413736084514	RFX3
chr1:85362100-85362601	-0.1345303972533426	RFX3
chr1:85570444-85570945	-0.2104566040302223	RFX3
chr1:85577033-85577534	-0.0525994110854264	RFX3
chr1:86395880-86396381	0.5183791827078484	RFX3
chr1:88891444-88891945	0.1317100534954108	RFX3
chr1:89546169-89546670	0.0222807156876605	RFX3
chr1:89554821-89555322	-0.1948106977487896	RFX3
chr1:89557551-89558052	-0.1118266300019923	RFX3
chr1:89575544-89576045	-0.1119676471898889	RFX3
chr1:89616977-89617478	-0.410318242961786	RFX3
chr1:92858992-92859493	0.2903543898790696	RFX3
chr1:96966662-96967163	-0.1861426880234929	RFX3
chr1:97137125-97137626	-0.6501216113934617	RFX3
chr1:97170413-97170914	-0.2762167490067956	RFX3
chr1:97245785-97246286	-0.0813399015480134	RFX3
chr1:97385673-97386174	-0.5369008296655206	RFX3
chr1:97518289-97518790	-0.3429825431933598	RFX3
chr1:97573761-97574262	0.0916744013366932	RFX3
chr1:98019739-98020240	-0.4464202799101557	RFX3
chr1:98026993-98027494	-0.1916960622500483	RFX3
chr1:98035669-98036170	-0.2755475851499281	RFX3
chr1:99180409-99180910	0.2761890286133882	RFX3
chr1:99274748-99275249	0.0708131980798807	RFX3
chr1:99457423-99457924	-0.3312725735408955	RFX3
chr1:99600844-99601345	-0.0991560106585646	RFX3
chr1:99646060-99646561	-0.0128831858497661	RFX3
chr10:100889599-100890100	-0.512600066384603	RFX3
chr10:101263376-101263877	-0.3862132586023784	RFX3
chr10:101319405-101319906	-0.0365234516652156	RFX3
chr10:101397211-101397712	-0.352497146686023	RFX3
chr10:101851803-101852304	-0.2779643433159237	RFX3
chr10:103493605-103494106	0.0628936658018771	RFX3
chr10:104406820-104407321	-0.2926926631117367	RFX3
chr10:104522160-104522661	-0.4896116763769449	RFX3
chr10:10662880-10663381	-0.0101674876935016	RFX3
chr10:10886921-10887422	0.2992384727165545	RFX3
chr10:10914297-10914798	-0.1534696951641299	RFX3
chr10:10934954-10935455	-0.4297997804826322	RFX3
chr10:10997044-10997545	-0.0572529782860137	RFX3
chr10:11012485-11012986	-0.314045277445696	RFX3
chr10:11019370-11019871	0.0211525781844878	RFX3
chr10:110225761-110226262	-0.0597912876681522	RFX3
chr10:110871685-110872186	0.0569709439102205	RFX3
chr10:11178752-11179253	-0.2807143710656247	RFX3
chr10:11367043-11367544	-0.3326117106590242	RFX3
chr10:116707974-116708475	-0.1528626316798987	RFX3
chr10:118342228-118342729	-0.1138008706325445	RFX3
chr10:118447559-118448060	-0.4788284892388913	RFX3
chr10:121525999-121526500	0.1137669821862215	RFX3
chr10:122232925-122233426	-0.3937199886072668	RFX3
chr10:122407886-122408387	-0.0129917898305854	RFX3
chr10:12350431-12350932	-0.1273385206706167	RFX3
chr10:124709130-124709631	-0.4845350576126679	RFX3
chr10:124744344-124744845	0.0748801267730869	RFX3
chr10:12903075-12903576	-0.1723732468671833	RFX3
chr10:12924281-12924782	-0.0559211823142592	RFX3
chr10:133087750-133088251	0.0628936658018771	RFX3
chr10:133088865-133089366	-0.2730092757677895	RFX3
chr10:133336940-133337441	0.122825970657926	RFX3
chr10:13632951-13633452	-0.3984014560464153	RFX3
chr10:13633528-13634029	-0.5649148547137217	RFX3
chr10:13769941-13770442	-0.2615303778939598	RFX3
chr10:14150649-14151150	-0.3106732350792179	RFX3
chr10:14240358-14240859	-0.2306277128615371	RFX3
chr10:15719132-15719633	-0.2338793738880627	RFX3
chr10:15860444-15860945	0.1259283487916508	RFX3
chr10:16481337-16481838	-0.266638763778586	RFX3
chr10:16519908-16520409	-0.217730538112328	RFX3
chr10:18402913-18403414	-0.1321331050591006	RFX3
chr10:18545762-18546263	-0.5388266749528533	RFX3
chr10:21146567-21147068	0.1170673235821234	RFX3
chr10:21175293-21175794	0.106122865725638	RFX3
chr10:22137361-22137862	0.0733385658232874	RFX3
chr10:24451303-24451804	0.5100591686219499	RFX3
chr10:24794056-24794557	-0.5182381655199518	RFX3
chr10:25125272-25125773	-0.3906176104735419	RFX3
chr10:25222430-25222931	-0.2359704435533514	RFX3
chr10:27525953-27526454	-0.4607762649538611	RFX3
chr10:27998588-27999089	-0.2678103947016434	RFX3
chr10:28317994-28318495	-0.4402556606131401	RFX3
chr10:29469835-29470336	-0.0409958327329401	RFX3
chr10:31318660-31319161	0.2840086164237232	RFX3
chr10:31322816-31323317	-0.0121308766398117	RFX3
chr10:31583339-31583840	-0.2321198426305384	RFX3
chr10:31602552-31603053	0.1525805973041055	RFX3
chr10:31603511-31604012	-0.2486133022616803	RFX3
chr10:31887965-31888466	-0.3043876606882393	RFX3
chr10:31927596-31928097	-0.4779072497815284	RFX3
chr10:31929870-31930371	-0.4845350576126679	RFX3
chr10:31930450-31930951	-0.5322069483954616	RFX3
chr10:34916400-34916901	-0.1942350829421019	RFX3
chr10:3720661-3721162	-0.3010716961592101	RFX3
chr10:3775320-3775821	-0.0647268892445327	RFX3
chr10:3782120-3782621	-0.0764313158399493	RFX3
chr10:48192587-48193088	-0.2393061678605056	RFX3
chr10:48194948-48195449	-0.1898623250835651	RFX3
chr10:48628163-48628664	-0.5292375061758855	RFX3
chr10:48792762-48793263	-0.3404393327065652	RFX3
chr10:49071064-49071565	-0.563089820184796	RFX3
chr10:49083277-49083778	-0.7448527864697648	RFX3
chr10:60253437-60253938	-0.1833181716483564	RFX3
chr10:60476464-60476965	-0.2276907358331561	RFX3
chr10:60481287-60481788	-0.2237394371743851	RFX3
chr10:60481862-60482363	-0.3347275612357356	RFX3
chr10:60570644-60571145	-0.2652533304334774	RFX3
chr10:60778240-60778741	0.0361004001015259	RFX3
chr10:61903229-61903730	-0.0978659284002303	RFX3
chr10:63548095-63548596	-0.0551377204675649	RFX3
chr10:63579553-63580054	-0.3526839869293604	RFX3
chr10:67764391-67764892	0.0117044265954166	RFX3
chr10:68406699-68407200	-0.1324151394348938	RFX3
chr10:71517902-71518403	-0.3694650322890541	RFX3
chr10:72009391-72009892	-0.3122450776954228	RFX3
chr10:72298038-72298539	0.1788097942528704	RFX3
chr10:72334310-72334811	0.0824950549195025	RFX3
chr10:72692024-72692525	-0.1506063566735533	RFX3
chr10:73439717-73440218	-0.0644448548687395	RFX3
chr10:73625937-73626438	-0.2484722850737837	RFX3
chr10:74114114-74114615	-0.0327159875920078	RFX3
chr10:74176488-74176989	0.2528438178985778	RFX3
chr10:74556228-74556729	-0.2369088756662637	RFX3
chr10:74867381-74867882	-0.1590346059435783	RFX3
chr10:75038425-75038926	-0.3811256406957301	RFX3
chr10:75168252-75168753	0.0224280161131403	RFX3
chr10:76729503-76730004	-0.3335500823895967	RFX3
chr10:76997732-76998233	-0.4405988113097308	RFX3
chr10:77043145-77043646	-0.2873122641191856	RFX3
chr10:77339333-77339834	-0.60256644388211	RFX3
chr10:77666708-77667209	-0.3724524762543656	RFX3
chr10:84179442-84179943	-0.0394848126110439	RFX3
chr10:90612344-90612845	-0.4618059981387085	RFX3
chr10:90614833-90615334	-0.3611827343778674	RFX3
chr10:90855292-90855793	-0.5106338263847509	RFX3
chr10:90858055-90858556	-0.1249762407310837	RFX3
chr10:91541659-91542160	-0.1525912833423792	RFX3
chr10:91551927-91552428	0.0086232097444962	RFX3
chr10:91782978-91783479	-0.5289734882371155	RFX3
chr10:93206654-93207155	-0.0680656815037195	RFX3
chr10:96639989-96640490	-0.3196728972392528	RFX3
chr10:96764513-96765014	-0.4588574617361347	RFX3
chr10:97059066-97059567	-0.0702265595724996	RFX3
chr10:97128572-97129073	-0.1499012707340704	RFX3
chr10:98340473-98340974	0.0731879205183279	RFX3
chr10:99342204-99342705	-0.1121870294813888	RFX3
chr10:99732063-99732564	0.1353765003807221	RFX3
chr11:101497460-101497961	-0.1064282503018173	RFX3
chr11:101914921-101915422	-0.0896869315022284	RFX3
chr11:101996591-101997092	-0.4097697283564314	RFX3
chr11:103109312-103109813	-0.0064867906432429	RFX3
chr11:107707459-107707960	-0.4235878248626415	RFX3
chr11:107720360-107720861	-0.3313422003129974	RFX3
chr11:108967667-108968168	-0.2474851647585076	RFX3
chr11:109772932-109773433	-0.2002444068131514	RFX3
chr11:113021922-113022423	-0.4160007042949273	RFX3
chr11:11444872-11445373	-0.2770987742167906	RFX3
chr11:11461568-11462069	0.4980370768240409	RFX3
chr11:115166869-115167370	-0.6011562720031441	RFX3
chr11:115169386-115169887	-0.3550812791236024	RFX3
chr11:115501625-115502126	-0.3646704479005702	RFX3
chr11:117205289-117205790	-0.6509353393306389	RFX3
chr11:118438770-118439271	-0.0903920174417113	RFX3
chr11:118618215-118618716	-0.3871192909194372	RFX3
chr11:118621262-118621763	-0.0114223922196234	RFX3
chr11:119102120-119102621	-0.0977249112123337	RFX3
chr11:11972160-11972661	-0.5447079270628961	RFX3
chr11:120547884-120548385	-0.5687223187869295	RFX3
chr11:120562924-120563425	-0.5130205295677782	RFX3
chr11:120832877-120833378	-0.1361020095170497	RFX3
chr11:121025087-121025588	-0.4655119621086254	RFX3
chr11:123683091-123683592	-0.0466766891937698	RFX3
chr11:126291143-126291644	0.0812486621457158	RFX3
chr11:126359497-126359998	-0.0827770892952957	RFX3
chr11:126557239-126557740	-0.2294745486380587	RFX3
chr11:126755622-126756123	0.1187697457060637	RFX3
chr11:127066669-127067170	-0.1109805268746128	RFX3
chr11:128964093-128964594	-0.1672463848453504	RFX3
chr11:129114864-129115365	-0.2890673237305269	RFX3
chr11:129355550-129356051	-0.5879006563408651	RFX3
chr11:130002515-130003016	0.1166212143904762	RFX3
chr11:130434551-130435052	0.1651311270269016	RFX3
chr11:131910619-131911120	0.2185766412397075	RFX3
chr11:13330148-13330649	-0.0740547701848972	RFX3
chr11:133579471-133579972	-0.4784713185331147	RFX3
chr11:133965012-133965513	-0.3372216751678056	RFX3
chr11:13406459-13406960	-0.2546439000997398	RFX3
chr11:134097260-134097761	-0.4057348633789511	RFX3
chr11:134120965-134121466	-0.247344147570611	RFX3
chr11:134126321-134126822	-0.3024818680381759	RFX3
chr11:134375255-134375756	-0.2602594419322721	RFX3
chr11:13663709-13664210	-0.0680785420564706	RFX3
chr11:14386939-14387440	-0.0557017892191512	RFX3
chr11:17765514-17766015	-0.3762338573080902	RFX3
chr11:18322185-18322686	0.2608817976086833	RFX3
chr11:18616053-18616554	-0.4519410090681067	RFX3
chr11:18724225-18724726	0.0521763595217366	RFX3
chr11:19689394-19689895	-0.3127761227546267	RFX3
chr11:19692921-19693422	-0.1637247511372506	RFX3
chr11:19737845-19738346	-0.3557863650630853	RFX3
chr11:19864208-19864709	-0.3278649618595614	RFX3
chr11:19963563-19964064	-0.5007520342207753	RFX3
chr11:20082664-20083165	-0.2979196728842663	RFX3
chr11:26329309-26329810	-0.2758296195257213	RFX3
chr11:30326508-30327009	-0.4369658280182015	RFX3
chr11:31369719-31370220	0.0626116314260839	RFX3
chr11:31509630-31510131	-0.061906545486601	RFX3
chr11:33435360-33435861	-0.2327035511634611	RFX3
chr11:33478399-33478900	-0.0114223922196234	RFX3
chr11:33598775-33599276	0.0767133502157425	RFX3
chr11:35518987-35519488	-0.1969644074383648	RFX3
chr11:35909479-35909980	-0.2052815327709994	RFX3
chr11:35962347-35962848	-0.4622315604162131	RFX3
chr11:3797669-3798170	-0.0754441955246732	RFX3
chr11:3809776-3810277	0.0023972921942419	RFX3
chr11:40435071-40435572	-0.1852614448069892	RFX3
chr11:4074343-4074844	-0.3822538572084278	RFX3
chr11:41031534-41032035	0.0092022756069758	RFX3
chr11:41052049-41052550	-0.1026633826829961	RFX3
chr11:41203262-41203763	-0.2773247508404777	RFX3
chr11:41222400-41222901	-0.1285706436494973	RFX3
chr11:41532991-41533492	0.0084403185038406	RFX3
chr11:43870954-43871455	0.0296136094582829	RFX3
chr11:45500537-45501038	-0.5033268572996541	RFX3
chr11:45751547-45752048	-0.3466202478498073	RFX3
chr11:45773374-45773875	-0.0047949201789657	RFX3
chr11:46001668-46002169	-0.3340385998705761	RFX3
chr11:46003699-46004200	-0.1774493350335252	RFX3
chr11:46238038-46238539	0.091520154944884	RFX3
chr11:46249610-46250111	-0.3752467369928141	RFX3
chr11:46389534-46390035	-0.0389207438594576	RFX3
chr11:46391754-46392255	-0.0204474922450049	RFX3
chr11:47578980-47579481	-0.0262291969487649	RFX3
chr11:57458463-57458964	-0.40556543239058	RFX3
chr11:58142924-58143425	-0.2464980444432315	RFX3
chr11:59198142-59198643	0.0348336848295449	RFX3
chr11:59289397-59289898	-0.241058418110135	RFX3
chr11:61204603-61205104	-0.3618274027757612	RFX3
chr11:61533493-61533994	-0.1366456550717913	RFX3
chr11:61564983-61565484	0.0786875908462947	RFX3
chr11:62671618-62672119	0.042869225120562	RFX3
chr11:62679008-62679509	0.1177493518936489	RFX3
chr11:62706301-62706802	-0.1156340940752001	RFX3
chr11:63905268-63905769	0.1637209551479358	RFX3
chr11:63938702-63939203	0.0313058157130419	RFX3
chr11:64385457-64385958	-0.0840462439863649	RFX3
chr11:64778613-64779114	-0.074175040833604	RFX3
chr11:64878585-64879086	0.1721819864217309	RFX3
chr11:65117688-65118189	0.0960327049575747	RFX3
chr11:66101732-66102233	-0.213726515624192	RFX3
chr11:66243967-66244468	-0.2813292898536881	RFX3
chr11:66267639-66268140	-0.2981103352133818	RFX3
chr11:66542073-66542574	-0.0245369906940058	RFX3
chr11:66727484-66727985	-0.2565102647838891	RFX3
chr11:66728356-66728857	-0.1176083347057523	RFX3
chr11:66856204-66856705	0.0713546970756723	RFX3
chr11:67288945-67289446	0.0351132797862498	RFX3
chr11:67317692-67318193	0.1279025894222031	RFX3
chr11:67508625-67509126	0.288521166436414	RFX3
chr11:70477780-70478281	-0.1640029895237289	RFX3
chr11:70638114-70638615	-0.0542954196735822	RFX3
chr11:70804236-70804737	-0.232396325653573	RFX3
chr11:70824675-70825176	-0.5003289826570855	RFX3
chr11:70827519-70828020	-0.4800225075999771	RFX3
chr11:70873125-70873626	-0.4680475782087755	RFX3
chr11:70886020-70886521	-0.0894744335939804	RFX3
chr11:70886724-70887225	-0.267368628936315	RFX3
chr11:70915273-70915774	-0.1276205550464099	RFX3
chr11:7293056-7293557	-0.4135606575003898	RFX3
chr11:74392389-74392890	0.1111351746380927	RFX3
chr11:75639856-75640357	-0.7479551646034897	RFX3
chr11:78020336-78020837	-0.3591592636172031	RFX3
chr11:78109162-78109663	-0.4092318792758913	RFX3
chr11:78231959-78232460	-0.4679868641147856	RFX3
chr11:78338336-78338837	-0.1261674540485722	RFX3
chr11:78818756-78819257	0.0455485516905971	RFX3
chr11:8055108-8055609	-0.000352567660218	RFX3
chr11:83156722-83157223	0.0417410876173893	RFX3
chr11:83193624-83194125	0.0059227218916565	RFX3
chr11:83349191-83349692	-0.4700102872593196	RFX3
chr11:83438009-83438510	-0.473280113140311	RFX3
chr11:83537182-83537683	-0.12759775620512	RFX3
chr11:83725867-83726368	-0.1897305201906901	RFX3
chr11:83816600-83817101	0.0950722192468966	RFX3
chr11:84061683-84062184	-0.1976054067206583	RFX3
chr11:84594651-84595152	-0.1527947456162335	RFX3
chr11:84704963-84705464	-0.3735341665635974	RFX3
chr11:84812247-84812748	0.0648679064324293	RFX3
chr11:84890825-84891326	-0.4337992491323093	RFX3
chr11:84902135-84902636	-0.0552942284047232	RFX3
chr11:84962585-84963086	-0.2446246610268213	RFX3
chr11:85182852-85183353	-0.3120781297149209	RFX3
chr11:85184790-85185291	-0.1274277870823303	RFX3
chr11:85310527-85311028	-0.3028556201273193	RFX3
chr11:85628366-85628867	0.0101532375285541	RFX3
chr11:85854947-85855448	0.1771175879981114	RFX3
chr11:86953050-86953551	0.240912972293248	RFX3
chr11:87430010-87430511	-0.3276010116083397	RFX3
chr11:89175947-89176448	-0.2209961880382966	RFX3
chr11:92088015-92088516	-0.6951376291999549	RFX3
chr11:92099257-92099758	-0.1186037567293469	RFX3
chr11:9280756-9281257	-0.4291086298171074	RFX3
chr11:95727764-95728265	-0.0021152578184487	RFX3
chr11:9781081-9781582	-0.3580019175795604	RFX3
chr12:103819428-103819929	-0.066256384370226	RFX3
chr12:10620360-10620861	-0.131835488842534	RFX3
chr12:106251698-106252199	-0.3230224902917926	RFX3
chr12:107027687-107028188	0.0910971033811942	RFX3
chr12:108914037-108914538	-0.2022898480426584	RFX3
chr12:109032532-109033033	-0.3924078058227082	RFX3
chr12:109713507-109714008	0.3055842461719009	RFX3
chr12:110502077-110502578	-0.1666823160937641	RFX3
chr12:111640548-111641049	-0.448819575653767	RFX3
chr12:111888925-111889426	-0.2701889320098579	RFX3
chr12:112108753-112109254	0.2254864834466403	RFX3
chr12:112473163-112473664	-0.1499704434791497	RFX3
chr12:112558254-112558755	0.0146657875412448	RFX3
chr12:112611911-112612412	-0.3825796307634366	RFX3
chr12:112946532-112947033	-0.3078446484165046	RFX3
chr12:112971485-112971986	-0.4188210480528591	RFX3
chr12:113119979-113120480	-0.5763372469333451	RFX3
chr12:11648915-11649416	0.3634012932095009	RFX3
chr12:116819377-116819878	-0.0164990109839005	RFX3
chr12:116881096-116881597	-0.1562470441894167	RFX3
chr12:117129773-117130274	-0.3056291716000146	RFX3
chr12:117228352-117228853	-0.3394811168774727	RFX3
chr12:118016552-118017053	0.042164139181079	RFX3
chr12:118189771-118190272	0.0307417469614556	RFX3
chr12:118391995-118392496	0.3235840815317224	RFX3
chr12:119797279-119797780	0.1238130909732021	RFX3
chr12:120078988-120079489	-0.3504277119230151	RFX3
chr12:120087009-120087510	-0.0538685657764956	RFX3
chr12:120495989-120496490	0.3019177992865896	RFX3
chr12:120529094-120529595	-0.0703675767603961	RFX3
chr12:120686333-120686834	0.0095891687769678	RFX3
chr12:12081890-12082391	-0.2875541836738551	RFX3
chr12:12183080-12183581	-0.2203305733882085	RFX3
chr12:122309823-122310324	-0.2862648914300686	RFX3
chr12:122493891-122494392	-0.0596502704802556	RFX3
chr12:122527001-122527502	0.0817251836385478	RFX3
chr12:122533962-122534463	-0.5928362579172456	RFX3
chr12:122613262-122613763	-0.2645242818199712	RFX3
chr12:122883034-122883535	-0.2216227459720928	RFX3
chr12:123113121-123113622	0.0699445251967064	RFX3
chr12:123365203-123365704	-0.0531634798370127	RFX3
chr12:123427896-123428397	0.2937388023885877	RFX3
chr12:123471426-123471927	0.2244993631313642	RFX3
chr12:124174819-124175320	-0.5289029302154753	RFX3
chr12:124518501-124519002	-0.159208405135245	RFX3
chr12:125136893-125137394	-0.2601767116692003	RFX3
chr12:125145267-125145768	-0.2811882726657916	RFX3
chr12:125160380-125160881	-0.2309364048286086	RFX3
chr12:125435472-125435973	-0.1993417550872948	RFX3
chr12:125487516-125488017	-0.3067123836750735	RFX3
chr12:125528344-125528845	-0.2744194476467554	RFX3
chr12:12562633-12563134	0.022423303189869	RFX3
chr12:129699209-129699710	-0.3436588869039789	RFX3
chr12:129824751-129825252	-0.3273178646665866	RFX3
chr12:130014094-130014595	0.2285888615803651	RFX3
chr12:130701822-130702323	-0.1064978123611379	RFX3
chr12:130714381-130714882	0.0572529782860137	RFX3
chr12:130839189-130839690	-0.0028203437579317	RFX3
chr12:131833942-131834443	-0.4292563199572064	RFX3
chr12:132594034-132594535	-0.2586255226023379	RFX3
chr12:132598595-132599096	-0.3589843916340354	RFX3
chr12:132908505-132909006	0.0886998111869523	RFX3
chr12:13349084-13349585	-0.2439896388320588	RFX3
chr12:13356473-13356974	-0.2085120389038027	RFX3
chr12:13428766-13429267	-0.5970667735541432	RFX3
chr12:13471504-13472005	-0.4700102872593196	RFX3
chr12:13686396-13686897	-0.3097605244305417	RFX3
chr12:13835788-13836289	0.0344081938467668	RFX3
chr12:13851895-13852396	-0.1607003395273948	RFX3
chr12:14129768-14130269	-0.2639841757424081	RFX3
chr12:1594880-1595381	-0.0901099830659181	RFX3
chr12:1644641-1645142	0.202077630255807	RFX3
chr12:19464167-19464668	-0.4832602717208723	RFX3
chr12:19850459-19850960	-0.0883014974014203	RFX3
chr12:22729856-22730357	-0.3505322515088689	RFX3
chr12:22797873-22798374	-0.2066480729921418	RFX3
chr12:2372271-2372772	-0.3436588869039789	RFX3
chr12:23895735-23896236	-0.4512403996599739	RFX3
chr12:24679239-24679740	-0.5190953652074775	RFX3
chr12:2615693-2616194	-0.3765158916838834	RFX3
chr12:27595345-27595846	0.0566889095344273	RFX3
chr12:2812514-2813015	-0.0335620907193873	RFX3
chr12:29883678-29884179	-0.4422127705326721	RFX3
chr12:30701149-30701650	-0.4011514837961162	RFX3
chr12:30958002-30958503	-0.1713477892562967	RFX3
chr12:31009530-31010031	-0.1842857144447179	RFX3
chr12:31646056-31646557	-0.3393840840897059	RFX3
chr12:33437760-33438261	-0.2895843469114847	RFX3
chr12:3662719-3663220	-0.6018613579426271	RFX3
chr12:40254026-40254527	0.1125509093468583	RFX3
chr12:44371114-44371615	-0.3852589573334717	RFX3
chr12:44459511-44460012	-0.2993794899044511	RFX3
chr12:47067246-47067747	-0.0547919858197205	RFX3
chr12:47079814-47080315	-0.4055233227828203	RFX3
chr12:47155922-47156423	-0.2471737644102741	RFX3
chr12:48862780-48863281	-0.2982513524012784	RFX3
chr12:48883446-48883947	0.0913791377569874	RFX3
chr12:48965581-48966082	-0.0658306341903733	RFX3
chr12:48997793-48998294	-0.4911628654438074	RFX3
chr12:49623368-49623869	0.1576572160683826	RFX3
chr12:51749397-51749898	0.032998021967801	RFX3
chr12:52184975-52185476	-0.2706119835735476	RFX3
chr12:52221966-52222467	-0.1441296594971456	RFX3
chr12:53796072-53796573	-0.4408197293647263	RFX3
chr12:57240531-57241032	-0.0610604423592215	RFX3
chr12:57735204-57735705	-0.2106796787174988	RFX3
chr12:57741132-57741633	-0.403168140196338	RFX3
chr12:57752289-57752790	-0.1207107128394772	RFX3
chr12:57886638-57887139	-0.370570729654706	RFX3
chr12:59579719-59580220	0.0835585354716818	RFX3
chr12:62466176-62466677	0.1245974111210647	RFX3
chr12:639598-640099	-0.0145605016997231	RFX3
chr12:6532377-6532878	0.0005640687515863	RFX3
chr12:6538046-6538547	-0.2395882022362988	RFX3
chr12:67758737-67759238	-0.5410938056901791	RFX3
chr12:67772820-67773321	-0.4601269720821615	RFX3
chr12:70539508-70540009	-0.5436593320562587	RFX3
chr12:752394-752895	-0.0610604423592215	RFX3
chr12:76084693-76085194	-0.0634577345534634	RFX3
chr12:78331309-78331810	-0.0320962259589703	RFX3
chr12:81532199-81532700	-0.2089889867972429	RFX3
chr12:85036270-85036771	0.2058850943290148	RFX3
chr12:87925164-87925665	-0.367334598706123	RFX3
chr12:89352428-89352929	-0.1716179176701446	RFX3
chr12:89523371-89523872	-0.0819539456712862	RFX3
chr12:93346892-93347393	0.1025194956008177	RFX3
chr12:93567311-93567812	-0.0948542254872893	RFX3
chr12:94187026-94187527	-0.2639841757424081	RFX3
chr12:96233944-96234445	0.1029425471645074	RFX3
chr12:96241983-96242484	-0.1321423590497314	RFX3
chr12:96981207-96981708	-0.3795743429907706	RFX3
chr13:102349112-102349613	-0.1472545911632466	RFX3
chr13:109869777-109870278	-0.1682335051606265	RFX3
chr13:110301749-110302250	-0.1602791462795056	RFX3
chr13:110981031-110981532	-0.4275235447804276	RFX3
chr13:111006801-111007302	-0.4406697383559815	RFX3
chr13:111262491-111262992	-0.2406305420795397	RFX3
chr13:111271508-111272009	-0.0844692955500547	RFX3
chr13:111335405-111335906	-0.1845021702892297	RFX3
chr13:19959193-19959694	-0.2665224851245467	RFX3
chr13:19960184-19960685	-0.2198457959307768	RFX3
chr13:20567133-20567634	0.2053210255774285	RFX3
chr13:25171569-25172070	0.163297903584246	RFX3
chr13:25457654-25458155	-0.4629918513983652	RFX3
chr13:30080407-30080908	-0.5303732112289784	RFX3
chr13:30153428-30153929	-0.3013537305350033	RFX3
chr13:30307420-30307921	0.1200056268999942	RFX3
chr13:30376473-30376974	-0.3561988527254031	RFX3
chr13:34064675-34065176	-0.4332262528712671	RFX3
chr13:35788125-35788626	-0.1185337929632804	RFX3
chr13:35851345-35851846	-0.2070132318321876	RFX3
chr13:35984879-35985380	-0.5568918717904273	RFX3
chr13:36074754-36075255	-0.1669643504695572	RFX3
chr13:36134099-36134600	-0.550005549940184	RFX3
chr13:36346238-36346739	-0.1779636911254909	RFX3
chr13:36432146-36432647	0.0342671766588702	RFX3
chr13:36675294-36675795	0.1741562270522831	RFX3
chr13:42271755-42272256	0.1425683769634479	RFX3
chr13:42272287-42272788	0.2386010819210227	RFX3
chr13:43128584-43129085	-0.4947934543500347	RFX3
chr13:43227787-43228288	-0.0186142688023492	RFX3
chr13:43537229-43537730	-0.1121166963863914	RFX3
chr13:43908525-43909026	0.2974260781599611	RFX3
chr13:44577659-44578160	-0.2329603944051593	RFX3
chr13:44622305-44622806	-0.1697677274146078	RFX3
chr13:45048059-45048560	-0.3051056531617767	RFX3
chr13:45206405-45206906	-0.0148652144420378	RFX3
chr13:45331174-45331675	-0.3036100055413486	RFX3
chr13:46295594-46296095	-0.2689951366525696	RFX3
chr13:48459669-48460170	-0.4343776686834883	RFX3
chr13:48478463-48478964	-0.2355151970256685	RFX3
chr13:48506366-48506867	-0.1243858705249339	RFX3
chr13:49935839-49936340	0.0778414877189152	RFX3
chr13:51229229-51229730	-0.4691265286861595	RFX3
chr13:51246685-51247186	-0.2522093887439929	RFX3
chr13:51325919-51326420	-0.1504053638490272	RFX3
chr13:51452316-51452817	-0.0241139391303161	RFX3
chr13:52775980-52776481	-0.2376452015705225	RFX3
chr13:52846327-52846828	-0.2113691920186911	RFX3
chr13:52851512-52852013	-0.095545835919096	RFX3
chr13:53039112-53039613	0.0843777886424245	RFX3
chr13:59750960-59751461	-0.3064303492992803	RFX3
chr13:66345062-66345563	-0.471030394051337	RFX3
chr13:66482911-66483412	-0.2545538506774441	RFX3
chr13:67230376-67230877	0.0892638799385386	RFX3
chr13:77458916-77459417	-0.2570114944746258	RFX3
chr13:77579743-77580244	0.1490551676066909	RFX3
chr13:77580910-77581411	-0.3768059930156517	RFX3
chr13:77584168-77584669	-0.3658433422048077	RFX3
chr13:79225572-79226073	-0.263848612052833	RFX3
chr13:79637213-79637714	0.2089049802739672	RFX3
chr13:93228031-93228532	-0.0607784079834283	RFX3
chr13:95447152-95447653	0.2924196173848645	RFX3
chr13:96090087-96090588	-0.0377926063562849	RFX3
chr13:96335499-96336000	-0.2849345443304618	RFX3
chr13:96416039-96416540	-0.3544999710748844	RFX3
chr13:96418457-96418958	-0.078798029624638	RFX3
chr13:96473853-96474354	0.1325465756216199	RFX3
chr13:97976848-97977349	-0.133684294125963	RFX3
chr13:98144486-98144987	0.3367490446970463	RFX3
chr13:98207043-98207544	-0.2524926110552917	RFX3
chr13:98944482-98944983	-0.2951442045212557	RFX3
chr13:99010678-99011179	-0.3231635173558799	RFX3
chr13:99501309-99501810	0.3450690587829448	RFX3
chr14:100399532-100400033	-0.3284663385428458	RFX3
chr14:100588609-100589110	-0.0888408283748488	RFX3
chr14:102305137-102305638	0.0080379797101053	RFX3
chr14:102408149-102408650	0.3084967026908083	RFX3
chr14:103087567-103088068	-0.124738438185152	RFX3
chr14:103137105-103137606	-0.1103063433992183	RFX3
chr14:103334755-103335256	0.1865657395871827	RFX3
chr14:103385275-103385776	0.2888032008122072	RFX3
chr14:104680981-104681482	-0.2573563679112686	RFX3
chr14:105474077-105474578	-0.3587477260089136	RFX3
chr14:105481884-105482385	-0.3160195180762482	RFX3
chr14:21073672-21074173	-0.1693218711683553	RFX3
chr14:21087520-21088021	-0.2993794899044511	RFX3
chr14:23025132-23025633	-0.4509729668932806	RFX3
chr14:24171846-24172347	-0.4007708480020961	RFX3
chr14:26410257-26410758	-0.0008472906411251	RFX3
chr14:26637164-26637665	-0.0065139882510981	RFX3
chr14:30482358-30482859	-0.4251449092138672	RFX3
chr14:31208296-31208797	-0.130299881616445	RFX3
chr14:32206709-32207210	0.4910838306162897	RFX3
chr14:32329182-32329683	0.4076806902090288	RFX3
chr14:32703286-32703787	0.140603982894965	RFX3
chr14:35809147-35809648	0.1126727331293718	RFX3
chr14:39434434-39434935	-0.1803031014355192	RFX3
chr14:41873435-41873936	-0.0153708734807278	RFX3
chr14:49946832-49947333	0.0143837531654517	RFX3
chr14:49986488-49986989	0.0313080082273643	RFX3
chr14:50345099-50345600	0.0365336866245493	RFX3
chr14:50880389-50880890	-0.5702735078537919	RFX3
chr14:50931710-50932211	-0.6976664634942892	RFX3
chr14:51139064-51139565	-0.4588699294154893	RFX3
chr14:51846952-51847453	-0.3349389287263689	RFX3
chr14:54488712-54489213	0.0975838940244371	RFX3
chr14:54554498-54554999	-0.3524019525535672	RFX3
chr14:54567999-54568500	0.1357995519444118	RFX3
chr14:55122504-55123005	-0.2750732885021356	RFX3
chr14:55123125-55123626	-0.5542117943932596	RFX3
chr14:55347106-55347607	-0.1214157987789601	RFX3
chr14:59592121-59592622	-0.0622758621226977	RFX3
chr14:59707908-59708409	0.1066089940498186	RFX3
chr14:61762231-61762732	0.2109617130932919	RFX3
chr14:64914283-64914784	0.0308827641493522	RFX3
chr14:65846593-65847094	-0.3962860500851069	RFX3
chr14:66404045-66404546	-0.2946674569833339	RFX3
chr14:66405236-66405737	-0.093512348294824	RFX3
chr14:68962276-68962777	-0.0808028486647435	RFX3
chr14:69056952-69057453	-0.0036809102427903	RFX3
chr14:69062629-69063130	0.0773533446518438	RFX3
chr14:69151703-69152204	0.0135376500380722	RFX3
chr14:69253022-69253523	-0.3624280854439713	RFX3
chr14:69255865-69256366	-0.504559498293983	RFX3
chr14:69298477-69298978	-0.1787601463723818	RFX3
chr14:69354905-69355406	-0.5905799829109002	RFX3
chr14:71242505-71243006	-0.1620287488931768	RFX3
chr14:71320340-71320841	0.2907774414427594	RFX3
chr14:72451378-72451879	-0.4873527146582101	RFX3
chr14:72558905-72559406	0.1192383826857501	RFX3
chr14:73261197-73261698	-0.2651395576159675	RFX3
chr14:73714341-73714842	0.1181724034573387	RFX3
chr14:75002725-75003226	-0.2993794899044511	RFX3
chr14:75259051-75259552	0.1902321864724939	RFX3
chr14:75660859-75661360	0.1152110425115103	RFX3
chr14:75985688-75986189	0.0719187658272586	RFX3
chr14:76985666-76986167	-0.5751691302171158	RFX3
chr14:77040252-77040753	-0.0496380501395981	RFX3
chr14:77063615-77064116	-0.1229669878458226	RFX3
chr14:77154524-77155025	-0.2127949365359475	RFX3
chr14:77203967-77204468	-0.380420505375294	RFX3
chr14:77232965-77233466	-0.2904462543968686	RFX3
chr14:77275574-77276075	-0.4107830683427536	RFX3
chr14:77902597-77903098	-0.5239080464290448	RFX3
chr14:78227521-78228022	-0.2700479148219613	RFX3
chr14:78255307-78255808	0.0615007234297432	RFX3
chr14:78709870-78710371	-0.3410344830528687	RFX3
chr14:78874568-78875069	-0.0712136798877757	RFX3
chr14:79012971-79013472	-0.2087106280119231	RFX3
chr14:79405002-79405503	-0.5887879925641714	RFX3
chr14:88910557-88911058	-0.4277405586613415	RFX3
chr14:88944607-88945108	-0.3752040746665287	RFX3
chr14:89191239-89191740	-0.4705902171936565	RFX3
chr14:89195957-89196458	-0.4171046770223641	RFX3
chr14:89221224-89221725	-0.2818747992296683	RFX3
chr14:90452930-90453431	-0.3667408801588329	RFX3
chr14:90491644-90492145	0.0871486221200898	RFX3
chr14:90671170-90671671	-0.0468177063816664	RFX3
chr14:90697690-90698191	-0.2567922991596822	RFX3
chr14:90822614-90823115	-0.0454107146360869	RFX3
chr14:92252378-92252879	0.204474922450049	RFX3
chr14:92360772-92361273	0.2887529137185966	RFX3
chr14:93923735-93924236	-0.2638131950408852	RFX3
chr14:93926303-93926804	-0.4043338328234305	RFX3
chr14:93926913-93927414	-0.3460120976448627	RFX3
chr14:93995525-93996026	-0.2261915693861232	RFX3
chr14:94031571-94032072	-0.4035911917600278	RFX3
chr14:94163880-94164381	-0.3911816792251283	RFX3
chr14:94382481-94382982	-0.163720003041123	RFX3
chr14:94401028-94401529	-0.2777504959109698	RFX3
chr14:95303686-95304187	-0.1234815362593028	RFX3
chr14:95389540-95390041	-0.2198457959307768	RFX3
chr14:95409074-95409575	0.1477110017694827	RFX3
chr14:95877306-95877807	-0.1847914586758711	RFX3
chr14:95943818-95944319	-0.5600184714903771	RFX3
chr14:96363352-96363853	-0.0236908875666263	RFX3
chr14:99554319-99554820	-0.2832936447208276	RFX3
chr14:99564602-99565103	-0.3560271237079631	RFX3
chr14:99566107-99566608	-0.4737265572927829	RFX3
chr14:99658350-99658851	-0.4021526662802706	RFX3
chr15:101251880-101252381	0.1425683769634479	RFX3
chr15:101347061-101347562	-0.1305205478127283	RFX3
chr15:22876280-22876781	-0.2227522477257745	RFX3
chr15:25501927-25502428	-0.2747014820225486	RFX3
chr15:26867795-26868296	-0.0815079346042264	RFX3
chr15:29822456-29822957	0.0469587235695629	RFX3
chr15:30036462-30036963	0.1282641147873326	RFX3
chr15:31339014-31339515	0.3007328953032399	RFX3
chr15:31954326-31954827	0.0470997407574595	RFX3
chr15:31954944-31955445	-0.2137820568512236	RFX3
chr15:34224889-34225390	0.1679514707848333	RFX3
chr15:34738144-34738645	-0.3049153718320239	RFX3
chr15:39720972-39721473	-0.1403399050425	RFX3
chr15:39782473-39782974	0.0621885798623942	RFX3
chr15:39970031-39970532	-0.0238319047545229	RFX3
chr15:40029538-40030039	-0.1184605154772583	RFX3
chr15:40293960-40294461	-0.5221866467810562	RFX3
chr15:41578247-41578748	-0.3525429697414639	RFX3
chr15:42273443-42273944	-0.0564068751586342	RFX3
chr15:42939904-42940405	-0.3318134431206658	RFX3
chr15:43408859-43409360	-0.0489119765835361	RFX3
chr15:43510801-43511302	0.0502021188911844	RFX3
chr15:44195269-44195770	0.1434144800908275	RFX3
chr15:48877999-48878500	0.0730469033304313	RFX3
chr15:48984958-48985459	-0.1730280895491104	RFX3
chr15:49089951-49090452	-0.1187469979814355	RFX3
chr15:49155611-49156112	0.0380746407320781	RFX3
chr15:49620846-49621347	-0.1214157987789601	RFX3
chr15:49721235-49721736	-0.3859239770897502	RFX3
chr15:51622822-51623323	0.1941806677335983	RFX3
chr15:51677585-51678086	-0.5021622060997412	RFX3
chr15:52326880-52327381	0.0492184453664421	RFX3
chr15:55683462-55683963	-0.594368647581382	RFX3
chr15:59232522-59233023	-0.2699068976340647	RFX3
chr15:60917020-60917521	0.3665036713432258	RFX3
chr15:62362570-62363071	-0.143555499468823	RFX3
chr15:62440514-62441015	-0.2100512304230883	RFX3
chr15:62462870-62463371	-0.1032070602690059	RFX3
chr15:62559090-62559591	0.1936165989820119	RFX3
chr15:62684611-62685112	-0.3705938166602291	RFX3
chr15:63065393-63065894	-0.3549898664850616	RFX3
chr15:64356137-64356638	0.2319732740898832	RFX3
chr15:64636255-64636756	-0.4474856715247339	RFX3
chr15:67254626-67255127	-0.1173263003299591	RFX3
chr15:67564570-67565071	-0.609484401182684	RFX3
chr15:67915061-67915562	-0.5264540302376172	RFX3
chr15:68279186-68279687	-0.1738863700195504	RFX3
chr15:70892464-70892965	-0.1348124316291357	RFX3
chr15:71189038-71189539	-0.1734511411128002	RFX3
chr15:72203564-72204065	-0.2103976443417056	RFX3
chr15:72756764-72757265	-0.4538250922326954	RFX3
chr15:72784931-72785432	-0.1575272305854322	RFX3
chr15:72787668-72788169	-0.1520165285525192	RFX3
chr15:73018901-73019402	0.0711481538320058	RFX3
chr15:73034365-73034866	-0.3336886708560315	RFX3
chr15:73318882-73319383	-0.1171852831420625	RFX3
chr15:73366949-73367450	-0.0236220332346104	RFX3
chr15:73368542-73369043	0.1532259051307717	RFX3
chr15:73682719-73683220	-0.137773792574964	RFX3
chr15:73800961-73801462	-0.1183134206452352	RFX3
chr15:77656389-77656890	-0.0778414877189152	RFX3
chr15:77775935-77776436	-0.236149818814061	RFX3
chr15:78873583-78874084	-0.0998401690307825	RFX3
chr15:79090841-79091342	0.0768543674036391	RFX3
chr15:81982060-81982561	-0.3665489224212104	RFX3
chr15:82571746-82572247	-0.036382434477319	RFX3
chr15:82738100-82738601	-0.2064491630806012	RFX3
chr15:83447260-83447761	0.0757262299004664	RFX3
chr15:85780414-85780915	-0.5065692142013182	RFX3
chr15:85821700-85822201	-0.0200300521262007	RFX3
chr15:85827858-85828359	-0.3399466593249569	RFX3
chr15:86121582-86122083	-0.2646008170682744	RFX3
chr15:88255143-88255644	0.1087242518682674	RFX3
chr15:88283559-88284060	-0.1143969878475269	RFX3
chr15:88301331-88301832	-0.1398890503934128	RFX3
chr15:89104724-89105225	-0.3867881776736263	RFX3
chr15:89115080-89115581	-0.3777850463749527	RFX3
chr15:89117454-89117955	-0.2657215094972625	RFX3
chr15:90400973-90401474	-0.219484233157524	RFX3
chr15:90789610-90790111	-0.2912004930064491	RFX3
chr15:92820342-92820843	0.0882767596232625	RFX3
chr15:99545600-99546101	-0.4979029627159781	RFX3
chr15:99582551-99583052	-0.0329866187142364	RFX3
chr16:10180981-10181482	0.1370687066354811	RFX3
chr16:10242172-10242673	-0.0600733220439454	RFX3
chr16:1183391-1183892	-0.5844866671095109	RFX3
chr16:1194158-1194659	-0.2693199686009163	RFX3
chr16:12392867-12393368	-0.2601182268254179	RFX3
chr16:12901935-12902436	-0.0549967032796683	RFX3
chr16:13153888-13154389	-0.1806477488384794	RFX3
chr16:1331810-1332311	-0.5216225780294699	RFX3
chr16:13322399-13322900	-0.2904954070669662	RFX3
chr16:1333544-1334045	-0.5749673402836231	RFX3
chr16:1334103-1334604	-0.5147207678657806	RFX3
chr16:13351841-13352342	-0.1662520889502937	RFX3
chr16:1335530-1336031	-0.4040142433237175	RFX3
chr16:1336094-1336595	-0.2708424765795188	RFX3
chr16:13957179-13957680	-0.2583434882265447	RFX3
chr16:13999856-14000357	-0.1561060270015201	RFX3
chr16:14331027-14331528	-0.114646973759924	RFX3
chr16:1475011-1475512	-0.1256463144158577	RFX3
chr16:17070887-17071388	-0.4047585532360602	RFX3
chr16:19106044-19106545	-0.3246215665379399	RFX3
chr16:19118994-19119495	-0.3005076274076237	RFX3
chr16:19174050-19174551	-0.4972266045233606	RFX3
chr16:19523816-19524317	-0.1576572160683826	RFX3
chr16:19579220-19579721	-0.4993407361038786	RFX3
chr16:1983427-1983928	-0.34196668064922	RFX3
chr16:21150743-21151244	-0.0144898196526371	RFX3
chr16:21190803-21191304	-0.2605997632328901	RFX3
chr16:21194820-21195321	-0.5130205295677782	RFX3
chr16:21277149-21277650	-0.3715802901075029	RFX3
chr16:2143801-2144302	-0.1656951957784879	RFX3
chr16:21525595-21526096	0.0520499241870992	RFX3
chr16:21617696-21618197	-0.3097605244305417	RFX3
chr16:2223390-2223891	-0.2442417694368861	RFX3
chr16:23557366-23557867	0.0688163876935337	RFX3
chr16:24493950-24494451	-0.1530687726787665	RFX3
chr16:24670713-24671214	0.0472407579453561	RFX3
chr16:24729413-24729914	0.0184732516144527	RFX3
chr16:24977028-24977529	-0.2223841053129154	RFX3
chr16:287573-288074	-0.0204474922450049	RFX3
chr16:30052975-30053476	-0.2263325865740198	RFX3
chr16:30122052-30122553	-0.0925137540412206	RFX3
chr16:30400148-30400649	-0.2139230740391202	RFX3
chr16:3500843-3501344	-0.1379148097628606	RFX3
chr16:361465-361966	-0.4351790418488629	RFX3
chr16:3999612-4000113	0.000987120315276	RFX3
chr16:4572747-4573248	-0.1758484333070421	RFX3
chr16:4660433-4660934	0.0104352719043473	RFX3
chr16:4661144-4661645	-0.0393548207268311	RFX3
chr16:4663419-4663920	-0.4278461480782405	RFX3
chr16:46743427-46743928	-0.2783596740158876	RFX3
chr16:46763316-46763817	-0.2902051430064367	RFX3
chr16:46774233-46774734	-0.6079791961184822	RFX3
chr16:46809776-46810277	0.0049369846789931	RFX3
chr16:48106565-48107066	-0.3148385658146488	RFX3
chr16:48123226-48123727	-0.3543761931841194	RFX3
chr16:48348132-48348633	0.0182630047992958	RFX3
chr16:4882416-4882917	-0.0117077065244694	RFX3
chr16:53072113-53072614	-0.2708424765795188	RFX3
chr16:56067540-56068041	-0.4777996931275239	RFX3
chr16:56195235-56195736	-0.5783519898217165	RFX3
chr16:56460185-56460686	-0.2875139575551308	RFX3
chr16:56480889-56481390	-0.6078133423366139	RFX3
chr16:5753475-5753976	-0.3594888914795732	RFX3
chr16:5758485-5758986	0.1334482759772095	RFX3
chr16:57946455-57946956	-0.4724406646922093	RFX3
chr16:57976325-57976826	-0.4124336489230944	RFX3
chr16:5971871-5972372	-0.2469902906547716	RFX3
chr16:62037569-62038070	-0.3276763834066712	RFX3
chr16:6645899-6646400	-0.5824231354160776	RFX3
chr16:66552440-66552941	0.0494970329517015	RFX3
chr16:66562811-66563312	-0.1862136277151581	RFX3
chr16:66610517-66611018	-0.4133213777248922	RFX3
chr16:66903811-66904312	-0.4395326931355044	RFX3
chr16:66923922-66924423	-0.3094796073361411	RFX3
chr16:66926250-66926751	-0.2850606958979785	RFX3
chr16:66927055-66927556	-0.4245163747987252	RFX3
chr16:66928280-66928781	-0.2421265116184373	RFX3
chr16:67125743-67126244	0.0320131435478004	RFX3
chr16:67530204-67530705	0.073469954894121	RFX3
chr16:67642321-67642822	-0.2630837440693559	RFX3
chr16:67806616-67807117	0.1642850238995221	RFX3
chr16:68084615-68085116	0.036382434477319	RFX3
chr16:69424372-69424873	0.0597912876681522	RFX3
chr16:70380561-70381062	-0.1046347534192664	RFX3
chr16:70647559-70648060	-0.3423897322129097	RFX3
chr16:71230650-71231151	0.1104302135599765	RFX3
chr16:71258406-71258907	-0.0037162888895311	RFX3
chr16:71289336-71289837	0.0015511890668624	RFX3
chr16:71353886-71354387	-0.3538121244325331	RFX3
chr16:71383520-71384021	-0.2513628902004581	RFX3
chr16:71929144-71929645	0.1921937604285525	RFX3
chr16:71965989-71966490	-0.5250222390252604	RFX3
chr16:74607083-74607584	0.1004042377823689	RFX3
chr16:75080294-75080795	-0.2540794359266177	RFX3
chr16:75081698-75082199	-0.403873226135821	RFX3
chr16:75556210-75556711	-0.0146657875412448	RFX3
chr16:81263919-81264420	-0.4427587102058107	RFX3
chr16:81601002-81601503	-0.1821042063022901	RFX3
chr16:81698034-81698535	0.2422844961018554	RFX3
chr16:82302203-82302704	-0.3224501588960408	RFX3
chr16:82627614-82628115	-0.2467800788190246	RFX3
chr16:82862164-82862665	-0.2996918796447877	RFX3
chr16:82872279-82872780	-0.0868147046109321	RFX3
chr16:82881663-82882164	-0.5021611011991275	RFX3
chr16:82884398-82884899	0.2473058658491516	RFX3
chr16:82961065-82961566	-0.2151314079811878	RFX3
chr16:83346073-83346574	-0.0129121222442018	RFX3
chr16:83779939-83780440	-0.1859773629316809	RFX3
chr16:83794974-83795475	-0.2432797686401121	RFX3
chr16:8712772-8713273	-0.2869699773695515	RFX3
chr16:87298056-87298557	-0.1540656815779212	RFX3
chr16:87777682-87778183	0.0612014595471181	RFX3
chr16:89301673-89302174	0.0885587939990557	RFX3
chr16:89560554-89561055	0.1224029190942362	RFX3
chr16:89575253-89575754	-0.0435865218802538	RFX3
chr16:89686580-89687081	0.0781235220947083	RFX3
chr16:89795831-89796332	-0.1128137503172684	RFX3
chr16:9829516-9830017	0.1442706865612328	RFX3
chr16:9844414-9844915	-0.3372662237646026	RFX3
chr17:1143619-1144120	-0.3301212368659068	RFX3
chr17:1181498-1181999	0.2617279007360627	RFX3
chr17:12069640-12070141	-0.1152896248913078	RFX3
chr17:12691224-12691725	-0.4612995266293184	RFX3
chr17:12826590-12827091	-0.2580306851384729	RFX3
chr17:12834228-12834729	0.0595867154574606	RFX3
chr17:16486473-16486974	-0.2092695068385329	RFX3
chr17:16569139-16569640	0.0829181064831923	RFX3
chr17:16653596-16654097	-0.073469954894121	RFX3
chr17:17045020-17045521	-0.3646704479005702	RFX3
chr17:17236478-17236979	0.0251010594455922	RFX3
chr17:17281199-17281700	0.0369465032289054	RFX3
chr17:17476882-17477383	0.2166024006091553	RFX3
chr17:17696957-17697458	0.1224372200390301	RFX3
chr17:17792686-17793187	-0.1046347534192664	RFX3
chr17:1909569-1910070	-0.2213054894263751	RFX3
chr17:19362750-19363251	-0.0403309157384234	RFX3
chr17:2041900-2042401	0.1624518004568665	RFX3
chr17:21019669-21020170	-0.1236176539137556	RFX3
chr17:2388243-2388744	-0.0190386536517756	RFX3
chr17:2393193-2393694	0.0014101718789658	RFX3
chr17:2435226-2435727	-0.1816301380108022	RFX3
chr17:28741477-28741978	-0.5276863171090231	RFX3
chr17:28983865-28984366	-0.3203910509010423	RFX3
chr17:2904278-2904779	-0.1648490926511085	RFX3
chr17:29614867-29615368	-0.3794772526297116	RFX3
chr17:29977959-29978460	-0.413772703641648	RFX3
chr17:30292606-30293107	-0.0536617406045921	RFX3
chr17:30315196-30315697	-0.4284745694355431	RFX3
chr17:30379581-30380082	0.0344811171693269	RFX3
chr17:30667207-30667708	0.222117625937382	RFX3
chr17:31610291-31610792	-0.4736684157731142	RFX3
chr17:32341097-32341598	-0.5054056014213626	RFX3
chr17:32627862-32628363	-0.4123590626999273	RFX3
chr17:32657026-32657527	-0.327533669274917	RFX3
chr17:32936300-32936801	-0.5351691392028575	RFX3
chr17:33561597-33562098	-0.5874776047771754	RFX3
chr17:35691253-35691754	-0.3527792008141975	RFX3
chr17:37516361-37516862	-0.4891082060103621	RFX3
chr17:37543599-37544100	-0.3816483390522286	RFX3
chr17:37564319-37564820	-0.4303574904558813	RFX3
chr17:38509484-38509985	-0.5929772751051422	RFX3
chr17:39564330-39564831	0.012488769830328	RFX3
chr17:39605740-39606241	-0.0802387799131571	RFX3
chr17:40099006-40099507	-0.0492149985759083	RFX3
chr17:40176125-40176626	-0.5059696701729489	RFX3
chr17:40218721-40219222	-0.3450690587829448	RFX3
chr17:42017429-42017930	0.1252232628521679	RFX3
chr17:43905627-43906128	-0.0469620123410464	RFX3
chr17:44043360-44043861	-0.0540095829643922	RFX3
chr17:4492653-4493154	0.0332800563435941	RFX3
chr17:4503729-4504230	0.1291717441132723	RFX3
chr17:45170574-45171075	-0.3377361650123224	RFX3
chr17:45224654-45225155	-0.389207438594576	RFX3
chr17:45226108-45226609	0.0080696878399634	RFX3
chr17:45247523-45248024	0.1126727331293718	RFX3
chr17:45317087-45317588	0.1807840348834226	RFX3
chr17:45896278-45896779	0.1844504817687338	RFX3
chr17:46092941-46093442	-0.0453223825542366	RFX3
chr17:46951265-46951766	0.1699257114153855	RFX3
chr17:46963526-46964027	-0.2700961068389593	RFX3
chr17:46976765-46977266	0.0900457804196942	RFX3
chr17:47492503-47493004	-0.1751556135963355	RFX3
chr17:47831402-47831903	0.0390617610473541	RFX3
chr17:49193958-49194459	-0.0674062158145678	RFX3
chr17:49715801-49716302	-0.444656652376991	RFX3
chr17:49783472-49783973	-0.4526778435661119	RFX3
chr17:50831131-50831632	-0.1034078348868689	RFX3
chr17:50864885-50865386	-0.037087520416802	RFX3
chr17:50867502-50868003	-0.1293127613011689	RFX3
chr17:51507342-51507843	-0.1927797117095699	RFX3
chr17:51627964-51628465	0.0327146965499593	RFX3
chr17:51795256-51795757	-0.3054482761256129	RFX3
chr17:5191851-5192352	-0.021434612560281	RFX3
chr17:52160347-52160848	-0.2208329162460529	RFX3
chr17:5501013-5501514	-0.210256627153809	RFX3
chr17:5504673-5505174	-0.3475792176172094	RFX3
chr17:5509064-5509565	-0.3773619948112629	RFX3
chr17:5511465-5511966	-0.2708703896316584	RFX3
chr17:55238479-55238980	0.0929303268238498	RFX3
chr17:55391409-55391910	-0.1682335051606265	RFX3
chr17:55418907-55419408	-0.2816310469821916	RFX3
chr17:55440638-55441139	-0.247180756183904	RFX3
chr17:55511515-55512016	-0.3516685016573534	RFX3
chr17:56153333-56153834	-0.3708516016573419	RFX3
chr17:58328788-58329289	-0.0545736517159786	RFX3
chr17:58381256-58381757	-0.4971903859994724	RFX3
chr17:58755670-58756171	-0.047945843884839	RFX3
chr17:59566050-59566551	0.1028792432516318	RFX3
chr17:60154717-60155218	-0.2221020709371222	RFX3
chr17:61058133-61058634	-0.1490890997258937	RFX3
chr17:61410800-61411301	0.1294942529852922	RFX3
chr17:6164084-6164585	-0.4702547451988573	RFX3
chr17:62614283-62614784	-0.3732724963622619	RFX3
chr17:62867978-62868479	-0.1158070991770189	RFX3
chr17:62870316-62870817	-0.5079439108035011	RFX3
chr17:65179347-65179848	-0.2352166694115046	RFX3
chr17:65565004-65565505	-0.2981312134803972	RFX3
chr17:65618621-65619122	0.0860000000742017	RFX3
chr17:65896101-65896602	0.0277881709074757	RFX3
chr17:65902318-65902819	0.154630542005338	RFX3
chr17:6640438-6640939	0.1028015299766108	RFX3
chr17:6651592-6652093	0.1393249816418265	RFX3
chr17:66965527-66966028	-0.2581718011817535	RFX3
chr17:67830598-67831099	-0.0832001408589854	RFX3
chr17:7204553-7205054	-0.1387609128902401	RFX3
chr17:73068390-73068891	-0.689997100377993	RFX3
chr17:73072331-73072832	-0.3336408255635824	RFX3
chr17:73147385-73147886	-0.3637266015555996	RFX3
chr17:74982353-74982854	-0.0771364017794323	RFX3
chr17:75218326-75218827	-0.2916163034392421	RFX3
chr17:76453109-76453610	0.1269154691069269	RFX3
chr17:76493992-76494493	0.0762561577012626	RFX3
chr17:76844897-76845398	-0.1924314289470208	RFX3
chr17:7717247-7717748	0.0060637390795531	RFX3
chr17:77217161-77217662	-0.2458555010331447	RFX3
chr17:77823593-77824094	-0.2924196173848645	RFX3
chr17:77884140-77884641	-0.1824762411381816	RFX3
chr17:77959354-77959855	0.1503243222977602	RFX3
chr17:78920060-78920561	-0.1496664777256104	RFX3
chr17:78921457-78921958	-0.3935789714193703	RFX3
chr17:78940879-78941380	-0.420204769926477	RFX3
chr17:78954165-78954666	-0.3894686183813927	RFX3
chr17:82528878-82529379	0.1534696951641299	RFX3
chr17:82664933-82665434	-0.1896681177209075	RFX3
chr17:9464477-9464978	-0.1362475397873642	RFX3
chr18:13438269-13438770	-0.0769302634595821	RFX3
chr18:23306875-23307376	0.1936165989820119	RFX3
chr18:23337984-23338485	-0.3554011721871549	RFX3
chr18:23876219-23876720	-0.3977076326598087	RFX3
chr18:23981978-23982479	0.0324794745764636	RFX3
chr18:24165566-24166067	-0.3340433545286006	RFX3
chr18:24540328-24540829	0.2851367539268959	RFX3
chr18:26780518-26781019	-0.1176083347057523	RFX3
chr18:31942527-31943028	-0.0081789968980019	RFX3
chr18:33538772-33539273	-0.1676458594172851	RFX3
chr18:33745663-33746164	-0.2377549787936432	RFX3
chr18:35041317-35041818	0.1171852831420625	RFX3
chr18:35085734-35086235	-0.4062433107285791	RFX3
chr18:35523843-35524344	-0.625878110419112	RFX3
chr18:35889871-35890372	-0.5663045612533111	RFX3
chr18:37307265-37307766	-0.4617733994132011	RFX3
chr18:3930835-3931336	-0.1236720737853055	RFX3
chr18:3932344-3932845	0.0197424063055219	RFX3
chr18:42137879-42138380	-0.1494705410690165	RFX3
chr18:43115631-43116132	-0.2314092053382969	RFX3
chr18:4455290-4455791	-0.0217886814014765	RFX3
chr18:44741712-44742213	0.1411582050844821	RFX3
chr18:46672429-46672930	-0.484817091988461	RFX3
chr18:46755418-46755919	-0.0449844829390107	RFX3
chr18:48453172-48453673	-0.4891846533356641	RFX3
chr18:48997154-48997655	-0.4511455780150381	RFX3
chr18:49006935-49007436	-0.2336631156076412	RFX3
chr18:49597228-49597729	-0.446421171368116	RFX3
chr18:50266487-50266988	-0.4805865763515635	RFX3
chr18:50307791-50308292	0.0283444547672136	RFX3
chr18:55072341-55072842	-0.1292565789102913	RFX3
chr18:55199420-55199921	-0.2607118899608032	RFX3
chr18:55207032-55207533	-0.1437770918369275	RFX3
chr18:55406013-55406514	-0.1563880613773133	RFX3
chr18:55432368-55432869	-0.3393816297259109	RFX3
chr18:55469711-55470212	-0.2595829616145589	RFX3
chr18:55477923-55478424	0.0833469948755509	RFX3
chr18:55731780-55732281	-0.1533047000154132	RFX3
chr18:55780289-55780790	-0.2519977147711983	RFX3
chr18:56551367-56551868	-0.1352597274844005	RFX3
chr18:5771499-5772000	-0.3646704479005702	RFX3
chr18:58043585-58044086	-0.2703299491977545	RFX3
chr18:58365303-58365804	-0.1366990790643913	RFX3
chr18:58498012-58498513	-0.1523412415232172	RFX3
chr18:58864792-58865293	0.3223652915315945	RFX3
chr18:5891699-5892200	-0.5536017400744083	RFX3
chr18:5892867-5893368	-0.3058374234332838	RFX3
chr18:59091104-59091605	-0.2769577570288939	RFX3
chr18:59223277-59223778	-0.4035927753892749	RFX3
chr18:5986623-5987124	-0.4226568148145906	RFX3
chr18:5987282-5987783	-0.4219449981457805	RFX3
chr18:6059109-6059610	-0.4649773626093892	RFX3
chr18:62371245-62371746	-0.4683082609787788	RFX3
chr18:6366874-6367375	-0.5054409976886204	RFX3
chr18:6411597-6412098	-0.1103063433992183	RFX3
chr18:6748388-6748889	-0.2965011941498171	RFX3
chr18:69528495-69528996	-0.1039390171812271	RFX3
chr18:69769890-69770391	-0.2200131364788279	RFX3
chr18:72539979-72540480	-0.6229522472204388	RFX3
chr18:72631151-72631652	-0.4949863757435019	RFX3
chr18:72634665-72635166	-0.3205582925590112	RFX3
chr18:72637352-72637853	-0.68393336129844	RFX3
chr18:72638404-72638905	-0.2298036009301358	RFX3
chr18:74147691-74148192	0.1466578754124489	RFX3
chr18:77050000-77050501	-0.293501325529507	RFX3
chr18:909390-909891	-0.055105814901052	RFX3
chr18:934883-935384	-0.261304849172373	RFX3
chr18:966186-966687	-0.3498636431714287	RFX3
chr18:9700396-9700897	-0.3023415437748207	RFX3
chr19:10295601-10296102	0.1195204368139245	RFX3
chr19:10403548-10404049	0.0337031079072839	RFX3
chr19:10416638-10417139	-0.2378959959815398	RFX3
chr19:10419972-10420473	-0.2690607945066852	RFX3
chr19:10701366-10701867	0.0678292673782576	RFX3
chr19:11373696-11374197	-0.2246403803192607	RFX3
chr19:11435231-11435732	0.0424461735568722	RFX3
chr19:12736950-12737451	-0.1510294082372431	RFX3
chr19:12782564-12783065	-0.1699257114153855	RFX3
chr19:13556672-13557173	-0.0638807861171532	RFX3
chr19:13610505-13611006	-0.0351102207773847	RFX3
chr19:13712761-13713262	-0.3842718370181955	RFX3
chr19:13731546-13732047	0.0	RFX3
chr19:13764446-13764947	0.0736866409855759	RFX3
chr19:13847172-13847673	0.1597724738868314	RFX3
chr19:13937594-13938095	-0.3088098637188862	RFX3
chr19:14972828-14973329	0.1050578049829562	RFX3
chr19:15010861-15011362	-0.1092959746676006	RFX3
chr19:15331443-15331944	-0.137501387485046	RFX3
chr19:16561477-16561978	-0.2802011523505154	RFX3
chr19:16670427-16670928	-0.0963147393333679	RFX3
chr19:16733979-16734480	-0.4770611466541489	RFX3
chr19:16837916-16838417	-0.3752467369928141	RFX3
chr19:16893759-16894260	-0.226234406460729	RFX3
chr19:18294699-18295200	0.2628560382392354	RFX3
chr19:18416906-18417407	-0.0516122907701503	RFX3
chr19:18434924-18435425	-0.2470621131948178	RFX3
chr19:1853429-1853930	-0.3304032712416999	RFX3
chr19:1860127-1860628	-0.0356773485378361	RFX3
chr19:2061482-2061983	-0.0282034375793171	RFX3
chr19:29401159-29401660	0.0448434657511142	RFX3
chr19:29845016-29845517	-0.0022562750063453	RFX3
chr19:29941886-29942387	-0.3072764524266599	RFX3
chr19:33177103-33177604	-0.0377926063562849	RFX3
chr19:34270139-34270640	-0.1342955666183346	RFX3
chr19:34475444-34475945	-0.2031402033252641	RFX3
chr19:35854743-35855244	-0.3534102354301742	RFX3
chr19:35869364-35869865	-0.0934943955754362	RFX3
chr19:3658120-3658621	0.073469954894121	RFX3
chr19:36797331-36797832	-0.0105762890922439	RFX3
chr19:37594747-37595248	0.187129808338769	RFX3
chr19:38336318-38336819	-0.0256651281971785	RFX3
chr19:38693151-38693652	0.2582024710386481	RFX3
chr19:38971237-38971738	-0.1933345646062187	RFX3
chr19:38976066-38976567	-0.0448434657511142	RFX3
chr19:38978074-38978575	-0.5222232183150003	RFX3
chr19:391012-391513	-0.2919722314926886	RFX3
chr19:39125618-39126119	0.0717122620883547	RFX3
chr19:39970923-39971424	-0.0819309861679162	RFX3
chr19:40366499-40367000	0.1782457255012841	RFX3
chr19:40503388-40503889	-0.595400352286574	RFX3
chr19:40594199-40594700	-0.1248002112884782	RFX3
chr19:40600633-40601134	-0.278649963283653	RFX3
chr19:40665609-40666110	-0.1375302874862377	RFX3
chr19:40715070-40715571	0.0369465032289054	RFX3
chr19:41992338-41992839	-0.0332800563435941	RFX3
chr19:42177097-42177598	-0.1686565567243163	RFX3
chr19:42220093-42220594	-0.1981291489947026	RFX3
chr19:4457874-4458375	-0.0023972921942419	RFX3
chr19:45091656-45092157	0.0661370611234986	RFX3
chr19:45902664-45903165	0.0905330346296079	RFX3
chr19:45954219-45954720	-0.2441007522489895	RFX3
chr19:45975041-45975542	-0.3054432289840043	RFX3
chr19:45975550-45976051	-0.003455163070137	RFX3
chr19:45976261-45976762	-0.1477860129156216	RFX3
chr19:46077156-46077657	0.2741374132709623	RFX3
chr19:46471319-46471820	-0.0628936658018771	RFX3
chr19:46478447-46478948	-0.087430656495883	RFX3
chr19:46497932-46498433	-0.3314136006049826	RFX3
chr19:46504103-46504604	-0.5419398610483338	RFX3
chr19:46533164-46533665	-0.3665036713432258	RFX3
chr19:47277670-47278171	-0.2992365697763914	RFX3
chr19:49339511-49340012	-0.1981291489947026	RFX3
chr19:49428330-49428831	-0.2029237333831866	RFX3
chr19:49438332-49438833	-0.1444016004061036	RFX3
chr19:49443751-49444252	-0.1711948661064548	RFX3
chr19:49585127-49585628	-0.3334580508897088	RFX3
chr19:49641827-49642328	-0.1439785488424138	RFX3
chr19:49869479-49869980	0.0210115609965912	RFX3
chr19:49929918-49930419	-0.341261594709737	RFX3
chr19:50025381-50025882	0.2246403803192607	RFX3
chr19:50514083-50514584	0.0143837531654517	RFX3
chr19:50514595-50515096	-0.0424461735568722	RFX3
chr19:50567476-50567977	-0.1448246519697933	RFX3
chr19:50695520-50696021	0.0023972921942419	RFX3
chr19:50718004-50718505	0.0208705438086946	RFX3
chr19:52189645-52190146	-0.0868665877442966	RFX3
chr19:52527522-52528023	-0.1396070160176196	RFX3
chr19:53159024-53159525	-0.2818933586052745	RFX3
chr19:54420927-54421428	0.2364858241025739	RFX3
chr19:5467011-5467512	-0.1332000620303856	RFX3
chr19:55156119-55156620	-0.2040819055976659	RFX3
chr19:55339248-55339749	0.1530036488677953	RFX3
chr19:5623270-5623771	0.4570367059728338	RFX3
chr19:56314563-56315064	0.108865269056164	RFX3
chr19:56315165-56315666	0.0038074640732078	RFX3
chr19:56507664-56508165	0.2243583459434676	RFX3
chr19:56681873-56682374	-0.4801257932388295	RFX3
chr19:56692558-56693059	-0.0654503111729377	RFX3
chr19:56699692-56700193	-0.1728991805709399	RFX3
chr19:5680966-5681467	-0.1656951957784879	RFX3
chr19:5690710-5691211	0.0730469033304313	RFX3
chr19:57441981-57442482	-0.14207091464293	RFX3
chr19:58009692-58010193	-0.1348124316291357	RFX3
chr19:58033855-58034356	-0.0851743814895376	RFX3
chr19:6066752-6067253	-0.4193851168044454	RFX3
chr19:6092493-6092994	-0.3100967961845915	RFX3
chr19:6110559-6111060	-0.6578451815375715	RFX3
chr19:6217009-6217510	-0.5694274047264124	RFX3
chr19:6340614-6341115	-0.2837177370033438	RFX3
chr19:6393436-6393937	0.0066278078311395	RFX3
chr19:822333-822834	0.1245846543713651	RFX3
chr19:843442-843943	-0.1951814566967217	RFX3
chr19:887120-887621	0.2134444614960176	RFX3
chr19:907273-907774	0.0560630944671143	RFX3
chr2:100674673-100675174	-0.3738365651138483	RFX3
chr2:100802154-100802655	-0.4927140545106699	RFX3
chr2:10094380-10094881	-0.4516391727393434	RFX3
chr2:101654736-101655237	-0.4017294961649283	RFX3
chr2:101788684-101789185	-0.1878875312119678	RFX3
chr2:10216888-10217389	-0.4649068045877489	RFX3
chr2:105362699-105363200	0.1868477739629758	RFX3
chr2:106853540-106854041	-0.1094417078119972	RFX3
chr2:110204925-110205426	0.2834445476721369	RFX3
chr2:11391686-11392187	0.0822130205437093	RFX3
chr2:114448655-114449156	-0.218600985410286	RFX3
chr2:119695266-119695767	0.0145247703533483	RFX3
chr2:119759609-119760110	0.2806242039142052	RFX3
chr2:120252649-120253150	0.0435743110600449	RFX3
chr2:121490010-121490511	-0.2927721850450825	RFX3
chr2:127408085-127408586	-0.2683557085672022	RFX3
chr2:127675721-127676222	-0.1784697496023853	RFX3
chr2:131028490-131028991	-0.4375763340431049	RFX3
chr2:134173457-134173958	-0.134751359735345	RFX3
chr2:134499581-134500082	0.1198646097120977	RFX3
chr2:134773413-134773914	-0.4687314310941211	RFX3
chr2:135227510-135228011	-0.3360678570726132	RFX3
chr2:135230140-135230641	-0.2646372857596808	RFX3
chr2:135320747-135321248	-0.2699068976340647	RFX3
chr2:135585698-135586199	0.0367375501947225	RFX3
chr2:141362437-141362938	0.0329454879803741	RFX3
chr2:143793458-143793959	-0.4764970779025625	RFX3
chr2:143819481-143819982	-0.6924564243776246	RFX3
chr2:143829197-143829698	-0.385488496372889	RFX3
chr2:144402321-144402822	-0.1308639503680313	RFX3
chr2:148622823-148623324	-0.4381653143860861	RFX3
chr2:148999389-148999890	-0.1977060974310129	RFX3
chr2:15041116-15041617	0.214919733916267	RFX3
chr2:152050301-152050802	-0.1244105091385413	RFX3
chr2:152071212-152071713	-0.2892465084429019	RFX3
chr2:152175942-152176443	0.1338253113138596	RFX3
chr2:152594959-152595460	-0.3293674064414001	RFX3
chr2:154850091-154850592	-0.3862026150028702	RFX3
chr2:15560591-15561092	0.0403309157384234	RFX3
chr2:15642128-15642629	-0.1866090586857536	RFX3
chr2:158456690-158457191	0.0981479627760235	RFX3
chr2:158755787-158756288	-0.6630628174897452	RFX3
chr2:159211657-159212158	-0.0188963031781424	RFX3
chr2:161238031-161238532	0.1429914285271377	RFX3
chr2:162385638-162386139	-0.4358368996719571	RFX3
chr2:162458399-162458900	-0.0679481103082295	RFX3
chr2:162475741-162476242	-0.1296743854282049	RFX3
chr2:162839471-162839972	-0.327300893107975	RFX3
chr2:164715235-164715736	-0.4474318686218935	RFX3
chr2:165068126-165068627	0.128607675361686	RFX3
chr2:165070132-165070633	-0.0628936658018771	RFX3
chr2:165239986-165240487	-0.0018332234426556	RFX3
chr2:165679507-165680008	-0.3384412509518053	RFX3
chr2:165863857-165864358	-0.1671053676574538	RFX3
chr2:168314643-168315144	-0.114872206195768	RFX3
chr2:168613782-168614283	-0.1995354189238763	RFX3
chr2:168708159-168708660	-0.111293740335017	RFX3
chr2:168729538-168730039	-0.3888933359995462	RFX3
chr2:168734371-168734872	-0.0879303744583858	RFX3
chr2:169694367-169694868	0.2139230740391202	RFX3
chr2:169935346-169935847	-0.4455739066583146	RFX3
chr2:172607165-172607666	-0.4295176670724041	RFX3
chr2:172889833-172890334	-0.4292563199572064	RFX3
chr2:173193436-173193937	0.0493360688660523	RFX3
chr2:174116087-174116588	-0.4743600853250933	RFX3
chr2:174176931-174177432	-0.4996919092564028	RFX3
chr2:174341600-174342101	-0.0633916653072083	RFX3
chr2:174778462-174778963	-0.1277000065309837	RFX3
chr2:174787856-174788357	0.1716179176701446	RFX3
chr2:174800690-174801191	0.2247813975071573	RFX3
chr2:174902662-174903163	-0.3191218962099731	RFX3
chr2:17608381-17608882	-0.0917396091280052	RFX3
chr2:17635182-17635683	-0.042164139181079	RFX3
chr2:177164615-177165116	-0.0453402011040433	RFX3
chr2:177552445-177552946	-0.1318510706833074	RFX3
chr2:183057453-183057954	-0.1995393208736685	RFX3
chr2:184598342-184598843	-0.0714957142635688	RFX3
chr2:1854912-1855413	0.0263702141366614	RFX3
chr2:186695547-186696048	-0.2893170219749455	RFX3
chr2:186849125-186849626	-0.0162169766081073	RFX3
chr2:188326855-188327356	-0.1340738119549138	RFX3
chr2:19348841-19349342	0.0961737221454713	RFX3
chr2:195592227-195592728	-0.1513925532976378	RFX3
chr2:196211336-196211837	-0.3192750479222286	RFX3
chr2:198167400-198167901	-0.4542025904673697	RFX3
chr2:199329615-199330116	0.1884826711525784	RFX3
chr2:200713101-200713602	-0.0568299267223239	RFX3
chr2:201466121-201466622	0.0571864744873704	RFX3
chr2:201687116-201687617	-0.0426136147338419	RFX3
chr2:201780892-201781393	0.0839052267984684	RFX3
chr2:201856533-201857034	-0.362781609508414	RFX3
chr2:201883726-201884227	-0.3107375273037557	RFX3
chr2:201966810-201967311	-0.5844161535774673	RFX3
chr2:201971749-201972250	-0.3780670807507459	RFX3
chr2:202009062-202009563	-0.0529115765030681	RFX3
chr2:202064667-202065168	-0.1490551676066909	RFX3
chr2:202871389-202871890	0.0761492814641562	RFX3
chr2:203601897-203602398	-0.2668247277497815	RFX3
chr2:206764992-206765493	-0.0392027782352507	RFX3
chr2:208092971-208093472	-0.0342420921393198	RFX3
chr2:208102095-208102596	-0.0838405895998562	RFX3
chr2:208189944-208190445	-0.2033467849468763	RFX3
chr2:208243525-208244026	-0.1346363708036003	RFX3
chr2:209389168-209389669	-0.2580795272796248	RFX3
chr2:209398646-209399147	-0.2984610106232047	RFX3
chr2:209524088-209524589	-0.12192653122341	RFX3
chr2:2109983-2110484	0.0395402299191731	RFX3
chr2:216308603-216309104	-0.1397871947680632	RFX3
chr2:216427099-216427600	-0.368477911973778	RFX3
chr2:218396072-218396573	0.2185766412397075	RFX3
chr2:222463935-222464436	-0.254043125910476	RFX3
chr2:225461084-225461585	0.1208517300273738	RFX3
chr2:226798749-226799250	0.0153708734807278	RFX3
chr2:226835903-226836404	0.1198646097120977	RFX3
chr2:227367033-227367534	-0.0929144305884976	RFX3
chr2:228329374-228329875	-0.1977615005699541	RFX3
chr2:231057365-231057866	0.0536607978851897	RFX3
chr2:231309077-231309578	0.0686753705056371	RFX3
chr2:2331224-2331725	-0.1276205550464099	RFX3
chr2:233228417-233228918	-0.2056030599532217	RFX3
chr2:233468074-233468575	0.1257201425423949	RFX3
chr2:235605765-235606266	0.0393437954231473	RFX3
chr2:237479903-237480404	0.0121274781591063	RFX3
chr2:237616790-237617291	0.1185954550210284	RFX3
chr2:239756453-239756954	-0.2707530007614442	RFX3
chr2:240452705-240453206	-0.1555419582499338	RFX3
chr2:240892505-240893006	-0.1722645587825474	RFX3
chr2:240906235-240906736	-0.1830916032380888	RFX3
chr2:240921479-240921980	0.151533580361725	RFX3
chr2:241149513-241150014	0.0476638095090459	RFX3
chr2:241227179-241227680	-0.2904954070669662	RFX3
chr2:241584543-241585044	-0.3081974385247059	RFX3
chr2:25000626-25001127	0.0964827862980375	RFX3
chr2:25032160-25032661	-0.2923418616394432	RFX3
chr2:25257123-25257624	-0.3346337868785975	RFX3
chr2:25325035-25325536	-0.1503243222977602	RFX3
chr2:25375676-25376177	-0.3560683994388784	RFX3
chr2:25982526-25983027	0.1799379317560431	RFX3
chr2:26414400-26414901	-0.2923286305096218	RFX3
chr2:27409588-27410089	0.213641039663327	RFX3
chr2:28148406-28148907	-0.4778894805695589	RFX3
chr2:28589660-28590161	-0.2723937742844783	RFX3
chr2:28608099-28608600	0.190514220848287	RFX3
chr2:28621271-28621772	-0.6973299941486155	RFX3
chr2:28695374-28695875	-0.5931182922930388	RFX3
chr2:30383082-30383583	-0.7094574723077218	RFX3
chr2:30679846-30680347	-0.1720409692338343	RFX3
chr2:30684237-30684738	-0.3144771024506901	RFX3
chr2:3196225-3196726	-0.29366248606681	RFX3
chr2:3377860-3378361	-0.007473910958519	RFX3
chr2:36587237-36587738	-0.3414302667172738	RFX3
chr2:37231556-37232057	0.1981291489947026	RFX3
chr2:38751299-38751800	0.1083012003045776	RFX3
chr2:39210963-39211464	-0.3053070610187587	RFX3
chr2:39416349-39416850	-0.2620282850740671	RFX3
chr2:43890771-43891272	-0.1562860179332013	RFX3
chr2:44361475-44361976	0.216038331857569	RFX3
chr2:45844964-45845465	0.0346999494580661	RFX3
chr2:47719-48220	-0.6471278752574311	RFX3
chr2:48314247-48314748	0.2370498928541602	RFX3
chr2:48398397-48398898	-0.2672275710640296	RFX3
chr2:48415238-48415739	-0.2935977852006911	RFX3
chr2:54083071-54083572	-0.5615467430591923	RFX3
chr2:54380714-54381215	-0.2189996928033973	RFX3
chr2:54408480-54408981	-0.2081708807459852	RFX3
chr2:54409917-54410418	-0.4198171867582577	RFX3
chr2:54440233-54440734	-0.4728727080921528	RFX3
chr2:54906826-54907327	-0.4297997804826322	RFX3
chr2:55519405-55519906	0.0868665877442966	RFX3
chr2:56127615-56128116	-0.4224552370956291	RFX3
chr2:56313633-56314134	-0.2716181254319986	RFX3
chr2:63055741-63056242	0.2846310592968553	RFX3
chr2:63588241-63588742	0.0808028486647435	RFX3
chr2:64144406-64144907	-0.217730538112328	RFX3
chr2:64637350-64637851	-0.2245622745416313	RFX3
chr2:64638062-64638563	-0.1806936392511492	RFX3
chr2:64827376-64827877	0.0590279146650514	RFX3
chr2:68340705-68341206	0.05203534233384	RFX3
chr2:68742730-68743231	-0.5591487790722528	RFX3
chr2:69733978-69734479	-0.5429161734018544	RFX3
chr2:7011854-7012355	-0.1996803380615651	RFX3
chr2:70248996-70249497	-0.0497790673274947	RFX3
chr2:70293687-70294188	-0.0502021188911844	RFX3
chr2:7116545-7117046	-0.5448904140324065	RFX3
chr2:72324947-72325448	-0.123821762268585	RFX3
chr2:73269493-73269994	-0.1293218177679868	RFX3
chr2:73286397-73286898	-0.4804455591636669	RFX3
chr2:73307860-73308361	-0.1962599510277205	RFX3
chr2:73737291-73737792	-0.0423051563689756	RFX3
chr2:73998487-73998988	-0.2534078866501642	RFX3
chr2:74374627-74375128	-0.1130957846930616	RFX3
chr2:74385408-74385909	-0.0152298562928312	RFX3
chr2:74454863-74455364	-0.144260583218207	RFX3
chr2:74472655-74473156	-0.1222619019063396	RFX3
chr2:74982719-74983220	-0.1881730129626328	RFX3
chr2:74983738-74984239	-0.4160580533069674	RFX3
chr2:74999646-75000147	-0.7389818158170678	RFX3
chr2:75007969-75008470	-0.4316536121514484	RFX3
chr2:75048013-75048514	-0.460703152858145	RFX3
chr2:75333756-75334257	-0.5661523100353287	RFX3
chr2:76667944-76668445	-0.5387356326487347	RFX3
chr2:76930455-76930956	-0.2239511606862217	RFX3
chr2:84905541-84906042	-0.2683557085672022	RFX3
chr2:86217295-86217796	0.0325067382721057	RFX3
chr2:86249265-86249766	0.1190185065847182	RFX3
chr2:8984958-8985459	-0.3527828194903391	RFX3
chr2:9474495-9474996	-0.0411770188658029	RFX3
chr2:9703168-9703669	-0.3149004505805317	RFX3
chr2:97663992-97664493	0.318134775894697	RFX3
chr2:98021395-98021896	-0.5337874375701529	RFX3
chr2:98348377-98348878	-0.2958540602070364	RFX3
chr2:98376665-98377166	-0.3804334978651878	RFX3
chr2:98377687-98378188	-0.3661089956867617	RFX3
chr2:98867670-98868171	-0.1257873316037543	RFX3
chr2:98912624-98913125	0.0738930064578108	RFX3
chr2:9961074-9961575	-0.617275459509791	RFX3
chr2:9972857-9973358	0.0805208142889503	RFX3
chr20:13684542-13685043	-0.2321905246776244	RFX3
chr20:15235514-15236015	-0.2333292775323165	RFX3
chr20:15875535-15876036	-0.2699806089615833	RFX3
chr20:16147190-16147691	-0.5138740716060974	RFX3
chr20:17343946-17344447	-0.5445054944407822	RFX3
chr20:17457208-17457709	0.1318603049215569	RFX3
chr20:17806749-17807250	-0.2718811382646169	RFX3
chr20:2102599-2103100	0.2913415101943457	RFX3
chr20:21280814-21281315	-0.265394347621374	RFX3
chr20:2234588-2235089	-0.3810284416965741	RFX3
chr20:2279426-2279927	-0.4612672216097312	RFX3
chr20:24441768-24442269	-0.5005050504455675	RFX3
chr20:24465271-24465772	-0.5936823610446251	RFX3
chr20:24580831-24581332	-0.0375105719804917	RFX3
chr20:24773675-24774176	-0.1915013411635631	RFX3
chr20:31945898-31946399	-0.1214536218678792	RFX3
chr20:31990826-31991327	-0.1078151904946848	RFX3
chr20:32277522-32278023	-0.0028203437579317	RFX3
chr20:32334327-32334828	-0.1412571593238235	RFX3
chr20:32536436-32536937	-0.0851743814895376	RFX3
chr20:34677088-34677589	0.1207107128394772	RFX3
chr20:35592673-35593174	-0.3970708574415911	RFX3
chr20:36434461-36434962	-0.2332424287809525	RFX3
chr20:37823432-37823933	-0.4956732617709122	RFX3
chr20:37987693-37988194	-0.0894816721633453	RFX3
chr20:38855451-38855952	-0.1486321160430011	RFX3
chr20:41969808-41970309	-0.1490969373055931	RFX3
chr20:42319351-42319852	-0.5623765453315832	RFX3
chr20:42368795-42369296	-0.6255864871809892	RFX3
chr20:42438075-42438576	0.2662308900897774	RFX3
chr20:42594004-42594505	-0.0112972085483351	RFX3
chr20:42745784-42746285	-0.3048106534859729	RFX3
chr20:42800468-42800969	0.1231395731768536	RFX3
chr20:42857653-42858154	-0.190700163038122	RFX3
chr20:42872803-42873304	-0.2777406523696432	RFX3
chr20:42950152-42950653	-0.0715380619147558	RFX3
chr20:43294131-43294632	-0.4078235706490691	RFX3
chr20:43307009-43307510	-0.1197711563615624	RFX3
chr20:43332017-43332518	-0.4094876149462032	RFX3
chr20:44886963-44887464	-0.087878327286078	RFX3
chr20:45193318-45193819	-0.1249412284763747	RFX3
chr20:46025648-46026149	-0.4369018445422282	RFX3
chr20:46031772-46032273	0.0941994815149191	RFX3
chr20:46089603-46090104	0.1053398393587494	RFX3
chr20:46304519-46305020	-0.3254676696653194	RFX3
chr20:46696026-46696527	-0.571260628169068	RFX3
chr20:46696795-46697296	-0.3367601836602591	RFX3
chr20:49424576-49425077	0.0297546266461795	RFX3
chr20:49858302-49858803	-0.3951833252580208	RFX3
chr20:50560965-50561466	-0.0380746407320781	RFX3
chr20:50572955-50573456	-0.3201090165252492	RFX3
chr20:51037622-51038123	-0.041391443309601	RFX3
chr20:51084690-51085191	-0.2366125542549033	RFX3
chr20:51089362-51089863	-0.3812847309458833	RFX3
chr20:51095707-51096208	-0.342743827519425	RFX3
chr20:5659018-5659519	0.0523173767096332	RFX3
chr20:59032871-59033372	0.2383398627741094	RFX3
chr20:59146653-59147154	-0.3747876654881371	RFX3
chr20:59701357-59701858	-0.2362203323461046	RFX3
chr20:59744288-59744789	-0.0750421671206958	RFX3
chr20:60085620-60086121	-0.485522177927944	RFX3
chr20:61204355-61204856	-0.1979804138879835	RFX3
chr20:61683136-61683637	-0.5538132806705391	RFX3
chr20:61753332-61753833	-0.2198211664375683	RFX3
chr20:62236830-62237331	-0.4488577090748317	RFX3
chr20:62309730-62310231	-0.0745695596757667	RFX3
chr20:63835088-63835589	-0.5379805718254738	RFX3
chr20:64201062-64201563	-0.3605809494515692	RFX3
chr20:8019680-8020181	-0.0256651281971785	RFX3
chr20:9838925-9839426	0.2387420991089193	RFX3
chr21:15650793-15651294	-0.1824890209288713	RFX3
chr21:15659767-15660268	-0.3199560441810059	RFX3
chr21:25656509-25657010	-0.0409955873099002	RFX3
chr21:25842755-25843256	0.2996825111853566	RFX3
chr21:26240292-26240793	-0.2515760577476317	RFX3
chr21:26293225-26293726	-0.363080909401283	RFX3
chr21:31370947-31371448	-0.2786539418525299	RFX3
chr21:32612438-32612939	-0.0007050859394829	RFX3
chr21:33948214-33948715	-0.0692394392572234	RFX3
chr21:37060406-37060907	-0.2665224851245467	RFX3
chr21:37225463-37225964	-0.2818653532809632	RFX3
chr21:37366637-37367138	-0.0342671766588702	RFX3
chr21:37563870-37564371	0.1716179176701446	RFX3
chr21:37616141-37616642	-0.384581497339736	RFX3
chr21:37730589-37731090	0.291905578945932	RFX3
chr21:37994279-37994780	-0.3090552409049711	RFX3
chr21:38092168-38092669	-0.2481646673190683	RFX3
chr21:39183053-39183554	-0.007473910958519	RFX3
chr21:39445730-39446231	0.112954767505165	RFX3
chr21:39562873-39563374	-0.3692462027814647	RFX3
chr21:39601585-39602086	-0.5859138117008146	RFX3
chr21:40152571-40153072	-0.1968568803763575	RFX3
chr21:40404475-40404976	-0.0136091116844173	RFX3
chr21:40566488-40566989	-0.4495957138918101	RFX3
chr21:42479694-42480195	-0.0324560491199453	RFX3
chr21:42499914-42500415	-0.5738483900003282	RFX3
chr21:42571010-42571511	-0.1903289621410528	RFX3
chr21:42641337-42641838	-0.2882391320606208	RFX3
chr21:45364306-45364807	-0.4578828091002132	RFX3
chr21:46038992-46039493	-0.0848923471137445	RFX3
chr21:46341164-46341665	-0.1744382614280763	RFX3
chr22:19718054-19718555	-0.1872708255266656	RFX3
chr22:20213601-20214102	0.0723418173909483	RFX3
chr22:20427179-20427680	0.073772656774669	RFX3
chr22:20946777-20947278	-0.2531986865895626	RFX3
chr22:21627185-21627686	0.0039487577944423	RFX3
chr22:21744028-21744529	-0.2722627260148782	RFX3
chr22:24104984-24105485	-0.2697847735988646	RFX3
chr22:24810412-24810913	-0.118736472208925	RFX3
chr22:24952550-24953051	0.2517156803954052	RFX3
chr22:25091549-25092050	-0.0565478923465308	RFX3
chr22:26097493-26097994	-0.0373753963114095	RFX3
chr22:26197579-26198080	-0.3012118229199872	RFX3
chr22:26410052-26410553	-0.3536711072446366	RFX3
chr22:26515974-26516475	-0.1250822456642713	RFX3
chr22:29044688-29045189	0.1297358128648587	RFX3
chr22:29268198-29268699	0.0868665877442966	RFX3
chr22:29311075-29311576	0.131992087871204	RFX3
chr22:29353697-29354198	0.0782574480767372	RFX3
chr22:30706466-30706967	-0.0449844829390107	RFX3
chr22:30863288-30863789	0.094904567454402	RFX3
chr22:31748631-31749132	0.1775945404685634	RFX3
chr22:31857397-31857898	0.0080379797101053	RFX3
chr22:31865837-31866338	-0.4274230965145507	RFX3
chr22:33063688-33064189	-0.0473583794871238	RFX3
chr22:33232120-33232621	-0.1894253040328256	RFX3
chr22:33266594-33267095	-0.5757731781817588	RFX3
chr22:33715752-33716253	-0.2583715843497061	RFX3
chr22:33867183-33867684	-0.0043727578585367	RFX3
chr22:35961578-35962079	0.144260583218207	RFX3
chr22:36065958-36066459	-0.2631380726150286	RFX3
chr22:38452572-38453073	-0.0839052267984684	RFX3
chr22:38461618-38462119	-0.036382434477319	RFX3
chr22:38506402-38506903	0.2156152802938793	RFX3
chr22:38785583-38786084	0.0786225882286288	RFX3
chr22:40009954-40010455	-0.16286395073764	RFX3
chr22:41411600-41412101	0.0793926767857776	RFX3
chr22:41446889-41447390	-0.1537087348072782	RFX3
chr22:41544502-41545003	-0.048650929824322	RFX3
chr22:42388507-42389008	-0.5711196109811714	RFX3
chr22:42990249-42990750	-0.5096378755772072	RFX3
chr22:43488673-43489174	-0.4944062607654289	RFX3
chr22:43951552-43952053	-0.1413640516822857	RFX3
chr22:43955279-43955780	-0.1211337644031669	RFX3
chr22:44622164-44622665	-0.3243395321621467	RFX3
chr22:44729719-44730220	-0.1882397374366352	RFX3
chr22:45208946-45209447	0.1603365426384177	RFX3
chr22:46620165-46620666	-0.2257685178224334	RFX3
chr22:46627163-46627664	-0.3541189579230262	RFX3
chr22:46649360-46649861	-0.107173062801405	RFX3
chr22:46661499-46662000	0.1415812566481719	RFX3
chr22:49960341-49960842	-0.0565478923465308	RFX3
chr22:50200786-50201287	0.0461126204421834	RFX3
chr22:50327056-50327557	0.075867247088363	RFX3
chr22:50705349-50705850	0.0196013891176253	RFX3
chr3:100141771-100142272	-0.2666833636556094	RFX3
chr3:100210557-100211058	-0.3574391121140781	RFX3
chr3:108602685-108603186	-0.2127949365359475	RFX3
chr3:10956197-10956698	0.2448363350917421	RFX3
chr3:112038892-112039393	-0.2197047787428802	RFX3
chr3:113274910-113275411	-0.3586464239975001	RFX3
chr3:113451117-113451618	-0.3833990151091258	RFX3
chr3:114005233-114005734	-0.2777406523696432	RFX3
chr3:115508678-115509179	-0.2221643105546917	RFX3
chr3:115512628-115513129	-0.0545736517159786	RFX3
chr3:115623463-115623964	-0.2039108536984626	RFX3
chr3:115699373-115699874	-0.313340191506213	RFX3
chr3:115999031-115999532	-0.1907888905152941	RFX3
chr3:116002214-116002715	-0.3260317384169057	RFX3
chr3:116809060-116809561	-0.3857795338106086	RFX3
chr3:116958376-116958877	-0.3891767027779287	RFX3
chr3:117103778-117104279	-0.5570916078992294	RFX3
chr3:117118786-117119287	-0.4064924527917863	RFX3
chr3:119034727-119035228	0.2676506226277193	RFX3
chr3:119730183-119730684	-0.2250095310108258	RFX3
chr3:11998164-11998665	-0.261323149753631	RFX3
chr3:121545963-121546464	0.2195637615549837	RFX3
chr3:121749714-121750215	0.1218388503426499	RFX3
chr3:121756776-121757277	-0.2934251903394005	RFX3
chr3:123843806-123844307	-0.5309374380494347	RFX3
chr3:124441813-124442314	0.0727648689546381	RFX3
chr3:12484277-12484778	0.1465168582245523	RFX3
chr3:125129636-125130137	-0.261304849172373	RFX3
chr3:125175286-125175787	-0.3555796390588503	RFX3
chr3:125220407-125220908	-0.2439597350610929	RFX3
chr3:126715446-126715947	-0.3948484102747016	RFX3
chr3:126753054-126753555	-0.5670301125321705	RFX3
chr3:126982628-126983129	-0.1630158692084528	RFX3
chr3:126997019-126997520	-0.3748236854291243	RFX3
chr3:127096882-127097383	-0.3338815742265091	RFX3
chr3:129440020-129440521	0.1193005409605113	RFX3
chr3:129463807-129464308	-0.1868608599155753	RFX3
chr3:129505504-129506005	-0.0073328937706224	RFX3
chr3:129995297-129995798	-0.4091659674919345	RFX3
chr3:13046579-13047080	-0.1623107832689699	RFX3
chr3:130746781-130747282	0.0933533783875396	RFX3
chr3:131328791-131329292	0.0031023781337248	RFX3
chr3:13159726-13160227	-0.4863682810553235	RFX3
chr3:132531165-132531666	-0.1380341341046375	RFX3
chr3:132659423-132659924	0.1686565567243163	RFX3
chr3:132660254-132660755	0.2070132318321876	RFX3
chr3:133039556-133040057	0.0734509005275226	RFX3
chr3:133124529-133125030	-0.4683180810045605	RFX3
chr3:133151938-133152439	-0.3307975696307811	RFX3
chr3:133189942-133190443	-0.3194975044447513	RFX3
chr3:133268534-133269035	-0.4539661192967826	RFX3
chr3:133293900-133294401	-0.4071653022409616	RFX3
chr3:133354366-133354867	-0.3116547815850792	RFX3
chr3:134002237-134002738	-0.3229589493755325	RFX3
chr3:135349774-135350275	0.1385176844220363	RFX3
chr3:135871306-135871807	-0.2143215552165035	RFX3
chr3:135882579-135883080	-0.511413611518611	RFX3
chr3:138329830-138330331	0.0771364017794323	RFX3
chr3:138368031-138368532	-0.0552787376554615	RFX3
chr3:139448172-139448673	-0.2290509033174961	RFX3
chr3:141077455-141077956	-0.1124694864945927	RFX3
chr3:143150960-143151461	-0.6411027247435391	RFX3
chr3:151135681-151136182	-0.1349629003314759	RFX3
chr3:15332516-15333017	-0.1823352239502851	RFX3
chr3:15467966-15468467	-0.1719498987373416	RFX3
chr3:156643698-156644199	-0.1268175586963616	RFX3
chr3:158722988-158723489	-0.401898119731194	RFX3
chr3:160916560-160917061	-0.129110277171856	RFX3
chr3:16339158-16339659	-0.2129359537238442	RFX3
chr3:16439744-16440245	0.196944294997812	RFX3
chr3:167559946-167560447	-0.5600184714903771	RFX3
chr3:167854454-167854955	-0.2521387319590949	RFX3
chr3:167876579-167877080	-0.1983444326980483	RFX3
chr3:167936073-167936574	-0.3481253076993191	RFX3
chr3:16849329-16849830	-0.0320109016525249	RFX3
chr3:169773279-169773780	-0.0424461735568722	RFX3
chr3:171088921-171089422	-0.275434828645654	RFX3
chr3:171266832-171267333	-0.3930149026677839	RFX3
chr3:176942197-176942698	-0.276252671089411	RFX3
chr3:177133886-177134387	-0.3125816585328234	RFX3
chr3:177195873-177196374	0.0611738047621154	RFX3
chr3:177197386-177197887	0.0119864609712097	RFX3
chr3:177197907-177198408	0.0744203613121581	RFX3
chr3:18190756-18191257	0.0402068657289405	RFX3
chr3:183045544-183046045	-0.344857707732764	RFX3
chr3:183430675-183431176	-0.4908015985297286	RFX3
chr3:184338630-184339131	-0.0411770188658029	RFX3
chr3:18551165-18551666	-0.1819163901525007	RFX3
chr3:18572492-18572993	-0.5181334334564708	RFX3
chr3:187742178-187742679	-0.2821753929810677	RFX3
chr3:188169920-188170421	-0.5027257804009163	RFX3
chr3:188760244-188760745	-0.1812070864471124	RFX3
chr3:188824647-188825148	-0.1809308957802325	RFX3
chr3:188906340-188906841	-0.1620287488931768	RFX3
chr3:188975748-188976249	0.1692235058024613	RFX3
chr3:189108116-189108617	-0.3295801368409535	RFX3
chr3:189139779-189140280	-0.4171288417981	RFX3
chr3:189270357-189270858	-0.0022114684506644	RFX3
chr3:190094367-190094868	-0.4474318686218935	RFX3
chr3:190109537-190110038	-0.2767816094342123	RFX3
chr3:195443018-195443519	0.2734323273314794	RFX3
chr3:196712023-196712524	0.0762902986520527	RFX3
chr3:196739761-196740262	0.1600545082626246	RFX3
chr3:197002845-197003346	0.0418145245018627	RFX3
chr3:197697-198198	-0.1317100534954108	RFX3
chr3:197749661-197750162	-0.1043527190434733	RFX3
chr3:197949540-197950041	0.1008555441565743	RFX3
chr3:197960087-197960588	0.2676506226277193	RFX3
chr3:198066771-198067272	-0.5644668280290742	RFX3
chr3:23761568-23762069	-0.5124590096794889	RFX3
chr3:23991673-23992174	-0.3393824325045005	RFX3
chr3:24146591-24147092	-0.0790456694208905	RFX3
chr3:24211514-24212015	-0.5766192813091383	RFX3
chr3:24523336-24523837	-0.4547682909515481	RFX3
chr3:25783469-25783970	-0.2222430881250187	RFX3
chr3:26590119-26590620	-0.5759173196570119	RFX3
chr3:26625340-26625841	-0.4382814199825878	RFX3
chr3:26687496-26687997	-0.4437905283910151	RFX3
chr3:27166950-27167451	-0.1452477035334831	RFX3
chr3:27369346-27369847	-0.1706307973548685	RFX3
chr3:33919447-33919948	-0.0915073892415151	RFX3
chr3:36764337-36764838	0.0547300015842669	RFX3
chr3:36969923-36970424	-0.3004743585225316	RFX3
chr3:37334462-37334963	-0.246143950424087	RFX3
chr3:37762951-37763452	-0.2281013807424491	RFX3
chr3:37791293-37791794	-0.4347367651616254	RFX3
chr3:37971584-37972085	-0.5313527639943343	RFX3
chr3:37985660-37986161	-0.3803233557570912	RFX3
chr3:39718711-39719212	-0.4512550012690737	RFX3
chr3:40310749-40311250	-0.1927704958546324	RFX3
chr3:42024735-42025236	-0.4271410621387576	RFX3
chr3:42122381-42122882	-0.2505875428922325	RFX3
chr3:42149139-42149640	-0.2679326570035125	RFX3
chr3:42492098-42492599	-0.2360627725388842	RFX3
chr3:42581957-42582458	-0.0174861312991766	RFX3
chr3:42773160-42773661	-0.1686565567243163	RFX3
chr3:42779268-42779769	-0.2939980030662277	RFX3
chr3:43549996-43550497	-0.4354014100499746	RFX3
chr3:436162-436663	-0.3027312076694872	RFX3
chr3:46565862-46566363	-0.1248351840259696	RFX3
chr3:47803370-47803871	-0.0297546266461795	RFX3
chr3:47902732-47903233	-0.29105183926612	RFX3
chr3:49018363-49018864	-0.0348312454104566	RFX3
chr3:49026237-49026738	-0.2684309098321132	RFX3
chr3:49120801-49121302	0.1862837052113895	RFX3
chr3:49173901-49174402	-0.2916235445701389	RFX3
chr3:49313976-49314477	-0.0228447844392468	RFX3
chr3:49470070-49470571	0.0342671766588702	RFX3
chr3:49602896-49603397	-0.1537087348072782	RFX3
chr3:49841929-49842430	-0.2624329866755456	RFX3
chr3:49869168-49869669	-0.3763748744959868	RFX3
chr3:50232955-50233456	-0.3597047943221041	RFX3
chr3:50235972-50236473	-0.0847513299258479	RFX3
chr3:50644692-50645193	0.0858794674290205	RFX3
chr3:51313377-51313878	-0.1540339219845862	RFX3
chr3:51350851-51351352	-0.149897093031317	RFX3
chr3:51622929-51623430	-0.3027639024139691	RFX3
chr3:51671080-51671581	-0.1895271005330109	RFX3
chr3:51692050-51692551	-0.2969821977102091	RFX3
chr3:52316199-52316700	-0.4701513044472162	RFX3
chr3:52411144-52411645	-0.1379148097628606	RFX3
chr3:52455423-52455924	-0.122120884718443	RFX3
chr3:53161632-53162133	-0.2748617479060047	RFX3
chr3:53897531-53898032	-0.2881788485480858	RFX3
chr3:54139152-54139653	-0.2731502929556862	RFX3
chr3:54861790-54862291	-0.2473288536213351	RFX3
chr3:54999271-54999772	-0.2085120389038027	RFX3
chr3:56977300-56977801	-0.4612672216097312	RFX3
chr3:57165307-57165808	-0.3094674829142308	RFX3
chr3:58151742-58152243	-0.2874212761065386	RFX3
chr3:58224001-58224502	-0.4279766024598145	RFX3
chr3:58266563-58267064	-0.2551000929049232	RFX3
chr3:58399028-58399529	-0.2671757729132509	RFX3
chr3:58435142-58435643	-0.124738438185152	RFX3
chr3:58483424-58483925	-0.335555855812353	RFX3
chr3:58497249-58497750	-0.2367139270704099	RFX3
chr3:58577329-58577830	-0.5696083118483085	RFX3
chr3:58581405-58581906	-0.2466947591644624	RFX3
chr3:61563025-61563526	0.0153708734807278	RFX3
chr3:62540572-62541073	-0.4673309606892845	RFX3
chr3:62831105-62831606	-0.3419214531965542	RFX3
chr3:62835668-62836169	0.0585148131568782	RFX3
chr3:63324726-63325227	-0.1618990695721362	RFX3
chr3:63497776-63498277	-0.2094692070944236	RFX3
chr3:64053641-64054142	-0.0731686684409615	RFX3
chr3:64406355-64406856	-0.5351977082110252	RFX3
chr3:64454267-64454768	-0.4092365255135747	RFX3
chr3:64685874-64686375	-0.4749086383137358	RFX3
chr3:64688109-64688610	-0.166164798624398	RFX3
chr3:65401189-65401690	-0.223512242816088	RFX3
chr3:70811947-70812448	-0.5305963227348418	RFX3
chr3:70832455-70832956	-0.1401282309775792	RFX3
chr3:71097657-71098158	0.0718197646876803	RFX3
chr3:71469216-71469717	-0.2803249987432141	RFX3
chr3:71652914-71653415	-0.1274795378585133	RFX3
chr3:71728619-71729120	-0.3432358353402892	RFX3
chr3:71729145-71729646	-0.5047005154818797	RFX3
chr3:71893315-71893816	-0.2044826743409455	RFX3
chr3:72888866-72889367	-0.0651545036082987	RFX3
chr3:72907990-72908491	-0.4439221074984513	RFX3
chr3:73216383-73216884	-0.3328943847778985	RFX3
chr3:73457940-73458441	-0.1830544978433808	RFX3
chr3:73500437-73500938	-0.2111880284706219	RFX3
chr3:73600248-73600749	-0.2748824811175894	RFX3
chr3:74257414-74257915	-0.4027027815010757	RFX3
chr3:74626924-74627425	-0.2909999826503677	RFX3
chr3:7891145-7891646	-0.2461855700006593	RFX3
chr3:79414911-79415412	-0.0011658976770213	RFX3
chr3:9022818-9023319	0.1845914989566305	RFX3
chr3:98561831-98562332	-0.3555796390588503	RFX3
chr4:107619163-107619664	-0.3624280854439713	RFX3
chr4:112968576-112969077	-0.0373800268552338	RFX3
chr4:113012908-113013409	-0.3785166400101163	RFX3
chr4:118928013-118928514	-0.0678547652025934	RFX3
chr4:138960031-138960532	-0.2435537396786404	RFX3
chr4:140947651-140948152	-0.4205264572207652	RFX3
chr4:141021915-141022416	-0.1868477739629758	RFX3
chr4:141036049-141036550	-0.344872975055279	RFX3
chr4:144873383-144873884	-0.2319565073378349	RFX3
chr4:145203285-145203786	-0.0229858016271434	RFX3
chr4:145252337-145252838	-0.401165269344472	RFX3
chr4:145773759-145774260	-0.4350380246609664	RFX3
chr4:145804226-145804727	-0.4284702864008506	RFX3
chr4:146025937-146026438	-0.2048418105866967	RFX3
chr4:148065122-148065623	0.0114223922196234	RFX3
chr4:151622343-151622844	-0.0342671766588702	RFX3
chr4:151695043-151695544	-0.6467048236937413	RFX3
chr4:151765559-151766060	-0.6705367284482642	RFX3
chr4:151771781-151772282	-0.2677916398156159	RFX3
chr4:152265299-152265800	0.1207107128394772	RFX3
chr4:152605730-152606231	-0.4834069201094952	RFX3
chr4:152779704-152780205	-0.0396258297989405	RFX3
chr4:152785820-152786321	-0.5550436515609607	RFX3
chr4:152805659-152806160	-0.5931598315508754	RFX3
chr4:153170516-153171017	-0.4292507636977035	RFX3
chr4:163274958-163275459	-0.3252183910851995	RFX3
chr4:163344861-163345362	0.0450203637387433	RFX3
chr4:163392847-163393348	-0.3657985854037429	RFX3
chr4:16438991-16439492	-0.2365023864742791	RFX3
chr4:165199408-165199909	-0.1703964997778207	RFX3
chr4:165437779-165438280	-0.4990598279660162	RFX3
chr4:16598002-16598503	-0.1518755113646226	RFX3
chr4:16875608-16876109	-0.2029237333831866	RFX3
[truncated: 226,583 more rows]
