# Supplementary material for: Single-cell multiomic human brain atlas reveals regulatory drivers of cortical regionality
Source: Nat Commun. 2026 Feb 21;17:3051. doi: 10.1038/s41467-026-69368-2 (PMC13039890; doi:10.1038/s41467-026-69368-2)
Supplement: Supplementary file 16 — Source data [file 41467_2026_69368_MOESM16_ESM.zip › Source Data Final/Fig3f.xlsx]

## Sheet: 3f
L2/3 IT
	A24	A9	FI	M1C	S1C	MTG	A1C	AnG	V1C
A24	1	0.996354	0.997617	0.990977	0.990322	0.994429	0.99253	0.994146	0.981218
A9	0.996354	1	0.998334	0.995066	0.994199	0.99592	0.994511	0.997542	0.986409
FI	0.997617	0.998334	1	0.993524	0.992377	0.996308	0.995095	0.996741	0.984857
M1C	0.990977	0.995066	0.993524	1	0.997719	0.994265	0.996162	0.996258	0.991299
S1C	0.990322	0.994199	0.992377	0.997719	1	0.994171	0.995806	0.996342	0.993458
MTG	0.994429	0.99592	0.996308	0.994265	0.994171	1	0.996962	0.998617	0.988079
A1C	0.99253	0.994511	0.995095	0.996162	0.995806	0.996962	1	0.997311	0.993354
AnG	0.994146	0.997542	0.996741	0.996258	0.996342	0.998617	0.997311	1	0.990936
V1C	0.981218	0.986409	0.984857	0.991299	0.993458	0.988079	0.993354	0.990936	1
L4 IT
	A24	A9	FI	M1C	S1C	MTG	A1C	AnG	V1C
A24	1	0.992335	0.991763	0.989188	0.988208	0.984993	0.990093	0.983439	0.971812
A9	0.992335	1	0.997195	0.995712	0.994431	0.994025	0.995232	0.994997	0.983035
FI	0.991763	0.997195	1	0.9941	0.993282	0.995598	0.995277	0.994649	0.982368
M1C	0.989188	0.995712	0.9941	1	0.997389	0.992825	0.995891	0.993952	0.986823
S1C	0.988208	0.994431	0.993282	0.997389	1	0.992995	0.994872	0.99419	0.988399
MTG	0.984993	0.994025	0.995598	0.992825	0.992995	1	0.994513	0.997935	0.987594
A1C	0.990093	0.995232	0.995277	0.995891	0.994872	0.994513	1	0.994163	0.9878
AnG	0.983439	0.994997	0.994649	0.993952	0.99419	0.997935	0.994163	1	0.990448
V1C	0.971812	0.983035	0.982368	0.986823	0.988399	0.987594	0.9878	0.990448	1
PVALB
	A24	A9	FI	M1C	S1C	MTG	A1C	AnG	V1C
A24	1	0.996801	0.997953	0.990551	0.993245	0.99708	0.99645	0.996291	0.988522
A9	0.996801	1	0.998538	0.994543	0.996629	0.997296	0.997419	0.998606	0.993841
FI	0.997953	0.998538	1	0.993139	0.995497	0.997415	0.997095	0.997819	0.991638
M1C	0.990551	0.994543	0.993139	1	0.994818	0.992624	0.995033	0.994565	0.993736
S1C	0.993245	0.996629	0.995497	0.994818	1	0.996596	0.997375	0.997861	0.997187
MTG	0.99708	0.997296	0.997415	0.992624	0.996596	1	0.998215	0.998443	0.992998
A1C	0.99645	0.997419	0.997095	0.995033	0.997375	0.998215	1	0.998287	0.995123
AnG	0.996291	0.998606	0.997819	0.994565	0.997861	0.998443	0.998287	1	0.995441
V1C	0.988522	0.993841	0.991638	0.993736	0.997187	0.992998	0.995123	0.995441	1
Astrocyte
	A24	A9	FI	M1C	S1C	MTG	A1C	AnG	V1C
A24	1	0.917948	0.933146	0.915363	0.916901	0.916874	0.924273	0.93895	0.906129
A9	0.917948	1	0.935958	0.910833	0.918968	0.922993	0.92483	0.947014	0.914153
FI	0.933146	0.935958	1	0.93033	0.935443	0.936424	0.943171	0.959979	0.92602
M1C	0.915363	0.910833	0.93033	1	0.925676	0.912954	0.927719	0.93383	0.905483
S1C	0.916901	0.918968	0.935443	0.925676	1	0.918287	0.93014	0.941918	0.913137
MTG	0.916874	0.922993	0.936424	0.912954	0.918287	1	0.927928	0.948932	0.915802
A1C	0.924273	0.92483	0.943171	0.927719	0.93014	0.927928	1	0.949008	0.918131
AnG	0.93895	0.947014	0.959979	0.93383	0.941918	0.948932	0.949008	1	0.941271
V1C	0.906129	0.914153	0.92602	0.905483	0.913137	0.915802	0.918131	0.941271	1
Oligo
	A24	A9	FI	M1C	S1C	MTG	A1C	AnG	V1C
A24	1	0.99783	0.997539	0.995877	0.997624	0.997364	0.997616	0.998039	0.997424
A9	0.99783	1	0.998501	0.996428	0.997876	0.997733	0.997416	0.999036	0.998151
FI	0.997539	0.998501	1	0.995617	0.997337	0.997365	0.996939	0.998683	0.998188
M1C	0.995877	0.996428	0.995617	1	0.997502	0.994874	0.996527	0.996041	0.996998
S1C	0.997624	0.997876	0.997337	0.997502	1	0.997178	0.997726	0.998189	0.998727
MTG	0.997364	0.997733	0.997365	0.994874	0.997178	1	0.998053	0.998581	0.997518
A1C	0.997616	0.997416	0.996939	0.996527	0.997726	0.998053	1	0.997684	0.997778
AnG	0.998039	0.999036	0.998683	0.996041	0.998189	0.998581	0.997684	1	0.998428
V1C	0.997424	0.998151	0.998188	0.996998	0.998727	0.997518	0.997778	0.998428	1
