# Supplementary material for: Single-cell multiomic human brain atlas reveals regulatory drivers of cortical regionality
Source: Nat Commun. 2026 Feb 21;17:3051. doi: 10.1038/s41467-026-69368-2 (PMC13039890; doi:10.1038/s41467-026-69368-2)
Supplement: Supplementary file 16 — Source data [file 41467_2026_69368_MOESM16_ESM.zip › Source Data Final/FigS7.xlsx]

## Sheet: A1C
cell_label	x	y	celltype_F	celltype_F_class	area
1	26217	56	Oligo	Non-neuronal	A1C
2	26772	57	L6 IT Car3	Excitatory	A1C
4	26932	69	Oligo	Non-neuronal	A1C
5	26362	71	Oligo	Non-neuronal	A1C
10	25464	87	Micro/PVM	Non-neuronal	A1C
14	25681	93	SST	Inhibitory	A1C
15	25266	94	Endo	Non-neuronal	A1C
16	25320	92	VLMC	Non-neuronal	A1C
19	25421	109	L6 CT	Excitatory	A1C
20	26297	108	L6 IT Car3	Excitatory	A1C
26	26639	134	Oligo	Non-neuronal	A1C
28	26520	136	L6 IT	Excitatory	A1C
33	22777	152	Oligo	Non-neuronal	A1C
39	23141	165	Oligo	Non-neuronal	A1C
40	23752	168	Oligo	Non-neuronal	A1C
43	23221	171	Oligo	Non-neuronal	A1C
44	26400	171	L6 IT	Excitatory	A1C
48	25939	174	Oligo	Non-neuronal	A1C
49	22938	176	Oligo	Non-neuronal	A1C
50	26030	177	L6B	Excitatory	A1C
51	22724	187	L6B	Excitatory	A1C
52	25993	188	Oligo	Non-neuronal	A1C
53	22266	190	OPC	Non-neuronal	A1C
54	22807	194	Oligo	Non-neuronal	A1C
55	24529	194	Oligo	Non-neuronal	A1C
57	23467	197	Oligo	Non-neuronal	A1C
58	25680	196	Astro	Non-neuronal	A1C
61	24314	198	Oligo	Non-neuronal	A1C
62	22646	200	Oligo	Non-neuronal	A1C
63	26943	200	Astro	Non-neuronal	A1C
64	25294	202	Astro	Non-neuronal	A1C
69	25327	206	Oligo	Non-neuronal	A1C
70	26425	205	Oligo	Non-neuronal	A1C
74	25486	210	Oligo	Non-neuronal	A1C
75	21798	215	Oligo	Non-neuronal	A1C
76	22505	214	Oligo	Non-neuronal	A1C
82	24455	220	OPC	Non-neuronal	A1C
84	23639	223	Oligo	Non-neuronal	A1C
87	22198	226	Oligo	Non-neuronal	A1C
88	23102	227	L6B	Excitatory	A1C
90	24482	232	Oligo	Non-neuronal	A1C
92	25257	233	L6 CT	Excitatory	A1C
95	26129	235	Oligo	Non-neuronal	A1C
97	21622	238	Oligo	Non-neuronal	A1C
99	23475	237	Astro	Non-neuronal	A1C
102	20901	244	Astro	Non-neuronal	A1C
103	21589	246	Oligo	Non-neuronal	A1C
104	21697	246	Micro/PVM	Non-neuronal	A1C
108	24420	249	L6 IT Car3	Excitatory	A1C
110	20958	252	Oligo	Non-neuronal	A1C
111	22032	253	Oligo	Non-neuronal	A1C
112	24966	251	Oligo	Non-neuronal	A1C
114	16947	259	Oligo	Non-neuronal	A1C
115	17436	256	Oligo	Non-neuronal	A1C
117	19755	256	Oligo	Non-neuronal	A1C
120	18950	258	Oligo	Non-neuronal	A1C
121	22413	258	Oligo	Non-neuronal	A1C
122	24887	259	L6 IT	Excitatory	A1C
123	18250	261	Micro/PVM	Non-neuronal	A1C
125	22442	262	Oligo	Non-neuronal	A1C
127	19802	261	Oligo	Non-neuronal	A1C
130	21025	265	OPC	Non-neuronal	A1C
131	24843	264	Astro	Non-neuronal	A1C
134	25963	267	Oligo	Non-neuronal	A1C
139	18079	272	Astro	Non-neuronal	A1C
142	17614	274	Oligo	Non-neuronal	A1C
151	17750	275	Oligo	Non-neuronal	A1C
157	19110	283	Oligo	Non-neuronal	A1C
159	21656	282	Astro	Non-neuronal	A1C
160	17214	284	Oligo	Non-neuronal	A1C
162	24623	283	SNCG	Inhibitory	A1C
164	19079	285	Oligo	Non-neuronal	A1C
166	22901	287	Oligo	Non-neuronal	A1C
167	26271	288	Micro/PVM	Non-neuronal	A1C
172	27022	293	L5/6 NP	Excitatory	A1C
174	21751	296	Endo	Non-neuronal	A1C
176	18876	298	Astro	Non-neuronal	A1C
179	19870	300	Micro/PVM	Non-neuronal	A1C
180	20420	300	Oligo	Non-neuronal	A1C
181	20498	302	Oligo	Non-neuronal	A1C
183	19475	302	OPC	Non-neuronal	A1C
184	26980	302	L6 CT	Excitatory	A1C
185	21030	305	OPC	Non-neuronal	A1C
188	16683	309	Astro	Non-neuronal	A1C
189	18426	307	Oligo	Non-neuronal	A1C
190	18813	306	Oligo	Non-neuronal	A1C
192	26011	309	Astro	Non-neuronal	A1C
195	16609	314	Oligo	Non-neuronal	A1C
196	17346	313	Oligo	Non-neuronal	A1C
197	18472	314	Oligo	Non-neuronal	A1C
204	19602	321	Micro/PVM	Non-neuronal	A1C
205	19761	322	L6B	Excitatory	A1C
206	25627	322	VIP	Inhibitory	A1C
207	25285	325	Astro	Non-neuronal	A1C
208	25483	324	Oligo	Non-neuronal	A1C
210	16699	328	Oligo	Non-neuronal	A1C
211	19897	327	Oligo	Non-neuronal	A1C
215	26427	330	L6 IT	Excitatory	A1C
216	20633	331	Micro/PVM	Non-neuronal	A1C
218	23730	331	Micro/PVM	Non-neuronal	A1C
221	21592	333	Micro/PVM	Non-neuronal	A1C
222	25733	335	Oligo	Non-neuronal	A1C
224	18262	336	Oligo	Non-neuronal	A1C
225	25381	337	Oligo	Non-neuronal	A1C
229	24657	338	Micro/PVM	Non-neuronal	A1C
230	25700	338	VIP	Inhibitory	A1C
232	19119	339	Oligo	Non-neuronal	A1C
233	19504	340	Oligo	Non-neuronal	A1C
236	18236	341	Oligo	Non-neuronal	A1C
237	25057	343	Oligo	Non-neuronal	A1C
238	16644	342	Oligo	Non-neuronal	A1C
239	20152	344	Astro	Non-neuronal	A1C
241	18088	348	Astro	Non-neuronal	A1C
242	22261	346	L6 IT Car3	Excitatory	A1C
243	21455	350	Oligo	Non-neuronal	A1C
244	24340	352	Micro/PVM	Non-neuronal	A1C
245	20212	353	Oligo	Non-neuronal	A1C
246	23003	357	Oligo	Non-neuronal	A1C
248	19971	358	L6B	Excitatory	A1C
249	21009	358	Oligo	Non-neuronal	A1C
254	16148	364	Micro/PVM	Non-neuronal	A1C
255	16794	364	Oligo	Non-neuronal	A1C
257	18993	367	Oligo	Non-neuronal	A1C
258	21920	366	Oligo	Non-neuronal	A1C
260	18043	371	Oligo	Non-neuronal	A1C
261	19019	370	Oligo	Non-neuronal	A1C
262	16538	373	Oligo	Non-neuronal	A1C
263	17553	370	Oligo	Non-neuronal	A1C
264	21479	370	Oligo	Non-neuronal	A1C
265	19821	373	Oligo	Non-neuronal	A1C
272	25742	380	Oligo	Non-neuronal	A1C
273	16226	381	Oligo	Non-neuronal	A1C
274	19887	380	Oligo	Non-neuronal	A1C
276	16345	383	Oligo	Non-neuronal	A1C
277	18246	383	Oligo	Non-neuronal	A1C
279	25835	382	L6 IT Car3	Excitatory	A1C
280	16575	384	Oligo	Non-neuronal	A1C
281	19229	384	Oligo	Non-neuronal	A1C
282	21438	384	Oligo	Non-neuronal	A1C
283	17090	386	Oligo	Non-neuronal	A1C
287	19855	387	LAMP5 LHX6	Inhibitory	A1C
291	19943	391	L6 CT	Excitatory	A1C
292	22959	400	Oligo	Non-neuronal	A1C
295	25729	401	L5/6 NP	Excitatory	A1C
296	26395	402	Oligo	Non-neuronal	A1C
297	20319	406	Oligo	Non-neuronal	A1C
298	22693	406	Oligo	Non-neuronal	A1C
299	25274	406	Oligo	Non-neuronal	A1C
300	26429	407	Oligo	Non-neuronal	A1C
301	16833	407	Astro	Non-neuronal	A1C
302	22285	409	Astro	Non-neuronal	A1C
303	18240	411	Oligo	Non-neuronal	A1C
305	18343	411	Oligo	Non-neuronal	A1C
308	19609	413	Oligo	Non-neuronal	A1C
309	25459	415	Micro/PVM	Non-neuronal	A1C
313	20948	418	L6 CT	Excitatory	A1C
314	21262	418	Oligo	Non-neuronal	A1C
315	23683	418	Oligo	Non-neuronal	A1C
318	25058	419	Oligo	Non-neuronal	A1C
320	26744	419	Oligo	Non-neuronal	A1C
322	17181	420	Oligo	Non-neuronal	A1C
323	17762	421	Oligo	Non-neuronal	A1C
325	17982	424	Oligo	Non-neuronal	A1C
329	25089	430	Oligo	Non-neuronal	A1C
330	21667	432	Oligo	Non-neuronal	A1C
332	17220	433	Oligo	Non-neuronal	A1C
333	19428	431	Oligo	Non-neuronal	A1C
335	24694	436	VLMC	Non-neuronal	A1C
336	24841	435	Oligo	Non-neuronal	A1C
339	21856	439	Astro	Non-neuronal	A1C
340	24062	440	Oligo	Non-neuronal	A1C
341	26609	441	L5 IT	Excitatory	A1C
347	18251	447	Oligo	Non-neuronal	A1C
349	15926	450	Oligo	Non-neuronal	A1C
351	18216	451	Oligo	Non-neuronal	A1C
352	16706	453	Oligo	Non-neuronal	A1C
353	17504	452	Oligo	Non-neuronal	A1C
355	24995	452	L5/6 NP	Excitatory	A1C
357	23139	457	Oligo	Non-neuronal	A1C
358	17478	457	Oligo	Non-neuronal	A1C
359	18068	457	Oligo	Non-neuronal	A1C
361	17118	461	Oligo	Non-neuronal	A1C
363	26585	461	PVALB	Inhibitory	A1C
369	17068	471	Oligo	Non-neuronal	A1C
370	19698	471	L6 CT	Excitatory	A1C
371	16612	475	Oligo	Non-neuronal	A1C
378	19297	482	Micro/PVM	Non-neuronal	A1C
381	26850	486	Astro	Non-neuronal	A1C
383	22299	487	L6B	Excitatory	A1C
384	17422	489	Oligo	Non-neuronal	A1C
385	20184	488	L6B	Excitatory	A1C
386	25299	489	Oligo	Non-neuronal	A1C
387	20795	487	Oligo	Non-neuronal	A1C
389	15648	491	L6 IT Car3	Excitatory	A1C
390	23609	492	L6 IT Car3	Excitatory	A1C
391	21454	493	Oligo	Non-neuronal	A1C
392	24077	495	Oligo	Non-neuronal	A1C
394	19401	495	Oligo	Non-neuronal	A1C
396	24011	494	Oligo	Non-neuronal	A1C
398	19581	498	Oligo	Non-neuronal	A1C
399	20437	497	LAMP5 LHX6	Inhibitory	A1C
401	26578	497	Oligo	Non-neuronal	A1C
402	20749	498	Astro	Non-neuronal	A1C
403	21986	499	OPC	Non-neuronal	A1C
411	17199	511	Oligo	Non-neuronal	A1C
415	24118	512	Micro/PVM	Non-neuronal	A1C
416	15501	515	Oligo	Non-neuronal	A1C
417	22475	518	LAMP5 LHX6	Inhibitory	A1C
422	22367	524	Oligo	Non-neuronal	A1C
426	23582	525	Oligo	Non-neuronal	A1C
427	15793	528	L6 IT Car3	Excitatory	A1C
429	21260	533	Oligo	Non-neuronal	A1C
430	21894	533	PVALB	Inhibitory	A1C
431	25137	531	Oligo	Non-neuronal	A1C
432	23666	535	Oligo	Non-neuronal	A1C
434	18761	538	L6 IT	Excitatory	A1C
436	20288	538	Oligo	Non-neuronal	A1C
437	23934	538	Astro	Non-neuronal	A1C
439	15859	539	Oligo	Non-neuronal	A1C
440	18564	542	Oligo	Non-neuronal	A1C
441	25037	542	Oligo	Non-neuronal	A1C
442	26247	541	Oligo	Non-neuronal	A1C
443	16729	542	Oligo	Non-neuronal	A1C
444	17847	543	Oligo	Non-neuronal	A1C
445	25327	544	SST	Inhibitory	A1C
448	22867	545	Oligo	Non-neuronal	A1C
452	18331	550	Oligo	Non-neuronal	A1C
453	27016	550	Oligo	Non-neuronal	A1C
455	17037	552	Oligo	Non-neuronal	A1C
456	23199	552	L5/6 NP	Excitatory	A1C
457	19065	553	Astro	Non-neuronal	A1C
460	15496	556	Oligo	Non-neuronal	A1C
462	24121	561	SST	Inhibitory	A1C
463	25169	561	L6 IT Car3	Excitatory	A1C
467	24611	561	L6B	Excitatory	A1C
469	19141	563	Oligo	Non-neuronal	A1C
472	19850	568	Oligo	Non-neuronal	A1C
473	20232	568	Astro	Non-neuronal	A1C
476	16154	571	Oligo	Non-neuronal	A1C
477	22517	570	L6 IT	Excitatory	A1C
479	26080	569	L6 IT Car3	Excitatory	A1C
481	23079	571	L6 IT Car3	Excitatory	A1C
483	22552	573	Astro	Non-neuronal	A1C
485	22404	574	Oligo	Non-neuronal	A1C
486	17036	577	Oligo	Non-neuronal	A1C
487	25912	576	Astro	Non-neuronal	A1C
491	24933	579	L5 IT	Excitatory	A1C
492	26053	582	Oligo	Non-neuronal	A1C
494	26522	586	Oligo	Non-neuronal	A1C
495	19523	590	L6 IT	Excitatory	A1C
496	20409	592	OPC	Non-neuronal	A1C
498	26828	592	L6 CT	Excitatory	A1C
501	18826	597	Micro/PVM	Non-neuronal	A1C
503	17527	597	L6 IT Car3	Excitatory	A1C
506	17080	599	Oligo	Non-neuronal	A1C
509	22094	600	OPC	Non-neuronal	A1C
511	19915	602	L6 CT	Excitatory	A1C
513	21502	604	Oligo	Non-neuronal	A1C
515	17311	607	Oligo	Non-neuronal	A1C
517	18389	608	Oligo	Non-neuronal	A1C
519	17179	610	Oligo	Non-neuronal	A1C
522	21205	613	Astro	Non-neuronal	A1C
524	26104	614	Micro/PVM	Non-neuronal	A1C
525	16621	615	Oligo	Non-neuronal	A1C
528	25394	616	SST	Inhibitory	A1C
531	23657	618	L6B	Excitatory	A1C
532	21434	619	L5/6 NP	Excitatory	A1C
533	21577	622	L6 CT	Excitatory	A1C
534	22767	623	Oligo	Non-neuronal	A1C
537	20566	623	Oligo	Non-neuronal	A1C
538	15389	624	Oligo	Non-neuronal	A1C
539	19455	624	Oligo	Non-neuronal	A1C
542	22870	626	L6 IT	Excitatory	A1C
547	25121	631	L6 IT Car3	Excitatory	A1C
548	20030	634	Oligo	Non-neuronal	A1C
553	24646	637	Astro	Non-neuronal	A1C
555	15608	640	Oligo	Non-neuronal	A1C
557	23848	640	Oligo	Non-neuronal	A1C
560	16313	641	Oligo	Non-neuronal	A1C
562	16810	644	Oligo	Non-neuronal	A1C
564	15502	646	Oligo	Non-neuronal	A1C
566	23725	645	Micro/PVM	Non-neuronal	A1C
568	24981	646	LAMP5 LHX6	Inhibitory	A1C
569	25495	646	L6 IT	Excitatory	A1C
571	21476	649	L6 IT Car3	Excitatory	A1C
575	15708	652	L6 CT	Excitatory	A1C
580	23105	653	OPC	Non-neuronal	A1C
583	15305	658	Oligo	Non-neuronal	A1C
585	23468	657	OPC	Non-neuronal	A1C
586	24388	658	L6 IT	Excitatory	A1C
587	19082	659	Oligo	Non-neuronal	A1C
590	21362	661	L6B	Excitatory	A1C
593	18854	664	Astro	Non-neuronal	A1C
595	16444	668	Oligo	Non-neuronal	A1C
597	21646	669	L6B	Excitatory	A1C
599	25010	670	Oligo	Non-neuronal	A1C
601	17196	672	Oligo	Non-neuronal	A1C
602	17717	671	Oligo	Non-neuronal	A1C
610	21924	677	Oligo	Non-neuronal	A1C
611	15328	680	Oligo	Non-neuronal	A1C
614	23937	677	Astro	Non-neuronal	A1C
620	26423	685	VIP	Inhibitory	A1C
621	17736	689	Oligo	Non-neuronal	A1C
623	25933	689	Astro	Non-neuronal	A1C
626	19661	692	Oligo	Non-neuronal	A1C
629	25757	693	Astro	Non-neuronal	A1C
630	15581	694	Astro	Non-neuronal	A1C
631	23004	695	VIP	Inhibitory	A1C
632	26191	695	Astro	Non-neuronal	A1C
640	26572	703	Oligo	Non-neuronal	A1C
641	18309	703	Oligo	Non-neuronal	A1C
642	16560	705	Astro	Non-neuronal	A1C
643	26786	709	Oligo	Non-neuronal	A1C
645	25400	709	L5/6 NP	Excitatory	A1C
646	16783	711	Astro	Non-neuronal	A1C
647	18256	711	Oligo	Non-neuronal	A1C
651	25348	712	Oligo	Non-neuronal	A1C
652	15670	714	OPC	Non-neuronal	A1C
653	19816	714	Oligo	Non-neuronal	A1C
655	15728	716	Oligo	Non-neuronal	A1C
656	20422	715	Oligo	Non-neuronal	A1C
658	21518	718	Oligo	Non-neuronal	A1C
661	24236	722	Oligo	Non-neuronal	A1C
662	26343	721	L6 IT	Excitatory	A1C
664	24212	723	Oligo	Non-neuronal	A1C
666	25661	724	L5 IT	Excitatory	A1C
667	26374	724	L6 IT Car3	Excitatory	A1C
671	26809	727	L6B	Excitatory	A1C
672	21852	728	L6 IT Car3	Excitatory	A1C
673	16217	731	Oligo	Non-neuronal	A1C
675	20320	732	Oligo	Non-neuronal	A1C
676	21395	732	L5/6 NP	Excitatory	A1C
678	24396	740	Astro	Non-neuronal	A1C
679	26281	743	L5/6 NP	Excitatory	A1C
680	20275	742	L6 CT	Excitatory	A1C
684	16275	747	Oligo	Non-neuronal	A1C
688	21157	750	Micro/PVM	Non-neuronal	A1C
689	15187	753	Astro	Non-neuronal	A1C
692	24494	754	L6 IT	Excitatory	A1C
695	26050	758	L6 CT	Excitatory	A1C
696	18133	760	Oligo	Non-neuronal	A1C
697	18279	761	Oligo	Non-neuronal	A1C
698	20877	759	Astro	Non-neuronal	A1C
699	22184	762	Astro	Non-neuronal	A1C
700	18421	763	Astro	Non-neuronal	A1C
703	24957	764	PVALB	Inhibitory	A1C
704	15518	765	Oligo	Non-neuronal	A1C
705	16027	765	Oligo	Non-neuronal	A1C
707	18846	766	Oligo	Non-neuronal	A1C
708	21257	765	Oligo	Non-neuronal	A1C
709	18694	768	Astro	Non-neuronal	A1C
710	26957	765	Oligo	Non-neuronal	A1C
711	20759	768	Astro	Non-neuronal	A1C
713	22930	771	SST	Inhibitory	A1C
718	18171	776	Oligo	Non-neuronal	A1C
721	21240	780	Astro	Non-neuronal	A1C
723	26972	780	Oligo	Non-neuronal	A1C
724	19959	780	L6B	Excitatory	A1C
725	22631	780	Oligo	Non-neuronal	A1C
727	20189	782	Astro	Non-neuronal	A1C
728	22046	782	L5 IT	Excitatory	A1C
730	19533	787	Oligo	Non-neuronal	A1C
731	22789	788	L5/6 NP	Excitatory	A1C
733	17357	793	Oligo	Non-neuronal	A1C
734	17195	795	Oligo	Non-neuronal	A1C
736	24239	799	Oligo	Non-neuronal	A1C
738	15293	800	Oligo	Non-neuronal	A1C
741	24266	804	Oligo	Non-neuronal	A1C
742	16670	805	Micro/PVM	Non-neuronal	A1C
743	26549	805	L6 CT	Excitatory	A1C
745	15468	807	Oligo	Non-neuronal	A1C
748	20920	807	L6 IT	Excitatory	A1C
749	22651	808	Astro	Non-neuronal	A1C
750	24194	808	Oligo	Non-neuronal	A1C
755	14961	814	Oligo	Non-neuronal	A1C
757	20882	819	L5 IT	Excitatory	A1C
758	17359	821	Oligo	Non-neuronal	A1C
759	17461	822	Oligo	Non-neuronal	A1C
761	25325	820	Oligo	Non-neuronal	A1C
762	18209	823	OPC	Non-neuronal	A1C
763	19909	824	Astro	Non-neuronal	A1C
766	24169	825	Micro/PVM	Non-neuronal	A1C
767	25093	826	LAMP5 LHX6	Inhibitory	A1C
768	19520	827	Oligo	Non-neuronal	A1C
770	16458	831	Oligo	Non-neuronal	A1C
771	15542	833	Oligo	Non-neuronal	A1C
772	18778	833	OPC	Non-neuronal	A1C
774	20441	833	Oligo	Non-neuronal	A1C
775	23196	835	Astro	Non-neuronal	A1C
776	25791	835	VIP	Inhibitory	A1C
779	16569	840	Oligo	Non-neuronal	A1C
781	17048	840	Oligo	Non-neuronal	A1C
782	23453	841	L4 IT	Excitatory	A1C
784	15321	843	Oligo	Non-neuronal	A1C
785	24109	844	OPC	Non-neuronal	A1C
787	19737	844	Astro	Non-neuronal	A1C
788	20129	845	Astro	Non-neuronal	A1C
791	16239	845	Oligo	Non-neuronal	A1C
792	18687	848	Oligo	Non-neuronal	A1C
794	26804	851	PVALB	Inhibitory	A1C
795	14941	852	Oligo	Non-neuronal	A1C
797	22733	852	L6 IT Car3	Excitatory	A1C
799	16207	856	Oligo	Non-neuronal	A1C
800	16477	858	Oligo	Non-neuronal	A1C
801	23925	859	Oligo	Non-neuronal	A1C
803	23982	863	Oligo	Non-neuronal	A1C
804	24306	862	Oligo	Non-neuronal	A1C
805	14991	865	Oligo	Non-neuronal	A1C
806	15228	865	Oligo	Non-neuronal	A1C
807	16135	867	Oligo	Non-neuronal	A1C
810	21102	869	Oligo	Non-neuronal	A1C
813	23225	875	Chandelier	Inhibitory	A1C
815	17966	874	Micro/PVM	Non-neuronal	A1C
820	19135	877	L6 IT	Excitatory	A1C
822	24135	881	L6B	Excitatory	A1C
824	23406	883	L6 IT Car3	Excitatory	A1C
825	23755	884	Oligo	Non-neuronal	A1C
826	17666	886	Oligo	Non-neuronal	A1C
829	16514	889	Oligo	Non-neuronal	A1C
832	16433	889	Oligo	Non-neuronal	A1C
837	20742	894	L6 IT Car3	Excitatory	A1C
838	25683	895	Oligo	Non-neuronal	A1C
842	25071	896	L6 IT Car3	Excitatory	A1C
843	20719	897	Oligo	Non-neuronal	A1C
844	22501	898	Oligo	Non-neuronal	A1C
845	14462	899	Oligo	Non-neuronal	A1C
846	17375	899	Oligo	Non-neuronal	A1C
847	17406	900	L6 IT Car3	Excitatory	A1C
848	19443	900	Astro	Non-neuronal	A1C
850	15304	909	Oligo	Non-neuronal	A1C
855	23755	913	L5 IT	Excitatory	A1C
856	24316	912	L5 IT	Excitatory	A1C
857	26326	914	L4 IT	Excitatory	A1C
860	21943	917	Oligo	Non-neuronal	A1C
861	23208	918	Astro	Non-neuronal	A1C
862	26720	917	L4 IT	Excitatory	A1C
863	23666	919	Oligo	Non-neuronal	A1C
864	26361	920	L6 IT	Excitatory	A1C
865	18072	923	Oligo	Non-neuronal	A1C
866	19690	922	Oligo	Non-neuronal	A1C
869	19971	923	L2/3 IT	Excitatory	A1C
871	23476	923	Oligo	Non-neuronal	A1C
872	15234	926	L6 CT	Excitatory	A1C
873	26542	927	L5 IT	Excitatory	A1C
874	15580	928	Oligo	Non-neuronal	A1C
876	18484	927	Oligo	Non-neuronal	A1C
878	19421	931	OPC	Non-neuronal	A1C
881	21506	934	Micro/PVM	Non-neuronal	A1C
883	26267	933	SST	Inhibitory	A1C
884	27057	932	Oligo	Non-neuronal	A1C
886	23547	935	PVALB	Inhibitory	A1C
891	18982	941	Oligo	Non-neuronal	A1C
893	15399	942	Oligo	Non-neuronal	A1C
894	15957	942	Oligo	Non-neuronal	A1C
895	20260	942	Oligo	Non-neuronal	A1C
899	19350	944	Oligo	Non-neuronal	A1C
900	15196	951	Astro	Non-neuronal	A1C
901	19439	950	L6 CT	Excitatory	A1C
902	20857	951	L6B	Excitatory	A1C
905	17367	952	L6 CT	Excitatory	A1C
906	26795	952	L4 IT	Excitatory	A1C
907	26983	953	Astro	Non-neuronal	A1C
908	14902	955	Oligo	Non-neuronal	A1C
909	21749	953	L6 IT	Excitatory	A1C
910	25268	954	SST	Inhibitory	A1C
911	25830	955	Oligo	Non-neuronal	A1C
913	22461	955	L6 IT	Excitatory	A1C
914	16788	958	Oligo	Non-neuronal	A1C
916	17456	959	Oligo	Non-neuronal	A1C
917	18344	960	Oligo	Non-neuronal	A1C
919	22552	962	Oligo	Non-neuronal	A1C
921	22581	963	L5/6 NP	Excitatory	A1C
922	15714	964	Oligo	Non-neuronal	A1C
923	25167	966	Micro/PVM	Non-neuronal	A1C
925	21624	969	L6 CT	Excitatory	A1C
926	24542	969	L6 IT Car3	Excitatory	A1C
928	17499	972	Oligo	Non-neuronal	A1C
930	15941	974	Oligo	Non-neuronal	A1C
931	19642	972	L6 IT Car3	Excitatory	A1C
932	21860	976	Micro/PVM	Non-neuronal	A1C
936	18890	980	L6B	Excitatory	A1C
939	18585	981	Micro/PVM	Non-neuronal	A1C
941	20490	981	L6 CT	Excitatory	A1C
942	27071	982	Oligo	Non-neuronal	A1C
943	14594	983	Oligo	Non-neuronal	A1C
947	20524	986	Micro/PVM	Non-neuronal	A1C
949	14106	989	Oligo	Non-neuronal	A1C
953	22203	994	Astro	Non-neuronal	A1C
954	25117	995	Oligo	Non-neuronal	A1C
959	21942	1000	Micro/PVM	Non-neuronal	A1C
960	23933	999	Oligo	Non-neuronal	A1C
961	23982	997	L6 IT	Excitatory	A1C
964	24161	1002	L4 IT	Excitatory	A1C
966	25180	1004	L5 IT	Excitatory	A1C
968	19511	1005	Oligo	Non-neuronal	A1C
970	19065	1008	L2/3 IT	Excitatory	A1C
973	25439	1008	L5/6 NP	Excitatory	A1C
975	15262	1011	Oligo	Non-neuronal	A1C
976	18026	1011	Oligo	Non-neuronal	A1C
977	18514	1010	Oligo	Non-neuronal	A1C
982	19481	1012	LAMP5 LHX6	Inhibitory	A1C
985	25889	1012	Oligo	Non-neuronal	A1C
988	17785	1017	Astro	Non-neuronal	A1C
989	15890	1020	Oligo	Non-neuronal	A1C
990	15961	1019	Oligo	Non-neuronal	A1C
991	16738	1019	Oligo	Non-neuronal	A1C
992	17992	1020	Oligo	Non-neuronal	A1C
993	25416	1019	Astro	Non-neuronal	A1C
994	14505	1023	Oligo	Non-neuronal	A1C
999	15196	1029	Oligo	Non-neuronal	A1C
1001	18356	1034	Oligo	Non-neuronal	A1C
1003	26304	1033	LAMP5 LHX6	Inhibitory	A1C
1006	22838	1038	Oligo	Non-neuronal	A1C
1007	23231	1037	Oligo	Non-neuronal	A1C
1008	21228	1036	Astro	Non-neuronal	A1C
1009	24664	1037	VIP	Inhibitory	A1C
1011	21255	1039	Oligo	Non-neuronal	A1C
1012	21968	1039	Oligo	Non-neuronal	A1C
1013	16760	1041	Oligo	Non-neuronal	A1C
1014	19760	1039	Astro	Non-neuronal	A1C
1017	16610	1039	Oligo	Non-neuronal	A1C
1018	21652	1044	Astro	Non-neuronal	A1C
1019	23299	1046	OPC	Non-neuronal	A1C
1021	26940	1045	L5 IT	Excitatory	A1C
1022	25352	1048	Astro	Non-neuronal	A1C
1024	22811	1050	L6 IT Car3	Excitatory	A1C
1026	15883	1053	Micro/PVM	Non-neuronal	A1C
1027	19804	1054	L6 CT	Excitatory	A1C
1028	20030	1053	Oligo	Non-neuronal	A1C
1030	22363	1054	L6 IT	Excitatory	A1C
1033	20137	1054	L6B	Excitatory	A1C
1034	25730	1056	L5 IT	Excitatory	A1C
1036	20337	1057	Oligo	Non-neuronal	A1C
1037	20990	1056	L6B	Excitatory	A1C
1040	17839	1057	Oligo	Non-neuronal	A1C
1043	22326	1059	Oligo	Non-neuronal	A1C
1044	22605	1058	Astro	Non-neuronal	A1C
1046	19100	1060	Astro	Non-neuronal	A1C
1047	19318	1059	L6 IT Car3	Excitatory	A1C
1050	24354	1061	L5/6 NP	Excitatory	A1C
1051	25522	1062	Micro/PVM	Non-neuronal	A1C
1052	17188	1063	Oligo	Non-neuronal	A1C
1053	18133	1065	Oligo	Non-neuronal	A1C
1056	25761	1065	Oligo	Non-neuronal	A1C
1057	15700	1066	Oligo	Non-neuronal	A1C
1058	22489	1066	L6 IT	Excitatory	A1C
1059	22649	1065	L5 IT	Excitatory	A1C
1060	19411	1068	Oligo	Non-neuronal	A1C
1062	24002	1070	Oligo	Non-neuronal	A1C
1063	21449	1072	Oligo	Non-neuronal	A1C
1065	14055	1071	Oligo	Non-neuronal	A1C
1066	20019	1072	Oligo	Non-neuronal	A1C
1069	13991	1074	Oligo	Non-neuronal	A1C
1070	26696	1076	Micro/PVM	Non-neuronal	A1C
1071	17328	1075	Oligo	Non-neuronal	A1C
1073	21396	1075	L6B	Excitatory	A1C
1076	18783	1079	Micro/PVM	Non-neuronal	A1C
1078	18751	1079	Astro	Non-neuronal	A1C
1080	19778	1083	Oligo	Non-neuronal	A1C
1082	16472	1084	Oligo	Non-neuronal	A1C
1083	15512	1086	Oligo	Non-neuronal	A1C
1084	17832	1086	Oligo	Non-neuronal	A1C
1085	19175	1087	Oligo	Non-neuronal	A1C
1086	18117	1090	L6 CT	Excitatory	A1C
1090	13946	1092	Oligo	Non-neuronal	A1C
1092	19217	1093	Oligo	Non-neuronal	A1C
1098	24781	1094	Oligo	Non-neuronal	A1C
1099	24968	1095	Oligo	Non-neuronal	A1C
1100	13898	1096	Oligo	Non-neuronal	A1C
1104	17139	1100	Oligo	Non-neuronal	A1C
1105	21006	1103	SST	Inhibitory	A1C
1106	21705	1101	Oligo	Non-neuronal	A1C
1108	25551	1103	L6 IT Car3	Excitatory	A1C
1110	14451	1106	Oligo	Non-neuronal	A1C
1111	16641	1106	Oligo	Non-neuronal	A1C
1114	20280	1110	L6 IT	Excitatory	A1C
1116	16808	1115	Oligo	Non-neuronal	A1C
1117	20660	1113	Oligo	Non-neuronal	A1C
1119	19818	1114	Oligo	Non-neuronal	A1C
1120	24700	1115	Oligo	Non-neuronal	A1C
1121	19131	1116	SST	Inhibitory	A1C
1124	14935	1119	L6 CT	Excitatory	A1C
1127	18476	1121	L6 IT Car3	Excitatory	A1C
1131	21049	1127	Oligo	Non-neuronal	A1C
1132	13712	1129	Oligo	Non-neuronal	A1C
1133	14858	1129	Oligo	Non-neuronal	A1C
1134	15051	1131	Astro	Non-neuronal	A1C
1135	24730	1130	Oligo	Non-neuronal	A1C
1138	16758	1138	Oligo	Non-neuronal	A1C
1141	23145	1137	Astro	Non-neuronal	A1C
1142	14586	1138	Oligo	Non-neuronal	A1C
1144	13678	1140	Oligo	Non-neuronal	A1C
1145	17060	1140	Oligo	Non-neuronal	A1C
1148	14223	1145	Oligo	Non-neuronal	A1C
1149	17131	1145	Astro	Non-neuronal	A1C
1153	14514	1147	L6 CT	Excitatory	A1C
1156	21104	1148	Chandelier	Inhibitory	A1C
1158	23453	1151	Oligo	Non-neuronal	A1C
1159	19184	1152	L6 IT Car3	Excitatory	A1C
1162	16157	1152	Oligo	Non-neuronal	A1C
1163	20849	1155	VIP	Inhibitory	A1C
1165	14164	1155	Astro	Non-neuronal	A1C
1166	15170	1155	Oligo	Non-neuronal	A1C
1167	18094	1155	Oligo	Non-neuronal	A1C
1170	15868	1158	Oligo	Non-neuronal	A1C
1172	15377	1158	Oligo	Non-neuronal	A1C
1173	16730	1160	Oligo	Non-neuronal	A1C
1174	23397	1160	L2/3 IT	Excitatory	A1C
1175	19234	1160	SST	Inhibitory	A1C
1178	25213	1162	L6B	Excitatory	A1C
1179	16459	1165	Oligo	Non-neuronal	A1C
1181	21425	1166	L5 IT	Excitatory	A1C
1182	23167	1167	Oligo	Non-neuronal	A1C
1184	26115	1166	L4 IT	Excitatory	A1C
1187	17918	1174	Oligo	Non-neuronal	A1C
1189	17056	1176	L6 CT	Excitatory	A1C
1190	19063	1176	Astro	Non-neuronal	A1C
1192	25245	1178	Micro/PVM	Non-neuronal	A1C
1194	17955	1182	Oligo	Non-neuronal	A1C
1195	19578	1181	Oligo	Non-neuronal	A1C
1196	19744	1182	Astro	Non-neuronal	A1C
1198	26513	1181	Oligo	Non-neuronal	A1C
1200	24092	1183	Oligo	Non-neuronal	A1C
1202	22571	1185	L2/3 IT	Excitatory	A1C
1204	16010	1187	Oligo	Non-neuronal	A1C
1205	16886	1187	Oligo	Non-neuronal	A1C
1206	16974	1190	Oligo	Non-neuronal	A1C
1209	15647	1197	Oligo	Non-neuronal	A1C
1210	15678	1195	Oligo	Non-neuronal	A1C
1211	20641	1193	Oligo	Non-neuronal	A1C
1213	19957	1195	Oligo	Non-neuronal	A1C
1214	16794	1198	L6 IT	Excitatory	A1C
1216	17703	1199	Oligo	Non-neuronal	A1C
1217	15122	1202	L2/3 IT	Excitatory	A1C
1218	17517	1200	Micro/PVM	Non-neuronal	A1C
1219	17470	1203	Oligo	Non-neuronal	A1C
1220	18194	1204	L6B	Excitatory	A1C
1221	19131	1203	Oligo	Non-neuronal	A1C
1222	19603	1203	SST	Inhibitory	A1C
1223	23190	1205	Oligo	Non-neuronal	A1C
1225	26658	1204	L6B	Excitatory	A1C
1226	15843	1207	Micro/PVM	Non-neuronal	A1C
1227	20711	1206	Oligo	Non-neuronal	A1C
1229	24405	1207	Astro	Non-neuronal	A1C
1230	15413	1209	Oligo	Non-neuronal	A1C
1232	25674	1208	Astro	Non-neuronal	A1C
1233	26037	1207	L5 ET	Excitatory	A1C
1237	24040	1214	SST	Inhibitory	A1C
1238	26862	1214	L5 IT	Excitatory	A1C
1239	13849	1216	Astro	Non-neuronal	A1C
1247	23601	1223	VIP	Inhibitory	A1C
1248	21052	1225	Astro	Non-neuronal	A1C
1250	26720	1224	L4 IT	Excitatory	A1C
1251	20767	1226	L6 CT	Excitatory	A1C
1254	18160	1230	L6 IT	Excitatory	A1C
1255	26233	1229	Oligo	Non-neuronal	A1C
1256	20828	1231	PVALB	Inhibitory	A1C
1259	14450	1233	Oligo	Non-neuronal	A1C
1260	16402	1233	Oligo	Non-neuronal	A1C
1261	20377	1233	L6 IT	Excitatory	A1C
1262	20939	1233	OPC	Non-neuronal	A1C
1263	23371	1234	Oligo	Non-neuronal	A1C
1268	23069	1244	L5 IT	Excitatory	A1C
1270	20415	1246	Micro/PVM	Non-neuronal	A1C
1272	13393	1246	L5 IT	Excitatory	A1C
1274	15990	1245	Astro	Non-neuronal	A1C
1275	16781	1248	Astro	Non-neuronal	A1C
1278	19634	1249	Oligo	Non-neuronal	A1C
1280	23897	1249	Oligo	Non-neuronal	A1C
1284	17223	1252	Oligo	Non-neuronal	A1C
1287	16487	1255	Oligo	Non-neuronal	A1C
1289	16092	1261	Oligo	Non-neuronal	A1C
1290	20229	1260	Oligo	Non-neuronal	A1C
1292	15103	1263	Oligo	Non-neuronal	A1C
1293	17420	1264	Oligo	Non-neuronal	A1C
1294	17441	1263	Oligo	Non-neuronal	A1C
1295	15346	1265	Oligo	Non-neuronal	A1C
1296	14317	1267	L6 IT Car3	Excitatory	A1C
1297	15947	1267	Astro	Non-neuronal	A1C
1299	22166	1262	L5 IT	Excitatory	A1C
1300	15317	1268	Oligo	Non-neuronal	A1C
1301	16300	1268	Oligo	Non-neuronal	A1C
1302	20320	1268	Oligo	Non-neuronal	A1C
1304	23963	1270	Micro/PVM	Non-neuronal	A1C
1306	25781	1269	Oligo	Non-neuronal	A1C
1307	23440	1272	L6 IT Car3	Excitatory	A1C
1308	26759	1271	Oligo	Non-neuronal	A1C
1310	24891	1277	Oligo	Non-neuronal	A1C
1311	13420	1278	Oligo	Non-neuronal	A1C
1314	26679	1277	L5 IT	Excitatory	A1C
1317	19702	1279	Oligo	Non-neuronal	A1C
1318	19956	1279	Oligo	Non-neuronal	A1C
1319	21123	1279	L5/6 NP	Excitatory	A1C
1320	23994	1282	L4 IT	Excitatory	A1C
1321	26042	1280	L5/6 NP	Excitatory	A1C
1324	26601	1282	L5 IT	Excitatory	A1C
1325	13973	1286	Oligo	Non-neuronal	A1C
1326	14453	1287	Oligo	Non-neuronal	A1C
1327	18182	1287	Oligo	Non-neuronal	A1C
1328	20030	1288	L6 IT	Excitatory	A1C
1329	20920	1288	OPC	Non-neuronal	A1C
1332	26946	1289	L4 IT	Excitatory	A1C
1333	13799	1294	Oligo	Non-neuronal	A1C
1336	17941	1296	L6B	Excitatory	A1C
1337	22468	1295	Oligo	Non-neuronal	A1C
1340	22633	1296	Astro	Non-neuronal	A1C
1342	16849	1298	L6B	Excitatory	A1C
1343	18709	1299	Oligo	Non-neuronal	A1C
1345	26372	1299	Oligo	Non-neuronal	A1C
1346	17281	1301	Micro/PVM	Non-neuronal	A1C
1347	24723	1300	Oligo	Non-neuronal	A1C
1349	13631	1304	Oligo	Non-neuronal	A1C
1351	21354	1306	L6 CT	Excitatory	A1C
1352	21498	1307	Oligo	Non-neuronal	A1C
1353	14636	1308	Oligo	Non-neuronal	A1C
1359	14591	1314	Oligo	Non-neuronal	A1C
1361	21899	1313	L6 IT Car3	Excitatory	A1C
1362	20017	1316	Oligo	Non-neuronal	A1C
1364	24034	1317	Oligo	Non-neuronal	A1C
1365	19431	1320	Astro	Non-neuronal	A1C
1368	14385	1321	Oligo	Non-neuronal	A1C
1369	20059	1322	L5 IT	Excitatory	A1C
1374	18975	1324	Oligo	Non-neuronal	A1C
1375	14814	1332	Oligo	Non-neuronal	A1C
1377	26361	1326	L5 IT	Excitatory	A1C
1378	26534	1326	Astro	Non-neuronal	A1C
1383	24178	1333	L5/6 NP	Excitatory	A1C
1384	24870	1333	L5 IT	Excitatory	A1C
1385	17018	1333	Oligo	Non-neuronal	A1C
1389	26578	1335	L5 IT	Excitatory	A1C
1390	15616	1339	Oligo	Non-neuronal	A1C
1391	22520	1337	OPC	Non-neuronal	A1C
1392	15783	1339	Oligo	Non-neuronal	A1C
1393	16195	1339	Oligo	Non-neuronal	A1C
1395	24059	1338	Astro	Non-neuronal	A1C
1398	25392	1341	Oligo	Non-neuronal	A1C
1400	13660	1344	Oligo	Non-neuronal	A1C
1401	25169	1343	PVALB	Inhibitory	A1C
1402	25196	1344	L5/6 NP	Excitatory	A1C
1405	21704	1347	Micro/PVM	Non-neuronal	A1C
1410	16317	1350	Oligo	Non-neuronal	A1C
1411	18321	1350	Chandelier	Inhibitory	A1C
1412	25063	1349	Astro	Non-neuronal	A1C
1414	16170	1352	Oligo	Non-neuronal	A1C
1415	23881	1350	L6 CT	Excitatory	A1C
1418	26184	1356	L6 IT Car3	Excitatory	A1C
1419	13814	1360	Oligo	Non-neuronal	A1C
1420	15167	1358	Oligo	Non-neuronal	A1C
1421	16444	1358	Oligo	Non-neuronal	A1C
1422	22721	1359	Astro	Non-neuronal	A1C
1423	24722	1358	L6 IT Car3	Excitatory	A1C
1425	26524	1358	L5 IT	Excitatory	A1C
1429	25683	1363	Oligo	Non-neuronal	A1C
1431	15567	1367	Oligo	Non-neuronal	A1C
1432	22532	1368	Oligo	Non-neuronal	A1C
1433	17191	1370	Oligo	Non-neuronal	A1C
1435	25101	1370	L5/6 NP	Excitatory	A1C
1436	17489	1371	Oligo	Non-neuronal	A1C
1437	26158	1372	L2/3 IT	Excitatory	A1C
1438	15273	1372	Astro	Non-neuronal	A1C
1441	15240	1377	Oligo	Non-neuronal	A1C
1442	17856	1376	Oligo	Non-neuronal	A1C
1443	19489	1377	Oligo	Non-neuronal	A1C
1446	13743	1378	Oligo	Non-neuronal	A1C
1447	13973	1382	Oligo	Non-neuronal	A1C
1448	22755	1384	L6 IT	Excitatory	A1C
1449	26305	1383	L5 IT	Excitatory	A1C
1450	18545	1385	Oligo	Non-neuronal	A1C
1451	22046	1386	Oligo	Non-neuronal	A1C
1453	13185	1387	Oligo	Non-neuronal	A1C
1458	16453	1390	L6 CT	Excitatory	A1C
1459	19058	1390	Oligo	Non-neuronal	A1C
1460	24876	1389	Chandelier	Inhibitory	A1C
1461	23730	1393	L6B	Excitatory	A1C
1463	17472	1393	Oligo	Non-neuronal	A1C
1464	18089	1394	Oligo	Non-neuronal	A1C
1465	18611	1392	L6B	Excitatory	A1C
1467	25176	1397	L6 IT Car3	Excitatory	A1C
1471	15983	1399	OPC	Non-neuronal	A1C
1472	24307	1399	L5 IT	Excitatory	A1C
1473	18425	1401	Oligo	Non-neuronal	A1C
1477	16497	1405	Oligo	Non-neuronal	A1C
1478	18229	1404	Astro	Non-neuronal	A1C
1479	19437	1404	Oligo	Non-neuronal	A1C
1481	21955	1404	OPC	Non-neuronal	A1C
1484	13529	1408	Oligo	Non-neuronal	A1C
1485	15877	1406	Oligo	Non-neuronal	A1C
1486	23257	1408	Astro	Non-neuronal	A1C
1487	26752	1407	L5 IT	Excitatory	A1C
1490	16970	1409	Oligo	Non-neuronal	A1C
1492	26113	1412	Micro/PVM	Non-neuronal	A1C
1494	24282	1413	Astro	Non-neuronal	A1C
1495	13300	1416	Oligo	Non-neuronal	A1C
1496	18324	1415	L6 IT	Excitatory	A1C
1497	19345	1416	L6 IT	Excitatory	A1C
1498	22746	1414	Oligo	Non-neuronal	A1C
1499	25985	1417	Oligo	Non-neuronal	A1C
1500	24018	1416	Astro	Non-neuronal	A1C
1501	26018	1417	L5 IT	Excitatory	A1C
1503	15224	1419	Oligo	Non-neuronal	A1C
1504	16095	1419	Oligo	Non-neuronal	A1C
1505	19899	1419	Oligo	Non-neuronal	A1C
1506	20330	1425	Oligo	Non-neuronal	A1C
1508	23562	1424	OPC	Non-neuronal	A1C
1509	17093	1427	Astro	Non-neuronal	A1C
1512	22969	1428	Astro	Non-neuronal	A1C
1513	17183	1429	Oligo	Non-neuronal	A1C
1515	24059	1429	Astro	Non-neuronal	A1C
1517	15517	1431	Oligo	Non-neuronal	A1C
1519	16743	1431	Oligo	Non-neuronal	A1C
1520	25113	1431	LAMP5	Inhibitory	A1C
1522	14237	1434	Oligo	Non-neuronal	A1C
1525	13490	1438	Oligo	Non-neuronal	A1C
1526	18698	1437	Oligo	Non-neuronal	A1C
1527	20379	1438	L5 IT	Excitatory	A1C
1528	22939	1437	Astro	Non-neuronal	A1C
1531	22883	1441	L5 ET	Excitatory	A1C
1532	15422	1442	Oligo	Non-neuronal	A1C
1533	21263	1441	SST	Inhibitory	A1C
1534	24628	1442	L6 CT	Excitatory	A1C
1535	21723	1442	Astro	Non-neuronal	A1C
1536	15654	1444	Oligo	Non-neuronal	A1C
1537	22754	1444	OPC	Non-neuronal	A1C
1538	13760	1447	Astro	Non-neuronal	A1C
1539	14573	1446	Oligo	Non-neuronal	A1C
1540	24412	1447	L6 IT	Excitatory	A1C
1541	26136	1446	Astro	Non-neuronal	A1C
1544	16646	1449	Oligo	Non-neuronal	A1C
1550	22019	1453	Oligo	Non-neuronal	A1C
1551	23158	1455	Astro	Non-neuronal	A1C
1552	24309	1453	Micro/PVM	Non-neuronal	A1C
1554	16028	1457	Oligo	Non-neuronal	A1C
1555	21688	1460	L5 ET	Excitatory	A1C
1556	25540	1461	L4 IT	Excitatory	A1C
1557	27008	1458	Oligo	Non-neuronal	A1C
1559	26019	1462	L5 IT	Excitatory	A1C
1561	21067	1467	L5 IT	Excitatory	A1C
1562	25014	1468	L5 IT	Excitatory	A1C
1564	15078	1470	Astro	Non-neuronal	A1C
1565	21819	1469	L6 IT	Excitatory	A1C
1567	17097	1472	Oligo	Non-neuronal	A1C
1568	20299	1472	L5/6 NP	Excitatory	A1C
1569	25724	1472	Oligo	Non-neuronal	A1C
1570	14196	1473	Oligo	Non-neuronal	A1C
1571	21505	1473	Oligo	Non-neuronal	A1C
1572	26172	1476	Oligo	Non-neuronal	A1C
1573	14109	1478	Oligo	Non-neuronal	A1C
1574	16127	1478	Oligo	Non-neuronal	A1C
1575	16254	1478	Micro/PVM	Non-neuronal	A1C
1577	18111	1478	Oligo	Non-neuronal	A1C
1578	21339	1478	Astro	Non-neuronal	A1C
1580	13540	1483	Oligo	Non-neuronal	A1C
1581	26312	1484	L4 IT	Excitatory	A1C
1582	17723	1485	Astro	Non-neuronal	A1C
1583	23858	1486	PVALB	Inhibitory	A1C
1584	19385	1488	Astro	Non-neuronal	A1C
1586	26285	1490	Micro/PVM	Non-neuronal	A1C
1588	17197	1491	Oligo	Non-neuronal	A1C
1591	25473	1492	Astro	Non-neuronal	A1C
1596	14514	1503	Oligo	Non-neuronal	A1C
1600	25440	1504	Oligo	Non-neuronal	A1C
1602	26449	1504	Oligo	Non-neuronal	A1C
1603	19354	1507	L6 IT	Excitatory	A1C
1604	20745	1509	L6 IT	Excitatory	A1C
1609	22308	1514	L5/6 NP	Excitatory	A1C
1612	20852	1516	L6 IT	Excitatory	A1C
1613	21066	1515	Oligo	Non-neuronal	A1C
1614	26233	1514	L5 IT	Excitatory	A1C
1616	14930	1517	Oligo	Non-neuronal	A1C
1619	15549	1519	Oligo	Non-neuronal	A1C
1620	15478	1520	Oligo	Non-neuronal	A1C
1621	16552	1521	Oligo	Non-neuronal	A1C
1622	20253	1521	L6B	Excitatory	A1C
1623	25322	1521	LAMP5 LHX6	Inhibitory	A1C
1624	16727	1525	Oligo	Non-neuronal	A1C
1627	18556	1526	Oligo	Non-neuronal	A1C
1635	15111	1538	Oligo	Non-neuronal	A1C
1637	20852	1541	Oligo	Non-neuronal	A1C
1638	26168	1540	Oligo	Non-neuronal	A1C
1640	21091	1542	OPC	Non-neuronal	A1C
1642	26741	1542	L6 IT	Excitatory	A1C
1643	13591	1540	Oligo	Non-neuronal	A1C
1644	17007	1542	L6 IT Car3	Excitatory	A1C
1645	18303	1544	Oligo	Non-neuronal	A1C
1646	26064	1548	Endo	Non-neuronal	A1C
1648	21704	1550	Oligo	Non-neuronal	A1C
1650	17615	1554	Oligo	Non-neuronal	A1C
1651	19842	1554	Micro/PVM	Non-neuronal	A1C
1652	17420	1558	Micro/PVM	Non-neuronal	A1C
1654	21228	1557	Oligo	Non-neuronal	A1C
1655	21671	1557	Oligo	Non-neuronal	A1C
1657	17028	1557	Oligo	Non-neuronal	A1C
1658	17076	1558	Oligo	Non-neuronal	A1C
1659	18469	1558	Oligo	Non-neuronal	A1C
1660	23880	1559	Oligo	Non-neuronal	A1C
1664	17449	1560	Oligo	Non-neuronal	A1C
1665	22708	1562	L6 IT Car3	Excitatory	A1C
1668	26722	1562	Astro	Non-neuronal	A1C
1669	13766	1564	Oligo	Non-neuronal	A1C
1671	17162	1564	Oligo	Non-neuronal	A1C
1672	19538	1566	Astro	Non-neuronal	A1C
1673	20908	1567	SST	Inhibitory	A1C
1677	18653	1568	Oligo	Non-neuronal	A1C
1678	24184	1568	L6 CT	Excitatory	A1C
1681	17920	1569	Oligo	Non-neuronal	A1C
1683	19457	1572	L6 IT	Excitatory	A1C
1684	20871	1571	L6 CT	Excitatory	A1C
1687	21842	1574	L5/6 NP	Excitatory	A1C
1688	24483	1573	VIP	Inhibitory	A1C
1689	25387	1574	PVALB	Inhibitory	A1C
1690	25839	1574	L2/3 IT	Excitatory	A1C
1691	26511	1573	L6 IT Car3	Excitatory	A1C
1693	21790	1576	PVALB	Inhibitory	A1C
1695	24337	1576	Micro/PVM	Non-neuronal	A1C
1696	14644	1580	L6B	Excitatory	A1C
1697	17757	1579	Oligo	Non-neuronal	A1C
1699	13747	1582	Oligo	Non-neuronal	A1C
1701	17304	1582	Astro	Non-neuronal	A1C
1702	22503	1583	L6B	Excitatory	A1C
1703	26661	1583	Micro/PVM	Non-neuronal	A1C
1708	19073	1586	Oligo	Non-neuronal	A1C
1709	21657	1584	SST	Inhibitory	A1C
1710	22297	1589	L6 IT Car3	Excitatory	A1C
1714	26475	1585	L5 IT	Excitatory	A1C
1716	14178	1588	Oligo	Non-neuronal	A1C
1717	17940	1589	Oligo	Non-neuronal	A1C
1718	23033	1588	Oligo	Non-neuronal	A1C
1719	24738	1588	L6B	Excitatory	A1C
1722	26690	1589	L5 IT	Excitatory	A1C
1723	13261	1592	Astro	Non-neuronal	A1C
1724	13435	1591	Oligo	Non-neuronal	A1C
1725	14745	1592	Astro	Non-neuronal	A1C
1727	20264	1594	Chandelier	Inhibitory	A1C
1731	14833	1595	L6 IT	Excitatory	A1C
1732	15606	1595	Oligo	Non-neuronal	A1C
1737	18521	1599	Oligo	Non-neuronal	A1C
1738	19290	1599	Oligo	Non-neuronal	A1C
1739	23165	1601	Astro	Non-neuronal	A1C
1742	21842	1602	Astro	Non-neuronal	A1C
1743	24792	1602	Chandelier	Inhibitory	A1C
1746	15800	1603	Oligo	Non-neuronal	A1C
1750	22735	1607	Micro/PVM	Non-neuronal	A1C
1752	23302	1606	SST	Inhibitory	A1C
1754	16530	1609	Oligo	Non-neuronal	A1C
1756	18859	1612	Oligo	Non-neuronal	A1C
1759	23761	1611	Oligo	Non-neuronal	A1C
1760	25945	1611	Oligo	Non-neuronal	A1C
1761	17341	1613	OPC	Non-neuronal	A1C
1763	16503	1614	Oligo	Non-neuronal	A1C
1764	24471	1615	L4 IT	Excitatory	A1C
1765	16302	1617	Micro/PVM	Non-neuronal	A1C
1766	21524	1615	L6B	Excitatory	A1C
1768	13621	1617	L6 CT	Excitatory	A1C
1769	21374	1619	Oligo	Non-neuronal	A1C
1771	24956	1620	L4 IT	Excitatory	A1C
1772	15863	1623	Oligo	Non-neuronal	A1C
1773	19277	1623	Micro/PVM	Non-neuronal	A1C
1774	26721	1624	L4 IT	Excitatory	A1C
1775	14391	1624	Oligo	Non-neuronal	A1C
1776	16162	1625	Astro	Non-neuronal	A1C
1777	13583	1626	L6 CT	Excitatory	A1C
1780	25914	1629	L6 CT	Excitatory	A1C
1781	14180	1634	Oligo	Non-neuronal	A1C
1782	15456	1632	L6B	Excitatory	A1C
1783	22335	1632	L5 IT	Excitatory	A1C
1785	19471	1634	Astro	Non-neuronal	A1C
1786	25782	1632	L4 IT	Excitatory	A1C
1788	20106	1638	Astro	Non-neuronal	A1C
1789	25570	1636	PVALB	Inhibitory	A1C
1790	15196	1638	Oligo	Non-neuronal	A1C
1794	17933	1639	Astro	Non-neuronal	A1C
1795	19379	1640	L5/6 NP	Excitatory	A1C
1797	15055	1640	Oligo	Non-neuronal	A1C
1801	26091	1642	L6 IT	Excitatory	A1C
1802	14606	1644	Oligo	Non-neuronal	A1C
1803	19724	1644	L6 IT	Excitatory	A1C
1804	20145	1647	L6B	Excitatory	A1C
1805	21386	1646	Oligo	Non-neuronal	A1C
1806	14318	1648	Micro/PVM	Non-neuronal	A1C
1811	17551	1652	Astro	Non-neuronal	A1C
1813	22884	1653	Oligo	Non-neuronal	A1C
1815	23290	1653	Astro	Non-neuronal	A1C
1816	26422	1655	Astro	Non-neuronal	A1C
1818	26700	1657	Oligo	Non-neuronal	A1C
1820	26737	1658	Oligo	Non-neuronal	A1C
1823	16400	1662	Oligo	Non-neuronal	A1C
1824	13557	1664	Oligo	Non-neuronal	A1C
1825	17247	1664	Oligo	Non-neuronal	A1C
1826	17409	1664	Oligo	Non-neuronal	A1C
1827	19776	1663	L6 IT	Excitatory	A1C
1828	13831	1665	Oligo	Non-neuronal	A1C
1829	20114	1664	Astro	Non-neuronal	A1C
1830	26111	1666	Astro	Non-neuronal	A1C
1832	14203	1669	Oligo	Non-neuronal	A1C
1834	18811	1669	LAMP5	Inhibitory	A1C
1836	21458	1668	L6 CT	Excitatory	A1C
1837	14710	1671	Oligo	Non-neuronal	A1C
1840	23197	1672	L5 IT	Excitatory	A1C
1843	21237	1673	Micro/PVM	Non-neuronal	A1C
1844	20817	1676	L5 IT	Excitatory	A1C
1845	20874	1676	L6 IT Car3	Excitatory	A1C
1846	26203	1676	OPC	Non-neuronal	A1C
1848	15469	1679	Oligo	Non-neuronal	A1C
1849	19723	1679	Oligo	Non-neuronal	A1C
1850	22332	1680	Astro	Non-neuronal	A1C
1851	20228	1684	L6 IT	Excitatory	A1C
1852	25265	1683	PVALB	Inhibitory	A1C
1853	19756	1686	Oligo	Non-neuronal	A1C
1854	19785	1686	Oligo	Non-neuronal	A1C
1855	25208	1685	L2/3 IT	Excitatory	A1C
1859	18308	1686	L6B	Excitatory	A1C
1860	22398	1690	L5 IT	Excitatory	A1C
1861	23444	1690	Oligo	Non-neuronal	A1C
1862	14309	1691	Oligo	Non-neuronal	A1C
1864	20291	1694	Oligo	Non-neuronal	A1C
1869	23718	1698	Oligo	Non-neuronal	A1C
1872	16060	1701	Oligo	Non-neuronal	A1C
1873	18155	1701	Astro	Non-neuronal	A1C
1874	24043	1703	Micro/PVM	Non-neuronal	A1C
1876	13805	1701	Oligo	Non-neuronal	A1C
1878	24585	1702	Oligo	Non-neuronal	A1C
1879	26284	1702	Oligo	Non-neuronal	A1C
1880	26822	1703	Oligo	Non-neuronal	A1C
1881	15508	1705	Oligo	Non-neuronal	A1C
1882	18648	1704	Oligo	Non-neuronal	A1C
1883	20071	1704	L5 IT	Excitatory	A1C
1884	22255	1705	Oligo	Non-neuronal	A1C
1885	22916	1704	Oligo	Non-neuronal	A1C
1886	25928	1706	Oligo	Non-neuronal	A1C
1887	14667	1709	Oligo	Non-neuronal	A1C
1889	18890	1707	L6 CT	Excitatory	A1C
1890	18968	1708	Oligo	Non-neuronal	A1C
1891	21718	1707	L6 IT	Excitatory	A1C
1892	25432	1707	Oligo	Non-neuronal	A1C
1894	16651	1709	Oligo	Non-neuronal	A1C
1896	22488	1711	L6 IT Car3	Excitatory	A1C
1897	19022	1713	VLMC	Non-neuronal	A1C
1898	19989	1714	Chandelier	Inhibitory	A1C
1899	20750	1713	L5/6 NP	Excitatory	A1C
1900	23628	1714	Oligo	Non-neuronal	A1C
1901	23853	1714	Oligo	Non-neuronal	A1C
1905	19395	1714	Oligo	Non-neuronal	A1C
1907	19645	1715	L6 IT	Excitatory	A1C
1909	24883	1716	L2/3 IT	Excitatory	A1C
1910	26742	1721	Oligo	Non-neuronal	A1C
1911	21439	1719	SST	Inhibitory	A1C
1912	26781	1718	Oligo	Non-neuronal	A1C
1914	19233	1720	Oligo	Non-neuronal	A1C
1915	19314	1719	SST	Inhibitory	A1C
1917	23449	1720	L5 IT	Excitatory	A1C
1918	13823	1722	Oligo	Non-neuronal	A1C
1919	22189	1721	Micro/PVM	Non-neuronal	A1C
1922	20235	1726	Oligo	Non-neuronal	A1C
1923	17129	1727	Oligo	Non-neuronal	A1C
1925	18644	1727	Oligo	Non-neuronal	A1C
1927	24043	1728	Micro/PVM	Non-neuronal	A1C
1928	14736	1730	Oligo	Non-neuronal	A1C
1929	21546	1731	Astro	Non-neuronal	A1C
1930	12927	1733	Micro/PVM	Non-neuronal	A1C
1932	13186	1735	Oligo	Non-neuronal	A1C
1933	17099	1736	VIP	Inhibitory	A1C
1934	13933	1736	Oligo	Non-neuronal	A1C
1935	17770	1737	Oligo	Non-neuronal	A1C
1936	25306	1738	Astro	Non-neuronal	A1C
1938	24240	1739	Micro/PVM	Non-neuronal	A1C
1941	18504	1743	Oligo	Non-neuronal	A1C
1942	26503	1744	OPC	Non-neuronal	A1C
1943	13415	1747	Oligo	Non-neuronal	A1C
1944	13901	1747	Oligo	Non-neuronal	A1C
1945	16041	1746	Oligo	Non-neuronal	A1C
1946	18769	1746	Oligo	Non-neuronal	A1C
1948	13463	1752	Oligo	Non-neuronal	A1C
1950	14772	1750	Oligo	Non-neuronal	A1C
1951	26060	1749	L2/3 IT	Excitatory	A1C
1953	17248	1752	OPC	Non-neuronal	A1C
1954	17924	1750	Oligo	Non-neuronal	A1C
1955	24767	1751	Astro	Non-neuronal	A1C
1956	21859	1754	L5/6 NP	Excitatory	A1C
1959	19506	1756	SST	Inhibitory	A1C
1961	26351	1756	Oligo	Non-neuronal	A1C
1964	25185	1757	VIP	Inhibitory	A1C
1966	14146	1759	Oligo	Non-neuronal	A1C
1967	18797	1760	L6 IT	Excitatory	A1C
1968	19181	1759	Oligo	Non-neuronal	A1C
1969	14347	1762	Oligo	Non-neuronal	A1C
1970	17090	1761	Oligo	Non-neuronal	A1C
1971	24490	1761	Oligo	Non-neuronal	A1C
1973	26568	1760	L6 IT Car3	Excitatory	A1C
1974	19241	1757	Micro/PVM	Non-neuronal	A1C
1977	26823	1762	L6 IT	Excitatory	A1C
1980	25857	1763	Astro	Non-neuronal	A1C
1981	16819	1766	Oligo	Non-neuronal	A1C
1985	20529	1772	Astro	Non-neuronal	A1C
1986	16616	1772	L6 IT	Excitatory	A1C
1987	22711	1773	L5 IT	Excitatory	A1C
1990	20723	1775	L5 IT	Excitatory	A1C
1991	13613	1777	Oligo	Non-neuronal	A1C
1993	12844	1779	OPC	Non-neuronal	A1C
1995	24533	1780	L5 IT	Excitatory	A1C
1996	24875	1781	Astro	Non-neuronal	A1C
1997	18252	1785	LAMP5	Inhibitory	A1C
1998	20184	1786	Oligo	Non-neuronal	A1C
1999	18886	1789	Oligo	Non-neuronal	A1C
2000	22759	1792	L6 IT Car3	Excitatory	A1C
2001	25030	1791	SST	Inhibitory	A1C
2003	13938	1794	Oligo	Non-neuronal	A1C
2004	16673	1793	L6 IT Car3	Excitatory	A1C
2006	24472	1792	Oligo	Non-neuronal	A1C
2007	15048	1797	Oligo	Non-neuronal	A1C
2008	16289	1797	OPC	Non-neuronal	A1C
2009	17483	1796	Oligo	Non-neuronal	A1C
2010	18691	1796	Oligo	Non-neuronal	A1C
2011	18004	1798	Oligo	Non-neuronal	A1C
2012	20989	1797	OPC	Non-neuronal	A1C
2013	25740	1797	Oligo	Non-neuronal	A1C
2016	18990	1804	Oligo	Non-neuronal	A1C
2017	21891	1803	Astro	Non-neuronal	A1C
2019	24493	1802	L6 IT Car3	Excitatory	A1C
2022	14674	1805	Oligo	Non-neuronal	A1C
2023	17607	1804	L6B	Excitatory	A1C
2024	20953	1805	L6 IT Car3	Excitatory	A1C
2025	20029	1806	Oligo	Non-neuronal	A1C
2027	15420	1808	Oligo	Non-neuronal	A1C
2029	24133	1804	SST	Inhibitory	A1C
2031	26299	1809	L4 IT	Excitatory	A1C
2032	15729	1810	Astro	Non-neuronal	A1C
2035	26123	1810	LAMP5	Inhibitory	A1C
2037	13527	1811	Oligo	Non-neuronal	A1C
2038	14597	1812	Astro	Non-neuronal	A1C
2039	16150	1812	L6 CT	Excitatory	A1C
2040	17066	1812	VIP	Inhibitory	A1C
2042	25234	1813	Oligo	Non-neuronal	A1C
2044	18716	1817	Oligo	Non-neuronal	A1C
2045	24522	1817	L5/6 NP	Excitatory	A1C
2046	25940	1817	L4 IT	Excitatory	A1C
2047	13576	1819	Micro/PVM	Non-neuronal	A1C
2048	15348	1819	Oligo	Non-neuronal	A1C
2050	18139	1819	Astro	Non-neuronal	A1C
2053	25074	1821	L5/6 NP	Excitatory	A1C
2054	14128	1822	Oligo	Non-neuronal	A1C
2055	21954	1823	L5 IT	Excitatory	A1C
2056	24335	1822	Astro	Non-neuronal	A1C
2058	19521	1828	SST	Inhibitory	A1C
2059	24256	1828	Micro/PVM	Non-neuronal	A1C
2060	13426	1829	Astro	Non-neuronal	A1C
2062	23514	1830	L5 IT	Excitatory	A1C
2063	12945	1831	L6B	Excitatory	A1C
2064	17863	1832	Astro	Non-neuronal	A1C
2065	25000	1832	VIP	Inhibitory	A1C
2067	17290	1832	L6B	Excitatory	A1C
2068	15109	1835	Oligo	Non-neuronal	A1C
2071	18087	1837	Oligo	Non-neuronal	A1C
2072	21863	1837	L5 IT	Excitatory	A1C
2073	25788	1837	L4 IT	Excitatory	A1C
2074	14057	1838	OPC	Non-neuronal	A1C
2079	25747	1839	Oligo	Non-neuronal	A1C
2081	14911	1839	Oligo	Non-neuronal	A1C
2082	20720	1840	Oligo	Non-neuronal	A1C
2083	22510	1840	Oligo	Non-neuronal	A1C
2085	24767	1841	Oligo	Non-neuronal	A1C
2086	15487	1842	Oligo	Non-neuronal	A1C
2088	13237	1843	VLMC	Non-neuronal	A1C
2089	19045	1843	Oligo	Non-neuronal	A1C
2092	24359	1844	L6B	Excitatory	A1C
2094	17448	1846	L6 CT	Excitatory	A1C
2095	18572	1846	Oligo	Non-neuronal	A1C
2100	24641	1847	L6 IT Car3	Excitatory	A1C
2104	24480	1851	SST	Inhibitory	A1C
2105	25806	1851	Micro/PVM	Non-neuronal	A1C
2106	25832	1854	L6 IT Car3	Excitatory	A1C
2107	14535	1860	Oligo	Non-neuronal	A1C
2109	25539	1853	L5/6 NP	Excitatory	A1C
2112	22660	1856	L5 IT	Excitatory	A1C
2113	24685	1855	Oligo	Non-neuronal	A1C
2116	23714	1858	VIP	Inhibitory	A1C
2117	26389	1857	Micro/PVM	Non-neuronal	A1C
2119	23439	1859	Oligo	Non-neuronal	A1C
2120	23683	1859	Micro/PVM	Non-neuronal	A1C
2121	17051	1861	Oligo	Non-neuronal	A1C
2126	13930	1865	L6 CT	Excitatory	A1C
2127	19941	1864	Oligo	Non-neuronal	A1C
2128	17856	1866	Micro/PVM	Non-neuronal	A1C
2131	25938	1866	L6 CT	Excitatory	A1C
2132	20833	1869	L6 CT	Excitatory	A1C
2133	23026	1869	Oligo	Non-neuronal	A1C
2135	14471	1872	Oligo	Non-neuronal	A1C
2137	23342	1873	PVALB	Inhibitory	A1C
2138	26143	1873	L4 IT	Excitatory	A1C
2139	12326	1874	Oligo	Non-neuronal	A1C
2140	14059	1874	OPC	Non-neuronal	A1C
2141	18415	1873	Astro	Non-neuronal	A1C
2142	19822	1874	L6 IT	Excitatory	A1C
2144	25459	1876	L5/6 NP	Excitatory	A1C
2146	21138	1879	Astro	Non-neuronal	A1C
2147	18611	1881	Astro	Non-neuronal	A1C
2149	24860	1882	VIP	Inhibitory	A1C
2151	25872	1883	Astro	Non-neuronal	A1C
2152	18013	1884	OPC	Non-neuronal	A1C
2153	23874	1884	Micro/PVM	Non-neuronal	A1C
2154	25105	1885	L6 IT Car3	Excitatory	A1C
2158	18356	1888	Micro/PVM	Non-neuronal	A1C
2159	14689	1892	Oligo	Non-neuronal	A1C
2161	25550	1889	L6 IT Car3	Excitatory	A1C
2162	22143	1891	L5 IT	Excitatory	A1C
2163	25370	1890	Micro/PVM	Non-neuronal	A1C
2164	20120	1893	Astro	Non-neuronal	A1C
2167	13295	1896	Oligo	Non-neuronal	A1C
2168	21569	1894	L5/6 NP	Excitatory	A1C
2172	13858	1897	Oligo	Non-neuronal	A1C
2175	22905	1898	SNCG	Inhibitory	A1C
2176	26129	1897	L6 CT	Excitatory	A1C
2177	22503	1899	SST	Inhibitory	A1C
2178	24177	1901	L6B	Excitatory	A1C
2182	26158	1902	OPC	Non-neuronal	A1C
2184	13888	1903	Micro/PVM	Non-neuronal	A1C
2185	21120	1904	Oligo	Non-neuronal	A1C
2189	12273	1907	Oligo	Non-neuronal	A1C
2190	13107	1907	Oligo	Non-neuronal	A1C
2192	15659	1909	Micro/PVM	Non-neuronal	A1C
2193	22181	1909	Oligo	Non-neuronal	A1C
2196	17922	1913	VLMC	Non-neuronal	A1C
2200	16036	1914	Astro	Non-neuronal	A1C
2201	20711	1913	Oligo	Non-neuronal	A1C
2202	20843	1913	Astro	Non-neuronal	A1C
2204	24967	1914	L6 CT	Excitatory	A1C
2206	27004	1915	OPC	Non-neuronal	A1C
2207	13647	1915	Oligo	Non-neuronal	A1C
2208	15918	1916	Oligo	Non-neuronal	A1C
2210	23671	1916	PVALB	Inhibitory	A1C
2214	15887	1915	Oligo	Non-neuronal	A1C
2215	16402	1918	Oligo	Non-neuronal	A1C
2217	19423	1918	Oligo	Non-neuronal	A1C
2218	19632	1917	L6 CT	Excitatory	A1C
2219	14258	1920	Micro/PVM	Non-neuronal	A1C
2220	24025	1919	L4 IT	Excitatory	A1C
2222	19396	1923	L6 IT	Excitatory	A1C
2223	22240	1922	SST	Inhibitory	A1C
2224	26364	1921	L6B	Excitatory	A1C
2226	13447	1923	Oligo	Non-neuronal	A1C
2230	12247	1924	Oligo	Non-neuronal	A1C
2231	12549	1926	Oligo	Non-neuronal	A1C
2232	15791	1927	Oligo	Non-neuronal	A1C
2233	23814	1927	L5 IT	Excitatory	A1C
2234	24170	1926	Oligo	Non-neuronal	A1C
2235	15298	1930	Oligo	Non-neuronal	A1C
2236	14181	1932	Oligo	Non-neuronal	A1C
2239	26287	1930	Oligo	Non-neuronal	A1C
2240	15639	1933	Oligo	Non-neuronal	A1C
2241	17990	1931	L6 IT Car3	Excitatory	A1C
2243	24905	1933	Astro	Non-neuronal	A1C
2244	25757	1932	Oligo	Non-neuronal	A1C
2245	15043	1933	L6 CT	Excitatory	A1C
2246	19889	1932	L6 IT	Excitatory	A1C
2247	24354	1934	L6 IT Car3	Excitatory	A1C
2249	13172	1930	Micro/PVM	Non-neuronal	A1C
2250	18121	1935	L2/3 IT	Excitatory	A1C
2252	18169	1938	L6 IT	Excitatory	A1C
2254	24682	1938	L6 CT	Excitatory	A1C
2257	24254	1938	L5/6 NP	Excitatory	A1C
2260	23037	1940	L5 IT	Excitatory	A1C
2262	26848	1940	L6 IT Car3	Excitatory	A1C
2263	13962	1942	Oligo	Non-neuronal	A1C
2264	22168	1943	Oligo	Non-neuronal	A1C
2265	22452	1943	L5/6 NP	Excitatory	A1C
2268	21969	1944	Oligo	Non-neuronal	A1C
2270	26239	1945	OPC	Non-neuronal	A1C
2272	15253	1948	Oligo	Non-neuronal	A1C
2275	22962	1958	L6 IT	Excitatory	A1C
2276	23220	1953	L4 IT	Excitatory	A1C
2278	22999	1956	OPC	Non-neuronal	A1C
2279	25937	1954	L6 IT	Excitatory	A1C
2280	13178	1958	Endo	Non-neuronal	A1C
2283	20670	1957	Astro	Non-neuronal	A1C
2284	24982	1957	Oligo	Non-neuronal	A1C
2292	18751	1960	Micro/PVM	Non-neuronal	A1C
2293	24884	1960	L4 IT	Excitatory	A1C
2295	19710	1962	Astro	Non-neuronal	A1C
2296	16007	1964	Oligo	Non-neuronal	A1C
2300	14193	1965	Micro/PVM	Non-neuronal	A1C
2301	15460	1963	Oligo	Non-neuronal	A1C
2302	22908	1965	L5 IT	Excitatory	A1C
2303	23821	1966	L2/3 IT	Excitatory	A1C
2304	24220	1965	Astro	Non-neuronal	A1C
2305	26344	1965	LAMP5	Inhibitory	A1C
2309	25166	1968	VLMC	Non-neuronal	A1C
2310	25567	1968	Oligo	Non-neuronal	A1C
2311	26085	1972	Oligo	Non-neuronal	A1C
2314	12947	1970	Oligo	Non-neuronal	A1C
2315	20867	1968	L5 IT	Excitatory	A1C
2316	22862	1969	Astro	Non-neuronal	A1C
2317	26811	1970	PVALB	Inhibitory	A1C
2318	18508	1971	Oligo	Non-neuronal	A1C
2320	21882	1972	Oligo	Non-neuronal	A1C
2321	22605	1972	Endo	Non-neuronal	A1C
2323	15475	1975	Oligo	Non-neuronal	A1C
2324	18537	1973	Oligo	Non-neuronal	A1C
2325	26167	1974	VIP	Inhibitory	A1C
2326	19007	1977	SST	Inhibitory	A1C
2327	19257	1977	LAMP5 LHX6	Inhibitory	A1C
2328	20539	1975	Oligo	Non-neuronal	A1C
2330	21799	1978	Micro/PVM	Non-neuronal	A1C
2331	11362	1983	Oligo	Non-neuronal	A1C
2332	13142	1981	Oligo	Non-neuronal	A1C
2333	16857	1981	Micro/PVM	Non-neuronal	A1C
2334	19671	1981	Oligo	Non-neuronal	A1C
2335	25140	1981	L6 IT Car3	Excitatory	A1C
2338	20832	1984	LAMP5 LHX6	Inhibitory	A1C
2339	18159	1988	Micro/PVM	Non-neuronal	A1C
2340	21862	1986	SST	Inhibitory	A1C
2341	15671	1987	Oligo	Non-neuronal	A1C
2345	21228	1991	Micro/PVM	Non-neuronal	A1C
2347	25096	1990	Astro	Non-neuronal	A1C
2349	26460	1993	Oligo	Non-neuronal	A1C
2350	21508	1993	Oligo	Non-neuronal	A1C
2351	12150	1995	Oligo	Non-neuronal	A1C
2355	21198	1996	L5 IT	Excitatory	A1C
2356	24040	1995	L4 IT	Excitatory	A1C
2357	12593	1998	Oligo	Non-neuronal	A1C
2358	22555	1997	Micro/PVM	Non-neuronal	A1C
2360	15637	1998	Astro	Non-neuronal	A1C
2361	16007	1999	Oligo	Non-neuronal	A1C
2362	26189	1998	L4 IT	Excitatory	A1C
2365	15087	2001	Oligo	Non-neuronal	A1C
2367	25572	2001	L4 IT	Excitatory	A1C
2368	21375	2004	Astro	Non-neuronal	A1C
2369	23726	2004	Oligo	Non-neuronal	A1C
2370	18233	2006	L6 IT Car3	Excitatory	A1C
2371	20417	2006	SST	Inhibitory	A1C
2373	23157	2008	L4 IT	Excitatory	A1C
2374	16318	2009	Oligo	Non-neuronal	A1C
2375	21031	2009	Oligo	Non-neuronal	A1C
2379	26582	2011	Oligo	Non-neuronal	A1C
2380	19566	2013	Micro/PVM	Non-neuronal	A1C
2381	23328	2012	L4 IT	Excitatory	A1C
2384	23809	2017	L5 IT	Excitatory	A1C
2388	22343	2019	Oligo	Non-neuronal	A1C
2390	14863	2020	Oligo	Non-neuronal	A1C
2393	19450	2023	L6 CT	Excitatory	A1C
2394	21865	2025	Oligo	Non-neuronal	A1C
2396	17102	2027	L6 CT	Excitatory	A1C
2399	21790	2028	Oligo	Non-neuronal	A1C
2400	17169	2030	L6 CT	Excitatory	A1C
2401	18084	2030	Oligo	Non-neuronal	A1C
2404	23590	2034	LAMP5	Inhibitory	A1C
2405	17322	2036	L6 CT	Excitatory	A1C
2406	21082	2036	SST	Inhibitory	A1C
2407	26367	2036	Oligo	Non-neuronal	A1C
2408	27024	2037	SST	Inhibitory	A1C
2410	18371	2037	Oligo	Non-neuronal	A1C
2411	19724	2039	Oligo	Non-neuronal	A1C
2413	19570	2044	L6B	Excitatory	A1C
2414	20299	2044	Oligo	Non-neuronal	A1C
2417	12276	2049	Oligo	Non-neuronal	A1C
2418	11419	2050	Oligo	Non-neuronal	A1C
2419	12187	2050	Oligo	Non-neuronal	A1C
2420	14992	2050	Oligo	Non-neuronal	A1C
2423	18114	2050	L6 CT	Excitatory	A1C
2425	24077	2052	OPC	Non-neuronal	A1C
2426	21818	2053	L5/6 NP	Excitatory	A1C
2427	24990	2053	PVALB	Inhibitory	A1C
2429	12862	2055	Oligo	Non-neuronal	A1C
2432	16491	2056	Astro	Non-neuronal	A1C
2434	26151	2056	L4 IT	Excitatory	A1C
2436	16653	2058	Oligo	Non-neuronal	A1C
2440	13420	2059	Oligo	Non-neuronal	A1C
2441	14352	2059	Oligo	Non-neuronal	A1C
2442	17966	2059	Astro	Non-neuronal	A1C
2443	15725	2061	Oligo	Non-neuronal	A1C
2444	19677	2060	Astro	Non-neuronal	A1C
2448	24416	2062	L4 IT	Excitatory	A1C
2450	24911	2062	PVALB	Inhibitory	A1C
2451	14817	2064	Astro	Non-neuronal	A1C
2452	23872	2065	L2/3 IT	Excitatory	A1C
2454	23184	2066	L5 IT	Excitatory	A1C
2456	16894	2067	Oligo	Non-neuronal	A1C
2457	16355	2071	Oligo	Non-neuronal	A1C
2460	19085	2070	Astro	Non-neuronal	A1C
2461	14490	2072	Oligo	Non-neuronal	A1C
2462	21234	2072	L6 IT	Excitatory	A1C
2463	21386	2072	L5 IT	Excitatory	A1C
2464	16243	2072	Astro	Non-neuronal	A1C
2465	18835	2073	Astro	Non-neuronal	A1C
2466	21203	2070	OPC	Non-neuronal	A1C
2467	17478	2075	Oligo	Non-neuronal	A1C
2468	19464	2075	L6 CT	Excitatory	A1C
2469	14195	2076	Astro	Non-neuronal	A1C
2470	16543	2076	Astro	Non-neuronal	A1C
2471	22698	2076	L5/6 NP	Excitatory	A1C
2472	25040	2077	Oligo	Non-neuronal	A1C
2477	15582	2080	Oligo	Non-neuronal	A1C
2478	20147	2080	Astro	Non-neuronal	A1C
2479	18033	2081	L6B	Excitatory	A1C
2481	22852	2082	L2/3 IT	Excitatory	A1C
2483	13804	2085	Oligo	Non-neuronal	A1C
2485	18804	2082	L6 CT	Excitatory	A1C
2486	13153	2086	Oligo	Non-neuronal	A1C
2488	12204	2086	L6B	Excitatory	A1C
2489	13080	2087	Oligo	Non-neuronal	A1C
2490	20886	2087	L5 ET	Excitatory	A1C
2493	16341	2091	Oligo	Non-neuronal	A1C
2499	18476	2093	VLMC	Non-neuronal	A1C
2500	24155	2095	L5 IT	Excitatory	A1C
2503	23581	2096	Micro/PVM	Non-neuronal	A1C
2505	13525	2097	Astro	Non-neuronal	A1C
2510	26689	2100	L4 IT	Excitatory	A1C
2511	12676	2102	Astro	Non-neuronal	A1C
2512	18316	2101	Oligo	Non-neuronal	A1C
2518	22388	2104	L4 IT	Excitatory	A1C
2519	25789	2103	Oligo	Non-neuronal	A1C
2520	14161	2107	Oligo	Non-neuronal	A1C
2523	24398	2105	L4 IT	Excitatory	A1C
2526	16215	2111	Oligo	Non-neuronal	A1C
2528	26049	2113	Oligo	Non-neuronal	A1C
2529	16671	2115	Oligo	Non-neuronal	A1C
2531	17182	2119	SST	Inhibitory	A1C
2532	24595	2117	Micro/PVM	Non-neuronal	A1C
2534	15625	2119	Oligo	Non-neuronal	A1C
2536	22363	2118	Oligo	Non-neuronal	A1C
2538	20804	2121	Micro/PVM	Non-neuronal	A1C
2540	12264	2123	Oligo	Non-neuronal	A1C
2541	13010	2122	Oligo	Non-neuronal	A1C
2543	16345	2124	Oligo	Non-neuronal	A1C
2544	18929	2124	Oligo	Non-neuronal	A1C
2545	24027	2124	Astro	Non-neuronal	A1C
2549	14861	2128	Oligo	Non-neuronal	A1C
2550	12917	2129	L6B	Excitatory	A1C
2551	20252	2131	Oligo	Non-neuronal	A1C
2552	23024	2130	Oligo	Non-neuronal	A1C
2553	24714	2129	Oligo	Non-neuronal	A1C
2554	25344	2130	Astro	Non-neuronal	A1C
2557	15109	2131	Oligo	Non-neuronal	A1C
2558	23384	2132	L4 IT	Excitatory	A1C
2559	25047	2131	Oligo	Non-neuronal	A1C
2561	13763	2134	Oligo	Non-neuronal	A1C
2562	18251	2134	L6 IT	Excitatory	A1C
2563	23862	2135	L4 IT	Excitatory	A1C
2564	25567	2135	VIP	Inhibitory	A1C
2565	16479	2136	Oligo	Non-neuronal	A1C
2566	18361	2136	Oligo	Non-neuronal	A1C
2567	22306	2136	Astro	Non-neuronal	A1C
2574	23177	2142	Micro/PVM	Non-neuronal	A1C
2575	14489	2143	Oligo	Non-neuronal	A1C
2576	14834	2144	Oligo	Non-neuronal	A1C
2577	24557	2145	L4 IT	Excitatory	A1C
2578	13560	2147	L6 IT Car3	Excitatory	A1C
2579	19835	2145	L6 IT Car3	Excitatory	A1C
2580	12959	2148	Oligo	Non-neuronal	A1C
2581	16207	2147	Oligo	Non-neuronal	A1C
2583	16996	2149	Oligo	Non-neuronal	A1C
2584	22653	2149	L6 IT Car3	Excitatory	A1C
2585	24128	2148	Oligo	Non-neuronal	A1C
2587	23577	2152	L4 IT	Excitatory	A1C
2588	26045	2150	Micro/PVM	Non-neuronal	A1C
2589	26188	2151	Micro/PVM	Non-neuronal	A1C
2590	12730	2153	Oligo	Non-neuronal	A1C
2592	23949	2152	L5 IT	Excitatory	A1C
2593	16261	2153	Oligo	Non-neuronal	A1C
2595	20591	2156	Oligo	Non-neuronal	A1C
2596	18678	2159	Oligo	Non-neuronal	A1C
2597	24701	2157	L6 IT	Excitatory	A1C
2598	18531	2158	Micro/PVM	Non-neuronal	A1C
2600	25749	2163	Oligo	Non-neuronal	A1C
2601	13642	2166	Oligo	Non-neuronal	A1C
2602	22847	2165	Oligo	Non-neuronal	A1C
2603	15447	2165	Astro	Non-neuronal	A1C
2604	20886	2168	Micro/PVM	Non-neuronal	A1C
2605	24538	2168	Astro	Non-neuronal	A1C
2606	12253	2170	Oligo	Non-neuronal	A1C
2609	26665	2171	L4 IT	Excitatory	A1C
2610	12882	2173	Astro	Non-neuronal	A1C
2614	17047	2174	Oligo	Non-neuronal	A1C
2616	13700	2174	Micro/PVM	Non-neuronal	A1C
2617	24570	2175	L4 IT	Excitatory	A1C
2618	17767	2176	Astro	Non-neuronal	A1C
2620	22793	2182	L6 IT	Excitatory	A1C
2623	12913	2183	Oligo	Non-neuronal	A1C
2624	14247	2184	Oligo	Non-neuronal	A1C
2625	18525	2185	Oligo	Non-neuronal	A1C
2626	22750	2186	Oligo	Non-neuronal	A1C
2631	13477	2190	Oligo	Non-neuronal	A1C
2633	15877	2189	Oligo	Non-neuronal	A1C
2643	12177	2197	Oligo	Non-neuronal	A1C
2644	12529	2197	Oligo	Non-neuronal	A1C
2646	24292	2199	Oligo	Non-neuronal	A1C
2647	24879	2198	PVALB	Inhibitory	A1C
2650	20181	2201	Astro	Non-neuronal	A1C
2651	20661	2201	OPC	Non-neuronal	A1C
2652	23688	2203	VLMC	Non-neuronal	A1C
2654	12744	2205	Oligo	Non-neuronal	A1C
2655	13705	2204	Oligo	Non-neuronal	A1C
2656	24917	2205	Oligo	Non-neuronal	A1C
2657	14732	2206	Oligo	Non-neuronal	A1C
2658	15945	2207	Oligo	Non-neuronal	A1C
2662	12131	2209	Oligo	Non-neuronal	A1C
2663	14645	2208	Oligo	Non-neuronal	A1C
2664	22078	2209	Astro	Non-neuronal	A1C
2666	27013	2211	Oligo	Non-neuronal	A1C
2668	14352	2212	Oligo	Non-neuronal	A1C
2669	15422	2212	Oligo	Non-neuronal	A1C
2672	22776	2212	Oligo	Non-neuronal	A1C
2673	23458	2212	Oligo	Non-neuronal	A1C
2674	12787	2213	Oligo	Non-neuronal	A1C
2675	20808	2215	Oligo	Non-neuronal	A1C
2676	14170	2216	Oligo	Non-neuronal	A1C
2677	17605	2215	Oligo	Non-neuronal	A1C
2680	14937	2218	Oligo	Non-neuronal	A1C
2682	24792	2217	Astro	Non-neuronal	A1C
2683	16617	2219	Oligo	Non-neuronal	A1C
2684	23939	2219	Oligo	Non-neuronal	A1C
2685	25415	2222	Micro/PVM	Non-neuronal	A1C
2690	15332	2225	Oligo	Non-neuronal	A1C
2692	22125	2225	L4 IT	Excitatory	A1C
2693	25291	2225	Oligo	Non-neuronal	A1C
2695	11509	2226	Oligo	Non-neuronal	A1C
2697	15851	2229	Oligo	Non-neuronal	A1C
2698	17500	2228	Oligo	Non-neuronal	A1C
2702	17104	2231	Astro	Non-neuronal	A1C
2703	19301	2230	Micro/PVM	Non-neuronal	A1C
2704	13706	2231	Oligo	Non-neuronal	A1C
2707	14319	2233	Astro	Non-neuronal	A1C
2708	21442	2235	Oligo	Non-neuronal	A1C
2709	14902	2236	Oligo	Non-neuronal	A1C
2710	15657	2238	Oligo	Non-neuronal	A1C
2711	26222	2237	Oligo	Non-neuronal	A1C
2712	18767	2239	L6 CT	Excitatory	A1C
2715	26375	2243	L4 IT	Excitatory	A1C
2717	25349	2244	VLMC	Non-neuronal	A1C
2718	15090	2248	Oligo	Non-neuronal	A1C
2720	21180	2245	Oligo	Non-neuronal	A1C
2721	21214	2245	Oligo	Non-neuronal	A1C
2722	23131	2245	Oligo	Non-neuronal	A1C
2727	18962	2248	Oligo	Non-neuronal	A1C
2728	12389	2250	Oligo	Non-neuronal	A1C
2729	16868	2249	Oligo	Non-neuronal	A1C
2731	13590	2252	Oligo	Non-neuronal	A1C
2732	20682	2252	L5 IT	Excitatory	A1C
2736	11986	2257	Micro/PVM	Non-neuronal	A1C
2737	15567	2257	Oligo	Non-neuronal	A1C
2739	26979	2259	Oligo	Non-neuronal	A1C
2740	21345	2260	Oligo	Non-neuronal	A1C
2741	18441	2261	Oligo	Non-neuronal	A1C
2743	22217	2264	L6 IT Car3	Excitatory	A1C
2745	14219	2265	VLMC	Non-neuronal	A1C
2748	22958	2266	L6 IT Car3	Excitatory	A1C
2749	23863	2266	L4 IT	Excitatory	A1C
2750	14873	2267	Astro	Non-neuronal	A1C
2751	17971	2267	Oligo	Non-neuronal	A1C
2752	24230	2268	Astro	Non-neuronal	A1C
2753	22144	2269	Astro	Non-neuronal	A1C
2757	21319	2270	Oligo	Non-neuronal	A1C
2758	22387	2271	Oligo	Non-neuronal	A1C
2759	18780	2273	Oligo	Non-neuronal	A1C
2760	19048	2272	Oligo	Non-neuronal	A1C
2761	20843	2270	Oligo	Non-neuronal	A1C
2763	22415	2273	Micro/PVM	Non-neuronal	A1C
2764	14677	2275	Oligo	Non-neuronal	A1C
2766	19598	2276	Oligo	Non-neuronal	A1C
2767	23292	2278	Oligo	Non-neuronal	A1C
2768	25296	2277	L4 IT	Excitatory	A1C
2771	24766	2279	Astro	Non-neuronal	A1C
2773	14122	2284	Oligo	Non-neuronal	A1C
2775	25018	2281	Oligo	Non-neuronal	A1C
2777	15068	2284	Oligo	Non-neuronal	A1C
2779	21794	2287	Oligo	Non-neuronal	A1C
2780	14512	2282	Oligo	Non-neuronal	A1C
2781	15689	2286	Oligo	Non-neuronal	A1C
2782	23068	2287	L4 IT	Excitatory	A1C
2785	26177	2289	L4 IT	Excitatory	A1C
2786	12264	2291	Astro	Non-neuronal	A1C
2787	18033	2290	L2/3 IT	Excitatory	A1C
2788	21002	2291	LAMP5 LHX6	Inhibitory	A1C
2789	25208	2290	Astro	Non-neuronal	A1C
2790	16849	2293	L6B	Excitatory	A1C
2791	26081	2291	SNCG	Inhibitory	A1C
2792	26142	2293	Oligo	Non-neuronal	A1C
2793	20856	2296	Oligo	Non-neuronal	A1C
2794	21150	2294	L5 IT	Excitatory	A1C
2796	15443	2294	Oligo	Non-neuronal	A1C
2799	18322	2297	L6 CT	Excitatory	A1C
2801	13474	2300	Oligo	Non-neuronal	A1C
2804	24121	2300	OPC	Non-neuronal	A1C
2806	16730	2303	Oligo	Non-neuronal	A1C
2807	12974	2305	Oligo	Non-neuronal	A1C
2808	13010	2306	Oligo	Non-neuronal	A1C
2812	13446	2305	Oligo	Non-neuronal	A1C
2817	20084	2310	Oligo	Non-neuronal	A1C
2819	26975	2310	VIP	Inhibitory	A1C
2820	18551	2311	L6 CT	Excitatory	A1C
2821	23011	2311	LAMP5 LHX6	Inhibitory	A1C
2822	16189	2314	Oligo	Non-neuronal	A1C
2823	23360	2315	Chandelier	Inhibitory	A1C
2824	26380	2317	Oligo	Non-neuronal	A1C
2825	13965	2318	Oligo	Non-neuronal	A1C
2826	14219	2321	Oligo	Non-neuronal	A1C
2827	21369	2319	Oligo	Non-neuronal	A1C
2830	24214	2324	Micro/PVM	Non-neuronal	A1C
2831	25198	2323	Oligo	Non-neuronal	A1C
2832	13375	2329	Oligo	Non-neuronal	A1C
2833	22258	2329	Astro	Non-neuronal	A1C
2834	23486	2330	Endo	Non-neuronal	A1C
2835	22086	2330	L6 IT	Excitatory	A1C
2836	23131	2330	Oligo	Non-neuronal	A1C
2837	14032	2333	Astro	Non-neuronal	A1C
2840	22849	2332	L4 IT	Excitatory	A1C
2842	17923	2336	Oligo	Non-neuronal	A1C
2843	23537	2336	Micro/PVM	Non-neuronal	A1C
2844	15330	2336	Oligo	Non-neuronal	A1C
2845	26765	2337	OPC	Non-neuronal	A1C
2846	11789	2339	Oligo	Non-neuronal	A1C
2847	12888	2339	Oligo	Non-neuronal	A1C
2849	20341	2340	Oligo	Non-neuronal	A1C
2851	23459	2341	Oligo	Non-neuronal	A1C
2852	25635	2341	PVALB	Inhibitory	A1C
2854	19896	2342	Astro	Non-neuronal	A1C
2857	16862	2345	Oligo	Non-neuronal	A1C
2858	24995	2345	Oligo	Non-neuronal	A1C
2859	14012	2347	Oligo	Non-neuronal	A1C
2861	11411	2347	Oligo	Non-neuronal	A1C
2864	21598	2348	L2/3 IT	Excitatory	A1C
2865	22055	2348	Oligo	Non-neuronal	A1C
2870	26427	2350	VIP	Inhibitory	A1C
2871	12433	2354	Oligo	Non-neuronal	A1C
2873	19990	2354	Chandelier	Inhibitory	A1C
2874	23996	2353	Astro	Non-neuronal	A1C
2876	25450	2355	Micro/PVM	Non-neuronal	A1C
2881	14970	2363	Oligo	Non-neuronal	A1C
2883	26084	2362	L5/6 NP	Excitatory	A1C
2884	15648	2364	OPC	Non-neuronal	A1C
2887	13245	2366	Oligo	Non-neuronal	A1C
2888	14777	2365	Oligo	Non-neuronal	A1C
2889	15479	2366	Oligo	Non-neuronal	A1C
2891	17007	2366	Oligo	Non-neuronal	A1C
2892	18594	2368	L6 CT	Excitatory	A1C
2893	24942	2367	Oligo	Non-neuronal	A1C
2897	21074	2367	OPC	Non-neuronal	A1C
2900	24358	2370	Oligo	Non-neuronal	A1C
2901	16936	2374	Oligo	Non-neuronal	A1C
2902	13347	2373	Oligo	Non-neuronal	A1C
2903	16584	2375	Oligo	Non-neuronal	A1C
2904	15193	2376	Oligo	Non-neuronal	A1C
2905	16979	2376	Oligo	Non-neuronal	A1C
2906	24557	2377	Oligo	Non-neuronal	A1C
2907	25179	2376	L4 IT	Excitatory	A1C
2908	26923	2377	Oligo	Non-neuronal	A1C
2909	12814	2378	Oligo	Non-neuronal	A1C
2913	21831	2380	Micro/PVM	Non-neuronal	A1C
2914	22500	2379	L4 IT	Excitatory	A1C
2918	26604	2385	OPC	Non-neuronal	A1C
2919	17410	2388	L6 IT	Excitatory	A1C
2920	17649	2388	Astro	Non-neuronal	A1C
2922	13819	2390	Oligo	Non-neuronal	A1C
2923	17935	2389	Oligo	Non-neuronal	A1C
2926	14877	2392	Oligo	Non-neuronal	A1C
2927	19437	2392	Oligo	Non-neuronal	A1C
2928	24952	2391	Oligo	Non-neuronal	A1C
2929	14075	2394	Oligo	Non-neuronal	A1C
2932	21078	2399	L6 CT	Excitatory	A1C
2933	14975	2397	Oligo	Non-neuronal	A1C
2934	17435	2398	L6B	Excitatory	A1C
2936	26281	2398	Oligo	Non-neuronal	A1C
2939	26632	2400	L4 IT	Excitatory	A1C
2940	13563	2401	Oligo	Non-neuronal	A1C
2941	14144	2402	Astro	Non-neuronal	A1C
2942	18048	2402	L6B	Excitatory	A1C
2943	18962	2401	SST	Inhibitory	A1C
2944	25484	2402	SST	Inhibitory	A1C
2946	21557	2405	Oligo	Non-neuronal	A1C
2947	23192	2403	Micro/PVM	Non-neuronal	A1C
2950	13728	2405	Oligo	Non-neuronal	A1C
2952	20851	2407	Micro/PVM	Non-neuronal	A1C
2954	18153	2409	Oligo	Non-neuronal	A1C
2955	18337	2407	Oligo	Non-neuronal	A1C
2956	24572	2407	Oligo	Non-neuronal	A1C
2958	16677	2404	Oligo	Non-neuronal	A1C
2959	19528	2407	Oligo	Non-neuronal	A1C
2960	24258	2409	L4 IT	Excitatory	A1C
2961	11744	2410	Astro	Non-neuronal	A1C
2963	26910	2409	Oligo	Non-neuronal	A1C
2964	23112	2412	PVALB	Inhibitory	A1C
2965	25241	2413	Oligo	Non-neuronal	A1C
2967	21690	2413	L6 IT Car3	Excitatory	A1C
2968	12411	2415	Oligo	Non-neuronal	A1C
2971	14893	2416	Oligo	Non-neuronal	A1C
2972	18650	2417	Astro	Non-neuronal	A1C
2974	18374	2416	L6 IT Car3	Excitatory	A1C
2975	22594	2420	Oligo	Non-neuronal	A1C
2979	20317	2420	L6 IT	Excitatory	A1C
2981	23412	2422	L2/3 IT	Excitatory	A1C
2982	13946	2423	Oligo	Non-neuronal	A1C
2983	20227	2422	Oligo	Non-neuronal	A1C
2984	22001	2423	L5 IT	Excitatory	A1C
2986	22097	2424	L6 CT	Excitatory	A1C
2988	22678	2427	SST	Inhibitory	A1C
2990	13248	2429	L6 IT	Excitatory	A1C
2993	24429	2430	Oligo	Non-neuronal	A1C
2994	24556	2429	Oligo	Non-neuronal	A1C
2995	11647	2433	Micro/PVM	Non-neuronal	A1C
2996	13224	2434	Oligo	Non-neuronal	A1C
2997	14871	2434	Oligo	Non-neuronal	A1C
2998	24797	2433	L4 IT	Excitatory	A1C
3000	19020	2437	L5 IT	Excitatory	A1C
3001	22470	2437	Oligo	Non-neuronal	A1C
3002	22370	2438	Astro	Non-neuronal	A1C
3004	12113	2442	Oligo	Non-neuronal	A1C
3006	23827	2442	L4 IT	Excitatory	A1C
3008	24635	2443	L4 IT	Excitatory	A1C
3011	21193	2446	Astro	Non-neuronal	A1C
3012	22497	2446	Oligo	Non-neuronal	A1C
3014	13776	2450	Astro	Non-neuronal	A1C
3015	20246	2447	L5 IT	Excitatory	A1C
3017	12070	2456	Oligo	Non-neuronal	A1C
3019	22288	2455	Oligo	Non-neuronal	A1C
3021	26118	2458	Astro	Non-neuronal	A1C
3023	26295	2460	Oligo	Non-neuronal	A1C
3025	15174	2461	Oligo	Non-neuronal	A1C
3026	20909	2462	LAMP5	Inhibitory	A1C
3028	26676	2461	L2/3 IT	Excitatory	A1C
3030	26624	2465	Oligo	Non-neuronal	A1C
3032	16843	2467	Oligo	Non-neuronal	A1C
3033	20655	2466	Micro/PVM	Non-neuronal	A1C
3037	13735	2469	Oligo	Non-neuronal	A1C
3040	13582	2473	Oligo	Non-neuronal	A1C
3041	14134	2472	Oligo	Non-neuronal	A1C
3043	22196	2471	Oligo	Non-neuronal	A1C
3045	26447	2472	Oligo	Non-neuronal	A1C
3047	14640	2474	Oligo	Non-neuronal	A1C
3050	24422	2481	L6 IT Car3	Excitatory	A1C
3051	17151	2479	VIP	Inhibitory	A1C
3053	22664	2480	L4 IT	Excitatory	A1C
3056	17418	2483	Astro	Non-neuronal	A1C
3057	18560	2481	Oligo	Non-neuronal	A1C
3058	22541	2482	Astro	Non-neuronal	A1C
3061	14470	2486	Oligo	Non-neuronal	A1C
3063	23084	2484	Chandelier	Inhibitory	A1C
3064	12345	2487	Oligo	Non-neuronal	A1C
3065	12530	2486	Micro/PVM	Non-neuronal	A1C
3066	15264	2486	Oligo	Non-neuronal	A1C
3067	20364	2486	L6 IT Car3	Excitatory	A1C
3068	12916	2488	Oligo	Non-neuronal	A1C
3069	17183	2487	Oligo	Non-neuronal	A1C
3070	20548	2489	Oligo	Non-neuronal	A1C
3072	13520	2488	Oligo	Non-neuronal	A1C
3073	11809	2493	Oligo	Non-neuronal	A1C
3074	27052	2493	Oligo	Non-neuronal	A1C
3077	18687	2499	Micro/PVM	Non-neuronal	A1C
3080	14289	2502	Oligo	Non-neuronal	A1C
3081	17555	2501	Astro	Non-neuronal	A1C
3083	13109	2502	Micro/PVM	Non-neuronal	A1C
3086	17505	2504	Astro	Non-neuronal	A1C
3087	22961	2504	Endo	Non-neuronal	A1C
3089	24413	2506	Oligo	Non-neuronal	A1C
3090	16055	2507	Oligo	Non-neuronal	A1C
3092	23163	2507	Micro/PVM	Non-neuronal	A1C
3093	15213	2508	Oligo	Non-neuronal	A1C
3094	18785	2509	Micro/PVM	Non-neuronal	A1C
3096	23824	2509	L4 IT	Excitatory	A1C
3097	24223	2510	VIP	Inhibitory	A1C
3098	15321	2511	Oligo	Non-neuronal	A1C
3099	26717	2511	Astro	Non-neuronal	A1C
3100	16944	2513	OPC	Non-neuronal	A1C
3101	17300	2512	Oligo	Non-neuronal	A1C
3102	21294	2512	Micro/PVM	Non-neuronal	A1C
3103	16586	2515	Oligo	Non-neuronal	A1C
3104	17530	2515	Oligo	Non-neuronal	A1C
3105	18571	2517	Oligo	Non-neuronal	A1C
3106	22682	2514	Astro	Non-neuronal	A1C
3108	18832	2516	Oligo	Non-neuronal	A1C
3109	14050	2518	Oligo	Non-neuronal	A1C
3110	17181	2517	Oligo	Non-neuronal	A1C
3112	24991	2518	PVALB	Inhibitory	A1C
3115	24250	2520	L6B	Excitatory	A1C
3116	26897	2519	Micro/PVM	Non-neuronal	A1C
3117	11830	2520	Oligo	Non-neuronal	A1C
3118	13217	2520	Oligo	Non-neuronal	A1C
3119	26231	2521	L2/3 IT	Excitatory	A1C
3121	15106	2522	Oligo	Non-neuronal	A1C
3127	11773	2526	Oligo	Non-neuronal	A1C
3128	20247	2527	L6 CT	Excitatory	A1C
3129	21687	2527	L6 IT	Excitatory	A1C
3130	19719	2528	L5 IT	Excitatory	A1C
3132	14335	2529	Oligo	Non-neuronal	A1C
3133	14559	2530	L6 IT	Excitatory	A1C
3134	20363	2530	Micro/PVM	Non-neuronal	A1C
3136	24579	2530	Micro/PVM	Non-neuronal	A1C
3138	18619	2533	Oligo	Non-neuronal	A1C
3142	25808	2537	Oligo	Non-neuronal	A1C
3143	12872	2539	Micro/PVM	Non-neuronal	A1C
3148	13682	2544	OPC	Non-neuronal	A1C
3149	18387	2547	Oligo	Non-neuronal	A1C
3150	12698	2545	Oligo	Non-neuronal	A1C
3153	27055	2546	L2/3 IT	Excitatory	A1C
3154	16029	2547	Oligo	Non-neuronal	A1C
3156	16732	2552	Oligo	Non-neuronal	A1C
3157	21963	2551	Oligo	Non-neuronal	A1C
3162	23352	2555	L6 IT	Excitatory	A1C
3163	26630	2554	SST	Inhibitory	A1C
3165	20902	2557	Oligo	Non-neuronal	A1C
3166	11553	2558	Oligo	Non-neuronal	A1C
3170	13721	2564	Oligo	Non-neuronal	A1C
3172	20782	2563	L6 IT Car3	Excitatory	A1C
3175	12371	2567	Oligo	Non-neuronal	A1C
3176	16193	2565	Oligo	Non-neuronal	A1C
3177	12422	2568	Oligo	Non-neuronal	A1C
3178	23379	2568	Oligo	Non-neuronal	A1C
3179	25724	2569	Oligo	Non-neuronal	A1C
3181	22596	2571	L5/6 NP	Excitatory	A1C
3184	11837	2573	Oligo	Non-neuronal	A1C
3188	20245	2577	Micro/PVM	Non-neuronal	A1C
3190	17705	2580	Oligo	Non-neuronal	A1C
3191	18611	2580	L2/3 IT	Excitatory	A1C
3192	16892	2580	Oligo	Non-neuronal	A1C
3193	19739	2581	LAMP5	Inhibitory	A1C
3197	16243	2583	Micro/PVM	Non-neuronal	A1C
3198	22488	2583	PVALB	Inhibitory	A1C
3199	16031	2585	Oligo	Non-neuronal	A1C
3200	23593	2585	L4 IT	Excitatory	A1C
3202	11911	2587	Oligo	Non-neuronal	A1C
3203	17006	2587	Micro/PVM	Non-neuronal	A1C
3206	13349	2590	Oligo	Non-neuronal	A1C
3207	14880	2590	Oligo	Non-neuronal	A1C
3209	18026	2590	Oligo	Non-neuronal	A1C
3210	19168	2592	Astro	Non-neuronal	A1C
3212	12843	2592	Oligo	Non-neuronal	A1C
3213	23979	2594	Oligo	Non-neuronal	A1C
3216	14191	2598	Oligo	Non-neuronal	A1C
3217	20606	2597	Astro	Non-neuronal	A1C
3218	21166	2597	L5 IT	Excitatory	A1C
3220	25826	2597	Oligo	Non-neuronal	A1C
3221	11483	2600	Astro	Non-neuronal	A1C
3222	14241	2600	L6B	Excitatory	A1C
3223	15613	2600	Oligo	Non-neuronal	A1C
3224	17177	2601	Oligo	Non-neuronal	A1C
3225	25896	2600	LAMP5	Inhibitory	A1C
3229	21849	2602	Oligo	Non-neuronal	A1C
3230	26168	2604	L2/3 IT	Excitatory	A1C
3231	26756	2605	PVALB	Inhibitory	A1C
3232	14542	2606	Oligo	Non-neuronal	A1C
3233	18942	2608	Oligo	Non-neuronal	A1C
3235	24852	2605	Oligo	Non-neuronal	A1C
3237	19251	2608	Oligo	Non-neuronal	A1C
3239	14437	2612	OPC	Non-neuronal	A1C
3240	21942	2614	Oligo	Non-neuronal	A1C
3245	20663	2614	L6 CT	Excitatory	A1C
3246	22662	2615	L4 IT	Excitatory	A1C
3250	20932	2617	Astro	Non-neuronal	A1C
3251	24514	2618	Oligo	Non-neuronal	A1C
3253	12761	2617	Oligo	Non-neuronal	A1C
3254	13328	2618	Oligo	Non-neuronal	A1C
3257	14959	2621	LAMP5 LHX6	Inhibitory	A1C
3261	18566	2622	Oligo	Non-neuronal	A1C
3262	20018	2621	SST	Inhibitory	A1C
3263	26866	2623	L2/3 IT	Excitatory	A1C
3264	10860	2622	Oligo	Non-neuronal	A1C
3265	18812	2624	L6 CT	Excitatory	A1C
3267	14519	2626	Oligo	Non-neuronal	A1C
3270	26652	2626	Oligo	Non-neuronal	A1C
3273	23928	2627	SST	Inhibitory	A1C
3274	26087	2627	VIP	Inhibitory	A1C
3275	26207	2627	L4 IT	Excitatory	A1C
3278	11924	2631	Oligo	Non-neuronal	A1C
3281	12430	2635	Oligo	Non-neuronal	A1C
3282	15588	2635	Oligo	Non-neuronal	A1C
3283	22188	2635	Oligo	Non-neuronal	A1C
3285	12914	2635	Oligo	Non-neuronal	A1C
3287	24488	2635	Oligo	Non-neuronal	A1C
3288	19623	2637	Micro/PVM	Non-neuronal	A1C
3289	19959	2638	Astro	Non-neuronal	A1C
3290	24533	2639	L4 IT	Excitatory	A1C
3291	25154	2637	L6 IT Car3	Excitatory	A1C
3292	16622	2640	Astro	Non-neuronal	A1C
3294	10871	2642	Oligo	Non-neuronal	A1C
3295	14401	2641	Oligo	Non-neuronal	A1C
3296	15508	2642	Oligo	Non-neuronal	A1C
3297	25433	2641	Oligo	Non-neuronal	A1C
3298	21850	2645	SST CHODL	Inhibitory	A1C
3299	23614	2644	L6 IT Car3	Excitatory	A1C
3302	23406	2649	L4 IT	Excitatory	A1C
3303	11959	2650	OPC	Non-neuronal	A1C
3305	19276	2652	Micro/PVM	Non-neuronal	A1C
3309	17205	2653	Oligo	Non-neuronal	A1C
3310	26263	2654	PVALB	Inhibitory	A1C
3313	26645	2655	Micro/PVM	Non-neuronal	A1C
3315	25678	2657	Micro/PVM	Non-neuronal	A1C
3316	11127	2658	Oligo	Non-neuronal	A1C
3317	12110	2659	Oligo	Non-neuronal	A1C
3320	26458	2660	L2/3 IT	Excitatory	A1C
3321	20875	2663	L5 ET	Excitatory	A1C
3322	22205	2662	Oligo	Non-neuronal	A1C
3324	21310	2664	SST	Inhibitory	A1C
3326	15840	2666	Oligo	Non-neuronal	A1C
3327	22598	2666	Oligo	Non-neuronal	A1C
3328	13352	2670	Oligo	Non-neuronal	A1C
3329	25767	2670	Oligo	Non-neuronal	A1C
3331	14624	2672	Oligo	Non-neuronal	A1C
3332	21941	2672	Astro	Non-neuronal	A1C
3338	11702	2677	Oligo	Non-neuronal	A1C
3339	20623	2677	Micro/PVM	Non-neuronal	A1C
3341	19242	2677	Oligo	Non-neuronal	A1C
3342	19269	2679	Oligo	Non-neuronal	A1C
3346	26143	2680	Micro/PVM	Non-neuronal	A1C
3347	15011	2682	Oligo	Non-neuronal	A1C
3348	18116	2682	L6 IT	Excitatory	A1C
3350	17531	2686	Astro	Non-neuronal	A1C
3355	11304	2693	OPC	Non-neuronal	A1C
3358	22554	2692	Astro	Non-neuronal	A1C
3359	23509	2693	Oligo	Non-neuronal	A1C
3361	25514	2694	Oligo	Non-neuronal	A1C
3364	19894	2696	Oligo	Non-neuronal	A1C
3366	22396	2697	Oligo	Non-neuronal	A1C
3367	23031	2698	OPC	Non-neuronal	A1C
3368	16502	2700	L6 IT	Excitatory	A1C
3371	11713	2702	Oligo	Non-neuronal	A1C
3372	21627	2703	L5 IT	Excitatory	A1C
3373	25065	2702	L5/6 NP	Excitatory	A1C
3374	11776	2705	Micro/PVM	Non-neuronal	A1C
3375	22136	2704	PVALB	Inhibitory	A1C
3376	22978	2705	L5 IT	Excitatory	A1C
3378	12186	2711	Astro	Non-neuronal	A1C
3379	13821	2711	Astro	Non-neuronal	A1C
3381	24353	2711	Oligo	Non-neuronal	A1C
3382	13352	2714	L6 CT	Excitatory	A1C
3385	11732	2715	Oligo	Non-neuronal	A1C
3391	19320	2718	L6 IT	Excitatory	A1C
3394	10691	2719	Oligo	Non-neuronal	A1C
3396	23267	2718	Astro	Non-neuronal	A1C
3397	25519	2719	L6 CT	Excitatory	A1C
3399	25463	2720	Oligo	Non-neuronal	A1C
3400	10949	2722	Astro	Non-neuronal	A1C
3402	22018	2723	Oligo	Non-neuronal	A1C
3403	24666	2722	Oligo	Non-neuronal	A1C
3406	24324	2724	Oligo	Non-neuronal	A1C
3407	16799	2727	Oligo	Non-neuronal	A1C
3409	13119	2728	Oligo	Non-neuronal	A1C
3410	21584	2727	VLMC	Non-neuronal	A1C
3411	23179	2730	L4 IT	Excitatory	A1C
3413	25071	2732	Oligo	Non-neuronal	A1C
3414	14094	2733	Astro	Non-neuronal	A1C
3415	10850	2735	Oligo	Non-neuronal	A1C
3416	16060	2736	Oligo	Non-neuronal	A1C
3417	12807	2736	VIP	Inhibitory	A1C
3418	14230	2737	Oligo	Non-neuronal	A1C
3419	14720	2738	Micro/PVM	Non-neuronal	A1C
3421	21131	2739	PVALB	Inhibitory	A1C
3422	23414	2739	OPC	Non-neuronal	A1C
3425	15775	2739	Micro/PVM	Non-neuronal	A1C
3426	23100	2740	L4 IT	Excitatory	A1C
3429	20630	2741	L5 IT	Excitatory	A1C
3430	12025	2743	Oligo	Non-neuronal	A1C
3432	21610	2744	Oligo	Non-neuronal	A1C
3434	23370	2743	Oligo	Non-neuronal	A1C
3435	23763	2744	Micro/PVM	Non-neuronal	A1C
3437	14899	2748	Oligo	Non-neuronal	A1C
3438	18982	2747	SST	Inhibitory	A1C
3439	19279	2746	Oligo	Non-neuronal	A1C
3441	25937	2747	L5/6 NP	Excitatory	A1C
3442	14197	2748	Oligo	Non-neuronal	A1C
3443	19222	2750	Micro/PVM	Non-neuronal	A1C
3445	21558	2750	Micro/PVM	Non-neuronal	A1C
3446	22906	2751	Oligo	Non-neuronal	A1C
3447	22979	2751	L4 IT	Excitatory	A1C
3449	12639	2753	Oligo	Non-neuronal	A1C
3450	23733	2753	L6 IT	Excitatory	A1C
3451	24345	2752	Astro	Non-neuronal	A1C
3452	19165	2754	Oligo	Non-neuronal	A1C
3453	26988	2754	Oligo	Non-neuronal	A1C
3454	18946	2755	Oligo	Non-neuronal	A1C
3456	12154	2758	Oligo	Non-neuronal	A1C
3457	16658	2757	Micro/PVM	Non-neuronal	A1C
3458	11587	2760	Oligo	Non-neuronal	A1C
3460	23056	2759	L4 IT	Excitatory	A1C
3461	25863	2760	L2/3 IT	Excitatory	A1C
3463	15446	2764	Oligo	Non-neuronal	A1C
3465	20881	2763	L6B	Excitatory	A1C
3466	24277	2763	Oligo	Non-neuronal	A1C
3467	23179	2764	L6 IT Car3	Excitatory	A1C
3469	11716	2766	Astro	Non-neuronal	A1C
3471	21109	2766	L5/6 NP	Excitatory	A1C
3474	11553	2769	Oligo	Non-neuronal	A1C
3475	15652	2768	Oligo	Non-neuronal	A1C
3476	15983	2768	Oligo	Non-neuronal	A1C
3479	24311	2770	Oligo	Non-neuronal	A1C
3480	13937	2771	Oligo	Non-neuronal	A1C
3483	14768	2769	Oligo	Non-neuronal	A1C
3486	18121	2776	Oligo	Non-neuronal	A1C
3488	21459	2776	L6 IT	Excitatory	A1C
3491	17113	2776	Oligo	Non-neuronal	A1C
3492	11436	2778	Astro	Non-neuronal	A1C
3493	23282	2780	L4 IT	Excitatory	A1C
3494	14879	2781	Oligo	Non-neuronal	A1C
3495	10607	2783	Oligo	Non-neuronal	A1C
3499	14749	2787	Oligo	Non-neuronal	A1C
3500	17143	2787	Oligo	Non-neuronal	A1C
3501	10541	2788	Micro/PVM	Non-neuronal	A1C
3502	10661	2787	Oligo	Non-neuronal	A1C
3504	10763	2788	Astro	Non-neuronal	A1C
3505	16731	2789	OPC	Non-neuronal	A1C
3506	21254	2790	L6 IT	Excitatory	A1C
3507	21500	2789	Oligo	Non-neuronal	A1C
3508	21699	2790	L5/6 NP	Excitatory	A1C
[truncated: 17,253 more rows]

## Sheet: ACC
cell_label	x	y	celltype_F	celltype_F_class	area
2	6914	60	Oligo	Non-neuronal	ACC
3	15024	70	L6B	Excitatory	ACC
6	16269	73	Oligo	Non-neuronal	ACC
12	17301	81	L5 IT	Excitatory	ACC
13	17253	84	Oligo	Non-neuronal	ACC
15	18769	88	L2/3 IT	Excitatory	ACC
17	5744	91	Oligo	Non-neuronal	ACC
20	16860	95	Oligo	Non-neuronal	ACC
24	18868	96	L2/3 IT	Excitatory	ACC
27	20670	103	Micro/PVM	Non-neuronal	ACC
29	17125	106	L6 CT	Excitatory	ACC
32	20622	108	L5 IT	Excitatory	ACC
34	21777	107	Micro/PVM	Non-neuronal	ACC
37	20178	107	L5 IT	Excitatory	ACC
38	20573	109	L5 ET	Excitatory	ACC
41	14770	114	Micro/PVM	Non-neuronal	ACC
45	5714	120	Oligo	Non-neuronal	ACC
48	4786	123	Oligo	Non-neuronal	ACC
49	7998	123	Oligo	Non-neuronal	ACC
51	6427	127	Oligo	Non-neuronal	ACC
53	19563	128	Micro/PVM	Non-neuronal	ACC
54	22774	125	L2/3 IT	Excitatory	ACC
56	17285	128	Chandelier	Inhibitory	ACC
62	16930	131	Astro	Non-neuronal	ACC
63	8285	133	Oligo	Non-neuronal	ACC
65	16396	133	Astro	Non-neuronal	ACC
66	23168	133	Astro	Non-neuronal	ACC
67	5134	134	Oligo	Non-neuronal	ACC
68	17374	136	Astro	Non-neuronal	ACC
69	19000	135	VLMC	Non-neuronal	ACC
71	18789	139	Micro/PVM	Non-neuronal	ACC
73	9071	142	Oligo	Non-neuronal	ACC
76	23901	141	Astro	Non-neuronal	ACC
77	4478	143	Oligo	Non-neuronal	ACC
78	9785	145	Oligo	Non-neuronal	ACC
80	17079	144	Astro	Non-neuronal	ACC
82	20297	143	Micro/PVM	Non-neuronal	ACC
84	19193	147	Oligo	Non-neuronal	ACC
86	17511	149	Astro	Non-neuronal	ACC
88	8498	153	Oligo	Non-neuronal	ACC
89	13644	153	Oligo	Non-neuronal	ACC
92	19420	155	PVALB	Inhibitory	ACC
95	22365	156	L2/3 IT	Excitatory	ACC
96	23858	155	VIP	Inhibitory	ACC
98	19352	160	Oligo	Non-neuronal	ACC
100	5742	163	Oligo	Non-neuronal	ACC
101	6062	163	Oligo	Non-neuronal	ACC
102	6296	165	Oligo	Non-neuronal	ACC
103	17160	164	L6 IT	Excitatory	ACC
104	19296	169	Oligo	Non-neuronal	ACC
105	23491	165	SST	Inhibitory	ACC
106	8255	169	Oligo	Non-neuronal	ACC
107	20287	170	Micro/PVM	Non-neuronal	ACC
108	5027	173	Oligo	Non-neuronal	ACC
110	20698	172	VLMC	Non-neuronal	ACC
111	23799	172	Astro	Non-neuronal	ACC
112	4818	174	Oligo	Non-neuronal	ACC
114	20234	173	L5 ET	Excitatory	ACC
117	20215	178	L2/3 IT	Excitatory	ACC
121	8309	179	Oligo	Non-neuronal	ACC
122	9058	179	Oligo	Non-neuronal	ACC
124	20174	181	VIP	Inhibitory	ACC
129	10936	184	Astro	Non-neuronal	ACC
131	20148	185	Oligo	Non-neuronal	ACC
132	3538	187	Oligo	Non-neuronal	ACC
142	17183	194	Oligo	Non-neuronal	ACC
143	19209	196	VIP	Inhibitory	ACC
145	8019	197	Oligo	Non-neuronal	ACC
148	20850	200	L4 IT	Excitatory	ACC
150	5168	201	Oligo	Non-neuronal	ACC
154	4878	210	Micro/PVM	Non-neuronal	ACC
156	21256	209	Astro	Non-neuronal	ACC
158	9909	211	Oligo	Non-neuronal	ACC
159	17581	211	Micro/PVM	Non-neuronal	ACC
160	6188	213	Micro/PVM	Non-neuronal	ACC
163	7050	217	Oligo	Non-neuronal	ACC
165	20175	217	SST	Inhibitory	ACC
167	8901	219	Oligo	Non-neuronal	ACC
169	22941	220	Astro	Non-neuronal	ACC
173	6905	219	Oligo	Non-neuronal	ACC
174	9985	222	Oligo	Non-neuronal	ACC
176	21109	222	OPC	Non-neuronal	ACC
179	17080	225	Micro/PVM	Non-neuronal	ACC
180	21954	225	Oligo	Non-neuronal	ACC
182	22700	227	VIP	Inhibitory	ACC
183	4614	228	Oligo	Non-neuronal	ACC
184	12041	230	Oligo	Non-neuronal	ACC
185	19556	228	Micro/PVM	Non-neuronal	ACC
187	15423	232	L6 IT	Excitatory	ACC
189	7860	234	Oligo	Non-neuronal	ACC
190	22979	233	Astro	Non-neuronal	ACC
191	3471	237	OPC	Non-neuronal	ACC
192	5444	236	Oligo	Non-neuronal	ACC
196	10653	239	Micro/PVM	Non-neuronal	ACC
197	8607	240	Oligo	Non-neuronal	ACC
198	10052	241	Oligo	Non-neuronal	ACC
199	19070	246	L5 ET	Excitatory	ACC
202	20713	242	L5 IT	Excitatory	ACC
204	6974	250	Oligo	Non-neuronal	ACC
206	15714	250	L6 CT	Excitatory	ACC
208	18502	250	Oligo	Non-neuronal	ACC
211	4495	255	Oligo	Non-neuronal	ACC
212	16787	253	L6 CT	Excitatory	ACC
217	12697	257	Oligo	Non-neuronal	ACC
218	6918	260	Oligo	Non-neuronal	ACC
220	17362	259	Oligo	Non-neuronal	ACC
221	6212	262	Oligo	Non-neuronal	ACC
223	18532	262	Oligo	Non-neuronal	ACC
226	4998	264	Oligo	Non-neuronal	ACC
229	16314	266	L6 IT	Excitatory	ACC
230	23565	266	Astro	Non-neuronal	ACC
232	8845	267	Oligo	Non-neuronal	ACC
235	6379	269	Oligo	Non-neuronal	ACC
236	3072	275	Micro/PVM	Non-neuronal	ACC
238	17431	273	L5/6 NP	Excitatory	ACC
241	23893	275	VIP	Inhibitory	ACC
242	12743	276	Oligo	Non-neuronal	ACC
243	15408	277	L6 IT	Excitatory	ACC
244	16973	278	L6 IT Car3	Excitatory	ACC
245	10088	279	Oligo	Non-neuronal	ACC
246	17626	278	Oligo	Non-neuronal	ACC
248	10582	281	Oligo	Non-neuronal	ACC
251	20337	282	L4 IT	Excitatory	ACC
253	8954	285	Oligo	Non-neuronal	ACC
262	8513	288	Oligo	Non-neuronal	ACC
264	15849	289	L2/3 IT	Excitatory	ACC
265	17531	289	Astro	Non-neuronal	ACC
269	4926	294	Oligo	Non-neuronal	ACC
272	18436	293	Astro	Non-neuronal	ACC
273	18949	294	Oligo	Non-neuronal	ACC
274	20257	295	OPC	Non-neuronal	ACC
275	21005	293	Micro/PVM	Non-neuronal	ACC
276	23379	295	OPC	Non-neuronal	ACC
277	3454	293	Oligo	Non-neuronal	ACC
278	4153	295	Oligo	Non-neuronal	ACC
279	3821	297	Oligo	Non-neuronal	ACC
281	17567	297	L6 CT	Excitatory	ACC
284	7160	299	Oligo	Non-neuronal	ACC
290	2650	303	Oligo	Non-neuronal	ACC
291	7871	302	OPC	Non-neuronal	ACC
293	18350	303	Oligo	Non-neuronal	ACC
294	20312	303	Oligo	Non-neuronal	ACC
295	8269	305	Oligo	Non-neuronal	ACC
296	15827	305	Micro/PVM	Non-neuronal	ACC
297	3155	305	Micro/PVM	Non-neuronal	ACC
298	6901	307	Oligo	Non-neuronal	ACC
299	12424	306	Oligo	Non-neuronal	ACC
303	17427	309	L6 CT	Excitatory	ACC
305	5728	309	Oligo	Non-neuronal	ACC
307	7780	311	Oligo	Non-neuronal	ACC
309	11631	310	Oligo	Non-neuronal	ACC
311	4711	311	Oligo	Non-neuronal	ACC
312	10818	313	Oligo	Non-neuronal	ACC
317	10665	313	Oligo	Non-neuronal	ACC
322	3775	315	Oligo	Non-neuronal	ACC
323	4435	316	Oligo	Non-neuronal	ACC
324	16643	316	L6 CT	Excitatory	ACC
325	21230	316	L4 IT	Excitatory	ACC
326	9931	318	Oligo	Non-neuronal	ACC
327	12033	318	Oligo	Non-neuronal	ACC
332	5676	318	Oligo	Non-neuronal	ACC
333	12233	320	Oligo	Non-neuronal	ACC
334	18594	319	VLMC	Non-neuronal	ACC
335	2609	321	Oligo	Non-neuronal	ACC
336	9725	321	Oligo	Non-neuronal	ACC
337	12495	320	Oligo	Non-neuronal	ACC
338	16167	320	L6 IT	Excitatory	ACC
339	19332	322	Astro	Non-neuronal	ACC
340	3681	322	Oligo	Non-neuronal	ACC
346	20612	324	Micro/PVM	Non-neuronal	ACC
349	17565	325	L6 IT	Excitatory	ACC
350	19177	327	L5/6 NP	Excitatory	ACC
355	18817	332	Oligo	Non-neuronal	ACC
356	18842	331	L6 CT	Excitatory	ACC
357	23979	331	Chandelier	Inhibitory	ACC
358	1945	333	Oligo	Non-neuronal	ACC
359	3043	334	Oligo	Non-neuronal	ACC
360	5339	334	Oligo	Non-neuronal	ACC
361	15768	333	Oligo	Non-neuronal	ACC
363	7107	334	Oligo	Non-neuronal	ACC
367	4098	338	OPC	Non-neuronal	ACC
368	6353	338	Oligo	Non-neuronal	ACC
369	6972	338	Oligo	Non-neuronal	ACC
371	13528	337	Oligo	Non-neuronal	ACC
373	10916	340	Oligo	Non-neuronal	ACC
376	3756	345	Oligo	Non-neuronal	ACC
377	4170	346	Oligo	Non-neuronal	ACC
378	10960	347	Oligo	Non-neuronal	ACC
379	12801	347	Astro	Non-neuronal	ACC
380	5857	347	Oligo	Non-neuronal	ACC
381	8445	347	Oligo	Non-neuronal	ACC
384	3449	350	Oligo	Non-neuronal	ACC
389	7610	352	Oligo	Non-neuronal	ACC
390	18444	353	Micro/PVM	Non-neuronal	ACC
391	6955	353	Oligo	Non-neuronal	ACC
393	11503	352	Oligo	Non-neuronal	ACC
399	13923	353	Oligo	Non-neuronal	ACC
402	18914	355	PVALB	Inhibitory	ACC
403	8780	357	Oligo	Non-neuronal	ACC
404	24092	358	Astro	Non-neuronal	ACC
405	2713	360	Oligo	Non-neuronal	ACC
407	10791	359	Oligo	Non-neuronal	ACC
408	2530	361	Oligo	Non-neuronal	ACC
409	10189	362	Astro	Non-neuronal	ACC
412	2495	364	Oligo	Non-neuronal	ACC
413	7658	364	Oligo	Non-neuronal	ACC
416	4234	364	Oligo	Non-neuronal	ACC
419	14768	365	Oligo	Non-neuronal	ACC
420	18588	366	Astro	Non-neuronal	ACC
421	8248	368	Oligo	Non-neuronal	ACC
425	8222	369	Oligo	Non-neuronal	ACC
427	20991	368	Micro/PVM	Non-neuronal	ACC
428	4648	370	Oligo	Non-neuronal	ACC
429	7698	369	Oligo	Non-neuronal	ACC
430	17622	370	L5/6 NP	Excitatory	ACC
432	11603	371	Astro	Non-neuronal	ACC
433	13122	373	Oligo	Non-neuronal	ACC
434	2224	375	Oligo	Non-neuronal	ACC
435	2390	375	Oligo	Non-neuronal	ACC
437	16978	375	SNCG	Inhibitory	ACC
441	7909	377	Oligo	Non-neuronal	ACC
448	3301	380	Micro/PVM	Non-neuronal	ACC
450	14562	381	Astro	Non-neuronal	ACC
453	3423	382	Oligo	Non-neuronal	ACC
454	6862	384	Oligo	Non-neuronal	ACC
457	3514	388	Micro/PVM	Non-neuronal	ACC
463	4399	392	Oligo	Non-neuronal	ACC
465	9191	390	Oligo	Non-neuronal	ACC
467	14967	391	Oligo	Non-neuronal	ACC
470	5457	393	Oligo	Non-neuronal	ACC
471	6663	393	Oligo	Non-neuronal	ACC
472	8786	396	Oligo	Non-neuronal	ACC
474	12463	396	Oligo	Non-neuronal	ACC
475	2915	400	Oligo	Non-neuronal	ACC
476	6728	398	Oligo	Non-neuronal	ACC
478	15871	398	Astro	Non-neuronal	ACC
479	15903	397	Oligo	Non-neuronal	ACC
480	9031	401	Oligo	Non-neuronal	ACC
482	14138	401	Oligo	Non-neuronal	ACC
483	16634	399	Astro	Non-neuronal	ACC
484	7119	401	Oligo	Non-neuronal	ACC
487	6206	403	Oligo	Non-neuronal	ACC
489	14116	403	Oligo	Non-neuronal	ACC
493	19537	405	Oligo	Non-neuronal	ACC
494	1825	407	Oligo	Non-neuronal	ACC
495	4226	408	Oligo	Non-neuronal	ACC
496	9127	407	Oligo	Non-neuronal	ACC
499	6627	409	Oligo	Non-neuronal	ACC
503	8254	413	Oligo	Non-neuronal	ACC
504	10598	412	Oligo	Non-neuronal	ACC
505	15792	413	Oligo	Non-neuronal	ACC
509	7412	413	Oligo	Non-neuronal	ACC
510	11674	414	SST	Inhibitory	ACC
513	2883	416	Oligo	Non-neuronal	ACC
514	3131	416	Oligo	Non-neuronal	ACC
515	4828	417	Oligo	Non-neuronal	ACC
516	5809	416	Oligo	Non-neuronal	ACC
518	13013	416	Astro	Non-neuronal	ACC
519	13057	417	OPC	Non-neuronal	ACC
523	2123	419	Oligo	Non-neuronal	ACC
525	6385	420	Micro/PVM	Non-neuronal	ACC
526	7547	420	Oligo	Non-neuronal	ACC
527	10497	420	Oligo	Non-neuronal	ACC
530	10730	421	Oligo	Non-neuronal	ACC
531	15824	422	L6 CT	Excitatory	ACC
533	2253	423	Oligo	Non-neuronal	ACC
537	15347	422	L2/3 IT	Excitatory	ACC
538	17462	422	Astro	Non-neuronal	ACC
540	18989	423	L2/3 IT	Excitatory	ACC
542	10931	424	Oligo	Non-neuronal	ACC
543	20476	425	SST	Inhibitory	ACC
544	23881	424	PVALB	Inhibitory	ACC
546	3249	428	Oligo	Non-neuronal	ACC
547	8143	428	Oligo	Non-neuronal	ACC
551	2566	431	Oligo	Non-neuronal	ACC
553	10658	430	Oligo	Non-neuronal	ACC
557	2228	432	Oligo	Non-neuronal	ACC
559	5294	434	Oligo	Non-neuronal	ACC
560	9573	431	Oligo	Non-neuronal	ACC
562	2353	435	Oligo	Non-neuronal	ACC
563	4647	433	Oligo	Non-neuronal	ACC
565	6425	437	Oligo	Non-neuronal	ACC
566	9527	439	Oligo	Non-neuronal	ACC
568	5623	441	Oligo	Non-neuronal	ACC
569	21123	441	VIP	Inhibitory	ACC
570	1933	442	Oligo	Non-neuronal	ACC
574	18591	442	L4 IT	Excitatory	ACC
579	8440	448	Micro/PVM	Non-neuronal	ACC
582	19279	447	L2/3 IT	Excitatory	ACC
583	23640	447	SNCG	Inhibitory	ACC
589	3138	452	Oligo	Non-neuronal	ACC
591	5815	451	Oligo	Non-neuronal	ACC
592	6508	451	Oligo	Non-neuronal	ACC
596	2017	454	Oligo	Non-neuronal	ACC
601	17725	455	SST	Inhibitory	ACC
605	8559	456	Oligo	Non-neuronal	ACC
606	12145	456	Oligo	Non-neuronal	ACC
607	12596	456	Oligo	Non-neuronal	ACC
613	7207	460	Micro/PVM	Non-neuronal	ACC
614	12120	461	Oligo	Non-neuronal	ACC
615	13934	459	Astro	Non-neuronal	ACC
619	6684	464	Oligo	Non-neuronal	ACC
623	3491	466	Micro/PVM	Non-neuronal	ACC
624	11674	466	Oligo	Non-neuronal	ACC
625	12098	464	SST	Inhibitory	ACC
626	2339	468	Oligo	Non-neuronal	ACC
630	3940	468	Oligo	Non-neuronal	ACC
632	5947	466	Oligo	Non-neuronal	ACC
639	19386	470	L6 CT	Excitatory	ACC
640	5625	470	Oligo	Non-neuronal	ACC
642	6322	471	Oligo	Non-neuronal	ACC
646	2744	472	Oligo	Non-neuronal	ACC
651	8482	473	Oligo	Non-neuronal	ACC
652	10477	474	Astro	Non-neuronal	ACC
653	11516	474	Astro	Non-neuronal	ACC
654	12616	475	Oligo	Non-neuronal	ACC
655	18505	474	L4 IT	Excitatory	ACC
659	18435	475	Astro	Non-neuronal	ACC
661	5082	477	Micro/PVM	Non-neuronal	ACC
663	8078	477	Oligo	Non-neuronal	ACC
666	23910	477	SST	Inhibitory	ACC
670	20754	479	L5 IT	Excitatory	ACC
672	3341	481	Oligo	Non-neuronal	ACC
679	22791	484	VLMC	Non-neuronal	ACC
683	22953	485	LAMP5 LHX6	Inhibitory	ACC
686	7365	487	Oligo	Non-neuronal	ACC
690	10530	486	Micro/PVM	Non-neuronal	ACC
691	14169	487	Astro	Non-neuronal	ACC
693	22906	489	SST	Inhibitory	ACC
694	23603	490	Astro	Non-neuronal	ACC
696	5522	492	Oligo	Non-neuronal	ACC
697	16921	492	Astro	Non-neuronal	ACC
699	3258	494	Oligo	Non-neuronal	ACC
700	6657	494	Oligo	Non-neuronal	ACC
701	7862	491	Oligo	Non-neuronal	ACC
703	10848	493	Oligo	Non-neuronal	ACC
704	18858	493	L5 ET	Excitatory	ACC
707	6395	494	Oligo	Non-neuronal	ACC
708	18669	494	Oligo	Non-neuronal	ACC
709	23174	496	PVALB	Inhibitory	ACC
710	6525	498	Oligo	Non-neuronal	ACC
711	16365	495	Astro	Non-neuronal	ACC
712	2292	500	Oligo	Non-neuronal	ACC
713	3219	499	Oligo	Non-neuronal	ACC
717	23505	500	L2/3 IT	Excitatory	ACC
718	8380	502	Oligo	Non-neuronal	ACC
719	10212	502	Oligo	Non-neuronal	ACC
720	21559	501	Astro	Non-neuronal	ACC
721	23457	500	L2/3 IT	Excitatory	ACC
723	10262	501	Oligo	Non-neuronal	ACC
725	3047	504	Oligo	Non-neuronal	ACC
726	7251	504	Oligo	Non-neuronal	ACC
728	9308	504	Oligo	Non-neuronal	ACC
730	3954	506	Oligo	Non-neuronal	ACC
731	9261	505	Oligo	Non-neuronal	ACC
734	14085	506	Astro	Non-neuronal	ACC
736	21035	508	SNCG	Inhibitory	ACC
737	2676	511	Oligo	Non-neuronal	ACC
738	4052	511	Oligo	Non-neuronal	ACC
740	1783	513	Oligo	Non-neuronal	ACC
742	10482	513	Astro	Non-neuronal	ACC
744	15030	512	Astro	Non-neuronal	ACC
746	9599	515	Oligo	Non-neuronal	ACC
747	13223	515	Oligo	Non-neuronal	ACC
748	21075	515	SNCG	Inhibitory	ACC
749	3802	517	Oligo	Non-neuronal	ACC
752	10388	518	Oligo	Non-neuronal	ACC
753	4202	519	Oligo	Non-neuronal	ACC
755	13079	518	Oligo	Non-neuronal	ACC
756	9668	523	Oligo	Non-neuronal	ACC
757	9760	522	Astro	Non-neuronal	ACC
759	6098	525	Oligo	Non-neuronal	ACC
764	13418	524	LAMP5 LHX6	Inhibitory	ACC
768	11029	524	Oligo	Non-neuronal	ACC
771	5859	528	Oligo	Non-neuronal	ACC
773	21802	525	L2/3 IT	Excitatory	ACC
776	7640	530	Oligo	Non-neuronal	ACC
777	10713	531	Oligo	Non-neuronal	ACC
780	2382	536	Oligo	Non-neuronal	ACC
781	3123	537	Oligo	Non-neuronal	ACC
782	3293	538	Oligo	Non-neuronal	ACC
783	6397	537	Oligo	Non-neuronal	ACC
787	18600	542	L2/3 IT	Excitatory	ACC
792	2834	545	Oligo	Non-neuronal	ACC
793	8993	546	Oligo	Non-neuronal	ACC
795	13349	546	Astro	Non-neuronal	ACC
796	7141	549	Oligo	Non-neuronal	ACC
798	16852	550	Oligo	Non-neuronal	ACC
801	18722	549	L6 IT	Excitatory	ACC
804	2910	553	Oligo	Non-neuronal	ACC
806	12238	557	Oligo	Non-neuronal	ACC
807	2119	556	Oligo	Non-neuronal	ACC
808	5221	555	Oligo	Non-neuronal	ACC
809	11001	556	Oligo	Non-neuronal	ACC
817	11353	556	Oligo	Non-neuronal	ACC
819	9183	559	Oligo	Non-neuronal	ACC
820	10722	558	Astro	Non-neuronal	ACC
821	15802	559	Oligo	Non-neuronal	ACC
823	19929	557	Astro	Non-neuronal	ACC
824	23935	560	VIP	Inhibitory	ACC
825	3365	561	Oligo	Non-neuronal	ACC
828	9263	562	Oligo	Non-neuronal	ACC
829	10567	563	Oligo	Non-neuronal	ACC
831	12050	562	Oligo	Non-neuronal	ACC
832	22996	566	Astro	Non-neuronal	ACC
833	14902	566	Astro	Non-neuronal	ACC
834	14440	567	Micro/PVM	Non-neuronal	ACC
835	4226	569	Oligo	Non-neuronal	ACC
841	5103	574	Oligo	Non-neuronal	ACC
845	20070	573	L4 IT	Excitatory	ACC
847	4775	574	Micro/PVM	Non-neuronal	ACC
849	6266	577	Oligo	Non-neuronal	ACC
851	10431	578	Oligo	Non-neuronal	ACC
853	14133	577	Astro	Non-neuronal	ACC
856	23153	579	SNCG	Inhibitory	ACC
857	3157	581	Oligo	Non-neuronal	ACC
861	20843	584	L5 IT	Excitatory	ACC
862	22605	583	LAMP5 LHX6	Inhibitory	ACC
863	5987	586	Oligo	Non-neuronal	ACC
864	16321	585	L6B	Excitatory	ACC
866	5898	590	Oligo	Non-neuronal	ACC
867	7439	589	OPC	Non-neuronal	ACC
871	15825	588	Astro	Non-neuronal	ACC
872	17051	590	L6 CT	Excitatory	ACC
881	17008	593	L6 IT	Excitatory	ACC
882	22410	592	Micro/PVM	Non-neuronal	ACC
883	1811	595	Oligo	Non-neuronal	ACC
884	8007	594	Oligo	Non-neuronal	ACC
889	13891	598	Oligo	Non-neuronal	ACC
890	2609	599	Oligo	Non-neuronal	ACC
891	2862	600	Oligo	Non-neuronal	ACC
892	12722	600	Oligo	Non-neuronal	ACC
893	3329	601	Oligo	Non-neuronal	ACC
894	23403	600	L4 IT	Excitatory	ACC
896	8478	604	Oligo	Non-neuronal	ACC
899	19895	601	L5 IT	Excitatory	ACC
903	20671	603	Micro/PVM	Non-neuronal	ACC
905	14005	606	Oligo	Non-neuronal	ACC
906	7375	608	Oligo	Non-neuronal	ACC
907	8390	610	Oligo	Non-neuronal	ACC
908	9152	608	Oligo	Non-neuronal	ACC
909	18805	608	Oligo	Non-neuronal	ACC
912	19299	610	Micro/PVM	Non-neuronal	ACC
913	13409	611	Oligo	Non-neuronal	ACC
915	6767	613	Oligo	Non-neuronal	ACC
918	15619	616	L6B	Excitatory	ACC
921	6815	616	Oligo	Non-neuronal	ACC
926	13032	621	Oligo	Non-neuronal	ACC
927	14670	621	OPC	Non-neuronal	ACC
932	7818	622	Oligo	Non-neuronal	ACC
933	10507	623	Oligo	Non-neuronal	ACC
934	2777	624	Oligo	Non-neuronal	ACC
935	2883	627	Oligo	Non-neuronal	ACC
936	4079	626	Oligo	Non-neuronal	ACC
938	4561	626	Oligo	Non-neuronal	ACC
940	19046	626	Astro	Non-neuronal	ACC
942	4679	628	Oligo	Non-neuronal	ACC
947	7442	629	Oligo	Non-neuronal	ACC
954	8971	631	Oligo	Non-neuronal	ACC
959	18521	636	L2/3 IT	Excitatory	ACC
962	5306	637	Oligo	Non-neuronal	ACC
964	20628	636	PAX6	Inhibitory	ACC
965	2276	637	Oligo	Non-neuronal	ACC
970	18989	642	L6 CT	Excitatory	ACC
972	22607	640	L4 IT	Excitatory	ACC
973	9068	643	Oligo	Non-neuronal	ACC
975	12531	642	Oligo	Non-neuronal	ACC
978	9253	645	Oligo	Non-neuronal	ACC
980	10114	646	Oligo	Non-neuronal	ACC
983	3523	647	Oligo	Non-neuronal	ACC
984	4966	647	Oligo	Non-neuronal	ACC
985	3990	649	Oligo	Non-neuronal	ACC
986	16399	649	Micro/PVM	Non-neuronal	ACC
988	1981	650	Oligo	Non-neuronal	ACC
990	7859	651	Oligo	Non-neuronal	ACC
991	16938	650	VLMC	Non-neuronal	ACC
992	18949	650	Oligo	Non-neuronal	ACC
993	20938	651	Micro/PVM	Non-neuronal	ACC
994	4615	652	Oligo	Non-neuronal	ACC
995	11767	652	Oligo	Non-neuronal	ACC
996	13940	653	Astro	Non-neuronal	ACC
997	15616	651	Oligo	Non-neuronal	ACC
998	23530	653	Astro	Non-neuronal	ACC
999	17754	656	L6 CT	Excitatory	ACC
1003	12383	653	Oligo	Non-neuronal	ACC
1004	18728	655	Oligo	Non-neuronal	ACC
1005	4089	658	Oligo	Non-neuronal	ACC
1007	16746	658	SST	Inhibitory	ACC
1009	7725	659	Oligo	Non-neuronal	ACC
1010	10606	659	Oligo	Non-neuronal	ACC
1011	11363	659	Oligo	Non-neuronal	ACC
1012	11494	660	Oligo	Non-neuronal	ACC
1014	14339	663	Oligo	Non-neuronal	ACC
1015	15656	662	Oligo	Non-neuronal	ACC
1017	21031	663	L2/3 IT	Excitatory	ACC
1019	9330	665	Oligo	Non-neuronal	ACC
1021	19016	663	Oligo	Non-neuronal	ACC
1023	23564	668	L4 IT	Excitatory	ACC
1024	8962	668	Oligo	Non-neuronal	ACC
1025	10929	669	Oligo	Non-neuronal	ACC
1026	6861	671	Oligo	Non-neuronal	ACC
1028	12592	673	Oligo	Non-neuronal	ACC
1031	16249	673	Oligo	Non-neuronal	ACC
1032	3563	676	Oligo	Non-neuronal	ACC
1033	7808	676	Micro/PVM	Non-neuronal	ACC
1036	12777	677	Oligo	Non-neuronal	ACC
1037	16279	678	SST	Inhibitory	ACC
1038	21273	676	Astro	Non-neuronal	ACC
1040	9495	680	Oligo	Non-neuronal	ACC
1041	10956	679	Oligo	Non-neuronal	ACC
1045	22584	680	SNCG	Inhibitory	ACC
1047	10579	683	Oligo	Non-neuronal	ACC
1048	13948	682	Oligo	Non-neuronal	ACC
1049	16692	683	Oligo	Non-neuronal	ACC
1050	13090	685	Oligo	Non-neuronal	ACC
1051	23706	683	L2/3 IT	Excitatory	ACC
1053	11529	685	Oligo	Non-neuronal	ACC
1055	2797	688	Micro/PVM	Non-neuronal	ACC
1057	16366	688	Oligo	Non-neuronal	ACC
1059	1887	690	Oligo	Non-neuronal	ACC
1061	5045	690	Oligo	Non-neuronal	ACC
1062	5425	690	Oligo	Non-neuronal	ACC
1063	11627	690	Oligo	Non-neuronal	ACC
1064	3174	691	Oligo	Non-neuronal	ACC
1065	3694	691	Oligo	Non-neuronal	ACC
1066	9712	690	Oligo	Non-neuronal	ACC
1067	23613	691	L2/3 IT	Excitatory	ACC
1069	8999	692	Oligo	Non-neuronal	ACC
1070	10915	692	Oligo	Non-neuronal	ACC
1071	11501	693	Micro/PVM	Non-neuronal	ACC
1073	9156	694	Oligo	Non-neuronal	ACC
1075	5335	697	Oligo	Non-neuronal	ACC
1080	2524	700	Oligo	Non-neuronal	ACC
1082	3757	700	Oligo	Non-neuronal	ACC
1083	3952	700	Oligo	Non-neuronal	ACC
1084	3981	700	Oligo	Non-neuronal	ACC
1087	1988	704	Oligo	Non-neuronal	ACC
1088	8941	703	Oligo	Non-neuronal	ACC
1090	18763	705	Oligo	Non-neuronal	ACC
1091	4280	705	Oligo	Non-neuronal	ACC
1092	5938	706	Oligo	Non-neuronal	ACC
1093	16734	705	Astro	Non-neuronal	ACC
1095	2277	708	Oligo	Non-neuronal	ACC
1096	3847	709	Oligo	Non-neuronal	ACC
1100	6921	712	Oligo	Non-neuronal	ACC
1101	10590	713	Oligo	Non-neuronal	ACC
1103	18863	712	Chandelier	Inhibitory	ACC
1104	6541	715	Oligo	Non-neuronal	ACC
1105	9398	714	Micro/PVM	Non-neuronal	ACC
1106	13333	715	Oligo	Non-neuronal	ACC
1107	16180	713	Oligo	Non-neuronal	ACC
1112	10538	717	Oligo	Non-neuronal	ACC
1113	13400	718	Astro	Non-neuronal	ACC
1115	2356	720	Oligo	Non-neuronal	ACC
1117	5891	722	Oligo	Non-neuronal	ACC
1118	11790	722	Oligo	Non-neuronal	ACC
1120	1968	725	Oligo	Non-neuronal	ACC
1121	2695	725	Oligo	Non-neuronal	ACC
1122	9612	726	Oligo	Non-neuronal	ACC
1125	6747	727	Oligo	Non-neuronal	ACC
1128	3214	728	Oligo	Non-neuronal	ACC
1129	8506	730	Oligo	Non-neuronal	ACC
1130	9579	729	Oligo	Non-neuronal	ACC
1131	18326	730	LAMP5 LHX6	Inhibitory	ACC
1134	10953	733	Oligo	Non-neuronal	ACC
1136	23470	731	L2/3 IT	Excitatory	ACC
1137	2459	731	Oligo	Non-neuronal	ACC
1140	15996	734	Oligo	Non-neuronal	ACC
1141	21871	733	Astro	Non-neuronal	ACC
1144	2108	736	Oligo	Non-neuronal	ACC
1147	9997	739	Oligo	Non-neuronal	ACC
1150	2396	741	Oligo	Non-neuronal	ACC
1154	3326	743	Oligo	Non-neuronal	ACC
1156	9920	742	Oligo	Non-neuronal	ACC
1158	14578	742	Oligo	Non-neuronal	ACC
1159	19008	742	Oligo	Non-neuronal	ACC
1162	3770	748	Oligo	Non-neuronal	ACC
1163	13155	749	Astro	Non-neuronal	ACC
1164	14786	747	Oligo	Non-neuronal	ACC
1165	15458	748	L5 IT	Excitatory	ACC
1168	8009	750	Oligo	Non-neuronal	ACC
1169	10544	749	Oligo	Non-neuronal	ACC
1171	13961	749	OPC	Non-neuronal	ACC
1172	21244	747	Micro/PVM	Non-neuronal	ACC
1174	1969	752	Oligo	Non-neuronal	ACC
1175	6452	754	Oligo	Non-neuronal	ACC
1177	19742	753	L5/6 NP	Excitatory	ACC
1178	3301	754	Oligo	Non-neuronal	ACC
1179	13634	755	Micro/PVM	Non-neuronal	ACC
1180	13924	755	Oligo	Non-neuronal	ACC
1182	2020	755	Oligo	Non-neuronal	ACC
1183	2541	759	Oligo	Non-neuronal	ACC
1184	3269	758	Oligo	Non-neuronal	ACC
1186	14438	757	Oligo	Non-neuronal	ACC
1187	3640	760	Oligo	Non-neuronal	ACC
1188	7142	759	Oligo	Non-neuronal	ACC
1189	5852	761	Oligo	Non-neuronal	ACC
1190	6211	762	Oligo	Non-neuronal	ACC
1194	7586	765	Micro/PVM	Non-neuronal	ACC
1195	12089	763	Oligo	Non-neuronal	ACC
1197	23422	763	Astro	Non-neuronal	ACC
1198	3033	766	Oligo	Non-neuronal	ACC
1201	9483	767	Oligo	Non-neuronal	ACC
1202	21200	767	SST	Inhibitory	ACC
1203	22550	767	SNCG	Inhibitory	ACC
1205	20834	769	Oligo	Non-neuronal	ACC
1206	6307	771	Oligo	Non-neuronal	ACC
1207	9168	772	Oligo	Non-neuronal	ACC
1208	3898	772	Oligo	Non-neuronal	ACC
1209	4227	772	Oligo	Non-neuronal	ACC
1213	16111	774	L5 IT	Excitatory	ACC
1215	2989	773	Oligo	Non-neuronal	ACC
1216	8595	775	Oligo	Non-neuronal	ACC
1219	18529	775	Oligo	Non-neuronal	ACC
1220	19962	775	Oligo	Non-neuronal	ACC
1221	2166	776	Micro/PVM	Non-neuronal	ACC
1223	10493	776	L4 IT	Excitatory	ACC
1224	11132	777	Oligo	Non-neuronal	ACC
1226	5955	778	Oligo	Non-neuronal	ACC
1228	17539	778	LAMP5 LHX6	Inhibitory	ACC
1229	7455	779	Oligo	Non-neuronal	ACC
1231	18922	782	Micro/PVM	Non-neuronal	ACC
1232	19053	781	Micro/PVM	Non-neuronal	ACC
1235	2641	783	Oligo	Non-neuronal	ACC
1237	12331	785	Oligo	Non-neuronal	ACC
1238	2054	784	Oligo	Non-neuronal	ACC
1239	2599	785	Oligo	Non-neuronal	ACC
1240	3088	786	Oligo	Non-neuronal	ACC
1241	4051	785	Oligo	Non-neuronal	ACC
1242	6510	785	Oligo	Non-neuronal	ACC
1243	8794	785	Oligo	Non-neuronal	ACC
1246	4293	787	Oligo	Non-neuronal	ACC
1247	13561	788	Oligo	Non-neuronal	ACC
1248	19418	787	Oligo	Non-neuronal	ACC
1249	7570	788	Oligo	Non-neuronal	ACC
1250	11972	788	Oligo	Non-neuronal	ACC
1251	2784	790	Oligo	Non-neuronal	ACC
1255	23463	792	Micro/PVM	Non-neuronal	ACC
1256	11059	794	Oligo	Non-neuronal	ACC
1257	2370	796	Oligo	Non-neuronal	ACC
1259	1807	797	Oligo	Non-neuronal	ACC
1260	6490	797	Oligo	Non-neuronal	ACC
1263	12502	798	Astro	Non-neuronal	ACC
1264	12677	798	OPC	Non-neuronal	ACC
1265	16893	797	Oligo	Non-neuronal	ACC
1270	18044	799	Astro	Non-neuronal	ACC
1271	3536	801	Oligo	Non-neuronal	ACC
1272	7139	800	Oligo	Non-neuronal	ACC
1273	10436	800	Astro	Non-neuronal	ACC
1276	20923	800	Micro/PVM	Non-neuronal	ACC
1278	5050	803	Oligo	Non-neuronal	ACC
1279	7515	803	Micro/PVM	Non-neuronal	ACC
1280	7757	802	Oligo	Non-neuronal	ACC
1281	15353	803	PVALB	Inhibitory	ACC
1282	15872	803	Oligo	Non-neuronal	ACC
1285	16681	802	Micro/PVM	Non-neuronal	ACC
1286	1877	804	Oligo	Non-neuronal	ACC
1288	9268	803	Oligo	Non-neuronal	ACC
1289	14316	805	Oligo	Non-neuronal	ACC
1293	14887	808	Oligo	Non-neuronal	ACC
1297	16847	810	L6 IT	Excitatory	ACC
1299	18885	812	L5 ET	Excitatory	ACC
1300	18916	811	Oligo	Non-neuronal	ACC
1302	6687	814	Micro/PVM	Non-neuronal	ACC
1303	20115	814	Oligo	Non-neuronal	ACC
1304	9393	817	Oligo	Non-neuronal	ACC
1305	9442	818	Oligo	Non-neuronal	ACC
1307	11833	817	Astro	Non-neuronal	ACC
1312	4372	822	Oligo	Non-neuronal	ACC
1313	9085	821	Oligo	Non-neuronal	ACC
1314	4405	822	Oligo	Non-neuronal	ACC
1318	13243	826	Astro	Non-neuronal	ACC
1321	1790	829	Oligo	Non-neuronal	ACC
1324	8955	830	Oligo	Non-neuronal	ACC
1326	20211	828	VIP	Inhibitory	ACC
1327	2527	831	Oligo	Non-neuronal	ACC
1329	21863	830	Astro	Non-neuronal	ACC
1334	9626	834	Oligo	Non-neuronal	ACC
1335	5681	835	Oligo	Non-neuronal	ACC
1336	9584	836	Oligo	Non-neuronal	ACC
1340	17108	836	L6 CT	Excitatory	ACC
1341	2820	838	Oligo	Non-neuronal	ACC
1343	15338	838	Oligo	Non-neuronal	ACC
1344	23976	839	L2/3 IT	Excitatory	ACC
1345	10104	841	Oligo	Non-neuronal	ACC
1346	15305	840	Oligo	Non-neuronal	ACC
1348	23293	839	L2/3 IT	Excitatory	ACC
1350	10059	841	Oligo	Non-neuronal	ACC
1352	7016	845	Oligo	Non-neuronal	ACC
1354	6694	846	Oligo	Non-neuronal	ACC
1358	7937	849	Oligo	Non-neuronal	ACC
1359	9440	848	Oligo	Non-neuronal	ACC
1360	9730	848	Oligo	Non-neuronal	ACC
1362	13206	849	Oligo	Non-neuronal	ACC
1363	14088	849	Astro	Non-neuronal	ACC
1366	8734	851	Oligo	Non-neuronal	ACC
1367	10165	850	Oligo	Non-neuronal	ACC
1368	3106	852	Oligo	Non-neuronal	ACC
1369	4815	852	Oligo	Non-neuronal	ACC
1370	14128	851	L6B	Excitatory	ACC
1373	17403	852	Astro	Non-neuronal	ACC
1375	11107	856	Oligo	Non-neuronal	ACC
1376	12341	855	Oligo	Non-neuronal	ACC
1379	3134	857	Oligo	Non-neuronal	ACC
1380	6381	857	Oligo	Non-neuronal	ACC
1382	20199	857	Oligo	Non-neuronal	ACC
1384	23952	857	Micro/PVM	Non-neuronal	ACC
1385	11295	858	Oligo	Non-neuronal	ACC
1386	14591	858	Oligo	Non-neuronal	ACC
1388	16992	861	Oligo	Non-neuronal	ACC
1389	19205	862	Oligo	Non-neuronal	ACC
1390	19242	860	Oligo	Non-neuronal	ACC
1393	2921	863	Oligo	Non-neuronal	ACC
1398	17055	863	Micro/PVM	Non-neuronal	ACC
1403	7535	867	Oligo	Non-neuronal	ACC
1406	7461	870	Oligo	Non-neuronal	ACC
1407	10587	869	Astro	Non-neuronal	ACC
1409	15324	869	L6 IT	Excitatory	ACC
1411	11688	870	Oligo	Non-neuronal	ACC
1413	9157	873	Oligo	Non-neuronal	ACC
1414	19331	874	L6 CT	Excitatory	ACC
1415	4176	875	Oligo	Non-neuronal	ACC
1417	9479	874	Oligo	Non-neuronal	ACC
1418	18577	875	Oligo	Non-neuronal	ACC
1419	6925	876	Oligo	Non-neuronal	ACC
1421	2658	879	Oligo	Non-neuronal	ACC
1424	6004	878	Oligo	Non-neuronal	ACC
1426	13795	879	Oligo	Non-neuronal	ACC
1433	5228	882	Oligo	Non-neuronal	ACC
1434	6123	883	Oligo	Non-neuronal	ACC
1436	5939	883	Oligo	Non-neuronal	ACC
1438	10923	883	Oligo	Non-neuronal	ACC
1439	12684	884	Oligo	Non-neuronal	ACC
1440	16382	883	Astro	Non-neuronal	ACC
1446	5416	886	Oligo	Non-neuronal	ACC
1447	7304	885	Oligo	Non-neuronal	ACC
1450	15897	885	LAMP5 LHX6	Inhibitory	ACC
1453	380	887	Oligo	Non-neuronal	ACC
1454	471	886	Oligo	Non-neuronal	ACC
1457	10771	888	Oligo	Non-neuronal	ACC
1459	12157	887	Oligo	Non-neuronal	ACC
1463	4098	889	Oligo	Non-neuronal	ACC
1464	9420	889	Oligo	Non-neuronal	ACC
1465	14181	890	L4 IT	Excitatory	ACC
1466	2061	892	Oligo	Non-neuronal	ACC
1468	14164	890	Oligo	Non-neuronal	ACC
1472	24115	893	Astro	Non-neuronal	ACC
1474	3174	896	Oligo	Non-neuronal	ACC
1476	874	896	Oligo	Non-neuronal	ACC
1478	4760	896	Oligo	Non-neuronal	ACC
1479	5789	897	Oligo	Non-neuronal	ACC
1480	14828	896	Oligo	Non-neuronal	ACC
1481	15227	896	L6 CT	Excitatory	ACC
1482	18270	896	L6 CT	Excitatory	ACC
1483	2483	898	Oligo	Non-neuronal	ACC
1484	4364	898	Oligo	Non-neuronal	ACC
1486	7189	898	Oligo	Non-neuronal	ACC
1487	8247	897	Oligo	Non-neuronal	ACC
1489	20667	900	L5 IT	Excitatory	ACC
1490	22717	899	L2/3 IT	Excitatory	ACC
1491	4266	901	Oligo	Non-neuronal	ACC
1492	4793	901	Oligo	Non-neuronal	ACC
1493	5847	902	Oligo	Non-neuronal	ACC
1497	24007	902	Astro	Non-neuronal	ACC
1499	5507	908	Micro/PVM	Non-neuronal	ACC
1501	10841	906	Oligo	Non-neuronal	ACC
1505	22427	906	L5 IT	Excitatory	ACC
1510	9252	911	Oligo	Non-neuronal	ACC
1511	18912	910	Astro	Non-neuronal	ACC
1512	758	913	Oligo	Non-neuronal	ACC
1513	586	915	Oligo	Non-neuronal	ACC
1514	4136	914	Oligo	Non-neuronal	ACC
1517	23626	910	Astro	Non-neuronal	ACC
1522	8152	914	Oligo	Non-neuronal	ACC
1525	18645	916	Oligo	Non-neuronal	ACC
1527	519	916	Oligo	Non-neuronal	ACC
1530	10460	917	Oligo	Non-neuronal	ACC
1531	13437	917	Micro/PVM	Non-neuronal	ACC
1533	9348	919	Oligo	Non-neuronal	ACC
1534	12023	919	Oligo	Non-neuronal	ACC
1536	15177	919	Astro	Non-neuronal	ACC
1537	13043	921	OPC	Non-neuronal	ACC
1539	421	923	Oligo	Non-neuronal	ACC
1540	2663	920	Oligo	Non-neuronal	ACC
1542	16012	923	Astro	Non-neuronal	ACC
1543	23322	922	SST	Inhibitory	ACC
1546	3112	924	Oligo	Non-neuronal	ACC
1547	7859	925	Oligo	Non-neuronal	ACC
1551	5480	925	Oligo	Non-neuronal	ACC
1553	13287	926	Oligo	Non-neuronal	ACC
1554	16663	927	Astro	Non-neuronal	ACC
1555	20676	925	Astro	Non-neuronal	ACC
1556	23750	927	SNCG	Inhibitory	ACC
1557	1611	928	Micro/PVM	Non-neuronal	ACC
1560	6104	927	Micro/PVM	Non-neuronal	ACC
1561	13901	928	Oligo	Non-neuronal	ACC
1562	2343	928	Oligo	Non-neuronal	ACC
1565	6689	929	Oligo	Non-neuronal	ACC
1566	16595	929	Micro/PVM	Non-neuronal	ACC
1567	3908	932	Oligo	Non-neuronal	ACC
1568	8231	930	Oligo	Non-neuronal	ACC
1569	9720	933	Oligo	Non-neuronal	ACC
1571	2151	933	Oligo	Non-neuronal	ACC
1572	4397	934	Oligo	Non-neuronal	ACC
1573	6325	935	Oligo	Non-neuronal	ACC
1575	23170	934	Astro	Non-neuronal	ACC
1576	24213	936	L6 IT	Excitatory	ACC
1582	1353	937	Oligo	Non-neuronal	ACC
1583	2204	938	Oligo	Non-neuronal	ACC
1584	8314	939	Oligo	Non-neuronal	ACC
1585	9824	940	Astro	Non-neuronal	ACC
1588	21324	939	Astro	Non-neuronal	ACC
1589	14211	941	Oligo	Non-neuronal	ACC
1591	956	943	Oligo	Non-neuronal	ACC
1594	12373	942	Oligo	Non-neuronal	ACC
1596	4066	943	Oligo	Non-neuronal	ACC
1598	18639	943	PVALB	Inhibitory	ACC
1599	2297	945	Oligo	Non-neuronal	ACC
1600	5954	946	Oligo	Non-neuronal	ACC
1603	8671	946	Oligo	Non-neuronal	ACC
1604	120	950	Oligo	Non-neuronal	ACC
1605	4334	950	Oligo	Non-neuronal	ACC
1608	23978	950	SST	Inhibitory	ACC
1609	1124	953	Oligo	Non-neuronal	ACC
1612	12932	953	Oligo	Non-neuronal	ACC
1613	7381	955	Oligo	Non-neuronal	ACC
1614	17159	954	Oligo	Non-neuronal	ACC
1615	491	956	Oligo	Non-neuronal	ACC
1616	2129	956	Oligo	Non-neuronal	ACC
1617	2532	958	Oligo	Non-neuronal	ACC
1620	3749	959	Oligo	Non-neuronal	ACC
1622	18804	960	SST	Inhibitory	ACC
1625	3854	962	Oligo	Non-neuronal	ACC
1626	8855	961	Oligo	Non-neuronal	ACC
1627	11177	961	Oligo	Non-neuronal	ACC
1628	13281	962	Micro/PVM	Non-neuronal	ACC
1630	20904	961	VIP	Inhibitory	ACC
1633	6027	962	Micro/PVM	Non-neuronal	ACC
1634	6899	963	Oligo	Non-neuronal	ACC
1635	12444	963	Oligo	Non-neuronal	ACC
1636	18163	963	L6 CT	Excitatory	ACC
1637	2054	965	Micro/PVM	Non-neuronal	ACC
1638	3567	964	Oligo	Non-neuronal	ACC
1639	6787	965	Oligo	Non-neuronal	ACC
1640	12793	966	L6 CT	Excitatory	ACC
1641	22892	967	LAMP5	Inhibitory	ACC
1644	5471	967	Oligo	Non-neuronal	ACC
1646	13058	970	Oligo	Non-neuronal	ACC
1647	17465	971	Oligo	Non-neuronal	ACC
1648	5574	972	Oligo	Non-neuronal	ACC
1649	5803	972	Oligo	Non-neuronal	ACC
1650	10656	972	Oligo	Non-neuronal	ACC
1653	17760	972	LAMP5 LHX6	Inhibitory	ACC
1655	18338	975	L2/3 IT	Excitatory	ACC
1657	351	975	Oligo	Non-neuronal	ACC
1659	6371	976	Oligo	Non-neuronal	ACC
1661	822	977	Oligo	Non-neuronal	ACC
1662	17367	977	Oligo	Non-neuronal	ACC
1664	3640	979	Oligo	Non-neuronal	ACC
1666	22829	978	Astro	Non-neuronal	ACC
1667	2500	980	OPC	Non-neuronal	ACC
1671	23875	983	L2/3 IT	Excitatory	ACC
1672	4636	984	Oligo	Non-neuronal	ACC
1673	7876	984	Oligo	Non-neuronal	ACC
1674	7995	985	Oligo	Non-neuronal	ACC
1676	2529	986	Oligo	Non-neuronal	ACC
1679	6188	989	Oligo	Non-neuronal	ACC
1680	18096	989	L6 CT	Excitatory	ACC
1681	16265	990	Micro/PVM	Non-neuronal	ACC
1682	22208	988	OPC	Non-neuronal	ACC
1684	6263	993	Oligo	Non-neuronal	ACC
1686	12051	992	OPC	Non-neuronal	ACC
1689	9481	994	Oligo	Non-neuronal	ACC
1691	17734	995	Oligo	Non-neuronal	ACC
1692	95	996	Oligo	Non-neuronal	ACC
1693	2779	996	Oligo	Non-neuronal	ACC
1697	10483	1002	OPC	Non-neuronal	ACC
1698	18321	1001	SST	Inhibitory	ACC
1699	1969	1004	Oligo	Non-neuronal	ACC
1701	14869	1003	L6B	Excitatory	ACC
1704	14719	1004	Oligo	Non-neuronal	ACC
1706	47	1007	Oligo	Non-neuronal	ACC
1707	5420	1007	Oligo	Non-neuronal	ACC
1710	1463	1011	Oligo	Non-neuronal	ACC
1711	4572	1011	Oligo	Non-neuronal	ACC
1712	6226	1011	Oligo	Non-neuronal	ACC
1717	12289	1013	SST CHODL	Inhibitory	ACC
1718	14588	1013	SST	Inhibitory	ACC
1719	16990	1011	L6 IT	Excitatory	ACC
1720	22886	1013	SST	Inhibitory	ACC
1722	23868	1012	SST	Inhibitory	ACC
1724	393	1014	Oligo	Non-neuronal	ACC
1725	2438	1014	Oligo	Non-neuronal	ACC
1726	3385	1013	Oligo	Non-neuronal	ACC
1727	5877	1014	Oligo	Non-neuronal	ACC
1728	21287	1014	Astro	Non-neuronal	ACC
1729	4485	1017	Oligo	Non-neuronal	ACC
1730	13199	1017	L4 IT	Excitatory	ACC
1734	10909	1019	Oligo	Non-neuronal	ACC
1736	1514	1022	Oligo	Non-neuronal	ACC
1737	4049	1022	Oligo	Non-neuronal	ACC
1739	11085	1022	Oligo	Non-neuronal	ACC
1740	11162	1022	Oligo	Non-neuronal	ACC
1743	20685	1022	L5 IT	Excitatory	ACC
1746	1314	1024	Oligo	Non-neuronal	ACC
1747	6291	1025	Oligo	Non-neuronal	ACC
1748	7934	1026	Oligo	Non-neuronal	ACC
1751	12722	1025	Oligo	Non-neuronal	ACC
1752	1720	1026	Oligo	Non-neuronal	ACC
1753	3248	1026	Oligo	Non-neuronal	ACC
1755	8443	1026	Oligo	Non-neuronal	ACC
1756	243	1028	Oligo	Non-neuronal	ACC
1757	2312	1028	Oligo	Non-neuronal	ACC
1759	5388	1027	Oligo	Non-neuronal	ACC
1761	18492	1028	Oligo	Non-neuronal	ACC
1764	11042	1030	Oligo	Non-neuronal	ACC
1766	22452	1030	Astro	Non-neuronal	ACC
1769	6975	1033	Oligo	Non-neuronal	ACC
1772	22789	1034	L2/3 IT	Excitatory	ACC
1773	1214	1036	Oligo	Non-neuronal	ACC
1775	7323	1035	Oligo	Non-neuronal	ACC
1777	16585	1036	Oligo	Non-neuronal	ACC
1779	9534	1038	Oligo	Non-neuronal	ACC
1780	10664	1038	Oligo	Non-neuronal	ACC
1781	11560	1037	Astro	Non-neuronal	ACC
1783	9109	1038	Oligo	Non-neuronal	ACC
1785	14923	1038	L6 CT	Excitatory	ACC
1787	19723	1039	Micro/PVM	Non-neuronal	ACC
1789	3088	1041	Oligo	Non-neuronal	ACC
1790	12542	1041	VLMC	Non-neuronal	ACC
1792	14886	1041	Oligo	Non-neuronal	ACC
1794	20652	1042	Astro	Non-neuronal	ACC
1795	10180	1043	Oligo	Non-neuronal	ACC
1796	10349	1042	Oligo	Non-neuronal	ACC
1800	19828	1043	Micro/PVM	Non-neuronal	ACC
1801	22819	1045	L2/3 IT	Excitatory	ACC
1803	2473	1046	Oligo	Non-neuronal	ACC
1804	4880	1045	Oligo	Non-neuronal	ACC
1805	4968	1046	Oligo	Non-neuronal	ACC
1806	6067	1047	Oligo	Non-neuronal	ACC
1807	4375	1047	Oligo	Non-neuronal	ACC
1808	6430	1049	Astro	Non-neuronal	ACC
1809	7222	1047	Oligo	Non-neuronal	ACC
1810	14332	1048	Micro/PVM	Non-neuronal	ACC
1811	14460	1047	Astro	Non-neuronal	ACC
1813	5235	1049	Oligo	Non-neuronal	ACC
1814	5581	1049	Oligo	Non-neuronal	ACC
1815	8908	1050	Oligo	Non-neuronal	ACC
1821	912	1054	Oligo	Non-neuronal	ACC
1822	6366	1053	Oligo	Non-neuronal	ACC
1825	9210	1057	Oligo	Non-neuronal	ACC
1826	24055	1056	L2/3 IT	Excitatory	ACC
1827	24118	1056	SST	Inhibitory	ACC
1830	14799	1059	OPC	Non-neuronal	ACC
1831	15253	1059	Astro	Non-neuronal	ACC
1832	24013	1059	L2/3 IT	Excitatory	ACC
1834	9993	1060	Oligo	Non-neuronal	ACC
1835	11393	1060	Astro	Non-neuronal	ACC
1836	1408	1061	Oligo	Non-neuronal	ACC
1837	10560	1062	Oligo	Non-neuronal	ACC
1838	545	1064	Oligo	Non-neuronal	ACC
1839	941	1064	Oligo	Non-neuronal	ACC
1840	1623	1064	Oligo	Non-neuronal	ACC
1841	19358	1064	L6 IT	Excitatory	ACC
1844	6292	1066	Oligo	Non-neuronal	ACC
1845	9922	1065	Oligo	Non-neuronal	ACC
1846	22737	1065	PVALB	Inhibitory	ACC
1850	9133	1068	Oligo	Non-neuronal	ACC
1851	11414	1066	Micro/PVM	Non-neuronal	ACC
1852	12916	1067	Oligo	Non-neuronal	ACC
1853	16515	1068	OPC	Non-neuronal	ACC
1854	570	1070	Endo	Non-neuronal	ACC
1855	10868	1069	Oligo	Non-neuronal	ACC
1857	6113	1071	Oligo	Non-neuronal	ACC
1858	6968	1071	Oligo	Non-neuronal	ACC
1859	1180	1073	Oligo	Non-neuronal	ACC
1861	16768	1072	SST	Inhibitory	ACC
1862	7982	1074	Oligo	Non-neuronal	ACC
1863	13330	1074	Astro	Non-neuronal	ACC
1864	15836	1074	L6 CT	Excitatory	ACC
1867	12281	1076	Oligo	Non-neuronal	ACC
1870	22131	1077	Astro	Non-neuronal	ACC
1872	22285	1076	PVALB	Inhibitory	ACC
1874	3079	1078	Oligo	Non-neuronal	ACC
1875	11291	1078	Oligo	Non-neuronal	ACC
1876	12069	1077	Oligo	Non-neuronal	ACC
1877	12373	1078	Oligo	Non-neuronal	ACC
1880	2931	1080	Oligo	Non-neuronal	ACC
1881	22106	1081	Astro	Non-neuronal	ACC
1882	4228	1081	Oligo	Non-neuronal	ACC
1884	7678	1081	Oligo	Non-neuronal	ACC
1888	6407	1083	Oligo	Non-neuronal	ACC
1889	8932	1084	Oligo	Non-neuronal	ACC
1893	14016	1085	Oligo	Non-neuronal	ACC
1894	2442	1087	Oligo	Non-neuronal	ACC
1895	10332	1086	Oligo	Non-neuronal	ACC
1896	11794	1086	Oligo	Non-neuronal	ACC
1897	4251	1089	Oligo	Non-neuronal	ACC
1898	5369	1089	Oligo	Non-neuronal	ACC
1899	7753	1089	Oligo	Non-neuronal	ACC
1902	22672	1089	Oligo	Non-neuronal	ACC
1903	7005	1090	Oligo	Non-neuronal	ACC
1904	9547	1089	Oligo	Non-neuronal	ACC
1905	4750	1092	Oligo	Non-neuronal	ACC
1906	5132	1091	Oligo	Non-neuronal	ACC
1907	7105	1091	Oligo	Non-neuronal	ACC
1910	6175	1093	Micro/PVM	Non-neuronal	ACC
1914	6503	1096	Oligo	Non-neuronal	ACC
1915	16299	1097	Oligo	Non-neuronal	ACC
1918	23998	1097	Micro/PVM	Non-neuronal	ACC
1919	5745	1099	Micro/PVM	Non-neuronal	ACC
1920	11857	1098	Oligo	Non-neuronal	ACC
1921	12913	1101	Oligo	Non-neuronal	ACC
1922	5967	1100	Oligo	Non-neuronal	ACC
1923	9134	1100	Oligo	Non-neuronal	ACC
1924	18243	1100	Endo	Non-neuronal	ACC
1927	6144	1104	Micro/PVM	Non-neuronal	ACC
1928	11028	1103	Oligo	Non-neuronal	ACC
1929	13265	1104	OPC	Non-neuronal	ACC
1932	6409	1105	Oligo	Non-neuronal	ACC
1933	12875	1104	Oligo	Non-neuronal	ACC
1934	13368	1104	Astro	Non-neuronal	ACC
1939	259	1106	Oligo	Non-neuronal	ACC
1940	12954	1107	OPC	Non-neuronal	ACC
1942	20654	1108	OPC	Non-neuronal	ACC
1943	1939	1108	Oligo	Non-neuronal	ACC
1944	2620	1109	Oligo	Non-neuronal	ACC
1945	6730	1107	Oligo	Non-neuronal	ACC
1946	5053	1112	Oligo	Non-neuronal	ACC
1947	5470	1112	Oligo	Non-neuronal	ACC
1948	21123	1110	Micro/PVM	Non-neuronal	ACC
1950	2829	1114	Oligo	Non-neuronal	ACC
1952	4980	1114	Oligo	Non-neuronal	ACC
1953	9223	1113	Oligo	Non-neuronal	ACC
1954	10440	1113	Oligo	Non-neuronal	ACC
1955	18291	1115	VLMC	Non-neuronal	ACC
1957	5356	1114	Oligo	Non-neuronal	ACC
1961	24029	1115	VIP	Inhibitory	ACC
1962	2177	1116	Oligo	Non-neuronal	ACC
1964	6314	1115	Oligo	Non-neuronal	ACC
1965	11295	1116	Oligo	Non-neuronal	ACC
1968	8037	1119	Oligo	Non-neuronal	ACC
1970	897	1120	Oligo	Non-neuronal	ACC
1971	2284	1120	Oligo	Non-neuronal	ACC
1972	3125	1119	Oligo	Non-neuronal	ACC
1974	22126	1122	Astro	Non-neuronal	ACC
1975	22771	1123	Astro	Non-neuronal	ACC
1976	5643	1123	Oligo	Non-neuronal	ACC
1977	14700	1123	Oligo	Non-neuronal	ACC
1978	22827	1123	L2/3 IT	Excitatory	ACC
1979	534	1125	Oligo	Non-neuronal	ACC
1980	7386	1125	Oligo	Non-neuronal	ACC
1982	5991	1126	Oligo	Non-neuronal	ACC
1983	7073	1126	Oligo	Non-neuronal	ACC
1984	8721	1128	Oligo	Non-neuronal	ACC
1985	9687	1127	Oligo	Non-neuronal	ACC
1986	11961	1128	Micro/PVM	Non-neuronal	ACC
1987	14553	1127	Oligo	Non-neuronal	ACC
1989	2030	1131	Oligo	Non-neuronal	ACC
1991	7976	1130	Oligo	Non-neuronal	ACC
1994	17929	1131	L6 IT	Excitatory	ACC
1995	21058	1130	OPC	Non-neuronal	ACC
1996	2242	1133	Oligo	Non-neuronal	ACC
1997	2991	1132	Oligo	Non-neuronal	ACC
1998	4260	1136	Micro/PVM	Non-neuronal	ACC
2001	11179	1134	Astro	Non-neuronal	ACC
2003	23696	1135	L2/3 IT	Excitatory	ACC
2005	2346	1136	Oligo	Non-neuronal	ACC
2006	7518	1137	Oligo	Non-neuronal	ACC
2009	6881	1139	Oligo	Non-neuronal	ACC
2012	1089	1140	Oligo	Non-neuronal	ACC
2013	3675	1142	Oligo	Non-neuronal	ACC
2016	10165	1141	Oligo	Non-neuronal	ACC
2017	13545	1140	SST	Inhibitory	ACC
2019	2144	1143	Oligo	Non-neuronal	ACC
2022	20115	1143	Micro/PVM	Non-neuronal	ACC
2023	2206	1144	Oligo	Non-neuronal	ACC
2025	13288	1145	Oligo	Non-neuronal	ACC
2026	13617	1144	Micro/PVM	Non-neuronal	ACC
2028	13498	1146	Oligo	Non-neuronal	ACC
2029	14577	1146	Oligo	Non-neuronal	ACC
2032	2860	1149	Oligo	Non-neuronal	ACC
2033	3578	1148	Oligo	Non-neuronal	ACC
2034	5793	1149	Oligo	Non-neuronal	ACC
2035	8622	1147	Oligo	Non-neuronal	ACC
2036	14633	1148	LAMP5 LHX6	Inhibitory	ACC
2037	15882	1147	Oligo	Non-neuronal	ACC
2042	1881	1151	Oligo	Non-neuronal	ACC
2047	13403	1151	Oligo	Non-neuronal	ACC
2048	15162	1152	Astro	Non-neuronal	ACC
2049	19946	1152	Oligo	Non-neuronal	ACC
2050	4995	1153	Oligo	Non-neuronal	ACC
2051	11003	1153	Oligo	Non-neuronal	ACC
2052	3313	1156	Oligo	Non-neuronal	ACC
2053	14960	1155	Oligo	Non-neuronal	ACC
2054	19373	1155	Micro/PVM	Non-neuronal	ACC
2055	810	1156	Micro/PVM	Non-neuronal	ACC
2057	14921	1157	Oligo	Non-neuronal	ACC
2058	8445	1159	Oligo	Non-neuronal	ACC
2060	19188	1158	Oligo	Non-neuronal	ACC
2062	3495	1161	Oligo	Non-neuronal	ACC
2065	1639	1162	Oligo	Non-neuronal	ACC
2067	8275	1164	Oligo	Non-neuronal	ACC
2068	8714	1165	Oligo	Non-neuronal	ACC
2069	14183	1164	L6B	Excitatory	ACC
2073	18117	1164	SST	Inhibitory	ACC
2075	8137	1166	Oligo	Non-neuronal	ACC
2076	10923	1166	SST	Inhibitory	ACC
2077	13122	1166	Oligo	Non-neuronal	ACC
2078	16945	1166	Astro	Non-neuronal	ACC
2079	23563	1167	SNCG	Inhibitory	ACC
2080	23837	1166	Astro	Non-neuronal	ACC
2081	1851	1167	Oligo	Non-neuronal	ACC
2085	23972	1169	VIP	Inhibitory	ACC
2086	544	1169	Oligo	Non-neuronal	ACC
2087	1548	1169	Oligo	Non-neuronal	ACC
2088	4694	1169	Oligo	Non-neuronal	ACC
2091	2592	1170	Oligo	Non-neuronal	ACC
2092	2816	1173	Oligo	Non-neuronal	ACC
2093	6615	1171	Oligo	Non-neuronal	ACC
2096	2531	1173	Oligo	Non-neuronal	ACC
2098	9491	1174	Oligo	Non-neuronal	ACC
2100	1680	1174	Oligo	Non-neuronal	ACC
2103	6252	1175	Oligo	Non-neuronal	ACC
2104	11142	1174	Oligo	Non-neuronal	ACC
2105	11987	1174	Oligo	Non-neuronal	ACC
2106	63	1176	Oligo	Non-neuronal	ACC
2107	2236	1179	Oligo	Non-neuronal	ACC
2109	15287	1179	Oligo	Non-neuronal	ACC
2110	20273	1179	Oligo	Non-neuronal	ACC
2111	5902	1181	Oligo	Non-neuronal	ACC
2112	6925	1180	Oligo	Non-neuronal	ACC
2113	9734	1181	Oligo	Non-neuronal	ACC
2115	11857	1183	SST	Inhibitory	ACC
2116	17504	1183	Oligo	Non-neuronal	ACC
2118	3114	1184	Oligo	Non-neuronal	ACC
2120	5621	1184	Oligo	Non-neuronal	ACC
2127	10251	1185	Oligo	Non-neuronal	ACC
2128	12358	1185	Oligo	Non-neuronal	ACC
2130	6091	1187	Oligo	Non-neuronal	ACC
2131	6549	1187	Oligo	Non-neuronal	ACC
2134	13291	1188	Oligo	Non-neuronal	ACC
2135	16321	1186	Oligo	Non-neuronal	ACC
2137	7974	1189	Oligo	Non-neuronal	ACC
2141	5986	1191	Oligo	Non-neuronal	ACC
2142	9956	1191	Oligo	Non-neuronal	ACC
2143	11264	1192	Oligo	Non-neuronal	ACC
2144	11325	1190	Oligo	Non-neuronal	ACC
2146	20077	1191	VIP	Inhibitory	ACC
2147	22082	1191	L2/3 IT	Excitatory	ACC
2149	9931	1192	Oligo	Non-neuronal	ACC
2151	16275	1192	L6 IT	Excitatory	ACC
2153	1350	1195	Oligo	Non-neuronal	ACC
2154	8378	1194	Oligo	Non-neuronal	ACC
2155	9665	1194	Oligo	Non-neuronal	ACC
2156	11758	1195	Oligo	Non-neuronal	ACC
2157	17022	1193	L6B	Excitatory	ACC
2158	23708	1195	VIP	Inhibitory	ACC
2159	2431	1195	Oligo	Non-neuronal	ACC
2160	1393	1198	Oligo	Non-neuronal	ACC
2161	2328	1198	Oligo	Non-neuronal	ACC
2162	4258	1198	Oligo	Non-neuronal	ACC
2163	19895	1196	Oligo	Non-neuronal	ACC
2168	11120	1201	Oligo	Non-neuronal	ACC
2169	13978	1201	Oligo	Non-neuronal	ACC
2170	16833	1201	L6 IT	Excitatory	ACC
2172	10331	1203	Oligo	Non-neuronal	ACC
2173	14802	1202	Oligo	Non-neuronal	ACC
2174	3313	1205	Oligo	Non-neuronal	ACC
2175	16872	1205	Oligo	Non-neuronal	ACC
2176	657	1206	Micro/PVM	Non-neuronal	ACC
2178	8732	1206	Oligo	Non-neuronal	ACC
2181	14455	1206	Oligo	Non-neuronal	ACC
2183	13423	1209	Micro/PVM	Non-neuronal	ACC
2185	1124	1210	Oligo	Non-neuronal	ACC
2187	8314	1210	Oligo	Non-neuronal	ACC
2189	1555	1213	Oligo	Non-neuronal	ACC
2191	5293	1212	Oligo	Non-neuronal	ACC
2195	6438	1215	Oligo	Non-neuronal	ACC
2197	22925	1214	SST	Inhibitory	ACC
2199	19946	1216	L5 ET	Excitatory	ACC
2202	9096	1217	Oligo	Non-neuronal	ACC
2204	7170	1219	Oligo	Non-neuronal	ACC
2209	19900	1222	Micro/PVM	Non-neuronal	ACC
2212	2692	1225	Oligo	Non-neuronal	ACC
2213	5366	1225	Oligo	Non-neuronal	ACC
2215	20943	1223	Oligo	Non-neuronal	ACC
2216	565	1226	Oligo	Non-neuronal	ACC
2217	969	1227	Oligo	Non-neuronal	ACC
2219	3223	1225	Oligo	Non-neuronal	ACC
2221	22383	1227	L5 IT	Excitatory	ACC
2222	327	1228	Oligo	Non-neuronal	ACC
2223	2596	1228	Micro/PVM	Non-neuronal	ACC
2224	5765	1228	Oligo	Non-neuronal	ACC
2227	17598	1229	Oligo	Non-neuronal	ACC
2228	19488	1228	PVALB	Inhibitory	ACC
2230	6711	1229	Oligo	Non-neuronal	ACC
2231	7100	1228	Oligo	Non-neuronal	ACC
2232	7823	1229	Oligo	Non-neuronal	ACC
2233	8491	1230	Oligo	Non-neuronal	ACC
2234	8678	1229	Oligo	Non-neuronal	ACC
2235	21438	1231	L4 IT	Excitatory	ACC
2236	2336	1232	Oligo	Non-neuronal	ACC
2237	6412	1232	Oligo	Non-neuronal	ACC
2238	10418	1231	Oligo	Non-neuronal	ACC
2239	12131	1231	Oligo	Non-neuronal	ACC
2240	15708	1231	L6 CT	Excitatory	ACC
2242	11315	1233	Astro	Non-neuronal	ACC
2243	20917	1233	OPC	Non-neuronal	ACC
2244	2203	1234	Oligo	Non-neuronal	ACC
2248	6103	1237	OPC	Non-neuronal	ACC
2251	12112	1238	Astro	Non-neuronal	ACC
2252	15317	1237	PVALB	Inhibitory	ACC
2254	8931	1238	Oligo	Non-neuronal	ACC
2255	9270	1238	Oligo	Non-neuronal	ACC
2256	11560	1238	Oligo	Non-neuronal	ACC
2260	12492	1242	Oligo	Non-neuronal	ACC
2263	12421	1243	Oligo	Non-neuronal	ACC
2267	11878	1245	Oligo	Non-neuronal	ACC
2268	14352	1246	Oligo	Non-neuronal	ACC
2269	16172	1245	Oligo	Non-neuronal	ACC
2272	945	1249	Oligo	Non-neuronal	ACC
2275	7014	1253	Oligo	Non-neuronal	ACC
2276	9447	1253	Oligo	Non-neuronal	ACC
2277	21851	1252	PVALB	Inhibitory	ACC
2279	7240	1254	Oligo	Non-neuronal	ACC
2281	17029	1254	L6 IT Car3	Excitatory	ACC
2282	21397	1254	Astro	Non-neuronal	ACC
2285	3437	1257	Oligo	Non-neuronal	ACC
2287	10286	1258	Oligo	Non-neuronal	ACC
2288	14288	1258	Oligo	Non-neuronal	ACC
2289	14527	1258	Micro/PVM	Non-neuronal	ACC
2290	18051	1257	Oligo	Non-neuronal	ACC
2292	3721	1260	Oligo	Non-neuronal	ACC
2296	21807	1261	VIP	Inhibitory	ACC
2297	1496	1262	Oligo	Non-neuronal	ACC
2298	2881	1261	Oligo	Non-neuronal	ACC
2299	23389	1261	L2/3 IT	Excitatory	ACC
2302	14856	1263	Astro	Non-neuronal	ACC
2304	15130	1265	Astro	Non-neuronal	ACC
2306	16219	1266	SST	Inhibitory	ACC
2307	16319	1267	SST	Inhibitory	ACC
2310	2931	1269	Oligo	Non-neuronal	ACC
2311	6047	1270	Oligo	Non-neuronal	ACC
2312	6216	1270	Oligo	Non-neuronal	ACC
2313	6949	1270	Oligo	Non-neuronal	ACC
2314	13598	1270	Oligo	Non-neuronal	ACC
2315	14885	1270	Oligo	Non-neuronal	ACC
2316	22917	1271	Micro/PVM	Non-neuronal	ACC
2318	4009	1272	Oligo	Non-neuronal	ACC
2319	5118	1272	Oligo	Non-neuronal	ACC
2321	6137	1273	Oligo	Non-neuronal	ACC
2322	9731	1273	Oligo	Non-neuronal	ACC
2323	13279	1273	Oligo	Non-neuronal	ACC
2325	22564	1274	SST	Inhibitory	ACC
2328	24058	1276	L2/3 IT	Excitatory	ACC
2329	14674	1277	Astro	Non-neuronal	ACC
2331	21639	1276	Micro/PVM	Non-neuronal	ACC
2332	22062	1277	Micro/PVM	Non-neuronal	ACC
2333	22225	1277	Micro/PVM	Non-neuronal	ACC
2334	22761	1278	Astro	Non-neuronal	ACC
2335	22979	1278	L2/3 IT	Excitatory	ACC
2336	6901	1279	Oligo	Non-neuronal	ACC
2337	7023	1279	Oligo	Non-neuronal	ACC
2338	10118	1279	Oligo	Non-neuronal	ACC
2340	5634	1280	Oligo	Non-neuronal	ACC
2341	5778	1281	Oligo	Non-neuronal	ACC
2342	6431	1281	Oligo	Non-neuronal	ACC
2343	9121	1281	Oligo	Non-neuronal	ACC
2344	17804	1282	L6 IT	Excitatory	ACC
2347	10064	1283	Oligo	Non-neuronal	ACC
2348	11481	1283	Astro	Non-neuronal	ACC
2350	20213	1282	L5 IT	Excitatory	ACC
2351	23883	1283	Micro/PVM	Non-neuronal	ACC
2352	2502	1284	Oligo	Non-neuronal	ACC
2353	5883	1283	Oligo	Non-neuronal	ACC
2356	17537	1285	LAMP5 LHX6	Inhibitory	ACC
2357	7850	1287	Oligo	Non-neuronal	ACC
2360	22793	1286	L2/3 IT	Excitatory	ACC
2361	2444	1287	Oligo	Non-neuronal	ACC
2362	8905	1288	Oligo	Non-neuronal	ACC
2363	13505	1288	Oligo	Non-neuronal	ACC
2365	8052	1289	Oligo	Non-neuronal	ACC
2366	10443	1290	Oligo	Non-neuronal	ACC
2367	10472	1290	Oligo	Non-neuronal	ACC
2371	4067	1291	Oligo	Non-neuronal	ACC
2373	10572	1290	Oligo	Non-neuronal	ACC
2376	2526	1294	Oligo	Non-neuronal	ACC
2377	6196	1293	Oligo	Non-neuronal	ACC
2378	7408	1292	Oligo	Non-neuronal	ACC
2379	22168	1292	L2/3 IT	Excitatory	ACC
2381	13612	1295	Oligo	Non-neuronal	ACC
2383	18071	1294	Micro/PVM	Non-neuronal	ACC
2384	1175	1297	Oligo	Non-neuronal	ACC
2387	16057	1294	OPC	Non-neuronal	ACC
2388	3447	1298	Oligo	Non-neuronal	ACC
2389	6509	1297	Oligo	Non-neuronal	ACC
2390	8786	1297	Oligo	Non-neuronal	ACC
2392	18922	1297	OPC	Non-neuronal	ACC
2394	23598	1297	Astro	Non-neuronal	ACC
2395	835	1300	Oligo	Non-neuronal	ACC
2397	8760	1300	Oligo	Non-neuronal	ACC
2398	12035	1299	SST	Inhibitory	ACC
2400	5287	1302	Oligo	Non-neuronal	ACC
2401	11963	1302	OPC	Non-neuronal	ACC
2402	12166	1303	Oligo	Non-neuronal	ACC
2403	15283	1302	L6 CT	Excitatory	ACC
2404	15723	1302	Astro	Non-neuronal	ACC
2405	18526	1300	Micro/PVM	Non-neuronal	ACC
2406	23794	1301	Astro	Non-neuronal	ACC
2407	162	1305	Oligo	Non-neuronal	ACC
2408	4272	1303	Oligo	Non-neuronal	ACC
2411	6452	1303	Oligo	Non-neuronal	ACC
2414	23373	1303	Astro	Non-neuronal	ACC
2415	3901	1305	Oligo	Non-neuronal	ACC
2418	18576	1306	L5/6 NP	Excitatory	ACC
2419	3817	1308	Oligo	Non-neuronal	ACC
2421	10835	1308	Oligo	Non-neuronal	ACC
2422	15693	1307	Oligo	Non-neuronal	ACC
2423	20249	1307	Astro	Non-neuronal	ACC
2426	6544	1309	Oligo	Non-neuronal	ACC
2427	8161	1308	Oligo	Non-neuronal	ACC
2428	208	1310	Oligo	Non-neuronal	ACC
2430	21945	1311	Astro	Non-neuronal	ACC
2432	7979	1313	Oligo	Non-neuronal	ACC
2433	11333	1313	Oligo	Non-neuronal	ACC
2436	11411	1314	Micro/PVM	Non-neuronal	ACC
2437	14011	1315	LAMP5 LHX6	Inhibitory	ACC
2438	17821	1315	Chandelier	Inhibitory	ACC
2439	23665	1316	L5/6 NP	Excitatory	ACC
2440	23735	1315	Astro	Non-neuronal	ACC
2441	2098	1316	Oligo	Non-neuronal	ACC
2442	2684	1316	Oligo	Non-neuronal	ACC
2443	2720	1316	Oligo	Non-neuronal	ACC
2444	3379	1317	Oligo	Non-neuronal	ACC
2446	5417	1316	Oligo	Non-neuronal	ACC
2447	5521	1317	Oligo	Non-neuronal	ACC
2448	16587	1316	SST	Inhibitory	ACC
2450	490	1318	Oligo	Non-neuronal	ACC
2451	8217	1318	Oligo	Non-neuronal	ACC
2452	12320	1317	Oligo	Non-neuronal	ACC
2453	1399	1319	Oligo	Non-neuronal	ACC
2454	15379	1320	Oligo	Non-neuronal	ACC
2456	2193	1321	Oligo	Non-neuronal	ACC
2458	15673	1321	Oligo	Non-neuronal	ACC
2460	1501	1323	Oligo	Non-neuronal	ACC
2462	5731	1320	Astro	Non-neuronal	ACC
2464	7426	1323	OPC	Non-neuronal	ACC
2465	8662	1323	Oligo	Non-neuronal	ACC
2466	9221	1322	Oligo	Non-neuronal	ACC
2467	13492	1323	Micro/PVM	Non-neuronal	ACC
2468	24117	1323	VIP	Inhibitory	ACC
2470	1826	1325	Oligo	Non-neuronal	ACC
2471	7076	1326	Micro/PVM	Non-neuronal	ACC
2472	12509	1324	Astro	Non-neuronal	ACC
2473	13660	1324	Oligo	Non-neuronal	ACC
2475	12155	1327	Oligo	Non-neuronal	ACC
2476	13037	1328	Oligo	Non-neuronal	ACC
2477	22448	1325	Micro/PVM	Non-neuronal	ACC
2479	7119	1329	Astro	Non-neuronal	ACC
2482	15356	1328	Oligo	Non-neuronal	ACC
2484	3050	1331	Oligo	Non-neuronal	ACC
2486	15721	1330	Oligo	Non-neuronal	ACC
2488	23604	1329	Micro/PVM	Non-neuronal	ACC
2489	23636	1323	OPC	Non-neuronal	ACC
2492	14045	1332	Oligo	Non-neuronal	ACC
2493	14148	1331	Oligo	Non-neuronal	ACC
2494	15127	1332	Astro	Non-neuronal	ACC
2495	16372	1332	Astro	Non-neuronal	ACC
2497	2981	1333	Oligo	Non-neuronal	ACC
2498	9609	1334	Oligo	Non-neuronal	ACC
2499	16143	1334	Oligo	Non-neuronal	ACC
2504	8782	1335	Oligo	Non-neuronal	ACC
2507	19002	1337	Oligo	Non-neuronal	ACC
2508	19132	1338	Astro	Non-neuronal	ACC
2510	957	1339	Oligo	Non-neuronal	ACC
2512	6895	1338	Oligo	Non-neuronal	ACC
2513	14597	1340	Astro	Non-neuronal	ACC
2514	15218	1338	L6 CT	Excitatory	ACC
2516	2024	1340	Oligo	Non-neuronal	ACC
2517	2832	1341	Oligo	Non-neuronal	ACC
2518	23930	1341	OPC	Non-neuronal	ACC
2519	11271	1342	Oligo	Non-neuronal	ACC
2520	12824	1342	Oligo	Non-neuronal	ACC
2521	15188	1343	Oligo	Non-neuronal	ACC
2522	2499	1344	Oligo	Non-neuronal	ACC
2523	6767	1345	Oligo	Non-neuronal	ACC
2524	13124	1344	Oligo	Non-neuronal	ACC
2527	7502	1345	Oligo	Non-neuronal	ACC
2528	17574	1345	SST	Inhibitory	ACC
2530	22552	1350	Astro	Non-neuronal	ACC
2531	23352	1350	L2/3 IT	Excitatory	ACC
2532	1398	1353	Oligo	Non-neuronal	ACC
2533	11938	1353	Oligo	Non-neuronal	ACC
2536	3068	1355	Oligo	Non-neuronal	ACC
2544	8818	1357	Oligo	Non-neuronal	ACC
2546	2628	1358	SST	Inhibitory	ACC
2548	5318	1358	Oligo	Non-neuronal	ACC
2550	3539	1361	Oligo	Non-neuronal	ACC
2552	14983	1360	Astro	Non-neuronal	ACC
2553	20235	1361	Oligo	Non-neuronal	ACC
2554	21449	1361	L4 IT	Excitatory	ACC
2555	2449	1361	Oligo	Non-neuronal	ACC
2556	13575	1361	Oligo	Non-neuronal	ACC
2557	2597	1364	SST	Inhibitory	ACC
2558	11356	1364	Oligo	Non-neuronal	ACC
2559	14911	1362	Micro/PVM	Non-neuronal	ACC
2560	18766	1364	Micro/PVM	Non-neuronal	ACC
2563	5283	1366	Oligo	Non-neuronal	ACC
2564	5582	1366	Oligo	Non-neuronal	ACC
2568	4281	1367	Oligo	Non-neuronal	ACC
2569	8286	1368	Oligo	Non-neuronal	ACC
2570	23327	1366	OPC	Non-neuronal	ACC
2571	6265	1368	Oligo	Non-neuronal	ACC
2572	6695	1369	Oligo	Non-neuronal	ACC
2575	11845	1369	Oligo	Non-neuronal	ACC
2576	13684	1369	Astro	Non-neuronal	ACC
2577	16318	1368	Oligo	Non-neuronal	ACC
2579	2574	1371	Oligo	Non-neuronal	ACC
2581	20574	1371	Astro	Non-neuronal	ACC
2582	23198	1371	L2/3 IT	Excitatory	ACC
2583	5022	1373	Oligo	Non-neuronal	ACC
2584	6383	1372	Oligo	Non-neuronal	ACC
2585	9652	1373	Oligo	Non-neuronal	ACC
2586	13816	1372	LAMP5 LHX6	Inhibitory	ACC
2587	15900	1373	Oligo	Non-neuronal	ACC
2588	16947	1372	Astro	Non-neuronal	ACC
2589	18543	1372	Oligo	Non-neuronal	ACC
2590	4050	1375	Oligo	Non-neuronal	ACC
2595	7417	1377	Oligo	Non-neuronal	ACC
2598	9755	1378	Oligo	Non-neuronal	ACC
2600	19240	1385	Oligo	Non-neuronal	ACC
2602	2823	1381	Oligo	Non-neuronal	ACC
2604	3161	1382	Oligo	Non-neuronal	ACC
2605	13380	1384	Oligo	Non-neuronal	ACC
2606	16349	1383	Astro	Non-neuronal	ACC
2607	23363	1383	VIP	Inhibitory	ACC
2608	11210	1385	Oligo	Non-neuronal	ACC
2609	14448	1384	Astro	Non-neuronal	ACC
2611	19585	1384	SNCG	Inhibitory	ACC
2612	3931	1386	Oligo	Non-neuronal	ACC
2613	18485	1387	L5 IT	Excitatory	ACC
2614	134	1388	Oligo	Non-neuronal	ACC
2615	8507	1390	Oligo	Non-neuronal	ACC
2616	1499	1391	Micro/PVM	Non-neuronal	ACC
2617	3331	1391	Oligo	Non-neuronal	ACC
2621	11521	1391	Oligo	Non-neuronal	ACC
2622	38	1393	Oligo	Non-neuronal	ACC
2624	3411	1391	Oligo	Non-neuronal	ACC
2627	4982	1395	Oligo	Non-neuronal	ACC
2628	6172	1393	Oligo	Non-neuronal	ACC
2632	9229	1395	Oligo	Non-neuronal	ACC
2633	11467	1396	OPC	Non-neuronal	ACC
2636	18822	1394	L2/3 IT	Excitatory	ACC
2637	22721	1396	Micro/PVM	Non-neuronal	ACC
2638	2936	1398	Oligo	Non-neuronal	ACC
2639	13207	1397	Oligo	Non-neuronal	ACC
2640	262	1399	Oligo	Non-neuronal	ACC
2641	1206	1399	Oligo	Non-neuronal	ACC
2645	2403	1400	Oligo	Non-neuronal	ACC
2646	3777	1401	Oligo	Non-neuronal	ACC
2648	7134	1401	Oligo	Non-neuronal	ACC
2650	7629	1401	Oligo	Non-neuronal	ACC
2651	8607	1403	Oligo	Non-neuronal	ACC
2653	11235	1402	Oligo	Non-neuronal	ACC
2658	2744	1404	Oligo	Non-neuronal	ACC
2660	7247	1404	Oligo	Non-neuronal	ACC
2663	10838	1404	Oligo	Non-neuronal	ACC
2664	826	1407	Oligo	Non-neuronal	ACC
2666	9194	1407	Oligo	Non-neuronal	ACC
2667	3153	1410	Oligo	Non-neuronal	ACC
2669	8758	1409	Oligo	Non-neuronal	ACC
2670	8810	1409	Oligo	Non-neuronal	ACC
2671	21809	1410	Oligo	Non-neuronal	ACC
2672	2260	1411	Micro/PVM	Non-neuronal	ACC
2673	17229	1410	L6 CT	Excitatory	ACC
2674	21781	1411	Micro/PVM	Non-neuronal	ACC
2675	23062	1414	Micro/PVM	Non-neuronal	ACC
2676	1326	1415	Oligo	Non-neuronal	ACC
2678	15965	1414	Astro	Non-neuronal	ACC
2680	916	1416	Oligo	Non-neuronal	ACC
2683	18705	1416	Astro	Non-neuronal	ACC
2684	21399	1416	Astro	Non-neuronal	ACC
2685	433	1419	Oligo	Non-neuronal	ACC
2689	6405	1421	Oligo	Non-neuronal	ACC
2690	12330	1420	Astro	Non-neuronal	ACC
2692	23890	1420	L2/3 IT	Excitatory	ACC
2693	8791	1421	Oligo	Non-neuronal	ACC
2694	17214	1423	OPC	Non-neuronal	ACC
2696	98	1423	OPC	Non-neuronal	ACC
2697	11308	1423	Astro	Non-neuronal	ACC
2699	21557	1423	Astro	Non-neuronal	ACC
2700	673	1425	Oligo	Non-neuronal	ACC
2701	1830	1425	OPC	Non-neuronal	ACC
2702	4042	1426	Oligo	Non-neuronal	ACC
2703	7329	1425	Oligo	Non-neuronal	ACC
2704	12770	1426	Micro/PVM	Non-neuronal	ACC
2705	18200	1425	L6 IT Car3	Excitatory	ACC
2706	2764	1427	Oligo	Non-neuronal	ACC
2707	3721	1427	Oligo	Non-neuronal	ACC
2708	11268	1427	Oligo	Non-neuronal	ACC
2709	12686	1427	L6B	Excitatory	ACC
2710	460	1431	Oligo	Non-neuronal	ACC
2712	22376	1430	Astro	Non-neuronal	ACC
2713	1537	1431	Oligo	Non-neuronal	ACC
2715	8237	1431	Oligo	Non-neuronal	ACC
2717	14757	1430	Micro/PVM	Non-neuronal	ACC
2719	297	1432	Oligo	Non-neuronal	ACC
2721	7281	1433	Oligo	Non-neuronal	ACC
2722	10442	1432	Oligo	Non-neuronal	ACC
2723	17363	1432	L6 CT	Excitatory	ACC
2727	14851	1436	L6 IT	Excitatory	ACC
2728	5121	1436	Micro/PVM	Non-neuronal	ACC
2731	4083	1437	Oligo	Non-neuronal	ACC
2732	6018	1436	VLMC	Non-neuronal	ACC
2733	14630	1438	Astro	Non-neuronal	ACC
2734	17115	1437	L6 CT	Excitatory	ACC
2736	21597	1438	Astro	Non-neuronal	ACC
2739	19573	1441	Oligo	Non-neuronal	ACC
2740	23049	1441	L6 CT	Excitatory	ACC
2742	21315	1441	SST	Inhibitory	ACC
2743	3875	1443	Oligo	Non-neuronal	ACC
2744	10226	1443	Micro/PVM	Non-neuronal	ACC
2745	20653	1443	SNCG	Inhibitory	ACC
2747	11944	1444	Oligo	Non-neuronal	ACC
2750	24153	1446	SNCG	Inhibitory	ACC
2751	5547	1447	Oligo	Non-neuronal	ACC
2752	5661	1446	Oligo	Non-neuronal	ACC
2753	7493	1447	Oligo	Non-neuronal	ACC
2754	15248	1447	L6 IT	Excitatory	ACC
2756	19607	1446	Micro/PVM	Non-neuronal	ACC
2758	23096	1451	Micro/PVM	Non-neuronal	ACC
2761	5736	1451	Oligo	Non-neuronal	ACC
2762	7165	1451	Oligo	Non-neuronal	ACC
2763	9999	1452	Oligo	Non-neuronal	ACC
2764	22351	1451	L2/3 IT	Excitatory	ACC
2765	6650	1453	Micro/PVM	Non-neuronal	ACC
2766	10115	1453	Oligo	Non-neuronal	ACC
2768	426	1456	Oligo	Non-neuronal	ACC
2770	7415	1456	Oligo	Non-neuronal	ACC
2772	21879	1456	Astro	Non-neuronal	ACC
2776	19418	1458	Oligo	Non-neuronal	ACC
2778	12730	1459	Oligo	Non-neuronal	ACC
2779	20519	1458	Astro	Non-neuronal	ACC
2781	1124	1462	Oligo	Non-neuronal	ACC
2782	12353	1461	Oligo	Non-neuronal	ACC
2783	21366	1461	Chandelier	Inhibitory	ACC
2784	4582	1463	Oligo	Non-neuronal	ACC
2786	24178	1462	SST	Inhibitory	ACC
2787	2074	1465	Oligo	Non-neuronal	ACC
2790	11095	1464	OPC	Non-neuronal	ACC
2792	13680	1463	Oligo	Non-neuronal	ACC
2793	24089	1464	SNCG	Inhibitory	ACC
2794	4879	1467	Oligo	Non-neuronal	ACC
2795	12699	1466	Oligo	Non-neuronal	ACC
2796	1248	1469	Oligo	Non-neuronal	ACC
2797	1885	1468	Oligo	Non-neuronal	ACC
2798	4665	1468	Oligo	Non-neuronal	ACC
2799	14388	1467	Astro	Non-neuronal	ACC
2800	16867	1466	L6 IT	Excitatory	ACC
2802	7679	1470	Oligo	Non-neuronal	ACC
2803	7886	1469	Oligo	Non-neuronal	ACC
2805	13561	1469	Astro	Non-neuronal	ACC
2806	15583	1470	Astro	Non-neuronal	ACC
2807	78	1471	Oligo	Non-neuronal	ACC
2808	5723	1471	Oligo	Non-neuronal	ACC
2809	6923	1471	Oligo	Non-neuronal	ACC
2810	13148	1471	Astro	Non-neuronal	ACC
2814	2254	1472	Oligo	Non-neuronal	ACC
2818	4254	1475	Oligo	Non-neuronal	ACC
2820	11207	1475	Oligo	Non-neuronal	ACC
2821	17159	1474	OPC	Non-neuronal	ACC
2822	533	1476	Oligo	Non-neuronal	ACC
2825	10258	1477	Oligo	Non-neuronal	ACC
2828	16967	1477	L6 IT	Excitatory	ACC
2830	5388	1480	Oligo	Non-neuronal	ACC
2832	5843	1479	Oligo	Non-neuronal	ACC
2833	5114	1482	Oligo	Non-neuronal	ACC
2834	5189	1482	Oligo	Non-neuronal	ACC
2836	15388	1482	Oligo	Non-neuronal	ACC
2837	19302	1481	SST	Inhibitory	ACC
2840	11066	1484	Oligo	Non-neuronal	ACC
2841	12060	1484	Oligo	Non-neuronal	ACC
2843	2842	1486	Oligo	Non-neuronal	ACC
2845	6104	1485	Oligo	Non-neuronal	ACC
2846	6876	1486	Oligo	Non-neuronal	ACC
2851	17849	1488	Oligo	Non-neuronal	ACC
2856	6001	1490	Oligo	Non-neuronal	ACC
2857	14182	1491	Endo	Non-neuronal	ACC
2858	14639	1489	Oligo	Non-neuronal	ACC
2859	17920	1491	Oligo	Non-neuronal	ACC
2861	6182	1492	Oligo	Non-neuronal	ACC
2862	9686	1493	Oligo	Non-neuronal	ACC
2863	13278	1492	Oligo	Non-neuronal	ACC
2864	199	1494	Oligo	Non-neuronal	ACC
2865	5736	1493	Oligo	Non-neuronal	ACC
2867	7666	1494	Oligo	Non-neuronal	ACC
2868	11381	1494	Oligo	Non-neuronal	ACC
2869	15118	1493	Oligo	Non-neuronal	ACC
2871	3811	1497	Oligo	Non-neuronal	ACC
2872	4801	1496	Oligo	Non-neuronal	ACC
2873	10273	1496	Oligo	Non-neuronal	ACC
2876	12108	1497	L6 CT	Excitatory	ACC
2877	20530	1498	SST	Inhibitory	ACC
2878	10239	1499	Oligo	Non-neuronal	ACC
2879	10338	1500	Oligo	Non-neuronal	ACC
2880	10591	1499	Oligo	Non-neuronal	ACC
2881	8845	1500	Oligo	Non-neuronal	ACC
2882	19270	1503	Oligo	Non-neuronal	ACC
2883	11686	1502	Oligo	Non-neuronal	ACC
2884	12219	1503	Oligo	Non-neuronal	ACC
2886	4416	1505	Oligo	Non-neuronal	ACC
2887	9211	1505	Oligo	Non-neuronal	ACC
2889	238	1507	Oligo	Non-neuronal	ACC
2890	1163	1507	Oligo	Non-neuronal	ACC
2892	7607	1508	Oligo	Non-neuronal	ACC
2894	19201	1508	L6 CT	Excitatory	ACC
2898	5379	1511	Oligo	Non-neuronal	ACC
2900	17828	1510	Oligo	Non-neuronal	ACC
2901	19510	1511	Micro/PVM	Non-neuronal	ACC
2902	2915	1512	Oligo	Non-neuronal	ACC
2903	2951	1512	Micro/PVM	Non-neuronal	ACC
2904	4906	1512	Oligo	Non-neuronal	ACC
2905	691	1514	Oligo	Non-neuronal	ACC
2907	5500	1514	Oligo	Non-neuronal	ACC
2909	7254	1514	Oligo	Non-neuronal	ACC
2910	9606	1514	Oligo	Non-neuronal	ACC
2911	10024	1513	Oligo	Non-neuronal	ACC
2912	10062	1514	Oligo	Non-neuronal	ACC
2913	6739	1515	Oligo	Non-neuronal	ACC
2914	7855	1516	Oligo	Non-neuronal	ACC
2915	15871	1516	PVALB	Inhibitory	ACC
2916	17754	1515	Oligo	Non-neuronal	ACC
2918	1643	1518	Oligo	Non-neuronal	ACC
2923	13573	1516	Oligo	Non-neuronal	ACC
2925	2978	1518	Oligo	Non-neuronal	ACC
2926	5867	1518	Oligo	Non-neuronal	ACC
2927	6546	1520	Oligo	Non-neuronal	ACC
2929	4761	1521	Oligo	Non-neuronal	ACC
2931	10199	1520	Oligo	Non-neuronal	ACC
2933	3591	1523	Oligo	Non-neuronal	ACC
2934	9121	1523	Oligo	Non-neuronal	ACC
2935	11613	1523	Oligo	Non-neuronal	ACC
2938	13750	1523	Oligo	Non-neuronal	ACC
2941	6645	1526	L5/6 NP	Excitatory	ACC
2942	10151	1526	Oligo	Non-neuronal	ACC
2944	18129	1525	Micro/PVM	Non-neuronal	ACC
2946	17641	1528	L6B	Excitatory	ACC
2947	19306	1528	L6 CT	Excitatory	ACC
2948	3107	1531	Oligo	Non-neuronal	ACC
2950	5841	1531	Oligo	Non-neuronal	ACC
2952	3553	1533	Oligo	Non-neuronal	ACC
2954	5025	1533	Oligo	Non-neuronal	ACC
2955	17714	1534	Oligo	Non-neuronal	ACC
2956	19926	1534	Oligo	Non-neuronal	ACC
2957	20529	1535	Astro	Non-neuronal	ACC
2959	1081	1536	Oligo	Non-neuronal	ACC
2960	2601	1536	Oligo	Non-neuronal	ACC
2961	2796	1536	Oligo	Non-neuronal	ACC
2962	4306	1536	Oligo	Non-neuronal	ACC
2963	15821	1537	Oligo	Non-neuronal	ACC
2964	15974	1537	Oligo	Non-neuronal	ACC
2967	2482	1538	Oligo	Non-neuronal	ACC
2968	8633	1538	Oligo	Non-neuronal	ACC
2970	931	1541	Oligo	Non-neuronal	ACC
2974	13871	1539	OPC	Non-neuronal	ACC
2975	14973	1541	Astro	Non-neuronal	ACC
2977	17974	1540	Oligo	Non-neuronal	ACC
2978	128	1542	Oligo	Non-neuronal	ACC
2979	3194	1540	Oligo	Non-neuronal	ACC
2982	9711	1542	Oligo	Non-neuronal	ACC
2984	15283	1541	L6B	Excitatory	ACC
2985	15579	1542	Oligo	Non-neuronal	ACC
2988	8921	1544	Oligo	Non-neuronal	ACC
2989	20401	1543	L5 IT	Excitatory	ACC
2992	1315	1548	Oligo	Non-neuronal	ACC
2993	1445	1548	Oligo	Non-neuronal	ACC
2994	2196	1543	Oligo	Non-neuronal	ACC
2995	3847	1547	Oligo	Non-neuronal	ACC
2997	7453	1547	Oligo	Non-neuronal	ACC
2998	11145	1548	Oligo	Non-neuronal	ACC
2999	13676	1546	Astro	Non-neuronal	ACC
3000	4796	1548	Oligo	Non-neuronal	ACC
3001	1007	1550	Oligo	Non-neuronal	ACC
3002	12277	1551	VLMC	Non-neuronal	ACC
3003	21083	1551	L5 IT	Excitatory	ACC
3006	18476	1552	Oligo	Non-neuronal	ACC
3008	4914	1556	Oligo	Non-neuronal	ACC
3010	68	1558	Oligo	Non-neuronal	ACC
3013	6265	1561	Oligo	Non-neuronal	ACC
3014	6797	1562	Oligo	Non-neuronal	ACC
3016	10697	1564	Oligo	Non-neuronal	ACC
3017	367	1565	Oligo	Non-neuronal	ACC
3018	3414	1564	Oligo	Non-neuronal	ACC
3019	8072	1564	Oligo	Non-neuronal	ACC
3020	19570	1565	L6 IT	Excitatory	ACC
3021	3525	1566	Oligo	Non-neuronal	ACC
3023	7360	1566	Oligo	Non-neuronal	ACC
3025	4541	1569	Oligo	Non-neuronal	ACC
3026	17245	1570	L6 CT	Excitatory	ACC
3027	19219	1570	L5 IT	Excitatory	ACC
3028	3731	1573	Oligo	Non-neuronal	ACC
3029	3969	1573	Oligo	Non-neuronal	ACC
3030	5090	1571	Oligo	Non-neuronal	ACC
3031	9292	1571	Oligo	Non-neuronal	ACC
3032	23596	1572	VIP	Inhibitory	ACC
3033	5981	1574	Oligo	Non-neuronal	ACC
3034	8166	1574	Oligo	Non-neuronal	ACC
3036	24099	1574	OPC	Non-neuronal	ACC
3038	867	1576	Oligo	Non-neuronal	ACC
3039	3349	1577	Oligo	Non-neuronal	ACC
3041	5609	1577	Oligo	Non-neuronal	ACC
3042	8340	1576	Oligo	Non-neuronal	ACC
3049	3021	1583	Oligo	Non-neuronal	ACC
3050	5829	1582	Oligo	Non-neuronal	ACC
3051	12116	1582	Oligo	Non-neuronal	ACC
3053	21364	1582	L5/6 NP	Excitatory	ACC
3054	1108	1585	Oligo	Non-neuronal	ACC
3055	4925	1585	Oligo	Non-neuronal	ACC
3058	6957	1586	Oligo	Non-neuronal	ACC
3059	1657	1588	Oligo	Non-neuronal	ACC
3060	9419	1588	Oligo	Non-neuronal	ACC
3061	10474	1588	Oligo	Non-neuronal	ACC
3062	14840	1588	Micro/PVM	Non-neuronal	ACC
3063	21228	1587	OPC	Non-neuronal	ACC
3064	4367	1590	Oligo	Non-neuronal	ACC
3066	6146	1592	L6 CT	Excitatory	ACC
3067	8048	1593	Oligo	Non-neuronal	ACC
3068	10607	1592	Oligo	Non-neuronal	ACC
3069	12343	1593	Oligo	Non-neuronal	ACC
3070	17180	1592	VLMC	Non-neuronal	ACC
3072	13030	1595	Oligo	Non-neuronal	ACC
3073	14649	1596	Oligo	Non-neuronal	ACC
3074	5134	1596	Oligo	Non-neuronal	ACC
3075	6475	1597	Oligo	Non-neuronal	ACC
3076	2462	1599	Oligo	Non-neuronal	ACC
3077	11012	1598	Oligo	Non-neuronal	ACC
3078	7978	1601	Oligo	Non-neuronal	ACC
3079	13988	1600	Oligo	Non-neuronal	ACC
3081	19318	1601	Micro/PVM	Non-neuronal	ACC
3084	6710	1604	Oligo	Non-neuronal	ACC
3088	19481	1603	L5 ET	Excitatory	ACC
3090	23396	1608	L2/3 IT	Excitatory	ACC
3094	4660	1610	Oligo	Non-neuronal	ACC
3095	5017	1611	Oligo	Non-neuronal	ACC
3097	887	1615	Oligo	Non-neuronal	ACC
3098	6374	1614	Oligo	Non-neuronal	ACC
3099	13170	1614	Astro	Non-neuronal	ACC
3100	15693	1616	Astro	Non-neuronal	ACC
3102	24169	1614	Astro	Non-neuronal	ACC
3105	18243	1617	OPC	Non-neuronal	ACC
3106	23031	1616	L2/3 IT	Excitatory	ACC
3109	22707	1618	L2/3 IT	Excitatory	ACC
3111	13281	1620	Oligo	Non-neuronal	ACC
3115	9515	1622	Oligo	Non-neuronal	ACC
3117	10108	1621	Oligo	Non-neuronal	ACC
3119	16947	1622	L6 CT	Excitatory	ACC
3121	2110	1623	Oligo	Non-neuronal	ACC
3122	2608	1623	Oligo	Non-neuronal	ACC
3124	7729	1624	Endo	Non-neuronal	ACC
3125	21759	1623	Astro	Non-neuronal	ACC
3126	4363	1624	Oligo	Non-neuronal	ACC
3127	11491	1625	OPC	Non-neuronal	ACC
3128	12107	1626	Oligo	Non-neuronal	ACC
3129	12189	1626	Oligo	Non-neuronal	ACC
3130	5287	1627	Oligo	Non-neuronal	ACC
3131	5967	1625	Oligo	Non-neuronal	ACC
3132	13642	1625	Astro	Non-neuronal	ACC
3134	176	1628	Oligo	Non-neuronal	ACC
3137	6030	1629	Oligo	Non-neuronal	ACC
3143	14185	1629	Astro	Non-neuronal	ACC
3144	18173	1629	L6 CT	Excitatory	ACC
3146	19891	1631	Oligo	Non-neuronal	ACC
3147	24003	1631	L2/3 IT	Excitatory	ACC
3148	267	1634	Oligo	Non-neuronal	ACC
3149	9023	1633	Oligo	Non-neuronal	ACC
3150	9117	1634	Oligo	Non-neuronal	ACC
3152	11233	1634	Oligo	Non-neuronal	ACC
3153	20608	1634	Oligo	Non-neuronal	ACC
3154	3950	1637	OPC	Non-neuronal	ACC
3155	11194	1636	Oligo	Non-neuronal	ACC
3156	14435	1638	L6 IT	Excitatory	ACC
3157	14594	1637	Oligo	Non-neuronal	ACC
3158	21072	1637	L2/3 IT	Excitatory	ACC
3164	14343	1639	Micro/PVM	Non-neuronal	ACC
3168	21331	1641	Astro	Non-neuronal	ACC
3170	8773	1642	Oligo	Non-neuronal	ACC
3173	11944	1643	Astro	Non-neuronal	ACC
3174	12649	1645	Oligo	Non-neuronal	ACC
3175	13876	1645	Astro	Non-neuronal	ACC
3176	3791	1647	Oligo	Non-neuronal	ACC
3177	4679	1646	Oligo	Non-neuronal	ACC
3178	7499	1646	Oligo	Non-neuronal	ACC
3181	8192	1649	Oligo	Non-neuronal	ACC
3182	14486	1649	Micro/PVM	Non-neuronal	ACC
3183	14907	1647	L6 IT	Excitatory	ACC
3184	7164	1650	Oligo	Non-neuronal	ACC
3185	7913	1650	Oligo	Non-neuronal	ACC
3187	1087	1650	Oligo	Non-neuronal	ACC
3189	2884	1651	Oligo	Non-neuronal	ACC
3190	3701	1652	Oligo	Non-neuronal	ACC
3191	5565	1652	Oligo	Non-neuronal	ACC
3193	18497	1654	Astro	Non-neuronal	ACC
3194	23626	1653	Astro	Non-neuronal	ACC
3195	23918	1652	SST	Inhibitory	ACC
3196	933	1654	Oligo	Non-neuronal	ACC
3198	11829	1655	Oligo	Non-neuronal	ACC
3199	11865	1655	Astro	Non-neuronal	ACC
3201	14129	1656	Micro/PVM	Non-neuronal	ACC
3203	3412	1657	Oligo	Non-neuronal	ACC
3206	15354	1660	Oligo	Non-neuronal	ACC
3207	24060	1659	L2/3 IT	Excitatory	ACC
3211	19094	1662	Micro/PVM	Non-neuronal	ACC
3214	8129	1666	Oligo	Non-neuronal	ACC
3215	9737	1666	Oligo	Non-neuronal	ACC
3216	89	1666	Oligo	Non-neuronal	ACC
3217	178	1667	Oligo	Non-neuronal	ACC
3218	2385	1668	Oligo	Non-neuronal	ACC
3219	3328	1668	Oligo	Non-neuronal	ACC
3221	5254	1666	Oligo	Non-neuronal	ACC
3222	5546	1667	Oligo	Non-neuronal	ACC
3226	2858	1668	Oligo	Non-neuronal	ACC
3227	1743	1673	Oligo	Non-neuronal	ACC
3228	5641	1670	Oligo	Non-neuronal	ACC
3230	4225	1672	Oligo	Non-neuronal	ACC
3231	433	1675	Oligo	Non-neuronal	ACC
3233	2326	1675	Oligo	Non-neuronal	ACC
3234	3193	1673	Oligo	Non-neuronal	ACC
3235	4427	1676	Oligo	Non-neuronal	ACC
3236	9448	1676	Oligo	Non-neuronal	ACC
3238	733	1677	Oligo	Non-neuronal	ACC
3239	2015	1680	Oligo	Non-neuronal	ACC
3240	2518	1679	Oligo	Non-neuronal	ACC
3241	3154	1679	Oligo	Non-neuronal	ACC
3242	4195	1679	Oligo	Non-neuronal	ACC
3243	9411	1679	Oligo	Non-neuronal	ACC
3244	10508	1679	Oligo	Non-neuronal	ACC
3245	11721	1679	Oligo	Non-neuronal	ACC
3247	14711	1682	Astro	Non-neuronal	ACC
3248	17312	1682	L6 IT Car3	Excitatory	ACC
3249	20514	1681	OPC	Non-neuronal	ACC
3250	7496	1685	Oligo	Non-neuronal	ACC
3252	20540	1681	OPC	Non-neuronal	ACC
3255	5338	1684	Oligo	Non-neuronal	ACC
3256	8991	1684	Oligo	Non-neuronal	ACC
3257	10633	1685	Oligo	Non-neuronal	ACC
3259	276	1687	Oligo	Non-neuronal	ACC
3261	12954	1689	Micro/PVM	Non-neuronal	ACC
3262	15876	1686	Astro	Non-neuronal	ACC
3263	17164	1692	Oligo	Non-neuronal	ACC
3265	21098	1686	Astro	Non-neuronal	ACC
3266	21299	1688	SST	Inhibitory	ACC
3269	10914	1688	Astro	Non-neuronal	ACC
3270	13065	1689	Oligo	Non-neuronal	ACC
3272	7252	1690	Oligo	Non-neuronal	ACC
3273	8783	1690	Oligo	Non-neuronal	ACC
3274	10387	1690	Oligo	Non-neuronal	ACC
3275	10756	1690	OPC	Non-neuronal	ACC
3276	23661	1690	Astro	Non-neuronal	ACC
3277	1562	1691	Oligo	Non-neuronal	ACC
3280	13189	1697	Micro/PVM	Non-neuronal	ACC
3282	3566	1695	Oligo	Non-neuronal	ACC
3283	5079	1695	Oligo	Non-neuronal	ACC
3284	4723	1697	Oligo	Non-neuronal	ACC
3285	12453	1697	Astro	Non-neuronal	ACC
3286	18641	1697	Oligo	Non-neuronal	ACC
3287	9698	1699	Oligo	Non-neuronal	ACC
3288	16929	1698	L6 IT	Excitatory	ACC
3289	17962	1700	SST	Inhibitory	ACC
3291	21718	1701	Astro	Non-neuronal	ACC
3293	3604	1702	Oligo	Non-neuronal	ACC
3294	24166	1702	VIP	Inhibitory	ACC
3298	5807	1706	Oligo	Non-neuronal	ACC
3299	7137	1707	OPC	Non-neuronal	ACC
3300	7810	1705	Oligo	Non-neuronal	ACC
3303	4261	1708	Oligo	Non-neuronal	ACC
3304	9575	1707	Astro	Non-neuronal	ACC
3307	17040	1707	LAMP5 LHX6	Inhibitory	ACC
3308	17141	1708	Oligo	Non-neuronal	ACC
3309	19319	1708	Micro/PVM	Non-neuronal	ACC
3310	19372	1707	Astro	Non-neuronal	ACC
3312	2221	1710	Oligo	Non-neuronal	ACC
3313	6338	1709	Oligo	Non-neuronal	ACC
3314	9892	1710	Oligo	Non-neuronal	ACC
3315	14585	1709	Oligo	Non-neuronal	ACC
3317	8038	1712	OPC	Non-neuronal	ACC
3318	15009	1712	Astro	Non-neuronal	ACC
3323	3750	1715	Oligo	Non-neuronal	ACC
3324	6911	1714	Oligo	Non-neuronal	ACC
3326	13647	1714	Oligo	Non-neuronal	ACC
3327	17187	1716	L6 CT	Excitatory	ACC
3328	23881	1714	Astro	Non-neuronal	ACC
3329	2658	1718	Oligo	Non-neuronal	ACC
3331	2176	1719	Oligo	Non-neuronal	ACC
3332	9462	1720	Oligo	Non-neuronal	ACC
3334	17428	1720	L6 IT	Excitatory	ACC
3338	12718	1722	Astro	Non-neuronal	ACC
3339	18077	1722	L2/3 IT	Excitatory	ACC
3341	2303	1723	Oligo	Non-neuronal	ACC
3343	3797	1724	Oligo	Non-neuronal	ACC
3345	9743	1723	Oligo	Non-neuronal	ACC
3347	13974	1724	Micro/PVM	Non-neuronal	ACC
3348	14547	1724	OPC	Non-neuronal	ACC
3350	18833	1725	Micro/PVM	Non-neuronal	ACC
3351	19513	1723	L6 IT	Excitatory	ACC
3352	1479	1726	Oligo	Non-neuronal	ACC
3355	1178	1727	Oligo	Non-neuronal	ACC
3356	2774	1727	Oligo	Non-neuronal	ACC
3357	2854	1727	Oligo	Non-neuronal	ACC
3358	5086	1727	Oligo	Non-neuronal	ACC
3359	19768	1727	Oligo	Non-neuronal	ACC
3362	7753	1728	Oligo	Non-neuronal	ACC
3363	10866	1729	Oligo	Non-neuronal	ACC
3364	11902	1728	Oligo	Non-neuronal	ACC
3365	17481	1731	L6 IT	Excitatory	ACC
3367	2473	1731	Oligo	Non-neuronal	ACC
3370	11878	1733	Oligo	Non-neuronal	ACC
3372	18574	1733	Endo	Non-neuronal	ACC
3375	11389	1734	Oligo	Non-neuronal	ACC
3377	9512	1735	Oligo	Non-neuronal	ACC
3378	1587	1737	Oligo	Non-neuronal	ACC
3379	13808	1737	Oligo	Non-neuronal	ACC
3381	1398	1740	Oligo	Non-neuronal	ACC
3383	4995	1743	Oligo	Non-neuronal	ACC
3384	18901	1740	L5 ET	Excitatory	ACC
3387	5321	1741	Astro	Non-neuronal	ACC
3389	14124	1741	Astro	Non-neuronal	ACC
3392	1451	1743	Oligo	Non-neuronal	ACC
3393	3000	1742	Oligo	Non-neuronal	ACC
3395	2622	1744	Oligo	Non-neuronal	ACC
3396	2829	1744	Oligo	Non-neuronal	ACC
3400	11100	1747	Oligo	Non-neuronal	ACC
3401	13848	1746	Oligo	Non-neuronal	ACC
3402	23975	1746	OPC	Non-neuronal	ACC
3404	14145	1748	Micro/PVM	Non-neuronal	ACC
3405	14504	1748	Oligo	Non-neuronal	ACC
3406	24058	1748	Astro	Non-neuronal	ACC
3408	6857	1751	Oligo	Non-neuronal	ACC
3409	7307	1752	Oligo	Non-neuronal	ACC
3412	6719	1755	Oligo	Non-neuronal	ACC
3413	7664	1754	Oligo	Non-neuronal	ACC
3414	11268	1753	Oligo	Non-neuronal	ACC
3416	830	1754	Oligo	Non-neuronal	ACC
3417	3980	1755	Oligo	Non-neuronal	ACC
3418	6898	1755	Oligo	Non-neuronal	ACC
3420	907	1758	Oligo	Non-neuronal	ACC
3421	4189	1757	Oligo	Non-neuronal	ACC
3422	5484	1757	Oligo	Non-neuronal	ACC
3424	8255	1758	Oligo	Non-neuronal	ACC
3425	17306	1757	PVALB	Inhibitory	ACC
3426	472	1759	Oligo	Non-neuronal	ACC
3428	6784	1759	Oligo	Non-neuronal	ACC
3429	12187	1759	Oligo	Non-neuronal	ACC
3431	2006	1761	Oligo	Non-neuronal	ACC
3432	7850	1761	Oligo	Non-neuronal	ACC
3433	18730	1760	Oligo	Non-neuronal	ACC
3434	172	1762	Oligo	Non-neuronal	ACC
3436	7902	1764	Oligo	Non-neuronal	ACC
3439	2841	1769	Oligo	Non-neuronal	ACC
3440	8132	1768	Oligo	Non-neuronal	ACC
3442	1493	1771	Oligo	Non-neuronal	ACC
3444	4694	1769	Oligo	Non-neuronal	ACC
3448	8169	1770	Oligo	Non-neuronal	ACC
3449	9532	1770	Oligo	Non-neuronal	ACC
3451	12277	1771	OPC	Non-neuronal	ACC
3452	3238	1773	Oligo	Non-neuronal	ACC
3453	5884	1774	Oligo	Non-neuronal	ACC
3454	9243	1775	Oligo	Non-neuronal	ACC
3455	18837	1775	Oligo	Non-neuronal	ACC
3456	20124	1774	Astro	Non-neuronal	ACC
3457	151	1777	Oligo	Non-neuronal	ACC
3459	5123	1776	OPC	Non-neuronal	ACC
3460	9023	1776	Oligo	Non-neuronal	ACC
3462	13983	1776	LAMP5 LHX6	Inhibitory	ACC
3463	2173	1779	Oligo	Non-neuronal	ACC
3464	5366	1777	Oligo	Non-neuronal	ACC
3465	12356	1779	Oligo	Non-neuronal	ACC
3466	15099	1778	Endo	Non-neuronal	ACC
3467	18759	1779	Oligo	Non-neuronal	ACC
3468	6408	1779	Oligo	Non-neuronal	ACC
3469	8888	1780	Oligo	Non-neuronal	ACC
3470	8986	1779	Oligo	Non-neuronal	ACC
3472	11496	1783	Oligo	Non-neuronal	ACC
3473	13952	1784	Oligo	Non-neuronal	ACC
3474	4645	1784	Oligo	Non-neuronal	ACC
3477	15132	1785	Oligo	Non-neuronal	ACC
3478	18391	1786	SST	Inhibitory	ACC
3479	19010	1786	L6 CT	Excitatory	ACC
3480	19607	1786	OPC	Non-neuronal	ACC
3483	19041	1788	Astro	Non-neuronal	ACC
3485	7266	1790	Oligo	Non-neuronal	ACC
3486	19276	1789	Micro/PVM	Non-neuronal	ACC
3489	10124	1790	Oligo	Non-neuronal	ACC
3490	12004	1791	Oligo	Non-neuronal	ACC
3491	9171	1793	Oligo	Non-neuronal	ACC
3492	11057	1791	Oligo	Non-neuronal	ACC
3493	12713	1793	Oligo	Non-neuronal	ACC
3494	19660	1793	L5 ET	Excitatory	ACC
3495	21170	1793	Micro/PVM	Non-neuronal	ACC
[truncated: 7,379 more rows]

## Sheet: AnG
cell_label	x	y	celltype_F	celltype_F_class	area
5	6972	13	SNCG	Inhibitory	AnG
13	8013	54	SNCG	Inhibitory	AnG
16	5151	64	L2/3 IT	Excitatory	AnG
23	6267	86	Astro	Non-neuronal	AnG
25	6933	90	Astro	Non-neuronal	AnG
26	6234	96	Oligo	Non-neuronal	AnG
27	7492	99	L2/3 IT	Excitatory	AnG
28	5631	109	Astro	Non-neuronal	AnG
40	6372	167	Astro	Non-neuronal	AnG
50	7318	202	Oligo	Non-neuronal	AnG
51	5971	211	Astro	Non-neuronal	AnG
52	6752	205	Astro	Non-neuronal	AnG
54	5937	218	Astro	Non-neuronal	AnG
56	8115	222	Astro	Non-neuronal	AnG
60	8814	228	Oligo	Non-neuronal	AnG
64	7045	249	Micro/PVM	Non-neuronal	AnG
65	6379	259	Astro	Non-neuronal	AnG
67	6193	267	PVALB	Inhibitory	AnG
68	6996	268	Astro	Non-neuronal	AnG
69	6697	287	OPC	Non-neuronal	AnG
70	6288	292	L2/3 IT	Excitatory	AnG
75	9259	303	L2/3 IT	Excitatory	AnG
78	8474	322	Micro/PVM	Non-neuronal	AnG
79	7499	323	L2/3 IT	Excitatory	AnG
88	5605	342	Micro/PVM	Non-neuronal	AnG
90	8154	349	OPC	Non-neuronal	AnG
91	5803	352	Oligo	Non-neuronal	AnG
95	7577	364	Astro	Non-neuronal	AnG
99	6272	366	Oligo	Non-neuronal	AnG
104	9552	374	Astro	Non-neuronal	AnG
105	5850	375	LAMP5	Inhibitory	AnG
106	5746	377	L2/3 IT	Excitatory	AnG
111	7945	395	Astro	Non-neuronal	AnG
118	7046	414	Astro	Non-neuronal	AnG
120	7989	416	Astro	Non-neuronal	AnG
121	6164	421	Astro	Non-neuronal	AnG
132	7529	439	L2/3 IT	Excitatory	AnG
143	6204	461	Astro	Non-neuronal	AnG
144	6886	461	PAX6	Inhibitory	AnG
148	7793	467	Oligo	Non-neuronal	AnG
154	7462	477	L2/3 IT	Excitatory	AnG
155	8689	476	Astro	Non-neuronal	AnG
157	6270	481	L2/3 IT	Excitatory	AnG
169	5656	507	Astro	Non-neuronal	AnG
170	6232	508	Oligo	Non-neuronal	AnG
173	5535	519	L2/3 IT	Excitatory	AnG
179	5757	523	Astro	Non-neuronal	AnG
186	7633	541	L2/3 IT	Excitatory	AnG
187	8441	539	Oligo	Non-neuronal	AnG
190	8187	551	L5 IT	Excitatory	AnG
192	7068	566	Oligo	Non-neuronal	AnG
193	8740	567	L2/3 IT	Excitatory	AnG
194	6238	567	L2/3 IT	Excitatory	AnG
198	8833	576	Oligo	Non-neuronal	AnG
202	8621	583	Micro/PVM	Non-neuronal	AnG
210	5303	602	OPC	Non-neuronal	AnG
212	5746	607	Micro/PVM	Non-neuronal	AnG
215	8605	611	Astro	Non-neuronal	AnG
216	5555	612	VIP	Inhibitory	AnG
220	8199	618	Micro/PVM	Non-neuronal	AnG
225	5203	622	L5 IT	Excitatory	AnG
231	8727	631	Oligo	Non-neuronal	AnG
233	9070	633	L2/3 IT	Excitatory	AnG
235	7350	634	VIP	Inhibitory	AnG
241	6304	650	L2/3 IT	Excitatory	AnG
242	8409	653	Astro	Non-neuronal	AnG
244	5958	654	Micro/PVM	Non-neuronal	AnG
246	7389	656	L2/3 IT	Excitatory	AnG
251	7038	665	LAMP5	Inhibitory	AnG
258	6885	676	Astro	Non-neuronal	AnG
261	8014	676	Astro	Non-neuronal	AnG
264	9536	681	L2/3 IT	Excitatory	AnG
269	7789	694	Astro	Non-neuronal	AnG
274	6972	706	Astro	Non-neuronal	AnG
276	6199	710	Oligo	Non-neuronal	AnG
282	5792	721	Endo	Non-neuronal	AnG
284	8484	722	Astro	Non-neuronal	AnG
285	6672	723	Astro	Non-neuronal	AnG
286	8112	725	Oligo	Non-neuronal	AnG
290	4971	740	L2/3 IT	Excitatory	AnG
296	5748	752	SNCG	Inhibitory	AnG
303	5510	756	Astro	Non-neuronal	AnG
304	6500	757	Astro	Non-neuronal	AnG
305	5028	758	Astro	Non-neuronal	AnG
307	6612	760	OPC	Non-neuronal	AnG
309	6407	761	Astro	Non-neuronal	AnG
316	6277	780	Oligo	Non-neuronal	AnG
320	7849	783	OPC	Non-neuronal	AnG
321	9206	784	L2/3 IT	Excitatory	AnG
322	6422	788	L2/3 IT	Excitatory	AnG
324	9328	790	OPC	Non-neuronal	AnG
325	6076	790	Micro/PVM	Non-neuronal	AnG
329	7624	795	Astro	Non-neuronal	AnG
330	6485	797	Astro	Non-neuronal	AnG
335	6013	802	VIP	Inhibitory	AnG
337	4882	804	Oligo	Non-neuronal	AnG
339	5818	808	Oligo	Non-neuronal	AnG
340	7586	809	Oligo	Non-neuronal	AnG
341	7227	810	VIP	Inhibitory	AnG
347	9211	828	Oligo	Non-neuronal	AnG
348	6367	824	L2/3 IT	Excitatory	AnG
350	5315	827	Micro/PVM	Non-neuronal	AnG
353	5931	834	VIP	Inhibitory	AnG
360	6917	848	LAMP5	Inhibitory	AnG
363	8432	853	Micro/PVM	Non-neuronal	AnG
371	9692	867	Micro/PVM	Non-neuronal	AnG
372	6250	867	L2/3 IT	Excitatory	AnG
375	6418	871	OPC	Non-neuronal	AnG
376	7057	872	VIP	Inhibitory	AnG
378	10095	874	Oligo	Non-neuronal	AnG
379	5418	878	VIP	Inhibitory	AnG
380	7544	879	Oligo	Non-neuronal	AnG
381	9362	880	L2/3 IT	Excitatory	AnG
382	6528	878	L2/3 IT	Excitatory	AnG
385	9543	885	Oligo	Non-neuronal	AnG
387	6231	891	Oligo	Non-neuronal	AnG
388	7499	894	VIP	Inhibitory	AnG
393	4166	900	Astro	Non-neuronal	AnG
394	7091	900	VLMC	Non-neuronal	AnG
395	11212	900	L2/3 IT	Excitatory	AnG
399	6048	903	Astro	Non-neuronal	AnG
400	8684	903	Oligo	Non-neuronal	AnG
403	5962	909	L2/3 IT	Excitatory	AnG
405	5452	910	VIP	Inhibitory	AnG
406	8885	911	Micro/PVM	Non-neuronal	AnG
412	7523	914	Astro	Non-neuronal	AnG
414	6117	918	L2/3 IT	Excitatory	AnG
416	5496	920	Astro	Non-neuronal	AnG
420	10013	927	L2/3 IT	Excitatory	AnG
421	11268	932	Astro	Non-neuronal	AnG
422	8118	937	VIP	Inhibitory	AnG
423	6555	937	L2/3 IT	Excitatory	AnG
425	7675	940	Astro	Non-neuronal	AnG
426	8714	938	Oligo	Non-neuronal	AnG
428	11368	941	Astro	Non-neuronal	AnG
429	5589	945	Micro/PVM	Non-neuronal	AnG
430	8178	947	Astro	Non-neuronal	AnG
433	6804	950	L2/3 IT	Excitatory	AnG
434	8649	952	OPC	Non-neuronal	AnG
435	5898	954	Astro	Non-neuronal	AnG
439	8308	958	Oligo	Non-neuronal	AnG
442	6520	962	Micro/PVM	Non-neuronal	AnG
446	9273	968	Astro	Non-neuronal	AnG
450	5288	976	L2/3 IT	Excitatory	AnG
451	6785	978	SNCG	Inhibitory	AnG
461	5749	987	L2/3 IT	Excitatory	AnG
462	7630	985	Micro/PVM	Non-neuronal	AnG
463	8727	986	L2/3 IT	Excitatory	AnG
464	4960	986	L2/3 IT	Excitatory	AnG
465	6475	988	L6 IT Car3	Excitatory	AnG
466	9300	988	Astro	Non-neuronal	AnG
468	6666	994	L2/3 IT	Excitatory	AnG
469	4918	997	Astro	Non-neuronal	AnG
473	5581	1001	Micro/PVM	Non-neuronal	AnG
480	4697	1012	L2/3 IT	Excitatory	AnG
491	6395	1025	L2/3 IT	Excitatory	AnG
492	4754	1029	Micro/PVM	Non-neuronal	AnG
496	9401	1034	Astro	Non-neuronal	AnG
499	6506	1040	L2/3 IT	Excitatory	AnG
501	7736	1045	OPC	Non-neuronal	AnG
506	5945	1051	OPC	Non-neuronal	AnG
515	8202	1061	Oligo	Non-neuronal	AnG
516	10057	1062	L2/3 IT	Excitatory	AnG
521	6531	1062	L2/3 IT	Excitatory	AnG
522	8777	1062	Oligo	Non-neuronal	AnG
524	5290	1063	LAMP5	Inhibitory	AnG
525	6152	1063	Micro/PVM	Non-neuronal	AnG
528	5766	1075	SNCG	Inhibitory	AnG
529	5585	1076	L2/3 IT	Excitatory	AnG
531	7726	1080	LAMP5	Inhibitory	AnG
540	9026	1097	Astro	Non-neuronal	AnG
545	9474	1114	VIP	Inhibitory	AnG
548	5498	1123	Astro	Non-neuronal	AnG
549	5891	1124	Oligo	Non-neuronal	AnG
551	5337	1125	Oligo	Non-neuronal	AnG
552	5995	1125	L2/3 IT	Excitatory	AnG
554	6500	1125	Oligo	Non-neuronal	AnG
555	8510	1128	L2/3 IT	Excitatory	AnG
556	4982	1128	Astro	Non-neuronal	AnG
558	8922	1129	L2/3 IT	Excitatory	AnG
567	6818	1142	L2/3 IT	Excitatory	AnG
568	7034	1142	Astro	Non-neuronal	AnG
570	7512	1141	Micro/PVM	Non-neuronal	AnG
574	6291	1151	L2/3 IT	Excitatory	AnG
575	8286	1148	L2/3 IT	Excitatory	AnG
577	9244	1151	L2/3 IT	Excitatory	AnG
579	8424	1156	L2/3 IT	Excitatory	AnG
580	9527	1153	L2/3 IT	Excitatory	AnG
581	10046	1154	L2/3 IT	Excitatory	AnG
583	9696	1159	L2/3 IT	Excitatory	AnG
586	9725	1164	L2/3 IT	Excitatory	AnG
587	6427	1168	Micro/PVM	Non-neuronal	AnG
590	6671	1170	L2/3 IT	Excitatory	AnG
593	7567	1171	Micro/PVM	Non-neuronal	AnG
594	6358	1172	Oligo	Non-neuronal	AnG
601	7015	1188	Oligo	Non-neuronal	AnG
606	6249	1199	Micro/PVM	Non-neuronal	AnG
612	6673	1204	L2/3 IT	Excitatory	AnG
616	5469	1215	SST	Inhibitory	AnG
621	5857	1220	L2/3 IT	Excitatory	AnG
626	5238	1232	Astro	Non-neuronal	AnG
634	7263	1241	Astro	Non-neuronal	AnG
637	5295	1247	OPC	Non-neuronal	AnG
638	5671	1251	L2/3 IT	Excitatory	AnG
641	9541	1253	L2/3 IT	Excitatory	AnG
644	4732	1258	OPC	Non-neuronal	AnG
645	9960	1259	SST	Inhibitory	AnG
647	4963	1260	SNCG	Inhibitory	AnG
653	11386	1265	SNCG	Inhibitory	AnG
654	5810	1267	L2/3 IT	Excitatory	AnG
655	6873	1267	L2/3 IT	Excitatory	AnG
656	10196	1267	Oligo	Non-neuronal	AnG
658	9815	1276	L2/3 IT	Excitatory	AnG
667	7075	1287	L2/3 IT	Excitatory	AnG
670	6077	1292	Astro	Non-neuronal	AnG
672	5565	1305	Astro	Non-neuronal	AnG
673	5679	1306	Astro	Non-neuronal	AnG
674	7297	1305	SNCG	Inhibitory	AnG
675	9070	1305	Astro	Non-neuronal	AnG
678	5856	1309	Micro/PVM	Non-neuronal	AnG
682	4994	1315	Micro/PVM	Non-neuronal	AnG
684	8088	1317	Oligo	Non-neuronal	AnG
686	9168	1317	VIP	Inhibitory	AnG
687	4860	1322	Micro/PVM	Non-neuronal	AnG
688	8736	1315	Astro	Non-neuronal	AnG
689	6606	1322	L2/3 IT	Excitatory	AnG
693	9201	1327	LAMP5	Inhibitory	AnG
694	6270	1329	VIP	Inhibitory	AnG
695	6523	1327	OPC	Non-neuronal	AnG
697	6020	1333	VIP	Inhibitory	AnG
698	7395	1332	VIP	Inhibitory	AnG
700	9922	1332	L2/3 IT	Excitatory	AnG
705	4807	1338	Astro	Non-neuronal	AnG
710	5815	1344	L2/3 IT	Excitatory	AnG
716	6344	1349	SNCG	Inhibitory	AnG
717	7537	1350	Astro	Non-neuronal	AnG
719	5400	1353	SNCG	Inhibitory	AnG
720	5879	1356	SST	Inhibitory	AnG
721	6633	1355	Oligo	Non-neuronal	AnG
725	4784	1362	Micro/PVM	Non-neuronal	AnG
727	9845	1363	L2/3 IT	Excitatory	AnG
732	4637	1367	Astro	Non-neuronal	AnG
734	7804	1369	Astro	Non-neuronal	AnG
738	8382	1371	Oligo	Non-neuronal	AnG
740	5588	1376	Astro	Non-neuronal	AnG
741	8636	1376	Astro	Non-neuronal	AnG
746	6120	1383	Oligo	Non-neuronal	AnG
747	9966	1382	LAMP5	Inhibitory	AnG
748	8047	1385	LAMP5	Inhibitory	AnG
749	5845	1387	L2/3 IT	Excitatory	AnG
752	6261	1388	VIP	Inhibitory	AnG
756	6432	1398	Chandelier	Inhibitory	AnG
760	4862	1401	L2/3 IT	Excitatory	AnG
763	10146	1406	Endo	Non-neuronal	AnG
765	4425	1408	L2/3 IT	Excitatory	AnG
766	7827	1408	Astro	Non-neuronal	AnG
768	5980	1410	VIP	Inhibitory	AnG
774	9085	1412	Astro	Non-neuronal	AnG
778	4559	1422	SNCG	Inhibitory	AnG
780	7309	1422	Astro	Non-neuronal	AnG
784	4358	1427	Micro/PVM	Non-neuronal	AnG
785	9239	1426	L2/3 IT	Excitatory	AnG
787	7060	1432	L2/3 IT	Excitatory	AnG
788	9767	1436	L2/3 IT	Excitatory	AnG
791	9857	1440	L2/3 IT	Excitatory	AnG
793	7267	1444	VIP	Inhibitory	AnG
795	9885	1440	Oligo	Non-neuronal	AnG
797	8319	1445	Astro	Non-neuronal	AnG
798	10323	1445	VIP	Inhibitory	AnG
799	5900	1446	L2/3 IT	Excitatory	AnG
804	9451	1450	Astro	Non-neuronal	AnG
806	6144	1456	Oligo	Non-neuronal	AnG
812	6949	1463	L2/3 IT	Excitatory	AnG
813	11175	1465	VIP	Inhibitory	AnG
817	9013	1468	Micro/PVM	Non-neuronal	AnG
819	9155	1472	Oligo	Non-neuronal	AnG
823	4496	1478	Oligo	Non-neuronal	AnG
824	5854	1481	Astro	Non-neuronal	AnG
826	8854	1485	Micro/PVM	Non-neuronal	AnG
832	10272	1496	L2/3 IT	Excitatory	AnG
834	6009	1499	L2/3 IT	Excitatory	AnG
837	5209	1501	L2/3 IT	Excitatory	AnG
844	4982	1503	OPC	Non-neuronal	AnG
848	4281	1506	Astro	Non-neuronal	AnG
851	5162	1508	L2/3 IT	Excitatory	AnG
854	7888	1512	Oligo	Non-neuronal	AnG
855	5312	1513	Oligo	Non-neuronal	AnG
858	5327	1516	Micro/PVM	Non-neuronal	AnG
861	7607	1518	Micro/PVM	Non-neuronal	AnG
863	11367	1517	L2/3 IT	Excitatory	AnG
864	6740	1519	L2/3 IT	Excitatory	AnG
866	10122	1528	Astro	Non-neuronal	AnG
867	7242	1529	VIP	Inhibitory	AnG
870	7582	1533	LAMP5	Inhibitory	AnG
871	4234	1535	Oligo	Non-neuronal	AnG
875	11199	1538	Micro/PVM	Non-neuronal	AnG
881	4191	1546	Astro	Non-neuronal	AnG
884	6466	1549	VIP	Inhibitory	AnG
892	6413	1560	SNCG	Inhibitory	AnG
894	8046	1558	Oligo	Non-neuronal	AnG
903	5753	1566	L2/3 IT	Excitatory	AnG
904	10018	1566	Astro	Non-neuronal	AnG
906	6111	1573	L2/3 IT	Excitatory	AnG
907	6957	1571	Oligo	Non-neuronal	AnG
909	9554	1572	VLMC	Non-neuronal	AnG
910	4409	1573	L2/3 IT	Excitatory	AnG
912	6309	1575	VIP	Inhibitory	AnG
913	7747	1576	VIP	Inhibitory	AnG
914	5604	1579	Oligo	Non-neuronal	AnG
917	6998	1582	LAMP5	Inhibitory	AnG
919	5354	1586	VIP	Inhibitory	AnG
920	5692	1586	L2/3 IT	Excitatory	AnG
929	3600	1596	Astro	Non-neuronal	AnG
934	5911	1602	Astro	Non-neuronal	AnG
935	6196	1601	L2/3 IT	Excitatory	AnG
937	4446	1611	Astro	Non-neuronal	AnG
940	11430	1618	VIP	Inhibitory	AnG
942	5265	1626	L2/3 IT	Excitatory	AnG
944	4997	1629	L2/3 IT	Excitatory	AnG
945	11196	1628	Astro	Non-neuronal	AnG
946	6056	1630	OPC	Non-neuronal	AnG
954	6919	1635	OPC	Non-neuronal	AnG
959	4579	1643	Astro	Non-neuronal	AnG
962	4940	1649	VIP	Inhibitory	AnG
963	8675	1646	VIP	Inhibitory	AnG
964	5437	1652	VIP	Inhibitory	AnG
967	4712	1656	Astro	Non-neuronal	AnG
968	4869	1655	L2/3 IT	Excitatory	AnG
969	4549	1658	L2/3 IT	Excitatory	AnG
975	9937	1659	L2/3 IT	Excitatory	AnG
976	10270	1659	Astro	Non-neuronal	AnG
978	7817	1661	LAMP5	Inhibitory	AnG
980	7520	1663	L2/3 IT	Excitatory	AnG
981	11191	1662	L2/3 IT	Excitatory	AnG
982	8415	1665	PAX6	Inhibitory	AnG
984	5311	1668	Astro	Non-neuronal	AnG
988	9234	1673	L2/3 IT	Excitatory	AnG
990	4234	1674	L5 IT	Excitatory	AnG
996	9298	1684	OPC	Non-neuronal	AnG
998	10168	1687	PVALB	Inhibitory	AnG
1000	7401	1688	VIP	Inhibitory	AnG
1001	9036	1692	Astro	Non-neuronal	AnG
1002	5515	1692	L2/3 IT	Excitatory	AnG
1013	5450	1702	L2/3 IT	Excitatory	AnG
1014	6502	1702	L2/3 IT	Excitatory	AnG
1015	7136	1704	LAMP5	Inhibitory	AnG
1018	9104	1713	Astro	Non-neuronal	AnG
1023	5853	1719	L2/3 IT	Excitatory	AnG
1024	3889	1720	PAX6	Inhibitory	AnG
1028	3852	1726	Astro	Non-neuronal	AnG
1029	7885	1725	Micro/PVM	Non-neuronal	AnG
1032	8762	1726	L2/3 IT	Excitatory	AnG
1035	5639	1727	VIP	Inhibitory	AnG
1041	4765	1735	Astro	Non-neuronal	AnG
1044	10150	1738	Micro/PVM	Non-neuronal	AnG
1045	11197	1740	VIP	Inhibitory	AnG
1050	6418	1747	L2/3 IT	Excitatory	AnG
1052	6374	1751	L2/3 IT	Excitatory	AnG
1053	6946	1750	Astro	Non-neuronal	AnG
1055	9185	1756	Astro	Non-neuronal	AnG
1056	5344	1756	L2/3 IT	Excitatory	AnG
1058	6497	1759	L2/3 IT	Excitatory	AnG
1061	5051	1765	L2/3 IT	Excitatory	AnG
1062	8532	1763	Micro/PVM	Non-neuronal	AnG
1066	9772	1769	Oligo	Non-neuronal	AnG
1067	6155	1772	SST	Inhibitory	AnG
1070	8214	1778	PAX6	Inhibitory	AnG
1071	5637	1776	L2/3 IT	Excitatory	AnG
1076	8769	1777	Oligo	Non-neuronal	AnG
1078	9212	1779	Astro	Non-neuronal	AnG
1081	7386	1781	L2/3 IT	Excitatory	AnG
1083	11665	1784	Oligo	Non-neuronal	AnG
1088	12628	1787	PVALB	Inhibitory	AnG
1092	3696	1793	L2/3 IT	Excitatory	AnG
1093	5416	1794	OPC	Non-neuronal	AnG
1096	7877	1796	Astro	Non-neuronal	AnG
1099	5526	1799	Endo	Non-neuronal	AnG
1100	9467	1798	SNCG	Inhibitory	AnG
1102	11198	1796	L2/3 IT	Excitatory	AnG
1103	11577	1798	L2/3 IT	Excitatory	AnG
1107	7232	1803	Astro	Non-neuronal	AnG
1109	3890	1807	L2/3 IT	Excitatory	AnG
1112	9243	1813	Astro	Non-neuronal	AnG
1119	12798	1820	VIP	Inhibitory	AnG
1122	5096	1825	Astro	Non-neuronal	AnG
1125	12483	1823	Oligo	Non-neuronal	AnG
1126	7294	1827	L2/3 IT	Excitatory	AnG
1129	4724	1828	SNCG	Inhibitory	AnG
1130	5514	1828	VLMC	Non-neuronal	AnG
1131	7477	1828	L2/3 IT	Excitatory	AnG
1136	3421	1833	PAX6	Inhibitory	AnG
1137	4980	1834	L2/3 IT	Excitatory	AnG
1138	7546	1834	SST	Inhibitory	AnG
1141	8782	1835	OPC	Non-neuronal	AnG
1147	5039	1840	L2/3 IT	Excitatory	AnG
1150	7627	1843	VIP	Inhibitory	AnG
1153	9613	1845	Astro	Non-neuronal	AnG
1154	9852	1846	L2/3 IT	Excitatory	AnG
1160	7677	1855	Astro	Non-neuronal	AnG
1165	5660	1860	Astro	Non-neuronal	AnG
1166	6289	1860	Astro	Non-neuronal	AnG
1167	7899	1856	Oligo	Non-neuronal	AnG
1168	4997	1860	VIP	Inhibitory	AnG
1170	10400	1861	L2/3 IT	Excitatory	AnG
1173	10291	1866	Chandelier	Inhibitory	AnG
1176	9605	1870	Endo	Non-neuronal	AnG
1177	11646	1876	Endo	Non-neuronal	AnG
1180	5972	1878	LAMP5 LHX6	Inhibitory	AnG
1183	4021	1880	Astro	Non-neuronal	AnG
1192	6753	1885	Astro	Non-neuronal	AnG
1202	9746	1891	L2/3 IT	Excitatory	AnG
1204	6091	1892	L2/3 IT	Excitatory	AnG
1205	6465	1892	OPC	Non-neuronal	AnG
1221	6248	1910	VIP	Inhibitory	AnG
1222	11310	1911	L2/3 IT	Excitatory	AnG
1223	5721	1913	SST	Inhibitory	AnG
1226	9644	1913	LAMP5	Inhibitory	AnG
1236	4307	1920	LAMP5	Inhibitory	AnG
1237	4822	1921	SNCG	Inhibitory	AnG
1238	5968	1925	L2/3 IT	Excitatory	AnG
1242	5900	1927	L2/3 IT	Excitatory	AnG
1247	5309	1934	Micro/PVM	Non-neuronal	AnG
1252	12321	1936	L2/3 IT	Excitatory	AnG
1255	6250	1939	Astro	Non-neuronal	AnG
1259	10169	1940	SNCG	Inhibitory	AnG
1260	10464	1940	L2/3 IT	Excitatory	AnG
1268	3802	1950	SNCG	Inhibitory	AnG
1269	7533	1949	L2/3 IT	Excitatory	AnG
1270	9598	1949	SNCG	Inhibitory	AnG
1271	6386	1951	Chandelier	Inhibitory	AnG
1275	9904	1952	OPC	Non-neuronal	AnG
1278	3961	1956	L2/3 IT	Excitatory	AnG
1279	5504	1957	Micro/PVM	Non-neuronal	AnG
1287	7347	1970	PAX6	Inhibitory	AnG
1289	8114	1971	L2/3 IT	Excitatory	AnG
1290	10068	1973	L2/3 IT	Excitatory	AnG
1294	6109	1978	VIP	Inhibitory	AnG
1297	5289	1979	VIP	Inhibitory	AnG
1298	6321	1980	L2/3 IT	Excitatory	AnG
1299	6782	1979	L2/3 IT	Excitatory	AnG
1300	9537	1982	Oligo	Non-neuronal	AnG
1303	9061	1983	Micro/PVM	Non-neuronal	AnG
1306	4962	1987	L2/3 IT	Excitatory	AnG
1307	5240	1986	Micro/PVM	Non-neuronal	AnG
1314	12606	1989	L4 IT	Excitatory	AnG
1318	8254	1995	Astro	Non-neuronal	AnG
1321	10133	1998	VIP	Inhibitory	AnG
1322	7554	1997	VIP	Inhibitory	AnG
1323	4863	2001	Micro/PVM	Non-neuronal	AnG
1324	10276	2001	L2/3 IT	Excitatory	AnG
1332	9310	2006	L2/3 IT	Excitatory	AnG
1344	8117	2019	Astro	Non-neuronal	AnG
1348	12886	2020	VIP	Inhibitory	AnG
1356	7854	2027	L2/3 IT	Excitatory	AnG
1358	9580	2026	L2/3 IT	Excitatory	AnG
1359	11999	2028	VLMC	Non-neuronal	AnG
1360	12490	2026	Astro	Non-neuronal	AnG
1362	4957	2028	L2/3 IT	Excitatory	AnG
1367	6081	2032	L2/3 IT	Excitatory	AnG
1370	5998	2037	VLMC	Non-neuronal	AnG
1376	7599	2041	Micro/PVM	Non-neuronal	AnG
1379	9968	2042	L2/3 IT	Excitatory	AnG
1381	5088	2043	L2/3 IT	Excitatory	AnG
1385	4596	2048	L2/3 IT	Excitatory	AnG
1394	7417	2053	VIP	Inhibitory	AnG
1395	12039	2054	Micro/PVM	Non-neuronal	AnG
1398	7745	2059	Astro	Non-neuronal	AnG
1399	4778	2060	Oligo	Non-neuronal	AnG
1400	5587	2061	VIP	Inhibitory	AnG
1402	4156	2063	L2/3 IT	Excitatory	AnG
1406	11892	2070	VIP	Inhibitory	AnG
1407	3593	2068	L2/3 IT	Excitatory	AnG
1408	4441	2071	Astro	Non-neuronal	AnG
1409	5086	2070	L2/3 IT	Excitatory	AnG
1411	9081	2070	VIP	Inhibitory	AnG
1412	12915	2072	PVALB	Inhibitory	AnG
1414	10332	2076	Astro	Non-neuronal	AnG
1421	12857	2082	OPC	Non-neuronal	AnG
1423	6910	2087	Astro	Non-neuronal	AnG
1424	7215	2087	Astro	Non-neuronal	AnG
1426	10121	2087	Astro	Non-neuronal	AnG
1429	5648	2089	L2/3 IT	Excitatory	AnG
1431	8792	2092	L2/3 IT	Excitatory	AnG
1436	10251	2098	VIP	Inhibitory	AnG
1437	13081	2098	Astro	Non-neuronal	AnG
1440	10356	2101	Astro	Non-neuronal	AnG
1443	12717	2107	Oligo	Non-neuronal	AnG
1445	5764	2111	L2/3 IT	Excitatory	AnG
1446	6945	2113	Astro	Non-neuronal	AnG
1450	10525	2115	L2/3 IT	Excitatory	AnG
1456	8409	2129	Astro	Non-neuronal	AnG
1462	9127	2132	Oligo	Non-neuronal	AnG
1465	5879	2136	VIP	Inhibitory	AnG
1467	7300	2140	SNCG	Inhibitory	AnG
1471	5449	2143	Micro/PVM	Non-neuronal	AnG
1472	7979	2145	OPC	Non-neuronal	AnG
1473	12201	2145	Astro	Non-neuronal	AnG
1480	12807	2155	Oligo	Non-neuronal	AnG
1484	6489	2160	OPC	Non-neuronal	AnG
1495	6797	2170	L2/3 IT	Excitatory	AnG
1504	8871	2178	Oligo	Non-neuronal	AnG
1506	4622	2180	VLMC	Non-neuronal	AnG
1510	12377	2182	L2/3 IT	Excitatory	AnG
1512	12305	2186	Micro/PVM	Non-neuronal	AnG
1513	5836	2189	Oligo	Non-neuronal	AnG
1514	8003	2187	Astro	Non-neuronal	AnG
1518	5585	2194	L2/3 IT	Excitatory	AnG
1522	3979	2196	L2/3 IT	Excitatory	AnG
1523	4007	2197	Oligo	Non-neuronal	AnG
1524	4604	2195	Micro/PVM	Non-neuronal	AnG
1529	3364	2202	Astro	Non-neuronal	AnG
1532	5373	2206	L2/3 IT	Excitatory	AnG
1534	12604	2216	LAMP5 LHX6	Inhibitory	AnG
1535	12657	2216	L2/3 IT	Excitatory	AnG
1538	7917	2219	Micro/PVM	Non-neuronal	AnG
1539	9711	2220	Micro/PVM	Non-neuronal	AnG
1544	5313	2225	SST	Inhibitory	AnG
1546	3383	2228	Astro	Non-neuronal	AnG
1548	9659	2231	Astro	Non-neuronal	AnG
1550	5844	2232	OPC	Non-neuronal	AnG
1551	9844	2232	L2/3 IT	Excitatory	AnG
1552	3416	2234	Astro	Non-neuronal	AnG
1555	8821	2235	Astro	Non-neuronal	AnG
1558	4444	2238	SNCG	Inhibitory	AnG
1559	9719	2241	Oligo	Non-neuronal	AnG
1561	7618	2238	L2/3 IT	Excitatory	AnG
1564	10074	2244	L2/3 IT	Excitatory	AnG
1567	4015	2246	VIP	Inhibitory	AnG
1568	7352	2247	Astro	Non-neuronal	AnG
1570	5309	2252	OPC	Non-neuronal	AnG
1575	12700	2258	L2/3 IT	Excitatory	AnG
1576	3454	2261	Astro	Non-neuronal	AnG
1577	5490	2260	L2/3 IT	Excitatory	AnG
1579	7386	2261	L2/3 IT	Excitatory	AnG
1580	7620	2263	Oligo	Non-neuronal	AnG
1581	9313	2260	Astro	Non-neuronal	AnG
1584	12479	2263	L2/3 IT	Excitatory	AnG
1587	10545	2266	Astro	Non-neuronal	AnG
1593	3264	2273	LAMP5	Inhibitory	AnG
1596	6627	2283	Chandelier	Inhibitory	AnG
1598	10061	2282	Oligo	Non-neuronal	AnG
1605	7539	2289	L2/3 IT	Excitatory	AnG
1606	10506	2289	L2/3 IT	Excitatory	AnG
1610	7807	2292	Astro	Non-neuronal	AnG
1611	5695	2296	Astro	Non-neuronal	AnG
1612	4657	2298	L2/3 IT	Excitatory	AnG
1613	6466	2297	Oligo	Non-neuronal	AnG
1614	6759	2297	VLMC	Non-neuronal	AnG
1616	7425	2302	L2/3 IT	Excitatory	AnG
1620	9665	2306	Micro/PVM	Non-neuronal	AnG
1627	4701	2317	Endo	Non-neuronal	AnG
1628	12615	2317	Astro	Non-neuronal	AnG
1629	4023	2319	Astro	Non-neuronal	AnG
1633	4214	2326	Astro	Non-neuronal	AnG
1635	10391	2325	Astro	Non-neuronal	AnG
1636	4621	2329	Astro	Non-neuronal	AnG
1637	3511	2337	OPC	Non-neuronal	AnG
1638	5554	2331	VIP	Inhibitory	AnG
1642	9782	2337	L2/3 IT	Excitatory	AnG
1643	8208	2344	Micro/PVM	Non-neuronal	AnG
1645	11836	2344	L2/3 IT	Excitatory	AnG
1646	12210	2344	Astro	Non-neuronal	AnG
1649	4246	2350	Astro	Non-neuronal	AnG
1655	4067	2363	Astro	Non-neuronal	AnG
1656	4300	2362	OPC	Non-neuronal	AnG
1657	4705	2363	VIP	Inhibitory	AnG
1658	12934	2364	L5 IT	Excitatory	AnG
1659	8124	2365	SNCG	Inhibitory	AnG
1660	10192	2365	L2/3 IT	Excitatory	AnG
1661	13015	2366	L2/3 IT	Excitatory	AnG
1662	6630	2371	L2/3 IT	Excitatory	AnG
1663	7883	2369	L2/3 IT	Excitatory	AnG
1669	6126	2380	LAMP5 LHX6	Inhibitory	AnG
1670	9217	2380	VIP	Inhibitory	AnG
1673	5835	2385	Astro	Non-neuronal	AnG
1674	7583	2383	Astro	Non-neuronal	AnG
1675	12005	2383	L2/3 IT	Excitatory	AnG
1676	3305	2386	Oligo	Non-neuronal	AnG
1677	6810	2388	OPC	Non-neuronal	AnG
1678	12570	2388	VIP	Inhibitory	AnG
1680	5613	2391	L2/3 IT	Excitatory	AnG
1682	3044	2393	Astro	Non-neuronal	AnG
1689	3427	2400	PAX6	Inhibitory	AnG
1691	9156	2400	Oligo	Non-neuronal	AnG
1696	5479	2406	PAX6	Inhibitory	AnG
1698	5773	2410	Astro	Non-neuronal	AnG
1699	7903	2411	LAMP5 LHX6	Inhibitory	AnG
1700	7638	2414	L2/3 IT	Excitatory	AnG
1704	7738	2418	L2/3 IT	Excitatory	AnG
1706	6866	2419	Astro	Non-neuronal	AnG
1708	3302	2421	Astro	Non-neuronal	AnG
1710	5733	2423	VIP	Inhibitory	AnG
1714	5341	2429	L2/3 IT	Excitatory	AnG
1718	10133	2430	Oligo	Non-neuronal	AnG
1723	11931	2437	L2/3 IT	Excitatory	AnG
1724	4566	2440	Astro	Non-neuronal	AnG
1730	12805	2442	Astro	Non-neuronal	AnG
1731	5097	2444	Astro	Non-neuronal	AnG
1732	3920	2446	OPC	Non-neuronal	AnG
1734	7934	2447	L2/3 IT	Excitatory	AnG
1735	8248	2448	Micro/PVM	Non-neuronal	AnG
1737	10045	2448	Astro	Non-neuronal	AnG
1739	5189	2448	L2/3 IT	Excitatory	AnG
1740	7211	2448	L2/3 IT	Excitatory	AnG
1741	10243	2448	L2/3 IT	Excitatory	AnG
1743	6233	2455	Micro/PVM	Non-neuronal	AnG
1744	6515	2458	Astro	Non-neuronal	AnG
1746	3799	2459	Astro	Non-neuronal	AnG
1749	4415	2462	L2/3 IT	Excitatory	AnG
1754	10375	2465	Micro/PVM	Non-neuronal	AnG
1755	12033	2465	Oligo	Non-neuronal	AnG
1758	4614	2470	OPC	Non-neuronal	AnG
1761	11977	2471	L2/3 IT	Excitatory	AnG
1762	12191	2472	VIP	Inhibitory	AnG
1775	4292	2486	Micro/PVM	Non-neuronal	AnG
1776	12311	2484	L6 IT Car3	Excitatory	AnG
1777	6060	2491	Micro/PVM	Non-neuronal	AnG
1778	12059	2491	Astro	Non-neuronal	AnG
1779	11824	2493	L2/3 IT	Excitatory	AnG
1781	5016	2495	VIP	Inhibitory	AnG
1782	4003	2496	Micro/PVM	Non-neuronal	AnG
1784	3278	2503	Micro/PVM	Non-neuronal	AnG
1785	4612	2503	Oligo	Non-neuronal	AnG
1787	7469	2502	L2/3 IT	Excitatory	AnG
1792	12200	2513	Oligo	Non-neuronal	AnG
1795	9902	2518	Oligo	Non-neuronal	AnG
1796	5625	2517	Chandelier	Inhibitory	AnG
1802	4238	2525	L2/3 IT	Excitatory	AnG
1804	7830	2525	Astro	Non-neuronal	AnG
1805	3965	2529	L2/3 IT	Excitatory	AnG
1808	12475	2532	Oligo	Non-neuronal	AnG
1810	7238	2535	L2/3 IT	Excitatory	AnG
1813	5419	2539	VIP	Inhibitory	AnG
1814	6968	2538	L2/3 IT	Excitatory	AnG
1815	6950	2541	L2/3 IT	Excitatory	AnG
1823	10854	2561	Oligo	Non-neuronal	AnG
1830	7664	2571	L2/3 IT	Excitatory	AnG
1835	10252	2575	L2/3 IT	Excitatory	AnG
1837	7332	2578	Astro	Non-neuronal	AnG
1840	10598	2580	Astro	Non-neuronal	AnG
1845	4935	2585	L2/3 IT	Excitatory	AnG
1846	10343	2584	L2/3 IT	Excitatory	AnG
1850	2709	2590	Oligo	Non-neuronal	AnG
1853	12592	2592	Oligo	Non-neuronal	AnG
1854	6230	2592	PVALB	Inhibitory	AnG
1855	8633	2593	SNCG	Inhibitory	AnG
1856	4120	2594	L2/3 IT	Excitatory	AnG
1857	4425	2595	VIP	Inhibitory	AnG
1860	3290	2599	OPC	Non-neuronal	AnG
1862	3613	2604	Oligo	Non-neuronal	AnG
1864	9115	2605	L2/3 IT	Excitatory	AnG
1866	5530	2608	Astro	Non-neuronal	AnG
1868	10373	2608	L2/3 IT	Excitatory	AnG
1871	4395	2610	VLMC	Non-neuronal	AnG
1876	4177	2615	VIP	Inhibitory	AnG
1877	2886	2618	L2/3 IT	Excitatory	AnG
1878	10010	2618	VIP	Inhibitory	AnG
1880	5252	2621	SST	Inhibitory	AnG
1882	4253	2625	L2/3 IT	Excitatory	AnG
1886	12813	2629	L5 IT	Excitatory	AnG
1890	7677	2635	Chandelier	Inhibitory	AnG
1891	5464	2638	OPC	Non-neuronal	AnG
1894	6247	2640	L2/3 IT	Excitatory	AnG
1896	9763	2644	Astro	Non-neuronal	AnG
1898	7462	2646	L2/3 IT	Excitatory	AnG
1901	12931	2648	L2/3 IT	Excitatory	AnG
1903	5616	2648	Micro/PVM	Non-neuronal	AnG
1904	7373	2648	L2/3 IT	Excitatory	AnG
1907	8535	2657	LAMP5	Inhibitory	AnG
1908	10438	2660	L2/3 IT	Excitatory	AnG
1909	13436	2661	L4 IT	Excitatory	AnG
1911	12630	2662	VLMC	Non-neuronal	AnG
1912	5560	2664	SNCG	Inhibitory	AnG
1913	5325	2665	VIP	Inhibitory	AnG
1918	6358	2670	Astro	Non-neuronal	AnG
1919	5142	2672	L2/3 IT	Excitatory	AnG
1921	9940	2670	Oligo	Non-neuronal	AnG
1922	12994	2673	Oligo	Non-neuronal	AnG
1923	4112	2674	L2/3 IT	Excitatory	AnG
1926	12462	2675	L2/3 IT	Excitatory	AnG
1928	10869	2678	Micro/PVM	Non-neuronal	AnG
1929	6017	2680	L2/3 IT	Excitatory	AnG
1930	4180	2683	SST	Inhibitory	AnG
1933	12248	2684	VIP	Inhibitory	AnG
1936	8070	2688	L2/3 IT	Excitatory	AnG
1940	13887	2690	SST	Inhibitory	AnG
1942	3961	2692	L2/3 IT	Excitatory	AnG
1945	12877	2694	Oligo	Non-neuronal	AnG
1948	11722	2698	Oligo	Non-neuronal	AnG
1953	10441	2705	Micro/PVM	Non-neuronal	AnG
1954	9773	2705	L2/3 IT	Excitatory	AnG
1958	10679	2708	Astro	Non-neuronal	AnG
1959	7575	2710	OPC	Non-neuronal	AnG
1961	5460	2712	SNCG	Inhibitory	AnG
1966	3294	2721	VIP	Inhibitory	AnG
1967	8416	2721	OPC	Non-neuronal	AnG
1968	12386	2720	Oligo	Non-neuronal	AnG
1972	12202	2721	Oligo	Non-neuronal	AnG
1974	13826	2722	Micro/PVM	Non-neuronal	AnG
1975	10491	2725	L2/3 IT	Excitatory	AnG
1977	12436	2727	Astro	Non-neuronal	AnG
1978	2690	2734	Oligo	Non-neuronal	AnG
1980	5736	2734	Astro	Non-neuronal	AnG
1982	5014	2738	L2/3 IT	Excitatory	AnG
1983	6176	2736	L2/3 IT	Excitatory	AnG
1984	6677	2736	L2/3 IT	Excitatory	AnG
1991	6510	2744	Astro	Non-neuronal	AnG
1992	3938	2746	Micro/PVM	Non-neuronal	AnG
1993	4611	2745	Astro	Non-neuronal	AnG
1995	7915	2747	Micro/PVM	Non-neuronal	AnG
1998	4149	2750	L2/3 IT	Excitatory	AnG
1999	11772	2748	Astro	Non-neuronal	AnG
2002	8978	2758	Astro	Non-neuronal	AnG
2007	7331	2761	L2/3 IT	Excitatory	AnG
2014	5132	2777	L2/3 IT	Excitatory	AnG
2015	6404	2776	L2/3 IT	Excitatory	AnG
2016	13997	2775	L5 IT	Excitatory	AnG
2017	4234	2777	Astro	Non-neuronal	AnG
2018	8109	2777	L2/3 IT	Excitatory	AnG
2020	3625	2781	Micro/PVM	Non-neuronal	AnG
2023	13500	2780	Astro	Non-neuronal	AnG
2028	13866	2790	L5 IT	Excitatory	AnG
2030	12743	2791	SST	Inhibitory	AnG
2031	8158	2793	SST	Inhibitory	AnG
2032	12270	2793	SNCG	Inhibitory	AnG
2034	13985	2794	Endo	Non-neuronal	AnG
2035	7615	2799	L2/3 IT	Excitatory	AnG
2037	7493	2799	L2/3 IT	Excitatory	AnG
2038	7550	2800	OPC	Non-neuronal	AnG
2039	7035	2802	Astro	Non-neuronal	AnG
2041	4148	2805	L2/3 IT	Excitatory	AnG
2045	5411	2809	L2/3 IT	Excitatory	AnG
2046	7227	2811	L2/3 IT	Excitatory	AnG
2048	3921	2813	VLMC	Non-neuronal	AnG
2051	10670	2815	Astro	Non-neuronal	AnG
2060	13886	2829	L5 IT	Excitatory	AnG
2061	6980	2830	L2/3 IT	Excitatory	AnG
2062	7530	2829	VIP	Inhibitory	AnG
2068	13154	2835	LAMP5 LHX6	Inhibitory	AnG
2071	10685	2840	L2/3 IT	Excitatory	AnG
2074	5540	2843	L2/3 IT	Excitatory	AnG
2077	4282	2850	L2/3 IT	Excitatory	AnG
2079	3621	2853	L2/3 IT	Excitatory	AnG
2083	4378	2854	L2/3 IT	Excitatory	AnG
2093	3060	2866	VIP	Inhibitory	AnG
2095	3034	2866	L2/3 IT	Excitatory	AnG
2097	4521	2869	L2/3 IT	Excitatory	AnG
2098	10785	2869	Oligo	Non-neuronal	AnG
2103	12833	2875	PVALB	Inhibitory	AnG
2104	11976	2879	Astro	Non-neuronal	AnG
2105	8710	2880	OPC	Non-neuronal	AnG
2106	10343	2879	Astro	Non-neuronal	AnG
2108	13735	2880	Astro	Non-neuronal	AnG
2112	9537	2884	Micro/PVM	Non-neuronal	AnG
2117	7334	2892	Astro	Non-neuronal	AnG
2118	8370	2892	L2/3 IT	Excitatory	AnG
2119	6154	2894	VLMC	Non-neuronal	AnG
2121	3903	2896	L2/3 IT	Excitatory	AnG
2124	12338	2897	L2/3 IT	Excitatory	AnG
2126	7627	2900	OPC	Non-neuronal	AnG
2127	10966	2901	L2/3 IT	Excitatory	AnG
2128	12571	2900	VIP	Inhibitory	AnG
2130	7697	2904	L2/3 IT	Excitatory	AnG
2133	4049	2910	L2/3 IT	Excitatory	AnG
2136	7452	2913	Micro/PVM	Non-neuronal	AnG
2137	9780	2912	VIP	Inhibitory	AnG
2139	6234	2915	Astro	Non-neuronal	AnG
2140	6293	2915	L2/3 IT	Excitatory	AnG
2145	8314	2918	VIP	Inhibitory	AnG
2150	10855	2925	L2/3 IT	Excitatory	AnG
2152	8287	2928	Micro/PVM	Non-neuronal	AnG
2153	11987	2930	L2/3 IT	Excitatory	AnG
2155	4435	2929	Micro/PVM	Non-neuronal	AnG
2156	4735	2929	VIP	Inhibitory	AnG
2160	6134	2935	L2/3 IT	Excitatory	AnG
2163	12698	2936	OPC	Non-neuronal	AnG
2165	6611	2940	L5 ET	Excitatory	AnG
2167	4312	2941	L2/3 IT	Excitatory	AnG
2168	5115	2941	L2/3 IT	Excitatory	AnG
2169	7493	2942	Astro	Non-neuronal	AnG
2171	9006	2944	Oligo	Non-neuronal	AnG
2172	3976	2945	VIP	Inhibitory	AnG
2176	5422	2947	L2/3 IT	Excitatory	AnG
2177	12749	2946	L4 IT	Excitatory	AnG
2184	6118	2960	Oligo	Non-neuronal	AnG
2187	4772	2963	L2/3 IT	Excitatory	AnG
2188	9786	2961	L2/3 IT	Excitatory	AnG
2190	9944	2967	Astro	Non-neuronal	AnG
2191	10136	2966	L2/3 IT	Excitatory	AnG
2192	6559	2968	LAMP5	Inhibitory	AnG
2193	12329	2967	L2/3 IT	Excitatory	AnG
2194	9155	2974	PAX6	Inhibitory	AnG
2195	4208	2977	VIP	Inhibitory	AnG
2198	5743	2979	L2/3 IT	Excitatory	AnG
2201	8683	2980	Astro	Non-neuronal	AnG
2203	12494	2983	LAMP5	Inhibitory	AnG
2205	10448	2986	L2/3 IT	Excitatory	AnG
2206	13854	2986	Astro	Non-neuronal	AnG
2212	7467	2991	Oligo	Non-neuronal	AnG
2215	12557	2994	Astro	Non-neuronal	AnG
2220	6962	3000	Oligo	Non-neuronal	AnG
2223	4438	3004	VIP	Inhibitory	AnG
2226	6648	3010	PAX6	Inhibitory	AnG
2227	4081	3012	L2/3 IT	Excitatory	AnG
2231	6348	3017	L2/3 IT	Excitatory	AnG
2235	3647	3025	OPC	Non-neuronal	AnG
2236	8046	3026	L2/3 IT	Excitatory	AnG
2237	10178	3025	L2/3 IT	Excitatory	AnG
2245	4593	3034	Chandelier	Inhibitory	AnG
2249	8186	3040	L2/3 IT	Excitatory	AnG
2250	6170	3041	Micro/PVM	Non-neuronal	AnG
2261	9829	3050	L2/3 IT	Excitatory	AnG
2264	8508	3052	VIP	Inhibitory	AnG
2266	3834	3057	Astro	Non-neuronal	AnG
2268	13040	3056	Astro	Non-neuronal	AnG
2272	2847	3059	Oligo	Non-neuronal	AnG
2276	4080	3062	Astro	Non-neuronal	AnG
2277	13300	3063	L2/3 IT	Excitatory	AnG
2278	10336	3068	Astro	Non-neuronal	AnG
2282	6814	3069	VIP	Inhibitory	AnG
2285	7211	3074	L2/3 IT	Excitatory	AnG
2287	4799	3075	Astro	Non-neuronal	AnG
2288	4295	3077	L2/3 IT	Excitatory	AnG
2289	4998	3076	VIP	Inhibitory	AnG
2290	2898	3079	OPC	Non-neuronal	AnG
2292	5510	3081	PVALB	Inhibitory	AnG
2293	13913	3080	L2/3 IT	Excitatory	AnG
2297	6389	3086	SNCG	Inhibitory	AnG
2302	4337	3092	L2/3 IT	Excitatory	AnG
2303	2743	3094	Astro	Non-neuronal	AnG
2306	10032	3094	PAX6	Inhibitory	AnG
2307	13044	3095	Oligo	Non-neuronal	AnG
2308	8584	3097	L2/3 IT	Excitatory	AnG
2312	12627	3097	PVALB	Inhibitory	AnG
2313	2706	3102	Astro	Non-neuronal	AnG
2319	4019	3112	L2/3 IT	Excitatory	AnG
2322	9987	3114	PAX6	Inhibitory	AnG
2324	10470	3116	L2/3 IT	Excitatory	AnG
2328	2915	3123	VLMC	Non-neuronal	AnG
2331	7403	3124	Astro	Non-neuronal	AnG
2333	4781	3126	L2/3 IT	Excitatory	AnG
2334	3586	3130	L2/3 IT	Excitatory	AnG
2335	7481	3129	Oligo	Non-neuronal	AnG
2336	4636	3130	Astro	Non-neuronal	AnG
2338	9123	3132	SNCG	Inhibitory	AnG
2341	13073	3131	Astro	Non-neuronal	AnG
2345	3997	3137	Micro/PVM	Non-neuronal	AnG
2347	10123	3141	L2/3 IT	Excitatory	AnG
2348	6180	3144	Micro/PVM	Non-neuronal	AnG
2353	4324	3149	L2/3 IT	Excitatory	AnG
2360	8231	3157	L2/3 IT	Excitatory	AnG
2361	10323	3158	L2/3 IT	Excitatory	AnG
2363	10867	3159	Astro	Non-neuronal	AnG
2366	7418	3164	Astro	Non-neuronal	AnG
2369	6148	3167	Astro	Non-neuronal	AnG
2375	8049	3173	SNCG	Inhibitory	AnG
2376	11388	3175	Astro	Non-neuronal	AnG
2377	13586	3175	Oligo	Non-neuronal	AnG
2381	13063	3184	Oligo	Non-neuronal	AnG
2382	3406	3185	VIP	Inhibitory	AnG
2383	10805	3183	Astro	Non-neuronal	AnG
2384	13558	3187	Oligo	Non-neuronal	AnG
2388	8407	3189	L2/3 IT	Excitatory	AnG
2389	10422	3190	Oligo	Non-neuronal	AnG
2393	3002	3193	Micro/PVM	Non-neuronal	AnG
2394	6134	3193	Micro/PVM	Non-neuronal	AnG
2395	7695	3193	L2/3 IT	Excitatory	AnG
2398	11018	3192	L2/3 IT	Excitatory	AnG
2400	6695	3197	VIP	Inhibitory	AnG
2404	3818	3203	L2/3 IT	Excitatory	AnG
2407	9553	3207	SNCG	Inhibitory	AnG
2408	10697	3208	Oligo	Non-neuronal	AnG
2409	9712	3208	Oligo	Non-neuronal	AnG
2414	6108	3214	L2/3 IT	Excitatory	AnG
2417	13145	3213	L5 IT	Excitatory	AnG
2424	4391	3220	L2/3 IT	Excitatory	AnG
2428	12267	3222	Oligo	Non-neuronal	AnG
2430	3369	3223	L2/3 IT	Excitatory	AnG
2434	5486	3230	L2/3 IT	Excitatory	AnG
2437	10646	3230	OPC	Non-neuronal	AnG
2440	13618	3232	L5 IT	Excitatory	AnG
2441	13365	3238	Oligo	Non-neuronal	AnG
2444	13410	3242	Chandelier	Inhibitory	AnG
2445	4452	3244	Micro/PVM	Non-neuronal	AnG
2446	4672	3243	OPC	Non-neuronal	AnG
2448	4240	3248	L2/3 IT	Excitatory	AnG
2452	13827	3247	L4 IT	Excitatory	AnG
2454	4267	3247	Astro	Non-neuronal	AnG
2456	8347	3250	L2/3 IT	Excitatory	AnG
2457	9264	3253	L2/3 IT	Excitatory	AnG
2463	12392	3253	L2/3 IT	Excitatory	AnG
2464	3753	3255	Astro	Non-neuronal	AnG
2465	4402	3255	L2/3 IT	Excitatory	AnG
2466	10125	3255	Oligo	Non-neuronal	AnG
2467	3881	3257	OPC	Non-neuronal	AnG
2469	9997	3259	Micro/PVM	Non-neuronal	AnG
2470	10348	3260	SST	Inhibitory	AnG
2474	13440	3263	Oligo	Non-neuronal	AnG
2480	10523	3272	L2/3 IT	Excitatory	AnG
2482	12670	3274	L2/3 IT	Excitatory	AnG
2483	4457	3275	Endo	Non-neuronal	AnG
2484	12953	3275	Oligo	Non-neuronal	AnG
2486	3502	3277	L2/3 IT	Excitatory	AnG
2487	5376	3279	L2/3 IT	Excitatory	AnG
2490	7659	3285	Astro	Non-neuronal	AnG
2496	4239	3294	Chandelier	Inhibitory	AnG
2499	4616	3300	PVALB	Inhibitory	AnG
2504	10226	3301	VIP	Inhibitory	AnG
2505	12643	3303	LAMP5 LHX6	Inhibitory	AnG
2507	6141	3310	LAMP5 LHX6	Inhibitory	AnG
2508	11397	3310	VIP	Inhibitory	AnG
2509	3186	3312	Micro/PVM	Non-neuronal	AnG
2512	9819	3317	Oligo	Non-neuronal	AnG
2513	11092	3309	Astro	Non-neuronal	AnG
2514	8073	3319	L2/3 IT	Excitatory	AnG
2515	13212	3320	Oligo	Non-neuronal	AnG
2521	3661	3327	OPC	Non-neuronal	AnG
2525	10307	3329	VIP	Inhibitory	AnG
2527	4101	3332	L2/3 IT	Excitatory	AnG
2528	4163	3333	Astro	Non-neuronal	AnG
2533	12476	3337	OPC	Non-neuronal	AnG
2536	13645	3339	Micro/PVM	Non-neuronal	AnG
2539	13326	3341	Oligo	Non-neuronal	AnG
2541	3528	3345	L2/3 IT	Excitatory	AnG
2543	13687	3348	Oligo	Non-neuronal	AnG
2545	6307	3349	Micro/PVM	Non-neuronal	AnG
2546	5098	3351	Micro/PVM	Non-neuronal	AnG
2547	8296	3350	SNCG	Inhibitory	AnG
2551	13722	3350	OPC	Non-neuronal	AnG
2554	4125	3356	VLMC	Non-neuronal	AnG
2556	8594	3360	VIP	Inhibitory	AnG
2558	8534	3363	Astro	Non-neuronal	AnG
2559	12608	3364	Oligo	Non-neuronal	AnG
2561	7300	3367	Astro	Non-neuronal	AnG
2565	6824	3374	Astro	Non-neuronal	AnG
2568	10712	3375	L2/3 IT	Excitatory	AnG
2569	12916	3376	L2/3 IT	Excitatory	AnG
2570	8382	3378	L2/3 IT	Excitatory	AnG
2571	8474	3377	Micro/PVM	Non-neuronal	AnG
2574	10015	3377	SNCG	Inhibitory	AnG
2575	7204	3382	Astro	Non-neuronal	AnG
2576	13261	3381	L2/3 IT	Excitatory	AnG
2578	10234	3383	L2/3 IT	Excitatory	AnG
2579	13429	3382	Astro	Non-neuronal	AnG
2581	8839	3387	L2/3 IT	Excitatory	AnG
2583	12643	3387	VIP	Inhibitory	AnG
2584	6906	3392	SST	Inhibitory	AnG
2586	3295	3392	L2/3 IT	Excitatory	AnG
2590	9320	3395	L2/3 IT	Excitatory	AnG
2593	3904	3405	L2/3 IT	Excitatory	AnG
2595	3456	3408	VIP	Inhibitory	AnG
2597	9975	3407	L2/3 IT	Excitatory	AnG
2599	12717	3407	Micro/PVM	Non-neuronal	AnG
2602	8765	3411	PVALB	Inhibitory	AnG
2607	6073	3419	L2/3 IT	Excitatory	AnG
2608	7053	3419	Chandelier	Inhibitory	AnG
2616	12763	3431	Oligo	Non-neuronal	AnG
2618	10111	3432	VIP	Inhibitory	AnG
2619	6339	3433	Micro/PVM	Non-neuronal	AnG
2620	2895	3435	Micro/PVM	Non-neuronal	AnG
2621	10299	3437	L2/3 IT	Excitatory	AnG
2627	3581	3441	L2/3 IT	Excitatory	AnG
2630	13237	3443	Astro	Non-neuronal	AnG
2632	5392	3446	L2/3 IT	Excitatory	AnG
2633	8575	3445	L2/3 IT	Excitatory	AnG
2634	5550	3448	Astro	Non-neuronal	AnG
2636	11000	3450	SNCG	Inhibitory	AnG
2642	4330	3458	SNCG	Inhibitory	AnG
2643	7230	3458	VIP	Inhibitory	AnG
2644	10360	3459	L2/3 IT	Excitatory	AnG
2645	11362	3459	PAX6	Inhibitory	AnG
2646	8092	3461	Chandelier	Inhibitory	AnG
2648	6144	3461	Astro	Non-neuronal	AnG
2651	10743	3462	VIP	Inhibitory	AnG
2652	13429	3463	Astro	Non-neuronal	AnG
2653	13848	3464	SST	Inhibitory	AnG
2656	13687	3464	Oligo	Non-neuronal	AnG
2659	8749	3471	VIP	Inhibitory	AnG
2661	5422	3473	Astro	Non-neuronal	AnG
2662	4943	3474	L2/3 IT	Excitatory	AnG
2665	13286	3480	L2/3 IT	Excitatory	AnG
2668	6219	3484	L2/3 IT	Excitatory	AnG
2669	6904	3485	Astro	Non-neuronal	AnG
2670	9166	3491	L2/3 IT	Excitatory	AnG
2671	2643	3490	Astro	Non-neuronal	AnG
2672	3455	3491	L2/3 IT	Excitatory	AnG
2674	5010	3493	L2/3 IT	Excitatory	AnG
2679	13195	3501	Oligo	Non-neuronal	AnG
2680	10313	3503	Astro	Non-neuronal	AnG
2682	4566	3504	Astro	Non-neuronal	AnG
2683	9598	3504	VIP	Inhibitory	AnG
2685	2707	3508	Astro	Non-neuronal	AnG
2686	3587	3507	Oligo	Non-neuronal	AnG
2691	4693	3511	L2/3 IT	Excitatory	AnG
2694	3619	3514	L2/3 IT	Excitatory	AnG
2695	5438	3512	L2/3 IT	Excitatory	AnG
2696	8700	3514	LAMP5 LHX6	Inhibitory	AnG
2699	8882	3517	L2/3 IT	Excitatory	AnG
2708	7850	3526	Astro	Non-neuronal	AnG
2710	8215	3527	L2/3 IT	Excitatory	AnG
2711	10394	3527	L2/3 IT	Excitatory	AnG
2713	5782	3530	Astro	Non-neuronal	AnG
2715	6611	3529	L2/3 IT	Excitatory	AnG
2716	12520	3532	L2/3 IT	Excitatory	AnG
2717	3297	3531	L2/3 IT	Excitatory	AnG
2718	3946	3531	L2/3 IT	Excitatory	AnG
2719	5390	3533	Chandelier	Inhibitory	AnG
2721	11085	3534	L2/3 IT	Excitatory	AnG
2726	7373	3538	OPC	Non-neuronal	AnG
2727	4259	3541	Micro/PVM	Non-neuronal	AnG
2729	13427	3541	L4 IT	Excitatory	AnG
2730	5581	3544	Micro/PVM	Non-neuronal	AnG
2732	13096	3545	L4 IT	Excitatory	AnG
2733	6458	3547	L2/3 IT	Excitatory	AnG
2734	6907	3550	L2/3 IT	Excitatory	AnG
2735	8973	3553	OPC	Non-neuronal	AnG
2736	8431	3553	VIP	Inhibitory	AnG
2737	11169	3553	Micro/PVM	Non-neuronal	AnG
2740	6644	3558	L2/3 IT	Excitatory	AnG
2741	7396	3559	VIP	Inhibitory	AnG
2746	2413	3562	Astro	Non-neuronal	AnG
2747	8892	3562	PAX6	Inhibitory	AnG
2748	14399	3563	Chandelier	Inhibitory	AnG
2751	13725	3564	L4 IT	Excitatory	AnG
2755	7422	3568	L2/3 IT	Excitatory	AnG
2756	14779	3569	LAMP5 LHX6	Inhibitory	AnG
2757	5801	3571	L2/3 IT	Excitatory	AnG
2758	6304	3571	SST	Inhibitory	AnG
2760	2567	3574	VLMC	Non-neuronal	AnG
2761	9219	3575	Oligo	Non-neuronal	AnG
2763	5145	3577	Astro	Non-neuronal	AnG
2764	6684	3583	SST	Inhibitory	AnG
2765	10546	3583	Oligo	Non-neuronal	AnG
2766	4619	3585	L2/3 IT	Excitatory	AnG
2768	3218	3588	Astro	Non-neuronal	AnG
2769	3911	3588	L2/3 IT	Excitatory	AnG
2770	5703	3587	VIP	Inhibitory	AnG
2771	8305	3592	L2/3 IT	Excitatory	AnG
2780	3549	3599	L2/3 IT	Excitatory	AnG
2783	3433	3601	L2/3 IT	Excitatory	AnG
2787	6150	3603	L2/3 IT	Excitatory	AnG
2788	9109	3603	Astro	Non-neuronal	AnG
2790	11356	3604	L2/3 IT	Excitatory	AnG
2792	13701	3603	Micro/PVM	Non-neuronal	AnG
2793	13954	3604	L2/3 IT	Excitatory	AnG
2795	2522	3606	VIP	Inhibitory	AnG
2796	3710	3605	L2/3 IT	Excitatory	AnG
2800	9778	3607	L2/3 IT	Excitatory	AnG
2802	9409	3610	SNCG	Inhibitory	AnG
2804	6253	3616	Oligo	Non-neuronal	AnG
2806	9037	3617	Micro/PVM	Non-neuronal	AnG
2811	6710	3620	L2/3 IT	Excitatory	AnG
2814	4450	3623	PVALB	Inhibitory	AnG
2815	10360	3622	L2/3 IT	Excitatory	AnG
2817	8630	3627	Micro/PVM	Non-neuronal	AnG
2818	9696	3625	Oligo	Non-neuronal	AnG
2824	4044	3634	Oligo	Non-neuronal	AnG
2826	9475	3636	SNCG	Inhibitory	AnG
2831	7102	3642	Oligo	Non-neuronal	AnG
2840	12894	3646	SST	Inhibitory	AnG
2841	3159	3647	L2/3 IT	Excitatory	AnG
2842	4612	3648	Oligo	Non-neuronal	AnG
2844	11202	3649	Oligo	Non-neuronal	AnG
2847	8065	3652	Astro	Non-neuronal	AnG
2848	9939	3654	L2/3 IT	Excitatory	AnG
2852	2757	3655	OPC	Non-neuronal	AnG
2855	2026	3661	Oligo	Non-neuronal	AnG
2858	2193	3665	LAMP5	Inhibitory	AnG
2859	7282	3665	PVALB	Inhibitory	AnG
2860	3393	3668	L2/3 IT	Excitatory	AnG
2861	13357	3667	Astro	Non-neuronal	AnG
2863	3820	3668	Oligo	Non-neuronal	AnG
2864	7132	3668	VIP	Inhibitory	AnG
2868	11438	3671	Astro	Non-neuronal	AnG
2869	12498	3672	Oligo	Non-neuronal	AnG
2873	3508	3675	VIP	Inhibitory	AnG
2880	3776	3682	VIP	Inhibitory	AnG
2882	7053	3685	SST	Inhibitory	AnG
2883	11165	3685	Astro	Non-neuronal	AnG
2884	11391	3683	SST	Inhibitory	AnG
2885	11602	3684	OPC	Non-neuronal	AnG
2887	13538	3686	L2/3 IT	Excitatory	AnG
2888	10283	3686	VIP	Inhibitory	AnG
2890	7241	3688	Oligo	Non-neuronal	AnG
2896	9532	3695	L2/3 IT	Excitatory	AnG
2909	9708	3706	Astro	Non-neuronal	AnG
2912	12545	3712	Micro/PVM	Non-neuronal	AnG
2916	12800	3715	LAMP5	Inhibitory	AnG
2918	7939	3716	L2/3 IT	Excitatory	AnG
2921	13879	3719	Oligo	Non-neuronal	AnG
2924	12402	3721	Astro	Non-neuronal	AnG
2925	4870	3723	Astro	Non-neuronal	AnG
2929	13763	3726	Astro	Non-neuronal	AnG
2931	13819	3728	Oligo	Non-neuronal	AnG
2934	9787	3732	L2/3 IT	Excitatory	AnG
2935	7148	3733	L2/3 IT	Excitatory	AnG
2938	4199	3739	LAMP5 LHX6	Inhibitory	AnG
2939	5242	3739	Astro	Non-neuronal	AnG
2941	4089	3741	L2/3 IT	Excitatory	AnG
2948	4324	3747	Astro	Non-neuronal	AnG
2949	6187	3743	Astro	Non-neuronal	AnG
2957	10369	3751	SNCG	Inhibitory	AnG
2958	10500	3751	VLMC	Non-neuronal	AnG
2960	13622	3753	L4 IT	Excitatory	AnG
2962	5534	3759	Endo	Non-neuronal	AnG
2964	10287	3755	Micro/PVM	Non-neuronal	AnG
2969	7675	3757	VIP	Inhibitory	AnG
2970	11307	3757	Astro	Non-neuronal	AnG
2971	12774	3756	L4 IT	Excitatory	AnG
2973	8745	3761	L2/3 IT	Excitatory	AnG
2974	4619	3767	Astro	Non-neuronal	AnG
2976	6204	3769	OPC	Non-neuronal	AnG
2977	10659	3767	L2/3 IT	Excitatory	AnG
2978	4820	3770	Astro	Non-neuronal	AnG
2980	4853	3771	Astro	Non-neuronal	AnG
2986	13241	3773	Oligo	Non-neuronal	AnG
2988	6634	3775	L2/3 IT	Excitatory	AnG
2993	10170	3782	Chandelier	Inhibitory	AnG
2997	13093	3788	L2/3 IT	Excitatory	AnG
2999	4432	3792	Micro/PVM	Non-neuronal	AnG
3000	11819	3793	L2/3 IT	Excitatory	AnG
3002	3184	3795	L2/3 IT	Excitatory	AnG
3004	10265	3795	Astro	Non-neuronal	AnG
3007	5134	3798	Astro	Non-neuronal	AnG
3010	9679	3801	SNCG	Inhibitory	AnG
3013	4288	3802	SST	Inhibitory	AnG
3015	3446	3804	L2/3 IT	Excitatory	AnG
3016	4508	3803	L6 IT	Excitatory	AnG
3021	10848	3807	L2/3 IT	Excitatory	AnG
3023	11876	3808	Astro	Non-neuronal	AnG
3026	4594	3812	Astro	Non-neuronal	AnG
3027	13131	3815	OPC	Non-neuronal	AnG
3031	4012	3820	PVALB	Inhibitory	AnG
3035	9131	3821	SNCG	Inhibitory	AnG
3036	13617	3822	L4 IT	Excitatory	AnG
3038	5363	3824	L2/3 IT	Excitatory	AnG
3039	13160	3822	L4 IT	Excitatory	AnG
3040	3064	3825	L2/3 IT	Excitatory	AnG
3042	3568	3827	SNCG	Inhibitory	AnG
3045	4101	3829	Astro	Non-neuronal	AnG
3046	8451	3830	VIP	Inhibitory	AnG
3049	13526	3831	Micro/PVM	Non-neuronal	AnG
3050	2319	3834	PAX6	Inhibitory	AnG
3057	13980	3838	L5 IT	Excitatory	AnG
3058	7022	3839	VLMC	Non-neuronal	AnG
3060	3512	3842	VIP	Inhibitory	AnG
3066	13934	3847	L2/3 IT	Excitatory	AnG
3067	4587	3849	L4 IT	Excitatory	AnG
3070	7125	3849	Oligo	Non-neuronal	AnG
3071	9685	3850	L2/3 IT	Excitatory	AnG
3072	8351	3854	Micro/PVM	Non-neuronal	AnG
3075	7846	3856	L2/3 IT	Excitatory	AnG
3078	10457	3861	L2/3 IT	Excitatory	AnG
3082	13595	3863	PVALB	Inhibitory	AnG
3083	8270	3864	Oligo	Non-neuronal	AnG
3084	8801	3864	VLMC	Non-neuronal	AnG
3088	2521	3871	L2/3 IT	Excitatory	AnG
3090	13353	3867	L2/3 IT	Excitatory	AnG
3092	5359	3871	L2/3 IT	Excitatory	AnG
3094	13020	3871	L2/3 IT	Excitatory	AnG
3095	6446	3874	Astro	Non-neuronal	AnG
3099	4695	3877	L2/3 IT	Excitatory	AnG
3100	9116	3877	SST	Inhibitory	AnG
3105	4610	3879	L2/3 IT	Excitatory	AnG
3112	9965	3887	VIP	Inhibitory	AnG
3114	2275	3894	PVALB	Inhibitory	AnG
3117	7109	3895	L2/3 IT	Excitatory	AnG
3122	11401	3901	L2/3 IT	Excitatory	AnG
3127	13472	3904	VIP	Inhibitory	AnG
3131	10666	3908	L2/3 IT	Excitatory	AnG
3132	14052	3908	Oligo	Non-neuronal	AnG
3133	8615	3910	SST	Inhibitory	AnG
3134	8695	3911	L2/3 IT	Excitatory	AnG
3135	10866	3911	Astro	Non-neuronal	AnG
3137	7925	3913	VIP	Inhibitory	AnG
3138	9123	3913	Micro/PVM	Non-neuronal	AnG
3140	8285	3914	VIP	Inhibitory	AnG
3141	13828	3916	L5 IT	Excitatory	AnG
3142	3555	3917	VIP	Inhibitory	AnG
3148	2154	3923	Astro	Non-neuronal	AnG
3149	2926	3926	L2/3 IT	Excitatory	AnG
3154	10086	3929	VLMC	Non-neuronal	AnG
3155	3347	3931	L2/3 IT	Excitatory	AnG
3157	2326	3934	SNCG	Inhibitory	AnG
3163	10112	3936	Oligo	Non-neuronal	AnG
3164	10579	3937	L2/3 IT	Excitatory	AnG
3166	9288	3938	PVALB	Inhibitory	AnG
3174	10365	3946	SST	Inhibitory	AnG
3177	3929	3948	Astro	Non-neuronal	AnG
3178	8933	3947	L2/3 IT	Excitatory	AnG
3182	7040	3951	SNCG	Inhibitory	AnG
3185	9209	3958	Endo	Non-neuronal	AnG
3186	14097	3957	L5 IT	Excitatory	AnG
3188	6657	3960	Astro	Non-neuronal	AnG
3189	11331	3960	Chandelier	Inhibitory	AnG
3193	4541	3969	VIP	Inhibitory	AnG
3194	5543	3968	VIP	Inhibitory	AnG
3197	2251	3971	L2/3 IT	Excitatory	AnG
3198	6513	3975	VIP	Inhibitory	AnG
3199	9904	3973	VIP	Inhibitory	AnG
3200	11099	3974	VIP	Inhibitory	AnG
3201	13706	3975	Micro/PVM	Non-neuronal	AnG
3202	3531	3976	L2/3 IT	Excitatory	AnG
3204	4082	3977	OPC	Non-neuronal	AnG
3206	5382	3977	Astro	Non-neuronal	AnG
3209	11688	3978	Astro	Non-neuronal	AnG
3212	13882	3981	L5 IT	Excitatory	AnG
3216	6478	3984	SST	Inhibitory	AnG
3219	3416	3987	Astro	Non-neuronal	AnG
3222	6958	3989	Micro/PVM	Non-neuronal	AnG
3224	7610	3989	Oligo	Non-neuronal	AnG
3226	4564	3990	PVALB	Inhibitory	AnG
3227	2989	3993	L2/3 IT	Excitatory	AnG
3228	5978	3994	Oligo	Non-neuronal	AnG
3229	8830	3993	VIP	Inhibitory	AnG
3230	3155	3998	Astro	Non-neuronal	AnG
3234	13426	3996	PVALB	Inhibitory	AnG
3238	10527	3998	Oligo	Non-neuronal	AnG
3239	9013	4000	VIP	Inhibitory	AnG
3242	10470	4003	Astro	Non-neuronal	AnG
3246	3230	4009	PVALB	Inhibitory	AnG
3249	11683	4009	L2/3 IT	Excitatory	AnG
3252	10978	4012	VIP	Inhibitory	AnG
3253	4057	4013	Micro/PVM	Non-neuronal	AnG
3257	7451	4020	Oligo	Non-neuronal	AnG
3258	13192	4019	Oligo	Non-neuronal	AnG
3260	8307	4024	Micro/PVM	Non-neuronal	AnG
3262	6631	4025	L2/3 IT	Excitatory	AnG
3263	9609	4024	L2/3 IT	Excitatory	AnG
3265	9549	4028	SNCG	Inhibitory	AnG
3267	10261	4028	SST	Inhibitory	AnG
3268	13337	4030	L4 IT	Excitatory	AnG
3270	9652	4031	Chandelier	Inhibitory	AnG
3274	4214	4035	L2/3 IT	Excitatory	AnG
3278	9921	4036	L2/3 IT	Excitatory	AnG
3281	9163	4039	LAMP5	Inhibitory	AnG
3283	13856	4039	L4 IT	Excitatory	AnG
3284	7435	4043	Astro	Non-neuronal	AnG
3285	2151	4045	L2/3 IT	Excitatory	AnG
3286	8655	4046	VIP	Inhibitory	AnG
3288	4691	4049	Astro	Non-neuronal	AnG
3289	3764	4056	VIP	Inhibitory	AnG
3290	9522	4055	SNCG	Inhibitory	AnG
3291	9759	4054	Oligo	Non-neuronal	AnG
3294	13733	4054	L5 IT	Excitatory	AnG
3296	6153	4057	L2/3 IT	Excitatory	AnG
3297	3233	4059	L2/3 IT	Excitatory	AnG
3298	7308	4057	Astro	Non-neuronal	AnG
3299	9368	4059	Oligo	Non-neuronal	AnG
3304	3101	4070	L2/3 IT	Excitatory	AnG
3306	6276	4073	L2/3 IT	Excitatory	AnG
3307	8471	4071	OPC	Non-neuronal	AnG
3309	13670	4074	Astro	Non-neuronal	AnG
3310	7456	4075	L2/3 IT	Excitatory	AnG
3317	5077	4086	VIP	Inhibitory	AnG
3318	10329	4087	Astro	Non-neuronal	AnG
3322	9799	4092	L2/3 IT	Excitatory	AnG
3324	2078	4094	Oligo	Non-neuronal	AnG
3329	13423	4099	L4 IT	Excitatory	AnG
3330	13490	4099	L4 IT	Excitatory	AnG
3338	1856	4104	Astro	Non-neuronal	AnG
3348	8379	4108	Astro	Non-neuronal	AnG
3355	3911	4116	SNCG	Inhibitory	AnG
3359	9847	4117	Oligo	Non-neuronal	AnG
3360	3391	4119	Chandelier	Inhibitory	AnG
3361	7642	4119	Astro	Non-neuronal	AnG
3362	14561	4118	L5 IT	Excitatory	AnG
3365	7239	4122	Micro/PVM	Non-neuronal	AnG
3370	10529	4126	Astro	Non-neuronal	AnG
3376	6913	4134	Micro/PVM	Non-neuronal	AnG
3377	13115	4132	L4 IT	Excitatory	AnG
3379	13536	4132	L2/3 IT	Excitatory	AnG
3382	13614	4135	Oligo	Non-neuronal	AnG
3383	3950	4137	L2/3 IT	Excitatory	AnG
3385	8543	4140	PAX6	Inhibitory	AnG
3386	5547	4143	L2/3 IT	Excitatory	AnG
3387	1889	4145	Astro	Non-neuronal	AnG
3388	1941	4144	LAMP5	Inhibitory	AnG
3389	4156	4146	PVALB	Inhibitory	AnG
3392	3149	4152	L2/3 IT	Excitatory	AnG
3404	10493	4161	Endo	Non-neuronal	AnG
3406	4710	4163	L2/3 IT	Excitatory	AnG
3408	8009	4162	Oligo	Non-neuronal	AnG
3409	6059	4166	L2/3 IT	Excitatory	AnG
3411	10303	4163	OPC	Non-neuronal	AnG
3412	10698	4165	Oligo	Non-neuronal	AnG
3415	1959	4171	SNCG	Inhibitory	AnG
3418	12834	4170	Astro	Non-neuronal	AnG
3420	9083	4170	VIP	Inhibitory	AnG
3422	9527	4171	L2/3 IT	Excitatory	AnG
3423	13877	4174	OPC	Non-neuronal	AnG
3428	9628	4179	VIP	Inhibitory	AnG
3431	8196	4181	Astro	Non-neuronal	AnG
3432	3388	4185	L2/3 IT	Excitatory	AnG
3437	6236	4193	L2/3 IT	Excitatory	AnG
3441	3201	4195	Oligo	Non-neuronal	AnG
3442	9893	4194	Oligo	Non-neuronal	AnG
3449	13890	4199	PVALB	Inhibitory	AnG
3450	2700	4203	SNCG	Inhibitory	AnG
3453	12775	4203	Oligo	Non-neuronal	AnG
3455	4921	4208	Astro	Non-neuronal	AnG
3458	8925	4209	Oligo	Non-neuronal	AnG
3462	13466	4211	L5 IT	Excitatory	AnG
3464	9854	4212	Oligo	Non-neuronal	AnG
3466	4990	4214	Micro/PVM	Non-neuronal	AnG
3467	7649	4213	LAMP5	Inhibitory	AnG
3471	3416	4221	L2/3 IT	Excitatory	AnG
3477	4500	4228	L2/3 IT	Excitatory	AnG
3478	4708	4227	Micro/PVM	Non-neuronal	AnG
3479	9305	4227	L2/3 IT	Excitatory	AnG
3487	6879	4233	L2/3 IT	Excitatory	AnG
3488	13956	4233	Astro	Non-neuronal	AnG
3491	8837	4237	L2/3 IT	Excitatory	AnG
3493	3303	4239	Endo	Non-neuronal	AnG
3497	14645	4243	Astro	Non-neuronal	AnG
3502	6513	4247	L2/3 IT	Excitatory	AnG
3505	4205	4252	L2/3 IT	Excitatory	AnG
3507	3828	4254	PVALB	Inhibitory	AnG
3508	13716	4252	L4 IT	Excitatory	AnG
3511	13532	4257	L4 IT	Excitatory	AnG
3513	3918	4258	L2/3 IT	Excitatory	AnG
3518	10427	4262	L2/3 IT	Excitatory	AnG
3520	8696	4267	L2/3 IT	Excitatory	AnG
3523	14872	4267	Oligo	Non-neuronal	AnG
3527	11321	4268	L2/3 IT	Excitatory	AnG
3528	8736	4273	L2/3 IT	Excitatory	AnG
3536	8252	4286	VIP	Inhibitory	AnG
3538	9131	4284	Astro	Non-neuronal	AnG
3544	4931	4289	L2/3 IT	Excitatory	AnG
3547	12682	4289	L4 IT	Excitatory	AnG
3548	12986	4292	L5/6 NP	Excitatory	AnG
3552	8148	4299	VLMC	Non-neuronal	AnG
3554	12912	4300	Astro	Non-neuronal	AnG
3557	6178	4302	Astro	Non-neuronal	AnG
3558	2555	4304	Astro	Non-neuronal	AnG
3559	7181	4303	Oligo	Non-neuronal	AnG
3560	13954	4304	L5 IT	Excitatory	AnG
3561	3603	4305	L2/3 IT	Excitatory	AnG
3562	7646	4308	L2/3 IT	Excitatory	AnG
3566	13608	4309	PVALB	Inhibitory	AnG
3567	4578	4313	VIP	Inhibitory	AnG
3574	7046	4316	L2/3 IT	Excitatory	AnG
3575	7887	4315	VIP	Inhibitory	AnG
3581	9005	4319	Micro/PVM	Non-neuronal	AnG
3584	3341	4322	L2/3 IT	Excitatory	AnG
3590	9240	4325	L2/3 IT	Excitatory	AnG
3591	14857	4326	Oligo	Non-neuronal	AnG
3593	7224	4327	Micro/PVM	Non-neuronal	AnG
3594	7711	4326	L2/3 IT	Excitatory	AnG
3597	11820	4328	Astro	Non-neuronal	AnG
3602	13432	4334	PVALB	Inhibitory	AnG
3611	14312	4338	L5 ET	Excitatory	AnG
3612	14447	4340	Chandelier	Inhibitory	AnG
3613	9630	4341	L2/3 IT	Excitatory	AnG
3616	10329	4342	Astro	Non-neuronal	AnG
3619	9357	4344	L2/3 IT	Excitatory	AnG
3621	13784	4345	L4 IT	Excitatory	AnG
3628	2874	4349	L2/3 IT	Excitatory	AnG
3629	7223	4348	Astro	Non-neuronal	AnG
3630	8456	4349	LAMP5	Inhibitory	AnG
3633	13357	4348	Micro/PVM	Non-neuronal	AnG
3635	6989	4351	VIP	Inhibitory	AnG
3642	12997	4358	L4 IT	Excitatory	AnG
3643	9496	4361	L2/3 IT	Excitatory	AnG
3645	3511	4362	OPC	Non-neuronal	AnG
3649	7263	4363	Oligo	Non-neuronal	AnG
3650	7368	4366	Astro	Non-neuronal	AnG
3653	14749	4366	L5 IT	Excitatory	AnG
3654	6681	4366	Oligo	Non-neuronal	AnG
3655	8491	4366	L2/3 IT	Excitatory	AnG
3659	14225	4368	L4 IT	Excitatory	AnG
3663	13325	4371	Oligo	Non-neuronal	AnG
3664	9083	4373	Chandelier	Inhibitory	AnG
3671	9975	4381	Astro	Non-neuronal	AnG
3672	13126	4378	LAMP5 LHX6	Inhibitory	AnG
3673	5541	4379	VIP	Inhibitory	AnG
3675	14321	4380	L5 IT	Excitatory	AnG
3676	5831	4383	LAMP5	Inhibitory	AnG
3678	5697	4390	Astro	Non-neuronal	AnG
3679	12987	4387	Chandelier	Inhibitory	AnG
3680	13391	4387	Astro	Non-neuronal	AnG
3681	1833	4390	Astro	Non-neuronal	AnG
3684	6784	4396	Astro	Non-neuronal	AnG
3686	3832	4397	L2/3 IT	Excitatory	AnG
3688	4455	4398	L2/3 IT	Excitatory	AnG
3692	4032	4405	L6B	Excitatory	AnG
3694	3085	4405	L2/3 IT	Excitatory	AnG
3698	3881	4408	L2/3 IT	Excitatory	AnG
3700	7192	4410	Astro	Non-neuronal	AnG
3702	8145	4410	Micro/PVM	Non-neuronal	AnG
3703	13329	4408	L5 IT	Excitatory	AnG
3705	9896	4411	VIP	Inhibitory	AnG
3706	2095	4413	SNCG	Inhibitory	AnG
3707	2832	4412	L2/3 IT	Excitatory	AnG
3708	5991	4416	OPC	Non-neuronal	AnG
3709	13519	4415	Astro	Non-neuronal	AnG
3711	13481	4421	Micro/PVM	Non-neuronal	AnG
3712	14069	4420	Astro	Non-neuronal	AnG
3713	1983	4422	VIP	Inhibitory	AnG
3720	6442	4425	Oligo	Non-neuronal	AnG
3721	10787	4426	L2/3 IT	Excitatory	AnG
3728	2765	4436	L2/3 IT	Excitatory	AnG
3729	8601	4437	L2/3 IT	Excitatory	AnG
3730	2662	4439	Astro	Non-neuronal	AnG
3731	3632	4439	L2/3 IT	Excitatory	AnG
3733	13874	4439	SST	Inhibitory	AnG
3735	15664	4439	L6 IT	Excitatory	AnG
3738	4268	4444	VIP	Inhibitory	AnG
3739	9419	4445	Astro	Non-neuronal	AnG
3740	10323	4444	Astro	Non-neuronal	AnG
3741	5991	4446	L4 IT	Excitatory	AnG
3744	14660	4446	PVALB	Inhibitory	AnG
3745	15627	4446	Oligo	Non-neuronal	AnG
3746	2022	4448	L5 IT	Excitatory	AnG
3756	8197	4457	L2/3 IT	Excitatory	AnG
3758	3882	4460	Endo	Non-neuronal	AnG
3761	6287	4458	Astro	Non-neuronal	AnG
3763	9173	4460	L2/3 IT	Excitatory	AnG
3769	13140	4465	L4 IT	Excitatory	AnG
3770	14992	4465	SST	Inhibitory	AnG
3771	5372	4468	Oligo	Non-neuronal	AnG
3772	9152	4469	SNCG	Inhibitory	AnG
3773	15138	4470	Oligo	Non-neuronal	AnG
3775	10336	4469	Oligo	Non-neuronal	AnG
3779	7047	4473	Micro/PVM	Non-neuronal	AnG
3780	9243	4475	L2/3 IT	Excitatory	AnG
3783	9566	4474	L2/3 IT	Excitatory	AnG
3786	9425	4479	L2/3 IT	Excitatory	AnG
3790	13096	4480	PVALB	Inhibitory	AnG
3793	11499	4482	Astro	Non-neuronal	AnG
3796	9343	4486	Astro	Non-neuronal	AnG
3797	2503	4486	Micro/PVM	Non-neuronal	AnG
3798	15011	4488	Oligo	Non-neuronal	AnG
3803	10547	4493	VIP	Inhibitory	AnG
3804	13173	4492	L4 IT	Excitatory	AnG
3808	9030	4495	PVALB	Inhibitory	AnG
3812	5123	4499	L2/3 IT	Excitatory	AnG
3814	13508	4500	Micro/PVM	Non-neuronal	AnG
3816	3961	4501	Astro	Non-neuronal	AnG
3821	2081	4504	VIP	Inhibitory	AnG
3822	6878	4506	L2/3 IT	Excitatory	AnG
3823	2265	4506	Oligo	Non-neuronal	AnG
3824	2941	4507	SST	Inhibitory	AnG
3825	13679	4507	Astro	Non-neuronal	AnG
3828	9419	4508	Oligo	Non-neuronal	AnG
3829	3022	4509	PVALB	Inhibitory	AnG
3832	7704	4511	VIP	Inhibitory	AnG
3836	13824	4510	Micro/PVM	Non-neuronal	AnG
3837	8307	4512	Astro	Non-neuronal	AnG
3838	9147	4511	OPC	Non-neuronal	AnG
3839	9645	4512	L2/3 IT	Excitatory	AnG
3840	2502	4517	L2/3 IT	Excitatory	AnG
3841	3336	4517	L2/3 IT	Excitatory	AnG
3842	5795	4520	Micro/PVM	Non-neuronal	AnG
3843	9368	4518	OPC	Non-neuronal	AnG
3845	1868	4523	Micro/PVM	Non-neuronal	AnG
3846	2661	4523	Oligo	Non-neuronal	AnG
3849	10575	4528	Micro/PVM	Non-neuronal	AnG
3850	15586	4527	L5/6 NP	Excitatory	AnG
3851	4927	4529	Micro/PVM	Non-neuronal	AnG
3866	7776	4537	L2/3 IT	Excitatory	AnG
3867	9349	4539	Astro	Non-neuronal	AnG
3868	9495	4539	VIP	Inhibitory	AnG
3874	14318	4541	Micro/PVM	Non-neuronal	AnG
3877	9050	4544	Astro	Non-neuronal	AnG
3878	9409	4544	L2/3 IT	Excitatory	AnG
3880	15474	4543	L6 IT	Excitatory	AnG
3882	12709	4545	VLMC	Non-neuronal	AnG
3883	14161	4545	Astro	Non-neuronal	AnG
3887	14701	4551	PVALB	Inhibitory	AnG
3893	14429	4554	Oligo	Non-neuronal	AnG
3895	13490	4556	Astro	Non-neuronal	AnG
3896	14549	4557	Micro/PVM	Non-neuronal	AnG
3897	2988	4559	Oligo	Non-neuronal	AnG
3899	11459	4560	L2/3 IT	Excitatory	AnG
3900	13445	4559	SST	Inhibitory	AnG
3901	1759	4562	LAMP5	Inhibitory	AnG
3902	3389	4564	L2/3 IT	Excitatory	AnG
3903	3748	4564	OPC	Non-neuronal	AnG
3904	12884	4562	OPC	Non-neuronal	AnG
3905	14790	4564	L4 IT	Excitatory	AnG
3906	9357	4568	L2/3 IT	Excitatory	AnG
3909	4821	4569	SST	Inhibitory	AnG
3910	7763	4568	L2/3 IT	Excitatory	AnG
3911	10599	4568	Oligo	Non-neuronal	AnG
3912	8740	4571	LAMP5 LHX6	Inhibitory	AnG
3914	13810	4572	L2/3 IT	Excitatory	AnG
3917	13156	4577	LAMP5	Inhibitory	AnG
3918	9634	4582	Micro/PVM	Non-neuronal	AnG
3919	9785	4579	Oligo	Non-neuronal	AnG
3923	9341	4585	L2/3 IT	Excitatory	AnG
3924	13483	4584	L2/3 IT	Excitatory	AnG
3927	8003	4588	Astro	Non-neuronal	AnG
3928	13351	4590	Astro	Non-neuronal	AnG
3930	14677	4588	VLMC	Non-neuronal	AnG
3932	13573	4588	L2/3 IT	Excitatory	AnG
3933	1988	4591	Micro/PVM	Non-neuronal	AnG
3934	5195	4591	L2/3 IT	Excitatory	AnG
3937	6899	4594	L2/3 IT	Excitatory	AnG
3939	4689	4596	Astro	Non-neuronal	AnG
3941	7933	4597	Astro	Non-neuronal	AnG
3945	6224	4600	L2/3 IT	Excitatory	AnG
3948	14985	4603	L5 IT	Excitatory	AnG
3951	2493	4605	Astro	Non-neuronal	AnG
3954	7884	4610	LAMP5	Inhibitory	AnG
3958	3352	4615	L2/3 IT	Excitatory	AnG
3959	3590	4613	L2/3 IT	Excitatory	AnG
3960	6159	4613	SST	Inhibitory	AnG
3963	10409	4612	Astro	Non-neuronal	AnG
3964	13673	4614	OPC	Non-neuronal	AnG
3971	7963	4617	Micro/PVM	Non-neuronal	AnG
3973	3707	4620	Micro/PVM	Non-neuronal	AnG
3975	5470	4621	Astro	Non-neuronal	AnG
3978	10176	4624	Astro	Non-neuronal	AnG
3982	14414	4627	PVALB	Inhibitory	AnG
3984	6065	4628	L2/3 IT	Excitatory	AnG
3989	8523	4632	PVALB	Inhibitory	AnG
3990	5108	4634	Micro/PVM	Non-neuronal	AnG
3992	9534	4636	L2/3 IT	Excitatory	AnG
3993	2671	4637	VIP	Inhibitory	AnG
3994	3893	4637	L2/3 IT	Excitatory	AnG
3997	6187	4645	L2/3 IT	Excitatory	AnG
3999	2475	4650	L2/3 IT	Excitatory	AnG
4001	9306	4650	Astro	Non-neuronal	AnG
4004	14169	4651	L5 IT	Excitatory	AnG
4006	7713	4656	VIP	Inhibitory	AnG
4008	1777	4660	Micro/PVM	Non-neuronal	AnG
4013	12897	4661	SST	Inhibitory	AnG
4014	4109	4663	L2/3 IT	Excitatory	AnG
4017	9022	4668	Micro/PVM	Non-neuronal	AnG
4024	13724	4671	Astro	Non-neuronal	AnG
4025	3305	4673	Astro	Non-neuronal	AnG
4026	3679	4673	L2/3 IT	Excitatory	AnG
4027	5256	4672	Oligo	Non-neuronal	AnG
4028	14383	4673	Oligo	Non-neuronal	AnG
4030	3931	4674	L2/3 IT	Excitatory	AnG
4031	8714	4677	Oligo	Non-neuronal	AnG
4032	6432	4677	Oligo	Non-neuronal	AnG
4034	9059	4679	Oligo	Non-neuronal	AnG
4038	11546	4680	L2/3 IT	Excitatory	AnG
4042	13682	4683	L4 IT	Excitatory	AnG
4043	14541	4683	Astro	Non-neuronal	AnG
4044	1911	4685	L5 IT	Excitatory	AnG
4047	1569	4689	Astro	Non-neuronal	AnG
4048	5021	4688	PAX6	Inhibitory	AnG
4050	13241	4690	Oligo	Non-neuronal	AnG
4051	2528	4691	SNCG	Inhibitory	AnG
4054	7080	4693	L2/3 IT	Excitatory	AnG
4055	7565	4695	L2/3 IT	Excitatory	AnG
4058	1544	4697	L2/3 IT	Excitatory	AnG
4062	2650	4700	VIP	Inhibitory	AnG
4064	9859	4702	Astro	Non-neuronal	AnG
4066	13387	4701	Oligo	Non-neuronal	AnG
4070	15575	4709	L6 IT	Excitatory	AnG
4072	9509	4708	Oligo	Non-neuronal	AnG
4078	3685	4712	OPC	Non-neuronal	AnG
4079	4669	4713	Astro	Non-neuronal	AnG
4080	9561	4714	OPC	Non-neuronal	AnG
4084	14431	4715	Micro/PVM	Non-neuronal	AnG
4086	9722	4720	Micro/PVM	Non-neuronal	AnG
4095	14201	4728	OPC	Non-neuronal	AnG
4097	4861	4730	L2/3 IT	Excitatory	AnG
4098	10010	4730	L2/3 IT	Excitatory	AnG
4102	3521	4734	OPC	Non-neuronal	AnG
4103	5871	4735	OPC	Non-neuronal	AnG
4105	2819	4736	L2/3 IT	Excitatory	AnG
4109	7113	4737	L2/3 IT	Excitatory	AnG
4120	5169	4750	Oligo	Non-neuronal	AnG
4121	1697	4749	SNCG	Inhibitory	AnG
4122	13795	4750	Micro/PVM	Non-neuronal	AnG
4124	15720	4750	Oligo	Non-neuronal	AnG
4125	15756	4749	Oligo	Non-neuronal	AnG
4126	3193	4753	L2/3 IT	Excitatory	AnG
4128	11027	4754	Oligo	Non-neuronal	AnG
4132	6512	4758	Endo	Non-neuronal	AnG
4133	8158	4756	Oligo	Non-neuronal	AnG
4134	9018	4758	Oligo	Non-neuronal	AnG
4136	14545	4758	L4 IT	Excitatory	AnG
4137	1882	4761	Astro	Non-neuronal	AnG
4138	11341	4760	Astro	Non-neuronal	AnG
4139	14897	4761	L5 IT	Excitatory	AnG
4140	4491	4763	L2/3 IT	Excitatory	AnG
4141	10058	4766	SST	Inhibitory	AnG
4145	5268	4769	Micro/PVM	Non-neuronal	AnG
4146	15090	4770	L5/6 NP	Excitatory	AnG
4149	10356	4772	OPC	Non-neuronal	AnG
4151	4809	4773	Oligo	Non-neuronal	AnG
4153	15173	4774	LAMP5 LHX6	Inhibitory	AnG
4154	15488	4774	L6 IT	Excitatory	AnG
4156	8625	4777	Astro	Non-neuronal	AnG
4157	9378	4778	Oligo	Non-neuronal	AnG
4162	6058	4781	Micro/PVM	Non-neuronal	AnG
4164	15604	4785	L6 IT Car3	Excitatory	AnG
4165	11582	4787	Oligo	Non-neuronal	AnG
4166	1613	4790	Astro	Non-neuronal	AnG
4167	2901	4789	L2/3 IT	Excitatory	AnG
4168	1637	4791	Astro	Non-neuronal	AnG
4172	15685	4790	VLMC	Non-neuronal	AnG
4174	2948	4795	SST	Inhibitory	AnG
4177	10801	4796	Chandelier	Inhibitory	AnG
4180	1796	4800	LAMP5	Inhibitory	AnG
4181	2265	4799	L2/3 IT	Excitatory	AnG
4185	3761	4803	L2/3 IT	Excitatory	AnG
4188	13664	4802	L2/3 IT	Excitatory	AnG
4191	1857	4807	Astro	Non-neuronal	AnG
4209	15330	4818	Oligo	Non-neuronal	AnG
4210	1621	4819	Astro	Non-neuronal	AnG
4215	13986	4824	L4 IT	Excitatory	AnG
4217	10104	4823	Micro/PVM	Non-neuronal	AnG
4220	13715	4826	Astro	Non-neuronal	AnG
4221	5714	4829	SNCG	Inhibitory	AnG
4223	9776	4829	PVALB	Inhibitory	AnG
4224	11278	4829	Astro	Non-neuronal	AnG
4225	14879	4830	SST	Inhibitory	AnG
4226	6500	4832	L2/3 IT	Excitatory	AnG
4228	10299	4831	PVALB	Inhibitory	AnG
4229	7184	4835	SNCG	Inhibitory	AnG
4232	2552	4836	VIP	Inhibitory	AnG
4237	7459	4840	Micro/PVM	Non-neuronal	AnG
4238	9002	4840	Oligo	Non-neuronal	AnG
4248	5810	4848	LAMP5	Inhibitory	AnG
4250	4242	4848	L2/3 IT	Excitatory	AnG
4251	11557	4850	Micro/PVM	Non-neuronal	AnG
4253	11405	4850	Micro/PVM	Non-neuronal	AnG
4255	10115	4854	L2/3 IT	Excitatory	AnG
4259	10201	4855	LAMP5	Inhibitory	AnG
4260	11295	4857	Astro	Non-neuronal	AnG
4262	14312	4860	Oligo	Non-neuronal	AnG
4263	9887	4860	L2/3 IT	Excitatory	AnG
4264	13076	4863	L4 IT	Excitatory	AnG
4265	5087	4862	OPC	Non-neuronal	AnG
4274	4445	4867	L2/3 IT	Excitatory	AnG
4278	15020	4865	Oligo	Non-neuronal	AnG
4280	3432	4869	Micro/PVM	Non-neuronal	AnG
4281	8274	4871	Micro/PVM	Non-neuronal	AnG
4282	8978	4871	Oligo	Non-neuronal	AnG
4286	9531	4877	Astro	Non-neuronal	AnG
4292	5383	4884	VIP	Inhibitory	AnG
4293	7841	4885	Astro	Non-neuronal	AnG
4294	14359	4884	L5 IT	Excitatory	AnG
4296	13456	4882	L5 IT	Excitatory	AnG
4297	2086	4889	L2/3 IT	Excitatory	AnG
4302	3085	4893	L2/3 IT	Excitatory	AnG
4303	10055	4897	L2/3 IT	Excitatory	AnG
4306	5177	4902	Micro/PVM	Non-neuronal	AnG
4307	6088	4904	VIP	Inhibitory	AnG
4317	5084	4912	Astro	Non-neuronal	AnG
4318	5833	4913	LAMP5 LHX6	Inhibitory	AnG
4321	2856	4914	Astro	Non-neuronal	AnG
4324	12088	4915	L2/3 IT	Excitatory	AnG
4328	7174	4919	Oligo	Non-neuronal	AnG
4331	7843	4924	Oligo	Non-neuronal	AnG
4333	5994	4924	Oligo	Non-neuronal	AnG
4339	2489	4932	L2/3 IT	Excitatory	AnG
4340	10748	4931	L2/3 IT	Excitatory	AnG
4341	7891	4932	Oligo	Non-neuronal	AnG
4344	15384	4938	Micro/PVM	Non-neuronal	AnG
4345	2038	4938	Oligo	Non-neuronal	AnG
4347	3037	4941	Oligo	Non-neuronal	AnG
4352	6545	4942	Astro	Non-neuronal	AnG
4354	12493	4943	LAMP5	Inhibitory	AnG
4356	10125	4945	LAMP5 LHX6	Inhibitory	AnG
4357	11951	4945	L2/3 IT	Excitatory	AnG
4360	13651	4947	Oligo	Non-neuronal	AnG
4363	13524	4948	L5/6 NP	Excitatory	AnG
4366	8321	4952	VLMC	Non-neuronal	AnG
4370	8436	4958	Astro	Non-neuronal	AnG
4372	14253	4958	Micro/PVM	Non-neuronal	AnG
4377	2045	4965	Oligo	Non-neuronal	AnG
4378	13755	4964	L2/3 IT	Excitatory	AnG
4381	3869	4970	L2/3 IT	Excitatory	AnG
4382	14936	4969	Oligo	Non-neuronal	AnG
4386	8079	4971	Endo	Non-neuronal	AnG
4388	5461	4976	VIP	Inhibitory	AnG
4392	13980	4979	L2/3 IT	Excitatory	AnG
4394	7245	4981	L2/3 IT	Excitatory	AnG
4397	14647	4981	Astro	Non-neuronal	AnG
4401	14960	4987	L4 IT	Excitatory	AnG
4405	14194	4987	Astro	Non-neuronal	AnG
4406	7927	4992	Oligo	Non-neuronal	AnG
4410	9383	4992	Astro	Non-neuronal	AnG
4411	14614	4992	Astro	Non-neuronal	AnG
4413	5122	4994	OPC	Non-neuronal	AnG
4415	14368	4996	Astro	Non-neuronal	AnG
4418	14823	4994	SST	Inhibitory	AnG
4420	2538	5000	Oligo	Non-neuronal	AnG
4422	13609	5001	L2/3 IT	Excitatory	AnG
4424	5853	5002	L5 IT	Excitatory	AnG
4425	12118	5003	PVALB	Inhibitory	AnG
4432	1812	5008	LAMP5	Inhibitory	AnG
4435	7256	5009	Endo	Non-neuronal	AnG
4437	5354	5009	Astro	Non-neuronal	AnG
4438	9536	5010	L2/3 IT	Excitatory	AnG
4443	11157	5014	LAMP5	Inhibitory	AnG
4444	15276	5013	Oligo	Non-neuronal	AnG
4446	9854	5014	L2/3 IT	Excitatory	AnG
4447	10679	5014	Astro	Non-neuronal	AnG
4448	12078	5016	Astro	Non-neuronal	AnG
4455	3598	5024	Astro	Non-neuronal	AnG
4456	13678	5024	L5 IT	Excitatory	AnG
4461	12235	5027	Chandelier	Inhibitory	AnG
4462	14455	5027	Oligo	Non-neuronal	AnG
4463	2317	5029	L2/3 IT	Excitatory	AnG
4464	7472	5030	OPC	Non-neuronal	AnG
4467	4177	5032	L2/3 IT	Excitatory	AnG
4468	5507	5033	Astro	Non-neuronal	AnG
4470	9004	5032	Micro/PVM	Non-neuronal	AnG
4472	14169	5032	Oligo	Non-neuronal	AnG
4475	3391	5034	Astro	Non-neuronal	AnG
4477	1575	5037	LAMP5	Inhibitory	AnG
4478	6165	5036	VIP	Inhibitory	AnG
4484	13369	5040	SST	Inhibitory	AnG
4489	2656	5045	Astro	Non-neuronal	AnG
4493	14868	5045	Oligo	Non-neuronal	AnG
4495	14485	5047	SST	Inhibitory	AnG
4496	3267	5048	L2/3 IT	Excitatory	AnG
4498	2218	5053	L2/3 IT	Excitatory	AnG
4501	14656	5054	Oligo	Non-neuronal	AnG
4504	1556	5060	Astro	Non-neuronal	AnG
4513	7359	5068	Astro	Non-neuronal	AnG
4519	3083	5076	OPC	Non-neuronal	AnG
4522	8634	5079	SST	Inhibitory	AnG
4524	14442	5078	Micro/PVM	Non-neuronal	AnG
4525	1245	5081	Astro	Non-neuronal	AnG
4529	3210	5083	SNCG	Inhibitory	AnG
4530	5614	5084	VLMC	Non-neuronal	AnG
4532	5752	5086	Astro	Non-neuronal	AnG
4533	2298	5088	L2/3 IT	Excitatory	AnG
4534	5526	5088	Astro	Non-neuronal	AnG
4535	11059	5087	L2/3 IT	Excitatory	AnG
4536	6715	5089	Endo	Non-neuronal	AnG
4539	13709	5091	L5 IT	Excitatory	AnG
4542	5102	5092	Micro/PVM	Non-neuronal	AnG
4547	14791	5096	Oligo	Non-neuronal	AnG
4548	2668	5098	PAX6	Inhibitory	AnG
4549	3505	5097	Astro	Non-neuronal	AnG
4550	4427	5099	Oligo	Non-neuronal	AnG
4551	7096	5098	PVALB	Inhibitory	AnG
4552	13570	5098	LAMP5 LHX6	Inhibitory	AnG
4554	4350	5099	Astro	Non-neuronal	AnG
4557	6385	5101	VIP	Inhibitory	AnG
4558	6617	5102	L2/3 IT	Excitatory	AnG
4561	4393	5104	Astro	Non-neuronal	AnG
4563	14016	5107	Astro	Non-neuronal	AnG
4565	15210	5108	Oligo	Non-neuronal	AnG
4567	12196	5114	Oligo	Non-neuronal	AnG
4574	9849	5119	L2/3 IT	Excitatory	AnG
4577	13794	5120	Astro	Non-neuronal	AnG
4578	15465	5120	Oligo	Non-neuronal	AnG
4581	3731	5127	L2/3 IT	Excitatory	AnG
4583	10892	5126	Astro	Non-neuronal	AnG
4584	13770	5127	L5 IT	Excitatory	AnG
4585	14886	5126	L5 IT	Excitatory	AnG
4588	4465	5130	L2/3 IT	Excitatory	AnG
4589	14679	5132	Astro	Non-neuronal	AnG
4591	9773	5134	Astro	Non-neuronal	AnG
4592	11690	5133	Oligo	Non-neuronal	AnG
4593	8555	5135	Oligo	Non-neuronal	AnG
4594	14748	5134	Oligo	Non-neuronal	AnG
4597	7219	5138	Micro/PVM	Non-neuronal	AnG
4598	7733	5137	L2/3 IT	Excitatory	AnG
4601	11428	5142	LAMP5	Inhibitory	AnG
4604	2500	5148	Chandelier	Inhibitory	AnG
4606	11758	5147	L2/3 IT	Excitatory	AnG
4611	13484	5150	L2/3 IT	Excitatory	AnG
4613	7289	5154	Astro	Non-neuronal	AnG
4616	7975	5155	Micro/PVM	Non-neuronal	AnG
4621	2084	5160	L2/3 IT	Excitatory	AnG
4622	7068	5160	Astro	Non-neuronal	AnG
4625	5519	5163	L2/3 IT	Excitatory	AnG
4627	6000	5166	Micro/PVM	Non-neuronal	AnG
4631	10264	5171	Oligo	Non-neuronal	AnG
4632	14370	5170	L5 IT	Excitatory	AnG
4635	1158	5172	Astro	Non-neuronal	AnG
4637	9581	5172	SST	Inhibitory	AnG
4638	11118	5171	Astro	Non-neuronal	AnG
4640	13442	5174	Micro/PVM	Non-neuronal	AnG
4643	14157	5175	Oligo	Non-neuronal	AnG
4644	14710	5177	Astro	Non-neuronal	AnG
4647	10326	5184	Micro/PVM	Non-neuronal	AnG
4649	14349	5186	L6 IT	Excitatory	AnG
4653	11102	5189	Astro	Non-neuronal	AnG
4654	13829	5190	L4 IT	Excitatory	AnG
4655	2588	5192	L2/3 IT	Excitatory	AnG
4656	8072	5192	Astro	Non-neuronal	AnG
4660	10141	5194	LAMP5 LHX6	Inhibitory	AnG
4662	2775	5197	VIP	Inhibitory	AnG
4668	13224	5201	OPC	Non-neuronal	AnG
4669	4182	5202	L2/3 IT	Excitatory	AnG
4671	8153	5203	Astro	Non-neuronal	AnG
4672	10312	5203	L2/3 IT	Excitatory	AnG
4673	11861	5204	Oligo	Non-neuronal	AnG
4676	4351	5207	PVALB	Inhibitory	AnG
4679	15336	5210	Astro	Non-neuronal	AnG
4680	3349	5211	L2/3 IT	Excitatory	AnG
4685	9434	5213	L2/3 IT	Excitatory	AnG
4689	1157	5216	Astro	Non-neuronal	AnG
4690	6992	5215	Astro	Non-neuronal	AnG
4696	8557	5219	L2/3 IT	Excitatory	AnG
4697	14579	5222	Oligo	Non-neuronal	AnG
4698	15383	5220	L6B	Excitatory	AnG
4699	4257	5221	L2/3 IT	Excitatory	AnG
4702	15753	5222	Oligo	Non-neuronal	AnG
4704	4681	5225	VLMC	Non-neuronal	AnG
4708	9153	5230	VIP	Inhibitory	AnG
4709	14079	5230	Astro	Non-neuronal	AnG
4711	13822	5231	Oligo	Non-neuronal	AnG
4712	2179	5233	L2/3 IT	Excitatory	AnG
4713	2724	5233	L2/3 IT	Excitatory	AnG
4715	13557	5235	L5 IT	Excitatory	AnG
4717	13785	5235	Oligo	Non-neuronal	AnG
4722	3180	5238	OPC	Non-neuronal	AnG
4727	1389	5243	VIP	Inhibitory	AnG
4728	2799	5242	L2/3 IT	Excitatory	AnG
4729	9077	5242	VIP	Inhibitory	AnG
4730	12608	5240	Astro	Non-neuronal	AnG
4731	1938	5244	L2/3 IT	Excitatory	AnG
4742	2633	5255	L2/3 IT	Excitatory	AnG
4744	11020	5256	Oligo	Non-neuronal	AnG
4745	4673	5260	Oligo	Non-neuronal	AnG
4747	15575	5262	Oligo	Non-neuronal	AnG
4751	10539	5269	VLMC	Non-neuronal	AnG
4756	13283	5277	L5 IT	Excitatory	AnG
4757	3133	5276	SST	Inhibitory	AnG
4760	11560	5278	Astro	Non-neuronal	AnG
4761	6081	5282	SST	Inhibitory	AnG
4765	5308	5283	L6 IT	Excitatory	AnG
4766	7979	5283	Astro	Non-neuronal	AnG
4770	3419	5288	L2/3 IT	Excitatory	AnG
4771	10682	5289	VIP	Inhibitory	AnG
4774	6261	5291	Astro	Non-neuronal	AnG
4776	14820	5291	L5 IT	Excitatory	AnG
4779	2863	5297	Oligo	Non-neuronal	AnG
4780	8203	5299	Astro	Non-neuronal	AnG
4783	12328	5300	LAMP5 LHX6	Inhibitory	AnG
4784	10379	5303	L2/3 IT	Excitatory	AnG
4787	11175	5308	L2/3 IT	Excitatory	AnG
4788	11645	5309	Oligo	Non-neuronal	AnG
4794	12787	5314	Oligo	Non-neuronal	AnG
4795	2348	5315	Astro	Non-neuronal	AnG
4800	8691	5316	Micro/PVM	Non-neuronal	AnG
4802	14570	5317	Endo	Non-neuronal	AnG
4803	14724	5318	Oligo	Non-neuronal	AnG
4804	15502	5320	L2/3 IT	Excitatory	AnG
4805	4277	5322	Micro/PVM	Non-neuronal	AnG
4806	1671	5324	Astro	Non-neuronal	AnG
4807	3584	5324	L2/3 IT	Excitatory	AnG
4808	7187	5326	Micro/PVM	Non-neuronal	AnG
4810	10938	5324	Oligo	Non-neuronal	AnG
4811	5558	5327	Micro/PVM	Non-neuronal	AnG
4812	13414	5328	L2/3 IT	Excitatory	AnG
4815	15022	5331	L6 CT	Excitatory	AnG
4816	2881	5330	OPC	Non-neuronal	AnG
4817	6495	5331	Micro/PVM	Non-neuronal	AnG
4818	9544	5331	L2/3 IT	Excitatory	AnG
4819	15426	5330	Oligo	Non-neuronal	AnG
4821	6028	5333	L4 IT	Excitatory	AnG
4828	3682	5337	L2/3 IT	Excitatory	AnG
4829	16365	5338	SST	Inhibitory	AnG
4830	2037	5341	L2/3 IT	Excitatory	AnG
4833	13709	5342	L4 IT	Excitatory	AnG
4834	2838	5343	Astro	Non-neuronal	AnG
4835	5817	5343	PVALB	Inhibitory	AnG
4836	3292	5345	L2/3 IT	Excitatory	AnG
4839	1914	5346	OPC	Non-neuronal	AnG
4842	5490	5346	Oligo	Non-neuronal	AnG
4844	13928	5347	Oligo	Non-neuronal	AnG
4845	9077	5348	Astro	Non-neuronal	AnG
4846	13840	5349	L6 IT Car3	Excitatory	AnG
4850	4184	5352	L2/3 IT	Excitatory	AnG
4852	13953	5354	Astro	Non-neuronal	AnG
4854	2701	5353	VIP	Inhibitory	AnG
4856	2336	5355	Astro	Non-neuronal	AnG
4858	5524	5358	Micro/PVM	Non-neuronal	AnG
4860	16327	5357	L6 IT	Excitatory	AnG
4865	5584	5364	Oligo	Non-neuronal	AnG
4866	7800	5366	OPC	Non-neuronal	AnG
4867	16235	5367	L6 CT	Excitatory	AnG
4870	16394	5368	OPC	Non-neuronal	AnG
4871	9011	5372	Oligo	Non-neuronal	AnG
4872	12480	5373	Micro/PVM	Non-neuronal	AnG
4874	10164	5375	Micro/PVM	Non-neuronal	AnG
4876	1901	5378	L2/3 IT	Excitatory	AnG
4877	12523	5379	Micro/PVM	Non-neuronal	AnG
4878	16012	5380	L6 IT	Excitatory	AnG
4881	4231	5384	VIP	Inhibitory	AnG
4883	2386	5386	L2/3 IT	Excitatory	AnG
4887	12682	5388	OPC	Non-neuronal	AnG
4891	10626	5390	L2/3 IT	Excitatory	AnG
4893	1083	5393	PAX6	Inhibitory	AnG
4898	10218	5394	Micro/PVM	Non-neuronal	AnG
4899	14451	5394	L4 IT	Excitatory	AnG
4900	15418	5394	Oligo	Non-neuronal	AnG
4905	15967	5397	L6 IT	Excitatory	AnG
4908	16261	5400	Oligo	Non-neuronal	AnG
4914	10506	5406	Astro	Non-neuronal	AnG
4916	13414	5407	L4 IT	Excitatory	AnG
4918	12874	5409	Oligo	Non-neuronal	AnG
4919	15706	5408	Oligo	Non-neuronal	AnG
4921	3289	5412	Astro	Non-neuronal	AnG
4922	11443	5411	Oligo	Non-neuronal	AnG
4924	2134	5414	Oligo	Non-neuronal	AnG
4928	16113	5419	Oligo	Non-neuronal	AnG
4931	14530	5422	Astro	Non-neuronal	AnG
4935	12524	5421	Oligo	Non-neuronal	AnG
4937	15642	5423	Oligo	Non-neuronal	AnG
4938	2101	5425	L2/3 IT	Excitatory	AnG
4944	10513	5427	L2/3 IT	Excitatory	AnG
4945	15317	5428	Chandelier	Inhibitory	AnG
4947	14907	5430	Oligo	Non-neuronal	AnG
4950	5818	5432	L2/3 IT	Excitatory	AnG
4954	2060	5440	VIP	Inhibitory	AnG
4956	14210	5440	PVALB	Inhibitory	AnG
4957	16253	5441	Astro	Non-neuronal	AnG
4958	6967	5441	L2/3 IT	Excitatory	AnG
4959	9272	5442	Astro	Non-neuronal	AnG
4961	8064	5444	OPC	Non-neuronal	AnG
4964	3680	5447	SST	Inhibitory	AnG
4965	12409	5447	L4 IT	Excitatory	AnG
4969	16120	5451	Oligo	Non-neuronal	AnG
4970	2221	5451	L2/3 IT	Excitatory	AnG
4973	1620	5455	L2/3 IT	Excitatory	AnG
4977	10198	5456	Astro	Non-neuronal	AnG
4980	13787	5458	Micro/PVM	Non-neuronal	AnG
4982	8322	5460	SST	Inhibitory	AnG
4985	7045	5464	Oligo	Non-neuronal	AnG
4986	3278	5465	Oligo	Non-neuronal	AnG
4989	7869	5467	Oligo	Non-neuronal	AnG
4990	8624	5466	L4 IT	Excitatory	AnG
4991	8167	5469	Oligo	Non-neuronal	AnG
4997	5904	5473	OPC	Non-neuronal	AnG
4998	7397	5473	Oligo	Non-neuronal	AnG
4999	8476	5473	Astro	Non-neuronal	AnG
5000	14057	5474	L5 IT	Excitatory	AnG
5001	15332	5474	Oligo	Non-neuronal	AnG
5004	7755	5479	Astro	Non-neuronal	AnG
5006	7154	5482	Astro	Non-neuronal	AnG
5008	15524	5482	L6 CT	Excitatory	AnG
5010	14314	5485	Chandelier	Inhibitory	AnG
5011	1079	5485	Astro	Non-neuronal	AnG
5012	8089	5485	L2/3 IT	Excitatory	AnG
5014	7462	5490	L2/3 IT	Excitatory	AnG
5015	11932	5490	L5/6 NP	Excitatory	AnG
5016	13573	5488	PVALB	Inhibitory	AnG
5017	1898	5492	L2/3 IT	Excitatory	AnG
5021	12094	5493	L2/3 IT	Excitatory	AnG
5022	3892	5495	Astro	Non-neuronal	AnG
5023	6499	5494	L2/3 IT	Excitatory	AnG
5025	15916	5495	Micro/PVM	Non-neuronal	AnG
5027	14406	5498	Oligo	Non-neuronal	AnG
5030	15041	5500	Oligo	Non-neuronal	AnG
5031	3865	5503	Astro	Non-neuronal	AnG
5032	12732	5504	Oligo	Non-neuronal	AnG
5034	1986	5505	L5 IT	Excitatory	AnG
5037	14336	5508	Oligo	Non-neuronal	AnG
5039	1101	5511	Endo	Non-neuronal	AnG
5040	1725	5508	Astro	Non-neuronal	AnG
5041	6693	5510	Oligo	Non-neuronal	AnG
5043	7783	5513	Astro	Non-neuronal	AnG
5045	14693	5512	Oligo	Non-neuronal	AnG
5046	8799	5514	L2/3 IT	Excitatory	AnG
5051	13696	5518	L4 IT	Excitatory	AnG
5052	6447	5520	L2/3 IT	Excitatory	AnG
5054	6786	5522	L2/3 IT	Excitatory	AnG
5055	14466	5521	L5 IT	Excitatory	AnG
5056	15872	5520	L5/6 NP	Excitatory	AnG
5058	11166	5521	Astro	Non-neuronal	AnG
5059	2262	5526	L2/3 IT	Excitatory	AnG
5069	13561	5533	PVALB	Inhibitory	AnG
5070	13784	5533	L5 IT	Excitatory	AnG
5071	16204	5532	Oligo	Non-neuronal	AnG
5072	4009	5536	Astro	Non-neuronal	AnG
5073	13628	5535	L4 IT	Excitatory	AnG
5075	5200	5537	L2/3 IT	Excitatory	AnG
5077	8577	5540	Astro	Non-neuronal	AnG
5078	11647	5540	L2/3 IT	Excitatory	AnG
5081	14615	5544	L4 IT	Excitatory	AnG
5083	16369	5545	Oligo	Non-neuronal	AnG
5085	12999	5549	L2/3 IT	Excitatory	AnG
5086	15905	5548	L6B	Excitatory	AnG
5087	10504	5549	L2/3 IT	Excitatory	AnG
5088	15639	5552	L5/6 NP	Excitatory	AnG
5092	9781	5552	Oligo	Non-neuronal	AnG
5093	12582	5552	Chandelier	Inhibitory	AnG
5094	2078	5554	L2/3 IT	Excitatory	AnG
5099	16338	5556	Oligo	Non-neuronal	AnG
5100	7865	5558	PVALB	Inhibitory	AnG
5102	3808	5560	L2/3 IT	Excitatory	AnG
5104	5159	5561	LAMP5	Inhibitory	AnG
5106	10935	5567	Astro	Non-neuronal	AnG
5108	10716	5570	Astro	Non-neuronal	AnG
5109	13876	5566	L5/6 NP	Excitatory	AnG
5110	1381	5572	Astro	Non-neuronal	AnG
5111	10362	5570	VIP	Inhibitory	AnG
5114	16140	5573	L6 IT	Excitatory	AnG
5115	4496	5573	Astro	Non-neuronal	AnG
5116	9569	5572	L2/3 IT	Excitatory	AnG
5117	11215	5573	Micro/PVM	Non-neuronal	AnG
5120	12079	5574	L2/3 IT	Excitatory	AnG
[truncated: 15,962 more rows]

## Sheet: DFC
cell_label	x	y	celltype_F	celltype_F_class	area
1	4436	18	SST	Inhibitory	DFC
2	4411	14	Micro/PVM	Non-neuronal	DFC
3	4690	18	L5 IT	Excitatory	DFC
4	4995	15	SST	Inhibitory	DFC
6	5651	16	L6 IT	Excitatory	DFC
9	6241	9	Oligo	Non-neuronal	DFC
11	3943	15	Oligo	Non-neuronal	DFC
12	6347	15	Oligo	Non-neuronal	DFC
15	3910	23	L5 IT	Excitatory	DFC
16	4665	34	Oligo	Non-neuronal	DFC
17	5019	29	SST	Inhibitory	DFC
18	4364	31	Oligo	Non-neuronal	DFC
19	4949	26	Oligo	Non-neuronal	DFC
21	4550	45	Astro	Non-neuronal	DFC
22	6473	46	LAMP5 LHX6	Inhibitory	DFC
23	6366	39	Oligo	Non-neuronal	DFC
25	4329	38	Oligo	Non-neuronal	DFC
29	6087	58	Astro	Non-neuronal	DFC
30	4209	55	L4 IT	Excitatory	DFC
32	5080	56	L5 IT	Excitatory	DFC
34	6865	57	Astro	Non-neuronal	DFC
35	4342	51	OPC	Non-neuronal	DFC
36	6598	62	Micro/PVM	Non-neuronal	DFC
37	5551	61	L5 IT	Excitatory	DFC
38	6892	68	L5/6 NP	Excitatory	DFC
39	5197	64	Oligo	Non-neuronal	DFC
40	5382	65	L5 IT	Excitatory	DFC
41	4261	53	Oligo	Non-neuronal	DFC
45	5285	70	L6 IT Car3	Excitatory	DFC
47	7030	79	Oligo	Non-neuronal	DFC
53	6791	95	VIP	Inhibitory	DFC
55	5933	96	L6 IT Car3	Excitatory	DFC
60	4144	107	L4 IT	Excitatory	DFC
62	5843	103	Oligo	Non-neuronal	DFC
63	3820	96	L5 IT	Excitatory	DFC
64	4098	115	Oligo	Non-neuronal	DFC
66	6986	106	Oligo	Non-neuronal	DFC
68	5653	119	Oligo	Non-neuronal	DFC
69	4857	135	VIP	Inhibitory	DFC
71	4904	127	L4 IT	Excitatory	DFC
73	4190	127	Oligo	Non-neuronal	DFC
75	6499	138	OPC	Non-neuronal	DFC
78	6474	146	Oligo	Non-neuronal	DFC
79	3716	124	SST	Inhibitory	DFC
80	4223	139	Oligo	Non-neuronal	DFC
84	3780	146	Oligo	Non-neuronal	DFC
85	5832	156	L6 IT	Excitatory	DFC
88	6774	158	Oligo	Non-neuronal	DFC
89	4462	157	L2/3 IT	Excitatory	DFC
90	6741	151	Oligo	Non-neuronal	DFC
91	5878	160	Oligo	Non-neuronal	DFC
94	4499	166	Oligo	Non-neuronal	DFC
96	5929	164	Oligo	Non-neuronal	DFC
99	4830	172	L6 IT	Excitatory	DFC
102	3907	189	PVALB	Inhibitory	DFC
103	5607	206	SST	Inhibitory	DFC
106	3715	202	Oligo	Non-neuronal	DFC
108	5885	212	Oligo	Non-neuronal	DFC
109	6644	225	Oligo	Non-neuronal	DFC
110	4796	222	Micro/PVM	Non-neuronal	DFC
111	3790	230	L4 IT	Excitatory	DFC
112	4849	227	L4 IT	Excitatory	DFC
119	4226	238	Micro/PVM	Non-neuronal	DFC
120	3764	259	Oligo	Non-neuronal	DFC
121	4497	254	Oligo	Non-neuronal	DFC
122	5729	259	Oligo	Non-neuronal	DFC
123	5758	259	Oligo	Non-neuronal	DFC
124	4034	266	L5 IT	Excitatory	DFC
127	4747	264	L6 IT Car3	Excitatory	DFC
130	5210	262	Oligo	Non-neuronal	DFC
131	6276	265	OPC	Non-neuronal	DFC
132	6863	271	Astro	Non-neuronal	DFC
133	3667	265	PVALB	Inhibitory	DFC
134	3711	272	L6 CT	Excitatory	DFC
135	4567	278	Oligo	Non-neuronal	DFC
136	5610	282	Oligo	Non-neuronal	DFC
137	4540	283	Micro/PVM	Non-neuronal	DFC
140	6225	285	Oligo	Non-neuronal	DFC
144	6296	292	L6 CT	Excitatory	DFC
146	6966	289	Oligo	Non-neuronal	DFC
148	5060	297	Astro	Non-neuronal	DFC
150	5154	306	Micro/PVM	Non-neuronal	DFC
152	6707	301	Oligo	Non-neuronal	DFC
153	5532	322	L5/6 NP	Excitatory	DFC
157	4117	338	Oligo	Non-neuronal	DFC
158	5700	348	L6 IT Car3	Excitatory	DFC
159	6205	323	L6 CT	Excitatory	DFC
160	6837	348	Micro/PVM	Non-neuronal	DFC
161	4735	342	Astro	Non-neuronal	DFC
162	3706	359	L5/6 NP	Excitatory	DFC
163	5010	360	L5 IT	Excitatory	DFC
164	5460	344	Oligo	Non-neuronal	DFC
165	6602	356	Oligo	Non-neuronal	DFC
166	5128	363	SST	Inhibitory	DFC
167	5923	360	PVALB	Inhibitory	DFC
170	6004	363	VIP	Inhibitory	DFC
171	4780	359	L5 IT	Excitatory	DFC
172	4859	361	Astro	Non-neuronal	DFC
174	5198	359	Oligo	Non-neuronal	DFC
176	5983	372	L4 IT	Excitatory	DFC
178	5170	361	L4 IT	Excitatory	DFC
180	6602	378	Oligo	Non-neuronal	DFC
184	6141	379	Oligo	Non-neuronal	DFC
185	5058	398	Micro/PVM	Non-neuronal	DFC
186	5808	402	L6 IT	Excitatory	DFC
187	4876	404	L6 CT	Excitatory	DFC
189	3707	418	L5 IT	Excitatory	DFC
191	3970	412	Oligo	Non-neuronal	DFC
192	4438	415	L6 IT	Excitatory	DFC
194	4392	415	L5 IT	Excitatory	DFC
195	5930	430	Oligo	Non-neuronal	DFC
197	4353	422	Micro/PVM	Non-neuronal	DFC
206	4479	434	Oligo	Non-neuronal	DFC
210	5899	454	Micro/PVM	Non-neuronal	DFC
211	4522	458	L5 IT	Excitatory	DFC
212	4427	460	Micro/PVM	Non-neuronal	DFC
215	3594	458	L5 IT	Excitatory	DFC
217	3924	461	Oligo	Non-neuronal	DFC
218	4824	468	L5/6 NP	Excitatory	DFC
225	3675	477	L4 IT	Excitatory	DFC
227	4728	463	Micro/PVM	Non-neuronal	DFC
228	4160	481	L5 IT	Excitatory	DFC
230	5359	486	L4 IT	Excitatory	DFC
231	4532	486	OPC	Non-neuronal	DFC
235	5656	497	Oligo	Non-neuronal	DFC
237	5171	511	VLMC	Non-neuronal	DFC
239	5328	495	Oligo	Non-neuronal	DFC
241	4410	509	Astro	Non-neuronal	DFC
242	4469	505	Oligo	Non-neuronal	DFC
245	5293	502	Micro/PVM	Non-neuronal	DFC
246	4183	514	L5 IT	Excitatory	DFC
248	5217	520	L4 IT	Excitatory	DFC
250	7083	506	L6 CT	Excitatory	DFC
252	4313	527	Oligo	Non-neuronal	DFC
253	7028	535	Micro/PVM	Non-neuronal	DFC
254	4901	524	PVALB	Inhibitory	DFC
256	4672	541	L5 IT	Excitatory	DFC
257	4259	548	Micro/PVM	Non-neuronal	DFC
258	5155	547	VLMC	Non-neuronal	DFC
259	6897	539	Oligo	Non-neuronal	DFC
261	3911	552	L5 IT	Excitatory	DFC
262	5599	555	VIP	Inhibitory	DFC
263	5202	548	Micro/PVM	Non-neuronal	DFC
264	4130	550	PVALB	Inhibitory	DFC
265	6410	558	L6 CT	Excitatory	DFC
266	4151	563	PVALB	Inhibitory	DFC
267	4816	570	Oligo	Non-neuronal	DFC
268	4843	561	Micro/PVM	Non-neuronal	DFC
270	6790	566	L6 CT	Excitatory	DFC
271	6922	572	L6 CT	Excitatory	DFC
275	5792	577	Oligo	Non-neuronal	DFC
276	5557	574	Oligo	Non-neuronal	DFC
277	4858	582	Oligo	Non-neuronal	DFC
283	5155	606	PVALB	Inhibitory	DFC
284	6802	603	Oligo	Non-neuronal	DFC
286	4738	598	L5 IT	Excitatory	DFC
288	4030	626	VIP	Inhibitory	DFC
289	6614	628	Micro/PVM	Non-neuronal	DFC
291	4270	626	Oligo	Non-neuronal	DFC
292	4793	637	Micro/PVM	Non-neuronal	DFC
293	5556	632	VIP	Inhibitory	DFC
294	6225	649	L6 IT Car3	Excitatory	DFC
297	4183	653	SST	Inhibitory	DFC
298	6039	651	Oligo	Non-neuronal	DFC
300	6723	664	Oligo	Non-neuronal	DFC
302	4385	678	SST	Inhibitory	DFC
303	4766	678	Oligo	Non-neuronal	DFC
305	5504	693	Oligo	Non-neuronal	DFC
307	6982	693	Oligo	Non-neuronal	DFC
315	6385	701	LAMP5 LHX6	Inhibitory	DFC
320	6551	720	Micro/PVM	Non-neuronal	DFC
321	5382	729	Micro/PVM	Non-neuronal	DFC
322	6456	726	Oligo	Non-neuronal	DFC
323	4306	721	L5 IT	Excitatory	DFC
325	7119	733	Oligo	Non-neuronal	DFC
326	4811	730	Oligo	Non-neuronal	DFC
327	6684	742	Oligo	Non-neuronal	DFC
329	6920	747	L6 CT	Excitatory	DFC
330	5274	749	L6 IT	Excitatory	DFC
332	5943	750	Oligo	Non-neuronal	DFC
334	5962	748	Oligo	Non-neuronal	DFC
336	4847	759	L4 IT	Excitatory	DFC
337	4156	767	SST	Inhibitory	DFC
338	6007	760	Oligo	Non-neuronal	DFC
339	5115	768	Astro	Non-neuronal	DFC
343	3569	764	Oligo	Non-neuronal	DFC
344	5288	778	Oligo	Non-neuronal	DFC
345	4585	773	PVALB	Inhibitory	DFC
346	5529	773	Oligo	Non-neuronal	DFC
348	5833	778	Oligo	Non-neuronal	DFC
349	6698	770	L6 CT	Excitatory	DFC
350	4036	778	Oligo	Non-neuronal	DFC
351	4406	782	Oligo	Non-neuronal	DFC
352	3949	796	Oligo	Non-neuronal	DFC
353	3593	793	L4 IT	Excitatory	DFC
355	4729	804	Oligo	Non-neuronal	DFC
360	4093	808	Oligo	Non-neuronal	DFC
361	4750	808	Oligo	Non-neuronal	DFC
362	7034	803	L5/6 NP	Excitatory	DFC
363	6810	809	Oligo	Non-neuronal	DFC
365	7097	805	Oligo	Non-neuronal	DFC
367	4904	813	VIP	Inhibitory	DFC
368	4138	824	L5 IT	Excitatory	DFC
371	6239	831	L6 CT	Excitatory	DFC
372	4325	828	Oligo	Non-neuronal	DFC
377	3928	841	L5 IT	Excitatory	DFC
378	5114	832	L5 IT	Excitatory	DFC
382	5522	855	Endo	Non-neuronal	DFC
385	6472	857	L4 IT	Excitatory	DFC
386	4614	871	L5 IT	Excitatory	DFC
389	6705	868	LAMP5 LHX6	Inhibitory	DFC
391	4280	872	VIP	Inhibitory	DFC
395	4414	885	L6 IT	Excitatory	DFC
410	7571	887	Micro/PVM	Non-neuronal	DFC
412	4308	897	L5 IT	Excitatory	DFC
413	4063	896	OPC	Non-neuronal	DFC
415	6601	885	Astro	Non-neuronal	DFC
416	6912	892	Astro	Non-neuronal	DFC
417	6872	894	Astro	Non-neuronal	DFC
422	4753	900	Micro/PVM	Non-neuronal	DFC
424	8391	906	Micro/PVM	Non-neuronal	DFC
426	5556	910	Oligo	Non-neuronal	DFC
427	7574	904	Oligo	Non-neuronal	DFC
428	5916	902	Oligo	Non-neuronal	DFC
431	4934	924	OPC	Non-neuronal	DFC
434	5565	929	Oligo	Non-neuronal	DFC
435	6437	924	Oligo	Non-neuronal	DFC
436	8643	924	Oligo	Non-neuronal	DFC
438	3980	924	L4 IT	Excitatory	DFC
439	4256	940	Astro	Non-neuronal	DFC
440	5699	938	Astro	Non-neuronal	DFC
444	5601	949	SST	Inhibitory	DFC
446	4899	943	Oligo	Non-neuronal	DFC
448	3809	956	Micro/PVM	Non-neuronal	DFC
449	3741	956	OPC	Non-neuronal	DFC
451	4201	964	L5 IT	Excitatory	DFC
453	4800	962	Astro	Non-neuronal	DFC
458	4390	979	OPC	Non-neuronal	DFC
462	5793	972	Oligo	Non-neuronal	DFC
463	5364	988	Oligo	Non-neuronal	DFC
464	4102	982	Micro/PVM	Non-neuronal	DFC
465	4736	977	Oligo	Non-neuronal	DFC
467	7395	993	Micro/PVM	Non-neuronal	DFC
469	7234	984	Oligo	Non-neuronal	DFC
470	6773	999	L5 ET	Excitatory	DFC
471	3968	992	Endo	Non-neuronal	DFC
474	5845	1004	SST	Inhibitory	DFC
475	8806	999	Oligo	Non-neuronal	DFC
476	6972	1007	Oligo	Non-neuronal	DFC
483	4575	1027	VIP	Inhibitory	DFC
485	6424	1022	Oligo	Non-neuronal	DFC
488	8968	1018	Oligo	Non-neuronal	DFC
490	7204	1034	L6 IT	Excitatory	DFC
492	8349	1034	SST	Inhibitory	DFC
495	7296	1038	OPC	Non-neuronal	DFC
496	6489	1037	Oligo	Non-neuronal	DFC
500	6947	1051	SST	Inhibitory	DFC
501	6619	1036	L4 IT	Excitatory	DFC
505	3381	1047	Oligo	Non-neuronal	DFC
508	4186	1058	Oligo	Non-neuronal	DFC
509	4355	1040	PVALB	Inhibitory	DFC
510	5477	1060	L5 IT	Excitatory	DFC
514	8002	1059	Oligo	Non-neuronal	DFC
516	4281	1047	Oligo	Non-neuronal	DFC
520	7874	1063	Oligo	Non-neuronal	DFC
523	8615	1064	Oligo	Non-neuronal	DFC
525	3935	1071	L5 IT	Excitatory	DFC
526	8786	1062	Astro	Non-neuronal	DFC
529	5530	1074	L4 IT	Excitatory	DFC
531	5860	1075	Endo	Non-neuronal	DFC
534	6559	1065	Astro	Non-neuronal	DFC
538	9008	1086	Oligo	Non-neuronal	DFC
539	3906	1093	Oligo	Non-neuronal	DFC
541	8314	1086	Oligo	Non-neuronal	DFC
542	7914	1091	L4 IT	Excitatory	DFC
543	5294	1086	SST	Inhibitory	DFC
544	8976	1084	Oligo	Non-neuronal	DFC
545	4176	1091	L5 IT	Excitatory	DFC
546	5660	1095	L4 IT	Excitatory	DFC
548	7071	1083	Chandelier	Inhibitory	DFC
549	7769	1091	PVALB	Inhibitory	DFC
552	8205	1113	SST	Inhibitory	DFC
556	4604	1115	Astro	Non-neuronal	DFC
564	3279	1121	Oligo	Non-neuronal	DFC
565	4043	1129	Oligo	Non-neuronal	DFC
567	6929	1135	L5 IT	Excitatory	DFC
568	9005	1131	Oligo	Non-neuronal	DFC
570	8783	1126	Micro/PVM	Non-neuronal	DFC
571	3309	1144	Endo	Non-neuronal	DFC
572	3975	1139	L4 IT	Excitatory	DFC
573	3428	1134	Oligo	Non-neuronal	DFC
578	3286	1145	Oligo	Non-neuronal	DFC
579	6516	1133	Oligo	Non-neuronal	DFC
580	7984	1134	L2/3 IT	Excitatory	DFC
583	5568	1148	Oligo	Non-neuronal	DFC
588	6115	1144	Oligo	Non-neuronal	DFC
590	7480	1151	Astro	Non-neuronal	DFC
591	9032	1148	Oligo	Non-neuronal	DFC
592	6172	1162	Chandelier	Inhibitory	DFC
599	5978	1160	Oligo	Non-neuronal	DFC
602	3258	1186	Oligo	Non-neuronal	DFC
603	4779	1173	Oligo	Non-neuronal	DFC
604	7292	1174	Oligo	Non-neuronal	DFC
605	6376	1181	L6 IT Car3	Excitatory	DFC
607	6712	1179	L5 ET	Excitatory	DFC
608	6906	1182	LAMP5 LHX6	Inhibitory	DFC
609	3285	1190	Oligo	Non-neuronal	DFC
610	4075	1185	Oligo	Non-neuronal	DFC
620	5383	1181	Oligo	Non-neuronal	DFC
621	8169	1192	Oligo	Non-neuronal	DFC
623	3900	1204	Astro	Non-neuronal	DFC
627	3362	1197	Oligo	Non-neuronal	DFC
628	5385	1195	SST	Inhibitory	DFC
629	4976	1194	Oligo	Non-neuronal	DFC
630	5358	1201	L5 IT	Excitatory	DFC
631	3820	1217	PVALB	Inhibitory	DFC
633	6173	1219	Astro	Non-neuronal	DFC
635	3119	1218	Oligo	Non-neuronal	DFC
636	4097	1230	Oligo	Non-neuronal	DFC
638	5032	1213	Oligo	Non-neuronal	DFC
639	7143	1224	OPC	Non-neuronal	DFC
640	5173	1225	L5 IT	Excitatory	DFC
643	5100	1220	Oligo	Non-neuronal	DFC
644	5155	1225	L4 IT	Excitatory	DFC
646	7346	1235	Oligo	Non-neuronal	DFC
647	3115	1245	Oligo	Non-neuronal	DFC
648	4821	1238	L4 IT	Excitatory	DFC
651	3332	1240	Astro	Non-neuronal	DFC
655	8811	1248	Oligo	Non-neuronal	DFC
656	7286	1241	Oligo	Non-neuronal	DFC
657	4325	1249	Oligo	Non-neuronal	DFC
659	9020	1256	L6B	Excitatory	DFC
661	8785	1254	Oligo	Non-neuronal	DFC
663	7610	1266	Oligo	Non-neuronal	DFC
665	5263	1274	L4 IT	Excitatory	DFC
666	4335	1273	Micro/PVM	Non-neuronal	DFC
667	2941	1266	OPC	Non-neuronal	DFC
669	6423	1268	Oligo	Non-neuronal	DFC
671	3338	1284	L5 IT	Excitatory	DFC
673	4666	1289	L6 IT Car3	Excitatory	DFC
674	6651	1290	Chandelier	Inhibitory	DFC
677	6687	1301	OPC	Non-neuronal	DFC
682	3013	1297	Oligo	Non-neuronal	DFC
683	4718	1305	Micro/PVM	Non-neuronal	DFC
686	3448	1313	SST	Inhibitory	DFC
690	4954	1313	L5 IT	Excitatory	DFC
692	7502	1312	L5 IT	Excitatory	DFC
693	5663	1303	Micro/PVM	Non-neuronal	DFC
694	4597	1316	Astro	Non-neuronal	DFC
695	7534	1316	OPC	Non-neuronal	DFC
696	6447	1320	L5 IT	Excitatory	DFC
697	6336	1318	Astro	Non-neuronal	DFC
698	4986	1319	Oligo	Non-neuronal	DFC
700	7414	1324	L2/3 IT	Excitatory	DFC
701	7654	1324	L5 IT	Excitatory	DFC
702	3279	1324	L6 CT	Excitatory	DFC
703	3215	1320	Oligo	Non-neuronal	DFC
704	5079	1328	L5/6 NP	Excitatory	DFC
706	7860	1326	L5 IT	Excitatory	DFC
707	8580	1329	Oligo	Non-neuronal	DFC
709	5940	1330	L5 IT	Excitatory	DFC
716	3995	1342	Oligo	Non-neuronal	DFC
717	2942	1337	Oligo	Non-neuronal	DFC
720	6873	1339	L6 IT	Excitatory	DFC
722	7142	1351	Oligo	Non-neuronal	DFC
724	6035	1350	Oligo	Non-neuronal	DFC
726	3378	1363	Oligo	Non-neuronal	DFC
727	8297	1367	L6 IT	Excitatory	DFC
728	5252	1359	L5/6 NP	Excitatory	DFC
729	3008	1379	L4 IT	Excitatory	DFC
731	3037	1374	L4 IT	Excitatory	DFC
733	8576	1370	Oligo	Non-neuronal	DFC
735	3328	1380	L2/3 IT	Excitatory	DFC
736	3865	1364	Oligo	Non-neuronal	DFC
737	6546	1370	Oligo	Non-neuronal	DFC
738	7056	1371	L2/3 IT	Excitatory	DFC
742	4160	1383	SST	Inhibitory	DFC
745	6383	1379	SST	Inhibitory	DFC
746	5769	1380	Oligo	Non-neuronal	DFC
747	6039	1384	VLMC	Non-neuronal	DFC
748	5673	1388	Oligo	Non-neuronal	DFC
749	6511	1383	Oligo	Non-neuronal	DFC
750	5465	1392	SST	Inhibitory	DFC
751	8259	1379	L6B	Excitatory	DFC
752	3188	1408	L5/6 NP	Excitatory	DFC
755	6643	1396	L6 CT	Excitatory	DFC
759	6486	1399	Oligo	Non-neuronal	DFC
760	7967	1403	Oligo	Non-neuronal	DFC
761	8335	1408	L6B	Excitatory	DFC
762	2892	1402	Oligo	Non-neuronal	DFC
765	3517	1407	VIP	Inhibitory	DFC
766	4116	1411	L4 IT	Excitatory	DFC
770	3895	1418	LAMP5 LHX6	Inhibitory	DFC
772	6283	1413	Oligo	Non-neuronal	DFC
773	6630	1420	L5/6 NP	Excitatory	DFC
774	4320	1404	Oligo	Non-neuronal	DFC
776	7112	1417	LAMP5 LHX6	Inhibitory	DFC
780	3632	1412	Oligo	Non-neuronal	DFC
782	4076	1419	PVALB	Inhibitory	DFC
783	6254	1421	Oligo	Non-neuronal	DFC
784	5342	1421	L6B	Excitatory	DFC
785	8030	1425	SST	Inhibitory	DFC
786	4847	1435	L6 IT	Excitatory	DFC
787	3494	1429	Oligo	Non-neuronal	DFC
788	6229	1427	L5/6 NP	Excitatory	DFC
789	4382	1439	Micro/PVM	Non-neuronal	DFC
796	3771	1439	Astro	Non-neuronal	DFC
800	7001	1438	Oligo	Non-neuronal	DFC
801	5409	1451	Oligo	Non-neuronal	DFC
803	7069	1455	SST	Inhibitory	DFC
804	4550	1447	Oligo	Non-neuronal	DFC
806	3170	1473	Oligo	Non-neuronal	DFC
808	3140	1464	Micro/PVM	Non-neuronal	DFC
809	5336	1466	Astro	Non-neuronal	DFC
813	6793	1470	Oligo	Non-neuronal	DFC
814	4223	1481	Astro	Non-neuronal	DFC
815	6732	1486	L6 IT	Excitatory	DFC
818	3889	1494	Micro/PVM	Non-neuronal	DFC
819	7332	1494	Micro/PVM	Non-neuronal	DFC
822	3474	1505	Oligo	Non-neuronal	DFC
824	9579	1505	L6 IT	Excitatory	DFC
826	2971	1509	Oligo	Non-neuronal	DFC
828	3361	1509	VLMC	Non-neuronal	DFC
829	4748	1502	L5 IT	Excitatory	DFC
830	3279	1500	Oligo	Non-neuronal	DFC
833	7375	1516	Oligo	Non-neuronal	DFC
836	4885	1528	L6B	Excitatory	DFC
838	3558	1518	Oligo	Non-neuronal	DFC
839	5980	1526	Astro	Non-neuronal	DFC
840	9310	1532	L6 IT	Excitatory	DFC
843	2940	1537	Chandelier	Inhibitory	DFC
844	4785	1524	L5 IT	Excitatory	DFC
846	7674	1528	Oligo	Non-neuronal	DFC
848	9288	1540	OPC	Non-neuronal	DFC
851	3153	1544	Micro/PVM	Non-neuronal	DFC
852	4777	1542	Oligo	Non-neuronal	DFC
853	8256	1550	Micro/PVM	Non-neuronal	DFC
854	8444	1545	Oligo	Non-neuronal	DFC
862	3029	1567	Astro	Non-neuronal	DFC
866	5219	1569	Oligo	Non-neuronal	DFC
867	8531	1560	Oligo	Non-neuronal	DFC
868	3831	1564	Astro	Non-neuronal	DFC
869	8487	1555	Oligo	Non-neuronal	DFC
870	3481	1575	Astro	Non-neuronal	DFC
871	3421	1577	Oligo	Non-neuronal	DFC
872	3152	1566	L5 IT	Excitatory	DFC
873	4694	1571	Oligo	Non-neuronal	DFC
876	3110	1573	L5 IT	Excitatory	DFC
878	3707	1580	Oligo	Non-neuronal	DFC
883	4952	1580	Endo	Non-neuronal	DFC
884	9667	1583	Oligo	Non-neuronal	DFC
886	4132	1575	SST	Inhibitory	DFC
887	9211	1578	Oligo	Non-neuronal	DFC
890	6600	1589	L6 IT	Excitatory	DFC
891	4230	1595	Oligo	Non-neuronal	DFC
894	7322	1580	PVALB	Inhibitory	DFC
900	3365	1602	VLMC	Non-neuronal	DFC
901	3632	1590	Oligo	Non-neuronal	DFC
902	3210	1594	OPC	Non-neuronal	DFC
903	3583	1604	L5 IT	Excitatory	DFC
904	5062	1588	Oligo	Non-neuronal	DFC
909	3558	1596	Oligo	Non-neuronal	DFC
911	9363	1609	SST	Inhibitory	DFC
912	7912	1599	Oligo	Non-neuronal	DFC
913	4200	1604	Oligo	Non-neuronal	DFC
914	8921	1609	L6B	Excitatory	DFC
916	2870	1616	Micro/PVM	Non-neuronal	DFC
918	9126	1617	Micro/PVM	Non-neuronal	DFC
919	9449	1608	L6 CT	Excitatory	DFC
921	3601	1616	VIP	Inhibitory	DFC
922	8050	1623	Oligo	Non-neuronal	DFC
923	7016	1635	Oligo	Non-neuronal	DFC
925	5241	1623	Oligo	Non-neuronal	DFC
927	5038	1627	Oligo	Non-neuronal	DFC
928	5392	1636	Astro	Non-neuronal	DFC
929	8950	1634	Astro	Non-neuronal	DFC
930	8850	1637	Micro/PVM	Non-neuronal	DFC
931	3059	1638	Oligo	Non-neuronal	DFC
932	3351	1648	L4 IT	Excitatory	DFC
933	3521	1632	Oligo	Non-neuronal	DFC
934	3955	1639	L5 IT	Excitatory	DFC
939	4514	1652	L4 IT	Excitatory	DFC
940	3444	1639	L4 IT	Excitatory	DFC
941	5159	1650	L6 IT	Excitatory	DFC
943	8765	1643	L6 IT	Excitatory	DFC
945	6594	1657	L4 IT	Excitatory	DFC
946	6060	1663	Micro/PVM	Non-neuronal	DFC
947	4485	1665	Micro/PVM	Non-neuronal	DFC
948	6958	1663	Oligo	Non-neuronal	DFC
949	7391	1670	L6 IT Car3	Excitatory	DFC
950	3057	1669	Oligo	Non-neuronal	DFC
951	5344	1671	Oligo	Non-neuronal	DFC
954	3276	1673	L2/3 IT	Excitatory	DFC
956	4926	1674	Astro	Non-neuronal	DFC
958	3094	1687	L2/3 IT	Excitatory	DFC
962	9198	1680	Oligo	Non-neuronal	DFC
964	4262	1677	Oligo	Non-neuronal	DFC
965	3236	1682	Oligo	Non-neuronal	DFC
967	2960	1686	PVALB	Inhibitory	DFC
970	9704	1691	Micro/PVM	Non-neuronal	DFC
971	8576	1689	Oligo	Non-neuronal	DFC
972	6036	1700	Oligo	Non-neuronal	DFC
973	4009	1708	Oligo	Non-neuronal	DFC
983	4818	1708	L6 IT	Excitatory	DFC
986	5328	1722	VIP	Inhibitory	DFC
987	7383	1708	Oligo	Non-neuronal	DFC
992	6022	1714	Oligo	Non-neuronal	DFC
993	3284	1713	PVALB	Inhibitory	DFC
1001	8558	1723	L6 IT	Excitatory	DFC
1005	4438	1724	Oligo	Non-neuronal	DFC
1011	4467	1729	L2/3 IT	Excitatory	DFC
1012	4844	1734	Oligo	Non-neuronal	DFC
1014	4124	1732	Micro/PVM	Non-neuronal	DFC
1016	4564	1731	L5 IT	Excitatory	DFC
1017	5074	1744	PVALB	Inhibitory	DFC
1019	4050	1747	Astro	Non-neuronal	DFC
1022	8531	1751	SST	Inhibitory	DFC
1024	3308	1746	OPC	Non-neuronal	DFC
1035	5862	1761	Astro	Non-neuronal	DFC
1037	7988	1761	L5/6 NP	Excitatory	DFC
1038	3325	1765	Micro/PVM	Non-neuronal	DFC
1039	8180	1762	Oligo	Non-neuronal	DFC
1040	9290	1773	SST	Inhibitory	DFC
1043	3303	1769	PVALB	Inhibitory	DFC
1044	4131	1777	L4 IT	Excitatory	DFC
1048	6800	1772	Oligo	Non-neuronal	DFC
1054	4778	1780	Astro	Non-neuronal	DFC
1055	3223	1784	L5 IT	Excitatory	DFC
1056	2759	1788	SST	Inhibitory	DFC
1057	4349	1788	VIP	Inhibitory	DFC
1058	3202	1786	Micro/PVM	Non-neuronal	DFC
1061	3519	1780	Oligo	Non-neuronal	DFC
1062	3833	1798	PVALB	Inhibitory	DFC
1063	9776	1793	Micro/PVM	Non-neuronal	DFC
1067	9437	1797	Oligo	Non-neuronal	DFC
1069	8191	1788	Oligo	Non-neuronal	DFC
1071	7110	1802	Oligo	Non-neuronal	DFC
1074	6258	1795	Oligo	Non-neuronal	DFC
1076	5707	1803	Astro	Non-neuronal	DFC
1078	7201	1799	Oligo	Non-neuronal	DFC
1079	3766	1807	PVALB	Inhibitory	DFC
1080	8738	1806	Oligo	Non-neuronal	DFC
1084	5260	1810	Oligo	Non-neuronal	DFC
1085	5235	1812	Micro/PVM	Non-neuronal	DFC
1087	7071	1816	L5 IT	Excitatory	DFC
1088	4110	1810	Micro/PVM	Non-neuronal	DFC
1091	4701	1823	L6 IT Car3	Excitatory	DFC
1092	5976	1823	Oligo	Non-neuronal	DFC
1093	4943	1826	Oligo	Non-neuronal	DFC
1094	5271	1830	L5 IT	Excitatory	DFC
1095	4085	1825	L4 IT	Excitatory	DFC
1097	5191	1820	Oligo	Non-neuronal	DFC
1100	4260	1837	SST	Inhibitory	DFC
1101	4314	1829	Oligo	Non-neuronal	DFC
1102	5559	1835	L6 IT Car3	Excitatory	DFC
1103	6139	1836	L4 IT	Excitatory	DFC
1105	5943	1832	Oligo	Non-neuronal	DFC
1107	3069	1840	Micro/PVM	Non-neuronal	DFC
1109	2788	1843	Oligo	Non-neuronal	DFC
1110	3271	1853	Endo	Non-neuronal	DFC
1113	7334	1842	Oligo	Non-neuronal	DFC
1120	5201	1850	L6 IT	Excitatory	DFC
1122	9408	1864	Oligo	Non-neuronal	DFC
1127	2740	1859	L2/3 IT	Excitatory	DFC
1130	9450	1877	Oligo	Non-neuronal	DFC
1131	5798	1880	L4 IT	Excitatory	DFC
1133	4816	1877	PVALB	Inhibitory	DFC
1136	8159	1876	Oligo	Non-neuronal	DFC
1138	7966	1878	Micro/PVM	Non-neuronal	DFC
1139	7213	1893	Oligo	Non-neuronal	DFC
1141	8315	1884	L6 IT Car3	Excitatory	DFC
1145	7504	1883	Oligo	Non-neuronal	DFC
1146	9926	1890	Oligo	Non-neuronal	DFC
1148	6567	1892	Oligo	Non-neuronal	DFC
1150	2562	1898	Micro/PVM	Non-neuronal	DFC
1152	4516	1897	OPC	Non-neuronal	DFC
1155	5465	1914	L5 ET	Excitatory	DFC
1156	3535	1904	OPC	Non-neuronal	DFC
1157	9085	1900	Oligo	Non-neuronal	DFC
1158	9900	1901	Oligo	Non-neuronal	DFC
1159	8345	1912	OPC	Non-neuronal	DFC
1160	5149	1896	Oligo	Non-neuronal	DFC
1163	4185	1912	Oligo	Non-neuronal	DFC
1164	8504	1922	L5 ET	Excitatory	DFC
1167	8209	1912	L6 IT Car3	Excitatory	DFC
1168	9222	1915	Astro	Non-neuronal	DFC
1169	9922	1910	Oligo	Non-neuronal	DFC
1170	3548	1911	Oligo	Non-neuronal	DFC
1171	6869	1917	Oligo	Non-neuronal	DFC
1172	5030	1909	L6 IT	Excitatory	DFC
1174	6575	1917	Oligo	Non-neuronal	DFC
1177	4653	1921	L5 IT	Excitatory	DFC
1180	6004	1922	SST	Inhibitory	DFC
1181	6985	1926	PVALB	Inhibitory	DFC
1183	6218	1929	L5 IT	Excitatory	DFC
1184	9905	1925	Oligo	Non-neuronal	DFC
1185	8544	1929	Micro/PVM	Non-neuronal	DFC
1186	3153	1937	Oligo	Non-neuronal	DFC
1188	9031	1930	Micro/PVM	Non-neuronal	DFC
1189	9143	1932	Oligo	Non-neuronal	DFC
1191	8666	1941	Oligo	Non-neuronal	DFC
1192	3080	1935	Micro/PVM	Non-neuronal	DFC
1194	4515	1967	OPC	Non-neuronal	DFC
1195	4214	1947	Oligo	Non-neuronal	DFC
1196	4189	1953	L5 ET	Excitatory	DFC
1197	8058	1947	OPC	Non-neuronal	DFC
1199	3807	1954	Astro	Non-neuronal	DFC
1201	9600	1952	Astro	Non-neuronal	DFC
1203	9644	1959	Oligo	Non-neuronal	DFC
1205	3123	1964	Oligo	Non-neuronal	DFC
1206	3763	1966	Oligo	Non-neuronal	DFC
1208	6969	1967	SST	Inhibitory	DFC
1209	3564	1961	Oligo	Non-neuronal	DFC
1210	4885	1967	L4 IT	Excitatory	DFC
1212	5392	1967	L5 IT	Excitatory	DFC
1215	5501	1975	PVALB	Inhibitory	DFC
1216	3703	1965	Micro/PVM	Non-neuronal	DFC
1221	6321	1986	Oligo	Non-neuronal	DFC
1222	9763	1989	Astro	Non-neuronal	DFC
1224	4085	1987	Oligo	Non-neuronal	DFC
1227	3812	1997	L4 IT	Excitatory	DFC
1228	4726	1998	Oligo	Non-neuronal	DFC
1234	9232	2004	L6 CT	Excitatory	DFC
1237	2843	1995	Oligo	Non-neuronal	DFC
1238	2954	2007	Oligo	Non-neuronal	DFC
1239	3261	2008	Astro	Non-neuronal	DFC
1242	4340	2012	L6 CT	Excitatory	DFC
1244	5835	2013	Oligo	Non-neuronal	DFC
1247	5074	2009	OPC	Non-neuronal	DFC
1251	3006	2020	Oligo	Non-neuronal	DFC
1253	2655	2005	LAMP5 LHX6	Inhibitory	DFC
1256	6212	2018	Oligo	Non-neuronal	DFC
1260	6832	2030	SST	Inhibitory	DFC
1261	9103	2030	Oligo	Non-neuronal	DFC
1268	2730	2040	Micro/PVM	Non-neuronal	DFC
1271	4204	2030	L4 IT	Excitatory	DFC
1272	10415	2049	Endo	Non-neuronal	DFC
1274	6121	2036	L4 IT	Excitatory	DFC
1275	6237	2045	Oligo	Non-neuronal	DFC
1276	3772	2043	Oligo	Non-neuronal	DFC
1277	9476	2048	Micro/PVM	Non-neuronal	DFC
1278	6207	2045	Micro/PVM	Non-neuronal	DFC
1279	3831	2055	L5 IT	Excitatory	DFC
1280	9346	2047	Oligo	Non-neuronal	DFC
1281	3221	2056	L2/3 IT	Excitatory	DFC
1283	3020	2062	Endo	Non-neuronal	DFC
1284	2977	2067	PVALB	Inhibitory	DFC
1286	9439	2064	Oligo	Non-neuronal	DFC
1290	8934	2072	L6B	Excitatory	DFC
1291	3111	2061	Oligo	Non-neuronal	DFC
1293	8672	2079	Oligo	Non-neuronal	DFC
1295	3190	2083	Micro/PVM	Non-neuronal	DFC
1296	7298	2074	Oligo	Non-neuronal	DFC
1297	4554	2075	L5 IT	Excitatory	DFC
1300	8158	2079	SST	Inhibitory	DFC
1301	4186	2078	Oligo	Non-neuronal	DFC
1304	8139	2092	Astro	Non-neuronal	DFC
1306	5525	2092	Oligo	Non-neuronal	DFC
1307	5795	2100	L5/6 NP	Excitatory	DFC
1308	3864	2101	Micro/PVM	Non-neuronal	DFC
1309	4296	2105	PVALB	Inhibitory	DFC
1313	8700	2099	Endo	Non-neuronal	DFC
1314	2675	2094	Oligo	Non-neuronal	DFC
1315	9527	2103	L6 IT	Excitatory	DFC
1317	9009	2109	Oligo	Non-neuronal	DFC
1320	8799	2112	L6 IT Car3	Excitatory	DFC
1325	5181	2117	LAMP5 LHX6	Inhibitory	DFC
1326	5506	2108	Oligo	Non-neuronal	DFC
1327	8413	2125	L6 CT	Excitatory	DFC
1328	9608	2113	L6 CT	Excitatory	DFC
1329	3889	2127	L4 IT	Excitatory	DFC
1332	2328	2126	Oligo	Non-neuronal	DFC
1333	6348	2130	Oligo	Non-neuronal	DFC
1334	6793	2135	Oligo	Non-neuronal	DFC
1335	7576	2130	L6 CT	Excitatory	DFC
1336	5192	2135	Oligo	Non-neuronal	DFC
1338	4466	2143	Micro/PVM	Non-neuronal	DFC
1340	5170	2138	PVALB	Inhibitory	DFC
1341	4383	2146	L5 IT	Excitatory	DFC
1342	6427	2148	L6 IT Car3	Excitatory	DFC
1343	8455	2149	OPC	Non-neuronal	DFC
1345	6834	2153	L4 IT	Excitatory	DFC
1346	6666	2154	L6 CT	Excitatory	DFC
1347	4327	2157	L4 IT	Excitatory	DFC
1350	4948	2153	L5 IT	Excitatory	DFC
1353	8221	2158	L6B	Excitatory	DFC
1356	6780	2167	L6 IT Car3	Excitatory	DFC
1357	7296	2171	Micro/PVM	Non-neuronal	DFC
1360	5418	2168	Astro	Non-neuronal	DFC
1362	10085	2179	L6 IT Car3	Excitatory	DFC
1363	4299	2175	Oligo	Non-neuronal	DFC
1364	7826	2173	Oligo	Non-neuronal	DFC
1365	9380	2181	L4 IT	Excitatory	DFC
1367	6085	2180	L5 ET	Excitatory	DFC
1368	2331	2183	Astro	Non-neuronal	DFC
1372	8291	2179	Oligo	Non-neuronal	DFC
1382	7559	2194	Oligo	Non-neuronal	DFC
1383	8010	2191	L6 CT	Excitatory	DFC
1386	7965	2202	L6B	Excitatory	DFC
1388	7520	2204	Oligo	Non-neuronal	DFC
1389	3198	2204	PVALB	Inhibitory	DFC
1390	6094	2203	SST	Inhibitory	DFC
1391	3133	2212	Micro/PVM	Non-neuronal	DFC
1392	9317	2205	Oligo	Non-neuronal	DFC
1393	4248	2213	Oligo	Non-neuronal	DFC
1394	4594	2210	Micro/PVM	Non-neuronal	DFC
1395	2266	2217	Astro	Non-neuronal	DFC
1397	4543	2214	Oligo	Non-neuronal	DFC
1398	5040	2216	Micro/PVM	Non-neuronal	DFC
1401	4647	2225	Micro/PVM	Non-neuronal	DFC
1402	4924	2222	VIP	Inhibitory	DFC
1403	7734	2226	Oligo	Non-neuronal	DFC
1405	9886	2229	L6 CT	Excitatory	DFC
1406	2972	2224	Micro/PVM	Non-neuronal	DFC
1407	4018	2233	Oligo	Non-neuronal	DFC
1408	4523	2229	L4 IT	Excitatory	DFC
1410	3047	2230	Endo	Non-neuronal	DFC
1411	9378	2226	Oligo	Non-neuronal	DFC
1417	4340	2245	Astro	Non-neuronal	DFC
1418	9352	2243	L6 CT	Excitatory	DFC
1419	7829	2247	Micro/PVM	Non-neuronal	DFC
1420	4500	2248	L5 IT	Excitatory	DFC
1422	6479	2240	L6 IT Car3	Excitatory	DFC
1423	8504	2243	Oligo	Non-neuronal	DFC
1425	8769	2252	L5 ET	Excitatory	DFC
1428	3208	2252	Oligo	Non-neuronal	DFC
1433	6321	2258	L6B	Excitatory	DFC
1434	3633	2265	L5 IT	Excitatory	DFC
1435	6925	2262	VIP	Inhibitory	DFC
1437	11005	2260	Oligo	Non-neuronal	DFC
1442	9969	2258	Astro	Non-neuronal	DFC
1443	2344	2273	L2/3 IT	Excitatory	DFC
1445	8641	2262	OPC	Non-neuronal	DFC
1448	5588	2272	L5 IT	Excitatory	DFC
1449	6147	2279	L6B	Excitatory	DFC
1450	10304	2273	Astro	Non-neuronal	DFC
1458	4354	2276	L5 IT	Excitatory	DFC
1459	6399	2280	L4 IT	Excitatory	DFC
1466	4763	2295	PVALB	Inhibitory	DFC
1469	2270	2290	Micro/PVM	Non-neuronal	DFC
1470	5149	2295	Oligo	Non-neuronal	DFC
1474	9015	2300	Astro	Non-neuronal	DFC
1475	2422	2299	L4 IT	Excitatory	DFC
1476	9520	2305	Oligo	Non-neuronal	DFC
1477	10974	2306	Oligo	Non-neuronal	DFC
1478	3644	2311	Oligo	Non-neuronal	DFC
1480	5564	2307	L4 IT	Excitatory	DFC
1481	5451	2309	Oligo	Non-neuronal	DFC
1488	6714	2326	L6 CT	Excitatory	DFC
1490	4399	2324	L4 IT	Excitatory	DFC
1491	4841	2326	Oligo	Non-neuronal	DFC
1492	6794	2318	L6 IT Car3	Excitatory	DFC
1494	10205	2326	Oligo	Non-neuronal	DFC
1495	9485	2317	Oligo	Non-neuronal	DFC
1497	6773	2332	Micro/PVM	Non-neuronal	DFC
1499	6747	2337	PVALB	Inhibitory	DFC
1500	8923	2334	L6 IT Car3	Excitatory	DFC
1501	6169	2336	Oligo	Non-neuronal	DFC
1502	2606	2330	SST	Inhibitory	DFC
1503	3599	2347	Astro	Non-neuronal	DFC
1504	8362	2345	Oligo	Non-neuronal	DFC
1506	4760	2344	VIP	Inhibitory	DFC
1509	11030	2353	Oligo	Non-neuronal	DFC
1512	6756	2357	Oligo	Non-neuronal	DFC
1513	4076	2357	Oligo	Non-neuronal	DFC
1515	9941	2365	Oligo	Non-neuronal	DFC
1516	5144	2371	L4 IT	Excitatory	DFC
1518	8071	2365	Oligo	Non-neuronal	DFC
1519	9706	2366	Oligo	Non-neuronal	DFC
1521	7867	2370	L5 IT	Excitatory	DFC
1524	9685	2368	L6 IT	Excitatory	DFC
1525	3661	2389	Oligo	Non-neuronal	DFC
1526	7506	2376	Oligo	Non-neuronal	DFC
1527	9653	2376	L6 IT Car3	Excitatory	DFC
1529	3691	2393	Oligo	Non-neuronal	DFC
1530	6072	2382	Oligo	Non-neuronal	DFC
1532	4045	2380	Micro/PVM	Non-neuronal	DFC
1534	4570	2393	L4 IT	Excitatory	DFC
1539	2573	2402	Oligo	Non-neuronal	DFC
1542	2534	2412	PVALB	Inhibitory	DFC
1543	6990	2403	Endo	Non-neuronal	DFC
1546	5933	2405	Astro	Non-neuronal	DFC
1548	2746	2410	Oligo	Non-neuronal	DFC
1549	7459	2410	Oligo	Non-neuronal	DFC
1550	2794	2414	Endo	Non-neuronal	DFC
1553	10980	2418	Oligo	Non-neuronal	DFC
1554	9315	2409	Oligo	Non-neuronal	DFC
1556	6622	2412	Oligo	Non-neuronal	DFC
1561	8379	2411	Oligo	Non-neuronal	DFC
1564	5101	2431	Oligo	Non-neuronal	DFC
1565	3389	2430	L4 IT	Excitatory	DFC
1567	5041	2432	SST	Inhibitory	DFC
1568	5841	2424	Oligo	Non-neuronal	DFC
1569	6268	2428	Astro	Non-neuronal	DFC
1570	6011	2429	Oligo	Non-neuronal	DFC
1575	7086	2438	L4 IT	Excitatory	DFC
1576	8491	2428	Oligo	Non-neuronal	DFC
1579	5127	2454	VLMC	Non-neuronal	DFC
1581	4688	2445	L4 IT	Excitatory	DFC
1582	8525	2437	L6B	Excitatory	DFC
1585	2251	2437	VIP	Inhibitory	DFC
1587	5021	2451	L4 IT	Excitatory	DFC
1589	10501	2454	Oligo	Non-neuronal	DFC
1591	2266	2458	PVALB	Inhibitory	DFC
1592	6527	2453	Micro/PVM	Non-neuronal	DFC
1595	3690	2465	Oligo	Non-neuronal	DFC
1601	5159	2466	Oligo	Non-neuronal	DFC
1602	5717	2460	Oligo	Non-neuronal	DFC
1605	7222	2467	Oligo	Non-neuronal	DFC
1608	9482	2464	Astro	Non-neuronal	DFC
1609	4291	2467	Oligo	Non-neuronal	DFC
1610	6701	2468	L5/6 NP	Excitatory	DFC
1614	9100	2479	L6 CT	Excitatory	DFC
1619	10094	2479	OPC	Non-neuronal	DFC
1622	5208	2480	Oligo	Non-neuronal	DFC
1625	6011	2481	Astro	Non-neuronal	DFC
1626	2349	2498	L6 IT Car3	Excitatory	DFC
1628	7294	2477	Oligo	Non-neuronal	DFC
1630	6062	2477	OPC	Non-neuronal	DFC
1632	9614	2488	Oligo	Non-neuronal	DFC
1635	2453	2482	L2/3 IT	Excitatory	DFC
1636	5273	2479	Oligo	Non-neuronal	DFC
1637	5319	2484	Micro/PVM	Non-neuronal	DFC
1638	5934	2482	Astro	Non-neuronal	DFC
1640	2313	2496	Oligo	Non-neuronal	DFC
1642	6119	2485	SST	Inhibitory	DFC
1647	10305	2496	L6 IT Car3	Excitatory	DFC
1651	5598	2503	LAMP5 LHX6	Inhibitory	DFC
1653	10333	2501	L6B	Excitatory	DFC
1654	5328	2505	Micro/PVM	Non-neuronal	DFC
1656	9651	2504	Oligo	Non-neuronal	DFC
1657	4406	2511	Oligo	Non-neuronal	DFC
1658	2593	2513	Micro/PVM	Non-neuronal	DFC
1659	4770	2512	SST	Inhibitory	DFC
1660	3447	2518	L2/3 IT	Excitatory	DFC
1661	3632	2515	L2/3 IT	Excitatory	DFC
1663	5070	2518	SST	Inhibitory	DFC
1664	6651	2514	Oligo	Non-neuronal	DFC
1667	3613	2528	Oligo	Non-neuronal	DFC
1669	9303	2522	Oligo	Non-neuronal	DFC
1670	9338	2527	L6 IT	Excitatory	DFC
1671	9947	2527	Oligo	Non-neuronal	DFC
1672	4660	2527	Oligo	Non-neuronal	DFC
1673	5266	2534	PVALB	Inhibitory	DFC
1675	6955	2540	L6 CT	Excitatory	DFC
1678	5568	2534	Oligo	Non-neuronal	DFC
1680	2168	2534	Micro/PVM	Non-neuronal	DFC
1683	9637	2529	Oligo	Non-neuronal	DFC
1686	2840	2552	Oligo	Non-neuronal	DFC
1691	3405	2545	Oligo	Non-neuronal	DFC
1695	6381	2561	L6 IT Car3	Excitatory	DFC
1696	4314	2562	Oligo	Non-neuronal	DFC
1697	5380	2562	L5 IT	Excitatory	DFC
1702	2603	2571	Micro/PVM	Non-neuronal	DFC
1703	10136	2575	L6 IT	Excitatory	DFC
1705	10113	2573	Oligo	Non-neuronal	DFC
1706	2877	2568	L5 IT	Excitatory	DFC
1708	3010	2574	L4 IT	Excitatory	DFC
1710	10095	2577	Oligo	Non-neuronal	DFC
1711	3339	2587	L5 ET	Excitatory	DFC
1715	4671	2594	PVALB	Inhibitory	DFC
1717	6581	2591	L6B	Excitatory	DFC
1718	4819	2600	L6 IT	Excitatory	DFC
1719	4922	2585	Oligo	Non-neuronal	DFC
1720	4534	2600	Oligo	Non-neuronal	DFC
1722	7703	2588	Micro/PVM	Non-neuronal	DFC
1723	7757	2595	Oligo	Non-neuronal	DFC
1731	9962	2609	Oligo	Non-neuronal	DFC
1733	3486	2612	Oligo	Non-neuronal	DFC
1734	11168	2615	Oligo	Non-neuronal	DFC
1741	10568	2618	Oligo	Non-neuronal	DFC
1744	6872	2627	Astro	Non-neuronal	DFC
1745	4576	2621	L4 IT	Excitatory	DFC
1746	7704	2622	OPC	Non-neuronal	DFC
1748	9577	2624	Oligo	Non-neuronal	DFC
1750	4207	2633	Astro	Non-neuronal	DFC
1751	7734	2632	OPC	Non-neuronal	DFC
1754	7210	2644	SST	Inhibitory	DFC
1755	2435	2634	L2/3 IT	Excitatory	DFC
1756	5459	2631	Oligo	Non-neuronal	DFC
1757	3474	2641	Oligo	Non-neuronal	DFC
1758	8318	2638	L6 IT Car3	Excitatory	DFC
1759	9387	2645	Astro	Non-neuronal	DFC
1761	8289	2644	L6 IT Car3	Excitatory	DFC
1762	3503	2654	VLMC	Non-neuronal	DFC
1764	4237	2654	Astro	Non-neuronal	DFC
1765	8240	2652	Oligo	Non-neuronal	DFC
1766	7931	2654	Oligo	Non-neuronal	DFC
1768	4755	2667	Astro	Non-neuronal	DFC
1770	7328	2655	L6 CT	Excitatory	DFC
1772	2907	2668	Oligo	Non-neuronal	DFC
1773	4209	2664	OPC	Non-neuronal	DFC
1778	6939	2673	SST	Inhibitory	DFC
1779	9636	2661	Oligo	Non-neuronal	DFC
1782	7942	2677	LAMP5 LHX6	Inhibitory	DFC
1783	9784	2679	Oligo	Non-neuronal	DFC
1786	2889	2691	Astro	Non-neuronal	DFC
1793	3863	2697	Chandelier	Inhibitory	DFC
1795	8221	2690	SST	Inhibitory	DFC
1796	5033	2698	Oligo	Non-neuronal	DFC
1798	4467	2693	Micro/PVM	Non-neuronal	DFC
1799	8190	2693	L6 IT	Excitatory	DFC
1800	9106	2697	L6 IT	Excitatory	DFC
1802	3939	2703	Micro/PVM	Non-neuronal	DFC
1803	9355	2700	Oligo	Non-neuronal	DFC
1805	4669	2707	Oligo	Non-neuronal	DFC
1806	8659	2705	Oligo	Non-neuronal	DFC
1807	4451	2712	L4 IT	Excitatory	DFC
1808	5797	2704	Oligo	Non-neuronal	DFC
1809	10286	2708	Astro	Non-neuronal	DFC
1811	3647	2699	L5 IT	Excitatory	DFC
1812	7033	2698	SST	Inhibitory	DFC
1814	5015	2716	Oligo	Non-neuronal	DFC
1815	5875	2706	Oligo	Non-neuronal	DFC
1816	10627	2719	SST	Inhibitory	DFC
1817	2111	2720	Oligo	Non-neuronal	DFC
1818	3700	2719	Oligo	Non-neuronal	DFC
1820	9567	2713	Oligo	Non-neuronal	DFC
1822	9107	2728	Oligo	Non-neuronal	DFC
1825	5858	2726	OPC	Non-neuronal	DFC
1826	2688	2727	Oligo	Non-neuronal	DFC
1827	4727	2722	Oligo	Non-neuronal	DFC
1828	5886	2733	L5 IT	Excitatory	DFC
1829	3813	2722	Oligo	Non-neuronal	DFC
1830	4712	2744	Endo	Non-neuronal	DFC
1831	3344	2738	Astro	Non-neuronal	DFC
1836	3302	2737	Astro	Non-neuronal	DFC
1839	8467	2733	Oligo	Non-neuronal	DFC
1842	7550	2747	L6 CT	Excitatory	DFC
1844	6759	2748	L4 IT	Excitatory	DFC
1847	11137	2748	Micro/PVM	Non-neuronal	DFC
1849	11480	2750	L6 CT	Excitatory	DFC
1851	2692	2745	Oligo	Non-neuronal	DFC
1853	5139	2742	L5 IT	Excitatory	DFC
1855	2714	2751	L2/3 IT	Excitatory	DFC
1856	8164	2758	Oligo	Non-neuronal	DFC
1857	8468	2752	Oligo	Non-neuronal	DFC
1862	6290	2764	VLMC	Non-neuronal	DFC
1863	4964	2770	L5 IT	Excitatory	DFC
1868	8439	2757	Oligo	Non-neuronal	DFC
1869	2029	2772	L2/3 IT	Excitatory	DFC
1874	3289	2773	Oligo	Non-neuronal	DFC
1875	3981	2768	Oligo	Non-neuronal	DFC
1876	11086	2773	L6 CT	Excitatory	DFC
1877	7870	2771	Astro	Non-neuronal	DFC
1878	9425	2782	LAMP5 LHX6	Inhibitory	DFC
1879	3967	2775	Oligo	Non-neuronal	DFC
1881	4477	2787	L5 IT	Excitatory	DFC
1882	4688	2779	Micro/PVM	Non-neuronal	DFC
1885	2532	2772	L5/6 NP	Excitatory	DFC
1887	7929	2777	L2/3 IT	Excitatory	DFC
1890	8963	2786	Micro/PVM	Non-neuronal	DFC
1891	4291	2783	Oligo	Non-neuronal	DFC
1893	6144	2783	Micro/PVM	Non-neuronal	DFC
1894	8905	2781	Oligo	Non-neuronal	DFC
1895	4193	2796	L5 ET	Excitatory	DFC
1896	4778	2797	L2/3 IT	Excitatory	DFC
1904	3028	2812	Astro	Non-neuronal	DFC
1906	8721	2804	Oligo	Non-neuronal	DFC
1907	2926	2806	L2/3 IT	Excitatory	DFC
1911	4960	2816	Oligo	Non-neuronal	DFC
1913	3218	2824	SST	Inhibitory	DFC
1917	4928	2813	VIP	Inhibitory	DFC
1918	5485	2822	L5 IT	Excitatory	DFC
1922	4866	2830	L4 IT	Excitatory	DFC
1924	2805	2818	L4 IT	Excitatory	DFC
1927	5145	2831	L4 IT	Excitatory	DFC
1928	9841	2832	Oligo	Non-neuronal	DFC
1930	4992	2828	Oligo	Non-neuronal	DFC
1931	3058	2830	Oligo	Non-neuronal	DFC
1934	7209	2835	Oligo	Non-neuronal	DFC
1936	4948	2844	L4 IT	Excitatory	DFC
1939	3361	2854	OPC	Non-neuronal	DFC
1940	5086	2848	Endo	Non-neuronal	DFC
1941	11393	2852	Oligo	Non-neuronal	DFC
1943	3739	2859	Astro	Non-neuronal	DFC
1944	6580	2854	L5 IT	Excitatory	DFC
1947	3330	2860	L5 IT	Excitatory	DFC
1949	11018	2862	OPC	Non-neuronal	DFC
1950	5589	2851	L4 IT	Excitatory	DFC
1951	2739	2857	L2/3 IT	Excitatory	DFC
1953	6966	2855	L5 IT	Excitatory	DFC
1954	4325	2862	SST	Inhibitory	DFC
1955	6922	2868	L4 IT	Excitatory	DFC
1956	3184	2872	L4 IT	Excitatory	DFC
1957	2006	2871	Oligo	Non-neuronal	DFC
1958	7056	2868	Astro	Non-neuronal	DFC
1959	8112	2869	L5/6 NP	Excitatory	DFC
1960	3251	2870	VIP	Inhibitory	DFC
1962	6432	2879	Oligo	Non-neuronal	DFC
1966	3213	2892	L2/3 IT	Excitatory	DFC
1968	4198	2890	L4 IT	Excitatory	DFC
1969	6528	2886	L4 IT	Excitatory	DFC
1972	8016	2894	Oligo	Non-neuronal	DFC
1974	4077	2894	Oligo	Non-neuronal	DFC
1977	10209	2897	L6 IT	Excitatory	DFC
1978	3601	2903	L2/3 IT	Excitatory	DFC
1979	5513	2898	Astro	Non-neuronal	DFC
1984	9526	2908	Oligo	Non-neuronal	DFC
1989	11651	2915	L6 IT	Excitatory	DFC
1991	5408	2902	Oligo	Non-neuronal	DFC
1993	1980	2903	Oligo	Non-neuronal	DFC
1994	7926	2914	L6 CT	Excitatory	DFC
1997	2218	2919	L2/3 IT	Excitatory	DFC
1998	3437	2922	Oligo	Non-neuronal	DFC
1999	3984	2919	Micro/PVM	Non-neuronal	DFC
2000	5549	2916	Astro	Non-neuronal	DFC
2003	5026	2921	OPC	Non-neuronal	DFC
2005	4867	2924	Oligo	Non-neuronal	DFC
2006	9498	2922	Oligo	Non-neuronal	DFC
2010	5351	2931	Micro/PVM	Non-neuronal	DFC
2016	8091	2935	Oligo	Non-neuronal	DFC
2018	3520	2927	Oligo	Non-neuronal	DFC
2020	3591	2932	Oligo	Non-neuronal	DFC
2022	5900	2936	Oligo	Non-neuronal	DFC
2023	10533	2937	LAMP5 LHX6	Inhibitory	DFC
2024	10960	2940	Oligo	Non-neuronal	DFC
2026	4822	2931	OPC	Non-neuronal	DFC
2027	5042	2945	L5 IT	Excitatory	DFC
2028	11245	2939	Oligo	Non-neuronal	DFC
2029	5867	2944	L5 IT	Excitatory	DFC
2030	3674	2946	Oligo	Non-neuronal	DFC
2032	4035	2939	L5 IT	Excitatory	DFC
2035	3355	2933	Oligo	Non-neuronal	DFC
2036	10690	2951	L2/3 IT	Excitatory	DFC
2040	2839	2949	VIP	Inhibitory	DFC
2042	8835	2952	SST	Inhibitory	DFC
2044	4508	2947	Oligo	Non-neuronal	DFC
2046	5308	2945	L5 IT	Excitatory	DFC
2049	11481	2965	L6B	Excitatory	DFC
2051	5329	2964	L5 IT	Excitatory	DFC
2056	9991	2963	Oligo	Non-neuronal	DFC
2060	4052	2958	Oligo	Non-neuronal	DFC
2062	2616	2973	OPC	Non-neuronal	DFC
2063	9921	2972	Oligo	Non-neuronal	DFC
2066	8397	2977	L6 CT	Excitatory	DFC
2069	2498	2974	Oligo	Non-neuronal	DFC
2070	2531	2978	Oligo	Non-neuronal	DFC
2072	2994	2990	VIP	Inhibitory	DFC
2076	3137	2994	Micro/PVM	Non-neuronal	DFC
2077	5633	2993	L5 IT	Excitatory	DFC
2078	3241	2998	L2/3 IT	Excitatory	DFC
2081	1913	2983	Oligo	Non-neuronal	DFC
2086	7612	3001	L4 IT	Excitatory	DFC
2088	10391	2999	Oligo	Non-neuronal	DFC
2089	5897	3006	L5 IT	Excitatory	DFC
2090	9284	3006	Oligo	Non-neuronal	DFC
2091	5664	3009	Oligo	Non-neuronal	DFC
2097	3621	3004	SST	Inhibitory	DFC
2098	2044	3011	Astro	Non-neuronal	DFC
2100	3269	3008	Oligo	Non-neuronal	DFC
2101	5730	3013	L6 IT	Excitatory	DFC
2102	5415	3014	Micro/PVM	Non-neuronal	DFC
2103	6108	3009	Endo	Non-neuronal	DFC
2106	9131	3012	Oligo	Non-neuronal	DFC
2107	4449	3021	Oligo	Non-neuronal	DFC
2109	11044	3034	LAMP5 LHX6	Inhibitory	DFC
2114	4427	3031	Oligo	Non-neuronal	DFC
2116	6399	3020	LAMP5 LHX6	Inhibitory	DFC
2117	9355	3033	VLMC	Non-neuronal	DFC
2118	10246	3027	Oligo	Non-neuronal	DFC
2120	4871	3030	Oligo	Non-neuronal	DFC
2122	6137	3030	L5 IT	Excitatory	DFC
2123	7154	3035	Astro	Non-neuronal	DFC
2124	8549	3035	L5 IT	Excitatory	DFC
2126	6103	3046	L5 ET	Excitatory	DFC
2127	10898	3044	Astro	Non-neuronal	DFC
2130	5823	3047	L5 ET	Excitatory	DFC
2132	2042	3041	Astro	Non-neuronal	DFC
2133	4921	3047	L5 IT	Excitatory	DFC
2135	6510	3041	Astro	Non-neuronal	DFC
2136	3541	3049	Micro/PVM	Non-neuronal	DFC
2151	10992	3079	Oligo	Non-neuronal	DFC
2153	9055	3079	Oligo	Non-neuronal	DFC
2154	6881	3076	L5 ET	Excitatory	DFC
2155	8283	3080	Astro	Non-neuronal	DFC
2156	9293	3081	Oligo	Non-neuronal	DFC
2158	4333	3079	Oligo	Non-neuronal	DFC
2159	8444	3082	Oligo	Non-neuronal	DFC
2162	8474	3078	SST	Inhibitory	DFC
2164	5357	3085	Oligo	Non-neuronal	DFC
2165	4352	3086	Oligo	Non-neuronal	DFC
2170	2349	3105	L2/3 IT	Excitatory	DFC
2174	11038	3109	L6 IT	Excitatory	DFC
2175	4765	3105	VIP	Inhibitory	DFC
2179	7080	3109	Oligo	Non-neuronal	DFC
2180	8279	3108	Oligo	Non-neuronal	DFC
2184	6643	3115	OPC	Non-neuronal	DFC
2186	6927	3114	Micro/PVM	Non-neuronal	DFC
2189	5133	3122	Oligo	Non-neuronal	DFC
2191	8888	3119	L6 IT Car3	Excitatory	DFC
2192	11178	3118	Oligo	Non-neuronal	DFC
2193	3497	3130	OPC	Non-neuronal	DFC
2198	2127	3112	OPC	Non-neuronal	DFC
2200	8292	3140	L6 IT Car3	Excitatory	DFC
2201	1891	3135	Micro/PVM	Non-neuronal	DFC
2204	8628	3128	Oligo	Non-neuronal	DFC
2205	9690	3130	Oligo	Non-neuronal	DFC
2206	4135	3134	Micro/PVM	Non-neuronal	DFC
2208	6803	3131	Oligo	Non-neuronal	DFC
2213	5635	3131	Oligo	Non-neuronal	DFC
2214	7750	3145	L5 IT	Excitatory	DFC
2215	7881	3145	Astro	Non-neuronal	DFC
2216	7355	3137	L6 CT	Excitatory	DFC
2217	8482	3145	L2/3 IT	Excitatory	DFC
2220	9992	3138	Oligo	Non-neuronal	DFC
2221	4216	3154	L4 IT	Excitatory	DFC
2224	7594	3150	Oligo	Non-neuronal	DFC
2225	3813	3161	L2/3 IT	Excitatory	DFC
2226	4935	3152	Micro/PVM	Non-neuronal	DFC
2229	6996	3160	VIP	Inhibitory	DFC
2233	9992	3168	Micro/PVM	Non-neuronal	DFC
2235	10440	3167	L6 CT	Excitatory	DFC
2238	10395	3172	L6B	Excitatory	DFC
2239	1796	3175	Astro	Non-neuronal	DFC
2240	6044	3170	L5 IT	Excitatory	DFC
2241	8267	3169	Oligo	Non-neuronal	DFC
2246	2636	3177	Endo	Non-neuronal	DFC
2247	8831	3164	Micro/PVM	Non-neuronal	DFC
2252	4633	3187	Oligo	Non-neuronal	DFC
2254	10989	3183	Astro	Non-neuronal	DFC
2255	7085	3186	Oligo	Non-neuronal	DFC
2256	3790	3193	Astro	Non-neuronal	DFC
2258	8685	3184	L6 CT	Excitatory	DFC
2261	9471	3188	Micro/PVM	Non-neuronal	DFC
2265	2271	3203	SST	Inhibitory	DFC
2266	7169	3199	Oligo	Non-neuronal	DFC
2269	10815	3202	Oligo	Non-neuronal	DFC
2270	2440	3206	Astro	Non-neuronal	DFC
2272	2087	3204	Astro	Non-neuronal	DFC
2273	6121	3205	L5 ET	Excitatory	DFC
2274	7443	3208	L5 IT	Excitatory	DFC
2278	4535	3199	L4 IT	Excitatory	DFC
2279	4808	3213	VIP	Inhibitory	DFC
2281	2901	3213	Oligo	Non-neuronal	DFC
2282	5307	3208	Astro	Non-neuronal	DFC
2287	4540	3223	L4 IT	Excitatory	DFC
2288	4725	3222	L5/6 NP	Excitatory	DFC
2289	3600	3220	Astro	Non-neuronal	DFC
2291	1984	3227	L2/3 IT	Excitatory	DFC
2293	6025	3224	Oligo	Non-neuronal	DFC
2295	4419	3229	L5 IT	Excitatory	DFC
2298	2575	3239	L2/3 IT	Excitatory	DFC
2300	6229	3237	Oligo	Non-neuronal	DFC
2306	9575	3244	Micro/PVM	Non-neuronal	DFC
2308	9475	3254	L6 IT	Excitatory	DFC
2310	7970	3244	LAMP5 LHX6	Inhibitory	DFC
2313	5970	3252	PVALB	Inhibitory	DFC
2314	5207	3261	L4 IT	Excitatory	DFC
2317	7338	3250	Micro/PVM	Non-neuronal	DFC
2318	11210	3255	Astro	Non-neuronal	DFC
2321	6355	3261	OPC	Non-neuronal	DFC
2322	3578	3257	L4 IT	Excitatory	DFC
2323	5085	3264	PVALB	Inhibitory	DFC
2324	6208	3258	Oligo	Non-neuronal	DFC
2325	4835	3259	Oligo	Non-neuronal	DFC
2327	8088	3251	Astro	Non-neuronal	DFC
2330	4863	3268	L4 IT	Excitatory	DFC
2331	9494	3258	Micro/PVM	Non-neuronal	DFC
2332	10312	3266	Astro	Non-neuronal	DFC
2335	5699	3270	Oligo	Non-neuronal	DFC
2336	6863	3279	Oligo	Non-neuronal	DFC
2338	6993	3273	L5 IT	Excitatory	DFC
2340	4711	3273	L5 IT	Excitatory	DFC
2341	6336	3277	Oligo	Non-neuronal	DFC
2346	7779	3281	L6 IT	Excitatory	DFC
2347	4934	3289	Oligo	Non-neuronal	DFC
2348	7660	3282	L6 IT	Excitatory	DFC
2349	7830	3279	L6 IT Car3	Excitatory	DFC
2350	11380	3290	Oligo	Non-neuronal	DFC
2352	9273	3291	Astro	Non-neuronal	DFC
2353	2084	3293	L2/3 IT	Excitatory	DFC
2356	3991	3301	L4 IT	Excitatory	DFC
2357	8730	3292	Oligo	Non-neuronal	DFC
2358	3925	3299	Oligo	Non-neuronal	DFC
2359	4972	3298	Oligo	Non-neuronal	DFC
2361	3286	3292	Oligo	Non-neuronal	DFC
2363	2502	3309	OPC	Non-neuronal	DFC
2364	2526	3308	VIP	Inhibitory	DFC
2368	7472	3309	Endo	Non-neuronal	DFC
2369	5258	3312	Oligo	Non-neuronal	DFC
2375	11399	3317	Astro	Non-neuronal	DFC
2377	3781	3318	Micro/PVM	Non-neuronal	DFC
2378	9358	3317	OPC	Non-neuronal	DFC
2380	8813	3306	Oligo	Non-neuronal	DFC
2382	6027	3309	L5 IT	Excitatory	DFC
2383	9268	3320	Astro	Non-neuronal	DFC
2384	4957	3322	Oligo	Non-neuronal	DFC
2385	6435	3321	L5 IT	Excitatory	DFC
2386	4385	3330	VIP	Inhibitory	DFC
2388	4916	3325	Oligo	Non-neuronal	DFC
2393	6165	3335	SST	Inhibitory	DFC
2395	4751	3337	L5 IT	Excitatory	DFC
2398	3020	3341	Micro/PVM	Non-neuronal	DFC
2399	7266	3340	Oligo	Non-neuronal	DFC
2400	7520	3346	OPC	Non-neuronal	DFC
2401	9734	3348	Astro	Non-neuronal	DFC
2402	5839	3360	PVALB	Inhibitory	DFC
2404	3715	3362	Endo	Non-neuronal	DFC
2405	7553	3353	L6B	Excitatory	DFC
2406	9349	3345	L6 CT	Excitatory	DFC
2411	4914	3360	Micro/PVM	Non-neuronal	DFC
2412	5314	3364	Oligo	Non-neuronal	DFC
2413	3026	3365	Oligo	Non-neuronal	DFC
2417	5746	3375	L5 IT	Excitatory	DFC
2418	6927	3365	Oligo	Non-neuronal	DFC
2419	11120	3362	L6 IT	Excitatory	DFC
2421	3410	3367	Micro/PVM	Non-neuronal	DFC
2422	6956	3377	L5 IT	Excitatory	DFC
2423	3945	3369	OPC	Non-neuronal	DFC
2426	5008	3379	PVALB	Inhibitory	DFC
2427	4673	3375	Oligo	Non-neuronal	DFC
2428	11420	3380	OPC	Non-neuronal	DFC
2430	5118	3374	Oligo	Non-neuronal	DFC
2432	10830	3387	PVALB	Inhibitory	DFC
2434	4974	3382	L4 IT	Excitatory	DFC
2436	5672	3380	Oligo	Non-neuronal	DFC
2445	11361	3395	Astro	Non-neuronal	DFC
2446	4027	3397	L2/3 IT	Excitatory	DFC
2447	5664	3403	PVALB	Inhibitory	DFC
2449	6616	3396	Oligo	Non-neuronal	DFC
2450	10603	3398	Oligo	Non-neuronal	DFC
2451	6796	3396	L5 ET	Excitatory	DFC
2452	3383	3404	Astro	Non-neuronal	DFC
2454	3277	3398	OPC	Non-neuronal	DFC
2458	2358	3396	L2/3 IT	Excitatory	DFC
2459	3764	3408	Oligo	Non-neuronal	DFC
2462	2094	3416	VIP	Inhibitory	DFC
2465	8235	3422	L5 ET	Excitatory	DFC
2469	10089	3421	Oligo	Non-neuronal	DFC
2470	5299	3421	L5 IT	Excitatory	DFC
2471	3632	3428	Micro/PVM	Non-neuronal	DFC
2473	10610	3428	L5 ET	Excitatory	DFC
2474	3913	3427	Oligo	Non-neuronal	DFC
2475	7335	3427	L5/6 NP	Excitatory	DFC
2477	2259	3438	L2/3 IT	Excitatory	DFC
2478	3601	3418	VIP	Inhibitory	DFC
2479	6604	3426	Oligo	Non-neuronal	DFC
2481	3711	3429	Oligo	Non-neuronal	DFC
2485	5090	3434	Oligo	Non-neuronal	DFC
2486	10850	3435	L6 CT	Excitatory	DFC
2490	3163	3437	L2/3 IT	Excitatory	DFC
2491	7022	3437	Astro	Non-neuronal	DFC
2493	9182	3448	Oligo	Non-neuronal	DFC
2494	5121	3445	L4 IT	Excitatory	DFC
2495	8607	3431	L5 IT	Excitatory	DFC
2496	2717	3432	L2/3 IT	Excitatory	DFC
2502	7237	3454	Oligo	Non-neuronal	DFC
2504	11421	3460	Micro/PVM	Non-neuronal	DFC
2505	5043	3454	L5/6 NP	Excitatory	DFC
2506	8074	3457	Oligo	Non-neuronal	DFC
2508	4447	3455	Oligo	Non-neuronal	DFC
2510	6625	3462	Micro/PVM	Non-neuronal	DFC
2511	6879	3465	OPC	Non-neuronal	DFC
2512	3838	3469	Micro/PVM	Non-neuronal	DFC
2513	4726	3470	Oligo	Non-neuronal	DFC
2514	5490	3463	PVALB	Inhibitory	DFC
2516	11523	3460	Oligo	Non-neuronal	DFC
2518	8106	3471	Chandelier	Inhibitory	DFC
2519	9207	3479	VLMC	Non-neuronal	DFC
2520	3869	3478	Astro	Non-neuronal	DFC
2521	10126	3480	Micro/PVM	Non-neuronal	DFC
2524	11205	3479	OPC	Non-neuronal	DFC
2525	7188	3477	Oligo	Non-neuronal	DFC
2526	2314	3475	Oligo	Non-neuronal	DFC
2528	11244	3493	LAMP5 LHX6	Inhibitory	DFC
2529	6397	3488	Micro/PVM	Non-neuronal	DFC
2530	11468	3487	Oligo	Non-neuronal	DFC
2531	4468	3482	VIP	Inhibitory	DFC
2532	11740	3495	Astro	Non-neuronal	DFC
2534	8194	3486	Oligo	Non-neuronal	DFC
2536	1603	3485	L2/3 IT	Excitatory	DFC
2537	3327	3486	L4 IT	Excitatory	DFC
2538	6536	3495	Oligo	Non-neuronal	DFC
2539	5357	3498	LAMP5 LHX6	Inhibitory	DFC
2540	11191	3498	OPC	Non-neuronal	DFC
2542	10526	3497	Micro/PVM	Non-neuronal	DFC
2544	2436	3502	Astro	Non-neuronal	DFC
2545	1780	3507	VLMC	Non-neuronal	DFC
2546	6737	3505	SST	Inhibitory	DFC
2547	6572	3508	Oligo	Non-neuronal	DFC
2549	7972	3505	Oligo	Non-neuronal	DFC
2550	9180	3503	Oligo	Non-neuronal	DFC
2551	11775	3518	Astro	Non-neuronal	DFC
2552	9100	3521	L6 CT	Excitatory	DFC
2554	10555	3515	Oligo	Non-neuronal	DFC
2556	8477	3528	Oligo	Non-neuronal	DFC
2557	5003	3531	L5 IT	Excitatory	DFC
2560	5257	3529	L4 IT	Excitatory	DFC
2562	4981	3527	Oligo	Non-neuronal	DFC
2563	5328	3531	Micro/PVM	Non-neuronal	DFC
2564	9916	3525	Oligo	Non-neuronal	DFC
2565	11716	3537	LAMP5 LHX6	Inhibitory	DFC
2567	9436	3532	L6 CT	Excitatory	DFC
2569	2125	3533	L2/3 IT	Excitatory	DFC
2570	5031	3545	Oligo	Non-neuronal	DFC
2572	7299	3537	OPC	Non-neuronal	DFC
2576	8233	3545	L6 IT Car3	Excitatory	DFC
2577	1811	3550	Micro/PVM	Non-neuronal	DFC
2579	10091	3546	Micro/PVM	Non-neuronal	DFC
2582	11976	3563	Oligo	Non-neuronal	DFC
2583	1566	3555	Micro/PVM	Non-neuronal	DFC
2584	8274	3556	Oligo	Non-neuronal	DFC
2586	2098	3555	Endo	Non-neuronal	DFC
2588	11450	3561	Oligo	Non-neuronal	DFC
2590	2797	3568	L2/3 IT	Excitatory	DFC
2591	3569	3563	L5 IT	Excitatory	DFC
2594	4282	3562	Micro/PVM	Non-neuronal	DFC
2596	8998	3564	Astro	Non-neuronal	DFC
2597	11135	3564	Astro	Non-neuronal	DFC
2600	2765	3564	Oligo	Non-neuronal	DFC
2603	5533	3575	Micro/PVM	Non-neuronal	DFC
2606	3780	3569	L4 IT	Excitatory	DFC
2609	10087	3583	L6 IT	Excitatory	DFC
2612	8719	3573	Astro	Non-neuronal	DFC
2614	8666	3578	Oligo	Non-neuronal	DFC
2620	4956	3585	L2/3 IT	Excitatory	DFC
2622	12307	3587	Oligo	Non-neuronal	DFC
2623	5150	3591	L4 IT	Excitatory	DFC
2624	7473	3589	Oligo	Non-neuronal	DFC
2627	7948	3595	Astro	Non-neuronal	DFC
2630	3350	3589	Oligo	Non-neuronal	DFC
2631	4492	3598	Oligo	Non-neuronal	DFC
2633	8931	3588	PVALB	Inhibitory	DFC
2635	11229	3598	Oligo	Non-neuronal	DFC
2636	10420	3606	L6 CT	Excitatory	DFC
2639	7351	3602	Micro/PVM	Non-neuronal	DFC
2640	7492	3599	Oligo	Non-neuronal	DFC
2641	6756	3605	Astro	Non-neuronal	DFC
2642	7310	3600	L4 IT	Excitatory	DFC
2644	4642	3608	L4 IT	Excitatory	DFC
2645	6726	3607	SST	Inhibitory	DFC
2647	11033	3597	Oligo	Non-neuronal	DFC
2648	2003	3601	Oligo	Non-neuronal	DFC
2651	7370	3613	Micro/PVM	Non-neuronal	DFC
2653	2523	3604	L2/3 IT	Excitatory	DFC
2654	4688	3615	Micro/PVM	Non-neuronal	DFC
2655	7402	3617	Oligo	Non-neuronal	DFC
2656	3093	3610	Astro	Non-neuronal	DFC
2657	3386	3620	Oligo	Non-neuronal	DFC
2659	6201	3623	Astro	Non-neuronal	DFC
2661	4129	3633	L4 IT	Excitatory	DFC
2662	4436	3625	Oligo	Non-neuronal	DFC
2665	7157	3625	Oligo	Non-neuronal	DFC
2666	3438	3635	Micro/PVM	Non-neuronal	DFC
2667	6742	3632	Oligo	Non-neuronal	DFC
2668	7141	3637	Micro/PVM	Non-neuronal	DFC
2669	3365	3645	Oligo	Non-neuronal	DFC
2670	5870	3647	L6 IT	Excitatory	DFC
2671	8163	3643	Micro/PVM	Non-neuronal	DFC
2672	3634	3644	L5 IT	Excitatory	DFC
2673	5044	3644	Oligo	Non-neuronal	DFC
2674	4799	3643	Micro/PVM	Non-neuronal	DFC
2675	7365	3639	Oligo	Non-neuronal	DFC
2677	7748	3645	Astro	Non-neuronal	DFC
2678	4555	3648	SST	Inhibitory	DFC
2679	1810	3654	Endo	Non-neuronal	DFC
2680	10972	3646	Oligo	Non-neuronal	DFC
2683	3585	3647	Oligo	Non-neuronal	DFC
2685	6439	3660	Astro	Non-neuronal	DFC
2686	5323	3659	Oligo	Non-neuronal	DFC
2689	7856	3669	Astro	Non-neuronal	DFC
2690	7333	3669	Oligo	Non-neuronal	DFC
2691	1518	3658	L2/3 IT	Excitatory	DFC
2692	4610	3658	PVALB	Inhibitory	DFC
2693	11353	3669	L6 IT	Excitatory	DFC
2697	10593	3689	SST	Inhibitory	DFC
2698	2184	3687	Astro	Non-neuronal	DFC
2699	6221	3691	L5 IT	Excitatory	DFC
2700	1763	3690	Oligo	Non-neuronal	DFC
2701	8871	3687	Oligo	Non-neuronal	DFC
2702	3900	3691	Astro	Non-neuronal	DFC
2704	8947	3694	Astro	Non-neuronal	DFC
2705	12756	3692	Oligo	Non-neuronal	DFC
2706	2978	3688	L5/6 NP	Excitatory	DFC
2714	7730	3709	L5 IT	Excitatory	DFC
2719	8978	3713	Chandelier	Inhibitory	DFC
2722	9255	3708	SST	Inhibitory	DFC
2723	5161	3721	OPC	Non-neuronal	DFC
2727	4095	3711	L4 IT	Excitatory	DFC
2729	4650	3722	L4 IT	Excitatory	DFC
2730	4710	3711	Oligo	Non-neuronal	DFC
2731	4809	3719	Oligo	Non-neuronal	DFC
2732	5278	3717	L5 IT	Excitatory	DFC
2733	5127	3720	L4 IT	Excitatory	DFC
2736	10494	3724	L6 IT	Excitatory	DFC
2740	5996	3721	Oligo	Non-neuronal	DFC
2744	2550	3722	Oligo	Non-neuronal	DFC
2746	6533	3728	L6 IT Car3	Excitatory	DFC
2747	7654	3728	Micro/PVM	Non-neuronal	DFC
2749	2501	3725	Endo	Non-neuronal	DFC
2751	11851	3729	Astro	Non-neuronal	DFC
2752	2632	3736	OPC	Non-neuronal	DFC
2753	1624	3737	Astro	Non-neuronal	DFC
2754	4762	3735	OPC	Non-neuronal	DFC
2757	5249	3736	PVALB	Inhibitory	DFC
2759	9160	3734	SST	Inhibitory	DFC
2760	3482	3727	L2/3 IT	Excitatory	DFC
2761	3197	3735	Oligo	Non-neuronal	DFC
2762	1992	3741	OPC	Non-neuronal	DFC
2763	9092	3735	Oligo	Non-neuronal	DFC
2764	10450	3741	Micro/PVM	Non-neuronal	DFC
2769	3659	3757	L5 IT	Excitatory	DFC
2770	10435	3756	L6B	Excitatory	DFC
2772	8127	3757	Oligo	Non-neuronal	DFC
2773	10347	3747	Oligo	Non-neuronal	DFC
2776	8297	3755	Micro/PVM	Non-neuronal	DFC
2782	3375	3767	Astro	Non-neuronal	DFC
2784	7762	3771	Endo	Non-neuronal	DFC
2785	2185	3780	Oligo	Non-neuronal	DFC
2787	2387	3775	Endo	Non-neuronal	DFC
2792	12111	3774	Oligo	Non-neuronal	DFC
2795	11668	3773	Oligo	Non-neuronal	DFC
2796	5319	3772	L5 IT	Excitatory	DFC
2797	6449	3780	OPC	Non-neuronal	DFC
2799	6730	3780	Oligo	Non-neuronal	DFC
2803	4628	3794	Micro/PVM	Non-neuronal	DFC
2810	4711	3792	L4 IT	Excitatory	DFC
2814	1933	3785	Oligo	Non-neuronal	DFC
2816	2346	3795	VLMC	Non-neuronal	DFC
2820	11445	3792	Oligo	Non-neuronal	DFC
2822	6204	3803	Micro/PVM	Non-neuronal	DFC
2823	7918	3809	L6 CT	Excitatory	DFC
2825	7353	3804	Micro/PVM	Non-neuronal	DFC
2826	10126	3811	L6 CT	Excitatory	DFC
2827	8579	3812	OPC	Non-neuronal	DFC
2828	1811	3803	Micro/PVM	Non-neuronal	DFC
2829	3127	3816	Astro	Non-neuronal	DFC
2830	3063	3824	L2/3 IT	Excitatory	DFC
2831	7446	3818	L6 IT Car3	Excitatory	DFC
2834	6187	3816	L4 IT	Excitatory	DFC
2836	12615	3824	L6 IT Car3	Excitatory	DFC
2838	2771	3821	Astro	Non-neuronal	DFC
2840	8708	3825	L6 IT Car3	Excitatory	DFC
2841	5306	3828	SST	Inhibitory	DFC
2842	6830	3826	L5 IT	Excitatory	DFC
2848	7240	3831	Astro	Non-neuronal	DFC
2851	5982	3827	L6 IT	Excitatory	DFC
2855	12555	3838	Oligo	Non-neuronal	DFC
2859	11625	3844	VLMC	Non-neuronal	DFC
2860	2388	3844	Chandelier	Inhibitory	DFC
2861	8060	3835	Oligo	Non-neuronal	DFC
2864	3953	3855	Oligo	Non-neuronal	DFC
2866	3485	3854	Oligo	Non-neuronal	DFC
2868	10087	3851	L6B	Excitatory	DFC
2869	9558	3850	L6 IT	Excitatory	DFC
2870	1847	3854	L2/3 IT	Excitatory	DFC
2872	9321	3853	L6B	Excitatory	DFC
2873	1788	3854	Oligo	Non-neuronal	DFC
2877	4482	3861	OPC	Non-neuronal	DFC
2882	8465	3856	Astro	Non-neuronal	DFC
2883	5046	3859	Oligo	Non-neuronal	DFC
2884	7383	3864	Astro	Non-neuronal	DFC
2889	9934	3874	L6 IT	Excitatory	DFC
2891	2860	3872	Micro/PVM	Non-neuronal	DFC
2892	3285	3874	L2/3 IT	Excitatory	DFC
2893	5304	3863	L5 IT	Excitatory	DFC
2898	5631	3874	Oligo	Non-neuronal	DFC
2899	9266	3862	Oligo	Non-neuronal	DFC
2901	4464	3875	Oligo	Non-neuronal	DFC
2904	7723	3874	Oligo	Non-neuronal	DFC
2908	11079	3890	L6 IT Car3	Excitatory	DFC
2909	2092	3885	VLMC	Non-neuronal	DFC
2911	8823	3886	Micro/PVM	Non-neuronal	DFC
2912	4501	3891	OPC	Non-neuronal	DFC
2913	9552	3884	Oligo	Non-neuronal	DFC
2915	8522	3889	L6 IT Car3	Excitatory	DFC
2916	6663	3894	L2/3 IT	Excitatory	DFC
2917	5332	3894	Micro/PVM	Non-neuronal	DFC
2921	1843	3899	Oligo	Non-neuronal	DFC
2924	6704	3906	Astro	Non-neuronal	DFC
2925	6034	3910	L4 IT	Excitatory	DFC
2927	9863	3903	Oligo	Non-neuronal	DFC
2929	4983	3897	Oligo	Non-neuronal	DFC
2931	3463	3918	L6 IT	Excitatory	DFC
2932	3881	3914	Endo	Non-neuronal	DFC
2934	10716	3915	Astro	Non-neuronal	DFC
2935	1606	3918	Chandelier	Inhibitory	DFC
2936	4537	3904	Oligo	Non-neuronal	DFC
2937	1567	3925	L2/3 IT	Excitatory	DFC
2938	9887	3927	L6 IT	Excitatory	DFC
2942	2276	3941	L2/3 IT	Excitatory	DFC
2943	10952	3934	Oligo	Non-neuronal	DFC
2945	1806	3935	L2/3 IT	Excitatory	DFC
2947	4779	3931	L4 IT	Excitatory	DFC
2950	10308	3944	Micro/PVM	Non-neuronal	DFC
2951	10972	3952	L6 IT	Excitatory	DFC
2953	2866	3955	L2/3 IT	Excitatory	DFC
2954	3988	3947	Micro/PVM	Non-neuronal	DFC
2958	7705	3942	Oligo	Non-neuronal	DFC
2960	5272	3950	SST	Inhibitory	DFC
2961	9687	3951	Micro/PVM	Non-neuronal	DFC
2964	9655	3958	VIP	Inhibitory	DFC
2965	11138	3948	L6B	Excitatory	DFC
2968	6729	3952	L5/6 NP	Excitatory	DFC
2970	3288	3957	Astro	Non-neuronal	DFC
2971	11446	3963	L6 CT	Excitatory	DFC
2972	12709	3954	Oligo	Non-neuronal	DFC
2978	7823	3960	Oligo	Non-neuronal	DFC
2979	11338	3962	Micro/PVM	Non-neuronal	DFC
2980	7766	3959	Oligo	Non-neuronal	DFC
2981	9749	3955	Oligo	Non-neuronal	DFC
2986	8350	3972	L6 IT	Excitatory	DFC
2988	12881	3966	Oligo	Non-neuronal	DFC
2989	4956	3978	Oligo	Non-neuronal	DFC
2990	2392	3971	VLMC	Non-neuronal	DFC
2992	13114	3977	L6B	Excitatory	DFC
2993	1886	3982	L2/3 IT	Excitatory	DFC
2995	7840	3981	Oligo	Non-neuronal	DFC
2996	10164	3980	L6 CT	Excitatory	DFC
2998	8252	3986	L6 IT	Excitatory	DFC
3002	11373	3971	Oligo	Non-neuronal	DFC
3006	2177	3989	Micro/PVM	Non-neuronal	DFC
3007	3289	3985	OPC	Non-neuronal	DFC
3009	2897	3993	Oligo	Non-neuronal	DFC
3013	8224	3996	Oligo	Non-neuronal	DFC
3014	10355	3994	Oligo	Non-neuronal	DFC
3018	10196	4004	OPC	Non-neuronal	DFC
3029	3615	4013	L5 IT	Excitatory	DFC
3030	8394	4002	Oligo	Non-neuronal	DFC
3033	2683	4020	Oligo	Non-neuronal	DFC
3035	7165	4021	Oligo	Non-neuronal	DFC
3036	12513	4011	Oligo	Non-neuronal	DFC
3037	7693	4013	L5/6 NP	Excitatory	DFC
3038	3900	4022	Micro/PVM	Non-neuronal	DFC
3039	10161	4018	OPC	Non-neuronal	DFC
3041	5309	4025	Chandelier	Inhibitory	DFC
3042	1812	4024	Astro	Non-neuronal	DFC
3044	7882	4032	L6B	Excitatory	DFC
3045	7002	4025	L4 IT	Excitatory	DFC
3046	6909	4034	L5/6 NP	Excitatory	DFC
3048	12376	4035	Micro/PVM	Non-neuronal	DFC
3049	12121	4038	Oligo	Non-neuronal	DFC
3051	5912	4043	L4 IT	Excitatory	DFC
3054	2718	4042	Oligo	Non-neuronal	DFC
3056	12832	4042	Oligo	Non-neuronal	DFC
3058	7536	4044	PVALB	Inhibitory	DFC
3059	4209	4035	Oligo	Non-neuronal	DFC
3060	6553	4048	LAMP5 LHX6	Inhibitory	DFC
3063	5524	4054	SST	Inhibitory	DFC
3064	1860	4052	L2/3 IT	Excitatory	DFC
3067	4355	4056	L2/3 IT	Excitatory	DFC
3072	9240	4058	Oligo	Non-neuronal	DFC
3073	8172	4061	Oligo	Non-neuronal	DFC
3078	5876	4055	Oligo	Non-neuronal	DFC
3080	8154	4073	Oligo	Non-neuronal	DFC
3082	4778	4088	Oligo	Non-neuronal	DFC
3083	9494	4074	OPC	Non-neuronal	DFC
3084	4066	4064	Micro/PVM	Non-neuronal	DFC
3088	6155	4078	SST	Inhibitory	DFC
3092	9469	4065	OPC	Non-neuronal	DFC
3094	4095	4068	L2/3 IT	Excitatory	DFC
3099	8201	4083	L2/3 IT	Excitatory	DFC
3101	3018	4090	Micro/PVM	Non-neuronal	DFC
3105	11983	4087	OPC	Non-neuronal	DFC
3108	7334	4096	L5/6 NP	Excitatory	DFC
3109	2304	4090	OPC	Non-neuronal	DFC
3110	10359	4099	Astro	Non-neuronal	DFC
3111	5934	4103	L5 IT	Excitatory	DFC
3112	7046	4098	Astro	Non-neuronal	DFC
3113	3913	4089	Oligo	Non-neuronal	DFC
3114	2014	4117	Astro	Non-neuronal	DFC
3115	5428	4110	PVALB	Inhibitory	DFC
3119	6656	4105	Astro	Non-neuronal	DFC
3121	1327	4115	Micro/PVM	Non-neuronal	DFC
3122	10397	4101	Oligo	Non-neuronal	DFC
3123	12099	4118	Micro/PVM	Non-neuronal	DFC
3124	2457	4125	L2/3 IT	Excitatory	DFC
3127	4890	4117	Oligo	Non-neuronal	DFC
3131	7697	4122	SST	Inhibitory	DFC
3132	1197	4126	L2/3 IT	Excitatory	DFC
3133	1304	4130	L2/3 IT	Excitatory	DFC
3135	3846	4120	L4 IT	Excitatory	DFC
3138	7268	4128	Oligo	Non-neuronal	DFC
3141	6646	4125	Oligo	Non-neuronal	DFC
3142	3173	4128	L2/3 IT	Excitatory	DFC
3147	1764	4120	L2/3 IT	Excitatory	DFC
3148	9126	4124	Micro/PVM	Non-neuronal	DFC
3151	6665	4131	Endo	Non-neuronal	DFC
3152	10601	4133	L6 IT	Excitatory	DFC
3154	4000	4134	Oligo	Non-neuronal	DFC
3155	7373	4125	Oligo	Non-neuronal	DFC
3156	7719	4133	Oligo	Non-neuronal	DFC
3160	3039	4145	Oligo	Non-neuronal	DFC
3161	6418	4150	Astro	Non-neuronal	DFC
3162	3847	4142	L2/3 IT	Excitatory	DFC
3164	11941	4147	Oligo	Non-neuronal	DFC
3167	7706	4146	OPC	Non-neuronal	DFC
3168	5700	4163	Oligo	Non-neuronal	DFC
3169	1288	4145	Oligo	Non-neuronal	DFC
3172	3066	4160	SNCG	Inhibitory	DFC
3173	8383	4149	Oligo	Non-neuronal	DFC
3179	1235	4166	VIP	Inhibitory	DFC
3183	7458	4171	Oligo	Non-neuronal	DFC
3187	3579	4166	Astro	Non-neuronal	DFC
3192	1650	4191	OPC	Non-neuronal	DFC
3197	7472	4188	L6 IT Car3	Excitatory	DFC
3198	5646	4196	L4 IT	Excitatory	DFC
3200	10459	4185	Oligo	Non-neuronal	DFC
3202	6373	4196	L5 IT	Excitatory	DFC
3205	5762	4202	Oligo	Non-neuronal	DFC
3206	9771	4204	L2/3 IT	Excitatory	DFC
3207	9792	4191	Oligo	Non-neuronal	DFC
3208	11908	4192	Astro	Non-neuronal	DFC
3210	3025	4196	Oligo	Non-neuronal	DFC
3211	1617	4208	L2/3 IT	Excitatory	DFC
3212	5361	4193	L4 IT	Excitatory	DFC
3215	1481	4207	VIP	Inhibitory	DFC
3218	12798	4207	L6 IT	Excitatory	DFC
3221	9222	4200	L6 IT	Excitatory	DFC
3222	10439	4202	Oligo	Non-neuronal	DFC
3223	7924	4208	Oligo	Non-neuronal	DFC
3224	7221	4213	SST	Inhibitory	DFC
3225	12824	4213	Oligo	Non-neuronal	DFC
3226	4122	4220	Astro	Non-neuronal	DFC
3227	5009	4215	Micro/PVM	Non-neuronal	DFC
3228	6289	4215	Astro	Non-neuronal	DFC
3232	7897	4232	Oligo	Non-neuronal	DFC
3234	8806	4228	Oligo	Non-neuronal	DFC
3235	2768	4230	Micro/PVM	Non-neuronal	DFC
3236	7188	4223	Oligo	Non-neuronal	DFC
3239	4463	4224	OPC	Non-neuronal	DFC
3240	7942	4231	Oligo	Non-neuronal	DFC
3241	2996	4219	L2/3 IT	Excitatory	DFC
3246	9076	4222	Oligo	Non-neuronal	DFC
3248	9202	4235	Oligo	Non-neuronal	DFC
3249	1195	4229	Oligo	Non-neuronal	DFC
3250	9700	4226	Oligo	Non-neuronal	DFC
3253	8519	4231	Oligo	Non-neuronal	DFC
3256	1134	4254	L2/3 IT	Excitatory	DFC
3257	5559	4245	Oligo	Non-neuronal	DFC
3260	8960	4248	Oligo	Non-neuronal	DFC
3261	7405	4238	Oligo	Non-neuronal	DFC
3262	3448	4248	L4 IT	Excitatory	DFC
3263	10683	4243	Oligo	Non-neuronal	DFC
3266	4905	4251	Oligo	Non-neuronal	DFC
3269	4339	4256	Astro	Non-neuronal	DFC
3270	4845	4247	Oligo	Non-neuronal	DFC
3271	7342	4255	Micro/PVM	Non-neuronal	DFC
3273	8563	4251	L6B	Excitatory	DFC
3274	2701	4254	Oligo	Non-neuronal	DFC
3275	12978	4249	Oligo	Non-neuronal	DFC
3286	5825	4267	Micro/PVM	Non-neuronal	DFC
3288	11097	4250	Astro	Non-neuronal	DFC
3290	9921	4265	Oligo	Non-neuronal	DFC
3291	2036	4268	L2/3 IT	Excitatory	DFC
3292	7751	4258	Oligo	Non-neuronal	DFC
3298	2060	4278	Micro/PVM	Non-neuronal	DFC
3299	9066	4268	Astro	Non-neuronal	DFC
3301	9596	4261	Oligo	Non-neuronal	DFC
3307	4223	4261	Oligo	Non-neuronal	DFC
3309	5271	4275	L4 IT	Excitatory	DFC
3312	11016	4267	Oligo	Non-neuronal	DFC
3315	1390	4273	Oligo	Non-neuronal	DFC
3320	9964	4284	Oligo	Non-neuronal	DFC
3321	1434	4284	Oligo	Non-neuronal	DFC
3322	5941	4291	Oligo	Non-neuronal	DFC
3327	5788	4299	Oligo	Non-neuronal	DFC
3328	2182	4296	VIP	Inhibitory	DFC
3329	12316	4302	Micro/PVM	Non-neuronal	DFC
3331	9836	4286	Oligo	Non-neuronal	DFC
3335	12772	4308	Oligo	Non-neuronal	DFC
3340	11582	4308	Astro	Non-neuronal	DFC
3345	6688	4311	Oligo	Non-neuronal	DFC
3346	9450	4317	L6B	Excitatory	DFC
3347	1147	4326	SNCG	Inhibitory	DFC
3353	7272	4321	Micro/PVM	Non-neuronal	DFC
3357	5520	4319	L4 IT	Excitatory	DFC
3359	7252	4324	Oligo	Non-neuronal	DFC
3362	4185	4330	L2/3 IT	Excitatory	DFC
3365	4466	4320	PVALB	Inhibitory	DFC
3371	1216	4330	Chandelier	Inhibitory	DFC
3372	7528	4344	L5 IT	Excitatory	DFC
3374	9700	4336	Oligo	Non-neuronal	DFC
3375	1974	4341	L2/3 IT	Excitatory	DFC
3376	5476	4341	Oligo	Non-neuronal	DFC
3381	1108	4346	L2/3 IT	Excitatory	DFC
3382	4153	4354	Oligo	Non-neuronal	DFC
3390	10820	4361	Oligo	Non-neuronal	DFC
3391	12574	4357	Oligo	Non-neuronal	DFC
3395	8183	4361	Chandelier	Inhibitory	DFC
3396	11213	4354	SST	Inhibitory	DFC
3397	3757	4365	Astro	Non-neuronal	DFC
3398	12538	4371	Oligo	Non-neuronal	DFC
3399	9739	4362	L6B	Excitatory	DFC
3400	4127	4361	Oligo	Non-neuronal	DFC
3401	8785	4365	OPC	Non-neuronal	DFC
3407	9220	4360	L5/6 NP	Excitatory	DFC
3408	2738	4377	OPC	Non-neuronal	DFC
3410	7715	4383	L5 IT	Excitatory	DFC
3411	8706	4366	L6 IT Car3	Excitatory	DFC
3413	1804	4368	Oligo	Non-neuronal	DFC
3415	1905	4381	Micro/PVM	Non-neuronal	DFC
3416	12642	4378	Astro	Non-neuronal	DFC
3417	7664	4384	Oligo	Non-neuronal	DFC
3418	3548	4378	Astro	Non-neuronal	DFC
3420	8094	4385	Oligo	Non-neuronal	DFC
3425	9742	4389	L6B	Excitatory	DFC
3426	9719	4385	OPC	Non-neuronal	DFC
3427	8180	4381	Oligo	Non-neuronal	DFC
3428	8707	4386	Micro/PVM	Non-neuronal	DFC
3429	3590	4380	Astro	Non-neuronal	DFC
3430	6231	4392	Oligo	Non-neuronal	DFC
3435	4839	4392	Oligo	Non-neuronal	DFC
3438	11784	4397	Oligo	Non-neuronal	DFC
3443	12745	4400	Astro	Non-neuronal	DFC
3444	4923	4400	SST	Inhibitory	DFC
3445	8289	4398	OPC	Non-neuronal	DFC
3446	1163	4402	Micro/PVM	Non-neuronal	DFC
3450	3149	4400	L2/3 IT	Excitatory	DFC
3452	1451	4412	SNCG	Inhibitory	DFC
3454	13049	4411	Oligo	Non-neuronal	DFC
3457	8091	4410	Oligo	Non-neuronal	DFC
3461	5005	4418	Micro/PVM	Non-neuronal	DFC
3462	5379	4423	L4 IT	Excitatory	DFC
3463	8153	4414	L6 IT	Excitatory	DFC
3464	10950	4413	Oligo	Non-neuronal	DFC
3465	6184	4413	Oligo	Non-neuronal	DFC
3466	11128	4411	Oligo	Non-neuronal	DFC
3470	4903	4416	Oligo	Non-neuronal	DFC
3471	6155	4417	Oligo	Non-neuronal	DFC
3474	6463	4425	Oligo	Non-neuronal	DFC
3476	3933	4433	Astro	Non-neuronal	DFC
3480	11778	4430	Micro/PVM	Non-neuronal	DFC
3483	8192	4434	Oligo	Non-neuronal	DFC
3484	4695	4435	Oligo	Non-neuronal	DFC
3487	12275	4441	Micro/PVM	Non-neuronal	DFC
3490	5898	4439	Oligo	Non-neuronal	DFC
3491	1138	4432	L2/3 IT	Excitatory	DFC
3492	6284	4440	L4 IT	Excitatory	DFC
3493	7078	4442	Micro/PVM	Non-neuronal	DFC
3494	1802	4445	OPC	Non-neuronal	DFC
3495	1385	4434	L2/3 IT	Excitatory	DFC
3501	5449	4450	Oligo	Non-neuronal	DFC
3502	2977	4444	Oligo	Non-neuronal	DFC
3503	8041	4445	L6 IT	Excitatory	DFC
3509	1117	4457	VLMC	Non-neuronal	DFC
3512	12500	4460	Oligo	Non-neuronal	DFC
3514	1912	4463	L2/3 IT	Excitatory	DFC
3519	10463	4465	Astro	Non-neuronal	DFC
3520	6380	4466	Endo	Non-neuronal	DFC
3523	1982	4469	PAX6	Inhibitory	DFC
3525	13308	4465	Micro/PVM	Non-neuronal	DFC
3526	9580	4471	Astro	Non-neuronal	DFC
3528	2503	4460	L2/3 IT	Excitatory	DFC
3530	7211	4473	VIP	Inhibitory	DFC
3532	2613	4466	Oligo	Non-neuronal	DFC
3533	5083	4475	Oligo	Non-neuronal	DFC
3534	7445	4473	Oligo	Non-neuronal	DFC
3535	7492	4477	Astro	Non-neuronal	DFC
3537	9094	4480	Oligo	Non-neuronal	DFC
3542	9172	4489	L5/6 NP	Excitatory	DFC
3545	9720	4498	Astro	Non-neuronal	DFC
3547	13069	4495	Oligo	Non-neuronal	DFC
3549	8136	4495	Oligo	Non-neuronal	DFC
3550	4293	4500	Astro	Non-neuronal	DFC
3551	5834	4501	SST	Inhibitory	DFC
3554	6100	4495	Oligo	Non-neuronal	DFC
3556	6234	4500	Oligo	Non-neuronal	DFC
3557	7632	4500	Oligo	Non-neuronal	DFC
3558	10966	4503	L6 IT	Excitatory	DFC
3560	7064	4504	Oligo	Non-neuronal	DFC
3564	6867	4501	Oligo	Non-neuronal	DFC
3565	4491	4507	L2/3 IT	Excitatory	DFC
3567	9205	4510	Micro/PVM	Non-neuronal	DFC
3568	5439	4515	L2/3 IT	Excitatory	DFC
3571	9802	4514	L6 IT Car3	Excitatory	DFC
3573	6895	4516	Oligo	Non-neuronal	DFC
3576	2561	4522	Astro	Non-neuronal	DFC
3577	3188	4529	L2/3 IT	Excitatory	DFC
3578	6329	4521	Micro/PVM	Non-neuronal	DFC
3582	9094	4521	Oligo	Non-neuronal	DFC
3584	5522	4529	OPC	Non-neuronal	DFC
3585	6544	4530	SST	Inhibitory	DFC
3586	7080	4532	SST	Inhibitory	DFC
3587	3459	4534	L2/3 IT	Excitatory	DFC
3589	6879	4528	Micro/PVM	Non-neuronal	DFC
3590	6926	4539	L6 CT	Excitatory	DFC
3591	13189	4536	Oligo	Non-neuronal	DFC
3592	5089	4539	Endo	Non-neuronal	DFC
3593	5377	4539	Oligo	Non-neuronal	DFC
3594	6365	4542	Oligo	Non-neuronal	DFC
3596	5197	4549	Oligo	Non-neuronal	DFC
3600	4384	4540	Oligo	Non-neuronal	DFC
3601	10558	4546	L6 IT Car3	Excitatory	DFC
3603	7297	4546	L6 CT	Excitatory	DFC
3608	1465	4566	Endo	Non-neuronal	DFC
3609	2730	4569	Oligo	Non-neuronal	DFC
3610	13637	4558	Oligo	Non-neuronal	DFC
3611	3023	4561	Micro/PVM	Non-neuronal	DFC
3612	4622	4551	Oligo	Non-neuronal	DFC
3613	9822	4555	SST CHODL	Inhibitory	DFC
3615	8981	4561	Oligo	Non-neuronal	DFC
3616	1256	4562	Oligo	Non-neuronal	DFC
3617	5522	4562	Micro/PVM	Non-neuronal	DFC
3619	5328	4571	VIP	Inhibitory	DFC
3620	8772	4567	Astro	Non-neuronal	DFC
3621	1165	4574	Astro	Non-neuronal	DFC
3624	10105	4573	Astro	Non-neuronal	DFC
3625	1328	4580	Oligo	Non-neuronal	DFC
3626	2246	4586	L2/3 IT	Excitatory	DFC
3629	6337	4581	Oligo	Non-neuronal	DFC
3630	4329	4591	L2/3 IT	Excitatory	DFC
3633	12354	4578	Oligo	Non-neuronal	DFC
3638	4742	4587	Micro/PVM	Non-neuronal	DFC
3639	6030	4590	L5 IT	Excitatory	DFC
3641	8518	4587	Oligo	Non-neuronal	DFC
3644	5913	4585	VIP	Inhibitory	DFC
3645	4191	4581	L4 IT	Excitatory	DFC
3651	12438	4611	Oligo	Non-neuronal	DFC
3652	9193	4598	Astro	Non-neuronal	DFC
3655	8008	4613	VLMC	Non-neuronal	DFC
3659	12749	4615	Oligo	Non-neuronal	DFC
3660	9905	4622	Oligo	Non-neuronal	DFC
3662	5190	4626	Oligo	Non-neuronal	DFC
3664	13316	4622	LAMP5 LHX6	Inhibitory	DFC
3665	1511	4631	Micro/PVM	Non-neuronal	DFC
3667	4158	4629	VIP	Inhibitory	DFC
3669	2693	4636	Oligo	Non-neuronal	DFC
3670	978	4637	Astro	Non-neuronal	DFC
3672	4636	4641	L5 IT	Excitatory	DFC
3673	5801	4636	L4 IT	Excitatory	DFC
3677	2653	4648	Oligo	Non-neuronal	DFC
3679	6902	4645	Oligo	Non-neuronal	DFC
3680	7823	4645	L6B	Excitatory	DFC
3681	1069	4645	Oligo	Non-neuronal	DFC
3683	6419	4644	SST	Inhibitory	DFC
3684	5781	4654	Micro/PVM	Non-neuronal	DFC
3685	1042	4650	Oligo	Non-neuronal	DFC
3688	12707	4656	LAMP5 LHX6	Inhibitory	DFC
3689	2125	4654	Oligo	Non-neuronal	DFC
3692	13449	4665	L6B	Excitatory	DFC
3694	10908	4666	L6 IT	Excitatory	DFC
3697	5101	4655	Oligo	Non-neuronal	DFC
3698	5375	4666	L5 IT	Excitatory	DFC
3700	1960	4667	Oligo	Non-neuronal	DFC
3702	13971	4668	L6 CT	Excitatory	DFC
3703	4703	4671	Chandelier	Inhibitory	DFC
3706	2536	4674	L2/3 IT	Excitatory	DFC
3708	4070	4676	Oligo	Non-neuronal	DFC
3710	2683	4676	Oligo	Non-neuronal	DFC
3718	5950	4685	Astro	Non-neuronal	DFC
3722	7531	4686	SST	Inhibitory	DFC
3724	3678	4690	L2/3 IT	Excitatory	DFC
3725	5906	4687	OPC	Non-neuronal	DFC
3729	1990	4699	L2/3 IT	Excitatory	DFC
3730	5277	4687	L5 IT	Excitatory	DFC
3731	9661	4689	Oligo	Non-neuronal	DFC
3734	10364	4691	Astro	Non-neuronal	DFC
3738	2519	4708	Micro/PVM	Non-neuronal	DFC
3740	9620	4701	L6 CT	Excitatory	DFC
3743	2693	4707	Oligo	Non-neuronal	DFC
3748	8997	4707	Micro/PVM	Non-neuronal	DFC
3749	12033	4706	Oligo	Non-neuronal	DFC
3750	8627	4709	Oligo	Non-neuronal	DFC
3753	9642	4715	Oligo	Non-neuronal	DFC
3754	4115	4716	L2/3 IT	Excitatory	DFC
3755	4316	4714	Micro/PVM	Non-neuronal	DFC
3756	11752	4711	Oligo	Non-neuronal	DFC
3757	5510	4710	Endo	Non-neuronal	DFC
3758	12607	4718	Oligo	Non-neuronal	DFC
3760	8559	4718	Astro	Non-neuronal	DFC
3762	970	4723	OPC	Non-neuronal	DFC
3763	5913	4723	Astro	Non-neuronal	DFC
3764	10589	4720	Micro/PVM	Non-neuronal	DFC
3766	9830	4726	Micro/PVM	Non-neuronal	DFC
3771	10278	4736	L6 CT	Excitatory	DFC
3774	4477	4733	LAMP5	Inhibitory	DFC
3778	3199	4739	Endo	Non-neuronal	DFC
3781	4077	4743	SST	Inhibitory	DFC
3783	2631	4740	L2/3 IT	Excitatory	DFC
3785	1496	4746	Micro/PVM	Non-neuronal	DFC
3788	11108	4738	Oligo	Non-neuronal	DFC
3790	12499	4744	Astro	Non-neuronal	DFC
3791	5116	4750	Endo	Non-neuronal	DFC
3793	11569	4755	L6 IT	Excitatory	DFC
3798	6477	4756	Oligo	Non-neuronal	DFC
3799	8488	4754	Oligo	Non-neuronal	DFC
3800	7136	4761	OPC	Non-neuronal	DFC
3802	8315	4747	Micro/PVM	Non-neuronal	DFC
3805	1424	4755	L2/3 IT	Excitatory	DFC
3807	8525	4770	Oligo	Non-neuronal	DFC
3809	5004	4749	Oligo	Non-neuronal	DFC
3810	2040	4765	L2/3 IT	Excitatory	DFC
3812	9823	4766	Oligo	Non-neuronal	DFC
3814	5197	4762	Oligo	Non-neuronal	DFC
3815	1721	4769	L2/3 IT	Excitatory	DFC
3816	6178	4760	Oligo	Non-neuronal	DFC
3818	1696	4775	Oligo	Non-neuronal	DFC
3819	5163	4772	Oligo	Non-neuronal	DFC
3823	10477	4773	OPC	Non-neuronal	DFC
3825	5796	4763	L4 IT	Excitatory	DFC
3826	6620	4771	Oligo	Non-neuronal	DFC
3828	4882	4778	VIP	Inhibitory	DFC
3829	6786	4775	Oligo	Non-neuronal	DFC
3832	12448	4789	L6 CT	Excitatory	DFC
3834	11582	4783	Oligo	Non-neuronal	DFC
3836	9695	4789	Oligo	Non-neuronal	DFC
3838	5242	4784	Oligo	Non-neuronal	DFC
3839	10211	4790	L6 CT	Excitatory	DFC
3843	1672	4797	Micro/PVM	Non-neuronal	DFC
3846	4097	4794	L4 IT	Excitatory	DFC
3847	5288	4797	Oligo	Non-neuronal	DFC
3849	8105	4788	Oligo	Non-neuronal	DFC
3851	2954	4800	Astro	Non-neuronal	DFC
3854	6567	4809	L5 IT	Excitatory	DFC
3855	7997	4794	Oligo	Non-neuronal	DFC
3858	5383	4810	Oligo	Non-neuronal	DFC
3860	5271	4816	SST	Inhibitory	DFC
3865	3609	4815	Oligo	Non-neuronal	DFC
3867	3672	4824	Micro/PVM	Non-neuronal	DFC
3871	1558	4829	L2/3 IT	Excitatory	DFC
3873	10568	4820	Oligo	Non-neuronal	DFC
3874	2594	4822	L2/3 IT	Excitatory	DFC
3875	3561	4816	Oligo	Non-neuronal	DFC
3876	6463	4831	Oligo	Non-neuronal	DFC
3879	7635	4827	Oligo	Non-neuronal	DFC
3882	10376	4832	L6 CT	Excitatory	DFC
3883	6262	4837	SST	Inhibitory	DFC
3886	7662	4836	Oligo	Non-neuronal	DFC
3888	3109	4853	Astro	Non-neuronal	DFC
3889	5390	4839	Oligo	Non-neuronal	DFC
3890	1201	4853	PAX6	Inhibitory	DFC
3891	4924	4847	PVALB	Inhibitory	DFC
3894	5784	4845	Oligo	Non-neuronal	DFC
3897	7685	4847	Micro/PVM	Non-neuronal	DFC
3898	1808	4849	Astro	Non-neuronal	DFC
3899	3538	4847	L2/3 IT	Excitatory	DFC
3901	5351	4847	Oligo	Non-neuronal	DFC
3902	9133	4851	Oligo	Non-neuronal	DFC
3904	8286	4841	L5 IT	Excitatory	DFC
3908	10720	4850	Astro	Non-neuronal	DFC
3910	1331	4862	SST	Inhibitory	DFC
3912	9065	4861	L5/6 NP	Excitatory	DFC
3916	6477	4865	SST	Inhibitory	DFC
3917	13668	4865	Oligo	Non-neuronal	DFC
3918	3150	4856	Oligo	Non-neuronal	DFC
3920	10560	4866	Astro	Non-neuronal	DFC
3923	1779	4864	L2/3 IT	Excitatory	DFC
3926	11622	4883	Oligo	Non-neuronal	DFC
3927	12195	4870	Oligo	Non-neuronal	DFC
3928	7089	4868	Oligo	Non-neuronal	DFC
3930	10125	4877	Astro	Non-neuronal	DFC
3931	4349	4873	L2/3 IT	Excitatory	DFC
3934	9243	4884	Oligo	Non-neuronal	DFC
3935	8027	4873	Oligo	Non-neuronal	DFC
3936	6906	4879	OPC	Non-neuronal	DFC
3938	9878	4882	Oligo	Non-neuronal	DFC
3939	2431	4885	Oligo	Non-neuronal	DFC
3940	6232	4887	Endo	Non-neuronal	DFC
3941	3135	4889	Oligo	Non-neuronal	DFC
3945	1477	4892	L2/3 IT	Excitatory	DFC
3946	6359	4888	SST	Inhibitory	DFC
3947	3300	4897	VIP	Inhibitory	DFC
3949	1308	4903	L2/3 IT	Excitatory	DFC
3951	7078	4893	Oligo	Non-neuronal	DFC
3952	8352	4882	Oligo	Non-neuronal	DFC
3953	4778	4896	OPC	Non-neuronal	DFC
3954	5206	4887	Oligo	Non-neuronal	DFC
3955	5241	4900	Micro/PVM	Non-neuronal	DFC
3959	10922	4898	Oligo	Non-neuronal	DFC
3960	13050	4901	OPC	Non-neuronal	DFC
3962	13692	4901	Oligo	Non-neuronal	DFC
3970	4274	4913	Astro	Non-neuronal	DFC
3972	11476	4908	Oligo	Non-neuronal	DFC
3976	13545	4911	Oligo	Non-neuronal	DFC
3977	1978	4918	OPC	Non-neuronal	DFC
3978	4147	4911	Oligo	Non-neuronal	DFC
3979	13132	4912	Oligo	Non-neuronal	DFC
3980	6356	4915	OPC	Non-neuronal	DFC
3982	1399	4922	PVALB	Inhibitory	DFC
3984	11449	4919	OPC	Non-neuronal	DFC
3987	5338	4919	SST	Inhibitory	DFC
3988	5365	4919	Oligo	Non-neuronal	DFC
3990	3754	4927	L5/6 NP	Excitatory	DFC
3991	13245	4925	Oligo	Non-neuronal	DFC
3993	7185	4926	Oligo	Non-neuronal	DFC
3994	8381	4917	L5/6 NP	Excitatory	DFC
3996	6469	4932	L4 IT	Excitatory	DFC
3997	9855	4932	L6 CT	Excitatory	DFC
3998	8598	4929	Micro/PVM	Non-neuronal	DFC
4001	11934	4928	Oligo	Non-neuronal	DFC
4002	6527	4928	Oligo	Non-neuronal	DFC
4005	3068	4937	L2/3 IT	Excitatory	DFC
4007	11472	4938	Oligo	Non-neuronal	DFC
4013	3928	4936	L2/3 IT	Excitatory	DFC
4014	7083	4943	L4 IT	Excitatory	DFC
4015	3900	4949	L2/3 IT	Excitatory	DFC
4016	12449	4954	Oligo	Non-neuronal	DFC
4017	5694	4950	Astro	Non-neuronal	DFC
4020	11999	4949	L6B	Excitatory	DFC
4022	10787	4950	Oligo	Non-neuronal	DFC
4028	5842	4957	L2/3 IT	Excitatory	DFC
4030	7006	4945	Oligo	Non-neuronal	DFC
4035	6522	4957	Oligo	Non-neuronal	DFC
4037	7027	4960	OPC	Non-neuronal	DFC
4038	14030	4958	Oligo	Non-neuronal	DFC
4039	11382	4965	L5 IT	Excitatory	DFC
4041	2151	4972	Astro	Non-neuronal	DFC
[truncated: 5,882 more rows]

## Sheet: FI
cell_label	x	y	celltype_F	celltype_F_class	area
4	7942	324	VIP	Inhibitory	FI
5	7389	340	Astro	Non-neuronal	FI
7	9883	348	Oligo	Non-neuronal	FI
8	10285	348	Astro	Non-neuronal	FI
9	10999	362	VIP	Inhibitory	FI
13	9395	397	Astro	Non-neuronal	FI
16	7528	412	Astro	Non-neuronal	FI
17	7921	416	Astro	Non-neuronal	FI
19	6670	424	Astro	Non-neuronal	FI
20	10786	423	Astro	Non-neuronal	FI
22	11027	429	L2/3 IT	Excitatory	FI
24	8328	425	Astro	Non-neuronal	FI
25	8712	443	Astro	Non-neuronal	FI
26	6239	443	Astro	Non-neuronal	FI
28	7677	452	Astro	Non-neuronal	FI
29	6603	463	OPC	Non-neuronal	FI
37	7694	490	LAMP5	Inhibitory	FI
39	8968	501	LAMP5	Inhibitory	FI
40	6161	508	Astro	Non-neuronal	FI
41	8336	520	Oligo	Non-neuronal	FI
48	11937	532	Oligo	Non-neuronal	FI
51	9664	548	Micro/PVM	Non-neuronal	FI
52	9108	551	VLMC	Non-neuronal	FI
54	7040	566	VLMC	Non-neuronal	FI
55	9215	570	Micro/PVM	Non-neuronal	FI
56	5113	578	L2/3 IT	Excitatory	FI
58	12228	580	Astro	Non-neuronal	FI
59	9477	590	Astro	Non-neuronal	FI
60	6945	592	Astro	Non-neuronal	FI
66	5598	625	Oligo	Non-neuronal	FI
69	8356	632	Oligo	Non-neuronal	FI
73	8889	640	LAMP5	Inhibitory	FI
74	8952	640	L2/3 IT	Excitatory	FI
75	11330	641	SNCG	Inhibitory	FI
77	8928	652	SNCG	Inhibitory	FI
78	7262	658	Micro/PVM	Non-neuronal	FI
80	12207	661	L2/3 IT	Excitatory	FI
81	6101	667	Micro/PVM	Non-neuronal	FI
83	12235	669	Micro/PVM	Non-neuronal	FI
84	12032	671	VIP	Inhibitory	FI
85	7522	680	Micro/PVM	Non-neuronal	FI
86	10099	678	LAMP5	Inhibitory	FI
87	10143	681	Astro	Non-neuronal	FI
88	6367	685	Oligo	Non-neuronal	FI
91	5353	702	Astro	Non-neuronal	FI
92	8168	712	Astro	Non-neuronal	FI
94	12047	724	Astro	Non-neuronal	FI
95	11055	724	L2/3 IT	Excitatory	FI
99	6657	730	LAMP5	Inhibitory	FI
100	5919	735	L2/3 IT	Excitatory	FI
101	5956	735	Astro	Non-neuronal	FI
102	6802	736	Oligo	Non-neuronal	FI
103	6724	739	Astro	Non-neuronal	FI
104	10144	750	Oligo	Non-neuronal	FI
106	7925	756	Astro	Non-neuronal	FI
107	5571	762	Astro	Non-neuronal	FI
111	11623	801	Astro	Non-neuronal	FI
113	10407	820	LAMP5	Inhibitory	FI
114	5511	823	Micro/PVM	Non-neuronal	FI
117	11594	831	Astro	Non-neuronal	FI
119	10662	834	Astro	Non-neuronal	FI
120	4961	837	Astro	Non-neuronal	FI
122	12263	842	Micro/PVM	Non-neuronal	FI
123	10339	852	Astro	Non-neuronal	FI
124	10412	860	OPC	Non-neuronal	FI
125	6989	858	Micro/PVM	Non-neuronal	FI
126	7599	864	SNCG	Inhibitory	FI
128	7863	866	Astro	Non-neuronal	FI
129	9530	864	SNCG	Inhibitory	FI
131	11011	867	Astro	Non-neuronal	FI
132	12134	872	Micro/PVM	Non-neuronal	FI
134	5187	878	Oligo	Non-neuronal	FI
135	8923	881	Micro/PVM	Non-neuronal	FI
141	5207	916	LAMP5	Inhibitory	FI
142	9296	920	Astro	Non-neuronal	FI
143	8334	926	PAX6	Inhibitory	FI
144	8401	933	L2/3 IT	Excitatory	FI
146	6915	934	Astro	Non-neuronal	FI
147	12677	935	OPC	Non-neuronal	FI
148	5073	936	Oligo	Non-neuronal	FI
149	9266	938	Micro/PVM	Non-neuronal	FI
151	12902	944	Astro	Non-neuronal	FI
152	5903	945	Astro	Non-neuronal	FI
157	9815	957	LAMP5	Inhibitory	FI
158	12754	966	Astro	Non-neuronal	FI
159	13838	969	L2/3 IT	Excitatory	FI
160	12965	975	Micro/PVM	Non-neuronal	FI
161	5559	978	L2/3 IT	Excitatory	FI
163	7031	980	LAMP5	Inhibitory	FI
164	13404	981	L2/3 IT	Excitatory	FI
165	10975	997	Astro	Non-neuronal	FI
166	6676	1006	Micro/PVM	Non-neuronal	FI
167	12023	1005	SNCG	Inhibitory	FI
168	13227	1005	Astro	Non-neuronal	FI
169	8173	1006	VLMC	Non-neuronal	FI
170	13789	1007	L2/3 IT	Excitatory	FI
171	7401	1009	Oligo	Non-neuronal	FI
172	4038	1010	Astro	Non-neuronal	FI
174	13773	1011	L2/3 IT	Excitatory	FI
176	7707	1016	Micro/PVM	Non-neuronal	FI
181	12936	1033	L2/3 IT	Excitatory	FI
183	8298	1036	SNCG	Inhibitory	FI
186	9971	1042	Astro	Non-neuronal	FI
187	6169	1046	Astro	Non-neuronal	FI
189	13393	1048	VIP	Inhibitory	FI
191	6891	1064	OPC	Non-neuronal	FI
193	12476	1068	Astro	Non-neuronal	FI
194	14814	1067	L2/3 IT	Excitatory	FI
195	11681	1071	L2/3 IT	Excitatory	FI
199	6294	1077	Astro	Non-neuronal	FI
201	3780	1080	LAMP5	Inhibitory	FI
203	11313	1079	Astro	Non-neuronal	FI
204	11829	1079	L2/3 IT	Excitatory	FI
207	9527	1085	Astro	Non-neuronal	FI
209	5854	1090	LAMP5	Inhibitory	FI
210	7183	1093	Astro	Non-neuronal	FI
211	14654	1093	L2/3 IT	Excitatory	FI
213	9918	1104	Astro	Non-neuronal	FI
214	14197	1107	OPC	Non-neuronal	FI
215	10281	1109	Oligo	Non-neuronal	FI
216	12462	1108	L2/3 IT	Excitatory	FI
218	13613	1111	L2/3 IT	Excitatory	FI
219	11122	1114	SNCG	Inhibitory	FI
220	11984	1116	VIP	Inhibitory	FI
221	15382	1118	OPC	Non-neuronal	FI
222	10240	1121	SNCG	Inhibitory	FI
224	6890	1112	Astro	Non-neuronal	FI
228	13851	1135	L2/3 IT	Excitatory	FI
229	6011	1136	Astro	Non-neuronal	FI
231	4829	1142	Astro	Non-neuronal	FI
232	12671	1142	VIP	Inhibitory	FI
235	12601	1151	SNCG	Inhibitory	FI
236	13947	1153	Micro/PVM	Non-neuronal	FI
237	4382	1159	OPC	Non-neuronal	FI
238	8854	1159	Astro	Non-neuronal	FI
239	13396	1158	L2/3 IT	Excitatory	FI
241	13757	1162	Chandelier	Inhibitory	FI
242	12226	1168	L2/3 IT	Excitatory	FI
243	10959	1170	Oligo	Non-neuronal	FI
246	11833	1176	SNCG	Inhibitory	FI
247	6421	1179	SNCG	Inhibitory	FI
250	15731	1190	Oligo	Non-neuronal	FI
253	9389	1195	Astro	Non-neuronal	FI
256	8525	1200	Astro	Non-neuronal	FI
257	12034	1208	L6 IT	Excitatory	FI
258	10695	1210	Micro/PVM	Non-neuronal	FI
259	12163	1211	SNCG	Inhibitory	FI
260	13214	1211	L2/3 IT	Excitatory	FI
261	10615	1212	L2/3 IT	Excitatory	FI
265	12614	1225	Astro	Non-neuronal	FI
269	15528	1237	OPC	Non-neuronal	FI
270	10489	1239	Astro	Non-neuronal	FI
272	13015	1244	VIP	Inhibitory	FI
273	14074	1243	Astro	Non-neuronal	FI
274	8514	1246	Oligo	Non-neuronal	FI
276	13860	1251	L2/3 IT	Excitatory	FI
277	13423	1254	L2/3 IT	Excitatory	FI
278	11959	1257	L2/3 IT	Excitatory	FI
281	13033	1262	L2/3 IT	Excitatory	FI
282	13333	1262	VIP	Inhibitory	FI
283	10505	1264	Astro	Non-neuronal	FI
284	12587	1267	Astro	Non-neuronal	FI
285	4746	1269	Astro	Non-neuronal	FI
289	10871	1272	PAX6	Inhibitory	FI
290	14040	1272	L4 IT	Excitatory	FI
291	9057	1274	Micro/PVM	Non-neuronal	FI
292	11936	1274	Oligo	Non-neuronal	FI
294	11281	1275	Astro	Non-neuronal	FI
295	11996	1275	L2/3 IT	Excitatory	FI
296	11180	1277	Micro/PVM	Non-neuronal	FI
297	11835	1278	VIP	Inhibitory	FI
298	13146	1278	L2/3 IT	Excitatory	FI
301	15623	1283	Micro/PVM	Non-neuronal	FI
302	6819	1282	Micro/PVM	Non-neuronal	FI
303	7940	1284	LAMP5	Inhibitory	FI
304	12455	1286	L2/3 IT	Excitatory	FI
305	3955	1288	Astro	Non-neuronal	FI
306	6940	1289	OPC	Non-neuronal	FI
307	12265	1296	Micro/PVM	Non-neuronal	FI
308	11965	1297	L2/3 IT	Excitatory	FI
309	12848	1300	L2/3 IT	Excitatory	FI
310	15157	1299	L2/3 IT	Excitatory	FI
311	15690	1297	L2/3 IT	Excitatory	FI
312	14382	1303	L2/3 IT	Excitatory	FI
313	4102	1310	L2/3 IT	Excitatory	FI
314	6854	1309	Astro	Non-neuronal	FI
315	10701	1309	SNCG	Inhibitory	FI
316	15670	1309	L2/3 IT	Excitatory	FI
317	10189	1312	Oligo	Non-neuronal	FI
318	13163	1310	OPC	Non-neuronal	FI
320	8084	1313	VLMC	Non-neuronal	FI
321	10902	1316	PAX6	Inhibitory	FI
323	3402	1316	Astro	Non-neuronal	FI
325	6824	1324	Oligo	Non-neuronal	FI
326	7286	1326	L2/3 IT	Excitatory	FI
327	6693	1327	SNCG	Inhibitory	FI
330	11771	1330	OPC	Non-neuronal	FI
331	11859	1330	L2/3 IT	Excitatory	FI
332	11907	1331	Micro/PVM	Non-neuronal	FI
335	6889	1333	Astro	Non-neuronal	FI
336	10890	1334	PAX6	Inhibitory	FI
337	5260	1336	Astro	Non-neuronal	FI
338	10816	1337	L2/3 IT	Excitatory	FI
340	7186	1340	VLMC	Non-neuronal	FI
341	13006	1340	VLMC	Non-neuronal	FI
342	10304	1345	SNCG	Inhibitory	FI
344	14819	1344	Astro	Non-neuronal	FI
347	7479	1359	Astro	Non-neuronal	FI
348	10570	1360	L2/3 IT	Excitatory	FI
349	14003	1360	VIP	Inhibitory	FI
356	9680	1375	Astro	Non-neuronal	FI
357	16380	1376	L2/3 IT	Excitatory	FI
358	8195	1380	Oligo	Non-neuronal	FI
359	9202	1380	OPC	Non-neuronal	FI
361	13019	1383	Endo	Non-neuronal	FI
362	16026	1381	Chandelier	Inhibitory	FI
363	10340	1382	Astro	Non-neuronal	FI
364	16471	1382	Astro	Non-neuronal	FI
365	15440	1386	Oligo	Non-neuronal	FI
368	8085	1394	Oligo	Non-neuronal	FI
369	13808	1397	L2/3 IT	Excitatory	FI
370	14082	1397	Endo	Non-neuronal	FI
371	14371	1400	Astro	Non-neuronal	FI
372	15085	1401	L2/3 IT	Excitatory	FI
373	14928	1402	Endo	Non-neuronal	FI
375	7328	1405	L6 IT Car3	Excitatory	FI
377	5341	1406	L2/3 IT	Excitatory	FI
378	12144	1407	L2/3 IT	Excitatory	FI
381	4081	1410	Astro	Non-neuronal	FI
383	10827	1415	Micro/PVM	Non-neuronal	FI
384	11875	1415	L2/3 IT	Excitatory	FI
385	13451	1417	Micro/PVM	Non-neuronal	FI
387	11461	1418	Astro	Non-neuronal	FI
388	10251	1421	OPC	Non-neuronal	FI
389	10863	1419	VLMC	Non-neuronal	FI
390	15886	1419	L2/3 IT	Excitatory	FI
391	4585	1422	Astro	Non-neuronal	FI
392	8961	1422	L2/3 IT	Excitatory	FI
393	9284	1423	OPC	Non-neuronal	FI
394	15403	1424	L2/3 IT	Excitatory	FI
395	4863	1425	Oligo	Non-neuronal	FI
396	7741	1426	L2/3 IT	Excitatory	FI
397	11981	1438	Endo	Non-neuronal	FI
398	13603	1437	L2/3 IT	Excitatory	FI
400	12778	1442	L2/3 IT	Excitatory	FI
401	8798	1445	L2/3 IT	Excitatory	FI
407	6054	1448	Astro	Non-neuronal	FI
409	7907	1450	Astro	Non-neuronal	FI
410	11035	1450	Astro	Non-neuronal	FI
412	11845	1455	L2/3 IT	Excitatory	FI
415	13008	1458	Endo	Non-neuronal	FI
418	16365	1458	VIP	Inhibitory	FI
420	14055	1462	Astro	Non-neuronal	FI
421	10474	1465	LAMP5	Inhibitory	FI
422	10542	1464	Micro/PVM	Non-neuronal	FI
424	10947	1463	L2/3 IT	Excitatory	FI
425	3754	1466	L2/3 IT	Excitatory	FI
426	8421	1465	SNCG	Inhibitory	FI
430	8504	1470	SNCG	Inhibitory	FI
431	7957	1472	Astro	Non-neuronal	FI
432	9912	1473	Endo	Non-neuronal	FI
434	12068	1471	Micro/PVM	Non-neuronal	FI
435	13613	1471	L2/3 IT	Excitatory	FI
436	7772	1476	L2/3 IT	Excitatory	FI
438	5040	1476	Astro	Non-neuronal	FI
440	16672	1476	Micro/PVM	Non-neuronal	FI
442	6753	1478	SNCG	Inhibitory	FI
443	10441	1479	L2/3 IT	Excitatory	FI
444	12696	1478	OPC	Non-neuronal	FI
446	8856	1480	OPC	Non-neuronal	FI
448	12887	1482	Chandelier	Inhibitory	FI
449	17372	1486	Micro/PVM	Non-neuronal	FI
450	10133	1487	Micro/PVM	Non-neuronal	FI
451	15412	1488	Oligo	Non-neuronal	FI
452	9094	1489	Astro	Non-neuronal	FI
453	8804	1492	Oligo	Non-neuronal	FI
454	9895	1493	Endo	Non-neuronal	FI
463	12590	1505	L2/3 IT	Excitatory	FI
464	14443	1505	L2/3 IT	Excitatory	FI
467	10468	1506	L2/3 IT	Excitatory	FI
470	5420	1509	VIP	Inhibitory	FI
471	6303	1511	LAMP5	Inhibitory	FI
474	8070	1514	SNCG	Inhibitory	FI
475	13737	1515	L2/3 IT	Excitatory	FI
476	8438	1516	VIP	Inhibitory	FI
481	12462	1518	L2/3 IT	Excitatory	FI
482	12893	1518	L2/3 IT	Excitatory	FI
483	16919	1517	Micro/PVM	Non-neuronal	FI
484	10407	1522	L6 IT	Excitatory	FI
487	11929	1525	VIP	Inhibitory	FI
489	15898	1524	L2/3 IT	Excitatory	FI
490	4477	1525	OPC	Non-neuronal	FI
492	16507	1529	L2/3 IT	Excitatory	FI
493	16781	1527	VIP	Inhibitory	FI
494	4433	1532	Astro	Non-neuronal	FI
495	5348	1531	Astro	Non-neuronal	FI
499	8983	1534	Micro/PVM	Non-neuronal	FI
501	3421	1536	Astro	Non-neuronal	FI
505	11281	1541	L2/3 IT	Excitatory	FI
506	9891	1545	Micro/PVM	Non-neuronal	FI
509	7241	1554	Astro	Non-neuronal	FI
510	10177	1556	L2/3 IT	Excitatory	FI
512	15685	1557	L2/3 IT	Excitatory	FI
513	4319	1558	SNCG	Inhibitory	FI
514	4505	1559	VLMC	Non-neuronal	FI
520	8249	1564	L2/3 IT	Excitatory	FI
521	12902	1564	L6B	Excitatory	FI
523	7282	1566	Astro	Non-neuronal	FI
524	9133	1565	L2/3 IT	Excitatory	FI
525	14838	1569	L2/3 IT	Excitatory	FI
528	14348	1571	L2/3 IT	Excitatory	FI
529	4467	1573	Micro/PVM	Non-neuronal	FI
530	10740	1576	L2/3 IT	Excitatory	FI
532	13141	1582	L2/3 IT	Excitatory	FI
534	11766	1586	L2/3 IT	Excitatory	FI
535	8605	1589	SNCG	Inhibitory	FI
536	10316	1589	SNCG	Inhibitory	FI
539	12164	1590	VLMC	Non-neuronal	FI
540	9681	1592	L2/3 IT	Excitatory	FI
541	15192	1594	L2/3 IT	Excitatory	FI
544	9792	1598	L2/3 IT	Excitatory	FI
546	8316	1600	OPC	Non-neuronal	FI
547	12411	1601	Oligo	Non-neuronal	FI
549	13489	1603	L2/3 IT	Excitatory	FI
550	14436	1607	L2/3 IT	Excitatory	FI
551	9111	1606	OPC	Non-neuronal	FI
552	3788	1612	PAX6	Inhibitory	FI
555	10785	1611	L2/3 IT	Excitatory	FI
556	12209	1608	Micro/PVM	Non-neuronal	FI
557	11434	1608	Astro	Non-neuronal	FI
559	17562	1615	Micro/PVM	Non-neuronal	FI
560	4700	1619	LAMP5	Inhibitory	FI
561	7751	1617	L2/3 IT	Excitatory	FI
562	7368	1620	Astro	Non-neuronal	FI
564	5350	1623	Astro	Non-neuronal	FI
567	12258	1627	L2/3 IT	Excitatory	FI
568	10152	1632	Oligo	Non-neuronal	FI
569	12614	1632	L2/3 IT	Excitatory	FI
571	6364	1633	Micro/PVM	Non-neuronal	FI
574	4293	1641	Micro/PVM	Non-neuronal	FI
577	11012	1638	L2/3 IT	Excitatory	FI
581	10465	1641	L2/3 IT	Excitatory	FI
585	8233	1647	L2/3 IT	Excitatory	FI
587	12311	1650	SST	Inhibitory	FI
588	12774	1649	Oligo	Non-neuronal	FI
589	13660	1651	L2/3 IT	Excitatory	FI
592	5167	1657	Oligo	Non-neuronal	FI
593	13784	1656	Astro	Non-neuronal	FI
595	6588	1661	SNCG	Inhibitory	FI
596	7453	1665	Astro	Non-neuronal	FI
597	9270	1669	Astro	Non-neuronal	FI
599	15073	1668	L2/3 IT	Excitatory	FI
600	7865	1669	L2/3 IT	Excitatory	FI
601	9615	1668	OPC	Non-neuronal	FI
605	17521	1672	Micro/PVM	Non-neuronal	FI
608	15249	1675	SST	Inhibitory	FI
609	15286	1675	L2/3 IT	Excitatory	FI
610	17003	1674	L2/3 IT	Excitatory	FI
612	6204	1680	LAMP5	Inhibitory	FI
613	8175	1680	L2/3 IT	Excitatory	FI
615	13610	1679	L2/3 IT	Excitatory	FI
618	9956	1683	VIP	Inhibitory	FI
620	16392	1687	Astro	Non-neuronal	FI
621	9913	1693	PAX6	Inhibitory	FI
622	10357	1694	L2/3 IT	Excitatory	FI
624	10831	1697	VIP	Inhibitory	FI
626	12564	1697	VLMC	Non-neuronal	FI
629	10085	1702	L2/3 IT	Excitatory	FI
631	9101	1705	L2/3 IT	Excitatory	FI
633	9164	1708	VIP	Inhibitory	FI
635	11432	1709	L2/3 IT	Excitatory	FI
638	5068	1712	Astro	Non-neuronal	FI
640	8314	1715	L2/3 IT	Excitatory	FI
642	8058	1719	L2/3 IT	Excitatory	FI
643	4031	1723	Astro	Non-neuronal	FI
644	8275	1723	L2/3 IT	Excitatory	FI
645	11759	1724	L2/3 IT	Excitatory	FI
646	5512	1726	Astro	Non-neuronal	FI
647	16600	1725	VLMC	Non-neuronal	FI
649	16637	1723	Oligo	Non-neuronal	FI
650	6027	1730	Astro	Non-neuronal	FI
651	14451	1732	Micro/PVM	Non-neuronal	FI
652	15116	1733	Astro	Non-neuronal	FI
654	4667	1737	Micro/PVM	Non-neuronal	FI
655	10000	1738	L2/3 IT	Excitatory	FI
656	10335	1738	Micro/PVM	Non-neuronal	FI
658	14812	1738	Astro	Non-neuronal	FI
659	9891	1740	OPC	Non-neuronal	FI
660	16823	1739	VIP	Inhibitory	FI
662	16399	1740	Astro	Non-neuronal	FI
667	16224	1744	Astro	Non-neuronal	FI
670	9574	1747	Micro/PVM	Non-neuronal	FI
672	14668	1751	Astro	Non-neuronal	FI
674	5012	1752	Micro/PVM	Non-neuronal	FI
675	12947	1754	Astro	Non-neuronal	FI
677	18222	1755	Micro/PVM	Non-neuronal	FI
678	9317	1754	L2/3 IT	Excitatory	FI
679	7987	1758	L5 IT	Excitatory	FI
680	3992	1764	Astro	Non-neuronal	FI
681	12150	1765	Astro	Non-neuronal	FI
682	14312	1764	LAMP5	Inhibitory	FI
684	8312	1764	L2/3 IT	Excitatory	FI
686	9366	1766	L2/3 IT	Excitatory	FI
687	9506	1774	L2/3 IT	Excitatory	FI
689	8231	1776	L2/3 IT	Excitatory	FI
691	16935	1778	L2/3 IT	Excitatory	FI
692	6047	1780	Oligo	Non-neuronal	FI
694	17049	1779	L2/3 IT	Excitatory	FI
697	17729	1792	VIP	Inhibitory	FI
698	3205	1795	Astro	Non-neuronal	FI
699	10824	1794	L2/3 IT	Excitatory	FI
700	11162	1795	Micro/PVM	Non-neuronal	FI
701	13870	1798	SST	Inhibitory	FI
702	14780	1798	Micro/PVM	Non-neuronal	FI
703	9349	1800	L2/3 IT	Excitatory	FI
704	12584	1799	Endo	Non-neuronal	FI
705	8823	1800	Micro/PVM	Non-neuronal	FI
706	6688	1803	Astro	Non-neuronal	FI
709	2816	1804	L2/3 IT	Excitatory	FI
711	10291	1806	L2/3 IT	Excitatory	FI
715	16760	1816	L2/3 IT	Excitatory	FI
716	16813	1811	LAMP5 LHX6	Inhibitory	FI
717	9450	1811	Endo	Non-neuronal	FI
718	9670	1811	VIP	Inhibitory	FI
720	10574	1812	Oligo	Non-neuronal	FI
721	12868	1810	L2/3 IT	Excitatory	FI
724	10764	1813	Micro/PVM	Non-neuronal	FI
725	11412	1815	L2/3 IT	Excitatory	FI
729	14645	1818	Micro/PVM	Non-neuronal	FI
730	15333	1819	Astro	Non-neuronal	FI
731	8394	1821	Endo	Non-neuronal	FI
732	9073	1821	Astro	Non-neuronal	FI
734	4901	1829	LAMP5	Inhibitory	FI
735	13610	1828	L2/3 IT	Excitatory	FI
737	10143	1831	Micro/PVM	Non-neuronal	FI
738	15463	1830	L2/3 IT	Excitatory	FI
742	7584	1840	VIP	Inhibitory	FI
743	8872	1840	Endo	Non-neuronal	FI
744	12942	1842	Astro	Non-neuronal	FI
745	15964	1840	VIP	Inhibitory	FI
746	4564	1847	Oligo	Non-neuronal	FI
748	14715	1843	Astro	Non-neuronal	FI
753	15809	1847	LAMP5	Inhibitory	FI
755	11407	1850	LAMP5 LHX6	Inhibitory	FI
756	4503	1856	VIP	Inhibitory	FI
760	4070	1858	Astro	Non-neuronal	FI
762	17028	1859	L2/3 IT	Excitatory	FI
763	4529	1862	Astro	Non-neuronal	FI
766	17608	1861	Astro	Non-neuronal	FI
768	15476	1860	Astro	Non-neuronal	FI
769	11741	1865	Micro/PVM	Non-neuronal	FI
775	15437	1869	OPC	Non-neuronal	FI
777	7243	1872	Oligo	Non-neuronal	FI
779	12371	1870	VIP	Inhibitory	FI
783	2934	1878	LAMP5	Inhibitory	FI
784	15229	1877	L2/3 IT	Excitatory	FI
785	6689	1881	Astro	Non-neuronal	FI
788	16736	1881	VIP	Inhibitory	FI
791	9734	1885	L2/3 IT	Excitatory	FI
792	15469	1889	OPC	Non-neuronal	FI
798	9553	1893	Micro/PVM	Non-neuronal	FI
799	17361	1892	L6 IT Car3	Excitatory	FI
800	5550	1897	Micro/PVM	Non-neuronal	FI
801	7946	1896	Oligo	Non-neuronal	FI
803	16976	1897	L6B	Excitatory	FI
805	11661	1900	L2/3 IT	Excitatory	FI
806	17142	1901	Chandelier	Inhibitory	FI
807	3727	1902	Micro/PVM	Non-neuronal	FI
811	10090	1907	SNCG	Inhibitory	FI
812	7616	1909	Astro	Non-neuronal	FI
816	7787	1918	OPC	Non-neuronal	FI
818	16188	1918	VIP	Inhibitory	FI
819	17113	1918	L2/3 IT	Excitatory	FI
823	7259	1922	Astro	Non-neuronal	FI
825	14983	1924	L2/3 IT	Excitatory	FI
828	7682	1929	L2/3 IT	Excitatory	FI
830	14445	1929	L2/3 IT	Excitatory	FI
831	5093	1932	Micro/PVM	Non-neuronal	FI
832	11846	1931	VIP	Inhibitory	FI
834	16149	1933	Astro	Non-neuronal	FI
835	9128	1935	VIP	Inhibitory	FI
838	16963	1939	Micro/PVM	Non-neuronal	FI
839	14946	1939	SST	Inhibitory	FI
840	4939	1942	SNCG	Inhibitory	FI
841	8455	1942	VLMC	Non-neuronal	FI
842	14669	1943	L2/3 IT	Excitatory	FI
843	10473	1943	Astro	Non-neuronal	FI
847	10587	1951	L2/3 IT	Excitatory	FI
848	14440	1952	L2/3 IT	Excitatory	FI
849	15172	1953	L6 IT Car3	Excitatory	FI
851	12057	1955	SST	Inhibitory	FI
854	14267	1957	L2/3 IT	Excitatory	FI
855	12249	1957	L2/3 IT	Excitatory	FI
859	9168	1962	OPC	Non-neuronal	FI
860	10054	1962	Micro/PVM	Non-neuronal	FI
861	10450	1963	Oligo	Non-neuronal	FI
862	14401	1962	L2/3 IT	Excitatory	FI
863	7066	1964	SNCG	Inhibitory	FI
864	7372	1963	OPC	Non-neuronal	FI
866	11785	1966	Oligo	Non-neuronal	FI
867	18547	1967	Astro	Non-neuronal	FI
869	12093	1971	L2/3 IT	Excitatory	FI
870	5147	1972	L2/3 IT	Excitatory	FI
872	7929	1973	Micro/PVM	Non-neuronal	FI
873	13668	1975	L2/3 IT	Excitatory	FI
874	3042	1977	Astro	Non-neuronal	FI
875	15532	1976	L2/3 IT	Excitatory	FI
876	18649	1980	VLMC	Non-neuronal	FI
877	4300	1982	VLMC	Non-neuronal	FI
879	8273	1984	L2/3 IT	Excitatory	FI
880	9929	1986	Micro/PVM	Non-neuronal	FI
881	5751	1987	Astro	Non-neuronal	FI
883	16403	1989	L2/3 IT	Excitatory	FI
886	6761	1993	SNCG	Inhibitory	FI
887	7668	1994	L2/3 IT	Excitatory	FI
888	9167	1993	VIP	Inhibitory	FI
890	10169	1991	L2/3 IT	Excitatory	FI
891	7774	1996	L2/3 IT	Excitatory	FI
892	9741	1998	Oligo	Non-neuronal	FI
893	13722	1996	Astro	Non-neuronal	FI
894	2189	1998	SST	Inhibitory	FI
895	13812	1998	Micro/PVM	Non-neuronal	FI
896	8590	2002	VIP	Inhibitory	FI
898	14872	2005	L2/3 IT	Excitatory	FI
903	2878	2009	OPC	Non-neuronal	FI
906	7531	2011	Micro/PVM	Non-neuronal	FI
907	9671	2012	Oligo	Non-neuronal	FI
909	18627	2013	Astro	Non-neuronal	FI
910	13098	2016	VIP	Inhibitory	FI
911	4391	2016	Micro/PVM	Non-neuronal	FI
917	12105	2021	Astro	Non-neuronal	FI
918	9900	2023	L2/3 IT	Excitatory	FI
919	16663	2024	Micro/PVM	Non-neuronal	FI
920	6722	2026	Micro/PVM	Non-neuronal	FI
923	6758	2027	OPC	Non-neuronal	FI
924	8673	2027	Oligo	Non-neuronal	FI
925	10287	2026	Micro/PVM	Non-neuronal	FI
928	11431	2033	Astro	Non-neuronal	FI
930	7250	2036	L2/3 IT	Excitatory	FI
932	10976	2037	L2/3 IT	Excitatory	FI
935	15260	2038	L2/3 IT	Excitatory	FI
936	7315	2039	L2/3 IT	Excitatory	FI
939	15751	2045	L2/3 IT	Excitatory	FI
941	17887	2051	L6 IT	Excitatory	FI
942	7664	2053	L2/3 IT	Excitatory	FI
943	15706	2051	L2/3 IT	Excitatory	FI
944	9100	2056	L2/3 IT	Excitatory	FI
945	10461	2057	Oligo	Non-neuronal	FI
946	12833	2058	Chandelier	Inhibitory	FI
948	14221	2059	SNCG	Inhibitory	FI
949	15994	2059	L2/3 IT	Excitatory	FI
953	9468	2062	L2/3 IT	Excitatory	FI
954	7383	2064	VIP	Inhibitory	FI
955	14737	2066	Astro	Non-neuronal	FI
958	3357	2071	Astro	Non-neuronal	FI
959	15832	2072	LAMP5	Inhibitory	FI
961	18793	2079	Astro	Non-neuronal	FI
962	13978	2079	L2/3 IT	Excitatory	FI
963	9837	2082	L6 CT	Excitatory	FI
964	6398	2083	SNCG	Inhibitory	FI
965	8189	2084	L2/3 IT	Excitatory	FI
966	15801	2086	OPC	Non-neuronal	FI
967	15741	2088	Oligo	Non-neuronal	FI
968	15946	2087	L2/3 IT	Excitatory	FI
973	10034	2091	L2/3 IT	Excitatory	FI
974	18496	2093	VIP	Inhibitory	FI
975	11288	2093	SST	Inhibitory	FI
979	6934	2100	L2/3 IT	Excitatory	FI
982	15835	2102	Astro	Non-neuronal	FI
984	9762	2109	Astro	Non-neuronal	FI
989	9561	2116	Oligo	Non-neuronal	FI
991	15806	2120	Astro	Non-neuronal	FI
993	14277	2124	L2/3 IT	Excitatory	FI
994	4954	2127	Astro	Non-neuronal	FI
995	7811	2125	Astro	Non-neuronal	FI
996	6080	2129	Astro	Non-neuronal	FI
997	7938	2131	L6B	Excitatory	FI
998	7030	2135	Micro/PVM	Non-neuronal	FI
1001	12879	2136	Astro	Non-neuronal	FI
1006	10870	2140	Astro	Non-neuronal	FI
1009	11432	2144	VIP	Inhibitory	FI
1010	11538	2144	Oligo	Non-neuronal	FI
1011	9487	2145	VIP	Inhibitory	FI
1012	14089	2145	OPC	Non-neuronal	FI
1014	7876	2146	Astro	Non-neuronal	FI
1015	18651	2150	OPC	Non-neuronal	FI
1016	10238	2149	L2/3 IT	Excitatory	FI
1017	7320	2151	L2/3 IT	Excitatory	FI
1018	9605	2151	L2/3 IT	Excitatory	FI
1021	13655	2154	L2/3 IT	Excitatory	FI
1022	8221	2158	SNCG	Inhibitory	FI
1024	3756	2162	Micro/PVM	Non-neuronal	FI
1028	6963	2164	L2/3 IT	Excitatory	FI
1030	14578	2164	OPC	Non-neuronal	FI
1033	6940	2170	L2/3 IT	Excitatory	FI
1034	10663	2171	Oligo	Non-neuronal	FI
1035	16264	2171	L2/3 IT	Excitatory	FI
1036	6059	2171	L2/3 IT	Excitatory	FI
1037	9954	2171	Astro	Non-neuronal	FI
1038	14276	2171	LAMP5	Inhibitory	FI
1039	18499	2173	L2/3 IT	Excitatory	FI
1042	17086	2176	PVALB	Inhibitory	FI
1044	14457	2179	Oligo	Non-neuronal	FI
1047	11886	2184	L2/3 IT	Excitatory	FI
1048	15794	2184	L2/3 IT	Excitatory	FI
1049	16073	2185	Micro/PVM	Non-neuronal	FI
1050	16182	2184	L2/3 IT	Excitatory	FI
1054	12263	2192	L6 IT Car3	Excitatory	FI
1055	6898	2193	L2/3 IT	Excitatory	FI
1056	15015	2197	Astro	Non-neuronal	FI
1058	6846	2202	Astro	Non-neuronal	FI
1060	2690	2204	Astro	Non-neuronal	FI
1062	17814	2203	LAMP5	Inhibitory	FI
1068	7737	2209	L2/3 IT	Excitatory	FI
1070	8958	2210	L2/3 IT	Excitatory	FI
1075	17573	2216	L2/3 IT	Excitatory	FI
1076	15311	2217	Astro	Non-neuronal	FI
1078	17359	2219	Astro	Non-neuronal	FI
1079	5452	2221	Astro	Non-neuronal	FI
1083	7795	2227	VIP	Inhibitory	FI
1085	3295	2230	Oligo	Non-neuronal	FI
1086	6536	2229	L2/3 IT	Excitatory	FI
1089	16181	2233	Astro	Non-neuronal	FI
1092	10262	2234	L2/3 IT	Excitatory	FI
1093	13358	2235	Astro	Non-neuronal	FI
1095	14427	2246	Oligo	Non-neuronal	FI
1096	11693	2245	L2/3 IT	Excitatory	FI
1098	6806	2242	L2/3 IT	Excitatory	FI
1099	14679	2249	Astro	Non-neuronal	FI
1100	14928	2250	Astro	Non-neuronal	FI
1101	12457	2251	L2/3 IT	Excitatory	FI
1103	7106	2252	L2/3 IT	Excitatory	FI
1104	2506	2255	Astro	Non-neuronal	FI
1106	7579	2256	L2/3 IT	Excitatory	FI
1112	15685	2259	Micro/PVM	Non-neuronal	FI
1115	10032	2262	L6 IT	Excitatory	FI
1116	12283	2264	L2/3 IT	Excitatory	FI
1117	5937	2265	PAX6	Inhibitory	FI
1118	7130	2267	L2/3 IT	Excitatory	FI
1119	11025	2266	L2/3 IT	Excitatory	FI
1122	11319	2270	LAMP5 LHX6	Inhibitory	FI
1124	8741	2277	VIP	Inhibitory	FI
1125	15673	2275	L2/3 IT	Excitatory	FI
1127	4748	2279	Astro	Non-neuronal	FI
1129	7393	2278	L2/3 IT	Excitatory	FI
1130	12196	2284	L2/3 IT	Excitatory	FI
1131	18760	2283	Astro	Non-neuronal	FI
1132	4050	2291	Micro/PVM	Non-neuronal	FI
1134	8332	2287	VIP	Inhibitory	FI
1135	12453	2286	L2/3 IT	Excitatory	FI
1136	13980	2286	PVALB	Inhibitory	FI
1138	12798	2289	Micro/PVM	Non-neuronal	FI
1139	15817	2289	Astro	Non-neuronal	FI
1140	18673	2290	LAMP5	Inhibitory	FI
1141	11911	2295	L2/3 IT	Excitatory	FI
1142	5059	2297	LAMP5	Inhibitory	FI
1144	8818	2297	Astro	Non-neuronal	FI
1145	7770	2299	L2/3 IT	Excitatory	FI
1148	17135	2300	L2/3 IT	Excitatory	FI
1150	15202	2300	Astro	Non-neuronal	FI
1151	11189	2302	L2/3 IT	Excitatory	FI
1154	6258	2308	SNCG	Inhibitory	FI
1156	13703	2307	Endo	Non-neuronal	FI
1157	17846	2308	Micro/PVM	Non-neuronal	FI
1160	6613	2314	Micro/PVM	Non-neuronal	FI
1161	13662	2313	Astro	Non-neuronal	FI
1164	9000	2316	L2/3 IT	Excitatory	FI
1166	15111	2319	Astro	Non-neuronal	FI
1167	4683	2321	Astro	Non-neuronal	FI
1168	8426	2322	VIP	Inhibitory	FI
1170	10858	2322	Astro	Non-neuronal	FI
1173	15826	2327	VIP	Inhibitory	FI
1174	8670	2328	SST	Inhibitory	FI
1177	9767	2334	L2/3 IT	Excitatory	FI
1178	10739	2334	L2/3 IT	Excitatory	FI
1179	17105	2335	L2/3 IT	Excitatory	FI
1180	17791	2334	L2/3 IT	Excitatory	FI
1182	15335	2336	L2/3 IT	Excitatory	FI
1185	4142	2339	SNCG	Inhibitory	FI
1186	9068	2340	L2/3 IT	Excitatory	FI
1187	12672	2340	OPC	Non-neuronal	FI
1188	14092	2339	Astro	Non-neuronal	FI
1189	16313	2340	Astro	Non-neuronal	FI
1193	9604	2347	VIP	Inhibitory	FI
1195	19065	2346	Oligo	Non-neuronal	FI
1196	9715	2349	Oligo	Non-neuronal	FI
1197	10913	2350	L2/3 IT	Excitatory	FI
1198	7504	2355	Astro	Non-neuronal	FI
1199	15291	2355	L2/3 IT	Excitatory	FI
1203	5210	2360	OPC	Non-neuronal	FI
1205	17819	2362	Astro	Non-neuronal	FI
1208	12785	2368	LAMP5	Inhibitory	FI
1209	10915	2371	L2/3 IT	Excitatory	FI
1212	8663	2372	VIP	Inhibitory	FI
1213	11793	2372	PVALB	Inhibitory	FI
1214	13100	2371	L2/3 IT	Excitatory	FI
1216	10234	2369	Astro	Non-neuronal	FI
1219	3486	2377	Micro/PVM	Non-neuronal	FI
1220	6880	2375	L2/3 IT	Excitatory	FI
1221	8009	2375	OPC	Non-neuronal	FI
1225	11700	2381	Astro	Non-neuronal	FI
1226	9749	2380	Astro	Non-neuronal	FI
1227	15721	2383	Micro/PVM	Non-neuronal	FI
1228	18850	2384	OPC	Non-neuronal	FI
1229	3200	2386	OPC	Non-neuronal	FI
1232	9629	2389	L2/3 IT	Excitatory	FI
1234	4982	2395	Astro	Non-neuronal	FI
1239	17865	2397	Astro	Non-neuronal	FI
1240	6345	2400	Micro/PVM	Non-neuronal	FI
1241	7491	2402	L2/3 IT	Excitatory	FI
1244	18794	2402	L5/6 NP	Excitatory	FI
1245	16160	2405	Endo	Non-neuronal	FI
1249	12091	2409	Chandelier	Inhibitory	FI
1250	19038	2410	Oligo	Non-neuronal	FI
1251	3856	2413	L2/3 IT	Excitatory	FI
1254	7726	2416	L2/3 IT	Excitatory	FI
1257	11487	2415	Micro/PVM	Non-neuronal	FI
1258	9819	2417	L2/3 IT	Excitatory	FI
1260	17194	2420	Astro	Non-neuronal	FI
1261	2489	2421	L2/3 IT	Excitatory	FI
1262	11431	2421	VIP	Inhibitory	FI
1265	4427	2424	Astro	Non-neuronal	FI
1266	10584	2424	VIP	Inhibitory	FI
1267	13519	2424	Astro	Non-neuronal	FI
1268	2599	2426	Oligo	Non-neuronal	FI
1269	9432	2426	Astro	Non-neuronal	FI
1270	10045	2426	L2/3 IT	Excitatory	FI
1271	12800	2427	Astro	Non-neuronal	FI
1272	14622	2427	VIP	Inhibitory	FI
1274	19113	2429	LAMP5	Inhibitory	FI
1275	8794	2431	Astro	Non-neuronal	FI
1277	9529	2435	Oligo	Non-neuronal	FI
1281	16423	2436	OPC	Non-neuronal	FI
1282	6352	2439	L2/3 IT	Excitatory	FI
1284	13175	2439	Astro	Non-neuronal	FI
1288	9080	2443	L2/3 IT	Excitatory	FI
1289	17797	2444	L2/3 IT	Excitatory	FI
1290	18546	2445	VIP	Inhibitory	FI
1292	2271	2445	Micro/PVM	Non-neuronal	FI
1297	3718	2448	L2/3 IT	Excitatory	FI
1299	14890	2453	Micro/PVM	Non-neuronal	FI
1300	15200	2451	L2/3 IT	Excitatory	FI
1301	17271	2447	L2/3 IT	Excitatory	FI
1305	18696	2455	L2/3 IT	Excitatory	FI
1306	15558	2456	L2/3 IT	Excitatory	FI
1307	2162	2460	LAMP5	Inhibitory	FI
1308	8921	2460	SNCG	Inhibitory	FI
1311	13986	2462	Astro	Non-neuronal	FI
1312	14742	2462	VIP	Inhibitory	FI
1313	15716	2462	VLMC	Non-neuronal	FI
1314	2573	2465	Astro	Non-neuronal	FI
1315	9252	2465	L2/3 IT	Excitatory	FI
1317	13200	2476	L2/3 IT	Excitatory	FI
1318	14111	2476	L2/3 IT	Excitatory	FI
1322	14866	2477	L2/3 IT	Excitatory	FI
1323	1925	2479	Astro	Non-neuronal	FI
1324	4948	2478	Astro	Non-neuronal	FI
1325	7433	2482	L2/3 IT	Excitatory	FI
1329	5274	2487	Micro/PVM	Non-neuronal	FI
1330	14691	2490	Astro	Non-neuronal	FI
1331	9663	2493	Micro/PVM	Non-neuronal	FI
1332	6469	2493	SNCG	Inhibitory	FI
1334	7625	2495	L2/3 IT	Excitatory	FI
1335	18861	2496	L2/3 IT	Excitatory	FI
1338	15809	2504	Micro/PVM	Non-neuronal	FI
1339	17766	2506	L2/3 IT	Excitatory	FI
1340	11014	2506	VIP	Inhibitory	FI
1342	15267	2514	L2/3 IT	Excitatory	FI
1343	18487	2513	Astro	Non-neuronal	FI
1347	6803	2520	L2/3 IT	Excitatory	FI
1348	9632	2519	OPC	Non-neuronal	FI
1354	2853	2525	Micro/PVM	Non-neuronal	FI
1357	8204	2526	Micro/PVM	Non-neuronal	FI
1360	5034	2533	SNCG	Inhibitory	FI
1361	1814	2537	Astro	Non-neuronal	FI
1362	4511	2538	Micro/PVM	Non-neuronal	FI
1364	10476	2542	VLMC	Non-neuronal	FI
1365	11966	2540	SNCG	Inhibitory	FI
1368	18885	2545	Oligo	Non-neuronal	FI
1370	10703	2546	Oligo	Non-neuronal	FI
1371	10219	2548	Astro	Non-neuronal	FI
1372	11091	2550	Oligo	Non-neuronal	FI
1373	9084	2553	VIP	Inhibitory	FI
1375	6716	2556	SST	Inhibitory	FI
1376	5042	2559	Micro/PVM	Non-neuronal	FI
1377	7305	2558	SNCG	Inhibitory	FI
1379	8076	2561	Astro	Non-neuronal	FI
1382	19385	2567	Micro/PVM	Non-neuronal	FI
1385	1906	2572	Astro	Non-neuronal	FI
1387	11131	2574	L2/3 IT	Excitatory	FI
1388	7938	2577	Micro/PVM	Non-neuronal	FI
1390	5168	2577	Astro	Non-neuronal	FI
1391	18280	2577	OPC	Non-neuronal	FI
1392	1863	2572	Endo	Non-neuronal	FI
1393	7732	2581	L2/3 IT	Excitatory	FI
1399	14790	2587	Micro/PVM	Non-neuronal	FI
1400	12429	2589	VLMC	Non-neuronal	FI
1403	10202	2591	SST	Inhibitory	FI
1405	6307	2594	L2/3 IT	Excitatory	FI
1406	11367	2594	LAMP5 LHX6	Inhibitory	FI
1407	19516	2594	OPC	Non-neuronal	FI
1408	4526	2596	Astro	Non-neuronal	FI
1410	17254	2593	Micro/PVM	Non-neuronal	FI
1411	5488	2597	PAX6	Inhibitory	FI
1412	10457	2597	Oligo	Non-neuronal	FI
1414	16279	2598	L2/3 IT	Excitatory	FI
1415	11805	2600	L2/3 IT	Excitatory	FI
1416	7979	2602	L2/3 IT	Excitatory	FI
1417	11536	2601	SST	Inhibitory	FI
1419	9545	2603	L2/3 IT	Excitatory	FI
1421	7773	2606	Chandelier	Inhibitory	FI
1422	8181	2609	L5/6 NP	Excitatory	FI
1426	12843	2612	Endo	Non-neuronal	FI
1428	12009	2613	Micro/PVM	Non-neuronal	FI
1431	2340	2623	OPC	Non-neuronal	FI
1434	7728	2623	OPC	Non-neuronal	FI
1435	11144	2625	L2/3 IT	Excitatory	FI
1437	14220	2627	Astro	Non-neuronal	FI
1438	14297	2628	L2/3 IT	Excitatory	FI
1440	6057	2630	L2/3 IT	Excitatory	FI
1441	12546	2632	L2/3 IT	Excitatory	FI
1446	9585	2635	L2/3 IT	Excitatory	FI
1447	10066	2634	VLMC	Non-neuronal	FI
1450	19016	2635	VIP	Inhibitory	FI
1452	16293	2637	OPC	Non-neuronal	FI
1453	7918	2638	VIP	Inhibitory	FI
1459	6517	2642	Astro	Non-neuronal	FI
1463	11936	2646	L2/3 IT	Excitatory	FI
1466	12190	2648	OPC	Non-neuronal	FI
1467	14425	2653	OPC	Non-neuronal	FI
1469	7975	2650	Oligo	Non-neuronal	FI
1470	8076	2664	L2/3 IT	Excitatory	FI
1474	13489	2672	OPC	Non-neuronal	FI
1476	14744	2674	L2/3 IT	Excitatory	FI
1478	8871	2675	VIP	Inhibitory	FI
1479	16706	2676	Oligo	Non-neuronal	FI
1480	6193	2679	Micro/PVM	Non-neuronal	FI
1481	7523	2678	Micro/PVM	Non-neuronal	FI
1482	17278	2679	Astro	Non-neuronal	FI
1484	3622	2683	Oligo	Non-neuronal	FI
1485	3714	2682	Astro	Non-neuronal	FI
1491	8174	2688	VIP	Inhibitory	FI
1493	13445	2689	L2/3 IT	Excitatory	FI
1499	19305	2690	L2/3 IT	Excitatory	FI
1502	2291	2695	Astro	Non-neuronal	FI
1505	7894	2694	L6B	Excitatory	FI
1506	13019	2693	Micro/PVM	Non-neuronal	FI
1508	6134	2697	L2/3 IT	Excitatory	FI
1512	15445	2702	PVALB	Inhibitory	FI
1514	5910	2703	OPC	Non-neuronal	FI
1515	16392	2703	L2/3 IT	Excitatory	FI
1518	2162	2709	PAX6	Inhibitory	FI
1519	6477	2707	VIP	Inhibitory	FI
1521	6596	2712	OPC	Non-neuronal	FI
1524	14120	2717	Micro/PVM	Non-neuronal	FI
1525	16779	2716	VIP	Inhibitory	FI
1526	6959	2719	VIP	Inhibitory	FI
1527	7985	2721	Astro	Non-neuronal	FI
1528	8916	2721	L6B	Excitatory	FI
1530	9219	2723	Micro/PVM	Non-neuronal	FI
1533	3828	2723	Astro	Non-neuronal	FI
1534	17159	2723	VIP	Inhibitory	FI
1536	9918	2727	L2/3 IT	Excitatory	FI
1539	16680	2725	VLMC	Non-neuronal	FI
1540	3243	2728	Astro	Non-neuronal	FI
1542	11795	2730	Oligo	Non-neuronal	FI
1543	16528	2729	Astro	Non-neuronal	FI
1545	7652	2731	Endo	Non-neuronal	FI
1551	18832	2735	Micro/PVM	Non-neuronal	FI
1555	11134	2744	L2/3 IT	Excitatory	FI
1556	1337	2746	L2/3 IT	Excitatory	FI
1558	6949	2746	Astro	Non-neuronal	FI
1562	12017	2751	SST	Inhibitory	FI
1567	6597	2754	VIP	Inhibitory	FI
1571	16977	2760	Oligo	Non-neuronal	FI
1572	5512	2763	PAX6	Inhibitory	FI
1574	2948	2765	LAMP5	Inhibitory	FI
1575	5803	2765	PAX6	Inhibitory	FI
1581	6356	2770	L2/3 IT	Excitatory	FI
1583	7374	2773	L2/3 IT	Excitatory	FI
1586	19512	2773	L2/3 IT	Excitatory	FI
1588	8865	2777	VIP	Inhibitory	FI
1589	11589	2778	Astro	Non-neuronal	FI
1591	6525	2779	Astro	Non-neuronal	FI
1593	3165	2780	Oligo	Non-neuronal	FI
1596	2587	2781	Astro	Non-neuronal	FI
1597	11156	2783	SST	Inhibitory	FI
1600	6709	2787	L2/3 IT	Excitatory	FI
1611	8515	2802	L2/3 IT	Excitatory	FI
1612	8736	2803	SST	Inhibitory	FI
1613	8775	2801	OPC	Non-neuronal	FI
1616	8688	2805	SST	Inhibitory	FI
1618	16949	2805	Endo	Non-neuronal	FI
1622	7713	2808	L2/3 IT	Excitatory	FI
1627	6257	2817	LAMP5 LHX6	Inhibitory	FI
1633	10448	2820	Astro	Non-neuronal	FI
1635	6850	2823	L4 IT	Excitatory	FI
1641	12014	2832	L2/3 IT	Excitatory	FI
1643	9185	2838	L2/3 IT	Excitatory	FI
1646	17669	2836	Astro	Non-neuronal	FI
1649	18804	2840	Astro	Non-neuronal	FI
1650	3917	2843	L2/3 IT	Excitatory	FI
1651	6675	2843	L2/3 IT	Excitatory	FI
1652	7716	2842	Oligo	Non-neuronal	FI
1655	18521	2845	VIP	Inhibitory	FI
1657	10192	2850	L2/3 IT	Excitatory	FI
1659	5113	2851	Oligo	Non-neuronal	FI
1660	3289	2854	Astro	Non-neuronal	FI
1661	6434	2854	PAX6	Inhibitory	FI
1662	6635	2856	L2/3 IT	Excitatory	FI
1664	12328	2858	VIP	Inhibitory	FI
1665	11239	2860	L2/3 IT	Excitatory	FI
1668	4012	2863	Micro/PVM	Non-neuronal	FI
1671	16943	2863	L2/3 IT	Excitatory	FI
1673	2377	2866	Astro	Non-neuronal	FI
1676	14739	2867	OPC	Non-neuronal	FI
1677	16900	2868	L2/3 IT	Excitatory	FI
1678	17615	2866	L2/3 IT	Excitatory	FI
1680	15347	2871	VIP	Inhibitory	FI
1681	17971	2870	Oligo	Non-neuronal	FI
1685	9195	2874	Oligo	Non-neuronal	FI
1689	13492	2880	Astro	Non-neuronal	FI
1690	17758	2879	L2/3 IT	Excitatory	FI
1692	19574	2879	PVALB	Inhibitory	FI
1693	4065	2881	Micro/PVM	Non-neuronal	FI
1694	6281	2881	Astro	Non-neuronal	FI
1695	19288	2882	LAMP5	Inhibitory	FI
1697	13433	2884	L2/3 IT	Excitatory	FI
1699	15898	2885	VIP	Inhibitory	FI
1700	6583	2888	Astro	Non-neuronal	FI
1701	10186	2886	Oligo	Non-neuronal	FI
1702	18371	2886	Oligo	Non-neuronal	FI
1703	3579	2893	Astro	Non-neuronal	FI
1705	11946	2893	Astro	Non-neuronal	FI
1706	2487	2896	OPC	Non-neuronal	FI
1707	12073	2896	L2/3 IT	Excitatory	FI
1709	14358	2893	L2/3 IT	Excitatory	FI
1710	12820	2897	VIP	Inhibitory	FI
1712	1510	2900	Astro	Non-neuronal	FI
1713	11681	2900	Astro	Non-neuronal	FI
1715	19673	2899	L2/3 IT	Excitatory	FI
1717	5828	2905	L2/3 IT	Excitatory	FI
1718	6727	2905	Astro	Non-neuronal	FI
1719	17271	2905	L2/3 IT	Excitatory	FI
1720	18004	2913	Micro/PVM	Non-neuronal	FI
1721	15519	2907	L2/3 IT	Excitatory	FI
1726	14357	2917	L2/3 IT	Excitatory	FI
1727	7537	2917	L2/3 IT	Excitatory	FI
1729	15491	2919	Oligo	Non-neuronal	FI
1730	2028	2922	Astro	Non-neuronal	FI
1732	8695	2922	VLMC	Non-neuronal	FI
1734	7699	2923	L2/3 IT	Excitatory	FI
1736	17592	2926	L2/3 IT	Excitatory	FI
1738	14706	2928	L2/3 IT	Excitatory	FI
1742	18321	2931	L6B	Excitatory	FI
1746	16318	2933	VIP	Inhibitory	FI
1747	17078	2932	L2/3 IT	Excitatory	FI
1753	12430	2938	SNCG	Inhibitory	FI
1757	8414	2946	L2/3 IT	Excitatory	FI
1759	1904	2947	Micro/PVM	Non-neuronal	FI
1760	7742	2947	L2/3 IT	Excitatory	FI
1766	8899	2953	PVALB	Inhibitory	FI
1772	2629	2957	Micro/PVM	Non-neuronal	FI
1774	12969	2958	L2/3 IT	Excitatory	FI
1775	8789	2959	L2/3 IT	Excitatory	FI
1776	5732	2961	L2/3 IT	Excitatory	FI
1778	14900	2960	Astro	Non-neuronal	FI
1779	8643	2965	Astro	Non-neuronal	FI
1780	14858	2964	Oligo	Non-neuronal	FI
1783	18908	2961	Oligo	Non-neuronal	FI
1785	7581	2969	L6B	Excitatory	FI
1787	10522	2973	L2/3 IT	Excitatory	FI
1792	4065	2979	L2/3 IT	Excitatory	FI
1794	3018	2982	Oligo	Non-neuronal	FI
1799	16211	2986	SST	Inhibitory	FI
1800	9939	2987	Astro	Non-neuronal	FI
1801	9805	2989	L2/3 IT	Excitatory	FI
1802	10676	2991	VIP	Inhibitory	FI
1803	18919	2992	VLMC	Non-neuronal	FI
1805	18446	2991	Astro	Non-neuronal	FI
1806	5765	2992	L2/3 IT	Excitatory	FI
1808	6471	2995	Astro	Non-neuronal	FI
1809	17738	2995	L2/3 IT	Excitatory	FI
1810	5844	2997	L2/3 IT	Excitatory	FI
1811	12077	3000	L2/3 IT	Excitatory	FI
1813	15142	2999	Micro/PVM	Non-neuronal	FI
1814	6290	3002	VIP	Inhibitory	FI
1816	11183	3001	L2/3 IT	Excitatory	FI
1818	12118	3003	OPC	Non-neuronal	FI
1820	16019	3002	OPC	Non-neuronal	FI
1822	18554	3004	L2/3 IT	Excitatory	FI
1826	8129	3007	L2/3 IT	Excitatory	FI
1827	9547	3007	Astro	Non-neuronal	FI
1828	13093	3006	Micro/PVM	Non-neuronal	FI
1831	1420	3010	L2/3 IT	Excitatory	FI
1832	4657	3010	OPC	Non-neuronal	FI
1834	9518	3014	L2/3 IT	Excitatory	FI
1837	14756	3018	Micro/PVM	Non-neuronal	FI
1838	19045	3017	Endo	Non-neuronal	FI
1839	19372	3017	VLMC	Non-neuronal	FI
1841	16039	3021	L2/3 IT	Excitatory	FI
1843	14912	3021	OPC	Non-neuronal	FI
1844	6157	3022	Micro/PVM	Non-neuronal	FI
1845	10229	3025	L2/3 IT	Excitatory	FI
1846	14730	3026	VLMC	Non-neuronal	FI
1850	4774	3031	Oligo	Non-neuronal	FI
1852	11172	3030	OPC	Non-neuronal	FI
1853	6188	3035	Micro/PVM	Non-neuronal	FI
1855	11800	3038	SNCG	Inhibitory	FI
1856	7142	3041	Chandelier	Inhibitory	FI
1857	9184	3041	OPC	Non-neuronal	FI
1858	15212	3043	Oligo	Non-neuronal	FI
1862	10991	3046	L2/3 IT	Excitatory	FI
1863	11344	3048	Astro	Non-neuronal	FI
1864	19670	3049	VIP	Inhibitory	FI
1865	19699	3043	VIP	Inhibitory	FI
1866	11205	3049	L2/3 IT	Excitatory	FI
1870	6765	3058	VIP	Inhibitory	FI
1871	9959	3059	OPC	Non-neuronal	FI
1873	19701	3068	L2/3 IT	Excitatory	FI
1875	4517	3067	OPC	Non-neuronal	FI
1876	6202	3067	L2/3 IT	Excitatory	FI
1879	8450	3068	L2/3 IT	Excitatory	FI
1880	14738	3068	SNCG	Inhibitory	FI
1881	2942	3071	LAMP5	Inhibitory	FI
1884	12599	3069	L2/3 IT	Excitatory	FI
1887	13167	3076	VIP	Inhibitory	FI
1890	7873	3077	Oligo	Non-neuronal	FI
1893	7420	3079	SNCG	Inhibitory	FI
1898	16050	3082	Endo	Non-neuronal	FI
1899	17404	3086	L2/3 IT	Excitatory	FI
1902	4053	3088	Oligo	Non-neuronal	FI
1904	13644	3091	VLMC	Non-neuronal	FI
1905	5692	3095	L2/3 IT	Excitatory	FI
1906	7616	3095	L2/3 IT	Excitatory	FI
1908	19612	3094	Endo	Non-neuronal	FI
1912	19243	3101	VIP	Inhibitory	FI
1914	6340	3103	Micro/PVM	Non-neuronal	FI
1916	16544	3106	L2/3 IT	Excitatory	FI
1917	16594	3105	Astro	Non-neuronal	FI
1918	2949	3107	Oligo	Non-neuronal	FI
1919	5658	3107	L2/3 IT	Excitatory	FI
1920	15086	3109	SNCG	Inhibitory	FI
1921	5553	3111	Astro	Non-neuronal	FI
1923	9822	3111	Astro	Non-neuronal	FI
1924	13222	3111	Astro	Non-neuronal	FI
1926	4524	3115	Micro/PVM	Non-neuronal	FI
1927	11994	3115	Astro	Non-neuronal	FI
1928	16509	3114	OPC	Non-neuronal	FI
1930	4982	3117	Astro	Non-neuronal	FI
1931	7871	3117	L2/3 IT	Excitatory	FI
1932	19947	3120	Micro/PVM	Non-neuronal	FI
1934	7847	3123	Micro/PVM	Non-neuronal	FI
1936	17282	3127	L6 IT	Excitatory	FI
1937	10621	3129	Astro	Non-neuronal	FI
1939	18925	3129	Oligo	Non-neuronal	FI
1940	10828	3131	L2/3 IT	Excitatory	FI
1942	12241	3133	L2/3 IT	Excitatory	FI
1944	5965	3134	L2/3 IT	Excitatory	FI
1945	7022	3133	Micro/PVM	Non-neuronal	FI
1946	12104	3136	L2/3 IT	Excitatory	FI
1947	16480	3134	PVALB	Inhibitory	FI
1948	19730	3135	LAMP5	Inhibitory	FI
1950	3374	3141	Micro/PVM	Non-neuronal	FI
1954	7601	3141	Oligo	Non-neuronal	FI
1955	7687	3140	L2/3 IT	Excitatory	FI
1956	1406	3145	Astro	Non-neuronal	FI
1958	3673	3146	OPC	Non-neuronal	FI
1960	16409	3148	Oligo	Non-neuronal	FI
1970	14753	3157	Astro	Non-neuronal	FI
1972	17305	3160	Oligo	Non-neuronal	FI
1975	12122	3162	OPC	Non-neuronal	FI
1976	15680	3162	Astro	Non-neuronal	FI
1977	787	3166	Astro	Non-neuronal	FI
1978	2098	3164	Micro/PVM	Non-neuronal	FI
1979	6100	3165	Astro	Non-neuronal	FI
1982	10624	3165	Astro	Non-neuronal	FI
1985	14945	3168	L6 IT Car3	Excitatory	FI
1988	10972	3173	VLMC	Non-neuronal	FI
1989	16311	3174	L2/3 IT	Excitatory	FI
1990	14890	3175	Astro	Non-neuronal	FI
1991	11841	3177	VIP	Inhibitory	FI
1993	5419	3180	L2/3 IT	Excitatory	FI
1997	18954	3179	L2/3 IT	Excitatory	FI
1998	20006	3186	Astro	Non-neuronal	FI
2000	15658	3189	Micro/PVM	Non-neuronal	FI
2001	13656	3195	L6 CT	Excitatory	FI
2003	15077	3193	Astro	Non-neuronal	FI
2004	6668	3199	PVALB	Inhibitory	FI
2005	9305	3199	L2/3 IT	Excitatory	FI
2007	16303	3202	Astro	Non-neuronal	FI
2008	16898	3203	Oligo	Non-neuronal	FI
2009	11123	3204	Astro	Non-neuronal	FI
2014	5849	3208	VIP	Inhibitory	FI
2016	906	3209	VLMC	Non-neuronal	FI
2017	2685	3212	LAMP5	Inhibitory	FI
2022	20133	3214	Astro	Non-neuronal	FI
2025	15217	3216	L2/3 IT	Excitatory	FI
2028	5887	3218	L2/3 IT	Excitatory	FI
2029	13719	3219	Chandelier	Inhibitory	FI
2030	15706	3220	Micro/PVM	Non-neuronal	FI
2031	17200	3220	Astro	Non-neuronal	FI
2033	772	3226	Astro	Non-neuronal	FI
2034	7335	3225	L2/3 IT	Excitatory	FI
2036	4048	3229	Micro/PVM	Non-neuronal	FI
2037	19638	3232	SST	Inhibitory	FI
2043	8464	3234	L2/3 IT	Excitatory	FI
2044	10051	3236	Oligo	Non-neuronal	FI
2045	12597	3234	Astro	Non-neuronal	FI
2046	18632	3235	PVALB	Inhibitory	FI
2050	12093	3238	L2/3 IT	Excitatory	FI
2051	13688	3239	L2/3 IT	Excitatory	FI
2053	7390	3244	OPC	Non-neuronal	FI
2056	8270	3245	L2/3 IT	Excitatory	FI
2057	12157	3247	L2/3 IT	Excitatory	FI
2058	13106	3247	Astro	Non-neuronal	FI
2062	5686	3252	L2/3 IT	Excitatory	FI
2064	4608	3255	PAX6	Inhibitory	FI
2066	10724	3255	Astro	Non-neuronal	FI
2067	20306	3256	Astro	Non-neuronal	FI
2068	6940	3257	Micro/PVM	Non-neuronal	FI
2070	353	3260	Astro	Non-neuronal	FI
2075	17625	3264	Astro	Non-neuronal	FI
2076	3719	3266	Oligo	Non-neuronal	FI
2077	15734	3265	L2/3 IT	Excitatory	FI
2078	6108	3267	Micro/PVM	Non-neuronal	FI
2079	9583	3269	OPC	Non-neuronal	FI
2084	18752	3271	Astro	Non-neuronal	FI
2087	14548	3277	L2/3 IT	Excitatory	FI
2088	15354	3275	Oligo	Non-neuronal	FI
2091	12714	3280	Micro/PVM	Non-neuronal	FI
2093	16501	3280	L2/3 IT	Excitatory	FI
2097	15049	3282	SNCG	Inhibitory	FI
2098	19893	3284	L2/3 IT	Excitatory	FI
2099	5595	3286	L2/3 IT	Excitatory	FI
2102	15531	3290	L2/3 IT	Excitatory	FI
2106	8400	3293	L2/3 IT	Excitatory	FI
2108	7682	3294	Chandelier	Inhibitory	FI
2111	16566	3299	VIP	Inhibitory	FI
2113	20424	3299	L2/3 IT	Excitatory	FI
2114	1798	3303	LAMP5	Inhibitory	FI
2115	10453	3303	Endo	Non-neuronal	FI
2118	11014	3304	L2/3 IT	Excitatory	FI
2119	14215	3305	Astro	Non-neuronal	FI
2121	16734	3307	Chandelier	Inhibitory	FI
2122	6432	3308	L2/3 IT	Excitatory	FI
2123	11391	3309	Micro/PVM	Non-neuronal	FI
2124	5117	3311	L2/3 IT	Excitatory	FI
2125	5726	3313	Micro/PVM	Non-neuronal	FI
2126	16505	3312	L2/3 IT	Excitatory	FI
2128	15732	3317	PVALB	Inhibitory	FI
2132	6278	3321	L2/3 IT	Excitatory	FI
2133	10097	3321	L2/3 IT	Excitatory	FI
2135	19835	3320	Astro	Non-neuronal	FI
2137	18815	3325	PVALB	Inhibitory	FI
2138	1150	3326	Astro	Non-neuronal	FI
2139	15020	3329	VIP	Inhibitory	FI
2142	19098	3327	L2/3 IT	Excitatory	FI
2143	5181	3330	L2/3 IT	Excitatory	FI
2144	12449	3330	L5/6 NP	Excitatory	FI
2145	10701	3331	L2/3 IT	Excitatory	FI
2147	6757	3333	Astro	Non-neuronal	FI
2149	12766	3339	Astro	Non-neuronal	FI
2151	1066	3340	Astro	Non-neuronal	FI
2155	10072	3342	Oligo	Non-neuronal	FI
2158	20182	3347	VLMC	Non-neuronal	FI
2159	4496	3348	L2/3 IT	Excitatory	FI
2160	5065	3349	Astro	Non-neuronal	FI
2161	14985	3352	L2/3 IT	Excitatory	FI
2162	6333	3354	VIP	Inhibitory	FI
2165	8924	3358	Micro/PVM	Non-neuronal	FI
2166	15866	3358	Astro	Non-neuronal	FI
2170	17144	3360	L2/3 IT	Excitatory	FI
2171	16270	3365	L2/3 IT	Excitatory	FI
2172	4864	3364	SNCG	Inhibitory	FI
2173	5417	3365	VIP	Inhibitory	FI
2181	6649	3370	Micro/PVM	Non-neuronal	FI
2185	8109	3374	SNCG	Inhibitory	FI
2186	20387	3374	SST	Inhibitory	FI
2187	9289	3375	Astro	Non-neuronal	FI
2188	10692	3379	Endo	Non-neuronal	FI
2189	11203	3379	Oligo	Non-neuronal	FI
2190	13818	3380	L2/3 IT	Excitatory	FI
2191	15039	3376	VLMC	Non-neuronal	FI
2192	15639	3382	L2/3 IT	Excitatory	FI
2194	9366	3377	OPC	Non-neuronal	FI
2195	10603	3384	Micro/PVM	Non-neuronal	FI
2196	17606	3383	Oligo	Non-neuronal	FI
2198	19333	3385	Astro	Non-neuronal	FI
2200	3226	3389	SNCG	Inhibitory	FI
2201	11124	3388	VIP	Inhibitory	FI
2203	18299	3390	VIP	Inhibitory	FI
2205	12326	3394	L2/3 IT	Excitatory	FI
2210	11265	3401	VIP	Inhibitory	FI
2214	10572	3403	L2/3 IT	Excitatory	FI
2215	286	3405	Oligo	Non-neuronal	FI
2219	13485	3410	Chandelier	Inhibitory	FI
2221	5017	3410	PAX6	Inhibitory	FI
2223	9064	3411	L6B	Excitatory	FI
2225	7152	3413	L2/3 IT	Excitatory	FI
2231	15616	3415	L2/3 IT	Excitatory	FI
2232	9774	3419	Micro/PVM	Non-neuronal	FI
2234	8248	3420	L2/3 IT	Excitatory	FI
2236	14805	3421	L2/3 IT	Excitatory	FI
2237	18070	3422	LAMP5	Inhibitory	FI
2238	18426	3423	Micro/PVM	Non-neuronal	FI
2240	6177	3424	Astro	Non-neuronal	FI
2244	17027	3427	OPC	Non-neuronal	FI
2245	15636	3428	L2/3 IT	Excitatory	FI
2246	18044	3432	L2/3 IT	Excitatory	FI
2247	3673	3435	Astro	Non-neuronal	FI
2248	4109	3435	L2/3 IT	Excitatory	FI
2249	8810	3435	Micro/PVM	Non-neuronal	FI
2250	16986	3435	VLMC	Non-neuronal	FI
2251	12136	3439	Astro	Non-neuronal	FI
2253	17304	3440	Astro	Non-neuronal	FI
2254	9787	3443	Oligo	Non-neuronal	FI
2256	12192	3445	L2/3 IT	Excitatory	FI
2260	15024	3449	Micro/PVM	Non-neuronal	FI
2261	1152	3450	OPC	Non-neuronal	FI
2262	5092	3452	Oligo	Non-neuronal	FI
2263	16026	3451	Astro	Non-neuronal	FI
2264	16835	3451	Oligo	Non-neuronal	FI
2266	17947	3454	Chandelier	Inhibitory	FI
2267	3326	3454	OPC	Non-neuronal	FI
2268	13638	3454	SNCG	Inhibitory	FI
2269	4151	3457	L2/3 IT	Excitatory	FI
2270	8433	3457	Micro/PVM	Non-neuronal	FI
2273	9316	3464	Endo	Non-neuronal	FI
2275	7093	3464	PAX6	Inhibitory	FI
2276	7954	3465	Astro	Non-neuronal	FI
2277	11504	3467	Oligo	Non-neuronal	FI
2278	12711	3466	L2/3 IT	Excitatory	FI
2279	16455	3467	L2/3 IT	Excitatory	FI
2280	15197	3467	OPC	Non-neuronal	FI
2285	10991	3471	VIP	Inhibitory	FI
2287	12162	3472	VIP	Inhibitory	FI
2293	12102	3479	Micro/PVM	Non-neuronal	FI
2294	14957	3477	Astro	Non-neuronal	FI
2295	2003	3480	Astro	Non-neuronal	FI
2297	6072	3480	OPC	Non-neuronal	FI
2300	4744	3481	Astro	Non-neuronal	FI
2303	2446	3485	L2/3 IT	Excitatory	FI
2307	8045	3491	SST	Inhibitory	FI
2310	17177	3493	LAMP5	Inhibitory	FI
2311	9712	3496	L2/3 IT	Excitatory	FI
2312	17608	3497	L2/3 IT	Excitatory	FI
2319	19295	3500	L2/3 IT	Excitatory	FI
2323	6747	3500	OPC	Non-neuronal	FI
2326	18170	3501	Micro/PVM	Non-neuronal	FI
2328	12686	3503	L2/3 IT	Excitatory	FI
2329	11557	3507	L2/3 IT	Excitatory	FI
2335	8368	3510	PVALB	Inhibitory	FI
2336	19584	3512	Oligo	Non-neuronal	FI
2343	5767	3517	L2/3 IT	Excitatory	FI
2344	13220	3521	Endo	Non-neuronal	FI
2346	20646	3519	L2/3 IT	Excitatory	FI
2349	10373	3521	L2/3 IT	Excitatory	FI
2350	16670	3521	Endo	Non-neuronal	FI
2351	2447	3524	Astro	Non-neuronal	FI
2352	2949	3523	Endo	Non-neuronal	FI
2355	17842	3526	Astro	Non-neuronal	FI
2356	10985	3527	PVALB	Inhibitory	FI
2358	13619	3531	L2/3 IT	Excitatory	FI
2359	20590	3530	Oligo	Non-neuronal	FI
2360	8631	3535	Astro	Non-neuronal	FI
2364	4867	3538	L2/3 IT	Excitatory	FI
2367	7944	3542	L2/3 IT	Excitatory	FI
2368	10343	3541	L2/3 IT	Excitatory	FI
2370	20475	3544	Oligo	Non-neuronal	FI
2371	11323	3543	Astro	Non-neuronal	FI
2372	3603	3545	Micro/PVM	Non-neuronal	FI
2375	9795	3547	Micro/PVM	Non-neuronal	FI
2376	2878	3552	Micro/PVM	Non-neuronal	FI
2379	9836	3553	SNCG	Inhibitory	FI
2380	20564	3552	OPC	Non-neuronal	FI
2381	886	3556	LAMP5	Inhibitory	FI
2382	15358	3556	L2/3 IT	Excitatory	FI
2383	18549	3555	VIP	Inhibitory	FI
2386	12261	3562	OPC	Non-neuronal	FI
2388	13544	3566	VLMC	Non-neuronal	FI
2390	9098	3567	Oligo	Non-neuronal	FI
2392	16238	3567	OPC	Non-neuronal	FI
2394	18734	3568	L2/3 IT	Excitatory	FI
2395	6353	3570	LAMP5 LHX6	Inhibitory	FI
2396	9487	3570	L2/3 IT	Excitatory	FI
2397	2804	3572	Astro	Non-neuronal	FI
2399	18878	3571	L2/3 IT	Excitatory	FI
2402	11314	3574	Oligo	Non-neuronal	FI
2404	10111	3576	Micro/PVM	Non-neuronal	FI
2406	12474	3578	VIP	Inhibitory	FI
2408	12503	3579	Astro	Non-neuronal	FI
2410	5944	3582	VLMC	Non-neuronal	FI
2412	14389	3582	OPC	Non-neuronal	FI
2414	18575	3587	L2/3 IT	Excitatory	FI
2415	5290	3586	VIP	Inhibitory	FI
2420	18277	3589	Oligo	Non-neuronal	FI
2422	9068	3591	L2/3 IT	Excitatory	FI
2423	12940	3593	L2/3 IT	Excitatory	FI
2424	6598	3594	VIP	Inhibitory	FI
2425	19871	3595	PVALB	Inhibitory	FI
2426	20557	3594	VIP	Inhibitory	FI
2433	19974	3602	SST	Inhibitory	FI
2434	18298	3603	L2/3 IT	Excitatory	FI
2435	4873	3605	LAMP5	Inhibitory	FI
2437	20767	3607	Micro/PVM	Non-neuronal	FI
2439	16122	3611	OPC	Non-neuronal	FI
2441	1730	3614	LAMP5	Inhibitory	FI
2442	17570	3614	VIP	Inhibitory	FI
2444	9808	3616	Oligo	Non-neuronal	FI
2446	7629	3618	Astro	Non-neuronal	FI
2448	7185	3620	Astro	Non-neuronal	FI
2449	12952	3622	Astro	Non-neuronal	FI
2450	7599	3624	Oligo	Non-neuronal	FI
2459	19486	3630	L2/3 IT	Excitatory	FI
2462	4190	3634	Astro	Non-neuronal	FI
2463	12339	3634	PVALB	Inhibitory	FI
2464	14651	3633	OPC	Non-neuronal	FI
2465	19803	3633	SNCG	Inhibitory	FI
2468	1392	3636	Oligo	Non-neuronal	FI
2470	1250	3638	Astro	Non-neuronal	FI
2472	11427	3639	Micro/PVM	Non-neuronal	FI
2476	11040	3640	L2/3 IT	Excitatory	FI
2477	9356	3642	Micro/PVM	Non-neuronal	FI
2479	17181	3639	SST	Inhibitory	FI
2480	19518	3643	Astro	Non-neuronal	FI
2483	12053	3643	Oligo	Non-neuronal	FI
2484	18295	3646	L2/3 IT	Excitatory	FI
2486	9283	3648	Astro	Non-neuronal	FI
2487	9747	3649	L2/3 IT	Excitatory	FI
2489	16543	3648	L2/3 IT	Excitatory	FI
2490	3688	3652	L2/3 IT	Excitatory	FI
2492	13439	3651	Oligo	Non-neuronal	FI
2495	12143	3656	L2/3 IT	Excitatory	FI
2497	11919	3658	VIP	Inhibitory	FI
2500	18604	3660	PAX6	Inhibitory	FI
2504	20830	3662	VIP	Inhibitory	FI
2506	9773	3663	Micro/PVM	Non-neuronal	FI
2509	6311	3667	PVALB	Inhibitory	FI
2510	10321	3667	Micro/PVM	Non-neuronal	FI
2512	5456	3668	L6B	Excitatory	FI
2514	19431	3671	L2/3 IT	Excitatory	FI
2516	12317	3672	LAMP5 LHX6	Inhibitory	FI
2517	8912	3674	Endo	Non-neuronal	FI
2519	4315	3677	L2/3 IT	Excitatory	FI
2521	20558	3675	Astro	Non-neuronal	FI
2523	15723	3678	L5/6 NP	Excitatory	FI
2524	16612	3679	OPC	Non-neuronal	FI
2526	5606	3680	Micro/PVM	Non-neuronal	FI
2528	20864	3682	Oligo	Non-neuronal	FI
2529	13212	3684	Astro	Non-neuronal	FI
2530	15578	3685	Chandelier	Inhibitory	FI
2532	2742	3686	PAX6	Inhibitory	FI
2534	10285	3687	Astro	Non-neuronal	FI
2535	488	3691	SNCG	Inhibitory	FI
2540	19884	3691	Oligo	Non-neuronal	FI
2542	8503	3692	L5 ET	Excitatory	FI
2543	13261	3694	Oligo	Non-neuronal	FI
2544	20655	3695	OPC	Non-neuronal	FI
2546	15012	3697	L2/3 IT	Excitatory	FI
2547	16738	3697	L6B	Excitatory	FI
2548	7286	3699	L2/3 IT	Excitatory	FI
2549	14648	3700	Micro/PVM	Non-neuronal	FI
2550	6395	3702	SNCG	Inhibitory	FI
2552	11589	3703	L2/3 IT	Excitatory	FI
2557	3731	3709	VIP	Inhibitory	FI
2559	17592	3709	VIP	Inhibitory	FI
2562	8417	3711	Endo	Non-neuronal	FI
2563	11358	3711	VIP	Inhibitory	FI
2566	14263	3713	Astro	Non-neuronal	FI
2567	3445	3714	Micro/PVM	Non-neuronal	FI
2568	10327	3714	L6 IT	Excitatory	FI
2570	19022	3716	Oligo	Non-neuronal	FI
2571	20838	3717	L2/3 IT	Excitatory	FI
2572	1358	3718	LAMP5	Inhibitory	FI
2573	8615	3717	L2/3 IT	Excitatory	FI
2574	13769	3717	OPC	Non-neuronal	FI
2577	13234	3720	PVALB	Inhibitory	FI
2578	3701	3722	VIP	Inhibitory	FI
2580	5006	3721	SNCG	Inhibitory	FI
2581	11282	3721	L2/3 IT	Excitatory	FI
2586	8321	3730	L2/3 IT	Excitatory	FI
2587	12266	3725	L2/3 IT	Excitatory	FI
2588	8977	3731	Micro/PVM	Non-neuronal	FI
2589	10177	3731	PVALB	Inhibitory	FI
2591	13578	3735	L2/3 IT	Excitatory	FI
2594	19817	3734	SNCG	Inhibitory	FI
2598	8105	3738	L2/3 IT	Excitatory	FI
2599	10371	3740	L2/3 IT	Excitatory	FI
2601	20923	3737	L2/3 IT	Excitatory	FI
2603	12443	3740	SNCG	Inhibitory	FI
2604	12649	3741	Astro	Non-neuronal	FI
2605	1966	3742	Micro/PVM	Non-neuronal	FI
2606	11233	3742	SST	Inhibitory	FI
2607	5303	3745	SNCG	Inhibitory	FI
2608	6650	3745	L2/3 IT	Excitatory	FI
2612	10725	3751	L2/3 IT	Excitatory	FI
2619	3328	3758	PAX6	Inhibitory	FI
2620	6080	3760	L2/3 IT	Excitatory	FI
2624	12927	3764	L2/3 IT	Excitatory	FI
2628	16530	3768	L2/3 IT	Excitatory	FI
2629	4562	3768	L2/3 IT	Excitatory	FI
2630	12537	3769	VLMC	Non-neuronal	FI
2632	6228	3772	VIP	Inhibitory	FI
2635	6716	3774	Endo	Non-neuronal	FI
2643	1533	3781	Astro	Non-neuronal	FI
2644	4474	3782	Astro	Non-neuronal	FI
2646	7273	3782	Astro	Non-neuronal	FI
2647	7465	3782	VIP	Inhibitory	FI
2648	13982	3782	Astro	Non-neuronal	FI
2649	15356	3781	Astro	Non-neuronal	FI
2651	17412	3782	LAMP5	Inhibitory	FI
2652	20334	3780	Astro	Non-neuronal	FI
2654	4603	3789	Endo	Non-neuronal	FI
2657	17127	3788	VLMC	Non-neuronal	FI
2658	19233	3789	Oligo	Non-neuronal	FI
2661	16373	3790	L2/3 IT	Excitatory	FI
2662	15165	3793	VLMC	Non-neuronal	FI
2664	5429	3795	VIP	Inhibitory	FI
2669	14839	3799	Astro	Non-neuronal	FI
2672	7608	3802	L2/3 IT	Excitatory	FI
2675	17529	3804	L6 IT	Excitatory	FI
2680	4776	3810	Oligo	Non-neuronal	FI
2681	20923	3810	L2/3 IT	Excitatory	FI
2682	17074	3812	Oligo	Non-neuronal	FI
2683	5492	3813	VIP	Inhibitory	FI
2684	13489	3814	L2/3 IT	Excitatory	FI
2686	6215	3813	Micro/PVM	Non-neuronal	FI
2688	3622	3819	Astro	Non-neuronal	FI
2689	16154	3818	VIP	Inhibitory	FI
2692	6263	3822	Micro/PVM	Non-neuronal	FI
2694	7808	3824	L2/3 IT	Excitatory	FI
2695	14245	3823	L2/3 IT	Excitatory	FI
2698	2185	3825	LAMP5	Inhibitory	FI
2700	15810	3825	Oligo	Non-neuronal	FI
2703	15168	3829	Astro	Non-neuronal	FI
2710	4724	3834	Oligo	Non-neuronal	FI
2711	15133	3834	Oligo	Non-neuronal	FI
2712	5415	3838	VIP	Inhibitory	FI
2714	12822	3837	L4 IT	Excitatory	FI
2715	14862	3837	VIP	Inhibitory	FI
2716	14184	3839	Astro	Non-neuronal	FI
2717	14419	3840	L2/3 IT	Excitatory	FI
2718	10399	3842	L2/3 IT	Excitatory	FI
2719	10431	3841	Chandelier	Inhibitory	FI
2721	19583	3847	Astro	Non-neuronal	FI
2724	7004	3850	L2/3 IT	Excitatory	FI
2725	13048	3851	OPC	Non-neuronal	FI
2726	5981	3853	L2/3 IT	Excitatory	FI
2731	2572	3857	OPC	Non-neuronal	FI
2734	20797	3859	L2/3 IT	Excitatory	FI
2735	9788	3859	L2/3 IT	Excitatory	FI
2737	20887	3860	Micro/PVM	Non-neuronal	FI
2738	20929	3858	L2/3 IT	Excitatory	FI
2740	8009	3863	VIP	Inhibitory	FI
2741	12868	3863	Micro/PVM	Non-neuronal	FI
2744	3671	3867	L2/3 IT	Excitatory	FI
2746	10212	3869	PVALB	Inhibitory	FI
2747	5810	3871	L2/3 IT	Excitatory	FI
2751	6491	3875	Oligo	Non-neuronal	FI
2752	6313	3877	Astro	Non-neuronal	FI
2754	10292	3876	SST	Inhibitory	FI
2756	6447	3877	OPC	Non-neuronal	FI
2760	11145	3881	Astro	Non-neuronal	FI
2762	7477	3882	VIP	Inhibitory	FI
2766	12752	3883	SNCG	Inhibitory	FI
2771	14858	3887	Oligo	Non-neuronal	FI
2772	9417	3890	SST	Inhibitory	FI
2775	12799	3889	L6 IT	Excitatory	FI
2780	19555	3895	Micro/PVM	Non-neuronal	FI
2781	12255	3896	L2/3 IT	Excitatory	FI
2782	11122	3897	L2/3 IT	Excitatory	FI
2784	9350	3903	L2/3 IT	Excitatory	FI
2787	4379	3905	L2/3 IT	Excitatory	FI
2789	4774	3907	Astro	Non-neuronal	FI
2792	708	3907	OPC	Non-neuronal	FI
2794	15524	3907	Astro	Non-neuronal	FI
2796	4620	3911	L2/3 IT	Excitatory	FI
2797	13261	3909	VIP	Inhibitory	FI
2801	5328	3914	Astro	Non-neuronal	FI
2804	7470	3917	Micro/PVM	Non-neuronal	FI
2805	20092	3917	OPC	Non-neuronal	FI
2806	7543	3922	Astro	Non-neuronal	FI
2808	15110	3922	SST	Inhibitory	FI
2811	17710	3924	VIP	Inhibitory	FI
2814	10362	3928	Oligo	Non-neuronal	FI
2816	11548	3933	VIP	Inhibitory	FI
2821	8114	3939	SST	Inhibitory	FI
2822	10208	3940	L2/3 IT	Excitatory	FI
2826	3260	3942	Micro/PVM	Non-neuronal	FI
2827	20068	3942	OPC	Non-neuronal	FI
2828	20615	3941	Astro	Non-neuronal	FI
2829	1114	3945	VLMC	Non-neuronal	FI
2831	20749	3945	VIP	Inhibitory	FI
2833	7896	3948	SST	Inhibitory	FI
2834	11922	3954	SST	Inhibitory	FI
2836	15256	3948	SST	Inhibitory	FI
2838	8375	3950	L2/3 IT	Excitatory	FI
2839	11003	3953	Astro	Non-neuronal	FI
2840	11392	3953	Astro	Non-neuronal	FI
2841	17068	3953	L6 IT	Excitatory	FI
2844	16695	3956	Oligo	Non-neuronal	FI
2846	10889	3958	L4 IT	Excitatory	FI
2847	2828	3960	VLMC	Non-neuronal	FI
2850	12875	3960	Astro	Non-neuronal	FI
2852	20375	3961	Oligo	Non-neuronal	FI
2853	353	3961	Astro	Non-neuronal	FI
2857	2621	3964	Astro	Non-neuronal	FI
2859	16563	3964	L4 IT	Excitatory	FI
2860	18071	3962	Oligo	Non-neuronal	FI
2865	6146	3971	L6 CT	Excitatory	FI
2866	12067	3970	L2/3 IT	Excitatory	FI
2870	10263	3973	Astro	Non-neuronal	FI
2872	12572	3977	Micro/PVM	Non-neuronal	FI
2873	78	3977	Micro/PVM	Non-neuronal	FI
2875	5107	3976	L2/3 IT	Excitatory	FI
2879	18827	3980	VIP	Inhibitory	FI
2880	20711	3979	OPC	Non-neuronal	FI
2881	17406	3981	Astro	Non-neuronal	FI
2885	18644	3984	Astro	Non-neuronal	FI
2887	11377	3985	Oligo	Non-neuronal	FI
2890	4479	3989	Astro	Non-neuronal	FI
2891	9603	3987	Astro	Non-neuronal	FI
2895	19384	3990	L2/3 IT	Excitatory	FI
2896	20942	3992	OPC	Non-neuronal	FI
2897	7502	3988	L2/3 IT	Excitatory	FI
2898	9892	3992	Astro	Non-neuronal	FI
2899	20399	3993	L2/3 IT	Excitatory	FI
2900	3739	3995	VIP	Inhibitory	FI
2901	14349	3996	PVALB	Inhibitory	FI
2902	7305	3997	PVALB	Inhibitory	FI
2904	4063	3998	PAX6	Inhibitory	FI
2905	10182	3999	Oligo	Non-neuronal	FI
2908	20576	4000	PVALB	Inhibitory	FI
2909	2595	4001	L2/3 IT	Excitatory	FI
2911	10880	4003	OPC	Non-neuronal	FI
2912	12680	4003	Oligo	Non-neuronal	FI
2914	12057	4006	VLMC	Non-neuronal	FI
2915	14929	4006	Astro	Non-neuronal	FI
2918	14264	4005	L6B	Excitatory	FI
2921	17813	4008	OPC	Non-neuronal	FI
2922	9228	4013	Astro	Non-neuronal	FI
2927	15661	4014	L6 IT	Excitatory	FI
2928	4733	4015	L2/3 IT	Excitatory	FI
2929	18695	4016	Astro	Non-neuronal	FI
2930	7556	4018	PVALB	Inhibitory	FI
2931	20376	4019	Oligo	Non-neuronal	FI
2933	14676	4022	VIP	Inhibitory	FI
2934	19645	4024	Oligo	Non-neuronal	FI
2936	16050	4023	VIP	Inhibitory	FI
2937	5345	4028	L2/3 IT	Excitatory	FI
2940	12202	4027	L2/3 IT	Excitatory	FI
2941	13130	4026	Astro	Non-neuronal	FI
2942	14654	4027	Astro	Non-neuronal	FI
2943	17590	4022	L2/3 IT	Excitatory	FI
2944	531	4029	OPC	Non-neuronal	FI
2945	3643	4028	Astro	Non-neuronal	FI
2946	14492	4028	L2/3 IT	Excitatory	FI
2949	10786	4029	LAMP5 LHX6	Inhibitory	FI
2951	7770	4033	L2/3 IT	Excitatory	FI
2952	16738	4034	L2/3 IT	Excitatory	FI
2953	20688	4035	VIP	Inhibitory	FI
2958	9165	4036	L2/3 IT	Excitatory	FI
2960	16001	4039	L2/3 IT	Excitatory	FI
2962	6829	4042	SNCG	Inhibitory	FI
2964	12264	4046	VIP	Inhibitory	FI
2966	2570	4050	Micro/PVM	Non-neuronal	FI
2971	7193	4063	L2/3 IT	Excitatory	FI
2972	9598	4057	OPC	Non-neuronal	FI
2973	10214	4058	L2/3 IT	Excitatory	FI
2974	4397	4062	Micro/PVM	Non-neuronal	FI
2976	11590	4058	PVALB	Inhibitory	FI
2977	3524	4060	VIP	Inhibitory	FI
2982	15143	4064	SNCG	Inhibitory	FI
2984	19398	4066	L2/3 IT	Excitatory	FI
2986	5159	4077	L2/3 IT	Excitatory	FI
2989	5829	4070	Endo	Non-neuronal	FI
2991	5544	4079	VIP	Inhibitory	FI
2992	9972	4081	L2/3 IT	Excitatory	FI
2998	10250	4086	L2/3 IT	Excitatory	FI
3000	12972	4088	L2/3 IT	Excitatory	FI
3002	4203	4091	VIP	Inhibitory	FI
3004	14857	4093	L5/6 NP	Excitatory	FI
3005	15190	4091	PVALB	Inhibitory	FI
3006	17345	4091	Oligo	Non-neuronal	FI
3007	8774	4094	LAMP5 LHX6	Inhibitory	FI
3009	15279	4099	L2/3 IT	Excitatory	FI
3010	534	4101	Astro	Non-neuronal	FI
3011	18668	4100	VIP	Inhibitory	FI
3012	4550	4102	L2/3 IT	Excitatory	FI
3014	15116	4103	L2/3 IT	Excitatory	FI
3016	3723	4106	L2/3 IT	Excitatory	FI
3018	13561	4103	L2/3 IT	Excitatory	FI
3021	2843	4107	Astro	Non-neuronal	FI
3023	15892	4109	PAX6	Inhibitory	FI
3024	18789	4110	Micro/PVM	Non-neuronal	FI
3025	9391	4112	L2/3 IT	Excitatory	FI
3026	14740	4114	PVALB	Inhibitory	FI
3027	17859	4114	L2/3 IT	Excitatory	FI
3030	4917	4119	OPC	Non-neuronal	FI
3031	11873	4117	L2/3 IT	Excitatory	FI
3032	379	4120	PAX6	Inhibitory	FI
3035	21125	4121	Oligo	Non-neuronal	FI
3036	6342	4122	Oligo	Non-neuronal	FI
3037	14677	4123	Oligo	Non-neuronal	FI
3039	8851	4124	LAMP5	Inhibitory	FI
3040	16051	4125	Micro/PVM	Non-neuronal	FI
3041	19129	4126	SNCG	Inhibitory	FI
3042	20117	4126	L2/3 IT	Excitatory	FI
3043	2749	4127	Oligo	Non-neuronal	FI
3044	4124	4128	L2/3 IT	Excitatory	FI
3045	7168	4127	SNCG	Inhibitory	FI
3046	7298	4128	Astro	Non-neuronal	FI
3047	16516	4128	OPC	Non-neuronal	FI
3048	18744	4129	SST	Inhibitory	FI
3052	6294	4133	L2/3 IT	Excitatory	FI
3055	11246	4134	Oligo	Non-neuronal	FI
3056	18595	4134	L2/3 IT	Excitatory	FI
3058	4765	4138	SST	Inhibitory	FI
3060	16494	4140	Micro/PVM	Non-neuronal	FI
3061	4666	4142	L2/3 IT	Excitatory	FI
3067	16392	4145	PVALB	Inhibitory	FI
3068	12829	4148	Oligo	Non-neuronal	FI
3069	20336	4149	Oligo	Non-neuronal	FI
3072	820	4151	Astro	Non-neuronal	FI
3075	10047	4154	VLMC	Non-neuronal	FI
3077	17875	4155	L5 IT	Excitatory	FI
3079	18850	4156	L2/3 IT	Excitatory	FI
3081	11234	4161	L2/3 IT	Excitatory	FI
3084	11017	4165	Oligo	Non-neuronal	FI
3085	5055	4165	L2/3 IT	Excitatory	FI
3088	19386	4168	Oligo	Non-neuronal	FI
3089	4283	4175	Micro/PVM	Non-neuronal	FI
3090	4503	4171	Astro	Non-neuronal	FI
3092	12383	4172	Micro/PVM	Non-neuronal	FI
3096	15944	4175	Astro	Non-neuronal	FI
3097	17738	4174	VIP	Inhibitory	FI
3098	862	4176	L2/3 IT	Excitatory	FI
3099	12468	4178	Astro	Non-neuronal	FI
3101	16069	4174	Micro/PVM	Non-neuronal	FI
3102	12162	4179	L2/3 IT	Excitatory	FI
3103	12989	4178	VLMC	Non-neuronal	FI
3107	5303	4182	L2/3 IT	Excitatory	FI
3108	19517	4181	L4 IT	Excitatory	FI
3110	11632	4184	LAMP5 LHX6	Inhibitory	FI
3112	20372	4189	Endo	Non-neuronal	FI
3114	16031	4191	L2/3 IT	Excitatory	FI
3115	18849	4190	Astro	Non-neuronal	FI
3116	10995	4193	L2/3 IT	Excitatory	FI
3118	3391	4194	L2/3 IT	Excitatory	FI
3119	4406	4194	L2/3 IT	Excitatory	FI
3120	6157	4194	L6 IT Car3	Excitatory	FI
3121	9714	4196	L2/3 IT	Excitatory	FI
3123	8631	4199	Endo	Non-neuronal	FI
3125	16227	4197	Chandelier	Inhibitory	FI
3127	5006	4200	L2/3 IT	Excitatory	FI
3131	5201	4202	LAMP5	Inhibitory	FI
3134	21372	4203	L2/3 IT	Excitatory	FI
3137	11911	4205	OPC	Non-neuronal	FI
3138	14334	4204	L2/3 IT	Excitatory	FI
3139	17927	4205	Astro	Non-neuronal	FI
3140	3340	4206	L2/3 IT	Excitatory	FI
3141	10833	4207	L2/3 IT	Excitatory	FI
3142	1870	4211	L4 IT	Excitatory	FI
3143	15296	4210	VIP	Inhibitory	FI
3144	15633	4211	L2/3 IT	Excitatory	FI
3145	20090	4213	OPC	Non-neuronal	FI
3147	16074	4212	OPC	Non-neuronal	FI
3149	10291	4218	L2/3 IT	Excitatory	FI
3150	14292	4217	Micro/PVM	Non-neuronal	FI
3152	17356	4220	Oligo	Non-neuronal	FI
3154	16186	4220	LAMP5 LHX6	Inhibitory	FI
3156	14993	4221	SST	Inhibitory	FI
3163	8143	4229	Micro/PVM	Non-neuronal	FI
3164	17787	4229	Micro/PVM	Non-neuronal	FI
3165	901	4229	Astro	Non-neuronal	FI
3166	3462	4230	L2/3 IT	Excitatory	FI
3167	4371	4229	VIP	Inhibitory	FI
3169	8298	4230	L2/3 IT	Excitatory	FI
3173	17506	4231	Micro/PVM	Non-neuronal	FI
3177	15800	4235	Chandelier	Inhibitory	FI
3178	16105	4237	PVALB	Inhibitory	FI
3179	17898	4237	Micro/PVM	Non-neuronal	FI
3183	17957	4238	Micro/PVM	Non-neuronal	FI
3185	5276	4242	L2/3 IT	Excitatory	FI
3188	19300	4243	Oligo	Non-neuronal	FI
3192	11320	4248	L2/3 IT	Excitatory	FI
3193	14545	4245	VIP	Inhibitory	FI
3194	19761	4246	LAMP5 LHX6	Inhibitory	FI
3196	6828	4247	L2/3 IT	Excitatory	FI
3198	4446	4250	L2/3 IT	Excitatory	FI
3200	14990	4251	Oligo	Non-neuronal	FI
3201	5463	4253	L2/3 IT	Excitatory	FI
3202	1106	4253	Astro	Non-neuronal	FI
3204	12744	4254	OPC	Non-neuronal	FI
3206	13135	4254	Astro	Non-neuronal	FI
3207	17550	4255	L2/3 IT	Excitatory	FI
3208	18006	4255	SST	Inhibitory	FI
3212	19271	4257	Oligo	Non-neuronal	FI
3213	8498	4261	SST	Inhibitory	FI
3214	937	4265	Astro	Non-neuronal	FI
3215	7463	4260	L2/3 IT	Excitatory	FI
3216	111	4263	Micro/PVM	Non-neuronal	FI
3217	4473	4263	Astro	Non-neuronal	FI
3219	20403	4268	L2/3 IT	Excitatory	FI
3221	987	4265	OPC	Non-neuronal	FI
3222	7795	4264	Micro/PVM	Non-neuronal	FI
3226	3374	4269	L2/3 IT	Excitatory	FI
3228	13060	4269	Oligo	Non-neuronal	FI
3229	18393	4268	Oligo	Non-neuronal	FI
3231	16977	4270	VIP	Inhibitory	FI
3233	15117	4273	Astro	Non-neuronal	FI
3236	1404	4276	LAMP5	Inhibitory	FI
3237	5056	4275	L2/3 IT	Excitatory	FI
3238	5994	4276	L2/3 IT	Excitatory	FI
3239	11326	4276	L2/3 IT	Excitatory	FI
3242	12917	4277	Oligo	Non-neuronal	FI
3245	4062	4280	Astro	Non-neuronal	FI
3246	10084	4281	Oligo	Non-neuronal	FI
3247	7849	4282	L2/3 IT	Excitatory	FI
3248	9032	4282	Micro/PVM	Non-neuronal	FI
3251	5564	4284	L2/3 IT	Excitatory	FI
3253	908	4283	L2/3 IT	Excitatory	FI
3254	5401	4286	L2/3 IT	Excitatory	FI
3255	9220	4287	L2/3 IT	Excitatory	FI
3257	20343	4287	L2/3 IT	Excitatory	FI
3258	4170	4290	Astro	Non-neuronal	FI
3260	11756	4292	Oligo	Non-neuronal	FI
3262	3392	4293	Oligo	Non-neuronal	FI
3267	13098	4293	Endo	Non-neuronal	FI
3268	5094	4298	L2/3 IT	Excitatory	FI
3271	404	4300	Astro	Non-neuronal	FI
3279	20078	4302	L2/3 IT	Excitatory	FI
3280	12728	4303	L2/3 IT	Excitatory	FI
3281	5578	4306	Astro	Non-neuronal	FI
3285	6095	4307	Chandelier	Inhibitory	FI
3289	5510	4310	Micro/PVM	Non-neuronal	FI
3291	16171	4313	Endo	Non-neuronal	FI
3297	7361	4316	L5 ET	Excitatory	FI
3300	13972	4317	PVALB	Inhibitory	FI
3301	4718	4318	L2/3 IT	Excitatory	FI
3302	13081	4319	Astro	Non-neuronal	FI
3307	3387	4322	PAX6	Inhibitory	FI
3309	11976	4322	OPC	Non-neuronal	FI
3311	17120	4323	Chandelier	Inhibitory	FI
3314	4908	4326	L2/3 IT	Excitatory	FI
3315	5406	4327	VLMC	Non-neuronal	FI
3318	19305	4327	Oligo	Non-neuronal	FI
3319	2404	4328	PAX6	Inhibitory	FI
3320	1063	4330	LAMP5	Inhibitory	FI
3321	21101	4331	SST	Inhibitory	FI
3322	1176	4331	Astro	Non-neuronal	FI
3323	3930	4332	Micro/PVM	Non-neuronal	FI
3324	4024	4332	L2/3 IT	Excitatory	FI
3325	7895	4333	SST	Inhibitory	FI
3326	17950	4332	Astro	Non-neuronal	FI
3330	15592	4337	Oligo	Non-neuronal	FI
3331	18830	4338	PVALB	Inhibitory	FI
3332	19225	4339	Astro	Non-neuronal	FI
3333	1994	4340	PAX6	Inhibitory	FI
3337	18381	4342	Astro	Non-neuronal	FI
3339	20953	4343	SNCG	Inhibitory	FI
3343	16849	4345	Oligo	Non-neuronal	FI
3349	12418	4349	OPC	Non-neuronal	FI
3352	2030	4355	Chandelier	Inhibitory	FI
3359	4420	4358	L2/3 IT	Excitatory	FI
3360	7350	4358	OPC	Non-neuronal	FI
3362	9656	4358	PVALB	Inhibitory	FI
3363	9926	4358	Oligo	Non-neuronal	FI
3369	20728	4364	Astro	Non-neuronal	FI
3370	4183	4365	VIP	Inhibitory	FI
3371	2626	4367	OPC	Non-neuronal	FI
3372	18898	4368	VIP	Inhibitory	FI
3373	9245	4370	Astro	Non-neuronal	FI
3374	11969	4366	Oligo	Non-neuronal	FI
3376	3337	4373	L6 IT	Excitatory	FI
3378	20513	4373	VLMC	Non-neuronal	FI
3382	10659	4378	VLMC	Non-neuronal	FI
3384	3436	4379	L2/3 IT	Excitatory	FI
3387	10592	4381	L2/3 IT	Excitatory	FI
3388	16204	4382	L2/3 IT	Excitatory	FI
3389	17135	4381	LAMP5	Inhibitory	FI
3390	21087	4382	VIP	Inhibitory	FI
3391	2697	4383	PAX6	Inhibitory	FI
3393	5732	4383	L2/3 IT	Excitatory	FI
3394	8719	4381	Micro/PVM	Non-neuronal	FI
3397	13665	4389	L2/3 IT	Excitatory	FI
3398	14875	4388	L2/3 IT	Excitatory	FI
3401	13468	4391	Micro/PVM	Non-neuronal	FI
3404	4384	4391	L2/3 IT	Excitatory	FI
3406	4099	4394	L2/3 IT	Excitatory	FI
3407	5419	4395	Micro/PVM	Non-neuronal	FI
3408	18821	4394	L2/3 IT	Excitatory	FI
3409	16326	4395	L2/3 IT	Excitatory	FI
3410	16877	4396	Micro/PVM	Non-neuronal	FI
3412	4795	4400	Astro	Non-neuronal	FI
3413	11801	4399	Micro/PVM	Non-neuronal	FI
3415	15966	4401	Micro/PVM	Non-neuronal	FI
3420	5318	4406	L2/3 IT	Excitatory	FI
3423	7319	4406	Astro	Non-neuronal	FI
3430	11052	4414	L2/3 IT	Excitatory	FI
3431	18250	4415	Endo	Non-neuronal	FI
3434	5207	4417	L2/3 IT	Excitatory	FI
3435	5837	4414	L2/3 IT	Excitatory	FI
3436	5631	4418	L2/3 IT	Excitatory	FI
3443	3598	4428	L2/3 IT	Excitatory	FI
3444	4705	4426	VIP	Inhibitory	FI
3447	7930	4429	Oligo	Non-neuronal	FI
3448	11983	4428	Oligo	Non-neuronal	FI
3450	8231	4430	Micro/PVM	Non-neuronal	FI
3451	16029	4432	L5 IT	Excitatory	FI
3452	3041	4432	L2/3 IT	Excitatory	FI
3453	3447	4432	L2/3 IT	Excitatory	FI
3455	15336	4433	VIP	Inhibitory	FI
3458	4635	4436	SNCG	Inhibitory	FI
3459	9569	4436	Astro	Non-neuronal	FI
3460	6176	4443	Astro	Non-neuronal	FI
3462	14392	4438	L2/3 IT	Excitatory	FI
3463	7780	4439	L2/3 IT	Excitatory	FI
3464	21104	4440	SNCG	Inhibitory	FI
3466	7545	4441	L2/3 IT	Excitatory	FI
3467	14141	4441	PVALB	Inhibitory	FI
3468	14420	4443	OPC	Non-neuronal	FI
3471	18528	4447	SST	Inhibitory	FI
3472	10276	4449	OPC	Non-neuronal	FI
3474	13018	4453	OPC	Non-neuronal	FI
3476	2891	4447	Micro/PVM	Non-neuronal	FI
3477	12978	4453	VLMC	Non-neuronal	FI
3478	19194	4455	L2/3 IT	Excitatory	FI
3479	13167	4457	L2/3 IT	Excitatory	FI
3480	16579	4457	Oligo	Non-neuronal	FI
3482	7759	4460	L2/3 IT	Excitatory	FI
3483	8233	4461	OPC	Non-neuronal	FI
3484	11724	4461	VLMC	Non-neuronal	FI
3485	1487	4464	L2/3 IT	Excitatory	FI
3490	11515	4463	Micro/PVM	Non-neuronal	FI
3491	7155	4468	Oligo	Non-neuronal	FI
3493	3619	4469	VIP	Inhibitory	FI
3494	10492	4470	Micro/PVM	Non-neuronal	FI
3495	5090	4471	L2/3 IT	Excitatory	FI
3496	8723	4472	L6B	Excitatory	FI
3498	14406	4470	L2/3 IT	Excitatory	FI
3499	20571	4473	L2/3 IT	Excitatory	FI
3502	17426	4473	VIP	Inhibitory	FI
3503	15550	4475	L4 IT	Excitatory	FI
3506	14657	4473	Micro/PVM	Non-neuronal	FI
3507	5649	4478	L6 CT	Excitatory	FI
3508	9525	4478	L2/3 IT	Excitatory	FI
3510	8055	4480	L2/3 IT	Excitatory	FI
3511	13888	4482	SST CHODL	Inhibitory	FI
3521	15497	4488	Oligo	Non-neuronal	FI
3524	15804	4490	L2/3 IT	Excitatory	FI
3525	8037	4492	L2/3 IT	Excitatory	FI
3527	8408	4495	L2/3 IT	Excitatory	FI
3532	3148	4502	VIP	Inhibitory	FI
3533	4889	4501	VIP	Inhibitory	FI
3537	14306	4503	PVALB	Inhibitory	FI
3538	17386	4504	L2/3 IT	Excitatory	FI
3541	21095	4507	Oligo	Non-neuronal	FI
3546	10159	4506	Endo	Non-neuronal	FI
3549	242	4510	Micro/PVM	Non-neuronal	FI
3552	17416	4511	L2/3 IT	Excitatory	FI
3554	10127	4512	VIP	Inhibitory	FI
3557	19867	4515	L2/3 IT	Excitatory	FI
3558	3309	4519	Astro	Non-neuronal	FI
3560	11119	4518	Oligo	Non-neuronal	FI
3561	14399	4519	L2/3 IT	Excitatory	FI
3562	15179	4519	Endo	Non-neuronal	FI
3563	17035	4518	VLMC	Non-neuronal	FI
3566	6436	4524	L6 IT	Excitatory	FI
3567	8621	4523	Astro	Non-neuronal	FI
3571	13910	4525	L4 IT	Excitatory	FI
3573	713	4525	Astro	Non-neuronal	FI
3574	5512	4526	L2/3 IT	Excitatory	FI
3575	15214	4527	Micro/PVM	Non-neuronal	FI
3576	21072	4526	Micro/PVM	Non-neuronal	FI
3577	20309	4527	Astro	Non-neuronal	FI
3578	20511	4529	L2/3 IT	Excitatory	FI
3581	19157	4529	OPC	Non-neuronal	FI
3582	19606	4529	VIP	Inhibitory	FI
3583	4006	4532	L2/3 IT	Excitatory	FI
3586	5396	4535	L2/3 IT	Excitatory	FI
3587	6125	4535	L2/3 IT	Excitatory	FI
3589	16964	4535	Astro	Non-neuronal	FI
3591	12490	4536	Micro/PVM	Non-neuronal	FI
3592	13806	4537	OPC	Non-neuronal	FI
3593	19200	4536	Endo	Non-neuronal	FI
3594	20410	4537	L2/3 IT	Excitatory	FI
3597	3226	4541	VIP	Inhibitory	FI
3601	8593	4543	L2/3 IT	Excitatory	FI
3602	2567	4546	LAMP5	Inhibitory	FI
3603	19845	4545	L2/3 IT	Excitatory	FI
3606	14372	4547	Oligo	Non-neuronal	FI
3607	15186	4547	Oligo	Non-neuronal	FI
3608	21435	4547	Oligo	Non-neuronal	FI
3609	21539	4548	Astro	Non-neuronal	FI
3610	15211	4553	L5 IT	Excitatory	FI
3611	15246	4551	L2/3 IT	Excitatory	FI
3613	21949	4551	L5 IT	Excitatory	FI
3614	1172	4556	Astro	Non-neuronal	FI
3615	5608	4552	L2/3 IT	Excitatory	FI
3617	21849	4552	L2/3 IT	Excitatory	FI
3618	3268	4555	Astro	Non-neuronal	FI
3627	853	4561	Astro	Non-neuronal	FI
3630	11973	4563	PVALB	Inhibitory	FI
3631	16957	4563	L4 IT	Excitatory	FI
3634	15551	4567	Micro/PVM	Non-neuronal	FI
3638	20504	4570	Astro	Non-neuronal	FI
3641	10034	4573	Astro	Non-neuronal	FI
3643	22056	4572	Micro/PVM	Non-neuronal	FI
3644	6019	4574	Oligo	Non-neuronal	FI
3645	14837	4574	L2/3 IT	Excitatory	FI
3646	18057	4574	L4 IT	Excitatory	FI
3648	20340	4574	Micro/PVM	Non-neuronal	FI
3650	18647	4575	SST	Inhibitory	FI
3651	5925	4576	OPC	Non-neuronal	FI
3654	11530	4578	Micro/PVM	Non-neuronal	FI
3655	9553	4581	Micro/PVM	Non-neuronal	FI
3656	3440	4582	L2/3 IT	Excitatory	FI
3662	6053	4585	L2/3 IT	Excitatory	FI
3664	10766	4584	Astro	Non-neuronal	FI
3669	159	4588	Astro	Non-neuronal	FI
3670	2702	4589	Astro	Non-neuronal	FI
3672	18795	4589	Oligo	Non-neuronal	FI
3674	6520	4589	VLMC	Non-neuronal	FI
3677	3570	4592	LAMP5	Inhibitory	FI
3678	4483	4591	L2/3 IT	Excitatory	FI
3680	13636	4594	L5 IT	Excitatory	FI
3681	17713	4592	Astro	Non-neuronal	FI
3682	4131	4597	L2/3 IT	Excitatory	FI
3688	6545	4599	L2/3 IT	Excitatory	FI
3690	8497	4599	PVALB	Inhibitory	FI
3691	17492	4600	VIP	Inhibitory	FI
3694	8986	4600	Oligo	Non-neuronal	FI
3696	8836	4601	SST	Inhibitory	FI
3698	18023	4602	SNCG	Inhibitory	FI
3700	10177	4605	Endo	Non-neuronal	FI
3702	2459	4608	SNCG	Inhibitory	FI
3704	16288	4607	L2/3 IT	Excitatory	FI
3706	5010	4609	L2/3 IT	Excitatory	FI
3707	21099	4610	VLMC	Non-neuronal	FI
3708	4820	4611	VIP	Inhibitory	FI
3710	490	4613	OPC	Non-neuronal	FI
3716	19479	4614	L2/3 IT	Excitatory	FI
3717	6602	4622	VLMC	Non-neuronal	FI
3718	10444	4616	Astro	Non-neuronal	FI
3722	6717	4617	Astro	Non-neuronal	FI
3724	12287	4617	L2/3 IT	Excitatory	FI
3725	16241	4618	L4 IT	Excitatory	FI
3726	6747	4619	VLMC	Non-neuronal	FI
3727	13607	4622	Astro	Non-neuronal	FI
3730	6810	4623	Endo	Non-neuronal	FI
3731	15856	4623	L5 ET	Excitatory	FI
3733	18564	4625	Chandelier	Inhibitory	FI
3735	2551	4629	L2/3 IT	Excitatory	FI
3736	10715	4629	Micro/PVM	Non-neuronal	FI
3740	11515	4631	OPC	Non-neuronal	FI
3741	4651	4633	VIP	Inhibitory	FI
3742	7689	4634	Endo	Non-neuronal	FI
3743	12793	4634	L2/3 IT	Excitatory	FI
3745	19435	4637	L6 CT	Excitatory	FI
3747	3174	4638	L2/3 IT	Excitatory	FI
3750	3810	4642	L2/3 IT	Excitatory	FI
3751	6524	4641	VLMC	Non-neuronal	FI
3752	21888	4642	Astro	Non-neuronal	FI
3753	2611	4643	VIP	Inhibitory	FI
3754	15313	4642	L6B	Excitatory	FI
3756	21703	4644	SNCG	Inhibitory	FI
3757	12348	4647	L6 IT	Excitatory	FI
3758	12701	4647	VIP	Inhibitory	FI
3760	19920	4645	Oligo	Non-neuronal	FI
3762	11584	4648	VLMC	Non-neuronal	FI
3766	4372	4653	L2/3 IT	Excitatory	FI
3769	17686	4655	Astro	Non-neuronal	FI
3770	8510	4657	L2/3 IT	Excitatory	FI
3772	19544	4657	L2/3 IT	Excitatory	FI
3774	16530	4660	L5 IT	Excitatory	FI
3777	11157	4662	Astro	Non-neuronal	FI
3779	3255	4664	L2/3 IT	Excitatory	FI
3782	10727	4666	Oligo	Non-neuronal	FI
3788	11666	4669	L2/3 IT	Excitatory	FI
3795	18742	4673	SST	Inhibitory	FI
3797	22095	4673	L4 IT	Excitatory	FI
3798	6623	4674	Oligo	Non-neuronal	FI
3799	8282	4674	L2/3 IT	Excitatory	FI
3800	14655	4675	L4 IT	Excitatory	FI
3801	2625	4676	Astro	Non-neuronal	FI
3802	20209	4676	Astro	Non-neuronal	FI
3803	3410	4678	L2/3 IT	Excitatory	FI
3804	6587	4679	L2/3 IT	Excitatory	FI
3805	7838	4681	OPC	Non-neuronal	FI
3806	13104	4678	SST	Inhibitory	FI
3807	16032	4678	VIP	Inhibitory	FI
3811	10144	4687	OPC	Non-neuronal	FI
3813	11243	4683	LAMP5 LHX6	Inhibitory	FI
3814	16307	4685	PVALB	Inhibitory	FI
3819	17254	4687	OPC	Non-neuronal	FI
3820	18932	4688	L2/3 IT	Excitatory	FI
3821	20561	4686	SNCG	Inhibitory	FI
[truncated: 16,962 more rows]

## Sheet: M1C
cell_label	x	y	celltype_F	celltype_F_class	area
4	14090	37	Oligo	Non-neuronal	M1C
11	13807	37	Oligo	Non-neuronal	M1C
12	15187	38	Oligo	Non-neuronal	M1C
20	14764	83	Oligo	Non-neuronal	M1C
23	14227	86	Oligo	Non-neuronal	M1C
30	14078	98	Oligo	Non-neuronal	M1C
31	14811	87	Oligo	Non-neuronal	M1C
34	14729	96	Oligo	Non-neuronal	M1C
38	14022	103	Oligo	Non-neuronal	M1C
39	15188	94	L6 IT	Excitatory	M1C
40	15720	98	Oligo	Non-neuronal	M1C
41	14365	101	Oligo	Non-neuronal	M1C
43	15003	90	Oligo	Non-neuronal	M1C
47	15501	103	Oligo	Non-neuronal	M1C
56	14420	116	Oligo	Non-neuronal	M1C
58	14644	123	Oligo	Non-neuronal	M1C
60	13993	131	Oligo	Non-neuronal	M1C
63	14614	132	OPC	Non-neuronal	M1C
64	14103	135	Oligo	Non-neuronal	M1C
66	14293	139	Astro	Non-neuronal	M1C
68	15297	146	Oligo	Non-neuronal	M1C
70	14945	160	Oligo	Non-neuronal	M1C
72	16333	148	Oligo	Non-neuronal	M1C
73	13313	151	Oligo	Non-neuronal	M1C
74	13912	143	Oligo	Non-neuronal	M1C
75	13677	154	OPC	Non-neuronal	M1C
76	15645	145	Oligo	Non-neuronal	M1C
80	16550	166	Oligo	Non-neuronal	M1C
81	12713	162	Oligo	Non-neuronal	M1C
84	14577	168	Oligo	Non-neuronal	M1C
87	11703	183	Oligo	Non-neuronal	M1C
89	16129	181	Oligo	Non-neuronal	M1C
90	14019	177	Oligo	Non-neuronal	M1C
93	13867	181	Oligo	Non-neuronal	M1C
99	15773	183	Oligo	Non-neuronal	M1C
101	13772	189	Oligo	Non-neuronal	M1C
102	15066	180	Oligo	Non-neuronal	M1C
105	13415	194	Oligo	Non-neuronal	M1C
107	16064	194	Oligo	Non-neuronal	M1C
108	14058	202	Oligo	Non-neuronal	M1C
109	15954	200	Oligo	Non-neuronal	M1C
110	13667	200	Oligo	Non-neuronal	M1C
111	15295	203	Oligo	Non-neuronal	M1C
113	16275	196	Oligo	Non-neuronal	M1C
116	13000	211	Oligo	Non-neuronal	M1C
117	13867	207	Oligo	Non-neuronal	M1C
119	14842	217	Oligo	Non-neuronal	M1C
120	13505	215	Oligo	Non-neuronal	M1C
121	14445	218	Oligo	Non-neuronal	M1C
123	14220	213	Oligo	Non-neuronal	M1C
124	15862	220	Oligo	Non-neuronal	M1C
126	11652	224	Oligo	Non-neuronal	M1C
127	14912	228	Oligo	Non-neuronal	M1C
130	13985	237	Oligo	Non-neuronal	M1C
136	11700	231	Oligo	Non-neuronal	M1C
138	14251	242	Oligo	Non-neuronal	M1C
139	12872	235	Oligo	Non-neuronal	M1C
140	14060	241	Oligo	Non-neuronal	M1C
143	13367	247	Oligo	Non-neuronal	M1C
144	15740	243	Oligo	Non-neuronal	M1C
146	12693	245	Oligo	Non-neuronal	M1C
148	16093	252	Oligo	Non-neuronal	M1C
149	16268	253	Oligo	Non-neuronal	M1C
151	15663	251	Oligo	Non-neuronal	M1C
152	14346	252	Oligo	Non-neuronal	M1C
154	11666	254	Oligo	Non-neuronal	M1C
155	13538	250	Astro	Non-neuronal	M1C
164	16195	266	Oligo	Non-neuronal	M1C
165	13502	267	Oligo	Non-neuronal	M1C
168	14803	260	Oligo	Non-neuronal	M1C
172	15002	282	Oligo	Non-neuronal	M1C
173	15737	283	Oligo	Non-neuronal	M1C
175	13931	281	Oligo	Non-neuronal	M1C
176	11870	284	Oligo	Non-neuronal	M1C
178	15984	286	Oligo	Non-neuronal	M1C
180	11794	286	Oligo	Non-neuronal	M1C
181	13200	292	Oligo	Non-neuronal	M1C
185	16165	303	Oligo	Non-neuronal	M1C
189	13820	293	Oligo	Non-neuronal	M1C
191	15820	300	Oligo	Non-neuronal	M1C
192	16524	312	Oligo	Non-neuronal	M1C
197	14512	315	Oligo	Non-neuronal	M1C
202	12852	312	Oligo	Non-neuronal	M1C
205	14342	329	Oligo	Non-neuronal	M1C
209	14243	319	Oligo	Non-neuronal	M1C
212	13593	326	Oligo	Non-neuronal	M1C
214	11859	332	Oligo	Non-neuronal	M1C
216	12308	332	Oligo	Non-neuronal	M1C
217	15304	329	Oligo	Non-neuronal	M1C
219	13640	325	Oligo	Non-neuronal	M1C
222	14068	325	Oligo	Non-neuronal	M1C
223	16151	336	Oligo	Non-neuronal	M1C
226	12806	341	Oligo	Non-neuronal	M1C
230	14140	344	Oligo	Non-neuronal	M1C
233	15555	350	Oligo	Non-neuronal	M1C
236	14039	356	Oligo	Non-neuronal	M1C
237	12425	357	Oligo	Non-neuronal	M1C
239	14280	360	Oligo	Non-neuronal	M1C
240	13389	361	Oligo	Non-neuronal	M1C
241	15312	365	Oligo	Non-neuronal	M1C
242	16378	364	Oligo	Non-neuronal	M1C
244	13618	370	Oligo	Non-neuronal	M1C
246	16322	376	Oligo	Non-neuronal	M1C
248	16021	380	Oligo	Non-neuronal	M1C
250	13163	387	Oligo	Non-neuronal	M1C
253	14721	391	Oligo	Non-neuronal	M1C
254	14843	396	Oligo	Non-neuronal	M1C
258	15713	399	Oligo	Non-neuronal	M1C
260	12667	401	Oligo	Non-neuronal	M1C
261	15552	402	L6 CT	Excitatory	M1C
265	13188	417	Micro/PVM	Non-neuronal	M1C
266	12129	406	Oligo	Non-neuronal	M1C
268	15640	412	Oligo	Non-neuronal	M1C
270	13735	412	Oligo	Non-neuronal	M1C
272	16023	412	OPC	Non-neuronal	M1C
273	12877	409	Oligo	Non-neuronal	M1C
275	14805	414	Oligo	Non-neuronal	M1C
276	12843	417	Oligo	Non-neuronal	M1C
277	12988	418	Oligo	Non-neuronal	M1C
278	14107	427	Oligo	Non-neuronal	M1C
279	16576	411	Oligo	Non-neuronal	M1C
280	12712	420	Oligo	Non-neuronal	M1C
285	16014	441	Oligo	Non-neuronal	M1C
286	11954	427	Oligo	Non-neuronal	M1C
287	14871	423	Oligo	Non-neuronal	M1C
288	16417	431	Oligo	Non-neuronal	M1C
289	14973	439	Oligo	Non-neuronal	M1C
290	14478	438	Oligo	Non-neuronal	M1C
293	16302	441	Oligo	Non-neuronal	M1C
295	13153	442	Oligo	Non-neuronal	M1C
296	15815	433	Oligo	Non-neuronal	M1C
299	12338	442	Oligo	Non-neuronal	M1C
301	15176	449	Oligo	Non-neuronal	M1C
304	12957	452	Oligo	Non-neuronal	M1C
306	16516	470	Oligo	Non-neuronal	M1C
307	12277	462	Oligo	Non-neuronal	M1C
308	12915	463	Oligo	Non-neuronal	M1C
311	11611	459	Oligo	Non-neuronal	M1C
313	16133	472	Oligo	Non-neuronal	M1C
318	13522	474	Oligo	Non-neuronal	M1C
319	11660	468	Oligo	Non-neuronal	M1C
322	16243	487	Oligo	Non-neuronal	M1C
323	14989	483	Oligo	Non-neuronal	M1C
327	12210	494	Oligo	Non-neuronal	M1C
329	15422	493	Oligo	Non-neuronal	M1C
331	12390	491	Oligo	Non-neuronal	M1C
333	14423	492	Oligo	Non-neuronal	M1C
334	16309	497	Oligo	Non-neuronal	M1C
335	12002	504	Oligo	Non-neuronal	M1C
337	14161	506	Oligo	Non-neuronal	M1C
338	12672	510	Oligo	Non-neuronal	M1C
340	16089	517	Oligo	Non-neuronal	M1C
343	13766	514	Oligo	Non-neuronal	M1C
345	12459	508	Oligo	Non-neuronal	M1C
346	11794	516	Oligo	Non-neuronal	M1C
347	12269	517	Oligo	Non-neuronal	M1C
348	15551	522	Oligo	Non-neuronal	M1C
350	15509	522	Oligo	Non-neuronal	M1C
356	16135	533	Oligo	Non-neuronal	M1C
358	13777	537	Oligo	Non-neuronal	M1C
359	11951	537	Oligo	Non-neuronal	M1C
360	13152	538	Oligo	Non-neuronal	M1C
361	15128	536	Oligo	Non-neuronal	M1C
362	15315	533	Oligo	Non-neuronal	M1C
366	16463	527	Oligo	Non-neuronal	M1C
373	12817	549	Oligo	Non-neuronal	M1C
374	15826	557	Oligo	Non-neuronal	M1C
379	15455	563	Oligo	Non-neuronal	M1C
383	14289	573	Oligo	Non-neuronal	M1C
387	16225	574	Oligo	Non-neuronal	M1C
388	13242	574	Oligo	Non-neuronal	M1C
390	16099	578	Astro	Non-neuronal	M1C
394	15683	580	L6 CT	Excitatory	M1C
396	16273	572	Astro	Non-neuronal	M1C
398	14095	587	Oligo	Non-neuronal	M1C
399	13916	588	Oligo	Non-neuronal	M1C
401	11950	597	L6 IT	Excitatory	M1C
402	13811	592	Oligo	Non-neuronal	M1C
405	12398	598	Oligo	Non-neuronal	M1C
406	15030	599	Oligo	Non-neuronal	M1C
408	13436	603	Oligo	Non-neuronal	M1C
411	12899	607	Oligo	Non-neuronal	M1C
412	12069	620	Astro	Non-neuronal	M1C
415	15543	616	Oligo	Non-neuronal	M1C
416	16523	617	Oligo	Non-neuronal	M1C
417	13561	607	Oligo	Non-neuronal	M1C
418	15447	621	Oligo	Non-neuronal	M1C
419	16357	614	Oligo	Non-neuronal	M1C
420	16122	623	Oligo	Non-neuronal	M1C
424	12036	624	Oligo	Non-neuronal	M1C
426	11330	632	Oligo	Non-neuronal	M1C
433	11716	658	Oligo	Non-neuronal	M1C
434	16334	653	Oligo	Non-neuronal	M1C
437	15622	657	Oligo	Non-neuronal	M1C
444	13365	662	Oligo	Non-neuronal	M1C
445	15276	661	Oligo	Non-neuronal	M1C
446	11805	673	Oligo	Non-neuronal	M1C
447	15952	664	Oligo	Non-neuronal	M1C
448	14348	671	Oligo	Non-neuronal	M1C
449	12700	675	Oligo	Non-neuronal	M1C
450	12314	676	Oligo	Non-neuronal	M1C
451	11910	680	Oligo	Non-neuronal	M1C
452	12243	678	Oligo	Non-neuronal	M1C
453	12818	687	Oligo	Non-neuronal	M1C
454	14517	683	Oligo	Non-neuronal	M1C
456	16525	679	Oligo	Non-neuronal	M1C
457	14003	687	Oligo	Non-neuronal	M1C
460	15773	693	Oligo	Non-neuronal	M1C
464	16469	699	Oligo	Non-neuronal	M1C
466	15129	696	Oligo	Non-neuronal	M1C
467	16497	699	Oligo	Non-neuronal	M1C
468	13165	711	Oligo	Non-neuronal	M1C
473	15954	718	Oligo	Non-neuronal	M1C
474	11805	721	Oligo	Non-neuronal	M1C
475	16190	711	Oligo	Non-neuronal	M1C
476	14157	717	Oligo	Non-neuronal	M1C
477	16036	724	Oligo	Non-neuronal	M1C
478	14927	720	Oligo	Non-neuronal	M1C
480	14478	717	Oligo	Non-neuronal	M1C
481	12503	721	Oligo	Non-neuronal	M1C
483	12296	721	Oligo	Non-neuronal	M1C
484	14788	733	L6 CT	Excitatory	M1C
485	12419	729	Oligo	Non-neuronal	M1C
486	12888	723	Oligo	Non-neuronal	M1C
488	13054	727	Oligo	Non-neuronal	M1C
489	12662	728	Oligo	Non-neuronal	M1C
490	13549	733	Oligo	Non-neuronal	M1C
492	15503	738	Oligo	Non-neuronal	M1C
493	16303	739	Oligo	Non-neuronal	M1C
496	12360	743	Oligo	Non-neuronal	M1C
499	12876	745	Oligo	Non-neuronal	M1C
500	12040	735	Oligo	Non-neuronal	M1C
501	14036	738	Oligo	Non-neuronal	M1C
504	16609	748	Oligo	Non-neuronal	M1C
505	11423	747	Oligo	Non-neuronal	M1C
507	13764	754	Oligo	Non-neuronal	M1C
509	13453	757	Oligo	Non-neuronal	M1C
510	16352	755	Oligo	Non-neuronal	M1C
512	12055	757	Oligo	Non-neuronal	M1C
513	13204	760	Oligo	Non-neuronal	M1C
515	15382	761	Oligo	Non-neuronal	M1C
516	12224	756	Oligo	Non-neuronal	M1C
517	11525	763	Oligo	Non-neuronal	M1C
522	12637	779	Oligo	Non-neuronal	M1C
523	14325	785	Oligo	Non-neuronal	M1C
524	11681	784	Oligo	Non-neuronal	M1C
528	13084	798	Oligo	Non-neuronal	M1C
529	16231	801	Oligo	Non-neuronal	M1C
530	12006	806	Oligo	Non-neuronal	M1C
532	11830	807	Oligo	Non-neuronal	M1C
533	12178	803	Oligo	Non-neuronal	M1C
534	11409	809	Oligo	Non-neuronal	M1C
544	14904	815	Oligo	Non-neuronal	M1C
545	15584	823	Oligo	Non-neuronal	M1C
547	13974	823	Oligo	Non-neuronal	M1C
549	14049	836	Astro	Non-neuronal	M1C
550	12091	832	Oligo	Non-neuronal	M1C
551	14524	837	Oligo	Non-neuronal	M1C
553	12153	835	Oligo	Non-neuronal	M1C
554	11611	834	Oligo	Non-neuronal	M1C
555	15909	856	Astro	Non-neuronal	M1C
556	14163	856	Oligo	Non-neuronal	M1C
557	14743	857	Oligo	Non-neuronal	M1C
559	15352	852	Oligo	Non-neuronal	M1C
561	11877	871	Oligo	Non-neuronal	M1C
564	14353	865	Oligo	Non-neuronal	M1C
566	10259	870	Oligo	Non-neuronal	M1C
574	10457	875	Oligo	Non-neuronal	M1C
578	15362	878	Oligo	Non-neuronal	M1C
579	14634	877	Oligo	Non-neuronal	M1C
584	15794	880	Oligo	Non-neuronal	M1C
585	16209	882	Oligo	Non-neuronal	M1C
586	12222	880	Oligo	Non-neuronal	M1C
591	14274	889	Oligo	Non-neuronal	M1C
593	11129	882	Oligo	Non-neuronal	M1C
594	14205	889	Oligo	Non-neuronal	M1C
596	15632	892	Oligo	Non-neuronal	M1C
600	15647	906	Oligo	Non-neuronal	M1C
601	17074	894	Oligo	Non-neuronal	M1C
603	15224	903	Oligo	Non-neuronal	M1C
604	9819	898	Oligo	Non-neuronal	M1C
605	13703	900	Oligo	Non-neuronal	M1C
608	15353	904	Oligo	Non-neuronal	M1C
610	18268	903	Oligo	Non-neuronal	M1C
617	16891	913	Astro	Non-neuronal	M1C
618	11077	911	Oligo	Non-neuronal	M1C
619	14956	922	OPC	Non-neuronal	M1C
622	10910	921	Oligo	Non-neuronal	M1C
623	10890	911	Oligo	Non-neuronal	M1C
626	11440	906	Oligo	Non-neuronal	M1C
627	17408	917	Oligo	Non-neuronal	M1C
631	11256	921	Oligo	Non-neuronal	M1C
632	12520	923	Oligo	Non-neuronal	M1C
634	12045	923	Astro	Non-neuronal	M1C
637	14054	926	OPC	Non-neuronal	M1C
638	10251	912	L4 IT	Excitatory	M1C
640	13170	927	Oligo	Non-neuronal	M1C
644	12117	926	Oligo	Non-neuronal	M1C
645	14735	934	Oligo	Non-neuronal	M1C
646	16611	933	Astro	Non-neuronal	M1C
648	11405	924	Oligo	Non-neuronal	M1C
649	15062	935	Oligo	Non-neuronal	M1C
650	15223	933	Oligo	Non-neuronal	M1C
651	14636	938	Oligo	Non-neuronal	M1C
655	13394	939	Oligo	Non-neuronal	M1C
656	16357	938	Oligo	Non-neuronal	M1C
658	13620	939	Oligo	Non-neuronal	M1C
660	11753	938	Oligo	Non-neuronal	M1C
663	13571	946	Oligo	Non-neuronal	M1C
665	15314	948	Oligo	Non-neuronal	M1C
669	17682	953	Oligo	Non-neuronal	M1C
670	12159	960	Oligo	Non-neuronal	M1C
671	17460	960	Oligo	Non-neuronal	M1C
673	15875	963	Oligo	Non-neuronal	M1C
674	17351	965	Oligo	Non-neuronal	M1C
676	9922	967	OPC	Non-neuronal	M1C
677	14215	967	Oligo	Non-neuronal	M1C
679	13967	971	Oligo	Non-neuronal	M1C
681	16463	967	Oligo	Non-neuronal	M1C
683	18619	970	Oligo	Non-neuronal	M1C
685	17980	972	Oligo	Non-neuronal	M1C
687	17631	971	Oligo	Non-neuronal	M1C
690	12739	970	VLMC	Non-neuronal	M1C
691	14845	972	Oligo	Non-neuronal	M1C
694	15152	976	Oligo	Non-neuronal	M1C
695	10391	971	Oligo	Non-neuronal	M1C
696	17572	980	Oligo	Non-neuronal	M1C
700	11986	983	Oligo	Non-neuronal	M1C
702	10801	982	Oligo	Non-neuronal	M1C
704	14476	974	Oligo	Non-neuronal	M1C
707	10696	983	Oligo	Non-neuronal	M1C
708	11856	987	Oligo	Non-neuronal	M1C
710	13034	990	Oligo	Non-neuronal	M1C
712	13288	979	L6 CT	Excitatory	M1C
713	13075	992	Oligo	Non-neuronal	M1C
714	14315	976	Oligo	Non-neuronal	M1C
720	18188	995	Oligo	Non-neuronal	M1C
722	13304	992	Oligo	Non-neuronal	M1C
724	8944	991	Oligo	Non-neuronal	M1C
725	17635	1002	Oligo	Non-neuronal	M1C
732	8995	1017	Oligo	Non-neuronal	M1C
740	16009	1005	Oligo	Non-neuronal	M1C
742	9628	1016	LAMP5 LHX6	Inhibitory	M1C
743	18653	1015	SST	Inhibitory	M1C
744	10179	1018	Oligo	Non-neuronal	M1C
745	11982	1015	Oligo	Non-neuronal	M1C
747	16839	1013	Oligo	Non-neuronal	M1C
748	8737	1017	Oligo	Non-neuronal	M1C
749	13231	1016	Oligo	Non-neuronal	M1C
753	13022	1019	Oligo	Non-neuronal	M1C
754	10838	1020	Oligo	Non-neuronal	M1C
755	13163	1021	Oligo	Non-neuronal	M1C
756	17776	1025	Oligo	Non-neuronal	M1C
762	16259	1027	Oligo	Non-neuronal	M1C
769	15631	1033	Oligo	Non-neuronal	M1C
770	18247	1031	Oligo	Non-neuronal	M1C
771	10195	1023	Oligo	Non-neuronal	M1C
772	10611	1025	Oligo	Non-neuronal	M1C
776	9056	1030	Oligo	Non-neuronal	M1C
777	14674	1045	Oligo	Non-neuronal	M1C
780	18482	1038	Oligo	Non-neuronal	M1C
781	14322	1026	Oligo	Non-neuronal	M1C
782	9644	1039	OPC	Non-neuronal	M1C
783	8760	1042	Oligo	Non-neuronal	M1C
786	13428	1044	Oligo	Non-neuronal	M1C
787	17601	1051	Oligo	Non-neuronal	M1C
789	15455	1034	Oligo	Non-neuronal	M1C
790	12741	1050	Oligo	Non-neuronal	M1C
791	10274	1038	Oligo	Non-neuronal	M1C
792	10598	1051	Oligo	Non-neuronal	M1C
796	16164	1055	Oligo	Non-neuronal	M1C
798	13326	1053	Oligo	Non-neuronal	M1C
799	16416	1055	Oligo	Non-neuronal	M1C
801	11209	1052	Oligo	Non-neuronal	M1C
803	16817	1055	Oligo	Non-neuronal	M1C
804	11268	1058	Oligo	Non-neuronal	M1C
805	12131	1058	Oligo	Non-neuronal	M1C
806	13542	1060	SST CHODL	Inhibitory	M1C
808	8463	1061	Oligo	Non-neuronal	M1C
810	10062	1063	Oligo	Non-neuronal	M1C
812	11500	1059	Oligo	Non-neuronal	M1C
813	11540	1065	Oligo	Non-neuronal	M1C
814	13381	1068	Oligo	Non-neuronal	M1C
815	15199	1071	Oligo	Non-neuronal	M1C
819	14366	1075	Oligo	Non-neuronal	M1C
820	16997	1070	Oligo	Non-neuronal	M1C
822	16693	1075	Oligo	Non-neuronal	M1C
825	18364	1070	Oligo	Non-neuronal	M1C
826	10152	1063	Oligo	Non-neuronal	M1C
828	13946	1091	Oligo	Non-neuronal	M1C
829	14719	1079	Oligo	Non-neuronal	M1C
830	12060	1078	Oligo	Non-neuronal	M1C
833	14316	1084	Oligo	Non-neuronal	M1C
835	12593	1085	Oligo	Non-neuronal	M1C
836	16824	1088	Oligo	Non-neuronal	M1C
841	16732	1090	Oligo	Non-neuronal	M1C
843	18091	1086	Oligo	Non-neuronal	M1C
844	19379	1091	Oligo	Non-neuronal	M1C
846	11789	1094	Oligo	Non-neuronal	M1C
847	8746	1092	Oligo	Non-neuronal	M1C
848	10239	1087	Oligo	Non-neuronal	M1C
850	17404	1093	Oligo	Non-neuronal	M1C
851	9949	1100	Oligo	Non-neuronal	M1C
852	17632	1098	Oligo	Non-neuronal	M1C
854	13526	1103	Oligo	Non-neuronal	M1C
858	11008	1101	Oligo	Non-neuronal	M1C
859	16202	1105	Oligo	Non-neuronal	M1C
860	11555	1106	Micro/PVM	Non-neuronal	M1C
863	11273	1113	Oligo	Non-neuronal	M1C
868	12089	1115	Oligo	Non-neuronal	M1C
870	16541	1115	Oligo	Non-neuronal	M1C
873	13675	1120	Oligo	Non-neuronal	M1C
875	19056	1118	Oligo	Non-neuronal	M1C
876	10172	1121	Oligo	Non-neuronal	M1C
877	9826	1115	Oligo	Non-neuronal	M1C
880	10666	1128	Oligo	Non-neuronal	M1C
881	19371	1120	Oligo	Non-neuronal	M1C
885	15899	1127	Oligo	Non-neuronal	M1C
887	7980	1129	Oligo	Non-neuronal	M1C
889	12595	1133	L2/3 IT	Excitatory	M1C
893	16329	1130	Oligo	Non-neuronal	M1C
897	9342	1131	Astro	Non-neuronal	M1C
898	12856	1134	Oligo	Non-neuronal	M1C
900	13652	1126	Oligo	Non-neuronal	M1C
902	13933	1141	Oligo	Non-neuronal	M1C
906	8350	1125	Oligo	Non-neuronal	M1C
908	13831	1136	Oligo	Non-neuronal	M1C
909	9682	1138	Oligo	Non-neuronal	M1C
910	16627	1140	Oligo	Non-neuronal	M1C
911	12664	1146	Oligo	Non-neuronal	M1C
917	8214	1145	Oligo	Non-neuronal	M1C
918	13816	1149	Oligo	Non-neuronal	M1C
919	17223	1143	Oligo	Non-neuronal	M1C
920	8718	1148	Oligo	Non-neuronal	M1C
924	16926	1149	Oligo	Non-neuronal	M1C
925	17839	1151	Oligo	Non-neuronal	M1C
927	14065	1154	Oligo	Non-neuronal	M1C
928	9497	1160	Astro	Non-neuronal	M1C
930	14205	1154	Oligo	Non-neuronal	M1C
934	10037	1154	Oligo	Non-neuronal	M1C
937	13960	1156	Oligo	Non-neuronal	M1C
939	10125	1151	Oligo	Non-neuronal	M1C
940	12320	1165	Oligo	Non-neuronal	M1C
942	8787	1161	Oligo	Non-neuronal	M1C
943	15569	1161	Oligo	Non-neuronal	M1C
946	18825	1165	Oligo	Non-neuronal	M1C
948	19027	1162	Astro	Non-neuronal	M1C
949	14969	1161	Oligo	Non-neuronal	M1C
950	12773	1169	Oligo	Non-neuronal	M1C
951	13373	1166	Oligo	Non-neuronal	M1C
952	13690	1172	Oligo	Non-neuronal	M1C
959	17545	1176	Oligo	Non-neuronal	M1C
960	12260	1182	Oligo	Non-neuronal	M1C
963	16807	1178	Oligo	Non-neuronal	M1C
966	18398	1181	Oligo	Non-neuronal	M1C
969	9063	1186	Oligo	Non-neuronal	M1C
970	9778	1190	Oligo	Non-neuronal	M1C
971	12761	1188	Oligo	Non-neuronal	M1C
972	19062	1183	L6B	Excitatory	M1C
974	13053	1190	Oligo	Non-neuronal	M1C
976	16783	1199	Oligo	Non-neuronal	M1C
979	19118	1185	L6 IT	Excitatory	M1C
980	10818	1190	Oligo	Non-neuronal	M1C
983	14247	1199	Oligo	Non-neuronal	M1C
986	14963	1197	Oligo	Non-neuronal	M1C
988	19734	1195	Oligo	Non-neuronal	M1C
992	8787	1202	Oligo	Non-neuronal	M1C
995	16644	1212	Oligo	Non-neuronal	M1C
996	17682	1210	Oligo	Non-neuronal	M1C
998	11038	1205	Oligo	Non-neuronal	M1C
999	14336	1209	Oligo	Non-neuronal	M1C
1002	8912	1211	Oligo	Non-neuronal	M1C
1005	19883	1211	Oligo	Non-neuronal	M1C
1017	11723	1220	Oligo	Non-neuronal	M1C
1018	14726	1216	Oligo	Non-neuronal	M1C
1020	14816	1220	Oligo	Non-neuronal	M1C
1021	15456	1220	Oligo	Non-neuronal	M1C
1023	9104	1228	Oligo	Non-neuronal	M1C
1024	9906	1230	L6 CT	Excitatory	M1C
1028	11554	1231	Oligo	Non-neuronal	M1C
1029	18172	1223	Oligo	Non-neuronal	M1C
1039	19611	1231	Oligo	Non-neuronal	M1C
1040	20020	1235	Oligo	Non-neuronal	M1C
1041	8775	1228	Oligo	Non-neuronal	M1C
1042	14058	1234	Oligo	Non-neuronal	M1C
1043	15740	1236	Oligo	Non-neuronal	M1C
1044	17347	1238	Oligo	Non-neuronal	M1C
1045	19299	1234	Oligo	Non-neuronal	M1C
1046	15471	1241	Oligo	Non-neuronal	M1C
1047	12461	1239	Oligo	Non-neuronal	M1C
1048	12885	1242	Astro	Non-neuronal	M1C
1049	10557	1245	Oligo	Non-neuronal	M1C
1051	20080	1240	Oligo	Non-neuronal	M1C
1053	14727	1244	Oligo	Non-neuronal	M1C
1054	9272	1239	Oligo	Non-neuronal	M1C
1056	11652	1248	Oligo	Non-neuronal	M1C
1059	17790	1243	Oligo	Non-neuronal	M1C
1060	8521	1249	Oligo	Non-neuronal	M1C
1061	9659	1247	Oligo	Non-neuronal	M1C
1062	14610	1245	Oligo	Non-neuronal	M1C
1063	15333	1248	Oligo	Non-neuronal	M1C
1065	16498	1250	OPC	Non-neuronal	M1C
1066	19024	1250	Astro	Non-neuronal	M1C
1068	12839	1251	Oligo	Non-neuronal	M1C
1069	13112	1248	Oligo	Non-neuronal	M1C
1070	13202	1254	Oligo	Non-neuronal	M1C
1072	13928	1246	Oligo	Non-neuronal	M1C
1075	8630	1253	Oligo	Non-neuronal	M1C
1079	13563	1254	Oligo	Non-neuronal	M1C
1082	10402	1253	Oligo	Non-neuronal	M1C
1084	15868	1243	Oligo	Non-neuronal	M1C
1085	16035	1257	Oligo	Non-neuronal	M1C
1088	12225	1264	Oligo	Non-neuronal	M1C
1090	20017	1266	LAMP5 LHX6	Inhibitory	M1C
1098	11095	1273	Oligo	Non-neuronal	M1C
1100	16792	1271	Oligo	Non-neuronal	M1C
1102	9147	1264	Oligo	Non-neuronal	M1C
1104	15520	1274	Oligo	Non-neuronal	M1C
1105	8742	1264	Oligo	Non-neuronal	M1C
1106	8833	1269	Oligo	Non-neuronal	M1C
1107	9853	1280	Oligo	Non-neuronal	M1C
1108	14132	1281	Oligo	Non-neuronal	M1C
1109	8231	1283	Oligo	Non-neuronal	M1C
1112	16674	1285	Oligo	Non-neuronal	M1C
1113	9372	1275	Oligo	Non-neuronal	M1C
1116	16369	1283	Oligo	Non-neuronal	M1C
1117	8739	1289	Oligo	Non-neuronal	M1C
1121	8446	1289	Oligo	Non-neuronal	M1C
1122	8802	1290	Oligo	Non-neuronal	M1C
1123	16106	1291	Oligo	Non-neuronal	M1C
1124	10115	1291	Oligo	Non-neuronal	M1C
1127	16974	1290	Oligo	Non-neuronal	M1C
1128	10242	1294	Oligo	Non-neuronal	M1C
1130	13114	1296	Astro	Non-neuronal	M1C
1132	18277	1291	Oligo	Non-neuronal	M1C
1133	19575	1295	Oligo	Non-neuronal	M1C
1134	19751	1291	Oligo	Non-neuronal	M1C
1135	11899	1301	Oligo	Non-neuronal	M1C
1138	17293	1291	Oligo	Non-neuronal	M1C
1139	8677	1295	Oligo	Non-neuronal	M1C
1140	10722	1301	Oligo	Non-neuronal	M1C
1141	12862	1304	Oligo	Non-neuronal	M1C
1142	13911	1307	Oligo	Non-neuronal	M1C
1147	18627	1304	Oligo	Non-neuronal	M1C
[truncated: 14,813 more rows]

## Sheet: MTG
cell_label	x	y	celltype_F	celltype_F_class	area
[truncated: 16,365 more rows]

[truncated: 2 more sheets: S1C, V1C]
