# Supplementary material for: Single-cell multiomic human brain atlas reveals regulatory drivers of cortical regionality
Source: Nat Commun. 2026 Feb 21;17:3051. doi: 10.1038/s41467-026-69368-2 (PMC13039890; doi:10.1038/s41467-026-69368-2)
Supplement: Supplementary file 16 — Source data [file 41467_2026_69368_MOESM16_ESM.zip › Source Data Final/FigS12e.xlsx]

## Sheet: FigureS12e_L5IT
	A24	A9	FI	MTG	AnG	M1C	S1C	A1C	V1C
chr8-13276443-13276944	-1.89566	-0.093409	-0.992026	0.274746	-0.101159	-0.284945	1.33228	0.200887	1.55929
chr8-13276443-13276944	-1.89566	-0.093409	-0.992026	0.274746	-0.101159	-0.284945	1.33228	0.200887	1.55929
chr8-13276443-13276944	-1.89566	-0.093409	-0.992026	0.274746	-0.101159	-0.284945	1.33228	0.200887	1.55929
chr1-168121736-168122237	-1.62606	-0.607944	-0.495796	-0.293253	-0.158779	-0.0452125	1.81616	-0.111112	1.52199
chr1-168121736-168122237	-1.62606	-0.607944	-0.495796	-0.293253	-0.158779	-0.0452125	1.81616	-0.111112	1.52199
chr1-168121736-168122237	-1.62606	-0.607944	-0.495796	-0.293253	-0.158779	-0.0452125	1.81616	-0.111112	1.52199
chr12-128507500-128508001	-1.2749	-0.82245	-1.18022	-0.647966	-0.195459	0.578654	1.0447	0.860315	1.63733
chr12-128507500-128508001	-1.2749	-0.82245	-1.18022	-0.647966	-0.195459	0.578654	1.0447	0.860315	1.63733
chr12-128507500-128508001	-1.2749	-0.82245	-1.18022	-0.647966	-0.195459	0.578654	1.0447	0.860315	1.63733
chr12-128507500-128508001	-1.2749	-0.82245	-1.18022	-0.647966	-0.195459	0.578654	1.0447	0.860315	1.63733
chr2-162075429-162075930	-1.5263	-0.147204	-0.491138	-1.5263	0.274808	0.776904	0.416858	0.496529	1.72584
chr2-162075429-162075930	-1.5263	-0.147204	-0.491138	-1.5263	0.274808	0.776904	0.416858	0.496529	1.72584
chr14-56310660-56311161	-1.59258	-1.06301	-0.619224	-0.494174	-0.340734	0.742753	0.797546	1.05973	1.5097
chr14-56310660-56311161	-1.59258	-1.06301	-0.619224	-0.494174	-0.340734	0.742753	0.797546	1.05973	1.5097
chr14-56310660-56311161	-1.59258	-1.06301	-0.619224	-0.494174	-0.340734	0.742753	0.797546	1.05973	1.5097
chr14-56310660-56311161	-1.59258	-1.06301	-0.619224	-0.494174	-0.340734	0.742753	0.797546	1.05973	1.5097
chr14-56310660-56311161	-1.59258	-1.06301	-0.619224	-0.494174	-0.340734	0.742753	0.797546	1.05973	1.5097
chr6-112037849-112038350	-1.72405	-0.408271	-0.895279	-0.402591	0.314544	0.921316	1.43401	-0.515425	1.27575
chr6-112037849-112038350	-1.72405	-0.408271	-0.895279	-0.402591	0.314544	0.921316	1.43401	-0.515425	1.27575
chr6-112037849-112038350	-1.72405	-0.408271	-0.895279	-0.402591	0.314544	0.921316	1.43401	-0.515425	1.27575
chr7-137882276-137882777	-1.49384	-0.295005	-1.18052	-1.16196	0.406994	0.759179	1.02893	0.605837	1.33038
chr7-137882276-137882777	-1.49384	-0.295005	-1.18052	-1.16196	0.406994	0.759179	1.02893	0.605837	1.33038
chr7-137882276-137882777	-1.49384	-0.295005	-1.18052	-1.16196	0.406994	0.759179	1.02893	0.605837	1.33038
chr7-137882276-137882777	-1.49384	-0.295005	-1.18052	-1.16196	0.406994	0.759179	1.02893	0.605837	1.33038
chr12-3130144-3130645	-0.901154	-1.19746	-0.361033	-1.02031	-0.603401	0.225044	1.24545	0.987636	1.62522
chr12-3130144-3130645	-0.901154	-1.19746	-0.361033	-1.02031	-0.603401	0.225044	1.24545	0.987636	1.62522
chr12-3130144-3130645	-0.901154	-1.19746	-0.361033	-1.02031	-0.603401	0.225044	1.24545	0.987636	1.62522
chr12-3130144-3130645	-0.901154	-1.19746	-0.361033	-1.02031	-0.603401	0.225044	1.24545	0.987636	1.62522
chr12-3130144-3130645	-0.901154	-1.19746	-0.361033	-1.02031	-0.603401	0.225044	1.24545	0.987636	1.62522
chr4-139576264-139576765	-2.43093	-0.0269543	-0.451327	-0.279485	0.19458	0.634944	0.2035	1.04498	1.11069
chr4-139576264-139576765	-2.43093	-0.0269543	-0.451327	-0.279485	0.19458	0.634944	0.2035	1.04498	1.11069
chr4-139576264-139576765	-2.43093	-0.0269543	-0.451327	-0.279485	0.19458	0.634944	0.2035	1.04498	1.11069
chr4-139576264-139576765	-2.43093	-0.0269543	-0.451327	-0.279485	0.19458	0.634944	0.2035	1.04498	1.11069
chr4-139576264-139576765	-2.43093	-0.0269543	-0.451327	-0.279485	0.19458	0.634944	0.2035	1.04498	1.11069
chr4-139576264-139576765	-2.43093	-0.0269543	-0.451327	-0.279485	0.19458	0.634944	0.2035	1.04498	1.11069
chr7-158046255-158046756	-2.06622	-0.572274	-0.407714	-0.110512	-0.549241	0.380854	1.07756	0.910181	1.33736
chr7-158046255-158046756	-2.06622	-0.572274	-0.407714	-0.110512	-0.549241	0.380854	1.07756	0.910181	1.33736
chr7-158046255-158046756	-2.06622	-0.572274	-0.407714	-0.110512	-0.549241	0.380854	1.07756	0.910181	1.33736
chr7-158046255-158046756	-2.06622	-0.572274	-0.407714	-0.110512	-0.549241	0.380854	1.07756	0.910181	1.33736
chr7-158046255-158046756	-2.06622	-0.572274	-0.407714	-0.110512	-0.549241	0.380854	1.07756	0.910181	1.33736
chr7-158046255-158046756	-2.06622	-0.572274	-0.407714	-0.110512	-0.549241	0.380854	1.07756	0.910181	1.33736
chr7-158046255-158046756	-2.06622	-0.572274	-0.407714	-0.110512	-0.549241	0.380854	1.07756	0.910181	1.33736
chr3-186138771-186139272	-0.439421	-0.202403	-1.40655	-1.35389	0.217427	0.52769	1.13786	-0.284379	1.80366
chr3-186138771-186139272	-0.439421	-0.202403	-1.40655	-1.35389	0.217427	0.52769	1.13786	-0.284379	1.80366
chr3-186138771-186139272	-0.439421	-0.202403	-1.40655	-1.35389	0.217427	0.52769	1.13786	-0.284379	1.80366
chr3-186138771-186139272	-0.439421	-0.202403	-1.40655	-1.35389	0.217427	0.52769	1.13786	-0.284379	1.80366
chr9-33750332-33750833	-1.878	-0.200112	-0.710582	-0.277761	-0.514354	1.21273	1.19079	-0.120143	1.29743
chr9-33750332-33750833	-1.878	-0.200112	-0.710582	-0.277761	-0.514354	1.21273	1.19079	-0.120143	1.29743
chr9-33750332-33750833	-1.878	-0.200112	-0.710582	-0.277761	-0.514354	1.21273	1.19079	-0.120143	1.29743
chr4-1992954-1993455	-0.320543	-0.0326905	-1.14567	-1.77848	0.313896	-0.10201	0.78468	0.400513	1.88031
chr4-1992954-1993455	-0.320543	-0.0326905	-1.14567	-1.77848	0.313896	-0.10201	0.78468	0.400513	1.88031
chr4-1992954-1993455	-0.320543	-0.0326905	-1.14567	-1.77848	0.313896	-0.10201	0.78468	0.400513	1.88031
chr4-1992954-1993455	-0.320543	-0.0326905	-1.14567	-1.77848	0.313896	-0.10201	0.78468	0.400513	1.88031
chr19-19262754-19263255	-1.67007	-1.26284	-0.28191	-0.542861	0.203545	0.482196	0.966216	0.413562	1.69216
chr19-19262754-19263255	-1.67007	-1.26284	-0.28191	-0.542861	0.203545	0.482196	0.966216	0.413562	1.69216
chr19-19262754-19263255	-1.67007	-1.26284	-0.28191	-0.542861	0.203545	0.482196	0.966216	0.413562	1.69216
chr19-19261736-19262237	-2.45599	-0.115672	-0.447392	0.00212203	0.192908	0.776077	0.694993	0.0778197	1.27514
chr19-19261736-19262237	-2.45599	-0.115672	-0.447392	0.00212203	0.192908	0.776077	0.694993	0.0778197	1.27514
chr19-19261736-19262237	-2.45599	-0.115672	-0.447392	0.00212203	0.192908	0.776077	0.694993	0.0778197	1.27514
chr19-19261736-19262237	-2.45599	-0.115672	-0.447392	0.00212203	0.192908	0.776077	0.694993	0.0778197	1.27514
chr3-141051195-141051696	-1.92271	-0.53154	-0.291749	-0.768314	-0.179249	0.767873	1.15023	0.245733	1.52972
chr3-141051195-141051696	-1.92271	-0.53154	-0.291749	-0.768314	-0.179249	0.767873	1.15023	0.245733	1.52972
chr3-141051195-141051696	-1.92271	-0.53154	-0.291749	-0.768314	-0.179249	0.767873	1.15023	0.245733	1.52972
chr8-41896714-41897215	-1.14933	-1.12653	-1.35654	-0.112713	0.375687	1.13802	0.883954	-0.17234	1.5198
chr8-41895904-41896405	-1.85419	-0.339361	-0.93254	-0.140333	0.416067	0.271193	0.690365	-0.0681301	1.95693
chr8-41895904-41896405	-1.85419	-0.339361	-0.93254	-0.140333	0.416067	0.271193	0.690365	-0.0681301	1.95693
chr4-121696333-121696834	-1.94361	-0.448998	-1.02468	-0.0357068	0.14855	0.884669	0.922306	-0.0235978	1.52106
chr4-121696333-121696834	-1.94361	-0.448998	-1.02468	-0.0357068	0.14855	0.884669	0.922306	-0.0235978	1.52106
chr4-121696333-121696834	-1.94361	-0.448998	-1.02468	-0.0357068	0.14855	0.884669	0.922306	-0.0235978	1.52106
chr4-121696333-121696834	-1.94361	-0.448998	-1.02468	-0.0357068	0.14855	0.884669	0.922306	-0.0235978	1.52106
chr4-121696333-121696834	-1.94361	-0.448998	-1.02468	-0.0357068	0.14855	0.884669	0.922306	-0.0235978	1.52106
chr4-121696333-121696834	-1.94361	-0.448998	-1.02468	-0.0357068	0.14855	0.884669	0.922306	-0.0235978	1.52106
chr1-29121971-29122472	-1.91496	-0.102481	-0.274915	-0.404886	0.411294	-0.157926	1.26933	-0.550233	1.72478
chr1-29121971-29122472	-1.91496	-0.102481	-0.274915	-0.404886	0.411294	-0.157926	1.26933	-0.550233	1.72478
chr1-29121971-29122472	-1.91496	-0.102481	-0.274915	-0.404886	0.411294	-0.157926	1.26933	-0.550233	1.72478
chr1-29121971-29122472	-1.91496	-0.102481	-0.274915	-0.404886	0.411294	-0.157926	1.26933	-0.550233	1.72478
chr1-29121971-29122472	-1.91496	-0.102481	-0.274915	-0.404886	0.411294	-0.157926	1.26933	-0.550233	1.72478
chr22-50011696-50012197	-2.14357	-0.350758	-0.7005	0.729179	0.554746	-0.421138	0.262647	0.503489	1.56591
chr16-19884954-19885455	-1.87505	-0.813001	-0.329218	-0.676302	0.194978	0.495828	0.280731	1.05279	1.66925
chr15-61124327-61124828	-2.15882	-0.331794	-0.206223	-0.432092	0.641604	-0.0123912	0.0620172	0.665059	1.77263
chr15-61124327-61124828	-2.15882	-0.331794	-0.206223	-0.432092	0.641604	-0.0123912	0.0620172	0.665059	1.77263
chr15-61124327-61124828	-2.15882	-0.331794	-0.206223	-0.432092	0.641604	-0.0123912	0.0620172	0.665059	1.77263
chr15-61124327-61124828	-2.15882	-0.331794	-0.206223	-0.432092	0.641604	-0.0123912	0.0620172	0.665059	1.77263
chr15-61124327-61124828	-2.15882	-0.331794	-0.206223	-0.432092	0.641604	-0.0123912	0.0620172	0.665059	1.77263
chr15-61124327-61124828	-2.15882	-0.331794	-0.206223	-0.432092	0.641604	-0.0123912	0.0620172	0.665059	1.77263
chr15-61124327-61124828	-2.15882	-0.331794	-0.206223	-0.432092	0.641604	-0.0123912	0.0620172	0.665059	1.77263
chr15-61124327-61124828	-2.15882	-0.331794	-0.206223	-0.432092	0.641604	-0.0123912	0.0620172	0.665059	1.77263
chr12-95548758-95549259	-2.09586	-0.229557	-0.49001	-0.3056	-0.0141964	0.318708	0.747898	0.191558	1.87706
chr12-95548758-95549259	-2.09586	-0.229557	-0.49001	-0.3056	-0.0141964	0.318708	0.747898	0.191558	1.87706
chr12-95548758-95549259	-2.09586	-0.229557	-0.49001	-0.3056	-0.0141964	0.318708	0.747898	0.191558	1.87706
chr12-95548758-95549259	-2.09586	-0.229557	-0.49001	-0.3056	-0.0141964	0.318708	0.747898	0.191558	1.87706
chr12-95548758-95549259	-2.09586	-0.229557	-0.49001	-0.3056	-0.0141964	0.318708	0.747898	0.191558	1.87706
chr12-95548758-95549259	-2.09586	-0.229557	-0.49001	-0.3056	-0.0141964	0.318708	0.747898	0.191558	1.87706
chr17-20074050-20074551	-2.10263	-1.14994	-0.275151	-0.0660932	0.633023	0.609112	1.01899	0.177265	1.15543
chr17-20074050-20074551	-2.10263	-1.14994	-0.275151	-0.0660932	0.633023	0.609112	1.01899	0.177265	1.15543
chr17-20074050-20074551	-2.10263	-1.14994	-0.275151	-0.0660932	0.633023	0.609112	1.01899	0.177265	1.15543
chr6-111087320-111087821	-1.84375	-0.448694	-0.215816	-0.2333	-0.174518	0.253636	0.610454	-0.141366	2.19336
chr6-111087320-111087821	-1.84375	-0.448694	-0.215816	-0.2333	-0.174518	0.253636	0.610454	-0.141366	2.19336
chr6-111087320-111087821	-1.84375	-0.448694	-0.215816	-0.2333	-0.174518	0.253636	0.610454	-0.141366	2.19336
chr6-111087320-111087821	-1.84375	-0.448694	-0.215816	-0.2333	-0.174518	0.253636	0.610454	-0.141366	2.19336
chr1-32248284-32248785	-1.71802	-0.773694	-0.502085	-0.258335	0.577029	0.583315	-0.332484	0.372895	2.05138
chr1-32248284-32248785	-1.71802	-0.773694	-0.502085	-0.258335	0.577029	0.583315	-0.332484	0.372895	2.05138
chr1-32248284-32248785	-1.71802	-0.773694	-0.502085	-0.258335	0.577029	0.583315	-0.332484	0.372895	2.05138
chr1-32248284-32248785	-1.71802	-0.773694	-0.502085	-0.258335	0.577029	0.583315	-0.332484	0.372895	2.05138
chr1-32248284-32248785	-1.71802	-0.773694	-0.502085	-0.258335	0.577029	0.583315	-0.332484	0.372895	2.05138
chr5-65925657-65926158	-1.01838	-1.86498	0.779475	-0.540544	-0.400958	0.360492	1.26236	0.124343	1.29818
chr11-123193084-123193585	-1.48289	0.0375526	-0.911515	-1.23725	0.0133106	0.592801	0.854485	0.33179	1.80171
chr2-20422108-20422609	-1.40967	0.0319389	-1.01271	-0.859858	-0.341786	0.542867	0.986664	0.0999339	1.96262
chr2-20422108-20422609	-1.40967	0.0319389	-1.01271	-0.859858	-0.341786	0.542867	0.986664	0.0999339	1.96262
chr2-20422108-20422609	-1.40967	0.0319389	-1.01271	-0.859858	-0.341786	0.542867	0.986664	0.0999339	1.96262
chr2-20422108-20422609	-1.40967	0.0319389	-1.01271	-0.859858	-0.341786	0.542867	0.986664	0.0999339	1.96262
chr2-20422108-20422609	-1.40967	0.0319389	-1.01271	-0.859858	-0.341786	0.542867	0.986664	0.0999339	1.96262
chr11-132142698-132143199	-2.36397	-0.0439606	-0.121536	-0.272816	0.0267905	0.0369051	0.413283	0.691425	1.63388
chr11-132142698-132143199	-2.36397	-0.0439606	-0.121536	-0.272816	0.0267905	0.0369051	0.413283	0.691425	1.63388
chr11-132142698-132143199	-2.36397	-0.0439606	-0.121536	-0.272816	0.0267905	0.0369051	0.413283	0.691425	1.63388
chr21-39885223-39885724	-1.41359	-0.756257	-0.416158	-0.788746	-0.513409	0.62228	0.279544	1.02071	1.96563
chr12-4821071-4821572	-0.81366	-1.53506	-0.667072	-0.902682	0.328671	1.22542	1.154	-0.118622	1.32901
chr18-8801349-8801850	-1.04378	-0.206483	-1.32805	-0.950736	0.0873107	0.513128	0.656804	0.156764	2.11504
chr18-8801349-8801850	-1.04378	-0.206483	-1.32805	-0.950736	0.0873107	0.513128	0.656804	0.156764	2.11504
chr3-139281146-139281647	-0.597756	-0.841243	-1.17498	-0.797827	-0.339744	1.24634	1.0922	-0.307864	1.72088
chr3-139281146-139281647	-0.597756	-0.841243	-1.17498	-0.797827	-0.339744	1.24634	1.0922	-0.307864	1.72088
chr3-139281146-139281647	-0.597756	-0.841243	-1.17498	-0.797827	-0.339744	1.24634	1.0922	-0.307864	1.72088
chr7-55018985-55019486	-1.51641	-1.12751	-0.410494	-0.882328	0.478674	0.285772	0.477186	0.95265	1.74246
chr7-55018985-55019486	-1.51641	-1.12751	-0.410494	-0.882328	0.478674	0.285772	0.477186	0.95265	1.74246
chr4-140097030-140097531	-0.629052	-0.385291	-0.8824	-1.58315	-0.49735	1.11839	0.682128	0.440924	1.7358
chr4-140097030-140097531	-0.629052	-0.385291	-0.8824	-1.58315	-0.49735	1.11839	0.682128	0.440924	1.7358
chr4-99652846-99653347	-1.67557	-0.34629	-1.16364	-0.301675	-0.0811487	0.36164	1.72338	0.283394	1.1999
chr4-99652846-99653347	-1.67557	-0.34629	-1.16364	-0.301675	-0.0811487	0.36164	1.72338	0.283394	1.1999
chr6-41716657-41717158	-2.18782	0.0187907	-0.645843	-0.130467	0.0741956	0.401435	0.0254445	0.663375	1.78089
chr6-41716657-41717158	-2.18782	0.0187907	-0.645843	-0.130467	0.0741956	0.401435	0.0254445	0.663375	1.78089
chr6-41716657-41717158	-2.18782	0.0187907	-0.645843	-0.130467	0.0741956	0.401435	0.0254445	0.663375	1.78089
chr6-41716657-41717158	-2.18782	0.0187907	-0.645843	-0.130467	0.0741956	0.401435	0.0254445	0.663375	1.78089
chr6-41716657-41717158	-2.18782	0.0187907	-0.645843	-0.130467	0.0741956	0.401435	0.0254445	0.663375	1.78089
chr12-4871639-4872140	-1.62681	-0.232942	-0.684453	-0.495852	0.12602	0.75683	1.59319	-0.790118	1.35414
chr7-121480089-121480590	-1.91596	-0.873312	-0.284252	-0.638582	0.116073	0.635734	0.854878	0.455649	1.64978
chr7-121480089-121480590	-1.91596	-0.873312	-0.284252	-0.638582	0.116073	0.635734	0.854878	0.455649	1.64978
chr4-168480341-168480842	-1.63236	-0.351198	-1.18734	-0.554507	-0.000421477	0.886239	1.37154	0.121358	1.34668
chr11-123181884-123182385	-1.56955	-0.79348	-0.873748	-0.659943	0.0430548	0.387565	0.799266	0.908544	1.75829
chr11-123181884-123182385	-1.56955	-0.79348	-0.873748	-0.659943	0.0430548	0.387565	0.799266	0.908544	1.75829
chr4-140152995-140153496	-0.87931	-1.16637	-0.147394	-0.702754	-0.759749	0.410062	1.30408	-0.0343205	1.97577
chr4-140152995-140153496	-0.87931	-1.16637	-0.147394	-0.702754	-0.759749	0.410062	1.30408	-0.0343205	1.97577
chr4-140152995-140153496	-0.87931	-1.16637	-0.147394	-0.702754	-0.759749	0.410062	1.30408	-0.0343205	1.97577
chr4-140152995-140153496	-0.87931	-1.16637	-0.147394	-0.702754	-0.759749	0.410062	1.30408	-0.0343205	1.97577
chr12-25958973-25959474	-1.02973	-0.220994	-1.34477	-0.785152	-0.0544589	-0.441929	1.70028	1.02674	1.15002
chr12-25958973-25959474	-1.02973	-0.220994	-1.34477	-0.785152	-0.0544589	-0.441929	1.70028	1.02674	1.15002
chr12-25958973-25959474	-1.02973	-0.220994	-1.34477	-0.785152	-0.0544589	-0.441929	1.70028	1.02674	1.15002
chr12-25958973-25959474	-1.02973	-0.220994	-1.34477	-0.785152	-0.0544589	-0.441929	1.70028	1.02674	1.15002
chr11-123195362-123195863	-1.19198	-0.381344	-0.952448	-1.14034	0.00109299	0.354948	1.3349	0.16066	1.81451
chr11-123195362-123195863	-1.19198	-0.381344	-0.952448	-1.14034	0.00109299	0.354948	1.3349	0.16066	1.81451
chr5-168404474-168404975	-2.05514	-0.758152	-0.424073	-0.443254	1.18506	0.383812	0.537783	0.176343	1.39761
chr5-168404474-168404975	-2.05514	-0.758152	-0.424073	-0.443254	1.18506	0.383812	0.537783	0.176343	1.39761
chr5-168404474-168404975	-2.05514	-0.758152	-0.424073	-0.443254	1.18506	0.383812	0.537783	0.176343	1.39761
chr5-168404474-168404975	-2.05514	-0.758152	-0.424073	-0.443254	1.18506	0.383812	0.537783	0.176343	1.39761
chr8-15236187-15236688	-1.87124	-0.857584	-0.791642	-0.0514983	0.0282363	0.292824	1.46425	0.501515	1.28514
chr15-61200358-61200859	-1.30804	-1.00899	-1.04368	-0.481958	1.14802	0.604126	-0.399441	1.30398	1.18599
chr15-61200358-61200859	-1.30804	-1.00899	-1.04368	-0.481958	1.14802	0.604126	-0.399441	1.30398	1.18599
chr15-61200358-61200859	-1.30804	-1.00899	-1.04368	-0.481958	1.14802	0.604126	-0.399441	1.30398	1.18599
chr15-61200358-61200859	-1.30804	-1.00899	-1.04368	-0.481958	1.14802	0.604126	-0.399441	1.30398	1.18599
chr15-61200358-61200859	-1.30804	-1.00899	-1.04368	-0.481958	1.14802	0.604126	-0.399441	1.30398	1.18599
chr15-61200358-61200859	-1.30804	-1.00899	-1.04368	-0.481958	1.14802	0.604126	-0.399441	1.30398	1.18599
chr3-21747553-21748054	-1.23621	-0.959994	-0.150988	-0.234959	-1.03363	1.14229	1.98301	0.397459	0.0930207
chr3-21747553-21748054	-1.23621	-0.959994	-0.150988	-0.234959	-1.03363	1.14229	1.98301	0.397459	0.0930207
chr3-141255822-141256323	-2.15646	0.00834235	-0.629536	-0.300637	0.0902999	0.254799	0.739927	0.20423	1.78903
chr3-141255822-141256323	-2.15646	0.00834235	-0.629536	-0.300637	0.0902999	0.254799	0.739927	0.20423	1.78903
chr11-123192280-123192781	-0.987563	-0.121345	-1.14332	-1.16825	-0.338008	0.676608	1.30685	0.0264829	1.74854
chr11-123192280-123192781	-0.987563	-0.121345	-1.14332	-1.16825	-0.338008	0.676608	1.30685	0.0264829	1.74854
chr3-120554829-120555330	-1.95746	-0.195178	-1.16103	-0.130802	0.129497	0.448036	1.21347	0.231699	1.42177
chr3-120554829-120555330	-1.95746	-0.195178	-1.16103	-0.130802	0.129497	0.448036	1.21347	0.231699	1.42177
chr1-29120777-29121278	-1.54159	0.077655	-0.497549	-0.605356	0.180836	-0.131117	-0.160411	0.256346	2.42118
chr5-175812325-175812826	-2.22216	-0.406655	-0.953488	-0.16534	0.602203	0.51096	0.93946	0.940483	0.754538
chr5-175812325-175812826	-2.22216	-0.406655	-0.953488	-0.16534	0.602203	0.51096	0.93946	0.940483	0.754538
chr5-175812325-175812826	-2.22216	-0.406655	-0.953488	-0.16534	0.602203	0.51096	0.93946	0.940483	0.754538
chr5-175812325-175812826	-2.22216	-0.406655	-0.953488	-0.16534	0.602203	0.51096	0.93946	0.940483	0.754538
chr6-150267781-150268282	-1.09512	-1.19093	-1.18276	-0.637123	0.609402	0.302194	1.58914	0.414558	1.19064
chr1-168134534-168135035	-1.15546	-0.370443	-0.671098	-1.58073	0.496318	0.613149	1.04561	-0.0680293	1.69068
chr1-168134534-168135035	-1.15546	-0.370443	-0.671098	-1.58073	0.496318	0.613149	1.04561	-0.0680293	1.69068
chr1-168134534-168135035	-1.15546	-0.370443	-0.671098	-1.58073	0.496318	0.613149	1.04561	-0.0680293	1.69068
chr2-168639397-168639898	-2.38129	-0.444963	-0.219074	0.0328421	-0.0535626	0.687083	0.427708	0.465314	1.48594
chr2-168639397-168639898	-2.38129	-0.444963	-0.219074	0.0328421	-0.0535626	0.687083	0.427708	0.465314	1.48594
chr4-105894866-105895367	-1.46337	-0.668949	0.0199669	-0.618045	0.375554	-0.344028	-0.320793	0.765804	2.25386
chr4-105894866-105895367	-1.46337	-0.668949	0.0199669	-0.618045	0.375554	-0.344028	-0.320793	0.765804	2.25386
chr4-105894866-105895367	-1.46337	-0.668949	0.0199669	-0.618045	0.375554	-0.344028	-0.320793	0.765804	2.25386
chr4-105894866-105895367	-1.46337	-0.668949	0.0199669	-0.618045	0.375554	-0.344028	-0.320793	0.765804	2.25386
chr11-118156299-118156800	-1.47069	-0.957973	-1.00701	-0.367468	0.338132	0.662461	0.749484	0.146817	1.90625
chr11-118156299-118156800	-1.47069	-0.957973	-1.00701	-0.367468	0.338132	0.662461	0.749484	0.146817	1.90625
chr22-35523301-35523802	-1.48074	-0.941729	0.0322644	0.178285	0.0321553	-1.0275	0.132729	1.74574	1.32879
chr4-7250676-7251177	-1.66532	-0.134348	-0.948697	-0.302011	-0.179294	-0.281068	0.354649	1.57293	1.58316
chr4-7296023-7296524	-1.54969	-0.610596	-1.00272	0.0726399	0.498875	-0.352862	-0.0928709	1.18653	1.85069
chr4-7352591-7353092	-0.889189	-1.38672	-1.15533	-0.417641	0.601468	-0.000230674	0.593399	0.807148	1.8471
chr4-7352591-7353092	-0.889189	-1.38672	-1.15533	-0.417641	0.601468	-0.000230674	0.593399	0.807148	1.8471
chr5-179344394-179344895	-2.48042	-0.064791	-0.634705	0.00692494	0.425828	0.459143	0.953152	0.314697	1.02017
chr1-212950399-212950900	-1.7927	-0.548626	-0.865675	-0.0639496	0.505536	-0.211119	0.625851	0.376256	1.97443
chr1-212950399-212950900	-1.7927	-0.548626	-0.865675	-0.0639496	0.505536	-0.211119	0.625851	0.376256	1.97443
chr3-141094917-141095418	-1.66965	-0.985854	-0.99892	0.0356605	-0.192717	0.408741	1.00194	0.925384	1.47541
chr3-141094917-141095418	-1.66965	-0.985854	-0.99892	0.0356605	-0.192717	0.408741	1.00194	0.925384	1.47541
chr4-151325557-151326058	-1.28518	-0.56813	-0.947346	-0.824793	-0.378418	0.336671	0.696892	1.10161	1.8687
chr4-151325557-151326058	-1.28518	-0.56813	-0.947346	-0.824793	-0.378418	0.336671	0.696892	1.10161	1.8687
chr4-151325557-151326058	-1.28518	-0.56813	-0.947346	-0.824793	-0.378418	0.336671	0.696892	1.10161	1.8687
chr15-63504409-63504910	-0.72002	-1.16997	-0.779686	-1.00361	0.791344	-0.298157	0.145179	1.23811	1.7968
chr19-35040644-35041145	-2.01458	-0.144169	-1.0249	-0.0877005	0.182572	0.43719	0.109833	0.82605	1.71571
chr4-121697004-121697505	-1.55421	-1.0642	-1.00705	-0.313783	0.287051	0.797208	1.10915	0.214447	1.53139
chr9-99046552-99047053	-1.39489	-1.20965	-0.893585	0.527564	0.0210247	0.527869	1.30786	-0.418895	1.5327
chr9-99046552-99047053	-1.39489	-1.20965	-0.893585	0.527564	0.0210247	0.527869	1.30786	-0.418895	1.5327
chr11-13964641-13965142	-2.04345	-0.148701	-0.509446	-0.734325	0.738264	0.546651	0.0556261	0.354453	1.74093
chr4-121765397-121765898	-2.04634	-0.722483	0.127157	-0.594933	-0.35659	0.691383	0.697269	1.54894	0.655596
chr4-140150454-140150955	-1.92854	-0.777874	-0.141352	-0.744831	0.0273873	0.254456	0.966844	0.751453	1.59246
chr19-32924452-32924953	-0.546644	-1.01311	-1.55883	-0.562229	-0.203101	0.42852	1.6496	1.32255	0.48325
chr18-8788620-8789121	-2.10453	-0.794684	-0.599259	-0.108586	0.179617	0.905093	0.734239	0.355856	1.43225
chr4-25839584-25840085	-0.959686	-0.487798	-1.09646	-0.683472	0.220395	-0.320794	1.41092	-0.0885157	2.00541
chr7-132519972-132520473	-1.18528	-1.42735	-0.567611	-0.483107	-0.11219	0.0790908	1.76665	0.954113	0.975686
chr1-31776585-31777086	-1.31213	-1.05367	-1.13182	-0.227896	0.333198	0.0738619	1.92006	0.863973	0.534414
chr9-88281160-88281661	1.38312	0.323649	1.42642	-0.263369	0.377393	-0.815045	-1.39597	0.37237	-1.40857
chr9-88281160-88281661	1.38312	0.323649	1.42642	-0.263369	0.377393	-0.815045	-1.39597	0.37237	-1.40857
chr9-88281160-88281661	1.38312	0.323649	1.42642	-0.263369	0.377393	-0.815045	-1.39597	0.37237	-1.40857
chr9-88281160-88281661	1.38312	0.323649	1.42642	-0.263369	0.377393	-0.815045	-1.39597	0.37237	-1.40857
chr9-88281160-88281661	1.38312	0.323649	1.42642	-0.263369	0.377393	-0.815045	-1.39597	0.37237	-1.40857
chr9-88281160-88281661	1.38312	0.323649	1.42642	-0.263369	0.377393	-0.815045	-1.39597	0.37237	-1.40857
chr8-64484393-64484894	2.33971	-0.190507	0.813069	-0.186493	-0.163961	-0.346252	-0.344687	-0.375995	-1.54488
chr8-64484393-64484894	2.33971	-0.190507	0.813069	-0.186493	-0.163961	-0.346252	-0.344687	-0.375995	-1.54488
chr21-39317033-39317534	1.99219	0.138983	0.679802	-0.0976495	-0.423593	0.324303	-0.0657446	-0.5655	-1.98279
chr21-39317033-39317534	1.99219	0.138983	0.679802	-0.0976495	-0.423593	0.324303	-0.0657446	-0.5655	-1.98279
chr21-39317033-39317534	1.99219	0.138983	0.679802	-0.0976495	-0.423593	0.324303	-0.0657446	-0.5655	-1.98279
chr21-39317033-39317534	1.99219	0.138983	0.679802	-0.0976495	-0.423593	0.324303	-0.0657446	-0.5655	-1.98279
chr21-39317033-39317534	1.99219	0.138983	0.679802	-0.0976495	-0.423593	0.324303	-0.0657446	-0.5655	-1.98279
chr21-39317033-39317534	1.99219	0.138983	0.679802	-0.0976495	-0.423593	0.324303	-0.0657446	-0.5655	-1.98279
chr21-39317033-39317534	1.99219	0.138983	0.679802	-0.0976495	-0.423593	0.324303	-0.0657446	-0.5655	-1.98279
chr21-39317033-39317534	1.99219	0.138983	0.679802	-0.0976495	-0.423593	0.324303	-0.0657446	-0.5655	-1.98279
chr1-44688476-44688977	1.28842	0.0975922	0.725021	0.392769	0.265954	-0.103775	-0.272147	0.150261	-2.54409
chr1-44688476-44688977	1.28842	0.0975922	0.725021	0.392769	0.265954	-0.103775	-0.272147	0.150261	-2.54409
chr1-44688476-44688977	1.28842	0.0975922	0.725021	0.392769	0.265954	-0.103775	-0.272147	0.150261	-2.54409
chr1-44688476-44688977	1.28842	0.0975922	0.725021	0.392769	0.265954	-0.103775	-0.272147	0.150261	-2.54409
chr1-44688476-44688977	1.28842	0.0975922	0.725021	0.392769	0.265954	-0.103775	-0.272147	0.150261	-2.54409
chr1-44688476-44688977	1.28842	0.0975922	0.725021	0.392769	0.265954	-0.103775	-0.272147	0.150261	-2.54409
chr1-44688476-44688977	1.28842	0.0975922	0.725021	0.392769	0.265954	-0.103775	-0.272147	0.150261	-2.54409
chr1-44688476-44688977	1.28842	0.0975922	0.725021	0.392769	0.265954	-0.103775	-0.272147	0.150261	-2.54409
chr1-44688476-44688977	1.28842	0.0975922	0.725021	0.392769	0.265954	-0.103775	-0.272147	0.150261	-2.54409
chr1-44688476-44688977	1.28842	0.0975922	0.725021	0.392769	0.265954	-0.103775	-0.272147	0.150261	-2.54409
chr19-14433640-14434141	2.17899	0.472368	0.5206	0.0683902	0.301428	-0.710225	-0.679056	-0.640263	-1.51223
chr19-14433640-14434141	2.17899	0.472368	0.5206	0.0683902	0.301428	-0.710225	-0.679056	-0.640263	-1.51223
chr19-14433640-14434141	2.17899	0.472368	0.5206	0.0683902	0.301428	-0.710225	-0.679056	-0.640263	-1.51223
chr19-14433640-14434141	2.17899	0.472368	0.5206	0.0683902	0.301428	-0.710225	-0.679056	-0.640263	-1.51223
chr19-14433640-14434141	2.17899	0.472368	0.5206	0.0683902	0.301428	-0.710225	-0.679056	-0.640263	-1.51223
chr19-14433640-14434141	2.17899	0.472368	0.5206	0.0683902	0.301428	-0.710225	-0.679056	-0.640263	-1.51223
chr19-14433640-14434141	2.17899	0.472368	0.5206	0.0683902	0.301428	-0.710225	-0.679056	-0.640263	-1.51223
chr19-14433640-14434141	2.17899	0.472368	0.5206	0.0683902	0.301428	-0.710225	-0.679056	-0.640263	-1.51223
chr3-183430675-183431176	1.61486	0.54354	-0.0916025	1.05121	-0.286068	-0.50869	-0.818666	0.439494	-1.94407
chr3-183430675-183431176	1.61486	0.54354	-0.0916025	1.05121	-0.286068	-0.50869	-0.818666	0.439494	-1.94407
chr9-134300413-134300914	1.25889	0.662385	0.721982	0.866829	0.734507	-1.42004	-1.12091	-0.382709	-1.32093
chr16-31215285-31215786	1.03063	1.72952	0.880957	0.432277	-0.352773	-1.22871	-0.83443	-0.454881	-1.20259
chr16-31215285-31215786	1.03063	1.72952	0.880957	0.432277	-0.352773	-1.22871	-0.83443	-0.454881	-1.20259
chr16-31215285-31215786	1.03063	1.72952	0.880957	0.432277	-0.352773	-1.22871	-0.83443	-0.454881	-1.20259
chr16-31215285-31215786	1.03063	1.72952	0.880957	0.432277	-0.352773	-1.22871	-0.83443	-0.454881	-1.20259
chr16-31215285-31215786	1.03063	1.72952	0.880957	0.432277	-0.352773	-1.22871	-0.83443	-0.454881	-1.20259
chr16-31215285-31215786	1.03063	1.72952	0.880957	0.432277	-0.352773	-1.22871	-0.83443	-0.454881	-1.20259
chr16-31215285-31215786	1.03063	1.72952	0.880957	0.432277	-0.352773	-1.22871	-0.83443	-0.454881	-1.20259
chr16-31215285-31215786	1.03063	1.72952	0.880957	0.432277	-0.352773	-1.22871	-0.83443	-0.454881	-1.20259
chr16-31215285-31215786	1.03063	1.72952	0.880957	0.432277	-0.352773	-1.22871	-0.83443	-0.454881	-1.20259
chr16-31215285-31215786	1.03063	1.72952	0.880957	0.432277	-0.352773	-1.22871	-0.83443	-0.454881	-1.20259
chr16-31215285-31215786	1.03063	1.72952	0.880957	0.432277	-0.352773	-1.22871	-0.83443	-0.454881	-1.20259
chr20-18056797-18057298	1.79479	0.803116	0.390406	-0.0521758	-0.278713	-0.251005	-0.684455	0.340436	-2.06241
chr20-18056797-18057298	1.79479	0.803116	0.390406	-0.0521758	-0.278713	-0.251005	-0.684455	0.340436	-2.06241
chr20-18056797-18057298	1.79479	0.803116	0.390406	-0.0521758	-0.278713	-0.251005	-0.684455	0.340436	-2.06241
chr20-18056797-18057298	1.79479	0.803116	0.390406	-0.0521758	-0.278713	-0.251005	-0.684455	0.340436	-2.06241
chr20-18056797-18057298	1.79479	0.803116	0.390406	-0.0521758	-0.278713	-0.251005	-0.684455	0.340436	-2.06241
chr20-18056797-18057298	1.79479	0.803116	0.390406	-0.0521758	-0.278713	-0.251005	-0.684455	0.340436	-2.06241
chr20-18056797-18057298	1.79479	0.803116	0.390406	-0.0521758	-0.278713	-0.251005	-0.684455	0.340436	-2.06241
chr20-18056797-18057298	1.79479	0.803116	0.390406	-0.0521758	-0.278713	-0.251005	-0.684455	0.340436	-2.06241
chr4-1834052-1834553	0.851708	0.765204	1.09298	0.752143	0.107971	0.43356	-1.31301	-0.906206	-1.78435
chr4-1834052-1834553	0.851708	0.765204	1.09298	0.752143	0.107971	0.43356	-1.31301	-0.906206	-1.78435
chr4-1834052-1834553	0.851708	0.765204	1.09298	0.752143	0.107971	0.43356	-1.31301	-0.906206	-1.78435
chr4-1834052-1834553	0.851708	0.765204	1.09298	0.752143	0.107971	0.43356	-1.31301	-0.906206	-1.78435
chr15-89116546-89117047	1.38352	0.766277	1.10322	0.228031	0.365878	-0.361244	-0.412185	-1.3468	-1.7267
chr15-89116546-89117047	1.38352	0.766277	1.10322	0.228031	0.365878	-0.361244	-0.412185	-1.3468	-1.7267
chr15-89116546-89117047	1.38352	0.766277	1.10322	0.228031	0.365878	-0.361244	-0.412185	-1.3468	-1.7267
chr15-89116546-89117047	1.38352	0.766277	1.10322	0.228031	0.365878	-0.361244	-0.412185	-1.3468	-1.7267
chr15-89116546-89117047	1.38352	0.766277	1.10322	0.228031	0.365878	-0.361244	-0.412185	-1.3468	-1.7267
chr15-89116546-89117047	1.38352	0.766277	1.10322	0.228031	0.365878	-0.361244	-0.412185	-1.3468	-1.7267
chr17-59966390-59966891	1.10231	1.02291	0.481325	0.433252	0.567855	-0.73127	-2.11587	0.209612	-0.970121
chr17-59966390-59966891	1.10231	1.02291	0.481325	0.433252	0.567855	-0.73127	-2.11587	0.209612	-0.970121
chr17-59966390-59966891	1.10231	1.02291	0.481325	0.433252	0.567855	-0.73127	-2.11587	0.209612	-0.970121
chr17-59966390-59966891	1.10231	1.02291	0.481325	0.433252	0.567855	-0.73127	-2.11587	0.209612	-0.970121
chr17-59966390-59966891	1.10231	1.02291	0.481325	0.433252	0.567855	-0.73127	-2.11587	0.209612	-0.970121
chr17-59966390-59966891	1.10231	1.02291	0.481325	0.433252	0.567855	-0.73127	-2.11587	0.209612	-0.970121
chr5-114523183-114523684	1.5398	1.05922	0.193035	0.132533	-0.62568	0.549826	0.0729718	-0.968435	-1.95327
chr5-114523183-114523684	1.5398	1.05922	0.193035	0.132533	-0.62568	0.549826	0.0729718	-0.968435	-1.95327
chr5-114523183-114523684	1.5398	1.05922	0.193035	0.132533	-0.62568	0.549826	0.0729718	-0.968435	-1.95327
chr5-114523183-114523684	1.5398	1.05922	0.193035	0.132533	-0.62568	0.549826	0.0729718	-0.968435	-1.95327
chr1-41390169-41390670	1.44857	0.114761	1.26162	0.677737	0.0911674	-1.16013	-0.916528	0.105191	-1.62239
chr1-41390169-41390670	1.44857	0.114761	1.26162	0.677737	0.0911674	-1.16013	-0.916528	0.105191	-1.62239
chr1-41390169-41390670	1.44857	0.114761	1.26162	0.677737	0.0911674	-1.16013	-0.916528	0.105191	-1.62239
chr1-41390169-41390670	1.44857	0.114761	1.26162	0.677737	0.0911674	-1.16013	-0.916528	0.105191	-1.62239
chr1-41390169-41390670	1.44857	0.114761	1.26162	0.677737	0.0911674	-1.16013	-0.916528	0.105191	-1.62239
chr1-41390169-41390670	1.44857	0.114761	1.26162	0.677737	0.0911674	-1.16013	-0.916528	0.105191	-1.62239
chr1-41390169-41390670	1.44857	0.114761	1.26162	0.677737	0.0911674	-1.16013	-0.916528	0.105191	-1.62239
chr1-41390169-41390670	1.44857	0.114761	1.26162	0.677737	0.0911674	-1.16013	-0.916528	0.105191	-1.62239
chr1-41390169-41390670	1.44857	0.114761	1.26162	0.677737	0.0911674	-1.16013	-0.916528	0.105191	-1.62239
chr1-41390169-41390670	1.44857	0.114761	1.26162	0.677737	0.0911674	-1.16013	-0.916528	0.105191	-1.62239
chr1-41390169-41390670	1.44857	0.114761	1.26162	0.677737	0.0911674	-1.16013	-0.916528	0.105191	-1.62239
chr1-41390169-41390670	1.44857	0.114761	1.26162	0.677737	0.0911674	-1.16013	-0.916528	0.105191	-1.62239
chr1-41390169-41390670	1.44857	0.114761	1.26162	0.677737	0.0911674	-1.16013	-0.916528	0.105191	-1.62239
chr1-41390169-41390670	1.44857	0.114761	1.26162	0.677737	0.0911674	-1.16013	-0.916528	0.105191	-1.62239
chr17-72967421-72967922	1.19362	0.567719	0.654649	0.569871	-0.422501	0.34091	-0.287928	-0.146406	-2.46994
chr17-72967421-72967922	1.19362	0.567719	0.654649	0.569871	-0.422501	0.34091	-0.287928	-0.146406	-2.46994
chr17-72967421-72967922	1.19362	0.567719	0.654649	0.569871	-0.422501	0.34091	-0.287928	-0.146406	-2.46994
chr17-72967421-72967922	1.19362	0.567719	0.654649	0.569871	-0.422501	0.34091	-0.287928	-0.146406	-2.46994
chr9-120545599-120546100	1.36201	0.277194	0.9826	0.422342	-0.160812	-0.308465	0.232785	-0.453151	-2.3545
chr9-120545599-120546100	1.36201	0.277194	0.9826	0.422342	-0.160812	-0.308465	0.232785	-0.453151	-2.3545
chr9-120545599-120546100	1.36201	0.277194	0.9826	0.422342	-0.160812	-0.308465	0.232785	-0.453151	-2.3545
chr9-120545599-120546100	1.36201	0.277194	0.9826	0.422342	-0.160812	-0.308465	0.232785	-0.453151	-2.3545
chr9-120545599-120546100	1.36201	0.277194	0.9826	0.422342	-0.160812	-0.308465	0.232785	-0.453151	-2.3545
chr12-12643046-12643547	1.94371	0.77405	-0.0388594	0.214051	-0.101658	0.214578	-0.145706	-0.978628	-1.88154
chr12-12643046-12643547	1.94371	0.77405	-0.0388594	0.214051	-0.101658	0.214578	-0.145706	-0.978628	-1.88154
chr5-141605814-141606315	1.54668	0.971847	0.771512	0.546122	0.0650771	-1.06533	-1.38277	-0.150905	-1.30224
chr20-2955620-2956121	1.42615	0.163708	0.737476	0.681656	0.164585	-0.310136	-1.19563	0.388216	-2.05603
chr20-2955620-2956121	1.42615	0.163708	0.737476	0.681656	0.164585	-0.310136	-1.19563	0.388216	-2.05603
chr20-2955620-2956121	1.42615	0.163708	0.737476	0.681656	0.164585	-0.310136	-1.19563	0.388216	-2.05603
chr20-2955620-2956121	1.42615	0.163708	0.737476	0.681656	0.164585	-0.310136	-1.19563	0.388216	-2.05603
chr20-2955620-2956121	1.42615	0.163708	0.737476	0.681656	0.164585	-0.310136	-1.19563	0.388216	-2.05603
chr14-96385555-96386056	1.97424	0.538929	0.205311	0.0220455	-0.0167295	0.145546	-0.76998	-0.0619228	-2.03743
chr14-96385555-96386056	1.97424	0.538929	0.205311	0.0220455	-0.0167295	0.145546	-0.76998	-0.0619228	-2.03743
chr14-96385555-96386056	1.97424	0.538929	0.205311	0.0220455	-0.0167295	0.145546	-0.76998	-0.0619228	-2.03743
chr14-96385555-96386056	1.97424	0.538929	0.205311	0.0220455	-0.0167295	0.145546	-0.76998	-0.0619228	-2.03743
chr14-96385555-96386056	1.97424	0.538929	0.205311	0.0220455	-0.0167295	0.145546	-0.76998	-0.0619228	-2.03743
chr14-96385555-96386056	1.97424	0.538929	0.205311	0.0220455	-0.0167295	0.145546	-0.76998	-0.0619228	-2.03743
chr14-96385555-96386056	1.97424	0.538929	0.205311	0.0220455	-0.0167295	0.145546	-0.76998	-0.0619228	-2.03743
chr14-96385555-96386056	1.97424	0.538929	0.205311	0.0220455	-0.0167295	0.145546	-0.76998	-0.0619228	-2.03743
chr14-96385555-96386056	1.97424	0.538929	0.205311	0.0220455	-0.0167295	0.145546	-0.76998	-0.0619228	-2.03743
chr14-96385555-96386056	1.97424	0.538929	0.205311	0.0220455	-0.0167295	0.145546	-0.76998	-0.0619228	-2.03743
chr14-96385555-96386056	1.97424	0.538929	0.205311	0.0220455	-0.0167295	0.145546	-0.76998	-0.0619228	-2.03743
chr19-10294421-10294922	2.2406	0.296041	0.37932	-0.669082	0.639742	-0.0582327	-0.825092	-0.685037	-1.31826
chr19-10294421-10294922	2.2406	0.296041	0.37932	-0.669082	0.639742	-0.0582327	-0.825092	-0.685037	-1.31826
chr19-10294421-10294922	2.2406	0.296041	0.37932	-0.669082	0.639742	-0.0582327	-0.825092	-0.685037	-1.31826
chr3-126646889-126647390	1.18272	0.972562	0.557128	0.891051	0.10239	0.0829097	-1.1666	-0.704953	-1.91721
chr3-126646889-126647390	1.18272	0.972562	0.557128	0.891051	0.10239	0.0829097	-1.1666	-0.704953	-1.91721
chr3-126646889-126647390	1.18272	0.972562	0.557128	0.891051	0.10239	0.0829097	-1.1666	-0.704953	-1.91721
chr3-126646889-126647390	1.18272	0.972562	0.557128	0.891051	0.10239	0.0829097	-1.1666	-0.704953	-1.91721
chr3-126646889-126647390	1.18272	0.972562	0.557128	0.891051	0.10239	0.0829097	-1.1666	-0.704953	-1.91721
chr3-126646889-126647390	1.18272	0.972562	0.557128	0.891051	0.10239	0.0829097	-1.1666	-0.704953	-1.91721
chr1-53311348-53311849	1.84288	0.774291	0.537106	-0.530325	-0.353403	0.162868	0.165558	-0.636769	-1.9622
chr1-205985524-205986025	1.94194	1.10842	0.310735	0.358652	-0.927313	0.101636	-0.7056	-1.01583	-1.17264
chr1-205985524-205986025	1.94194	1.10842	0.310735	0.358652	-0.927313	0.101636	-0.7056	-1.01583	-1.17264
chr1-205985524-205986025	1.94194	1.10842	0.310735	0.358652	-0.927313	0.101636	-0.7056	-1.01583	-1.17264
chr1-205985524-205986025	1.94194	1.10842	0.310735	0.358652	-0.927313	0.101636	-0.7056	-1.01583	-1.17264
chr19-16893759-16894260	1.11391	0.682801	0.896275	1.3335	-0.735454	-0.797073	-0.0317788	-0.729538	-1.73263
chr19-16893759-16894260	1.11391	0.682801	0.896275	1.3335	-0.735454	-0.797073	-0.0317788	-0.729538	-1.73263
chr19-16893759-16894260	1.11391	0.682801	0.896275	1.3335	-0.735454	-0.797073	-0.0317788	-0.729538	-1.73263
chr19-16893759-16894260	1.11391	0.682801	0.896275	1.3335	-0.735454	-0.797073	-0.0317788	-0.729538	-1.73263
chr19-16893759-16894260	1.11391	0.682801	0.896275	1.3335	-0.735454	-0.797073	-0.0317788	-0.729538	-1.73263
chr15-49365384-49365885	2.65358	0.0704604	-0.110503	-0.490189	-0.0737774	0.124477	-0.476114	-0.926122	-0.771817
chr15-49365384-49365885	2.65358	0.0704604	-0.110503	-0.490189	-0.0737774	0.124477	-0.476114	-0.926122	-0.771817
chr15-49365384-49365885	2.65358	0.0704604	-0.110503	-0.490189	-0.0737774	0.124477	-0.476114	-0.926122	-0.771817
chr15-49365384-49365885	2.65358	0.0704604	-0.110503	-0.490189	-0.0737774	0.124477	-0.476114	-0.926122	-0.771817
chr15-49365384-49365885	2.65358	0.0704604	-0.110503	-0.490189	-0.0737774	0.124477	-0.476114	-0.926122	-0.771817
chr14-79405002-79405503	1.55568	0.459301	0.737421	-0.203832	0.300584	0.172834	-1.61621	0.312768	-1.71855
chr14-79405002-79405503	1.55568	0.459301	0.737421	-0.203832	0.300584	0.172834	-1.61621	0.312768	-1.71855
chr14-79405002-79405503	1.55568	0.459301	0.737421	-0.203832	0.300584	0.172834	-1.61621	0.312768	-1.71855
chr14-79405002-79405503	1.55568	0.459301	0.737421	-0.203832	0.300584	0.172834	-1.61621	0.312768	-1.71855
chr14-79405002-79405503	1.55568	0.459301	0.737421	-0.203832	0.300584	0.172834	-1.61621	0.312768	-1.71855
chr14-79405002-79405503	1.55568	0.459301	0.737421	-0.203832	0.300584	0.172834	-1.61621	0.312768	-1.71855
chr11-106995350-106995851	1.75964	0.967045	0.386724	-0.762442	-0.195156	0.513694	-0.427181	-0.334019	-1.9083
chr11-106995350-106995851	1.75964	0.967045	0.386724	-0.762442	-0.195156	0.513694	-0.427181	-0.334019	-1.9083
chr11-106995350-106995851	1.75964	0.967045	0.386724	-0.762442	-0.195156	0.513694	-0.427181	-0.334019	-1.9083
chr10-1248763-1249264	0.835679	1.54491	-0.390761	1.15675	-0.0624394	0.177275	-0.544973	-0.909709	-1.80672
chr10-1248763-1249264	0.835679	1.54491	-0.390761	1.15675	-0.0624394	0.177275	-0.544973	-0.909709	-1.80672
chr10-1248763-1249264	0.835679	1.54491	-0.390761	1.15675	-0.0624394	0.177275	-0.544973	-0.909709	-1.80672
chr10-1248763-1249264	0.835679	1.54491	-0.390761	1.15675	-0.0624394	0.177275	-0.544973	-0.909709	-1.80672
chr10-1248763-1249264	0.835679	1.54491	-0.390761	1.15675	-0.0624394	0.177275	-0.544973	-0.909709	-1.80672
chr10-1248763-1249264	0.835679	1.54491	-0.390761	1.15675	-0.0624394	0.177275	-0.544973	-0.909709	-1.80672
chr10-1248763-1249264	0.835679	1.54491	-0.390761	1.15675	-0.0624394	0.177275	-0.544973	-0.909709	-1.80672
chr7-135825558-135826059	1.00673	1.48529	1.06906	0.390924	-0.0799642	-0.794904	-1.1625	-1.53269	-0.381944
chr7-135825558-135826059	1.00673	1.48529	1.06906	0.390924	-0.0799642	-0.794904	-1.1625	-1.53269	-0.381944
chr1-156155576-156156077	1.49358	1.15494	0.385543	0.503497	-0.68432	-0.101358	0.0197473	-0.788629	-1.983
chr1-156155576-156156077	1.49358	1.15494	0.385543	0.503497	-0.68432	-0.101358	0.0197473	-0.788629	-1.983
chr1-156155576-156156077	1.49358	1.15494	0.385543	0.503497	-0.68432	-0.101358	0.0197473	-0.788629	-1.983
chr2-6887829-6888330	0.689533	1.57527	0.0201609	0.287317	0.260286	0.374472	-0.608139	-0.29816	-2.30074
chr2-6887829-6888330	0.689533	1.57527	0.0201609	0.287317	0.260286	0.374472	-0.608139	-0.29816	-2.30074
chr2-6887829-6888330	0.689533	1.57527	0.0201609	0.287317	0.260286	0.374472	-0.608139	-0.29816	-2.30074
chr2-6887829-6888330	0.689533	1.57527	0.0201609	0.287317	0.260286	0.374472	-0.608139	-0.29816	-2.30074
chr2-6887829-6888330	0.689533	1.57527	0.0201609	0.287317	0.260286	0.374472	-0.608139	-0.29816	-2.30074
chr2-6887829-6888330	0.689533	1.57527	0.0201609	0.287317	0.260286	0.374472	-0.608139	-0.29816	-2.30074
chr15-68990990-68991491	1.34593	0.308983	0.640707	0.481997	0.13412	0.0283589	-1.26118	0.470396	-2.14931
chr15-68990990-68991491	1.34593	0.308983	0.640707	0.481997	0.13412	0.0283589	-1.26118	0.470396	-2.14931
chr10-91672366-91672867	1.35474	0.585405	1.53511	-0.130905	-0.398097	0.044762	-1.26601	-0.088803	-1.6362
chr10-91672366-91672867	1.35474	0.585405	1.53511	-0.130905	-0.398097	0.044762	-1.26601	-0.088803	-1.6362
chr10-91672366-91672867	1.35474	0.585405	1.53511	-0.130905	-0.398097	0.044762	-1.26601	-0.088803	-1.6362
chr10-91672366-91672867	1.35474	0.585405	1.53511	-0.130905	-0.398097	0.044762	-1.26601	-0.088803	-1.6362
chr10-91672366-91672867	1.35474	0.585405	1.53511	-0.130905	-0.398097	0.044762	-1.26601	-0.088803	-1.6362
chr10-91672366-91672867	1.35474	0.585405	1.53511	-0.130905	-0.398097	0.044762	-1.26601	-0.088803	-1.6362
chr16-17072262-17072763	1.68772	-0.015968	0.79342	0.179714	0.0894006	-0.133998	0.435141	-0.940079	-2.09535
chr16-17072262-17072763	1.68772	-0.015968	0.79342	0.179714	0.0894006	-0.133998	0.435141	-0.940079	-2.09535
chr6-161497525-161498026	1.75466	0.728779	0.865808	0.0750051	-0.766546	0.359878	-0.431966	-0.852138	-1.73348
chr6-161497525-161498026	1.75466	0.728779	0.865808	0.0750051	-0.766546	0.359878	-0.431966	-0.852138	-1.73348
chr6-161497525-161498026	1.75466	0.728779	0.865808	0.0750051	-0.766546	0.359878	-0.431966	-0.852138	-1.73348
chr6-161497525-161498026	1.75466	0.728779	0.865808	0.0750051	-0.766546	0.359878	-0.431966	-0.852138	-1.73348
chr6-161497525-161498026	1.75466	0.728779	0.865808	0.0750051	-0.766546	0.359878	-0.431966	-0.852138	-1.73348
chr6-161497525-161498026	1.75466	0.728779	0.865808	0.0750051	-0.766546	0.359878	-0.431966	-0.852138	-1.73348
chr5-157671430-157671931	1.77722	0.68201	0.782595	0.14735	-0.234894	-0.421244	-0.613294	-0.0885836	-2.03116
chr5-157671430-157671931	1.77722	0.68201	0.782595	0.14735	-0.234894	-0.421244	-0.613294	-0.0885836	-2.03116
chr5-157671430-157671931	1.77722	0.68201	0.782595	0.14735	-0.234894	-0.421244	-0.613294	-0.0885836	-2.03116
chr5-157671430-157671931	1.77722	0.68201	0.782595	0.14735	-0.234894	-0.421244	-0.613294	-0.0885836	-2.03116
chr5-157671430-157671931	1.77722	0.68201	0.782595	0.14735	-0.234894	-0.421244	-0.613294	-0.0885836	-2.03116
chr1-175433654-175434155	1.1858	0.104927	1.22053	0.449017	-0.0512007	-0.9038	0.0764189	0.163212	-2.24491
chr1-175433654-175434155	1.1858	0.104927	1.22053	0.449017	-0.0512007	-0.9038	0.0764189	0.163212	-2.24491
chr1-175433654-175434155	1.1858	0.104927	1.22053	0.449017	-0.0512007	-0.9038	0.0764189	0.163212	-2.24491
chr1-175433654-175434155	1.1858	0.104927	1.22053	0.449017	-0.0512007	-0.9038	0.0764189	0.163212	-2.24491
chr1-175433654-175434155	1.1858	0.104927	1.22053	0.449017	-0.0512007	-0.9038	0.0764189	0.163212	-2.24491
chr1-175433654-175434155	1.1858	0.104927	1.22053	0.449017	-0.0512007	-0.9038	0.0764189	0.163212	-2.24491
chr1-175433654-175434155	1.1858	0.104927	1.22053	0.449017	-0.0512007	-0.9038	0.0764189	0.163212	-2.24491
chr3-126837867-126838368	1.33204	0.736722	1.01679	0.585471	-0.0440255	-1.0418	-0.649265	0.0127304	-1.94866
chr3-126837867-126838368	1.33204	0.736722	1.01679	0.585471	-0.0440255	-1.0418	-0.649265	0.0127304	-1.94866
chr3-126837867-126838368	1.33204	0.736722	1.01679	0.585471	-0.0440255	-1.0418	-0.649265	0.0127304	-1.94866
chr3-126837867-126838368	1.33204	0.736722	1.01679	0.585471	-0.0440255	-1.0418	-0.649265	0.0127304	-1.94866
chr3-126837867-126838368	1.33204	0.736722	1.01679	0.585471	-0.0440255	-1.0418	-0.649265	0.0127304	-1.94866
chr3-126837867-126838368	1.33204	0.736722	1.01679	0.585471	-0.0440255	-1.0418	-0.649265	0.0127304	-1.94866
chr3-126837867-126838368	1.33204	0.736722	1.01679	0.585471	-0.0440255	-1.0418	-0.649265	0.0127304	-1.94866
chr3-126837867-126838368	1.33204	0.736722	1.01679	0.585471	-0.0440255	-1.0418	-0.649265	0.0127304	-1.94866
chr3-126837867-126838368	1.33204	0.736722	1.01679	0.585471	-0.0440255	-1.0418	-0.649265	0.0127304	-1.94866
chr3-126837867-126838368	1.33204	0.736722	1.01679	0.585471	-0.0440255	-1.0418	-0.649265	0.0127304	-1.94866
chr3-126837867-126838368	1.33204	0.736722	1.01679	0.585471	-0.0440255	-1.0418	-0.649265	0.0127304	-1.94866
chr1-6520053-6520554	2.04394	0.0358238	0.509422	0.731614	-0.536098	-0.421043	0.00681235	-0.572078	-1.7984
chr1-6520053-6520554	2.04394	0.0358238	0.509422	0.731614	-0.536098	-0.421043	0.00681235	-0.572078	-1.7984
chr1-6520053-6520554	2.04394	0.0358238	0.509422	0.731614	-0.536098	-0.421043	0.00681235	-0.572078	-1.7984
chr1-6520053-6520554	2.04394	0.0358238	0.509422	0.731614	-0.536098	-0.421043	0.00681235	-0.572078	-1.7984
chr1-6520053-6520554	2.04394	0.0358238	0.509422	0.731614	-0.536098	-0.421043	0.00681235	-0.572078	-1.7984
chr1-6520053-6520554	2.04394	0.0358238	0.509422	0.731614	-0.536098	-0.421043	0.00681235	-0.572078	-1.7984
chr1-6520053-6520554	2.04394	0.0358238	0.509422	0.731614	-0.536098	-0.421043	0.00681235	-0.572078	-1.7984
chr1-6520053-6520554	2.04394	0.0358238	0.509422	0.731614	-0.536098	-0.421043	0.00681235	-0.572078	-1.7984
chr1-6520053-6520554	2.04394	0.0358238	0.509422	0.731614	-0.536098	-0.421043	0.00681235	-0.572078	-1.7984
chr7-30556910-30557411	1.23072	0.838451	0.505521	0.978336	0.20272	-0.802226	-0.586073	-0.251224	-2.11622
chr7-30556910-30557411	1.23072	0.838451	0.505521	0.978336	0.20272	-0.802226	-0.586073	-0.251224	-2.11622
chr7-30556910-30557411	1.23072	0.838451	0.505521	0.978336	0.20272	-0.802226	-0.586073	-0.251224	-2.11622
chr7-30556910-30557411	1.23072	0.838451	0.505521	0.978336	0.20272	-0.802226	-0.586073	-0.251224	-2.11622
chr7-30556910-30557411	1.23072	0.838451	0.505521	0.978336	0.20272	-0.802226	-0.586073	-0.251224	-2.11622
chr7-30556910-30557411	1.23072	0.838451	0.505521	0.978336	0.20272	-0.802226	-0.586073	-0.251224	-2.11622
chr1-212982844-212983345	1.74237	1.0076	-0.361715	0.895799	0.318316	-0.805266	-0.849473	-1.54284	-0.404786
chr1-212982844-212983345	1.74237	1.0076	-0.361715	0.895799	0.318316	-0.805266	-0.849473	-1.54284	-0.404786
chr1-212982844-212983345	1.74237	1.0076	-0.361715	0.895799	0.318316	-0.805266	-0.849473	-1.54284	-0.404786
chr1-212982844-212983345	1.74237	1.0076	-0.361715	0.895799	0.318316	-0.805266	-0.849473	-1.54284	-0.404786
chr21-39602272-39602773	1.73573	0.386881	0.906988	0.392243	-0.574532	-0.89011	-1.06846	0.604959	-1.4937
chr21-39602272-39602773	1.73573	0.386881	0.906988	0.392243	-0.574532	-0.89011	-1.06846	0.604959	-1.4937
chr21-39602272-39602773	1.73573	0.386881	0.906988	0.392243	-0.574532	-0.89011	-1.06846	0.604959	-1.4937
chr21-39602272-39602773	1.73573	0.386881	0.906988	0.392243	-0.574532	-0.89011	-1.06846	0.604959	-1.4937
chr21-39602272-39602773	1.73573	0.386881	0.906988	0.392243	-0.574532	-0.89011	-1.06846	0.604959	-1.4937
chr21-39602272-39602773	1.73573	0.386881	0.906988	0.392243	-0.574532	-0.89011	-1.06846	0.604959	-1.4937
chr1-1021204-1021705	1.09733	0.293304	1.64329	0.604521	-0.318474	-0.111852	-1.47183	-0.213741	-1.52254
chr1-1021204-1021705	1.09733	0.293304	1.64329	0.604521	-0.318474	-0.111852	-1.47183	-0.213741	-1.52254
chr1-1021204-1021705	1.09733	0.293304	1.64329	0.604521	-0.318474	-0.111852	-1.47183	-0.213741	-1.52254
chr1-1021204-1021705	1.09733	0.293304	1.64329	0.604521	-0.318474	-0.111852	-1.47183	-0.213741	-1.52254
chr1-1021204-1021705	1.09733	0.293304	1.64329	0.604521	-0.318474	-0.111852	-1.47183	-0.213741	-1.52254
chr12-113119979-113120480	1.31624	1.00437	1.04058	0.0886856	-0.273393	-0.596715	-1.34132	0.4227	-1.66115
chr12-113119979-113120480	1.31624	1.00437	1.04058	0.0886856	-0.273393	-0.596715	-1.34132	0.4227	-1.66115
chr12-113119979-113120480	1.31624	1.00437	1.04058	0.0886856	-0.273393	-0.596715	-1.34132	0.4227	-1.66115
chr12-113119979-113120480	1.31624	1.00437	1.04058	0.0886856	-0.273393	-0.596715	-1.34132	0.4227	-1.66115
chr12-113119979-113120480	1.31624	1.00437	1.04058	0.0886856	-0.273393	-0.596715	-1.34132	0.4227	-1.66115
chr15-100733149-100733650	1.96311	1.14718	-0.0690094	0.215667	-0.381446	-0.320736	-1.44458	0.0881472	-1.19833
chr2-46494-46995	1.66146	0.703912	0.749479	0.800859	0.00116615	-1.55203	-0.939747	-0.370796	-1.0543
chr2-46494-46995	1.66146	0.703912	0.749479	0.800859	0.00116615	-1.55203	-0.939747	-0.370796	-1.0543
chr3-133412766-133413267	1.79326	0.810766	0.138831	0.121362	0.0928488	-0.783235	0.634487	-1.65406	-1.15426
chr3-133412766-133413267	1.79326	0.810766	0.138831	0.121362	0.0928488	-0.783235	0.634487	-1.65406	-1.15426
chr3-133412766-133413267	1.79326	0.810766	0.138831	0.121362	0.0928488	-0.783235	0.634487	-1.65406	-1.15426
chr19-18872103-18872604	1.81971	0.348469	-0.196547	1.05445	0.192586	-0.0837448	-0.28724	-1.76696	-1.08072
chr19-18872103-18872604	1.81971	0.348469	-0.196547	1.05445	0.192586	-0.0837448	-0.28724	-1.76696	-1.08072
chr19-18872103-18872604	1.81971	0.348469	-0.196547	1.05445	0.192586	-0.0837448	-0.28724	-1.76696	-1.08072
chr19-18872103-18872604	1.81971	0.348469	-0.196547	1.05445	0.192586	-0.0837448	-0.28724	-1.76696	-1.08072
chr19-18872103-18872604	1.81971	0.348469	-0.196547	1.05445	0.192586	-0.0837448	-0.28724	-1.76696	-1.08072
chr19-18872103-18872604	1.81971	0.348469	-0.196547	1.05445	0.192586	-0.0837448	-0.28724	-1.76696	-1.08072
chr9-137217322-137217823	1.94074	0.448796	0.15359	0.639129	0.433508	-1.29203	-0.0203883	-0.939919	-1.36342
chr9-137217322-137217823	1.94074	0.448796	0.15359	0.639129	0.433508	-1.29203	-0.0203883	-0.939919	-1.36342
chr9-137217322-137217823	1.94074	0.448796	0.15359	0.639129	0.433508	-1.29203	-0.0203883	-0.939919	-1.36342
chr9-137217322-137217823	1.94074	0.448796	0.15359	0.639129	0.433508	-1.29203	-0.0203883	-0.939919	-1.36342
chr9-137217322-137217823	1.94074	0.448796	0.15359	0.639129	0.433508	-1.29203	-0.0203883	-0.939919	-1.36342
chr20-43824777-43825278	1.71178	0.643453	0.888338	-0.407688	0.158308	-0.134648	-0.931239	0.0183979	-1.94671
chr16-89575253-89575754	2.06129	0.892473	0.582137	-0.350877	-0.126723	-1.15066	-1.02199	0.155445	-1.04109
chr16-89575253-89575754	2.06129	0.892473	0.582137	-0.350877	-0.126723	-1.15066	-1.02199	0.155445	-1.04109
chr16-89575253-89575754	2.06129	0.892473	0.582137	-0.350877	-0.126723	-1.15066	-1.02199	0.155445	-1.04109
chr16-89575253-89575754	2.06129	0.892473	0.582137	-0.350877	-0.126723	-1.15066	-1.02199	0.155445	-1.04109
chr1-236687165-236687666	2.1953	0.354634	0.243265	0.885935	-0.137231	-0.863623	-0.721572	-0.903813	-1.0529
chr1-236687165-236687666	2.1953	0.354634	0.243265	0.885935	-0.137231	-0.863623	-0.721572	-0.903813	-1.0529
chr3-186985704-186986205	1.72937	1.17153	0.0947831	0.205638	-0.451271	0.0175105	-1.2675	0.158247	-1.65831
chr3-186985704-186986205	1.72937	1.17153	0.0947831	0.205638	-0.451271	0.0175105	-1.2675	0.158247	-1.65831
chr3-186985704-186986205	1.72937	1.17153	0.0947831	0.205638	-0.451271	0.0175105	-1.2675	0.158247	-1.65831
chr4-549145-549646	0.0524653	1.56756	0.274842	1.10632	0.34692	0.0952501	-0.330565	-1.27613	-1.83666
chr4-549145-549646	0.0524653	1.56756	0.274842	1.10632	0.34692	0.0952501	-0.330565	-1.27613	-1.83666
chr4-549145-549646	0.0524653	1.56756	0.274842	1.10632	0.34692	0.0952501	-0.330565	-1.27613	-1.83666
chr4-549145-549646	0.0524653	1.56756	0.274842	1.10632	0.34692	0.0952501	-0.330565	-1.27613	-1.83666
chr4-549145-549646	0.0524653	1.56756	0.274842	1.10632	0.34692	0.0952501	-0.330565	-1.27613	-1.83666
chr4-549145-549646	0.0524653	1.56756	0.274842	1.10632	0.34692	0.0952501	-0.330565	-1.27613	-1.83666
chr4-549145-549646	0.0524653	1.56756	0.274842	1.10632	0.34692	0.0952501	-0.330565	-1.27613	-1.83666
chr4-549145-549646	0.0524653	1.56756	0.274842	1.10632	0.34692	0.0952501	-0.330565	-1.27613	-1.83666
chr4-549145-549646	0.0524653	1.56756	0.274842	1.10632	0.34692	0.0952501	-0.330565	-1.27613	-1.83666
chr4-549145-549646	0.0524653	1.56756	0.274842	1.10632	0.34692	0.0952501	-0.330565	-1.27613	-1.83666
chr10-93566632-93567133	1.6206	0.46712	0.82352	0.530262	0.0118883	-0.582623	-0.526246	-0.215395	-2.12912
chr10-93566632-93567133	1.6206	0.46712	0.82352	0.530262	0.0118883	-0.582623	-0.526246	-0.215395	-2.12912
chr10-93566632-93567133	1.6206	0.46712	0.82352	0.530262	0.0118883	-0.582623	-0.526246	-0.215395	-2.12912
chr10-93566632-93567133	1.6206	0.46712	0.82352	0.530262	0.0118883	-0.582623	-0.526246	-0.215395	-2.12912
chr9-96139583-96140084	1.28959	0.664969	0.718073	0.84137	0.506514	-0.100398	-1.66395	-0.915119	-1.34105
chr9-96139583-96140084	1.28959	0.664969	0.718073	0.84137	0.506514	-0.100398	-1.66395	-0.915119	-1.34105
chr9-96139583-96140084	1.28959	0.664969	0.718073	0.84137	0.506514	-0.100398	-1.66395	-0.915119	-1.34105
chr9-96139583-96140084	1.28959	0.664969	0.718073	0.84137	0.506514	-0.100398	-1.66395	-0.915119	-1.34105
chr9-96139583-96140084	1.28959	0.664969	0.718073	0.84137	0.506514	-0.100398	-1.66395	-0.915119	-1.34105
chr9-96139583-96140084	1.28959	0.664969	0.718073	0.84137	0.506514	-0.100398	-1.66395	-0.915119	-1.34105
chr9-96139583-96140084	1.28959	0.664969	0.718073	0.84137	0.506514	-0.100398	-1.66395	-0.915119	-1.34105
chr9-96139583-96140084	1.28959	0.664969	0.718073	0.84137	0.506514	-0.100398	-1.66395	-0.915119	-1.34105
chr9-96139583-96140084	1.28959	0.664969	0.718073	0.84137	0.506514	-0.100398	-1.66395	-0.915119	-1.34105
chr9-96139583-96140084	1.28959	0.664969	0.718073	0.84137	0.506514	-0.100398	-1.66395	-0.915119	-1.34105
chr9-96139583-96140084	1.28959	0.664969	0.718073	0.84137	0.506514	-0.100398	-1.66395	-0.915119	-1.34105
chr9-96139583-96140084	1.28959	0.664969	0.718073	0.84137	0.506514	-0.100398	-1.66395	-0.915119	-1.34105
chr9-96139583-96140084	1.28959	0.664969	0.718073	0.84137	0.506514	-0.100398	-1.66395	-0.915119	-1.34105
chr9-96139583-96140084	1.28959	0.664969	0.718073	0.84137	0.506514	-0.100398	-1.66395	-0.915119	-1.34105
chr9-96139583-96140084	1.28959	0.664969	0.718073	0.84137	0.506514	-0.100398	-1.66395	-0.915119	-1.34105
chr15-45362059-45362560	1.67376	0.324346	1.26887	-0.723372	-0.0893492	-0.607854	-0.191825	0.216015	-1.87059
chr15-45362059-45362560	1.67376	0.324346	1.26887	-0.723372	-0.0893492	-0.607854	-0.191825	0.216015	-1.87059
chr15-45362059-45362560	1.67376	0.324346	1.26887	-0.723372	-0.0893492	-0.607854	-0.191825	0.216015	-1.87059
chr2-25036253-25036754	2.03282	0.648441	0.300777	-0.0923148	0.174881	-0.680333	-1.11019	0.314417	-1.5885
chr2-25036253-25036754	2.03282	0.648441	0.300777	-0.0923148	0.174881	-0.680333	-1.11019	0.314417	-1.5885
chr10-93601143-93601644	1.68998	0.138113	1.37158	0.179915	0.191834	-0.632142	-1.09952	-0.258971	-1.58078
chr10-93601143-93601644	1.68998	0.138113	1.37158	0.179915	0.191834	-0.632142	-1.09952	-0.258971	-1.58078
chr10-93601143-93601644	1.68998	0.138113	1.37158	0.179915	0.191834	-0.632142	-1.09952	-0.258971	-1.58078
chr10-93601143-93601644	1.68998	0.138113	1.37158	0.179915	0.191834	-0.632142	-1.09952	-0.258971	-1.58078
chr10-93601143-93601644	1.68998	0.138113	1.37158	0.179915	0.191834	-0.632142	-1.09952	-0.258971	-1.58078
chr3-26624585-26625086	2.27247	0.246581	0.592533	-0.121556	0.185591	-1.01779	-1.43248	-0.253602	-0.471755
chr3-26624585-26625086	2.27247	0.246581	0.592533	-0.121556	0.185591	-1.01779	-1.43248	-0.253602	-0.471755
chr3-26624585-26625086	2.27247	0.246581	0.592533	-0.121556	0.185591	-1.01779	-1.43248	-0.253602	-0.471755
chr3-26624585-26625086	2.27247	0.246581	0.592533	-0.121556	0.185591	-1.01779	-1.43248	-0.253602	-0.471755
chr3-72618918-72619419	1.54001	-0.108031	0.399581	1.11433	-0.329575	0.212575	-0.592757	-0.066879	-2.16925
chr3-72618918-72619419	1.54001	-0.108031	0.399581	1.11433	-0.329575	0.212575	-0.592757	-0.066879	-2.16925
chr3-72618918-72619419	1.54001	-0.108031	0.399581	1.11433	-0.329575	0.212575	-0.592757	-0.066879	-2.16925
chr3-72618918-72619419	1.54001	-0.108031	0.399581	1.11433	-0.329575	0.212575	-0.592757	-0.066879	-2.16925
chr19-55069180-55069681	1.68221	0.907741	0.112683	0.597908	0.273168	-0.493569	-0.101994	-1.16298	-1.81516
chr1-1058589-1059090	1.08874	1.02373	0.522765	0.840939	-0.43124	-0.583227	-1.06635	0.557196	-1.95255
chr1-1058589-1059090	1.08874	1.02373	0.522765	0.840939	-0.43124	-0.583227	-1.06635	0.557196	-1.95255
chr1-1058589-1059090	1.08874	1.02373	0.522765	0.840939	-0.43124	-0.583227	-1.06635	0.557196	-1.95255
chr1-1058589-1059090	1.08874	1.02373	0.522765	0.840939	-0.43124	-0.583227	-1.06635	0.557196	-1.95255
chr20-63740890-63741391	1.45958	0.714265	0.74224	0.312983	-0.589159	-0.754557	-0.131544	0.39566	-2.14948
chr20-63740890-63741391	1.45958	0.714265	0.74224	0.312983	-0.589159	-0.754557	-0.131544	0.39566	-2.14948
chr20-63740890-63741391	1.45958	0.714265	0.74224	0.312983	-0.589159	-0.754557	-0.131544	0.39566	-2.14948
chr20-63740890-63741391	1.45958	0.714265	0.74224	0.312983	-0.589159	-0.754557	-0.131544	0.39566	-2.14948
chr20-63740890-63741391	1.45958	0.714265	0.74224	0.312983	-0.589159	-0.754557	-0.131544	0.39566	-2.14948
chr20-63740890-63741391	1.45958	0.714265	0.74224	0.312983	-0.589159	-0.754557	-0.131544	0.39566	-2.14948
chr20-63740890-63741391	1.45958	0.714265	0.74224	0.312983	-0.589159	-0.754557	-0.131544	0.39566	-2.14948
chr20-63740890-63741391	1.45958	0.714265	0.74224	0.312983	-0.589159	-0.754557	-0.131544	0.39566	-2.14948
chr16-983357-983858	0.846914	0.613851	1.27271	0.923945	-0.0359505	-0.333564	-0.355883	-0.797122	-2.13491
chr16-983357-983858	0.846914	0.613851	1.27271	0.923945	-0.0359505	-0.333564	-0.355883	-0.797122	-2.13491
chr16-983357-983858	0.846914	0.613851	1.27271	0.923945	-0.0359505	-0.333564	-0.355883	-0.797122	-2.13491
chr16-983357-983858	0.846914	0.613851	1.27271	0.923945	-0.0359505	-0.333564	-0.355883	-0.797122	-2.13491
chr18-79748644-79749145	1.29552	0.393071	0.27327	1.41871	-0.0773546	-0.545088	0.236841	-1.15426	-1.84071
chr18-79748644-79749145	1.29552	0.393071	0.27327	1.41871	-0.0773546	-0.545088	0.236841	-1.15426	-1.84071
chr20-37823432-37823933	0.946784	0.458485	0.844865	0.617169	0.0955274	-0.246079	-0.864705	0.5345	-2.38655
chr20-37823432-37823933	0.946784	0.458485	0.844865	0.617169	0.0955274	-0.246079	-0.864705	0.5345	-2.38655
chr20-37823432-37823933	0.946784	0.458485	0.844865	0.617169	0.0955274	-0.246079	-0.864705	0.5345	-2.38655
chr20-37823432-37823933	0.946784	0.458485	0.844865	0.617169	0.0955274	-0.246079	-0.864705	0.5345	-2.38655
chr20-37823432-37823933	0.946784	0.458485	0.844865	0.617169	0.0955274	-0.246079	-0.864705	0.5345	-2.38655
chr20-37823432-37823933	0.946784	0.458485	0.844865	0.617169	0.0955274	-0.246079	-0.864705	0.5345	-2.38655
chr20-37823432-37823933	0.946784	0.458485	0.844865	0.617169	0.0955274	-0.246079	-0.864705	0.5345	-2.38655
chr20-37823432-37823933	0.946784	0.458485	0.844865	0.617169	0.0955274	-0.246079	-0.864705	0.5345	-2.38655
chr20-37823432-37823933	0.946784	0.458485	0.844865	0.617169	0.0955274	-0.246079	-0.864705	0.5345	-2.38655
chr16-17070887-17071388	1.34315	0.522405	1.08154	-0.174536	-0.152523	-0.400767	-0.125529	0.243743	-2.33748
chr16-17070887-17071388	1.34315	0.522405	1.08154	-0.174536	-0.152523	-0.400767	-0.125529	0.243743	-2.33748
chr16-17070887-17071388	1.34315	0.522405	1.08154	-0.174536	-0.152523	-0.400767	-0.125529	0.243743	-2.33748
chr16-17070887-17071388	1.34315	0.522405	1.08154	-0.174536	-0.152523	-0.400767	-0.125529	0.243743	-2.33748
chr16-17070887-17071388	1.34315	0.522405	1.08154	-0.174536	-0.152523	-0.400767	-0.125529	0.243743	-2.33748
chr16-17070887-17071388	1.34315	0.522405	1.08154	-0.174536	-0.152523	-0.400767	-0.125529	0.243743	-2.33748
chr16-17070887-17071388	1.34315	0.522405	1.08154	-0.174536	-0.152523	-0.400767	-0.125529	0.243743	-2.33748
chr16-17070887-17071388	1.34315	0.522405	1.08154	-0.174536	-0.152523	-0.400767	-0.125529	0.243743	-2.33748
chr15-74130977-74131478	0.87377	0.896104	1.18887	-0.0653988	-0.189687	-0.369502	-0.263625	0.312007	-2.38254
chr15-74130977-74131478	0.87377	0.896104	1.18887	-0.0653988	-0.189687	-0.369502	-0.263625	0.312007	-2.38254
chr15-74130977-74131478	0.87377	0.896104	1.18887	-0.0653988	-0.189687	-0.369502	-0.263625	0.312007	-2.38254
chr15-74130977-74131478	0.87377	0.896104	1.18887	-0.0653988	-0.189687	-0.369502	-0.263625	0.312007	-2.38254
chr15-74130977-74131478	0.87377	0.896104	1.18887	-0.0653988	-0.189687	-0.369502	-0.263625	0.312007	-2.38254
chr20-63740242-63740743	1.67646	0.485442	0.734375	0.454299	-0.430199	-0.143332	0.261146	-1.91847	-1.11973
chr20-63740242-63740743	1.67646	0.485442	0.734375	0.454299	-0.430199	-0.143332	0.261146	-1.91847	-1.11973
chr20-63740242-63740743	1.67646	0.485442	0.734375	0.454299	-0.430199	-0.143332	0.261146	-1.91847	-1.11973
chr20-63740242-63740743	1.67646	0.485442	0.734375	0.454299	-0.430199	-0.143332	0.261146	-1.91847	-1.11973
chr20-63740242-63740743	1.67646	0.485442	0.734375	0.454299	-0.430199	-0.143332	0.261146	-1.91847	-1.11973
chr20-63740242-63740743	1.67646	0.485442	0.734375	0.454299	-0.430199	-0.143332	0.261146	-1.91847	-1.11973
chr20-63740242-63740743	1.67646	0.485442	0.734375	0.454299	-0.430199	-0.143332	0.261146	-1.91847	-1.11973
chr20-63740242-63740743	1.67646	0.485442	0.734375	0.454299	-0.430199	-0.143332	0.261146	-1.91847	-1.11973
chr20-63740242-63740743	1.67646	0.485442	0.734375	0.454299	-0.430199	-0.143332	0.261146	-1.91847	-1.11973
chr20-63740242-63740743	1.67646	0.485442	0.734375	0.454299	-0.430199	-0.143332	0.261146	-1.91847	-1.11973
chr20-63740242-63740743	1.67646	0.485442	0.734375	0.454299	-0.430199	-0.143332	0.261146	-1.91847	-1.11973
chr19-50981687-50982188	0.878015	1.55068	1.30848	0.3279	-0.410437	-0.615544	-1.37693	-0.530972	-1.1312
chr19-50981687-50982188	0.878015	1.55068	1.30848	0.3279	-0.410437	-0.615544	-1.37693	-0.530972	-1.1312
chr4-113847421-113847922	2.02767	-0.0494926	0.640773	0.19281	-0.0749158	-0.896249	-0.39471	0.378968	-1.82485
chr4-113847421-113847922	2.02767	-0.0494926	0.640773	0.19281	-0.0749158	-0.896249	-0.39471	0.378968	-1.82485
chr4-113847421-113847922	2.02767	-0.0494926	0.640773	0.19281	-0.0749158	-0.896249	-0.39471	0.378968	-1.82485
chr4-113847421-113847922	2.02767	-0.0494926	0.640773	0.19281	-0.0749158	-0.896249	-0.39471	0.378968	-1.82485
chr4-113847421-113847922	2.02767	-0.0494926	0.640773	0.19281	-0.0749158	-0.896249	-0.39471	0.378968	-1.82485
chr4-113847421-113847922	2.02767	-0.0494926	0.640773	0.19281	-0.0749158	-0.896249	-0.39471	0.378968	-1.82485
chr18-3612458-3612959	1.84143	1.18836	0.128222	0.26754	-0.41317	0.188522	-0.496987	-1.35972	-1.34419
chr18-3612458-3612959	1.84143	1.18836	0.128222	0.26754	-0.41317	0.188522	-0.496987	-1.35972	-1.34419
chr18-3612458-3612959	1.84143	1.18836	0.128222	0.26754	-0.41317	0.188522	-0.496987	-1.35972	-1.34419
chr18-3612458-3612959	1.84143	1.18836	0.128222	0.26754	-0.41317	0.188522	-0.496987	-1.35972	-1.34419
chr18-3612458-3612959	1.84143	1.18836	0.128222	0.26754	-0.41317	0.188522	-0.496987	-1.35972	-1.34419
chr9-9142052-9142553	0.906495	1.68531	0.554264	0.36571	-0.0720502	-0.421915	-0.555153	-0.402699	-2.05997
chr9-9142052-9142553	0.906495	1.68531	0.554264	0.36571	-0.0720502	-0.421915	-0.555153	-0.402699	-2.05997
chr9-9142052-9142553	0.906495	1.68531	0.554264	0.36571	-0.0720502	-0.421915	-0.555153	-0.402699	-2.05997
chr9-9142052-9142553	0.906495	1.68531	0.554264	0.36571	-0.0720502	-0.421915	-0.555153	-0.402699	-2.05997
chr9-9142052-9142553	0.906495	1.68531	0.554264	0.36571	-0.0720502	-0.421915	-0.555153	-0.402699	-2.05997
chr9-9142052-9142553	0.906495	1.68531	0.554264	0.36571	-0.0720502	-0.421915	-0.555153	-0.402699	-2.05997
chr1-40762278-40762779	1.27909	1.55571	0.871807	0.0700161	-0.225293	-0.992439	-0.846256	-0.163377	-1.54926
chr1-40762278-40762779	1.27909	1.55571	0.871807	0.0700161	-0.225293	-0.992439	-0.846256	-0.163377	-1.54926
chr1-40762278-40762779	1.27909	1.55571	0.871807	0.0700161	-0.225293	-0.992439	-0.846256	-0.163377	-1.54926
chr1-40762278-40762779	1.27909	1.55571	0.871807	0.0700161	-0.225293	-0.992439	-0.846256	-0.163377	-1.54926
chr1-40762278-40762779	1.27909	1.55571	0.871807	0.0700161	-0.225293	-0.992439	-0.846256	-0.163377	-1.54926
chr13-99010678-99011179	1.8614	0.825526	0.268631	0.745243	-0.116633	-0.123795	-0.918596	-1.02282	-1.51896
chr13-99010678-99011179	1.8614	0.825526	0.268631	0.745243	-0.116633	-0.123795	-0.918596	-1.02282	-1.51896
chr13-99010678-99011179	1.8614	0.825526	0.268631	0.745243	-0.116633	-0.123795	-0.918596	-1.02282	-1.51896
chr13-99010678-99011179	1.8614	0.825526	0.268631	0.745243	-0.116633	-0.123795	-0.918596	-1.02282	-1.51896
chr13-99010678-99011179	1.8614	0.825526	0.268631	0.745243	-0.116633	-0.123795	-0.918596	-1.02282	-1.51896
chr19-16897732-16898233	1.09321	1.19533	0.8701	0.582227	0.106499	-1.2584	-0.99515	0.047085	-1.6409
chr19-16897732-16898233	1.09321	1.19533	0.8701	0.582227	0.106499	-1.2584	-0.99515	0.047085	-1.6409
chr19-16897732-16898233	1.09321	1.19533	0.8701	0.582227	0.106499	-1.2584	-0.99515	0.047085	-1.6409
chr19-16897732-16898233	1.09321	1.19533	0.8701	0.582227	0.106499	-1.2584	-0.99515	0.047085	-1.6409
chr19-16897732-16898233	1.09321	1.19533	0.8701	0.582227	0.106499	-1.2584	-0.99515	0.047085	-1.6409
chr19-16897732-16898233	1.09321	1.19533	0.8701	0.582227	0.106499	-1.2584	-0.99515	0.047085	-1.6409
chr19-16897732-16898233	1.09321	1.19533	0.8701	0.582227	0.106499	-1.2584	-0.99515	0.047085	-1.6409
chr19-16897732-16898233	1.09321	1.19533	0.8701	0.582227	0.106499	-1.2584	-0.99515	0.047085	-1.6409
chr19-16897732-16898233	1.09321	1.19533	0.8701	0.582227	0.106499	-1.2584	-0.99515	0.047085	-1.6409
chr1-77412410-77412911	0.794287	1.62528	0.479674	0.0436741	0.0110107	0.197438	-0.264471	-0.662598	-2.2243
chr1-77412410-77412911	0.794287	1.62528	0.479674	0.0436741	0.0110107	0.197438	-0.264471	-0.662598	-2.2243
chr1-77412410-77412911	0.794287	1.62528	0.479674	0.0436741	0.0110107	0.197438	-0.264471	-0.662598	-2.2243
chr8-109607957-109608458	2.17348	0.0664077	0.707512	0.522599	-0.642988	-0.45051	-1.44236	-0.0399827	-0.89416
chr8-109607957-109608458	2.17348	0.0664077	0.707512	0.522599	-0.642988	-0.45051	-1.44236	-0.0399827	-0.89416
chr8-109607957-109608458	2.17348	0.0664077	0.707512	0.522599	-0.642988	-0.45051	-1.44236	-0.0399827	-0.89416
chr8-109607957-109608458	2.17348	0.0664077	0.707512	0.522599	-0.642988	-0.45051	-1.44236	-0.0399827	-0.89416
chr8-109607957-109608458	2.17348	0.0664077	0.707512	0.522599	-0.642988	-0.45051	-1.44236	-0.0399827	-0.89416
chr8-109607957-109608458	2.17348	0.0664077	0.707512	0.522599	-0.642988	-0.45051	-1.44236	-0.0399827	-0.89416
chr8-109607957-109608458	2.17348	0.0664077	0.707512	0.522599	-0.642988	-0.45051	-1.44236	-0.0399827	-0.89416
chr12-106251698-106252199	1.30144	0.465881	0.902627	0.577678	0.21542	0.0147899	-1.07887	-0.237015	-2.16195
chr12-106251698-106252199	1.30144	0.465881	0.902627	0.577678	0.21542	0.0147899	-1.07887	-0.237015	-2.16195
chr12-106251698-106252199	1.30144	0.465881	0.902627	0.577678	0.21542	0.0147899	-1.07887	-0.237015	-2.16195
chr12-106251698-106252199	1.30144	0.465881	0.902627	0.577678	0.21542	0.0147899	-1.07887	-0.237015	-2.16195
chr10-97413998-97414499	1.73944	0.465587	1.27043	-0.548664	-0.293221	-0.390479	-0.155093	-0.207278	-1.88071
chr10-97413998-97414499	1.73944	0.465587	1.27043	-0.548664	-0.293221	-0.390479	-0.155093	-0.207278	-1.88071
chr10-97413998-97414499	1.73944	0.465587	1.27043	-0.548664	-0.293221	-0.390479	-0.155093	-0.207278	-1.88071
chr10-97413998-97414499	1.73944	0.465587	1.27043	-0.548664	-0.293221	-0.390479	-0.155093	-0.207278	-1.88071
chr10-97413998-97414499	1.73944	0.465587	1.27043	-0.548664	-0.293221	-0.390479	-0.155093	-0.207278	-1.88071
chr10-97413998-97414499	1.73944	0.465587	1.27043	-0.548664	-0.293221	-0.390479	-0.155093	-0.207278	-1.88071
chr10-97413998-97414499	1.73944	0.465587	1.27043	-0.548664	-0.293221	-0.390479	-0.155093	-0.207278	-1.88071
chr19-1852011-1852512	1.22765	0.948161	0.908295	0.769829	-0.567484	-0.88751	-1.2162	0.38022	-1.56295
chr19-1852011-1852512	1.22765	0.948161	0.908295	0.769829	-0.567484	-0.88751	-1.2162	0.38022	-1.56295
chr19-1852011-1852512	1.22765	0.948161	0.908295	0.769829	-0.567484	-0.88751	-1.2162	0.38022	-1.56295
chr19-1852011-1852512	1.22765	0.948161	0.908295	0.769829	-0.567484	-0.88751	-1.2162	0.38022	-1.56295
chr19-1852011-1852512	1.22765	0.948161	0.908295	0.769829	-0.567484	-0.88751	-1.2162	0.38022	-1.56295
chr19-1852011-1852512	1.22765	0.948161	0.908295	0.769829	-0.567484	-0.88751	-1.2162	0.38022	-1.56295
chr19-1852011-1852512	1.22765	0.948161	0.908295	0.769829	-0.567484	-0.88751	-1.2162	0.38022	-1.56295
chr19-1852011-1852512	1.22765	0.948161	0.908295	0.769829	-0.567484	-0.88751	-1.2162	0.38022	-1.56295
chr19-1852011-1852512	1.22765	0.948161	0.908295	0.769829	-0.567484	-0.88751	-1.2162	0.38022	-1.56295
chr19-1852011-1852512	1.22765	0.948161	0.908295	0.769829	-0.567484	-0.88751	-1.2162	0.38022	-1.56295
chr19-1852011-1852512	1.22765	0.948161	0.908295	0.769829	-0.567484	-0.88751	-1.2162	0.38022	-1.56295
chr19-1852011-1852512	1.22765	0.948161	0.908295	0.769829	-0.567484	-0.88751	-1.2162	0.38022	-1.56295
chr19-1852011-1852512	1.22765	0.948161	0.908295	0.769829	-0.567484	-0.88751	-1.2162	0.38022	-1.56295
chr19-1852011-1852512	1.22765	0.948161	0.908295	0.769829	-0.567484	-0.88751	-1.2162	0.38022	-1.56295
chr17-38509484-38509985	1.58106	1.44712	0.424634	0.440326	-0.492702	-0.429789	-0.983258	-0.418022	-1.56936
chr17-38509484-38509985	1.58106	1.44712	0.424634	0.440326	-0.492702	-0.429789	-0.983258	-0.418022	-1.56936
chr17-38509484-38509985	1.58106	1.44712	0.424634	0.440326	-0.492702	-0.429789	-0.983258	-0.418022	-1.56936
chr20-63835088-63835589	1.31609	1.3177	0.654145	0.108981	-0.233991	-0.134243	-1.04981	0.000248011	-1.97912
chr20-63835088-63835589	1.31609	1.3177	0.654145	0.108981	-0.233991	-0.134243	-1.04981	0.000248011	-1.97912
chr1-167291924-167292425	1.65643	0.922396	0.360133	0.747816	-0.0545007	-0.637108	-0.718699	-0.36365	-1.91281
chr1-167291924-167292425	1.65643	0.922396	0.360133	0.747816	-0.0545007	-0.637108	-0.718699	-0.36365	-1.91281
chr1-64476713-64477214	1.57068	0.859388	0.3282	0.324665	-0.210716	-0.502836	-0.2578	0.166548	-2.27813
chr1-64476713-64477214	1.57068	0.859388	0.3282	0.324665	-0.210716	-0.502836	-0.2578	0.166548	-2.27813
chr12-13471504-13472005	1.47013	0.322584	0.89931	0.198579	-0.468543	-0.29377	-0.279143	0.45257	-2.30172
chr12-13471504-13472005	1.47013	0.322584	0.89931	0.198579	-0.468543	-0.29377	-0.279143	0.45257	-2.30172
chr12-13471504-13472005	1.47013	0.322584	0.89931	0.198579	-0.468543	-0.29377	-0.279143	0.45257	-2.30172
chr12-13471504-13472005	1.47013	0.322584	0.89931	0.198579	-0.468543	-0.29377	-0.279143	0.45257	-2.30172
chr12-51817152-51817653	0.810326	0.678822	0.870089	0.392523	-0.0189903	-0.0976577	0.457454	-0.553728	-2.53883
chr12-51817152-51817653	0.810326	0.678822	0.870089	0.392523	-0.0189903	-0.0976577	0.457454	-0.553728	-2.53883
chr12-51817152-51817653	0.810326	0.678822	0.870089	0.392523	-0.0189903	-0.0976577	0.457454	-0.553728	-2.53883
chr12-51817152-51817653	0.810326	0.678822	0.870089	0.392523	-0.0189903	-0.0976577	0.457454	-0.553728	-2.53883
chr12-51817152-51817653	0.810326	0.678822	0.870089	0.392523	-0.0189903	-0.0976577	0.457454	-0.553728	-2.53883
chr16-84027680-84028181	1.34123	0.482413	0.332747	0.932397	0.0140574	-0.209799	-0.465906	-0.0342629	-2.39287
chr16-84027680-84028181	1.34123	0.482413	0.332747	0.932397	0.0140574	-0.209799	-0.465906	-0.0342629	-2.39287
chr16-84027680-84028181	1.34123	0.482413	0.332747	0.932397	0.0140574	-0.209799	-0.465906	-0.0342629	-2.39287
chr16-84027680-84028181	1.34123	0.482413	0.332747	0.932397	0.0140574	-0.209799	-0.465906	-0.0342629	-2.39287
chr16-84027680-84028181	1.34123	0.482413	0.332747	0.932397	0.0140574	-0.209799	-0.465906	-0.0342629	-2.39287
chr16-84027680-84028181	1.34123	0.482413	0.332747	0.932397	0.0140574	-0.209799	-0.465906	-0.0342629	-2.39287
chr16-84027680-84028181	1.34123	0.482413	0.332747	0.932397	0.0140574	-0.209799	-0.465906	-0.0342629	-2.39287
chr16-84027680-84028181	1.34123	0.482413	0.332747	0.932397	0.0140574	-0.209799	-0.465906	-0.0342629	-2.39287
chr16-84027680-84028181	1.34123	0.482413	0.332747	0.932397	0.0140574	-0.209799	-0.465906	-0.0342629	-2.39287
chr16-84027680-84028181	1.34123	0.482413	0.332747	0.932397	0.0140574	-0.209799	-0.465906	-0.0342629	-2.39287
chr16-84027680-84028181	1.34123	0.482413	0.332747	0.932397	0.0140574	-0.209799	-0.465906	-0.0342629	-2.39287
chr16-84027680-84028181	1.34123	0.482413	0.332747	0.932397	0.0140574	-0.209799	-0.465906	-0.0342629	-2.39287
chr16-84027680-84028181	1.34123	0.482413	0.332747	0.932397	0.0140574	-0.209799	-0.465906	-0.0342629	-2.39287
chr16-84027680-84028181	1.34123	0.482413	0.332747	0.932397	0.0140574	-0.209799	-0.465906	-0.0342629	-2.39287
chr16-84027680-84028181	1.34123	0.482413	0.332747	0.932397	0.0140574	-0.209799	-0.465906	-0.0342629	-2.39287
chr16-84027680-84028181	1.34123	0.482413	0.332747	0.932397	0.0140574	-0.209799	-0.465906	-0.0342629	-2.39287
chr16-84027680-84028181	1.34123	0.482413	0.332747	0.932397	0.0140574	-0.209799	-0.465906	-0.0342629	-2.39287
chr16-84027680-84028181	1.34123	0.482413	0.332747	0.932397	0.0140574	-0.209799	-0.465906	-0.0342629	-2.39287
chr16-84027680-84028181	1.34123	0.482413	0.332747	0.932397	0.0140574	-0.209799	-0.465906	-0.0342629	-2.39287
chr4-8410770-8411271	0.862988	1.28261	1.32747	0.613199	-0.485342	-1.42702	-0.0900297	-0.940227	-1.14364
chr4-8410770-8411271	0.862988	1.28261	1.32747	0.613199	-0.485342	-1.42702	-0.0900297	-0.940227	-1.14364
chr4-8410770-8411271	0.862988	1.28261	1.32747	0.613199	-0.485342	-1.42702	-0.0900297	-0.940227	-1.14364
chr4-8410770-8411271	0.862988	1.28261	1.32747	0.613199	-0.485342	-1.42702	-0.0900297	-0.940227	-1.14364
chr4-8410770-8411271	0.862988	1.28261	1.32747	0.613199	-0.485342	-1.42702	-0.0900297	-0.940227	-1.14364
chr4-8410770-8411271	0.862988	1.28261	1.32747	0.613199	-0.485342	-1.42702	-0.0900297	-0.940227	-1.14364
chr8-22839264-22839765	1.66413	0.344067	0.90367	0.29179	-0.139965	-0.840889	-1.15482	0.601778	-1.66976
chr8-22839264-22839765	1.66413	0.344067	0.90367	0.29179	-0.139965	-0.840889	-1.15482	0.601778	-1.66976
chr17-60161140-60161641	1.57352	0.767583	0.680391	0.793891	0.050831	-0.562747	-1.15479	-0.410844	-1.73783
chr17-60161140-60161641	1.57352	0.767583	0.680391	0.793891	0.050831	-0.562747	-1.15479	-0.410844	-1.73783
chr17-60161140-60161641	1.57352	0.767583	0.680391	0.793891	0.050831	-0.562747	-1.15479	-0.410844	-1.73783
chr17-60161140-60161641	1.57352	0.767583	0.680391	0.793891	0.050831	-0.562747	-1.15479	-0.410844	-1.73783
chr17-60161140-60161641	1.57352	0.767583	0.680391	0.793891	0.050831	-0.562747	-1.15479	-0.410844	-1.73783
chr17-60161140-60161641	1.57352	0.767583	0.680391	0.793891	0.050831	-0.562747	-1.15479	-0.410844	-1.73783
chr9-133706448-133706949	1.33794	1.30496	0.93566	0.739036	-1.01134	-0.990362	-0.3417	-1.07728	-0.896912
chr9-133706448-133706949	1.33794	1.30496	0.93566	0.739036	-1.01134	-0.990362	-0.3417	-1.07728	-0.896912
chr9-133706448-133706949	1.33794	1.30496	0.93566	0.739036	-1.01134	-0.990362	-0.3417	-1.07728	-0.896912
chr3-47581209-47581710	1.07748	0.987504	0.720561	0.343944	0.628732	0.187422	-1.9412	-0.905351	-1.09909
chr3-47581209-47581710	1.07748	0.987504	0.720561	0.343944	0.628732	0.187422	-1.9412	-0.905351	-1.09909
chr3-47581209-47581710	1.07748	0.987504	0.720561	0.343944	0.628732	0.187422	-1.9412	-0.905351	-1.09909
chr2-50582683-50583184	0.868319	0.974998	1.15245	0.267674	0.132814	-0.86198	0.566908	-1.50091	-1.60027
chr2-50582683-50583184	0.868319	0.974998	1.15245	0.267674	0.132814	-0.86198	0.566908	-1.50091	-1.60027
chr2-50582683-50583184	0.868319	0.974998	1.15245	0.267674	0.132814	-0.86198	0.566908	-1.50091	-1.60027
chr11-107202283-107202784	0.677541	1.17006	0.686295	1.16724	-0.238104	-0.0424405	-0.209446	-1.40521	-1.80595
chr11-107202283-107202784	0.677541	1.17006	0.686295	1.16724	-0.238104	-0.0424405	-0.209446	-1.40521	-1.80595
chr11-107202283-107202784	0.677541	1.17006	0.686295	1.16724	-0.238104	-0.0424405	-0.209446	-1.40521	-1.80595
chr11-119103899-119104400	1.322	0.871049	0.690058	1.13862	-0.350781	-0.801876	-0.0636568	-1.49111	-1.31431
chr18-331659-332160	1.47466	0.520246	0.528965	0.647518	0.108133	0.1908	-1.63616	-0.066058	-1.7681
chr18-331659-332160	1.47466	0.520246	0.528965	0.647518	0.108133	0.1908	-1.63616	-0.066058	-1.7681
chr18-331659-332160	1.47466	0.520246	0.528965	0.647518	0.108133	0.1908	-1.63616	-0.066058	-1.7681
chr18-331659-332160	1.47466	0.520246	0.528965	0.647518	0.108133	0.1908	-1.63616	-0.066058	-1.7681
chr18-331659-332160	1.47466	0.520246	0.528965	0.647518	0.108133	0.1908	-1.63616	-0.066058	-1.7681
chr18-331659-332160	1.47466	0.520246	0.528965	0.647518	0.108133	0.1908	-1.63616	-0.066058	-1.7681
chr18-331659-332160	1.47466	0.520246	0.528965	0.647518	0.108133	0.1908	-1.63616	-0.066058	-1.7681
chr16-58767691-58768192	1.39256	0.414008	1.02072	0.229157	-0.0826051	-0.332019	-0.645662	0.280337	-2.2765
chr16-58767691-58768192	1.39256	0.414008	1.02072	0.229157	-0.0826051	-0.332019	-0.645662	0.280337	-2.2765
chr16-58767691-58768192	1.39256	0.414008	1.02072	0.229157	-0.0826051	-0.332019	-0.645662	0.280337	-2.2765
chr11-16833073-16833574	1.334	1.65495	-0.106457	0.462194	-0.1429	-0.104547	-0.283612	-1.10134	-1.71228
chr11-16833073-16833574	1.334	1.65495	-0.106457	0.462194	-0.1429	-0.104547	-0.283612	-1.10134	-1.71228
chr8-141560695-141561196	0.838661	0.808398	1.10187	1.09436	-0.193604	-0.677136	-1.36386	0.0848544	-1.69354
chr8-141560695-141561196	0.838661	0.808398	1.10187	1.09436	-0.193604	-0.677136	-1.36386	0.0848544	-1.69354
chr8-141560695-141561196	0.838661	0.808398	1.10187	1.09436	-0.193604	-0.677136	-1.36386	0.0848544	-1.69354
chr8-141560695-141561196	0.838661	0.808398	1.10187	1.09436	-0.193604	-0.677136	-1.36386	0.0848544	-1.69354
chr8-141560695-141561196	0.838661	0.808398	1.10187	1.09436	-0.193604	-0.677136	-1.36386	0.0848544	-1.69354
chr16-89575778-89576279	0.889828	1.0361	1.58875	0.462681	-0.397677	-1.05315	-1.55836	-0.143466	-0.824701
chr14-90829797-90830298	2.17164	0.225018	0.340477	0.130812	0.268082	0.145793	-1.00074	-0.69107	-1.59002
chr14-90829797-90830298	2.17164	0.225018	0.340477	0.130812	0.268082	0.145793	-1.00074	-0.69107	-1.59002
chr14-90829797-90830298	2.17164	0.225018	0.340477	0.130812	0.268082	0.145793	-1.00074	-0.69107	-1.59002
chr1-77012127-77012628	1.29393	0.876158	0.0422953	0.408265	0.768599	-0.492039	0.0876881	-0.752757	-2.23214
chr1-77012127-77012628	1.29393	0.876158	0.0422953	0.408265	0.768599	-0.492039	0.0876881	-0.752757	-2.23214
chr1-77012127-77012628	1.29393	0.876158	0.0422953	0.408265	0.768599	-0.492039	0.0876881	-0.752757	-2.23214
chr1-77012127-77012628	1.29393	0.876158	0.0422953	0.408265	0.768599	-0.492039	0.0876881	-0.752757	-2.23214
chr1-77012127-77012628	1.29393	0.876158	0.0422953	0.408265	0.768599	-0.492039	0.0876881	-0.752757	-2.23214
chr1-77012127-77012628	1.29393	0.876158	0.0422953	0.408265	0.768599	-0.492039	0.0876881	-0.752757	-2.23214
chr12-111274910-111275411	1.74062	0.842139	0.553726	0.119845	0.0283329	-0.124243	-0.829209	-0.294133	-2.03708
chr12-111274910-111275411	1.74062	0.842139	0.553726	0.119845	0.0283329	-0.124243	-0.829209	-0.294133	-2.03708
chr17-51180551-51181052	0.48964	1.2756	0.916454	0.480922	-0.370425	-0.677929	0.844793	-1.0474	-1.91165
chr10-11367043-11367544	1.71402	0.787226	0.47155	0.169806	-0.644218	-0.755555	0.312	-0.0282124	-2.02662
chr10-11367043-11367544	1.71402	0.787226	0.47155	0.169806	-0.644218	-0.755555	0.312	-0.0282124	-2.02662
chr10-11367043-11367544	1.71402	0.787226	0.47155	0.169806	-0.644218	-0.755555	0.312	-0.0282124	-2.02662
chr10-11367043-11367544	1.71402	0.787226	0.47155	0.169806	-0.644218	-0.755555	0.312	-0.0282124	-2.02662
chr10-11367043-11367544	1.71402	0.787226	0.47155	0.169806	-0.644218	-0.755555	0.312	-0.0282124	-2.02662
chr10-11367043-11367544	1.71402	0.787226	0.47155	0.169806	-0.644218	-0.755555	0.312	-0.0282124	-2.02662
chr10-11367043-11367544	1.71402	0.787226	0.47155	0.169806	-0.644218	-0.755555	0.312	-0.0282124	-2.02662
chr10-11367043-11367544	1.71402	0.787226	0.47155	0.169806	-0.644218	-0.755555	0.312	-0.0282124	-2.02662
chr10-11367043-11367544	1.71402	0.787226	0.47155	0.169806	-0.644218	-0.755555	0.312	-0.0282124	-2.02662
chr10-11367043-11367544	1.71402	0.787226	0.47155	0.169806	-0.644218	-0.755555	0.312	-0.0282124	-2.02662
chr13-110251187-110251688	1.10991	0.906338	0.301458	0.949457	-0.252028	0.119467	-1.15508	0.146689	-2.12621
chr13-110251187-110251688	1.10991	0.906338	0.301458	0.949457	-0.252028	0.119467	-1.15508	0.146689	-2.12621
chr13-110251187-110251688	1.10991	0.906338	0.301458	0.949457	-0.252028	0.119467	-1.15508	0.146689	-2.12621
chr13-110251187-110251688	1.10991	0.906338	0.301458	0.949457	-0.252028	0.119467	-1.15508	0.146689	-2.12621
chr13-110251187-110251688	1.10991	0.906338	0.301458	0.949457	-0.252028	0.119467	-1.15508	0.146689	-2.12621
chr13-110251187-110251688	1.10991	0.906338	0.301458	0.949457	-0.252028	0.119467	-1.15508	0.146689	-2.12621
chr22-44622164-44622665	1.18664	1.55244	1.09995	0.00790825	-0.0373528	-0.687532	-0.771514	-0.910663	-1.43987
chr22-44622164-44622665	1.18664	1.55244	1.09995	0.00790825	-0.0373528	-0.687532	-0.771514	-0.910663	-1.43987
chr22-44622164-44622665	1.18664	1.55244	1.09995	0.00790825	-0.0373528	-0.687532	-0.771514	-0.910663	-1.43987
chr13-102692826-102693327	1.57272	1.61661	0.17151	-0.595567	-0.160415	-0.0896428	-0.113394	-0.654089	-1.74773
chr13-102692826-102693327	1.57272	1.61661	0.17151	-0.595567	-0.160415	-0.0896428	-0.113394	-0.654089	-1.74773
chr13-102692826-102693327	1.57272	1.61661	0.17151	-0.595567	-0.160415	-0.0896428	-0.113394	-0.654089	-1.74773
chr13-102692826-102693327	1.57272	1.61661	0.17151	-0.595567	-0.160415	-0.0896428	-0.113394	-0.654089	-1.74773
chr13-102692826-102693327	1.57272	1.61661	0.17151	-0.595567	-0.160415	-0.0896428	-0.113394	-0.654089	-1.74773
chr11-8072438-8072939	1.6263	0.414633	1.42814	0.142813	-0.324502	-0.332241	-0.852309	-0.354946	-1.74789
chr11-8072438-8072939	1.6263	0.414633	1.42814	0.142813	-0.324502	-0.332241	-0.852309	-0.354946	-1.74789
chr11-8072438-8072939	1.6263	0.414633	1.42814	0.142813	-0.324502	-0.332241	-0.852309	-0.354946	-1.74789
chr11-8072438-8072939	1.6263	0.414633	1.42814	0.142813	-0.324502	-0.332241	-0.852309	-0.354946	-1.74789
chr9-36151722-36152223	1.62221	0.9572	0.510768	0.0011485	0.184805	-0.939286	-0.475041	0.145216	-2.00702
chr9-36151722-36152223	1.62221	0.9572	0.510768	0.0011485	0.184805	-0.939286	-0.475041	0.145216	-2.00702
chr9-36151722-36152223	1.62221	0.9572	0.510768	0.0011485	0.184805	-0.939286	-0.475041	0.145216	-2.00702
chr6-40660803-40661304	1.38114	0.554919	1.0327	0.415125	-0.415104	0.105174	-1.38357	0.159642	-1.85003
chr6-40660803-40661304	1.38114	0.554919	1.0327	0.415125	-0.415104	0.105174	-1.38357	0.159642	-1.85003
chr6-40660803-40661304	1.38114	0.554919	1.0327	0.415125	-0.415104	0.105174	-1.38357	0.159642	-1.85003
chr6-40660803-40661304	1.38114	0.554919	1.0327	0.415125	-0.415104	0.105174	-1.38357	0.159642	-1.85003
chr6-40660803-40661304	1.38114	0.554919	1.0327	0.415125	-0.415104	0.105174	-1.38357	0.159642	-1.85003
chr6-40660803-40661304	1.38114	0.554919	1.0327	0.415125	-0.415104	0.105174	-1.38357	0.159642	-1.85003
chr6-40660803-40661304	1.38114	0.554919	1.0327	0.415125	-0.415104	0.105174	-1.38357	0.159642	-1.85003
chr6-40660803-40661304	1.38114	0.554919	1.0327	0.415125	-0.415104	0.105174	-1.38357	0.159642	-1.85003
chr6-123629289-123629790	0.873227	1.55781	0.195287	0.677544	-0.332399	0.447539	-1.30574	-0.326972	-1.7863
chr6-123629289-123629790	0.873227	1.55781	0.195287	0.677544	-0.332399	0.447539	-1.30574	-0.326972	-1.7863
chr15-89184419-89184920	0.110419	0.553971	0.848748	1.17997	-0.111061	-0.0798416	-0.0766017	0.129192	-2.55479
chr15-89184419-89184920	0.110419	0.553971	0.848748	1.17997	-0.111061	-0.0798416	-0.0766017	0.129192	-2.55479
chr15-89184419-89184920	0.110419	0.553971	0.848748	1.17997	-0.111061	-0.0798416	-0.0766017	0.129192	-2.55479
chr21-45532811-45533312	0.754514	0.892096	1.07263	0.568235	-0.0161232	0.0139603	-0.522457	-0.363752	-2.39911
chr21-45532811-45533312	0.754514	0.892096	1.07263	0.568235	-0.0161232	0.0139603	-0.522457	-0.363752	-2.39911
chr21-45532811-45533312	0.754514	0.892096	1.07263	0.568235	-0.0161232	0.0139603	-0.522457	-0.363752	-2.39911
chr21-45532811-45533312	0.754514	0.892096	1.07263	0.568235	-0.0161232	0.0139603	-0.522457	-0.363752	-2.39911
chr21-45532811-45533312	0.754514	0.892096	1.07263	0.568235	-0.0161232	0.0139603	-0.522457	-0.363752	-2.39911
chr19-15779831-15780332	1.55896	0.714777	0.650371	0.500297	-0.588158	0.182603	-1.02709	-0.0039886	-1.98778
chr19-15779831-15780332	1.55896	0.714777	0.650371	0.500297	-0.588158	0.182603	-1.02709	-0.0039886	-1.98778
chr19-15779831-15780332	1.55896	0.714777	0.650371	0.500297	-0.588158	0.182603	-1.02709	-0.0039886	-1.98778
chr19-15779831-15780332	1.55896	0.714777	0.650371	0.500297	-0.588158	0.182603	-1.02709	-0.0039886	-1.98778
chr7-82469159-82469660	1.18364	0.821893	-0.249381	1.20377	0.0186434	-0.233965	0.115115	-0.637736	-2.22198
chr7-82469159-82469660	1.18364	0.821893	-0.249381	1.20377	0.0186434	-0.233965	0.115115	-0.637736	-2.22198
chr4-112105652-112106153	1.84384	0.84301	0.710981	-0.537428	-0.258609	-0.777339	-0.509452	0.414881	-1.72988
chr4-112105652-112106153	1.84384	0.84301	0.710981	-0.537428	-0.258609	-0.777339	-0.509452	0.414881	-1.72988
chr14-23494373-23494874	1.51008	0.820007	0.961251	0.540807	-0.547498	-0.60259	-0.795348	-0.00647855	-1.88023
chr14-23494373-23494874	1.51008	0.820007	0.961251	0.540807	-0.547498	-0.60259	-0.795348	-0.00647855	-1.88023
chr14-23494373-23494874	1.51008	0.820007	0.961251	0.540807	-0.547498	-0.60259	-0.795348	-0.00647855	-1.88023
chr14-23494373-23494874	1.51008	0.820007	0.961251	0.540807	-0.547498	-0.60259	-0.795348	-0.00647855	-1.88023
chr2-241494366-241494867	1.25114	0.590318	0.67951	0.779197	0.365439	0.39869	-1.00285	-1.65886	-1.40259
chr2-241494366-241494867	1.25114	0.590318	0.67951	0.779197	0.365439	0.39869	-1.00285	-1.65886	-1.40259
chr2-241494366-241494867	1.25114	0.590318	0.67951	0.779197	0.365439	0.39869	-1.00285	-1.65886	-1.40259
chr2-241494366-241494867	1.25114	0.590318	0.67951	0.779197	0.365439	0.39869	-1.00285	-1.65886	-1.40259
chr2-241494366-241494867	1.25114	0.590318	0.67951	0.779197	0.365439	0.39869	-1.00285	-1.65886	-1.40259
chr2-25065869-25066370	1.54423	0.819868	0.355656	-0.024691	0.137541	0.527097	-0.414151	-0.762255	-2.18329
chr2-25065869-25066370	1.54423	0.819868	0.355656	-0.024691	0.137541	0.527097	-0.414151	-0.762255	-2.18329
chr19-12899622-12900123	1.05104	0.626454	0.951238	0.846438	-0.0376807	-0.287467	-1.95532	0.196563	-1.39126
chr19-12899622-12900123	1.05104	0.626454	0.951238	0.846438	-0.0376807	-0.287467	-1.95532	0.196563	-1.39126
chr19-12899622-12900123	1.05104	0.626454	0.951238	0.846438	-0.0376807	-0.287467	-1.95532	0.196563	-1.39126
chr19-12899622-12900123	1.05104	0.626454	0.951238	0.846438	-0.0376807	-0.287467	-1.95532	0.196563	-1.39126
chr19-12899622-12900123	1.05104	0.626454	0.951238	0.846438	-0.0376807	-0.287467	-1.95532	0.196563	-1.39126
chr19-12899622-12900123	1.05104	0.626454	0.951238	0.846438	-0.0376807	-0.287467	-1.95532	0.196563	-1.39126
chr19-12899622-12900123	1.05104	0.626454	0.951238	0.846438	-0.0376807	-0.287467	-1.95532	0.196563	-1.39126
chr19-12899622-12900123	1.05104	0.626454	0.951238	0.846438	-0.0376807	-0.287467	-1.95532	0.196563	-1.39126
chr22-23383471-23383972	2.48276	0.23796	0.312388	-0.255	-0.737003	0.363806	-0.717654	-0.806753	-0.8805
chr22-23383471-23383972	2.48276	0.23796	0.312388	-0.255	-0.737003	0.363806	-0.717654	-0.806753	-0.8805
chr1-19232260-19232761	0.830226	0.86055	0.835482	1.11974	0.364966	-0.931018	-0.73347	-0.35857	-1.98791
chr1-19232260-19232761	0.830226	0.86055	0.835482	1.11974	0.364966	-0.931018	-0.73347	-0.35857	-1.98791
chr1-19232260-19232761	0.830226	0.86055	0.835482	1.11974	0.364966	-0.931018	-0.73347	-0.35857	-1.98791
chr5-35900830-35901331	0.950496	0.309701	0.867413	0.0213157	0.0231104	0.539947	0.121012	-0.206506	-2.62648
chr5-35900830-35901331	0.950496	0.309701	0.867413	0.0213157	0.0231104	0.539947	0.121012	-0.206506	-2.62648
chr5-35900830-35901331	0.950496	0.309701	0.867413	0.0213157	0.0231104	0.539947	0.121012	-0.206506	-2.62648
chr5-35900830-35901331	0.950496	0.309701	0.867413	0.0213157	0.0231104	0.539947	0.121012	-0.206506	-2.62648
chr6-89551158-89551659	1.00444	1.02553	0.423923	0.892193	0.242852	-0.652872	-1.5887	0.337952	-1.68531
chr6-89551158-89551659	1.00444	1.02553	0.423923	0.892193	0.242852	-0.652872	-1.5887	0.337952	-1.68531
chr6-89551158-89551659	1.00444	1.02553	0.423923	0.892193	0.242852	-0.652872	-1.5887	0.337952	-1.68531
chr6-89551158-89551659	1.00444	1.02553	0.423923	0.892193	0.242852	-0.652872	-1.5887	0.337952	-1.68531
chr6-89551158-89551659	1.00444	1.02553	0.423923	0.892193	0.242852	-0.652872	-1.5887	0.337952	-1.68531
chr1-223860210-223860711	2.11321	0.937544	0.307177	-0.288553	-0.475402	0.384156	-1.01563	-0.710217	-1.25229
chr1-223860210-223860711	2.11321	0.937544	0.307177	-0.288553	-0.475402	0.384156	-1.01563	-0.710217	-1.25229
chr10-12667078-12667579	1.29869	0.389486	1.00515	0.764469	0.211858	-0.765251	-0.888002	0.0201451	-2.03654
chr10-12667078-12667579	1.29869	0.389486	1.00515	0.764469	0.211858	-0.765251	-0.888002	0.0201451	-2.03654
chr10-12667078-12667579	1.29869	0.389486	1.00515	0.764469	0.211858	-0.765251	-0.888002	0.0201451	-2.03654
chr11-73314124-73314625	2.21722	0.816763	0.0850625	-0.0407418	-0.0707531	-0.381852	-0.416246	-1.67174	-0.53771
chr11-73314124-73314625	2.21722	0.816763	0.0850625	-0.0407418	-0.0707531	-0.381852	-0.416246	-1.67174	-0.53771
chr11-73314124-73314625	2.21722	0.816763	0.0850625	-0.0407418	-0.0707531	-0.381852	-0.416246	-1.67174	-0.53771
chr11-73314124-73314625	2.21722	0.816763	0.0850625	-0.0407418	-0.0707531	-0.381852	-0.416246	-1.67174	-0.53771
chr11-73314124-73314625	2.21722	0.816763	0.0850625	-0.0407418	-0.0707531	-0.381852	-0.416246	-1.67174	-0.53771
chr11-126528725-126529226	1.71009	0.187712	0.267001	0.836691	-0.0784416	0.373435	-0.964031	-0.307768	-2.02468
chr11-126528725-126529226	1.71009	0.187712	0.267001	0.836691	-0.0784416	0.373435	-0.964031	-0.307768	-2.02468
chr8-117132442-117132943	1.54663	1.16256	0.216833	0.337055	0.371891	-0.678453	-1.4379	0.0395944	-1.55822
chr8-117132442-117132943	1.54663	1.16256	0.216833	0.337055	0.371891	-0.678453	-1.4379	0.0395944	-1.55822
chr8-117132442-117132943	1.54663	1.16256	0.216833	0.337055	0.371891	-0.678453	-1.4379	0.0395944	-1.55822
chr3-53163783-53164284	1.88167	-0.577276	0.903818	0.448544	0.208938	0.498414	-1.2784	-0.985656	-1.10006
chr3-53163783-53164284	1.88167	-0.577276	0.903818	0.448544	0.208938	0.498414	-1.2784	-0.985656	-1.10006
chr5-140550209-140550710	1.92613	0.4409	0.657747	0.220505	-0.100005	-1.27759	-0.608346	0.3214	-1.58074
chr5-140550209-140550710	1.92613	0.4409	0.657747	0.220505	-0.100005	-1.27759	-0.608346	0.3214	-1.58074
chr5-140550209-140550710	1.92613	0.4409	0.657747	0.220505	-0.100005	-1.27759	-0.608346	0.3214	-1.58074
chr16-1333544-1334045	1.21972	0.566326	1.0023	0.320115	-0.0505468	-0.717836	-1.67765	0.794109	-1.45654
chr16-1333544-1334045	1.21972	0.566326	1.0023	0.320115	-0.0505468	-0.717836	-1.67765	0.794109	-1.45654
chr16-1333544-1334045	1.21972	0.566326	1.0023	0.320115	-0.0505468	-0.717836	-1.67765	0.794109	-1.45654
chr16-1333544-1334045	1.21972	0.566326	1.0023	0.320115	-0.0505468	-0.717836	-1.67765	0.794109	-1.45654
chr19-16897096-16897597	1.62234	0.663853	1.14566	0.189765	-0.571867	-1.01162	-0.824595	0.345103	-1.55863
chr19-16897096-16897597	1.62234	0.663853	1.14566	0.189765	-0.571867	-1.01162	-0.824595	0.345103	-1.55863
chr19-16897096-16897597	1.62234	0.663853	1.14566	0.189765	-0.571867	-1.01162	-0.824595	0.345103	-1.55863
chr5-124743466-124743967	1.54961	0.770571	1.09422	0.310558	0.0235975	-0.61158	-1.67282	-0.249175	-1.21498
chr5-124743466-124743967	1.54961	0.770571	1.09422	0.310558	0.0235975	-0.61158	-1.67282	-0.249175	-1.21498
chr2-1651061-1651562	1.30488	1.21969	-0.258492	1.20023	-0.362872	-0.165655	-0.230458	-0.892547	-1.81478
chr2-1651061-1651562	1.30488	1.21969	-0.258492	1.20023	-0.362872	-0.165655	-0.230458	-0.892547	-1.81478
chr2-1651061-1651562	1.30488	1.21969	-0.258492	1.20023	-0.362872	-0.165655	-0.230458	-0.892547	-1.81478
chr2-1651061-1651562	1.30488	1.21969	-0.258492	1.20023	-0.362872	-0.165655	-0.230458	-0.892547	-1.81478
chr2-1651061-1651562	1.30488	1.21969	-0.258492	1.20023	-0.362872	-0.165655	-0.230458	-0.892547	-1.81478
chr18-2894265-2894766	2.15041	-0.488337	0.68566	0.700807	0.356141	-0.514506	-0.967114	-0.966193	-0.956871
chr18-2894265-2894766	2.15041	-0.488337	0.68566	0.700807	0.356141	-0.514506	-0.967114	-0.966193	-0.956871
chr18-2894265-2894766	2.15041	-0.488337	0.68566	0.700807	0.356141	-0.514506	-0.967114	-0.966193	-0.956871
chr18-2894265-2894766	2.15041	-0.488337	0.68566	0.700807	0.356141	-0.514506	-0.967114	-0.966193	-0.956871
chr18-2894265-2894766	2.15041	-0.488337	0.68566	0.700807	0.356141	-0.514506	-0.967114	-0.966193	-0.956871
chr18-2894265-2894766	2.15041	-0.488337	0.68566	0.700807	0.356141	-0.514506	-0.967114	-0.966193	-0.956871
chr18-2894265-2894766	2.15041	-0.488337	0.68566	0.700807	0.356141	-0.514506	-0.967114	-0.966193	-0.956871
chr18-2894265-2894766	2.15041	-0.488337	0.68566	0.700807	0.356141	-0.514506	-0.967114	-0.966193	-0.956871
chr4-42112902-42113403	0.969652	0.896834	0.973405	-0.17002	0.302851	0.441288	-0.460007	-0.635005	-2.319
chr4-42112902-42113403	0.969652	0.896834	0.973405	-0.17002	0.302851	0.441288	-0.460007	-0.635005	-2.319
chr4-42112902-42113403	0.969652	0.896834	0.973405	-0.17002	0.302851	0.441288	-0.460007	-0.635005	-2.319
chr4-42112902-42113403	0.969652	0.896834	0.973405	-0.17002	0.302851	0.441288	-0.460007	-0.635005	-2.319
chr4-42112902-42113403	0.969652	0.896834	0.973405	-0.17002	0.302851	0.441288	-0.460007	-0.635005	-2.319
chr4-42112902-42113403	0.969652	0.896834	0.973405	-0.17002	0.302851	0.441288	-0.460007	-0.635005	-2.319
chr4-42112902-42113403	0.969652	0.896834	0.973405	-0.17002	0.302851	0.441288	-0.460007	-0.635005	-2.319
chr4-42112902-42113403	0.969652	0.896834	0.973405	-0.17002	0.302851	0.441288	-0.460007	-0.635005	-2.319
chr4-42112902-42113403	0.969652	0.896834	0.973405	-0.17002	0.302851	0.441288	-0.460007	-0.635005	-2.319
chr6-25605429-25605930	1.70784	-0.000159126	1.1634	0.198809	-0.303902	-0.717299	0.148699	-0.191215	-2.00617
chr6-25605429-25605930	1.70784	-0.000159126	1.1634	0.198809	-0.303902	-0.717299	0.148699	-0.191215	-2.00617
chr6-25605429-25605930	1.70784	-0.000159126	1.1634	0.198809	-0.303902	-0.717299	0.148699	-0.191215	-2.00617
chr6-25605429-25605930	1.70784	-0.000159126	1.1634	0.198809	-0.303902	-0.717299	0.148699	-0.191215	-2.00617
chr6-25605429-25605930	1.70784	-0.000159126	1.1634	0.198809	-0.303902	-0.717299	0.148699	-0.191215	-2.00617
chr13-29402292-29402793	1.62725	1.28771	0.665118	0.0855725	0.00641909	-0.45131	-0.481465	-1.20117	-1.53812
chr13-29402292-29402793	1.62725	1.28771	0.665118	0.0855725	0.00641909	-0.45131	-0.481465	-1.20117	-1.53812
chr13-29402292-29402793	1.62725	1.28771	0.665118	0.0855725	0.00641909	-0.45131	-0.481465	-1.20117	-1.53812
chr13-29402292-29402793	1.62725	1.28771	0.665118	0.0855725	0.00641909	-0.45131	-0.481465	-1.20117	-1.53812
chr13-29402292-29402793	1.62725	1.28771	0.665118	0.0855725	0.00641909	-0.45131	-0.481465	-1.20117	-1.53812
chr13-29402292-29402793	1.62725	1.28771	0.665118	0.0855725	0.00641909	-0.45131	-0.481465	-1.20117	-1.53812
chr13-29402292-29402793	1.62725	1.28771	0.665118	0.0855725	0.00641909	-0.45131	-0.481465	-1.20117	-1.53812
chr13-29402292-29402793	1.62725	1.28771	0.665118	0.0855725	0.00641909	-0.45131	-0.481465	-1.20117	-1.53812
chr13-29402292-29402793	1.62725	1.28771	0.665118	0.0855725	0.00641909	-0.45131	-0.481465	-1.20117	-1.53812
chr13-29402292-29402793	1.62725	1.28771	0.665118	0.0855725	0.00641909	-0.45131	-0.481465	-1.20117	-1.53812
chr13-29402292-29402793	1.62725	1.28771	0.665118	0.0855725	0.00641909	-0.45131	-0.481465	-1.20117	-1.53812
chr13-29402292-29402793	1.62725	1.28771	0.665118	0.0855725	0.00641909	-0.45131	-0.481465	-1.20117	-1.53812
chr4-156693554-156694055	1.42957	0.151983	0.7188	1.26413	0.0775363	-0.379666	-1.46596	-0.225201	-1.57119
chr15-101660224-101660725	1.98929	0.40717	0.935708	0.509347	-0.0219079	-1.07202	-1.12186	-0.734772	-0.890948
chr15-101660224-101660725	1.98929	0.40717	0.935708	0.509347	-0.0219079	-1.07202	-1.12186	-0.734772	-0.890948
chr15-101660224-101660725	1.98929	0.40717	0.935708	0.509347	-0.0219079	-1.07202	-1.12186	-0.734772	-0.890948
chr15-101660224-101660725	1.98929	0.40717	0.935708	0.509347	-0.0219079	-1.07202	-1.12186	-0.734772	-0.890948
chr15-101660224-101660725	1.98929	0.40717	0.935708	0.509347	-0.0219079	-1.07202	-1.12186	-0.734772	-0.890948
chr15-43762884-43763385	1.43271	1.43415	0.565011	0.4956	-0.230383	-0.660274	-1.03193	-0.385169	-1.6197
chr15-43762884-43763385	1.43271	1.43415	0.565011	0.4956	-0.230383	-0.660274	-1.03193	-0.385169	-1.6197
chr15-43762884-43763385	1.43271	1.43415	0.565011	0.4956	-0.230383	-0.660274	-1.03193	-0.385169	-1.6197
chr15-43762884-43763385	1.43271	1.43415	0.565011	0.4956	-0.230383	-0.660274	-1.03193	-0.385169	-1.6197
chr15-43762884-43763385	1.43271	1.43415	0.565011	0.4956	-0.230383	-0.660274	-1.03193	-0.385169	-1.6197
chr15-43762884-43763385	1.43271	1.43415	0.565011	0.4956	-0.230383	-0.660274	-1.03193	-0.385169	-1.6197
chr15-43762884-43763385	1.43271	1.43415	0.565011	0.4956	-0.230383	-0.660274	-1.03193	-0.385169	-1.6197
chr15-43762884-43763385	1.43271	1.43415	0.565011	0.4956	-0.230383	-0.660274	-1.03193	-0.385169	-1.6197
chr15-43762884-43763385	1.43271	1.43415	0.565011	0.4956	-0.230383	-0.660274	-1.03193	-0.385169	-1.6197
chr15-43762884-43763385	1.43271	1.43415	0.565011	0.4956	-0.230383	-0.660274	-1.03193	-0.385169	-1.6197
chr15-43762884-43763385	1.43271	1.43415	0.565011	0.4956	-0.230383	-0.660274	-1.03193	-0.385169	-1.6197
chr15-43762884-43763385	1.43271	1.43415	0.565011	0.4956	-0.230383	-0.660274	-1.03193	-0.385169	-1.6197
chr15-43762884-43763385	1.43271	1.43415	0.565011	0.4956	-0.230383	-0.660274	-1.03193	-0.385169	-1.6197
chr2-47650058-47650559	1.41401	0.341303	0.709942	1.07773	0.313884	-1.11183	-0.918269	-0.0850962	-1.74168
chr2-47650058-47650559	1.41401	0.341303	0.709942	1.07773	0.313884	-1.11183	-0.918269	-0.0850962	-1.74168
chr2-47650058-47650559	1.41401	0.341303	0.709942	1.07773	0.313884	-1.11183	-0.918269	-0.0850962	-1.74168
chr2-47650058-47650559	1.41401	0.341303	0.709942	1.07773	0.313884	-1.11183	-0.918269	-0.0850962	-1.74168
chr2-47650058-47650559	1.41401	0.341303	0.709942	1.07773	0.313884	-1.11183	-0.918269	-0.0850962	-1.74168
chr2-47650058-47650559	1.41401	0.341303	0.709942	1.07773	0.313884	-1.11183	-0.918269	-0.0850962	-1.74168
chr2-47650058-47650559	1.41401	0.341303	0.709942	1.07773	0.313884	-1.11183	-0.918269	-0.0850962	-1.74168
chr2-47650058-47650559	1.41401	0.341303	0.709942	1.07773	0.313884	-1.11183	-0.918269	-0.0850962	-1.74168
chr2-47650058-47650559	1.41401	0.341303	0.709942	1.07773	0.313884	-1.11183	-0.918269	-0.0850962	-1.74168
chr2-47650058-47650559	1.41401	0.341303	0.709942	1.07773	0.313884	-1.11183	-0.918269	-0.0850962	-1.74168
chr2-47650058-47650559	1.41401	0.341303	0.709942	1.07773	0.313884	-1.11183	-0.918269	-0.0850962	-1.74168
chr2-47650058-47650559	1.41401	0.341303	0.709942	1.07773	0.313884	-1.11183	-0.918269	-0.0850962	-1.74168
chr2-47650058-47650559	1.41401	0.341303	0.709942	1.07773	0.313884	-1.11183	-0.918269	-0.0850962	-1.74168
chr2-47650058-47650559	1.41401	0.341303	0.709942	1.07773	0.313884	-1.11183	-0.918269	-0.0850962	-1.74168
chr2-47650058-47650559	1.41401	0.341303	0.709942	1.07773	0.313884	-1.11183	-0.918269	-0.0850962	-1.74168
chr2-47650058-47650559	1.41401	0.341303	0.709942	1.07773	0.313884	-1.11183	-0.918269	-0.0850962	-1.74168
chr2-47650058-47650559	1.41401	0.341303	0.709942	1.07773	0.313884	-1.11183	-0.918269	-0.0850962	-1.74168
chr2-47650058-47650559	1.41401	0.341303	0.709942	1.07773	0.313884	-1.11183	-0.918269	-0.0850962	-1.74168
chr2-47650058-47650559	1.41401	0.341303	0.709942	1.07773	0.313884	-1.11183	-0.918269	-0.0850962	-1.74168
chr2-47650058-47650559	1.41401	0.341303	0.709942	1.07773	0.313884	-1.11183	-0.918269	-0.0850962	-1.74168
chr2-47650058-47650559	1.41401	0.341303	0.709942	1.07773	0.313884	-1.11183	-0.918269	-0.0850962	-1.74168
chr2-47650058-47650559	1.41401	0.341303	0.709942	1.07773	0.313884	-1.11183	-0.918269	-0.0850962	-1.74168
chr2-47650058-47650559	1.41401	0.341303	0.709942	1.07773	0.313884	-1.11183	-0.918269	-0.0850962	-1.74168
chr2-47650058-47650559	1.41401	0.341303	0.709942	1.07773	0.313884	-1.11183	-0.918269	-0.0850962	-1.74168
chr2-47650058-47650559	1.41401	0.341303	0.709942	1.07773	0.313884	-1.11183	-0.918269	-0.0850962	-1.74168
chr2-172627298-172627799	2.01466	1.0776	0.242613	-0.15142	-0.590695	-0.636224	-0.446962	0.141104	-1.65068
chr2-172627298-172627799	2.01466	1.0776	0.242613	-0.15142	-0.590695	-0.636224	-0.446962	0.141104	-1.65068
chr9-69847540-69848041	1.48367	-0.103142	0.977515	0.536136	-0.262019	-0.210457	-2.27848	0.267837	-0.411059
chrX-149510416-149510917	1.27239	0.607893	0.556092	0.409779	0.0568252	-0.375698	0.527326	-0.676836	-2.37777
chrX-149510416-149510917	1.27239	0.607893	0.556092	0.409779	0.0568252	-0.375698	0.527326	-0.676836	-2.37777
chrX-149510416-149510917	1.27239	0.607893	0.556092	0.409779	0.0568252	-0.375698	0.527326	-0.676836	-2.37777
chr5-97127844-97128345	1.17785	0.0826287	1.00111	0.742985	-0.68156	0.0241438	-0.0319963	0.0477205	-2.36288
chr5-97127844-97128345	1.17785	0.0826287	1.00111	0.742985	-0.68156	0.0241438	-0.0319963	0.0477205	-2.36288
chr5-97127844-97128345	1.17785	0.0826287	1.00111	0.742985	-0.68156	0.0241438	-0.0319963	0.0477205	-2.36288
chr5-97127844-97128345	1.17785	0.0826287	1.00111	0.742985	-0.68156	0.0241438	-0.0319963	0.0477205	-2.36288
chr1-211894736-211895237	1.18974	0.137986	0.599702	1.03717	0.2596	-0.577332	-0.709943	0.325672	-2.26259
chr1-211894736-211895237	1.18974	0.137986	0.599702	1.03717	0.2596	-0.577332	-0.709943	0.325672	-2.26259
chr1-211894736-211895237	1.18974	0.137986	0.599702	1.03717	0.2596	-0.577332	-0.709943	0.325672	-2.26259
chr1-211894736-211895237	1.18974	0.137986	0.599702	1.03717	0.2596	-0.577332	-0.709943	0.325672	-2.26259
chr1-211894736-211895237	1.18974	0.137986	0.599702	1.03717	0.2596	-0.577332	-0.709943	0.325672	-2.26259
chr1-211894736-211895237	1.18974	0.137986	0.599702	1.03717	0.2596	-0.577332	-0.709943	0.325672	-2.26259
chr1-211894736-211895237	1.18974	0.137986	0.599702	1.03717	0.2596	-0.577332	-0.709943	0.325672	-2.26259
chr1-211894736-211895237	1.18974	0.137986	0.599702	1.03717	0.2596	-0.577332	-0.709943	0.325672	-2.26259
chr1-211894736-211895237	1.18974	0.137986	0.599702	1.03717	0.2596	-0.577332	-0.709943	0.325672	-2.26259
chr1-211894736-211895237	1.18974	0.137986	0.599702	1.03717	0.2596	-0.577332	-0.709943	0.325672	-2.26259
chr1-211894736-211895237	1.18974	0.137986	0.599702	1.03717	0.2596	-0.577332	-0.709943	0.325672	-2.26259
chr1-211894736-211895237	1.18974	0.137986	0.599702	1.03717	0.2596	-0.577332	-0.709943	0.325672	-2.26259
chr12-106090750-106091251	1.80604	0.360077	0.00648958	0.645011	-0.620959	0.231711	0.45754	-1.00729	-1.87862
chr12-106090750-106091251	1.80604	0.360077	0.00648958	0.645011	-0.620959	0.231711	0.45754	-1.00729	-1.87862
chr12-106090750-106091251	1.80604	0.360077	0.00648958	0.645011	-0.620959	0.231711	0.45754	-1.00729	-1.87862
chr12-106090750-106091251	1.80604	0.360077	0.00648958	0.645011	-0.620959	0.231711	0.45754	-1.00729	-1.87862
chr12-106090750-106091251	1.80604	0.360077	0.00648958	0.645011	-0.620959	0.231711	0.45754	-1.00729	-1.87862
chr18-2482738-2483239	1.5204	0.460519	0.405223	1.32078	-0.482419	0.302048	-1.15134	-1.40817	-0.967034
chr18-2482738-2483239	1.5204	0.460519	0.405223	1.32078	-0.482419	0.302048	-1.15134	-1.40817	-0.967034
chr18-2482738-2483239	1.5204	0.460519	0.405223	1.32078	-0.482419	0.302048	-1.15134	-1.40817	-0.967034
chr18-2482738-2483239	1.5204	0.460519	0.405223	1.32078	-0.482419	0.302048	-1.15134	-1.40817	-0.967034
chr2-55501499-55502000	1.60958	0.411991	0.073993	1.03908	-0.461728	0.522402	-1.35204	-0.166176	-1.67709
chr2-55501499-55502000	1.60958	0.411991	0.073993	1.03908	-0.461728	0.522402	-1.35204	-0.166176	-1.67709
chr2-55501499-55502000	1.60958	0.411991	0.073993	1.03908	-0.461728	0.522402	-1.35204	-0.166176	-1.67709
chr1-166978980-166979481	1.66179	0.310972	1.01478	0.179894	-0.400959	-0.0405524	-1.38383	0.354042	-1.69613
chr1-166978980-166979481	1.66179	0.310972	1.01478	0.179894	-0.400959	-0.0405524	-1.38383	0.354042	-1.69613
chr8-65599601-65600102	1.96811	0.958657	0.306618	-0.417572	0.0741417	0.276447	-1.00098	-0.577369	-1.58805
chr8-65599601-65600102	1.96811	0.958657	0.306618	-0.417572	0.0741417	0.276447	-1.00098	-0.577369	-1.58805
chr8-65599601-65600102	1.96811	0.958657	0.306618	-0.417572	0.0741417	0.276447	-1.00098	-0.577369	-1.58805
chr8-65599601-65600102	1.96811	0.958657	0.306618	-0.417572	0.0741417	0.276447	-1.00098	-0.577369	-1.58805
chr8-65599601-65600102	1.96811	0.958657	0.306618	-0.417572	0.0741417	0.276447	-1.00098	-0.577369	-1.58805
chr8-65599601-65600102	1.96811	0.958657	0.306618	-0.417572	0.0741417	0.276447	-1.00098	-0.577369	-1.58805
chr8-65599601-65600102	1.96811	0.958657	0.306618	-0.417572	0.0741417	0.276447	-1.00098	-0.577369	-1.58805
chr8-65599601-65600102	1.96811	0.958657	0.306618	-0.417572	0.0741417	0.276447	-1.00098	-0.577369	-1.58805
chr8-65599601-65600102	1.96811	0.958657	0.306618	-0.417572	0.0741417	0.276447	-1.00098	-0.577369	-1.58805
chr8-65599601-65600102	1.96811	0.958657	0.306618	-0.417572	0.0741417	0.276447	-1.00098	-0.577369	-1.58805
chr8-65599601-65600102	1.96811	0.958657	0.306618	-0.417572	0.0741417	0.276447	-1.00098	-0.577369	-1.58805
chr8-65599601-65600102	1.96811	0.958657	0.306618	-0.417572	0.0741417	0.276447	-1.00098	-0.577369	-1.58805
chr8-65599601-65600102	1.96811	0.958657	0.306618	-0.417572	0.0741417	0.276447	-1.00098	-0.577369	-1.58805
chr2-36528226-36528727	2.34124	0.45454	0.0782288	0.116885	0.101814	-1.14435	-0.476111	-0.160858	-1.31139
chr2-36528226-36528727	2.34124	0.45454	0.0782288	0.116885	0.101814	-1.14435	-0.476111	-0.160858	-1.31139
chr2-36528226-36528727	2.34124	0.45454	0.0782288	0.116885	0.101814	-1.14435	-0.476111	-0.160858	-1.31139
chr2-36528226-36528727	2.34124	0.45454	0.0782288	0.116885	0.101814	-1.14435	-0.476111	-0.160858	-1.31139
chr2-36528226-36528727	2.34124	0.45454	0.0782288	0.116885	0.101814	-1.14435	-0.476111	-0.160858	-1.31139
chr8-104341510-104342011	2.15634	0.142237	0.53536	0.224341	-0.281229	-0.0726308	-0.261096	-0.567602	-1.87572
chr8-104341510-104342011	2.15634	0.142237	0.53536	0.224341	-0.281229	-0.0726308	-0.261096	-0.567602	-1.87572
chr8-104341510-104342011	2.15634	0.142237	0.53536	0.224341	-0.281229	-0.0726308	-0.261096	-0.567602	-1.87572
chr8-104341510-104342011	2.15634	0.142237	0.53536	0.224341	-0.281229	-0.0726308	-0.261096	-0.567602	-1.87572
chr8-104341510-104342011	2.15634	0.142237	0.53536	0.224341	-0.281229	-0.0726308	-0.261096	-0.567602	-1.87572
chr3-171134001-171134502	1.69767	1.42441	-0.133688	-0.0663185	0.229388	-0.632305	0.154144	-1.24373	-1.42957
chr17-74117427-74117928	0.713271	1.42718	0.534115	0.681936	-0.169379	-0.165998	-0.399778	-0.29769	-2.32366
chr17-74117427-74117928	0.713271	1.42718	0.534115	0.681936	-0.169379	-0.165998	-0.399778	-0.29769	-2.32366
chr17-74117427-74117928	0.713271	1.42718	0.534115	0.681936	-0.169379	-0.165998	-0.399778	-0.29769	-2.32366
chr17-74117427-74117928	0.713271	1.42718	0.534115	0.681936	-0.169379	-0.165998	-0.399778	-0.29769	-2.32366
chr17-74117427-74117928	0.713271	1.42718	0.534115	0.681936	-0.169379	-0.165998	-0.399778	-0.29769	-2.32366
chr17-67515169-67515670	1.20779	0.918146	0.525165	0.757702	0.108131	-0.282203	-0.756288	-0.211191	-2.26725
chr17-67515169-67515670	1.20779	0.918146	0.525165	0.757702	0.108131	-0.282203	-0.756288	-0.211191	-2.26725
chr17-67515169-67515670	1.20779	0.918146	0.525165	0.757702	0.108131	-0.282203	-0.756288	-0.211191	-2.26725
chr17-67515169-67515670	1.20779	0.918146	0.525165	0.757702	0.108131	-0.282203	-0.756288	-0.211191	-2.26725
chr17-67515169-67515670	1.20779	0.918146	0.525165	0.757702	0.108131	-0.282203	-0.756288	-0.211191	-2.26725
chr17-67515169-67515670	1.20779	0.918146	0.525165	0.757702	0.108131	-0.282203	-0.756288	-0.211191	-2.26725
chr6-89546112-89546613	1.75397	0.088307	0.517373	0.777518	-0.136577	-0.235405	-0.15066	-0.432936	-2.1816
chr6-89546112-89546613	1.75397	0.088307	0.517373	0.777518	-0.136577	-0.235405	-0.15066	-0.432936	-2.1816
chr6-89546112-89546613	1.75397	0.088307	0.517373	0.777518	-0.136577	-0.235405	-0.15066	-0.432936	-2.1816
chr16-9875326-9875827	1.35424	0.348984	1.28623	0.670709	-0.0654477	-0.970853	-0.293979	-0.392748	-1.93713
chr16-9875326-9875827	1.35424	0.348984	1.28623	0.670709	-0.0654477	-0.970853	-0.293979	-0.392748	-1.93713
chr16-9875326-9875827	1.35424	0.348984	1.28623	0.670709	-0.0654477	-0.970853	-0.293979	-0.392748	-1.93713
chr16-9875326-9875827	1.35424	0.348984	1.28623	0.670709	-0.0654477	-0.970853	-0.293979	-0.392748	-1.93713
chr5-181169540-181170041	2.02711	0.649374	0.587794	0.0257126	0.0658765	-0.24209	-0.885376	-0.484425	-1.74398
chr5-181169540-181170041	2.02711	0.649374	0.587794	0.0257126	0.0658765	-0.24209	-0.885376	-0.484425	-1.74398
chr5-181169540-181170041	2.02711	0.649374	0.587794	0.0257126	0.0658765	-0.24209	-0.885376	-0.484425	-1.74398
chr5-181169540-181170041	2.02711	0.649374	0.587794	0.0257126	0.0658765	-0.24209	-0.885376	-0.484425	-1.74398
chr5-181169540-181170041	2.02711	0.649374	0.587794	0.0257126	0.0658765	-0.24209	-0.885376	-0.484425	-1.74398
chr5-181169540-181170041	2.02711	0.649374	0.587794	0.0257126	0.0658765	-0.24209	-0.885376	-0.484425	-1.74398
chr5-181169540-181170041	2.02711	0.649374	0.587794	0.0257126	0.0658765	-0.24209	-0.885376	-0.484425	-1.74398
chr5-181169540-181170041	2.02711	0.649374	0.587794	0.0257126	0.0658765	-0.24209	-0.885376	-0.484425	-1.74398
chr5-181169540-181170041	2.02711	0.649374	0.587794	0.0257126	0.0658765	-0.24209	-0.885376	-0.484425	-1.74398
chr5-181169540-181170041	2.02711	0.649374	0.587794	0.0257126	0.0658765	-0.24209	-0.885376	-0.484425	-1.74398
chr5-181169540-181170041	2.02711	0.649374	0.587794	0.0257126	0.0658765	-0.24209	-0.885376	-0.484425	-1.74398
chr10-73449226-73449727	0.866236	0.487762	1.05244	0.92545	-0.0701017	-0.292432	-0.263829	-0.297389	-2.40814
chr10-73449226-73449727	0.866236	0.487762	1.05244	0.92545	-0.0701017	-0.292432	-0.263829	-0.297389	-2.40814
chr10-73449226-73449727	0.866236	0.487762	1.05244	0.92545	-0.0701017	-0.292432	-0.263829	-0.297389	-2.40814
chr10-73449226-73449727	0.866236	0.487762	1.05244	0.92545	-0.0701017	-0.292432	-0.263829	-0.297389	-2.40814
chr10-73449226-73449727	0.866236	0.487762	1.05244	0.92545	-0.0701017	-0.292432	-0.263829	-0.297389	-2.40814
chr10-73449226-73449727	0.866236	0.487762	1.05244	0.92545	-0.0701017	-0.292432	-0.263829	-0.297389	-2.40814
chr10-73449226-73449727	0.866236	0.487762	1.05244	0.92545	-0.0701017	-0.292432	-0.263829	-0.297389	-2.40814
chr10-73449226-73449727	0.866236	0.487762	1.05244	0.92545	-0.0701017	-0.292432	-0.263829	-0.297389	-2.40814
chr10-73449226-73449727	0.866236	0.487762	1.05244	0.92545	-0.0701017	-0.292432	-0.263829	-0.297389	-2.40814
chr10-73449226-73449727	0.866236	0.487762	1.05244	0.92545	-0.0701017	-0.292432	-0.263829	-0.297389	-2.40814
chr10-73449226-73449727	0.866236	0.487762	1.05244	0.92545	-0.0701017	-0.292432	-0.263829	-0.297389	-2.40814
chr10-73449226-73449727	0.866236	0.487762	1.05244	0.92545	-0.0701017	-0.292432	-0.263829	-0.297389	-2.40814
chr10-73449226-73449727	0.866236	0.487762	1.05244	0.92545	-0.0701017	-0.292432	-0.263829	-0.297389	-2.40814
chr10-73449226-73449727	0.866236	0.487762	1.05244	0.92545	-0.0701017	-0.292432	-0.263829	-0.297389	-2.40814
chr10-73449226-73449727	0.866236	0.487762	1.05244	0.92545	-0.0701017	-0.292432	-0.263829	-0.297389	-2.40814
chr11-12434224-12434725	1.40701	0.622296	0.378023	-0.488872	-0.0575923	0.459933	0.317521	-0.211194	-2.42712
chr11-12434224-12434725	1.40701	0.622296	0.378023	-0.488872	-0.0575923	0.459933	0.317521	-0.211194	-2.42712
chr10-31583339-31583840	1.21121	0.59504	0.498459	1.16763	0.242024	-0.656992	-1.19943	0.048857	-1.9068
chr10-31583339-31583840	1.21121	0.59504	0.498459	1.16763	0.242024	-0.656992	-1.19943	0.048857	-1.9068
chr10-31583339-31583840	1.21121	0.59504	0.498459	1.16763	0.242024	-0.656992	-1.19943	0.048857	-1.9068
chr10-31583339-31583840	1.21121	0.59504	0.498459	1.16763	0.242024	-0.656992	-1.19943	0.048857	-1.9068
chr1-167763616-167764117	1.75784	0.662091	0.057919	0.808702	0.101837	-0.663615	-1.83994	0.0991918	-0.984029
chr1-167763616-167764117	1.75784	0.662091	0.057919	0.808702	0.101837	-0.663615	-1.83994	0.0991918	-0.984029
chr1-167763616-167764117	1.75784	0.662091	0.057919	0.808702	0.101837	-0.663615	-1.83994	0.0991918	-0.984029
chr16-56814838-56815339	1.6477	0.801819	1.0636	-0.185951	0.341925	-1.00635	-1.11696	-0.100453	-1.44533
chr16-56814838-56815339	1.6477	0.801819	1.0636	-0.185951	0.341925	-1.00635	-1.11696	-0.100453	-1.44533
chr14-67133222-67133723	1.84677	0.248311	0.529502	0.478479	0.637225	-1.09595	-0.442368	-0.471979	-1.72999
chrX-53795694-53796195	1.94774	0.503745	1.06492	-0.324057	-0.312434	-0.196997	-0.285538	-0.641092	-1.75628
chrX-53795694-53796195	1.94774	0.503745	1.06492	-0.324057	-0.312434	-0.196997	-0.285538	-0.641092	-1.75628
chrX-53795694-53796195	1.94774	0.503745	1.06492	-0.324057	-0.312434	-0.196997	-0.285538	-0.641092	-1.75628
chrX-53795694-53796195	1.94774	0.503745	1.06492	-0.324057	-0.312434	-0.196997	-0.285538	-0.641092	-1.75628
chrX-53795694-53796195	1.94774	0.503745	1.06492	-0.324057	-0.312434	-0.196997	-0.285538	-0.641092	-1.75628
chr11-88531893-88532394	0.768714	1.01362	0.720294	0.741244	-0.219067	-0.491793	-0.207056	0.116791	-2.44275
chr11-88531893-88532394	0.768714	1.01362	0.720294	0.741244	-0.219067	-0.491793	-0.207056	0.116791	-2.44275
chr11-88531893-88532394	0.768714	1.01362	0.720294	0.741244	-0.219067	-0.491793	-0.207056	0.116791	-2.44275
chr11-88531893-88532394	0.768714	1.01362	0.720294	0.741244	-0.219067	-0.491793	-0.207056	0.116791	-2.44275
chr11-88531893-88532394	0.768714	1.01362	0.720294	0.741244	-0.219067	-0.491793	-0.207056	0.116791	-2.44275
chr11-113265471-113265972	0.710675	0.158068	1.52136	0.802063	0.380785	-0.654833	-1.67126	0.203568	-1.45043
chr11-113265471-113265972	0.710675	0.158068	1.52136	0.802063	0.380785	-0.654833	-1.67126	0.203568	-1.45043
chr11-113265471-113265972	0.710675	0.158068	1.52136	0.802063	0.380785	-0.654833	-1.67126	0.203568	-1.45043
chr11-113265471-113265972	0.710675	0.158068	1.52136	0.802063	0.380785	-0.654833	-1.67126	0.203568	-1.45043
chr11-113265471-113265972	0.710675	0.158068	1.52136	0.802063	0.380785	-0.654833	-1.67126	0.203568	-1.45043
chr11-113265471-113265972	0.710675	0.158068	1.52136	0.802063	0.380785	-0.654833	-1.67126	0.203568	-1.45043
chr11-113265471-113265972	0.710675	0.158068	1.52136	0.802063	0.380785	-0.654833	-1.67126	0.203568	-1.45043
chr11-113265471-113265972	0.710675	0.158068	1.52136	0.802063	0.380785	-0.654833	-1.67126	0.203568	-1.45043
chr6-136325138-136325639	0.979352	0.740041	0.638423	0.281839	0.329989	-0.854348	-0.0667702	0.401349	-2.44987
chr6-136325138-136325639	0.979352	0.740041	0.638423	0.281839	0.329989	-0.854348	-0.0667702	0.401349	-2.44987
chr6-136325138-136325639	0.979352	0.740041	0.638423	0.281839	0.329989	-0.854348	-0.0667702	0.401349	-2.44987
chr6-136325138-136325639	0.979352	0.740041	0.638423	0.281839	0.329989	-0.854348	-0.0667702	0.401349	-2.44987
chr6-136325138-136325639	0.979352	0.740041	0.638423	0.281839	0.329989	-0.854348	-0.0667702	0.401349	-2.44987
chr6-136325138-136325639	0.979352	0.740041	0.638423	0.281839	0.329989	-0.854348	-0.0667702	0.401349	-2.44987
chr6-136325138-136325639	0.979352	0.740041	0.638423	0.281839	0.329989	-0.854348	-0.0667702	0.401349	-2.44987
chr6-136325138-136325639	0.979352	0.740041	0.638423	0.281839	0.329989	-0.854348	-0.0667702	0.401349	-2.44987
chr6-136325138-136325639	0.979352	0.740041	0.638423	0.281839	0.329989	-0.854348	-0.0667702	0.401349	-2.44987
chr6-136325138-136325639	0.979352	0.740041	0.638423	0.281839	0.329989	-0.854348	-0.0667702	0.401349	-2.44987
chr6-136325138-136325639	0.979352	0.740041	0.638423	0.281839	0.329989	-0.854348	-0.0667702	0.401349	-2.44987
chr6-136325138-136325639	0.979352	0.740041	0.638423	0.281839	0.329989	-0.854348	-0.0667702	0.401349	-2.44987
chr6-136325138-136325639	0.979352	0.740041	0.638423	0.281839	0.329989	-0.854348	-0.0667702	0.401349	-2.44987
chr6-136325138-136325639	0.979352	0.740041	0.638423	0.281839	0.329989	-0.854348	-0.0667702	0.401349	-2.44987
chr6-136325138-136325639	0.979352	0.740041	0.638423	0.281839	0.329989	-0.854348	-0.0667702	0.401349	-2.44987
chr6-136325138-136325639	0.979352	0.740041	0.638423	0.281839	0.329989	-0.854348	-0.0667702	0.401349	-2.44987
chr6-136325138-136325639	0.979352	0.740041	0.638423	0.281839	0.329989	-0.854348	-0.0667702	0.401349	-2.44987
chr6-82796152-82796653	1.10495	0.988793	1.23044	0.0380416	0.152584	-1.18107	-0.728241	0.209328	-1.81482
chr6-82796152-82796653	1.10495	0.988793	1.23044	0.0380416	0.152584	-1.18107	-0.728241	0.209328	-1.81482
chr6-82796152-82796653	1.10495	0.988793	1.23044	0.0380416	0.152584	-1.18107	-0.728241	0.209328	-1.81482
chr2-207406457-207406958	1.65378	0.761279	0.567515	0.887868	0.084071	-0.546495	-0.654355	-1.21899	-1.53468
chr5-59221862-59222363	1.5203	0.484764	0.652062	0.62433	0.225425	-0.15907	-0.386811	-0.763139	-2.19786
chr5-59221862-59222363	1.5203	0.484764	0.652062	0.62433	0.225425	-0.15907	-0.386811	-0.763139	-2.19786
chr5-59221862-59222363	1.5203	0.484764	0.652062	0.62433	0.225425	-0.15907	-0.386811	-0.763139	-2.19786
chr5-59221862-59222363	1.5203	0.484764	0.652062	0.62433	0.225425	-0.15907	-0.386811	-0.763139	-2.19786
chr5-59221862-59222363	1.5203	0.484764	0.652062	0.62433	0.225425	-0.15907	-0.386811	-0.763139	-2.19786
chr5-59221862-59222363	1.5203	0.484764	0.652062	0.62433	0.225425	-0.15907	-0.386811	-0.763139	-2.19786
chr5-59221862-59222363	1.5203	0.484764	0.652062	0.62433	0.225425	-0.15907	-0.386811	-0.763139	-2.19786
chr2-80391720-80392221	1.7539	1.18645	-0.271523	0.882619	-0.018365	-0.453573	-1.1819	-0.588246	-1.30936
chr2-80391720-80392221	1.7539	1.18645	-0.271523	0.882619	-0.018365	-0.453573	-1.1819	-0.588246	-1.30936
chr2-80391720-80392221	1.7539	1.18645	-0.271523	0.882619	-0.018365	-0.453573	-1.1819	-0.588246	-1.30936
chr2-80391720-80392221	1.7539	1.18645	-0.271523	0.882619	-0.018365	-0.453573	-1.1819	-0.588246	-1.30936
chr2-80391720-80392221	1.7539	1.18645	-0.271523	0.882619	-0.018365	-0.453573	-1.1819	-0.588246	-1.30936
chr2-80391720-80392221	1.7539	1.18645	-0.271523	0.882619	-0.018365	-0.453573	-1.1819	-0.588246	-1.30936
chr2-80391720-80392221	1.7539	1.18645	-0.271523	0.882619	-0.018365	-0.453573	-1.1819	-0.588246	-1.30936
chr2-80391720-80392221	1.7539	1.18645	-0.271523	0.882619	-0.018365	-0.453573	-1.1819	-0.588246	-1.30936
chr2-80391720-80392221	1.7539	1.18645	-0.271523	0.882619	-0.018365	-0.453573	-1.1819	-0.588246	-1.30936
chr8-52642115-52642616	1.96339	0.674272	0.771528	-0.427783	0.0785336	-0.511701	-0.945628	0.054793	-1.6574
chr8-52642115-52642616	1.96339	0.674272	0.771528	-0.427783	0.0785336	-0.511701	-0.945628	0.054793	-1.6574
chr8-52642115-52642616	1.96339	0.674272	0.771528	-0.427783	0.0785336	-0.511701	-0.945628	0.054793	-1.6574
chr8-52642115-52642616	1.96339	0.674272	0.771528	-0.427783	0.0785336	-0.511701	-0.945628	0.054793	-1.6574
chr8-52642115-52642616	1.96339	0.674272	0.771528	-0.427783	0.0785336	-0.511701	-0.945628	0.054793	-1.6574
chr7-128726157-128726658	1.7698	-0.39441	0.912673	0.907926	-0.828217	-0.413839	-0.575794	0.289845	-1.66799
chr7-128726157-128726658	1.7698	-0.39441	0.912673	0.907926	-0.828217	-0.413839	-0.575794	0.289845	-1.66799
chr7-128726157-128726658	1.7698	-0.39441	0.912673	0.907926	-0.828217	-0.413839	-0.575794	0.289845	-1.66799
chr7-128726157-128726658	1.7698	-0.39441	0.912673	0.907926	-0.828217	-0.413839	-0.575794	0.289845	-1.66799
chr7-128726157-128726658	1.7698	-0.39441	0.912673	0.907926	-0.828217	-0.413839	-0.575794	0.289845	-1.66799
chr7-97994658-97995159	1.66276	-0.4134	1.0562	0.411467	-0.281787	-0.00916711	-0.391613	0.0956674	-2.13013
chr13-97474796-97475297	1.52865	0.535769	0.661016	0.349854	0.731585	-0.742461	-1.29625	-0.021843	-1.74632
chr13-97474796-97475297	1.52865	0.535769	0.661016	0.349854	0.731585	-0.742461	-1.29625	-0.021843	-1.74632
chr12-82593983-82594484	1.91549	0.890604	0.355934	0.270712	-0.0050026	-1.01649	-0.114277	-0.576926	-1.72004
chr12-82593983-82594484	1.91549	0.890604	0.355934	0.270712	-0.0050026	-1.01649	-0.114277	-0.576926	-1.72004
chr12-82593983-82594484	1.91549	0.890604	0.355934	0.270712	-0.0050026	-1.01649	-0.114277	-0.576926	-1.72004
chr12-82593983-82594484	1.91549	0.890604	0.355934	0.270712	-0.0050026	-1.01649	-0.114277	-0.576926	-1.72004
chr12-82593983-82594484	1.91549	0.890604	0.355934	0.270712	-0.0050026	-1.01649	-0.114277	-0.576926	-1.72004
chr11-129355550-129356051	1.79164	0.500855	1.12117	-0.0732378	0.0462087	-0.278035	-0.825	-0.46751	-1.81609
chr11-129355550-129356051	1.79164	0.500855	1.12117	-0.0732378	0.0462087	-0.278035	-0.825	-0.46751	-1.81609
chr11-129355550-129356051	1.79164	0.500855	1.12117	-0.0732378	0.0462087	-0.278035	-0.825	-0.46751	-1.81609
chr11-129355550-129356051	1.79164	0.500855	1.12117	-0.0732378	0.0462087	-0.278035	-0.825	-0.46751	-1.81609
chr11-124658564-124659065	1.72748	-0.0549251	0.544286	0.829716	0.0919286	-0.19025	-0.0893701	-0.762742	-2.09612
chr11-124658564-124659065	1.72748	-0.0549251	0.544286	0.829716	0.0919286	-0.19025	-0.0893701	-0.762742	-2.09612
chr11-124658564-124659065	1.72748	-0.0549251	0.544286	0.829716	0.0919286	-0.19025	-0.0893701	-0.762742	-2.09612
chr3-52696919-52697420	1.35278	1.02986	0.875766	0.57308	0.251594	-0.543561	-1.60772	-0.646106	-1.28569
chr3-52696919-52697420	1.35278	1.02986	0.875766	0.57308	0.251594	-0.543561	-1.60772	-0.646106	-1.28569
chr3-52696919-52697420	1.35278	1.02986	0.875766	0.57308	0.251594	-0.543561	-1.60772	-0.646106	-1.28569
chr3-52696919-52697420	1.35278	1.02986	0.875766	0.57308	0.251594	-0.543561	-1.60772	-0.646106	-1.28569
chr3-52696919-52697420	1.35278	1.02986	0.875766	0.57308	0.251594	-0.543561	-1.60772	-0.646106	-1.28569
chr7-96176445-96176946	1.88279	0.723206	0.306123	0.140661	0.101641	0.175985	-0.686231	-0.685472	-1.9587
chr7-96176445-96176946	1.88279	0.723206	0.306123	0.140661	0.101641	0.175985	-0.686231	-0.685472	-1.9587
chr7-96176445-96176946	1.88279	0.723206	0.306123	0.140661	0.101641	0.175985	-0.686231	-0.685472	-1.9587
chr7-96176445-96176946	1.88279	0.723206	0.306123	0.140661	0.101641	0.175985	-0.686231	-0.685472	-1.9587
chr7-96176445-96176946	1.88279	0.723206	0.306123	0.140661	0.101641	0.175985	-0.686231	-0.685472	-1.9587
chr7-96176445-96176946	1.88279	0.723206	0.306123	0.140661	0.101641	0.175985	-0.686231	-0.685472	-1.9587
chr7-96176445-96176946	1.88279	0.723206	0.306123	0.140661	0.101641	0.175985	-0.686231	-0.685472	-1.9587
chr7-96176445-96176946	1.88279	0.723206	0.306123	0.140661	0.101641	0.175985	-0.686231	-0.685472	-1.9587
chr1-2472159-2472660	1.71544	1.14099	0.461949	0.655021	-1.15497	-0.722504	-1.27398	-0.0261549	-0.795794
chr1-2472159-2472660	1.71544	1.14099	0.461949	0.655021	-1.15497	-0.722504	-1.27398	-0.0261549	-0.795794
chr1-2472159-2472660	1.71544	1.14099	0.461949	0.655021	-1.15497	-0.722504	-1.27398	-0.0261549	-0.795794
chr1-2472159-2472660	1.71544	1.14099	0.461949	0.655021	-1.15497	-0.722504	-1.27398	-0.0261549	-0.795794
chr1-2472159-2472660	1.71544	1.14099	0.461949	0.655021	-1.15497	-0.722504	-1.27398	-0.0261549	-0.795794
chr1-2472159-2472660	1.71544	1.14099	0.461949	0.655021	-1.15497	-0.722504	-1.27398	-0.0261549	-0.795794
chr1-2472159-2472660	1.71544	1.14099	0.461949	0.655021	-1.15497	-0.722504	-1.27398	-0.0261549	-0.795794
chr1-2472159-2472660	1.71544	1.14099	0.461949	0.655021	-1.15497	-0.722504	-1.27398	-0.0261549	-0.795794
chr1-2472159-2472660	1.71544	1.14099	0.461949	0.655021	-1.15497	-0.722504	-1.27398	-0.0261549	-0.795794
chr1-2472159-2472660	1.71544	1.14099	0.461949	0.655021	-1.15497	-0.722504	-1.27398	-0.0261549	-0.795794
chr1-2472159-2472660	1.71544	1.14099	0.461949	0.655021	-1.15497	-0.722504	-1.27398	-0.0261549	-0.795794
chr1-2472159-2472660	1.71544	1.14099	0.461949	0.655021	-1.15497	-0.722504	-1.27398	-0.0261549	-0.795794
chr1-2472159-2472660	1.71544	1.14099	0.461949	0.655021	-1.15497	-0.722504	-1.27398	-0.0261549	-0.795794
chr1-2472159-2472660	1.71544	1.14099	0.461949	0.655021	-1.15497	-0.722504	-1.27398	-0.0261549	-0.795794
chr1-2472159-2472660	1.71544	1.14099	0.461949	0.655021	-1.15497	-0.722504	-1.27398	-0.0261549	-0.795794
chr1-93611818-93612319	1.60206	0.209457	1.10182	-0.152278	0.0463848	-1.13321	-0.500548	0.622841	-1.79653
chr1-93611818-93612319	1.60206	0.209457	1.10182	-0.152278	0.0463848	-1.13321	-0.500548	0.622841	-1.79653
chr1-93611818-93612319	1.60206	0.209457	1.10182	-0.152278	0.0463848	-1.13321	-0.500548	0.622841	-1.79653
chr1-93611818-93612319	1.60206	0.209457	1.10182	-0.152278	0.0463848	-1.13321	-0.500548	0.622841	-1.79653
chr1-93611818-93612319	1.60206	0.209457	1.10182	-0.152278	0.0463848	-1.13321	-0.500548	0.622841	-1.79653
chr1-93611818-93612319	1.60206	0.209457	1.10182	-0.152278	0.0463848	-1.13321	-0.500548	0.622841	-1.79653
chr1-93611818-93612319	1.60206	0.209457	1.10182	-0.152278	0.0463848	-1.13321	-0.500548	0.622841	-1.79653
chr1-3941019-3941520	1.2844	1.3318	0.243152	0.23388	-0.190068	0.625603	-0.413982	-1.47677	-1.63801
chr1-3941019-3941520	1.2844	1.3318	0.243152	0.23388	-0.190068	0.625603	-0.413982	-1.47677	-1.63801
chr1-3941019-3941520	1.2844	1.3318	0.243152	0.23388	-0.190068	0.625603	-0.413982	-1.47677	-1.63801
chr2-105951021-105951522	1.61858	-0.173412	0.944304	-0.0509111	0.32841	-0.010721	-0.665167	0.213423	-2.20451
chr2-105951021-105951522	1.61858	-0.173412	0.944304	-0.0509111	0.32841	-0.010721	-0.665167	0.213423	-2.20451
chr2-105951021-105951522	1.61858	-0.173412	0.944304	-0.0509111	0.32841	-0.010721	-0.665167	0.213423	-2.20451
chr5-53934223-53934724	2.40582	0.340155	0.23517	-0.107768	-0.505776	0.358081	-0.686477	-0.801719	-1.23749
chr5-53934223-53934724	2.40582	0.340155	0.23517	-0.107768	-0.505776	0.358081	-0.686477	-0.801719	-1.23749
chr5-53934223-53934724	2.40582	0.340155	0.23517	-0.107768	-0.505776	0.358081	-0.686477	-0.801719	-1.23749
chr10-78148606-78149107	1.4528	0.430915	1.16198	0.0958446	-0.00650714	0.330327	-0.996982	-0.461282	-2.00709
chr10-78148606-78149107	1.4528	0.430915	1.16198	0.0958446	-0.00650714	0.330327	-0.996982	-0.461282	-2.00709
chr10-78148606-78149107	1.4528	0.430915	1.16198	0.0958446	-0.00650714	0.330327	-0.996982	-0.461282	-2.00709
chr10-78148606-78149107	1.4528	0.430915	1.16198	0.0958446	-0.00650714	0.330327	-0.996982	-0.461282	-2.00709
chr10-78148606-78149107	1.4528	0.430915	1.16198	0.0958446	-0.00650714	0.330327	-0.996982	-0.461282	-2.00709
chr5-153779996-153780497	0.849795	0.425472	1.22315	0.698385	0.183008	-0.68494	-1.19031	0.484991	-1.98955
chr5-153779996-153780497	0.849795	0.425472	1.22315	0.698385	0.183008	-0.68494	-1.19031	0.484991	-1.98955
chr5-153779996-153780497	0.849795	0.425472	1.22315	0.698385	0.183008	-0.68494	-1.19031	0.484991	-1.98955
chr8-72932665-72933166	0.536086	0.95787	1.16886	0.413411	0.84319	-0.407058	-1.42609	-0.277868	-1.80841
chr8-72932665-72933166	0.536086	0.95787	1.16886	0.413411	0.84319	-0.407058	-1.42609	-0.277868	-1.80841
chr8-72932665-72933166	0.536086	0.95787	1.16886	0.413411	0.84319	-0.407058	-1.42609	-0.277868	-1.80841
chr8-72932665-72933166	0.536086	0.95787	1.16886	0.413411	0.84319	-0.407058	-1.42609	-0.277868	-1.80841
chr8-72932665-72933166	0.536086	0.95787	1.16886	0.413411	0.84319	-0.407058	-1.42609	-0.277868	-1.80841
chr8-72932665-72933166	0.536086	0.95787	1.16886	0.413411	0.84319	-0.407058	-1.42609	-0.277868	-1.80841
chr11-126902679-126903180	1.18259	1.38787	-0.294766	1.30886	-0.22462	-0.180449	-0.748336	-0.843404	-1.58775
chr11-126902679-126903180	1.18259	1.38787	-0.294766	1.30886	-0.22462	-0.180449	-0.748336	-0.843404	-1.58775
chr11-126902679-126903180	1.18259	1.38787	-0.294766	1.30886	-0.22462	-0.180449	-0.748336	-0.843404	-1.58775
chr11-126902679-126903180	1.18259	1.38787	-0.294766	1.30886	-0.22462	-0.180449	-0.748336	-0.843404	-1.58775
chr1-235632949-235633450	0.882064	1.36081	0.22936	-0.0993331	0.0517947	0.28222	-0.786497	0.411428	-2.33185
chr1-235632949-235633450	0.882064	1.36081	0.22936	-0.0993331	0.0517947	0.28222	-0.786497	0.411428	-2.33185
chr1-235632949-235633450	0.882064	1.36081	0.22936	-0.0993331	0.0517947	0.28222	-0.786497	0.411428	-2.33185
chr1-235632949-235633450	0.882064	1.36081	0.22936	-0.0993331	0.0517947	0.28222	-0.786497	0.411428	-2.33185
chr1-235632949-235633450	0.882064	1.36081	0.22936	-0.0993331	0.0517947	0.28222	-0.786497	0.411428	-2.33185
chr1-235632949-235633450	0.882064	1.36081	0.22936	-0.0993331	0.0517947	0.28222	-0.786497	0.411428	-2.33185
chr1-235632949-235633450	0.882064	1.36081	0.22936	-0.0993331	0.0517947	0.28222	-0.786497	0.411428	-2.33185
chr15-85168659-85169160	1.84444	1.46776	-0.172297	0.511617	-0.911473	-0.572717	-0.209442	-1.10734	-0.850551
chr11-11327090-11327591	1.85323	0.497386	0.369621	-0.987445	0.256268	-0.150176	0.691033	-0.795673	-1.73425
chr11-11327090-11327591	1.85323	0.497386	0.369621	-0.987445	0.256268	-0.150176	0.691033	-0.795673	-1.73425
chr11-11327090-11327591	1.85323	0.497386	0.369621	-0.987445	0.256268	-0.150176	0.691033	-0.795673	-1.73425
chr11-11327090-11327591	1.85323	0.497386	0.369621	-0.987445	0.256268	-0.150176	0.691033	-0.795673	-1.73425
chr11-11327090-11327591	1.85323	0.497386	0.369621	-0.987445	0.256268	-0.150176	0.691033	-0.795673	-1.73425
chr11-11327090-11327591	1.85323	0.497386	0.369621	-0.987445	0.256268	-0.150176	0.691033	-0.795673	-1.73425
chr11-11327090-11327591	1.85323	0.497386	0.369621	-0.987445	0.256268	-0.150176	0.691033	-0.795673	-1.73425
chr11-11327090-11327591	1.85323	0.497386	0.369621	-0.987445	0.256268	-0.150176	0.691033	-0.795673	-1.73425
chr11-11327090-11327591	1.85323	0.497386	0.369621	-0.987445	0.256268	-0.150176	0.691033	-0.795673	-1.73425
chr11-11327090-11327591	1.85323	0.497386	0.369621	-0.987445	0.256268	-0.150176	0.691033	-0.795673	-1.73425
chr8-74587055-74587556	0.650354	1.0105	1.014	0.169446	0.646067	-0.749333	0.221391	-0.74531	-2.21712
chr8-74587055-74587556	0.650354	1.0105	1.014	0.169446	0.646067	-0.749333	0.221391	-0.74531	-2.21712
chr8-74587055-74587556	0.650354	1.0105	1.014	0.169446	0.646067	-0.749333	0.221391	-0.74531	-2.21712
chr8-74587055-74587556	0.650354	1.0105	1.014	0.169446	0.646067	-0.749333	0.221391	-0.74531	-2.21712
chr8-74587055-74587556	0.650354	1.0105	1.014	0.169446	0.646067	-0.749333	0.221391	-0.74531	-2.21712
chr5-109660217-109660718	0.732549	1.30762	0.9396	0.255505	0.598306	-0.937377	0.0403583	-1.11094	-1.82562
chr5-109660217-109660718	0.732549	1.30762	0.9396	0.255505	0.598306	-0.937377	0.0403583	-1.11094	-1.82562
chr5-109660217-109660718	0.732549	1.30762	0.9396	0.255505	0.598306	-0.937377	0.0403583	-1.11094	-1.82562
chr9-85043184-85043685	0.56847	0.970097	0.785161	0.2522	0.604319	-1.56802	-0.304034	0.627244	-1.93544
chr9-85043184-85043685	0.56847	0.970097	0.785161	0.2522	0.604319	-1.56802	-0.304034	0.627244	-1.93544
chr9-85043184-85043685	0.56847	0.970097	0.785161	0.2522	0.604319	-1.56802	-0.304034	0.627244	-1.93544
chr8-54809379-54809880	1.44556	0.710297	0.894358	-0.837935	0.342312	-0.110331	-1.00937	0.450067	-1.88496
chr8-54809379-54809880	1.44556	0.710297	0.894358	-0.837935	0.342312	-0.110331	-1.00937	0.450067	-1.88496
chr1-97728551-97729052	1.55068	0.329598	0.978482	-0.226205	0.23764	-0.10329	-0.976	0.299276	-2.09018
chr1-97728551-97729052	1.55068	0.329598	0.978482	-0.226205	0.23764	-0.10329	-0.976	0.299276	-2.09018
chr1-97728551-97729052	1.55068	0.329598	0.978482	-0.226205	0.23764	-0.10329	-0.976	0.299276	-2.09018
chr7-151884918-151885419	1.40475	1.37231	0.747566	0.61723	-0.813908	-0.106142	-1.28763	-0.940796	-0.99338
chr7-151884918-151885419	1.40475	1.37231	0.747566	0.61723	-0.813908	-0.106142	-1.28763	-0.940796	-0.99338
chr7-151884918-151885419	1.40475	1.37231	0.747566	0.61723	-0.813908	-0.106142	-1.28763	-0.940796	-0.99338
chr7-151884918-151885419	1.40475	1.37231	0.747566	0.61723	-0.813908	-0.106142	-1.28763	-0.940796	-0.99338
chr15-92105694-92106195	1.01038	0.743098	0.704787	0.985814	0.168435	-0.789431	-0.758652	0.108035	-2.17246
chr15-92105694-92106195	1.01038	0.743098	0.704787	0.985814	0.168435	-0.789431	-0.758652	0.108035	-2.17246
chr15-92105694-92106195	1.01038	0.743098	0.704787	0.985814	0.168435	-0.789431	-0.758652	0.108035	-2.17246
chr15-87820845-87821346	1.81276	0.844227	0.825776	0.546701	-1.03537	-1.04227	-0.624857	-0.119782	-1.20718
chr15-87820845-87821346	1.81276	0.844227	0.825776	0.546701	-1.03537	-1.04227	-0.624857	-0.119782	-1.20718
chr15-87820845-87821346	1.81276	0.844227	0.825776	0.546701	-1.03537	-1.04227	-0.624857	-0.119782	-1.20718
chr15-87820845-87821346	1.81276	0.844227	0.825776	0.546701	-1.03537	-1.04227	-0.624857	-0.119782	-1.20718
chr15-87820845-87821346	1.81276	0.844227	0.825776	0.546701	-1.03537	-1.04227	-0.624857	-0.119782	-1.20718
chr9-120263866-120264367	1.08988	0.821612	0.94865	0.694464	-0.268206	-0.0786123	-1.00869	-0.0409343	-2.15816
chr8-29057139-29057640	1.98096	0.658901	-0.115611	0.310964	-0.231877	-0.269258	-0.366535	0.0968163	-2.06436
chr8-29057139-29057640	1.98096	0.658901	-0.115611	0.310964	-0.231877	-0.269258	-0.366535	0.0968163	-2.06436
chr8-29057139-29057640	1.98096	0.658901	-0.115611	0.310964	-0.231877	-0.269258	-0.366535	0.0968163	-2.06436
chr8-29057139-29057640	1.98096	0.658901	-0.115611	0.310964	-0.231877	-0.269258	-0.366535	0.0968163	-2.06436
chr3-126715446-126715947	1.93106	0.765186	0.346095	0.171095	-0.400076	0.0809811	-0.422219	-0.482454	-1.98967
chr3-126715446-126715947	1.93106	0.765186	0.346095	0.171095	-0.400076	0.0809811	-0.422219	-0.482454	-1.98967
chr3-126715446-126715947	1.93106	0.765186	0.346095	0.171095	-0.400076	0.0809811	-0.422219	-0.482454	-1.98967
chr3-126715446-126715947	1.93106	0.765186	0.346095	0.171095	-0.400076	0.0809811	-0.422219	-0.482454	-1.98967
chr3-126715446-126715947	1.93106	0.765186	0.346095	0.171095	-0.400076	0.0809811	-0.422219	-0.482454	-1.98967
chr3-126715446-126715947	1.93106	0.765186	0.346095	0.171095	-0.400076	0.0809811	-0.422219	-0.482454	-1.98967
chr3-126715446-126715947	1.93106	0.765186	0.346095	0.171095	-0.400076	0.0809811	-0.422219	-0.482454	-1.98967
chr6-157290451-157290952	1.1519	1.23738	0.955488	-0.132295	0.0566128	0.0302779	-0.461384	-0.723485	-2.1145
chr6-157290451-157290952	1.1519	1.23738	0.955488	-0.132295	0.0566128	0.0302779	-0.461384	-0.723485	-2.1145
chr6-157290451-157290952	1.1519	1.23738	0.955488	-0.132295	0.0566128	0.0302779	-0.461384	-0.723485	-2.1145
chr6-157290451-157290952	1.1519	1.23738	0.955488	-0.132295	0.0566128	0.0302779	-0.461384	-0.723485	-2.1145
chr6-157290451-157290952	1.1519	1.23738	0.955488	-0.132295	0.0566128	0.0302779	-0.461384	-0.723485	-2.1145
chr6-157290451-157290952	1.1519	1.23738	0.955488	-0.132295	0.0566128	0.0302779	-0.461384	-0.723485	-2.1145
chr2-228956740-228957241	1.65153	0.564611	0.82879	0.121744	-0.32359	-0.41893	0.325739	-0.63852	-2.11138
chr2-228956740-228957241	1.65153	0.564611	0.82879	0.121744	-0.32359	-0.41893	0.325739	-0.63852	-2.11138
chr2-228956740-228957241	1.65153	0.564611	0.82879	0.121744	-0.32359	-0.41893	0.325739	-0.63852	-2.11138
chr2-228956740-228957241	1.65153	0.564611	0.82879	0.121744	-0.32359	-0.41893	0.325739	-0.63852	-2.11138
chr16-19172350-19172851	0.977845	0.311374	0.981406	0.39522	-0.308571	0.124668	-0.230932	0.311492	-2.5625
chr16-19172350-19172851	0.977845	0.311374	0.981406	0.39522	-0.308571	0.124668	-0.230932	0.311492	-2.5625
chr16-19172350-19172851	0.977845	0.311374	0.981406	0.39522	-0.308571	0.124668	-0.230932	0.311492	-2.5625
chr16-19172350-19172851	0.977845	0.311374	0.981406	0.39522	-0.308571	0.124668	-0.230932	0.311492	-2.5625
chr16-19172350-19172851	0.977845	0.311374	0.981406	0.39522	-0.308571	0.124668	-0.230932	0.311492	-2.5625
chr16-19172350-19172851	0.977845	0.311374	0.981406	0.39522	-0.308571	0.124668	-0.230932	0.311492	-2.5625
chr16-19172350-19172851	0.977845	0.311374	0.981406	0.39522	-0.308571	0.124668	-0.230932	0.311492	-2.5625
chr16-19172350-19172851	0.977845	0.311374	0.981406	0.39522	-0.308571	0.124668	-0.230932	0.311492	-2.5625
chr16-19172350-19172851	0.977845	0.311374	0.981406	0.39522	-0.308571	0.124668	-0.230932	0.311492	-2.5625
chr16-19172350-19172851	0.977845	0.311374	0.981406	0.39522	-0.308571	0.124668	-0.230932	0.311492	-2.5625
chr16-19172350-19172851	0.977845	0.311374	0.981406	0.39522	-0.308571	0.124668	-0.230932	0.311492	-2.5625
chr16-19172350-19172851	0.977845	0.311374	0.981406	0.39522	-0.308571	0.124668	-0.230932	0.311492	-2.5625
chr16-19172350-19172851	0.977845	0.311374	0.981406	0.39522	-0.308571	0.124668	-0.230932	0.311492	-2.5625
chr16-19172350-19172851	0.977845	0.311374	0.981406	0.39522	-0.308571	0.124668	-0.230932	0.311492	-2.5625
chr16-19172350-19172851	0.977845	0.311374	0.981406	0.39522	-0.308571	0.124668	-0.230932	0.311492	-2.5625
chr1-11357338-11357839	1.74909	0.213524	1.00485	0.0640952	0.104923	-0.484463	-1.23608	0.317993	-1.73393
chr1-11357338-11357839	1.74909	0.213524	1.00485	0.0640952	0.104923	-0.484463	-1.23608	0.317993	-1.73393
chr1-11357338-11357839	1.74909	0.213524	1.00485	0.0640952	0.104923	-0.484463	-1.23608	0.317993	-1.73393
chr1-181765397-181765898	1.86559	0.167866	1.08926	0.376372	0.419262	-0.699878	-1.24552	-0.991202	-0.981754
chr1-181765397-181765898	1.86559	0.167866	1.08926	0.376372	0.419262	-0.699878	-1.24552	-0.991202	-0.981754
chr4-145347621-145348122	1.35631	0.283628	0.314819	1.04951	0.58195	-0.24245	-0.49504	-0.656484	-2.19224
chr4-145347621-145348122	1.35631	0.283628	0.314819	1.04951	0.58195	-0.24245	-0.49504	-0.656484	-2.19224
chr4-145347621-145348122	1.35631	0.283628	0.314819	1.04951	0.58195	-0.24245	-0.49504	-0.656484	-2.19224
chr4-145347621-145348122	1.35631	0.283628	0.314819	1.04951	0.58195	-0.24245	-0.49504	-0.656484	-2.19224
chr18-54959263-54959764	0.742137	1.19999	1.56696	-0.124999	0.367519	-0.277024	-0.709687	-1.36679	-1.3981
chr18-54959263-54959764	0.742137	1.19999	1.56696	-0.124999	0.367519	-0.277024	-0.709687	-1.36679	-1.3981
chr18-54959263-54959764	0.742137	1.19999	1.56696	-0.124999	0.367519	-0.277024	-0.709687	-1.36679	-1.3981
chr18-54959263-54959764	0.742137	1.19999	1.56696	-0.124999	0.367519	-0.277024	-0.709687	-1.36679	-1.3981
chr5-54386145-54386646	1.36374	0.553073	0.872203	-0.186236	0.0734407	-0.252686	0.29452	-0.312833	-2.40522
chr5-54386145-54386646	1.36374	0.553073	0.872203	-0.186236	0.0734407	-0.252686	0.29452	-0.312833	-2.40522
chr5-54386145-54386646	1.36374	0.553073	0.872203	-0.186236	0.0734407	-0.252686	0.29452	-0.312833	-2.40522
chr5-54386145-54386646	1.36374	0.553073	0.872203	-0.186236	0.0734407	-0.252686	0.29452	-0.312833	-2.40522
chr5-54386145-54386646	1.36374	0.553073	0.872203	-0.186236	0.0734407	-0.252686	0.29452	-0.312833	-2.40522
chr5-54386145-54386646	1.36374	0.553073	0.872203	-0.186236	0.0734407	-0.252686	0.29452	-0.312833	-2.40522
chr18-21167764-21168265	2.1139	0.492183	0.427421	0.217112	-0.388823	-0.0361305	-0.760021	-0.259595	-1.80605
chr18-21167764-21168265	2.1139	0.492183	0.427421	0.217112	-0.388823	-0.0361305	-0.760021	-0.259595	-1.80605
chr18-21167764-21168265	2.1139	0.492183	0.427421	0.217112	-0.388823	-0.0361305	-0.760021	-0.259595	-1.80605
chr18-21167764-21168265	2.1139	0.492183	0.427421	0.217112	-0.388823	-0.0361305	-0.760021	-0.259595	-1.80605
chr18-21167764-21168265	2.1139	0.492183	0.427421	0.217112	-0.388823	-0.0361305	-0.760021	-0.259595	-1.80605
chr18-21167764-21168265	2.1139	0.492183	0.427421	0.217112	-0.388823	-0.0361305	-0.760021	-0.259595	-1.80605
chr18-21167764-21168265	2.1139	0.492183	0.427421	0.217112	-0.388823	-0.0361305	-0.760021	-0.259595	-1.80605
chr18-21167764-21168265	2.1139	0.492183	0.427421	0.217112	-0.388823	-0.0361305	-0.760021	-0.259595	-1.80605
chr7-14974796-14975297	2.0026	0.256815	0.264648	0.89856	0.181046	-0.437102	-0.515791	-1.1787	-1.47207
chr7-14974796-14975297	2.0026	0.256815	0.264648	0.89856	0.181046	-0.437102	-0.515791	-1.1787	-1.47207
chr7-14974796-14975297	2.0026	0.256815	0.264648	0.89856	0.181046	-0.437102	-0.515791	-1.1787	-1.47207
chr10-93570406-93570907	1.70895	0.181947	1.43836	-0.365322	-0.394832	-0.425799	-1.14648	0.422349	-1.41917
chr2-62587115-62587616	1.21642	1.3381	0.580067	0.631895	-0.68935	0.304875	-0.932525	-0.69735	-1.75214
chr3-112467610-112468111	0.447052	0.932696	0.542733	0.40408	0.812257	0.152238	-0.0565409	-0.735443	-2.49907
chr3-112467610-112468111	0.447052	0.932696	0.542733	0.40408	0.812257	0.152238	-0.0565409	-0.735443	-2.49907
chr3-112467610-112468111	0.447052	0.932696	0.542733	0.40408	0.812257	0.152238	-0.0565409	-0.735443	-2.49907
chr8-38139738-38140239	1.77692	0.239819	-0.315389	0.338481	0.559128	-0.312615	0.74522	-1.44467	-1.5869
chr18-13992797-13993298	1.11	0.852033	0.869061	-0.124389	-0.284719	0.814204	-0.195043	-0.862976	-2.17817
chr7-14976707-14977208	2.21861	-0.811687	0.672536	0.594353	0.133698	-0.237831	-0.403734	-0.959908	-1.20604
chr7-14976707-14977208	2.21861	-0.811687	0.672536	0.594353	0.133698	-0.237831	-0.403734	-0.959908	-1.20604
chr7-14976707-14977208	2.21861	-0.811687	0.672536	0.594353	0.133698	-0.237831	-0.403734	-0.959908	-1.20604
chr7-14976707-14977208	2.21861	-0.811687	0.672536	0.594353	0.133698	-0.237831	-0.403734	-0.959908	-1.20604
chr7-14976707-14977208	2.21861	-0.811687	0.672536	0.594353	0.133698	-0.237831	-0.403734	-0.959908	-1.20604
chr2-224698956-224699457	0.396052	1.69086	0.877893	0.274892	0.401613	-0.671999	-0.998243	-0.0950389	-1.87603
chr4-145289507-145290008	1.76852	0.517933	0.274851	-0.427979	-0.200118	0.216208	0.680713	-0.786402	-2.04372
chr14-76985666-76986167	1.71026	1.12792	0.448715	0.241576	-0.126609	-0.222893	-0.493747	-0.782084	-1.90314
chr14-76985666-76986167	1.71026	1.12792	0.448715	0.241576	-0.126609	-0.222893	-0.493747	-0.782084	-1.90314
chr14-76985666-76986167	1.71026	1.12792	0.448715	0.241576	-0.126609	-0.222893	-0.493747	-0.782084	-1.90314
chr14-76985666-76986167	1.71026	1.12792	0.448715	0.241576	-0.126609	-0.222893	-0.493747	-0.782084	-1.90314
chr14-76985666-76986167	1.71026	1.12792	0.448715	0.241576	-0.126609	-0.222893	-0.493747	-0.782084	-1.90314
chr14-76985666-76986167	1.71026	1.12792	0.448715	0.241576	-0.126609	-0.222893	-0.493747	-0.782084	-1.90314
chr14-76985666-76986167	1.71026	1.12792	0.448715	0.241576	-0.126609	-0.222893	-0.493747	-0.782084	-1.90314
chr14-76985666-76986167	1.71026	1.12792	0.448715	0.241576	-0.126609	-0.222893	-0.493747	-0.782084	-1.90314
chr16-67730711-67731212	0.427685	1.02498	0.971442	0.98554	0.232429	-1.03655	-0.65949	0.121194	-2.06723
chr16-67730711-67731212	0.427685	1.02498	0.971442	0.98554	0.232429	-1.03655	-0.65949	0.121194	-2.06723
chr16-67730711-67731212	0.427685	1.02498	0.971442	0.98554	0.232429	-1.03655	-0.65949	0.121194	-2.06723
chr5-35308504-35309005	1.18168	1.51127	0.617627	0.219082	-0.366405	-0.561345	-0.559398	-0.0108107	-2.0317
chr5-35308504-35309005	1.18168	1.51127	0.617627	0.219082	-0.366405	-0.561345	-0.559398	-0.0108107	-2.0317
chr11-44083958-44084459	2.11757	0.647898	0.659354	-0.782889	-0.0596638	-0.332606	-0.757403	0.0435446	-1.53581
chr11-44083958-44084459	2.11757	0.647898	0.659354	-0.782889	-0.0596638	-0.332606	-0.757403	0.0435446	-1.53581
chr11-44083958-44084459	2.11757	0.647898	0.659354	-0.782889	-0.0596638	-0.332606	-0.757403	0.0435446	-1.53581
chr11-44083958-44084459	2.11757	0.647898	0.659354	-0.782889	-0.0596638	-0.332606	-0.757403	0.0435446	-1.53581
chr11-44083958-44084459	2.11757	0.647898	0.659354	-0.782889	-0.0596638	-0.332606	-0.757403	0.0435446	-1.53581
chr11-44083958-44084459	2.11757	0.647898	0.659354	-0.782889	-0.0596638	-0.332606	-0.757403	0.0435446	-1.53581
chr11-44083958-44084459	2.11757	0.647898	0.659354	-0.782889	-0.0596638	-0.332606	-0.757403	0.0435446	-1.53581
chr11-44083958-44084459	2.11757	0.647898	0.659354	-0.782889	-0.0596638	-0.332606	-0.757403	0.0435446	-1.53581
chr11-44083958-44084459	2.11757	0.647898	0.659354	-0.782889	-0.0596638	-0.332606	-0.757403	0.0435446	-1.53581
chr17-66949605-66950106	0.882268	1.49887	0.575196	0.346442	-0.0290566	-0.509596	-0.750244	0.149103	-2.16298
chr17-66949605-66950106	0.882268	1.49887	0.575196	0.346442	-0.0290566	-0.509596	-0.750244	0.149103	-2.16298
chr17-66949605-66950106	0.882268	1.49887	0.575196	0.346442	-0.0290566	-0.509596	-0.750244	0.149103	-2.16298
chr17-66949605-66950106	0.882268	1.49887	0.575196	0.346442	-0.0290566	-0.509596	-0.750244	0.149103	-2.16298
chr5-174047582-174048083	2.02864	0.883413	0.432625	0.176359	-0.350232	-0.310021	-0.220819	-1.06146	-1.57851
chr5-174047582-174048083	2.02864	0.883413	0.432625	0.176359	-0.350232	-0.310021	-0.220819	-1.06146	-1.57851
chr5-174047582-174048083	2.02864	0.883413	0.432625	0.176359	-0.350232	-0.310021	-0.220819	-1.06146	-1.57851
chr5-174047582-174048083	2.02864	0.883413	0.432625	0.176359	-0.350232	-0.310021	-0.220819	-1.06146	-1.57851
chr5-174047582-174048083	2.02864	0.883413	0.432625	0.176359	-0.350232	-0.310021	-0.220819	-1.06146	-1.57851
chr5-174047582-174048083	2.02864	0.883413	0.432625	0.176359	-0.350232	-0.310021	-0.220819	-1.06146	-1.57851
chr1-211738809-211739310	0.869492	0.953682	0.249833	1.07956	0.289037	-0.219891	-2.02345	0.163247	-1.36151
chr1-211738809-211739310	0.869492	0.953682	0.249833	1.07956	0.289037	-0.219891	-2.02345	0.163247	-1.36151
chr4-86838080-86838581	0.864779	0.120911	0.993262	0.946745	0.0688326	0.542579	-0.073479	-1.89264	-1.57099
chr4-86838080-86838581	0.864779	0.120911	0.993262	0.946745	0.0688326	0.542579	-0.073479	-1.89264	-1.57099
chr5-169006309-169006810	2.02642	0.318275	0.349005	0.65943	-0.524541	-0.607162	-1.02944	0.358399	-1.55039
chr5-169006309-169006810	2.02642	0.318275	0.349005	0.65943	-0.524541	-0.607162	-1.02944	0.358399	-1.55039
chr16-77654163-77654664	0.621757	0.417468	1.16363	0.749506	-0.171203	0.00199673	-0.895016	0.454221	-2.34236
chr16-77654163-77654664	0.621757	0.417468	1.16363	0.749506	-0.171203	0.00199673	-0.895016	0.454221	-2.34236
chr16-77654163-77654664	0.621757	0.417468	1.16363	0.749506	-0.171203	0.00199673	-0.895016	0.454221	-2.34236
chr16-77654163-77654664	0.621757	0.417468	1.16363	0.749506	-0.171203	0.00199673	-0.895016	0.454221	-2.34236
chr16-77654163-77654664	0.621757	0.417468	1.16363	0.749506	-0.171203	0.00199673	-0.895016	0.454221	-2.34236
chr11-35082616-35083117	1.21368	1.05535	0.227012	0.396675	-0.359913	-0.206366	0.195289	-0.0745885	-2.44714
chr11-35082616-35083117	1.21368	1.05535	0.227012	0.396675	-0.359913	-0.206366	0.195289	-0.0745885	-2.44714
chr20-51095707-51096208	1.50174	1.20823	0.353031	0.282588	-0.0932587	-0.394496	-1.18597	0.191696	-1.86356
chr20-51095707-51096208	1.50174	1.20823	0.353031	0.282588	-0.0932587	-0.394496	-1.18597	0.191696	-1.86356
chr18-23876219-23876720	2.1205	0.617067	0.0343711	0.338085	0.317152	-0.757042	-1.10917	-0.115296	-1.44567
chr18-23876219-23876720	2.1205	0.617067	0.0343711	0.338085	0.317152	-0.757042	-1.10917	-0.115296	-1.44567
chr18-23876219-23876720	2.1205	0.617067	0.0343711	0.338085	0.317152	-0.757042	-1.10917	-0.115296	-1.44567
chr18-23876219-23876720	2.1205	0.617067	0.0343711	0.338085	0.317152	-0.757042	-1.10917	-0.115296	-1.44567
chr11-78100787-78101288	2.19669	0.602218	0.306602	0.30193	-0.662724	0.00490345	-0.786928	-0.414688	-1.548
chr11-78100787-78101288	2.19669	0.602218	0.306602	0.30193	-0.662724	0.00490345	-0.786928	-0.414688	-1.548
chr11-78100787-78101288	2.19669	0.602218	0.306602	0.30193	-0.662724	0.00490345	-0.786928	-0.414688	-1.548
chr11-78100787-78101288	2.19669	0.602218	0.306602	0.30193	-0.662724	0.00490345	-0.786928	-0.414688	-1.548
chr11-78100787-78101288	2.19669	0.602218	0.306602	0.30193	-0.662724	0.00490345	-0.786928	-0.414688	-1.548
chr11-78100787-78101288	2.19669	0.602218	0.306602	0.30193	-0.662724	0.00490345	-0.786928	-0.414688	-1.548
chr11-78100787-78101288	2.19669	0.602218	0.306602	0.30193	-0.662724	0.00490345	-0.786928	-0.414688	-1.548
chr11-78100787-78101288	2.19669	0.602218	0.306602	0.30193	-0.662724	0.00490345	-0.786928	-0.414688	-1.548
chr11-78100787-78101288	2.19669	0.602218	0.306602	0.30193	-0.662724	0.00490345	-0.786928	-0.414688	-1.548
chr4-128330433-128330934	1.41703	0.875884	1.12353	0.04515	-0.545301	-0.287779	-0.779708	0.139404	-1.98821
chr4-128330433-128330934	1.41703	0.875884	1.12353	0.04515	-0.545301	-0.287779	-0.779708	0.139404	-1.98821
chr7-133790046-133790547	1.51301	0.332984	0.51084	0.617522	0.533514	-0.0975076	-0.810928	-0.397669	-2.20176
chr7-133790046-133790547	1.51301	0.332984	0.51084	0.617522	0.533514	-0.0975076	-0.810928	-0.397669	-2.20176
chr11-126596625-126597126	1.1649	0.3567	0.760874	0.708888	0.880071	-0.606891	-0.757866	-0.365811	-2.14087
chr11-126596625-126597126	1.1649	0.3567	0.760874	0.708888	0.880071	-0.606891	-0.757866	-0.365811	-2.14087
chr1-161367854-161368355	1.90413	1.13831	0.349145	0.156061	-0.487663	-0.336952	-0.660822	-0.317683	-1.74452
chr1-161367854-161368355	1.90413	1.13831	0.349145	0.156061	-0.487663	-0.336952	-0.660822	-0.317683	-1.74452
chr1-161367854-161368355	1.90413	1.13831	0.349145	0.156061	-0.487663	-0.336952	-0.660822	-0.317683	-1.74452
chr1-161367854-161368355	1.90413	1.13831	0.349145	0.156061	-0.487663	-0.336952	-0.660822	-0.317683	-1.74452
chr1-21539974-21540475	0.685116	1.1947	0.136082	1.46265	0.345388	-0.319997	-1.563	-0.524838	-1.4161
chr1-21539974-21540475	0.685116	1.1947	0.136082	1.46265	0.345388	-0.319997	-1.563	-0.524838	-1.4161
chr1-21539974-21540475	0.685116	1.1947	0.136082	1.46265	0.345388	-0.319997	-1.563	-0.524838	-1.4161
chrX-107551719-107552220	1.0965	1.00074	1.00891	0.475654	0.289261	-0.121453	-0.783472	-1.01359	-1.95255
chrX-107551719-107552220	1.0965	1.00074	1.00891	0.475654	0.289261	-0.121453	-0.783472	-1.01359	-1.95255
chrX-107551719-107552220	1.0965	1.00074	1.00891	0.475654	0.289261	-0.121453	-0.783472	-1.01359	-1.95255
chr1-9914502-9915003	1.98866	1.19826	0.177222	0.103157	-0.331678	-0.0667132	-0.773358	-0.816098	-1.47946
chr1-9914502-9915003	1.98866	1.19826	0.177222	0.103157	-0.331678	-0.0667132	-0.773358	-0.816098	-1.47946
chr1-9914502-9915003	1.98866	1.19826	0.177222	0.103157	-0.331678	-0.0667132	-0.773358	-0.816098	-1.47946
chr1-9914502-9915003	1.98866	1.19826	0.177222	0.103157	-0.331678	-0.0667132	-0.773358	-0.816098	-1.47946
chr13-36074754-36075255	2.03482	-0.143701	1.02909	-0.00798691	-0.0546792	0.00843353	-0.553698	-0.524955	-1.78733
chr13-36074754-36075255	2.03482	-0.143701	1.02909	-0.00798691	-0.0546792	0.00843353	-0.553698	-0.524955	-1.78733
chr13-36074754-36075255	2.03482	-0.143701	1.02909	-0.00798691	-0.0546792	0.00843353	-0.553698	-0.524955	-1.78733
chr13-36074754-36075255	2.03482	-0.143701	1.02909	-0.00798691	-0.0546792	0.00843353	-0.553698	-0.524955	-1.78733
chr13-36074754-36075255	2.03482	-0.143701	1.02909	-0.00798691	-0.0546792	0.00843353	-0.553698	-0.524955	-1.78733
chr13-36074754-36075255	2.03482	-0.143701	1.02909	-0.00798691	-0.0546792	0.00843353	-0.553698	-0.524955	-1.78733
chr13-36074754-36075255	2.03482	-0.143701	1.02909	-0.00798691	-0.0546792	0.00843353	-0.553698	-0.524955	-1.78733
chr22-26403078-26403579	0.612912	0.981569	1.28923	0.477638	0.105108	-0.528392	-1.58283	0.336462	-1.69169
chr22-26403078-26403579	0.612912	0.981569	1.28923	0.477638	0.105108	-0.528392	-1.58283	0.336462	-1.69169
chr22-26403078-26403579	0.612912	0.981569	1.28923	0.477638	0.105108	-0.528392	-1.58283	0.336462	-1.69169
chr10-22486205-22486706	1.09567	0.628624	1.28597	0.224917	-0.016587	-0.457156	-1.19446	0.407375	-1.97436
chr2-134630569-134631070	0.830138	0.91587	1.6345	-0.211196	-0.3108	-0.0101654	-0.313076	-0.446865	-2.08841
chr1-87206382-87206883	1.0648	-0.258408	1.44447	0.424423	-0.328117	0.524883	-0.19164	-0.46825	-2.21216
chr1-87206382-87206883	1.0648	-0.258408	1.44447	0.424423	-0.328117	0.524883	-0.19164	-0.46825	-2.21216
chr1-33738522-33739023	1.68742	1.08823	0.893833	-1.14064	0.238409	-1.10167	0.103951	-0.781249	-0.988288
chr1-33738522-33739023	1.68742	1.08823	0.893833	-1.14064	0.238409	-1.10167	0.103951	-0.781249	-0.988288
chr1-33738522-33739023	1.68742	1.08823	0.893833	-1.14064	0.238409	-1.10167	0.103951	-0.781249	-0.988288
chr12-53796072-53796573	1.18115	1.27149	0.62106	0.384735	-0.0440134	-1.16242	-0.489909	0.193382	-1.95548
chr10-22465388-22465889	1.53459	0.388662	0.372076	0.57242	0.11888	-1.01771	-0.615583	0.680412	-2.03374
chr12-30668881-30669382	0.93286	-0.0770291	1.77721	-0.219813	0.310541	0.690293	-0.774521	-0.958756	-1.68078
chr12-30668881-30669382	0.93286	-0.0770291	1.77721	-0.219813	0.310541	0.690293	-0.774521	-0.958756	-1.68078
chr12-30668881-30669382	0.93286	-0.0770291	1.77721	-0.219813	0.310541	0.690293	-0.774521	-0.958756	-1.68078
chr19-9584310-9584811	1.44406	1.0958	1.0557	0.284829	-0.126024	-1.2467	-0.0842862	-1.16358	-1.2598
chr19-9584310-9584811	1.44406	1.0958	1.0557	0.284829	-0.126024	-1.2467	-0.0842862	-1.16358	-1.2598
chr14-91367250-91367751	1.0676	0.859132	0.978371	0.365704	0.0872679	0.310151	-0.93823	-0.552391	-2.1776
chr14-91367250-91367751	1.0676	0.859132	0.978371	0.365704	0.0872679	0.310151	-0.93823	-0.552391	-2.1776
chr14-91367250-91367751	1.0676	0.859132	0.978371	0.365704	0.0872679	0.310151	-0.93823	-0.552391	-2.1776
chr14-91367250-91367751	1.0676	0.859132	0.978371	0.365704	0.0872679	0.310151	-0.93823	-0.552391	-2.1776
chr14-91367250-91367751	1.0676	0.859132	0.978371	0.365704	0.0872679	0.310151	-0.93823	-0.552391	-2.1776
chr5-55386510-55387011	1.86141	0.57244	0.300271	0.833611	0.0989018	-0.478664	-1.38727	-0.335685	-1.46502
chr5-55386510-55387011	1.86141	0.57244	0.300271	0.833611	0.0989018	-0.478664	-1.38727	-0.335685	-1.46502
chr5-55386510-55387011	1.86141	0.57244	0.300271	0.833611	0.0989018	-0.478664	-1.38727	-0.335685	-1.46502
chr5-55386510-55387011	1.86141	0.57244	0.300271	0.833611	0.0989018	-0.478664	-1.38727	-0.335685	-1.46502
chr16-19168220-19168721	1.3337	0.675986	1.10698	0.357349	-0.573946	-0.661118	-0.70974	0.45435	-1.98356
chr16-19168220-19168721	1.3337	0.675986	1.10698	0.357349	-0.573946	-0.661118	-0.70974	0.45435	-1.98356
chr16-19168220-19168721	1.3337	0.675986	1.10698	0.357349	-0.573946	-0.661118	-0.70974	0.45435	-1.98356
chr16-19168220-19168721	1.3337	0.675986	1.10698	0.357349	-0.573946	-0.661118	-0.70974	0.45435	-1.98356
chr16-19168220-19168721	1.3337	0.675986	1.10698	0.357349	-0.573946	-0.661118	-0.70974	0.45435	-1.98356
chr6-69422612-69423113	0.948697	0.959306	0.773559	0.245435	-0.621558	0.183261	0.122148	-0.148279	-2.46257
chr6-69422612-69423113	0.948697	0.959306	0.773559	0.245435	-0.621558	0.183261	0.122148	-0.148279	-2.46257
chr6-69422612-69423113	0.948697	0.959306	0.773559	0.245435	-0.621558	0.183261	0.122148	-0.148279	-2.46257
chr6-69422612-69423113	0.948697	0.959306	0.773559	0.245435	-0.621558	0.183261	0.122148	-0.148279	-2.46257
chr6-69422612-69423113	0.948697	0.959306	0.773559	0.245435	-0.621558	0.183261	0.122148	-0.148279	-2.46257
chr9-14487650-14488151	1.2523	0.560991	0.685001	0.79589	0.423386	-0.978778	-1.78007	0.310863	-1.26958
chr9-14487650-14488151	1.2523	0.560991	0.685001	0.79589	0.423386	-0.978778	-1.78007	0.310863	-1.26958
chr9-14487650-14488151	1.2523	0.560991	0.685001	0.79589	0.423386	-0.978778	-1.78007	0.310863	-1.26958
chr9-14487650-14488151	1.2523	0.560991	0.685001	0.79589	0.423386	-0.978778	-1.78007	0.310863	-1.26958
chr1-19941963-19942464	1.82602	-0.138019	1.20519	0.372746	-0.240462	-0.0102638	-0.604113	-0.603216	-1.80788
chr1-19941963-19942464	1.82602	-0.138019	1.20519	0.372746	-0.240462	-0.0102638	-0.604113	-0.603216	-1.80788
chr3-44920265-44920766	2.06533	0.617085	0.648666	-0.258622	-0.197083	-0.373948	-0.217978	-0.42314	-1.86031
chr11-84398182-84398683	1.57043	0.530398	0.620215	0.751465	-0.118634	0.0416568	-0.288038	-1.12016	-1.98734
chr11-84398182-84398683	1.57043	0.530398	0.620215	0.751465	-0.118634	0.0416568	-0.288038	-1.12016	-1.98734
chr19-38976066-38976567	0.692598	1.19314	1.25442	0.290497	0.312232	-1.93014	-0.182722	-0.4587	-1.17133
chr19-38976066-38976567	0.692598	1.19314	1.25442	0.290497	0.312232	-1.93014	-0.182722	-0.4587	-1.17133
chr19-38976066-38976567	0.692598	1.19314	1.25442	0.290497	0.312232	-1.93014	-0.182722	-0.4587	-1.17133
chr19-38976066-38976567	0.692598	1.19314	1.25442	0.290497	0.312232	-1.93014	-0.182722	-0.4587	-1.17133
chr15-90686210-90686711	1.82129	0.303601	0.6785	0.347931	-0.232974	0.00103465	-0.36806	-0.391084	-2.16024
chr15-90686210-90686711	1.82129	0.303601	0.6785	0.347931	-0.232974	0.00103465	-0.36806	-0.391084	-2.16024
chr15-90686210-90686711	1.82129	0.303601	0.6785	0.347931	-0.232974	0.00103465	-0.36806	-0.391084	-2.16024
chr15-90686210-90686711	1.82129	0.303601	0.6785	0.347931	-0.232974	0.00103465	-0.36806	-0.391084	-2.16024
chr8-38512399-38512900	2.09195	0.946578	0.263286	-0.342381	0.0738303	-0.026168	-0.991124	-1.51821	-0.497765
chr8-38512399-38512900	2.09195	0.946578	0.263286	-0.342381	0.0738303	-0.026168	-0.991124	-1.51821	-0.497765
chr16-89534568-89535069	2.11122	0.96497	-0.128222	-0.650628	0.294017	-0.0814371	-0.780415	-0.166855	-1.56265
chr16-89534568-89535069	2.11122	0.96497	-0.128222	-0.650628	0.294017	-0.0814371	-0.780415	-0.166855	-1.56265
chr16-89534568-89535069	2.11122	0.96497	-0.128222	-0.650628	0.294017	-0.0814371	-0.780415	-0.166855	-1.56265
chr16-89534568-89535069	2.11122	0.96497	-0.128222	-0.650628	0.294017	-0.0814371	-0.780415	-0.166855	-1.56265
chr16-31332106-31332607	1.13028	0.616256	0.873262	0.971554	-0.00855427	-0.582486	-0.712084	-0.102063	-2.18617
chr16-31332106-31332607	1.13028	0.616256	0.873262	0.971554	-0.00855427	-0.582486	-0.712084	-0.102063	-2.18617
chr16-31332106-31332607	1.13028	0.616256	0.873262	0.971554	-0.00855427	-0.582486	-0.712084	-0.102063	-2.18617
chr19-5695729-5696230	2.20056	0.868164	0.168814	0.50093	-0.883069	-0.410306	-0.614608	-0.667105	-1.16338
chr19-5695729-5696230	2.20056	0.868164	0.168814	0.50093	-0.883069	-0.410306	-0.614608	-0.667105	-1.16338
chr12-31117210-31117711	1.28567	0.872898	0.985299	0.696192	0.136365	-1.09198	-1.13647	-0.132595	-1.61538
chr12-31117210-31117711	1.28567	0.872898	0.985299	0.696192	0.136365	-1.09198	-1.13647	-0.132595	-1.61538
chr3-41535935-41536436	1.98841	0.864601	0.365109	-0.501351	0.559046	-0.0758655	-1.1734	-0.725668	-1.30088
chr3-41535935-41536436	1.98841	0.864601	0.365109	-0.501351	0.559046	-0.0758655	-1.1734	-0.725668	-1.30088
chr1-54795044-54795545	1.18356	0.574673	0.238805	1.30711	-0.0370867	-0.0535356	-0.613997	-0.366111	-2.23341
chr1-54795044-54795545	1.18356	0.574673	0.238805	1.30711	-0.0370867	-0.0535356	-0.613997	-0.366111	-2.23341
chr11-84704963-84705464	1.07278	0.694007	0.174835	0.57679	1.47415	-1.11096	-0.234435	-1.1854	-1.46177
chr11-84704963-84705464	1.07278	0.694007	0.174835	0.57679	1.47415	-1.11096	-0.234435	-1.1854	-1.46177
chr11-84704963-84705464	1.07278	0.694007	0.174835	0.57679	1.47415	-1.11096	-0.234435	-1.1854	-1.46177
chr11-84704963-84705464	1.07278	0.694007	0.174835	0.57679	1.47415	-1.11096	-0.234435	-1.1854	-1.46177
chr11-84704963-84705464	1.07278	0.694007	0.174835	0.57679	1.47415	-1.11096	-0.234435	-1.1854	-1.46177
chr14-76093155-76093656	2.0258	0.731366	0.349184	0.131464	-0.883459	0.2433	-0.6787	-0.224459	-1.6945
chr14-76093155-76093656	2.0258	0.731366	0.349184	0.131464	-0.883459	0.2433	-0.6787	-0.224459	-1.6945
chr11-61345156-61345657	1.20937	0.517685	0.736702	0.766978	-0.305941	-0.42433	-1.79519	0.741299	-1.44656
chr11-61345156-61345657	1.20937	0.517685	0.736702	0.766978	-0.305941	-0.42433	-1.79519	0.741299	-1.44656
chr11-61345156-61345657	1.20937	0.517685	0.736702	0.766978	-0.305941	-0.42433	-1.79519	0.741299	-1.44656
chr11-61345156-61345657	1.20937	0.517685	0.736702	0.766978	-0.305941	-0.42433	-1.79519	0.741299	-1.44656
chr5-399892-400393	1.53525	0.312443	0.821484	1.07435	-0.156404	-1.5311	-0.214934	-0.369813	-1.47127
chr5-399892-400393	1.53525	0.312443	0.821484	1.07435	-0.156404	-1.5311	-0.214934	-0.369813	-1.47127
chr5-399892-400393	1.53525	0.312443	0.821484	1.07435	-0.156404	-1.5311	-0.214934	-0.369813	-1.47127
chr5-399892-400393	1.53525	0.312443	0.821484	1.07435	-0.156404	-1.5311	-0.214934	-0.369813	-1.47127
chr5-399892-400393	1.53525	0.312443	0.821484	1.07435	-0.156404	-1.5311	-0.214934	-0.369813	-1.47127
chr5-399892-400393	1.53525	0.312443	0.821484	1.07435	-0.156404	-1.5311	-0.214934	-0.369813	-1.47127
chr5-399892-400393	1.53525	0.312443	0.821484	1.07435	-0.156404	-1.5311	-0.214934	-0.369813	-1.47127
chr5-399892-400393	1.53525	0.312443	0.821484	1.07435	-0.156404	-1.5311	-0.214934	-0.369813	-1.47127
chr5-399892-400393	1.53525	0.312443	0.821484	1.07435	-0.156404	-1.5311	-0.214934	-0.369813	-1.47127
chr3-126065417-126065918	1.22176	1.33128	0.244481	0.395464	0.198604	-0.531503	-0.10953	-0.537987	-2.21257
chr3-126065417-126065918	1.22176	1.33128	0.244481	0.395464	0.198604	-0.531503	-0.10953	-0.537987	-2.21257
chr14-100399532-100400033	0.844965	0.311968	0.848949	0.888123	-0.120747	0.411223	-1.2266	0.260887	-2.21877
chr14-100399532-100400033	0.844965	0.311968	0.848949	0.888123	-0.120747	0.411223	-1.2266	0.260887	-2.21877
chr14-100399532-100400033	0.844965	0.311968	0.848949	0.888123	-0.120747	0.411223	-1.2266	0.260887	-2.21877
chr3-129995297-129995798	-0.0416927	0.750538	0.984393	1.38961	0.511337	-0.0216213	-1.82684	-0.419059	-1.32666
chr3-129995297-129995798	-0.0416927	0.750538	0.984393	1.38961	0.511337	-0.0216213	-1.82684	-0.419059	-1.32666
chr3-129995297-129995798	-0.0416927	0.750538	0.984393	1.38961	0.511337	-0.0216213	-1.82684	-0.419059	-1.32666
chr3-129995297-129995798	-0.0416927	0.750538	0.984393	1.38961	0.511337	-0.0216213	-1.82684	-0.419059	-1.32666
chr4-6094281-6094782	1.38014	1.04713	0.59522	0.465574	0.0102314	0.0848329	-1.047	-0.523674	-2.01245
chr4-6094281-6094782	1.38014	1.04713	0.59522	0.465574	0.0102314	0.0848329	-1.047	-0.523674	-2.01245
chr4-6094281-6094782	1.38014	1.04713	0.59522	0.465574	0.0102314	0.0848329	-1.047	-0.523674	-2.01245
chr20-61411583-61412084	1.43375	0.94978	0.885749	0.179824	-0.781042	0.216387	0.0912717	-1.23022	-1.7455
chr20-61411583-61412084	1.43375	0.94978	0.885749	0.179824	-0.781042	0.216387	0.0912717	-1.23022	-1.7455
chr21-39601585-39602086	1.69467	1.15152	0.437061	0.357957	-0.0079878	-0.705908	-0.887464	-0.272757	-1.76709
chr21-39601585-39602086	1.69467	1.15152	0.437061	0.357957	-0.0079878	-0.705908	-0.887464	-0.272757	-1.76709
chr21-39601585-39602086	1.69467	1.15152	0.437061	0.357957	-0.0079878	-0.705908	-0.887464	-0.272757	-1.76709
chr21-39601585-39602086	1.69467	1.15152	0.437061	0.357957	-0.0079878	-0.705908	-0.887464	-0.272757	-1.76709
chr21-39601585-39602086	1.69467	1.15152	0.437061	0.357957	-0.0079878	-0.705908	-0.887464	-0.272757	-1.76709
chr7-106996062-106996563	1.4162	1.19044	0.412444	0.107656	-0.416309	-0.294047	-0.812715	0.460974	-2.06464
chr12-132176883-132177384	1.29991	0.593498	0.831829	1.22885	-0.424003	-0.809415	-0.707364	-0.171792	-1.84152
chr12-132176883-132177384	1.29991	0.593498	0.831829	1.22885	-0.424003	-0.809415	-0.707364	-0.171792	-1.84152
chr12-132176883-132177384	1.29991	0.593498	0.831829	1.22885	-0.424003	-0.809415	-0.707364	-0.171792	-1.84152
chr12-132176883-132177384	1.29991	0.593498	0.831829	1.22885	-0.424003	-0.809415	-0.707364	-0.171792	-1.84152
chr12-132176883-132177384	1.29991	0.593498	0.831829	1.22885	-0.424003	-0.809415	-0.707364	-0.171792	-1.84152
chr12-132176883-132177384	1.29991	0.593498	0.831829	1.22885	-0.424003	-0.809415	-0.707364	-0.171792	-1.84152
chr6-24909674-24910175	1.47527	0.745143	1.45297	-0.619564	-0.474985	-0.482634	-0.695094	0.261249	-1.66235
chr6-138117315-138117816	1.52404	0.652161	0.729036	0.889378	0.126342	-0.415488	-0.602206	-1.16545	-1.73781
chr6-138117315-138117816	1.52404	0.652161	0.729036	0.889378	0.126342	-0.415488	-0.602206	-1.16545	-1.73781
chr13-96944144-96944645	-0.191901	1.22693	0.789896	0.807042	0.0220147	0.426521	0.347987	-1.68447	-1.74402
chr11-133598397-133598898	1.90406	0.902645	0.160659	-0.612805	0.425719	-0.746453	-0.709271	0.347607	-1.67216
chr11-133598397-133598898	1.90406	0.902645	0.160659	-0.612805	0.425719	-0.746453	-0.709271	0.347607	-1.67216
chr11-133598397-133598898	1.90406	0.902645	0.160659	-0.612805	0.425719	-0.746453	-0.709271	0.347607	-1.67216
chr11-133598397-133598898	1.90406	0.902645	0.160659	-0.612805	0.425719	-0.746453	-0.709271	0.347607	-1.67216
chr10-35456225-35456726	1.18313	1.29776	0.573145	-0.459386	0.0378406	0.287996	-0.422014	-0.251034	-2.24744
chr10-35456225-35456726	1.18313	1.29776	0.573145	-0.459386	0.0378406	0.287996	-0.422014	-0.251034	-2.24744
chr7-100910192-100910693	1.72347	0.596518	0.648179	0.309401	-0.542696	-0.249418	-0.6831	0.262945	-2.0653
chr1-41732964-41733465	2.10182	0.017823	0.48425	0.514195	-0.0171586	0.156318	-1.47074	-0.506247	-1.28026
chr16-84374213-84374714	1.8423	0.539676	0.543575	-0.0671932	-0.0623044	0.223044	-0.895026	-0.0862937	-2.03778
chr18-23875617-23876118	1.91772	0.365444	0.64437	0.084718	-0.275391	-0.192194	-0.908131	0.29748	-1.93402
chr1-20348476-20348977	1.97985	0.637516	0.809849	0.495071	-0.494537	-0.543652	-1.44113	-0.48195	-0.961018
chr1-20348476-20348977	1.97985	0.637516	0.809849	0.495071	-0.494537	-0.543652	-1.44113	-0.48195	-0.961018
chr1-20348476-20348977	1.97985	0.637516	0.809849	0.495071	-0.494537	-0.543652	-1.44113	-0.48195	-0.961018
chr5-124744546-124745047	1.311	0.299834	0.331105	1.52018	0.148286	-1.62327	-0.382011	-0.219615	-1.38551
chr1-201370666-201371167	2.09315	1.38792	0.0356896	-0.176317	-0.697558	-0.102361	-0.786357	-0.821889	-0.932276
chr10-100333131-100333632	0.984866	0.31829	1.18589	1.16214	0.280715	-0.885239	-0.473232	-0.664554	-1.90887
chr10-100333131-100333632	0.984866	0.31829	1.18589	1.16214	0.280715	-0.885239	-0.473232	-0.664554	-1.90887
chr10-100333131-100333632	0.984866	0.31829	1.18589	1.16214	0.280715	-0.885239	-0.473232	-0.664554	-1.90887
chr14-105479451-105479952	1.02351	0.631969	0.801296	0.903348	-0.500517	-0.146169	-0.956116	0.418403	-2.17573
chr14-105479451-105479952	1.02351	0.631969	0.801296	0.903348	-0.500517	-0.146169	-0.956116	0.418403	-2.17573
chr14-105479451-105479952	1.02351	0.631969	0.801296	0.903348	-0.500517	-0.146169	-0.956116	0.418403	-2.17573
chr21-42641337-42641838	0.985951	0.62963	1.0817	1.01922	-0.854605	0.00444475	-0.954097	0.0322041	-1.94445
chr21-42641337-42641838	0.985951	0.62963	1.0817	1.01922	-0.854605	0.00444475	-0.954097	0.0322041	-1.94445
chr21-42641337-42641838	0.985951	0.62963	1.0817	1.01922	-0.854605	0.00444475	-0.954097	0.0322041	-1.94445
chr21-42641337-42641838	0.985951	0.62963	1.0817	1.01922	-0.854605	0.00444475	-0.954097	0.0322041	-1.94445
chr7-99128470-99128971	0.928275	0.87901	0.597904	1.17235	-0.147226	-0.38043	0.2367	-1.71576	-1.57083
chr7-99128470-99128971	0.928275	0.87901	0.597904	1.17235	-0.147226	-0.38043	0.2367	-1.71576	-1.57083
chr7-99128470-99128971	0.928275	0.87901	0.597904	1.17235	-0.147226	-0.38043	0.2367	-1.71576	-1.57083
chr21-32579882-32580383	1.71859	0.158347	0.0529898	0.733929	0.398102	0.49995	-1.71359	-0.462117	-1.3862
chr21-32579882-32580383	1.71859	0.158347	0.0529898	0.733929	0.398102	0.49995	-1.71359	-0.462117	-1.3862
chr21-32579882-32580383	1.71859	0.158347	0.0529898	0.733929	0.398102	0.49995	-1.71359	-0.462117	-1.3862
chr21-32579882-32580383	1.71859	0.158347	0.0529898	0.733929	0.398102	0.49995	-1.71359	-0.462117	-1.3862
chr5-57326117-57326618	1.66487	0.915518	0.775649	0.522804	-0.0230542	-0.784204	-1.03855	-0.402347	-1.63068
chr5-57326117-57326618	1.66487	0.915518	0.775649	0.522804	-0.0230542	-0.784204	-1.03855	-0.402347	-1.63068
chr5-57326117-57326618	1.66487	0.915518	0.775649	0.522804	-0.0230542	-0.784204	-1.03855	-0.402347	-1.63068
chr10-100889599-100890100	2.00288	0.341903	0.839686	0.210797	0.326139	-0.511999	-0.948013	-0.744792	-1.5166
chr10-100889599-100890100	2.00288	0.341903	0.839686	0.210797	0.326139	-0.511999	-0.948013	-0.744792	-1.5166
chr10-100889599-100890100	2.00288	0.341903	0.839686	0.210797	0.326139	-0.511999	-0.948013	-0.744792	-1.5166
chr10-100889599-100890100	2.00288	0.341903	0.839686	0.210797	0.326139	-0.511999	-0.948013	-0.744792	-1.5166
chr10-100889599-100890100	2.00288	0.341903	0.839686	0.210797	0.326139	-0.511999	-0.948013	-0.744792	-1.5166
chr9-85439723-85440224	1.51039	-0.0294561	1.04033	0.550732	0.518904	-0.790868	-1.50186	0.169229	-1.46741
chr9-85439723-85440224	1.51039	-0.0294561	1.04033	0.550732	0.518904	-0.790868	-1.50186	0.169229	-1.46741
chr9-85439723-85440224	1.51039	-0.0294561	1.04033	0.550732	0.518904	-0.790868	-1.50186	0.169229	-1.46741
chr9-85439723-85440224	1.51039	-0.0294561	1.04033	0.550732	0.518904	-0.790868	-1.50186	0.169229	-1.46741
chr9-85439723-85440224	1.51039	-0.0294561	1.04033	0.550732	0.518904	-0.790868	-1.50186	0.169229	-1.46741
chr9-85439723-85440224	1.51039	-0.0294561	1.04033	0.550732	0.518904	-0.790868	-1.50186	0.169229	-1.46741
chr9-85439723-85440224	1.51039	-0.0294561	1.04033	0.550732	0.518904	-0.790868	-1.50186	0.169229	-1.46741
chr3-36804373-36804874	2.05513	0.657619	0.541371	-0.630444	-0.0544263	-0.53462	-0.601394	0.277339	-1.71057
chr3-36804373-36804874	2.05513	0.657619	0.541371	-0.630444	-0.0544263	-0.53462	-0.601394	0.277339	-1.71057
chr3-36804373-36804874	2.05513	0.657619	0.541371	-0.630444	-0.0544263	-0.53462	-0.601394	0.277339	-1.71057
chr3-36804373-36804874	2.05513	0.657619	0.541371	-0.630444	-0.0544263	-0.53462	-0.601394	0.277339	-1.71057
chr11-83355452-83355953	0.692176	1.36415	0.697592	0.854178	0.327118	-0.337956	-1.17879	-0.535255	-1.88321
chr11-83355452-83355953	0.692176	1.36415	0.697592	0.854178	0.327118	-0.337956	-1.17879	-0.535255	-1.88321
chr11-83355452-83355953	0.692176	1.36415	0.697592	0.854178	0.327118	-0.337956	-1.17879	-0.535255	-1.88321
chr11-83355452-83355953	0.692176	1.36415	0.697592	0.854178	0.327118	-0.337956	-1.17879	-0.535255	-1.88321
chr11-83355452-83355953	0.692176	1.36415	0.697592	0.854178	0.327118	-0.337956	-1.17879	-0.535255	-1.88321
chr11-83355452-83355953	0.692176	1.36415	0.697592	0.854178	0.327118	-0.337956	-1.17879	-0.535255	-1.88321
chr11-83355452-83355953	0.692176	1.36415	0.697592	0.854178	0.327118	-0.337956	-1.17879	-0.535255	-1.88321
chr11-83355452-83355953	0.692176	1.36415	0.697592	0.854178	0.327118	-0.337956	-1.17879	-0.535255	-1.88321
chr11-83355452-83355953	0.692176	1.36415	0.697592	0.854178	0.327118	-0.337956	-1.17879	-0.535255	-1.88321
chr11-83355452-83355953	0.692176	1.36415	0.697592	0.854178	0.327118	-0.337956	-1.17879	-0.535255	-1.88321
chr17-18161919-18162420	1.61396	0.729226	0.802237	0.600318	-0.437714	-0.364783	-1.44304	0.0644656	-1.56467
chr17-18161919-18162420	1.61396	0.729226	0.802237	0.600318	-0.437714	-0.364783	-1.44304	0.0644656	-1.56467
chr17-18161919-18162420	1.61396	0.729226	0.802237	0.600318	-0.437714	-0.364783	-1.44304	0.0644656	-1.56467
chr17-18161919-18162420	1.61396	0.729226	0.802237	0.600318	-0.437714	-0.364783	-1.44304	0.0644656	-1.56467
chr17-18161919-18162420	1.61396	0.729226	0.802237	0.600318	-0.437714	-0.364783	-1.44304	0.0644656	-1.56467
chr17-18161919-18162420	1.61396	0.729226	0.802237	0.600318	-0.437714	-0.364783	-1.44304	0.0644656	-1.56467
chr17-18161919-18162420	1.61396	0.729226	0.802237	0.600318	-0.437714	-0.364783	-1.44304	0.0644656	-1.56467
chr17-18161919-18162420	1.61396	0.729226	0.802237	0.600318	-0.437714	-0.364783	-1.44304	0.0644656	-1.56467
chr11-84890825-84891326	1.96325	0.691345	0.686049	0.312745	0.170261	-0.409253	-1.19688	-1.03275	-1.18476
chr11-84890825-84891326	1.96325	0.691345	0.686049	0.312745	0.170261	-0.409253	-1.19688	-1.03275	-1.18476
chr11-84890825-84891326	1.96325	0.691345	0.686049	0.312745	0.170261	-0.409253	-1.19688	-1.03275	-1.18476
chr11-84890825-84891326	1.96325	0.691345	0.686049	0.312745	0.170261	-0.409253	-1.19688	-1.03275	-1.18476
chr4-3067740-3068241	1.81163	0.732648	0.15664	0.959121	-0.10973	-0.239707	-1.30168	-0.527494	-1.48144
chr4-3067740-3068241	1.81163	0.732648	0.15664	0.959121	-0.10973	-0.239707	-1.30168	-0.527494	-1.48144
chr4-3067740-3068241	1.81163	0.732648	0.15664	0.959121	-0.10973	-0.239707	-1.30168	-0.527494	-1.48144
chr4-3067740-3068241	1.81163	0.732648	0.15664	0.959121	-0.10973	-0.239707	-1.30168	-0.527494	-1.48144
chr4-3067740-3068241	1.81163	0.732648	0.15664	0.959121	-0.10973	-0.239707	-1.30168	-0.527494	-1.48144
chrX-111519275-111519776	1.40823	0.66949	0.957446	0.714403	-0.197153	-0.900009	-1.74481	0.192923	-1.10051
chrX-111519275-111519776	1.40823	0.66949	0.957446	0.714403	-0.197153	-0.900009	-1.74481	0.192923	-1.10051
chrX-111519275-111519776	1.40823	0.66949	0.957446	0.714403	-0.197153	-0.900009	-1.74481	0.192923	-1.10051
chrX-111519275-111519776	1.40823	0.66949	0.957446	0.714403	-0.197153	-0.900009	-1.74481	0.192923	-1.10051
chr20-1969080-1969581	1.42424	0.487381	0.753472	0.348548	0.0763908	-1.14195	-0.731858	0.707122	-1.92335
chr20-1969080-1969581	1.42424	0.487381	0.753472	0.348548	0.0763908	-1.14195	-0.731858	0.707122	-1.92335
chr20-1969080-1969581	1.42424	0.487381	0.753472	0.348548	0.0763908	-1.14195	-0.731858	0.707122	-1.92335
chr20-1969080-1969581	1.42424	0.487381	0.753472	0.348548	0.0763908	-1.14195	-0.731858	0.707122	-1.92335
chr3-125175286-125175787	1.81216	0.572255	0.299822	0.0263995	-0.230547	0.174534	-0.949554	0.343112	-2.04818
chr3-125175286-125175787	1.81216	0.572255	0.299822	0.0263995	-0.230547	0.174534	-0.949554	0.343112	-2.04818
chr3-125175286-125175787	1.81216	0.572255	0.299822	0.0263995	-0.230547	0.174534	-0.949554	0.343112	-2.04818
chr3-125175286-125175787	1.81216	0.572255	0.299822	0.0263995	-0.230547	0.174534	-0.949554	0.343112	-2.04818
chr3-125175286-125175787	1.81216	0.572255	0.299822	0.0263995	-0.230547	0.174534	-0.949554	0.343112	-2.04818
chr3-125175286-125175787	1.81216	0.572255	0.299822	0.0263995	-0.230547	0.174534	-0.949554	0.343112	-2.04818
chr3-125175286-125175787	1.81216	0.572255	0.299822	0.0263995	-0.230547	0.174534	-0.949554	0.343112	-2.04818
chr16-89795831-89796332	1.49635	0.643594	0.91282	0.604558	-0.379496	-0.480828	-1.43087	0.263568	-1.6297
chr16-89795831-89796332	1.49635	0.643594	0.91282	0.604558	-0.379496	-0.480828	-1.43087	0.263568	-1.6297
chr16-89795831-89796332	1.49635	0.643594	0.91282	0.604558	-0.379496	-0.480828	-1.43087	0.263568	-1.6297
chr16-89795831-89796332	1.49635	0.643594	0.91282	0.604558	-0.379496	-0.480828	-1.43087	0.263568	-1.6297
chr16-89795831-89796332	1.49635	0.643594	0.91282	0.604558	-0.379496	-0.480828	-1.43087	0.263568	-1.6297
chr16-89795831-89796332	1.49635	0.643594	0.91282	0.604558	-0.379496	-0.480828	-1.43087	0.263568	-1.6297
chr1-180549139-180549640	2.35546	0.351394	0.404756	-0.549009	-0.595311	0.10242	-0.14967	-0.397628	-1.52241
chr1-180549139-180549640	2.35546	0.351394	0.404756	-0.549009	-0.595311	0.10242	-0.14967	-0.397628	-1.52241
chr1-180549139-180549640	2.35546	0.351394	0.404756	-0.549009	-0.595311	0.10242	-0.14967	-0.397628	-1.52241
chr1-180549139-180549640	2.35546	0.351394	0.404756	-0.549009	-0.595311	0.10242	-0.14967	-0.397628	-1.52241
chr1-180549139-180549640	2.35546	0.351394	0.404756	-0.549009	-0.595311	0.10242	-0.14967	-0.397628	-1.52241
chr1-180549139-180549640	2.35546	0.351394	0.404756	-0.549009	-0.595311	0.10242	-0.14967	-0.397628	-1.52241
chr1-180549139-180549640	2.35546	0.351394	0.404756	-0.549009	-0.595311	0.10242	-0.14967	-0.397628	-1.52241
chr1-180549139-180549640	2.35546	0.351394	0.404756	-0.549009	-0.595311	0.10242	-0.14967	-0.397628	-1.52241
chr9-92153645-92154146	2.02456	-0.302815	0.479056	0.700967	-0.0462466	-0.969227	-0.455211	0.263196	-1.69428
chr9-92153645-92154146	2.02456	-0.302815	0.479056	0.700967	-0.0462466	-0.969227	-0.455211	0.263196	-1.69428
chr9-92153645-92154146	2.02456	-0.302815	0.479056	0.700967	-0.0462466	-0.969227	-0.455211	0.263196	-1.69428
chr9-92153645-92154146	2.02456	-0.302815	0.479056	0.700967	-0.0462466	-0.969227	-0.455211	0.263196	-1.69428
chr9-92153645-92154146	2.02456	-0.302815	0.479056	0.700967	-0.0462466	-0.969227	-0.455211	0.263196	-1.69428
chr6-145415683-145416184	0.0155859	0.67654	1.0169	1.39627	0.272957	-0.111263	-0.256069	-0.844729	-2.16619
chr6-145415683-145416184	0.0155859	0.67654	1.0169	1.39627	0.272957	-0.111263	-0.256069	-0.844729	-2.16619
chr14-66404045-66404546	1.27935	0.985261	0.400542	0.974672	-0.219294	-0.741059	-1.29882	0.320818	-1.70146
chr14-66404045-66404546	1.27935	0.985261	0.400542	0.974672	-0.219294	-0.741059	-1.29882	0.320818	-1.70146
chr14-66404045-66404546	1.27935	0.985261	0.400542	0.974672	-0.219294	-0.741059	-1.29882	0.320818	-1.70146
chr14-66404045-66404546	1.27935	0.985261	0.400542	0.974672	-0.219294	-0.741059	-1.29882	0.320818	-1.70146
chr14-66404045-66404546	1.27935	0.985261	0.400542	0.974672	-0.219294	-0.741059	-1.29882	0.320818	-1.70146
chr14-66404045-66404546	1.27935	0.985261	0.400542	0.974672	-0.219294	-0.741059	-1.29882	0.320818	-1.70146
chr3-65285060-65285561	1.64079	0.668707	0.510628	0.532365	-0.0718105	-0.144789	-0.674807	-0.280138	-2.18094
chr3-65285060-65285561	1.64079	0.668707	0.510628	0.532365	-0.0718105	-0.144789	-0.674807	-0.280138	-2.18094
chr3-65285060-65285561	1.64079	0.668707	0.510628	0.532365	-0.0718105	-0.144789	-0.674807	-0.280138	-2.18094
chr3-65285060-65285561	1.64079	0.668707	0.510628	0.532365	-0.0718105	-0.144789	-0.674807	-0.280138	-2.18094
chr12-29487024-29487525	0.770038	0.789863	1.33797	0.384786	0.307719	-0.439701	0.105662	-1.27898	-1.97736
chr12-29487024-29487525	0.770038	0.789863	1.33797	0.384786	0.307719	-0.439701	0.105662	-1.27898	-1.97736
chr12-29487024-29487525	0.770038	0.789863	1.33797	0.384786	0.307719	-0.439701	0.105662	-1.27898	-1.97736
chr12-29487024-29487525	0.770038	0.789863	1.33797	0.384786	0.307719	-0.439701	0.105662	-1.27898	-1.97736
chr12-29487024-29487525	0.770038	0.789863	1.33797	0.384786	0.307719	-0.439701	0.105662	-1.27898	-1.97736
chr12-29487024-29487525	0.770038	0.789863	1.33797	0.384786	0.307719	-0.439701	0.105662	-1.27898	-1.97736
chr12-29487024-29487525	0.770038	0.789863	1.33797	0.384786	0.307719	-0.439701	0.105662	-1.27898	-1.97736
chr12-29487024-29487525	0.770038	0.789863	1.33797	0.384786	0.307719	-0.439701	0.105662	-1.27898	-1.97736
chr5-88095039-88095540	0.852813	1.68464	0.452199	0.0360377	0.447842	-0.707145	-0.436293	-0.264129	-2.06596
chr5-88095039-88095540	0.852813	1.68464	0.452199	0.0360377	0.447842	-0.707145	-0.436293	-0.264129	-2.06596
chr5-88095039-88095540	0.852813	1.68464	0.452199	0.0360377	0.447842	-0.707145	-0.436293	-0.264129	-2.06596
chr11-83438009-83438510	1.73728	-0.0440588	0.809379	0.862174	-0.201205	0.218478	-0.602588	-1.02404	-1.75542
chr11-83438009-83438510	1.73728	-0.0440588	0.809379	0.862174	-0.201205	0.218478	-0.602588	-1.02404	-1.75542
chr11-83438009-83438510	1.73728	-0.0440588	0.809379	0.862174	-0.201205	0.218478	-0.602588	-1.02404	-1.75542
chr16-4833437-4833938	1.71941	-0.156026	0.865948	0.520897	0.135739	-0.687923	-1.69272	0.481716	-1.18704
chr16-4833437-4833938	1.71941	-0.156026	0.865948	0.520897	0.135739	-0.687923	-1.69272	0.481716	-1.18704
chr16-4833437-4833938	1.71941	-0.156026	0.865948	0.520897	0.135739	-0.687923	-1.69272	0.481716	-1.18704
chr16-4833437-4833938	1.71941	-0.156026	0.865948	0.520897	0.135739	-0.687923	-1.69272	0.481716	-1.18704
chr14-92450534-92451035	2.05043	0.66983	0.173247	-0.398476	0.150105	0.402003	-0.356954	-1.00735	-1.68284
chr14-92450534-92451035	2.05043	0.66983	0.173247	-0.398476	0.150105	0.402003	-0.356954	-1.00735	-1.68284
chr18-23337984-23338485	1.77717	0.206152	0.935465	-0.225287	-0.296175	0.262209	-1.03687	0.266916	-1.88957
chr18-23337984-23338485	1.77717	0.206152	0.935465	-0.225287	-0.296175	0.262209	-1.03687	0.266916	-1.88957
chr18-23337984-23338485	1.77717	0.206152	0.935465	-0.225287	-0.296175	0.262209	-1.03687	0.266916	-1.88957
chr18-23337984-23338485	1.77717	0.206152	0.935465	-0.225287	-0.296175	0.262209	-1.03687	0.266916	-1.88957
chr20-59122072-59122573	2.32481	0.171122	0.763221	-0.248441	-0.305743	-0.124436	-0.642211	-0.458377	-1.47995
chr20-59122072-59122573	2.32481	0.171122	0.763221	-0.248441	-0.305743	-0.124436	-0.642211	-0.458377	-1.47995
chr17-73068390-73068891	1.23917	1.13678	0.608225	0.595753	0.353316	-0.362996	-0.645279	-0.964174	-1.96079
chr17-73068390-73068891	1.23917	1.13678	0.608225	0.595753	0.353316	-0.362996	-0.645279	-0.964174	-1.96079
chr17-73068390-73068891	1.23917	1.13678	0.608225	0.595753	0.353316	-0.362996	-0.645279	-0.964174	-1.96079
chr17-73068390-73068891	1.23917	1.13678	0.608225	0.595753	0.353316	-0.362996	-0.645279	-0.964174	-1.96079
chr6-163146248-163146749	2.34309	0.449008	-0.108598	0.371828	-0.21085	-0.106559	-1.00401	-0.32326	-1.41065
chr6-163146248-163146749	2.34309	0.449008	-0.108598	0.371828	-0.21085	-0.106559	-1.00401	-0.32326	-1.41065
chr17-5509064-5509565	1.59961	0.435222	1.11717	0.00561608	-0.0543845	-0.606524	-0.969173	0.360277	-1.88781
chr17-5509064-5509565	1.59961	0.435222	1.11717	0.00561608	-0.0543845	-0.606524	-0.969173	0.360277	-1.88781
chr11-78872687-78873188	1.93848	0.842957	0.326963	0.386381	-0.148543	-0.461408	-0.92059	-0.187141	-1.7771
chr11-78872687-78873188	1.93848	0.842957	0.326963	0.386381	-0.148543	-0.461408	-0.92059	-0.187141	-1.7771
chr11-78872687-78873188	1.93848	0.842957	0.326963	0.386381	-0.148543	-0.461408	-0.92059	-0.187141	-1.7771
chr1-97137125-97137626	1.73348	0.635116	0.830985	0.700476	-0.197891	-0.495729	-1.53067	-0.402846	-1.27292
chr1-97137125-97137626	1.73348	0.635116	0.830985	0.700476	-0.197891	-0.495729	-1.53067	-0.402846	-1.27292
chr1-97137125-97137626	1.73348	0.635116	0.830985	0.700476	-0.197891	-0.495729	-1.53067	-0.402846	-1.27292
chr20-15235514-15236015	0.413844	0.60394	1.31984	-0.361504	0.260529	-0.236797	-0.114889	0.586836	-2.4718
chr20-15235514-15236015	0.413844	0.60394	1.31984	-0.361504	0.260529	-0.236797	-0.114889	0.586836	-2.4718
chr5-64678502-64679003	2.12332	0.598075	0.4473	0.346123	-0.108228	-0.548987	-1.5525	-0.30693	-0.998179
chr5-64678502-64679003	2.12332	0.598075	0.4473	0.346123	-0.108228	-0.548987	-1.5525	-0.30693	-0.998179
chr14-21087520-21088021	1.18454	1.36764	1.064	0.181819	0.0901935	-0.96251	-1.11716	-0.294619	-1.51389
chr14-21087520-21088021	1.18454	1.36764	1.064	0.181819	0.0901935	-0.96251	-1.11716	-0.294619	-1.51389
chr14-93923735-93924236	1.30893	0.946844	0.588677	0.453664	-0.37562	-0.420533	-0.286481	0.113663	-2.32914
chr14-93923735-93924236	1.30893	0.946844	0.588677	0.453664	-0.37562	-0.420533	-0.286481	0.113663	-2.32914
chr17-56723564-56724065	1.29659	1.17773	0.935269	0.233824	-0.216318	0.00386508	-0.632018	-0.83418	-1.96476
chr17-56723564-56724065	1.29659	1.17773	0.935269	0.233824	-0.216318	0.00386508	-0.632018	-0.83418	-1.96476
chr3-156132424-156132925	1.83117	0.819929	0.117032	-0.442856	-0.351499	0.222312	-0.647706	0.44513	-1.99351
chr3-156132424-156132925	1.83117	0.819929	0.117032	-0.442856	-0.351499	0.222312	-0.647706	0.44513	-1.99351
chr3-156132424-156132925	1.83117	0.819929	0.117032	-0.442856	-0.351499	0.222312	-0.647706	0.44513	-1.99351
chr3-156132424-156132925	1.83117	0.819929	0.117032	-0.442856	-0.351499	0.222312	-0.647706	0.44513	-1.99351
chr16-3256556-3257057	1.5923	1.18781	0.764511	0.0695956	-0.172013	-0.183678	-1.03942	-0.454398	-1.76471
chr16-3256556-3257057	1.5923	1.18781	0.764511	0.0695956	-0.172013	-0.183678	-1.03942	-0.454398	-1.76471
chr16-3256556-3257057	1.5923	1.18781	0.764511	0.0695956	-0.172013	-0.183678	-1.03942	-0.454398	-1.76471
chr16-3256556-3257057	1.5923	1.18781	0.764511	0.0695956	-0.172013	-0.183678	-1.03942	-0.454398	-1.76471
chr17-51769325-51769826	1.41413	0.430511	0.746451	1.30386	-0.795673	-0.00304818	-0.373814	-1.16241	-1.56
chr3-155386350-155386851	1.48961	0.619681	0.111261	-0.165778	-0.489603	0.525192	0.902011	-0.971354	-2.02102
chr3-155386350-155386851	1.48961	0.619681	0.111261	-0.165778	-0.489603	0.525192	0.902011	-0.971354	-2.02102
chr16-57628473-57628974	1.5419	0.345469	0.74471	-0.169833	-0.184901	-0.450129	0.349036	0.175421	-2.35167
chr16-57628473-57628974	1.5419	0.345469	0.74471	-0.169833	-0.184901	-0.450129	0.349036	0.175421	-2.35167
chr16-57628473-57628974	1.5419	0.345469	0.74471	-0.169833	-0.184901	-0.450129	0.349036	0.175421	-2.35167
chr16-57628473-57628974	1.5419	0.345469	0.74471	-0.169833	-0.184901	-0.450129	0.349036	0.175421	-2.35167
chr16-55500073-55500574	1.72385	0.0504308	0.726857	0.550961	-0.392421	0.694944	-1.63293	-0.408953	-1.31274
chr11-73315719-73316220	1.54046	1.01132	0.883858	0.419923	-0.191961	0.020362	-1.09082	-1.12725	-1.46589
chr2-99621946-99622447	1.7166	1.1041	0.673157	-0.340594	-0.478632	0.246609	-1.62659	-0.151678	-1.14298
chr2-99621946-99622447	1.7166	1.1041	0.673157	-0.340594	-0.478632	0.246609	-1.62659	-0.151678	-1.14298
chr2-99621946-99622447	1.7166	1.1041	0.673157	-0.340594	-0.478632	0.246609	-1.62659	-0.151678	-1.14298
chr2-99621946-99622447	1.7166	1.1041	0.673157	-0.340594	-0.478632	0.246609	-1.62659	-0.151678	-1.14298
chr3-128804293-128804794	1.74177	0.0704884	1.03695	0.462668	-0.409867	0.0275897	0.0319291	-1.2391	-1.72244
chr5-59583246-59583747	0.586502	1.61839	0.593216	0.779675	-0.859803	0.562025	-1.49011	-1.21088	-0.579012
chr5-59583246-59583747	0.586502	1.61839	0.593216	0.779675	-0.859803	0.562025	-1.49011	-1.21088	-0.579012
chr19-34270139-34270640	1.67033	1.26357	0.45484	0.0171428	0.0362705	-0.572352	-0.342256	-0.644922	-1.88262
chr17-77074881-77075382	1.6533	0.602813	0.725291	0.8827	-0.030598	-0.543824	-1.37945	-0.419423	-1.49081
chr17-77074881-77075382	1.6533	0.602813	0.725291	0.8827	-0.030598	-0.543824	-1.37945	-0.419423	-1.49081
chr17-77074881-77075382	1.6533	0.602813	0.725291	0.8827	-0.030598	-0.543824	-1.37945	-0.419423	-1.49081
chr17-77074881-77075382	1.6533	0.602813	0.725291	0.8827	-0.030598	-0.543824	-1.37945	-0.419423	-1.49081
chr5-10511942-10512443	1.13129	0.457057	1.08497	0.795588	-0.534703	-0.249685	-1.61174	0.507591	-1.58037
chr6-43444218-43444719	0.733537	1.83171	1.20801	-0.318828	0.0871124	-1.12881	-0.386433	-0.837492	-1.18881
chr14-68789054-68789555	1.81109	-0.15096	1.02153	0.250837	0.197144	-0.735079	-0.880162	0.265093	-1.77949
chr14-68789054-68789555	1.81109	-0.15096	1.02153	0.250837	0.197144	-0.735079	-0.880162	0.265093	-1.77949
chr14-68789054-68789555	1.81109	-0.15096	1.02153	0.250837	0.197144	-0.735079	-0.880162	0.265093	-1.77949
chr1-201692725-201693226	1.92137	0.633121	0.311619	0.262844	-0.075288	-0.310171	-0.140492	-0.516691	-2.08632
chr9-86074778-86075279	1.66175	0.535846	0.526355	0.34781	0.242865	0.0831773	-0.762711	-0.470816	-2.16428
chr14-23521254-23521755	1.67307	0.891918	0.80377	0.768233	-0.960779	-0.508866	-1.2605	-0.251427	-1.15541
chr10-14648354-14648855	1.11053	0.517955	1.02702	0.781475	0.0262215	-0.264619	-1.06431	0.0172932	-2.15156
chr3-76900776-76901277	1.94728	-0.190363	1.24567	0.15252	-0.244603	-0.263777	-0.231673	-0.708749	-1.70631
chr12-53801868-53802369	1.46964	0.28257	1.37801	0.357954	0.290338	-0.604428	-0.455469	-0.922968	-1.79564
chr12-53801868-53802369	1.46964	0.28257	1.37801	0.357954	0.290338	-0.604428	-0.455469	-0.922968	-1.79564
chr19-23914711-23915212	1.06626	1.12934	-0.0563485	0.836126	0.206017	0.184183	-0.487522	-0.593528	-2.28453
chr19-23914711-23915212	1.06626	1.12934	-0.0563485	0.836126	0.206017	0.184183	-0.487522	-0.593528	-2.28453
chr19-23914711-23915212	1.06626	1.12934	-0.0563485	0.836126	0.206017	0.184183	-0.487522	-0.593528	-2.28453
chr19-23914711-23915212	1.06626	1.12934	-0.0563485	0.836126	0.206017	0.184183	-0.487522	-0.593528	-2.28453
chr2-206481188-206481689	1.53749	0.877302	0.718266	0.619073	-0.215431	-0.508736	-0.164516	-0.91436	-1.94909
chr2-206481188-206481689	1.53749	0.877302	0.718266	0.619073	-0.215431	-0.508736	-0.164516	-0.91436	-1.94909
chr2-206481188-206481689	1.53749	0.877302	0.718266	0.619073	-0.215431	-0.508736	-0.164516	-0.91436	-1.94909
chr2-206481188-206481689	1.53749	0.877302	0.718266	0.619073	-0.215431	-0.508736	-0.164516	-0.91436	-1.94909
chr2-206481188-206481689	1.53749	0.877302	0.718266	0.619073	-0.215431	-0.508736	-0.164516	-0.91436	-1.94909
chr10-25116206-25116707	1.30858	0.402173	1.40472	-0.60991	0.0959975	-0.16693	0.528859	-1.67246	-1.29103
chr10-25116206-25116707	1.30858	0.402173	1.40472	-0.60991	0.0959975	-0.16693	0.528859	-1.67246	-1.29103
chr3-118869667-118870168	1.67171	0.185634	0.929784	0.290921	0.317922	-1.11156	-0.540105	0.145727	-1.89003
chr3-118869667-118870168	1.67171	0.185634	0.929784	0.290921	0.317922	-1.11156	-0.540105	0.145727	-1.89003
chr9-20454137-20454638	1.81236	1.01876	0.50766	0.116935	0.334179	-0.590587	-0.471601	-1.32502	-1.40268
chr9-20454137-20454638	1.81236	1.01876	0.50766	0.116935	0.334179	-0.590587	-0.471601	-1.32502	-1.40268
chr4-70629467-70629968	1.29879	-0.478831	0.712274	0.787636	0.337842	-0.0129546	0.358314	-0.725557	-2.27751
chr4-70629467-70629968	1.29879	-0.478831	0.712274	0.787636	0.337842	-0.0129546	0.358314	-0.725557	-2.27751
chr7-128314969-128315470	1.4646	0.264208	1.09186	0.087687	0.23616	-0.333693	-1.075	0.305976	-2.0418
chr7-128314969-128315470	1.4646	0.264208	1.09186	0.087687	0.23616	-0.333693	-1.075	0.305976	-2.0418
chr7-28347733-28348234	1.44373	0.760909	0.874789	0.31605	-0.62864	-0.435296	-0.571004	0.346735	-2.10727
chr7-28347733-28348234	1.44373	0.760909	0.874789	0.31605	-0.62864	-0.435296	-0.571004	0.346735	-2.10727
chr7-34134336-34134837	1.7387	0.906484	0.444751	0.139162	-0.437397	-0.803413	0.594148	-0.836392	-1.74605
chr7-34134336-34134837	1.7387	0.906484	0.444751	0.139162	-0.437397	-0.803413	0.594148	-0.836392	-1.74605
chr7-34134336-34134837	1.7387	0.906484	0.444751	0.139162	-0.437397	-0.803413	0.594148	-0.836392	-1.74605
chr7-34134336-34134837	1.7387	0.906484	0.444751	0.139162	-0.437397	-0.803413	0.594148	-0.836392	-1.74605
chr18-9712771-9713272	1.90297	0.526727	0.772283	0.498415	-0.760646	-0.156245	-1.12421	-0.117982	-1.54131
chr18-9712771-9713272	1.90297	0.526727	0.772283	0.498415	-0.760646	-0.156245	-1.12421	-0.117982	-1.54131
chr18-9712771-9713272	1.90297	0.526727	0.772283	0.498415	-0.760646	-0.156245	-1.12421	-0.117982	-1.54131
chr3-54817654-54818155	1.71506	0.648688	0.616758	-0.0213253	0.159886	-0.350098	-0.173128	-0.373353	-2.22248
chr3-54817654-54818155	1.71506	0.648688	0.616758	-0.0213253	0.159886	-0.350098	-0.173128	-0.373353	-2.22248
chr3-54817654-54818155	1.71506	0.648688	0.616758	-0.0213253	0.159886	-0.350098	-0.173128	-0.373353	-2.22248
chr20-59744805-59745306	1.52606	0.578908	0.752653	0.0424512	0.287809	0.709347	-1.3209	-1.04507	-1.53126
chr20-59744805-59745306	1.52606	0.578908	0.752653	0.0424512	0.287809	0.709347	-1.3209	-1.04507	-1.53126
chr20-59744805-59745306	1.52606	0.578908	0.752653	0.0424512	0.287809	0.709347	-1.3209	-1.04507	-1.53126
chr20-59744805-59745306	1.52606	0.578908	0.752653	0.0424512	0.287809	0.709347	-1.3209	-1.04507	-1.53126
chr20-59744805-59745306	1.52606	0.578908	0.752653	0.0424512	0.287809	0.709347	-1.3209	-1.04507	-1.53126
chr20-59744805-59745306	1.52606	0.578908	0.752653	0.0424512	0.287809	0.709347	-1.3209	-1.04507	-1.53126
chr20-59744805-59745306	1.52606	0.578908	0.752653	0.0424512	0.287809	0.709347	-1.3209	-1.04507	-1.53126
chr7-132555284-132555785	1.06823	0.579819	0.546677	0.533906	0.488446	-0.293338	0.609488	-1.74615	-1.78707
chr7-132555284-132555785	1.06823	0.579819	0.546677	0.533906	0.488446	-0.293338	0.609488	-1.74615	-1.78707
chr7-132555284-132555785	1.06823	0.579819	0.546677	0.533906	0.488446	-0.293338	0.609488	-1.74615	-1.78707
chr12-47271567-47272068	1.43161	1.32471	0.186801	0.317043	0.164113	-0.0942188	-1.26679	-0.228181	-1.8351
chr12-47271567-47272068	1.43161	1.32471	0.186801	0.317043	0.164113	-0.0942188	-1.26679	-0.228181	-1.8351
chr8-101268070-101268571	1.31801	0.609862	1.10566	0.468492	-0.591868	-0.526306	-1.26068	0.578936	-1.7021
chr8-101268070-101268571	1.31801	0.609862	1.10566	0.468492	-0.591868	-0.526306	-1.26068	0.578936	-1.7021
chr5-148343159-148343660	1.41148	0.78424	0.0642135	0.425079	0.571152	-0.321832	-0.319119	-0.245393	-2.36982
chr5-148343159-148343660	1.41148	0.78424	0.0642135	0.425079	0.571152	-0.321832	-0.319119	-0.245393	-2.36982
chr5-148343159-148343660	1.41148	0.78424	0.0642135	0.425079	0.571152	-0.321832	-0.319119	-0.245393	-2.36982
chr5-148343159-148343660	1.41148	0.78424	0.0642135	0.425079	0.571152	-0.321832	-0.319119	-0.245393	-2.36982
chr6-118789929-118790430	1.84649	-0.175314	0.84786	0.207301	-0.133393	0.218336	-0.759161	-0.0135074	-2.03861
chr6-118789929-118790430	1.84649	-0.175314	0.84786	0.207301	-0.133393	0.218336	-0.759161	-0.0135074	-2.03861
chr6-118789929-118790430	1.84649	-0.175314	0.84786	0.207301	-0.133393	0.218336	-0.759161	-0.0135074	-2.03861
chr6-118789929-118790430	1.84649	-0.175314	0.84786	0.207301	-0.133393	0.218336	-0.759161	-0.0135074	-2.03861
chr4-37436650-37437151	0.814346	0.370423	1.1569	0.350607	-0.253808	0.203269	0.138222	-0.217502	-2.56245
chr4-37436650-37437151	0.814346	0.370423	1.1569	0.350607	-0.253808	0.203269	0.138222	-0.217502	-2.56245
chr14-79152058-79152559	2.32307	0.0187595	0.434157	0.36868	0.304525	-0.969075	-1.17784	-0.726847	-0.575432
chr14-79152058-79152559	2.32307	0.0187595	0.434157	0.36868	0.304525	-0.969075	-1.17784	-0.726847	-0.575432
chr15-74517676-74518177	1.46047	0.76774	1.25053	0.563645	-0.809501	-0.00541222	-0.65492	-1.32392	-1.24863
chr15-74517676-74518177	1.46047	0.76774	1.25053	0.563645	-0.809501	-0.00541222	-0.65492	-1.32392	-1.24863
chr1-20442970-20443471	1.48711	0.928932	0.803955	0.541805	-0.656506	-0.0301541	-0.782088	-0.336266	-1.95679
chr1-20442970-20443471	1.48711	0.928932	0.803955	0.541805	-0.656506	-0.0301541	-0.782088	-0.336266	-1.95679
chr15-42835995-42836496	0.888664	0.235609	1.13164	0.899236	-0.552253	0.154158	-0.0365194	-0.351602	-2.36893
chr15-42835995-42836496	0.888664	0.235609	1.13164	0.899236	-0.552253	0.154158	-0.0365194	-0.351602	-2.36893
chr15-42835995-42836496	0.888664	0.235609	1.13164	0.899236	-0.552253	0.154158	-0.0365194	-0.351602	-2.36893
chr15-42835995-42836496	0.888664	0.235609	1.13164	0.899236	-0.552253	0.154158	-0.0365194	-0.351602	-2.36893
chr15-42835995-42836496	0.888664	0.235609	1.13164	0.899236	-0.552253	0.154158	-0.0365194	-0.351602	-2.36893
chr9-105401735-105402236	1.72617	0.701377	0.103877	1.2315	-0.490565	-0.370804	-0.813458	-0.419116	-1.66898
chr9-105401735-105402236	1.72617	0.701377	0.103877	1.2315	-0.490565	-0.370804	-0.813458	-0.419116	-1.66898
chr9-105401735-105402236	1.72617	0.701377	0.103877	1.2315	-0.490565	-0.370804	-0.813458	-0.419116	-1.66898
chr9-105401735-105402236	1.72617	0.701377	0.103877	1.2315	-0.490565	-0.370804	-0.813458	-0.419116	-1.66898
chr9-29174304-29174805	1.95078	0.90625	-0.297955	0.56858	0.314564	-0.35748	-1.02484	-1.56028	-0.499613
chr9-29174304-29174805	1.95078	0.90625	-0.297955	0.56858	0.314564	-0.35748	-1.02484	-1.56028	-0.499613
chr15-60350211-60350712	1.32965	0.178428	0.549523	0.855759	-0.0809815	-0.148736	-0.779576	0.411194	-2.31525
chr15-60350211-60350712	1.32965	0.178428	0.549523	0.855759	-0.0809815	-0.148736	-0.779576	0.411194	-2.31525
chr15-60350211-60350712	1.32965	0.178428	0.549523	0.855759	-0.0809815	-0.148736	-0.779576	0.411194	-2.31525
chr11-126954467-126954968	1.2526	0.784199	-0.264338	0.851527	0.508929	0.535593	-1.19232	-0.535305	-1.94088
chr11-126954467-126954968	1.2526	0.784199	-0.264338	0.851527	0.508929	0.535593	-1.19232	-0.535305	-1.94088
chr10-22133852-22134353	1.96927	-0.107305	1.11543	0.355222	-0.339458	-1.60636	-0.0651344	-0.372012	-0.949657
chr10-22133852-22134353	1.96927	-0.107305	1.11543	0.355222	-0.339458	-1.60636	-0.0651344	-0.372012	-0.949657
chr17-9658799-9659300	1.4062	0.312407	0.738473	0.520221	-0.0045065	-0.300425	-0.504181	0.222436	-2.39062
chr17-9658799-9659300	1.4062	0.312407	0.738473	0.520221	-0.0045065	-0.300425	-0.504181	0.222436	-2.39062
chr17-9658799-9659300	1.4062	0.312407	0.738473	0.520221	-0.0045065	-0.300425	-0.504181	0.222436	-2.39062
chr5-80758819-80759320	0.600629	1.12204	0.754742	0.450205	0.0913402	0.402118	-1.60239	0.14338	-1.96207
chr5-80758819-80759320	0.600629	1.12204	0.754742	0.450205	0.0913402	0.402118	-1.60239	0.14338	-1.96207
chr5-80758819-80759320	0.600629	1.12204	0.754742	0.450205	0.0913402	0.402118	-1.60239	0.14338	-1.96207
chr6-43547303-43547804	1.31108	0.654393	1.11799	0.65416	-0.298636	-0.285261	-1.82335	-0.0347539	-1.29563
chr3-126799217-126799718	1.18235	0.440152	1.02556	0.766686	-0.0479699	-0.114371	-0.719664	-0.259388	-2.27336
chr3-126799217-126799718	1.18235	0.440152	1.02556	0.766686	-0.0479699	-0.114371	-0.719664	-0.259388	-2.27336
chr3-126799217-126799718	1.18235	0.440152	1.02556	0.766686	-0.0479699	-0.114371	-0.719664	-0.259388	-2.27336
chr3-126799217-126799718	1.18235	0.440152	1.02556	0.766686	-0.0479699	-0.114371	-0.719664	-0.259388	-2.27336
chr17-49266619-49267120	0.925619	0.983988	1.10727	0.748317	-0.62947	-0.422779	0.0331822	-0.651156	-2.09497
chr6-161493585-161494086	1.7943	0.0989485	1.07443	-0.617554	-0.53867	0.209977	0.321502	-0.445983	-1.89695
chr6-161493585-161494086	1.7943	0.0989485	1.07443	-0.617554	-0.53867	0.209977	0.321502	-0.445983	-1.89695
chr10-51149724-51150225	1.39592	0.853093	0.662668	0.101712	0.059038	-0.156905	-0.607621	0.0321378	-2.34005
chr5-34749136-34749637	1.36619	0.703384	0.513161	0.258053	0.0523557	0.501408	-0.74588	-0.326678	-2.32199
chr5-34749136-34749637	1.36619	0.703384	0.513161	0.258053	0.0523557	0.501408	-0.74588	-0.326678	-2.32199
chr5-34749136-34749637	1.36619	0.703384	0.513161	0.258053	0.0523557	0.501408	-0.74588	-0.326678	-2.32199
chr1-154775751-154776252	1.23887	0.21854	1.15409	0.672974	0.21489	-0.755022	-0.698128	0.0804266	-2.12663
chr4-76659170-76659671	1.61844	1.07286	0.964942	-1.02391	-0.202447	-0.558577	-0.554808	0.269848	-1.58635
chr16-19259454-19259955	1.07864	0.168168	1.02164	0.729487	-0.349285	0.0909677	-0.915606	0.429673	-2.25369
chr19-51020317-51020818	1.52721	1.45352	0.900654	-0.00176602	-0.293565	-1.04752	-0.874171	-0.378854	-1.28551
chr19-51020317-51020818	1.52721	1.45352	0.900654	-0.00176602	-0.293565	-1.04752	-0.874171	-0.378854	-1.28551
chr8-30561320-30561821	1.85831	1.11165	0.739604	0.405174	-0.638902	-0.617146	-1.13502	-0.726065	-0.997607
chr14-37825394-37825895	2.2511	-0.369248	0.857681	0.0500262	-0.275655	-0.0949183	-0.863206	-0.0645489	-1.49124
chr1-205352297-205352798	1.08882	0.861025	1.14699	0.673188	-0.643651	-0.0716121	-1.94084	-0.058139	-1.05578
chr5-178149313-178149814	1.66843	0.628328	0.468841	1.10354	-0.0820445	-1.00122	-0.205336	-1.32911	-1.25143
chr3-53167064-53167565	0.551286	0.708598	1.30104	0.685503	-0.0697365	-1.14622	-0.29925	0.384308	-2.11552
chr2-50044396-50044897	2.06138	0.336011	1.0902	-0.444447	-0.190108	0.0866453	-1.00391	-0.563764	-1.37201
chr1-201791387-201791888	1.16645	0.85388	0.39495	0.730769	-0.114203	-0.379635	0.578063	-1.10936	-2.12092
chr5-126921695-126922196	1.3849	0.69577	0.934335	0.426221	0.228532	-0.298811	-0.201002	-1.17444	-1.99551
chr3-54858485-54858986	1.74065	0.775261	0.916522	0.205211	0.124924	-0.440362	-1.52586	-0.488413	-1.30793
chr19-58229383-58229884	1.01048	1.46947	0.941229	0.424188	-0.386681	-1.53434	-1.36082	0.0642071	-0.627726
chr10-10699571-10700072	1.28282	0.742025	0.422868	1.09589	-0.379715	0.125021	-0.298783	-0.901588	-2.08854
chr2-8984958-8985459	0.896617	1.03215	0.684767	0.362836	0.116714	-1.02699	0.320359	-0.0725909	-2.31386
chr15-62619237-62619738	1.08621	0.92379	-0.050494	1.10218	-0.0665275	-0.885118	-0.66076	0.593456	-2.04273
chr15-62619237-62619738	1.08621	0.92379	-0.050494	1.10218	-0.0665275	-0.885118	-0.66076	0.593456	-2.04273
chr18-35525740-35526241	0.886207	1.1302	1.18837	0.450287	-0.525152	0.19231	-0.195118	-1.36094	-1.76616
chr5-948333-948834	1.42679	0.709554	0.0631049	0.942863	0.24429	-0.894443	0.259867	-0.722642	-2.02938
chr10-104282526-104283027	1.5928	0.691966	0.582442	0.48544	0.404996	-0.916289	-1.3559	0.11282	-1.59828
chr5-124746553-124747054	1.61949	0.612497	1.17378	0.1318	-0.0722201	-0.67837	-0.940141	-0.0424147	-1.80442
chr7-158358521-158359022	1.75084	0.878145	-0.0957534	0.349271	0.107712	-0.976628	-0.564083	0.436741	-1.88624
chr9-99826111-99826612	1.38261	0.985686	-0.510125	0.0551149	0.380396	0.955091	-0.179922	-1.70079	-1.36806
chr11-71148770-71149271	2.42999	-0.158782	0.405913	0.0712542	-0.395145	-0.374637	0.270577	-1.10192	-1.14725
chr13-110767565-110768066	1.0787	-0.028995	0.855791	1.12133	0.0670413	-0.176251	-0.0611323	-0.499054	-2.35743
chr19-19956827-19957328	1.27879	1.21373	0.43793	0.0711417	-0.386671	-0.00336327	0.106187	-0.39948	-2.31826
chr2-205764364-205764865	1.66536	0.243821	0.900143	0.050856	-0.0771848	-0.3365	-1.55562	0.654186	-1.54505
chr15-27025749-27026250	1.24957	0.544476	0.741866	0.299383	-0.0164449	-0.413668	-1.09166	0.805491	-2.11901
chr15-27025749-27026250	1.24957	0.544476	0.741866	0.299383	-0.0164449	-0.413668	-1.09166	0.805491	-2.11901
chr3-133405358-133405859	1.85121	0.976733	-0.191198	0.569331	0.240624	-0.230536	-1.10769	-1.64478	-0.463695
chr6-24859792-24860293	1.93341	0.739373	-0.0128038	0.156305	0.299483	-0.113029	0.0218934	-1.43009	-1.59454
chr9-36770138-36770639	1.03169	1.18979	0.147793	0.929435	-0.662707	-0.282449	-1.05841	0.608707	-1.90384
chr3-129126976-129127477	1.97003	0.670057	0.148554	0.508133	-0.076185	-0.661897	-1.3653	0.230853	-1.42424
chr7-102926151-102926652	0.077185	0.780815	1.33666	0.907488	0.0260171	0.542777	-1.16818	-0.550557	-1.95221
chr7-102926151-102926652	0.077185	0.780815	1.33666	0.907488	0.0260171	0.542777	-1.16818	-0.550557	-1.95221
chr1-113763767-113764268	1.77862	0.116626	1.16936	0.388397	0.0525771	-0.624681	-0.556442	-0.491238	-1.83322
chr11-133671440-133671941	1.38046	1.20359	0.0686305	0.534098	-0.147709	-0.240963	-0.450873	-0.0970903	-2.25014
chr6-3265733-3266234	1.12751	0.958858	0.417895	0.930641	0.110065	-1.06533	-0.346775	-0.0112733	-2.12159
chr11-8830754-8831255	0.979657	0.943332	0.822977	0.510592	0.0733488	-0.577507	-0.452922	0.080007	-2.37949
chr10-123912980-123913481	1.35224	0.0461688	1.59554	0.498366	0.0265039	-0.958328	-1.07116	0.0298327	-1.51916
chr20-57374227-57374728	1.7234	0.546852	0.0985117	0.986057	-0.0834018	0.331647	-0.805372	-1.58553	-1.21217
chr18-54908770-54909271	1.51469	0.889929	0.484976	0.0885973	0.569184	-0.915722	-0.422608	-0.132515	-2.07654
chr10-48698725-48699226	1.47241	1.66523	0.195083	0.0374366	0.106054	-0.28804	-1.59979	-0.56556	-1.02282
chr17-39647233-39647734	1.7408	-0.123467	1.13216	0.917406	-0.423188	-0.637617	-0.780712	-0.216348	-1.60903
chr1-57882121-57882622	1.65438	0.392437	0.667351	0.450002	-0.390744	-0.170434	-0.664483	0.247085	-2.1856
chr9-92613059-92613560	2.13447	0.611916	-0.00593912	0.65153	-0.0232647	-0.558034	-0.257695	-1.33904	-1.21395
chr1-6338840-6339341	1.7109	0.741138	0.649487	0.67659	-0.155579	-1.22606	-0.624626	-0.12545	-1.64639
chr8-86370465-86370966	0.975434	1.61697	0.261015	0.885339	-0.496816	-0.587775	-1.44854	0.160294	-1.36591
chr12-113762632-113763133	1.68709	0.547072	1.17862	-0.0607933	-0.48826	-0.400468	-1.07154	0.290591	-1.68231
chr12-113762632-113763133	1.68709	0.547072	1.17862	-0.0607933	-0.48826	-0.400468	-1.07154	0.290591	-1.68231
chr15-90496941-90497442	2.22675	0.634106	0.617595	-0.627826	-0.653618	0.18245	-0.602743	-0.407883	-1.36884
chr12-105483142-105483643	1.32152	0.262797	0.918729	0.971155	-0.0829674	-1.30433	-0.287643	0.0973048	-1.89657
chr3-64406355-64406856	1.22327	0.425104	0.884065	0.0290453	-0.0373206	0.395591	-1.57256	0.551591	-1.89879
chr3-123831624-123832125	2.0124	0.250144	0.0853945	0.25494	-0.423048	0.80576	-0.761142	-0.428948	-1.7955
chr13-106399921-106400422	1.51831	0.790024	0.422404	0.1176	-0.0809357	-0.316318	-1.31333	0.734891	-1.87265
chr17-9343049-9343550	1.04788	0.220363	0.647711	0.660246	0.372191	0.0763415	-0.109322	-0.319319	-2.59609
chr15-74051279-74051780	1.31287	0.582419	0.701935	0.563319	-0.146315	-0.0428559	0.214515	-0.891901	-2.29399
chr3-189956206-189956707	1.48822	0.735247	0.616011	0.665465	-0.213792	-0.0229288	-1.27857	-0.0562218	-1.93343
chr7-32294546-32295047	1.16316	0.00772111	0.588641	1.40882	-0.467736	-0.447178	-1.1073	0.654555	-1.80068
chr2-133112532-133113033	2.01031	0.401374	0.636216	0.422628	0.00191016	-0.655977	-1.12282	-0.108948	-1.58469
chr16-71965989-71966490	1.11176	0.108034	0.959393	0.605669	-0.12135	-0.407044	-0.698627	0.73488	-2.29271

## Sheet: FigureS12e_L6CT
	A24	A9	FI	MTG	AnG	M1C	S1C	A1C	V1C
chr2-27799286-27799787	-1.72617	-1.1464	0.326298	-0.61399	-0.459486	0.484806	0.523528	1.09046	1.52095
chr2-27799286-27799787	-1.72617	-1.1464	0.326298	-0.61399	-0.459486	0.484806	0.523528	1.09046	1.52095
chr2-27799286-27799787	-1.72617	-1.1464	0.326298	-0.61399	-0.459486	0.484806	0.523528	1.09046	1.52095
chr2-27799286-27799787	-1.72617	-1.1464	0.326298	-0.61399	-0.459486	0.484806	0.523528	1.09046	1.52095
chr2-27799286-27799787	-1.72617	-1.1464	0.326298	-0.61399	-0.459486	0.484806	0.523528	1.09046	1.52095
chr2-27799286-27799787	-1.72617	-1.1464	0.326298	-0.61399	-0.459486	0.484806	0.523528	1.09046	1.52095
chr2-27799286-27799787	-1.72617	-1.1464	0.326298	-0.61399	-0.459486	0.484806	0.523528	1.09046	1.52095
chr2-27799286-27799787	-1.72617	-1.1464	0.326298	-0.61399	-0.459486	0.484806	0.523528	1.09046	1.52095
chr2-27799286-27799787	-1.72617	-1.1464	0.326298	-0.61399	-0.459486	0.484806	0.523528	1.09046	1.52095
chr2-27799286-27799787	-1.72617	-1.1464	0.326298	-0.61399	-0.459486	0.484806	0.523528	1.09046	1.52095
chr2-27799286-27799787	-1.72617	-1.1464	0.326298	-0.61399	-0.459486	0.484806	0.523528	1.09046	1.52095
chr2-27799286-27799787	-1.72617	-1.1464	0.326298	-0.61399	-0.459486	0.484806	0.523528	1.09046	1.52095
chr2-27799286-27799787	-1.72617	-1.1464	0.326298	-0.61399	-0.459486	0.484806	0.523528	1.09046	1.52095
chr2-27799286-27799787	-1.72617	-1.1464	0.326298	-0.61399	-0.459486	0.484806	0.523528	1.09046	1.52095
chr2-27799286-27799787	-1.72617	-1.1464	0.326298	-0.61399	-0.459486	0.484806	0.523528	1.09046	1.52095
chr2-27799286-27799787	-1.72617	-1.1464	0.326298	-0.61399	-0.459486	0.484806	0.523528	1.09046	1.52095
chr2-27799286-27799787	-1.72617	-1.1464	0.326298	-0.61399	-0.459486	0.484806	0.523528	1.09046	1.52095
chr2-27799286-27799787	-1.72617	-1.1464	0.326298	-0.61399	-0.459486	0.484806	0.523528	1.09046	1.52095
chr2-27799286-27799787	-1.72617	-1.1464	0.326298	-0.61399	-0.459486	0.484806	0.523528	1.09046	1.52095
chr5-45181658-45182159	-1.479	-0.803672	-0.116924	-1.5185	0.0048803	0.889878	0.949848	0.995598	1.07789
chr5-45181658-45182159	-1.479	-0.803672	-0.116924	-1.5185	0.0048803	0.889878	0.949848	0.995598	1.07789
chr5-45181658-45182159	-1.479	-0.803672	-0.116924	-1.5185	0.0048803	0.889878	0.949848	0.995598	1.07789
chr5-45181658-45182159	-1.479	-0.803672	-0.116924	-1.5185	0.0048803	0.889878	0.949848	0.995598	1.07789
chr5-45181658-45182159	-1.479	-0.803672	-0.116924	-1.5185	0.0048803	0.889878	0.949848	0.995598	1.07789
chr5-45181658-45182159	-1.479	-0.803672	-0.116924	-1.5185	0.0048803	0.889878	0.949848	0.995598	1.07789
chr5-45181658-45182159	-1.479	-0.803672	-0.116924	-1.5185	0.0048803	0.889878	0.949848	0.995598	1.07789
chr2-239075985-239076486	-0.376314	-1.90528	-0.504134	-0.786628	0.0927964	0.670448	1.02443	0.100118	1.68457
chr2-239075985-239076486	-0.376314	-1.90528	-0.504134	-0.786628	0.0927964	0.670448	1.02443	0.100118	1.68457
chr2-239075985-239076486	-0.376314	-1.90528	-0.504134	-0.786628	0.0927964	0.670448	1.02443	0.100118	1.68457
chr2-239075985-239076486	-0.376314	-1.90528	-0.504134	-0.786628	0.0927964	0.670448	1.02443	0.100118	1.68457
chr2-239075985-239076486	-0.376314	-1.90528	-0.504134	-0.786628	0.0927964	0.670448	1.02443	0.100118	1.68457
chr2-239075985-239076486	-0.376314	-1.90528	-0.504134	-0.786628	0.0927964	0.670448	1.02443	0.100118	1.68457
chr2-239075985-239076486	-0.376314	-1.90528	-0.504134	-0.786628	0.0927964	0.670448	1.02443	0.100118	1.68457
chr3-69785142-69785643	-1.08513	-0.401986	-0.541155	-1.12508	-0.0400018	-0.245282	0.569849	0.539748	2.32904
chr3-69785142-69785643	-1.08513	-0.401986	-0.541155	-1.12508	-0.0400018	-0.245282	0.569849	0.539748	2.32904
chr3-152331182-152331683	-2.11384	-0.055118	0.136611	-1.15694	-0.0565255	0.376619	0.810198	1.38323	0.675771
chr3-152331182-152331683	-2.11384	-0.055118	0.136611	-1.15694	-0.0565255	0.376619	0.810198	1.38323	0.675771
chr10-111114502-111115003	-0.912664	-0.370154	-0.691408	-1.52338	-0.0826869	0.713108	0.877819	0.00307034	1.98629
chr6-2197209-2197710	-1.9168	-0.716663	-0.45636	0.0896578	-0.637819	0.82864	0.582079	0.529117	1.69815
chr6-2197209-2197710	-1.9168	-0.716663	-0.45636	0.0896578	-0.637819	0.82864	0.582079	0.529117	1.69815
chr6-2197209-2197710	-1.9168	-0.716663	-0.45636	0.0896578	-0.637819	0.82864	0.582079	0.529117	1.69815
chr7-99236011-99236512	-1.0221	-0.163791	-0.844696	-1.55512	-0.0520379	0.503024	0.839371	0.372446	1.92291
chr7-99236011-99236512	-1.0221	-0.163791	-0.844696	-1.55512	-0.0520379	0.503024	0.839371	0.372446	1.92291
chr2-105671303-105671804	-0.963886	-0.907741	-0.519241	-0.996546	-0.573684	0.548968	0.600355	0.684686	2.12709
chr7-110994643-110995144	-1.37456	-0.503011	-1.03611	-0.755817	0.563562	0.673472	1.04455	-0.398607	1.78652
chr7-110994643-110995144	-1.37456	-0.503011	-1.03611	-0.755817	0.563562	0.673472	1.04455	-0.398607	1.78652
chr2-54123033-54123534	-0.635978	-1.49987	-0.496013	-1.10306	0.115289	0.423709	0.539224	0.668598	1.9881
chr2-54123033-54123534	-0.635978	-1.49987	-0.496013	-1.10306	0.115289	0.423709	0.539224	0.668598	1.9881
chr2-54123033-54123534	-0.635978	-1.49987	-0.496013	-1.10306	0.115289	0.423709	0.539224	0.668598	1.9881
chr1-160357725-160358226	-1.65425	-1.48856	-0.441813	-0.181502	0.0255714	0.580511	0.910993	0.876707	1.37234
chr1-160357725-160358226	-1.65425	-1.48856	-0.441813	-0.181502	0.0255714	0.580511	0.910993	0.876707	1.37234
chr1-160357725-160358226	-1.65425	-1.48856	-0.441813	-0.181502	0.0255714	0.580511	0.910993	0.876707	1.37234
chr1-160357725-160358226	-1.65425	-1.48856	-0.441813	-0.181502	0.0255714	0.580511	0.910993	0.876707	1.37234
chr8-115485506-115486007	-1.01774	-1.73438	-0.109057	-0.271617	-0.574075	0.217297	1.54203	0.642594	1.30495
chr8-115485506-115486007	-1.01774	-1.73438	-0.109057	-0.271617	-0.574075	0.217297	1.54203	0.642594	1.30495
chr8-115485506-115486007	-1.01774	-1.73438	-0.109057	-0.271617	-0.574075	0.217297	1.54203	0.642594	1.30495
chr2-177143494-177143995	-1.49473	-0.493474	-0.870819	-0.729287	-0.563009	0.547798	1.14712	0.852576	1.60382
chr2-177143494-177143995	-1.49473	-0.493474	-0.870819	-0.729287	-0.563009	0.547798	1.14712	0.852576	1.60382
chr2-177143494-177143995	-1.49473	-0.493474	-0.870819	-0.729287	-0.563009	0.547798	1.14712	0.852576	1.60382
chr2-177143494-177143995	-1.49473	-0.493474	-0.870819	-0.729287	-0.563009	0.547798	1.14712	0.852576	1.60382
chr2-177143494-177143995	-1.49473	-0.493474	-0.870819	-0.729287	-0.563009	0.547798	1.14712	0.852576	1.60382
chr2-177143494-177143995	-1.49473	-0.493474	-0.870819	-0.729287	-0.563009	0.547798	1.14712	0.852576	1.60382
chr2-177143494-177143995	-1.49473	-0.493474	-0.870819	-0.729287	-0.563009	0.547798	1.14712	0.852576	1.60382
chr2-177143494-177143995	-1.49473	-0.493474	-0.870819	-0.729287	-0.563009	0.547798	1.14712	0.852576	1.60382
chr2-177143494-177143995	-1.49473	-0.493474	-0.870819	-0.729287	-0.563009	0.547798	1.14712	0.852576	1.60382
chr14-22769439-22769940	-0.992021	-1.45926	-0.255492	-0.638504	-0.806548	0.680981	0.736762	1.46399	1.2701
chr14-22769439-22769940	-0.992021	-1.45926	-0.255492	-0.638504	-0.806548	0.680981	0.736762	1.46399	1.2701
chr14-22769439-22769940	-0.992021	-1.45926	-0.255492	-0.638504	-0.806548	0.680981	0.736762	1.46399	1.2701
chr14-22769439-22769940	-0.992021	-1.45926	-0.255492	-0.638504	-0.806548	0.680981	0.736762	1.46399	1.2701
chr14-22769439-22769940	-0.992021	-1.45926	-0.255492	-0.638504	-0.806548	0.680981	0.736762	1.46399	1.2701
chr20-59830742-59831243	-0.611305	-1.69026	-0.847417	-0.735748	0.109756	0.369635	1.21826	0.600876	1.58619
chr20-59830742-59831243	-0.611305	-1.69026	-0.847417	-0.735748	0.109756	0.369635	1.21826	0.600876	1.58619
chr6-161151124-161151625	-0.637145	-0.0920801	-0.0583748	-2.31081	-0.00808338	0.457121	1.12299	0.212175	1.31421
chr11-46711037-46711538	-1.6071	-1.00172	-0.589435	-0.369697	1.03979	0.253781	0.117427	0.228746	1.92821
chr11-46711037-46711538	-1.6071	-1.00172	-0.589435	-0.369697	1.03979	0.253781	0.117427	0.228746	1.92821
chr11-46711037-46711538	-1.6071	-1.00172	-0.589435	-0.369697	1.03979	0.253781	0.117427	0.228746	1.92821
chr11-46711037-46711538	-1.6071	-1.00172	-0.589435	-0.369697	1.03979	0.253781	0.117427	0.228746	1.92821
chr11-46711037-46711538	-1.6071	-1.00172	-0.589435	-0.369697	1.03979	0.253781	0.117427	0.228746	1.92821
chr11-46711037-46711538	-1.6071	-1.00172	-0.589435	-0.369697	1.03979	0.253781	0.117427	0.228746	1.92821
chr1-165943211-165943712	-1.26609	-0.191781	-1.31587	-0.900208	-0.228867	0.533405	1.71581	0.53505	1.11855
chr1-165943211-165943712	-1.26609	-0.191781	-1.31587	-0.900208	-0.228867	0.533405	1.71581	0.53505	1.11855
chr1-165943211-165943712	-1.26609	-0.191781	-1.31587	-0.900208	-0.228867	0.533405	1.71581	0.53505	1.11855
chr1-165943211-165943712	-1.26609	-0.191781	-1.31587	-0.900208	-0.228867	0.533405	1.71581	0.53505	1.11855
chr1-31418738-31419239	0.56143	-1.65203	-0.282119	-1.13781	-0.90361	0.892191	0.24387	0.742452	1.53563
chr1-31418738-31419239	0.56143	-1.65203	-0.282119	-1.13781	-0.90361	0.892191	0.24387	0.742452	1.53563
chr1-31418738-31419239	0.56143	-1.65203	-0.282119	-1.13781	-0.90361	0.892191	0.24387	0.742452	1.53563
chr1-31418738-31419239	0.56143	-1.65203	-0.282119	-1.13781	-0.90361	0.892191	0.24387	0.742452	1.53563
chr2-239944316-239944817	-1.4379	-0.398861	-0.212861	-1.47342	-0.103311	0.962426	0.0335433	1.03274	1.59764
chr2-239944316-239944817	-1.4379	-0.398861	-0.212861	-1.47342	-0.103311	0.962426	0.0335433	1.03274	1.59764
chr2-239944316-239944817	-1.4379	-0.398861	-0.212861	-1.47342	-0.103311	0.962426	0.0335433	1.03274	1.59764
chr7-99677117-99677618	0.157982	-1.83873	-0.516088	-1.03996	-0.379509	0.678834	0.465016	0.806911	1.66555
chr7-99677117-99677618	0.157982	-1.83873	-0.516088	-1.03996	-0.379509	0.678834	0.465016	0.806911	1.66555
chr7-99677117-99677618	0.157982	-1.83873	-0.516088	-1.03996	-0.379509	0.678834	0.465016	0.806911	1.66555
chr17-6471661-6472162	-1.49334	-0.348491	-0.960439	-0.184425	-0.730645	0.512194	0.913601	0.298539	1.993
chr17-6471661-6472162	-1.49334	-0.348491	-0.960439	-0.184425	-0.730645	0.512194	0.913601	0.298539	1.993
chr22-26321734-26322235	-1.45768	-0.861893	0.0969402	-0.693291	-0.32762	-0.175137	1.31825	0.166875	1.93355
chr15-48442150-48442651	-1.52307	0.09159	-0.98666	-1.22831	0.563353	0.516709	0.871621	0.00791065	1.68686
chr8-100868351-100868852	-0.836499	-1.23084	-0.356211	-1.31516	-0.287506	0.44512	0.835114	1.67329	1.0727
chr8-100868351-100868852	-0.836499	-1.23084	-0.356211	-1.31516	-0.287506	0.44512	0.835114	1.67329	1.0727
chr9-91407961-91408462	-1.18919	-1.07468	-0.522513	-0.77504	-0.427145	0.884533	1.13115	0.159793	1.81309
chr9-91407961-91408462	-1.18919	-1.07468	-0.522513	-0.77504	-0.427145	0.884533	1.13115	0.159793	1.81309
chr17-80063957-80064458	-0.813723	-1.53803	-0.539317	-1.26595	0.484979	0.697004	1.05515	0.511876	1.408
chr17-80063957-80064458	-0.813723	-1.53803	-0.539317	-1.26595	0.484979	0.697004	1.05515	0.511876	1.408
chr1-210712015-210712516	-0.974806	-0.807127	-0.653522	-1.50428	0.0942608	0.375804	0.619153	1.66205	1.18847
chr5-172879061-172879562	-1.28401	-1.22499	-1.04461	-0.458015	0.478658	0.528278	0.742089	0.44896	1.81364
chr5-172879061-172879562	-1.28401	-1.22499	-1.04461	-0.458015	0.478658	0.528278	0.742089	0.44896	1.81364
chr5-172879061-172879562	-1.28401	-1.22499	-1.04461	-0.458015	0.478658	0.528278	0.742089	0.44896	1.81364
chr8-123540075-123540576	-0.446979	-1.42391	-1.3336	-0.533699	0.230248	0.282165	1.33064	0.236799	1.65833
chr8-123540075-123540576	-0.446979	-1.42391	-1.3336	-0.533699	0.230248	0.282165	1.33064	0.236799	1.65833
chr9-89443403-89443904	0.0826767	-0.392032	-1.37338	-1.6848	-0.17511	0.728346	0.961683	0.250784	1.60183
chr9-89443403-89443904	0.0826767	-0.392032	-1.37338	-1.6848	-0.17511	0.728346	0.961683	0.250784	1.60183
chr9-89443403-89443904	0.0826767	-0.392032	-1.37338	-1.6848	-0.17511	0.728346	0.961683	0.250784	1.60183
chr9-89443403-89443904	0.0826767	-0.392032	-1.37338	-1.6848	-0.17511	0.728346	0.961683	0.250784	1.60183
chr2-119283246-119283747	-1.1402	-0.456526	0.392831	-1.23035	-1.19189	0.542932	1.61957	0.276878	1.18676
chr2-119283246-119283747	-1.1402	-0.456526	0.392831	-1.23035	-1.19189	0.542932	1.61957	0.276878	1.18676
chr2-119283246-119283747	-1.1402	-0.456526	0.392831	-1.23035	-1.19189	0.542932	1.61957	0.276878	1.18676
chr2-119283246-119283747	-1.1402	-0.456526	0.392831	-1.23035	-1.19189	0.542932	1.61957	0.276878	1.18676
chr2-119283246-119283747	-1.1402	-0.456526	0.392831	-1.23035	-1.19189	0.542932	1.61957	0.276878	1.18676
chr2-119283246-119283747	-1.1402	-0.456526	0.392831	-1.23035	-1.19189	0.542932	1.61957	0.276878	1.18676
chr17-45289892-45290393	-0.757059	-0.645836	-1.06906	-0.822606	-0.861121	0.781276	0.885085	0.553101	1.93622
chr17-45289892-45290393	-0.757059	-0.645836	-1.06906	-0.822606	-0.861121	0.781276	0.885085	0.553101	1.93622
chr17-45289892-45290393	-0.757059	-0.645836	-1.06906	-0.822606	-0.861121	0.781276	0.885085	0.553101	1.93622
chr17-45289892-45290393	-0.757059	-0.645836	-1.06906	-0.822606	-0.861121	0.781276	0.885085	0.553101	1.93622
chr7-76310688-76311189	-0.477574	-1.66844	-0.289422	-0.120082	-1.28196	0.631252	0.828474	0.779643	1.59811
chr7-76310688-76311189	-0.477574	-1.66844	-0.289422	-0.120082	-1.28196	0.631252	0.828474	0.779643	1.59811
chr7-76310688-76311189	-0.477574	-1.66844	-0.289422	-0.120082	-1.28196	0.631252	0.828474	0.779643	1.59811
chr7-76310688-76311189	-0.477574	-1.66844	-0.289422	-0.120082	-1.28196	0.631252	0.828474	0.779643	1.59811
chr7-76310688-76311189	-0.477574	-1.66844	-0.289422	-0.120082	-1.28196	0.631252	0.828474	0.779643	1.59811
chr7-76310688-76311189	-0.477574	-1.66844	-0.289422	-0.120082	-1.28196	0.631252	0.828474	0.779643	1.59811
chr7-76310688-76311189	-0.477574	-1.66844	-0.289422	-0.120082	-1.28196	0.631252	0.828474	0.779643	1.59811
chr7-76310688-76311189	-0.477574	-1.66844	-0.289422	-0.120082	-1.28196	0.631252	0.828474	0.779643	1.59811
chr2-112140094-112140595	-1.39098	0.224476	-0.0977722	-1.39098	-0.100751	0.550848	-0.603789	0.931637	1.87731
chr3-141255230-141255731	-0.398363	0.1532	-1.07262	-1.35583	-0.965667	0.567066	0.565768	0.506999	1.99945
chr3-141255230-141255731	-0.398363	0.1532	-1.07262	-1.35583	-0.965667	0.567066	0.565768	0.506999	1.99945
chr3-141255230-141255731	-0.398363	0.1532	-1.07262	-1.35583	-0.965667	0.567066	0.565768	0.506999	1.99945
chr3-141255230-141255731	-0.398363	0.1532	-1.07262	-1.35583	-0.965667	0.567066	0.565768	0.506999	1.99945
chr3-141255230-141255731	-0.398363	0.1532	-1.07262	-1.35583	-0.965667	0.567066	0.565768	0.506999	1.99945
chr5-172170191-172170692	-1.73456	0.331353	-0.507972	-1.24834	-0.31495	0.42655	0.878577	0.51063	1.65871
chr5-172170191-172170692	-1.73456	0.331353	-0.507972	-1.24834	-0.31495	0.42655	0.878577	0.51063	1.65871
chr5-172170191-172170692	-1.73456	0.331353	-0.507972	-1.24834	-0.31495	0.42655	0.878577	0.51063	1.65871
chr5-172170191-172170692	-1.73456	0.331353	-0.507972	-1.24834	-0.31495	0.42655	0.878577	0.51063	1.65871
chr1-229434848-229435349	-1.23494	-1.96565	-0.0743458	0.316066	-0.144429	0.53362	1.33597	0.0448941	1.18882
chr1-229434848-229435349	-1.23494	-1.96565	-0.0743458	0.316066	-0.144429	0.53362	1.33597	0.0448941	1.18882
chr1-229434848-229435349	-1.23494	-1.96565	-0.0743458	0.316066	-0.144429	0.53362	1.33597	0.0448941	1.18882
chr1-229434848-229435349	-1.23494	-1.96565	-0.0743458	0.316066	-0.144429	0.53362	1.33597	0.0448941	1.18882
chr1-229434848-229435349	-1.23494	-1.96565	-0.0743458	0.316066	-0.144429	0.53362	1.33597	0.0448941	1.18882
chr1-229434848-229435349	-1.23494	-1.96565	-0.0743458	0.316066	-0.144429	0.53362	1.33597	0.0448941	1.18882
chr1-229434848-229435349	-1.23494	-1.96565	-0.0743458	0.316066	-0.144429	0.53362	1.33597	0.0448941	1.18882
chr1-229434848-229435349	-1.23494	-1.96565	-0.0743458	0.316066	-0.144429	0.53362	1.33597	0.0448941	1.18882
chr1-229434848-229435349	-1.23494	-1.96565	-0.0743458	0.316066	-0.144429	0.53362	1.33597	0.0448941	1.18882
chr16-47722190-47722691	-2.37984	-0.453189	-0.558533	0.265837	0.0384006	0.338955	1.02466	0.642236	1.08147
chr16-47722190-47722691	-2.37984	-0.453189	-0.558533	0.265837	0.0384006	0.338955	1.02466	0.642236	1.08147
chr16-47722190-47722691	-2.37984	-0.453189	-0.558533	0.265837	0.0384006	0.338955	1.02466	0.642236	1.08147
chr16-47722190-47722691	-2.37984	-0.453189	-0.558533	0.265837	0.0384006	0.338955	1.02466	0.642236	1.08147
chr16-47722190-47722691	-2.37984	-0.453189	-0.558533	0.265837	0.0384006	0.338955	1.02466	0.642236	1.08147
chr16-47722190-47722691	-2.37984	-0.453189	-0.558533	0.265837	0.0384006	0.338955	1.02466	0.642236	1.08147
chr16-47722190-47722691	-2.37984	-0.453189	-0.558533	0.265837	0.0384006	0.338955	1.02466	0.642236	1.08147
chr18-9017198-9017699	-0.0383	-0.503798	-0.491923	-2.33819	0.270004	0.483345	0.957193	0.365942	1.29573
chr18-9017198-9017699	-0.0383	-0.503798	-0.491923	-2.33819	0.270004	0.483345	0.957193	0.365942	1.29573
chr18-9017198-9017699	-0.0383	-0.503798	-0.491923	-2.33819	0.270004	0.483345	0.957193	0.365942	1.29573
chr18-9017198-9017699	-0.0383	-0.503798	-0.491923	-2.33819	0.270004	0.483345	0.957193	0.365942	1.29573
chr18-9017198-9017699	-0.0383	-0.503798	-0.491923	-2.33819	0.270004	0.483345	0.957193	0.365942	1.29573
chr18-9017198-9017699	-0.0383	-0.503798	-0.491923	-2.33819	0.270004	0.483345	0.957193	0.365942	1.29573
chr18-9017198-9017699	-0.0383	-0.503798	-0.491923	-2.33819	0.270004	0.483345	0.957193	0.365942	1.29573
chr1-207026156-207026657	-1.31463	-1.68383	-0.0615731	-1.00557	0.586813	1.05529	0.853483	0.748854	0.821166
chr1-207026156-207026657	-1.31463	-1.68383	-0.0615731	-1.00557	0.586813	1.05529	0.853483	0.748854	0.821166
chr1-9198672-9199173	-1.71391	-0.0867673	-0.352794	-1.25182	0.43434	0.561647	1.00011	-0.261388	1.67057
chr1-9198672-9199173	-1.71391	-0.0867673	-0.352794	-1.25182	0.43434	0.561647	1.00011	-0.261388	1.67057
chr1-9198672-9199173	-1.71391	-0.0867673	-0.352794	-1.25182	0.43434	0.561647	1.00011	-0.261388	1.67057
chr1-9198672-9199173	-1.71391	-0.0867673	-0.352794	-1.25182	0.43434	0.561647	1.00011	-0.261388	1.67057
chr1-9198672-9199173	-1.71391	-0.0867673	-0.352794	-1.25182	0.43434	0.561647	1.00011	-0.261388	1.67057
chr1-9198672-9199173	-1.71391	-0.0867673	-0.352794	-1.25182	0.43434	0.561647	1.00011	-0.261388	1.67057
chr11-114109828-114110329	-1.14881	-0.0352696	-0.630485	-1.18688	-0.69395	0.741241	1.09801	-0.0500615	1.90621
chr11-114109828-114110329	-1.14881	-0.0352696	-0.630485	-1.18688	-0.69395	0.741241	1.09801	-0.0500615	1.90621
chr11-114109828-114110329	-1.14881	-0.0352696	-0.630485	-1.18688	-0.69395	0.741241	1.09801	-0.0500615	1.90621
chr11-114109828-114110329	-1.14881	-0.0352696	-0.630485	-1.18688	-0.69395	0.741241	1.09801	-0.0500615	1.90621
chr11-114109828-114110329	-1.14881	-0.0352696	-0.630485	-1.18688	-0.69395	0.741241	1.09801	-0.0500615	1.90621
chr2-217857718-217858219	-0.639098	-1.60009	-0.338294	-1.07951	-0.133977	0.876716	0.703373	0.389117	1.82175
chr2-217857718-217858219	-0.639098	-1.60009	-0.338294	-1.07951	-0.133977	0.876716	0.703373	0.389117	1.82175
chr2-217857718-217858219	-0.639098	-1.60009	-0.338294	-1.07951	-0.133977	0.876716	0.703373	0.389117	1.82175
chr2-217857718-217858219	-0.639098	-1.60009	-0.338294	-1.07951	-0.133977	0.876716	0.703373	0.389117	1.82175
chr2-217857718-217858219	-0.639098	-1.60009	-0.338294	-1.07951	-0.133977	0.876716	0.703373	0.389117	1.82175
chr12-3252573-3253074	-0.699421	-0.460013	-0.775117	-1.40682	0.357678	0.273831	1.31287	-0.488294	1.88528
chr12-3252573-3253074	-0.699421	-0.460013	-0.775117	-1.40682	0.357678	0.273831	1.31287	-0.488294	1.88528
chr12-3252573-3253074	-0.699421	-0.460013	-0.775117	-1.40682	0.357678	0.273831	1.31287	-0.488294	1.88528
chr12-3252573-3253074	-0.699421	-0.460013	-0.775117	-1.40682	0.357678	0.273831	1.31287	-0.488294	1.88528
chr12-3252573-3253074	-0.699421	-0.460013	-0.775117	-1.40682	0.357678	0.273831	1.31287	-0.488294	1.88528
chr19-1131666-1132167	-1.30558	-1.76336	-0.748037	0.151786	0.541539	0.731246	0.555858	0.293756	1.54279
chr19-1131666-1132167	-1.30558	-1.76336	-0.748037	0.151786	0.541539	0.731246	0.555858	0.293756	1.54279
chr19-49196630-49197131	-1.34067	-1.62274	-1.07145	0.577495	0.726591	0.22372	0.315726	1.16348	1.02785
chr19-49196630-49197131	-1.34067	-1.62274	-1.07145	0.577495	0.726591	0.22372	0.315726	1.16348	1.02785
chr19-49196630-49197131	-1.34067	-1.62274	-1.07145	0.577495	0.726591	0.22372	0.315726	1.16348	1.02785
chr19-49196630-49197131	-1.34067	-1.62274	-1.07145	0.577495	0.726591	0.22372	0.315726	1.16348	1.02785
chr19-49196630-49197131	-1.34067	-1.62274	-1.07145	0.577495	0.726591	0.22372	0.315726	1.16348	1.02785
chr19-49196630-49197131	-1.34067	-1.62274	-1.07145	0.577495	0.726591	0.22372	0.315726	1.16348	1.02785
chr19-49196630-49197131	-1.34067	-1.62274	-1.07145	0.577495	0.726591	0.22372	0.315726	1.16348	1.02785
chr19-49196630-49197131	-1.34067	-1.62274	-1.07145	0.577495	0.726591	0.22372	0.315726	1.16348	1.02785
chr19-49196630-49197131	-1.34067	-1.62274	-1.07145	0.577495	0.726591	0.22372	0.315726	1.16348	1.02785
chr15-25567975-25568476	-0.804142	-2.34845	-0.252315	0.204841	1.11237	0.0954565	0.485412	0.513461	0.993363
chr15-25567975-25568476	-0.804142	-2.34845	-0.252315	0.204841	1.11237	0.0954565	0.485412	0.513461	0.993363
chr15-25567975-25568476	-0.804142	-2.34845	-0.252315	0.204841	1.11237	0.0954565	0.485412	0.513461	0.993363
chr15-25567975-25568476	-0.804142	-2.34845	-0.252315	0.204841	1.11237	0.0954565	0.485412	0.513461	0.993363
chr15-25567975-25568476	-0.804142	-2.34845	-0.252315	0.204841	1.11237	0.0954565	0.485412	0.513461	0.993363
chr15-25567975-25568476	-0.804142	-2.34845	-0.252315	0.204841	1.11237	0.0954565	0.485412	0.513461	0.993363
chr15-25567975-25568476	-0.804142	-2.34845	-0.252315	0.204841	1.11237	0.0954565	0.485412	0.513461	0.993363
chr15-25567975-25568476	-0.804142	-2.34845	-0.252315	0.204841	1.11237	0.0954565	0.485412	0.513461	0.993363
chr7-35057989-35058490	-0.958832	-0.49037	-0.585805	-0.0425974	-1.48619	0.721038	1.18472	-0.168088	1.82612
chr7-139527264-139527765	-1.10964	-0.207212	-0.547311	-1.67006	0.0762822	0.819245	1.83059	0.0281985	0.779912
chr7-139527264-139527765	-1.10964	-0.207212	-0.547311	-1.67006	0.0762822	0.819245	1.83059	0.0281985	0.779912
chr7-139527264-139527765	-1.10964	-0.207212	-0.547311	-1.67006	0.0762822	0.819245	1.83059	0.0281985	0.779912
chr4-88257824-88258325	-1.10588	-0.923568	-0.885604	-0.688806	-0.457599	0.797325	1.14327	0.265422	1.85544
chr14-23142172-23142673	-0.855996	-1.03999	-1.12528	-0.997924	0.306928	0.941727	0.768973	0.179785	1.82178
chr14-23142172-23142673	-0.855996	-1.03999	-1.12528	-0.997924	0.306928	0.941727	0.768973	0.179785	1.82178
chr14-23142172-23142673	-0.855996	-1.03999	-1.12528	-0.997924	0.306928	0.941727	0.768973	0.179785	1.82178
chr14-23142172-23142673	-0.855996	-1.03999	-1.12528	-0.997924	0.306928	0.941727	0.768973	0.179785	1.82178
chr14-23142172-23142673	-0.855996	-1.03999	-1.12528	-0.997924	0.306928	0.941727	0.768973	0.179785	1.82178
chr14-23142172-23142673	-0.855996	-1.03999	-1.12528	-0.997924	0.306928	0.941727	0.768973	0.179785	1.82178
chr14-23142172-23142673	-0.855996	-1.03999	-1.12528	-0.997924	0.306928	0.941727	0.768973	0.179785	1.82178
chr14-23142172-23142673	-0.855996	-1.03999	-1.12528	-0.997924	0.306928	0.941727	0.768973	0.179785	1.82178
chr14-23142172-23142673	-0.855996	-1.03999	-1.12528	-0.997924	0.306928	0.941727	0.768973	0.179785	1.82178
chr17-61314425-61314926	-0.776779	-1.93854	0.410819	-0.908682	0.0197115	0.346547	0.497356	0.666801	1.68277
chr17-61314425-61314926	-0.776779	-1.93854	0.410819	-0.908682	0.0197115	0.346547	0.497356	0.666801	1.68277
chr17-61314425-61314926	-0.776779	-1.93854	0.410819	-0.908682	0.0197115	0.346547	0.497356	0.666801	1.68277
chr8-55081934-55082435	0.383237	-1.31159	-0.699127	-1.40486	-0.473339	0.276119	1.18411	0.360858	1.68458
chr11-66056667-66057168	-2.36513	-0.662325	0.030421	1.15561	-0.227849	-0.055363	0.509157	0.730313	0.885171
chr11-66056667-66057168	-2.36513	-0.662325	0.030421	1.15561	-0.227849	-0.055363	0.509157	0.730313	0.885171
chr11-66056667-66057168	-2.36513	-0.662325	0.030421	1.15561	-0.227849	-0.055363	0.509157	0.730313	0.885171
chr11-66056667-66057168	-2.36513	-0.662325	0.030421	1.15561	-0.227849	-0.055363	0.509157	0.730313	0.885171
chr11-66056667-66057168	-2.36513	-0.662325	0.030421	1.15561	-0.227849	-0.055363	0.509157	0.730313	0.885171
chr15-57609939-57610440	-1.59878	-1.53349	0.292994	-0.685039	0.190149	0.77935	0.736631	0.318289	1.4999
chr15-57609939-57610440	-1.59878	-1.53349	0.292994	-0.685039	0.190149	0.77935	0.736631	0.318289	1.4999
chr15-57609939-57610440	-1.59878	-1.53349	0.292994	-0.685039	0.190149	0.77935	0.736631	0.318289	1.4999
chr15-57609939-57610440	-1.59878	-1.53349	0.292994	-0.685039	0.190149	0.77935	0.736631	0.318289	1.4999
chr15-57609939-57610440	-1.59878	-1.53349	0.292994	-0.685039	0.190149	0.77935	0.736631	0.318289	1.4999
chr8-54288391-54288892	-1.1692	-0.560094	-0.407457	-0.63909	-0.810394	0.633317	0.38162	0.228402	2.3429
chr4-7842652-7843153	-0.0717412	-0.79631	-0.93764	-1.3387	-0.35648	0.0331627	0.764602	0.538146	2.16496
chr4-7842652-7843153	-0.0717412	-0.79631	-0.93764	-1.3387	-0.35648	0.0331627	0.764602	0.538146	2.16496
chr4-7842652-7843153	-0.0717412	-0.79631	-0.93764	-1.3387	-0.35648	0.0331627	0.764602	0.538146	2.16496
chr9-93172754-93173255	-1.3397	-0.0790453	-1.63281	-0.266866	0.769802	0.0907316	0.633115	-0.0350034	1.85978
chr9-93172754-93173255	-1.3397	-0.0790453	-1.63281	-0.266866	0.769802	0.0907316	0.633115	-0.0350034	1.85978
chr9-93172754-93173255	-1.3397	-0.0790453	-1.63281	-0.266866	0.769802	0.0907316	0.633115	-0.0350034	1.85978
chr9-93172754-93173255	-1.3397	-0.0790453	-1.63281	-0.266866	0.769802	0.0907316	0.633115	-0.0350034	1.85978
chr19-49130416-49130917	-1.32625	-0.98757	0.259209	-0.975874	-0.540932	0.244501	0.43754	0.930777	1.95859
chr19-49130416-49130917	-1.32625	-0.98757	0.259209	-0.975874	-0.540932	0.244501	0.43754	0.930777	1.95859
chr19-49130416-49130917	-1.32625	-0.98757	0.259209	-0.975874	-0.540932	0.244501	0.43754	0.930777	1.95859
chr19-49130416-49130917	-1.32625	-0.98757	0.259209	-0.975874	-0.540932	0.244501	0.43754	0.930777	1.95859
chr19-49130416-49130917	-1.32625	-0.98757	0.259209	-0.975874	-0.540932	0.244501	0.43754	0.930777	1.95859
chr7-122976433-122976934	-0.815735	-1.63944	-0.503668	-0.913074	0.0582288	0.806604	0.910944	0.385244	1.7109
chr7-122976433-122976934	-0.815735	-1.63944	-0.503668	-0.913074	0.0582288	0.806604	0.910944	0.385244	1.7109
chr7-122976433-122976934	-0.815735	-1.63944	-0.503668	-0.913074	0.0582288	0.806604	0.910944	0.385244	1.7109
chr11-131762771-131763272	-1.5767	-0.40031	-0.970736	0.128659	0.0866471	-0.360867	-0.118573	1.3998	1.81208
chr11-131762771-131763272	-1.5767	-0.40031	-0.970736	0.128659	0.0866471	-0.360867	-0.118573	1.3998	1.81208
chr5-176776115-176776616	-0.498343	-0.367047	-1.07362	-1.31389	-0.428901	0.373922	0.822932	0.334328	2.15062
chr5-176776115-176776616	-0.498343	-0.367047	-1.07362	-1.31389	-0.428901	0.373922	0.822932	0.334328	2.15062
chr5-176776115-176776616	-0.498343	-0.367047	-1.07362	-1.31389	-0.428901	0.373922	0.822932	0.334328	2.15062
chr3-71694462-71694963	-0.41251	-1.30304	-0.866645	-0.893999	-0.406501	0.679853	1.21891	0.125809	1.85812
chr3-71694462-71694963	-0.41251	-1.30304	-0.866645	-0.893999	-0.406501	0.679853	1.21891	0.125809	1.85812
chr3-71694462-71694963	-0.41251	-1.30304	-0.866645	-0.893999	-0.406501	0.679853	1.21891	0.125809	1.85812
chr3-71694462-71694963	-0.41251	-1.30304	-0.866645	-0.893999	-0.406501	0.679853	1.21891	0.125809	1.85812
chr3-71694462-71694963	-0.41251	-1.30304	-0.866645	-0.893999	-0.406501	0.679853	1.21891	0.125809	1.85812
chr3-71694462-71694963	-0.41251	-1.30304	-0.866645	-0.893999	-0.406501	0.679853	1.21891	0.125809	1.85812
chr4-139738891-139739392	0.0875944	-1.36833	-1.04295	-1.36833	0.285469	0.310567	0.792433	0.559824	1.74373
chr4-139738891-139739392	0.0875944	-1.36833	-1.04295	-1.36833	0.285469	0.310567	0.792433	0.559824	1.74373
chr15-75811594-75812095	-0.0788677	-1.20587	-0.328594	-1.20587	-0.451977	0.227809	0.301381	0.403701	2.33829
chr15-75811594-75812095	-0.0788677	-1.20587	-0.328594	-1.20587	-0.451977	0.227809	0.301381	0.403701	2.33829
chr1-61198597-61199098	-0.112811	-0.259117	-0.412095	-1.54063	-1.40434	0.749982	0.522422	0.703052	1.75354
chr1-61198597-61199098	-0.112811	-0.259117	-0.412095	-1.54063	-1.40434	0.749982	0.522422	0.703052	1.75354
chr1-61198597-61199098	-0.112811	-0.259117	-0.412095	-1.54063	-1.40434	0.749982	0.522422	0.703052	1.75354
chr1-61198597-61199098	-0.112811	-0.259117	-0.412095	-1.54063	-1.40434	0.749982	0.522422	0.703052	1.75354
chr16-85523397-85523898	-1.85937	-0.893643	0.219298	-0.30042	-0.337168	0.59826	0.385948	0.200929	1.98617
chr16-85523397-85523898	-1.85937	-0.893643	0.219298	-0.30042	-0.337168	0.59826	0.385948	0.200929	1.98617
chr11-7569175-7569676	-1.70345	-0.0644487	-0.42444	-0.617884	-0.393894	0.0110764	0.182948	0.86743	2.14266
chr11-7569175-7569676	-1.70345	-0.0644487	-0.42444	-0.617884	-0.393894	0.0110764	0.182948	0.86743	2.14266
chr11-7569175-7569676	-1.70345	-0.0644487	-0.42444	-0.617884	-0.393894	0.0110764	0.182948	0.86743	2.14266
chr1-114081798-114082299	-0.980843	-1.51373	-0.15228	-0.314722	-0.650056	0.60298	1.13405	-0.0100716	1.88468
chr1-114081798-114082299	-0.980843	-1.51373	-0.15228	-0.314722	-0.650056	0.60298	1.13405	-0.0100716	1.88468
chr1-114081798-114082299	-0.980843	-1.51373	-0.15228	-0.314722	-0.650056	0.60298	1.13405	-0.0100716	1.88468
chr9-117028248-117028749	-0.380657	-1.09792	-0.129767	-1.71743	-0.198976	0.168728	0.59508	0.906289	1.85465
chr9-117028248-117028749	-0.380657	-1.09792	-0.129767	-1.71743	-0.198976	0.168728	0.59508	0.906289	1.85465
chr1-232553124-232553625	-0.977737	-1.48952	-0.55345	-0.590524	0.336796	0.16353	-0.0339068	1.36732	1.77749
chr16-85582690-85583191	-1.74542	-1.13214	-0.671976	-0.54594	0.237922	0.80215	1.12502	0.749222	1.18116
chr16-85582690-85583191	-1.74542	-1.13214	-0.671976	-0.54594	0.237922	0.80215	1.12502	0.749222	1.18116
chr16-85582690-85583191	-1.74542	-1.13214	-0.671976	-0.54594	0.237922	0.80215	1.12502	0.749222	1.18116
chr16-85582690-85583191	-1.74542	-1.13214	-0.671976	-0.54594	0.237922	0.80215	1.12502	0.749222	1.18116
chr14-92944308-92944809	-1.56873	-0.888241	0.175209	-0.976494	0.275298	-0.177967	0.285785	0.966654	1.90849
chr14-92944308-92944809	-1.56873	-0.888241	0.175209	-0.976494	0.275298	-0.177967	0.285785	0.966654	1.90849
chr14-92944308-92944809	-1.56873	-0.888241	0.175209	-0.976494	0.275298	-0.177967	0.285785	0.966654	1.90849
chr16-1655082-1655583	-0.822339	-0.964592	-0.73729	-0.657322	-0.813096	0.968587	0.920723	0.116068	1.98926
chr8-123636693-123637194	-1.20648	-1.20648	-0.525245	-1.20648	0.269658	0.452001	0.826889	1.18274	1.4134
chr8-123636693-123637194	-1.20648	-1.20648	-0.525245	-1.20648	0.269658	0.452001	0.826889	1.18274	1.4134
chr8-123636693-123637194	-1.20648	-1.20648	-0.525245	-1.20648	0.269658	0.452001	0.826889	1.18274	1.4134
chr8-123636693-123637194	-1.20648	-1.20648	-0.525245	-1.20648	0.269658	0.452001	0.826889	1.18274	1.4134
chr8-123636693-123637194	-1.20648	-1.20648	-0.525245	-1.20648	0.269658	0.452001	0.826889	1.18274	1.4134
chr8-123636693-123637194	-1.20648	-1.20648	-0.525245	-1.20648	0.269658	0.452001	0.826889	1.18274	1.4134
chr7-142796593-142797094	-1.20814	-0.267809	-0.622193	-0.84414	-0.538374	-0.135288	1.13534	0.319671	2.16094
chr7-142796593-142797094	-1.20814	-0.267809	-0.622193	-0.84414	-0.538374	-0.135288	1.13534	0.319671	2.16094
chr10-43317130-43317631	-1.11009	-0.273574	-0.550247	-1.66056	0.471309	0.717322	0.426333	0.0530021	1.9265
chr10-43317130-43317631	-1.11009	-0.273574	-0.550247	-1.66056	0.471309	0.717322	0.426333	0.0530021	1.9265
chr16-85180925-85181426	-0.132096	-1.965	-0.173136	-0.663836	0.336849	-0.128738	0.197711	0.462407	2.06584
chr16-85180925-85181426	-0.132096	-1.965	-0.173136	-0.663836	0.336849	-0.128738	0.197711	0.462407	2.06584
chr16-85180925-85181426	-0.132096	-1.965	-0.173136	-0.663836	0.336849	-0.128738	0.197711	0.462407	2.06584
chr16-85180925-85181426	-0.132096	-1.965	-0.173136	-0.663836	0.336849	-0.128738	0.197711	0.462407	2.06584
chr11-12087607-12088108	-2.26551	-0.501528	-0.597977	0.523422	-0.051445	0.921666	0.487055	0.112283	1.37203
chr3-27577528-27578029	-1.40815	-0.0702885	-1.40815	-0.225949	0.263203	0.512214	0.0785417	0.107078	2.1515
chr13-110797367-110797868	-1.12379	-0.994983	-0.787785	-0.829111	0.182082	0.658164	0.794891	0.0171277	2.08341
chr13-110797367-110797868	-1.12379	-0.994983	-0.787785	-0.829111	0.182082	0.658164	0.794891	0.0171277	2.08341
chr13-110799549-110800050	-2.21996	0.271578	-0.693937	0.139264	-0.547434	0.0153063	0.871691	0.861598	1.3019
chr13-110799549-110800050	-2.21996	0.271578	-0.693937	0.139264	-0.547434	0.0153063	0.871691	0.861598	1.3019
chr13-110799549-110800050	-2.21996	0.271578	-0.693937	0.139264	-0.547434	0.0153063	0.871691	0.861598	1.3019
chr2-241224213-241224714	-0.799153	-1.77101	-0.560758	0.426503	-0.648847	0.142131	0.948033	0.488213	1.77488
chr2-241224213-241224714	-0.799153	-1.77101	-0.560758	0.426503	-0.648847	0.142131	0.948033	0.488213	1.77488
chr2-241224213-241224714	-0.799153	-1.77101	-0.560758	0.426503	-0.648847	0.142131	0.948033	0.488213	1.77488
chrX-150775719-150776220	-0.0921961	-1.20658	-1.10357	-0.917073	-0.829823	0.519592	1.17965	0.974609	1.47538
chrX-150775719-150776220	-0.0921961	-1.20658	-1.10357	-0.917073	-0.829823	0.519592	1.17965	0.974609	1.47538
chr3-50474675-50475176	-1.56624	-0.777107	-0.476547	-1.00601	0.377628	0.799399	1.1707	-0.115061	1.59324
chr3-50474675-50475176	-1.56624	-0.777107	-0.476547	-1.00601	0.377628	0.799399	1.1707	-0.115061	1.59324
chr3-50474675-50475176	-1.56624	-0.777107	-0.476547	-1.00601	0.377628	0.799399	1.1707	-0.115061	1.59324
chr3-50474675-50475176	-1.56624	-0.777107	-0.476547	-1.00601	0.377628	0.799399	1.1707	-0.115061	1.59324
chr13-21683115-21683616	-1.23894	-0.623111	0.367976	-1.88076	0.119242	0.479562	0.614516	0.60843	1.55309
chr20-48957352-48957853	-0.517525	-1.51606	-0.355746	-0.597091	-1.09531	0.646775	0.942729	0.834818	1.6574
chr2-218607712-218608213	-1.39858	-0.434012	-0.203391	-1.48391	0.355428	0.273468	0.985027	0.0517439	1.85423
chr2-218607712-218608213	-1.39858	-0.434012	-0.203391	-1.48391	0.355428	0.273468	0.985027	0.0517439	1.85423
chr2-6991228-6991729	-1.14382	-1.05065	-0.963922	-1.19872	0.652951	0.497411	1.21348	0.785821	1.20745
chr14-22478788-22479289	-2.15407	-0.980532	-0.282653	0.036848	0.484537	0.403914	1.05132	0.0972699	1.34336
chr14-22478788-22479289	-2.15407	-0.980532	-0.282653	0.036848	0.484537	0.403914	1.05132	0.0972699	1.34336
chr2-99615241-99615742	-0.67571	-0.55575	-1.20131	-0.747404	-0.449797	0.330607	0.995571	0.0850658	2.21873
chr15-88512123-88512624	-0.449809	-1.651	0.265097	-1.0003	-0.269781	-0.0347387	1.22822	0.064528	1.84778
chr6-32081226-32081727	-1.1933	-0.594407	-0.849423	-0.557777	-1.09838	1.04104	1.14869	0.622856	1.48069
chr6-32081226-32081727	-1.1933	-0.594407	-0.849423	-0.557777	-1.09838	1.04104	1.14869	0.622856	1.48069
chr6-32081226-32081727	-1.1933	-0.594407	-0.849423	-0.557777	-1.09838	1.04104	1.14869	0.622856	1.48069
chr6-32082552-32083053	-1.14358	-0.378113	-0.961089	-1.16975	-0.302385	0.907362	1.12498	0.177469	1.74511
chr8-144063409-144063910	-1.86469	-0.443903	0.0568707	-0.923781	-0.0547648	0.64364	0.637231	0.0403906	1.90901
chr8-144063409-144063910	-1.86469	-0.443903	0.0568707	-0.923781	-0.0547648	0.64364	0.637231	0.0403906	1.90901
chr8-144063409-144063910	-1.86469	-0.443903	0.0568707	-0.923781	-0.0547648	0.64364	0.637231	0.0403906	1.90901
chr9-117406037-117406538	-0.54501	-1.34821	-0.954609	-0.609011	-0.53959	0.666806	0.993993	0.408955	1.92667
chr9-117406037-117406538	-0.54501	-1.34821	-0.954609	-0.609011	-0.53959	0.666806	0.993993	0.408955	1.92667
chr9-117406037-117406538	-0.54501	-1.34821	-0.954609	-0.609011	-0.53959	0.666806	0.993993	0.408955	1.92667
chr12-26011006-26011507	-1.81775	-1.15781	-0.26994	-0.15934	0.644971	0.67586	0.723651	-0.303506	1.66386
chr4-184040052-184040553	-1.20885	-1.0613	-0.505961	-0.971844	0.765302	0.774526	0.909336	-0.435952	1.73474
chr4-184040052-184040553	-1.20885	-1.0613	-0.505961	-0.971844	0.765302	0.774526	0.909336	-0.435952	1.73474
chr5-132389716-132390217	-0.433737	-0.945139	-0.876783	-1.06183	-0.695137	0.573496	0.791321	0.589532	2.05828
chr4-147732020-147732521	-0.955745	-1.04411	-1.54337	-0.269324	0.369392	0.320259	0.31237	1.04766	1.76286
chr16-85620305-85620806	-1.45252	-0.366476	0.143259	-0.86373	-1.05374	0.502707	0.463661	0.620208	2.00664
chr16-85284229-85284730	-1.33748	-1.27242	-0.204867	-0.426918	0.605658	0.827547	-0.729159	0.737444	1.8002
chr16-85640722-85641223	-1.34488	-0.246918	-0.428227	-1.15658	-0.619358	0.499652	1.51038	0.151344	1.63458
chr16-85587004-85587505	-0.655414	-1.70864	-0.933913	0.325704	-0.388636	0.370762	0.294861	0.771	1.92427
chr7-142797123-142797624	-0.88562	0.188754	-0.720458	-1.38186	-0.965646	0.395766	0.703423	0.778427	1.88722
chr7-142797123-142797624	-0.88562	0.188754	-0.720458	-1.38186	-0.965646	0.395766	0.703423	0.778427	1.88722
chr7-142797123-142797624	-0.88562	0.188754	-0.720458	-1.38186	-0.965646	0.395766	0.703423	0.778427	1.88722
chr7-142797123-142797624	-0.88562	0.188754	-0.720458	-1.38186	-0.965646	0.395766	0.703423	0.778427	1.88722
chr1-9202343-9202844	-1.04123	-1.33821	-0.61666	-1.1058	0.75681	0.499033	1.08707	0.182547	1.57644
chr1-9202343-9202844	-1.04123	-1.33821	-0.61666	-1.1058	0.75681	0.499033	1.08707	0.182547	1.57644
chr1-9202343-9202844	-1.04123	-1.33821	-0.61666	-1.1058	0.75681	0.499033	1.08707	0.182547	1.57644
chr1-9202343-9202844	-1.04123	-1.33821	-0.61666	-1.1058	0.75681	0.499033	1.08707	0.182547	1.57644
chr9-121326097-121326598	-1.31899	0.093362	-0.370306	-1.36561	-0.221602	0.6396	1.04852	-0.387032	1.88206
chr9-121326097-121326598	-1.31899	0.093362	-0.370306	-1.36561	-0.221602	0.6396	1.04852	-0.387032	1.88206
chr19-38719354-38719855	-0.36606	-0.179166	-0.579571	-2.07208	-0.0154531	0.520979	0.999793	-0.0209686	1.71254
chr19-38719354-38719855	-0.36606	-0.179166	-0.579571	-2.07208	-0.0154531	0.520979	0.999793	-0.0209686	1.71254
chr19-38719354-38719855	-0.36606	-0.179166	-0.579571	-2.07208	-0.0154531	0.520979	0.999793	-0.0209686	1.71254
chr19-38719354-38719855	-0.36606	-0.179166	-0.579571	-2.07208	-0.0154531	0.520979	0.999793	-0.0209686	1.71254
chr19-38719354-38719855	-0.36606	-0.179166	-0.579571	-2.07208	-0.0154531	0.520979	0.999793	-0.0209686	1.71254
chr19-38719354-38719855	-0.36606	-0.179166	-0.579571	-2.07208	-0.0154531	0.520979	0.999793	-0.0209686	1.71254
chr19-38719354-38719855	-0.36606	-0.179166	-0.579571	-2.07208	-0.0154531	0.520979	0.999793	-0.0209686	1.71254
chr19-38719354-38719855	-0.36606	-0.179166	-0.579571	-2.07208	-0.0154531	0.520979	0.999793	-0.0209686	1.71254
chr19-38719354-38719855	-0.36606	-0.179166	-0.579571	-2.07208	-0.0154531	0.520979	0.999793	-0.0209686	1.71254
chr6-5103152-5103653	0.045083	-0.62787	-0.928813	-1.20911	-1.20911	0.655354	1.09507	0.451879	1.72751
chr12-76158338-76158839	-1.04841	-0.831616	-0.41469	-1.17798	-0.36961	0.548259	1.78072	0.0872026	1.42614
chr12-76158338-76158839	-1.04841	-0.831616	-0.41469	-1.17798	-0.36961	0.548259	1.78072	0.0872026	1.42614
chr10-71713380-71713881	-1.69358	-0.568991	-0.542929	-0.768517	-0.249106	1.43045	0.934329	0.0665915	1.39175
chr10-71713380-71713881	-1.69358	-0.568991	-0.542929	-0.768517	-0.249106	1.43045	0.934329	0.0665915	1.39175
chr1-9200180-9200681	-1.94461	-0.369462	-0.540835	-0.344846	0.511191	0.568659	1.32528	-0.606134	1.40076
chr1-226965820-226966321	-0.41731	-2.10482	0.0428243	-0.287693	-0.554823	0.546276	0.849888	0.211715	1.71394
chr1-226965820-226966321	-0.41731	-2.10482	0.0428243	-0.287693	-0.554823	0.546276	0.849888	0.211715	1.71394
chr2-239164321-239164822	-2.51854	0.428215	-0.427112	-0.204766	0.0521633	0.371667	0.677405	0.400779	1.22019
chr2-239164321-239164822	-2.51854	0.428215	-0.427112	-0.204766	0.0521633	0.371667	0.677405	0.400779	1.22019
chr1-61639077-61639578	-2.03603	-0.302996	-0.192037	-0.554845	-0.332653	0.0230506	0.840953	1.68762	0.866944
chr5-116573135-116573636	-0.459468	-0.700774	-0.512349	-1.72874	-0.14672	-0.107983	1.30909	0.651075	1.69587
chr5-116573135-116573636	-0.459468	-0.700774	-0.512349	-1.72874	-0.14672	-0.107983	1.30909	0.651075	1.69587
chr2-217858621-217859122	-1.79544	-1.20093	-0.184074	0.658716	-0.677805	0.193678	0.924883	0.622849	1.45812
chr5-137828226-137828727	-1.58357	-0.699657	-0.620696	-0.413967	-0.558801	1.24946	0.214204	0.651755	1.76127
chr4-182280435-182280936	0.238917	-0.612264	-1.44556	-1.76671	0.195598	0.70621	0.365988	1.15427	1.16356
chr1-226643192-226643693	-0.237785	-1.88916	-0.584947	-0.951931	-0.121735	0.440846	0.814382	1.10305	1.42727
chr1-202312197-202312698	-0.223973	-1.23391	-0.893244	-0.401998	-1.2831	0.623527	0.625166	1.11384	1.67368
chr16-85626238-85626739	-0.954317	-1.66094	-0.698313	-0.0710229	0.225727	-0.0877761	0.298852	1.05847	1.88932
chr7-2638186-2638687	-2.05878	-1.03063	-0.237054	-0.265857	0.461972	0.717065	0.129524	0.810038	1.47371
chr7-2638186-2638687	-2.05878	-1.03063	-0.237054	-0.265857	0.461972	0.717065	0.129524	0.810038	1.47371
chr15-23101083-23101584	-0.970138	-0.459402	-0.998496	-1.02421	0.156268	0.129318	1.10022	-0.0656618	2.1321
chr2-160293423-160293924	-0.590487	-0.443322	-0.466753	-1.5046	-0.970924	1.04532	0.808458	0.342816	1.77949
chr8-123512771-123513272	-1.25093	-1.19511	-0.808829	-0.46966	-0.40153	0.696596	1.45887	0.52937	1.44122
chr1-61124896-61125397	-1.27467	-1.16916	0.128078	-0.893099	-0.572579	0.924455	0.17049	0.910712	1.77577
chr12-124466289-124466790	-0.10469	-2.18509	0.0447688	-0.904918	-0.223715	0.700452	0.696533	0.533299	1.44336
chr1-5908583-5909084	-0.996326	-1.87474	-0.630989	-0.512256	0.263991	0.639414	1.32084	0.836613	0.953441
chr20-1934959-1935460	-0.546041	-0.102742	-0.451121	-2.28776	0.422486	0.278396	1.40003	0.319362	0.967385
chr1-162632381-162632882	-1.3915	-0.331867	-0.942042	-1.45834	0.181711	0.972547	0.906591	0.957773	1.10513
chr4-155208815-155209316	-1.26618	-1.26618	-0.127675	-0.731057	-0.130297	0.199424	0.953108	0.326532	2.04232
chr16-85464455-85464956	0.0433914	-1.01216	-0.816974	-1.20561	-0.702014	0.705786	0.278421	0.608107	2.10105
chr15-73927714-73928215	1.24231	0.401366	-0.221277	1.08354	1.08538	-0.910318	-0.78264	-0.0405035	-1.85786
chr15-73927714-73928215	1.24231	0.401366	-0.221277	1.08354	1.08538	-0.910318	-0.78264	-0.0405035	-1.85786
chr15-73927714-73928215	1.24231	0.401366	-0.221277	1.08354	1.08538	-0.910318	-0.78264	-0.0405035	-1.85786
chr15-73927714-73928215	1.24231	0.401366	-0.221277	1.08354	1.08538	-0.910318	-0.78264	-0.0405035	-1.85786
chr8-101268070-101268571	1.40006	0.646101	0.742979	0.683269	-0.478993	-0.418425	-0.498334	0.143701	-2.22036
chr8-101268070-101268571	1.40006	0.646101	0.742979	0.683269	-0.478993	-0.418425	-0.498334	0.143701	-2.22036
chr8-101268070-101268571	1.40006	0.646101	0.742979	0.683269	-0.478993	-0.418425	-0.498334	0.143701	-2.22036
chr8-101268070-101268571	1.40006	0.646101	0.742979	0.683269	-0.478993	-0.418425	-0.498334	0.143701	-2.22036
chr8-101268070-101268571	1.40006	0.646101	0.742979	0.683269	-0.478993	-0.418425	-0.498334	0.143701	-2.22036
chr7-116499624-116500125	0.885712	0.986665	0.359761	0.852662	0.468606	-0.619141	-0.673814	0.0474338	-2.30789
chr7-116499624-116500125	0.885712	0.986665	0.359761	0.852662	0.468606	-0.619141	-0.673814	0.0474338	-2.30789
chr7-116499624-116500125	0.885712	0.986665	0.359761	0.852662	0.468606	-0.619141	-0.673814	0.0474338	-2.30789
chr7-116499624-116500125	0.885712	0.986665	0.359761	0.852662	0.468606	-0.619141	-0.673814	0.0474338	-2.30789
chr7-116499624-116500125	0.885712	0.986665	0.359761	0.852662	0.468606	-0.619141	-0.673814	0.0474338	-2.30789
chr11-61891565-61892066	1.94155	1.27417	0.868407	-0.621437	-0.526118	-0.76445	-0.576974	-0.78706	-0.808091
chr11-61891565-61892066	1.94155	1.27417	0.868407	-0.621437	-0.526118	-0.76445	-0.576974	-0.78706	-0.808091
chr11-61891565-61892066	1.94155	1.27417	0.868407	-0.621437	-0.526118	-0.76445	-0.576974	-0.78706	-0.808091
chr1-212700476-212700977	0.893822	0.74474	0.52249	0.581887	1.21586	-0.47632	-0.294126	-1.31101	-1.87734
chr1-212700476-212700977	0.893822	0.74474	0.52249	0.581887	1.21586	-0.47632	-0.294126	-1.31101	-1.87734
chr14-24094160-24094661	1.08938	1.08698	0.267722	1.65378	-0.876872	-1.10832	-0.303575	-0.681806	-1.12728
chr14-24094160-24094661	1.08938	1.08698	0.267722	1.65378	-0.876872	-1.10832	-0.303575	-0.681806	-1.12728
chr14-24094160-24094661	1.08938	1.08698	0.267722	1.65378	-0.876872	-1.10832	-0.303575	-0.681806	-1.12728
chr14-24094160-24094661	1.08938	1.08698	0.267722	1.65378	-0.876872	-1.10832	-0.303575	-0.681806	-1.12728
chr14-24094160-24094661	1.08938	1.08698	0.267722	1.65378	-0.876872	-1.10832	-0.303575	-0.681806	-1.12728
chr14-24094160-24094661	1.08938	1.08698	0.267722	1.65378	-0.876872	-1.10832	-0.303575	-0.681806	-1.12728
chr14-24094160-24094661	1.08938	1.08698	0.267722	1.65378	-0.876872	-1.10832	-0.303575	-0.681806	-1.12728
chr14-24094160-24094661	1.08938	1.08698	0.267722	1.65378	-0.876872	-1.10832	-0.303575	-0.681806	-1.12728
chr14-24094160-24094661	1.08938	1.08698	0.267722	1.65378	-0.876872	-1.10832	-0.303575	-0.681806	-1.12728
chr14-24094160-24094661	1.08938	1.08698	0.267722	1.65378	-0.876872	-1.10832	-0.303575	-0.681806	-1.12728
chr14-24094160-24094661	1.08938	1.08698	0.267722	1.65378	-0.876872	-1.10832	-0.303575	-0.681806	-1.12728
chr14-24094160-24094661	1.08938	1.08698	0.267722	1.65378	-0.876872	-1.10832	-0.303575	-0.681806	-1.12728
chr14-24094160-24094661	1.08938	1.08698	0.267722	1.65378	-0.876872	-1.10832	-0.303575	-0.681806	-1.12728
chr14-24094160-24094661	1.08938	1.08698	0.267722	1.65378	-0.876872	-1.10832	-0.303575	-0.681806	-1.12728
chr3-15982414-15982915	0.859644	0.675591	0.0284474	1.0709	0.754769	-0.462355	-0.489839	-0.0645164	-2.37264
chr3-15982414-15982915	0.859644	0.675591	0.0284474	1.0709	0.754769	-0.462355	-0.489839	-0.0645164	-2.37264
chr3-15982414-15982915	0.859644	0.675591	0.0284474	1.0709	0.754769	-0.462355	-0.489839	-0.0645164	-2.37264
chr1-203627888-203628389	1.65332	1.05144	0.491767	-0.361339	0.324351	-0.241869	-0.188972	-0.706223	-2.02248
chr1-203627888-203628389	1.65332	1.05144	0.491767	-0.361339	0.324351	-0.241869	-0.188972	-0.706223	-2.02248
chr1-203627888-203628389	1.65332	1.05144	0.491767	-0.361339	0.324351	-0.241869	-0.188972	-0.706223	-2.02248
chr1-203627888-203628389	1.65332	1.05144	0.491767	-0.361339	0.324351	-0.241869	-0.188972	-0.706223	-2.02248
chr1-203627888-203628389	1.65332	1.05144	0.491767	-0.361339	0.324351	-0.241869	-0.188972	-0.706223	-2.02248
chr1-203627888-203628389	1.65332	1.05144	0.491767	-0.361339	0.324351	-0.241869	-0.188972	-0.706223	-2.02248
chr11-73647486-73647987	1.5061	0.733648	0.545636	0.0566574	0.464497	-0.489671	-0.655039	0.0747505	-2.23658
chr11-73647486-73647987	1.5061	0.733648	0.545636	0.0566574	0.464497	-0.489671	-0.655039	0.0747505	-2.23658
chr11-73647486-73647987	1.5061	0.733648	0.545636	0.0566574	0.464497	-0.489671	-0.655039	0.0747505	-2.23658
chr16-89574716-89575217	0.385106	1.40556	0.655388	1.23045	0.0363855	-0.278756	-1.6599	-0.375119	-1.39912
chr16-89574716-89575217	0.385106	1.40556	0.655388	1.23045	0.0363855	-0.278756	-1.6599	-0.375119	-1.39912
chr1-226548706-226549207	1.22248	1.29427	0.44741	0.760578	0.48382	-1.20408	-0.539101	-1.09451	-1.37087
chr1-226548706-226549207	1.22248	1.29427	0.44741	0.760578	0.48382	-1.20408	-0.539101	-1.09451	-1.37087
chr1-226548706-226549207	1.22248	1.29427	0.44741	0.760578	0.48382	-1.20408	-0.539101	-1.09451	-1.37087
chr1-226548706-226549207	1.22248	1.29427	0.44741	0.760578	0.48382	-1.20408	-0.539101	-1.09451	-1.37087
chr20-63740890-63741391	0.760003	0.664458	0.685998	0.379627	0.771885	-0.516674	-0.552351	0.280812	-2.47376
chr20-63740890-63741391	0.760003	0.664458	0.685998	0.379627	0.771885	-0.516674	-0.552351	0.280812	-2.47376
chr20-63740890-63741391	0.760003	0.664458	0.685998	0.379627	0.771885	-0.516674	-0.552351	0.280812	-2.47376
chr20-63740890-63741391	0.760003	0.664458	0.685998	0.379627	0.771885	-0.516674	-0.552351	0.280812	-2.47376
chr20-63740890-63741391	0.760003	0.664458	0.685998	0.379627	0.771885	-0.516674	-0.552351	0.280812	-2.47376
chr1-203668036-203668537	0.916462	1.4141	0.531248	0.723037	0.158575	-0.554258	-0.0548834	-1.33453	-1.79975
chr1-203668036-203668537	0.916462	1.4141	0.531248	0.723037	0.158575	-0.554258	-0.0548834	-1.33453	-1.79975
chr1-203668036-203668537	0.916462	1.4141	0.531248	0.723037	0.158575	-0.554258	-0.0548834	-1.33453	-1.79975
chr9-71446912-71447413	0.703994	0.986613	1.38497	0.460768	-0.279964	-0.560177	-0.262951	-0.221931	-2.21133
chr9-71446912-71447413	0.703994	0.986613	1.38497	0.460768	-0.279964	-0.560177	-0.262951	-0.221931	-2.21133
chr9-71446912-71447413	0.703994	0.986613	1.38497	0.460768	-0.279964	-0.560177	-0.262951	-0.221931	-2.21133
chr9-71446912-71447413	0.703994	0.986613	1.38497	0.460768	-0.279964	-0.560177	-0.262951	-0.221931	-2.21133
chr9-71446912-71447413	0.703994	0.986613	1.38497	0.460768	-0.279964	-0.560177	-0.262951	-0.221931	-2.21133
chr19-7925322-7925823	1.54739	0.975649	1.04755	0.535802	-0.785681	-0.370247	-0.656154	-0.671536	-1.62277
chr22-37335285-37335786	1.285	0.638086	0.921688	0.550537	-0.354282	-0.854077	-0.646515	0.520047	-2.06049
chr22-37335285-37335786	1.285	0.638086	0.921688	0.550537	-0.354282	-0.854077	-0.646515	0.520047	-2.06049
chr22-37335285-37335786	1.285	0.638086	0.921688	0.550537	-0.354282	-0.854077	-0.646515	0.520047	-2.06049
chr2-26558513-26559014	1.72644	0.0303618	0.957296	1.20304	-0.214077	-0.636002	-0.948386	-0.885216	-1.23345
chr7-50531407-50531908	1.74755	0.717247	0.504331	0.216537	-0.555713	-0.48978	0.387555	-0.477495	-2.05024
chr7-50531407-50531908	1.74755	0.717247	0.504331	0.216537	-0.555713	-0.48978	0.387555	-0.477495	-2.05024
chr7-50531407-50531908	1.74755	0.717247	0.504331	0.216537	-0.555713	-0.48978	0.387555	-0.477495	-2.05024
chr7-50531407-50531908	1.74755	0.717247	0.504331	0.216537	-0.555713	-0.48978	0.387555	-0.477495	-2.05024
chr3-113274910-113275411	0.76371	0.383383	0.823178	1.45522	-0.499864	-0.674529	0.147213	-0.23169	-2.16662
chr3-113274910-113275411	0.76371	0.383383	0.823178	1.45522	-0.499864	-0.674529	0.147213	-0.23169	-2.16662
chr3-113274910-113275411	0.76371	0.383383	0.823178	1.45522	-0.499864	-0.674529	0.147213	-0.23169	-2.16662
chr3-113274910-113275411	0.76371	0.383383	0.823178	1.45522	-0.499864	-0.674529	0.147213	-0.23169	-2.16662
chr16-21194820-21195321	1.21523	0.440495	0.100291	0.897485	0.548612	-1.05552	-0.153444	0.246133	-2.23929
chr16-21194820-21195321	1.21523	0.440495	0.100291	0.897485	0.548612	-1.05552	-0.153444	0.246133	-2.23929
chr16-21194820-21195321	1.21523	0.440495	0.100291	0.897485	0.548612	-1.05552	-0.153444	0.246133	-2.23929
chr9-95515803-95516304	1.44353	0.983951	0.548134	0.552808	-0.0109913	0.170101	-1.50873	-0.513606	-1.6652
chr15-33813975-33814476	1.77545	0.350187	0.86345	0.686132	-0.214109	-0.82358	-1.08061	0.0596846	-1.61661
chr3-119034727-119035228	1.28762	1.40261	0.539879	0.461661	-0.2954	-0.185232	-0.152424	-1.68335	-1.37537
chr13-45047463-45047964	1.17531	0.974588	0.0493523	1.31579	-0.179084	-0.659867	-0.438972	-0.177131	-2.05998
chr14-104136608-104137109	1.05227	1.84774	0.695897	0.161755	-0.406647	-0.878407	-0.805127	-0.129226	-1.53826
chr16-1156725-1157226	1.21419	0.650857	0.357988	0.995028	0.487658	-0.921781	0.156622	-0.946615	-1.99394
chr10-51074345-51074846	0.891305	0.468149	0.43909	1.63612	-0.422706	-0.50388	-0.267352	-0.0951253	-2.1456
chr1-201695825-201696326	1.89838	1.23692	0.244226	-0.0239621	0.162602	-0.986292	-0.187169	-1.06534	-1.27937
chr1-76867391-76867892	-0.180365	1.32632	0.431769	1.81814	0.0529085	-0.738108	-0.554434	-0.560132	-1.5961
chr10-28668763-28669264	0.983561	1.31712	-0.0498681	0.833478	-0.290926	-0.15305	-0.405211	0.0720976	-2.3072
chr7-158277508-158278009	0.887425	1.4117	-0.0735274	0.762622	0.457962	-0.404308	-0.815789	-0.0844115	-2.14167
chr2-205682332-205682833	1.28259	0.885042	0.433181	0.648629	-0.387494	-0.0105558	-0.650645	0.117843	-2.31858
chr3-185029183-185029684	0.701596	1.10794	0.470506	1.06312	0.443505	-0.361608	-0.910699	-0.359753	-2.15462
chr14-69879408-69879909	1.35751	1.28336	0.275954	0.853809	0.122427	-0.612278	-0.741311	-0.749564	-1.7899
chr1-20404547-20405048	1.25166	1.45839	0.920476	-0.160776	-0.856003	0.0795698	-0.613232	-0.28016	-1.79992

## Sheet: FigureS12e_L6IT
	A24	A9	FI	MTG	AnG	M1C	S1C	A1C	V1C
chr5-41408775-41409276	0.214601	-1.28414	-1.00482	-1.14829	0.337517	-0.262495	0.212266	0.998322	1.93705
chr13-113837804-113838305	-1.27343	-0.715669	-1.10695	-0.693501	-0.259097	0.520457	0.904209	0.782048	1.84193
chr13-113837804-113838305	-1.27343	-0.715669	-1.10695	-0.693501	-0.259097	0.520457	0.904209	0.782048	1.84193
chr13-113837804-113838305	-1.27343	-0.715669	-1.10695	-0.693501	-0.259097	0.520457	0.904209	0.782048	1.84193
chr13-113837804-113838305	-1.27343	-0.715669	-1.10695	-0.693501	-0.259097	0.520457	0.904209	0.782048	1.84193
chr3-134663876-134664377	-0.66604	-0.475315	-0.97673	-1.29517	0.231678	0.948716	0.439784	-0.316782	2.10986
chr5-150143523-150144024	-1.77131	-0.123004	-0.843773	-0.342433	0.59022	0.470461	0.800608	-0.628166	1.84739
chr5-150143523-150144024	-1.77131	-0.123004	-0.843773	-0.342433	0.59022	0.470461	0.800608	-0.628166	1.84739
chr5-150143523-150144024	-1.77131	-0.123004	-0.843773	-0.342433	0.59022	0.470461	0.800608	-0.628166	1.84739
chr5-150143523-150144024	-1.77131	-0.123004	-0.843773	-0.342433	0.59022	0.470461	0.800608	-0.628166	1.84739
chr5-150143523-150144024	-1.77131	-0.123004	-0.843773	-0.342433	0.59022	0.470461	0.800608	-0.628166	1.84739
chr7-34858719-34859220	-1.07879	0.449627	-1.45936	-1.00457	-0.407706	-0.0400432	1.4921	0.990152	1.05858
chr7-34858719-34859220	-1.07879	0.449627	-1.45936	-1.00457	-0.407706	-0.0400432	1.4921	0.990152	1.05858
chr7-34858719-34859220	-1.07879	0.449627	-1.45936	-1.00457	-0.407706	-0.0400432	1.4921	0.990152	1.05858
chr10-88800869-88801370	-1.71444	-0.386961	-0.836391	-0.578422	0.228507	0.76787	1.16441	-0.312375	1.6678
chr10-88800869-88801370	-1.71444	-0.386961	-0.836391	-0.578422	0.228507	0.76787	1.16441	-0.312375	1.6678
chr4-121706714-121707215	-1.13328	-0.858111	-1.30075	-0.748947	0.444333	0.481454	1.01295	0.322746	1.77961
chr12-4829918-4830419	-1.52958	0.037423	-0.31051	-1.62165	0.656964	0.430182	1.28463	-0.219376	1.27192
chr12-4829918-4830419	-1.52958	0.037423	-0.31051	-1.62165	0.656964	0.430182	1.28463	-0.219376	1.27192
chr12-4829918-4830419	-1.52958	0.037423	-0.31051	-1.62165	0.656964	0.430182	1.28463	-0.219376	1.27192
chr12-4829918-4830419	-1.52958	0.037423	-0.31051	-1.62165	0.656964	0.430182	1.28463	-0.219376	1.27192
chr12-4829918-4830419	-1.52958	0.037423	-0.31051	-1.62165	0.656964	0.430182	1.28463	-0.219376	1.27192
chr13-75482342-75482843	-1.48844	-0.717907	0.413944	-0.82285	-0.702719	0.695103	-0.24081	1.05404	1.80963
chr13-75482342-75482843	-1.48844	-0.717907	0.413944	-0.82285	-0.702719	0.695103	-0.24081	1.05404	1.80963
chr13-75482342-75482843	-1.48844	-0.717907	0.413944	-0.82285	-0.702719	0.695103	-0.24081	1.05404	1.80963
chr13-75482342-75482843	-1.48844	-0.717907	0.413944	-0.82285	-0.702719	0.695103	-0.24081	1.05404	1.80963
chr13-75482342-75482843	-1.48844	-0.717907	0.413944	-0.82285	-0.702719	0.695103	-0.24081	1.05404	1.80963
chr13-75482342-75482843	-1.48844	-0.717907	0.413944	-0.82285	-0.702719	0.695103	-0.24081	1.05404	1.80963
chr19-4429366-4429867	-1.74407	-0.140313	-0.531147	-0.739066	0.530907	0.73403	1.13772	-0.788601	1.54054
chr19-4429366-4429867	-1.74407	-0.140313	-0.531147	-0.739066	0.530907	0.73403	1.13772	-0.788601	1.54054
chr19-4429366-4429867	-1.74407	-0.140313	-0.531147	-0.739066	0.530907	0.73403	1.13772	-0.788601	1.54054
chr5-102755180-102755681	-0.90827	-0.603058	-0.136957	-1.15066	0.102285	-0.975997	1.32688	0.468042	1.87774
chr5-102755180-102755681	-0.90827	-0.603058	-0.136957	-1.15066	0.102285	-0.975997	1.32688	0.468042	1.87774
chr5-102755180-102755681	-0.90827	-0.603058	-0.136957	-1.15066	0.102285	-0.975997	1.32688	0.468042	1.87774
chr14-23155227-23155728	-0.441206	-1.14901	-1.15674	-0.103466	0.338948	0.676148	1.30934	-1.09928	1.62527
chr14-23155227-23155728	-0.441206	-1.14901	-1.15674	-0.103466	0.338948	0.676148	1.30934	-1.09928	1.62527
chr14-23155227-23155728	-0.441206	-1.14901	-1.15674	-0.103466	0.338948	0.676148	1.30934	-1.09928	1.62527
chr14-23155227-23155728	-0.441206	-1.14901	-1.15674	-0.103466	0.338948	0.676148	1.30934	-1.09928	1.62527
chr14-23155227-23155728	-0.441206	-1.14901	-1.15674	-0.103466	0.338948	0.676148	1.30934	-1.09928	1.62527
chr10-98373659-98374160	-1.1682	-1.14042	-0.38948	-0.827715	0.507464	-0.0317585	1.44004	-0.161799	1.77187
chr10-98373659-98374160	-1.1682	-1.14042	-0.38948	-0.827715	0.507464	-0.0317585	1.44004	-0.161799	1.77187
chr2-60527663-60528164	-2.2851	0.0937636	-0.610322	-0.108943	0.497768	-0.490689	0.827006	1.20667	0.869845
chr19-19261736-19262237	-2.2798	-0.13291	-0.39671	-0.201502	-0.216413	0.800689	0.996031	0.0506562	1.37996
chr19-19261736-19262237	-2.2798	-0.13291	-0.39671	-0.201502	-0.216413	0.800689	0.996031	0.0506562	1.37996
chr19-19261736-19262237	-2.2798	-0.13291	-0.39671	-0.201502	-0.216413	0.800689	0.996031	0.0506562	1.37996
chr19-19261736-19262237	-2.2798	-0.13291	-0.39671	-0.201502	-0.216413	0.800689	0.996031	0.0506562	1.37996
chr19-19261736-19262237	-2.2798	-0.13291	-0.39671	-0.201502	-0.216413	0.800689	0.996031	0.0506562	1.37996
chr19-19261736-19262237	-2.2798	-0.13291	-0.39671	-0.201502	-0.216413	0.800689	0.996031	0.0506562	1.37996
chr19-19261736-19262237	-2.2798	-0.13291	-0.39671	-0.201502	-0.216413	0.800689	0.996031	0.0506562	1.37996
chr19-19261736-19262237	-2.2798	-0.13291	-0.39671	-0.201502	-0.216413	0.800689	0.996031	0.0506562	1.37996
chr19-19261736-19262237	-2.2798	-0.13291	-0.39671	-0.201502	-0.216413	0.800689	0.996031	0.0506562	1.37996
chr19-19261736-19262237	-2.2798	-0.13291	-0.39671	-0.201502	-0.216413	0.800689	0.996031	0.0506562	1.37996
chr19-19261736-19262237	-2.2798	-0.13291	-0.39671	-0.201502	-0.216413	0.800689	0.996031	0.0506562	1.37996
chr17-20085399-20085900	-0.601606	-0.414904	-1.08189	-0.568857	-0.570263	0.747557	1.10032	-0.703663	2.09331
chr1-79079843-79080344	-0.961391	-0.634639	-1.16025	-0.824692	-0.290238	0.335375	1.72893	0.259917	1.54699
chr1-79079843-79080344	-0.961391	-0.634639	-1.16025	-0.824692	-0.290238	0.335375	1.72893	0.259917	1.54699
chr9-114622139-114622640	-0.914427	-1.65683	-0.761213	-0.434677	0.505901	0.826306	1.22288	-0.254689	1.46674
chr9-114622139-114622640	-0.914427	-1.65683	-0.761213	-0.434677	0.505901	0.826306	1.22288	-0.254689	1.46674
chr9-114622139-114622640	-0.914427	-1.65683	-0.761213	-0.434677	0.505901	0.826306	1.22288	-0.254689	1.46674
chr19-35038070-35038571	-2.08411	0.437082	-0.882634	-0.352838	0.242939	0.221092	0.646868	0.0295692	1.74203
chr19-35038070-35038571	-2.08411	0.437082	-0.882634	-0.352838	0.242939	0.221092	0.646868	0.0295692	1.74203
chr19-35038070-35038571	-2.08411	0.437082	-0.882634	-0.352838	0.242939	0.221092	0.646868	0.0295692	1.74203
chr19-35038070-35038571	-2.08411	0.437082	-0.882634	-0.352838	0.242939	0.221092	0.646868	0.0295692	1.74203
chr17-57707860-57708361	-0.962056	-1.32661	-0.761319	-0.533984	0.228426	0.0382422	1.42368	0.0590071	1.83461
chr16-27724555-27725056	-1.58831	-0.403771	-0.131155	-1.52226	-0.170658	1.23762	1.17573	0.86371	0.539096
chr13-112729431-112729932	-0.872527	-0.310661	-0.897512	-1.01787	-0.183821	0.385012	0.980634	-0.330038	2.24678
chr13-112729431-112729932	-0.872527	-0.310661	-0.897512	-1.01787	-0.183821	0.385012	0.980634	-0.330038	2.24678
chr13-112729431-112729932	-0.872527	-0.310661	-0.897512	-1.01787	-0.183821	0.385012	0.980634	-0.330038	2.24678
chr13-112729431-112729932	-0.872527	-0.310661	-0.897512	-1.01787	-0.183821	0.385012	0.980634	-0.330038	2.24678
chr3-139281146-139281647	-0.612455	-1.32977	-0.726858	-0.648363	0.183792	0.51229	0.607165	-0.260687	2.27488
chr3-139281146-139281647	-0.612455	-1.32977	-0.726858	-0.648363	0.183792	0.51229	0.607165	-0.260687	2.27488
chr13-114065509-114066010	-1.0629	-0.459587	-1.03222	-1.28603	-0.0363935	0.487681	1.10073	0.484893	1.80383
chr13-91398528-91399029	-1.75671	-0.375729	-0.613793	-0.222323	-0.626324	0.442867	0.639677	0.483801	2.02854
chr7-143375205-143375706	-1.60804	-0.439318	-0.392518	-1.16965	0.1579	1.0558	0.7102	-0.0611748	1.7468
chr5-6551345-6551846	-0.254603	-1.1642	-1.52419	-0.524329	0.135031	0.928273	1.02687	-0.335898	1.71304
chr5-6551345-6551846	-0.254603	-1.1642	-1.52419	-0.524329	0.135031	0.928273	1.02687	-0.335898	1.71304
chr5-6551345-6551846	-0.254603	-1.1642	-1.52419	-0.524329	0.135031	0.928273	1.02687	-0.335898	1.71304
chr5-6551345-6551846	-0.254603	-1.1642	-1.52419	-0.524329	0.135031	0.928273	1.02687	-0.335898	1.71304
chr15-31340187-31340688	-0.876571	-0.840058	-1.53481	0.182602	-0.175668	0.269365	0.704158	0.14579	2.12519
chr15-31340187-31340688	-0.876571	-0.840058	-1.53481	0.182602	-0.175668	0.269365	0.704158	0.14579	2.12519
chr14-52553298-52553799	-1.81153	-1.28083	0.247226	0.320741	-0.705185	0.152557	0.825964	0.827682	1.42338
chr14-52553298-52553799	-1.81153	-1.28083	0.247226	0.320741	-0.705185	0.152557	0.825964	0.827682	1.42338
chr14-52553298-52553799	-1.81153	-1.28083	0.247226	0.320741	-0.705185	0.152557	0.825964	0.827682	1.42338
chr14-52553298-52553799	-1.81153	-1.28083	0.247226	0.320741	-0.705185	0.152557	0.825964	0.827682	1.42338
chr11-94768214-94768715	-1.35748	-0.284865	-0.864146	-1.15029	0.23495	0.284127	0.347616	0.740409	2.04968
chr11-94768214-94768715	-1.35748	-0.284865	-0.864146	-1.15029	0.23495	0.284127	0.347616	0.740409	2.04968
chr11-94768214-94768715	-1.35748	-0.284865	-0.864146	-1.15029	0.23495	0.284127	0.347616	0.740409	2.04968
chr16-49492329-49492830	-0.684223	-0.757742	-1.58978	-0.423268	0.0335863	0.40154	1.48953	-0.156518	1.68687
chr16-49492329-49492830	-0.684223	-0.757742	-1.58978	-0.423268	0.0335863	0.40154	1.48953	-0.156518	1.68687
chr6-48068230-48068731	-1.95164	0.169047	-0.923594	-0.492829	0.706453	-0.0670952	0.937051	-0.0159142	1.63852
chr6-48068230-48068731	-1.95164	0.169047	-0.923594	-0.492829	0.706453	-0.0670952	0.937051	-0.0159142	1.63852
chr16-85606299-85606800	-1.46664	-0.742961	-0.967617	-0.608539	-0.389923	0.977328	0.571151	1.08353	1.54367
chr16-85606299-85606800	-1.46664	-0.742961	-0.967617	-0.608539	-0.389923	0.977328	0.571151	1.08353	1.54367
chr12-149758-150259	-0.708725	-0.926292	-1.1407	-0.0442082	0.162016	0.376052	1.58005	-0.957919	1.65973
chr12-149758-150259	-0.708725	-0.926292	-1.1407	-0.0442082	0.162016	0.376052	1.58005	-0.957919	1.65973
chr16-85396327-85396828	-1.48996	-0.776639	-0.743235	0.00825116	-0.309337	0.364857	0.408324	0.266667	2.27107
chr21-43754793-43755294	-1.96894	-0.492781	-0.367548	-0.304383	-0.17131	0.0120261	1.71038	0.319283	1.26327
chr16-85600662-85601163	-1.84392	-0.321052	-0.465319	-0.96076	-0.342093	0.525223	1.10294	0.938625	1.36636
chr2-162073994-162074495	-0.886039	-0.853865	-1.66034	0.159334	0.12064	0.227436	0.684482	0.173989	2.03437
chr10-24137350-24137851	-0.709592	0.160421	-1.46495	-1.58897	0.1286	0.24543	1.266	0.670471	1.29259
chr16-85641844-85642345	-0.927104	-0.338848	-1.08872	-0.144264	-1.13165	0.202021	0.738869	0.527858	2.16184
chr3-139281810-139282311	-0.00633499	-1.36823	-0.987354	-0.629221	-0.192667	0.849486	1.09716	-0.612136	1.84929
chr3-48504055-48504556	-1.41414	-0.617124	-0.554229	-0.230819	0.185729	0.0478192	0.653418	-0.437829	2.36717
chr1-215082623-215083124	-1.49797	-0.996218	-1.31993	0.329707	0.369281	0.256379	0.695272	0.415845	1.74765
chr1-215082623-215083124	-1.49797	-0.996218	-1.31993	0.329707	0.369281	0.256379	0.695272	0.415845	1.74765
chr1-215082623-215083124	-1.49797	-0.996218	-1.31993	0.329707	0.369281	0.256379	0.695272	0.415845	1.74765
chr6-125188190-125188691	-1.56343	-0.306462	-1.60909	0.0373616	0.519833	0.36043	1.53962	-0.027029	1.04876
chr8-40932707-40933208	-1.34661	-0.961683	-1.15169	-0.437181	0.068097	0.753133	0.343489	0.965385	1.76706
chr3-100141771-100142272	1.73129	0.541506	0.772154	0.122755	-0.548228	-0.0241978	-0.154754	-0.272919	-2.16761
chr3-100141771-100142272	1.73129	0.541506	0.772154	0.122755	-0.548228	-0.0241978	-0.154754	-0.272919	-2.16761
chr3-133382596-133383097	0.75338	1.12588	0.745008	0.416852	0.178928	0.454242	-1.27127	-0.281111	-2.12191
chr7-116390389-116390890	1.26282	0.43118	1.06094	0.424563	-0.0403924	0.0682353	-0.970747	-0.00841655	-2.22819
chr7-116390389-116390890	1.26282	0.43118	1.06094	0.424563	-0.0403924	0.0682353	-0.970747	-0.00841655	-2.22819
chr3-185029183-185029684	1.20256	0.167105	1.01478	0.495691	0.325141	-0.140427	0.377695	-1.55273	-1.88981
chr3-185029183-185029684	1.20256	0.167105	1.01478	0.495691	0.325141	-0.140427	0.377695	-1.55273	-1.88981
chr3-133136388-133136889	0.931789	1.10048	0.799179	0.180327	0.0931159	-0.493675	-0.910422	0.513762	-2.21456
chr3-133136388-133136889	0.931789	1.10048	0.799179	0.180327	0.0931159	-0.493675	-0.910422	0.513762	-2.21456
chr3-133136388-133136889	0.931789	1.10048	0.799179	0.180327	0.0931159	-0.493675	-0.910422	0.513762	-2.21456
chr3-133136388-133136889	0.931789	1.10048	0.799179	0.180327	0.0931159	-0.493675	-0.910422	0.513762	-2.21456
chr14-94282972-94283473	1.21841	0.073288	1.33022	-0.215877	-0.776189	0.406657	-1.39019	0.856821	-1.50313
chr14-94282972-94283473	1.21841	0.073288	1.33022	-0.215877	-0.776189	0.406657	-1.39019	0.856821	-1.50313
chr14-94282972-94283473	1.21841	0.073288	1.33022	-0.215877	-0.776189	0.406657	-1.39019	0.856821	-1.50313
chr6-89566997-89567498	1.7113	1.07298	0.90413	-0.712666	-0.476464	-0.13065	-0.911877	0.125476	-1.58223
chr6-89566997-89567498	1.7113	1.07298	0.90413	-0.712666	-0.476464	-0.13065	-0.911877	0.125476	-1.58223
chr6-89566997-89567498	1.7113	1.07298	0.90413	-0.712666	-0.476464	-0.13065	-0.911877	0.125476	-1.58223
chr16-67055862-67056363	1.31532	0.434602	0.77809	0.584362	0.409308	-0.796092	-0.722866	0.182882	-2.1856
chr16-67055862-67056363	1.31532	0.434602	0.77809	0.584362	0.409308	-0.796092	-0.722866	0.182882	-2.1856
chr16-67055862-67056363	1.31532	0.434602	0.77809	0.584362	0.409308	-0.796092	-0.722866	0.182882	-2.1856
chr6-156953625-156954126	2.12133	0.246706	-0.23524	0.499228	0.452051	0.0788249	-0.785981	-0.697856	-1.67905
chr6-156953625-156954126	2.12133	0.246706	-0.23524	0.499228	0.452051	0.0788249	-0.785981	-0.697856	-1.67905
chr6-156953625-156954126	2.12133	0.246706	-0.23524	0.499228	0.452051	0.0788249	-0.785981	-0.697856	-1.67905
chr6-156953625-156954126	2.12133	0.246706	-0.23524	0.499228	0.452051	0.0788249	-0.785981	-0.697856	-1.67905
chr6-156953625-156954126	2.12133	0.246706	-0.23524	0.499228	0.452051	0.0788249	-0.785981	-0.697856	-1.67905
chr6-156953625-156954126	2.12133	0.246706	-0.23524	0.499228	0.452051	0.0788249	-0.785981	-0.697856	-1.67905
chr6-156953625-156954126	2.12133	0.246706	-0.23524	0.499228	0.452051	0.0788249	-0.785981	-0.697856	-1.67905
chr6-156953625-156954126	2.12133	0.246706	-0.23524	0.499228	0.452051	0.0788249	-0.785981	-0.697856	-1.67905
chr19-36791253-36791754	1.12297	0.972015	0.640458	0.315951	-0.496253	0.076991	0.201525	-0.422714	-2.41094
chr19-36791253-36791754	1.12297	0.972015	0.640458	0.315951	-0.496253	0.076991	0.201525	-0.422714	-2.41094
chr19-36791253-36791754	1.12297	0.972015	0.640458	0.315951	-0.496253	0.076991	0.201525	-0.422714	-2.41094
chr19-36791253-36791754	1.12297	0.972015	0.640458	0.315951	-0.496253	0.076991	0.201525	-0.422714	-2.41094
chr19-36791253-36791754	1.12297	0.972015	0.640458	0.315951	-0.496253	0.076991	0.201525	-0.422714	-2.41094
chr19-36791253-36791754	1.12297	0.972015	0.640458	0.315951	-0.496253	0.076991	0.201525	-0.422714	-2.41094
chr19-36791253-36791754	1.12297	0.972015	0.640458	0.315951	-0.496253	0.076991	0.201525	-0.422714	-2.41094
chr13-43196303-43196804	1.53075	0.351672	0.36485	1.18478	0.378702	-1.13318	-0.30393	-0.612661	-1.76098
chr13-43196303-43196804	1.53075	0.351672	0.36485	1.18478	0.378702	-1.13318	-0.30393	-0.612661	-1.76098
chr13-43196303-43196804	1.53075	0.351672	0.36485	1.18478	0.378702	-1.13318	-0.30393	-0.612661	-1.76098
chr13-43196303-43196804	1.53075	0.351672	0.36485	1.18478	0.378702	-1.13318	-0.30393	-0.612661	-1.76098
chr13-43196303-43196804	1.53075	0.351672	0.36485	1.18478	0.378702	-1.13318	-0.30393	-0.612661	-1.76098
chr13-43196303-43196804	1.53075	0.351672	0.36485	1.18478	0.378702	-1.13318	-0.30393	-0.612661	-1.76098
chr13-43196303-43196804	1.53075	0.351672	0.36485	1.18478	0.378702	-1.13318	-0.30393	-0.612661	-1.76098
chr17-38509484-38509985	1.50761	0.820506	1.04824	0.185581	-0.977985	-0.718083	-1.22136	0.612926	-1.25743
chr17-38509484-38509985	1.50761	0.820506	1.04824	0.185581	-0.977985	-0.718083	-1.22136	0.612926	-1.25743
chr17-38509484-38509985	1.50761	0.820506	1.04824	0.185581	-0.977985	-0.718083	-1.22136	0.612926	-1.25743
chr17-38509484-38509985	1.50761	0.820506	1.04824	0.185581	-0.977985	-0.718083	-1.22136	0.612926	-1.25743
chr17-38509484-38509985	1.50761	0.820506	1.04824	0.185581	-0.977985	-0.718083	-1.22136	0.612926	-1.25743
chr5-160175775-160176276	0.78864	0.226183	0.81324	0.476197	0.269113	0.102478	-0.0984539	0.129869	-2.70726
chr5-160175775-160176276	0.78864	0.226183	0.81324	0.476197	0.269113	0.102478	-0.0984539	0.129869	-2.70726
chr5-160175775-160176276	0.78864	0.226183	0.81324	0.476197	0.269113	0.102478	-0.0984539	0.129869	-2.70726
chr8-53881454-53881955	0.512742	1.13125	1.17571	0.929929	-0.0141341	-0.860995	-1.54956	0.108872	-1.43381
chr8-53881454-53881955	0.512742	1.13125	1.17571	0.929929	-0.0141341	-0.860995	-1.54956	0.108872	-1.43381
chr8-53881454-53881955	0.512742	1.13125	1.17571	0.929929	-0.0141341	-0.860995	-1.54956	0.108872	-1.43381
chr8-53881454-53881955	0.512742	1.13125	1.17571	0.929929	-0.0141341	-0.860995	-1.54956	0.108872	-1.43381
chr8-53881454-53881955	0.512742	1.13125	1.17571	0.929929	-0.0141341	-0.860995	-1.54956	0.108872	-1.43381
chr8-53881454-53881955	0.512742	1.13125	1.17571	0.929929	-0.0141341	-0.860995	-1.54956	0.108872	-1.43381
chr8-53881454-53881955	0.512742	1.13125	1.17571	0.929929	-0.0141341	-0.860995	-1.54956	0.108872	-1.43381
chr8-53881454-53881955	0.512742	1.13125	1.17571	0.929929	-0.0141341	-0.860995	-1.54956	0.108872	-1.43381
chr8-1456187-1456688	1.96417	0.313076	0.744103	0.0324949	-0.246095	0.111634	-0.13562	-0.880418	-1.90335
chr8-1456187-1456688	1.96417	0.313076	0.744103	0.0324949	-0.246095	0.111634	-0.13562	-0.880418	-1.90335
chr8-1456187-1456688	1.96417	0.313076	0.744103	0.0324949	-0.246095	0.111634	-0.13562	-0.880418	-1.90335
chr8-1456187-1456688	1.96417	0.313076	0.744103	0.0324949	-0.246095	0.111634	-0.13562	-0.880418	-1.90335
chr8-1456187-1456688	1.96417	0.313076	0.744103	0.0324949	-0.246095	0.111634	-0.13562	-0.880418	-1.90335
chr8-1456187-1456688	1.96417	0.313076	0.744103	0.0324949	-0.246095	0.111634	-0.13562	-0.880418	-1.90335
chr13-100667728-100668229	0.523962	0.3768	1.36259	1.54517	-0.0540862	-0.471048	-1.27311	-0.518798	-1.49148
chr13-100667728-100668229	0.523962	0.3768	1.36259	1.54517	-0.0540862	-0.471048	-1.27311	-0.518798	-1.49148
chr13-100667728-100668229	0.523962	0.3768	1.36259	1.54517	-0.0540862	-0.471048	-1.27311	-0.518798	-1.49148
chr13-100667728-100668229	0.523962	0.3768	1.36259	1.54517	-0.0540862	-0.471048	-1.27311	-0.518798	-1.49148
chr13-100667728-100668229	0.523962	0.3768	1.36259	1.54517	-0.0540862	-0.471048	-1.27311	-0.518798	-1.49148
chr13-100667728-100668229	0.523962	0.3768	1.36259	1.54517	-0.0540862	-0.471048	-1.27311	-0.518798	-1.49148
chr18-79275388-79275889	0.962635	0.940892	0.878497	0.546208	-0.339384	-0.142154	0.0592808	-0.515781	-2.39019
chr7-78193931-78194432	1.58391	0.317444	1.0852	0.847952	-0.48087	-0.733544	-1.3397	0.10477	-1.38516
chr8-53880757-53881258	-0.0403809	1.01352	1.02198	1.2358	0.0654878	-0.370982	-1.44921	0.278687	-1.75491
chr8-53880757-53881258	-0.0403809	1.01352	1.02198	1.2358	0.0654878	-0.370982	-1.44921	0.278687	-1.75491
chr8-53880757-53881258	-0.0403809	1.01352	1.02198	1.2358	0.0654878	-0.370982	-1.44921	0.278687	-1.75491
chr8-53880757-53881258	-0.0403809	1.01352	1.02198	1.2358	0.0654878	-0.370982	-1.44921	0.278687	-1.75491
chr8-53880757-53881258	-0.0403809	1.01352	1.02198	1.2358	0.0654878	-0.370982	-1.44921	0.278687	-1.75491
chr8-53880757-53881258	-0.0403809	1.01352	1.02198	1.2358	0.0654878	-0.370982	-1.44921	0.278687	-1.75491
chr8-53880757-53881258	-0.0403809	1.01352	1.02198	1.2358	0.0654878	-0.370982	-1.44921	0.278687	-1.75491
chr8-53880757-53881258	-0.0403809	1.01352	1.02198	1.2358	0.0654878	-0.370982	-1.44921	0.278687	-1.75491
chr18-52340784-52341285	0.635868	1.30086	0.832377	0.900855	0.0734887	-0.238336	-0.280536	-1.44032	-1.78427
chr18-52340784-52341285	0.635868	1.30086	0.832377	0.900855	0.0734887	-0.238336	-0.280536	-1.44032	-1.78427
chr18-52340784-52341285	0.635868	1.30086	0.832377	0.900855	0.0734887	-0.238336	-0.280536	-1.44032	-1.78427
chr18-52340784-52341285	0.635868	1.30086	0.832377	0.900855	0.0734887	-0.238336	-0.280536	-1.44032	-1.78427
chr2-42363517-42364018	1.06393	1.22018	0.337279	0.586202	0.0526847	-0.299533	-0.454123	-0.139414	-2.36721
chr2-42363517-42364018	1.06393	1.22018	0.337279	0.586202	0.0526847	-0.299533	-0.454123	-0.139414	-2.36721
chr2-42363517-42364018	1.06393	1.22018	0.337279	0.586202	0.0526847	-0.299533	-0.454123	-0.139414	-2.36721
chr2-42363517-42364018	1.06393	1.22018	0.337279	0.586202	0.0526847	-0.299533	-0.454123	-0.139414	-2.36721
chr2-42363517-42364018	1.06393	1.22018	0.337279	0.586202	0.0526847	-0.299533	-0.454123	-0.139414	-2.36721
chr2-42363517-42364018	1.06393	1.22018	0.337279	0.586202	0.0526847	-0.299533	-0.454123	-0.139414	-2.36721
chr11-57482498-57482999	1.78484	0.197676	0.60339	1.23066	-0.656119	-0.828335	-1.21778	0.0242738	-1.13862
chr11-57482498-57482999	1.78484	0.197676	0.60339	1.23066	-0.656119	-0.828335	-1.21778	0.0242738	-1.13862
chr11-57482498-57482999	1.78484	0.197676	0.60339	1.23066	-0.656119	-0.828335	-1.21778	0.0242738	-1.13862
chr16-1333544-1334045	1.41198	0.369764	1.2553	-0.131338	-0.137469	-0.569339	-1.29998	0.742082	-1.641
chr16-1333544-1334045	1.41198	0.369764	1.2553	-0.131338	-0.137469	-0.569339	-1.29998	0.742082	-1.641
chr16-1333544-1334045	1.41198	0.369764	1.2553	-0.131338	-0.137469	-0.569339	-1.29998	0.742082	-1.641
chr16-1333544-1334045	1.41198	0.369764	1.2553	-0.131338	-0.137469	-0.569339	-1.29998	0.742082	-1.641
chr16-1333544-1334045	1.41198	0.369764	1.2553	-0.131338	-0.137469	-0.569339	-1.29998	0.742082	-1.641
chr16-1333544-1334045	1.41198	0.369764	1.2553	-0.131338	-0.137469	-0.569339	-1.29998	0.742082	-1.641
chr16-1333544-1334045	1.41198	0.369764	1.2553	-0.131338	-0.137469	-0.569339	-1.29998	0.742082	-1.641
chr3-53160664-53161165	0.491859	1.26206	1.55334	0.0305982	-0.170618	0.0111521	-2.00504	-0.503927	-0.669421
chr3-53160664-53161165	0.491859	1.26206	1.55334	0.0305982	-0.170618	0.0111521	-2.00504	-0.503927	-0.669421
chr3-53160664-53161165	0.491859	1.26206	1.55334	0.0305982	-0.170618	0.0111521	-2.00504	-0.503927	-0.669421
chr3-53160664-53161165	0.491859	1.26206	1.55334	0.0305982	-0.170618	0.0111521	-2.00504	-0.503927	-0.669421
chr3-53160664-53161165	0.491859	1.26206	1.55334	0.0305982	-0.170618	0.0111521	-2.00504	-0.503927	-0.669421
chr3-53160664-53161165	0.491859	1.26206	1.55334	0.0305982	-0.170618	0.0111521	-2.00504	-0.503927	-0.669421
chr3-53160664-53161165	0.491859	1.26206	1.55334	0.0305982	-0.170618	0.0111521	-2.00504	-0.503927	-0.669421
chr5-181169540-181170041	1.53996	1.37271	0.801518	-0.15814	-0.151005	-0.536886	-0.219627	-1.00013	-1.6484
chr9-21030649-21031150	1.69168	0.486169	0.457088	0.728234	0.0452188	-0.164069	-0.0415467	-1.56229	-1.64048
chr9-21030649-21031150	1.69168	0.486169	0.457088	0.728234	0.0452188	-0.164069	-0.0415467	-1.56229	-1.64048
chr9-21030649-21031150	1.69168	0.486169	0.457088	0.728234	0.0452188	-0.164069	-0.0415467	-1.56229	-1.64048
chr9-21030649-21031150	1.69168	0.486169	0.457088	0.728234	0.0452188	-0.164069	-0.0415467	-1.56229	-1.64048
chr9-21030649-21031150	1.69168	0.486169	0.457088	0.728234	0.0452188	-0.164069	-0.0415467	-1.56229	-1.64048
chr11-2892152-2892653	0.922441	1.648	0.198835	-0.375806	1.04459	-0.60709	-0.215951	-1.7118	-0.903223
chr11-2892152-2892653	0.922441	1.648	0.198835	-0.375806	1.04459	-0.60709	-0.215951	-1.7118	-0.903223
chr11-2892152-2892653	0.922441	1.648	0.198835	-0.375806	1.04459	-0.60709	-0.215951	-1.7118	-0.903223
chr16-47018275-47018776	0.631916	1.11869	0.311866	1.23087	0.245565	-0.129813	-0.549616	-0.633072	-2.22641
chr16-47018275-47018776	0.631916	1.11869	0.311866	1.23087	0.245565	-0.129813	-0.549616	-0.633072	-2.22641
chr16-47018275-47018776	0.631916	1.11869	0.311866	1.23087	0.245565	-0.129813	-0.549616	-0.633072	-2.22641
chr16-47018275-47018776	0.631916	1.11869	0.311866	1.23087	0.245565	-0.129813	-0.549616	-0.633072	-2.22641
chr16-47018275-47018776	0.631916	1.11869	0.311866	1.23087	0.245565	-0.129813	-0.549616	-0.633072	-2.22641
chr16-47018275-47018776	0.631916	1.11869	0.311866	1.23087	0.245565	-0.129813	-0.549616	-0.633072	-2.22641
chr16-47018275-47018776	0.631916	1.11869	0.311866	1.23087	0.245565	-0.129813	-0.549616	-0.633072	-2.22641
chr16-83968672-83969173	0.994788	1.13432	0.46341	0.968291	0.0298402	-1.00268	-0.734893	0.147736	-2.00081
chr16-83968672-83969173	0.994788	1.13432	0.46341	0.968291	0.0298402	-1.00268	-0.734893	0.147736	-2.00081
chr19-9822811-9823312	0.957724	0.667564	0.427906	1.03961	0.53438	-0.444638	-0.0811552	-0.817879	-2.28352
chr19-9822811-9823312	0.957724	0.667564	0.427906	1.03961	0.53438	-0.444638	-0.0811552	-0.817879	-2.28352
chr19-9822811-9823312	0.957724	0.667564	0.427906	1.03961	0.53438	-0.444638	-0.0811552	-0.817879	-2.28352
chr19-9822811-9823312	0.957724	0.667564	0.427906	1.03961	0.53438	-0.444638	-0.0811552	-0.817879	-2.28352
chr4-109559811-109560312	1.63311	0.990327	0.812319	0.400674	-1.08649	-0.325266	-0.909817	0.0395554	-1.55442
chr4-109559811-109560312	1.63311	0.990327	0.812319	0.400674	-1.08649	-0.325266	-0.909817	0.0395554	-1.55442
chr19-51339855-51340356	1.54731	1.10328	-0.0407825	0.651712	0.286888	-0.912194	-0.0638583	-0.679846	-1.8925
chr19-51339855-51340356	1.54731	1.10328	-0.0407825	0.651712	0.286888	-0.912194	-0.0638583	-0.679846	-1.8925
chr19-51339855-51340356	1.54731	1.10328	-0.0407825	0.651712	0.286888	-0.912194	-0.0638583	-0.679846	-1.8925
chr19-51339855-51340356	1.54731	1.10328	-0.0407825	0.651712	0.286888	-0.912194	-0.0638583	-0.679846	-1.8925
chr19-51339855-51340356	1.54731	1.10328	-0.0407825	0.651712	0.286888	-0.912194	-0.0638583	-0.679846	-1.8925
chr22-44330964-44331465	1.21049	0.452533	0.693275	1.00101	-0.0809385	-0.597403	-1.70896	0.537931	-1.50795
chr22-44330964-44331465	1.21049	0.452533	0.693275	1.00101	-0.0809385	-0.597403	-1.70896	0.537931	-1.50795
chr22-44330964-44331465	1.21049	0.452533	0.693275	1.00101	-0.0809385	-0.597403	-1.70896	0.537931	-1.50795
chr22-44330964-44331465	1.21049	0.452533	0.693275	1.00101	-0.0809385	-0.597403	-1.70896	0.537931	-1.50795
chr2-203685080-203685581	1.21415	0.444574	0.869605	0.764977	0.126212	-0.196052	-1.03853	0.0181365	-2.20308
chr15-70575219-70575720	1.57141	0.618465	0.145064	1.22407	-0.817453	-0.433095	-0.80099	0.245056	-1.75253
chr15-70575219-70575720	1.57141	0.618465	0.145064	1.22407	-0.817453	-0.433095	-0.80099	0.245056	-1.75253
chr15-70575219-70575720	1.57141	0.618465	0.145064	1.22407	-0.817453	-0.433095	-0.80099	0.245056	-1.75253
chr4-20251770-20252271	1.89354	0.38758	1.24819	0.200752	-0.0769195	-1.02752	-1.31315	-0.752672	-0.559813
chr4-20251770-20252271	1.89354	0.38758	1.24819	0.200752	-0.0769195	-1.02752	-1.31315	-0.752672	-0.559813
chr4-20251770-20252271	1.89354	0.38758	1.24819	0.200752	-0.0769195	-1.02752	-1.31315	-0.752672	-0.559813
chr9-20512140-20512641	1.0232	1.45813	0.811629	0.800885	-1.39211	-0.564035	-0.431332	-0.292502	-1.41387
chr9-20512140-20512641	1.0232	1.45813	0.811629	0.800885	-1.39211	-0.564035	-0.431332	-0.292502	-1.41387
chr11-8072438-8072939	1.77085	1.12585	0.735629	0.222488	0.010738	-1.02322	-0.61936	-1.33999	-0.882981
chr11-8072438-8072939	1.77085	1.12585	0.735629	0.222488	0.010738	-1.02322	-0.61936	-1.33999	-0.882981
chr4-112105652-112106153	1.91207	0.565535	0.66806	-0.241708	-0.455526	-1.10005	-0.437706	0.66171	-1.57238
chr4-112105652-112106153	1.91207	0.565535	0.66806	-0.241708	-0.455526	-1.10005	-0.437706	0.66171	-1.57238
chr20-51021401-51021902	1.58589	0.48589	1.10413	0.753699	-0.715631	-0.622038	-0.978988	0.00081908	-1.61376
chr20-51021401-51021902	1.58589	0.48589	1.10413	0.753699	-0.715631	-0.622038	-0.978988	0.00081908	-1.61376
chr3-133272177-133272678	0.816368	0.766098	0.313724	0.937539	0.529848	0.0347067	-1.15373	0.0260292	-2.27058
chr3-133272177-133272678	0.816368	0.766098	0.313724	0.937539	0.529848	0.0347067	-1.15373	0.0260292	-2.27058
chr7-106864725-106865226	0.544148	0.237668	1.64655	0.341691	-0.234596	0.396933	-0.780462	0.0821348	-2.23407
chr7-106864725-106865226	0.544148	0.237668	1.64655	0.341691	-0.234596	0.396933	-0.780462	0.0821348	-2.23407
chr7-106864725-106865226	0.544148	0.237668	1.64655	0.341691	-0.234596	0.396933	-0.780462	0.0821348	-2.23407
chr3-62644067-62644568	0.51648	1.24391	0.993429	0.845705	0.265618	-0.318962	-0.872944	-0.637913	-2.03533
chr3-62644067-62644568	0.51648	1.24391	0.993429	0.845705	0.265618	-0.318962	-0.872944	-0.637913	-2.03533
chr3-62644067-62644568	0.51648	1.24391	0.993429	0.845705	0.265618	-0.318962	-0.872944	-0.637913	-2.03533
chr10-97046631-97047132	1.97551	0.618844	0.965374	-0.42471	-0.397472	-0.379956	-1.08303	0.173428	-1.44799
chr10-97046631-97047132	1.97551	0.618844	0.965374	-0.42471	-0.397472	-0.379956	-1.08303	0.173428	-1.44799
chr3-53161632-53162133	1.24885	1.02811	1.11569	0.698933	-0.407359	-0.555875	-1.31986	-0.272648	-1.53583
chr3-53161632-53162133	1.24885	1.02811	1.11569	0.698933	-0.407359	-0.555875	-1.31986	-0.272648	-1.53583
chr3-53161632-53162133	1.24885	1.02811	1.11569	0.698933	-0.407359	-0.555875	-1.31986	-0.272648	-1.53583
chr3-53161632-53162133	1.24885	1.02811	1.11569	0.698933	-0.407359	-0.555875	-1.31986	-0.272648	-1.53583
chr19-16897096-16897597	1.06891	1.09973	0.771241	0.411504	-0.567272	-0.862983	-0.83741	0.786459	-1.87018
chr19-16897096-16897597	1.06891	1.09973	0.771241	0.411504	-0.567272	-0.862983	-0.83741	0.786459	-1.87018
chr11-45087620-45088121	0.474118	0.497216	0.854896	1.05127	-0.219831	-0.752089	-1.02396	1.08249	-1.96411
chr11-45087620-45088121	0.474118	0.497216	0.854896	1.05127	-0.219831	-0.752089	-1.02396	1.08249	-1.96411
chr15-38374165-38374666	1.613	0.635863	0.793748	0.200332	0.120612	-0.120912	0.00583935	-1.52878	-1.7197
chr15-38374165-38374666	1.613	0.635863	0.793748	0.200332	0.120612	-0.120912	0.00583935	-1.52878	-1.7197
chr7-44059183-44059684	0.992658	0.957925	1.11089	0.53169	-0.377558	0.249893	-0.262533	-1.89885	-1.30411
chr7-44059183-44059684	0.992658	0.957925	1.11089	0.53169	-0.377558	0.249893	-0.262533	-1.89885	-1.30411
chr16-12147806-12148307	1.29856	0.749519	1.08409	-0.621311	-0.0737687	-0.251705	-0.340516	0.362896	-2.20777
chr16-12147806-12148307	1.29856	0.749519	1.08409	-0.621311	-0.0737687	-0.251705	-0.340516	0.362896	-2.20777
chr16-12147806-12148307	1.29856	0.749519	1.08409	-0.621311	-0.0737687	-0.251705	-0.340516	0.362896	-2.20777
chr16-12147806-12148307	1.29856	0.749519	1.08409	-0.621311	-0.0737687	-0.251705	-0.340516	0.362896	-2.20777
chr16-12147806-12148307	1.29856	0.749519	1.08409	-0.621311	-0.0737687	-0.251705	-0.340516	0.362896	-2.20777
chr16-12147806-12148307	1.29856	0.749519	1.08409	-0.621311	-0.0737687	-0.251705	-0.340516	0.362896	-2.20777
chr10-116882779-116883280	2.06345	-0.258389	0.401429	1.02141	-0.965406	-0.339603	-0.381947	-0.0320632	-1.50888
chr10-116882779-116883280	2.06345	-0.258389	0.401429	1.02141	-0.965406	-0.339603	-0.381947	-0.0320632	-1.50888
chr10-116882779-116883280	2.06345	-0.258389	0.401429	1.02141	-0.965406	-0.339603	-0.381947	-0.0320632	-1.50888
chr10-116882779-116883280	2.06345	-0.258389	0.401429	1.02141	-0.965406	-0.339603	-0.381947	-0.0320632	-1.50888
chr10-116882779-116883280	2.06345	-0.258389	0.401429	1.02141	-0.965406	-0.339603	-0.381947	-0.0320632	-1.50888
chr10-116882779-116883280	2.06345	-0.258389	0.401429	1.02141	-0.965406	-0.339603	-0.381947	-0.0320632	-1.50888
chr10-116882779-116883280	2.06345	-0.258389	0.401429	1.02141	-0.965406	-0.339603	-0.381947	-0.0320632	-1.50888
chr10-116882779-116883280	2.06345	-0.258389	0.401429	1.02141	-0.965406	-0.339603	-0.381947	-0.0320632	-1.50888
chr10-28317994-28318495	1.76209	0.20918	-0.15196	0.870205	-0.413129	-0.0762628	0.665652	-1.01755	-1.84823
chr10-28317994-28318495	1.76209	0.20918	-0.15196	0.870205	-0.413129	-0.0762628	0.665652	-1.01755	-1.84823
chr10-28317994-28318495	1.76209	0.20918	-0.15196	0.870205	-0.413129	-0.0762628	0.665652	-1.01755	-1.84823
chr11-112255495-112255996	2.0711	0.511565	0.249853	0.405217	-0.0874871	0.305223	-0.940276	-1.06503	-1.45017
chr11-112255495-112255996	2.0711	0.511565	0.249853	0.405217	-0.0874871	0.305223	-0.940276	-1.06503	-1.45017
chr11-112255495-112255996	2.0711	0.511565	0.249853	0.405217	-0.0874871	0.305223	-0.940276	-1.06503	-1.45017
chr11-112255495-112255996	2.0711	0.511565	0.249853	0.405217	-0.0874871	0.305223	-0.940276	-1.06503	-1.45017
chr11-112255495-112255996	2.0711	0.511565	0.249853	0.405217	-0.0874871	0.305223	-0.940276	-1.06503	-1.45017
chr11-47710630-47711131	0.629771	1.34287	0.941908	-0.71119	0.628644	0.184699	-0.456582	-0.416287	-2.14383
chr11-47710630-47711131	0.629771	1.34287	0.941908	-0.71119	0.628644	0.184699	-0.456582	-0.416287	-2.14383
chr16-19174050-19174551	1.26673	0.742308	1.13699	0.544736	-1.04436	-0.379445	-0.800346	0.34005	-1.80666
chr16-19174050-19174551	1.26673	0.742308	1.13699	0.544736	-1.04436	-0.379445	-0.800346	0.34005	-1.80666
chr16-19174050-19174551	1.26673	0.742308	1.13699	0.544736	-1.04436	-0.379445	-0.800346	0.34005	-1.80666
chr16-19174050-19174551	1.26673	0.742308	1.13699	0.544736	-1.04436	-0.379445	-0.800346	0.34005	-1.80666
chr16-19174050-19174551	1.26673	0.742308	1.13699	0.544736	-1.04436	-0.379445	-0.800346	0.34005	-1.80666
chr22-32670674-32671175	1.40614	0.411366	0.369535	1.46746	-0.557428	0.274376	-0.732775	-1.03713	-1.60154
chr22-32670674-32671175	1.40614	0.411366	0.369535	1.46746	-0.557428	0.274376	-0.732775	-1.03713	-1.60154
chr3-126797138-126797639	1.46189	1.18167	0.63115	0.311735	0.0278257	-0.435453	-0.497414	-0.655798	-2.02561
chr5-72860586-72861087	0.350703	0.977413	1.0764	1.48251	0.19578	-1.03517	-0.533761	-1.18397	-1.32989
chr5-72860586-72861087	0.350703	0.977413	1.0764	1.48251	0.19578	-1.03517	-0.533761	-1.18397	-1.32989
chr5-72860586-72861087	0.350703	0.977413	1.0764	1.48251	0.19578	-1.03517	-0.533761	-1.18397	-1.32989
chr5-72860586-72861087	0.350703	0.977413	1.0764	1.48251	0.19578	-1.03517	-0.533761	-1.18397	-1.32989
chr16-19211030-19211531	1.74313	0.430443	0.45797	0.852924	-0.293473	-0.473352	-1.3113	0.250879	-1.65722
chr16-73232154-73232655	1.71876	0.230033	0.705628	-0.214876	0.221443	-0.167884	-0.509719	0.262282	-2.24567
chr16-73232154-73232655	1.71876	0.230033	0.705628	-0.214876	0.221443	-0.167884	-0.509719	0.262282	-2.24567
chr16-73232154-73232655	1.71876	0.230033	0.705628	-0.214876	0.221443	-0.167884	-0.509719	0.262282	-2.24567
chr15-83690671-83691172	-0.226909	1.1431	0.858758	0.965115	0.606261	-0.0784985	-0.167766	-0.931217	-2.16885
chr15-83690671-83691172	-0.226909	1.1431	0.858758	0.965115	0.606261	-0.0784985	-0.167766	-0.931217	-2.16885
chr16-19179985-19180486	0.941909	0.196706	0.565844	1.23234	0.237175	-0.0134875	-0.593171	-0.15862	-2.4087
chr16-19179985-19180486	0.941909	0.196706	0.565844	1.23234	0.237175	-0.0134875	-0.593171	-0.15862	-2.4087
chr16-19179985-19180486	0.941909	0.196706	0.565844	1.23234	0.237175	-0.0134875	-0.593171	-0.15862	-2.4087
chr16-19179985-19180486	0.941909	0.196706	0.565844	1.23234	0.237175	-0.0134875	-0.593171	-0.15862	-2.4087
chr1-44945994-44946495	1.82461	1.38842	0.210081	-0.478077	0.0255753	-0.477837	-0.584027	-0.21998	-1.68877
chr1-44945994-44946495	1.82461	1.38842	0.210081	-0.478077	0.0255753	-0.477837	-0.584027	-0.21998	-1.68877
chr1-44945994-44946495	1.82461	1.38842	0.210081	-0.478077	0.0255753	-0.477837	-0.584027	-0.21998	-1.68877
chr1-44945994-44946495	1.82461	1.38842	0.210081	-0.478077	0.0255753	-0.477837	-0.584027	-0.21998	-1.68877
chr1-44945994-44946495	1.82461	1.38842	0.210081	-0.478077	0.0255753	-0.477837	-0.584027	-0.21998	-1.68877
chr1-44945994-44946495	1.82461	1.38842	0.210081	-0.478077	0.0255753	-0.477837	-0.584027	-0.21998	-1.68877
chr1-44945994-44946495	1.82461	1.38842	0.210081	-0.478077	0.0255753	-0.477837	-0.584027	-0.21998	-1.68877
chr1-44945994-44946495	1.82461	1.38842	0.210081	-0.478077	0.0255753	-0.477837	-0.584027	-0.21998	-1.68877
chr1-44945994-44946495	1.82461	1.38842	0.210081	-0.478077	0.0255753	-0.477837	-0.584027	-0.21998	-1.68877
chr1-44945994-44946495	1.82461	1.38842	0.210081	-0.478077	0.0255753	-0.477837	-0.584027	-0.21998	-1.68877
chr2-62589792-62590293	0.7092	1.04098	0.889169	1.19327	0.149967	-0.43626	-0.731666	-0.912566	-1.90209
chr2-62589792-62590293	0.7092	1.04098	0.889169	1.19327	0.149967	-0.43626	-0.731666	-0.912566	-1.90209
chr22-27790946-27791447	1.2666	0.685815	1.15672	1.05577	-0.715762	-0.255218	-1.05161	-0.573824	-1.56848
chr8-69463942-69464443	1.89739	0.481309	1.05573	0.248928	-0.702786	-0.758481	-1.00553	0.15705	-1.3736
chr8-69463942-69464443	1.89739	0.481309	1.05573	0.248928	-0.702786	-0.758481	-1.00553	0.15705	-1.3736
chr20-19508572-19509073	1.97974	-0.210239	0.395512	1.01939	-0.153042	-0.63773	-0.640508	-0.0210685	-1.73206
chr20-19508572-19509073	1.97974	-0.210239	0.395512	1.01939	-0.153042	-0.63773	-0.640508	-0.0210685	-1.73206
chr20-19508572-19509073	1.97974	-0.210239	0.395512	1.01939	-0.153042	-0.63773	-0.640508	-0.0210685	-1.73206
chr20-19508572-19509073	1.97974	-0.210239	0.395512	1.01939	-0.153042	-0.63773	-0.640508	-0.0210685	-1.73206
chr20-51095707-51096208	0.911334	0.778346	1.11616	0.00814522	-0.492043	-0.332184	-1.25276	1.06752	-1.80453
chr20-51095707-51096208	0.911334	0.778346	1.11616	0.00814522	-0.492043	-0.332184	-1.25276	1.06752	-1.80453
chr20-51095707-51096208	0.911334	0.778346	1.11616	0.00814522	-0.492043	-0.332184	-1.25276	1.06752	-1.80453
chr20-51084690-51085191	1.04621	0.454071	0.883725	0.593052	-0.242501	-0.572359	-1.37979	1.01775	-1.80016
chr20-51084690-51085191	1.04621	0.454071	0.883725	0.593052	-0.242501	-0.572359	-1.37979	1.01775	-1.80016
chr20-51084690-51085191	1.04621	0.454071	0.883725	0.593052	-0.242501	-0.572359	-1.37979	1.01775	-1.80016
chr10-74556228-74556729	0.322518	0.722632	0.404179	1.71767	0.190718	-0.255268	-0.339434	-0.598517	-2.1645
chr10-74556228-74556729	0.322518	0.722632	0.404179	1.71767	0.190718	-0.255268	-0.339434	-0.598517	-2.1645
chr10-74556228-74556729	0.322518	0.722632	0.404179	1.71767	0.190718	-0.255268	-0.339434	-0.598517	-2.1645
chr5-144237932-144238433	2.2214	-0.288618	0.836268	0.455216	0.167493	-0.624721	-0.943202	-0.683494	-1.14034
chr5-144237932-144238433	2.2214	-0.288618	0.836268	0.455216	0.167493	-0.624721	-0.943202	-0.683494	-1.14034
chr5-144237932-144238433	2.2214	-0.288618	0.836268	0.455216	0.167493	-0.624721	-0.943202	-0.683494	-1.14034
chr10-51371856-51372357	0.9503	0.574945	1.15698	0.282614	0.188483	-0.553248	-1.21755	0.644433	-2.02696
chr10-51371856-51372357	0.9503	0.574945	1.15698	0.282614	0.188483	-0.553248	-1.21755	0.644433	-2.02696
chr21-42641337-42641838	1.53457	0.220814	0.782872	0.784643	-0.534872	-0.729729	-0.872891	0.649196	-1.83461
chr21-42641337-42641838	1.53457	0.220814	0.782872	0.784643	-0.534872	-0.729729	-0.872891	0.649196	-1.83461
chr21-42641337-42641838	1.53457	0.220814	0.782872	0.784643	-0.534872	-0.729729	-0.872891	0.649196	-1.83461
chr21-42641337-42641838	1.53457	0.220814	0.782872	0.784643	-0.534872	-0.729729	-0.872891	0.649196	-1.83461
chr21-42641337-42641838	1.53457	0.220814	0.782872	0.784643	-0.534872	-0.729729	-0.872891	0.649196	-1.83461
chr21-42641337-42641838	1.53457	0.220814	0.782872	0.784643	-0.534872	-0.729729	-0.872891	0.649196	-1.83461
chr11-129355550-129356051	1.0373	0.600897	0.318015	0.889113	0.00791793	-0.507219	-0.8949	0.784443	-2.23556
chr11-129355550-129356051	1.0373	0.600897	0.318015	0.889113	0.00791793	-0.507219	-0.8949	0.784443	-2.23556
chr11-129355550-129356051	1.0373	0.600897	0.318015	0.889113	0.00791793	-0.507219	-0.8949	0.784443	-2.23556
chr6-154040373-154040874	1.49004	0.87765	1.13913	-0.107593	0.18858	-0.571427	-0.796793	-0.32237	-1.89721
chr6-154040373-154040874	1.49004	0.87765	1.13913	-0.107593	0.18858	-0.571427	-0.796793	-0.32237	-1.89721
chr3-133330184-133330685	0.86005	1.33353	-0.200723	0.907032	0.249573	-0.0117079	-0.824375	-0.107606	-2.20577
chr3-133330184-133330685	0.86005	1.33353	-0.200723	0.907032	0.249573	-0.0117079	-0.824375	-0.107606	-2.20577
chr3-133330184-133330685	0.86005	1.33353	-0.200723	0.907032	0.249573	-0.0117079	-0.824375	-0.107606	-2.20577
chr3-133330184-133330685	0.86005	1.33353	-0.200723	0.907032	0.249573	-0.0117079	-0.824375	-0.107606	-2.20577
chr3-133330184-133330685	0.86005	1.33353	-0.200723	0.907032	0.249573	-0.0117079	-0.824375	-0.107606	-2.20577
chr5-177469147-177469648	1.40965	0.135644	0.699473	1.34052	-0.331311	-0.830612	-1.09742	0.292315	-1.61826
chr5-177469147-177469648	1.40965	0.135644	0.699473	1.34052	-0.331311	-0.830612	-1.09742	0.292315	-1.61826
chr4-92382240-92382741	1.28257	0.828107	1.31484	-0.162055	-0.045212	-1.18687	-0.496115	0.251881	-1.78715
chr4-92382240-92382741	1.28257	0.828107	1.31484	-0.162055	-0.045212	-1.18687	-0.496115	0.251881	-1.78715
chr4-92382240-92382741	1.28257	0.828107	1.31484	-0.162055	-0.045212	-1.18687	-0.496115	0.251881	-1.78715
chr4-92382240-92382741	1.28257	0.828107	1.31484	-0.162055	-0.045212	-1.18687	-0.496115	0.251881	-1.78715
chr2-200396518-200397019	0.52662	0.376877	0.475091	1.84607	0.252931	-0.216358	-1.17948	-0.241459	-1.8403
chr2-200396518-200397019	0.52662	0.376877	0.475091	1.84607	0.252931	-0.216358	-1.17948	-0.241459	-1.8403
chr13-43682654-43683155	1.59556	1.07833	0.206649	0.358465	0.272495	-0.72392	0.0802366	-0.98486	-1.88295
chr13-43682654-43683155	1.59556	1.07833	0.206649	0.358465	0.272495	-0.72392	0.0802366	-0.98486	-1.88295
chr13-43682654-43683155	1.59556	1.07833	0.206649	0.358465	0.272495	-0.72392	0.0802366	-0.98486	-1.88295
chr13-43682654-43683155	1.59556	1.07833	0.206649	0.358465	0.272495	-0.72392	0.0802366	-0.98486	-1.88295
chr12-113762632-113763133	0.594717	0.718442	1.21756	0.581648	-0.306428	-0.475995	-1.1026	0.804076	-2.03142
chr12-113762632-113763133	0.594717	0.718442	1.21756	0.581648	-0.306428	-0.475995	-1.1026	0.804076	-2.03142
chr12-113762632-113763133	0.594717	0.718442	1.21756	0.581648	-0.306428	-0.475995	-1.1026	0.804076	-2.03142
chr12-113762632-113763133	0.594717	0.718442	1.21756	0.581648	-0.306428	-0.475995	-1.1026	0.804076	-2.03142
chr22-32804687-32805188	0.695743	1.05211	0.518873	1.5309	-0.49755	-0.40682	-0.997379	-0.0560026	-1.83988
chr22-32804687-32805188	0.695743	1.05211	0.518873	1.5309	-0.49755	-0.40682	-0.997379	-0.0560026	-1.83988
chr19-10316456-10316957	1.52706	0.431243	0.845188	0.432633	0.479809	-1.61802	-0.545628	0.00803499	-1.56033
chr5-160175169-160175670	1.40267	0.153056	0.924567	0.0494443	-0.14275	-0.639147	-0.0803366	0.636997	-2.3045
chr5-160175169-160175670	1.40267	0.153056	0.924567	0.0494443	-0.14275	-0.639147	-0.0803366	0.636997	-2.3045
chr5-160175169-160175670	1.40267	0.153056	0.924567	0.0494443	-0.14275	-0.639147	-0.0803366	0.636997	-2.3045
chr5-160175169-160175670	1.40267	0.153056	0.924567	0.0494443	-0.14275	-0.639147	-0.0803366	0.636997	-2.3045
chr20-63775242-63775743	0.958976	1.18773	0.0385732	0.164871	0.443621	-0.801564	-0.470953	0.726446	-2.2477
chr20-63775242-63775743	0.958976	1.18773	0.0385732	0.164871	0.443621	-0.801564	-0.470953	0.726446	-2.2477
chr14-51357785-51358286	1.50942	0.147201	0.432501	1.03463	-0.463688	-0.161686	-1.18219	0.55383	-1.87003
chr14-51357785-51358286	1.50942	0.147201	0.432501	1.03463	-0.463688	-0.161686	-1.18219	0.55383	-1.87003
chr5-124744004-124744505	1.69613	0.774716	0.931767	-0.494363	-0.161951	-0.42241	-0.264786	-0.0256471	-2.03346
chr5-124744004-124744505	1.69613	0.774716	0.931767	-0.494363	-0.161951	-0.42241	-0.264786	-0.0256471	-2.03346
chr12-106693286-106693787	1.13994	0.44188	0.473803	0.752169	0.391863	0.00683149	-0.177238	-0.529264	-2.49998
chr12-106693286-106693787	1.13994	0.44188	0.473803	0.752169	0.391863	0.00683149	-0.177238	-0.529264	-2.49998
chr3-32817248-32817749	1.70902	-0.0824511	0.550665	0.724886	-0.107909	-1.05329	-0.752653	0.744383	-1.73265
chr5-160165236-160165737	1.84401	0.589362	0.447247	0.14791	0.0671055	-0.4669	0.352187	-1.83753	-1.14339
chr17-601431-601932	1.64152	0.193786	0.510469	0.536868	-0.0343136	-0.506963	-0.676761	0.512572	-2.17718
chr17-601431-601932	1.64152	0.193786	0.510469	0.536868	-0.0343136	-0.506963	-0.676761	0.512572	-2.17718
chr17-601431-601932	1.64152	0.193786	0.510469	0.536868	-0.0343136	-0.506963	-0.676761	0.512572	-2.17718
chr17-601431-601932	1.64152	0.193786	0.510469	0.536868	-0.0343136	-0.506963	-0.676761	0.512572	-2.17718
chr5-180093729-180094230	1.50868	-0.0522923	0.90798	0.459148	0.565107	-0.776964	-0.663126	0.126821	-2.07535
chr5-180093729-180094230	1.50868	-0.0522923	0.90798	0.459148	0.565107	-0.776964	-0.663126	0.126821	-2.07535
chr5-11694633-11695134	1.17114	0.972717	-0.232469	0.616029	0.594522	0.654015	-0.653356	-1.84881	-1.27379
chr5-11694633-11695134	1.17114	0.972717	-0.232469	0.616029	0.594522	0.654015	-0.653356	-1.84881	-1.27379
chr5-11694633-11695134	1.17114	0.972717	-0.232469	0.616029	0.594522	0.654015	-0.653356	-1.84881	-1.27379
chr1-113695771-113696272	1.09855	1.02495	0.694741	0.10183	0.181268	-0.612244	-0.521628	0.364295	-2.33176
chr1-113695771-113696272	1.09855	1.02495	0.694741	0.10183	0.181268	-0.612244	-0.521628	0.364295	-2.33176
chr12-119499797-119500298	1.68985	-0.353545	0.91034	1.00277	-0.309398	-0.858619	-1.05442	0.412006	-1.43898
chr17-180675-181176	1.63611	0.566555	0.377894	0.832353	0.397331	-0.279787	-1.3436	-0.487649	-1.69921
chr1-77012127-77012628	0.83209	1.14096	0.322338	0.886535	-0.226598	-0.345794	-0.185449	0.00710157	-2.43118
chr14-69253022-69253523	0.806822	1.15588	0.934448	0.392068	-0.291018	-0.37529	-0.684174	0.336978	-2.27572
chr14-69253022-69253523	0.806822	1.15588	0.934448	0.392068	-0.291018	-0.37529	-0.684174	0.336978	-2.27572
chr14-69253022-69253523	0.806822	1.15588	0.934448	0.392068	-0.291018	-0.37529	-0.684174	0.336978	-2.27572
chr2-80326332-80326833	0.92931	0.975662	0.958721	0.848653	-0.5125	-0.173122	0.199289	-1.54517	-1.68083
chr16-56848993-56849494	1.49277	0.383263	0.163156	1.42096	0.238	-1.65511	-0.185032	-0.822583	-1.03542
chr10-51073781-51074282	1.11163	0.617775	1.07969	0.931483	-0.308707	-1.23104	-1.16877	0.443107	-1.47517
chr19-18437499-18438000	2.22399	0.266657	0.335089	0.562685	0.0482933	-0.418219	-0.669328	-1.46558	-0.883586
chr19-18437499-18438000	2.22399	0.266657	0.335089	0.562685	0.0482933	-0.418219	-0.669328	-1.46558	-0.883586
chr19-18437499-18438000	2.22399	0.266657	0.335089	0.562685	0.0482933	-0.418219	-0.669328	-1.46558	-0.883586
chr19-18437499-18438000	2.22399	0.266657	0.335089	0.562685	0.0482933	-0.418219	-0.669328	-1.46558	-0.883586
chr1-20389668-20390169	1.84011	0.72477	0.847014	-0.00844982	-0.724343	-0.389498	-0.540299	0.09305	-1.84235
chr1-20389668-20390169	1.84011	0.72477	0.847014	-0.00844982	-0.724343	-0.389498	-0.540299	0.09305	-1.84235
chr1-57422443-57422944	0.8898	0.53503	1.6063	0.483665	-1.05845	-0.391562	-0.409585	0.243997	-1.8992
chr1-40477189-40477690	1.19366	0.769884	0.694473	0.47879	0.377896	-0.253961	-0.613254	-0.279006	-2.36848
chr1-40477189-40477690	1.19366	0.769884	0.694473	0.47879	0.377896	-0.253961	-0.613254	-0.279006	-2.36848
chr19-22428165-22428666	0.493723	0.870501	0.619359	1.2429	0.109379	-0.458252	-0.923201	0.264965	-2.21937
chr3-133328546-133329047	1.14125	0.613696	0.697071	0.377343	0.20453	-0.164157	-1.47873	0.621642	-2.01265
chr3-133328546-133329047	1.14125	0.613696	0.697071	0.377343	0.20453	-0.164157	-1.47873	0.621642	-2.01265
chr15-26869103-26869604	1.04741	0.865347	1.1271	0.971075	-0.793268	-0.723478	-0.46764	-0.142651	-1.88389
chr8-80080983-80081484	1.68263	0.459712	1.12921	0.349234	-0.522893	-0.316164	-1.29981	0.0955325	-1.57745
chr1-204151065-204151566	1.07928	1.61639	1.04807	0.257767	-0.0491123	-1.31953	-0.900789	-0.830522	-0.901549
chr1-57889711-57890212	0.611565	0.541739	0.984229	1.62358	-0.125802	-0.806581	-0.0227257	-1.15395	-1.65205
chr16-30893476-30893977	1.18011	0.976096	0.571329	-0.0363693	0.52604	-0.511355	0.405948	-2.18129	-0.93051
chr8-133097892-133098393	2.01099	0.771305	0.850902	-0.693676	-0.592851	-0.406466	-0.62735	0.175365	-1.48822
chr8-133097892-133098393	2.01099	0.771305	0.850902	-0.693676	-0.592851	-0.406466	-0.62735	0.175365	-1.48822
chr10-29598887-29599388	1.84894	0.359976	0.294893	0.0377771	0.363351	-0.476468	-0.8346	0.435468	-2.02934
chr19-19113149-19113650	1.05106	0.755852	0.400087	0.909246	-0.280917	0.208514	-1.50424	0.40639	-1.94599
chr5-174047582-174048083	1.80736	0.380389	1.14614	-0.922377	-0.353736	-0.795575	-0.94899	0.769849	-1.08306
chr5-174047582-174048083	1.80736	0.380389	1.14614	-0.922377	-0.353736	-0.795575	-0.94899	0.769849	-1.08306
chr5-124743466-124743967	1.41103	1.16095	0.45553	0.484179	-0.243038	-0.482147	-0.417004	-0.1982	-2.1713
chr8-104365324-104365825	1.22533	0.384487	0.185943	1.37456	0.513335	-0.969327	-0.566872	-0.18027	-1.96718
chr4-154396630-154397131	0.80186	1.05162	0.914204	0.888826	0.531676	-0.228454	-1.16501	-1.27907	-1.51565
chr4-154396630-154397131	0.80186	1.05162	0.914204	0.888826	0.531676	-0.228454	-1.16501	-1.27907	-1.51565
chr14-90061134-90061635	1.72758	0.865919	0.778387	0.583601	-0.838864	-0.600574	-1.11017	0.0161078	-1.42198
chr5-127208896-127209397	0.814113	0.465569	1.10073	0.861869	0.268689	-0.176162	-0.68931	-0.300905	-2.34459

## Sheet: FigureS12e_L23IT
	A24	A9	FI	MTG	AnG	M1C	S1C	A1C	V1C
chr12-3218663-3219164	-1.53056	-0.855936	-0.979776	0.583464	-0.161679	0.0455442	0.40232	0.436614	2.06001
chr12-3218663-3219164	-1.53056	-0.855936	-0.979776	0.583464	-0.161679	0.0455442	0.40232	0.436614	2.06001
chr12-3218663-3219164	-1.53056	-0.855936	-0.979776	0.583464	-0.161679	0.0455442	0.40232	0.436614	2.06001
chr12-3218663-3219164	-1.53056	-0.855936	-0.979776	0.583464	-0.161679	0.0455442	0.40232	0.436614	2.06001
chr12-3218663-3219164	-1.53056	-0.855936	-0.979776	0.583464	-0.161679	0.0455442	0.40232	0.436614	2.06001
chr20-43017652-43018153	-0.48688	0.0301567	-0.795167	-1.39392	-0.015864	-0.334194	0.890929	-0.185606	2.29055
chr20-43017652-43018153	-0.48688	0.0301567	-0.795167	-1.39392	-0.015864	-0.334194	0.890929	-0.185606	2.29055
chr8-76798494-76798995	-1.6338	-0.333149	-0.0544438	-1.31974	-0.0386576	1.69441	1.20616	0.367834	0.11139
chr8-76798494-76798995	-1.6338	-0.333149	-0.0544438	-1.31974	-0.0386576	1.69441	1.20616	0.367834	0.11139
chr8-76798494-76798995	-1.6338	-0.333149	-0.0544438	-1.31974	-0.0386576	1.69441	1.20616	0.367834	0.11139
chr8-76798494-76798995	-1.6338	-0.333149	-0.0544438	-1.31974	-0.0386576	1.69441	1.20616	0.367834	0.11139
chr14-52553917-52554418	-0.545237	-0.320518	-2.06325	0.433479	0.408736	0.453724	0.726135	-0.738932	1.64586
chr14-52553917-52554418	-0.545237	-0.320518	-2.06325	0.433479	0.408736	0.453724	0.726135	-0.738932	1.64586
chr14-52553917-52554418	-0.545237	-0.320518	-2.06325	0.433479	0.408736	0.453724	0.726135	-0.738932	1.64586
chr9-119500329-119500830	-2.26539	-0.311356	-0.743215	-0.330667	0.382372	0.407512	0.908647	0.794226	1.15787
chr9-119500329-119500830	-2.26539	-0.311356	-0.743215	-0.330667	0.382372	0.407512	0.908647	0.794226	1.15787
chr9-119500329-119500830	-2.26539	-0.311356	-0.743215	-0.330667	0.382372	0.407512	0.908647	0.794226	1.15787
chr9-119500329-119500830	-2.26539	-0.311356	-0.743215	-0.330667	0.382372	0.407512	0.908647	0.794226	1.15787
chr9-119500329-119500830	-2.26539	-0.311356	-0.743215	-0.330667	0.382372	0.407512	0.908647	0.794226	1.15787
chr9-119500329-119500830	-2.26539	-0.311356	-0.743215	-0.330667	0.382372	0.407512	0.908647	0.794226	1.15787
chr15-27057970-27058471	-1.73301	-1.13056	-0.0493867	-0.100947	-0.622579	0.460359	0.8386	0.589509	1.74802
chr15-27057970-27058471	-1.73301	-1.13056	-0.0493867	-0.100947	-0.622579	0.460359	0.8386	0.589509	1.74802
chr15-27057970-27058471	-1.73301	-1.13056	-0.0493867	-0.100947	-0.622579	0.460359	0.8386	0.589509	1.74802
chr15-27057970-27058471	-1.73301	-1.13056	-0.0493867	-0.100947	-0.622579	0.460359	0.8386	0.589509	1.74802
chr15-27057970-27058471	-1.73301	-1.13056	-0.0493867	-0.100947	-0.622579	0.460359	0.8386	0.589509	1.74802
chr15-60584225-60584726	-1.56855	-1.12142	-0.816007	0.175951	-0.354444	1.42698	0.433124	0.377594	1.44677
chr15-60584225-60584726	-1.56855	-1.12142	-0.816007	0.175951	-0.354444	1.42698	0.433124	0.377594	1.44677
chr10-69728420-69728921	-1.28942	0.803076	-0.939057	-0.37986	-0.0456879	-0.596867	-0.06523	0.220652	2.29239
chr7-102125333-102125834	-0.974109	-0.914101	-1.00233	-0.880062	-0.334077	0.287138	1.02553	1.01333	1.7787
chr7-102125333-102125834	-0.974109	-0.914101	-1.00233	-0.880062	-0.334077	0.287138	1.02553	1.01333	1.7787
chr7-102125333-102125834	-0.974109	-0.914101	-1.00233	-0.880062	-0.334077	0.287138	1.02553	1.01333	1.7787
chr7-102125333-102125834	-0.974109	-0.914101	-1.00233	-0.880062	-0.334077	0.287138	1.02553	1.01333	1.7787
chr7-102125333-102125834	-0.974109	-0.914101	-1.00233	-0.880062	-0.334077	0.287138	1.02553	1.01333	1.7787
chr15-60374704-60375205	-1.4625	0.0169202	-1.50125	0.635139	-0.658422	1.12221	-0.31748	0.901688	1.2637
chr15-60374704-60375205	-1.4625	0.0169202	-1.50125	0.635139	-0.658422	1.12221	-0.31748	0.901688	1.2637
chr15-60374704-60375205	-1.4625	0.0169202	-1.50125	0.635139	-0.658422	1.12221	-0.31748	0.901688	1.2637
chr15-60374704-60375205	-1.4625	0.0169202	-1.50125	0.635139	-0.658422	1.12221	-0.31748	0.901688	1.2637
chr1-33986504-33987005	-2.197	-0.0174552	-0.855656	0.159301	-0.296918	0.325259	0.821044	0.571059	1.49037
chr1-33986504-33987005	-2.197	-0.0174552	-0.855656	0.159301	-0.296918	0.325259	0.821044	0.571059	1.49037
chr1-33986504-33987005	-2.197	-0.0174552	-0.855656	0.159301	-0.296918	0.325259	0.821044	0.571059	1.49037
chr1-33986504-33987005	-2.197	-0.0174552	-0.855656	0.159301	-0.296918	0.325259	0.821044	0.571059	1.49037
chr1-33986504-33987005	-2.197	-0.0174552	-0.855656	0.159301	-0.296918	0.325259	0.821044	0.571059	1.49037
chr15-60800394-60800895	-1.46597	0.201553	-0.74575	-1.10418	0.0177071	-0.362954	0.449737	1.21253	1.79733
chr15-60800394-60800895	-1.46597	0.201553	-0.74575	-1.10418	0.0177071	-0.362954	0.449737	1.21253	1.79733
chr15-60800394-60800895	-1.46597	0.201553	-0.74575	-1.10418	0.0177071	-0.362954	0.449737	1.21253	1.79733
chr15-60800394-60800895	-1.46597	0.201553	-0.74575	-1.10418	0.0177071	-0.362954	0.449737	1.21253	1.79733
chr7-104241723-104242224	-1.79762	-0.966392	0.050922	-0.0494762	0.654953	-0.235488	1.69793	-0.469278	1.11445
chr7-104241723-104242224	-1.79762	-0.966392	0.050922	-0.0494762	0.654953	-0.235488	1.69793	-0.469278	1.11445
chr7-101818767-101819268	-1.57872	-1.03583	-0.906285	-0.72959	0.635852	0.552568	0.755201	0.888456	1.41835
chr7-101818767-101819268	-1.57872	-1.03583	-0.906285	-0.72959	0.635852	0.552568	0.755201	0.888456	1.41835
chr7-101818767-101819268	-1.57872	-1.03583	-0.906285	-0.72959	0.635852	0.552568	0.755201	0.888456	1.41835
chr15-100020273-100020774	-0.572956	-1.8387	0.0494487	-0.682346	-0.163577	0.671727	0.848997	-0.20521	1.89261
chr10-1274174-1274675	-1.65134	-0.952971	-0.590608	-0.273231	-0.171569	0.357535	0.349559	1.04095	1.89167
chr10-1274174-1274675	-1.65134	-0.952971	-0.590608	-0.273231	-0.171569	0.357535	0.349559	1.04095	1.89167
chr18-23365734-23366235	-0.229338	-2.37597	-0.168176	0.352815	-0.517142	0.494493	0.169234	1.02965	1.24444
chr16-7032833-7033334	-1.87127	0.350266	-1.1549	-0.426488	0.270151	-0.0838278	1.12732	0.220106	1.56865
chr16-7032833-7033334	-1.87127	0.350266	-1.1549	-0.426488	0.270151	-0.0838278	1.12732	0.220106	1.56865
chr16-7032833-7033334	-1.87127	0.350266	-1.1549	-0.426488	0.270151	-0.0838278	1.12732	0.220106	1.56865
chr16-7032833-7033334	-1.87127	0.350266	-1.1549	-0.426488	0.270151	-0.0838278	1.12732	0.220106	1.56865
chr16-7032833-7033334	-1.87127	0.350266	-1.1549	-0.426488	0.270151	-0.0838278	1.12732	0.220106	1.56865
chr16-7032833-7033334	-1.87127	0.350266	-1.1549	-0.426488	0.270151	-0.0838278	1.12732	0.220106	1.56865
chr16-7032833-7033334	-1.87127	0.350266	-1.1549	-0.426488	0.270151	-0.0838278	1.12732	0.220106	1.56865
chr16-7032833-7033334	-1.87127	0.350266	-1.1549	-0.426488	0.270151	-0.0838278	1.12732	0.220106	1.56865
chr11-21398291-21398792	-1.41223	-0.689496	-0.822167	-1.17276	0.182652	0.843809	1.61108	0.537979	0.921133
chr11-131518568-131519069	-1.74217	-1.01276	-0.169727	-0.0987093	-0.385855	1.46147	0.526876	-0.104673	1.52555
chr2-28408765-28409266	-1.11606	-0.262233	-1.70914	0.676873	-0.771917	0.496537	0.829454	0.202742	1.65374
chr2-28408765-28409266	-1.11606	-0.262233	-1.70914	0.676873	-0.771917	0.496537	0.829454	0.202742	1.65374
chr2-28408765-28409266	-1.11606	-0.262233	-1.70914	0.676873	-0.771917	0.496537	0.829454	0.202742	1.65374
chr2-28408765-28409266	-1.11606	-0.262233	-1.70914	0.676873	-0.771917	0.496537	0.829454	0.202742	1.65374
chr2-28408765-28409266	-1.11606	-0.262233	-1.70914	0.676873	-0.771917	0.496537	0.829454	0.202742	1.65374
chr2-28408765-28409266	-1.11606	-0.262233	-1.70914	0.676873	-0.771917	0.496537	0.829454	0.202742	1.65374
chr3-134663876-134664377	-1.79637	0.547443	-1.54167	-0.120874	0.560507	0.149569	-0.133655	1.1411	1.19395
chr3-134663876-134664377	-1.79637	0.547443	-1.54167	-0.120874	0.560507	0.149569	-0.133655	1.1411	1.19395
chr3-134663876-134664377	-1.79637	0.547443	-1.54167	-0.120874	0.560507	0.149569	-0.133655	1.1411	1.19395
chr3-134663876-134664377	-1.79637	0.547443	-1.54167	-0.120874	0.560507	0.149569	-0.133655	1.1411	1.19395
chr3-134663876-134664377	-1.79637	0.547443	-1.54167	-0.120874	0.560507	0.149569	-0.133655	1.1411	1.19395
chr3-134663876-134664377	-1.79637	0.547443	-1.54167	-0.120874	0.560507	0.149569	-0.133655	1.1411	1.19395
chr3-134663876-134664377	-1.79637	0.547443	-1.54167	-0.120874	0.560507	0.149569	-0.133655	1.1411	1.19395
chr12-10172183-10172684	-2.29846	0.17152	-0.434196	-0.0901941	-0.458392	0.546297	1.50593	0.807561	0.249933
chr6-89967612-89968113	-0.311322	-1.82339	-0.167943	-0.430163	-0.130084	0.14595	0.362988	0.075961	2.27801
chr2-239309171-239309672	-1.60754	-0.480865	0.407978	-1.54405	-0.144855	0.626856	1.01011	0.274885	1.45748
chr2-239309171-239309672	-1.60754	-0.480865	0.407978	-1.54405	-0.144855	0.626856	1.01011	0.274885	1.45748
chr2-239309171-239309672	-1.60754	-0.480865	0.407978	-1.54405	-0.144855	0.626856	1.01011	0.274885	1.45748
chr2-239309171-239309672	-1.60754	-0.480865	0.407978	-1.54405	-0.144855	0.626856	1.01011	0.274885	1.45748
chr20-20305084-20305585	-2.24751	0.283524	-0.665042	-0.135518	0.118884	0.138792	0.775951	0.067284	1.66363
chr1-50968156-50968657	-2.4222	0.280386	-0.212012	0.0371016	0.0767318	-0.157456	0.905888	0.0231592	1.46839
chr1-50968156-50968657	-2.4222	0.280386	-0.212012	0.0371016	0.0767318	-0.157456	0.905888	0.0231592	1.46839
chr1-50968156-50968657	-2.4222	0.280386	-0.212012	0.0371016	0.0767318	-0.157456	0.905888	0.0231592	1.46839
chr1-50968156-50968657	-2.4222	0.280386	-0.212012	0.0371016	0.0767318	-0.157456	0.905888	0.0231592	1.46839
chr1-50968156-50968657	-2.4222	0.280386	-0.212012	0.0371016	0.0767318	-0.157456	0.905888	0.0231592	1.46839
chr1-50968156-50968657	-2.4222	0.280386	-0.212012	0.0371016	0.0767318	-0.157456	0.905888	0.0231592	1.46839
chr1-50968156-50968657	-2.4222	0.280386	-0.212012	0.0371016	0.0767318	-0.157456	0.905888	0.0231592	1.46839
chr1-50968156-50968657	-2.4222	0.280386	-0.212012	0.0371016	0.0767318	-0.157456	0.905888	0.0231592	1.46839
chr1-50968156-50968657	-2.4222	0.280386	-0.212012	0.0371016	0.0767318	-0.157456	0.905888	0.0231592	1.46839
chr1-50968156-50968657	-2.4222	0.280386	-0.212012	0.0371016	0.0767318	-0.157456	0.905888	0.0231592	1.46839
chr1-50968156-50968657	-2.4222	0.280386	-0.212012	0.0371016	0.0767318	-0.157456	0.905888	0.0231592	1.46839
chr1-50968156-50968657	-2.4222	0.280386	-0.212012	0.0371016	0.0767318	-0.157456	0.905888	0.0231592	1.46839
chr1-50968156-50968657	-2.4222	0.280386	-0.212012	0.0371016	0.0767318	-0.157456	0.905888	0.0231592	1.46839
chr1-50968156-50968657	-2.4222	0.280386	-0.212012	0.0371016	0.0767318	-0.157456	0.905888	0.0231592	1.46839
chr8-106579503-106580004	0.333526	-2.37758	-0.084772	-0.87495	-0.0406571	0.744511	0.870121	0.461959	0.967834
chr8-106579503-106580004	0.333526	-2.37758	-0.084772	-0.87495	-0.0406571	0.744511	0.870121	0.461959	0.967834
chr8-106579503-106580004	0.333526	-2.37758	-0.084772	-0.87495	-0.0406571	0.744511	0.870121	0.461959	0.967834
chr8-106579503-106580004	0.333526	-2.37758	-0.084772	-0.87495	-0.0406571	0.744511	0.870121	0.461959	0.967834
chr8-106579503-106580004	0.333526	-2.37758	-0.084772	-0.87495	-0.0406571	0.744511	0.870121	0.461959	0.967834
chr8-106579503-106580004	0.333526	-2.37758	-0.084772	-0.87495	-0.0406571	0.744511	0.870121	0.461959	0.967834
chr8-106579503-106580004	0.333526	-2.37758	-0.084772	-0.87495	-0.0406571	0.744511	0.870121	0.461959	0.967834
chr12-50625700-50626201	-1.84696	0.0988975	-0.851389	-0.51417	0.307169	0.312328	-0.00683985	0.453502	2.04746
chr12-50625700-50626201	-1.84696	0.0988975	-0.851389	-0.51417	0.307169	0.312328	-0.00683985	0.453502	2.04746
chr12-50625700-50626201	-1.84696	0.0988975	-0.851389	-0.51417	0.307169	0.312328	-0.00683985	0.453502	2.04746
chr12-50625700-50626201	-1.84696	0.0988975	-0.851389	-0.51417	0.307169	0.312328	-0.00683985	0.453502	2.04746
chr12-50625700-50626201	-1.84696	0.0988975	-0.851389	-0.51417	0.307169	0.312328	-0.00683985	0.453502	2.04746
chr12-50625700-50626201	-1.84696	0.0988975	-0.851389	-0.51417	0.307169	0.312328	-0.00683985	0.453502	2.04746
chr12-50625700-50626201	-1.84696	0.0988975	-0.851389	-0.51417	0.307169	0.312328	-0.00683985	0.453502	2.04746
chr12-50625700-50626201	-1.84696	0.0988975	-0.851389	-0.51417	0.307169	0.312328	-0.00683985	0.453502	2.04746
chr6-41734810-41735311	-0.327843	-1.56418	-0.272844	0.969833	-0.480336	-1.40896	0.952121	0.933412	1.19882
chr6-41734810-41735311	-0.327843	-1.56418	-0.272844	0.969833	-0.480336	-1.40896	0.952121	0.933412	1.19882
chr6-41734810-41735311	-0.327843	-1.56418	-0.272844	0.969833	-0.480336	-1.40896	0.952121	0.933412	1.19882
chr6-41734810-41735311	-0.327843	-1.56418	-0.272844	0.969833	-0.480336	-1.40896	0.952121	0.933412	1.19882
chr6-41734810-41735311	-0.327843	-1.56418	-0.272844	0.969833	-0.480336	-1.40896	0.952121	0.933412	1.19882
chr11-67353569-67354070	0.41219	-1.59054	0.968914	0.136378	-1.83612	-0.306614	1.09447	0.720377	0.400947
chr11-67353569-67354070	0.41219	-1.59054	0.968914	0.136378	-1.83612	-0.306614	1.09447	0.720377	0.400947
chr11-67353569-67354070	0.41219	-1.59054	0.968914	0.136378	-1.83612	-0.306614	1.09447	0.720377	0.400947
chr11-67353569-67354070	0.41219	-1.59054	0.968914	0.136378	-1.83612	-0.306614	1.09447	0.720377	0.400947
chr11-67353569-67354070	0.41219	-1.59054	0.968914	0.136378	-1.83612	-0.306614	1.09447	0.720377	0.400947
chr2-72895753-72896254	-2.33189	0.177272	-0.820195	0.390796	-0.0642983	0.203015	0.433636	0.532214	1.47945
chr2-72895753-72896254	-2.33189	0.177272	-0.820195	0.390796	-0.0642983	0.203015	0.433636	0.532214	1.47945
chr2-72895753-72896254	-2.33189	0.177272	-0.820195	0.390796	-0.0642983	0.203015	0.433636	0.532214	1.47945
chr2-72895753-72896254	-2.33189	0.177272	-0.820195	0.390796	-0.0642983	0.203015	0.433636	0.532214	1.47945
chr2-45819674-45820175	-0.790215	-0.00236849	-0.566453	-1.98168	-0.15093	0.177697	0.748409	1.61604	0.949508
chr2-45819674-45820175	-0.790215	-0.00236849	-0.566453	-1.98168	-0.15093	0.177697	0.748409	1.61604	0.949508
chr2-45819674-45820175	-0.790215	-0.00236849	-0.566453	-1.98168	-0.15093	0.177697	0.748409	1.61604	0.949508
chr2-45819674-45820175	-0.790215	-0.00236849	-0.566453	-1.98168	-0.15093	0.177697	0.748409	1.61604	0.949508
chr2-45819674-45820175	-0.790215	-0.00236849	-0.566453	-1.98168	-0.15093	0.177697	0.748409	1.61604	0.949508
chr6-16544609-16545110	-1.51603	0.258137	-0.927026	0.649764	-0.273741	-0.264978	0.426332	-0.530727	2.17827
chr6-16544609-16545110	-1.51603	0.258137	-0.927026	0.649764	-0.273741	-0.264978	0.426332	-0.530727	2.17827
chr6-16544609-16545110	-1.51603	0.258137	-0.927026	0.649764	-0.273741	-0.264978	0.426332	-0.530727	2.17827
chr6-16544609-16545110	-1.51603	0.258137	-0.927026	0.649764	-0.273741	-0.264978	0.426332	-0.530727	2.17827
chr6-16544609-16545110	-1.51603	0.258137	-0.927026	0.649764	-0.273741	-0.264978	0.426332	-0.530727	2.17827
chr6-16544609-16545110	-1.51603	0.258137	-0.927026	0.649764	-0.273741	-0.264978	0.426332	-0.530727	2.17827
chr6-16544609-16545110	-1.51603	0.258137	-0.927026	0.649764	-0.273741	-0.264978	0.426332	-0.530727	2.17827
chr6-16544609-16545110	-1.51603	0.258137	-0.927026	0.649764	-0.273741	-0.264978	0.426332	-0.530727	2.17827
chr6-16544609-16545110	-1.51603	0.258137	-0.927026	0.649764	-0.273741	-0.264978	0.426332	-0.530727	2.17827
chr6-16544609-16545110	-1.51603	0.258137	-0.927026	0.649764	-0.273741	-0.264978	0.426332	-0.530727	2.17827
chr6-16544609-16545110	-1.51603	0.258137	-0.927026	0.649764	-0.273741	-0.264978	0.426332	-0.530727	2.17827
chr12-645243-645744	-2.34538	0.00457676	-0.862171	-0.244661	0.609625	0.767972	1.03973	0.267395	0.762913
chr12-645243-645744	-2.34538	0.00457676	-0.862171	-0.244661	0.609625	0.767972	1.03973	0.267395	0.762913
chr12-645243-645744	-2.34538	0.00457676	-0.862171	-0.244661	0.609625	0.767972	1.03973	0.267395	0.762913
chr8-133456709-133457210	-1.55609	-1.36164	-0.739921	0.444347	1.13099	-0.549981	1.05782	0.927784	0.646694
chr9-125747304-125747805	-1.88591	0.56541	-0.241262	-1.45745	0.119335	0.288357	1.48533	0.521137	0.605053
chr9-125747304-125747805	-1.88591	0.56541	-0.241262	-1.45745	0.119335	0.288357	1.48533	0.521137	0.605053
chr9-125747304-125747805	-1.88591	0.56541	-0.241262	-1.45745	0.119335	0.288357	1.48533	0.521137	0.605053
chr9-125747304-125747805	-1.88591	0.56541	-0.241262	-1.45745	0.119335	0.288357	1.48533	0.521137	0.605053
chr9-125747304-125747805	-1.88591	0.56541	-0.241262	-1.45745	0.119335	0.288357	1.48533	0.521137	0.605053
chr17-31390818-31391319	0.69807	0.0407053	-0.83962	-0.138103	-0.103646	-2.22878	1.45666	0.738529	0.376187
chr17-31390818-31391319	0.69807	0.0407053	-0.83962	-0.138103	-0.103646	-2.22878	1.45666	0.738529	0.376187
chr17-31390818-31391319	0.69807	0.0407053	-0.83962	-0.138103	-0.103646	-2.22878	1.45666	0.738529	0.376187
chr17-31390818-31391319	0.69807	0.0407053	-0.83962	-0.138103	-0.103646	-2.22878	1.45666	0.738529	0.376187
chr10-77565063-77565564	-1.83548	-0.360285	-1.25052	-0.357002	1.02285	1.21352	0.0363235	0.521954	1.00863
chr11-77280871-77281372	-1.77327	-0.32826	-1.68579	1.0221	0.522835	0.575025	0.827919	0.0885069	0.750927
chr11-77280871-77281372	-1.77327	-0.32826	-1.68579	1.0221	0.522835	0.575025	0.827919	0.0885069	0.750927
chr11-77280871-77281372	-1.77327	-0.32826	-1.68579	1.0221	0.522835	0.575025	0.827919	0.0885069	0.750927
chr9-121896127-121896628	-2.33843	-0.939161	-0.233886	0.0701184	0.675319	0.496496	0.992342	0.429839	0.847367
chr9-121896127-121896628	-2.33843	-0.939161	-0.233886	0.0701184	0.675319	0.496496	0.992342	0.429839	0.847367
chr3-141051195-141051696	-1.71426	-0.553648	-0.802273	-0.001228	-0.181225	0.81441	1.37957	-0.458467	1.51712
chr3-141051195-141051696	-1.71426	-0.553648	-0.802273	-0.001228	-0.181225	0.81441	1.37957	-0.458467	1.51712
chr3-141051195-141051696	-1.71426	-0.553648	-0.802273	-0.001228	-0.181225	0.81441	1.37957	-0.458467	1.51712
chr2-233166019-233166520	0.898383	-0.489059	-1.90941	-0.828456	-0.0492701	-0.114641	-0.180161	1.36862	1.30399
chr2-233166019-233166520	0.898383	-0.489059	-1.90941	-0.828456	-0.0492701	-0.114641	-0.180161	1.36862	1.30399
chr18-21704722-21705223	-1.00718	-1.10717	-0.100959	-0.511864	-0.818776	-0.431235	1.22486	0.961842	1.79047
chr18-21704722-21705223	-1.00718	-1.10717	-0.100959	-0.511864	-0.818776	-0.431235	1.22486	0.961842	1.79047
chr18-21704722-21705223	-1.00718	-1.10717	-0.100959	-0.511864	-0.818776	-0.431235	1.22486	0.961842	1.79047
chr18-21704722-21705223	-1.00718	-1.10717	-0.100959	-0.511864	-0.818776	-0.431235	1.22486	0.961842	1.79047
chr20-33853107-33853608	-1.87453	-0.471976	-1.12431	0.687333	0.661599	-0.158529	1.39267	-0.160465	1.04822
chr20-33853107-33853608	-1.87453	-0.471976	-1.12431	0.687333	0.661599	-0.158529	1.39267	-0.160465	1.04822
chr20-33853107-33853608	-1.87453	-0.471976	-1.12431	0.687333	0.661599	-0.158529	1.39267	-0.160465	1.04822
chr20-33853107-33853608	-1.87453	-0.471976	-1.12431	0.687333	0.661599	-0.158529	1.39267	-0.160465	1.04822
chr20-33853107-33853608	-1.87453	-0.471976	-1.12431	0.687333	0.661599	-0.158529	1.39267	-0.160465	1.04822
chr20-33853107-33853608	-1.87453	-0.471976	-1.12431	0.687333	0.661599	-0.158529	1.39267	-0.160465	1.04822
chr20-33853107-33853608	-1.87453	-0.471976	-1.12431	0.687333	0.661599	-0.158529	1.39267	-0.160465	1.04822
chr20-33853107-33853608	-1.87453	-0.471976	-1.12431	0.687333	0.661599	-0.158529	1.39267	-0.160465	1.04822
chr10-69685739-69686240	-1.68023	0.00995307	-0.0616931	-1.39178	-0.435952	0.418048	0.552913	0.966825	1.62191
chr10-69685739-69686240	-1.68023	0.00995307	-0.0616931	-1.39178	-0.435952	0.418048	0.552913	0.966825	1.62191
chr5-168024434-168024935	-0.842301	-1.26884	-0.874887	-0.20029	-0.166086	0.259755	0.120638	0.664728	2.30728
chr5-168024434-168024935	-0.842301	-1.26884	-0.874887	-0.20029	-0.166086	0.259755	0.120638	0.664728	2.30728
chr14-35401886-35402387	-1.03621	1.30307	-1.48646	-1.15273	-0.179718	0.857426	0.856075	-0.228035	1.06658
chr14-35401886-35402387	-1.03621	1.30307	-1.48646	-1.15273	-0.179718	0.857426	0.856075	-0.228035	1.06658
chr8-22565916-22566417	-0.691627	-0.594417	-1.3407	-0.291675	-0.72005	0.358782	0.515196	0.501347	2.26314
chr8-22565916-22566417	-0.691627	-0.594417	-1.3407	-0.291675	-0.72005	0.358782	0.515196	0.501347	2.26314
chr3-120450712-120451213	-1.48314	-0.531004	-1.28271	0.307792	-0.102953	-0.280814	0.653433	0.828523	1.89087
chr3-120450712-120451213	-1.48314	-0.531004	-1.28271	0.307792	-0.102953	-0.280814	0.653433	0.828523	1.89087
chr9-96486176-96486677	-1.51362	-0.847315	-0.862931	-0.290323	0.261099	0.899226	0.0949	0.200813	2.05815
chr9-96486176-96486677	-1.51362	-0.847315	-0.862931	-0.290323	0.261099	0.899226	0.0949	0.200813	2.05815
chr9-96486176-96486677	-1.51362	-0.847315	-0.862931	-0.290323	0.261099	0.899226	0.0949	0.200813	2.05815
chr9-96486176-96486677	-1.51362	-0.847315	-0.862931	-0.290323	0.261099	0.899226	0.0949	0.200813	2.05815
chr9-96486176-96486677	-1.51362	-0.847315	-0.862931	-0.290323	0.261099	0.899226	0.0949	0.200813	2.05815
chr1-119965083-119965584	0.344889	-0.973306	-0.0490307	-0.770453	-1.1898	1.31983	-0.335052	-0.335831	1.98875
chr1-119965083-119965584	0.344889	-0.973306	-0.0490307	-0.770453	-1.1898	1.31983	-0.335052	-0.335831	1.98875
chr10-113707020-113707521	-2.16816	-0.0667825	-0.94016	0.171494	0.0526725	0.24697	0.45168	0.588974	1.66332
chr10-113707020-113707521	-2.16816	-0.0667825	-0.94016	0.171494	0.0526725	0.24697	0.45168	0.588974	1.66332
chr9-117258319-117258820	-1.60603	-0.778903	-1.07394	-0.225691	-0.348844	0.82768	1.26965	0.570081	1.366
chr9-117258319-117258820	-1.60603	-0.778903	-1.07394	-0.225691	-0.348844	0.82768	1.26965	0.570081	1.366
chr1-212950399-212950900	-0.1721	-0.673062	-1.57067	-0.142957	-1.10684	0.134067	0.753293	0.964853	1.81341
chr1-212950399-212950900	-0.1721	-0.673062	-1.57067	-0.142957	-1.10684	0.134067	0.753293	0.964853	1.81341
chr1-212950399-212950900	-0.1721	-0.673062	-1.57067	-0.142957	-1.10684	0.134067	0.753293	0.964853	1.81341
chr2-27280004-27280505	0.42483	1.20963	-1.05888	-1.36536	0.474075	-1.48921	0.446639	0.0441495	1.31413
chr2-27280004-27280505	0.42483	1.20963	-1.05888	-1.36536	0.474075	-1.48921	0.446639	0.0441495	1.31413
chr2-27280004-27280505	0.42483	1.20963	-1.05888	-1.36536	0.474075	-1.48921	0.446639	0.0441495	1.31413
chr2-27280004-27280505	0.42483	1.20963	-1.05888	-1.36536	0.474075	-1.48921	0.446639	0.0441495	1.31413
chr2-27280004-27280505	0.42483	1.20963	-1.05888	-1.36536	0.474075	-1.48921	0.446639	0.0441495	1.31413
chr2-27280004-27280505	0.42483	1.20963	-1.05888	-1.36536	0.474075	-1.48921	0.446639	0.0441495	1.31413
chr2-27280004-27280505	0.42483	1.20963	-1.05888	-1.36536	0.474075	-1.48921	0.446639	0.0441495	1.31413
chr7-102079933-102080434	-2.35981	-0.425698	-0.469761	0.138986	0.208322	0.450112	1.03834	0.127329	1.29218
chr7-102079933-102080434	-2.35981	-0.425698	-0.469761	0.138986	0.208322	0.450112	1.03834	0.127329	1.29218
chr7-102079933-102080434	-2.35981	-0.425698	-0.469761	0.138986	0.208322	0.450112	1.03834	0.127329	1.29218
chr9-117406037-117406538	-1.90147	-0.534463	-0.991146	0.0564765	-0.288991	0.799023	1.20629	0.294314	1.35996
chr9-117406037-117406538	-1.90147	-0.534463	-0.991146	0.0564765	-0.288991	0.799023	1.20629	0.294314	1.35996
chr9-117406037-117406538	-1.90147	-0.534463	-0.991146	0.0564765	-0.288991	0.799023	1.20629	0.294314	1.35996
chr9-117406037-117406538	-1.90147	-0.534463	-0.991146	0.0564765	-0.288991	0.799023	1.20629	0.294314	1.35996
chr8-13741934-13742435	0.841961	-0.703101	-0.508893	-1.92783	-0.412527	0.963068	1.32935	-0.450189	0.868163
chr8-13741934-13742435	0.841961	-0.703101	-0.508893	-1.92783	-0.412527	0.963068	1.32935	-0.450189	0.868163
chr9-116836775-116837276	-1.64634	0.0650375	-0.966453	-0.13308	-0.392212	-0.052281	0.524642	0.428571	2.17212
chr9-116836775-116837276	-1.64634	0.0650375	-0.966453	-0.13308	-0.392212	-0.052281	0.524642	0.428571	2.17212
chr1-51331347-51331848	-1.74162	0.349682	-0.886135	-0.909843	0.622641	-0.422705	1.1733	0.340817	1.47386
chr1-51331347-51331848	-1.74162	0.349682	-0.886135	-0.909843	0.622641	-0.422705	1.1733	0.340817	1.47386
chr4-25030859-25031360	0.726053	-0.619512	-1.01972	-0.957563	-1.44193	0.22973	0.494577	0.843654	1.74471
chr4-25030859-25031360	0.726053	-0.619512	-1.01972	-0.957563	-1.44193	0.22973	0.494577	0.843654	1.74471
chr13-73542512-73543013	-1.47347	0.477876	-0.99205	-0.941465	0.677854	-0.753465	0.973764	0.427162	1.60379
chr13-73542512-73543013	-1.47347	0.477876	-0.99205	-0.941465	0.677854	-0.753465	0.973764	0.427162	1.60379
chr17-57295240-57295741	0.08583	-1.10718	-1.32729	-0.771812	-0.489751	0.618737	1.26722	-0.0582999	1.78254
chr17-57295240-57295741	0.08583	-1.10718	-1.32729	-0.771812	-0.489751	0.618737	1.26722	-0.0582999	1.78254
chr7-101986471-101986972	0.283861	-1.48545	-1.76602	0.13967	-0.00466835	0.000500334	0.188424	1.47092	1.17277
chr7-101986471-101986972	0.283861	-1.48545	-1.76602	0.13967	-0.00466835	0.000500334	0.188424	1.47092	1.17277
chr10-110687044-110687545	-0.820566	-0.765108	-0.630054	-0.88938	-0.563041	0.142817	0.432295	0.757344	2.33569
chr10-110687044-110687545	-0.820566	-0.765108	-0.630054	-0.88938	-0.563041	0.142817	0.432295	0.757344	2.33569
chr10-110687044-110687545	-0.820566	-0.765108	-0.630054	-0.88938	-0.563041	0.142817	0.432295	0.757344	2.33569
chr9-70566785-70567286	-2.20996	0.0416518	-0.766503	0.103317	-0.193319	0.817907	0.774234	-0.0531139	1.48578
chr17-39080900-39081401	-1.70349	-0.0906021	-0.436016	-1.30718	0.343486	0.817157	1.25978	-0.214422	1.33129
chr17-39080900-39081401	-1.70349	-0.0906021	-0.436016	-1.30718	0.343486	0.817157	1.25978	-0.214422	1.33129
chr7-143493357-143493858	-1.90683	-0.359999	-1.21435	0.102974	0.0369048	0.890962	0.882123	0.0962767	1.47193
chr7-143493357-143493858	-1.90683	-0.359999	-1.21435	0.102974	0.0369048	0.890962	0.882123	0.0962767	1.47193
chr3-139977038-139977539	-0.456629	-0.891385	-1.02606	-0.177327	-1.07008	0.606325	1.24734	-0.184172	1.95198
chr3-139977038-139977539	-0.456629	-0.891385	-1.02606	-0.177327	-1.07008	0.606325	1.24734	-0.184172	1.95198
chr3-139977038-139977539	-0.456629	-0.891385	-1.02606	-0.177327	-1.07008	0.606325	1.24734	-0.184172	1.95198
chr3-139977038-139977539	-0.456629	-0.891385	-1.02606	-0.177327	-1.07008	0.606325	1.24734	-0.184172	1.95198
chr3-139977038-139977539	-0.456629	-0.891385	-1.02606	-0.177327	-1.07008	0.606325	1.24734	-0.184172	1.95198
chr1-226662838-226663339	-2.07732	-0.0319619	-0.741824	-0.512031	-0.350558	0.625147	0.772877	0.959029	1.35664
chr1-226662838-226663339	-2.07732	-0.0319619	-0.741824	-0.512031	-0.350558	0.625147	0.772877	0.959029	1.35664
chr10-73837242-73837743	-1.36579	0.746635	-2.01603	-0.18033	0.0851624	0.846003	0.724928	0.0507357	1.10869
chr10-73837242-73837743	-1.36579	0.746635	-2.01603	-0.18033	0.0851624	0.846003	0.724928	0.0507357	1.10869
chr10-73837242-73837743	-1.36579	0.746635	-2.01603	-0.18033	0.0851624	0.846003	0.724928	0.0507357	1.10869
chr10-73837242-73837743	-1.36579	0.746635	-2.01603	-0.18033	0.0851624	0.846003	0.724928	0.0507357	1.10869
chr10-73837242-73837743	-1.36579	0.746635	-2.01603	-0.18033	0.0851624	0.846003	0.724928	0.0507357	1.10869
chr10-73837242-73837743	-1.36579	0.746635	-2.01603	-0.18033	0.0851624	0.846003	0.724928	0.0507357	1.10869
chr7-102272304-102272805	-1.88315	-1.01388	0.352217	-0.546412	0.272558	-0.35756	0.522279	1.3842	1.26974
chr7-102272304-102272805	-1.88315	-1.01388	0.352217	-0.546412	0.272558	-0.35756	0.522279	1.3842	1.26974
chr7-102272304-102272805	-1.88315	-1.01388	0.352217	-0.546412	0.272558	-0.35756	0.522279	1.3842	1.26974
chr7-102272304-102272805	-1.88315	-1.01388	0.352217	-0.546412	0.272558	-0.35756	0.522279	1.3842	1.26974
chr3-168071605-168072106	-1.92001	-0.925537	-0.631574	0.337308	0.781755	0.00122847	0.0458067	0.580773	1.73025
chr3-168071605-168072106	-1.92001	-0.925537	-0.631574	0.337308	0.781755	0.00122847	0.0458067	0.580773	1.73025
chr9-117219031-117219532	-1.84135	0.414863	-0.946387	-0.525063	-0.755288	0.945604	1.24583	0.430199	1.03159
chr9-117219031-117219532	-1.84135	0.414863	-0.946387	-0.525063	-0.755288	0.945604	1.24583	0.430199	1.03159
chr9-117219031-117219532	-1.84135	0.414863	-0.946387	-0.525063	-0.755288	0.945604	1.24583	0.430199	1.03159
chr12-3380764-3381265	0.252067	-0.961931	-0.853049	-1.33658	-0.646559	0.273824	0.829478	0.405151	2.0376
chr12-3380764-3381265	0.252067	-0.961931	-0.853049	-1.33658	-0.646559	0.273824	0.829478	0.405151	2.0376
chr5-137395468-137395969	-1.11225	-1.17957	-0.610244	-0.333957	-0.922327	0.591589	0.951076	0.882692	1.73299
chr5-137395468-137395969	-1.11225	-1.17957	-0.610244	-0.333957	-0.922327	0.591589	0.951076	0.882692	1.73299
chr5-137395468-137395969	-1.11225	-1.17957	-0.610244	-0.333957	-0.922327	0.591589	0.951076	0.882692	1.73299
chr5-137395468-137395969	-1.11225	-1.17957	-0.610244	-0.333957	-0.922327	0.591589	0.951076	0.882692	1.73299
chr1-115829393-115829894	-0.0648741	-0.200891	-2.04069	-0.374541	-0.0387357	-0.620321	1.50968	0.521377	1.30899
chr1-115829393-115829894	-0.0648741	-0.200891	-2.04069	-0.374541	-0.0387357	-0.620321	1.50968	0.521377	1.30899
chr1-115829393-115829894	-0.0648741	-0.200891	-2.04069	-0.374541	-0.0387357	-0.620321	1.50968	0.521377	1.30899
chr5-150143523-150144024	-2.27981	0.375199	-1.04829	0.44673	0.469517	-0.364217	0.558788	0.896375	0.945709
chr5-150143523-150144024	-2.27981	0.375199	-1.04829	0.44673	0.469517	-0.364217	0.558788	0.896375	0.945709
chr12-15131686-15132187	-0.212696	-0.47558	-0.72789	-1.90908	-0.107754	0.400309	0.114825	1.69573	1.22214
chr11-123188580-123189081	-1.04197	-0.91742	-0.479272	-0.737756	-0.482585	-0.153561	1.29275	0.486523	2.03329
chr11-123188580-123189081	-1.04197	-0.91742	-0.479272	-0.737756	-0.482585	-0.153561	1.29275	0.486523	2.03329
chr11-123188580-123189081	-1.04197	-0.91742	-0.479272	-0.737756	-0.482585	-0.153561	1.29275	0.486523	2.03329
chr11-123188580-123189081	-1.04197	-0.91742	-0.479272	-0.737756	-0.482585	-0.153561	1.29275	0.486523	2.03329
chr11-123188580-123189081	-1.04197	-0.91742	-0.479272	-0.737756	-0.482585	-0.153561	1.29275	0.486523	2.03329
chr2-27281982-27282483	-2.14751	-0.17371	-0.59507	0.531113	0.560772	0.0808519	-0.0469682	-0.0522695	1.84279
chr2-27281982-27282483	-2.14751	-0.17371	-0.59507	0.531113	0.560772	0.0808519	-0.0469682	-0.0522695	1.84279
chr2-27281982-27282483	-2.14751	-0.17371	-0.59507	0.531113	0.560772	0.0808519	-0.0469682	-0.0522695	1.84279
chr2-27281982-27282483	-2.14751	-0.17371	-0.59507	0.531113	0.560772	0.0808519	-0.0469682	-0.0522695	1.84279
chr2-27281982-27282483	-2.14751	-0.17371	-0.59507	0.531113	0.560772	0.0808519	-0.0469682	-0.0522695	1.84279
chr2-27281982-27282483	-2.14751	-0.17371	-0.59507	0.531113	0.560772	0.0808519	-0.0469682	-0.0522695	1.84279
chr2-27281982-27282483	-2.14751	-0.17371	-0.59507	0.531113	0.560772	0.0808519	-0.0469682	-0.0522695	1.84279
chr2-27281982-27282483	-2.14751	-0.17371	-0.59507	0.531113	0.560772	0.0808519	-0.0469682	-0.0522695	1.84279
chr2-27281982-27282483	-2.14751	-0.17371	-0.59507	0.531113	0.560772	0.0808519	-0.0469682	-0.0522695	1.84279
chr2-27281982-27282483	-2.14751	-0.17371	-0.59507	0.531113	0.560772	0.0808519	-0.0469682	-0.0522695	1.84279
chr2-27281982-27282483	-2.14751	-0.17371	-0.59507	0.531113	0.560772	0.0808519	-0.0469682	-0.0522695	1.84279
chr9-116693514-116694015	-0.901113	-0.965176	-0.423378	-0.919087	0.34137	0.927452	1.06246	-0.929104	1.80657
chr9-116693514-116694015	-0.901113	-0.965176	-0.423378	-0.919087	0.34137	0.927452	1.06246	-0.929104	1.80657
chr20-42260281-42260782	-0.501714	-0.336525	-1.60468	-1.0547	-0.442787	0.768746	0.446628	1.71483	1.0102
chr20-42260281-42260782	-0.501714	-0.336525	-1.60468	-1.0547	-0.442787	0.768746	0.446628	1.71483	1.0102
chr7-142797790-142798291	-1.08443	-0.998801	-0.954519	-0.522398	-0.292927	0.510191	0.196857	1.18009	1.96594
chr7-142797790-142798291	-1.08443	-0.998801	-0.954519	-0.522398	-0.292927	0.510191	0.196857	1.18009	1.96594
chr5-171446028-171446529	-1.09853	-0.627327	-1.27505	-0.870292	0.375902	0.290568	0.746565	0.450572	2.00759
chr5-171446028-171446529	-1.09853	-0.627327	-1.27505	-0.870292	0.375902	0.290568	0.746565	0.450572	2.00759
chr5-171446028-171446529	-1.09853	-0.627327	-1.27505	-0.870292	0.375902	0.290568	0.746565	0.450572	2.00759
chr5-171446028-171446529	-1.09853	-0.627327	-1.27505	-0.870292	0.375902	0.290568	0.746565	0.450572	2.00759
chr8-132515735-132516236	-1.63029	1.13456	-1.57565	-0.558321	-0.00301534	0.144003	0.542185	0.813035	1.13349
chr8-132515735-132516236	-1.63029	1.13456	-1.57565	-0.558321	-0.00301534	0.144003	0.542185	0.813035	1.13349
chr8-132515735-132516236	-1.63029	1.13456	-1.57565	-0.558321	-0.00301534	0.144003	0.542185	0.813035	1.13349
chr14-92959179-92959680	-0.179104	0.860324	-1.10379	-1.34848	-0.736999	0.00138465	0.288478	0.0833249	2.13487
chr14-92959179-92959680	-0.179104	0.860324	-1.10379	-1.34848	-0.736999	0.00138465	0.288478	0.0833249	2.13487
chr14-92959179-92959680	-0.179104	0.860324	-1.10379	-1.34848	-0.736999	0.00138465	0.288478	0.0833249	2.13487
chr14-92959179-92959680	-0.179104	0.860324	-1.10379	-1.34848	-0.736999	0.00138465	0.288478	0.0833249	2.13487
chr14-92959179-92959680	-0.179104	0.860324	-1.10379	-1.34848	-0.736999	0.00138465	0.288478	0.0833249	2.13487
chr14-92959179-92959680	-0.179104	0.860324	-1.10379	-1.34848	-0.736999	0.00138465	0.288478	0.0833249	2.13487
chr12-2998514-2999015	-1.81114	-0.888426	-0.607712	0.0714387	-0.208953	-0.132166	1.09999	0.908922	1.56805
chr12-2998514-2999015	-1.81114	-0.888426	-0.607712	0.0714387	-0.208953	-0.132166	1.09999	0.908922	1.56805
chr12-2998514-2999015	-1.81114	-0.888426	-0.607712	0.0714387	-0.208953	-0.132166	1.09999	0.908922	1.56805
chr12-2998514-2999015	-1.81114	-0.888426	-0.607712	0.0714387	-0.208953	-0.132166	1.09999	0.908922	1.56805
chr14-75450445-75450946	-1.06454	-0.907819	-0.356503	-0.419745	-0.276084	-0.414974	0.333875	0.670715	2.43507
chr14-75450445-75450946	-1.06454	-0.907819	-0.356503	-0.419745	-0.276084	-0.414974	0.333875	0.670715	2.43507
chr18-24076405-24076906	-0.761777	-0.803118	-1.13251	-0.773376	-0.689549	0.385494	1.39147	0.694932	1.68843
chr18-24076405-24076906	-0.761777	-0.803118	-1.13251	-0.773376	-0.689549	0.385494	1.39147	0.694932	1.68843
chr18-24076405-24076906	-0.761777	-0.803118	-1.13251	-0.773376	-0.689549	0.385494	1.39147	0.694932	1.68843
chr18-24076405-24076906	-0.761777	-0.803118	-1.13251	-0.773376	-0.689549	0.385494	1.39147	0.694932	1.68843
chr15-68353595-68354096	-0.175133	-0.625436	-1.93744	-0.571625	0.086724	1.04623	1.51878	-0.331554	0.989455
chr9-738463-738964	-1.01108	0.436769	-2.03003	-0.595699	0.278587	0.710328	1.12256	1.20619	-0.117621
chr9-738463-738964	-1.01108	0.436769	-2.03003	-0.595699	0.278587	0.710328	1.12256	1.20619	-0.117621
chr9-738463-738964	-1.01108	0.436769	-2.03003	-0.595699	0.278587	0.710328	1.12256	1.20619	-0.117621
chr9-19660108-19660609	-1.93071	0.311844	-1.24239	-0.267026	0.00220595	0.633551	0.166433	0.701637	1.62446
chr9-19660108-19660609	-1.93071	0.311844	-1.24239	-0.267026	0.00220595	0.633551	0.166433	0.701637	1.62446
chr9-19660108-19660609	-1.93071	0.311844	-1.24239	-0.267026	0.00220595	0.633551	0.166433	0.701637	1.62446
chr9-19660108-19660609	-1.93071	0.311844	-1.24239	-0.267026	0.00220595	0.633551	0.166433	0.701637	1.62446
chr9-19660108-19660609	-1.93071	0.311844	-1.24239	-0.267026	0.00220595	0.633551	0.166433	0.701637	1.62446
chr9-19660108-19660609	-1.93071	0.311844	-1.24239	-0.267026	0.00220595	0.633551	0.166433	0.701637	1.62446
chr9-19660108-19660609	-1.93071	0.311844	-1.24239	-0.267026	0.00220595	0.633551	0.166433	0.701637	1.62446
chr3-161349984-161350485	-1.4565	-1.0861	-0.305129	-0.600951	-0.27607	0.906782	0.721058	0.146282	1.95063
chr3-161349984-161350485	-1.4565	-1.0861	-0.305129	-0.600951	-0.27607	0.906782	0.721058	0.146282	1.95063
chr3-161349984-161350485	-1.4565	-1.0861	-0.305129	-0.600951	-0.27607	0.906782	0.721058	0.146282	1.95063
chr6-53793504-53794005	-1.84336	-0.441579	-0.365622	0.0104289	-0.249591	0.555132	1.53633	-0.655351	1.45361
chr6-53793504-53794005	-1.84336	-0.441579	-0.365622	0.0104289	-0.249591	0.555132	1.53633	-0.655351	1.45361
chr6-53793504-53794005	-1.84336	-0.441579	-0.365622	0.0104289	-0.249591	0.555132	1.53633	-0.655351	1.45361
chr1-79079843-79080344	-1.1515	-1.1515	-0.86763	-0.760158	-0.186507	1.25983	1.62178	0.648632	0.587046
chr1-79079843-79080344	-1.1515	-1.1515	-0.86763	-0.760158	-0.186507	1.25983	1.62178	0.648632	0.587046
chr1-216523618-216524119	-1.58427	-0.560005	-1.30922	-0.155582	-0.327338	1.00157	1.22543	0.42738	1.28203
chr1-216523618-216524119	-1.58427	-0.560005	-1.30922	-0.155582	-0.327338	1.00157	1.22543	0.42738	1.28203
chr9-117135003-117135504	-1.52233	-1.11428	-0.754336	0.0892542	-0.637036	0.67187	1.1658	0.581279	1.51977
chr9-117135003-117135504	-1.52233	-1.11428	-0.754336	0.0892542	-0.637036	0.67187	1.1658	0.581279	1.51977
chr9-19699938-19700439	-1.57096	-0.299667	-0.732182	0.264539	0.263789	-0.0416792	2.09494	-0.818816	0.840035
chr9-19699938-19700439	-1.57096	-0.299667	-0.732182	0.264539	0.263789	-0.0416792	2.09494	-0.818816	0.840035
chr9-19699938-19700439	-1.57096	-0.299667	-0.732182	0.264539	0.263789	-0.0416792	2.09494	-0.818816	0.840035
chr15-81313093-81313594	-2.30455	-0.354258	-0.739824	-0.252597	0.372501	0.521603	0.990523	0.879041	0.887554
chr15-81313093-81313594	-2.30455	-0.354258	-0.739824	-0.252597	0.372501	0.521603	0.990523	0.879041	0.887554
chr15-81313093-81313594	-2.30455	-0.354258	-0.739824	-0.252597	0.372501	0.521603	0.990523	0.879041	0.887554
chr15-81313093-81313594	-2.30455	-0.354258	-0.739824	-0.252597	0.372501	0.521603	0.990523	0.879041	0.887554
chr2-166084228-166084729	-1.21338	-0.565769	-1.63319	-0.391104	0.439068	1.46155	0.986132	1.03533	-0.118643
chr2-166084228-166084729	-1.21338	-0.565769	-1.63319	-0.391104	0.439068	1.46155	0.986132	1.03533	-0.118643
chr10-44981603-44982104	-1.23404	0.187522	-1.31866	0.0837592	-0.661445	-0.312402	0.292742	0.895178	2.06735
chr10-44981603-44982104	-1.23404	0.187522	-1.31866	0.0837592	-0.661445	-0.312402	0.292742	0.895178	2.06735
chr14-93007418-93007919	-0.113553	-0.602093	-1.60919	-0.359145	-0.819757	0.881496	0.732309	-0.0882042	1.97814
chr14-93007418-93007919	-0.113553	-0.602093	-1.60919	-0.359145	-0.819757	0.881496	0.732309	-0.0882042	1.97814
chr14-93007418-93007919	-0.113553	-0.602093	-1.60919	-0.359145	-0.819757	0.881496	0.732309	-0.0882042	1.97814
chr14-93007418-93007919	-0.113553	-0.602093	-1.60919	-0.359145	-0.819757	0.881496	0.732309	-0.0882042	1.97814
chr14-93007418-93007919	-0.113553	-0.602093	-1.60919	-0.359145	-0.819757	0.881496	0.732309	-0.0882042	1.97814
chr14-93007418-93007919	-0.113553	-0.602093	-1.60919	-0.359145	-0.819757	0.881496	0.732309	-0.0882042	1.97814
chr14-93007418-93007919	-0.113553	-0.602093	-1.60919	-0.359145	-0.819757	0.881496	0.732309	-0.0882042	1.97814
chr16-84618714-84619215	-2.32079	-0.465814	-0.756787	0.295673	0.291669	0.20808	1.16257	0.784916	0.800486
chr16-84618714-84619215	-2.32079	-0.465814	-0.756787	0.295673	0.291669	0.20808	1.16257	0.784916	0.800486
chr9-70902704-70903205	-1.82514	-0.177084	-0.754233	-0.801982	-0.277406	0.778425	1.13457	0.410686	1.51217
chr9-70902704-70903205	-1.82514	-0.177084	-0.754233	-0.801982	-0.277406	0.778425	1.13457	0.410686	1.51217
chr9-70902704-70903205	-1.82514	-0.177084	-0.754233	-0.801982	-0.277406	0.778425	1.13457	0.410686	1.51217
chr9-70902704-70903205	-1.82514	-0.177084	-0.754233	-0.801982	-0.277406	0.778425	1.13457	0.410686	1.51217
chr9-70902704-70903205	-1.82514	-0.177084	-0.754233	-0.801982	-0.277406	0.778425	1.13457	0.410686	1.51217
chr9-70902704-70903205	-1.82514	-0.177084	-0.754233	-0.801982	-0.277406	0.778425	1.13457	0.410686	1.51217
chr18-23717900-23718401	-1.8239	0.402063	-0.971731	-0.459341	0.350822	0.165504	1.23632	-0.46777	1.56803
chr18-23717900-23718401	-1.8239	0.402063	-0.971731	-0.459341	0.350822	0.165504	1.23632	-0.46777	1.56803
chr18-23717900-23718401	-1.8239	0.402063	-0.971731	-0.459341	0.350822	0.165504	1.23632	-0.46777	1.56803
chr18-23717900-23718401	-1.8239	0.402063	-0.971731	-0.459341	0.350822	0.165504	1.23632	-0.46777	1.56803
chr18-23717900-23718401	-1.8239	0.402063	-0.971731	-0.459341	0.350822	0.165504	1.23632	-0.46777	1.56803
chr18-23717900-23718401	-1.8239	0.402063	-0.971731	-0.459341	0.350822	0.165504	1.23632	-0.46777	1.56803
chr8-132346304-132346805	-0.775901	-0.95154	-0.93541	-0.23392	-0.366424	1.00889	1.56336	-0.822415	1.51336
chr8-132346304-132346805	-0.775901	-0.95154	-0.93541	-0.23392	-0.366424	1.00889	1.56336	-0.822415	1.51336
chr8-132346304-132346805	-0.775901	-0.95154	-0.93541	-0.23392	-0.366424	1.00889	1.56336	-0.822415	1.51336
chr8-132346304-132346805	-0.775901	-0.95154	-0.93541	-0.23392	-0.366424	1.00889	1.56336	-0.822415	1.51336
chr8-132346304-132346805	-0.775901	-0.95154	-0.93541	-0.23392	-0.366424	1.00889	1.56336	-0.822415	1.51336
chr10-123637396-123637897	-0.24056	0.134904	-1.57977	-1.22146	-0.541085	1.36638	1.34685	-0.221105	0.95584
chr10-123637396-123637897	-0.24056	0.134904	-1.57977	-1.22146	-0.541085	1.36638	1.34685	-0.221105	0.95584
chr7-48088918-48089419	-0.685029	-1.06996	-1.0008	0.92143	-1.01793	0.145134	1.10225	-0.191333	1.79624
chr7-48088918-48089419	-0.685029	-1.06996	-1.0008	0.92143	-1.01793	0.145134	1.10225	-0.191333	1.79624
chr7-48088918-48089419	-0.685029	-1.06996	-1.0008	0.92143	-1.01793	0.145134	1.10225	-0.191333	1.79624
chr7-48088918-48089419	-0.685029	-1.06996	-1.0008	0.92143	-1.01793	0.145134	1.10225	-0.191333	1.79624
chr7-48088918-48089419	-0.685029	-1.06996	-1.0008	0.92143	-1.01793	0.145134	1.10225	-0.191333	1.79624
chr12-22275901-22276402	-0.812667	-1.62291	-0.74775	-0.050431	-0.00361685	-0.532668	1.28242	0.997284	1.49035
chr2-120287265-120287766	-2.45111	-0.153927	-0.336226	0.07111	-0.126709	0.661188	0.40418	0.536607	1.39489
chr2-120287265-120287766	-2.45111	-0.153927	-0.336226	0.07111	-0.126709	0.661188	0.40418	0.536607	1.39489
chr20-42429878-42430379	-1.38457	-0.243647	-0.754933	0.548779	-0.970434	0.164687	0.630209	-0.171188	2.1811
chr20-42429878-42430379	-1.38457	-0.243647	-0.754933	0.548779	-0.970434	0.164687	0.630209	-0.171188	2.1811
chr20-42429878-42430379	-1.38457	-0.243647	-0.754933	0.548779	-0.970434	0.164687	0.630209	-0.171188	2.1811
chr5-150036661-150037162	-1.39694	-0.935767	-0.731267	-0.523858	-0.0530832	0.948407	1.56125	-0.26626	1.39752
chr5-150036661-150037162	-1.39694	-0.935767	-0.731267	-0.523858	-0.0530832	0.948407	1.56125	-0.26626	1.39752
chr1-115840736-115841237	-0.0787016	-1.32792	-1.5549	-0.465363	0.633667	0.56378	1.30113	-0.472051	1.40036
chr1-115840736-115841237	-0.0787016	-1.32792	-1.5549	-0.465363	0.633667	0.56378	1.30113	-0.472051	1.40036
chr5-137142759-137143260	-0.28896	-0.347665	-0.978231	-0.503673	-1.05009	-0.0897053	0.56935	0.2187	2.47028
chr5-137142759-137143260	-0.28896	-0.347665	-0.978231	-0.503673	-1.05009	-0.0897053	0.56935	0.2187	2.47028
chr14-93035810-93036311	-1.59679	-1.18045	0.306874	0.676824	-0.320162	-0.342454	0.372626	0.047947	2.03559
chr14-93035810-93036311	-1.59679	-1.18045	0.306874	0.676824	-0.320162	-0.342454	0.372626	0.047947	2.03559
chr1-151811320-151811821	-1.67812	-0.278101	-0.638668	-0.0980667	-0.202266	-0.132217	-0.0203852	0.821899	2.22592
chr1-151811320-151811821	-1.67812	-0.278101	-0.638668	-0.0980667	-0.202266	-0.132217	-0.0203852	0.821899	2.22592
chr1-151811320-151811821	-1.67812	-0.278101	-0.638668	-0.0980667	-0.202266	-0.132217	-0.0203852	0.821899	2.22592
chr1-151811320-151811821	-1.67812	-0.278101	-0.638668	-0.0980667	-0.202266	-0.132217	-0.0203852	0.821899	2.22592
chr1-151811320-151811821	-1.67812	-0.278101	-0.638668	-0.0980667	-0.202266	-0.132217	-0.0203852	0.821899	2.22592
chr1-151811320-151811821	-1.67812	-0.278101	-0.638668	-0.0980667	-0.202266	-0.132217	-0.0203852	0.821899	2.22592
chr1-151811320-151811821	-1.67812	-0.278101	-0.638668	-0.0980667	-0.202266	-0.132217	-0.0203852	0.821899	2.22592
chr1-151811320-151811821	-1.67812	-0.278101	-0.638668	-0.0980667	-0.202266	-0.132217	-0.0203852	0.821899	2.22592
chr1-151811320-151811821	-1.67812	-0.278101	-0.638668	-0.0980667	-0.202266	-0.132217	-0.0203852	0.821899	2.22592
chr1-151811320-151811821	-1.67812	-0.278101	-0.638668	-0.0980667	-0.202266	-0.132217	-0.0203852	0.821899	2.22592
chr17-32275173-32275674	0.0379096	-1.26676	-1.50382	-0.365916	-0.483623	0.509335	0.930175	0.251475	1.89122
chr17-32275173-32275674	0.0379096	-1.26676	-1.50382	-0.365916	-0.483623	0.509335	0.930175	0.251475	1.89122
chr14-75487368-75487869	-1.33462	-1.2584	-0.538533	0.025466	-0.247823	0.848256	0.387296	0.0175806	2.10078
chr14-75487368-75487869	-1.33462	-1.2584	-0.538533	0.025466	-0.247823	0.848256	0.387296	0.0175806	2.10078
chr17-57601491-57601992	-0.806811	-1.75803	-1.28205	-0.0943766	0.234212	0.675142	0.932999	0.944725	1.15419
chr17-57601491-57601992	-0.806811	-1.75803	-1.28205	-0.0943766	0.234212	0.675142	0.932999	0.944725	1.15419
chr9-121690493-121690994	-1.26008	-0.907231	-1.09256	-0.592073	-0.426237	0.736143	0.876285	1.3454	1.32035
chr9-121690493-121690994	-1.26008	-0.907231	-1.09256	-0.592073	-0.426237	0.736143	0.876285	1.3454	1.32035
chr22-41504486-41504987	-1.71381	0.246107	-1.29489	0.443072	-0.292093	-0.633093	1.19696	0.785377	1.26237
chr22-41504486-41504987	-1.71381	0.246107	-1.29489	0.443072	-0.292093	-0.633093	1.19696	0.785377	1.26237
chr22-41504486-41504987	-1.71381	0.246107	-1.29489	0.443072	-0.292093	-0.633093	1.19696	0.785377	1.26237
chr2-120253752-120254253	-0.748696	-1.78898	-0.352473	-0.280175	0.281792	0.0680739	-0.126374	0.928287	2.01855
chr2-120253752-120254253	-0.748696	-1.78898	-0.352473	-0.280175	0.281792	0.0680739	-0.126374	0.928287	2.01855
chr5-137195526-137196027	-0.399355	-1.90531	0.79807	-0.0938122	-0.812848	0.205249	-0.188898	0.507982	1.88892
chr5-137195526-137196027	-0.399355	-1.90531	0.79807	-0.0938122	-0.812848	0.205249	-0.188898	0.507982	1.88892
chr5-137195526-137196027	-0.399355	-1.90531	0.79807	-0.0938122	-0.812848	0.205249	-0.188898	0.507982	1.88892
chr17-74569630-74570131	-1.08135	-0.331278	-1.56102	-0.352226	-0.356518	-0.18666	1.29255	1.35256	1.22394
chr17-74569630-74570131	-1.08135	-0.331278	-1.56102	-0.352226	-0.356518	-0.18666	1.29255	1.35256	1.22394
chr7-128805309-128805810	-1.95951	-0.0794338	-1.17695	-0.13262	-0.129348	0.249918	0.864743	0.924791	1.43841
chr7-128805309-128805810	-1.95951	-0.0794338	-1.17695	-0.13262	-0.129348	0.249918	0.864743	0.924791	1.43841
chr5-66864661-66865162	-0.301025	0.103109	-0.775595	-1.43693	-0.811427	1.9695	1.06191	-0.428834	0.619296
chr5-66864661-66865162	-0.301025	0.103109	-0.775595	-1.43693	-0.811427	1.9695	1.06191	-0.428834	0.619296
chr20-4074230-4074731	-1.29254	0.333674	-1.5217	-0.924159	-0.169702	0.567469	1.60651	0.439393	0.961052
chr14-92973778-92974279	0.4644	-1.12561	-1.25135	-1.31928	-0.293215	0.535908	1.12203	0.287114	1.58
chr14-92973778-92974279	0.4644	-1.12561	-1.25135	-1.31928	-0.293215	0.535908	1.12203	0.287114	1.58
chr14-92973778-92974279	0.4644	-1.12561	-1.25135	-1.31928	-0.293215	0.535908	1.12203	0.287114	1.58
chr14-92973778-92974279	0.4644	-1.12561	-1.25135	-1.31928	-0.293215	0.535908	1.12203	0.287114	1.58
chr14-92973778-92974279	0.4644	-1.12561	-1.25135	-1.31928	-0.293215	0.535908	1.12203	0.287114	1.58
chr14-92973778-92974279	0.4644	-1.12561	-1.25135	-1.31928	-0.293215	0.535908	1.12203	0.287114	1.58
chr9-117092724-117093225	-0.3318	-1.16966	-0.969539	-0.903502	-0.456617	0.888579	1.632	-0.133786	1.44433
chr9-117092724-117093225	-0.3318	-1.16966	-0.969539	-0.903502	-0.456617	0.888579	1.632	-0.133786	1.44433
chr8-13276443-13276944	-1.51484	0.382053	-1.28868	-0.212085	0.222905	0.345233	1.62536	-0.766417	1.20647
chr8-13276443-13276944	-1.51484	0.382053	-1.28868	-0.212085	0.222905	0.345233	1.62536	-0.766417	1.20647
chr8-13276443-13276944	-1.51484	0.382053	-1.28868	-0.212085	0.222905	0.345233	1.62536	-0.766417	1.20647
chr8-13276443-13276944	-1.51484	0.382053	-1.28868	-0.212085	0.222905	0.345233	1.62536	-0.766417	1.20647
chr7-102193841-102194342	-1.753	0.255357	-0.725452	-0.782743	0.254148	1.61004	0.146224	-0.382393	1.37782
chr7-102193841-102194342	-1.753	0.255357	-0.725452	-0.782743	0.254148	1.61004	0.146224	-0.382393	1.37782
chr8-22117663-22118164	-1.78687	-0.592945	-0.850791	-0.0592113	-0.0511716	0.463917	0.615077	0.243954	2.01804
chr8-22117663-22118164	-1.78687	-0.592945	-0.850791	-0.0592113	-0.0511716	0.463917	0.615077	0.243954	2.01804
chr8-22117663-22118164	-1.78687	-0.592945	-0.850791	-0.0592113	-0.0511716	0.463917	0.615077	0.243954	2.01804
chr5-171521344-171521845	-1.91188	0.160414	-0.792348	-0.820235	-0.0142933	0.514411	1.52874	0.15519	1.18001
chr5-171521344-171521845	-1.91188	0.160414	-0.792348	-0.820235	-0.0142933	0.514411	1.52874	0.15519	1.18001
chr3-101964045-101964546	-2.03553	-0.967925	0.0118323	0.001418	-0.0385823	0.0590411	0.718384	0.468317	1.78304
chr3-101964045-101964546	-2.03553	-0.967925	0.0118323	0.001418	-0.0385823	0.0590411	0.718384	0.468317	1.78304
chr3-101964045-101964546	-2.03553	-0.967925	0.0118323	0.001418	-0.0385823	0.0590411	0.718384	0.468317	1.78304
chr3-101964045-101964546	-2.03553	-0.967925	0.0118323	0.001418	-0.0385823	0.0590411	0.718384	0.468317	1.78304
chr7-135748938-135749439	-0.906231	-0.231441	-0.949718	-1.59441	0.423471	1.1354	1.73544	-0.0570636	0.444553
chr7-135748938-135749439	-0.906231	-0.231441	-0.949718	-1.59441	0.423471	1.1354	1.73544	-0.0570636	0.444553
chr2-222819783-222820284	-1.52602	0.170342	-0.884387	-0.438478	0.0513072	0.98168	0.758097	-0.922474	1.80993
chr2-222819783-222820284	-1.52602	0.170342	-0.884387	-0.438478	0.0513072	0.98168	0.758097	-0.922474	1.80993
chr12-20268261-20268762	-1.94235	0.0476509	-0.298977	-1.03788	0.336337	0.148887	0.303694	0.570303	1.87234
chr12-20268261-20268762	-1.94235	0.0476509	-0.298977	-1.03788	0.336337	0.148887	0.303694	0.570303	1.87234
chr12-20268261-20268762	-1.94235	0.0476509	-0.298977	-1.03788	0.336337	0.148887	0.303694	0.570303	1.87234
chr7-5629958-5630459	-1.37268	-0.707814	-0.514434	-0.52432	-0.151855	0.488158	0.497263	-0.072562	2.35824
chr7-5629958-5630459	-1.37268	-0.707814	-0.514434	-0.52432	-0.151855	0.488158	0.497263	-0.072562	2.35824
chr7-5629958-5630459	-1.37268	-0.707814	-0.514434	-0.52432	-0.151855	0.488158	0.497263	-0.072562	2.35824
chr17-81577661-81578162	-0.609418	-1.35718	-0.438568	-0.480796	-0.797907	0.566544	1.43155	-0.140806	1.82658
chr17-81577661-81578162	-0.609418	-1.35718	-0.438568	-0.480796	-0.797907	0.566544	1.43155	-0.140806	1.82658
chr6-154510569-154511070	-0.643333	-0.466859	-0.815885	-1.11091	-0.496877	1.35793	2.07354	0.241869	-0.139467
chr6-154510569-154511070	-0.643333	-0.466859	-0.815885	-1.11091	-0.496877	1.35793	2.07354	0.241869	-0.139467
chr6-154510569-154511070	-0.643333	-0.466859	-0.815885	-1.11091	-0.496877	1.35793	2.07354	0.241869	-0.139467
chr6-154510569-154511070	-0.643333	-0.466859	-0.815885	-1.11091	-0.496877	1.35793	2.07354	0.241869	-0.139467
chr1-28886969-28887470	-2.22706	0.202808	-0.740892	0.0918415	0.229746	-0.199288	0.379488	0.564304	1.69905
chr1-28886969-28887470	-2.22706	0.202808	-0.740892	0.0918415	0.229746	-0.199288	0.379488	0.564304	1.69905
chr1-28886969-28887470	-2.22706	0.202808	-0.740892	0.0918415	0.229746	-0.199288	0.379488	0.564304	1.69905
chr1-28886969-28887470	-2.22706	0.202808	-0.740892	0.0918415	0.229746	-0.199288	0.379488	0.564304	1.69905
chr1-28886969-28887470	-2.22706	0.202808	-0.740892	0.0918415	0.229746	-0.199288	0.379488	0.564304	1.69905
chr3-140910876-140911377	-2.04091	0.721771	-0.692595	-0.280906	-0.226539	-0.504559	1.40609	0.522692	1.09496
chr3-140910876-140911377	-2.04091	0.721771	-0.692595	-0.280906	-0.226539	-0.504559	1.40609	0.522692	1.09496
chr11-118171706-118172207	-2.30284	0.366792	0.224598	-0.785802	-0.178174	0.306121	0.581132	0.248923	1.53926
chr11-118171706-118172207	-2.30284	0.366792	0.224598	-0.785802	-0.178174	0.306121	0.581132	0.248923	1.53926
chr17-39225937-39226438	-0.991658	-0.302017	-0.75466	-1.78561	-0.152599	1.20251	1.0301	0.654565	1.09937
chr17-39225937-39226438	-0.991658	-0.302017	-0.75466	-1.78561	-0.152599	1.20251	1.0301	0.654565	1.09937
chr17-39225937-39226438	-0.991658	-0.302017	-0.75466	-1.78561	-0.152599	1.20251	1.0301	0.654565	1.09937
chr17-39225937-39226438	-0.991658	-0.302017	-0.75466	-1.78561	-0.152599	1.20251	1.0301	0.654565	1.09937
chr17-39225937-39226438	-0.991658	-0.302017	-0.75466	-1.78561	-0.152599	1.20251	1.0301	0.654565	1.09937
chr17-39225937-39226438	-0.991658	-0.302017	-0.75466	-1.78561	-0.152599	1.20251	1.0301	0.654565	1.09937
chr17-39225937-39226438	-0.991658	-0.302017	-0.75466	-1.78561	-0.152599	1.20251	1.0301	0.654565	1.09937
chr3-171809804-171810305	-1.75882	-1.10811	-0.459104	-0.260872	0.323856	0.527975	0.711499	0.156663	1.86692
chr3-171809804-171810305	-1.75882	-1.10811	-0.459104	-0.260872	0.323856	0.527975	0.711499	0.156663	1.86692
chr3-171809804-171810305	-1.75882	-1.10811	-0.459104	-0.260872	0.323856	0.527975	0.711499	0.156663	1.86692
chr3-171809804-171810305	-1.75882	-1.10811	-0.459104	-0.260872	0.323856	0.527975	0.711499	0.156663	1.86692
chr3-171809804-171810305	-1.75882	-1.10811	-0.459104	-0.260872	0.323856	0.527975	0.711499	0.156663	1.86692
chr2-234368899-234369400	-1.47933	-0.0281117	-0.852534	-0.416933	-0.543745	-0.351192	0.679363	0.970829	2.02166
chr11-606291-606792	-0.609092	-2.27365	-0.612213	0.328557	-0.135814	0.554536	0.712598	1.20756	0.827521
chr11-606291-606792	-0.609092	-2.27365	-0.612213	0.328557	-0.135814	0.554536	0.712598	1.20756	0.827521
chr10-132971746-132972247	-1.71087	-0.585583	-1.05075	0.293137	0.00235203	0.099184	0.300351	0.646798	2.00539
chr1-202710432-202710933	-1.2982	0.0237736	-0.868209	-0.930163	-0.120966	0.532662	1.26198	-0.489005	1.88813
chr1-202710432-202710933	-1.2982	0.0237736	-0.868209	-0.930163	-0.120966	0.532662	1.26198	-0.489005	1.88813
chr1-202710432-202710933	-1.2982	0.0237736	-0.868209	-0.930163	-0.120966	0.532662	1.26198	-0.489005	1.88813
chr1-202710432-202710933	-1.2982	0.0237736	-0.868209	-0.930163	-0.120966	0.532662	1.26198	-0.489005	1.88813
chr18-57803330-57803831	-1.36101	-0.00361356	-1.47988	0.0669704	-0.06084	-0.273791	0.596948	0.434498	2.0807
chr18-57803330-57803831	-1.36101	-0.00361356	-1.47988	0.0669704	-0.06084	-0.273791	0.596948	0.434498	2.0807
chr9-17906436-17906937	-1.60074	-0.0416253	-0.909485	-0.747171	0.0516493	1.20018	0.809565	-0.426675	1.66431
chr9-17906436-17906937	-1.60074	-0.0416253	-0.909485	-0.747171	0.0516493	1.20018	0.809565	-0.426675	1.66431
chr12-3231426-3231927	-0.174712	-0.714197	-0.881308	0.171872	-0.0342624	-0.619864	0.872679	-0.976576	2.35637
chr1-25543508-25544009	-0.924555	0.558317	-0.684621	-0.522064	-0.833736	-1.21783	1.56487	0.61499	1.44463
chr1-25543508-25544009	-0.924555	0.558317	-0.684621	-0.522064	-0.833736	-1.21783	1.56487	0.61499	1.44463
chr1-7401889-7402390	-0.848835	-0.513187	-1.04263	-1.60382	-0.0477919	0.928234	1.10439	0.675902	1.34774
chr1-7401889-7402390	-0.848835	-0.513187	-1.04263	-1.60382	-0.0477919	0.928234	1.10439	0.675902	1.34774
chr1-7401889-7402390	-0.848835	-0.513187	-1.04263	-1.60382	-0.0477919	0.928234	1.10439	0.675902	1.34774
chr15-27238271-27238772	-0.843063	-0.753283	-1.26418	-0.4625	-0.270532	1.12246	0.394108	-0.0255495	2.10254
chr15-27238271-27238772	-0.843063	-0.753283	-1.26418	-0.4625	-0.270532	1.12246	0.394108	-0.0255495	2.10254
chr15-27238271-27238772	-0.843063	-0.753283	-1.26418	-0.4625	-0.270532	1.12246	0.394108	-0.0255495	2.10254
chr15-27238271-27238772	-0.843063	-0.753283	-1.26418	-0.4625	-0.270532	1.12246	0.394108	-0.0255495	2.10254
chr7-159145214-159145715	-1.52619	0.405725	0.0058443	-1.20764	-0.657288	-0.149215	0.553909	0.590417	1.98444
chr7-159145214-159145715	-1.52619	0.405725	0.0058443	-1.20764	-0.657288	-0.149215	0.553909	0.590417	1.98444
chr12-3252573-3253074	-1.34159	-0.510723	-0.599896	-0.570528	-0.36664	0.10548	0.834394	0.12655	2.32296
chr12-3252573-3253074	-1.34159	-0.510723	-0.599896	-0.570528	-0.36664	0.10548	0.834394	0.12655	2.32296
chr12-3252573-3253074	-1.34159	-0.510723	-0.599896	-0.570528	-0.36664	0.10548	0.834394	0.12655	2.32296
chr12-2974529-2975030	-1.31265	-0.782452	0.484535	-0.864389	-0.0920294	-0.0726233	-0.59388	1.82722	1.40627
chr5-171437370-171437871	-1.18316	-0.825999	-1.20618	-0.506989	0.210283	0.57948	-0.0680655	1.89996	1.10066
chr5-171437370-171437871	-1.18316	-0.825999	-1.20618	-0.506989	0.210283	0.57948	-0.0680655	1.89996	1.10066
chr1-115828636-115829137	-1.85167	-0.470763	-1.14247	0.166364	0.253683	0.364798	0.906532	0.0427172	1.73081
chr1-115828636-115829137	-1.85167	-0.470763	-1.14247	0.166364	0.253683	0.364798	0.906532	0.0427172	1.73081
chr18-23387389-23387890	-0.819004	-0.697041	-0.557553	-0.317208	-0.140937	0.11901	-0.332574	0.0462106	2.69909
chr18-23387389-23387890	-0.819004	-0.697041	-0.557553	-0.317208	-0.140937	0.11901	-0.332574	0.0462106	2.69909
chr6-79778068-79778569	-1.93777	-1.23968	-0.288746	0.0146801	0.37218	0.571356	1.18851	-0.00234162	1.3218
chr6-79778068-79778569	-1.93777	-1.23968	-0.288746	0.0146801	0.37218	0.571356	1.18851	-0.00234162	1.3218
chr6-79778068-79778569	-1.93777	-1.23968	-0.288746	0.0146801	0.37218	0.571356	1.18851	-0.00234162	1.3218
chr6-79778068-79778569	-1.93777	-1.23968	-0.288746	0.0146801	0.37218	0.571356	1.18851	-0.00234162	1.3218
chr20-35619385-35619886	-0.690496	-0.203773	-1.88729	-0.0302891	-0.878446	0.842621	1.6437	0.528782	0.675187
chr20-35619385-35619886	-0.690496	-0.203773	-1.88729	-0.0302891	-0.878446	0.842621	1.6437	0.528782	0.675187
chr20-35619385-35619886	-0.690496	-0.203773	-1.88729	-0.0302891	-0.878446	0.842621	1.6437	0.528782	0.675187
chr20-35619385-35619886	-0.690496	-0.203773	-1.88729	-0.0302891	-0.878446	0.842621	1.6437	0.528782	0.675187
chr20-35619385-35619886	-0.690496	-0.203773	-1.88729	-0.0302891	-0.878446	0.842621	1.6437	0.528782	0.675187
chr1-107965048-107965549	-1.74331	-1.00561	-0.284858	-0.390614	-0.148861	0.193212	1.02193	0.534184	1.82393
chr19-35033524-35034025	-1.18877	-0.492622	0.389416	-1.36393	-0.644855	-0.127009	1.02831	0.505438	1.89402
chr1-166080680-166081181	-1.42164	-0.348826	-0.539164	-1.00875	-0.35176	2.01248	0.0781037	1.03634	0.543215
chr1-166080680-166081181	-1.42164	-0.348826	-0.539164	-1.00875	-0.35176	2.01248	0.0781037	1.03634	0.543215
chr1-166080680-166081181	-1.42164	-0.348826	-0.539164	-1.00875	-0.35176	2.01248	0.0781037	1.03634	0.543215
chr1-166080680-166081181	-1.42164	-0.348826	-0.539164	-1.00875	-0.35176	2.01248	0.0781037	1.03634	0.543215
chr2-160062498-160062999	-1.69004	0.0210731	-0.783068	-0.651936	0.0190178	0.105436	0.783362	0.0811282	2.11504
chr2-160062498-160062999	-1.69004	0.0210731	-0.783068	-0.651936	0.0190178	0.105436	0.783362	0.0811282	2.11504
chr2-160062498-160062999	-1.69004	0.0210731	-0.783068	-0.651936	0.0190178	0.105436	0.783362	0.0811282	2.11504
chr2-238256621-238257122	-2.63937	-0.156125	0.75734	0.501067	0.19371	0.0127626	0.687166	-0.161906	0.80536
chr2-238256621-238257122	-2.63937	-0.156125	0.75734	0.501067	0.19371	0.0127626	0.687166	-0.161906	0.80536
chr9-19465055-19465556	-1.65298	-0.737359	-1.07958	0.80459	-0.615718	0.0412288	1.06872	0.960457	1.21064
chr9-19465055-19465556	-1.65298	-0.737359	-1.07958	0.80459	-0.615718	0.0412288	1.06872	0.960457	1.21064
chr17-76385160-76385661	-2.09696	-1.07129	0.179505	0.69785	0.770663	-0.0024387	0.976478	-0.514081	1.06027
chr17-76385160-76385661	-2.09696	-1.07129	0.179505	0.69785	0.770663	-0.0024387	0.976478	-0.514081	1.06027
chr17-76385160-76385661	-2.09696	-1.07129	0.179505	0.69785	0.770663	-0.0024387	0.976478	-0.514081	1.06027
chr17-76385160-76385661	-2.09696	-1.07129	0.179505	0.69785	0.770663	-0.0024387	0.976478	-0.514081	1.06027
chr17-76385160-76385661	-2.09696	-1.07129	0.179505	0.69785	0.770663	-0.0024387	0.976478	-0.514081	1.06027
chr17-76385160-76385661	-2.09696	-1.07129	0.179505	0.69785	0.770663	-0.0024387	0.976478	-0.514081	1.06027
chr10-44991703-44992204	-1.17298	0.162588	-1.22515	-0.99917	-0.229508	-0.0506068	1.27262	0.446643	1.79557
chr10-44991703-44992204	-1.17298	0.162588	-1.22515	-0.99917	-0.229508	-0.0506068	1.27262	0.446643	1.79557
chr10-44991703-44992204	-1.17298	0.162588	-1.22515	-0.99917	-0.229508	-0.0506068	1.27262	0.446643	1.79557
chr10-44991703-44992204	-1.17298	0.162588	-1.22515	-0.99917	-0.229508	-0.0506068	1.27262	0.446643	1.79557
chr16-84618046-84618547	-1.80567	-0.811981	-0.555817	-0.669409	0.252131	0.0453911	1.31401	0.97167	1.25968
chr16-84618046-84618547	-1.80567	-0.811981	-0.555817	-0.669409	0.252131	0.0453911	1.31401	0.97167	1.25968
chr16-84618046-84618547	-1.80567	-0.811981	-0.555817	-0.669409	0.252131	0.0453911	1.31401	0.97167	1.25968
chr16-84618046-84618547	-1.80567	-0.811981	-0.555817	-0.669409	0.252131	0.0453911	1.31401	0.97167	1.25968
chr10-77919653-77920154	-0.581261	-0.805408	-0.430166	-1.98872	0.385757	0.458731	1.09904	0.395876	1.46614
chr7-114083041-114083542	-0.787861	-1.17295	-0.859876	-0.169228	0.177866	-0.511938	0.900664	0.164216	2.25911
chr7-114083041-114083542	-0.787861	-1.17295	-0.859876	-0.169228	0.177866	-0.511938	0.900664	0.164216	2.25911
chr7-114083041-114083542	-0.787861	-1.17295	-0.859876	-0.169228	0.177866	-0.511938	0.900664	0.164216	2.25911
chr5-95732042-95732543	-2.03645	-0.324359	-0.614449	0.421223	-0.578559	0.508901	0.803419	0.104905	1.71537
chr22-20979441-20979942	-1.41225	0.412206	-1.63028	0.0716303	-0.159705	0.139555	1.02603	-0.190379	1.7432
chr22-20979441-20979942	-1.41225	0.412206	-1.63028	0.0716303	-0.159705	0.139555	1.02603	-0.190379	1.7432
chr1-17569228-17569729	-1.53546	-0.476348	-0.379607	-0.720573	-0.0612436	-0.148545	0.255312	0.840569	2.22589
chr1-17569228-17569729	-1.53546	-0.476348	-0.379607	-0.720573	-0.0612436	-0.148545	0.255312	0.840569	2.22589
chr1-17569228-17569729	-1.53546	-0.476348	-0.379607	-0.720573	-0.0612436	-0.148545	0.255312	0.840569	2.22589
chr1-17569228-17569729	-1.53546	-0.476348	-0.379607	-0.720573	-0.0612436	-0.148545	0.255312	0.840569	2.22589
chr9-19564613-19565114	-2.31666	0.137483	-0.422618	-0.332925	-0.437438	0.994543	0.848632	0.407258	1.12172
chr11-124876356-124876857	-0.550184	1.3362	-1.2526	-1.11529	-0.481971	-0.130382	-0.348869	0.774403	1.76869
chr11-124876356-124876857	-0.550184	1.3362	-1.2526	-1.11529	-0.481971	-0.130382	-0.348869	0.774403	1.76869
chr11-124876356-124876857	-0.550184	1.3362	-1.2526	-1.11529	-0.481971	-0.130382	-0.348869	0.774403	1.76869
chr11-124876356-124876857	-0.550184	1.3362	-1.2526	-1.11529	-0.481971	-0.130382	-0.348869	0.774403	1.76869
chr10-32379984-32380485	-0.530624	-1.65635	-0.164365	-1.10258	0.236728	0.177528	-0.00696767	1.56613	1.4805
chr10-32379984-32380485	-0.530624	-1.65635	-0.164365	-1.10258	0.236728	0.177528	-0.00696767	1.56613	1.4805
chr14-56304015-56304516	-1.96687	-0.565915	-0.68709	0.972213	0.0527592	0.559203	0.235645	-0.310611	1.71067
chr6-148747874-148748375	-1.88832	0.0150817	-0.953565	0.445156	0.447897	-0.794684	0.567031	0.43376	1.72765
chr6-148747874-148748375	-1.88832	0.0150817	-0.953565	0.445156	0.447897	-0.794684	0.567031	0.43376	1.72765
chr6-148747874-148748375	-1.88832	0.0150817	-0.953565	0.445156	0.447897	-0.794684	0.567031	0.43376	1.72765
chr5-127068864-127069365	-2.00162	-0.300263	-0.0304762	0.0585488	-0.515199	0.565462	1.11556	-0.554058	1.66204
chr14-56118330-56118831	-0.159057	-1.61252	-0.893625	-0.471462	-0.210077	-0.174882	1.03452	0.496591	1.9905
chr8-22118731-22119232	-1.85054	0.781251	-0.649475	-0.3096	-0.769758	-0.0114634	0.464784	0.50542	1.83938
chr9-117403469-117403970	-1.57619	-0.44257	-0.783274	-0.55167	-0.0890591	-0.00429019	1.22722	0.266093	1.95374
chr19-50205346-50205847	-0.748653	-0.404084	-1.30198	0.047231	-0.502985	-0.288097	0.0715461	0.742352	2.38467
chr19-50205346-50205847	-0.748653	-0.404084	-1.30198	0.047231	-0.502985	-0.288097	0.0715461	0.742352	2.38467
chr19-50205346-50205847	-0.748653	-0.404084	-1.30198	0.047231	-0.502985	-0.288097	0.0715461	0.742352	2.38467
chr3-70930137-70930638	-1.95708	-0.609473	-0.846663	0.0525699	0.333641	0.880247	0.348831	0.0461135	1.75181
chr3-70930137-70930638	-1.95708	-0.609473	-0.846663	0.0525699	0.333641	0.880247	0.348831	0.0461135	1.75181
chr3-70930137-70930638	-1.95708	-0.609473	-0.846663	0.0525699	0.333641	0.880247	0.348831	0.0461135	1.75181
chr17-57707860-57708361	-2.12835	-0.507274	-0.334462	-0.425042	0.0265361	0.422044	1.39959	0.232162	1.3148
chr17-57707860-57708361	-2.12835	-0.507274	-0.334462	-0.425042	0.0265361	0.422044	1.39959	0.232162	1.3148
chr5-151123906-151124407	-0.372812	-1.18128	-1.5083	0.135352	-0.924938	0.852378	0.409625	1.10994	1.48003
chr8-41661217-41661718	-1.68312	-0.559314	-1.18002	0.377939	-0.432271	0.277521	0.63086	0.86067	1.70774
chr8-41661217-41661718	-1.68312	-0.559314	-1.18002	0.377939	-0.432271	0.277521	0.63086	0.86067	1.70774
chr12-3081004-3081505	-0.734132	-0.814047	-0.909696	-0.26851	-0.568376	0.144074	0.116579	0.532568	2.50154
chr12-3081004-3081505	-0.734132	-0.814047	-0.909696	-0.26851	-0.568376	0.144074	0.116579	0.532568	2.50154
chr5-137564725-137565226	-1.29258	-0.114786	-0.508199	-0.722089	-0.372344	-0.628179	1.13121	0.364368	2.1426
chr7-101826522-101827023	-2.16755	-1.07848	-0.32427	0.305126	0.119488	0.38102	0.554979	0.979272	1.23042
chr7-101826522-101827023	-2.16755	-1.07848	-0.32427	0.305126	0.119488	0.38102	0.554979	0.979272	1.23042
chr7-101826522-101827023	-2.16755	-1.07848	-0.32427	0.305126	0.119488	0.38102	0.554979	0.979272	1.23042
chr7-101826522-101827023	-2.16755	-1.07848	-0.32427	0.305126	0.119488	0.38102	0.554979	0.979272	1.23042
chr7-101826522-101827023	-2.16755	-1.07848	-0.32427	0.305126	0.119488	0.38102	0.554979	0.979272	1.23042
chr7-54546703-54547204	-0.541027	-1.12993	-1.80685	0.120379	0.509207	0.185102	0.951795	-0.00675817	1.71809
chr7-54546703-54547204	-0.541027	-1.12993	-1.80685	0.120379	0.509207	0.185102	0.951795	-0.00675817	1.71809
chr3-120555413-120555914	-1.17976	0.291697	-1.21829	-1.2823	0.562854	-0.0129279	0.338874	0.602585	1.89727
chr3-120555413-120555914	-1.17976	0.291697	-1.21829	-1.2823	0.562854	-0.0129279	0.338874	0.602585	1.89727
chr6-29723277-29723778	-0.105301	-1.04976	-0.750457	0.454056	-0.478165	-1.16923	-0.2033	1.53202	1.77014
chr6-29723277-29723778	-0.105301	-1.04976	-0.750457	0.454056	-0.478165	-1.16923	-0.2033	1.53202	1.77014
chr8-22597450-22597951	-1.71973	-0.033442	-1.25533	-0.554496	-0.0876973	0.466576	1.12206	0.507761	1.55431
chr8-22597450-22597951	-1.71973	-0.033442	-1.25533	-0.554496	-0.0876973	0.466576	1.12206	0.507761	1.55431
chr8-22597450-22597951	-1.71973	-0.033442	-1.25533	-0.554496	-0.0876973	0.466576	1.12206	0.507761	1.55431
chr8-22597450-22597951	-1.71973	-0.033442	-1.25533	-0.554496	-0.0876973	0.466576	1.12206	0.507761	1.55431
chr8-22597450-22597951	-1.71973	-0.033442	-1.25533	-0.554496	-0.0876973	0.466576	1.12206	0.507761	1.55431
chr8-22597450-22597951	-1.71973	-0.033442	-1.25533	-0.554496	-0.0876973	0.466576	1.12206	0.507761	1.55431
chr8-22597450-22597951	-1.71973	-0.033442	-1.25533	-0.554496	-0.0876973	0.466576	1.12206	0.507761	1.55431
chr6-29724124-29724625	-1.58798	-0.449678	-0.894928	0.929825	-0.151351	-0.869497	0.429143	0.921789	1.67268
chr22-20967667-20968168	-1.29862	-1.73418	-0.723921	0.426406	-0.0273811	0.563214	0.601609	0.588443	1.60442
chr7-8205789-8206290	-2.30764	-0.249189	-0.940507	0.240053	0.575403	0.524532	0.679016	0.233947	1.24439
chr7-8205789-8206290	-2.30764	-0.249189	-0.940507	0.240053	0.575403	0.524532	0.679016	0.233947	1.24439
chr7-8205789-8206290	-2.30764	-0.249189	-0.940507	0.240053	0.575403	0.524532	0.679016	0.233947	1.24439
chr7-8205789-8206290	-2.30764	-0.249189	-0.940507	0.240053	0.575403	0.524532	0.679016	0.233947	1.24439
chr7-8205789-8206290	-2.30764	-0.249189	-0.940507	0.240053	0.575403	0.524532	0.679016	0.233947	1.24439
chr7-8205789-8206290	-2.30764	-0.249189	-0.940507	0.240053	0.575403	0.524532	0.679016	0.233947	1.24439
chr7-8205789-8206290	-2.30764	-0.249189	-0.940507	0.240053	0.575403	0.524532	0.679016	0.233947	1.24439
chr7-8205789-8206290	-2.30764	-0.249189	-0.940507	0.240053	0.575403	0.524532	0.679016	0.233947	1.24439
chr7-8205789-8206290	-2.30764	-0.249189	-0.940507	0.240053	0.575403	0.524532	0.679016	0.233947	1.24439
chr22-45006047-45006548	-1.43951	-0.942044	-1.03216	-0.381993	0.163624	0.236426	1.01556	0.525724	1.85437
chr10-43076238-43076739	-0.334557	0.229568	-1.26511	-0.760773	-1.29059	0.239294	0.655192	0.453817	2.07316
chr7-39414363-39414864	-2.0453	0.036521	-0.190191	-0.370782	-0.313804	0.758567	0.907067	-0.487262	1.70519
chr7-39414363-39414864	-2.0453	0.036521	-0.190191	-0.370782	-0.313804	0.758567	0.907067	-0.487262	1.70519
chr7-102195651-102196152	-1.3598	-0.758639	-0.773252	-0.221689	0.0608556	-0.785154	0.840654	1.26358	1.73345
chr7-102195651-102196152	-1.3598	-0.758639	-0.773252	-0.221689	0.0608556	-0.785154	0.840654	1.26358	1.73345
chrX-139932617-139933118	-2.36075	0.43274	-0.13165	0.832128	-0.369485	-0.136757	-0.320462	0.742532	1.3117
chrX-139932617-139933118	-2.36075	0.43274	-0.13165	0.832128	-0.369485	-0.136757	-0.320462	0.742532	1.3117
chrX-139932617-139933118	-2.36075	0.43274	-0.13165	0.832128	-0.369485	-0.136757	-0.320462	0.742532	1.3117
chr1-27318695-27319196	-1.24153	-1.69924	-0.458343	-0.214317	-0.064344	0.177449	1.50691	0.891984	1.10143
chr22-20965813-20966314	-2.01772	-0.132152	-0.894061	-0.576091	0.211622	0.40878	0.768054	0.62163	1.60994
chr22-20965813-20966314	-2.01772	-0.132152	-0.894061	-0.576091	0.211622	0.40878	0.768054	0.62163	1.60994
chr22-20965813-20966314	-2.01772	-0.132152	-0.894061	-0.576091	0.211622	0.40878	0.768054	0.62163	1.60994
chrX-132022907-132023408	-2.26838	0.188028	-0.125282	0.0160541	0.0351712	0.194618	0.68519	-0.476757	1.75136
chrX-132022907-132023408	-2.26838	0.188028	-0.125282	0.0160541	0.0351712	0.194618	0.68519	-0.476757	1.75136
chrX-132022907-132023408	-2.26838	0.188028	-0.125282	0.0160541	0.0351712	0.194618	0.68519	-0.476757	1.75136
chrX-132022907-132023408	-2.26838	0.188028	-0.125282	0.0160541	0.0351712	0.194618	0.68519	-0.476757	1.75136
chr1-168136116-168136617	-1.71081	-0.107106	-0.831309	-0.492365	-0.245305	0.355328	0.75191	0.196978	2.08268
chr1-168136116-168136617	-1.71081	-0.107106	-0.831309	-0.492365	-0.245305	0.355328	0.75191	0.196978	2.08268
chr3-141127681-141128182	-0.564917	-0.479925	-0.27295	-0.670376	0.257536	0.635035	1.68614	-1.78517	1.19463
chr3-141127681-141128182	-0.564917	-0.479925	-0.27295	-0.670376	0.257536	0.635035	1.68614	-1.78517	1.19463
chrX-9530926-9531427	-2.62351	0.170036	-0.029715	0.22161	-0.305935	0.39751	1.08137	0.655599	0.433029
chr4-11428968-11429469	-2.34629	-0.337771	0.706017	-0.203434	-0.34117	-0.207916	0.607801	0.889824	1.23294
chr4-11428968-11429469	-2.34629	-0.337771	0.706017	-0.203434	-0.34117	-0.207916	0.607801	0.889824	1.23294
chr7-6531152-6531653	-2.11682	-0.569805	-0.379331	-0.0582078	-0.232757	0.118605	0.960354	0.658338	1.61962
chr7-6531152-6531653	-2.11682	-0.569805	-0.379331	-0.0582078	-0.232757	0.118605	0.960354	0.658338	1.61962
chr7-6531152-6531653	-2.11682	-0.569805	-0.379331	-0.0582078	-0.232757	0.118605	0.960354	0.658338	1.61962
chr7-6531152-6531653	-2.11682	-0.569805	-0.379331	-0.0582078	-0.232757	0.118605	0.960354	0.658338	1.61962
chr18-48405828-48406329	-1.37894	-1.05136	-0.355521	-0.713544	0.166543	0.386821	0.971331	-0.0820389	2.05671
chr3-10194465-10194966	-0.881489	-1.41847	-0.0787493	-0.248854	-0.84278	0.315941	0.514751	0.429921	2.20973
chr3-10194465-10194966	-0.881489	-1.41847	-0.0787493	-0.248854	-0.84278	0.315941	0.514751	0.429921	2.20973
chr3-10194465-10194966	-0.881489	-1.41847	-0.0787493	-0.248854	-0.84278	0.315941	0.514751	0.429921	2.20973
chr3-10194465-10194966	-0.881489	-1.41847	-0.0787493	-0.248854	-0.84278	0.315941	0.514751	0.429921	2.20973
chr3-10194465-10194966	-0.881489	-1.41847	-0.0787493	-0.248854	-0.84278	0.315941	0.514751	0.429921	2.20973
chr3-10194465-10194966	-0.881489	-1.41847	-0.0787493	-0.248854	-0.84278	0.315941	0.514751	0.429921	2.20973
chr3-10194465-10194966	-0.881489	-1.41847	-0.0787493	-0.248854	-0.84278	0.315941	0.514751	0.429921	2.20973
chr3-10194465-10194966	-0.881489	-1.41847	-0.0787493	-0.248854	-0.84278	0.315941	0.514751	0.429921	2.20973
chr8-13133252-13133753	-1.61867	0.214749	-0.56505	-0.378974	-0.163411	0.582725	0.506115	-0.744196	2.16671
chr8-13133252-13133753	-1.61867	0.214749	-0.56505	-0.378974	-0.163411	0.582725	0.506115	-0.744196	2.16671
chr8-13133252-13133753	-1.61867	0.214749	-0.56505	-0.378974	-0.163411	0.582725	0.506115	-0.744196	2.16671
chr8-13133252-13133753	-1.61867	0.214749	-0.56505	-0.378974	-0.163411	0.582725	0.506115	-0.744196	2.16671
chr8-13133252-13133753	-1.61867	0.214749	-0.56505	-0.378974	-0.163411	0.582725	0.506115	-0.744196	2.16671
chr19-13499825-13500326	-2.36288	0.219924	0.318127	0.113604	-0.204107	-0.754234	0.935089	0.50308	1.23139
chr19-13499825-13500326	-2.36288	0.219924	0.318127	0.113604	-0.204107	-0.754234	0.935089	0.50308	1.23139
chr19-13499825-13500326	-2.36288	0.219924	0.318127	0.113604	-0.204107	-0.754234	0.935089	0.50308	1.23139
chr19-13499825-13500326	-2.36288	0.219924	0.318127	0.113604	-0.204107	-0.754234	0.935089	0.50308	1.23139
chr19-13499825-13500326	-2.36288	0.219924	0.318127	0.113604	-0.204107	-0.754234	0.935089	0.50308	1.23139
chr7-102203598-102204099	-0.804481	-0.710344	-1.53658	-1.07214	0.0860575	0.771359	1.21544	0.746665	1.30402
chr7-102203598-102204099	-0.804481	-0.710344	-1.53658	-1.07214	0.0860575	0.771359	1.21544	0.746665	1.30402
chr7-102203598-102204099	-0.804481	-0.710344	-1.53658	-1.07214	0.0860575	0.771359	1.21544	0.746665	1.30402
chr7-102203598-102204099	-0.804481	-0.710344	-1.53658	-1.07214	0.0860575	0.771359	1.21544	0.746665	1.30402
chr7-102203598-102204099	-0.804481	-0.710344	-1.53658	-1.07214	0.0860575	0.771359	1.21544	0.746665	1.30402
chr6-34143856-34144357	0.205085	-0.334675	-1.2152	-0.137029	-0.974651	-0.805927	0.836305	0.186246	2.23984
chr6-34143856-34144357	0.205085	-0.334675	-1.2152	-0.137029	-0.974651	-0.805927	0.836305	0.186246	2.23984
chr6-34143856-34144357	0.205085	-0.334675	-1.2152	-0.137029	-0.974651	-0.805927	0.836305	0.186246	2.23984
chr14-93111208-93111709	0.791826	-0.579367	-0.900729	0.765021	-1.46658	-0.176963	-0.554962	0.0862739	2.03548
chr6-31268559-31269060	-0.895584	-0.745658	-0.668129	0.0884285	1.10364	-1.67474	0.360413	1.01758	1.41405
chr6-31268559-31269060	-0.895584	-0.745658	-0.668129	0.0884285	1.10364	-1.67474	0.360413	1.01758	1.41405
chr2-120293632-120294133	-0.857238	0.0250537	-1.42917	-0.340382	0.514535	1.98564	0.207283	-1.01464	0.908921
chr12-79691027-79691528	-0.64952	-0.592443	-0.0533793	-1.07071	-0.00739322	-0.146414	-0.00355001	-0.129793	2.65321
chr22-45007829-45008330	-2.37693	-0.745005	-0.0848592	0.629885	0.305891	0.0628623	1.26126	0.116665	0.830239
chr22-45007829-45008330	-2.37693	-0.745005	-0.0848592	0.629885	0.305891	0.0628623	1.26126	0.116665	0.830239
chr18-75203964-75204465	-1.92896	-0.452694	0.0133784	0.350572	0.632552	-1.10364	0.0675794	0.764907	1.6563
chr18-75203964-75204465	-1.92896	-0.452694	0.0133784	0.350572	0.632552	-1.10364	0.0675794	0.764907	1.6563
chr3-25259954-25260455	-1.26745	0.48651	-1.72953	0.0820554	-0.986757	0.443852	1.15354	0.857086	0.960689
chr3-25259954-25260455	-1.26745	0.48651	-1.72953	0.0820554	-0.986757	0.443852	1.15354	0.857086	0.960689
chr3-25259954-25260455	-1.26745	0.48651	-1.72953	0.0820554	-0.986757	0.443852	1.15354	0.857086	0.960689
chr6-31400228-31400729	-0.457222	0.157753	-1.6181	-0.328701	0.293954	-1.08743	1.52177	-0.0481498	1.56613
chr6-31400228-31400729	-0.457222	0.157753	-1.6181	-0.328701	0.293954	-1.08743	1.52177	-0.0481498	1.56613
chr11-64379155-64379656	-1.05276	-0.356474	-0.539539	-1.48633	0.00887624	0.11215	0.336258	0.895248	2.08258
chr11-64379155-64379656	-1.05276	-0.356474	-0.539539	-1.48633	0.00887624	0.11215	0.336258	0.895248	2.08258
chr6-53244677-53245178	-1.4816	-0.0917476	-0.5875	0.0338648	0.166636	0.351255	-0.17096	-0.640574	2.42063
chr8-17632902-17633403	0.0859341	-1.18951	-1.56414	-0.353517	-0.618291	0.185908	0.839564	0.823394	1.79066
chr8-17632902-17633403	0.0859341	-1.18951	-1.56414	-0.353517	-0.618291	0.185908	0.839564	0.823394	1.79066
chr1-15247153-15247654	-2.21565	-0.0800707	-0.568779	-0.352689	0.612225	-0.00577135	0.100691	1.02986	1.48019
chr1-15247153-15247654	-2.21565	-0.0800707	-0.568779	-0.352689	0.612225	-0.00577135	0.100691	1.02986	1.48019
chr1-15247153-15247654	-2.21565	-0.0800707	-0.568779	-0.352689	0.612225	-0.00577135	0.100691	1.02986	1.48019
chr2-166494283-166494784	-1.76567	0.0138491	-1.06582	-0.0741253	0.342358	0.153317	0.366589	-0.0821232	2.11162
chr2-166494283-166494784	-1.76567	0.0138491	-1.06582	-0.0741253	0.342358	0.153317	0.366589	-0.0821232	2.11162
chr2-166494283-166494784	-1.76567	0.0138491	-1.06582	-0.0741253	0.342358	0.153317	0.366589	-0.0821232	2.11162
chr2-166494283-166494784	-1.76567	0.0138491	-1.06582	-0.0741253	0.342358	0.153317	0.366589	-0.0821232	2.11162
chr6-133277743-133278244	-1.69315	-0.931267	-0.410848	0.0234934	-0.27644	0.777875	0.438113	0.0172641	2.05496
chr7-55019894-55020395	-1.48376	0.14232	-1.25965	-0.241527	-0.0305822	-0.457787	0.240056	1.33557	1.75536
chr7-55019894-55020395	-1.48376	0.14232	-1.25965	-0.241527	-0.0305822	-0.457787	0.240056	1.33557	1.75536
chr8-22129758-22130259	-1.73049	0.618403	-0.305912	-0.611241	-0.298357	-0.127597	0.446463	-0.185929	2.19467
chr1-14852314-14852815	-1.74952	0.862022	-0.939524	-0.665162	-0.256323	-0.29165	0.843071	0.552738	1.64435
chr1-14852314-14852815	-1.74952	0.862022	-0.939524	-0.665162	-0.256323	-0.29165	0.843071	0.552738	1.64435
chr1-14852314-14852815	-1.74952	0.862022	-0.939524	-0.665162	-0.256323	-0.29165	0.843071	0.552738	1.64435
chr10-119651105-119651606	0.0668355	-0.888498	-1.8956	0.226089	-0.699534	0.163753	0.802136	0.431531	1.79329
chr10-119651105-119651606	0.0668355	-0.888498	-1.8956	0.226089	-0.699534	0.163753	0.802136	0.431531	1.79329
chr19-11197525-11198026	-2.07318	0.0825196	-0.757515	-0.498993	0.174969	0.105333	0.593372	0.611543	1.76196
chr19-11197525-11198026	-2.07318	0.0825196	-0.757515	-0.498993	0.174969	0.105333	0.593372	0.611543	1.76196
chr4-147540038-147540539	-1.74485	-0.415782	-0.889852	-0.0179858	-0.36545	0.00784554	0.40227	1.26355	1.76025
chr4-147540038-147540539	-1.74485	-0.415782	-0.889852	-0.0179858	-0.36545	0.00784554	0.40227	1.26355	1.76025
chr2-48530069-48530570	0.306928	-0.751258	-1.30971	-0.665481	-0.224077	-0.0462299	1.5886	-0.674304	1.77553
chr2-48530069-48530570	0.306928	-0.751258	-1.30971	-0.665481	-0.224077	-0.0462299	1.5886	-0.674304	1.77553
chr2-48530069-48530570	0.306928	-0.751258	-1.30971	-0.665481	-0.224077	-0.0462299	1.5886	-0.674304	1.77553
chr17-45431677-45432178	-1.36647	-0.73891	-0.610809	-0.0486647	-0.347866	0.304103	1.01061	-0.397152	2.19517
chr21-38661385-38661886	-1.01353	-0.326168	-1.78495	0.521977	-0.327046	0.00322466	0.200296	0.841225	1.88497
chr10-30433557-30434058	-1.64989	0.618162	-0.578764	-0.108314	-0.926054	-0.0371029	0.79027	-0.120996	2.01269
chr7-149720546-149721047	-0.556818	-1.20263	-1.29551	-0.684029	0.149564	0.210832	1.83093	1.26405	0.283597
chr7-149720546-149721047	-0.556818	-1.20263	-1.29551	-0.684029	0.149564	0.210832	1.83093	1.26405	0.283597
chr19-49196630-49197131	-0.602019	-1.70169	-0.313668	0.187773	0.111137	-0.674356	1.11843	-0.0956444	1.97003
chr19-49196630-49197131	-0.602019	-1.70169	-0.313668	0.187773	0.111137	-0.674356	1.11843	-0.0956444	1.97003
chr19-49196630-49197131	-0.602019	-1.70169	-0.313668	0.187773	0.111137	-0.674356	1.11843	-0.0956444	1.97003
chr19-49196630-49197131	-0.602019	-1.70169	-0.313668	0.187773	0.111137	-0.674356	1.11843	-0.0956444	1.97003
chr19-49196630-49197131	-0.602019	-1.70169	-0.313668	0.187773	0.111137	-0.674356	1.11843	-0.0956444	1.97003
chr19-49196630-49197131	-0.602019	-1.70169	-0.313668	0.187773	0.111137	-0.674356	1.11843	-0.0956444	1.97003
chr19-49196630-49197131	-0.602019	-1.70169	-0.313668	0.187773	0.111137	-0.674356	1.11843	-0.0956444	1.97003
chr19-49196630-49197131	-0.602019	-1.70169	-0.313668	0.187773	0.111137	-0.674356	1.11843	-0.0956444	1.97003
chr19-49196630-49197131	-0.602019	-1.70169	-0.313668	0.187773	0.111137	-0.674356	1.11843	-0.0956444	1.97003
chr19-49196630-49197131	-0.602019	-1.70169	-0.313668	0.187773	0.111137	-0.674356	1.11843	-0.0956444	1.97003
chr19-49196630-49197131	-0.602019	-1.70169	-0.313668	0.187773	0.111137	-0.674356	1.11843	-0.0956444	1.97003
chr14-92961281-92961782	-2.02967	0.220006	0.13627	-0.72889	-0.13169	-0.408827	0.956043	0.215541	1.77122
chr14-92961281-92961782	-2.02967	0.220006	0.13627	-0.72889	-0.13169	-0.408827	0.956043	0.215541	1.77122
chr19-35038070-35038571	-1.25479	-0.0667585	-1.05909	-0.473274	-0.434734	-0.406183	0.592147	1.02339	2.07929
chr10-133101141-133101642	0.031541	-1.34977	-0.764629	-0.822121	0.586939	0.175375	-0.0641176	-0.142051	2.34884
chr8-32647077-32647578	0.437464	0.372433	-1.91761	-0.454352	-0.616136	-0.559423	1.43838	-0.118727	1.41797
chr8-32647077-32647578	0.437464	0.372433	-1.91761	-0.454352	-0.616136	-0.559423	1.43838	-0.118727	1.41797
chr8-32647077-32647578	0.437464	0.372433	-1.91761	-0.454352	-0.616136	-0.559423	1.43838	-0.118727	1.41797
chr8-32647077-32647578	0.437464	0.372433	-1.91761	-0.454352	-0.616136	-0.559423	1.43838	-0.118727	1.41797
chr8-32647077-32647578	0.437464	0.372433	-1.91761	-0.454352	-0.616136	-0.559423	1.43838	-0.118727	1.41797
chr8-32647077-32647578	0.437464	0.372433	-1.91761	-0.454352	-0.616136	-0.559423	1.43838	-0.118727	1.41797
chr7-101927571-101928072	-1.68461	-1.13241	-0.494182	-0.440417	-0.076581	1.19208	0.197942	1.1796	1.25857
chr7-101927571-101928072	-1.68461	-1.13241	-0.494182	-0.440417	-0.076581	1.19208	0.197942	1.1796	1.25857
chr7-101927571-101928072	-1.68461	-1.13241	-0.494182	-0.440417	-0.076581	1.19208	0.197942	1.1796	1.25857
chr9-116837342-116837843	-0.626831	-0.340139	-0.806246	-1.16634	-0.692721	0.017401	0.543209	0.832917	2.23875
chr1-14996255-14996756	-1.47758	0.549139	-1.2625	-0.54711	-0.832494	0.698434	0.643635	0.592783	1.63569
chr15-61075904-61076405	-0.396606	-0.821569	-0.157441	-0.482993	0.0473691	-0.0522823	-0.391326	-0.486479	2.74133
chr18-8744772-8745273	-1.55153	0.255345	-0.623559	-1.37887	0.317137	0.430755	0.964332	-0.14571	1.7321
chr18-8744772-8745273	-1.55153	0.255345	-0.623559	-1.37887	0.317137	0.430755	0.964332	-0.14571	1.7321
chr18-8744772-8745273	-1.55153	0.255345	-0.623559	-1.37887	0.317137	0.430755	0.964332	-0.14571	1.7321
chr18-8744772-8745273	-1.55153	0.255345	-0.623559	-1.37887	0.317137	0.430755	0.964332	-0.14571	1.7321
chr18-8744772-8745273	-1.55153	0.255345	-0.623559	-1.37887	0.317137	0.430755	0.964332	-0.14571	1.7321
chr18-8744772-8745273	-1.55153	0.255345	-0.623559	-1.37887	0.317137	0.430755	0.964332	-0.14571	1.7321
chr18-8744772-8745273	-1.55153	0.255345	-0.623559	-1.37887	0.317137	0.430755	0.964332	-0.14571	1.7321
chr18-8744772-8745273	-1.55153	0.255345	-0.623559	-1.37887	0.317137	0.430755	0.964332	-0.14571	1.7321
chr6-139474164-139474665	-1.09281	0.421871	-0.80056	-0.311206	-1.17279	0.108297	2.02537	-0.318154	1.13998
chr6-139474164-139474665	-1.09281	0.421871	-0.80056	-0.311206	-1.17279	0.108297	2.02537	-0.318154	1.13998
chr1-17569759-17570260	-0.176748	-1.35175	-0.67635	-0.997443	-0.538575	0.288777	0.823042	0.545629	2.08342
chr1-17569759-17570260	-0.176748	-1.35175	-0.67635	-0.997443	-0.538575	0.288777	0.823042	0.545629	2.08342
chr1-17569759-17570260	-0.176748	-1.35175	-0.67635	-0.997443	-0.538575	0.288777	0.823042	0.545629	2.08342
chr1-17569759-17570260	-0.176748	-1.35175	-0.67635	-0.997443	-0.538575	0.288777	0.823042	0.545629	2.08342
chr1-17569759-17570260	-0.176748	-1.35175	-0.67635	-0.997443	-0.538575	0.288777	0.823042	0.545629	2.08342
chr1-17569759-17570260	-0.176748	-1.35175	-0.67635	-0.997443	-0.538575	0.288777	0.823042	0.545629	2.08342
chr9-378251-378752	-1.38452	-1.38452	-1.38452	1.01324	0.34808	0.536552	0.972735	0.790529	0.492417
chr13-74134331-74134832	0.00748758	-1.40024	-0.396832	-1.18236	-1.11257	0.860011	1.16226	1.15178	0.910457
chr13-74134331-74134832	0.00748758	-1.40024	-0.396832	-1.18236	-1.11257	0.860011	1.16226	1.15178	0.910457
chr13-74134331-74134832	0.00748758	-1.40024	-0.396832	-1.18236	-1.11257	0.860011	1.16226	1.15178	0.910457
chr13-74134331-74134832	0.00748758	-1.40024	-0.396832	-1.18236	-1.11257	0.860011	1.16226	1.15178	0.910457
chr13-74134331-74134832	0.00748758	-1.40024	-0.396832	-1.18236	-1.11257	0.860011	1.16226	1.15178	0.910457
chr19-34964075-34964576	-1.54289	-0.656494	-1.04006	-0.095522	-0.171463	0.465677	0.137999	0.894883	2.00787
chr19-34964075-34964576	-1.54289	-0.656494	-1.04006	-0.095522	-0.171463	0.465677	0.137999	0.894883	2.00787
chr19-34964075-34964576	-1.54289	-0.656494	-1.04006	-0.095522	-0.171463	0.465677	0.137999	0.894883	2.00787
chr19-34964075-34964576	-1.54289	-0.656494	-1.04006	-0.095522	-0.171463	0.465677	0.137999	0.894883	2.00787
chr19-34964075-34964576	-1.54289	-0.656494	-1.04006	-0.095522	-0.171463	0.465677	0.137999	0.894883	2.00787
chr3-140051458-140051959	-0.941467	-0.414366	-1.72383	-0.622533	0.128501	1.16672	0.341741	0.341358	1.72387
chr10-45672619-45673120	-0.554057	-0.864385	0.0598537	-0.710061	-0.490879	-1.0492	0.746742	0.581523	2.28046
chr10-45672619-45673120	-0.554057	-0.864385	0.0598537	-0.710061	-0.490879	-1.0492	0.746742	0.581523	2.28046
chr13-23160420-23160921	-0.77635	0.416338	-1.12233	-1.17278	-0.992101	0.223012	0.781336	0.846055	1.79683
chr12-40325460-40325961	-1.28383	0.323482	-1.37951	-0.96935	-0.151502	0.26637	1.05621	0.394857	1.74328
chr12-40325460-40325961	-1.28383	0.323482	-1.37951	-0.96935	-0.151502	0.26637	1.05621	0.394857	1.74328
chr17-74748447-74748948	-1.08422	0.756338	-1.36959	-0.419641	-0.714006	-0.0766498	0.708917	0.160046	2.0388
chr1-29121971-29122472	-1.69038	-1.01635	-0.721055	0.249173	0.435562	-0.629588	0.852237	1.12053	1.39987
chr1-29121971-29122472	-1.69038	-1.01635	-0.721055	0.249173	0.435562	-0.629588	0.852237	1.12053	1.39987
chr1-29121971-29122472	-1.69038	-1.01635	-0.721055	0.249173	0.435562	-0.629588	0.852237	1.12053	1.39987
chr1-29121971-29122472	-1.69038	-1.01635	-0.721055	0.249173	0.435562	-0.629588	0.852237	1.12053	1.39987
chr1-29121971-29122472	-1.69038	-1.01635	-0.721055	0.249173	0.435562	-0.629588	0.852237	1.12053	1.39987
chr1-29121971-29122472	-1.69038	-1.01635	-0.721055	0.249173	0.435562	-0.629588	0.852237	1.12053	1.39987
chr1-29121971-29122472	-1.69038	-1.01635	-0.721055	0.249173	0.435562	-0.629588	0.852237	1.12053	1.39987
chr10-125158825-125159326	-0.300632	-1.02646	-1.64994	-0.662975	0.229049	0.100669	0.795396	0.610701	1.90419
chr10-125158825-125159326	-0.300632	-1.02646	-1.64994	-0.662975	0.229049	0.100669	0.795396	0.610701	1.90419
chr21-38646498-38646999	-1.82761	-0.300253	-0.312694	-0.899833	-0.610527	0.52644	1.06134	0.965111	1.39802
chr21-38646498-38646999	-1.82761	-0.300253	-0.312694	-0.899833	-0.610527	0.52644	1.06134	0.965111	1.39802
chr3-120451323-120451824	-1.82592	-0.584959	-0.704858	-0.497994	0.320831	0.259151	0.534765	0.542222	1.95677
chr3-120451323-120451824	-1.82592	-0.584959	-0.704858	-0.497994	0.320831	0.259151	0.534765	0.542222	1.95677
chr11-123193084-123193585	-1.30715	-0.429028	-0.958952	-0.237975	-0.677008	0.166914	1.10425	0.250199	2.08875
chr22-30541703-30542204	-2.19265	-0.142229	-0.996897	0.699488	-0.213844	0.540545	0.385575	0.536214	1.38379
chr1-115838494-115838995	-1.45564	-0.363593	-1.29447	0.230005	-0.251677	0.0142966	0.622324	0.3986	2.10015
chr1-115838494-115838995	-1.45564	-0.363593	-1.29447	0.230005	-0.251677	0.0142966	0.622324	0.3986	2.10015
chr1-115838494-115838995	-1.45564	-0.363593	-1.29447	0.230005	-0.251677	0.0142966	0.622324	0.3986	2.10015
chr19-50203354-50203855	-1.52815	-0.643459	-1.30989	-0.568625	0.318952	0.694291	1.02909	0.478005	1.52979
chr19-50203354-50203855	-1.52815	-0.643459	-1.30989	-0.568625	0.318952	0.694291	1.02909	0.478005	1.52979
chr18-7567153-7567654	-2.02985	-0.0754371	0.0858961	-0.000300564	0.00199019	-0.226856	0.343946	-0.251924	2.15253
chr18-7567153-7567654	-2.02985	-0.0754371	0.0858961	-0.000300564	0.00199019	-0.226856	0.343946	-0.251924	2.15253
chr18-7567153-7567654	-2.02985	-0.0754371	0.0858961	-0.000300564	0.00199019	-0.226856	0.343946	-0.251924	2.15253
chr18-7567153-7567654	-2.02985	-0.0754371	0.0858961	-0.000300564	0.00199019	-0.226856	0.343946	-0.251924	2.15253
chr18-7567153-7567654	-2.02985	-0.0754371	0.0858961	-0.000300564	0.00199019	-0.226856	0.343946	-0.251924	2.15253
chr18-7567153-7567654	-2.02985	-0.0754371	0.0858961	-0.000300564	0.00199019	-0.226856	0.343946	-0.251924	2.15253
chr18-7567153-7567654	-2.02985	-0.0754371	0.0858961	-0.000300564	0.00199019	-0.226856	0.343946	-0.251924	2.15253
chr7-79452046-79452547	-1.05973	-0.467568	-0.355028	-0.0138992	-0.292965	0.15477	2.07821	-1.26736	1.22359
chr7-79452046-79452547	-1.05973	-0.467568	-0.355028	-0.0138992	-0.292965	0.15477	2.07821	-1.26736	1.22359
chr7-79452046-79452547	-1.05973	-0.467568	-0.355028	-0.0138992	-0.292965	0.15477	2.07821	-1.26736	1.22359
chr7-79452046-79452547	-1.05973	-0.467568	-0.355028	-0.0138992	-0.292965	0.15477	2.07821	-1.26736	1.22359
chr3-9704989-9705490	-2.07825	-0.201208	-0.297707	0.310411	0.548119	0.0229635	-0.231124	-0.0960311	2.02282
chr3-9704989-9705490	-2.07825	-0.201208	-0.297707	0.310411	0.548119	0.0229635	-0.231124	-0.0960311	2.02282
chr3-9704989-9705490	-2.07825	-0.201208	-0.297707	0.310411	0.548119	0.0229635	-0.231124	-0.0960311	2.02282
chr7-136870987-136871488	0.112833	-1.4945	-1.27459	0.559473	-0.0593964	-0.611124	-0.166894	1.2363	1.6979
chr7-136870987-136871488	0.112833	-1.4945	-1.27459	0.559473	-0.0593964	-0.611124	-0.166894	1.2363	1.6979
chr22-20965184-20965685	-1.72864	-0.788769	-0.667006	-0.368608	0.536792	-0.0458011	0.985296	0.204284	1.87245
chr7-39099315-39099816	-1.04051	0.146397	-0.710774	-0.999715	-0.723694	0.278181	1.06038	-0.164064	2.1538
chr7-39099315-39099816	-1.04051	0.146397	-0.710774	-0.999715	-0.723694	0.278181	1.06038	-0.164064	2.1538
chr7-39099315-39099816	-1.04051	0.146397	-0.710774	-0.999715	-0.723694	0.278181	1.06038	-0.164064	2.1538
chr7-39099315-39099816	-1.04051	0.146397	-0.710774	-0.999715	-0.723694	0.278181	1.06038	-0.164064	2.1538
chr12-105084465-105084966	-0.149367	-0.811005	-1.12829	-0.800605	-0.756435	-0.389411	0.959253	1.66347	1.41238
chr12-105084465-105084966	-0.149367	-0.811005	-1.12829	-0.800605	-0.756435	-0.389411	0.959253	1.66347	1.41238
chr12-105084465-105084966	-0.149367	-0.811005	-1.12829	-0.800605	-0.756435	-0.389411	0.959253	1.66347	1.41238
chr6-97283190-97283691	-1.13554	-1.79266	-0.284627	0.952073	-0.0361011	0.290287	-0.121495	0.30746	1.8206
chr6-97283190-97283691	-1.13554	-1.79266	-0.284627	0.952073	-0.0361011	0.290287	-0.121495	0.30746	1.8206
chr6-97283190-97283691	-1.13554	-1.79266	-0.284627	0.952073	-0.0361011	0.290287	-0.121495	0.30746	1.8206
chr6-97283190-97283691	-1.13554	-1.79266	-0.284627	0.952073	-0.0361011	0.290287	-0.121495	0.30746	1.8206
chr9-116749250-116749751	-1.89316	-0.244418	-0.534611	-0.0954077	-0.721339	0.281102	0.255258	1.61407	1.3385
chr9-117413489-117413990	-0.976856	-0.492027	-1.3864	-0.292747	-0.523134	0.4405	1.39659	-0.00376425	1.83785
chr9-117413489-117413990	-0.976856	-0.492027	-1.3864	-0.292747	-0.523134	0.4405	1.39659	-0.00376425	1.83785
chr9-117413489-117413990	-0.976856	-0.492027	-1.3864	-0.292747	-0.523134	0.4405	1.39659	-0.00376425	1.83785
chr9-2025113-2025614	0.388753	-0.420624	-1.41965	-0.805546	-1.10558	0.702733	-0.0644264	1.89897	0.825378
chr9-2025113-2025614	0.388753	-0.420624	-1.41965	-0.805546	-1.10558	0.702733	-0.0644264	1.89897	0.825378
chr11-118634572-118635073	0.460953	-1.03732	-1.15072	-0.786849	-0.244633	-0.291484	0.933583	-0.0625013	2.17897
chr11-118634572-118635073	0.460953	-1.03732	-1.15072	-0.786849	-0.244633	-0.291484	0.933583	-0.0625013	2.17897
chr19-14363744-14364245	-2.06293	0.579608	-0.234637	-0.395184	-0.943023	0.457328	0.240259	0.819043	1.53953
chr19-14363744-14364245	-2.06293	0.579608	-0.234637	-0.395184	-0.943023	0.457328	0.240259	0.819043	1.53953
chr19-14363744-14364245	-2.06293	0.579608	-0.234637	-0.395184	-0.943023	0.457328	0.240259	0.819043	1.53953
chr19-14363744-14364245	-2.06293	0.579608	-0.234637	-0.395184	-0.943023	0.457328	0.240259	0.819043	1.53953
chr19-14363744-14364245	-2.06293	0.579608	-0.234637	-0.395184	-0.943023	0.457328	0.240259	0.819043	1.53953
chr19-19262754-19263255	-1.65017	-0.96602	-0.587642	-0.103517	0.349601	0.072278	1.54603	-0.217135	1.55657
chr19-19262754-19263255	-1.65017	-0.96602	-0.587642	-0.103517	0.349601	0.072278	1.54603	-0.217135	1.55657
chr22-35543551-35544052	-0.73932	-0.730053	-0.839257	-0.336251	0.0818252	-0.916713	0.626419	0.479908	2.37344
chr22-35543551-35544052	-0.73932	-0.730053	-0.839257	-0.336251	0.0818252	-0.916713	0.626419	0.479908	2.37344
chr10-72083907-72084408	-2.30378	-0.206334	-0.180031	-0.102745	0.250634	0.426888	-0.210016	0.608516	1.71686
chr10-72083907-72084408	-2.30378	-0.206334	-0.180031	-0.102745	0.250634	0.426888	-0.210016	0.608516	1.71686
chr10-72083907-72084408	-2.30378	-0.206334	-0.180031	-0.102745	0.250634	0.426888	-0.210016	0.608516	1.71686
[truncated: 11,639 more rows]

## Sheet: FigureS12e_PVALB
	A24	A9	FI	MTG	AnG	M1C	S1C	A1C	V1C
[truncated: 149 more rows]

## Sheet: FigureS12e_SST
	A24	A9	FI	MTG	AnG	M1C	S1C	A1C	V1C
[truncated: 176 more rows]

## Sheet: FigureS12e_L4IT
	A24	A9	FI	MTG	AnG	M1C	S1C	A1C	V1C
[truncated: 1,132 more rows]
