# Supplementary material for: Single-cell multiomic human brain atlas reveals regulatory drivers of cortical regionality
Source: Nat Commun. 2026 Feb 21;17:3051. doi: 10.1038/s41467-026-69368-2 (PMC13039890; doi:10.1038/s41467-026-69368-2)
Supplement: Supplementary file 16 — Source data [file 41467_2026_69368_MOESM16_ESM.zip › Source Data Final/FigS3c.xlsx]

## Sheet: Sheet1
ACC	DFC	FI	M1C	S1C	MTG	A1C	AnG	V1C
1.59195	2.48545	1.79958	1.93532	1.97616	1.77763	2.44728	2.02447	4.67775
2.07555	2.37264	2.73943	2.20094	2.64032	3.34739	3.00048	2.39847	5.48379
1.48461	1.76284	2.3077	2.18654	2.31125	2.45416	3.15963	1.96134	3.72456
		2.18655	3.42666	2.75373	2.93168	1.98808		4.70953
			2.44548
			2.07974
