# Supplementary material for: Single-cell multiomic human brain atlas reveals regulatory drivers of cortical regionality
Source: Nat Commun. 2026 Feb 21;17:3051. doi: 10.1038/s41467-026-69368-2 (PMC13039890; doi:10.1038/s41467-026-69368-2)
Supplement: Supplementary file 16 — Source data [file 41467_2026_69368_MOESM16_ESM.zip › Source Data Final/Fig4f.xlsx]

## Sheet: 4f
	L23IT	L4IT	L5IT	L6IT	L6CT	SST
JDP2	0.472972	0.219141	0.257638	0.397809	-0.0341262	0.136928
KLF9	0.382016		0.344646	0.369536	0.283656
KLF12	0.388502	0.594246	0.417904	0.307276		0.104353
BACH2	0.460703	0.497932	0.467895	-0.294303	-0.222666	-0.113448
RARB	0.141017	0.196507	0.287957	0.294726		0.283021
IRF2	0.254536			0.320532	0.198129	0.353671
NFE2L1	0.3077		0.199398	0.283727	0.238742	-0.126986
NFIC	0.381734	0.0459716	0.433839		0.325609
LIN28B	0.310238		-0.0035254	0.11507	0.251152
SATB1	0.32434		0.277099	0.266946	0.202783	-0.231127
ZBTB20			0.516828		0.214064	0.143556
EGR1			0.22732	0.272375	0.216038
ZNF385D		0.0726239	0.143979	0.42841	0.207154	0.0506252
BCL11A	-0.0189668	0.352402	0.0258767	0.220057	0.122262	0.0225627
TCF12	0.23705	0.594528	0.345704	0.153074		-0.0485099
ELF2	0.381804	0.415437	0.39654		0.253972	-0.0156529
NF1	0.0970198	-0.122685	0.0215051		0.0679703
NFIA	-0.148068	-0.442653	-0.305161		0.275971
SMAD2		-0.272727	-0.159702	0.0413885	-0.0143838
LHX2		-0.459434	-0.138197	-0.420654
NFIB	-0.216532	-0.486719	-0.170349		0.132415
SMAD3	-0.170701	-0.434403	-0.322013	-0.128185	-0.112955	0.54898
ZNF846	-0.418187		-0.425096		-0.239165	-0.276676
RFX2	-0.0832001			-0.448012	-0.185579
PKNOX2	0.18304	0.032575	-0.0457601
TCF4	-0.0255946	-0.159843	-0.0129736	0.0989941
RFX3	-0.123531	-0.160125	0.191219	-0.0603554	-0.0073329	-0.162804
