# Supplementary material for: Single-cell multiomic human brain atlas reveals regulatory drivers of cortical regionality
Source: Nat Commun. 2026 Feb 21;17:3051. doi: 10.1038/s41467-026-69368-2 (PMC13039890; doi:10.1038/s41467-026-69368-2)
Supplement: Supplementary file 16 — Source data [file 41467_2026_69368_MOESM16_ESM.zip › Source Data Final/Fig2i_L23IT.tsv]

	A24	A9	FI	M1C	S1C	MTG	A1C	AnG	V1C
chr6-143805546-143806047	2.3042645	0.72448903	0.42416468	-0.32920307	-0.8773684	-0.28491646	-0.3618139	-0.24485742	-1.3547593
chr10-90856542-90857043	2.7695127	-0.23119406	0.04023094	-0.4439868	-0.25308982	-0.76537764	-0.4146153	-0.28071767	-0.4207615
chr1-97728551-97729052	2.6109185	-0.323909	0.5234198	0.03168757	-0.28532422	-0.44881696	-0.7818184	-0.5410545	-0.78510296
chr2-81298520-81299021	2.2449083	0.5344347	0.7920811	0.027652638	-0.70700383	-0.410446	-0.5203938	-0.6770864	-1.2841463
chr11-26850136-26850637	2.1281257	0.77890813	0.032647178	0.6260661	0.10891564	-0.89319766	-0.7430961	-0.8926407	-1.1457285
chr2-68885325-68885826	2.0199947	0.31903577	-0.44370702	0.91157717	0.72255963	-1.1704407	-0.7005732	-0.70285225	-0.95559496
chr17-2508347-2508848	2.2284396	0.52503556	0.028291827	0.53446066	0.32053277	-0.77960074	-1.0955837	-0.81169105	-0.9498853
chr19-20044624-20045125	2.032978	0.2371882	0.9995156	-0.3019258	-0.036299694	-0.24896285	-0.3270286	-0.5547558	-1.8007079
chr11-116432338-116432839	1.7131824	0.42806134	-0.36436376	0.9667113	1.005406	-1.1466635	-0.8414451	-0.5410288	-1.2198589
chr7-127255914-127256415	2.6223376	-0.4295012	0.5185704	-0.31982023	-0.72776544	-0.12904452	-0.5537505	-0.14880185	-0.8322247
chr1-99369293-99369794	2.175597	0.14007714	0.9835981	-0.19947886	-1.0980864	-0.033185948	-0.18735412	-0.43691695	-1.3442494
chr1-159641234-159641735	2.7191765	-0.037864998	-0.16215675	-0.06722205	-0.27886724	-0.465214	-0.14273652	-0.6512672	-0.913848
chr5-135641804-135642305	2.1136794	0.8219683	0.8341452	-0.03561554	-0.7001556	-0.55872077	-0.52651525	-0.6734134	-1.2753707
chr10-14707620-14708121	2.6506882	-0.46333757	0.49123886	-0.19951606	-0.651248	-0.1464956	-0.36494768	-0.530037	-0.78634524
chr3-171748446-171748947	2.4556243	0.2900563	0.59985447	-0.36846593	-0.97107065	-1.0017401	-0.06823657	-0.4456651	-0.49035615
chr7-100910192-100910693	2.3700256	0.60405314	0.5480112	-0.20314114	-0.56415904	-0.37663206	-0.84357655	-0.3627548	-1.1718265
chr12-32003032-32003533	2.3033679	0.7105528	0.33870992	-0.17179371	-1.0530653	-0.3323245	-0.34130594	-0.15600395	-1.2981371
chr3-137963520-137964021	2.0759902	0.32606503	0.64826983	0.397214	0.08027978	-0.39764923	-0.71090066	-0.757128	-1.6621436
chr13-103289849-103290350	2.216168	0.3966404	0.7632083	0.36328655	-0.5517443	-0.6119344	-0.46738464	-0.8337319	-1.2745076
chr18-59535465-59535966	2.3028114	0.19316351	0.46157798	0.466392	-0.075084396	-0.55477387	-0.78634065	-0.6284381	-1.3793089
chr10-20406776-20407277	2.3624089	0.9613759	0.044008557	-0.013724125	-0.5145526	-0.58941454	-0.39255178	-0.904916	-0.9526347
chr6-16048242-16048743	1.9339589	0.83502185	0.23158287	0.48207006	0.3270804	-0.96389216	-0.695885	-0.6032288	-1.5467086
chr17-55175235-55175736	2.1437933	0.511041	0.27151296	0.52344316	0.35473195	-0.77341753	-0.9357617	-1.0615449	-1.0337979
chr6-29294532-29295033	2.456313	0.284501	0.40232858	-0.18215603	-0.6669388	-0.06950999	-0.28818107	-0.59193873	-1.3444176
chr11-112441795-112442296	2.2245286	0.5194214	1.0232165	-0.48579058	-0.9629964	-0.22430767	-0.58690757	-0.61075145	-0.8964134
chr6-32229962-32230463	2.3037937	0.42623588	0.24573039	-0.1323895	-0.71804494	0.31026083	-0.6811872	-0.23762052	-1.5167782
chr17-28433555-28434056	2.603007	-0.040253054	0.150326	-0.18046573	-0.9045534	-0.60414743	0.28818184	-0.5137285	-0.7983667
chr15-70575219-70575720	2.4835439	0.786634	-0.017221855	-0.18539768	-0.77891624	-0.13216002	-0.6754666	-0.7139265	-0.76708955
chr9-35908279-35908780	2.0666857	0.37173104	0.12852976	0.70429736	0.5128202	-0.7811295	-0.6968853	-0.979332	-1.3267186
chr2-54438360-54438861	2.250074	0.56039196	0.5501656	-0.34327412	-0.64780796	0.12352054	-0.78954035	-0.26298842	-1.4405419
chr11-116085217-116085718	2.2801979	-0.04309916	1.0136495	-0.6442537	-0.919613	0.12022063	-0.13741963	-0.6307017	-1.0389805
chr18-11498887-11499388	2.2559166	0.4297543	0.714565	-0.09136178	-0.7017275	0.020925732	-0.47995114	-0.7767575	-1.3713628
chr6-118090008-118090509	1.9610817	0.93126947	0.14787209	0.14276189	0.6868026	-1.0532815	-0.9555818	-1.0276531	-0.8332709
chr13-108696302-108696803	2.6922803	-0.11206173	0.008309962	0.038234662	-0.413977	-0.82283807	-0.8246763	-0.43954718	-0.1257251
chr6-20269293-20269794	2.074419	0.2551944	0.72636706	-0.2942281	-1.128999	0.2603987	-0.08488917	-0.18547715	-1.6227839
chr2-139678940-139679441	2.6394863	-1.0192677	0.1500228	-0.1276538	-0.12757176	-0.7000489	-0.06036791	-0.6607658	-0.09383375
chr5-158309099-158309600	2.63035	-0.22660623	0.5107497	-0.5954013	-0.848691	-0.33283588	-0.2734947	-0.17186695	-0.69220495
chr12-108037473-108037974	2.554112	-0.20988686	0.6385217	-0.011568327	-0.5315519	-0.87128526	-0.19319955	-0.6944874	-0.6806546
chr1-181334607-181335108	2.420262	-0.36814344	-0.26969734	0.80505806	0.31926143	-0.6239508	-0.57211834	-0.8095924	-0.9010791
chr1-37813628-37814129	2.095524	0.7594846	0.51765805	0.064956054	-0.24432911	-0.6406748	-0.64781195	-0.22583063	-1.6789734
chr11-41155914-41156415	2.3672836	0.590252	0.19610961	0.4232657	-0.39756703	-0.52714247	-0.9548082	-0.704142	-0.99324983
chr3-118374457-118374958	1.9107271	0.5769446	1.0570191	-0.49758348	-0.9801981	0.28710902	-0.5320293	-0.33424175	-1.4877453
chr15-63094481-63094982	2.4698017	0.00697577	0.72102386	-0.020359954	-0.6670303	-0.6181379	-0.4729073	-0.3085736	-1.1107923
chr13-56173457-56173958	1.9212614	0.20888165	0.3020804	0.83484423	0.49453443	-0.8429987	-0.5623815	-0.71468234	-1.641539
chr10-132368794-132369295	2.1319013	0.8639646	0.573924	-0.09021166	-0.6819002	-0.11576492	-0.5472236	-0.67064625	-1.4640439
chr16-82806015-82806516	1.9651289	0.4306621	-0.122196	0.85941046	0.469628	-0.90596217	-0.67347157	-0.4381311	-1.585068
chr11-121105292-121105793	2.3830678	0.7764161	-0.54937667	0.47104713	-0.189627	-0.8007126	-0.72741944	-0.5102305	-0.85316586
chr7-141930859-141931360	2.5488985	-0.6021831	0.77956265	-0.45412776	-0.73907876	-0.20146906	-0.13123304	-0.56818515	-0.63218474
chr1-179099864-179100365	2.7079432	-0.07109375	0.05949281	0.09573621	-0.48628098	-0.67220104	-0.75891656	-0.4725062	-0.40217352
chr9-25756007-25756508	2.1013002	0.49895173	0.84512854	0.025353145	-0.72632486	-0.10723903	-0.781394	-0.31587392	-1.5399024
chr18-35284894-35285395	2.0604954	1.1094596	0.32613456	0.2306255	-0.42520756	-1.2537044	-0.5023131	-0.48574066	-1.0597489
chr16-73554052-73554553	2.3859532	-0.3999342	1.0572506	-0.084399484	-0.5729682	-0.47116774	-0.2788416	-0.6502255	-0.9856674
chr10-90857456-90857957	2.6106539	-0.8542465	-0.011273048	-0.89412624	-0.13071635	-0.5786819	0.2805765	-0.47124505	0.049056873
chr14-31967380-31967881	1.9647576	0.5141307	-0.50149906	0.7929617	0.7340506	-0.89813024	-1.302886	-0.42506245	-0.87832177
chr2-139184021-139184522	2.1001754	-0.17918979	0.9139882	-0.08269567	-0.73422813	0.4296233	-1.0973142	-0.013573972	-1.3367836
chr4-14065169-14065670	2.0639777	0.96427995	0.57495254	-0.62685627	-1.0473137	0.18972176	-0.5405749	-0.33290303	-1.245285
chr8-116029907-116030408	2.2092874	0.20756035	0.8007811	0.5626648	-0.45236418	-0.632387	-0.9534128	-0.6624091	-1.0797216
chr2-179178647-179179148	2.378907	0.62218714	0.48876253	-0.46543065	-0.83640933	-0.4128687	-0.033748005	-0.6353722	-1.1060252
chr5-109217960-109218461	2.2460947	0.85036314	0.44800767	-0.032967106	-0.6725705	-0.29641408	-0.7502748	-0.4955217	-1.2967174
chr15-64100097-64100598	2.4659703	-0.163513	-0.24984206	0.4556375	-0.076501556	-1.4122664	0.026337098	-0.71566993	-0.3301518
chr17-75209217-75209718	1.762287	1.211729	0.5948049	0.31486717	-0.014495771	-0.6662736	-1.0986174	-0.8197814	-1.28452
chr6-119250079-119250580	2.3025708	0.28985894	0.7230346	-0.21965396	-1.2435503	0.028848523	-0.50865257	-0.30196127	-1.0704975
chr5-73189113-73189614	2.7321274	-0.26463395	0.10688352	0.048442833	-0.5592253	-0.6811837	-0.3514226	-0.41557184	-0.61541563
chr1-5029138-5029639	1.7158962	-0.21609801	-0.19686826	1.058491	1.2416362	-0.72307837	-0.9352595	-0.87321675	-1.071504
chr2-236947543-236948044	2.0487525	1.1751279	0.28791627	-0.62153786	-1.0682667	-0.03206531	-0.74396497	0.07273594	-1.1186984
chr15-76566335-76566836	2.2362857	0.3102156	0.047118343	0.5061141	-0.29323423	-0.59730977	-0.71325237	0.1391629	-1.6351027
chr9-22481557-22482058	1.7256848	0.44849685	0.47243455	0.6673563	0.3729561	-0.39956188	-0.72712445	-0.5564434	-2.003801
chr1-97201742-97202243	2.5208452	-0.272198	0.6193653	0.23781705	-0.9293785	-0.42062375	-0.42601523	-0.5537313	-0.77608097
chr2-16365208-16365709	2.0374918	0.8740509	-0.07447977	0.63383955	0.2540476	-0.8522804	-1.1853753	-0.67359096	-1.0137057
chr9-117521426-117521927	1.970371	0.9290609	0.5002396	-0.028152058	-1.062824	0.18327612	-0.65699273	-0.31538674	-1.5195915
chr18-49976812-49977313	1.9121445	0.94321924	0.73829854	-0.5365382	-0.9589651	-0.024430368	-0.12207894	-0.3507244	-1.6009248
chr5-157509167-157509668	2.032613	0.8027136	1.0579337	-0.6552528	-0.88255864	-0.43307805	-0.48091736	-0.2522616	-1.1891899
chr6-17999832-18000333	2.101288	0.3248603	1.0120847	-0.15306559	-0.69852936	-0.035869833	-0.31005192	-0.7107608	-1.5299566
chr7-105272153-105272654	2.6143305	0.24740937	0.11349001	0.15990287	-0.67691475	-0.428271	-0.4958865	-0.74044	-0.7936199
chr6-29359417-29359918	2.3491752	0.19524679	0.6253295	0.1810389	-0.61611414	-0.33100793	-0.6679262	-0.3303956	-1.405344
chr4-39565601-39566102	2.1453993	0.7549506	-0.30096078	0.8715821	-0.26730695	-0.72897404	-0.6039694	-0.5750468	-1.2956717
chr1-181358566-181359067	2.6630301	-0.82667536	0.3459154	-0.11075921	-0.27226055	-0.07913929	-0.5331242	-0.4842307	-0.702755
chr8-134240830-134241331	2.6926882	-0.120162554	-0.081079066	0.10419713	-0.0013112552	-0.5189063	-0.6011942	-0.72768456	-0.7465485
chr7-100908949-100909450	2.337565	0.34787402	1.0138513	-0.6139143	-0.7051622	-0.75255173	-0.3928675	-0.49554574	-0.73924977
chr9-30121770-30122271	2.1705358	0.16361648	1.0373579	-0.37807688	-1.0109788	-0.25972706	0.13777104	-0.61110514	-1.2493932
chr2-1129982-1130483	1.9457484	0.8511424	0.2876688	0.4079593	0.2672338	-0.682172	-1.1951977	-0.43945515	-1.4429289
chr16-46717690-46718191	2.690187	-0.02330317	-0.20188706	0.25322014	-0.26673177	-0.53854257	-0.84676737	-0.45919988	-0.6069764
chr11-46001668-46002169	2.39407	0.051204197	0.24181494	0.18504435	-0.6422824	-0.025684167	-0.10316762	-0.52984506	-1.5711542
chr10-9573940-9574441	2.028231	0.059562456	1.3235525	-0.31273252	-1.2807355	-0.24385981	-0.12743823	-0.35528722	-1.0912923
chr18-49862645-49863146	2.0903978	0.8292759	0.106383234	0.67058873	-0.09050238	-0.9597591	-0.8457565	-0.5718573	-1.2287709
chr10-89502616-89503117	2.4782007	0.020127961	-0.51044923	0.5898078	0.16693422	-0.8244401	-0.3455891	-0.48479527	-1.0897969
chr3-108780314-108780815	2.0812848	0.54686016	0.7003839	-0.4384952	-0.6511549	0.22959584	-0.7501283	-0.09411766	-1.624227
chr20-52197858-52198359	2.4859285	0.30941775	0.14646661	-0.3957928	-0.6205497	0.10667824	-0.29133692	-0.34611475	-1.3946975
chr5-154917781-154918282	2.4634252	-0.69568276	0.47170797	0.41055962	-0.8626472	-1.0434318	-0.09498549	-0.27977034	-0.36917493
chr13-91233216-91233717	2.5805004	0.2786115	-0.055022486	0.3205504	-0.39350995	-0.71774185	-0.44400138	-0.6129622	-0.9564257
chr2-24541729-24542230	2.1652513	0.56161535	0.50819343	0.49356326	-0.111972764	-0.72099984	-0.8533952	-0.74878335	-1.2934726
chr12-32811184-32811685	1.4307259	-0.011343854	-0.4025891	1.2032528	1.3634171	-1.1666355	-0.5088825	-0.80570763	-1.1022373
chr11-101429924-101430425	2.1040432	0.6342262	-0.24415742	0.45506144	0.62836885	-0.719672	-0.91488093	-0.6063328	-1.3366545
chr11-7158756-7159257	1.7709414	0.5900201	0.5858416	0.62138426	-0.12612991	-0.24688387	-0.73996156	-0.470015	-1.9851942
chr11-117366308-117366809	2.1739945	0.47399306	0.14298253	0.5580807	0.28423795	-0.77632874	-1.3790914	-0.8799346	-0.59793377
chr14-66128593-66129094	2.0534096	0.42467144	1.040879	-0.48525277	-1.1202378	0.24222432	-0.5987734	-0.3311745	-1.225746
chr2-216901174-216901675	1.7680418	0.7850083	0.7500854	-0.19572768	-0.9583575	0.29427436	-0.8704516	0.123827375	-1.6966987
chr22-33249218-33249719	1.7780724	0.45160156	0.5694217	0.7948986	0.26892364	-0.62039864	-0.77039754	-0.701277	-1.7708454
chr13-34116611-34117112	2.035033	0.80203193	0.54639816	0.41430378	-0.09094459	-0.62764466	-0.86181885	-0.8423072	-1.3750508
chr3-64638962-64639463	2.1205761	0.03481223	0.6184569	0.47439182	-0.18745247	-0.24264875	-0.557052	-0.4472296	-1.813855
chr13-52623756-52624257	2.2256148	0.30734786	0.6488011	0.4271399	-0.583109	-0.35600114	-0.74812055	-0.47301582	-1.4486558
chr3-137964067-137964568	2.4897606	-0.10964772	0.47825617	0.24858795	0.005150063	-0.73770684	-0.61002976	-0.7688909	-0.99547863
chr1-46261466-46261967	2.3522909	0.3840579	0.6151211	-0.4228637	-1.0206116	-0.07814687	-0.117656276	-0.51357406	-1.198617
chr2-81061248-81061749	1.9283098	-0.7922776	-0.6380588	1.2533602	0.93368286	-0.6904493	-0.69212174	-0.6609529	-0.6414925
chr13-76795635-76796136	1.832694	0.3671622	0.86807567	-0.39707464	-1.0218791	0.52298164	-0.44710767	0.029199634	-1.7540512
chr2-174567109-174567610	1.6216606	0.30645007	0.5976032	0.29674634	0.60621035	-0.23148255	-0.8666733	-0.17954065	-2.150973
chr4-43471229-43471730	2.2567096	0.927743	0.0782951	-0.29979566	-0.77714336	0.0796319	-0.5543625	-0.32213205	-1.3889445
chr11-70775789-70776290	2.4715602	-0.066526696	0.08093536	0.047842093	-0.046794295	0.13916257	-0.44017968	-0.7231941	-1.4628054
chr10-102186297-102186798	1.820713	0.83161825	0.5511368	0.07275179	-0.6841529	0.0962804	-0.59079653	-0.13823959	-1.9593071
chr13-56249775-56250276	2.3965392	0.41313338	0.41719058	-0.09589377	-0.32264873	-0.7757688	-0.29341882	-0.3225853	-1.4165462
chr18-12517604-12518105	2.1202273	0.04665461	0.3027154	0.8915532	0.16455553	-1.4026331	-0.5568787	-0.5770642	-0.9891301
chr7-92944686-92945187	2.0595255	-0.17438653	1.3400598	-0.4750135	-1.0968336	0.13959523	-0.16274336	-0.5613803	-1.068823
chr7-4669353-4669854	1.8591604	1.0748367	1.0306709	-0.35989726	-1.0247873	-0.22744094	-0.69655555	-0.48289263	-1.1730932
chr19-28636267-28636768	2.0052943	-0.35112113	0.3018085	0.7785962	0.8183764	-0.6400277	-0.693414	-0.8500528	-1.3694597
chr7-29418529-29419030	2.0667644	-0.027572164	-0.2722887	1.0034076	0.68903863	-1.062866	-0.8030471	-0.5438388	-1.0495968
chr5-160904553-160905054	2.5671191	0.23281245	0.3653202	-0.0019458662	-0.66376793	-0.48030764	-0.31734616	-0.8828804	-0.8190033
chr7-145101590-145102091	1.9692744	0.73834854	0.84762406	-0.3249094	-1.0832262	0.039627172	-0.41305083	-0.24100181	-1.5326856
chr3-129918588-129919089	2.5490286	0.20729488	-0.31592327	0.37999612	-1.0764364	-0.1609013	-0.8047432	-0.18894139	-0.5893736
chr10-99395693-99396194	1.9135487	0.6426421	0.09747252	0.55178124	0.5185038	-0.6130324	-0.7749753	-0.60325164	-1.7326928
chr16-1488828-1489329	2.0736704	0.8007126	0.6748342	-0.25774017	-1.2098256	-0.21222241	-0.56651	0.0037000193	-1.3066199
chrX-68755449-68755950	2.3399649	-0.0038913058	-0.77236843	0.7626149	0.45082796	-0.38424733	-0.77920157	-0.5990531	-1.0146447
chr7-105392081-105392582	2.383125	-0.091277175	0.6260666	-0.29376248	-1.1868193	-0.2742676	0.040215366	-0.04271045	-1.1605697
chr5-172245170-172245671	1.9833266	0.6758922	0.5220673	0.02660431	-0.24812691	-0.6732418	-0.08828368	-0.2631801	-1.9350568
chr10-27198322-27198823	1.8725256	0.5221883	0.13899106	0.7618414	0.6376986	-0.95819086	-0.8633677	-0.6549408	-1.4567447
chr9-100655361-100655862	2.3011146	0.72129273	0.41066507	0.21193336	-0.53394485	-0.5689374	-0.8969674	-0.50286025	-1.1422963
chr7-41421071-41421572	2.1029096	0.39416206	0.5277063	0.5664998	-0.024202177	-0.60115707	-0.64950484	-0.7361372	-1.5802786
chr2-205760753-205761254	2.039239	0.29911262	0.7002972	-0.9433714	-1.5951729	0.1727509	0.018814862	0.18222116	-0.87389445
chr2-186611484-186611985	2.5362592	0.046167944	0.20973565	0.2998535	0.0027217853	-0.6936007	-0.9133552	-0.81209075	-0.6756908
chr1-175084394-175084895	1.8596942	1.0010669	0.90706456	-0.3248275	-0.8059189	-0.29538897	-0.6362344	-0.14024107	-1.5652162
chr7-111556816-111557317	2.3531377	0.36226156	0.88098276	-0.4198013	-0.99235666	-0.19947135	-0.5757483	-0.5811046	-0.8278984
chr1-73624213-73624714	2.3350775	0.43019867	0.5135606	-0.15655893	-0.76027596	-0.15134999	-0.4230354	-0.30372053	-1.4838989
chr10-20332711-20333212	2.1500216	0.5755543	0.73476785	-0.1990135	-0.7053322	-0.0064348024	-0.74829394	-0.27338493	-1.5278862
chr2-106769324-106769825	2.0503654	1.1093892	0.049447708	0.5065937	-0.15764494	-0.7389008	-0.7422829	-0.92128855	-1.1556784
chr2-113823756-113824257	1.7863191	0.43260884	0.61140287	0.739529	0.3746621	-0.70197064	-0.5242853	-1.1369835	-1.5812829
chr8-96603396-96603897	2.2603922	0.33122355	0.7614608	-0.11808888	-0.48866442	-0.52405655	-0.123448014	-0.5719352	-1.5268836
chr16-58277543-58278044	2.362571	0.5026674	-0.36348927	0.7197503	-0.12699938	-0.63937384	-0.8283257	-1.0148047	-0.611996
chr10-62353625-62354126	1.9136899	0.7537875	0.09520515	0.47795987	0.36473045	-0.50415975	-1.046271	-0.3423418	-1.7126004
chr1-96522505-96523006	1.7446514	-0.20735346	0.14016706	1.2626008	0.59778553	-0.61772037	-0.69257927	-0.56614256	-1.6614091
chr3-5993163-5993664	2.4252627	0.6233253	0.4274637	-0.04822985	-0.44162	-0.94511074	-0.47322667	-0.7438705	-0.82399356
chr17-35641136-35641637	2.7166219	-0.17710158	-0.23017563	0.1331411	-0.77796507	-0.8095243	-0.20807037	-0.37237817	-0.27454746
chr13-52313230-52313731	1.8123951	0.60815024	0.5659718	-0.5031838	-1.0111605	0.8413996	-1.0175656	0.11560731	-1.4116147
chr16-77539832-77540333	2.4374816	-0.12559734	0.90689915	-0.026958572	-0.89527684	-0.5998939	-0.6835038	-0.30920747	-0.70394254
chr13-108658659-108659160	2.556316	-0.312151	0.64825153	-0.3839871	-0.93909407	0.081304416	-0.5220877	-0.5976942	-0.53085935
chr21-34659229-34659730	2.6015964	0.087291986	0.35572436	-0.6402766	-0.53341365	-0.1136522	-0.40027604	-0.2853069	-1.071688
chr14-88521896-88522397	2.434426	-0.35685316	0.5923679	-0.25478533	-1.0796378	0.124338716	0.011138123	-0.3699195	-1.1010758
chr15-100733149-100733650	2.493231	0.25904927	0.26628023	0.2426655	-0.97404736	-0.662161	-0.5370292	-0.14436105	-0.9436287
chr8-122371639-122372140	2.614286	-0.3887497	0.4214705	-0.22780448	-0.7120563	-0.2291326	0.07173659	-0.67660576	-0.87314576
chr17-62577316-62577817	2.3590305	0.47136965	0.42698768	0.37366575	-0.3562596	-1.0007074	-0.6021772	-0.802468	-0.8694441
chr2-207220198-207220699	2.0054293	0.33966726	0.38218558	-0.0648633	-0.9976897	0.6524041	-0.9398169	0.1656917	-1.5430102
chr5-105380399-105380900	2.5411565	-0.020906908	0.47751468	0.1411272	-0.78821003	-0.8763573	-0.60205156	-0.15155354	-0.72071964
chr4-138851665-138852166	2.1788516	0.0691923	0.43539503	0.78294325	0.12860024	-0.77478355	-1.2227628	-0.9680854	-0.62935126
chr7-36790151-36790652	2.1581004	0.29253653	1.2466252	-0.573648	-0.6678685	-0.57481486	-0.11382353	-0.77601916	-0.99108803
chr20-16835805-16836306	2.1192524	0.9675994	0.3179401	-0.32643348	-1.1136483	0.18222822	-0.7506092	-0.17224923	-1.22408
chr4-82509059-82509560	1.8951206	0.91820586	0.8234586	-0.005319764	-0.29337445	-0.3292041	-0.8305684	-0.52769476	-1.6506221
chr17-11901995-11902496	2.3287141	0.35865945	-0.5003296	0.55029315	0.19407782	-0.6235745	-0.13039063	-0.8873025	-1.2901487
chr6-167936184-167936685	2.6756132	-0.75016016	-0.012742427	-0.18553321	0.36844206	-0.5412807	-0.46124753	-0.49724936	-0.5958435
chr18-23868321-23868822	2.3157618	0.3735691	0.96744573	-0.26659214	-0.89090425	-0.6001781	-0.41589436	-0.56295866	-0.9202485
chr10-90126060-90126561	2.2847025	0.19480842	1.044081	-0.19020115	-0.72556	-1.0655806	-0.43157262	-0.28061435	-0.83006227
chr18-42137879-42138380	1.9256496	0.80482364	1.151734	-0.6606357	-0.8909784	-0.299633	-0.66994834	-0.12257443	-1.2384361
chr1-63210046-63210547	2.370089	-0.09513435	0.70305485	0.049274694	-0.9609848	-0.25973642	-0.3395952	-0.1441461	-1.3228211
chr13-59774759-59775260	2.2612536	0.43447813	0.28041443	0.14515977	-1.083996	-0.28064567	0.08314737	-0.35197788	-1.4878328
chr5-168125577-168126078	2.0896542	0.55065846	0.7156666	0.3814265	-0.5101569	-0.27054447	-0.91958475	-0.561157	-1.4759631
chr8-33309784-33310285	2.031061	0.61374617	0.491434	0.11128905	-1.3021313	-0.28805122	0.011983128	-0.10247279	-1.5668606
chr13-103852122-103852623	2.1602507	0.48064548	-0.073630914	0.49956802	0.5358415	-0.9210459	-0.5684417	-0.7773491	-1.335836
chr4-174773008-174773509	1.9608307	0.8040484	0.9013221	-0.21896374	-0.65065944	-0.33050922	-0.61812866	-0.20765807	-1.6402818
chr6-20371838-20372339	2.2995644	-0.47154772	0.20725946	0.5208583	0.30707577	-0.1395027	-0.6844923	-0.51269835	-1.5265162
chr8-123829205-123829706	1.8104297	0.61091685	0.7415371	-0.26223975	-1.3955299	0.2300805	-0.26482248	0.15332763	-1.6236985
chr7-37557627-37558128	2.6594722	-0.9259228	0.07221343	0.26873326	-0.62486154	-0.14623488	-0.38914645	-0.38216752	-0.53208756
chr7-7527056-7527557	2.0781229	0.0013574401	1.0520406	-0.49580398	-1.1184623	0.09143958	0.039765727	-0.22875454	-1.4197048
chr9-85900983-85901484	1.8739103	0.52261186	1.0195992	-0.50501186	-1.2486889	-0.04641957	0.01913647	-0.10267644	-1.5324594
chr9-76464792-76465293	2.2064188	0.36385813	-0.572624	0.7531976	0.12239637	-0.3022785	-1.0949156	-0.14239265	-1.3336602
chr16-5349814-5350315	2.197924	0.823946	-0.5520065	0.3065448	0.36806908	-0.5883678	-1.0971687	-0.31602257	-1.1429186
chr5-114538370-114538871	2.1813092	0.31437054	0.44041356	0.70174265	-0.48877794	-0.73487914	-0.31345537	-0.61854494	-1.4821779
chr2-141630528-141631029	2.2573378	0.1669836	0.38587582	0.5660721	0.10922299	-0.4312499	-0.78036714	-1.0501221	-1.2237523
chr14-58702962-58703463	2.7182167	0.08221772	-0.09465936	-0.11262452	-0.35440692	-0.3513198	-0.9316415	-0.4102556	-0.5455273
chr11-101893877-101894378	1.9113714	0.6441447	0.5702488	0.72558933	-0.11854519	-0.6988225	-1.2851506	-0.4289721	-1.3198631
chr10-18222993-18223494	1.4973902	0.45927534	0.17731339	1.2028108	0.82170373	-1.1927061	-0.8851558	-0.9332248	-1.1474065
chr8-5109033-5109534	2.2704046	0.09449558	0.14418045	0.2920309	-0.5233941	-0.2926784	0.30782476	-0.5775295	-1.7153325
chr11-116452669-116453170	1.8273362	0.70143354	1.0666329	-0.62719977	-1.0655187	0.012290327	-0.28538325	-0.07552693	-1.5540655
chr15-73035691-73036192	1.8563217	0.5955636	0.2579871	0.93786085	0.05971136	-1.2433811	-0.7220747	-0.29435718	-1.4476305
chr18-42173751-42174252	2.358207	0.515314	0.12343852	0.5834436	-0.49945596	-0.7459765	-0.694534	-0.51703703	-1.1233996
chr1-73953769-73954270	2.557804	0.32221043	0.4705304	-0.328554	-0.45774642	-0.7197861	-0.81904614	-0.28879204	-0.736621
chr15-92399623-92400124	2.3707116	0.5617567	0.68356866	-0.36880302	-0.37287098	-0.4306529	-1.0523086	-0.5210198	-0.87038136
chr19-19956827-19957328	2.0422342	0.395179	0.19000624	0.16070573	-0.8698835	0.3460502	-0.74104315	0.24471943	-1.7679663
chr4-72261596-72262097	2.2033243	0.13227019	0.32124433	0.58701754	0.38171154	-0.93983644	-0.49399123	-1.1468203	-1.0449204
chr8-10224090-10224591	2.1636996	0.1037471	0.67063123	0.47835776	-0.3654907	-0.4037482	-0.4917269	-0.45819923	-1.697271
chr4-47064742-47065243	2.2514777	0.50147384	0.33295646	0.24761663	0.0724669	-0.4348314	-0.59278995	-0.9311685	-1.4472016
chr1-184782113-184782614	1.8246161	0.83978033	0.13770364	0.69962215	0.33162972	-0.73689586	-0.69331044	-0.7347276	-1.6684165
chr2-116935330-116935831	2.2877185	0.5645815	0.6427223	0.1954302	-0.75900596	-0.5700516	-0.5754041	-0.60206264	-1.1839296
chr4-124178665-124179166	2.1036067	0.26373735	1.0151193	-0.46194664	-1.4764357	0.12505081	-0.23574904	-0.42032793	-0.9130535
chr12-38708514-38709015	2.056296	0.15764959	-0.14757128	0.9073202	0.38927314	-0.83314824	-0.11655646	-0.95108193	-1.4621814
chr9-104776911-104777412	2.1321633	0.3849609	0.3880312	0.6358916	-0.054576296	-0.6645652	-0.7484261	-0.49069965	-1.5827837
chr1-97158709-97159210	2.1849554	0.52557385	-0.13311124	0.6925094	0.18993896	-0.43066487	-1.3050762	-0.7182205	-1.0059024
chr10-78060339-78060840	2.1712646	0.23150402	0.27703324	0.17905223	0.7608933	-0.6631014	-0.82794863	-0.78742385	-1.3412725
chr11-61002070-61002571	2.3121047	-0.71878666	1.0945857	-0.15396634	-0.7416722	-0.56852907	0.1626951	-0.5276508	-0.8587815
chr11-59622572-59623073	2.2906654	1.0592862	0.40908983	-0.63637114	-0.8097456	-0.5756087	-0.64467293	-0.37472597	-0.7179177
chr7-36806929-36807430	1.7574118	0.6164055	1.0615193	-0.65686965	-1.0865417	-0.3124012	0.6185976	-0.601461	-1.3966607
chr13-91020378-91020879	1.9888672	0.20209098	-0.30837485	1.0683281	0.6435511	-0.72892934	-1.0648845	-0.7179723	-1.0826758
chr10-90855292-90855793	2.553347	0.22097884	0.18492046	-0.21348426	-0.5738444	-1.0949534	0.06408729	-0.28027603	-0.8607743
chr1-226471226-226471727	2.6439779	-0.2626535	-0.31454778	-0.21947098	-0.6503585	0.42376032	-0.6199645	-0.10944579	-0.8912983
chr15-60351449-60351950	2.1896825	0.5801541	0.6792103	-0.19654113	-1.1949563	0.16089256	-0.833622	-0.3310539	-1.0537684
chr6-161493585-161494086	1.9487205	0.38641438	0.74003017	0.23387007	-0.19200452	-0.48644635	-0.14330068	-0.5144287	-1.9728572
chr11-121106230-121106731	2.658089	0.46776485	-0.14828806	-0.11877934	-0.51437056	-0.61092675	-0.7165233	-0.43319726	-0.5837703
chr7-29420094-29420595	2.255154	0.5664325	-0.41258505	0.6242411	0.07011271	-0.40244845	-1.1153615	-0.36519665	-1.2203493
chr3-129834930-129835431	2.2499454	0.31062716	0.6909758	-0.19098012	-0.736033	-0.25083742	-0.07575179	-0.39853853	-1.5994059
chr8-72592079-72592580	2.3943255	-0.15214452	1.0819261	-0.13110228	-0.5512697	-0.69419587	-0.61098385	-0.6235122	-0.7130431
chr16-71965989-71966490	2.0136147	0.44331855	0.47775528	0.2652322	-0.30275422	-0.051630627	-0.4007461	-0.4456013	-1.9991854
chr3-132592177-132592678	2.5874736	0.20535266	0.024539793	0.33658987	-0.96125245	-0.5642203	-0.56817997	-0.42618883	-0.63411367
chr8-116672565-116673066	2.2459843	0.7763173	0.49216983	0.17631687	-0.2260593	-0.7501067	-0.9572321	-0.82721597	-0.9301736
chr2-205566209-205566710	2.6724038	0.14710115	-0.16517816	-0.051429998	-0.57017964	-0.9315682	-0.7399542	-0.15820995	-0.20298506
chr5-17365882-17366383	2.6210046	-0.040040296	0.4328213	-0.14952178	-0.7294575	-0.14232683	-0.6614975	-0.51828605	-0.81269693
chr7-132076665-132077166	2.3939054	-0.15358824	0.45319545	0.67153406	-0.3582976	-1.1356984	-0.6573323	-0.57182324	-0.64189523
chr4-14505064-14505565	2.3030705	0.49766713	0.87531304	-0.48094934	-0.98917705	-0.31762558	-0.47717255	-0.43351734	-0.97760886
chr4-20570960-20571461	1.8649412	-0.017742058	-0.18756439	1.0469465	0.9740227	-0.8996799	-0.9025924	-0.7755831	-1.1027491
chr9-90970187-90970688	1.8895286	0.62077445	0.9783764	-0.60799044	-1.1170235	0.39478528	-0.4641451	-0.27135783	-1.4229492
chr12-1380073-1380574	1.6690089	0.47378972	0.32061225	0.6353657	0.44597492	-0.5299686	-0.50624186	-0.35956278	-2.1489823
chr3-1516083-1516584	1.819555	0.5130872	-0.43306863	0.68690205	1.0356368	-1.3794221	-0.48054266	-0.8189167	-0.9432305
chr6-7761108-7761609	2.5001144	-0.02539762	-0.109446906	0.478974	0.14929682	-0.7011429	-0.79464626	-0.40217587	-1.0955769
chr14-91143808-91144309	2.3061893	0.6268404	0.08222195	-0.049578056	0.20226638	-0.4877587	-0.26823995	-1.3055623	-1.1063808
chr8-65658892-65659393	2.0518992	0.26989812	1.16292	-0.44167495	-1.254294	-0.16930412	0.01898613	-0.48387668	-1.1545523
chr1-97079451-97079952	1.8784579	0.60853034	0.7358331	-0.4902376	-1.2511156	0.22685835	-0.5477002	0.3494839	-1.5101101
chr11-99971038-99971539	1.9036329	0.3357789	-0.034069188	0.9445251	0.6953162	-0.8018753	-0.85654753	-0.8494066	-1.337353
chr5-154055281-154055782	2.210922	0.5346805	0.6557048	-0.32220832	-1.0640528	0.021158861	-0.47424904	-0.18316898	-1.378787
chr7-23347804-23348305	2.7016363	-0.5269444	-0.33994558	0.35359326	-0.3090041	-0.62540746	-0.75007164	-0.1938879	-0.30996847
chr15-35566918-35567419	1.4247861	0.16286367	-0.10372264	1.24792	1.1974716	-0.9029701	-1.2141675	-0.9764477	-0.8357339
chr8-9545672-9546173	1.9392606	0.90453786	0.72854877	-0.16268837	-0.6516488	-0.28271055	-0.58947945	-0.15753943	-1.7282803
chr1-21451292-21451793	2.1883435	0.14535706	0.59057075	0.6913116	-0.32557595	-1.0110955	-0.93487585	-0.19357541	-1.1504608
chr1-230801252-230801753	2.5989635	-0.8371956	-0.26909873	0.58206266	-0.1516566	-0.81663525	-0.48494792	-0.22389106	-0.39760128
chr4-29731380-29731881	2.2754998	0.20138803	0.23011771	-0.041971862	-0.519208	-0.071770705	-0.2080312	-0.019831091	-1.8461931
chr2-11799014-11799515	1.8514472	0.49721485	0.2164466	0.84845203	0.10568163	-0.29298565	-1.3836181	-0.2697327	-1.5729069
chr3-156145923-156146424	2.542033	0.05630226	0.48977908	-0.3691788	-0.815609	-0.89542544	-0.17265937	-0.021964494	-0.8132792
chr20-43294131-43294632	2.5253599	0.48187974	0.32372037	-0.12113213	-0.57653624	-0.62642944	-0.7197432	-0.3275637	-0.9595545
chr2-22452796-22453297	2.2264526	0.26824605	0.7375358	0.043406457	-0.85366344	0.06826732	-0.58488035	-0.43576053	-1.4696038
chr2-195055364-195055865	2.2867014	0.46266532	0.6363097	-0.06346527	-0.8448315	0.10775606	-0.7686295	-0.60656744	-1.2099391
chr22-47090698-47091199	2.3272164	0.5900945	0.3118143	-0.92897815	-1.4007785	-0.34961092	-0.020926265	-0.10481511	-0.4240188
chr10-37863695-37864196	1.5439255	0.6994538	0.97236824	-0.37011102	-1.2991694	0.5434182	-0.35034567	-0.025470275	-1.7140712
chr5-81362617-81363118	2.7448342	-0.6846507	-0.081891686	-0.5156001	-0.43039188	-0.4870686	0.17720006	-0.43108827	-0.2913409
chr9-99371065-99371566	2.6200142	-0.7938867	0.24259737	-0.12849143	-0.8385683	-0.16029488	0.0846339	-0.8024042	-0.22359972
chr2-55810542-55811043	2.3323216	0.7439278	0.57317895	-0.38804483	-0.46012408	-0.8228056	-0.34889978	-0.50691575	-1.122639
chr3-133075008-133075509	1.5395498	0.63578796	0.99852175	-0.4119381	-1.3021657	0.6648657	-0.54409117	0.039214253	-1.619743
chr13-72473429-72473930	1.8936008	1.1846331	0.3278406	-0.07399045	-0.4553611	-0.28637174	-0.2543303	-0.52948475	-1.8065343
chr3-64725794-64726295	1.9339103	0.69418335	0.9573875	-0.47933006	-1.1016587	0.21241659	-0.41953	-0.3593912	-1.4379892
chr20-51080373-51080874	1.9762664	0.36951673	0.9888661	-0.59546053	-1.1287192	0.3897855	-0.48273864	-0.12040111	-1.3971136
chr3-188209667-188210168	2.0027878	1.1277535	0.7345361	-0.2977628	-0.8294651	-0.8966044	-0.17413339	-0.53611296	-1.1309975
chr12-97464430-97464931	1.9940271	0.6865395	0.8829902	-0.25248253	-0.07190453	-0.85650927	-0.106264435	-0.7092185	-1.5671755
chr2-218187466-218187967	2.4414735	0.06313471	0.48328763	-0.014604547	0.30162096	-0.76063186	-0.8490115	-0.94336677	-0.72190213
chr10-19935523-19936024	2.0270061	0.3266687	0.8416663	-0.20275424	-1.1817485	0.34471944	-0.29397097	-0.3389773	-1.5226083
chr3-125168945-125169446	1.9878514	-0.70991033	-0.28826723	1.1468663	0.8639528	-0.8509917	-0.5237762	-0.61331743	-1.0124089
chr3-140455656-140456157	1.9651899	0.88534385	0.7635958	0.10459366	-0.59329176	-0.21703571	-0.76782924	-0.5801312	-1.5604371
chr2-19438264-19438765	1.9526702	0.79359	0.8068265	0.38183606	-0.4577104	-0.3854988	-0.995859	-0.7205307	-1.3753245
chr6-143934524-143935025	2.4164724	0.61174595	0.26254082	0.07894323	-0.3289095	-1.1122323	-0.9095028	-0.6085021	-0.41055536
chr8-10179339-10179840	2.1228154	0.68834317	0.6742258	-0.067152336	-0.1680444	-0.57486486	-1.0020763	-0.20495285	-1.4682906
chr8-62552845-62553346	1.9318765	0.8201349	0.8099369	-0.6113592	-1.0082175	0.099711	-0.21064566	-0.276352	-1.5550845
chr3-32885604-32886105	2.0077431	-0.047919508	-0.28979874	1.0792536	0.6076013	-0.9028273	-0.40231666	-0.66052234	-1.3912132
chr6-96567198-96567699	2.1709664	-0.6520153	-0.30137366	1.0794624	0.63231045	-0.75457925	-0.8421258	-0.526038	-0.80660856
chr16-52708042-52708543	1.8921409	0.19773422	1.2375374	-1.1019427	-0.96168053	0.19093646	0.22832255	-0.52122104	-1.1618265
chr3-189956206-189956707	2.5157206	0.5111309	0.13049869	-0.3265423	-0.8440452	-0.10569689	-0.1771962	-0.6523573	-1.0515145
chr1-202023369-202023870	1.974354	0.79710996	0.6055381	-0.18049553	-0.36279875	0.08996265	-0.46248788	-0.64537656	-1.8158096
chr18-9782259-9782760	2.502094	0.36540508	0.23306929	-0.23071377	-0.12180361	-0.8224742	-0.039016042	-0.8291017	-1.0574603
chr1-174553397-174553898	2.1094217	0.6851699	0.5451225	0.5344156	-0.36938897	-0.8000965	-0.9548497	-0.50147027	-1.2483228
chr16-48052993-48053494	1.8807287	0.7983765	0.29831284	0.28833222	-0.05761574	-0.33124784	-0.8204513	-0.092087194	-1.9643483
chr14-26214288-26214789	2.22737	0.24575196	0.37178552	0.48064893	-0.45929807	-0.16512787	-0.5734913	-0.43986353	-1.6877756
chr9-1456616-1457117	2.2297754	0.39446023	-0.33657658	0.55177504	0.43567875	-0.4058412	-0.4695911	-1.1841097	-1.2155693
chr1-206087151-206087652	2.1323352	0.4931724	0.8863086	0.3407394	-0.34916225	-0.8803255	-0.7639425	-0.70638674	-1.1527379
chr1-232863633-232864134	2.3016396	0.32289395	0.4932855	-0.18175565	-0.4345779	-0.616323	-0.07547243	-0.15988426	-1.6498054
chr5-153605385-153605886	2.2805119	0.26643756	-0.10233362	0.47653237	-0.12723844	-0.93480307	0.16087677	-0.49296755	-1.5270159
chr7-88516889-88517390	1.7817466	0.5827539	0.8993949	0.2626968	0.011751819	-0.24956842	-0.94002795	-0.5022594	-1.846488
chr9-25254089-25254590	2.620506	0.19118553	-0.043108992	0.21071602	-0.40049636	-0.3709533	-0.53800297	-0.6498686	-1.0199791
chr14-51269976-51270477	2.3223355	0.7376027	0.47211185	-0.14755176	-1.0708629	-0.47807732	-0.63169074	-0.20252755	-1.0013407
chr4-57103065-57103566	1.9808779	1.1127619	-0.37897566	0.8075781	-0.33801672	-0.664586	-1.1697507	-0.35343748	-0.9964508
chr7-4427438-4427939	1.9929451	0.42445937	-1.0437881	0.9173954	0.6177666	-0.33816576	-1.1375712	-0.49287736	-0.9401648
chr7-111869790-111870291	2.5228543	-0.26748893	0.20685974	0.38329926	-0.94206524	-0.15666921	-0.9777642	-0.060329054	-0.708697
chr10-100468521-100469022	1.9350489	0.5673994	-0.023654737	0.82317764	0.33879015	-0.5307799	-0.9883401	-0.49891964	-1.6227199
chr3-103572273-103572774	1.999844	0.64366466	0.64351803	0.3955128	-0.6926865	-0.53616744	-0.6615174	-0.11988983	-1.6722757
chr4-84213183-84213684	2.3703597	0.42205182	0.11529778	0.017000105	-0.87534034	0.06815031	-0.12038173	-0.54577225	-1.4513654
chr3-178308756-178309257	2.5367382	0.2507727	-0.20528743	0.3787161	-0.6830165	0.014799224	-0.59137434	-0.68825495	-1.0130916
chr3-117760340-117760841	1.7827616	0.58451444	0.60730606	0.21429487	0.07629255	-0.08708682	-1.0442603	-0.14906918	-1.9847555
chr19-46554325-46554826	2.4279146	0.45689714	0.6108912	-0.20222628	-0.5246587	-0.509174	-0.51299113	-0.5910963	-1.1555573
chr1-61090691-61091192	1.8866034	-0.043459166	-1.218065	1.2325445	0.7078928	-0.9595087	-0.7833241	-0.23496355	-0.5877222
chr2-187875296-187875797	1.9219635	0.18686321	0.59062225	0.83935225	0.022815915	-0.303998	-0.8979224	-0.66288495	-1.6968131
chr2-219335376-219335877	1.7278597	0.74848384	0.9357557	0.14097722	-1.0748768	0.2627312	-0.87389493	-0.29018298	-1.5768553
chr3-65189213-65189714	1.5584627	0.71736825	0.34377906	0.8140027	0.6533383	-1.113666	-0.5674102	-0.7598681	-1.6460063
chr1-194940493-194940994	1.7423232	0.995916	0.38907528	0.5262978	0.3167256	-0.91942245	-0.60706836	-0.8728394	-1.571006
chr6-96412369-96412870	2.4668362	0.6581338	0.4064349	-0.37438056	-0.8358432	-0.67734766	-0.3123115	-0.5338872	-0.7976353
chr15-26432581-26433082	1.8522835	0.47305563	0.98852307	-0.5350132	-1.2120048	0.04471911	0.3653344	-0.47689852	-1.4999969
chr1-96514136-96514637	2.6758842	-0.32591122	0.39990687	-0.11713427	-0.58348805	-0.8506761	-0.39959902	-0.49116078	-0.30782038
chr2-178582327-178582828	1.8105525	0.950055	0.34994563	0.43574253	-0.3546555	-0.48775125	-1.0052738	0.069946826	-1.768562
chr16-5520619-5521120	1.7030364	0.5486751	0.43582046	0.27527985	-0.15441763	0.20236851	-0.641654	-0.123882875	-2.245226
chr19-57676031-57676532	2.1093934	-0.15926276	0.9555254	-0.7472296	-1.269862	0.32143328	0.08785069	-0.15499882	-1.1428488
chr20-52236887-52237388	1.8523461	0.8343658	0.31237513	-0.0691935	-0.37892485	0.26886547	-1.1321464	0.11753651	-1.8052254
chr2-100688013-100688514	1.9249907	0.8212829	0.9263938	-0.038859285	-0.36637858	-0.2583708	-0.91022944	-0.53553665	-1.5632931
chr2-15835981-15836482	1.9687809	-0.14456701	0.60593265	0.46551737	0.17605568	-0.15344882	-0.1258224	-0.87187403	-1.920574
chr1-118558988-118559489	1.7314134	0.04551486	0.034445677	1.2114547	0.79588526	-1.1495126	-0.6907156	-0.7225713	-1.2559131
chr1-113095902-113096403	2.349605	0.38991243	0.83733904	-0.14848588	-0.8932502	-0.6234453	-0.43912455	-0.47120288	-1.0013475
chr5-36768885-36769386	2.369082	0.2476138	0.42172575	0.012936936	-0.76394427	-0.26805332	-0.031462006	-0.48611525	-1.5017844
chr20-59119895-59120396	1.8092185	0.73320675	1.0403924	-0.34873223	-1.6339813	-0.09894864	-0.265679	-0.13213223	-1.1033471
chr13-96011590-96012091	1.6495548	0.43229622	0.4290589	0.55837613	0.25435635	-0.03250053	-1.0082704	-0.16468114	-2.1181905
chr4-184122612-184123113	1.430067	0.96462446	-0.60272604	0.59375244	0.5760362	-1.0405716	-1.8209206	-0.58548164	0.48522082
chr5-104541315-104541816	2.699482	-0.15943965	-0.3869925	0.286337	-0.84335923	-0.65388644	-0.36867768	-0.19604303	-0.3774202
chr2-99621396-99621897	1.9486661	0.45931947	0.9527107	-0.37028587	-1.2481304	0.43244338	-0.6091733	-0.23252065	-1.3330278
chr5-181112300-181112801	2.5223577	0.2900625	0.49733675	-0.0051028305	-0.65742	-0.88445747	-0.43434873	-0.562428	-0.7659989
chr1-114274990-114275491	1.830964	0.05577239	1.1063341	-0.3615947	-0.86447227	0.51571816	-0.24571489	-0.2630609	-1.773945
chr5-79175283-79175784	2.3716621	-0.21713053	0.7735708	-0.2678103	-1.0999868	-0.500553	0.021295568	0.012934124	-1.0939811
chr1-56751694-56752195	1.8362061	0.28791088	0.1294545	0.78340834	0.61054355	-0.7432394	-0.26895168	-0.8459796	-1.7893525
chr2-152144235-152144736	2.5373647	-0.06778076	-0.28562963	0.67806536	-0.6140531	-1.062526	-0.30937737	-0.5612133	-0.31485102
chr5-9513562-9514063	2.5202	0.5670099	0.30705848	-0.34036335	-0.5219377	-0.44432524	-0.9533864	-0.34929577	-0.78496
chr4-182718879-182719380	2.1470287	0.3921354	0.929549	-0.9108677	-1.0805777	-0.0056941793	0.045004677	-0.42433903	-1.0922395
chr1-165537855-165538356	1.8880373	0.29567167	0.7359123	-0.21207014	-1.2126337	0.0048933574	0.44738206	-0.2006423	-1.7465509
chr17-72937859-72938360	1.7969105	0.503387	0.93927246	-0.17397563	-0.5090986	0.24015789	-0.2395003	-0.585225	-1.9719299
chr5-152278114-152278615	2.022649	0.72367555	0.646042	-0.22061403	-0.8710871	0.16135658	-0.7425428	-0.116558015	-1.6029222
chr17-9750320-9750821	2.058661	0.33791324	1.3568898	-0.57429683	-0.7985526	-0.66455656	-0.40095174	-0.22631992	-1.0887879
chr11-100586497-100586998	1.56714	-0.6315439	-0.7328673	1.5495032	1.0817667	-0.85574293	-0.64939535	-0.6629359	-0.6659253
chr6-159529961-159530462	2.2434576	-0.14105386	1.1582675	-0.36418355	-0.84168077	-0.3845501	-0.32292062	-0.12387271	-1.2234626
chr8-53815074-53815575	2.4285533	-0.23330851	0.66781354	0.18281749	-0.59131	-0.25367564	-0.82801974	-0.17345506	-1.1994147
chr15-82851950-82852451	2.5931597	0.4857515	-0.008720567	-0.07977054	-0.26568237	-0.96044415	-0.5694765	-0.565865	-0.62895316
chr4-109562994-109563495	2.3813615	0.47862688	0.36208636	0.21716341	-0.7550801	-0.10827987	-0.8555887	-0.60699683	-1.1132926
chr4-3067740-3068241	1.9080223	0.4727663	0.33347416	-0.009556886	-0.3229484	0.29295844	-0.7409737	0.13217297	-2.0659175
chr12-108222113-108222614	2.1152575	0.12465319	0.7082917	-0.26105335	-1.2905779	0.087411396	0.12512675	-0.11288249	-1.4962254
chr8-74587055-74587556	2.4352047	0.26873958	0.61442167	-0.13587208	-0.6713143	-0.38976476	-0.23643695	-0.6539325	-1.2310451
chr12-130946198-130946699	2.0304418	1.0621195	0.2704095	-0.73890454	-1.3951489	-0.81585205	0.07815795	-0.6879317	0.19670951
chr2-3443612-3444113	1.8021686	-0.9892432	-0.35579684	0.7435283	1.3502218	-1.070629	0.019247726	-0.75969416	-0.7398032
chr2-82598263-82598764	2.72532	-0.2388294	0.10450805	0.045431804	-0.47096902	-0.47604784	-0.3710028	-0.5052165	-0.81319433
chr1-99274748-99275249	2.0262094	0.36964527	0.48117042	0.1704362	-0.56064546	0.4829269	-0.46784955	-0.7027198	-1.7991731
chr20-1874448-1874949	1.6689993	1.076706	0.74081105	-0.6152839	-1.1810303	-0.04402693	0.21026419	-0.2341033	-1.6223391
chr11-87778447-87778948	2.4286118	0.038028575	0.4648641	-0.13205434	-1.2457376	0.07509824	-0.49426487	-0.10821583	-1.0263289
chr2-217045809-217046310	2.6432962	-0.52411795	-0.14132333	0.43736225	-0.6023531	-0.019279523	-0.53486264	-0.42252886	-0.83619374
chr18-6849360-6849861	1.8647083	0.79975367	0.6468344	-0.7272464	-0.87598336	0.2101686	-0.15922423	0.0014174172	-1.7604268
chr8-108826510-108827011	2.3840232	-0.18511578	-0.086724825	0.67401457	0.37724158	-0.4384082	-0.9916243	-0.87585604	-0.8575511
chr20-16584013-16584514	1.9940522	0.42909655	1.1041192	-0.52784824	-0.9116189	-0.2666308	-0.062282436	-0.21271075	-1.5461771
chr12-33963289-33963790	2.0972722	0.33091417	0.18281622	0.5733091	0.52518916	-0.95416397	-0.43137082	-0.9930192	-1.3309474
chr15-70566123-70566624	2.1981773	0.7757532	0.4027034	-0.53267175	-1.1638244	0.36131534	-0.44517836	-0.51261234	-1.0836613
chr5-126637052-126637553	1.8242487	0.186372	0.5071673	0.7009421	0.44306868	-0.59504986	-0.6388741	-0.5128675	-1.9150083
chr6-157290451-157290952	2.648231	0.09019412	-0.47057265	0.37342972	-0.19788268	-0.5460913	-0.74336874	-0.40077454	-0.75316525
chr4-39666398-39666899	1.9076229	1.0103967	0.7520214	-0.51585954	-0.9083874	0.1874515	-0.67030567	-0.3136518	-1.449287
chr1-31837694-31838195	2.6230483	-0.55193806	0.6261812	-0.30695733	-0.24824016	-0.6855355	-0.3612463	-0.36500654	-0.7303042
chr3-184806405-184806906	1.6772054	0.530955	-0.25852624	1.0502979	0.8348354	-0.5879416	-1.4272407	-0.90679777	-0.912789
chr10-115557150-115557651	2.4780986	-0.19641905	-0.14677031	-0.037746105	-0.53184325	0.5493051	-1.2475332	-0.058964804	-0.80812794
chr9-13173761-13174262	1.7571304	0.8095758	0.30502385	0.5056394	0.31937736	-0.6649883	-0.8538419	-0.29414836	-1.8837695
chr2-113031701-113032202	1.7993954	0.89983046	0.48759967	0.14659114	-0.8003221	-0.04810767	-0.7635455	0.1357051	-1.857146
chr6-32913034-32913535	2.3232594	0.19953084	0.50995713	0.41144595	-0.03615505	-0.79406667	-0.7257081	-0.634262	-1.2540013
chr8-32785315-32785816	2.0158803	0.8349663	0.81691575	-0.26598766	-1.0880032	-0.10419307	-0.9271035	-0.08246464	-1.200012
chr2-168314643-168315144	2.0570776	0.607694	0.65958524	-0.36552173	-1.1781088	0.22622894	-0.29759595	-0.20589325	-1.5034643
chr5-123262372-123262873	2.4225059	0.16821666	0.24038781	0.045404058	-0.8375326	0.20895891	-0.39246175	-0.46797478	-1.3875046
chr15-32718931-32719432	2.622622	-0.26186764	-0.007041035	-0.15637863	-0.37417704	0.23465292	-0.22695617	-0.6850199	-1.1458378
chr3-73208485-73208986	2.4046867	0.5671805	0.40382117	-0.02049392	-0.06335597	-0.93716747	-0.8046413	-0.8000572	-0.74997383
chr3-64685331-64685832	1.6825111	0.48992002	0.9159772	-0.37620586	-0.09490893	-0.13286686	0.17410389	-0.5053309	-2.1531968
chr10-96440384-96440885	1.903206	0.945866	0.70380574	-0.22264372	-0.416721	-0.16156879	-0.34212676	-0.6058212	-1.8039958
chr16-60182475-60182976	1.937885	1.2504265	0.25003323	0.44040197	-0.2993453	-0.9555192	-0.7493297	-0.7098221	-1.1647308
chr5-118253564-118254065	2.1920123	-0.38847536	0.9508592	0.45898294	0.092778675	-0.8757707	-0.5138697	-0.79515487	-1.1213627
chr18-10922797-10923298	2.3140948	0.16065511	0.8173063	-0.14053203	-0.23663281	-0.41619387	-1.4614706	-0.39947876	-0.6377497
chr5-33576981-33577482	2.038785	0.9663176	0.5360927	-0.20497186	-0.9477038	0.07627169	-1.130177	-0.16316132	-1.171451
chr2-133653199-133653700	2.3663816	-0.4316111	0.934314	-0.13201062	-0.75009125	0.068117924	-0.58958685	-0.32359514	-1.1419181
chr11-112255495-112255996	2.4411888	-0.384012	0.438487	0.62402457	-0.20426248	-0.7353006	-0.42868263	-0.7998124	-0.95162743
chr3-8653909-8654410	2.0438776	0.54525185	0.93998754	-0.160661	-0.6680661	-0.052489914	-0.35836333	-0.687931	-1.6016042
chr12-69684516-69685017	2.1762862	0.16860618	0.38301244	0.66365016	0.12737542	-0.5341428	-0.790031	-0.70111036	-1.4936476
chr7-22895820-22896321	2.752826	-0.38870293	-0.16235436	-0.007880082	-0.55892843	-0.1784589	-0.18328819	-0.8040269	-0.46918717
chr2-7830181-7830682	2.3703532	0.21918498	0.9666295	-0.42719755	-0.5792401	-0.43243247	-0.7522975	-0.36910728	-0.99589354
chr1-222783212-222783713	1.7714611	0.8950877	-0.18253596	0.75196755	0.6998759	-0.7704417	-1.037289	-0.92598116	-1.2021447
chr7-92964708-92965209	2.2043822	0.54523134	0.8289352	-0.34661844	-1.1934493	-0.46386617	-0.20688727	-0.22641957	-1.1413076
chr13-60756384-60756885	1.6403252	1.0565939	0.60616285	0.3895522	-0.37398487	-0.48334864	-0.35413453	-0.50005645	-1.981111
chr20-62377063-62377564	2.136158	0.08717581	0.67278045	-0.25772223	-1.6143535	0.36112875	-0.28068715	-0.05984439	-1.0446329
chr1-46749958-46750459	2.2800286	0.148193	0.57284033	-0.19975087	-0.57159775	-0.05789514	0.06842262	-0.5875028	-1.6527386
chr11-120994308-120994809	2.472787	0.08179251	0.82351315	-0.15139985	-0.674101	-0.6098755	-0.4834587	-0.56725204	-0.89200443
chr5-156117896-156118397	2.5981522	0.0659325	0.2983534	-0.1350475	-0.9162448	-0.41623467	-0.012375164	-0.62694323	-0.85559297
chr17-67522752-67523253	2.3064477	0.90073407	0.17992504	0.1574859	-0.44537148	-0.8514702	-0.46355194	-0.6897612	-1.0944387
chr1-153362549-153363050	2.0376024	0.9630009	0.53798604	0.13063881	-0.8573851	-0.113623075	-1.0730541	-0.36858338	-1.2565792
chr2-219789220-219789721	2.4305282	0.26485556	0.7106708	-0.16545457	-0.94138896	-0.6665474	-0.15460323	-0.59202385	-0.8860375
chr12-93823870-93824371	2.2571206	0.7728329	0.85632396	-0.45518667	-0.74516577	-0.7493234	-0.62803936	-0.666347	-0.64221543
chr10-90125424-90125925	2.4683976	-0.2795847	0.68950933	-0.67957366	-0.8002883	0.085663445	-0.12791099	-0.28581446	-1.0703979
chr5-174839625-174840126	2.396779	-0.16030169	1.0621526	-0.44177514	-0.60299116	-0.67857283	-0.18539657	-0.49235588	-0.89753795
chr18-59536294-59536795	2.2167566	0.56101274	0.14477496	0.39528906	0.0912329	-0.7725674	-0.7045687	-0.40638098	-1.5255476
chr6-727949-728450	2.2730691	-0.20631395	0.6159117	0.009531771	-0.22594297	-0.31658617	-0.076036304	-0.29380947	-1.7798228
chr11-12340950-12341451	2.3551545	-0.0067580375	0.5567352	0.5164058	-0.7380252	-0.06887483	-0.8468228	-0.72986954	-1.0379443
chr1-171988557-171989058	2.5964227	-1.1187013	0.11793679	0.17813106	-0.1655691	-0.4751584	0.020514054	-0.4310526	-0.72252357
chr2-29987150-29987651	1.5004123	0.6332082	0.80710393	0.21262409	-0.7267177	0.4482181	-0.7209321	-0.05648199	-2.0974348
chr4-114404911-114405412	2.3081174	0.11645285	0.3972035	0.68892264	-0.38382176	-1.0209361	-0.79707474	-0.23902236	-1.0698403
chr12-97456696-97457197	1.874115	0.79240644	0.8987543	-0.22686064	-0.51427996	-0.9189243	0.20416324	-0.49556133	-1.6138121
chr7-116332886-116333387	2.261426	0.19085552	0.4778268	0.22966284	-0.84704876	-0.35580808	-0.10061327	-0.22411868	-1.6321827
chr2-34105124-34105625	2.461308	-0.4518646	0.4855564	-0.2806196	-1.0265838	0.012632162	-0.20639846	0.148195	-1.1422229
chr2-112169435-112169936	2.008062	0.53375787	0.99528885	-0.21087596	-0.68249303	-0.12012808	-1.2472407	-0.0067914957	-1.2695824
chr3-161996681-161997182	2.1673	-0.27088818	0.5758768	0.6046125	-0.033749036	-1.0301355	0.18364902	-0.9898687	-1.2067953
chr12-128522264-128522765	2.5189304	0.4720564	-0.48689654	0.03333775	-0.4412017	-0.17657635	-0.88388646	0.05241378	-1.088178
chr13-83679121-83679622	1.7099029	0.32052654	0.60023725	0.4926123	0.15666983	-0.47935036	-0.27828813	-0.29737368	-2.2249372
chr2-176832084-176832585	1.5640074	0.1365603	0.2755203	1.1570543	0.6515476	-0.18979077	-1.1774756	-0.7894297	-1.6279937
chr20-1520377-1520878	1.630617	0.5421275	0.8763383	-0.29883522	-0.9652806	0.13648744	0.327376	-0.22894607	-2.0198827
chr13-45670666-45671167	1.9461353	0.4112244	0.21997249	0.7268061	0.47565585	-0.3418052	-0.8978273	-1.056269	-1.4838934
chr14-39230590-39231091	1.618893	0.80505484	0.81493235	-0.05948821	-0.38724455	0.07581078	-0.42029968	-0.29228348	-2.1553729
chr4-181592169-181592670	1.8496875	0.36934865	0.88552314	-0.18088505	-0.3453202	0.09079895	-0.47015396	-0.13538685	-2.0636137
chr15-79136941-79137442	2.1287162	0.69894224	0.15908575	0.5071407	0.22672231	-1.150003	-0.7639539	-0.67092377	-1.135726
chr2-123453389-123453890	1.812209	0.114244	0.6622256	0.92736477	0.5131184	-1.0940117	-0.95602506	-0.80023205	-1.1788934
chr13-76094701-76095202	2.531756	-0.12423424	0.32067963	0.06491853	-1.1969819	-0.05096146	-0.36545703	-0.27132016	-0.9084002
chr3-120879509-120880010	2.058916	0.19734342	0.40805864	-0.3847144	-0.5860856	0.16658433	0.5561931	-0.57271385	-1.8435845
chr12-82182994-82183495	2.1839242	0.18435016	0.0052024657	0.9223225	0.29506168	-0.7886112	-1.0042707	-0.82188195	-0.9760972
chr3-133096490-133096991	2.200712	0.42756775	0.35017166	0.6750132	-0.29488596	-0.9446309	-0.8157778	-0.31228894	-1.2858796
chr18-71076369-71076870	2.191735	0.39264402	-0.06140439	0.85208976	0.113820896	-1.2468606	-0.536415	-0.8182257	-0.8873842
chr17-33595894-33596395	2.3418586	-0.65105367	0.1760872	-0.6242899	-0.5964378	0.45783865	0.11015726	0.21647865	-1.4306397
chr2-1339669-1340170	1.8062686	-0.21237347	0.1731113	1.1386031	0.8153175	-1.2021221	-0.5350414	-1.0245602	-0.95920444
chr2-6574278-6574779	1.5808434	0.16935946	-0.3107134	1.3202962	0.9487635	-0.82666016	-0.5404099	-1.0821375	-1.2593423
chr7-70530252-70530753	1.967361	0.5255862	1.0124334	-0.43870583	-0.66856915	-0.6279061	0.36595127	-0.63274413	-1.5034062
chr2-126825423-126825924	2.3274605	-0.26576886	-0.09751083	0.7242022	0.35933456	-0.28919032	-0.79957265	-0.65737766	-1.301577
chr11-13918853-13919354	1.8581953	0.36017245	1.0013843	-0.18642236	-1.2593782	0.18695427	-0.2725166	-0.050694995	-1.637694
chr8-138275985-138276486	2.0060241	0.57345504	0.57376444	-0.016204733	0.06677668	-0.7865088	0.112339504	-0.7737431	-1.755903
chr8-54809983-54810484	1.7548823	0.8515598	0.83790505	0.2831687	-0.46481514	-0.53772944	-1.0018388	-0.01910275	-1.704028
chr17-78957004-78957505	2.0776253	0.49582785	0.75295305	-0.36235315	-0.4930091	0.0657289	-0.34791392	-0.39607054	-1.7927899
chr6-143933692-143934193	2.3278346	-0.016684841	-0.7067276	0.33711854	0.5497737	-1.1494997	-0.65055937	-0.9296004	0.23834516
chr4-138834097-138834598	2.3288925	-0.03583316	0.86912024	0.14719103	-0.28261003	-0.64075744	-0.36680424	-0.7503912	-1.2688072
chr3-140629442-140629943	1.9075024	0.8523931	0.7257415	0.052476697	-0.9739463	-0.08408301	-0.4122912	-0.3850917	-1.6827018
chr3-72618918-72619419	2.1999772	0.6015748	0.46532962	0.14869349	-0.10229504	-0.20980161	-0.9461197	-0.7026148	-1.4547424
chr8-91591737-91592238	2.3398001	-0.31055757	0.95458007	-0.28151882	-1.0002636	0.19533819	-0.5045313	-0.4004785	-0.9923686
chr8-114465796-114466297	2.246682	0.2936934	0.8167645	-0.34847018	-1.1276929	0.16439004	-0.31014648	-0.5699329	-1.165289
chr11-30810208-30810709	2.5031567	0.13198031	0.16243084	0.0990521	-0.54072094	0.045164447	-0.33147717	-0.77527124	-1.2943152
chr2-220653002-220653503	1.8729422	0.5994726	0.87024254	-0.019365415	-0.7084265	-0.19832726	0.04032878	-0.59043235	-1.866436
chr18-42178573-42179074	2.5978215	-0.05027832	0.05350479	-0.0008434078	-0.26935565	-1.0004333	0.11776613	-0.9586401	-0.48954344
chr6-145669680-145670181	1.9749773	0.43648756	0.77368027	0.34438846	-0.41183582	-0.53133184	-0.40015286	-0.32175958	-1.8644527
chr18-49977363-49977864	1.7299738	1.0380913	0.6266416	-0.15561213	-0.98712784	0.13516943	-0.5350873	-0.054640748	-1.7974055
chr2-147135469-147135970	2.4703104	-0.58057076	0.5428639	-0.11342344	-1.0809621	-0.044723157	0.16249235	-0.41654906	-0.9394374
chr1-2050185-2050686	2.339852	0.60936266	0.28511587	-0.42836502	-1.0200509	-0.9080777	0.039443113	-1.0070995	0.08981768
chr18-28424036-28424537	1.499048	0.735132	0.590802	0.8275077	0.52203435	-0.92838734	-1.137162	-0.54108065	-1.567894
chr6-19018645-19019146	2.276968	0.79570717	0.5684053	-0.035688784	-1.0402589	-0.6649708	-0.59589666	-0.39921236	-0.9050531
chr4-177969041-177969542	2.038001	0.97135955	0.13060954	-0.025104674	-1.2817339	-0.30495846	-0.15078741	0.078818776	-1.4562047
chr9-93881243-93881744	2.5421793	0.63789785	0.2337472	-0.6120078	-0.45846584	-0.3415358	-0.6117048	-0.56467956	-0.82543117
chr2-5051377-5051878	1.9957914	0.21140154	-0.21741654	0.62945503	0.6455406	-0.20187095	-1.2285502	-0.25407168	-1.5802785
chr8-133645272-133645773	1.3934419	0.38634038	-0.22319004	1.3629806	1.0041857	-0.7478773	-1.1071794	-0.8496776	-1.2190256
chr2-240320549-240321050	1.8083502	0.8562443	0.24530207	0.47974756	0.6537089	-0.778614	-1.0645444	-0.8560426	-1.3441519
chr2-99621946-99622447	1.8843366	0.54460496	0.86023486	-0.6629039	-1.19935	0.4896798	-0.22555271	-0.20743956	-1.4836121
chr11-120977561-120978062	1.4900904	0.67143446	0.2690315	0.68510085	0.76269376	-0.78208554	-1.0617385	-0.18157166	-1.8529569
chr1-46692223-46692724	2.0545225	0.904521	0.6800177	0.12387307	-0.82497656	-0.39636075	-0.7117297	-0.43298033	-1.3968863
chr20-335788-336289	1.7826154	0.59415746	0.69509876	-0.7991026	-1.241406	0.42933443	-0.25126868	0.35121718	-1.5606488
chr6-15790217-15790718	1.8136147	0.44803622	1.0840161	-0.49406672	-0.9318481	0.5161794	-0.6348964	-0.21819438	-1.5828421
chr17-48433274-48433775	2.0849092	1.1336719	0.010552869	-0.0032702496	-0.42874166	-0.26283455	-1.032746	-0.07215202	-1.4293873
chr14-38996873-38997374	2.5482821	-0.7012501	0.30848753	0.09844442	-0.54770195	-0.8415498	0.31658834	-0.36315936	-0.8181412
chr2-45199950-45200451	2.507489	0.5634838	-0.31048575	-0.13828503	0.23559694	-0.45973322	-0.9515338	-0.8978446	-0.5486871
chr9-100066396-100066897	1.8886552	0.63793445	1.0859246	-0.4384293	-1.063668	0.13665198	-0.54826105	-0.23258226	-1.4662268
chr6-118454729-118455230	1.8609135	0.10729437	0.073330715	0.6732062	1.0643512	-0.81332463	-1.0476645	-0.54954475	-1.3685628
chr17-70759149-70759650	2.0703857	0.62449807	0.8978336	-0.2618786	-0.65457845	-0.25901192	-1.2512857	0.011918414	-1.1778804
chr4-127084818-127085319	2.1039612	0.90859133	0.3356403	-0.037249207	-0.17278147	-0.817587	-1.3182617	0.08847717	-1.09079
chrX-15373997-15374498	2.5697415	0.22544916	0.0299083	-0.19871674	-0.5612387	0.24874076	-0.9703382	-0.46653864	-0.8770083
chr6-3602667-3603168	2.5470746	0.5152293	0.121914096	-0.69326174	-1.0238489	-0.3207422	-0.22888479	-0.20668873	-0.71079206
chr15-26014109-26014610	1.5633773	0.08500897	0.59136677	-0.6348619	-1.0758245	0.89697176	0.1576347	0.33843595	-1.9221122
chr18-39638250-39638751	2.5253742	0.0034353265	0.30123502	-0.1181959	-0.8657558	-0.92835754	0.19244662	-0.19935614	-0.91082513
chr13-88257715-88258216	2.0121276	0.37271762	1.0417238	-0.53605264	-1.0437675	0.07754087	0.06954274	-0.5774544	-1.4163792
chr11-107259869-107260370	1.4473522	0.5666363	-0.18500224	1.2738985	0.9152357	-0.9331757	-0.8858295	-1.0105809	-1.188533
chr11-120832877-120833378	2.416041	-0.27008203	0.72988653	0.3408352	-0.2652208	-0.6078174	-0.6184314	-0.60718423	-1.118027
chr2-132897296-132897797	1.9848673	0.57807606	0.87669283	0.44416845	-0.20481272	-0.6058168	-0.94552666	-0.75251335	-1.3751343
chr11-11799610-11800111	2.164004	-0.06825548	-0.026902407	1.1486844	0.20690647	-0.9114926	-0.91501933	-0.7507036	-0.84722036
chr14-45843405-45843906	1.5285323	0.49275562	0.88767403	-0.3428268	-1.0947627	0.7000173	-0.5861878	0.2625546	-1.8477565
chr1-235696543-235697044	1.8137608	0.8545731	0.7991168	-0.4204836	-1.3220546	0.26892564	-0.8593309	0.12644543	-1.2609506
chr6-134676301-134676802	1.7957072	0.080494024	-0.069390655	1.1228939	0.8667811	-1.1161416	-0.669174	-0.87146866	-1.1397007
chr7-148927345-148927846	2.2253034	0.19140773	0.7533101	-0.71700346	-1.0523617	0.12109202	0.06118107	-0.26652908	-1.3164005
chr12-64073135-64073636	2.0741088	0.7042023	0.27875656	0.76479906	-0.8282377	-0.28013614	-0.74982804	-0.6044328	-1.3592325
chr2-139343491-139343992	1.6374379	0.14063145	0.38090497	0.849133	0.6572554	-0.45409107	-0.9893157	-0.29017606	-1.9317796
chr16-88758401-88758902	2.7189546	-0.42967108	-0.30856833	0.07498173	-0.6717073	-0.12608977	-0.58420616	0.041645933	-0.7153396
chr8-120025326-120025827	1.7231259	-0.14409624	-0.47088867	1.2264788	1.0330111	-1.0855663	-0.61985934	-0.46175933	-1.2004474
chr2-22243015-22243516	1.8503898	0.11308961	0.5760756	1.009656	0.44871983	-0.8967035	-1.0127754	-1.0399027	-1.0485517
chrX-2159563-2160064	1.4312487	-0.07134574	-0.0243811	1.1205128	1.2612017	-1.3359056	-0.2916618	-0.8921985	-1.1974708
chr15-82248580-82249081	2.3572602	0.44978893	-0.067051314	0.73370665	-0.38141462	-0.78384745	-0.46084496	-0.82603204	-1.0215647
chr10-90614833-90615334	2.081032	0.9921699	0.8241818	-0.43184292	-0.74024105	-0.5438407	-0.54940414	-0.40264237	-1.2294122
chr11-14102984-14103485	2.5112634	-0.81397974	0.050972722	0.35900924	-0.36713958	-1.2122798	0.1362814	-0.4993782	-0.16474897
chr9-30120463-30120964	2.2376919	0.26536837	0.88888466	-0.18411255	-1.1459016	-0.36185622	-0.14259398	-0.3199028	-1.2375787
chr11-101741214-101741715	1.712832	0.57288325	0.27160046	0.5472467	0.49664676	-0.62305737	-0.661749	-0.26122323	-2.0551784
chr3-56764367-56764868	2.3534465	0.6189568	-0.3202082	0.50500804	-0.5813856	-0.2805284	-0.42049962	-0.50746506	-1.3673221
chr2-173673672-173674173	2.657686	-0.10907232	-0.45332196	0.22894265	-0.007979592	-0.0930414	-0.8197646	-0.6759968	-0.72745275
chr6-117936141-117936642	2.2954736	-0.83511454	-0.41563302	0.9049714	0.47525376	-0.8023408	-0.10414068	-0.6947231	-0.823746
chr6-83811962-83812463	1.9210795	0.032407094	0.5881144	0.7448685	-0.07135377	-0.7517417	0.022181012	-0.63121945	-1.8543352
chrX-136743097-136743598	2.4352927	-0.08490814	0.524566	-0.13023841	-1.0621192	0.033206683	0.02625136	-0.6232886	-1.1187633
chr12-91764100-91764601	1.6533755	0.46624476	0.31901523	0.6706768	0.7447664	-0.91181177	-0.47869444	-0.58080333	-1.8827715
chr10-104488514-104489015	2.5783503	-0.63954335	0.41252398	-0.6358479	-0.71232873	0.26493824	-0.19352242	-0.24045852	-0.8341099
chr12-115319553-115320054	2.0390189	0.49958566	0.642785	-0.80603766	-1.2406255	0.51928574	-0.31879306	-0.06424296	-1.2709765
chr11-32266120-32266621	1.9092066	0.21690595	0.47036594	0.46606758	-0.09761528	0.059006948	-0.98293996	-0.06986789	-1.9711306
chr17-604839-605340	1.6258261	0.9150677	0.22940286	0.61955947	0.6378559	-0.6828501	-1.0138775	-0.683296	-1.6476879
chr2-118333793-118334294	1.6598955	0.82664955	0.9917955	0.10507901	-0.49903262	-0.34704974	-0.5487787	-0.2279145	-1.960642
chr5-169006309-169006810	2.1293826	-0.0011895865	0.40830436	-0.24398588	-1.0174186	0.6259171	-0.16978624	-0.063994884	-1.6672285
chr10-90571964-90572465	2.492572	0.11773079	0.08459961	0.45102113	0.032516066	-0.83266234	-0.83483416	-0.6333233	-0.8776203
chr1-184247572-184248073	2.2339153	0.22425033	0.9033507	0.33320493	-0.40541878	-0.5387963	-0.94078195	-1.0706604	-0.73906463
chr2-31030527-31031028	1.9052025	1.4573408	-0.09394837	0.22371714	-0.4191279	-0.21992102	-1.010363	-0.57182235	-1.2710775
chr14-64038953-64039454	1.6741976	0.6090266	0.6797158	0.53843576	0.20872374	-1.0225127	-0.2725303	-0.50232965	-1.9127249
chr10-90637337-90637838	2.2211127	0.558778	0.84956145	-0.29945782	-1.1476517	-0.61993164	-0.35709822	-0.16239104	-1.0429217
chr10-9898773-9899274	2.2194135	-0.061254323	0.836732	-0.60970455	-1.005602	-0.5826978	0.65470695	-0.43803254	-1.0135614
chr1-74637408-74637909	2.135003	0.33636338	0.6640994	0.049817726	-0.43414485	-0.27374494	-0.24127746	-0.38889217	-1.8472254
chr16-52629433-52629934	1.8475722	0.6810827	0.883071	-0.5254929	-1.4183363	-0.24481069	0.4780324	-0.4507939	-1.2503222
chr17-9868715-9869216	2.1211503	0.6954422	0.50863194	-0.3437764	-0.78717726	-0.03417113	-0.20502786	-0.2474039	-1.7076687
chr18-69839315-69839816	2.3872502	0.75050557	0.39729735	-0.19982047	-1.0289719	-0.47063357	-0.8518812	-0.3335264	-0.6502175
chr1-59986041-59986542	2.6225832	0.46340832	-0.5050941	0.017629802	-0.24422558	-0.7679763	-0.22682528	-0.7956677	-0.5638333
chr12-68285472-68285973	1.8286979	0.73811674	0.550017	-0.67669797	-0.98467785	0.7416915	-1.182669	0.17011689	-1.1845953
chr2-219758992-219759493	1.5063652	0.6744314	0.3533419	0.7815803	0.4067743	-0.5708416	-0.50843555	-0.51626366	-2.1269526
chr2-69779393-69779894	1.9894261	0.83387136	0.16441874	0.49200186	0.22260031	-0.56148	-0.7630453	-0.7991889	-1.5786042
chr3-146973778-146974279	1.5028073	0.80669117	0.6473619	0.32497135	0.2494933	-0.28755218	-0.91715753	-0.19546054	-2.1311545
chr14-96805978-96806479	1.907883	0.33701384	-0.30425432	0.94718534	0.79530996	-1.0347209	-0.52677363	-0.9482797	-1.173364
chr20-59731552-59732053	2.0520945	0.7450433	0.27370974	-0.20752844	-0.6408306	-0.3164785	0.2174073	-0.25446	-1.8689557
chr8-74499320-74499821	1.495647	0.29430482	0.48145515	0.8251995	0.73893416	-0.8270356	-0.6266075	-0.3833928	-1.9985075
chr4-165431791-165432292	2.1806743	-0.050203	0.6049157	0.43587244	-0.14422181	0.057848934	-1.2676159	-0.45919016	-1.3580791
chr12-93880379-93880880	2.0593538	-0.16790792	1.4106894	-0.04008639	-0.79510677	-0.9761041	0.0078119077	-0.6244166	-0.87423384
chr12-126338071-126338572	1.9419165	0.4160089	-0.56007445	1.0536208	0.48097175	-0.1734968	-1.1505399	-0.88158506	-1.126822
chr5-147586260-147586761	1.8465269	0.7061942	0.42284325	0.3118123	0.40033334	-0.37993938	-0.9348173	-0.5455213	-1.8274318
chr12-93825325-93825826	2.2238946	-0.031748034	0.92179525	-0.025246019	-1.518937	-0.19779783	-0.11433256	-0.46639633	-0.7912335
chr10-76970807-76971308	2.0013452	0.745898	0.76187193	-0.32161316	-0.7188479	0.20522287	-0.4132564	-0.6457864	-1.6148342
chr1-214325001-214325502	2.1847994	0.6276436	0.19576575	0.43202522	0.19489212	-0.9463425	-0.5886381	-0.8026865	-1.2974585
chr19-11856550-11857051	2.655841	-0.24792725	0.26878408	-0.42030087	-0.4639446	-0.4605686	0.1848092	-0.6478038	-0.8688899
chr4-71665188-71665689	1.5011356	-0.27171883	0.8449097	-0.3360663	-1.6344221	0.8288767	0.28498822	0.30354896	-1.5212547
chr2-171198538-171199039	2.2841396	0.44693592	0.4672913	0.3345603	-0.92240137	-0.32513893	-0.20414387	-0.8300666	-1.2511749
chr11-133671440-133671941	2.335332	0.49984118	0.38683957	-0.03213974	-0.6036405	-0.037725866	-1.0947664	-0.21466643	-1.2390742
chr10-86061967-86062468	1.908065	0.92623895	0.6289165	-0.18113048	0.102313444	-1.0397122	-0.021108363	-0.78656495	-1.5370182
chr3-33300143-33300644	2.1087618	0.46935707	0.7028153	0.16188051	-0.83441794	0.10141558	-0.7057563	-0.45433885	-1.5497159
chr10-90858055-90858556	2.6277099	-0.8183117	-0.59581274	-0.19896957	-0.51314515	-0.68617254	0.40409082	0.12420503	-0.34359336
chr19-5921571-5922072	2.7436223	-0.45250255	-0.6000035	0.18875557	-0.36106268	-0.45936373	-0.24982016	-0.66996187	-0.13966383
chr8-134536013-134536514	2.0205433	0.04216148	-0.3501601	0.5283242	1.0900483	-1.2842922	-1.1014812	-0.382099	-0.56304234
chr6-19303488-19303989	2.4652152	-0.21848479	0.8089956	0.15682071	-0.72175634	-0.36289895	-0.6110506	-0.85715985	-0.6596805
chr8-133967463-133967964	1.6243433	0.7256633	0.29803374	0.6763936	0.6145027	-0.54722387	-1.3400171	-0.42954725	-1.6221484
chr1-108731141-108731642	2.3786821	0.31585234	0.36535895	0.4527536	-0.29793614	-0.75166816	-0.46289018	-0.8672346	-1.1329179
chr6-1490705-1491206	2.0105865	0.22413257	0.110119924	0.95709914	0.22775292	-0.58931315	-1.0302325	-0.3658872	-1.5442563
chr12-103457522-103458023	1.9130086	0.60572076	0.63279843	-0.12862077	-0.8291479	0.22090088	-0.49958804	-0.025623828	-1.8894428
chr1-36274267-36274768	2.4073772	0.22660564	0.90375906	-0.44049475	-0.47701743	-0.81897134	-0.2807112	-0.6921675	-0.82838047
chr9-3225060-3225561	1.8573918	0.5991873	0.8268153	0.14111386	-0.42714185	-0.28939992	-0.36802873	-0.34892377	-1.9910142
chr5-58708293-58708794	2.5035474	0.6969994	-0.24552149	0.17171502	-0.56876856	-0.4882668	-0.41213226	-0.6688709	-0.98870236
chr11-110825282-110825783	1.5739317	0.76611656	0.5596537	0.6276084	-0.18908066	-0.3218836	-0.7021626	-0.17765552	-2.1365266
chr6-32239090-32239591	1.7992833	0.8750222	0.48728287	-0.6018756	-0.851156	0.52643013	-0.28198558	-0.13715385	-1.815846
chr7-133575916-133576417	1.8422065	0.4566692	0.9345906	0.43379623	0.054375134	-0.9950384	-0.15359002	-1.3545241	-1.2184852
chr18-64929092-64929593	1.8364013	0.62293696	0.18171151	0.8579833	0.38519162	-1.3421918	-0.45940927	-0.7759287	-1.3066949
chr9-6878469-6878970	2.5860474	0.26620114	0.42565727	-0.20849161	-0.662685	-0.43561828	-0.4420662	-0.6560793	-0.87296396
chr8-101293816-101294317	2.2175062	0.79134375	0.5923667	0.23771612	-0.662317	-0.9352235	-0.84353215	-0.5453533	-0.852508
chr11-120657856-120658357	2.1789906	0.47926334	0.52225894	-0.59888583	-1.657995	0.27426434	-0.27298027	-0.28292745	-0.64199215
chr18-52055288-52055789	2.1157894	0.26854292	0.6365683	0.5257717	-0.61192214	-0.49973932	-0.7242486	-0.09459733	-1.6161659
chr2-134791613-134792114	2.003999	1.0081012	0.098461725	0.041745912	0.18666987	-0.24706195	-0.94148546	-0.49995765	-1.6504679
chr2-196086416-196086917	2.2358572	0.36710003	0.7399555	0.06941004	-0.6977202	-0.18219025	-0.45538062	-0.5751505	-1.5018827
chr3-118396634-118397135	2.2893229	0.83771366	0.4424129	-0.26980066	-0.53967416	-0.28079358	-0.63786477	-0.5228336	-1.3184824
chr3-116781166-116781667	2.0074024	1.0965936	0.51139194	-0.080788866	-0.51095647	-0.3451961	-0.8833708	-0.2941958	-1.5008788
chr12-58658324-58658825	2.2755876	0.26438716	0.67157584	-0.2385265	-0.6960173	-0.43683714	0.14537062	-0.4559698	-1.5295697
chr3-194910695-194911196	1.7711006	0.96687806	0.7384673	-0.31668916	-0.24590713	-0.2219481	-0.5942041	-0.14891884	-1.9487783
chr21-31769206-31769707	2.4223902	0.20687303	0.73048645	-0.22504944	-0.8947218	-0.53390163	-0.20010403	-0.402718	-1.1032542
chr7-157702539-157703040	2.1375403	0.7597148	0.57024026	-0.32932773	-0.65008354	-0.16918324	-0.29635003	-0.3648597	-1.6576931
chr14-24581537-24582038	2.1100805	0.22664028	0.27912486	0.0924867	-1.0157906	0.40661818	-0.75303847	0.25953546	-1.605657
chr2-205764908-205765409	2.4434216	0.26224577	0.70920306	-0.8231382	-0.99919593	-0.56358653	-0.4893393	-0.07064863	-0.46896237
chr14-24871104-24871605	2.3593075	-0.10585203	0.41067696	0.6346155	-0.8905629	-0.52044445	-0.09712401	-0.59990793	-1.1907079
chr21-18646181-18646682	2.40387	-0.49041456	0.89944315	-0.22537346	-1.0652508	-0.3006644	0.05700387	-0.44530326	-0.8333114
chr19-16461744-16462245	2.03556	-0.9610671	-0.5882082	1.1760008	0.7332736	-0.78653246	-0.6495896	-0.76723313	-0.19220434
chr1-160233066-160233567	1.681771	0.18098816	1.0882899	-0.63493645	-1.5741571	0.27658057	0.48528454	-0.19036613	-1.3134549
chr14-78099231-78099732	1.544217	0.199613	1.1635718	-0.47877824	-1.2750305	0.4346168	0.42661497	-0.31240627	-1.7024186
chr17-67090400-67090901	1.7622257	0.6025325	0.66130424	-0.13019693	-0.35191387	0.2705258	-0.7706896	0.026369518	-2.070158
chr22-48963331-48963832	2.1216872	0.7112124	0.5915224	0.15552774	-0.44337362	-0.18999137	-0.6611023	-0.7321967	-1.5532833
chr17-73704331-73704832	2.7390218	0.1424294	-0.55680364	-0.3227814	-0.24502636	-0.30503222	-0.14258452	-0.5265329	-0.7826905
chr3-45331262-45331763	2.365578	0.28682512	0.29166728	0.33535776	-0.041109346	-0.73211414	-0.96719414	-0.28638202	-1.2526289
chr12-24640249-24640750	2.3831913	-0.87926847	1.1397929	-0.37714708	-0.32623395	-0.47012505	-0.33564934	-0.46192923	-0.672631
chr6-77363829-77364330	1.7204156	0.2374675	0.7303845	0.86194944	0.1458478	-0.3654099	-0.8219555	-0.650128	-1.8585712
chr3-116782079-116782580	1.7820132	0.5157494	0.5283844	0.4297214	0.5131754	-0.49595687	-1.167596	-0.3437182	-1.7617708
chr17-64532257-64532758	2.321644	0.7010952	0.5043741	-0.5947359	-0.1671032	-0.49674815	-0.54895926	-0.38237303	-1.3371919
chr21-29342471-29342972	2.7345338	-0.2075198	0.037080526	0.03771459	-0.43915543	-0.5801139	-0.79275954	-0.3368793	-0.45290035
chr18-42363464-42363965	1.9306828	0.108863614	-0.06915893	1.1552699	0.24972802	-0.6607226	-0.41493422	-0.5995356	-1.700191
chr12-93857777-93858278	2.295541	-0.13480505	1.18186	-0.24631388	-0.6046547	-0.3421432	-0.34853682	-0.78006417	-1.0208856
chr10-4068013-4068514	1.935854	0.824889	0.06516575	0.78249085	-0.026360603	-0.52376604	-0.6286317	-0.80634063	-1.6232992
chr4-153040645-153041146	2.1055954	0.4450072	0.8421504	0.2166062	-0.3226947	-0.70443386	-1.2376177	-0.13552983	-1.2090813
chr12-32965188-32965689	1.7911042	1.2984347	0.41979027	0.18320641	-0.71036255	-0.3114189	-1.3983004	-0.12153424	-1.1509188
chr12-104417170-104417671	2.2237754	0.48605937	0.34816173	0.22613545	-0.44562215	-0.86069965	0.11830218	-0.5500682	-1.546047
chr10-91782978-91783479	1.7134448	0.104596995	0.8006125	-0.029855603	-0.6545629	0.11897209	-0.028340308	0.19542307	-2.2202911
chr4-22045297-22045798	2.0196018	0.28082076	-0.13381027	0.7516105	0.54732716	-0.6961201	-1.5042713	-0.17857808	-1.0865791
chr1-56797122-56797623	2.2136135	0.06286379	1.1582257	-0.6655496	-0.7537866	0.06819961	-0.9091531	-0.25366923	-0.9207436
chr4-93091294-93091795	2.278184	0.100186825	0.44928467	0.69578236	-0.3313806	-0.74502003	-0.81976247	-0.33772486	-1.2895482
chr16-64638724-64639225	2.0568533	0.083639465	0.49909145	0.15354957	-0.5479447	0.13907497	0.00035331168	-0.37778318	-2.0068343
chr1-98792123-98792624	2.4172282	-0.08893054	0.13589011	-0.10931676	-1.0920632	0.26780078	-0.09774085	-0.07680184	-1.3560646
chr2-79965067-79965568	1.7716521	0.0986598	0.05371912	1.0954251	0.6092441	-0.9150417	-0.7406819	-0.29900283	-1.6739714
chr16-9271888-9272389	1.739837	0.3838177	0.667074	0.1542531	0.3692422	-0.6830145	0.23836006	-0.89627314	-1.9732966
chr19-29297366-29297867	1.8052775	-0.104405604	-0.5431022	1.0162416	1.2175375	-0.8725512	-0.87521416	-0.6776547	-0.9661293
chr2-127853014-127853515	2.135461	0.457163	0.23879772	0.15206599	-0.8731493	0.17675646	-0.8423429	0.17312184	-1.6178735
chr7-42451945-42452446	2.189134	0.61380917	0.55405086	-0.25333562	-0.6505963	-0.025242174	-0.49584877	-0.28637603	-1.6455967
chr14-31968314-31968815	2.303025	0.6773773	-0.606759	0.0007084844	0.6746236	-0.94011307	-0.88000286	-0.5957475	-0.63311076
chr12-1640443-1640944	1.8106421	0.44423756	0.4751081	0.36031216	0.18336247	-0.42903456	-0.25886557	-0.41512764	-2.1706316
chr6-18973267-18973768	2.0268776	0.1902962	0.64589363	0.45097098	-0.0746623	-0.61303955	0.0045733345	-0.87231386	-1.7585953
chr5-95524554-95525055	2.2834597	0.14580771	0.7872714	0.21808894	-1.0350362	-0.93326294	-0.054510754	-0.42722702	-0.98459077
chr20-58102280-58102781	2.2154555	-0.17905524	0.6785143	-0.22681928	-1.19821	0.29029006	0.16003099	-0.37607855	-1.364129
chr15-64740516-64741017	1.5904403	1.2769225	0.8655456	-0.20223215	-0.7358601	-0.20773265	-1.3988273	0.039342325	-1.227597
chr6-91193479-91193980	2.6475575	-0.12963572	-0.1599596	0.484016	-0.55735403	-0.502449	-0.79455775	-0.36798862	-0.6196293
chr2-203859441-203859942	1.8275076	1.1457274	0.7771521	-0.53586596	-1.2218581	0.05408424	-0.8747353	-0.08173729	-1.0902756
chr12-103423571-103424072	2.1073415	0.3506796	0.80759096	-0.023648212	-0.8314416	-0.07363404	-0.6085732	-0.08224794	-1.6460652
chr19-40503388-40503889	1.4922793	0.5999139	0.8069409	-0.54572064	-1.2076247	0.73383117	-0.007895486	-0.009676289	-1.8620472
chr7-73795902-73796403	2.4448645	0.005720917	0.24073416	0.39938956	-0.8852115	-0.5506891	0.032165535	-0.45988095	-1.2270933
chr14-31439670-31440171	2.2557614	0.18357842	0.87402105	0.13180281	-1.2886189	-0.17686467	-0.8071492	-0.40484297	-0.7676887
chr12-105942289-105942790	2.4689248	0.14814518	0.5213459	-0.13001947	-0.25920478	-1.1259804	-0.34538066	-0.23702845	-1.0408013
chr6-163207874-163208375	2.3881586	0.38949165	-0.58868176	0.5328205	0.10764198	-0.17800203	-0.59192413	-1.0219896	-1.0375173
chr12-82187112-82187613	1.9566305	0.8403627	0.37738615	0.1929037	0.14831191	-0.37402278	-0.899894	-0.4877957	-1.7538849
chr2-203685080-203685581	1.593534	0.6220865	0.90846103	0.32398504	-0.39801976	-0.5716842	-0.44828424	0.07962261	-2.1097035
chr14-81315464-81315965	1.7112026	-0.10207325	0.91808516	-0.58868104	-1.2100251	0.60706794	0.43499362	-0.08448301	-1.686088
chr15-27935946-27936447	2.0367527	0.56520855	0.9986486	-0.602661	-1.125156	0.38968253	-0.82488555	-0.5772343	-0.86035675
chr11-115067893-115068394	2.2261152	0.07423543	1.0256275	-0.0022063118	-0.528971	-0.4191078	-0.36291444	-0.5738504	-1.4389268
chr3-3509747-3510248	1.6284875	0.87601316	0.57468444	0.038174864	-0.18194076	-0.23759149	-0.43961385	-0.029939188	-2.2282732
chr8-69187154-69187655	1.3860806	0.43937114	0.1318551	1.2363694	0.82713693	-1.1619685	-0.6890673	-0.5967127	-1.5730648
chr4-113847421-113847922	1.6279314	0.34546125	1.009058	-0.6186838	-1.3370154	0.6056952	0.13038711	-0.1383627	-1.6244714
chr2-21302171-21302672	1.7279575	0.40739843	0.8551814	0.660574	0.26248047	-1.2013006	-0.27247417	-0.9771294	-1.4626871
chr9-110443688-110444189	1.6266438	0.50602895	0.79162896	0.7830998	0.007991419	-0.44778907	-1.0694181	-0.3582152	-1.8399705
chr9-76562622-76563123	1.48688	0.64176303	0.4578059	0.7382756	-0.035414428	0.1251328	-0.80274963	-0.4252486	-2.1864438
chr1-61088613-61089114	1.2734385	0.9581119	-1.1526881	1.1270643	0.948502	-1.2319597	-0.84454507	-0.81265384	-0.26527065
chr16-62929486-62929987	2.5927129	0.051749606	0.44181976	-0.11124433	-0.6572152	-0.3047831	-1.0073724	-0.3973007	-0.6083665
chr11-133568470-133568971	2.3259819	0.24497786	-0.4438046	0.74299616	0.30359447	-0.669054	-0.67558545	-0.6781716	-1.1509364
chr1-63080347-63080848	2.2550159	0.033176325	0.14013094	-0.66502887	-1.4278243	0.6341897	0.33282018	-0.48994905	-0.81253046
chr20-51058106-51058607	1.582898	0.761316	1.1305997	-0.90656495	-1.4740491	0.2771458	-0.091232345	-0.032840062	-1.247271
chr6-1493897-1494398	1.7905767	0.30896923	0.38972425	0.87996304	0.49891058	-0.65985656	-0.75959736	-0.7179847	-1.7307049
chr5-169576233-169576734	1.5753639	-0.23557638	-0.48913074	1.6029998	0.862588	-0.73433846	-0.73824996	-0.670814	-1.1728426
chr2-22406198-22406699	1.5431386	0.054991186	0.051705927	1.36918	0.8932355	-0.95727134	-1.084469	-0.7131629	-1.1573503
chr4-14531366-14531867	1.898606	0.82652456	0.88460386	0.26889208	-0.6208566	-0.23730652	-0.776206	-0.7382642	-1.5059944
chr1-97433631-97434132	2.3124146	0.058745924	0.5573383	0.48520425	-0.6694856	-0.5207457	-0.5273084	-0.27045318	-1.4257107
chr2-104781313-104781814	1.4916602	0.44608012	-0.11039941	1.1331121	1.0264151	-1.2491521	-1.1129917	-0.5807269	-1.0439967
chr6-69555360-69555861	1.6317407	0.78021103	0.59402853	0.05235724	-0.79503196	0.08980112	-0.06436765	-0.117328405	-2.1714125
chr9-123598243-123598744	2.3206007	-0.64507943	0.5748776	-0.48847052	-0.7723258	0.084431864	0.6343526	-0.5675837	-1.1408015
chr1-236320764-236321265	1.7476045	1.0272404	0.8005332	-0.031371552	-0.81630355	0.067994095	-1.0419226	-0.18609974	-1.5676755
chr2-55087683-55088184	1.9965526	0.5315851	0.61482066	0.15798227	0.20171034	-0.3616563	-1.1356008	-0.34834036	-1.6570514
chr14-95896848-95897349	1.6648316	0.8938733	0.82372844	0.119276494	-0.4073022	-0.23853649	-1.0079285	0.022186732	-1.8701245
chr14-90742761-90743262	2.5930536	0.11483364	0.127638	-0.31061286	-1.078647	-0.057286162	-0.3753764	-0.101370625	-0.91223353
chr7-36777867-36778368	2.4571667	0.027303938	0.85865414	-0.35152972	-0.7116922	-0.32980737	-0.27830067	-0.76326364	-0.9085292
chr15-90925702-90926203	2.278458	0.52494997	0.3649126	-0.39579564	-0.8018465	0.13101321	-0.67936337	0.033844598	-1.456173
chr5-67797228-67797729	1.8620135	0.5354415	0.6330736	0.4899338	0.25242305	-0.9496395	-0.87243205	-0.27687833	-1.673935
chr14-80351973-80352474	2.3213773	0.12030405	0.85830545	0.22208278	-0.78210944	-0.35734907	-0.67430377	-0.57354033	-1.1347681
chr4-8457991-8458492	2.6218245	0.030961545	-0.040044684	-0.15039806	-0.049894188	0.060536508	-0.69254166	-0.7675574	-1.0128877
chr18-50982724-50983225	2.4308548	-0.284585	0.6073894	-0.57392335	-1.1858774	-0.21499602	0.2221611	-0.10761666	-0.8934088
chr9-85884324-85884825	2.342026	0.2077869	0.548327	0.5315568	-0.71828365	-0.86956096	-0.52973497	-0.44574574	-1.0663713
chr1-184266270-184266771	2.4227424	-0.082386695	0.69926065	0.038525846	-1.2136102	-0.47351027	-0.04489055	-0.5548016	-0.7913289
chr8-123875797-123876298	2.324403	0.59262663	0.3807109	0.1349037	-0.18621652	-0.93266016	-0.349925	-0.7294523	-1.2343925
chr8-84853575-84854076	2.4439745	0.3952773	0.5918915	-0.20400661	-0.9133551	-0.35935932	-0.7019649	-0.28100458	-0.9714503
chr6-145947420-145947921	1.5991368	0.67634505	-0.0381304	1.0001074	0.81733525	-0.8056613	-0.9094102	-0.9436463	-1.3960762
chr2-133821227-133821728	2.251057	0.5826522	0.7576832	-0.14352863	-0.87183875	-0.3108176	-0.2419184	-0.8765755	-1.1467148
chr16-86120356-86120857	1.7909058	0.62498677	0.9142706	-0.47902542	-1.1577268	0.27492407	-0.44082397	0.119364105	-1.6468768
chrX-85569707-85570208	2.711231	-0.6463829	0.35021812	-0.41440928	-0.40960285	-0.24818526	-0.25160867	-0.38922143	-0.7020383
chr11-110605651-110606152	2.5054443	0.35484272	0.16527016	-0.24287729	-0.9686364	-0.37757438	-0.9123072	0.2175202	-0.7416841
chr7-147014630-147015131	1.8773853	0.5764605	0.52094114	0.81658185	0.20472401	-0.80770624	-0.8773617	-0.9678327	-1.3431927
chr2-34958454-34958955	2.3871658	0.40508863	0.25594285	0.18408501	-0.41199908	-0.3036909	-1.1332064	-0.17451832	-1.2088686
chr8-133176690-133177191	1.6178467	0.40288952	0.48999858	0.5355348	0.47859702	-0.58141464	-0.14761001	-0.6245838	-2.1712587
chr2-22127466-22127967	2.3092704	0.86253124	0.4803099	-0.5481004	-0.66892654	-0.34529155	-0.62491655	-0.3069626	-1.1579131
chr5-143559879-143560380	1.4830122	0.6792685	1.1479737	-0.87955195	-1.4398692	0.47374657	-0.17028223	0.08890753	-1.3832045
chr3-187529439-187529940	2.105911	-0.29327962	0.87865084	-0.6630877	-0.87804	0.44110397	0.2887863	-0.4650443	-1.4149988
chr1-196288562-196289063	2.520059	-1.2332503	0.2348142	0.36692226	-0.68977344	-0.5359152	-0.081489794	-0.29009384	-0.29127178
chr17-5644227-5644728	1.3225336	0.28330827	-0.10257116	1.2503605	1.2073517	-1.0217241	-0.60095173	-1.1613148	-1.1769903
chr3-133237542-133238043	2.121599	0.41400722	0.4422127	-0.09663679	-0.82986706	0.36303332	-0.5729759	-0.12117886	-1.7201939
chr15-98148443-98148944	1.8445323	1.2370403	-0.39230284	0.7735064	0.039446436	-0.9171741	-0.80576307	-0.54303247	-1.2362508
chr12-97471431-97471932	1.7155352	0.98063785	0.776384	-0.0018565379	-0.17951323	-1.0275877	0.2230156	-0.88068557	-1.605929
chr3-74263180-74263681	2.6987336	-0.2786412	-0.4549716	0.43184498	-0.33746442	-0.66880876	-0.30970767	-0.49393243	-0.5870536
chr5-95317900-95318401	1.9017838	0.704051	0.6274645	0.08146949	-0.5895314	0.04758502	-0.77130437	-0.123427846	-1.8780907
chr2-73305456-73305957	1.5529114	0.80714834	0.6881155	-0.46774834	-1.1050395	0.5411361	-0.5428162	0.34716538	-1.8208712
chr20-54545655-54546156	1.7098842	1.2421361	0.3385643	-0.094888106	-0.5380611	-0.092318125	-0.5254957	-0.083122574	-1.9567003
chr8-33297463-33297964	2.2256277	0.682326	0.78774494	-0.54485464	-0.6669224	-0.43165684	-0.588527	-0.17740373	-1.2863344
chr11-36411401-36411902	2.2683702	0.7080754	0.47860724	0.3194357	-0.8324528	-0.5191644	-0.75867933	-0.60943735	-1.0547538
chr5-90360146-90360647	2.6824584	-0.4322076	-0.005532484	-0.13581209	-0.87742555	0.07616605	-0.034897543	-0.5579534	-0.71479505
chr11-5833449-5833950	2.2358057	0.51338965	0.79953593	-0.07218924	-0.31863153	-0.6077074	-0.34464556	-0.91399956	-1.2915591
chr16-52271227-52271728	1.8586591	0.44561604	1.1457303	-0.3140887	-0.69579315	-0.77193785	0.24674024	-0.26424548	-1.6506785
chr12-8870620-8871121	1.7400343	0.62047696	0.21443217	1.0104613	0.27676183	-1.1195974	-0.6748641	-0.4874855	-1.5802206
chr11-101757421-101757922	2.0637844	0.5747665	0.54358876	-0.10031457	0.19282164	-0.58264804	-0.45601782	-0.40368426	-1.8322974
chr5-60444314-60444815	1.4569612	0.6128944	0.4476216	0.36270612	0.119469866	0.20352711	-1.4209177	0.22841717	-2.0106778
chr9-103728594-103729095	1.9407244	-0.24970832	0.47096834	0.93948036	0.02222744	-0.88874274	-0.212488	-0.24113008	-1.7813332
chr6-15842403-15842904	2.218761	0.27657005	0.24862091	-0.09468072	-0.75257444	0.65715015	-0.9321146	-0.19940273	-1.4223286
chr3-63278166-63278667	1.747202	1.1928244	0.80677956	-1.4082726	-1.1289387	-0.02640344	-0.0974433	-0.6329116	-0.4528343
chr9-11697196-11697697	1.7689389	1.4421543	0.6921212	-0.46170703	-0.5526294	-0.4568422	-0.6284816	-0.37105033	-1.4325044
chr4-54730628-54731129	2.6324673	0.18708096	0.06668049	0.14309637	-0.76112074	-0.89574385	-0.45755982	-0.4394394	-0.47546315
chr7-89333987-89334488	1.9762706	0.12680975	-0.06538705	0.87894326	0.5911523	-0.8595725	-0.8639957	-0.23070173	-1.5535184
chr7-96033096-96033597	1.9817271	0.5599548	0.41406015	0.4497419	-0.40241852	-0.17167659	-0.7161699	-0.20787184	-1.9073468
chr3-54861790-54862291	1.9280015	1.0919328	0.9241088	-0.29830846	-1.0302423	-0.24814938	-0.6032849	-0.65328693	-1.1107721
chr7-154912965-154913466	2.2146306	0.66486585	0.6020988	-0.6011172	-0.30606115	-0.3483416	-0.26797166	-0.37672675	-1.5813769
chr11-83600450-83600951	1.9082175	0.71463597	1.1154252	-0.20256698	-0.90928966	-0.21868737	-0.25532106	-0.6847147	-1.4676985
chr3-118227286-118227787	1.6674814	0.8583993	-0.008964096	1.1988455	0.14159104	-0.97686017	-0.5681288	-0.96285164	-1.3495136
chr5-164234438-164234939	2.1533654	0.9009659	0.22290483	0.31051412	-0.47577697	-0.71577924	-0.6449967	-0.27680737	-1.4743901
chr1-56739699-56740200	2.0319245	0.32321873	1.3055892	-0.045318868	-0.8789683	-0.55525655	-0.96487874	-0.21533866	-1.0009688
chr6-4612808-4613309	1.5454985	0.340545	-0.7030078	1.361808	0.81421465	-0.60857785	-0.8881612	-0.38780916	-1.4745108
chr20-6622619-6623120	1.9979309	0.5449114	0.35932043	0.5036719	0.24713306	-1.1246042	-0.7928484	-0.20892324	-1.5265913
chr16-82735340-82735841	1.6565048	0.40129718	-0.03019536	0.5756206	0.86218655	-0.9439514	-0.5751728	0.002415087	-1.9487077
chr10-103933146-103933647	1.6474988	0.6929614	0.308752	1.0370893	-0.10395703	-0.1337759	-1.4163556	-0.49892172	-1.5332909
chr14-82244681-82245182	2.351634	0.45221922	0.11293907	0.27483106	-0.14382102	-0.45135868	-0.45919225	-0.5901726	-1.54708
chr2-64104304-64104805	2.5586512	-0.61072093	0.70576924	-0.8146387	-0.6402738	-0.13361524	-0.23270541	-0.20396109	-0.62850714
chr1-5444352-5444853	1.739137	0.64726114	-0.16554889	0.55574274	1.0441347	-1.4191504	-0.6341407	-1.15935	-0.6080845
chr1-169193609-169194110	1.8772063	0.4675896	0.79068005	-0.27164462	-0.9112283	0.16546457	-0.30519482	0.08461774	-1.8974907
chr6-118889287-118889788	1.839	0.08039939	0.46741137	0.5912801	-0.3507345	-0.13144882	-0.44908416	0.118254006	-2.165081
chr17-2862101-2862602	2.1454537	0.08813002	0.8430386	-0.40584525	-0.51457447	0.18850145	-0.1879107	-0.42558324	-1.7312095
chr2-143058974-143059475	2.451532	0.101741716	-0.0058501554	-0.02987727	0.11461811	-0.89207304	0.2180443	-0.6588392	-1.2992955
chr1-98022295-98022796	2.4520168	0.5391559	0.099306315	-0.21214673	-0.874846	-0.17324083	-0.69806856	0.03327636	-1.165453
chr2-141635343-141635844	2.062056	-0.29933143	0.8147444	0.60973555	0.21296301	-0.69751465	-0.5723757	-0.56804717	-1.5622317
chr5-133985020-133985521	1.8529474	0.7122582	0.6186838	-0.4113084	-0.750426	0.17504007	0.11363515	-0.37097973	-1.9398484
chr3-35143997-35144498	2.1938796	-0.0884217	0.231669	0.263674	0.7888921	-1.0696565	-0.34892842	-0.65016395	-1.3209465
chr7-69338255-69338756	1.9153247	0.23527622	0.2574591	0.890825	0.51647604	-0.62987894	-0.8757246	-0.7558555	-1.5539033
chr13-68159737-68160238	2.2402215	0.1202791	0.68115824	0.36625975	-0.41209877	-0.9788651	0.08219526	-0.9254034	-1.1737485
chr2-68885873-68886374	2.1434295	0.34352162	-0.5810696	0.8276346	0.58695716	-0.65299815	-1.08691	-0.61183155	-0.9687339
chr13-103248660-103249161	1.9619713	-0.012695187	1.2606139	0.17246875	-0.8320054	-0.15794195	-0.5124735	-0.3135808	-1.5663568
chr5-18213787-18214288	2.1032355	0.47414866	0.39628205	0.44411185	-0.22687986	-0.36119077	-1.0569793	-0.13573605	-1.6369928
chr2-7824095-7824596	1.5584145	0.6844818	0.791921	-0.0795265	-0.9137559	0.38306925	-0.5030359	0.13201109	-2.0535827
chr1-41269768-41270269	1.7982248	0.16483435	-0.06808637	0.41838145	1.1606817	-0.4884822	-0.7433621	-0.4475076	-1.7946842
chr19-7674451-7674952	1.7875698	0.562894	0.8461609	-0.88321674	-1.0314344	0.5133679	-0.2744028	0.08580492	-1.6067427
chr3-62253401-62253902	2.314865	-0.20664436	0.4585121	0.697222	-0.10427831	-1.2040033	-0.36866072	-0.6408125	-0.946201
chr2-194346842-194347343	1.6022657	0.4314715	0.48631176	-0.61293536	-1.7729212	0.908243	-0.78511864	0.58433294	-0.84165215
chr12-402679-403180	2.5390162	-0.54526854	0.6766571	0.08238678	-0.3150617	-0.9848956	-0.3864509	-0.4872981	-0.5790846
chr1-10725320-10725821	2.1993794	0.9722993	0.32666764	0.04619514	-0.36072767	-0.36943197	-0.9880115	-0.5985965	-1.2277743
chr17-71382995-71383496	2.1852725	0.48721305	0.5004087	-0.5206453	-1.1485887	0.37780613	-0.18162183	-0.3370821	-1.3627629
chr9-89223512-89224013	1.5903635	0.39505237	0.8742545	0.61930317	0.35355523	-0.95008546	-0.45347026	-0.5132141	-1.915759
chr7-148625430-148625931	2.0287745	0.76026034	0.7674674	-0.122723304	-1.0077318	-0.22638592	-0.2336347	-0.41379067	-1.5522339
chr1-58764405-58764906	2.0075135	0.6510098	0.8715864	-0.4845511	-0.89213693	0.27734601	-0.5255376	-0.41055882	-1.4946724
chr4-138805852-138806353	1.6351041	0.39224306	0.48266563	0.8254114	0.75332505	-0.9781171	-0.51191676	-1.0809782	-1.5177372
chr5-114311479-114311980	2.166015	0.30829498	0.33680427	0.39909285	-0.5997779	0.0991164	-0.6227336	-0.33422443	-1.7525867
chr1-242641625-242642126	2.3662975	-0.2704804	0.735959	-0.63660914	-0.6197913	0.12408337	0.21919326	-0.74441475	-1.1742376
chr15-33170748-33171249	2.4977534	0.30775115	0.077725396	-0.20418157	-0.81939405	-0.06069313	-1.3408475	-0.086072475	-0.37204087
chr2-208248703-208249204	1.9137836	0.09900333	-0.5149435	1.2390157	0.5687002	-1.261082	-0.29916468	-0.8949937	-0.8503197
chr20-2559204-2559705	1.4611282	0.8327477	0.56964946	-0.44864684	-0.6336147	0.32378185	-0.19682255	0.32654408	-2.2347662
chr2-113824640-113825141	2.3611736	0.50338185	0.01826301	0.34907472	0.034290727	-0.38026696	-1.1499792	-0.6752149	-1.0607226
chr8-54812871-54813372	1.7490758	0.49999627	0.9419238	-0.5025734	-1.3626041	0.45334265	-0.04096047	-0.17039478	-1.5678064
chr13-56066414-56066915	2.0719736	0.19948646	0.98166364	-0.3438815	-0.95271605	-0.05809865	0.20306303	-0.58987325	-1.5116168
chr5-95347849-95348350	1.8661447	0.90920764	0.68792355	0.07703563	-0.110406734	-0.70091254	-0.13432989	-0.8948198	-1.6998402
chr6-124270504-124271005	2.4982529	-0.060883008	0.4716477	0.14932486	-1.2240663	-0.17950593	-0.41712642	-0.4776851	-0.75995946
chr6-76159561-76160062	1.3946722	0.78971785	0.54237556	0.8077971	0.73751694	-1.1740173	-0.7857874	-0.7876882	-1.5245873
chr14-90765452-90765953	2.3375618	0.5376769	0.7615583	-0.2967488	-0.907489	-0.3533108	-0.52900827	-0.5023154	-1.0479232
chr10-100470043-100470544	2.0670195	0.5804412	0.252334	0.78478825	0.041611996	-0.653347	-1.0534486	-0.751221	-1.2681772
chr17-78940879-78941380	1.601351	0.61195856	1.1645212	-0.9240809	-1.0868258	0.6195743	-0.68770385	0.046919003	-1.345714
chr3-62253954-62254455	2.254901	-0.23477465	-0.08639101	0.64443135	0.6259919	-0.9178043	-0.24831016	-1.1990824	-0.83896375
chr2-144205295-144205796	2.1495552	-0.44518274	-0.048076507	1.3277704	-0.27232748	-0.616975	-0.7086628	-0.19391291	-1.1921891
chr17-80000977-80001478	2.1839943	0.7886027	0.5395922	-0.49332654	-0.5480484	0.012313466	-0.5196201	-0.44530752	-1.5182002
chr13-38803777-38804278	1.9387944	0.5607251	0.29265615	-0.036781803	-1.3620316	0.6855078	-0.3251816	-0.21685669	-1.5368286
chr9-2960129-2960630	2.4225783	0.3812123	0.40819788	-0.37295797	-0.92635876	-0.0046492084	-0.60832715	-0.09883089	-1.2008651
chr16-67395851-67396352	2.555192	-0.30425394	0.7085159	-0.47806728	-0.6163698	-0.9233808	-0.3133161	-0.55888045	-0.069438495
chr2-2975007-2975508	1.4441286	0.64946294	0.27077115	0.7795482	0.77338797	-0.3632676	-0.94999045	-0.67409194	-1.9299496
chr4-82508110-82508611	1.9117973	1.0845512	0.53095245	-0.018582532	-0.19082037	-0.03144945	-1.298508	-0.6881574	-1.2997843
chr14-54610352-54610853	2.4016812	0.26273	0.53654164	-0.18632314	-1.3400317	-0.058067	-0.23950523	-0.5547458	-0.82228005
chr11-12343688-12344189	2.676981	0.32091224	-0.49603888	0.044095144	-0.36610928	-0.85059786	-0.2875778	-0.5215516	-0.52011424
chr4-80145191-80145692	1.7281504	1.2070597	0.39124024	0.40055788	-0.07598965	-0.687308	-0.6503103	-0.5796365	-1.7337645
chr1-60359468-60359969	1.8633488	0.43405923	0.6098585	0.49379706	0.47072116	-0.99061936	-0.53066266	-0.68698186	-1.663523
chr3-184489434-184489935	2.1359134	-0.37414575	0.64357656	0.89578277	-0.11927207	-0.5030575	-0.3881492	-1.0042869	-1.2863618
chr7-26135169-26135670	1.8880618	0.74308723	0.7659806	0.26132497	-0.42203492	0.0530546	-1.1110928	-0.6202042	-1.558178
chr17-41369173-41369674	2.1328518	0.79013085	0.7879648	-0.75204945	-1.0779407	-0.09407088	-0.45380726	-0.23360299	-1.0994782
chr17-61239154-61239655	1.8814156	0.57877195	0.8666099	0.34018657	-0.5617917	-1.019175	-0.4716126	0.023056073	-1.6374618
chr4-109527315-109527816	1.5814942	0.5750539	0.81954175	0.40304336	0.21790951	-0.57439035	-0.616333	-0.28619954	-2.1201203
chr9-76603571-76604072	1.4968843	0.665151	0.23315316	1.0100765	0.75174606	-0.72070944	-1.2369028	-0.77631986	-1.4230783
chr10-49083277-49083778	2.2014217	1.0579917	0.47373053	-0.4177304	-0.5207692	-0.8522871	-0.3416955	-0.45387265	-1.1467894
chr9-120450869-120451370	2.0337765	0.11935838	-1.006231	0.59746057	0.5225286	-0.97264224	-1.3221369	-0.49228957	0.5201762
chr5-61002548-61003049	1.836773	0.49381286	-0.32469332	1.0230218	0.7507598	-1.0911384	-0.7622351	-0.8219609	-1.1043408
chr14-86693435-86693936	2.3692617	0.38663837	0.7758833	-0.1339755	-0.8018797	-0.64875317	-0.23487787	-0.72941476	-0.9828829
chr10-80648263-80648764	1.8374681	0.37379768	-0.17981896	0.9082327	0.7251402	-1.2226909	-0.371167	-0.6331402	-1.4378219
chr12-64598396-64598897	1.6519538	0.57658887	0.98744726	-0.55564475	-1.126461	0.46929577	-0.16112648	-0.071583614	-1.7704692
chr5-81720110-81720611	2.2989125	0.7300266	0.10882859	0.40339622	-0.13274117	-0.81705886	-1.0731963	-0.66390014	-0.8542658
chr3-129994366-129994867	1.8302332	0.014604909	1.1100957	-0.12043991	-0.17770106	-0.37415457	-0.030827137	-0.20520715	-2.0466034
chr3-116336608-116337109	2.051702	0.609966	0.81477207	-0.12804942	-0.8751392	0.08587188	-0.78077847	-0.26703787	-1.5113053
chr1-93611818-93612319	1.6193473	0.48716575	1.4489003	-0.7146728	-1.14296	0.052345224	-0.259387	-0.023291932	-1.4674447
chr2-2949762-2950263	1.9754889	0.22201608	0.9590497	-0.023836914	-0.9076264	0.49507037	-1.3030384	-0.2861276	-1.1309952
chr9-120242492-120242993	1.9482327	0.6874178	0.26862985	0.31232566	0.4509567	-0.81784713	-0.28465593	-0.8830893	-1.6819704
chr3-113106411-113106912	2.2291827	0.26283443	0.40800017	0.6934109	-0.79874486	-0.70046777	-0.39281088	-0.31031108	-1.3910921
chr2-237687853-237688354	2.0406203	0.42266804	1.2827502	-0.19802739	-0.6478496	-0.97128177	-0.17990007	-0.72016615	-1.0288128
chr10-54808317-54808818	1.6299746	0.24724184	0.3670543	1.2278073	0.52109087	-0.8847877	-0.943425	-0.6630374	-1.5019194
chr6-57421678-57422179	2.6052516	0.2882004	-0.10682317	-0.14031668	-0.7671639	-0.2704105	-0.5466792	0.0046948176	-1.0667529
chr10-117223117-117223618	2.278091	0.73969054	-0.12928589	0.54450077	-0.29592583	-0.7120784	-0.7901163	-0.37322792	-1.2616475
chr3-120842449-120842950	2.135561	0.40866095	0.65231836	-0.16078389	-0.27909473	-0.14613597	-0.2833502	-0.48036215	-1.8468133
chr11-119119099-119119600	2.3248036	0.025220472	0.8324514	0.09458527	-0.89522684	-0.03101308	-0.67046124	-0.50179076	-1.178569
chr20-7207480-7207981	2.135178	1.1673955	-0.35781413	0.1123751	-0.36369023	-0.17678104	-1.0751755	-0.18265817	-1.2588307
chr9-20745607-20746108	2.10916	-0.047931243	0.21159099	0.29024705	-0.7365128	0.23757844	-0.6582793	0.3924504	-1.7983019
chr8-30561320-30561821	1.6473435	1.0096523	0.5604404	-0.168635	-0.89705294	0.27183476	-0.4320552	-0.027271515	-1.9642601
chr12-47504915-47505416	1.3191165	0.56417114	0.7976762	-0.15921196	-0.8185941	0.5906142	-0.2854372	0.25338882	-2.2617261
chr1-87730407-87730908	2.1710765	0.019380976	0.94350564	0.07587709	-1.023219	0.06752867	-0.9956109	-0.102318615	-1.1562194
chr5-109670316-109670817	1.6320349	0.78855026	0.26163694	0.7598375	0.36096722	-0.50426173	-1.1789386	-0.33619598	-1.7836318
chr6-123549626-123550127	2.6538248	-0.35460606	0.5266104	-0.17996155	-0.57589966	-0.622867	-0.33089295	-0.7447739	-0.37143308
chr7-29400544-29401045	2.1623716	0.07816077	0.37998948	0.6244859	-0.02460908	-0.6521195	-0.2684796	-0.58369464	-1.7161055
chr3-81565112-81565613	1.7803648	0.11828653	0.6839412	0.6927296	0.43907613	-0.29103184	-1.1259398	-0.56376046	-1.7336683
chr18-68086496-68086997	2.5611641	-0.2577292	0.5412402	-0.04764391	-0.80608964	-0.15032375	-0.23751076	-0.6212269	-0.9818809
chr21-35257467-35257968	1.3962628	0.6041502	0.04012533	0.92165595	0.38253257	-0.6089168	-0.10684392	-0.35268262	-2.2762868
chr6-113292179-113292680	2.154208	0.71362334	0.25492436	0.4579277	-0.5488808	-0.89265114	0.04582318	-0.88249785	-1.3024776
chr11-70828562-70829063	1.6123507	0.89850014	1.0808369	-0.7204643	-1.181877	0.1851442	-0.31241333	-0.020452706	-1.5416269
chr10-70679690-70680191	2.1103623	-0.002484439	-0.3983067	0.561228	0.95144564	-0.9796051	-1.1282852	-0.95337504	-0.16097926
chr15-91698369-91698870	2.7142375	-0.24215175	0.18644188	-0.15870668	-0.46877643	-0.64360684	-0.10182672	-0.79041916	-0.49519303
chr1-22510459-22510960	2.3468761	-0.11266601	0.89444256	-0.32494137	-0.9532657	-0.8349721	0.2069112	-0.3128292	-0.9095584
chr15-95511528-95512029	1.8785492	1.0485866	0.016665211	0.4515978	-0.29933345	-0.7061775	-0.84051937	0.13971922	-1.6890883
chr7-142815243-142815744	1.8222948	0.2320554	0.19248901	0.8441309	0.5862501	-0.80400634	-0.29725966	-0.79831344	-1.7776386
chr18-59238568-59239069	2.0950525	0.19050981	0.74156564	0.37594575	-0.23815182	-0.37938175	-0.86401993	-0.22255206	-1.6989703
chr1-40027456-40027957	2.3646808	0.5744247	0.5196428	-0.16067874	-0.8874774	-0.20754495	-0.49512017	-0.50173503	-1.2061932
chr20-35368794-35369295	1.7254865	0.32748523	-0.647674	0.78491455	1.260093	-1.1681656	-0.5120073	-0.6630348	-1.107098
chr7-25424211-25424712	2.0715075	0.8815689	0.47869658	0.25371	-0.2340013	-0.41742235	-0.96140844	-0.62588006	-1.4467707
chr22-33232120-33232621	1.7826705	1.0479162	0.36822146	0.32581538	-0.059200034	0.012720031	-1.498282	-0.619944	-1.3599153
chr6-86846300-86846801	2.1941304	0.2565561	1.0498291	-0.7326509	-1.0376772	0.11418712	-0.29123893	-0.552621	-1.000515
chr4-37931819-37932320	2.021193	0.119614385	0.7825834	0.795289	-0.8779284	-0.5883544	-0.28956357	-0.4674007	-1.4954333
chr3-68985191-68985692	2.3000975	0.08369297	0.8578978	-0.022864316	-0.6934835	-0.43392593	0.033834647	-0.9259968	-1.1992537
chr12-109908548-109909049	2.5841424	0.0075222887	-0.40118158	0.35824087	-1.0271986	-0.14429869	0.005639623	-0.67246133	-0.71040356
chr13-108395585-108396086	2.6560552	-0.49136564	0.0134088425	-0.05098673	-0.5561632	0.28953385	-0.7869525	-0.7739116	-0.29961872
chr4-112151066-112151567	2.199183	-0.5529013	0.89304954	-0.044763703	-1.2720218	-0.054354955	0.34886804	-0.47138005	-1.0456815
chr13-72398622-72399123	1.6742519	0.6026576	0.5571872	0.3792186	0.1582722	-0.16065024	-0.6382984	-0.38857615	-2.1840663
chr4-155268866-155269367	2.362011	-0.09282996	0.43491024	-0.010895495	-0.28479132	-0.73857963	0.09089745	-0.15991513	-1.6008065
chr2-48769735-48770236	2.4796197	0.47585434	0.1732462	-0.16989684	-0.14777671	-0.71103746	-0.23097934	-0.5889907	-1.2800379
chr6-8113154-8113655	2.164956	-0.016615933	0.40235072	0.6881204	-0.6658856	0.23093604	-1.08556	-0.34639087	-1.3719078
chr7-25669263-25669764	1.9451509	0.73743457	0.73297983	-0.048110798	-0.88495094	0.26106694	-1.1251769	-0.21502204	-1.4033718
chr22-35008557-35009058	1.9065826	0.66136134	-0.25483125	0.6628134	0.6254623	-0.8269305	-0.93616474	-0.29376724	-1.5445263
chr10-74250996-74251497	2.1102371	0.32125095	0.48047704	0.73711294	-0.3319362	-0.38927922	-0.6930661	-0.65356606	-1.5812318
chr19-58531359-58531860	1.7264993	0.5682799	0.8975031	-0.14195375	-0.20860577	0.07271278	-0.7310752	-0.116030164	-2.0673313
chr6-66179484-66179985	2.4675088	-0.16530539	-0.50383794	0.40546823	0.56673586	-0.8520286	-0.44809234	-0.47371322	-0.99673647
chr13-56133837-56134338	2.0686653	1.2042466	0.39967543	-0.31050494	-0.6113669	-0.6423914	-0.48347014	-0.23190649	-1.3929464
chr11-29314097-29314598	2.4431686	0.038561746	0.7023071	-0.065655485	-0.44263196	-0.105851986	-0.63584286	-0.8086215	-1.1254339
chr8-115056354-115056855	1.7831603	0.8426317	0.95943624	-0.6301809	-0.98414105	-0.10877573	-0.037394106	-0.15537658	-1.6693586
chr2-212062243-212062744	1.8602537	0.26863396	0.7830495	0.2272535	0.48009473	-0.4667522	-0.83673203	-0.4605685	-1.855233
chr16-64266970-64267471	1.8498973	0.66500735	1.1630497	-0.5159988	-1.0457183	0.2999563	-0.5617865	-0.5410749	-1.3133312
chr1-93960961-93961462	1.6298473	0.36971837	0.64271647	0.3562241	-0.23134775	0.172373	-0.48279107	-0.14836766	-2.3083744
chr1-212133489-212133990	2.157896	0.334323	1.0776464	-0.06584737	-0.92756456	-0.46124366	-0.24947095	-0.6244838	-1.2412562
chr1-74983536-74984037	2.5949402	-0.15103291	-1.113409	-0.041285053	0.04783307	0.2671401	-0.7388566	-0.49642807	-0.36890268
chr4-101699226-101699727	2.2362394	0.76148117	0.38993078	-0.073329285	-0.53381383	-0.86322474	-0.7453174	0.117434226	-1.2894009
chr11-5151862-5152363	1.5511403	0.6000347	0.62036556	0.4712631	0.12860109	-0.62187326	-0.100601494	-0.4011063	-2.2478228
chr10-4296264-4296765	2.0005312	0.89414316	0.5493146	0.018838445	-1.1379197	0.15296642	-0.4965905	-0.56129426	-1.419989
chr4-57774222-57774723	1.6371961	1.006301	0.7311522	0.4696248	-0.16589372	-0.6644483	-0.90118605	-0.33567202	-1.777074
chr2-68147788-68148289	1.8409318	0.41815364	0.39091223	0.78000414	0.1287249	-0.6005184	-0.65751344	-0.36970922	-1.9309835
chr1-97430480-97430981	2.5363688	-0.94480336	0.39650172	0.25624377	-0.5904738	-0.84735376	-0.2631858	0.017993629	-0.56129134
chr4-36693079-36693580	1.537074	0.6303216	1.0006405	-0.42513254	-0.951455	0.30383384	-0.08035523	-0.0014622071	-2.013464
chr7-36829410-36829911	2.495586	-0.013919379	-0.2723513	0.5975474	-0.021853497	-1.1471738	-0.38696373	-0.41090143	-0.8399715
chr7-43613008-43613509	2.4337592	-0.31860483	0.4230983	0.48995334	-0.009097053	-0.5265417	-0.9147524	-0.47474974	-1.1030657
chr1-225915613-225916114	1.4936148	0.42509156	1.1013204	-0.60342187	-1.4224689	0.74332213	-0.38393548	0.15150014	-1.5050194
chr3-116714876-116715377	2.4607837	-0.66780573	0.7631123	-0.14927118	-0.38005382	-0.29512554	-0.05414401	-0.48344094	-1.1940562
chr20-53773824-53774325	1.645208	0.13563487	1.0389473	0.607565	-0.793848	-0.016665159	-0.17666997	-0.44955316	-1.9906192
chr2-146817749-146818250	1.9479688	0.12546429	0.83160496	-0.46772	-1.2653627	-0.12315061	0.7610852	-0.43275118	-1.3771394
chr1-97047404-97047905	1.4425132	0.9963047	0.70483303	-0.029085208	-0.10657781	-0.24934678	-0.36298215	-0.11292803	-2.2827299
chr2-34219214-34219715	1.6582989	0.9020546	0.31782985	-0.040932734	0.2315202	0.027936734	-0.9624388	-0.04845355	-2.0858169
chr3-44918740-44919241	1.809927	0.77366734	0.46567786	0.023492062	0.5721016	-0.32504433	-0.94203186	-0.5721003	-1.8056905
chr11-109980785-109981286	2.0317378	0.21839297	0.7448325	-0.27295858	-0.7328268	0.49425647	-0.6289939	-0.121420585	-1.7330211
chr17-32594829-32595330	1.9202327	0.41865215	0.4948928	-0.15871878	-1.0769197	0.5854383	-0.2309233	-0.13815007	-1.8145031
chr8-20360119-20360620	2.1689677	0.10786213	0.08142915	0.83451563	0.3458183	-0.80457455	-1.3651643	-0.6025383	-0.76631635
chr20-13115857-13116358	2.0783935	0.29006654	0.7266666	-0.029289205	-1.0871364	-0.6616905	0.64431226	-0.74719864	-1.2141231
chr12-108538795-108539296	2.6547923	-0.1412985	-0.099024616	-0.10140543	-0.7832591	-0.64699787	0.3418054	-0.5308954	-0.6937161
chr7-88399956-88400457	1.6467024	0.63583094	0.19693398	0.60519725	0.12352352	-0.18176879	-0.6475015	-0.14498204	-2.2339354
chr2-19038751-19039252	2.256188	0.7296306	0.12052764	0.5440527	-0.2069503	-0.6645479	-0.88871354	-1.000176	-0.89001006
chr2-233321313-233321814	1.9178802	0.67157406	1.0535548	-0.19288766	-1.0358434	-0.14600338	-0.35725304	-0.37429494	-1.5367258
chr18-8912453-8912954	2.4379013	0.42983457	0.56771505	-0.4887629	-1.1020379	-0.21076028	-0.21924448	-0.74671125	-0.66793394
chr2-32485613-32486114	2.232025	0.5670525	0.6334947	0.002738452	-0.6603315	-0.50056523	-1.1181862	0.009173444	-1.1654035
chr16-67392897-67393398	2.4551024	0.3733059	0.5799122	-0.8112849	-0.10953433	-0.69764733	-0.95210034	-0.6219934	-0.21576215
chr6-114431600-114432101	2.2656274	0.22417927	0.6312209	0.2197727	-0.67859286	-0.46490923	-0.18636961	-0.44125453	-1.5696713
chr2-68144069-68144570	2.0212398	0.084505804	-0.019259447	0.7467322	0.551189	-0.530382	-0.4762063	-0.59284896	-1.7849687
chr2-16040733-16041234	2.352035	-0.68988955	0.30209953	0.9338393	-0.40710738	-1.0234599	-0.25482374	-0.6935511	-0.51914316
chr10-99080538-99081039	1.7413949	0.15530112	-0.029129077	0.94858515	1.0530176	-0.9681372	-1.1439078	-0.60989714	-1.1472259
chr10-61466278-61466779	1.7170637	0.90430796	0.61242825	-0.28040457	-0.88879174	0.26473713	-0.5296067	0.10516695	-1.9049003
chr5-59394156-59394657	2.3017178	0.5016487	-0.04862734	0.52683115	-0.33463132	-0.15612608	-1.2161012	-0.3902324	-1.1844794
chr19-33767431-33767932	2.2179854	0.09131813	-0.36041418	0.6241451	0.5845751	-0.98899823	-0.5251667	-0.27097422	-1.37247
chr2-174176931-174177432	2.1031651	0.7117807	0.3411743	-0.035044726	-0.44014105	-0.48868105	-0.32045248	-0.02337904	-1.848423
chr18-4767992-4768493	1.7817844	0.6233281	1.1432066	-0.7283856	-1.2497469	0.06639796	-0.36133167	0.10036796	-1.3756194
chrX-151828756-151829257	2.3230338	-0.2578725	-0.16869625	1.0448049	0.019680994	-0.4260911	-0.71514684	-0.72562873	-1.094087
chr3-54789740-54790241	2.081298	0.6082011	0.17234243	0.4543941	0.15613176	-0.56412995	-1.409399	-0.19722712	-1.3016102
chr5-174838480-174838981	2.4866908	0.091550834	0.28632063	0.14152057	-0.082312465	-0.24036923	-0.5664134	-0.8587671	-1.2582216
chr12-97465130-97465631	2.1228468	0.6993444	0.7557767	-0.2757243	-0.37551984	-0.93986726	-0.033967264	-0.5155726	-1.4373173
chr5-34193918-34194419	2.6103666	-0.33703357	0.46898636	-0.09597527	-0.3167841	-1.0689269	-0.4816925	-0.56957614	-0.20936565
chr10-9508750-9509251	1.7098424	0.6302797	0.8897698	-0.192463	-0.9054159	0.1963148	-0.20219441	-0.14354712	-1.9825861
chr19-41440756-41441257	1.6815336	0.21648693	1.0833374	-1.0113119	-1.1621552	0.54678285	0.21463172	-0.07676608	-1.4925387
chr6-147986926-147987427	2.0771663	0.64646995	-0.00927789	0.70394236	-0.6606013	-0.07082125	-0.50024337	-0.50616527	-1.6804698
chr7-20076789-20077290	1.8279485	0.31148744	0.9703271	0.03889575	-0.3533351	-0.4609644	0.29873905	-0.71432626	-1.9187734
chr13-86132953-86133454	2.6282425	-0.54969317	-0.12067367	-0.25235432	-0.2644352	-0.6500737	0.5058487	-0.4008366	-0.89602387
chr14-84456550-84457051	1.613753	1.2891387	0.44797894	0.24499747	-0.36699927	-0.19879353	-0.752177	-0.38435376	-1.8935442
chr6-64207972-64208473	2.3136096	-0.98636115	1.1498877	-0.44325867	-0.5874987	-0.50433993	-0.005732231	-0.22556467	-0.7107426
chr9-68929314-68929815	1.7797351	0.73767215	0.016345741	0.1970242	-0.29466632	0.50305796	-0.7165285	-0.1300132	-2.092626
chr16-64633059-64633560	2.0354896	0.31622717	1.0539486	0.5223114	-0.6645817	-0.9682121	-0.38471764	-0.85247904	-1.0579852
chr9-78691625-78692126	1.7171432	0.60791916	-0.21914017	1.183526	0.5897724	-0.7280637	-1.1651887	-0.8800851	-1.1058813
chr1-147597061-147597562	2.3886156	-0.32878757	0.7158518	-0.025502082	-1.1211958	-0.38038447	0.07056552	-0.21434379	-1.1048186
chr13-76796173-76796674	1.6628027	0.42297342	0.95879275	-0.46981794	-1.0380422	0.38156602	-0.03994347	0.042514216	-1.9208438
chr6-123434265-123434766	2.6362312	-0.7605458	-0.2237658	0.5311133	-0.23959048	-0.38405678	-0.59628904	-0.721819	-0.2412788
chr6-164509172-164509673	2.0371456	0.42351037	-0.011090144	1.0749698	0.07329331	-0.50560296	-1.1279523	-0.8200829	-1.1441922
chr14-38108301-38108802	2.251939	0.12833612	0.3524839	0.64977986	-0.08352655	-1.1345396	-0.1384493	-1.0049196	-1.0211041
chr12-93857237-93857738	2.4838343	-0.08462457	0.6209261	-0.06833774	-0.6743204	-0.4237029	-0.0985884	-0.5248212	-1.2303644
chr3-110612990-110613491	1.8488355	0.61966467	0.33392575	0.5400701	0.17579651	-0.36328906	-1.2523524	-0.15970281	-1.7429475
chr8-84274753-84275254	2.2152028	-0.35918805	0.4318337	0.9443961	0.08668574	-1.0720686	-0.5786685	-0.79974973	-0.8684429
chr6-29496050-29496551	2.5343328	-0.29611102	0.5567115	-0.03963148	-0.34417495	-0.09683612	-0.64089316	-0.49081698	-1.1825812
chr16-56844102-56844603	2.3439906	0.4519813	-0.44351345	0.8529477	-0.26115263	-0.642447	-1.0166423	-0.50679374	-0.77836794
chr2-40127998-40128499	2.5889704	0.36356416	-0.011672898	-0.10571702	-0.25059322	-0.29431248	-0.4436799	-0.696803	-1.1497552
chr3-129913726-129914227	1.8178725	1.1693916	0.030531587	-0.24201868	-0.58540845	0.3424681	-1.0833418	0.16526029	-1.6147537
chr2-205764364-205764865	2.025836	0.16771472	0.71650726	-0.79570234	-1.4847252	0.38134977	0.19793877	-0.05601588	-1.1529014
chr17-67523321-67523822	2.3136055	0.44419494	0.6113823	-0.027312825	-0.21802348	-0.4451633	-1.3039236	-0.38366678	-0.9910931
chr5-153559150-153559651	2.5196638	-0.42760548	0.02332099	0.28907362	-0.40605423	-0.12503764	0.029261002	-0.5080399	-1.3945841
chr4-117813920-117814421	1.515272	0.6648561	1.1387937	0.29198417	-0.37591243	-0.5412137	-0.7975682	0.05480469	-1.951018
chr2-65465144-65465645	2.384364	-0.30016938	0.89470685	-0.38047004	-0.91651493	0.009505478	0.0017385482	-0.79198736	-0.9011731
chr2-64448073-64448574	1.6722765	0.37502635	0.88392365	-0.5813786	-0.9063383	0.23983951	0.27790898	0.035258494	-1.996516
chr15-46114361-46114862	1.8004299	1.0298142	0.57230943	0.13484015	-0.5519542	-0.08779183	-0.8429242	-0.24685198	-1.8078706
chr16-5461751-5462252	2.3147807	0.74766815	0.08538027	-0.7390246	-1.1231266	-0.59479666	0.25841033	-0.029231597	-0.9200589
chr11-133793496-133793997	1.2813313	0.94321316	0.055541415	0.9548208	0.9408288	-1.0542196	-0.99407375	-0.67254055	-1.454902
chr17-6322458-6322959	2.4347985	-0.30548158	0.4210842	-0.7008994	-1.1027833	-0.032409724	0.4066997	-0.17388399	-0.9471243
chr8-60211626-60212127	2.722917	-0.41758156	-0.018839408	0.04894668	-0.39758384	-0.44613445	-0.14431801	-0.42580435	-0.92160285
chr6-157036336-157036837	2.0976589	-0.9713677	-0.078210294	0.99894315	0.6960841	-0.81088513	-0.33809015	-0.5468064	-1.0473285
chr1-242752483-242752984	2.0822635	0.024198903	-0.44087458	0.88958836	0.78478545	-1.2160175	-0.6350407	-0.9336275	-0.55527586
chr11-133781139-133781640	2.2061927	0.55154234	-0.0044616763	0.49755564	0.27113086	-0.92607653	-0.8769645	-0.41035253	-1.3085672
chr4-177745067-177745568	1.8103956	0.79850525	0.8255277	-0.3404135	-0.83376825	0.4131405	-0.9185132	-0.15696141	-1.5979114
chr5-127695497-127695998	1.2282798	0.82312495	-0.24324502	1.3021079	0.9026045	-1.0630465	-1.1189891	-0.6102443	-1.2205915
chr16-5385923-5386424	2.357987	0.34995508	0.97525245	-0.55199426	-0.7331069	-0.35001743	-0.67142564	-0.64792585	-0.72872335
chr1-197319745-197320246	1.9668387	0.061284237	0.59703994	-0.47336167	-1.3367641	0.08671834	0.37031588	0.31438106	-1.5864533
chr22-31449579-31450080	1.7024828	0.5329421	0.21254008	0.31018358	-0.3865857	0.11498648	-0.6225456	0.36966038	-2.233664
chr5-36033542-36034043	1.8664994	0.83157456	0.8675672	-0.20595214	-0.69187635	0.085606635	-0.55776423	-0.456737	-1.7389202
chr1-154978535-154979036	2.4318075	0.5098602	0.4177356	0.0056949337	-0.5254836	-0.46926692	-0.82661486	-0.39728403	-1.1464493
chr4-123352970-123353471	2.2363095	0.7965633	-0.34577748	0.5338083	-0.0014223022	-0.7420592	-0.8208569	-0.40206006	-1.2545042
chr2-132638728-132639229	1.792951	0.85237384	0.2382079	0.5422126	0.18999588	-0.44112417	-0.48615676	-0.7842741	-1.9041864
chr7-91696630-91697131	2.100796	0.209908	0.77513176	-0.42220676	-1.0146525	0.41669106	-0.13165209	-0.38700297	-1.5470135
chr1-196303671-196304172	1.7731029	0.49866107	1.1489404	-0.06991962	-0.5667659	-0.5512801	0.1893317	-0.6243918	-1.7976779
chr4-156981435-156981936	1.6239501	0.28980175	-0.26276442	1.1715016	1.0210885	-1.1150221	-1.0451838	-0.6964885	-0.98688376
chr18-69221859-69222360	2.0451214	-0.08150389	1.0550038	-0.23244129	-1.0719504	0.47043005	-0.66980094	-0.17546572	-1.3393915
chr11-40506227-40506728	2.3544197	-0.015312851	0.45451823	0.41139847	-0.23451848	-0.4036254	-0.31676504	-0.7852929	-1.4648206
chr1-221711197-221711698	1.611813	0.29121187	1.1317648	-0.82045007	-1.4255681	0.33460292	0.34956276	-0.025112662	-1.4478248
chr13-101931320-101931821	2.5592287	0.3055614	-0.3354907	0.090839565	-0.7441176	0.24111532	-0.42322686	-0.91956055	-0.7743478
chr20-53423515-53424016	2.1512306	0.8919564	-0.5509204	0.38204592	-0.14649089	-0.2284797	-1.1136849	-0.039694272	-1.3459628
chr14-91197801-91198302	1.7245132	0.8349548	1.18464	-0.41497353	-0.6255525	-0.5297195	0.2763884	-1.1853468	-1.2649004
chr2-236796089-236796590	2.2138522	0.97740054	0.5986443	-0.2784882	-0.56377023	-0.5857794	-0.72048944	-0.520277	-1.1210928
chr8-59370253-59370754	1.3225985	0.0922411	-0.19548146	1.3673265	1.2306317	-0.83127016	-1.0007552	-0.712676	-1.2726146
chr11-112394693-112395194	2.4548469	-0.544599	0.61848897	-0.20811085	-1.2429831	0.2733452	-0.534274	-0.32893625	-0.48777807
chr5-168371595-168372096	2.2401462	-0.9993055	1.1341871	-0.78286564	-0.6390045	-0.0031277486	-0.723497	0.13816226	-0.364696
chr5-137040247-137040748	1.6028699	0.9567252	0.3344747	0.553525	0.54113775	-1.2094563	-0.50799984	-0.6335438	-1.6377319
chr3-81033675-81034176	2.5086997	-0.43886858	0.7076252	0.16591176	-0.34680024	-0.9371387	-0.33883944	-0.6486213	-0.67196643
chr12-30580932-30581433	2.3651457	0.483976	0.3637155	0.04733313	-1.0806749	-0.30626923	0.001967872	-0.84409845	-1.0310961
chr10-68140350-68140851	1.9795095	1.084552	0.19495642	0.26822028	-0.63785344	-0.41631022	-0.6590857	-0.15350342	-1.6604849
chr10-120429875-120430376	1.5805199	0.4284066	0.18486673	0.95322365	0.90674603	-0.6294473	-1.1293886	-0.7950719	-1.4998544
chr8-60848242-60848743	1.3508841	0.4567032	-0.15819894	1.1798966	1.1279094	-1.0616126	-0.663663	-0.7850714	-1.4468464
chr2-199799353-199799854	2.2260568	-0.03190401	0.8872202	-0.05618109	-0.9360107	0.22722532	-0.44229513	-0.5047251	-1.3693857
chr8-83005954-83006455	2.4043543	-0.21024536	-0.82879627	0.87780684	0.12151785	-0.6184605	-1.0302423	-0.3226985	-0.39323694
chr16-48001397-48001898	1.4257542	0.5886145	1.0426092	-0.29076296	-0.844546	0.22472309	-0.18806481	0.18971065	-2.1480372
chr2-181999014-181999515	1.8199857	-0.4697882	1.2399415	0.2238413	-1.1340965	-0.3975432	0.3770034	-0.15279426	-1.5065516
chr13-19494031-19494532	1.6158568	0.6949016	0.4539908	-0.11530457	-0.872226	0.49241513	-0.07640226	-0.03066406	-2.162565
chr6-19408453-19408954	1.785706	-0.31019324	1.5742435	-0.35881266	-0.590913	-0.6460012	0.32575846	-0.31910244	-1.4606863
chr6-31452902-31453403	2.490588	0.37699023	0.47979587	0.059281606	-0.5821533	-0.67395574	-0.7880698	-0.48275748	-0.87971824
chr1-175459732-175460233	1.9349736	0.22829397	0.70894086	0.27378252	-0.8730895	0.25296208	-0.3755034	-0.2545418	-1.8958207
chr6-69425662-69426163	1.8301129	0.69204366	0.8038694	0.3683223	-0.28700837	-0.50708413	-0.5137947	-0.5081023	-1.8783594
chr8-123903607-123904108	2.1809273	-0.56965166	0.824662	0.67902565	0.048568435	-0.5923264	-0.77096033	-0.57618165	-1.224065
chr10-86063377-86063878	2.0326164	0.75810647	0.54687804	0.17553613	-0.1604346	-0.25235885	-0.535859	-0.89559054	-1.6688931
chr3-140614114-140614615	2.3180814	-0.31069618	0.9414048	-0.4497155	-1.039546	-0.004254162	0.1428748	-0.6210972	-0.9770527
chr18-41840533-41841034	2.172363	0.5459501	0.48344743	-0.33595982	-0.47311264	-0.17907612	-0.5087323	0.060844462	-1.7657216
chr17-607466-607967	1.6322206	0.69247407	0.25538668	0.7400297	0.5973613	-0.9079123	-1.2107236	-0.19993068	-1.5989056
chr12-117309386-117309887	1.8466932	-0.28588542	-0.24233434	1.1139104	0.9832862	-0.43265828	-1.236575	-0.88517076	-0.8612665
chr1-59161233-59161734	1.6707528	0.67686945	1.0438831	-0.41799957	-0.7943895	0.18088005	-0.4543576	-0.004115899	-1.9015225
chr4-133803360-133803861	2.2122235	0.30354157	0.5851487	0.64523906	-0.37404138	-1.0756432	-0.997032	-0.40482906	-0.8946076
chr15-35508030-35508531	2.3050675	0.2346703	0.5864801	0.21378441	-0.5957418	-1.3927797	0.02075591	-0.63494843	-0.73728967
chr7-36992275-36992776	1.7487719	0.48939094	-0.500823	0.45638865	1.144921	-0.30894363	-1.7239071	-0.57390934	-0.73189
chr1-181318442-181318943	2.73663	-0.517211	-0.06552035	-0.562753	-0.54647225	0.11673511	-0.06085049	-0.5701195	-0.53043973
chr1-49315616-49316117	1.6689546	0.78687066	0.44750682	0.47120363	0.6223525	-0.8910802	-1.0616376	-0.39943406	-1.644737
chr8-104602557-104603058	2.6016803	0.13442191	-0.16765827	0.37630427	-0.6146018	-0.9597934	-0.32543847	-0.30716246	-0.737752
chr20-39576799-39577300	2.0661886	0.71339005	0.23952046	0.4018104	-0.5815683	-0.093350865	-1.297806	-0.04465796	-1.4035263
chr8-69479690-69480191	2.0714273	0.24380676	0.54951346	-0.21330486	-1.2487075	0.66565394	-0.5483165	-0.110435896	-1.409635
chr7-87350221-87350722	1.6658823	0.3026409	0.6648596	0.81377625	0.4695242	-0.37727317	-1.2911977	-0.63842815	-1.6097844
chrX-20085391-20085892	2.058853	0.43642455	0.51394075	-0.46664274	-1.4323916	0.13943216	-1.0479916	0.56962323	-0.7712473
chr20-1873751-1874252	1.8082508	0.5807714	0.9005064	-0.80019456	-1.1372302	0.37203655	0.0710988	-0.22922139	-1.566017
chr12-45418458-45418959	2.6731079	0.08499637	-0.032704048	0.19029884	-0.7523718	-0.33847845	-0.57873124	-0.71797204	-0.5281488
chr5-106674092-106674593	2.2148418	0.67854875	0.62708646	-0.54679567	-1.06409	0.04972473	-0.29375693	-0.42428833	-1.24127
chr7-107884309-107884810	2.2863135	0.51706237	-0.20062086	0.32963046	0.031127824	-0.13009202	-0.87240785	-0.40833798	-1.5526696
chr7-81506677-81507178	2.3835337	0.13982914	0.5529774	-0.25520492	-1.3047373	-0.411767	0.025828382	-0.108734414	-1.021723
chr10-16271627-16272128	2.3924649	0.3909541	0.617193	-0.0984026	-0.83660567	-0.48336464	-0.22941917	-0.5521558	-1.2006655
chr12-96549163-96549664	1.9139804	0.5292806	0.5063915	0.5676757	0.33986396	-0.6829915	-0.73661804	-0.78155315	-1.65603
chr3-168552741-168553242	2.1231384	0.4981722	0.9547802	-0.24528627	-0.714597	-0.11213916	-0.42404094	-0.589433	-1.4905945
chr4-127822512-127823013	2.5618794	-0.75026715	-0.6404812	0.570044	0.20203334	-0.2603205	-0.59329814	-0.33922434	-0.7503646
chr21-26368759-26369260	2.6021118	0.12680644	0.39798954	0.021137405	-0.57627326	-0.6461039	-0.56117576	-0.51090854	-0.8535836
chr1-154663751-154664252	2.1803474	0.5966383	0.7447092	-0.44656962	-1.0965374	-0.08916378	-0.17402416	-0.3971768	-1.3182236
chr9-35908813-35909314	2.178612	-0.3268769	0.19697154	0.99129856	0.3440292	-1.1090648	-0.708131	-0.6284839	-0.9383537
chr12-117335288-117335789	2.2542276	0.2695286	0.3726398	-0.89261556	-1.2513338	0.43142515	0.15566523	-0.32566497	-1.0138716
chr1-224721334-224721835	1.9200672	0.2735361	0.47813022	-0.6352363	-1.4660413	0.4819434	0.11791893	0.2883714	-1.4586899
chr18-13992797-13993298	2.044489	0.7050483	0.43287268	0.13185498	-0.39256543	0.02070763	-0.59225655	-0.52265865	-1.827493
chr4-84223574-84224075	1.788491	0.5542309	0.20028749	-0.046066854	-1.4146872	0.5097629	0.4423494	-0.33685622	-1.6975121
chr7-30492574-30493075	1.7741373	1.205875	0.40005675	-0.13264701	-0.23825306	-0.25668132	-0.5954477	-0.23678255	-1.9202574
chr15-55343263-55343764	2.6086724	-0.2286109	0.3458863	0.03412215	-0.7843652	0.027175318	-0.49405125	-0.6461833	-0.86264527
chr17-5800774-5801275	2.0773697	1.1021653	0.6962548	-0.37841505	-0.7261143	-0.65420836	-0.2701968	-0.69092035	-1.1559364
chr10-118945560-118946061	2.439687	-0.5078352	0.7567031	-0.43874747	-1.1722047	-0.34984154	0.14381653	-0.18283786	-0.68874174
chr12-66610277-66610778	2.2393699	-1.0084976	0.020887582	1.0162393	0.35017633	-0.9033415	-0.6474161	-0.59490323	-0.47251537
chr8-124235031-124235532	2.3205886	0.67062986	0.71247846	-0.22722471	-0.88239855	-0.79570603	-0.80052406	-0.33248106	-0.6653636
chr5-150985-151486	2.2070868	0.49793532	-0.15083739	0.12411887	-0.51471454	0.48729053	-1.537781	-0.13463217	-0.9784636
chr6-130059231-130059732	2.0870945	-0.0028761243	1.0882643	-0.2710828	-0.35863575	-0.27590165	-0.44032142	-0.10102917	-1.7255118
chr8-78483930-78484431	2.2242084	0.70179534	0.23508771	-0.10031808	-0.7813804	-0.2384545	-0.08578081	-0.30342928	-1.6517283
chr14-51356512-51357013	2.4545085	-0.99797505	0.562091	-0.56887054	-0.7704591	0.20873964	-0.4531284	-0.66622674	0.23132329
chr10-58091943-58092444	2.2961736	0.5615714	0.26310238	0.21218829	-0.7092061	-0.7360269	-0.28437072	-0.13579544	-1.467638
chr7-48956030-48956531	2.375478	-0.29978806	-0.21646279	0.53571564	-0.12653065	-0.8148045	0.23005293	-0.21605653	-1.4676044
chr1-37862255-37862756	2.1040707	-0.07070882	1.1687279	0.14535893	-0.6848678	-0.1711491	-0.44091547	-0.58606106	-1.4644533
chr4-124260153-124260654	2.7014043	-0.7580279	-0.03163977	0.29069772	-0.30237332	-0.65187013	-0.47593343	-0.41097394	-0.3612836
chr19-28642928-28643429	2.1466851	-0.033081584	0.5891908	0.2930305	0.20317191	-0.31234184	-0.6136239	-0.48118278	-1.7918506
chr5-82218499-82219000	1.460917	0.27258727	0.898218	-0.2728108	-1.182611	0.38798016	0.34896797	0.14088379	-2.0541353
chr1-163725718-163726219	1.697178	0.91124016	-0.19915238	0.689456	0.3515456	-0.05060876	-1.3088734	-0.4333333	-1.6574512
chr8-26230485-26230986	1.5379287	0.6666169	0.24282148	0.55001724	0.18011023	-0.13901994	-0.8036571	0.030217586	-2.2650325
chr4-107708645-107709146	2.2702432	0.086521424	0.7175016	-0.25654525	-0.81272906	0.0513837	-0.63806856	0.059542373	-1.4778502
chr16-17655176-17655677	1.4976025	0.89753795	0.840424	-0.35287175	-0.31555733	0.20371056	-0.2841491	-0.2927817	-2.193911
chr2-172249452-172249953	1.9012315	-0.34114543	0.91650444	-0.6257014	-1.4217036	0.38215828	0.60416174	-0.20608917	-1.2094159
chr2-216907688-216908189	1.9834055	0.5510124	0.8408848	-0.19281666	-1.2359136	0.06963773	-0.23214011	-0.2437508	-1.5403205
chr13-102839684-102840185	2.195271	0.35512075	0.7115417	0.5012265	-1.149583	-0.4960124	-0.9444035	-0.3131466	-0.86001474
chr1-159363368-159363869	1.6273563	0.12425377	1.2193326	-0.8098679	-1.0613298	-0.013186544	0.7955981	-0.36541188	-1.5167456
chr8-36001521-36002022	2.3044915	-0.65813154	1.0338727	-0.041085213	-0.28898612	-0.70270634	0.101987995	-0.69085246	-1.0585902
chr5-110847306-110847807	2.2685077	0.09220372	0.041222647	-0.35950878	-0.10650041	0.0067060795	-0.3264421	0.26205665	-1.8782437
chr14-62139382-62139883	1.5817779	0.51676536	0.9134333	-0.10563393	-0.5615523	0.13262215	-0.23610039	-0.0059804255	-2.2353308
chr11-121155434-121155935	2.4147136	-0.512055	-0.26890612	1.0247501	-0.18805884	-0.8394669	-0.2722785	-0.52556103	-0.83313495
chr5-90746995-90747496	1.8019241	0.7023952	0.28588042	0.4680818	-0.34813777	0.17765653	-0.78024054	-0.2777269	-2.0298312
chr18-51909354-51909855	2.1536782	0.64798886	0.26502302	-0.35318083	-0.27550113	-0.14151062	-0.32186982	-0.09352733	-1.8810991
chr20-37823432-37823933	1.61026	0.4330264	0.7886741	-0.7779148	-0.9354528	0.7205011	-0.21941231	0.24807428	-1.8677571
chr1-183195597-183196098	1.98711	0.548765	0.5538453	-0.4393534	-1.3539159	0.42700276	-0.65882796	0.25327146	-1.3178974
chr4-38734953-38735454	1.7199732	0.740077	0.35762623	0.46247458	-0.12108489	0.10032542	-0.5038044	-0.6439624	-2.111626
chr15-33506926-33507427	1.7623825	-0.21507104	0.97913814	-0.65673494	-1.3769406	0.501494	0.2717865	0.21401529	-1.4800702
chr8-97471006-97471507	1.9014778	-0.24799708	0.34952182	0.9009901	0.22758883	-0.19379792	-0.8373202	-0.21581435	-1.8846476
chr12-103494957-103495458	2.6204085	-0.6148807	0.5091946	-0.50362045	-0.63415974	0.03218287	-0.1513845	-0.5161881	-0.741557
chr7-154137991-154138492	2.5093546	0.11658156	0.025753561	-0.52159095	-1.0094397	-0.29224482	0.31957024	-0.04892483	-1.0990608
chr13-53474598-53475099	2.035901	1.0353162	0.4950182	-0.15521918	-0.503952	-0.40587682	-1.3610876	-0.025572615	-1.1145288
chr12-32002406-32002907	2.1438882	0.7004091	0.38062018	-0.15906684	-0.658421	0.21606423	-0.79694045	-0.22062247	-1.6059288
chr2-33893708-33894209	2.3928726	-0.20332825	0.9031059	-0.0126618175	-0.40234238	-0.22677657	-1.018596	-0.4510781	-0.9811938
chr10-91864161-91864662	2.308194	0.77209836	0.27452403	0.052643634	-0.27279186	-1.0012869	-0.62308246	-0.31229207	-1.1980075
chr4-182415129-182415630	1.877634	0.7648586	0.92344034	0.28985	-0.098738596	-0.5884472	-0.7954848	-0.91444826	-1.458662
chr9-34943979-34944480	1.4912667	0.74897075	0.2494492	0.2498107	-0.057629447	0.043410245	-0.48296592	0.17076178	-2.4130716
chr7-64756951-64757452	2.1882281	0.36300904	1.116939	-0.18504505	-0.98344344	-0.24841909	-0.9769344	-0.59942275	-0.6749127
chr2-177031492-177031993	1.3613751	-0.23491652	-0.40873682	1.304259	1.4494559	-0.61391896	-1.029463	-0.8279695	-1.0000846
chr2-216789357-216789858	2.0841146	0.7666498	0.33762923	0.27981713	-0.10245954	-0.29892465	-0.6378606	-0.7563555	-1.6726117
chr10-107037259-107037760	2.4649131	-0.028380563	0.7115056	-0.1463106	-0.9961736	-0.24379699	-0.70348626	-0.14894244	-0.90932727
chr3-178383393-178383894	2.1217146	1.0886456	0.3693531	-0.015558559	-0.8054568	-0.56556416	-0.96147054	-0.10350128	-1.1281636
chr1-98021621-98022122	2.2950056	0.6631855	0.44680935	-0.5665273	-0.5769149	-0.2200959	-0.4796546	-0.09476342	-1.467045
chr15-26259691-26260192	1.6787378	1.0002115	0.9035079	-0.35180137	-0.75875163	0.059205025	-0.44479108	-0.24068773	-1.8456289
chr1-97129777-97130278	1.5140511	0.4646554	1.2027707	-0.7103959	-1.3441529	0.5300859	-0.252346	0.13506128	-1.5397292
chr6-55450223-55450724	2.1871476	0.08463532	-1.1096475	1.1703149	-0.44519824	-0.8930908	-0.28256363	0.017985104	-0.72958314
chr3-10110604-10111105	2.4143236	0.46056142	0.44972655	0.015315196	-0.1378435	-1.1249673	-0.5753869	-0.8321612	-0.66956776
chr2-16442541-16443042	1.8522111	0.9423587	-0.06801192	0.59858507	-0.5574	0.09399539	-0.75500315	-0.27567548	-1.8310616
chr1-169207766-169208267	1.5191084	0.36111033	0.728855	1.0231758	0.41289797	-0.84780544	-1.0475292	-0.4890851	-1.6607255
chr2-35962824-35963325	1.7454956	0.37098345	1.0248402	0.093460836	-1.1493156	0.31999445	-0.50804967	-0.15024751	-1.7471614
chr2-188399176-188399677	2.0312738	0.46911916	0.7921815	-0.75781846	-1.0529888	0.33827317	-0.6663941	0.17126359	-1.3249105
chr19-51959945-51960446	1.5192671	0.4556231	0.952167	-0.20603165	-1.034168	0.4154545	-0.24456562	0.19086766	-2.0486128
chr13-113887627-113888128	2.1809034	0.56280214	0.84652317	-0.87871027	-1.084483	-0.10647678	-0.31305185	-0.14347932	-1.0640267
chr14-78969256-78969757	2.4128547	0.17226867	0.5562578	-0.14505129	-0.4425013	-0.28453195	-0.83109885	-0.0802359	-1.3579637
chr4-112104639-112105140	2.3011022	0.053856324	0.35899457	-0.18824746	-1.2716851	0.44356382	-0.2526458	-0.16748028	-1.2774591
chr16-62688463-62688964	1.7996379	0.7795565	1.1173804	-0.49282736	-1.1063174	0.037820436	-0.5419198	-0.13568957	-1.4576418
chr9-5362347-5362848	1.9370446	0.5427598	1.2317173	-0.52800286	-0.7007942	-0.006735756	-0.8737264	-0.2447248	-1.357538
chr18-68513957-68514458	2.0520015	0.4394515	0.9722568	-0.054307953	-0.94479805	-0.011039074	-0.7814151	-0.22512344	-1.4470261
chr17-78600491-78600992	2.291547	0.6400363	0.66170627	-0.2615717	-0.4399296	-0.3779024	-0.33746725	-1.0037555	-1.1726606
chr5-169471095-169471596	1.3770635	0.6001837	0.1479619	0.9036714	0.74345076	-0.8987692	-0.06700122	-0.85483474	-1.9517237
chr3-94146644-94147145	1.8307183	-0.49480653	-0.38597938	1.106458	1.1735089	-0.97379106	-0.7202905	-0.8263464	-0.7094705
chr3-7891145-7891646	2.1946344	0.53624916	0.69627666	0.32112604	-0.54653656	-0.9385125	-0.623903	-0.3749073	-1.2644261
chr6-138117315-138117816	2.195031	0.22855102	0.973776	-0.31574446	-0.88494253	0.2509986	-0.7862576	-0.48632473	-1.1750889
chr20-2221194-2221695	1.7054836	0.4023765	0.8908566	-0.3941178	-1.2917663	0.55367875	-0.09164508	-0.04429338	-1.7305733
chr8-95626424-95626925	2.40596	-0.04546137	0.44695154	0.18435103	-0.7846316	-0.10395845	-0.44274145	-0.20794626	-1.4525231
chr12-47551003-47551504	1.807749	0.6062711	0.76638895	0.68349004	-0.49919802	-0.6229282	-0.7166311	-0.26806998	-1.7570738
chr7-127094012-127094513	1.838836	0.65959245	0.5485329	-0.9822609	-1.3958526	0.6481566	-0.13458046	0.05385026	-1.2362733
chr2-36450908-36451409	2.191184	-0.15525755	-0.9925836	0.9390398	0.6088456	-0.70790154	-0.5792225	-1.0055559	-0.29854786
chr2-37363067-37363568	2.3720946	1.0180675	-0.35855913	-0.37564546	-0.034916963	-0.76521105	-0.2129694	-0.61476564	-1.0280911
chr10-54080640-54081141	2.2000973	0.370691	0.35911426	-0.07460464	-0.51459914	0.25774154	-0.36395922	-0.43625644	-1.798222
chr8-52254557-52255058	1.6841481	0.43988213	0.5631476	0.53101003	0.06305736	-0.69133425	0.04626423	-0.4777694	-2.1584067
chr16-19259454-19259955	1.7890283	0.5985673	0.518107	-0.03694613	-0.8112962	0.23534665	0.05098484	-0.24765773	-2.0961325
chr6-126784571-126785072	2.3378983	0.3843531	0.60676855	-0.17714728	-1.1335655	-0.58788705	-0.07922706	-0.20802993	-1.1431618
chr1-15327412-15327913	1.9273927	1.2242221	-0.08319871	0.50790316	-0.11449933	-0.94775754	-0.90891254	-0.3046704	-1.3004804
chr2-172627298-172627799	1.6606562	0.8212299	1.2459427	-0.14229651	-1.0489167	-0.240087	-0.61846125	-0.11554908	-1.5625193
chr5-153572167-153572668	1.2591025	-0.31850103	-0.8797688	1.282317	1.5608579	-0.9266896	-0.8868803	-0.2144832	-0.87595475
chr16-74113621-74114122	2.5220716	-0.08784922	-0.37953836	0.6489203	0.024632283	-0.5242366	-1.0625867	-0.642666	-0.4987476
chr2-20304542-20305043	1.5356411	0.4465963	0.4406824	0.65508485	0.37205437	-0.44624367	-0.36332476	-0.35500962	-2.285482
chr11-35491228-35491729	2.1376138	0.12237449	1.4006522	-0.7838683	-0.75466245	-0.38966656	-0.30242905	-0.6699154	-0.7600993
chr7-95734857-95735358	1.9789175	0.64533234	0.6101753	-0.7058764	-1.0170077	0.56024235	-0.62070405	-0.014697499	-1.4363812
chr12-29940891-29941392	2.1320868	0.9249424	0.47038272	0.13355258	-0.61340034	-0.1677728	-0.86773366	-0.7076721	-1.3043858
chr5-135883730-135884231	2.0505495	0.0054187262	-0.32113516	1.0159007	0.7404441	-0.90927696	-0.778763	-0.7389862	-1.0641519
chrX-142374401-142374902	1.7872771	0.6937778	0.83569497	0.62678874	-0.10434933	-0.6765312	-0.8588903	-0.71995664	-1.5838087
chr8-17464892-17465393	2.4421432	0.122102365	0.7630648	-0.3816253	-0.72535115	-0.37503305	-0.23832874	-0.43041906	-1.1765535
chr5-133709432-133709933	2.3767264	-0.27837408	0.70119214	0.27899462	-1.2576262	-0.15674275	-0.29083037	-0.49909854	-0.8742411
chr6-107266784-107267285	2.216054	0.11819326	0.6956207	-0.33867228	-0.9061527	-0.33801308	0.6104619	-0.86767673	-1.1898129
chr14-66133681-66134182	1.7676933	0.7364067	0.91625524	-0.3044233	-0.6551531	0.21875243	-0.6363988	-0.17554672	-1.8675841
chr13-52797318-52797819	2.6338449	-0.13841149	0.49743286	-0.06343439	-0.6615074	-0.708939	-0.48799548	-0.3933639	-0.6776265
chr6-77356932-77357433	1.4590186	0.22979975	0.48703605	0.7738922	0.67716366	-0.45324436	-0.72431105	-0.27756137	-2.1717954
chr2-51014126-51014627	2.5252373	0.5182751	0.18603125	-0.24872299	-0.6845206	-0.64828974	-0.51194173	-0.087491326	-1.0485756
chr9-107119331-107119832	2.2399461	-0.15879197	0.796827	0.44784594	0.15932776	-1.0039574	-0.72830385	-0.7718867	-0.9810078
chr1-67880275-67880776	1.8898515	0.2760911	-0.72727	1.1108536	0.82925534	-0.6710591	-0.89350986	-0.84672457	-0.9674868
chr2-171182052-171182553	1.8915137	0.5528679	0.0355905	0.67669135	0.3602445	-0.68082345	-1.0621122	-0.06161731	-1.7123549
chr4-181582046-181582547	1.7997226	0.98415995	0.6190143	-0.63977784	-0.8631908	0.43424106	-0.75383747	0.0001723365	-1.580506
chr13-53472612-53473113	1.7841393	0.87560403	1.0407094	0.23130809	-0.92233974	-0.42222977	-1.068967	-0.21624726	-1.3019766
chr11-83901531-83902032	2.2501585	-0.070518434	0.44476154	0.06343613	-0.60916626	-0.57027084	0.34515753	-0.15324135	-1.7003142
chr13-53240123-53240624	1.9456706	0.9200785	0.76688856	0.107551426	-0.21683355	-0.5832725	-0.76406306	-0.6245478	-1.5514708
chr2-39215008-39215509	1.2969383	0.6457899	0.2949387	0.70565873	0.92410034	-0.9788398	-0.29204103	-0.5745469	-2.0219996
chr2-126966645-126967146	1.8105999	0.06824798	0.6810817	0.58115864	0.10057501	-0.32222143	-0.2171493	-0.6084631	-2.0938315
chr7-25420898-25421399	2.046249	0.9105621	0.34470132	0.2652445	-0.40772262	-0.31737825	-0.70844334	-0.4540663	-1.6791471
chr2-233955475-233955976	2.1394737	0.086069845	0.98424757	-0.40676412	-1.0075144	0.33523428	-0.7480753	-0.1265039	-1.256168
chr8-3309275-3309776	2.14803	0.7831521	0.45825496	0.09366458	-0.17278399	-0.44157493	-0.7100169	-0.5819478	-1.5767815
chr4-38563878-38564379	2.020398	0.7977878	0.33529103	0.23294123	-0.33360747	-1.0677457	0.29352957	-0.8382063	-1.4403894
chr15-35563312-35563813	1.6915388	0.32483897	-0.2885601	1.2052813	0.8937183	-1.0231485	-0.79115874	-0.98875904	-1.02375
chr18-64660562-64661063	1.5408785	-0.23832643	-0.3367498	1.553489	0.9162816	-0.8410807	-0.7466206	-0.5845068	-1.2633636
chr14-39006543-39007044	1.9065932	0.6566742	0.9711727	-0.20282014	-1.0647689	-0.32449234	0.09777698	-0.46342346	-1.5767117
chr5-73177973-73178474	2.097675	0.2492318	-0.81156325	0.9913679	0.375366	-0.49369085	-1.3661517	-0.29521078	-0.7470253
chr1-181336650-181337151	2.5061743	-0.19596078	0.2931302	0.3213815	-0.8421917	0.1838875	-0.634037	-0.7324264	-0.8999582
chr2-42958167-42958668	1.8890643	0.816425	0.22078997	0.86769474	-0.012279189	-0.6480347	-1.3228844	-0.6281973	-1.1825769
chr14-88139231-88139732	1.3994011	1.059338	0.8523722	0.05696318	-0.83541673	-0.0870597	-0.60140693	0.17835586	-2.0225465
chr6-154989600-154990101	2.6446786	-0.004605211	-0.047345284	0.032043774	-0.84020925	-0.015862843	-0.21126525	-0.6395192	-0.917913
chr1-171138149-171138650	2.3180249	0.075717226	0.34715787	0.33496547	-0.5223271	0.25648016	-0.6433488	-0.70348704	-1.463184
chr2-42444064-42444565	1.3198979	0.6353643	0.8262318	-0.3738865	-1.1559418	0.59646404	-0.11428791	0.3212702	-2.0551116
chr3-7210067-7210568	1.9283133	0.29171333	0.9946179	-0.25536835	-0.6938348	0.04987759	-0.29259726	-0.13762657	-1.8850955
chr5-36523898-36524399	1.4795638	0.42517486	-0.050233074	0.77181095	0.82153594	-0.33637598	-0.89567465	-0.11122917	-2.1045728
chr1-98707723-98708224	2.1882026	0.21329282	0.28849366	0.016930627	-1.3160312	-0.42709836	0.32020703	0.14589629	-1.4298921
chr8-100372697-100373198	2.4337192	0.20300584	0.21541496	0.050675984	-0.03398681	-0.8465574	-0.43001413	-0.15720041	-1.4350568
chr2-217168537-217169038	1.7891451	0.48199546	0.29802108	0.7369676	0.39067417	-1.1866167	-0.05858387	-0.798362	-1.6532401
chr4-93201755-93202256	1.5675033	0.43121678	0.2913024	1.1803635	0.45367545	-1.0991603	-0.54333633	-0.60837686	-1.6731884
chr5-98800215-98800716	2.0719752	0.021550568	0.62024057	0.6615551	0.08510298	-1.2595114	-0.15274797	-0.7328187	-1.3153452
chr2-36128469-36128970	1.7772717	0.12497386	-0.31188983	1.1142851	0.9947158	-0.7501846	-0.9808733	-0.8512369	-1.1170617
chr17-17952029-17952530	1.5017117	-0.030026961	1.3613049	-0.81945825	-1.278331	0.87423694	-0.8290679	0.25364673	-1.0340155
chr22-33829569-33830070	2.6608703	-1.1306505	0.067276075	-0.08515809	-0.29472435	-0.6085898	-0.35919085	-0.20286517	-0.046967044
chr22-33967121-33967622	2.3800905	-0.57591563	-0.068729565	0.84582466	0.3031797	-0.8295638	-0.60559666	-0.5169395	-0.932351
chr4-182294537-182295038	1.5300235	0.9687274	0.82176477	-0.51325023	-0.6750518	0.37441972	-1.1101362	0.29635686	-1.6928548
chr7-5875824-5876325	1.782816	0.24832483	0.73092484	-0.5670574	-1.0758244	0.54090375	0.119234905	0.07390299	-1.8532252
chr8-73160475-73160976	2.3777325	-0.597476	0.9161131	-0.29165334	-0.61077166	0.34386912	-0.56327	-0.69525665	-0.8792856
chr15-79633827-79634328	2.1613748	0.40640458	0.80255926	-0.97607046	-1.0722262	0.053406555	0.10469382	-0.3479047	-1.1322364
chr17-55490447-55490948	1.6584531	0.8387807	0.72286737	0.19804612	0.33228034	-0.65492976	-0.408247	-0.76588696	-1.9213612
chr20-36593330-36593831	2.4971414	0.43543458	-0.50519174	0.4398862	-0.4654635	-0.2541196	-0.5714088	-0.4167279	-1.1595517
chr6-80145523-80146024	1.9817029	0.3255661	0.9705497	-0.92824423	-0.5992269	-0.13921428	0.18225557	-0.14056711	-1.6528237
chr5-56803061-56803562	1.988189	-0.011790672	0.9185976	-0.36319208	-0.95488954	0.6113376	-0.15678476	-0.42510936	-1.6063589
chr1-240869174-240869675	2.2510786	0.6789375	0.025000561	0.3571621	-0.58432	-0.004753468	-0.9587237	-0.36917207	-1.395209
chr17-60989512-60990013	2.1275797	0.45128098	0.18692118	0.28233963	-0.016448312	-0.1505142	-0.7538596	-0.2570636	-1.8702366
chr6-122770998-122771499	2.0093088	0.88408744	0.65391463	-0.61079854	-0.81773454	0.13356158	-0.99062026	0.046109263	-1.3078244
chr22-26115438-26115939	1.8709918	0.6592485	0.053470675	0.42455265	-0.15803489	-0.060612574	-1.2359984	0.2523824	-1.806001
chr15-26295438-26295939	1.4360832	0.63376486	1.075728	-0.20358096	-1.2252542	0.14826033	0.053648554	0.03330924	-1.9519618
chr11-110989542-110990043	2.0158572	0.045913048	0.78119266	-0.26103368	-0.24079302	0.45282683	-0.70306474	-0.23534237	-1.8555568
chr5-43137602-43138103	2.2946062	0.08022494	0.94590384	-0.017815933	-0.764972	-0.38063642	-0.38920575	-0.44322872	-1.3248756
chr1-61089880-61090381	1.6291722	0.7684471	-0.6239654	0.95532566	0.93563163	-1.0801594	-1.2123429	-0.6903818	-0.6817294
chr9-99718715-99719216	2.4572308	0.5418769	-0.020541428	0.1399838	-0.52684903	-0.5044839	-0.6099799	-0.16717152	-1.3100659
chr2-158531082-158531583	1.8727885	0.26082548	0.6251103	-0.46348017	-1.0858752	0.72387844	-0.6092522	0.30450752	-1.6285014
chr1-98893407-98893908	2.140922	0.19823885	0.553545	0.5061212	-0.33934847	-0.6940996	0.07012306	-0.8663915	-1.569108
chr7-127289633-127290134	1.2540461	0.8301466	0.1953173	0.6278707	0.72433823	-0.47078344	-0.82537854	-0.1307359	-2.2048154
chr6-122130508-122131009	2.3685083	-0.2736211	0.504575	0.6199149	-0.6459234	-0.8440798	-0.28902268	-0.25872216	-1.1816304
chrX-11458203-11458704	2.6742022	-0.5280356	0.06992204	0.31961718	-0.30174005	-0.7446075	-0.63196385	-0.27003303	-0.5873607
chr4-92279470-92279971	2.0230289	0.02428968	0.63149875	0.3583988	0.15013248	-0.6877548	-0.4645622	-0.123790644	-1.9112391
chr20-1520882-1521383	1.6591014	0.5856694	0.64528126	-0.33620432	-0.4586678	-0.2179785	0.5794195	-0.2892017	-2.1674173
chr15-41195433-41195934	1.992824	0.5817267	0.76609635	-0.3210254	-0.79632735	0.106467575	-0.29478917	-0.24374498	-1.7912288
chr10-79319504-79320005	1.816001	0.78381044	0.6127612	-0.6878352	-1.069666	0.27437472	0.13623779	-0.13887447	-1.7268105
chr7-127690670-127691171	1.9065218	0.42233473	1.330071	-0.011395585	-0.49407294	-0.1295279	-1.0956522	-0.7437843	-1.1844977
chr3-178153086-178153587	2.0957277	0.9242	0.15628539	-0.06106438	-0.8500281	0.2129052	-1.201538	-0.046914924	-1.2295752
chr12-102348146-102348647	1.5363157	0.94858366	1.0556073	0.060932536	-0.9439095	0.020017765	-0.9011285	-0.06946897	-1.7069501
chr13-99191946-99192447	1.9614831	0.29101664	0.8566121	0.059380215	-0.7667755	0.34320062	-0.5809245	-0.39426357	-1.7697275
chr11-116418047-116418548	1.5447512	0.7631664	1.0952481	-0.48240656	-1.0905255	0.4156811	-0.40156996	-0.09303603	-1.7513098
chr4-118721962-118722463	1.6459969	-0.33410633	-0.92107415	1.4645848	1.0345885	-0.67063046	-0.80335027	-0.6140682	-0.80194145
chr7-5884499-5885000	2.554637	-0.840273	0.3834909	0.27259487	-0.10303891	-0.42414257	-0.24489348	-0.7029824	-0.89539236
chr10-55158734-55159235	2.1947863	-0.81215775	0.91527516	0.15877959	-0.97848266	-0.060855277	0.28540722	-0.5614619	-1.1412913
chr14-90753715-90754216	2.330713	-0.27659348	0.010819761	-0.22302356	-0.10579868	-0.08111516	-1.4061016	-0.96574324	0.7168409
chr8-85315988-85316489	2.443482	0.2693371	0.2645374	0.3645796	-0.26658785	-0.56535494	-0.80003405	-0.49357292	-1.2163849
chr5-67520522-67521023	1.7314641	0.8863395	0.73042005	-0.03324468	-0.3739339	-0.52334946	-0.016601982	-0.3683231	-2.0327706
chr15-92320113-92320614	2.4579196	0.21840835	0.5587699	-0.025834477	-0.9898382	-0.86744845	-0.7575011	-0.057150193	-0.53732544
chr7-107441451-107441952	2.5888982	-0.40214124	0.55873924	0.0053438228	-0.26497585	-0.50985324	-0.3152725	-0.7435241	-0.9172146
chr16-16088971-16089472	1.5910304	0.84994894	0.455074	-0.29210195	-0.0018513016	0.34001735	-0.7648145	0.0028859978	-2.1801903
chr22-26082964-26083465	1.7041765	0.25383073	0.9517642	0.338765	-0.6514772	-0.14901252	-0.1575286	-0.16646896	-2.1240482
chr1-169848610-169849111	1.848147	-0.0860258	0.4140257	0.81857973	0.70867676	-0.8860943	-0.54637384	-0.6011548	-1.6697795
chr20-37834149-37834650	2.1444373	0.19540314	1.1893991	-0.5916536	-0.7370576	0.055721488	-0.6991411	-0.3596093	-1.1974998
chr6-79269866-79270367	2.3912723	0.13493162	0.25456873	-0.49449822	-0.9716622	-0.107773185	0.5863836	-0.74354243	-1.0496823
chr1-205764267-205764768	1.567185	0.23149905	-0.23182388	1.1168212	1.1809268	-1.057773	-0.85334814	-0.83607435	-1.1174127
chr18-57197943-57198444	1.8973327	-0.41192126	1.1995128	-0.0641835	-0.7698241	0.012414361	0.25244465	-0.3897775	-1.7259955
chr1-186198964-186199465	2.182251	0.33947158	0.90146685	0.07832836	-0.8901312	-0.1956503	-0.6673632	-0.37450066	-1.3738726
chr2-218193837-218194338	1.1552298	0.22690989	-0.19794239	1.2541693	1.44209	-1.0320281	-0.6929362	-0.91359085	-1.2419015
chr2-29394748-29395249	1.9388704	0.7446134	-0.020225152	0.49427712	-0.15738244	0.26934347	-1.1301407	-0.44571552	-1.6936404
chr2-21301515-21302016	2.132702	0.15410219	0.7569776	0.54012316	-0.14764789	-1.1682986	-0.26705328	-0.77325344	-1.2276509
chr16-76341493-76341994	2.1540687	0.15241311	1.2048001	-0.22785941	-0.18915656	-0.22594225	-0.98134106	-0.90420467	-0.98277617
chr4-138869678-138870179	1.6132057	0.3433675	0.4790481	0.8840201	0.7978746	-1.0424776	-0.93659544	-0.63239145	-1.5060521
chr3-183963025-183963526	2.5002902	0.30620056	0.07287949	-0.14760166	-0.19425255	-0.2711621	-0.28254282	-0.50773555	-1.4760771
chr10-130558827-130559328	2.4987175	-0.8124917	0.71825624	-0.2961922	-0.36353067	-0.009969678	-0.36589748	-0.30393532	-1.0649573
chr4-156680106-156680607	2.5080957	-0.3387832	0.4115794	0.4456249	-0.66926813	-0.28791887	-0.49100015	-0.46571234	-1.1126171
chr8-75269733-75270234	2.4286501	-0.08105009	0.87043035	-0.39080504	-0.85369825	-0.35426855	-0.13918288	-0.41161448	-1.0684599
chr7-77921339-77921840	2.1179488	0.3647357	0.2988623	-0.7973942	-1.2613925	0.47486055	-0.40145236	0.42695984	-1.2231277
chr6-53498655-53499156	2.0085611	-0.6039551	-0.44966295	1.2023278	0.7993755	-1.0344268	-0.72984564	-0.6126014	-0.57977206
chr1-154304933-154305434	1.5400908	0.5966605	0.5092504	0.73911345	0.34041935	-0.52057296	-0.67371476	-0.4223808	-2.1088655
chr7-110718508-110719009	1.7835892	0.012493789	1.0485276	0.81465304	0.21172088	-1.231119	-0.6234558	-0.81656677	-1.1998436
chr3-100185034-100185535	1.3835894	0.6595658	0.58504707	0.6827919	-0.6244151	0.41144332	-0.89199173	-0.089592196	-2.1164384
chr8-22838724-22839225	1.7147381	0.4472249	1.0599062	-0.99921685	-1.2032883	0.2533928	0.43429154	-0.3149591	-1.3920878
chr17-604184-604685	1.4580381	0.7862052	-0.05272757	0.7384881	1.0683393	-0.77210414	-1.058231	-0.5838084	-1.5841978
chr13-103557639-103558140	2.2924833	0.5377917	0.80940795	-0.735014	-0.94935495	-0.15995133	-0.36804953	-0.41450956	-1.0128056
chr17-17875942-17876443	2.3135142	0.68436545	-0.12374396	-0.84958434	-0.81178033	0.20732056	0.09807959	-0.2214148	-1.2967556
chr11-74457425-74457926	2.1223078	0.33043128	0.8300429	-0.6320181	-1.3420134	-0.5763277	0.56660056	-0.6614697	-0.63755333
chr15-49557438-49557939	2.302358	0.42788398	0.3637757	-0.37044027	-1.2871637	0.030122545	0.023681331	-0.25629684	-1.23392
chr3-64645316-64645817	2.16557	0.50267553	0.46372136	0.2375637	0.06372294	-0.4378403	-0.57315326	-0.80602735	-1.6162302
chr2-99634738-99635239	2.3055253	0.35245505	0.82927537	0.00367976	-1.0468652	-0.36695746	-0.61116797	-0.42151475	-1.0444287
chr13-30223728-30224229	2.3043396	0.5851233	0.46493113	0.26949885	-0.7619648	-0.88739115	-0.47914162	-0.3334971	-1.161899
chr1-98817923-98818424	2.1902328	0.5561682	0.53533024	0.3894907	-0.60235536	-0.9104916	-0.26898882	-0.49402502	-1.3953618
chr13-50631172-50631673	1.719365	0.56573474	1.0005901	-0.018049728	-0.63721037	-0.1594914	-0.13271321	-0.29176238	-2.0464625
chr15-42354858-42355359	1.7502638	0.57592547	0.43123388	0.07437536	-0.009986723	0.038675062	-0.76998216	0.102315694	-2.1928189
chr1-56719293-56719794	1.9466741	0.2023439	0.64010197	0.55695647	0.2389549	-0.7027013	-0.26060465	-0.866981	-1.7547443
chr14-99633293-99633794	2.3593574	-0.32585832	0.64568794	-0.15342246	-0.8753517	-0.84073514	0.13384941	0.21768662	-1.161215
chr3-27289884-27290385	2.1634874	0.38029346	0.64893746	-0.15601745	-0.9525985	-0.90492934	0.40210426	-0.24704212	-1.3342332
chr19-29568110-29568611	1.5988593	1.2713557	0.09349206	0.6405514	-0.023852898	-0.5271753	-0.89640427	-0.37120837	-1.7856197
chr17-48386908-48387409	2.405872	0.22380848	0.09993739	-0.2702481	-0.35399687	0.30906194	-0.7268273	-0.17091992	-1.5166882
chr13-57714505-57715006	1.9346606	0.50492287	0.45263708	0.8243894	0.055181675	-0.4756051	-0.84957147	-0.9286367	-1.5179791
chr2-206990918-206991419	2.00848	0.58884436	1.0218643	-0.18756934	-0.7104201	-0.65085137	-0.029427506	-0.5066357	-1.5342857
chr8-48648716-48649217	2.2830925	0.56735337	0.7118962	-0.13866949	-1.0293039	-0.25729802	-0.5953057	-0.40278247	-1.1389831
chr14-94282972-94283473	1.430141	0.74887186	0.90083903	-0.24341393	-0.55690646	0.43753827	-0.24512543	-0.25970274	-2.212241
chr6-130160032-130160533	2.2133136	-0.7729621	0.9853806	0.3919141	-0.5005754	-0.24803483	-0.4418489	-0.29014283	-1.3370454
chr22-33958326-33958827	2.2016215	0.16734955	0.952447	0.27326044	-0.75254023	-0.91312075	-0.065437526	-0.89878577	-0.96479344
chr13-33178122-33178623	2.3493078	0.3924636	0.32727525	0.13397141	-0.3954687	-0.24645048	-0.8180247	-0.24057874	-1.502495
chr3-142590215-142590716	2.2026112	0.59339136	0.90423745	-0.42255005	-0.9817513	-0.21057238	-0.5887183	-0.34493104	-1.1517177
chr18-48997154-48997655	2.1509433	0.6674114	0.6215484	-0.313218	-0.5749116	-0.46594927	0.025826659	-0.47887504	-1.6327757
chr3-111362506-111363007	1.668666	0.5906276	0.79573643	-0.050334066	-0.71318287	0.07960806	-0.12490736	-0.0796332	-2.1665807
chr17-55113398-55113899	1.9483474	0.13911822	0.51511157	1.0082108	0.27439424	-0.95510674	-0.8740126	-0.8908423	-1.165221
chr1-71667329-71667830	2.0855558	0.095991455	0.41548958	0.8837486	0.2505857	-1.1455092	-1.0695132	-0.85589355	-0.6604568
chr13-108912755-108913256	2.2717643	-0.09926502	0.7205191	-0.006553219	-1.0625801	0.23100689	-0.69702977	-0.07899201	-1.2788714
chr15-73035144-73035645	1.8963085	0.9223293	0.48699906	0.47767577	-0.044651587	-0.93365455	-0.61558616	-0.626444	-1.5629773
chr15-69951374-69951875	1.6957966	0.64770865	0.35400635	0.6209041	0.60976416	-1.1862016	-0.69461983	-0.37688395	-1.6704733
chr3-663571-664072	1.5905337	0.52029073	-0.0042779422	1.1702248	0.78834975	-0.81348133	-1.1685522	-0.96516186	-1.1179253
chr8-59443957-59444458	2.2575016	1.0009993	0.37185645	-0.10553989	-0.86453694	-0.8732845	-0.43571922	-0.4116338	-0.93964237
chr13-98390330-98390831	1.7430922	0.7213467	1.3575346	-0.58913517	-1.2950808	-0.09284068	-0.23853551	-0.4727967	-1.1335864
chr4-24742447-24742948	1.708672	0.7995586	0.88021165	0.18451639	-0.95472276	0.08433212	-0.5689967	-0.3204959	-1.8130761
chr3-45265632-45266133	1.8669288	1.3790227	0.40667352	-0.36515146	-1.0014312	0.025891388	-1.0266494	-0.1786196	-1.1066635
chr2-223932806-223933307	2.578922	0.15589152	0.2868438	-0.030856516	-0.91580826	-0.41261807	-0.3030338	-0.3503244	-1.0090159
chr11-6307010-6307511	1.7155445	0.05680403	0.046712894	1.1923751	0.72405714	-0.956372	-0.85668385	-0.4093837	-1.5130538
chr10-76907197-76907698	1.8365581	0.5778797	0.4498162	0.9288342	0.13358767	-0.753321	-1.013151	-0.70394295	-1.4562601
chr4-14260169-14260670	2.0973878	-0.25432068	1.2534481	-0.27357218	-0.9180921	0.06393583	-0.08167193	-0.58574575	-1.3013699
chr16-46718224-46718725	2.508175	0.111803405	-0.15511435	0.73395336	-0.45095956	-0.77726775	-0.5164319	-0.7610583	-0.6930999
chr4-62879497-62879998	2.321307	0.42681405	0.5679853	0.1811924	-0.6376618	-1.107093	-0.23936476	-0.4105357	-1.1026438
chr10-100343537-100344038	2.6560397	-0.1359744	0.19132744	0.00863306	-1.0871025	-0.29882345	-0.46630403	-0.5462	-0.3215955
chr18-59130330-59130831	2.1392114	0.74525535	0.4085912	-0.4308736	-0.8780788	0.29725185	-0.96228534	-0.0036333343	-1.3154399
chr10-111954369-111954870	2.6230364	-0.37489694	0.026872305	0.3258304	-0.5373915	-0.6043473	0.092046715	-0.71763355	-0.83351576
chr7-148241837-148242338	1.6496165	0.52851284	0.94863963	0.16213664	-0.15056424	0.03435616	-0.578333	-0.47573972	-2.1186287
chr12-106693286-106693787	1.5710864	0.40737793	0.3727297	0.9799674	0.58968586	-0.5199068	-0.69319355	-0.8528944	-1.8548557
chr21-30829899-30830400	1.7270372	1.061198	-0.20479552	0.8186361	0.25211933	-1.0710816	-1.3495426	-0.17735532	-1.0562168
chr3-195971518-195972019	2.4681766	-0.39979047	0.20451288	-0.44674686	-1.0444895	-0.30370006	0.6609696	-0.22435015	-0.9145808
chr5-168267970-168268471	2.5022478	0.43300223	0.36476636	-0.2071418	-0.20040832	-0.4736571	-0.48842314	-0.8979395	-1.0324423
chr6-94865146-94865647	2.3536117	0.51958185	0.17144835	0.3572034	-0.10865051	-0.7346056	-0.41276693	-1.0041598	-1.1416633
chr5-12413556-12414057	1.9961225	0.45739013	0.72646266	-0.7715089	-1.2781596	0.6611106	-0.6506257	-0.05148429	-1.0893081
chr20-54692618-54693119	2.602777	-0.08993782	0.15358734	0.39391673	-0.75747156	-0.28109738	-0.64894265	-0.58043826	-0.7923951
chr22-32696594-32697095	2.1904075	-0.093129046	1.08139	-0.14425015	-0.8718308	-0.614333	0.31046566	-0.78456706	-1.0741518
chr5-113900693-113901194	1.6851385	0.67085	-0.21206181	1.2173865	0.5370855	-0.87904215	-1.0663502	-0.77917147	-1.1738324
chr1-38657290-38657791	1.6076045	0.7433173	0.64467335	0.22098854	0.09951026	-0.17642881	-0.9219571	-0.09680249	-2.1209064
chr15-29137310-29137811	1.7575309	0.4185835	0.39989483	0.17730942	-0.0032191167	0.24053895	-0.5186599	-0.19620457	-2.2757735
chr2-41903689-41904190	1.7592856	0.746856	0.90409434	-0.41892257	-1.3103573	0.25572768	-0.11347346	-0.24194652	-1.5812626
chr5-151684764-151685265	1.4554919	0.65304667	0.6645141	-0.544614	-0.8600247	0.62227577	0.018412258	0.12934096	-2.138446
chr6-134088784-134089285	1.702092	0.3494265	0.9599799	-0.4574666	-1.1636654	0.33069554	-0.123390354	0.2246297	-1.8223027
chr4-79609515-79610016	1.9300534	0.38191167	1.268108	-0.14207532	-0.29312068	-0.6540431	-0.28800333	-0.61259955	-1.5902323
chr3-135457244-135457745	1.5367032	1.1727828	0.40042385	0.36221033	-0.4825913	0.029668072	-1.2143987	0.001591318	-1.8063904
chr13-92045454-92045955	2.3513901	0.4798331	0.48984155	-0.16400915	-0.970304	-0.05523213	-0.7333838	-0.19206631	-1.2060673
chrX-145692781-145693282	1.592397	0.45340294	0.7462549	0.60875493	-0.08196128	0.20037538	-1.0909989	-0.45716465	-1.9710591
chr22-47232597-47233098	1.2806182	0.9067343	0.93613636	-0.12507105	-0.06353407	0.064231604	-0.9837042	0.14100912	-2.1564171
chr2-239700668-239701169	2.6737835	-0.11454877	-0.3385524	0.18370648	-0.106968604	-0.9427645	-0.77605027	-0.38804674	-0.19055855
chr16-1334103-1334604	1.3610412	0.7683947	0.83289886	-0.80090666	-1.1813834	0.4619732	0.12184783	0.3078363	-1.8717018
chr2-22784676-22785177	1.4724985	0.48924214	0.68526274	0.6065448	0.56249636	-0.51321954	-0.6318931	-0.5580091	-2.1129246
chr22-36992529-36993030	1.992598	0.6575215	1.0516319	-0.3560204	-1.1078283	-0.31158534	-0.11973175	-0.45947132	-1.3471153
chr5-25375956-25376457	2.073544	0.07455359	1.0836382	0.042419814	-1.3313527	-0.5055321	0.18574367	-0.54775393	-1.0752615
chr19-6028235-6028736	1.8241363	0.4656608	0.95934707	-0.40245387	-0.6270934	-0.10449303	0.2630603	-0.4569039	-1.9212611
chr12-47423385-47423886	1.5739167	0.70615244	0.6392642	-0.18872438	-0.81260574	0.43656397	-0.58257174	0.30134502	-2.0733414
chr14-28468619-28469120	2.1853194	0.01842698	0.5865706	0.194933	-0.29591435	0.16988689	-1.0210699	-0.21425018	-1.6239034
chr14-62080104-62080605	2.1135964	1.0591631	0.49155128	-0.657464	-0.91654414	-0.15321586	-0.29505408	-0.35289183	-1.2891407
chr22-17672540-17673041	2.0708401	0.013850391	0.6904798	0.19592264	0.118353315	-0.36600253	-0.31092542	-0.48462427	-1.9278955
chr4-138263323-138263824	1.510745	0.38513657	0.48078868	0.73180956	0.9328711	-0.8901992	-1.1269344	-0.3713261	-1.6528909
chr5-176381510-176382011	2.3578377	-0.494655	0.23544687	0.58843666	0.2816855	-0.37579283	-0.8381444	-0.47029325	-1.2845218
chr6-126110543-126111044	1.4931592	0.3257997	0.9574634	-0.7071738	-1.4503322	0.8232291	-0.3028736	0.35924137	-1.4985132
chr10-64288478-64288979	2.3541634	0.803959	0.34072843	-0.76125836	-0.69556856	-0.8545453	-0.053926934	-0.20864981	-0.9249039
chr7-106384825-106385326	1.8518974	0.9043959	0.4786138	-0.4073078	-1.2530137	0.38568974	-0.50530833	0.08644771	-1.5414164
chr7-55486976-55487477	2.4096158	0.6210581	0.17549095	0.14281803	-0.8159547	-0.031766333	-0.77898544	-0.8687593	-0.8535178
chr14-85453954-85454455	2.1122615	0.10086777	-0.28816575	1.1183298	0.16592851	-0.32383585	-1.089637	-0.5356525	-1.2600954
chr20-51149050-51149551	2.1188736	0.3732253	0.6059259	0.10236094	-0.17805767	-0.07900931	-0.96239746	-0.25995684	-1.7209648
chrX-152992155-152992656	1.6744107	0.49428573	0.84196496	-0.69083273	-1.229298	0.5282942	-0.09913564	0.19174986	-1.7114357
chr3-26687496-26687997	1.595031	0.3566393	0.8212327	-1.0189012	-1.3667231	0.86557525	0.295738	-0.17746127	-1.3711294
chr11-44793792-44794293	1.7464291	0.17241561	0.69996434	-0.2831382	-0.9187855	0.33031103	0.32085055	0.004127287	-2.0721745
chr3-106015052-106015553	1.6589811	0.3447565	0.6459826	0.82332957	0.39449838	-0.44690552	-0.79459393	-0.76577467	-1.8602731
chr5-87414629-87415130	2.0451043	0.53815407	0.8460696	-0.22644691	-0.6491831	0.02439	-0.70578444	-0.1986216	-1.6736817
chr20-54596826-54597327	2.2804008	0.21730335	-0.46175823	0.75681925	0.37932956	-0.5578339	-1.1956196	-0.5147605	-0.9038816
chr1-96513616-96514117	2.5135758	0.14945732	0.31879705	0.30573675	-0.36830968	-0.83124363	-0.35924903	-0.7792321	-0.9495326
chr4-182167082-182167583	1.7713143	0.44448942	0.9270532	-0.3750813	-1.280526	0.15788658	0.010744965	0.07455678	-1.7304372
chr5-35830681-35831182	2.0099325	0.26977128	0.60351676	0.3364389	-1.2286994	0.009848637	0.0015694104	-0.3320793	-1.6702973
chr13-60798664-60799165	2.0681677	0.39980298	0.71450967	0.06778779	-1.1530426	0.2045779	-0.31692535	-0.4419651	-1.5429149
chr15-59879551-59880052	1.8658283	0.42770323	0.78578997	-0.6241221	-0.9589397	0.20463775	0.19569968	-0.0735178	-1.8230783
chr5-156148560-156149061	2.1424925	0.8859538	0.8013938	-0.6436051	-0.7296994	-0.43596452	-0.3823327	-0.3961929	-1.2420458
chr17-601431-601932	1.9363347	0.8733175	-0.014315268	0.41694647	0.40928513	-1.0946541	-0.14214197	-0.9870572	-1.397715
chr3-44881507-44882008	2.2904146	-0.57379574	0.94690293	-0.5635597	-0.72889256	-0.13968192	0.28810132	-0.30022833	-1.2192621
chr2-1643194-1643695	1.9958962	0.798959	0.40790102	-0.058277387	-0.6729946	0.18858556	-0.78673977	-0.11625315	-1.7570778
chr9-135277508-135278009	1.9144242	1.0246928	-0.33547387	0.5385789	0.34928572	-0.600596	-1.1863552	-0.33292478	-1.3716342
chr18-68899097-68899598	2.478186	0.19652033	0.0096711805	0.6444591	-0.36170286	-0.77755445	-0.6880313	-0.56581056	-0.93573827
chr13-24160615-24161116	1.9339668	0.52994525	0.9294347	-0.6733526	-0.06257613	-0.13782226	0.13383959	-1.5508785	-1.1025563
chr19-13713925-13714426	2.1174493	0.45826915	0.87551796	-0.42033798	-0.517771	-0.08070697	-0.4422373	-0.31959596	-1.6705886
chr14-76595343-76595844	2.0187914	0.21127808	0.45380637	0.39034483	0.13144946	-0.45656472	-0.34628558	-0.39856386	-2.0042548
chr6-156857663-156858164	2.7720375	-0.23713684	-0.5020887	-0.18395127	-0.07971236	-0.4316298	-0.726721	-0.123294346	-0.48750323
chr8-48570763-48571264	1.3979174	0.64099675	0.55424106	0.34399894	0.35392818	-0.51001483	-0.13547467	-0.24898706	-2.3966024
chr11-134487652-134488153	1.8673121	1.0223919	0.6434106	-0.4111274	-0.589091	0.100715324	-0.79826105	-0.14107725	-1.6942731
chr15-68978973-68979474	1.8498638	1.1074779	0.8735114	-0.08613429	-0.5200506	-0.36217323	-0.6246111	-0.7413011	-1.4965851
chr11-13404676-13405177	1.8198812	1.1250156	0.46770158	-0.3139052	-1.3419238	0.30914804	-0.79692847	-0.014617753	-1.2543726
chr12-100655819-100656320	2.4700613	-0.1419037	0.7536425	-0.32639652	-1.0964022	-0.5646474	-0.10137621	-0.19653398	-0.7964438
chr13-107079733-107080234	2.3511648	-0.45044705	0.9531848	-0.64318097	-1.1945429	-0.008182699	-0.018609613	-0.372034	-0.61735106
chr6-101630916-101631417	1.9800186	-0.30840376	0.71409	0.6093508	0.07535262	-0.5621214	-0.0859187	-0.5630273	-1.8593388
chr20-62711879-62712380	2.3588512	0.8033853	0.35940102	-0.38758728	-0.18669946	-0.35160947	-0.7867031	-0.6839528	-1.1250868
chr17-32819054-32819555	1.8060827	0.45553738	0.35432193	0.5774579	-0.437384	0.124950446	-0.68591	-0.10127863	-2.0937772
chr1-197471352-197471853	1.9085964	0.61751336	0.610195	0.13485737	-0.50903076	-0.42668465	0.20819081	-0.6138578	-1.9297864
chr4-21261068-21261569	2.2631314	-0.120978564	0.24513231	-0.3939385	-1.5025659	0.37842318	-0.039528262	0.25660396	-1.0862811
chr11-60699380-60699881	1.4213017	1.0911118	0.7527944	-0.22812325	-0.9091884	0.49023196	-0.7476671	0.012230952	-1.8826923
chr1-169557612-169558113	1.6976066	1.0918219	1.0528781	-0.35826668	-1.0024455	-0.10916386	-0.28152716	-0.59426475	-1.4966391
chr1-54071091-54071592	2.4257822	0.42598245	-0.85202324	-0.23074049	0.021045743	0.06453352	-1.383632	0.014516179	-0.485467
chr14-91227266-91227767	2.078133	0.6324062	0.7844232	0.49036217	-0.53435284	-0.9046674	-0.8346708	-0.572819	-1.1388144
chr10-122656455-122656956	1.9694326	0.025368493	1.0922589	-0.7198778	-1.0601355	0.38408652	0.05649892	-0.3225772	-1.4250548
chr13-80371688-80372189	1.705119	0.020661863	0.8305309	0.58209884	0.16580753	-0.19399352	-0.71348983	-0.2991563	-2.097578
chr1-181313562-181314063	2.5767715	-0.1956584	0.16953017	0.2654312	-0.51712704	-1.2186508	-0.13134009	-0.51143444	-0.4375232
chr3-159064632-159065133	2.0711029	-0.43630448	0.6987528	0.103036635	-0.9684959	0.031966142	-0.19893724	0.397357	-1.6984775
chr16-48914212-48914713	1.6791608	0.3643389	0.8728012	-0.011116808	-1.0702103	0.7381438	-0.37617984	-0.37708744	-1.819851
chr1-97168144-97168645	2.1438398	0.6427721	0.057784267	-0.2980958	-0.29439792	0.2920097	-0.8370482	0.03237389	-1.7392404
chr20-52160212-52160713	1.7832184	1.477207	-0.17572597	-0.5626013	-0.9244736	0.55652994	-0.71207213	-0.18281484	-1.2592646
chr10-104515978-104516479	1.4601533	1.0123996	0.5209309	-0.555175	-1.4105281	0.6563014	-0.12518358	0.118420206	-1.6773181
chr20-37828685-37829186	2.0804257	0.31945	1.3831352	-0.6568389	-0.8676842	-0.3447541	-0.5145665	-0.46513143	-0.93403614
chr1-228856690-228857191	1.8511909	0.667142	0.6157975	-0.36027545	-1.1098459	0.51498955	-0.5931524	0.07677728	-1.6626223
chr4-16989562-16990063	1.7371442	0.5100684	0.92585695	0.21889788	-0.34909192	-0.14017084	-0.9309618	-0.02022622	-1.9515173
chr5-117881470-117881971	1.9229801	0.68392944	0.6622691	0.36881417	-0.5284979	-0.25589162	-0.8281612	-0.24528395	-1.7801566
chr9-69944923-69945424	1.7634622	0.73808753	1.2624372	-0.18505031	-0.80554956	-0.28166977	-0.81606793	-0.15983984	-1.5158077
chr10-81759577-81760078	1.244791	0.89379215	0.9419707	-0.2973247	-1.0249131	0.4634165	-0.42454967	0.24498636	-2.0421696
chr9-76600125-76600626	2.1601932	0.47920975	0.33592996	0.5671266	-0.27484888	-1.0575566	-0.08763916	-0.73297304	-1.3894401
chr17-56153333-56153834	1.8261458	0.9790703	0.6780713	-0.96908	-1.2491342	-0.15278235	0.28886452	-0.12656708	-1.2745886
chr22-26114881-26115382	1.8250043	0.8643613	0.6972283	0.121525735	-0.8314523	-0.13178349	-0.45132452	-0.23515198	-1.858406
chr9-118949215-118949716	2.2068293	-0.34682631	-0.05499087	0.9976709	0.3508891	-0.4285222	-0.5889094	-0.8729702	-1.2631704
chr6-137399895-137400396	1.9937282	0.72009844	0.07543796	0.4048823	-0.6606581	0.0628924	-0.6347762	-0.09492081	-1.8666844
chr9-8254640-8255141	2.1791356	-0.05844032	-0.38544914	1.1027406	0.1635914	-0.22494453	-0.893287	-0.59924537	-1.2841048
chr1-52457755-52458256	1.9996154	0.2487242	0.9964983	-0.35495543	-1.0299954	0.57877904	-0.97614205	-0.28267908	-1.179846
chr11-102510784-102511285	1.9028376	0.5442119	1.0059977	-0.25469226	-0.77257246	-0.3593996	-0.071423374	-0.19589858	-1.7990636
chr4-37436650-37437151	1.6353886	0.40804568	0.668578	0.123494804	-0.54201347	0.375433	-0.3790806	-0.027645735	-2.2622025
chr8-17784163-17784664	2.1832747	0.57075524	0.2841999	0.29777986	-0.30770636	-0.17595167	-1.3313179	-0.17601475	-1.3450193
chr4-145679990-145680491	1.9417906	0.041304473	0.9544517	-0.5613948	-0.67502457	0.43911466	-0.20701201	-0.11762324	-1.815608
chr6-83580378-83580879	1.8048257	0.46873382	0.13092361	0.8785209	0.65446997	-1.2100064	-0.9939962	-0.44779658	-1.285674
chr15-33835474-33835975	2.3099015	-0.92629623	0.32859644	-0.113344856	-1.0184447	0.59840995	0.23313303	-0.36027497	-1.051682
chr19-29131546-29132047	2.2190542	-0.18698317	0.8459293	-0.5100642	-1.3009315	0.14328852	0.22452669	-0.34838736	-1.0864314
chr19-42927836-42928337	2.1885333	0.18351169	0.973146	-0.44613865	-1.2644755	0.09924567	-0.57125455	-0.12317449	-1.0393951
chr8-108557234-108557735	2.5956454	-0.66976786	0.25399694	0.42065567	-0.7318503	-0.57835805	-0.13518533	-0.48531517	-0.6698215
chr7-16095601-16096102	1.6525251	-0.18266052	0.45429236	0.63903576	1.0493118	-0.3562485	-0.78237754	-0.6365538	-1.8373251
chr6-126720559-126721060	1.9569925	-0.26438755	1.1918951	-0.41582054	-1.3265963	0.20948808	-0.09376226	0.043101404	-1.30091
chr3-156017794-156018295	2.2431738	-0.45081198	1.187931	0.2615213	-1.0121826	-0.45764685	-0.57537097	-0.55132514	-0.64529103
chr18-10350984-10351485	2.3037627	0.48768252	0.30048153	0.14406213	-0.6935269	0.023771482	-0.40111482	-0.65977687	-1.5053426
chr1-97170413-97170914	2.2924426	0.7278603	0.4258794	-0.14040187	-0.7209963	-0.4929089	-0.49936992	-0.1905961	-1.4019094
chr1-184248114-184248615	2.571326	-0.88448	0.30381048	0.23971033	-0.0022453242	-0.3492589	-0.9448428	-0.51850045	-0.41552
chr18-23337984-23338485	1.6425536	0.40215987	0.92683935	0.08575944	-0.6045261	0.29941735	-0.57923335	-0.0563416	-2.1166272
chr17-54628664-54629165	1.4461539	0.7925653	0.72004837	-0.29915604	-1.5102441	0.33715183	-0.1420797	0.4126891	-1.75713
chr5-95519230-95519731	2.0621898	0.091073535	0.9438922	0.21556967	-0.6284131	-0.083382614	-1.051913	-0.035059273	-1.5139587
chr11-70415889-70416390	1.9394414	0.986972	0.31346053	-0.26397082	-0.8922405	0.33368224	-0.6075568	-0.13603513	-1.6737525
chr18-44065242-44065743	1.914672	0.45051077	1.1028503	-0.33210182	-0.37510943	0.16429327	-0.61282396	-0.613975	-1.698318
chr16-19431875-19432376	1.4779856	0.53789717	0.09007493	0.6891076	1.1231129	-0.7455928	-0.612665	-0.74423665	-1.815683
chr14-39790894-39791395	1.6580734	0.6208837	0.7218381	-0.028739762	-0.75699705	0.25140622	-0.5296352	0.16096559	-2.0977957
chr1-15340428-15340929	1.560838	0.9155011	1.0242425	-0.6633591	-1.5525106	0.12704143	0.0967486	-0.17851269	-1.3299882
chr1-179860773-179861274	1.7482215	0.6212607	0.50103307	0.21010514	-0.6916287	-0.073267505	0.17157279	-0.33367565	-2.153621
chr4-100708735-100709236	1.7841973	0.33948216	0.2809955	0.6239311	0.2188581	0.009642628	-0.7317567	-0.40798795	-2.1173635
chrX-63917382-63917883	2.4600797	0.016478699	0.50486624	0.12259285	-0.58929884	-0.052934207	-0.605504	-0.58302075	-1.2732613
chr8-72667275-72667776	1.8830463	0.08932666	0.76233405	-0.53299546	-1.452485	0.40442684	0.060986336	0.27762362	-1.4922639
chr4-86450645-86451146	2.0455642	0.18926027	1.0781035	0.38218313	-1.2430937	-0.27997893	-0.37777135	-0.6787343	-1.115533
chr5-153081037-153081538	1.7756739	-0.4954215	1.0648144	-0.45751682	-1.1967276	0.7226467	0.21044603	-0.1259638	-1.4979515
chr17-55176092-55176593	1.875208	1.0318078	0.044090323	0.79015666	0.08357926	-0.66012096	-1.1280754	-0.9770125	-1.0596335
chr2-39413359-39413860	1.6688255	0.58826613	0.6495366	-0.70951575	-1.1569043	0.26694775	0.08592136	0.4340019	-1.827081
chr11-117477419-117477920	1.7864907	-0.10589464	0.2525761	1.0587317	0.8740212	-0.7828559	-0.90701413	-0.937249	-1.2388073
chr1-11153284-11153785	2.1676717	-0.93860924	1.2505758	-0.6719066	-0.75773305	-0.26332664	0.3423242	-0.50614065	-0.6228564
chr2-19195735-19196236	1.2956629	0.31383196	0.5219687	1.1470594	0.8008742	-1.183559	-0.39581016	-0.85592335	-1.6441072
chr1-100529578-100530079	2.4125555	0.056675285	0.12872934	-0.15217331	-0.974605	0.5626791	-0.9246943	-0.107376546	-1.0017905
chr2-173652883-173653384	1.6375576	0.33349198	-0.24545734	1.1908842	0.78498733	-0.70918125	-0.7659686	-0.59131366	-1.6350018
chr18-62736668-62737169	2.2918563	0.15645847	0.36309332	0.4796453	0.042779274	-0.5971689	-1.1074419	-0.34081078	-1.2884092
chr8-74500217-74500718	1.9826564	0.5120906	0.7116145	0.22469367	0.10393532	-0.52629817	-0.94181406	-0.34817943	-1.7186971
chr6-158798952-158799453	2.6624894	-0.6826399	0.43656388	-0.61006844	-0.6873213	-0.19831024	-0.07766448	-0.35353652	-0.4895128
chr7-113648347-113648848	2.2691276	-0.9768324	0.5868822	0.122502595	-1.0053079	-0.5171198	0.33638218	0.2299843	-1.045619
chr2-233317386-233317887	1.8699199	0.68851405	0.7507438	1.6581856e-05	-0.7215034	0.13940063	-0.95139647	-0.038133018	-1.7375621
chr7-113374964-113375465	1.5300461	0.024120344	0.039676074	1.1609105	1.1321293	-1.0395019	-0.62906885	-0.8962859	-1.3220258
chr1-36411942-36412443	1.3479829	0.92798394	0.7101528	-0.7495193	-1.1473306	0.6832617	-0.32061243	0.3500638	-1.8019824
chr8-117372690-117373191	1.9344815	0.51475143	0.9438349	-0.071466714	-1.2398673	-0.3557889	0.18079716	-0.41369167	-1.4930493
chr11-129330137-129330638	1.9370701	0.7599776	0.78682184	0.40070012	-0.60954446	-0.3029019	-0.8460086	-0.58800924	-1.5381044
chr20-53432056-53432557	1.6446171	0.6925896	0.20645247	0.8017226	0.12754406	-0.45156363	-0.9388878	-0.076837815	-2.0056374
chr2-198137542-198138043	2.211833	0.5779517	0.11381793	0.31418857	-0.24162523	-0.5036394	-0.5120481	-0.21665151	-1.7438266
chr11-128161535-128162036	1.4249356	0.45591637	0.15009004	0.9473107	1.1187013	-0.8169598	-0.98000723	-0.7515751	-1.5484116
chr2-187861728-187862229	1.8364469	0.8515038	1.2340264	-0.64561194	-0.8943538	-0.18628263	-0.55706996	-0.33185044	-1.3068084
chr1-97137125-97137626	1.3717281	0.52780026	0.8102573	-0.57078123	-1.1550624	0.982904	-0.25568524	0.15134704	-1.8625065
chr2-198659096-198659597	2.1398494	0.17311247	0.63011616	-0.005363132	-1.1047252	-0.5879679	0.66338944	-0.66543746	-1.2429742
chr5-153499852-153500353	1.8869756	0.95981294	0.3680534	0.09028643	-0.15526144	-0.28690988	-0.9334445	-0.08862141	-1.8408886
chr11-41054172-41054673	1.7419251	-0.27482137	0.18058744	1.2320716	0.8504738	-1.0007087	-0.8538819	-1.1895157	-0.6861287
chr4-22531320-22531821	1.8929249	0.82151157	0.73307693	0.19145682	-0.26423976	-0.62498087	-0.26648784	-0.7157195	-1.7675416
chr6-115969998-115970499	1.4867214	0.39008787	0.74972755	0.9093963	0.43518534	-0.9949389	-0.6969123	-0.43753335	-1.8417342
chr13-56068495-56068996	2.1591885	-0.47290462	1.1980722	-0.07427555	-1.2460619	-0.2877092	-0.16414009	-0.113071635	-0.9990983
chr5-95328981-95329482	2.1687477	0.5333382	-0.12800924	0.50084364	-0.65244955	0.16689616	-0.86350924	-0.13616778	-1.5896915
chr5-114191371-114191872	1.7771598	0.22163905	0.5974131	0.07795167	-0.7301936	0.2109363	-0.053382277	0.09834126	-2.1998641
chr18-69840187-69840688	2.0643077	0.8280678	0.5347638	-0.109325945	-1.3143363	0.16038346	-0.5826497	-0.33661187	-1.2445972
chr11-8405336-8405837	1.978284	0.21691632	1.1407826	-0.55094075	-0.59313625	-0.0833123	0.04561682	-0.46339512	-1.690814
chr1-78713499-78714000	2.103681	0.08109899	0.9148055	-0.15857767	-0.5476605	-0.25877002	-0.16020447	-0.16126123	-1.8131099
chr13-57760980-57761481	1.8076973	0.5178755	0.8161404	0.22853604	-0.35604784	-0.53267634	-0.35109577	-0.079674534	-2.0507538
chr12-2710836-2711337	2.3824162	0.3634962	0.48968413	-0.47720233	-0.7718008	0.1562959	-0.23053962	-0.6225175	-1.2898328
chr6-80679930-80680431	1.60361	0.3619371	0.6000065	0.4486367	-0.30929813	0.18120296	-0.3495998	-0.20323053	-2.3332663
chr16-53946813-53947314	2.1153688	0.47981852	0.8226106	-0.59523827	-0.17491731	-1.0072129	-0.04771715	-1.4849329	-0.1077788
chr5-42499006-42499507	2.5901873	0.37684646	-0.4121296	-0.00019532621	-0.38775826	0.1496929	-0.73416173	-0.7041198	-0.87836385
chr4-54731564-54732065	2.7163756	-0.111974634	-0.31902194	-0.34005144	-0.2831853	-0.25695062	-1.0170903	0.06609678	-0.45419756
chr13-44622305-44622806	1.6128368	0.47468427	0.9321795	-0.22418442	-0.8313746	0.17409763	-0.2627327	0.22520152	-2.1007085
chr3-139617893-139618394	1.764292	0.4874638	0.29321605	0.9458024	0.42245045	-0.84326494	-0.39027125	-1.2040336	-1.4756579
chr3-37971584-37972085	1.9134433	1.1071538	0.4921991	-0.17205347	-0.40891743	-0.19461411	-0.97191465	-0.12990716	-1.6353902
chr8-127602495-127602996	2.1975694	0.8494448	0.19116294	0.41861978	-0.9022723	-0.65219843	-0.20905182	-0.662087	-1.2311891
chr5-175274336-175274837	1.6321741	-0.06909038	-0.7578978	1.158504	1.189029	-1.3900746	-0.45777065	-0.59041095	-0.7144633
chr11-84187832-84188333	2.0904086	0.04679567	0.66208094	-0.5721646	-1.4204592	0.14041449	0.22246847	0.15395743	-1.3235044
chr9-17628358-17628859	2.493249	0.02300969	0.556229	-0.04519653	-0.79319274	-0.13490152	-0.55902547	-0.36646226	-1.1737071
chr4-72292469-72292970	1.9847151	0.6809041	0.5881814	0.09460917	0.32795817	-0.56910634	-0.8431651	-0.6139092	-1.6501871
chr14-85976062-85976563	1.7786584	0.56800455	0.83720154	0.17668648	-0.57417303	-0.06044778	-1.0258976	0.13760251	-1.8376323
chr6-129292827-129293328	2.2761748	0.8314266	0.0508094	0.4282366	-1.0284989	-1.0515332	-0.41640034	-0.47235543	-0.61785907
chr16-21016542-21017043	1.7902759	0.4401959	0.735564	-0.34238005	-1.0030016	0.3119923	-0.21650414	0.21897748	-1.9351189
chrX-32729476-32729977	2.4281003	-0.05631946	0.817733	-0.50672114	-0.84585965	0.16327253	-0.9097821	-0.6205507	-0.46987274
chr1-26888494-26888995	2.187733	0.7333801	0.4697745	-0.34890673	-0.5679293	-0.3440113	-0.65473384	0.0917221	-1.5670285
chr1-13478816-13479317	1.7397126	0.95401394	0.63099635	-0.30888182	-0.79030067	0.0052664476	-0.0051541748	-0.25600064	-1.9696513
chr6-18675992-18676493	2.074873	1.0859827	0.5135132	-0.019407116	-0.27676612	-0.7991063	-0.66319543	-0.59659654	-1.3192972
chr17-5950923-5951424	2.0388348	0.39880115	0.31782117	-0.62615556	-0.9489124	0.805914	-0.6414284	0.14160374	-1.4864775
chr2-211115184-211115685	2.3999527	0.9683642	0.057168297	-0.21320808	-0.6401465	-0.66133666	-0.79294115	-0.2822784	-0.835573
chr4-67366616-67367117	1.497683	0.15244141	1.0242959	-0.8421437	-1.2472032	0.8830406	-0.1533409	0.27861908	-1.5933928
chr7-21616276-21616777	2.6332536	0.022982683	0.26320568	0.047389165	-0.3341847	-0.60904217	-0.85122216	-0.36315376	-0.8092296
chr2-15836957-15837458	1.7350962	0.36681843	0.4383253	0.9519339	0.35829505	-1.112881	-1.053734	-0.18554723	-1.4983045
chr12-16343656-16344157	1.7646778	0.08051852	1.2653114	-0.4649187	-0.436424	0.16249783	-0.5116761	0.032764338	-1.8927515
chr20-57947906-57948407	2.0296702	0.22959237	1.0469029	-0.6217021	-0.2996842	0.0042359335	-0.31715998	-0.32582548	-1.7460318
chr5-93279630-93280131	2.4066706	0.23244376	0.8679862	-0.43520045	-0.7829778	-0.4558131	-0.21997093	-0.6637579	-0.949382
chr2-195732732-195733233	1.826314	0.8524091	0.25537047	0.44859862	-0.53795975	-0.07996184	-0.47112983	-0.27407736	-2.0195656
chr3-44136811-44137312	1.5491161	0.47147354	0.88240665	-0.121914975	-0.5062044	-0.03853504	-0.4710551	0.4490302	-2.2143168
chr21-39159417-39159918	1.5035597	0.7394514	0.9811627	-0.5880369	-1.2108101	-0.002715257	0.2978399	0.1013618	-1.8218124
chr5-75634410-75634911	2.5080583	0.6546516	-0.018292425	-0.3788513	-0.8981716	-0.16552176	-0.29924354	-0.36229336	-1.040336
chr3-71307947-71308448	1.9458841	-0.35407776	0.6465056	0.42790014	0.75364375	-1.0811311	-1.0252256	-1.3034896	-0.010011988
chr17-74530660-74531161	2.0474527	1.0587392	0.35709655	-0.3690615	-0.85932845	-0.1403205	-0.04860109	-0.48923543	-1.5567389
chr18-427055-427556	1.641922	0.7357178	1.1596148	-0.16594294	-1.1492964	0.3432324	-0.7669848	-0.28809273	-1.5101705
chr1-42080688-42081189	1.7023902	0.53755736	0.2629494	0.6751044	0.4723582	-0.5943456	-0.71476746	-0.3162178	-2.0250273
chr6-101060982-101061483	1.6772181	0.8507045	0.65762055	0.04958244	-0.24420518	-0.07244486	-0.6863211	-0.115793936	-2.1163623
chr1-225917827-225918328	2.2178028	-0.40486056	0.98537505	-0.08901888	-0.8150206	0.0584353	-0.20362376	-0.28303865	-1.46605
chr2-158499988-158500489	1.8376077	0.64713246	0.7613166	-0.76221883	-1.3232574	0.17756532	0.12883958	0.03092737	-1.4979123
chr14-43306512-43307013	1.7133906	0.71555513	0.5861899	1.0387403	-0.11012681	-1.1520239	-0.69408983	-0.8158057	-1.2818295
chr2-21651029-21651530	1.8460608	0.73494506	0.9547836	-0.066389374	-0.34423935	-0.40118536	-0.36821285	-0.4901076	-1.8656527
chr13-99573032-99573533	2.6077902	-0.46713725	0.014754761	0.2650244	-0.7138124	0.15681292	-0.23895563	-0.8060649	-0.8184118
chr16-27486991-27487492	2.2570508	0.116138935	0.8660077	0.30827746	-0.61160254	-0.25580516	-0.8484722	-1.24019	-0.5914037
chr10-55800712-55801213	2.0962663	0.16709408	0.9396184	0.21152465	-0.79586446	-0.06791427	-0.25594294	-0.75141805	-1.5433645
chr10-840584-841085	2.354459	0.14491756	-0.51523036	-0.528618	-1.0415531	0.77330184	0.13869838	-0.26963437	-1.0563397
chr7-72272627-72273128	2.0702374	0.023210162	0.038473524	0.9117829	0.17675796	-0.9841746	0.041953947	-0.7623193	-1.5159206
chr7-96637083-96637584	2.1610255	-0.0037260693	-0.39969856	0.8242672	0.39769834	-1.145512	0.16003078	-1.0545692	-0.93951654
chr10-92661387-92661888	2.1420968	0.457027	0.85777086	0.15041097	-0.41244614	-0.413979	-0.6897337	-0.57627505	-1.5148726
chr20-31940121-31940622	2.532537	-0.3691577	0.108901955	0.08659934	-0.90844095	-1.1994532	0.19441353	-0.34451735	-0.10088263
chr2-40366700-40367201	2.3255453	0.3248538	0.09686628	0.13273445	0.48986915	-0.86917585	-0.99819815	-0.33971018	-1.1627839
chr9-76732407-76732908	1.7379947	0.52019227	0.3991529	0.54986435	0.021692343	0.010827027	-0.6294186	-0.45559654	-2.1547105
chr2-59474034-59474535	2.1296837	-0.22579232	1.2739599	-0.46444604	-0.9389956	0.09229711	-0.78650594	-0.048907988	-1.0312934
chr5-39580829-39581330	2.3961985	0.06488282	-0.33749285	1.0101304	-0.80371916	-0.38013896	-0.47398722	-0.649845	-0.8260302
chr3-113451631-113452132	1.6016374	1.0503368	0.24796577	0.3170689	-0.86845076	0.1826634	-0.5861656	0.06351072	-2.008565
chr8-76252077-76252578	1.6347034	0.86727446	0.69008046	-0.27687702	-0.971548	0.26978078	-0.023972034	-0.1978901	-1.9915534
chr8-143101117-143101618	2.094552	0.20300177	0.720456	-0.5086459	-1.1460853	0.3016231	-0.106133096	-0.016748734	-1.5420222
chr2-133727398-133727899	2.0440094	0.34544742	0.37922737	-0.28404298	-0.766642	0.33511406	0.17361996	-0.31686026	-1.9098725
chr22-41642474-41642975	2.2063105	0.96038115	0.13038757	-0.06584683	-1.0071894	-0.12606718	-0.86803484	-0.04560964	-1.18433
chr10-12961560-12962061	1.7613544	0.31430212	0.9064633	0.27318323	-0.0629769	-0.99678105	0.4332444	-0.9524307	-1.676358
chr8-119748840-119749341	2.5150032	0.3697403	0.10233502	0.1607769	-1.1007656	-0.20815593	-0.45095286	-0.49385503	-0.894128
chr19-8181038-8181539	1.7422873	0.5836368	0.61736023	-0.25402313	-0.14690576	0.05789921	0.04809331	-0.41752952	-2.2308214
chr12-103699669-103700170	1.8101976	0.040597547	0.191992	1.0348693	0.40195507	-0.9293743	-0.36922824	-0.35780805	-1.8232005
chr3-118207453-118207954	1.5181056	0.5771627	0.5661798	0.38984862	-0.023880273	-0.18439502	-0.25700176	-0.18726693	-2.3987513
chr4-123353761-123354262	1.3346764	0.38370362	-0.043412544	1.3306692	0.492563	-1.0518557	-0.34963417	-0.14572248	-1.9509863
chr11-84173236-84173737	2.4922953	-0.4859587	-0.08246419	-0.23335585	-0.6176631	0.25830624	0.16024296	-0.07301871	-1.4183843
chr3-128671500-128672001	2.0742748	0.24302128	0.6885742	-0.6059468	-1.3951685	0.5517892	-0.7554236	0.17149234	-0.97261375
chr1-176934398-176934899	2.057602	0.37466156	0.46434823	-0.09785569	-0.17952427	-0.06145226	-0.7183306	0.11876203	-1.9582131
chr13-68007724-68008225	1.8053256	-0.08978082	1.1324102	-0.9062401	-1.1889054	0.50855416	0.23782787	-0.1264393	-1.3727503
chr1-103447484-103447985	2.3883498	0.36620554	0.6270271	-0.5567937	-0.875857	0.09245676	-0.55627996	-0.37472317	-1.1103866
chr20-9078984-9079485	2.4331107	-1.0931242	-0.9111601	0.77712613	0.056667816	-0.14122225	-0.37564212	-0.30739883	-0.4383572
chr2-127205629-127206130	2.0882697	0.4258083	-1.2447867	-0.037411515	0.44870347	-1.0139822	-0.3470856	-1.0274897	0.7079727
chr10-107523482-107523983	1.7010593	0.39888275	-0.6276786	1.3037179	0.69365084	-0.5277998	-1.2769372	-0.6357261	-1.0291688
chr15-58214383-58214884	2.3507597	0.29623577	0.28290394	0.23028202	-0.18534763	-0.9706665	-0.44949096	-0.1193077	-1.435369
chr10-14407656-14408157	1.9628606	0.556931	1.1194879	-0.37291566	-1.2440767	-0.19313815	-0.4339307	-0.10682797	-1.2883906
chr4-64876060-64876561	1.9817531	0.4010458	0.11704832	0.73513055	0.6355452	-0.79672194	-0.923219	-0.79763854	-1.3529434
chr12-97484423-97484924	1.910019	0.08934194	0.56038666	0.13093631	0.15963653	-0.1596693	-0.41125238	-0.09214847	-2.1872516
chr8-94024689-94025190	2.4205902	0.07409391	-0.05455343	0.8251819	-0.68882775	-0.9541892	-0.35125783	-0.37547702	-0.89555997
chr5-103330017-103330518	2.1988893	1.2239034	-0.30666015	-0.103219286	-0.6090723	-0.12350564	-0.592391	-0.3964688	-1.2914779
chr20-16526739-16527240	1.9309813	0.14294398	0.6917967	0.64571947	-0.79670113	0.24689552	-0.32608837	-0.856183	-1.6793656
chr1-66316937-66317438	1.2486839	0.7415483	1.1940639	-0.37280193	-1.2400132	0.5539614	-0.40937072	0.1015434	-1.8176152
chr14-38997454-38997955	2.4736392	-0.22565387	0.7070191	-0.076579146	-1.0429599	-0.041913018	-0.3352976	-0.5570151	-0.90124124
chr6-164905416-164905917	2.064846	0.59389156	0.5756778	0.14935637	-0.48144114	-0.27050918	-0.3407047	-0.44400945	-1.8471075
chr10-100327776-100328277	2.3288636	0.83054334	0.5624115	-0.7445824	-0.90963084	-0.28274995	-0.6263058	-0.42906162	-0.72948796
chr20-17381767-17382268	2.101832	0.44085163	-0.19418664	0.40827766	0.383994	-0.59240204	-0.22051693	-0.48308578	-1.8447661
chr7-31602915-31603416	1.3187661	0.58958036	-0.21734355	1.2859672	0.97431964	-1.3072174	-1.1761168	-0.517774	-0.9501809
chr12-106331417-106331918	2.2795935	0.032572813	0.2864292	-0.31764355	-0.4224823	0.12762052	-0.1173578	-0.021999264	-1.8467318
chr11-61345156-61345657	2.419194	-0.21092393	0.6230257	0.04623066	-1.0119603	0.11286249	-0.22044192	-0.6764342	-1.0815516
chr4-185269839-185270340	2.2005947	0.5293133	-0.036091287	-0.4312594	-1.3232478	0.6296993	-0.84086084	0.16990845	-0.898054
chr18-25853882-25854383	1.8811593	0.49241865	-0.032435957	0.994214	0.2613333	-0.17522107	-1.1637554	-0.7917473	-1.4659679
chr13-58090982-58091483	2.387929	0.24381007	0.23764576	0.649175	-0.81118685	-0.48167664	-0.5549543	-0.5466253	-1.1241176
chr20-22699444-22699945	2.4871495	-0.035830256	-0.036861878	0.3021981	-0.4561024	-0.48214436	-0.40637606	0.079896845	-1.451931
chr11-43784983-43785484	2.6644301	-0.5088362	0.54070944	-0.16319619	-0.6772405	-0.45414406	-0.46133953	-0.43145406	-0.50892884
chr7-94474183-94474684	2.0831017	0.6498019	-0.15943949	0.73687094	0.3861679	-0.7574194	-0.8261556	-0.9290475	-1.1838803
chr6-68386443-68386944	1.4546561	0.6106362	0.52917486	0.124927	-0.17601146	0.19166772	-0.14491609	-0.117711134	-2.4724267
chr14-74474371-74474872	2.0443933	0.86170983	0.2689096	-0.28648862	-1.2146153	0.69295526	-0.8434058	-0.5423565	-0.981103
chr8-95274389-95274890	2.2515354	0.76293117	0.087095946	0.1418097	-0.21688293	-0.39324194	-1.3046912	-0.14736399	-1.1811926
chr8-123964641-123965142	1.545017	0.8712589	0.5300402	0.17484061	-0.3894312	0.17497726	-1.2085813	0.2594434	-1.9575661
chr2-194316581-194317082	2.428048	-0.015879082	0.654888	0.01888238	-0.90930426	-0.34718764	-0.047936987	-0.62756735	-1.1539433
chr16-88168008-88168509	1.6045024	0.124439865	0.043942112	0.6039289	1.273597	-0.866634	-0.32761854	-0.70528287	-1.7508752
chrX-45619290-45619791	2.149278	0.5517091	1.0283009	-0.5138542	-1.1265384	-0.23948114	-0.32564366	-0.47785318	-1.0459181
chr15-95149915-95150416	1.6148618	0.92681426	0.38078272	0.57820743	0.45962036	-0.81402177	-1.4919311	-0.2859808	-1.3683534
chr16-52498791-52499292	0.94100493	0.033573728	2.0368464	-0.62038416	-1.0117732	-0.19056508	0.7578147	-0.81355464	-1.1329641
chr3-58581405-58581906	1.2185177	0.33400527	1.3886348	-0.52941674	-1.4283581	0.6302602	-0.43340513	0.3776915	-1.5579288
chr16-52547089-52547590	1.2003881	-0.15022849	1.8989106	-1.0252151	-0.75351286	-0.20733629	0.81749374	-0.802468	-0.9780338
chr7-127746381-127746882	0.9969049	1.0441846	1.5450089	-0.6770161	-1.4744396	0.38937885	-0.4304366	-0.15432069	-1.2392648
chr11-70457887-70458388	0.42352346	-0.105969846	1.8143675	-0.7193688	-1.2476039	0.84414953	0.44409412	0.13298675	-1.5861806
chr20-4656570-4657071	1.0740834	0.37711698	1.3797866	-0.7360978	-1.7206107	0.902485	0.27157933	-0.44932204	-1.0990232
chr13-109713848-109714349	0.5372264	0.9740003	1.8943527	-0.73896104	-1.2707834	0.5297851	-0.22845827	-0.50206715	-1.1950935
chr16-52497147-52497648	0.9165159	0.043819636	1.6975894	-0.46906486	-1.2991015	-0.1201937	1.1941594	-0.98455423	-0.97916895
chr18-6486918-6487419	1.119342	0.471543	1.1937691	-0.8443559	-1.5382555	0.9360785	0.03613931	0.08702175	-1.461283
chr10-9573940-9574441	2.028231	0.059562456	1.3235525	-0.31273252	-1.2807355	-0.24385981	-0.12743823	-0.35528722	-1.0912923
chr11-8403902-8404403	1.1174059	0.7800029	1.5352384	-0.4256186	-0.867432	0.46366468	-0.694956	-0.1375466	-1.7707584
chrX-134875808-134876309	1.0611918	0.30246282	1.439144	-0.86272275	-1.223223	0.89775294	0.2590143	-0.28780404	-1.5858148
chr9-76667387-76667888	0.85237426	0.33929515	2.1992679	-0.48280066	-0.59358126	0.2187245	-1.0679508	-0.24575011	-1.2195774
chr3-74062937-74063438	0.7632065	0.7393971	1.7863111	-0.27649975	-1.3895632	0.022234345	0.20986451	-0.25382835	-1.6011235
chr1-93611818-93612319	1.6193473	0.48716575	1.4489003	-0.7146728	-1.14296	0.052345224	-0.259387	-0.023291932	-1.4674447
chr16-73503073-73503574	0.99843204	0.17953265	1.3841649	-1.0399145	-1.403089	0.8546343	0.43329602	0.03703093	-1.4440881
chr17-49784251-49784752	1.0790482	0.8674874	1.6115454	-0.28207362	-1.4028381	0.4277429	-1.1850955	-0.21983951	-0.8959781
chr6-81229376-81229877	1.6889304	-0.12036055	1.5320666	-0.70493203	-1.3343692	0.2108453	0.03916894	-0.10680262	-1.2045467
chr2-224178102-224178603	0.55488014	0.034934312	1.5895747	-0.61345756	-1.1321375	0.59983075	0.69408923	0.17826088	-1.9059747
chr1-66316937-66317438	1.2486839	0.7415483	1.1940639	-0.37280193	-1.2400132	0.5539614	-0.40937072	0.1015434	-1.8176152
chr6-19408453-19408954	1.785706	-0.31019324	1.5742435	-0.35881266	-0.590913	-0.6460012	0.32575846	-0.31910244	-1.4606863
chr16-52475545-52476046	1.4502323	0.0074509582	1.7074914	-0.5018135	-1.319507	-0.08612284	0.41878533	-0.39094543	-1.2855706
chr14-76877862-76878363	0.31233084	-0.5618837	2.0593023	-0.71000886	-0.8289039	-0.14071277	1.3181604	-0.30658695	-1.1416973
chr17-17952029-17952530	1.5017117	-0.030026961	1.3613049	-0.81945825	-1.278331	0.87423694	-0.8290679	0.25364673	-1.0340155
chr4-57879450-57879951	1.2243524	0.88499445	1.5347685	-0.27937785	-1.5723456	-0.034754917	-0.46099237	-0.032877725	-1.2637668
chr3-73988542-73989043	0.89122474	0.6992988	1.8003886	-0.8287955	-1.625723	0.40959746	-0.45011243	-0.015647445	-0.8802313
chr2-145770692-145771193	0.24554318	0.2671903	2.2511187	-0.5575731	-1.0515572	0.010910579	0.22089373	0.1355869	-1.5221123
chr16-73890744-73891245	-0.22310658	-0.18715927	2.1177332	-0.58181775	-0.9997368	0.025185363	1.3661139	-0.5655392	-0.9516727
chr6-160966944-160967445	1.0345393	0.042553212	1.3813803	-0.5689748	-1.2496291	0.7904093	-0.049229074	0.4394267	-1.8204764
chr17-78925347-78925848	1.265224	0.5761612	1.4926679	-1.3214071	-1.1477014	0.20798868	0.21919776	0.005755811	-1.2978878
chr16-89801809-89802310	0.72342294	-0.37421408	1.7779369	-0.6688144	-1.308212	0.6403634	0.91266304	-0.44941542	-1.2537296
chr7-92944686-92945187	2.0595255	-0.17438653	1.3400598	-0.4750135	-1.0968336	0.13959523	-0.16274336	-0.5613803	-1.068823
chr10-104077841-104078342	1.4416754	-0.21136321	1.4872624	-0.9703883	-1.3528091	0.29005787	0.668892	-0.20448226	-1.148843
chr4-14262269-14262770	0.53198636	-0.07310091	2.2244601	-0.7241651	-0.60238516	-0.5373495	0.8852383	-0.43355006	-1.271135
chr1-97129777-97130278	1.5140511	0.4646554	1.2027707	-0.7103959	-1.3441529	0.5300859	-0.252346	0.13506128	-1.5397292
chr3-188208044-188208545	1.4149278	1.1207972	1.4369247	0.025568597	-0.53075814	-0.7224865	-0.61824423	-0.72499907	-1.4017298
chr6-12098289-12098790	1.0035502	0.22058499	1.4406197	-0.38550553	-1.0758299	1.0917069	-0.7745294	0.13830937	-1.6589065
chr4-36978249-36978750	0.60575247	-0.08887279	1.6879914	-0.32862777	-0.5499936	0.10540698	0.79221624	-0.050372373	-2.173501
chr6-51740768-51741269	1.3135653	0.5236771	1.2376772	-0.39966315	-1.2588049	0.5772441	-0.20381281	0.039819784	-1.8297017
chr5-27206571-27207072	0.428334	0.10191556	1.6095053	-0.75843453	-1.2790588	1.3271772	0.0069301	0.060081776	-1.4964508
chr16-73177729-73178230	0.36355683	0.097319596	1.7812175	-0.72515285	-1.2204504	0.99130046	0.50611913	-0.25571314	-1.5381976
chr5-123999950-124000451	0.24144863	0.53048533	1.8387848	0.21077053	-1.0169681	0.12344153	-0.62072337	0.55995494	-1.8671974
chr3-73197313-73197814	1.4532791	0.6925075	1.6154184	-0.70425344	-0.6441648	-0.32564926	-0.11889254	-0.3396283	-1.6286143
chr16-1333544-1334045	0.7190176	1.0240157	1.3403757	-1.185618	-1.2429926	0.27306056	0.33905542	0.2871457	-1.5540613
chr2-17152198-17152699	0.5630813	-0.93043613	2.0530822	-0.46149215	-1.3255457	1.0069904	0.068053775	-0.22295673	-0.75077647
chr20-61743069-61743570	0.5434493	0.08063092	1.1353065	-1.0796759	-1.2851242	1.4265703	0.44840974	0.24553566	-1.5151021
chr10-22912352-22912853	-0.004081292	-0.16660416	1.7291799	-0.6710083	-1.3297685	0.85949033	0.91364735	0.14221264	-1.4730676
chr5-143559879-143560380	1.4830122	0.6792685	1.1479737	-0.87955195	-1.4398692	0.47374657	-0.17028223	0.08890753	-1.3832045
chr19-20044624-20045125	2.032978	0.2371882	0.9995156	-0.3019258	-0.036299694	-0.24896285	-0.3270286	-0.5547558	-1.8007079
chr9-88624193-88624694	1.2299528	0.2040557	1.8132303	-0.4426873	-0.8281681	0.08829417	-0.4252608	0.11395484	-1.753371
chr10-94607167-94607668	0.9681327	1.058642	1.4434342	-0.7522221	-1.2882226	0.3301836	-0.55635935	0.26141766	-1.4650058
chr2-21553425-21553926	1.5347033	0.7708644	1.3057004	-0.0005422542	-0.52398795	-0.11576408	-1.2088639	-0.15863912	-1.6034698
chr16-52544861-52545362	1.2719479	0.35068393	1.5662572	-0.6960137	-1.3008584	-0.63472337	0.9891407	-0.6114584	-0.9349785
chr15-99239614-99240115	1.402086	0.18797104	1.5015792	-0.9170705	-1.3667275	0.6768104	0.046192046	-0.31643486	-1.2144065
chr14-78099231-78099732	1.544217	0.199613	1.1635718	-0.47877824	-1.2750305	0.4346168	0.42661497	-0.31240627	-1.7024186
chr16-52476190-52476691	1.5391713	0.39266708	1.4804966	-0.21816407	-0.93625844	-0.120864965	0.28884414	-0.8128222	-1.613071
chr15-67358576-67359077	0.9548031	0.69514376	1.7174957	-0.06472351	-1.503604	-0.14735585	0.022568144	-0.14203405	-1.5322938
chr1-207288406-207288907	1.3121527	0.29794103	1.3325963	-0.59884214	-1.3051522	0.66941106	-0.115537964	0.10428242	-1.6968514
chr6-11301785-11302286	1.2349708	0.64270395	1.561713	-0.7088656	-1.2901525	0.252254	-0.7045459	0.34491196	-1.3329914
chr16-47979463-47979964	0.5795807	0.8182662	1.6594474	-0.6820025	-0.8132705	0.6128804	-0.38314953	0.10077268	-1.8925232
chr20-6240045-6240546	1.3978637	0.45513266	1.3793206	-0.6016274	-1.5418254	0.25615212	0.15424672	-0.0482675	-1.4509951
chr8-91555903-91556404	1.5159874	-0.40104556	1.6167364	-0.5111767	-1.0822226	0.004120438	0.72296387	-0.5920078	-1.2733549
chr16-52469579-52470080	-0.64557946	0.1973923	2.1185563	-0.005405879	-0.80401146	-0.11520909	1.1405643	-0.5454807	-1.3408245
chr12-93880379-93880880	2.0593538	-0.16790792	1.4106894	-0.04008639	-0.79510677	-0.9761041	0.0078119077	-0.6244166	-0.87423384
chr11-95247093-95247594	-1.1693603	0.41213635	2.1975377	-0.22923262	0.3462937	-1.1924284	0.69189364	-0.5604038	-0.49643436
chr16-52708042-52708543	1.8921409	0.19773422	1.2375374	-1.1019427	-0.96168053	0.19093646	0.22832255	-0.52122104	-1.1618265
chr2-142481885-142482386	1.2392356	0.5169829	1.4512109	-0.32128018	-1.6085705	0.28521872	-0.0020728265	-0.03840477	-1.5223209
chr7-19620707-19621208	0.7434759	-0.28509724	1.8676409	-0.68626577	-0.7954777	0.86117834	-0.19417936	0.20686631	-1.7181406
chr18-47413506-47414007	0.6801289	0.49665105	1.7549584	-0.49174374	-1.1757075	0.73722315	-0.6146225	0.2295393	-1.6164268
chr11-70927996-70928497	1.313369	0.5022423	1.3677366	-0.850074	-1.4611564	0.3519741	-0.23866189	0.4095399	-1.3949696
chr6-145329382-145329883	0.99766624	0.39816022	1.1837322	-0.33866784	-1.4281048	0.75282377	0.12390603	0.22328001	-1.9127936
chr17-45693466-45693967	1.2233545	0.40523615	1.5424932	-0.88728154	-1.4640763	0.072241135	0.37869933	0.09719196	-1.3678579
chr9-12923462-12923963	1.103907	0.88286185	1.4899834	-0.7261361	-0.96531594	0.29904374	-0.6192489	0.2099582	-1.675054
chr12-18264826-18265327	0.17500272	0.083779804	1.8169047	-0.8097139	-0.9994403	0.93096894	-0.28928787	0.69564974	-1.6038628
chr1-93959085-93959586	1.207323	0.54125893	1.2016301	-0.66250616	-1.1747487	0.39883682	0.2652726	0.1550471	-1.9321147
chr1-197469451-197469952	1.5764325	0.5134194	1.6114168	-0.4498604	-1.2360344	-0.24800603	-0.2559881	-0.18329673	-1.3280839
chr1-159363368-159363869	1.6273563	0.12425377	1.2193326	-0.8098679	-1.0613298	-0.013186544	0.7955981	-0.36541188	-1.5167456
chr20-36127263-36127764	1.1423607	0.4869703	1.2952801	-1.005713	-1.5782486	0.6601459	0.059321556	0.26886505	-1.3289825
chr4-182558323-182558824	1.0905192	0.09891127	2.1092393	-0.3727872	-0.63102466	-0.13280499	-0.9324298	0.15065588	-1.3802799
chr5-7226893-7227394	1.0915194	0.70776534	1.5488933	-0.43457448	-0.89107096	0.5424652	-0.85263187	-0.008135047	-1.7042316
chr3-74034092-74034593	1.2610775	0.72129583	1.7102259	-1.0850327	-1.0849334	0.38436815	-0.4347365	-0.42819372	-1.0440702
chr20-51058106-51058607	1.582898	0.761316	1.1305997	-0.90656495	-1.4740491	0.2771458	-0.091232345	-0.032840062	-1.247271
chr1-154767668-154768169	0.5984606	0.87144345	1.1195161	-0.18623357	-1.1485192	0.8753924	-0.35229456	0.29532418	-2.0730884
chr8-52856373-52856874	1.45902	-0.17663635	1.7027353	-0.44498134	-1.2901174	-0.047347505	0.3521451	-0.16775198	-1.3870664
chr2-188430856-188431357	0.66068125	0.47206554	1.5370843	-0.18986344	-1.3168378	0.7229212	-0.702979	0.52455026	-1.7076212
chr19-16897096-16897597	1.3579752	0.8916474	1.1530606	-1.167545	-1.2303174	0.41757372	0.073799714	-0.094121374	-1.4020712
chr18-48453853-48454354	1.0789211	0.8265819	1.2044004	-0.99468374	-1.1295464	0.64545214	0.04734866	0.057798304	-1.7362747
chr3-46562528-46563029	0.8094407	0.7514224	1.4266356	-0.3598819	-0.3775754	0.11396569	-0.16419354	0.12754229	-2.3273566
chr5-57846910-57847411	1.3573197	1.0066528	1.5125453	-0.47638407	-1.0962859	-0.38487056	-0.7393343	0.13032909	-1.3099725
chr4-182788310-182788811	1.270591	0.7972565	1.5095019	-0.3389034	-1.2163678	-0.4303253	-0.23227946	0.24594295	-1.605415
chrX-2138833-2139334	1.4693207	0.12847249	1.4668988	-0.14186542	-0.16233033	-0.24666075	0.09165282	-0.540249	-2.0652392
chr3-65724137-65724638	0.44902888	0.2976875	1.5094763	-0.2731096	-1.3532672	0.75306904	0.33331698	0.2314946	-1.9476943
chr9-68514917-68515418	1.4253917	0.048096694	1.6951556	-0.71102846	-1.170553	0.39795622	-0.22989714	-0.039548043	-1.4155746
chr6-119755332-119755833	0.042387195	-0.6946433	1.4323112	-0.83812916	-1.0352132	0.72023493	0.9220315	0.9845696	-1.5335492
chr10-48835888-48836389	1.3361806	0.2638105	1.4254289	-0.76801455	-1.4439448	0.18597355	0.4242396	0.06609539	-1.489772
chr7-147709321-147709822	0.050221063	1.6553057	1.6562073	0.0045722914	-0.88922346	-0.45112526	-0.99430597	0.19105797	-1.2227093
chr16-69332456-69332957	0.8647875	0.84594697	1.686304	-0.5830105	-1.430051	0.051089335	0.24839237	-0.19883947	-1.4846219
chr3-196627169-196627670	1.7256709	-0.43244162	1.9137943	-0.3178428	-1.1007574	-0.32433313	-0.32951596	-0.6015712	-0.53300434
chr1-98382272-98382773	1.6966681	-0.61105895	1.6368037	-0.48685613	-1.1767688	0.08601843	0.34706023	-0.4247647	-1.0671033
chr11-104524452-104524953	1.0899266	0.316003	1.5607022	-0.4597199	-0.99191064	0.012589128	0.5421076	-0.1278434	-1.9418542
chr19-43476739-43477240	0.9650319	0.3092889	1.3749661	-1.1862569	-1.3794816	0.9448246	0.5639826	-0.41291264	-1.1794409
chr5-157509167-157509668	2.032613	0.8027136	1.0579337	-0.6552528	-0.88255864	-0.43307805	-0.48091736	-0.2522616	-1.1891899
chr20-56011384-56011885	0.59970325	0.87245685	1.6471614	0.35818145	-0.28191406	-0.11145789	-0.81042403	-0.21376571	-2.0599415
chr20-51272949-51273450	0.3794768	0.20363872	1.4767103	-0.53638077	-1.8358678	1.1201012	0.000105306564	0.4312312	-1.2390131
chr1-23194180-23194681	1.3688005	0.061323788	1.3758414	-0.6412181	-1.8850151	0.3827271	-0.020864444	0.3546661	-0.9962626
chr1-239305221-239305722	0.4113923	0.70372	1.4879714	-0.69179094	-1.5070606	0.45806757	0.045859996	0.71796215	-1.6261213
chr16-52460627-52461128	1.233579	0.038625985	1.6445932	-0.5723869	-0.94585264	-0.059565306	0.85754275	-0.65187806	-1.544658
chr4-10596697-10597198	0.942102	0.0067043183	1.7790307	-0.4926071	-1.2961545	0.20704074	0.7048955	-0.3042539	-1.5467569
chr7-91302314-91302815	1.549349	0.8558388	1.3133175	-0.7033815	-0.95373225	-0.012566501	0.1469888	-0.7071789	-1.4886365
chrX-135372982-135373483	1.2206166	0.29156607	1.6847508	-0.13890006	-1.2168865	0.17594224	-0.61735797	0.2206992	-1.6204317
chr15-30730762-30731263	1.551225	0.555721	1.5693306	-0.0775354	-0.30983236	-0.7603043	-0.69012403	-0.22076659	-1.6177138
chr2-181999014-181999515	1.8199857	-0.4697882	1.2399415	0.2238413	-1.1340965	-0.3975432	0.3770034	-0.15279426	-1.5065516
chr8-22839264-22839765	1.4428129	0.53643775	1.2456077	-0.7327985	-1.2898145	0.7667499	-0.21170853	-0.28634977	-1.4709355
chr18-42137879-42138380	1.9256496	0.80482364	1.151734	-0.6606357	-0.8909784	-0.299633	-0.66994834	-0.12257443	-1.2384361
chr20-51089362-51089863	0.8593522	0.3848043	1.2597388	-0.66904444	-1.420814	0.9120507	0.11850103	0.31954825	-1.7641355
chr4-123305266-123305767	0.65751636	0.11481019	1.3767054	0.3689937	1.0460664	-0.43720925	-0.54894805	-0.3908039	-2.1871302
chr3-64996646-64997147	0.85796046	-0.15015063	1.8931191	-0.27795506	-1.2267915	0.04200224	0.6416063	-0.15575023	-1.6240386
chr7-36790151-36790652	2.1581004	0.29253653	1.2466252	-0.573648	-0.6678685	-0.57481486	-0.11382353	-0.77601916	-0.99108803
chr3-118374457-118374958	1.9107271	0.5769446	1.0570191	-0.49758348	-0.9801981	0.28710902	-0.5320293	-0.33424175	-1.4877453
chr3-178823285-178823786	0.45175228	-0.104293145	1.7272958	-0.30816713	-0.44399437	-0.07933246	0.88761085	0.040217258	-2.1710896
chr12-16879012-16879513	1.8797276	-0.49416685	1.6965293	0.053693864	-0.5181676	-0.76641655	-0.24968795	-0.535542	-1.0659684
chr16-73268413-73268914	-0.14797509	-0.24531129	2.371442	-0.17305543	-1.2851703	0.178302	0.47414947	-0.007947005	-1.1644341
chr11-116085217-116085718	2.2801979	-0.04309916	1.0136495	-0.6442537	-0.919613	0.12022063	-0.13741963	-0.6307017	-1.0389805
chr1-62084661-62085162	-0.10881627	0.32344717	1.6768239	-1.216524	-1.0792067	0.82173556	0.6493428	0.40501624	-1.4718193
chr14-52997793-52998294	1.3658329	0.04222661	1.4584459	-1.0055124	-1.3675005	0.704108	0.005831708	0.07082238	-1.2742537
chr3-121568214-121568715	1.6121285	0.5101423	1.4638119	-0.484569	-1.099331	-0.15881565	0.14577611	-0.47983733	-1.5093037
chr11-91837953-91838454	0.9116838	0.93216664	1.4395955	-0.32178366	-1.1388476	0.12663247	-0.07905187	0.078575075	-1.9489704
chr20-51087456-51087957	0.9439728	0.81751525	1.2253051	-0.23875672	-1.719683	0.83292013	-0.743596	0.16697313	-1.2846504
chr5-102617326-102617827	0.4527205	0.24597387	1.4911227	-0.016794661	-0.019138673	0.70899576	-0.4386684	-0.012742733	-2.411468
chr3-58577889-58578390	1.138989	0.45966366	1.2216884	-0.52833396	-0.9389298	0.7467402	-0.5144865	0.38189965	-1.9672318
chr17-9750320-9750821	2.058661	0.33791324	1.3568898	-0.57429683	-0.7985526	-0.66455656	-0.40095174	-0.22631992	-1.0887879
chr16-52546104-52546605	1.6087584	-0.029507218	1.4565212	-1.1720688	-0.799972	0.075293586	0.721448	-0.8326966	-1.0277798
chr4-150283798-150284299	0.64834344	1.1377491	1.1231194	-0.062161203	-0.874668	0.5529653	-0.82643104	0.33859545	-2.0375147
chr3-40971591-40972092	0.7044595	0.27530384	1.3539557	-0.97621465	-1.7547733	0.69637454	0.27027658	0.6751115	-1.2444929
chr3-188648779-188649280	0.8435651	0.49752736	1.2853962	-0.55700237	-1.1285492	0.34342417	0.54217803	0.25393537	-2.0804722
chr5-146921374-146921875	-0.16489166	0.78968954	1.9472691	-0.74452376	-1.3057648	0.94642395	-0.77356845	0.1830713	-0.87770504
chr6-167906999-167907500	0.97750926	0.0017605512	1.9500456	-0.49333662	-1.0824163	-0.9637494	0.5366744	-1.2316076	0.30512267
chr11-116504709-116505210	0.9026256	0.7858421	1.159446	-0.93314546	-1.4973158	0.70345	0.059938107	0.3881139	-1.5689554
chr14-23453949-23454450	-0.3527062	0.3037964	1.428953	-0.74823844	-1.7467592	1.1549296	0.5328014	0.5347671	-1.1075447
chr12-127336593-127337094	1.6289759	0.97278535	1.2742053	-0.7394119	-0.7551584	0.1091592	-1.1225464	-0.2087239	-1.1592851
chr10-81759577-81760078	1.244791	0.89379215	0.9419707	-0.2973247	-1.0249131	0.4634165	-0.42454967	0.24498636	-2.0421696
chr4-117817743-117818244	0.61746186	1.2851964	1.8199706	-0.16545981	-0.8342357	-0.21698807	-0.86469716	-0.19223204	-1.4490179
chr8-34077261-34077762	1.5164219	0.7506421	1.1967131	-0.30071673	-1.0150118	0.3918693	-0.63428295	-0.17416742	-1.7314695
chr22-19001738-19002239	1.0756488	0.34757516	1.5277311	-0.7059926	-1.1486043	0.36373982	0.35465926	0.0052368823	-1.8199929
chr3-150687521-150688022	-0.12378608	0.069024675	1.6254528	0.059552345	-1.6375782	1.2548132	-0.53137726	0.51924425	-1.2353433
chr4-164536911-164537412	1.4311043	0.42101246	1.3924674	-0.29449576	-1.3691626	0.47298217	-0.3327821	-0.13296388	-1.5881608
chr5-24728439-24728940	0.74192935	0.46154112	1.4270885	0.2136763	0.3352652	-0.25525704	-0.61167073	0.053791948	-2.366366
chr17-78940879-78941380	1.601351	0.61195856	1.1645212	-0.9240809	-1.0868258	0.6195743	-0.68770385	0.046919003	-1.345714
chr10-37863695-37864196	1.5439255	0.6994538	0.97236824	-0.37011102	-1.2991694	0.5434182	-0.35034567	-0.025470275	-1.7140712
chr5-89584369-89584870	1.6866046	0.36399567	1.4214485	-0.7284026	-1.4082854	0.20184018	0.060809355	-0.50981617	-1.0881954
chr12-97588870-97589371	1.5867088	0.42174765	1.4007931	-0.18592569	-1.4349064	-0.32574266	-0.07064387	0.06843503	-1.4604646
chr22-31882098-31882599	0.62359256	0.7226438	1.5609105	-0.3298586	-1.2448488	0.5420875	-0.2703104	0.2796355	-1.883852
chr8-136766079-136766580	0.73691374	0.09324247	1.6243951	-0.3270306	-1.237753	0.78110194	0.37844095	-0.21303791	-1.8362736
chr10-16694176-16694677	0.50967777	0.2098202	1.7423563	-0.6625499	-1.5414562	0.8295027	-0.080539376	0.4032201	-1.4100322
chr1-98104359-98104860	1.1903398	-0.5129096	1.6424721	-0.40862313	-0.892563	-0.024497893	0.9849979	-0.38579425	-1.5934241
chr4-145644780-145645281	1.4974213	0.0761861	1.2280833	0.15806527	-0.327037	-0.44691184	0.34507802	-0.37372953	-2.1571546
chr1-70481957-70482458	1.5286956	0.54717284	1.3748348	0.19013168	0.043127835	-0.74368584	-0.5171742	-0.62877214	-1.7943299
chr15-50296108-50296609	1.0230119	0.606044	1.6180569	-0.42044702	-0.7350999	0.16616566	0.21224618	-0.4840376	-1.9859381
chr13-98288688-98289189	1.5924882	0.1288051	1.2356815	-0.24403115	-0.43808073	-0.44330892	0.6697262	-0.5814037	-1.9198776
chr2-239973526-239974027	1.5012618	-0.10685955	1.5922332	-0.48670077	-1.3657249	0.3190541	-0.40803036	0.278311	-1.3235421
chr20-41924079-41924580	0.7355951	0.47093984	1.1790774	-0.44118646	-1.247814	1.1337754	-0.6129482	0.55166256	-1.7691021
chr3-106014333-106014834	1.0111978	0.4518691	1.647208	0.54445094	-0.08096778	-0.8857715	-0.07465024	-0.7812658	-1.832069
chr16-48004157-48004658	0.6449255	1.2554276	1.0882473	-0.020240877	-0.48601303	0.4353253	-1.2404058	0.26869506	-1.9459597
chr11-116415166-116415667	1.3505616	0.45202878	1.1549841	-0.48119834	-1.1487253	0.55111784	0.0390304	0.026570886	-1.9443722
chr8-65658892-65659393	2.0518992	0.26989812	1.16292	-0.44167495	-1.254294	-0.16930412	0.01898613	-0.48387668	-1.1545523
chr5-26847966-26848467	0.31803015	0.13767473	1.6232988	-0.14496744	-1.2624456	1.0569631	-0.45183837	0.47826248	-1.7549804
chr4-74823715-74824216	1.7286084	-0.47295055	1.6895932	-0.24959365	-1.1117399	0.10008807	0.024585323	-0.56708187	-1.1415079
chr6-149209933-149210434	0.7030846	0.2993034	1.5691469	0.3480286	-0.57538754	0.6547228	-1.2565719	0.12286459	-1.8651923
chr6-86722149-86722650	0.086585075	-0.7963073	2.0048475	-0.888918	-1.240533	0.62796503	0.69936436	0.46233913	-0.9553427
chr1-85094162-85094663	1.1324667	0.37814233	1.5361985	-0.23940183	-1.1143646	0.7340253	-0.59732556	-0.09452487	-1.7352161
chr12-18462525-18463026	0.4951469	-0.78972787	1.989851	0.61013013	-0.9413124	-0.13770944	0.6450417	-0.33272907	-1.5386921
chr16-16910816-16911317	0.5368862	0.6532027	2.2014956	-0.25781444	-1.0356746	0.2107143	-0.8299961	-0.2532666	-1.225549
chr16-21104269-21104770	0.45872247	1.1477345	1.3711804	-0.7439446	-1.4379014	0.21057683	-0.17056932	0.71090776	-1.5467076
chr11-30889221-30889722	0.9812953	0.6997758	1.4412491	-0.6794408	-1.1664176	0.40720275	0.2816042	-0.12480104	-1.8404658
chr4-92830886-92831387	1.8196428	0.33224815	1.5952449	-0.2978778	-0.44324583	-0.509122	-0.5968252	-0.5450789	-1.3549874
chr13-112061640-112062141	-1.8694924	-0.6418398	1.7558075	-0.6491066	-0.17966248	0.09256587	0.97422326	0.74092305	-0.2234177
chr2-117523249-117523750	0.7563537	0.2762502	2.1420922	-0.09151281	-1.3833545	0.14968508	-0.29822338	-0.26260892	-1.2886833
chr13-98390330-98390831	1.7430922	0.7213467	1.3575346	-0.58913517	-1.2950808	-0.09284068	-0.23853551	-0.4727967	-1.1335864
chr10-119769899-119770400	1.4765211	-0.13853069	1.4852184	-0.41600955	-0.8664592	-0.7924731	0.8984386	-0.16003472	-1.4866701
chr16-47979982-47980483	1.1049843	0.47768545	1.3673662	-0.8252155	-0.92609257	0.48099026	-0.18604282	0.42811155	-1.9217868
chr13-36478605-36479106	1.0621758	0.5546767	1.2511096	-0.6347367	-1.4005599	0.86681014	0.076145306	-0.0813337	-1.6942875
chr13-102487454-102487955	1.2106433	0.012089719	1.2062856	0.09172421	-0.96003926	-0.09337612	0.5088572	0.22200693	-2.1981902
chr2-211199718-211200219	-0.42612708	1.2154	1.9425248	-0.13721798	-1.192963	0.31365484	-0.20227729	-0.10766997	-1.4053248
chr11-15816323-15816824	1.3916075	0.89045304	1.1392711	-0.5894424	-1.08537	0.51763815	-0.4151864	-0.1190552	-1.7299163
chr2-135026414-135026915	1.8431267	0.18922216	1.4723386	-0.4741728	-1.1456915	-0.22885424	0.14621182	-0.61458546	-1.1875952
chr4-180449502-180450003	-0.061587345	-0.015444534	1.5389053	-0.72854894	-1.1586773	1.3478537	0.24401791	0.465021	-1.6315402
chr1-201585791-201586292	0.59615684	0.032961745	1.6188109	0.07512786	-0.6089225	0.41628966	0.047484424	0.15590209	-2.3338108
chr13-110979020-110979521	1.1618212	0.9939695	1.3822286	-0.9442064	-1.3994192	0.6393428	-0.6700784	-0.15350543	-1.0101541
chr5-76867205-76867706	1.2278132	0.3604359	1.2750977	-0.6341044	-1.2182775	0.7203082	-0.059802633	0.14688262	-1.8183519
chr19-42540026-42540527	0.6988818	0.8095943	1.5205301	-0.96055675	-1.7093052	0.798085	-0.16821451	0.02770128	-1.0167165
chr9-85900983-85901484	1.8739103	0.52261186	1.0195992	-0.50501186	-1.2486889	-0.04641957	0.01913647	-0.10267644	-1.5324594
chr10-76684241-76684742	0.62484914	0.5367358	2.097683	-0.16571005	-0.86679596	-0.019299315	-0.14049424	-0.3313003	-1.7356664
chr5-34790223-34790724	-0.48418656	0.50658894	2.1177619	0.15171854	-1.2513273	-0.22280131	0.097396575	0.5316913	-1.4468433
chr1-20135739-20136240	1.3346741	1.1735164	1.3229976	0.029212136	-0.32852954	-0.7326497	-0.44156015	-0.6933553	-1.664303
chr11-112441795-112442296	2.2245286	0.5194214	1.0232165	-0.48579058	-0.9629964	-0.22430767	-0.58690757	-0.61075145	-0.8964134
chr10-104367866-104368367	1.053465	0.080812216	1.7873391	0.04546373	-1.1985598	0.4839136	-0.33274657	-0.23080572	-1.6888824
chr15-61267072-61267573	1.969274	-0.3175932	1.4914302	-0.06803409	-0.6775154	-0.8717394	0.19128147	-0.68200994	-1.0350941
chr3-73989251-73989752	0.87584144	1.2092669	1.5143176	-0.51579577	-1.4762976	0.07462998	-0.36074275	0.05472148	-1.3759423
chr2-104654932-104655433	0.59741515	1.1287888	1.0685151	0.47108367	0.32120723	-0.5813615	-1.2100418	0.21750678	-2.0131123
chr8-34077784-34078285	0.598203	0.013834252	1.9063569	-0.7105226	-0.95772654	0.18064068	0.61637205	0.12946197	-1.7766194
chr20-61744655-61745156	0.26606873	0.44073454	1.0957336	-0.87644905	-1.6766571	1.3386118	0.2642338	0.50394243	-1.3562176
chr5-79189885-79190386	0.93779355	-0.087999545	1.5128579	0.24665852	0.65545446	-0.94299245	0.35083362	-0.723986	-1.9486212
chr2-178456060-178456561	1.1559337	0.035199232	1.5764643	-0.41099498	-1.3887058	1.0057319	-0.88314396	0.04378293	-1.1342669
chr16-48001397-48001898	1.4257542	0.5886145	1.0426092	-0.29076296	-0.844546	0.22472309	-0.18806481	0.18971065	-2.1480372
chr11-116505997-116506498	1.2962135	0.54609215	1.1301904	-0.719734	-1.4947731	0.23502825	0.32926905	0.32729986	-1.6495872
chr15-49712104-49712605	1.3562016	-0.014096086	1.6303915	-0.7595162	-1.5071219	0.25596243	0.41056857	-0.19719043	-1.1751996
chr13-101973050-101973551	0.99640197	0.07661603	1.5508996	-0.23125473	-1.4127753	0.48570547	0.5048146	-0.2386744	-1.7317326
chr3-65285993-65286494	1.0501771	0.16745944	1.4330906	-0.6457716	-1.1900201	0.6164992	0.34845647	0.08387792	-1.8637704
chr12-7211431-7211932	1.4373835	0.08089127	1.3578562	0.04136661	-0.6747913	-0.0034677775	-0.07096919	-0.018578712	-2.1496894
chr16-73554052-73554553	2.3859532	-0.3999342	1.0572506	-0.084399484	-0.5729682	-0.47116774	-0.2788416	-0.6502255	-0.9856674
chr4-117813920-117814421	1.515272	0.6648561	1.1387937	0.29198417	-0.37591243	-0.5412137	-0.7975682	0.05480469	-1.951018
chr10-80582499-80583000	1.3164369	0.1479665	1.651684	-0.86554337	-1.6605593	-0.14745663	0.517751	-0.119906895	-0.84037447
chr7-4669353-4669854	1.8591604	1.0748367	1.0306709	-0.35989726	-1.0247873	-0.22744094	-0.69655555	-0.48289263	-1.1730932
chr17-72827680-72828181	1.2339896	0.8638491	0.9943605	-0.54688233	-1.1755012	0.6011721	-0.23315407	0.16442566	-1.90226
chr1-56739699-56740200	2.0319245	0.32321873	1.3055892	-0.045318868	-0.8789683	-0.55525655	-0.96487874	-0.21533866	-1.0009688
chr4-17702793-17703294	-0.23348203	1.3529844	1.282	-0.16175129	-1.3015944	0.90081924	-0.2506481	0.104553394	-1.6928828
chr7-36806929-36807430	1.7574118	0.6164055	1.0615193	-0.65686965	-1.0865417	-0.3124012	0.6185976	-0.601461	-1.3966607
chr5-124671030-124671531	1.0818647	0.5533995	1.8987658	-0.44614744	-1.4130048	-0.4853438	0.36264852	-0.50162584	-1.0505595
chr14-95779756-95780257	0.2631808	-0.05664551	0.17701432	1.7349983	1.5688821	-1.0211397	-0.80873483	-0.9644944	-0.8930595
chr9-7545443-7545944	-0.9214411	-0.4140142	-0.8700443	1.4673029	2.0444484	-0.7871545	-0.22220476	-0.44572994	0.14883661
chr10-132499169-132499670	0.19168626	-0.4724718	-0.7922881	1.5411128	2.0134447	-0.8622266	-0.6459789	-0.6430987	-0.33018002
chr3-134829831-134830332	-0.35192436	-0.6443668	-0.6818488	1.6841073	1.98917	-0.74251884	-0.6103057	-0.5120989	-0.13021325
chr17-14730880-14731381	-0.8584729	-0.81635386	-0.6513602	1.5647475	1.7974865	-0.8936047	0.25052053	-0.72299296	0.3300298
chr14-98193074-98193575	1.0170801	0.35277972	-0.08146214	1.4896339	1.2474829	-1.0469534	-0.9593167	-0.9640057	-1.055239
chr6-76125329-76125830	0.505942	-0.13736354	-0.18741886	1.9811635	1.2590603	-1.075747	-0.4337204	-0.89794564	-1.0139695
chr10-91017380-91017881	0.55004966	-0.4253199	-0.3764028	1.9286547	1.4217192	-0.66085374	-1.0989534	-0.4536564	-0.88523763
chr2-9650445-9650946	-0.039002452	-0.45383358	-0.4794292	2.1355362	1.4881228	-0.6915859	-0.5477403	-0.7846417	-0.62742645
chr7-23333729-23334230	-0.52587503	0.076402746	-0.31886536	1.9357772	1.6408495	-0.93436414	-0.46229398	-0.48992342	-0.921708
chr11-100586497-100586998	1.56714	-0.6315439	-0.7328673	1.5495032	1.0817667	-0.85574293	-0.64939535	-0.6629359	-0.6659253
chr15-78005134-78005635	-0.1898708	-0.28212968	-0.49670666	2.0955625	1.3053855	-1.1889856	-0.98004	-0.38988584	0.12667228
chr4-42785928-42786429	-0.6388046	-0.14514086	-0.55339843	1.7597744	1.8653389	-0.36824918	-1.0605276	-0.25765824	-0.6013346
chr14-88120039-88120540	0.98783517	-0.096088916	0.2703359	1.7116231	1.0478199	-1.1460104	-0.9250138	-0.79656273	-1.053938
chr6-88605240-88605741	0.006822775	0.2543357	0.16195516	1.9401404	1.276216	-1.2763202	-0.8322658	-0.6588956	-0.871988
chr1-111660857-111661358	0.7740016	0.25228947	-0.056366257	1.7253709	1.1846241	-1.1349225	-0.721238	-0.7907237	-1.2330357
chr6-137062214-137062715	0.06495791	-0.15902211	-0.2146326	1.9301623	1.5501949	-0.8661329	-0.94960666	-0.3428538	-1.0130681
chr4-116949930-116950431	-0.33943877	-0.093623444	-0.4608206	1.7950577	1.7243701	-1.211549	-0.51900923	-0.041138094	-0.85385174
chr11-14134667-14135168	0.6553283	-0.7404443	-0.5738811	1.670167	1.6904438	-0.8550158	-0.857653	-0.70691407	-0.28203046
chr11-111846833-111847334	0.22507283	-0.00013585806	-0.3157307	1.7916824	1.6366172	-1.0668598	-0.49392906	-0.9041587	-0.872558
chr8-136607474-136607975	-0.024253763	0.2672838	-0.67384917	1.6304567	1.6422603	-1.2514392	-0.1990102	-1.2176049	-0.17384318
chr8-83540231-83540732	0.5018304	0.12419701	-0.3569883	1.6987181	1.5669125	-1.0557214	-0.6210667	-0.79053503	-1.0673448
chr12-32811184-32811685	1.4307259	-0.011343854	-0.4025891	1.2032528	1.3634171	-1.1666355	-0.5088825	-0.80570763	-1.1022373
chr6-129249073-129249574	0.15265018	-0.1740993	-0.08306461	1.7239834	1.6678859	-0.6508061	-0.99588543	-0.3597336	-1.2809304
chr10-51629899-51630400	1.1845709	0.21829484	-0.36492044	1.6433316	0.9218905	-1.4906076	-0.3817747	-0.87179554	-0.8589883
chr12-32811994-32812495	0.830817	0.17570156	-0.52823424	1.6269188	1.4109668	-1.2978492	-0.6299805	-0.89277303	-0.69556934
chr12-17276372-17276873	-0.52824503	-0.6545012	-0.78611475	2.2792196	1.3355072	-0.4267876	-0.5106004	-0.38856867	-0.31990966
chr18-65347531-65348032	-0.64690846	-0.80183923	-0.24726143	1.7817696	1.9100908	-0.44138712	-0.5268914	-0.34964597	-0.6779272
chr2-149200108-149200609	0.23238833	-0.1860915	-1.0748357	2.0208118	1.3301604	-1.0765535	-0.7162124	-0.47800788	-0.05165999
chr20-39903953-39904454	0.4201239	0.5116973	-0.77121943	1.633323	1.5178261	-0.85494834	-1.2046082	-0.5049959	-0.7471978
chr10-33392150-33392651	-0.25184026	0.22375773	-0.35078585	1.9461975	1.5180844	-1.0549942	-0.8526271	-0.3265861	-0.85120565
chr2-183281362-183281863	-1.44418	-0.23863333	-0.7367948	1.634522	1.75058	-0.2224259	-0.5225766	0.2299553	-0.45044696
chr8-115682923-115683424	1.0620936	0.2620139	-0.18687376	1.4150187	1.3624825	-1.1422116	-0.9097019	-0.78565717	-1.0771652
chr10-107706360-107706861	0.9295293	-0.64013946	-0.9884763	1.6329641	1.516615	-0.8403746	-0.84273785	-0.1945515	-0.5728285
chr1-104630604-104631105	-0.36966175	-0.31074464	-0.7096856	2.032953	1.657054	-0.5647365	-0.7790022	-0.4507017	-0.5054741
chr13-88979833-88980334	-1.061132	-0.1793902	0.037313603	1.5630441	1.8481265	-0.7960168	-0.893254	0.1965508	-0.71524125
chr8-133645272-133645773	1.3934419	0.38634038	-0.22319004	1.3629806	1.0041857	-0.7478773	-1.1071794	-0.8496776	-1.2190256
chr5-169576233-169576734	1.5753639	-0.23557638	-0.48913074	1.6029998	0.862588	-0.73433846	-0.73824996	-0.670814	-1.1728426
chr6-101779157-101779658	0.28713614	0.26619545	-0.4702925	2.1835625	1.0344925	-0.81322336	-0.7593602	-0.69757956	-1.0309312
chr2-164369421-164369922	-0.08896941	-0.32564878	-0.49487877	1.9923499	1.5250988	-1.1409012	-0.8893752	-0.08117074	-0.49650353
chr3-153474815-153475316	-0.94773495	-0.31415924	-0.5212503	2.375494	1.0183878	-0.21365248	-0.39554003	-0.08383775	-0.9177072
chr5-127439821-127440322	-1.0336816	-0.088650644	-0.43665576	1.5154632	1.7845898	-1.0478135	-0.9589166	-0.18249443	0.44816136
chr9-90489021-90489522	0.29945537	0.2269383	-0.75284207	1.8140796	1.5445136	-0.87105143	-0.6127167	-0.576273	-1.0721027
chr11-35933097-35933598	0.9599078	-0.11206777	-0.6128143	1.5821342	1.5343037	-0.82497877	-0.77593124	-0.7794574	-0.9710953
chr11-4466312-4466813	-0.9336425	0.08411897	-1.3846469	1.4727315	1.6633157	-0.6629196	-0.43982843	-0.45424667	0.65511847
chr3-46356219-46356720	0.26403856	-0.3102517	-0.8457095	1.8417403	1.7111527	-0.8057668	-0.62329394	-0.58281726	-0.6490927
chr4-123832246-123832747	0.41593775	-0.18986893	-0.2490011	1.506872	1.320309	-1.822753	0.21877196	-1.1589065	-0.04136144
chr9-15955478-15955979	0.2628257	-0.7414146	-0.3819928	2.0259523	1.5166163	-0.73021704	-0.73416984	-0.5160555	-0.7015451
chr8-85325954-85326455	-0.31973463	-0.19901137	-1.1082042	1.8705837	1.7466456	-0.72199297	-0.4851493	-0.48349372	-0.2996429
chr9-115054716-115055217	-0.05490075	-0.31212172	-0.40415433	1.9389675	1.665026	-0.9657457	-0.36312315	-0.6853851	-0.8185621
chr5-113660809-113661310	0.23181015	0.2550169	0.08317252	1.7083192	1.47961	-0.9027968	-0.6966367	-0.81769747	-1.340798
chr2-218193837-218194338	1.1552298	0.22690989	-0.19794239	1.2541693	1.44209	-1.0320281	-0.6929362	-0.91359085	-1.2419015
chr4-120249596-120250097	-0.899481	-0.03514953	-0.5607585	2.3892732	1.0071778	-0.18058607	-0.56103677	-0.32214406	-0.8372959
chr18-61006712-61007213	0.1701155	0.2798094	-0.98753077	1.8123772	1.406066	-1.4624047	-0.44996837	-0.4828531	-0.28561032
chr7-68383833-68384334	-0.6649748	-0.54102	-0.6159356	1.4950726	2.169934	-0.5432746	-0.20700866	-0.48818988	-0.6046025
chr3-157765440-157765941	0.39329663	-0.75181067	-0.98991966	1.7824541	1.515871	-0.9291628	-0.083984464	-0.97631305	0.03956823
chr18-55838210-55838711	0.3797659	0.6920032	-1.0366265	1.395132	1.6391628	-0.9279129	-1.1227006	-0.6289657	-0.3898594
chr13-21902370-21902871	-0.41333053	0.43707263	-0.956982	1.6999937	1.7159153	-0.57110244	-1.1159189	-0.39612943	-0.39951816
chr7-26480206-26480707	-0.45438045	-0.48333105	-0.8330263	2.3067188	1.2713369	-0.33536544	-0.5303005	-0.68495524	-0.25669825
chr14-82345215-82345716	0.66323435	0.005216556	-0.23344417	1.8653611	1.3066608	-0.7517645	-1.0157549	-0.79756683	-1.0419413
chr10-13622049-13622550	1.3215477	0.1372762	-0.7400626	1.9292834	0.3817406	-0.91397834	-1.2629253	-0.53840965	-0.3144716
chr4-81527212-81527713	-0.9796829	-0.9213197	-0.80759126	2.1200426	0.824839	-0.61785907	-0.19604829	-0.33458546	0.91220367
chr14-56087935-56088436	0.38936916	-0.60847807	-0.46462142	1.8025231	1.702694	-0.9548122	-0.72289217	-0.4586326	-0.6851514
chr5-127695497-127695998	1.2282798	0.82312495	-0.24324502	1.3021079	0.9026045	-1.0630465	-1.1189891	-0.6102443	-1.2205915
chr18-64660562-64661063	1.5408785	-0.23832643	-0.3367498	1.553489	0.9162816	-0.8410807	-0.7466206	-0.5845068	-1.2633636
chr3-171234741-171235242	-0.601765	0.10054286	-1.1276551	1.5456796	1.7596303	-1.2810079	-0.35297063	-0.24955544	0.20710072
chr9-15746857-15747358	0.057945363	-0.7542962	-0.4956101	1.9523482	1.6913904	-0.67548877	-0.59935683	-0.5612049	-0.615727
chr8-13812593-13813094	0.38051498	-0.07370511	-0.37954944	1.6432103	1.7586443	-1.0390255	-0.57271945	-0.9821456	-0.7352248
chr5-84589215-84589716	0.72183716	-0.36429983	-0.38847962	1.8908129	1.2613639	-1.0083792	-1.078521	-0.120842636	-0.9134924
chr12-66980016-66980517	-0.47410816	0.08523215	-0.18419069	2.0996132	1.4202107	-0.7255982	-0.92430085	-0.4399704	-0.8568887
chr10-18222993-18223494	1.4973902	0.45927534	0.17731339	1.2028108	0.82170373	-1.1927061	-0.8851558	-0.9332248	-1.1474065
chr8-137183577-137184078	0.3983511	0.7354789	-0.51919836	1.5465617	1.398192	-1.3124968	-0.94472384	-0.31862316	-0.9835417
chr2-184793260-184793761	0.27217937	0.29988214	-0.08242984	1.606969	1.5968467	-0.8483301	-1.0105114	-0.54767805	-1.2869258
chr21-23114216-23114717	-0.17989269	-0.3018271	-0.73500854	2.2606413	1.2102487	-0.6389524	-1.1034778	-0.2098194	-0.3019139
chr2-159084515-159085016	0.12361279	0.41851494	-1.0054307	1.5205535	1.7119842	-1.3047053	-0.56556344	-0.7039569	-0.19500834
chr5-136035134-136035635	1.1105703	0.27640212	-0.5710648	1.4989271	1.2733024	-1.3242208	-0.6454344	-0.71937764	-0.8991045
chr21-40797426-40797927	0.82294613	-0.39530143	-0.37192205	1.7863504	1.4319335	-1.0250088	-0.57045656	-0.8086287	-0.8699104
chr3-20700762-20701263	0.82384294	-0.0723855	-0.789488	1.5170873	1.5103657	-1.2286375	-0.5047079	-0.10038021	-1.1556973
chr5-103355566-103356067	0.24873118	0.17966856	-0.5695336	2.0158923	1.2680745	-1.12399	-0.97767204	-0.79301524	-0.24815387
chr1-79441405-79441906	-0.251307	-0.75621074	-0.6958108	1.714848	1.8804637	-0.8343446	0.049349733	-0.33819064	-0.76879793
chr12-30067270-30067771	1.186107	0.3243678	-0.19182593	1.4406288	1.1979973	-1.0362815	-0.9058783	-0.91898656	-1.0961286
chr1-193952878-193953379	0.2812422	-0.11673689	-0.49987298	1.9807584	1.4648218	-1.102341	-0.73610413	-0.74217373	-0.5295934
chr5-79873536-79874037	0.47785416	-0.4077085	-0.66850334	1.6582279	1.8013589	-0.8041789	-0.4304822	-0.7460586	-0.8805088
chr2-33531778-33532279	0.38178694	-0.51355404	-0.51936466	1.596726	1.8911729	-0.8001424	-0.8018682	-0.89047194	-0.34428406
chr12-71469381-71469882	-0.32361987	-0.611044	-0.8225059	1.6043295	2.063043	-0.7411198	-0.3463327	-0.3493392	-0.47341093
chr8-11096846-11097347	0.72660184	-0.028429767	-0.34656817	1.6739327	1.5313569	-1.0513711	-0.8799693	-0.77347636	-0.85207677
chr11-107259869-107260370	1.4473522	0.5666363	-0.18500224	1.2738985	0.9152357	-0.9331757	-0.8858295	-1.0105809	-1.188533
chr2-218193101-218193602	0.45213675	0.5277516	-0.372622	1.2584999	1.8294966	-0.9172115	-1.0040816	-0.997397	-0.77657276
chr9-101083981-101084482	0.7239075	-0.3718185	-0.3256447	1.9148567	1.3552874	-0.7798522	-0.85443145	-0.766588	-0.8957154
chr8-83470504-83471005	0.35576338	0.06812807	-0.80652726	1.6105173	1.8049303	-0.83074474	-0.54535913	-0.7697331	-0.8869741
chr17-5644227-5644728	1.3225336	0.28330827	-0.10257116	1.2503605	1.2073517	-1.0217241	-0.60095173	-1.1613148	-1.1769903
chr14-98136273-98136774	-0.5219623	-0.21642442	-0.5045713	2.0990167	1.5546572	-0.68789923	-0.8671027	-0.5056294	-0.35008445
chr10-132499794-132500295	-1.0175171	-0.68184924	-0.47245425	1.7347244	1.8972608	-0.6246794	-0.44927493	-0.2155669	-0.17064181
chr18-51859117-51859618	-0.111504294	0.9190032	-0.6726362	1.5488324	1.5186529	-1.078716	-0.78437537	-0.27612326	-1.0631338
chr11-101752287-101752788	1.2103493	0.40795144	-0.34696034	1.4631972	0.9896394	-1.1911166	-0.5928855	-0.48248827	-1.4576865
chr10-88604248-88604749	0.41638404	-0.68231475	-0.64230454	2.208158	1.2079082	-0.7505781	-0.54927325	-0.70103514	-0.5069451
chr1-193454622-193455123	-0.26024705	-0.43721893	-0.6217002	2.7890394	0.01481038	-0.46579546	-0.3509644	-0.41282013	-0.25510472
chr14-62673127-62673628	0.42545268	0.011135001	-0.89268273	1.6350816	1.7563508	-0.8436153	-0.45112205	-0.8573195	-0.78328097
chr12-128179057-128179558	0.5279214	-0.12329852	-0.5010641	1.8871878	1.4472026	-1.1699046	-0.7463771	-0.6614634	-0.6602039
chr17-72311382-72311883	-0.6246963	-1.2226448	-0.8405165	1.6643776	1.840505	-0.27681676	0.027197625	-0.2047324	-0.36267325
chr2-227308918-227309419	-0.868857	0.2658528	-0.07849861	1.7478181	1.7385331	-0.8028135	-0.460572	-0.6187549	-0.92270726
chr17-35872709-35873210	-1.0933498	-0.3615554	-0.8038468	1.6109852	1.8912066	-0.09959931	0.14070937	-0.61985934	-0.66469085
chr13-76667736-76668237	1.0792273	0.21135901	-0.4970098	1.9934405	0.60704136	-0.50156224	-1.1442623	-0.63724947	-1.1109835
chr10-25005612-25006113	1.4049166	-0.63142985	-0.45857897	1.5410334	1.2553324	-0.7391663	-0.7416345	-0.6721301	-0.9583428
chr20-21315235-21315736	0.76059866	-0.31398267	-0.68847865	1.7555857	1.5039501	-0.8101155	-1.108966	-0.46152163	-0.6370719
chr12-4040116-4040617	-0.03735679	-0.26066685	-0.5514956	1.7645048	1.8628408	-0.736983	-0.8905686	-0.72519606	-0.42507902
chr7-123096581-123097082	0.5720849	-0.36303866	-0.61727405	2.0747986	1.2710794	-0.64804673	-0.5567793	-0.80255467	-0.9302693
chr4-43103168-43103669	-0.552395	-0.54133004	-0.7275335	2.062866	1.5924	-0.86467284	-0.22580472	-0.42787263	-0.31565827
chr8-11256783-11257284	-0.47783026	-0.8596089	-0.4906765	1.782613	1.8919011	-0.7797962	-0.47632834	-0.18154633	-0.40872866
chr1-164087982-164088483	0.61038977	1.0097576	-0.2747138	1.6539307	0.93519056	-0.8273268	-1.1035844	-0.92238784	-1.0812544
chr15-35566918-35567419	1.4247861	0.16286367	-0.10372264	1.24792	1.1974716	-0.9029701	-1.2141675	-0.9764477	-0.8357339
chr14-36741894-36742395	1.1865835	0.06084586	-0.54625994	1.7592107	1.0346386	-0.70145434	-1.0470024	-0.7986912	-0.9478698
chr5-111909642-111910143	0.24280652	0.5714379	-0.18414938	1.4464612	1.3589813	-0.46043846	-1.0422586	-0.107562885	-1.825277
chr8-93241064-93241565	-1.2061117	0.06810103	-0.82002574	1.5148656	1.9658501	-0.42043254	-0.37172276	-0.11321202	-0.61731124
chr2-6574278-6574779	1.5808434	0.16935946	-0.3107134	1.3202962	0.9487635	-0.82666016	-0.5404099	-1.0821375	-1.2593423
chr20-6613463-6613964	-0.039674595	-0.848242	0.085371904	2.3190517	1.0606288	-0.7279792	-0.6117993	-0.84106344	-0.39629322
chr10-106540724-106541225	0.28720915	-0.7476224	-0.6409934	2.028493	1.4757305	-0.43295422	-0.4383798	-0.5390368	-0.99244535
chr12-73534572-73535073	-1.0693388	0.02938282	-0.6518048	1.9957801	1.4541515	-0.52801216	-0.75666964	0.1931778	-0.66666585
chr1-88541686-88542187	0.4342158	-0.11781229	-0.68867964	1.496523	1.9226762	-0.8063538	-0.89213324	-0.8002815	-0.54815555
chr18-42894076-42894577	0.050021995	-0.4783455	-0.4472264	2.1849415	1.3363144	-0.87915367	-0.24955891	-0.8660634	-0.6509308
chr6-65837781-65838282	-1.1267387	-0.256748	-0.67069024	1.8158104	1.7867835	-0.4250119	-0.619474	-0.3815723	-0.12235913
chr4-67402090-67402591	0.80316865	-0.13191338	-0.333043	1.6325938	1.3519258	-0.7138133	-0.8830281	-0.17196247	-1.5539291
chr9-100919617-100920118	0.8895516	0.36727014	-0.83704436	1.5504892	1.3978817	-0.64490426	-1.1925852	-0.7130997	-0.81756026
chr12-78674765-78675266	0.68681616	0.024454378	-0.23458903	1.6334814	1.4320078	-1.2423142	-0.26869258	-0.82143086	-1.2097343
chr2-123127328-123127829	0.6895628	-0.13175446	-0.3432229	1.8902893	1.3310381	-0.8458963	-0.6701331	-1.0957569	-0.8241257
chr20-39904672-39905173	0.7932248	0.003257502	-0.8432849	1.6889833	1.5117737	-0.7620184	-0.7656013	-0.68622285	-0.94011235
chr1-61088613-61089114	1.2734385	0.9581119	-1.1526881	1.1270643	0.948502	-1.2319597	-0.84454507	-0.81265384	-0.26527065
chr15-56828717-56829218	0.64555985	0.16079764	-0.7976319	1.6195428	1.561618	-0.72536045	-1.2264584	-0.44175488	-0.7963134
chr3-62653876-62654377	-0.032703247	0.41869634	-0.02747563	1.7425557	1.4796723	-0.8531426	-0.57950014	-0.7378248	-1.4102764
chr6-93933042-93933543	0.6283467	-0.3729647	-0.736978	1.8482611	1.504974	-0.7966773	-0.964557	-0.3814752	-0.72892845
chr7-125061941-125062442	-0.1701553	-0.033877555	-0.4184129	2.064594	1.4553473	-1.0780902	-0.7798252	-0.292332	-0.74724966
chr7-16189215-16189716	-0.052364588	0.1610118	-0.117200375	1.9607662	1.4410617	-0.9837538	-1.06547	-0.79470086	-0.5493518
chr10-24345116-24345617	0.69201773	0.04312842	-0.61813724	1.4950162	1.5360959	-1.5621117	-0.86738276	-0.14514615	-0.57348055
chr8-129035063-129035564	-1.0175484	-0.08633705	-1.0314132	1.6098709	1.8463005	-0.8349734	-0.39197713	-0.18403791	0.09011697
chr3-62483057-62483558	-0.23227476	-0.43459383	-0.7667574	1.9659433	1.6090499	-0.55798244	-0.9097472	0.08115778	-0.75479436
chr6-115608899-115609400	0.024536213	-1.2699283	-0.8911311	1.8327572	1.4871092	-0.58299166	-0.5024763	-0.5098723	0.41199678
chr2-138956237-138956738	0.038076136	-0.5306581	-0.45366055	1.7506763	1.8870845	-0.8599079	-0.4823581	-0.636965	-0.71228725
chr1-164912360-164912861	1.1837375	1.207162	-0.66557294	1.2134485	0.79740316	-1.1425062	-0.94667655	-0.9508019	-0.69619524
chr3-43020037-43020538	0.29224136	-0.3160825	-1.0477855	1.689072	1.7303557	-0.8012936	-0.3174478	-1.0455745	-0.18348362
chr4-140767110-140767611	0.45507753	-1.0807139	-0.42390364	2.3159323	0.09853548	-1.3070003	0.4578999	-0.3605231	-0.15530233
chr14-96964084-96964585	1.1519729	-0.1886691	-0.76796174	1.8148547	1.0405731	-1.221828	-0.7057994	-0.4044679	-0.7186761
chr8-59370253-59370754	1.3225985	0.0922411	-0.19548146	1.3673265	1.2306317	-0.83127016	-1.0007552	-0.712676	-1.2726146
chr4-73452501-73453002	-0.04016337	0.014256164	-0.7681367	1.6563172	1.5980389	-1.5602813	-0.18489878	-0.79726064	0.08212941
chr10-58766069-58766570	-0.85702604	-0.99015844	-0.24176443	1.7325226	1.8558474	-0.74966896	-0.2647805	-0.36723897	-0.11773238
chr11-116432338-116432839	1.7131824	0.42806134	-0.36436376	0.9667113	1.005406	-1.1466635	-0.8414451	-0.5410288	-1.2198589
chr4-32771657-32772158	-0.6430965	-0.569006	-1.1737058	1.8147652	1.2596221	-0.9700144	-0.24181058	-0.39745188	0.9206985
chr12-87883850-87884351	-0.6149857	-0.05030139	0.10347361	2.2323081	0.93751246	-1.4151549	-0.35065216	-0.05630541	-0.78589725
chr2-177031492-177031993	1.3613751	-0.23491652	-0.40873682	1.304259	1.4494559	-0.61391896	-1.029463	-0.8279695	-1.0000846
chr5-84310417-84310918	0.24395539	-0.7754919	-0.65778106	1.7609956	1.6447129	-0.9467305	-0.4270123	-0.99863213	0.15598391
chr4-99612386-99612887	-1.0106297	-1.1336501	-0.5946854	1.5123186	1.5393398	-0.9901214	0.0007297148	-0.14839403	0.82509226
chr2-117316833-117317334	1.307079	-0.52567583	-0.62563807	1.7187201	1.1236528	-0.53032565	-0.610415	-0.8095891	-1.0478097
chr5-4570507-4571008	0.056036554	-0.28368232	-0.67825246	2.0492067	1.3566808	-1.3768455	-0.35104132	-0.6091239	-0.1629793
chr2-19632461-19632962	-0.023689838	-0.007314863	-0.46005234	1.6837628	1.859117	-0.49993354	-0.9827403	-0.94195426	-0.62719595
chr1-187509904-187510405	0.5087638	0.1918929	-0.71277946	1.5786374	1.6813662	-1.008295	-0.49633002	-1.0892526	-0.65400267
chr11-104780783-104781284	-0.37175882	-0.21957105	-0.4415039	2.011023	1.6264179	-0.99342805	-0.64120656	-0.3107147	-0.6592578
chr15-93488368-93488869	-1.3511736	-1.0840682	-0.7377049	1.7529547	1.2369769	0.49334466	-0.5404037	0.49586764	-0.26579297
chr6-100008990-100009491	0.8029301	-0.09906159	-0.25427482	1.4973991	1.6484728	-0.8467698	-0.6965522	-0.94446987	-1.1076729
chr12-89753998-89754499	0.61935574	0.22119883	-0.31247813	1.7811359	1.3068718	-1.2486773	-0.92452747	-0.4620434	-0.98083544
chr4-170872954-170873455	-0.78590983	-0.5480136	-0.43856895	2.298378	1.234475	-0.81758004	-0.3324825	-0.062248178	-0.54804945
chr11-47430660-47431161	0.89852774	0.040318962	-0.19947444	1.8454385	0.9906063	-0.72860575	-1.0752686	-0.3817694	-1.3897737
chr18-42719163-42719664	1.1497267	-0.04795299	-0.5241673	1.9476565	0.73085344	-1.3178787	-0.81550294	-0.7053269	-0.417409
chr11-84354977-84355478	-1.0167313	0.10876479	-0.65886307	1.7078036	1.7263598	-1.2109432	-0.13326326	-0.22661537	-0.29651162
chr6-12453294-12453795	0.34129328	-0.552609	-0.55947405	2.6508222	-0.030603651	-0.021732701	-0.38530073	-0.56602836	-0.87636745
chr4-171406158-171406659	0.12630336	0.5278964	-0.064184435	2.101768	0.94676405	-0.8822188	-1.0911111	-0.7058113	-0.9594053
chr3-22891287-22891788	0.59809005	0.23488526	-0.4738134	1.6871085	1.4272467	-0.57049066	-1.4135915	-0.5925027	-0.8969333
chr20-14637511-14638012	-0.70118284	0.17853837	-0.18228318	2.1163092	1.2501497	-0.4217916	-0.92421603	-0.15565965	-1.159865
chr10-15439549-15440050	-0.8271697	-0.57142717	-1.1097775	1.5877566	0.6260403	-0.98113716	-0.09474081	-0.29815346	1.668609
chr4-72144275-72144776	-0.77783185	-0.2145472	-0.9123253	1.640634	1.9152269	-0.88554215	-0.5395993	0.054238986	-0.28025454
chr2-224329827-224330328	1.1182175	-0.64893824	-0.6216936	1.639047	1.312423	-0.9140585	-0.67459166	-0.100266196	-1.1101379
chr5-114118497-114118998	1.0106276	0.12587216	-0.7218993	1.4925174	1.356948	-0.58126235	-1.1415455	-0.2490885	-1.2921675
chr18-45954452-45954953	0.9268169	0.36888194	-0.4017903	1.5490987	1.2423553	-0.7439027	-0.6834684	-0.7224481	-1.5355443
chr3-107604527-107605028	-0.6175241	-0.18606038	-0.47947907	1.5767356	1.7005286	-1.6949046	0.11789482	-0.1723579	-0.24483506
chr8-60724420-60724921	0.71646094	-0.27263156	-0.48026383	1.9393617	1.2356602	-0.87090725	-1.248482	-0.3405524	-0.67864585
chr4-14298576-14299077	-0.7568098	-0.7295715	-0.84868836	1.4563154	2.1376257	-0.54445523	-0.32716402	-0.13910572	-0.24814644
chr10-111873738-111874239	0.93029785	-0.38829795	-0.23213375	1.3959587	1.7256281	-1.0588412	-0.8528314	-0.7545828	-0.76519835
chr15-101808753-101809254	-0.71752167	-0.7765126	0.1258583	2.0250823	1.5650084	-0.352716	-0.5642653	-0.5478033	-0.75713116
chr2-219222076-219222577	-0.19558278	0.3125973	-0.7494471	1.5409715	1.8873578	-0.7539912	-1.0846775	-0.19359128	-0.7636369
chr2-136256251-136256752	-0.40891412	-0.7506636	0.013084848	2.454747	0.9194223	-0.5745288	-0.25495997	-0.58628076	-0.8119052
chr8-78907046-78907547	1.1593273	-0.4044458	-0.6078595	1.4788268	1.5472798	-0.92512244	-0.7185731	-0.7719475	-0.7574862
chr1-34534076-34534577	-0.99387485	-0.34732068	-0.4479441	1.4993367	1.8844321	-0.93541455	-0.75953907	-0.41615337	0.5164765
chr2-102977304-102977805	-0.7549406	-0.78423715	-0.5643551	1.8274544	1.6000148	-0.45104885	-1.1425679	0.2955147	-0.025833832
chr3-101998540-101999041	-0.81038535	-0.3535654	-0.537872	1.4312377	2.1515017	-0.8054074	-0.086235404	-0.7249751	-0.26429832
chr3-81554943-81555444	0.43142852	0.34408796	-0.17224436	1.6553448	1.4529711	-1.0155077	-1.1896634	-0.4116566	-1.0947595
chr16-9002026-9002527	-0.58501023	-0.8429113	-0.8925517	1.4953929	2.0883098	-0.56637794	-0.1068513	-0.14149842	-0.4485032
chr1-5029138-5029639	1.7158962	-0.21609801	-0.19686826	1.058491	1.2416362	-0.72307837	-0.9352595	-0.87321675	-1.071504
chr8-60938350-60938851	0.623219	1.2012657	-0.82190734	1.7951767	0.5292468	-0.6673212	-1.0504496	-0.5337912	-1.0754398
chr2-22406198-22406699	1.5431386	0.054991186	0.051705927	1.36918	0.8932355	-0.95727134	-1.084469	-0.7131629	-1.1573503
chr12-74001675-74002176	0.72277045	0.19443709	-0.34065372	1.3211131	1.683018	-0.8700133	-0.6072677	-0.6000355	-1.5033704
chr7-111833464-111833965	1.0391322	0.34313512	-0.004652584	1.5265335	0.9678821	-0.6884866	-1.327805	-0.39103523	-1.4647019
chr5-12208497-12208998	0.8996763	0.70929456	0.15332761	1.2079073	1.2591547	-1.2336967	-1.0835783	-0.73778075	-1.1743053
chr22-10780260-10780761	-1.2744837	-1.466185	-0.1607959	2.064778	-0.308035	-0.054129194	0.57281995	-0.08380506	0.7098361
chr5-109418691-109419192	-1.2613434	-0.48989102	-0.6893656	1.6805159	1.8573258	-0.5105508	-0.36475644	-0.0821064	-0.13982846
chr3-134829016-134829517	-0.9663516	-0.44287962	-0.36942196	1.714561	1.922606	-0.72425973	-0.54253477	-0.52329654	-0.06842454
chr8-69005584-69006085	-0.05647522	-0.8123496	-1.1373912	1.4454484	1.7524866	-1.1402006	-0.047520682	-0.54069287	0.536697
chr20-16162579-16163080	-0.7887503	-0.3545642	-0.34683248	2.1001203	1.3578806	-1.1905874	-0.33347103	-0.5756923	0.13189605
chr8-69187154-69187655	1.3860806	0.43937114	0.1318551	1.2363694	0.82713693	-1.1619685	-0.6890673	-0.5967127	-1.5730648
chr4-155696840-155697341	-1.5325342	-0.38313	-0.46892688	1.925436	1.4074798	-0.23422018	0.21102692	-0.27678636	-0.64834625
chr11-25329320-25329821	0.7311079	0.40091807	-0.12560964	1.544879	1.3621436	-0.94747394	-0.87081814	-0.7344987	-1.360648
chr4-24779933-24780434	-0.23601551	-0.1806119	-0.9842388	2.1424775	1.1793491	-1.0999299	-0.67616886	-0.4494812	0.30461803
chr10-130589910-130590411	0.992038	-0.1614349	-0.23447219	1.8413687	1.1403571	-0.8581086	-1.0729737	-0.81296855	-0.83380395
chr6-151544684-151545185	0.66969347	0.42228216	-0.045840595	1.9865179	0.719024	-1.4100022	-0.53328556	-0.894138	-0.91425186
chr2-239889660-239890161	-0.59889126	0.07781317	-0.3711853	1.7291557	1.8835496	-0.93343204	-0.5598005	-0.50856596	-0.7186417
chr13-87954140-87954641	-0.22643057	-0.086277425	-0.17351002	1.8553337	1.6543587	-1.0289855	-0.40828907	-0.44061595	-1.1455832
chr11-58427292-58427793	1.0433633	0.3559888	-0.4340286	1.439331	1.343847	-0.693911	-1.2959493	-0.8042179	-0.9544221
chr1-193783211-193783712	0.26710495	-0.0296472	0.35489836	1.665062	1.4217031	-0.85983545	-0.64185256	-0.59563726	-1.5817952
chr12-69000216-69000717	0.46468383	0.015984781	0.43479922	1.8471597	0.8391772	-0.8881859	-0.6507774	-0.27693143	-1.7859085
chr8-69004442-69004943	0.7420807	-0.6956179	-0.78632456	1.8287449	1.2881261	-1.3580768	-0.6408992	-0.28113082	-0.09690304
chr6-49102906-49103407	0.024024047	-0.9453802	-0.51412904	1.956748	1.6250602	-0.7596497	-0.28409055	-0.32101953	-0.7815623
chr1-170202233-170202734	-0.21237963	-0.091550305	-0.7775065	1.8312176	1.502673	-1.5636425	-0.08897004	-0.521071	-0.07877027
chr8-127240746-127241247	0.22521217	0.3834599	-0.046335902	1.4728153	1.4021255	-0.65658724	-1.103739	0.05861136	-1.7355603
chr2-150630993-150631494	-0.44094384	-0.76879054	-0.74719274	2.3529599	1.1092348	-0.43181425	-0.19084193	-0.81347865	-0.06913301
chr18-35841983-35842484	-1.1728313	0.43769807	-0.99422044	1.7236823	1.6119897	-0.028430536	-0.64683986	-0.360202	-0.5708459
chr13-58192421-58192922	-0.44791332	-0.44254953	-0.824686	1.9806216	1.283881	-0.3211719	-0.45806813	0.54839945	-1.3185159
chr7-3544743-3545244	0.84002036	0.365577	-0.437585	1.5080407	1.4370925	-1.2180411	-0.6200937	-0.893638	-0.98137057
chr18-36195917-36196418	-1.2417701	-0.9991439	-0.57368714	1.6452768	1.5112797	-0.5520438	-0.32969034	-0.2688915	0.8086708
chr12-50068419-50068920	0.7987187	-0.71581244	-0.5069887	1.4568318	1.6725572	-1.0675015	-0.64667517	-1.05409	0.06296007
chr11-27196863-27197364	-0.454169	-1.4443483	0.098378435	2.267863	0.9011417	0.038097974	-0.2645388	-0.6677823	-0.4746432
chr6-4612808-4613309	1.5454985	0.340545	-0.7030078	1.361808	0.81421465	-0.60857785	-0.8881612	-0.38780916	-1.4745108
chr21-14063837-14064338	-1.0431393	-0.56411177	-0.14584152	2.6048641	-0.64506525	-0.05726485	0.116292745	-0.53213656	0.26640147
chr2-19608330-19608831	-0.48172915	0.25714833	-0.30592036	1.8885752	1.1215949	0.00032515885	-1.0792922	0.20454565	-1.6052486
chr7-25060576-25061077	0.8311416	0.28336793	-0.54362404	1.6906855	1.2626926	-0.8586244	-1.2230054	-0.3996063	-1.0430268
chr13-39011363-39011864	-0.8233243	-0.117983475	-0.51746416	1.816732	1.7460791	-0.7726211	-0.34757537	0.0027572683	-0.9866009
chr3-107680005-107680506	0.1419073	0.13222244	0.47783878	1.6432052	1.4741956	-0.92234325	-0.9930754	-0.73739207	-1.2165569
chr11-21912840-21913341	0.26319697	-0.624414	-0.14070906	2.5915465	0.3877016	-0.9006579	-0.46854436	-0.4836084	-0.62451047
chr2-216754471-216754972	0.68409586	-0.3461366	-0.36186948	1.7301168	1.5752468	-1.1116301	-0.7112434	-0.7044932	-0.7540867
chr3-54079872-54080373	0.316661	-0.3552196	-0.5937094	1.6736691	1.830529	-0.8974015	-0.9756165	-0.5800153	-0.418898
chr5-98031986-98032487	0.023163201	-0.34076482	-1.3044723	1.2583153	1.6827424	-1.3961992	0.21045911	-0.68475395	0.55150884
chr14-72530207-72530708	1.1125151	-0.55943257	0.02690302	1.9153317	0.8064686	-0.7357963	-0.6571403	-0.5453674	-1.3634809
chr4-73451562-73452063	-0.39467615	0.12306152	-0.07114829	1.9894263	1.4488053	-1.1996479	-0.6146128	-0.89508665	-0.38611805
chr4-146263894-146264395	0.453091	-0.61263573	-0.6525682	2.0051844	1.4002616	-0.6913992	-0.82013166	-0.16925128	-0.91255087
chr18-62352471-62352972	-0.35624042	-0.32094064	-0.37924632	2.1173353	1.4466708	-0.7783551	-1.1061409	-0.42729065	-0.19579285
chr7-85619320-85619821	-0.60241103	-0.59044087	0.03705377	1.9159923	1.6545793	-0.7714715	-0.24910359	-0.34401834	-1.0501803
chr2-158984876-158985377	-0.025425488	0.19104794	-1.0133209	1.7950138	1.6287456	-0.5822644	-0.8348953	-0.99989164	-0.15900956
chr5-88290941-88291442	-0.8794328	-0.37674338	-0.5675049	1.4198669	2.102801	-0.8591199	-0.56489193	-0.47646362	0.20148797
chr6-49038362-49038863	0.79513246	-0.5330788	-0.6971425	1.9245534	1.2742236	-0.7946609	-0.27706057	-0.5906304	-1.1013358
chr21-37781080-37781581	0.5325256	-0.26129732	-0.6920686	1.6488569	1.7240713	-0.95153266	-0.6181188	-1.033987	-0.3484485
chr1-99252892-99253393	-0.73774505	0.078067034	-0.8557575	1.9563605	1.6506659	-0.6510488	-0.53156364	-0.30328193	-0.60569644
chr2-208425516-208426017	-1.1314721	-0.6896378	-0.8752096	1.4981425	1.7721989	-0.7088882	0.24175358	-0.5664632	0.45957598
chr17-61498385-61498886	1.0122143	0.30994922	-0.90603673	1.546617	1.298623	-0.66350305	-1.2422853	-0.4806911	-0.8748893
chr9-115148823-115149324	0.38561937	0.4189348	-0.28315124	1.8999891	0.891099	-0.5592646	-1.2753137	0.02271428	-1.5006279
chr4-138398489-138398990	1.218369	0.45556659	0.0044068666	1.2836192	1.0466377	-1.2165332	-0.79193264	-0.5217821	-1.4783508
chr9-100927824-100928325	-0.8376318	-0.1890489	-0.33220723	1.9492726	1.7181869	-0.3626519	-0.6659273	-0.5839822	-0.6960104
chr1-63864508-63865009	-0.06490023	-0.03364264	-1.1326053	1.9154954	1.3833352	-0.39938807	-1.2956495	0.14644824	-0.51909196
chr7-11620820-11621321	-0.6175028	-0.8600138	-0.9516513	1.956627	1.4141324	-0.9556755	-0.052137326	-0.30381566	0.3700374
chr8-107897171-107897672	-0.5360601	-0.5999307	-0.5487967	1.953477	1.549173	-0.98878413	-0.607128	-0.59295374	0.37100253
chr1-80092048-80092549	-0.3576345	0.31928453	-0.38715076	2.0442007	1.4266915	-0.9330805	-0.6037644	-0.6257572	-0.8827925
chr21-14754762-14755263	0.16063926	0.2178225	0.13387494	2.315513	0.60499007	-1.0971993	-0.50902015	-0.75520635	-1.0714142
chr6-159434399-159434900	0.903762	0.18995044	-0.34097004	1.3430146	1.4573822	-0.94240546	-0.7829544	-0.23136331	-1.5964168
chr11-30635496-30635997	0.4898532	-0.38559598	-0.799312	1.3621444	2.0511274	-0.6486387	-0.8057702	-0.4882099	-0.7755975
chr6-7937463-7937964	-1.1805378	-0.766741	-0.6810793	1.3602148	2.039038	-0.666162	-0.25196335	-0.045994993	0.19322549
chr9-99046552-99047053	-0.5148041	0.5570406	-0.51427805	1.6306748	1.6367794	-0.7989233	-1.3962553	-0.13564263	-0.46459156
chr18-10841285-10841786	0.28778917	0.06749486	-0.7618515	2.0879157	1.2803655	-0.43366283	-0.82633275	-0.76522183	-0.9364949
chr5-65808289-65808790	-0.13157323	-0.5051197	-1.051123	1.5760751	1.7325602	-0.8964746	-0.20009357	-1.022317	0.4980648
chr18-56389328-56389829	-0.37285888	0.2336878	-0.31010062	2.0795097	1.3411947	-1.120494	-0.74986535	-0.2650138	-0.83606344
chr11-122697746-122698247	-0.868363	-0.47156537	-0.84059274	1.5927774	1.8746647	-0.7115352	-0.8408578	0.040254496	0.22521812
chr14-96963481-96963982	0.7338499	0.2138586	-0.40585753	1.5774113	1.5301335	-0.6890845	-1.1127527	-0.8948014	-0.95275825
chr3-43019238-43019739	-0.010225292	-1.110922	-0.61726594	1.7826087	1.7667428	-0.79294795	-0.22909224	-0.6103487	-0.17854944
chr16-70285963-70286464	0.15181959	0.21356377	-0.3792267	1.8009735	1.5432234	-1.3053322	-0.4567144	-0.6836269	-0.88468033
chr10-33412681-33413182	-0.28307506	0.6372571	-0.2708869	1.6156067	1.383939	-0.7951525	-0.92126375	0.18291923	-1.5493436
chr2-190607132-190607633	-0.48306796	-1.1054618	-0.41928485	2.2962985	1.1495593	-0.59467983	-0.031074753	-0.6180511	-0.19423816
chr8-136666165-136666666	-0.5307819	0.4137949	0.21651794	1.966159	1.1709172	-1.329132	-0.24957661	-1.0023613	-0.6555368
chr8-53727820-53728321	0.14069165	-0.029583165	-0.45305425	1.9288282	1.3747804	-1.4601786	-0.2970956	-0.27203253	-0.93235415
chr2-165429040-165429541	-0.40890953	-0.70646316	-0.31474707	2.2236395	1.4229962	-0.61519533	-0.46663618	-0.45514598	-0.67953867
chr14-52703366-52703867	0.7463765	0.40161395	-0.716717	1.4565195	1.5580758	-1.0153438	-0.6562335	-0.5844269	-1.1898636
chr10-83636785-83637286	0.64378333	0.41888082	-0.7307905	1.322912	1.6042283	-1.6247296	-0.4660283	-0.5033702	-0.66488385
chr4-32781522-32782023	-0.51677656	-0.8665324	-0.598169	1.6671302	1.8022796	-0.8902647	-0.79489934	-0.1778224	0.37505332
chr11-110830953-110831454	0.8493561	-0.35552362	-0.25413403	1.7304813	1.3913012	-0.6861655	-0.69216466	-0.644466	-1.338685
chr13-30173191-30173692	0.4671907	0.31890976	-0.5076401	1.6348315	1.4391282	-0.4427649	-1.351652	-0.30896068	-1.2490423
chr8-85914222-85914723	-0.832307	0.59340066	-0.59201527	1.8575526	1.4645898	-0.24450275	-0.654444	-0.4401961	-1.1520774
chr15-45548924-45549425	-0.30182013	0.52029127	-0.50133306	1.5805124	1.7738267	-1.0423951	-0.7641434	-1.0011479	-0.26379123
chr2-124417438-124417939	0.3083065	-0.15936233	-0.27721414	1.6266493	1.6480547	-1.1062901	-0.7764656	0.006682235	-1.2703581
chr3-70040445-70040946	-0.9613232	-1.2145779	-0.67853856	2.159412	0.94629604	-0.6253715	0.32636178	-0.17980334	0.22754703
chr7-115096332-115096833	-0.91324204	-0.5761527	-0.84151655	1.1360667	1.5440042	-1.0596337	-0.2936423	-0.43017474	1.4342908
chr9-7567882-7568383	0.33348244	0.38082412	-0.88496476	1.6404771	1.5451162	-0.68515867	-1.2964174	-0.20203993	-0.8313187
chr6-164641054-164641555	0.9610266	0.086485654	-0.3565503	1.4212259	1.4456803	-1.2924141	-0.9847922	-0.2091997	-1.071462
chr14-64784333-64784834	0.7724669	0.7692851	-0.5556382	1.5226253	1.029663	-0.8305862	-0.8818687	-0.20956555	-1.6163801
chr11-89735060-89735561	-0.86209106	-0.7676991	-0.6794811	2.2379305	1.0154586	0.19451468	-0.8048911	0.29403877	-0.6277804
chr20-37198792-37199293	0.6274956	0.7034919	-0.6640692	1.45937	1.423853	-1.2691005	-1.0917718	-0.5529173	-0.63635087
chr6-52634904-52635405	-0.60009736	-0.95877767	-0.41252297	2.5855534	-0.19835187	-0.51331633	-0.51961035	0.08260098	0.53452045
chr5-153572167-153572668	1.2591025	-0.31850103	-0.8797688	1.282317	1.5608579	-0.9266896	-0.8868803	-0.2144832	-0.87595475
chr5-110195354-110195855	-1.3945768	-0.8348237	-0.8219462	1.6277666	1.6667684	-0.34501824	-0.08780159	0.32950824	-0.13987604
chr7-123206299-123206800	-0.58791775	-0.30210796	-1.0316619	1.4495114	2.0774653	-0.8447186	-0.5235075	-0.30033302	0.06326963
chr11-8040683-8041184	0.36659586	0.57210004	-0.5684229	1.4826313	1.5686454	-1.2512429	-0.5890154	-0.34704107	-1.2342508
chr8-93910712-93911213	-1.1683547	-0.764412	-0.62848765	2.272801	0.9591655	-0.5985195	-0.37020773	0.27212447	0.025891079
chr21-40810809-40811310	-1.0354111	-0.99134463	-0.90392053	2.2951086	0.24442942	-0.33551547	-0.006018634	-0.09181621	0.82448834
chr8-79356706-79357207	-0.88048214	-0.024644842	-0.97202116	2.1347144	1.0848322	-1.0922095	0.27423173	-0.5266155	0.0021934374
chr12-89752410-89752911	0.3754835	0.8095327	0.13786435	1.2561387	1.3762394	-1.1592791	-1.2130044	-0.22380567	-1.3591709
chr4-118721962-118722463	1.6459969	-0.33410633	-0.92107415	1.4645848	1.0345885	-0.67063046	-0.80335027	-0.6140682	-0.80194145
chr11-123360025-123360526	-0.093739524	-0.41949785	-1.302623	1.6301945	1.6468948	-0.9115477	-0.39564645	-0.68909997	0.5350656
chr16-8818569-8819070	0.37107056	0.14714585	-0.8652352	1.5906584	1.7731439	-0.86291176	-0.42727107	-0.8590569	-0.8675439
chr14-97944503-97945004	0.12978248	-0.24222617	-0.092922	1.7034538	1.7745509	-0.687903	-1.0606416	-0.5324154	-0.9916784
chr4-19844534-19845035	-0.17440304	-0.29134715	-0.5869015	1.7239431	1.9460225	-0.45285878	-0.7893759	-0.62569976	-0.74937916
chr11-30741332-30741833	-1.7568172	-0.055702683	-0.43115902	1.6711135	1.400799	0.209087	-0.5224001	0.25270906	-0.76762885
chr18-51478943-51479444	-0.25186706	-0.09261216	-1.1167915	1.4143384	2.043677	-0.8061217	-0.3962903	-0.83387727	0.03954393
chr2-81061248-81061749	1.9283098	-0.7922776	-0.6380588	1.2533602	0.93368286	-0.6904493	-0.69212174	-0.6609529	-0.6414925
chr14-76677832-76678333	0.7208167	0.1942717	-0.3469355	1.6297783	1.4105157	-0.5966776	-1.1919044	-0.5606689	-1.259196
chr4-43104579-43105080	-1.5626892	-0.60181236	-0.64164644	1.2428563	1.4209938	-0.88780373	0.5968872	-0.48406884	0.9172829
chr6-97717185-97717686	-0.37001282	-0.843507	-1.069375	1.479809	1.7196982	-0.82377833	0.22223268	-0.8934667	0.5784
chr3-140739841-140740342	0.8920136	-0.104206264	-0.37714338	1.7039266	1.2176646	-1.1914833	-0.04248292	-0.9037182	-1.1945704
chr3-107683525-107684026	-0.5367158	-0.48843014	0.07401263	2.0100794	1.617232	-0.7413529	-0.58215636	-0.61049384	-0.74217474
chr18-31970825-31971326	-0.21618488	-0.060834587	-0.7807225	2.3937902	1.0250846	-0.53325075	-0.9367911	-0.45057142	-0.44051963
chrX-2159563-2160064	1.4312487	-0.07134574	-0.0243811	1.1205128	1.2612017	-1.3359056	-0.2916618	-0.8921985	-1.1974708
chr15-51022281-51022782	-1.078165	0.84373695	-0.38366133	1.4221679	1.7733175	-0.4224491	-0.94642246	-0.5458956	-0.662627
chr18-58619278-58619779	-0.5373656	0.09092998	-0.12159476	2.3454428	0.56920314	-0.24972264	-0.32493132	-0.13590623	-1.6360555
chr2-68885325-68885826	2.0199947	0.31903577	-0.44370702	0.91157717	0.72255963	-1.1704407	-0.7005732	-0.70285225	-0.95559496
chr4-184190382-184190883	-0.1405904	-0.43562213	0.15518181	1.5372676	1.8302182	-0.570563	-0.81667256	-0.12944971	-1.4297699
chr13-52969462-52969963	0.7271543	0.45453238	-0.4032649	1.8208715	0.9892805	-0.6703882	-0.91612136	-0.49361268	-1.5084504
chr18-43131013-43131514	-0.9390935	-0.36748213	-0.26666608	2.0202086	1.6302453	-0.6885241	-0.2703325	-0.5750347	-0.54332066
chr5-7802786-7803287	0.63305146	0.76440126	-0.12189139	1.2103273	1.3548856	-0.39565453	-1.2159667	-0.5761586	-1.6529958
chr22-11068037-11068538	-0.57444936	-0.6190561	-0.81332034	2.616232	-0.29820216	-0.6858041	0.14529763	-0.18027717	0.40957844
chr17-72004751-72005252	-0.06909357	-0.55773133	-1.3158817	1.4647615	1.7758185	-0.57983935	0.28180757	-1.107411	0.10756885
chr7-3510202-3510703	-0.25889266	0.38539758	0.49596807	1.5008904	1.4596238	-0.43574437	-1.365313	-0.3841646	-1.3977659
chr18-57234306-57234807	0.56999075	0.5582576	-0.5592449	1.3624803	1.2234468	-0.02825611	-1.2808253	-0.10053653	-1.7453109
chr13-86298898-86299399	-0.32574746	-0.40445933	-0.70476836	2.1823764	1.4685991	-0.6500717	-0.6557705	-0.30140817	-0.60875016
chr13-106041528-106042029	-0.03338857	0.6373207	0.27187803	1.9100084	0.87947094	-0.3649655	-1.2028141	-0.6503488	-1.4471606
chr4-142372654-142373155	0.8013545	0.60014427	-0.16336486	1.5137496	1.1704557	-1.5261799	-0.58830184	-0.9097864	-0.8980708
chr12-3841887-3842388	0.105564676	0.77204347	-1.0698185	2.0306287	1.0238272	-0.85069746	-0.6453061	-0.72315174	-0.64308983
chr9-84297490-84297991	1.0472853	0.49654472	-0.4321537	1.5806521	0.88281965	-0.5114635	-1.5541508	-0.32133898	-1.1881956
chr1-166418785-166419286	-0.92614496	-0.8624753	-1.0388854	2.1346698	1.2434634	-0.31517878	-0.08093589	-0.2989181	0.14440562
chr6-87441667-87442168	-0.7444963	-0.8777214	-0.5617642	1.8468564	1.816681	-0.2647767	-0.6388749	-0.33507892	-0.24082509
chr5-73482941-73483442	-0.14556539	-0.2306471	-0.9888328	1.6649091	1.8421361	-0.63774735	0.1400461	-0.7761052	-0.86819345
chr18-24586212-24586713	-1.2789406	-1.1819558	-0.5192957	1.9012657	1.4299761	-0.056492127	-0.14434128	-0.11165467	-0.038563766
chr1-88530205-88530706	0.38011947	-0.044377398	-0.6217888	1.8133785	1.6067618	-0.8929936	-1.0356514	-0.615586	-0.58986175
chr12-30093357-30093858	-0.2731108	0.117404744	-0.75982386	1.6741468	1.9207844	-0.83478713	-0.54224706	-0.6907598	-0.61160827
chr19-38040503-38041004	0.16516833	0.3171685	-0.32786715	1.4354155	1.83595	-0.3824256	-0.85976326	-0.9130824	-1.2705647
chr20-59190695-59191196	1.0609312	0.49525583	-0.41350332	1.2068833	1.346242	-0.6594688	-0.9586358	-0.45708388	-1.6206231
chr8-89211987-89212488	-0.63557035	-0.007453547	-0.36547273	1.5207611	2.0665765	-0.95166487	-0.3937814	-0.7864162	-0.44697922
chr7-134932837-134933338	1.1225168	0.5170481	-0.20778742	1.0604476	1.4154803	-0.720715	-1.4744239	-0.59028405	-1.1222824
chr1-117308455-117308956	-0.87201947	0.1163833	-0.84229743	1.8996816	1.601032	-0.99894935	-0.3720821	-0.44857174	-0.083175294
chr20-15547194-15547695	1.14526	0.15050037	0.2783877	1.226936	1.173748	-1.1534743	-0.45196074	-0.7584488	-1.610949
chr12-56884530-56885031	0.3546689	-0.20178334	-0.3320131	1.7365156	1.691012	-1.1293731	-0.6080258	-0.58012307	-0.93087626
chr14-20999997-21000498	-0.8957142	-0.2924215	-0.73535556	2.6417093	0.41733384	-0.5119096	-0.08228469	-0.31121075	-0.23014751
chr5-114686435-114686936	0.35677665	0.6522695	-0.5242996	1.5345838	1.550294	-1.0660273	-1.0724303	-0.48824954	-0.9429193
chr5-17295782-17296283	-0.32941535	0.32023484	0.27822992	1.5061581	1.7424629	-0.8535576	-1.3071764	-0.5220576	-0.83487654
chr21-23118166-23118667	-0.81082284	0.183468	-0.4579422	1.6888326	1.8005157	-1.1644869	-0.26560363	-0.2586048	-0.7153542
chr18-35178360-35178861	-0.8002712	-0.08759162	-1.5142573	1.5710087	1.3474953	-1.0720378	0.5256864	-0.4027754	0.43274212
chr5-140273426-140273927	-0.22208418	0.47990686	-0.934628	1.8162601	1.6034006	-0.74135476	-0.8151721	-0.42090607	-0.7654213
chr17-81886307-81886808	0.33632082	-0.53241706	-0.47352034	1.9433742	1.5685629	-0.8604349	-0.6152554	-0.47191516	-0.89471537
chr18-27635983-27636484	-0.051874727	-0.58326447	-0.55793667	1.6308457	1.8722801	-1.0894693	-0.13200773	-0.98238665	-0.10618515
chr20-6612697-6613198	0.8769351	0.22877216	-0.8109114	1.7839811	1.2231312	-0.9276051	-0.59729344	-1.0407226	-0.73628634
chr5-116830120-116830621	-0.68039644	-0.20413087	-0.42461464	2.2120857	1.2858566	-0.85228235	0.059261974	-0.518526	-0.8772557
chr5-5018704-5019205	0.06731901	0.03689361	-0.52799904	1.7054197	1.5889411	-1.3655024	-0.43100408	0.035224967	-1.1092929
chr8-89228605-89229106	-0.7661536	-0.021283414	-0.7956363	1.5381371	2.0450172	-0.8234018	-0.638376	-0.24507494	-0.29322717
chrX-155545109-155545610	0.99742043	-0.56267923	-0.78040904	2.3646083	-0.336268	0.26303262	-0.5365733	-0.8166713	-0.59246135
chr3-118167664-118168165	1.0861504	0.09635859	-1.4175355	1.3634163	1.4757177	-0.6044481	-0.80793136	-0.46037024	-0.73135954
chr5-127309030-127309531	0.36578438	0.07563445	0.0700115	1.5878347	1.6228421	-1.1738907	-0.90499073	-0.54446733	-1.0987593
chr3-184806405-184806906	1.6772054	0.530955	-0.25852624	1.0502979	0.8348354	-0.5879416	-1.4272407	-0.90679777	-0.912789
chr10-89090884-89091385	-2.1623373	-0.07388603	0.024784721	1.807831	0.64469624	-0.30944797	0.11021293	0.49169236	-0.5335451
chr11-122755092-122755593	0.7148201	-0.08185033	-1.0658234	1.6641141	1.5640665	-0.68212175	-0.91257197	-0.36374113	-0.83689183
chr1-6856636-6857137	-0.66815597	-0.2916498	-1.0868298	1.3970172	1.7793779	-1.220668	0.4485236	-0.633955	0.27633956
chr9-94713932-94714433	1.3038452	-0.27037755	-1.1258866	1.4267313	1.2854761	-1.192329	-0.3173517	-0.8126614	-0.29744622
chr9-78620887-78621388	0.06297335	-0.46593413	-1.2039955	1.4507434	1.5042981	-1.0834062	-0.10916483	-1.0169021	0.86138785
chr8-58540345-58540846	-0.33890358	-0.94118404	-0.9647884	1.4061115	1.3545613	-0.70991427	-0.05538537	-1.0410838	1.2905867
chr13-57771948-57772449	0.9108757	-0.8936522	-1.2281941	1.5604573	1.4261844	-0.42336583	0.06721924	-1.0282893	-0.3912344
[truncated: 39,384 more rows]
