# Supplementary material for: Single-cell multiomic human brain atlas reveals regulatory drivers of cortical regionality
Source: Nat Commun. 2026 Feb 21;17:3051. doi: 10.1038/s41467-026-69368-2 (PMC13039890; doi:10.1038/s41467-026-69368-2)
Supplement: Supplementary file 16 — Source data [file 41467_2026_69368_MOESM16_ESM.zip › Source Data Final/Fig3a.xlsx]

## Sheet: A1C
	x	y	celltype_F	rotated_x	rotated_y
3107	9394	4007	Micro/PVM	9394	4007
3140	8992	4047	Oligo	8992	4047
3152	8056	4055	Oligo	8056	4055
3153	9245	4055	Oligo	9245	4055
3159	9219	4066	Oligo	9219	4066
3168	9158	4077	Oligo	9158	4077
3170	9285	4077	Oligo	9285	4077
3202	9272	4114	Oligo	9272	4114
3207	7967	4117	LAMP5 LHX6	7967	4117
3209	7869	4121	Oligo	7869	4121
3210	8017	4120	Oligo	8017	4120
3217	8452	4125	Oligo	8452	4125
3225	8680	4129	Oligo	8680	4129
3234	8038	4140	Oligo	8038	4140
3241	9098	4145	Micro/PVM	9098	4145
3261	8314	4176	Oligo	8314	4176
3266	8216	4181	Micro/PVM	8216	4181
3275	8590	4189	Oligo	8590	4189
3287	8660	4198	Oligo	8660	4198
3291	9245	4199	Oligo	9245	4199
3292	9344	4200	Oligo	9344	4200
3297	7955	4201	Oligo	7955	4201
3326	8944	4232	Oligo	8944	4232
3340	8610	4244	Oligo	8610	4244
3341	8702	4245	Micro/PVM	8702	4245
3345	8562	4250	Oligo	8562	4250
3346	9242	4248	Oligo	9242	4248
3350	8361	4251	OPC	8361	4251
3351	9159	4251	Oligo	9159	4251
3357	9014	4253	Astro	9014	4253
3362	9313	4261	Oligo	9313	4261
3365	8340	4264	Oligo	8340	4264
3366	8941	4263	Oligo	8941	4263
3381	8153	4278	Oligo	8153	4278
3392	8716	4290	Astro	8716	4290
3393	8989	4291	Oligo	8989	4291
3397	7969	4294	Oligo	7969	4294
3407	9417	4306	Oligo	9417	4306
3411	9267	4312	Oligo	9267	4312
3426	8419	4321	VLMC	8419	4321
3453	8499	4341	Oligo	8499	4341
3457	8565	4346	Oligo	8565	4346
3467	7437	4357	Oligo	7437	4357
3470	9312	4360	Oligo	9312	4360
3479	8785	4373	Oligo	8785	4373
3491	9011	4381	Oligo	9011	4381
3496	7387	4383	Oligo	7387	4383
3500	9186	4387	Oligo	9186	4387
3504	7876	4393	Oligo	7876	4393
3522	7304	4409	Oligo	7304	4409
3523	8773	4410	Oligo	8773	4410
3530	8892	4413	Oligo	8892	4413
3543	8932	4423	Oligo	8932	4423
3544	9156	4425	L6 IT Car3	9156	4425
3558	6689	4437	OPC	6689	4437
3563	8186	4444	OPC	8186	4444
3584	8143	4462	Oligo	8143	4462
3590	7888	4466	Oligo	7888	4466
3595	9343	4471	Oligo	9343	4471
3602	8745	4477	Oligo	8745	4477
3614	8117	4489	Oligo	8117	4489
3616	7903	4494	Oligo	7903	4494
3618	9328	4495	Oligo	9328	4495
3621	8658	4497	Oligo	8658	4497
3625	7432	4502	Oligo	7432	4502
3633	7292	4510	Oligo	7292	4510
3634	8751	4510	Oligo	8751	4510
3635	9162	4513	Micro/PVM	9162	4513
3638	7067	4515	Oligo	7067	4515
3639	8791	4517	L6B	8791	4517
3640	8992	4517	Oligo	8992	4517
3645	7680	4523	Oligo	7680	4523
3646	7773	4523	Oligo	7773	4523
3653	7277	4531	Oligo	7277	4531
3675	6962	4557	Oligo	6962	4557
3691	7787	4568	Oligo	7787	4568
3718	7402	4589	Oligo	7402	4589
3720	7536	4591	Oligo	7536	4591
3733	9150	4604	Oligo	9150	4604
3742	7190	4616	Oligo	7190	4616
3743	6805	4618	Oligo	6805	4618
3748	7170	4626	Oligo	7170	4626
3749	8100	4626	Oligo	8100	4626
3750	8523	4626	Oligo	8523	4626
3753	8897	4634	SST	8897	4634
3763	7498	4642	Oligo	7498	4642
3767	9421	4650	Astro	9421	4650
3772	6878	4652	Oligo	6878	4652
3773	8538	4652	Oligo	8538	4652
3791	8144	4678	Oligo	8144	4678
3798	7356	4680	Oligo	7356	4680
3820	7027	4703	Oligo	7027	4703
3822	9394	4704	Oligo	9394	4704
3831	8994	4706	Oligo	8994	4706
3835	8648	4713	Oligo	8648	4713
3837	8961	4714	Oligo	8961	4714
3838	8495	4717	Oligo	8495	4717
3847	7467	4725	Oligo	7467	4725
3849	8708	4727	Micro/PVM	8708	4727
3855	7652	4730	Oligo	7652	4730
3856	9380	4730	Oligo	9380	4730
3878	7777	4751	Oligo	7777	4751
3891	8060	4766	Oligo	8060	4766
3893	6394	4768	Oligo	6394	4768
3894	7439	4768	Oligo	7439	4768
3900	7489	4770	Micro/PVM	7489	4770
3901	7535	4770	Oligo	7535	4770
3903	8088	4771	Oligo	8088	4771
3905	8583	4773	Oligo	8583	4773
3914	7132	4781	Oligo	7132	4781
3930	9229	4792	Astro	9229	4792
3935	8122	4798	Oligo	8122	4798
3937	8909	4799	Oligo	8909	4799
3938	6882	4800	Oligo	6882	4800
3960	9018	4819	Oligo	9018	4819
3970	6696	4831	Oligo	6696	4831
3971	9151	4830	Astro	9151	4830
3972	7950	4834	L6 IT Car3	7950	4834
3987	8270	4850	Astro	8270	4850
3989	7601	4852	Oligo	7601	4852
3998	7457	4861	Oligo	7457	4861
4004	8206	4865	Astro	8206	4865
4008	9499	4871	Oligo	9499	4871
4010	8616	4874	Oligo	8616	4874
4028	8402	4888	Oligo	8402	4888
4029	8905	4889	Oligo	8905	4889
4032	7544	4888	Oligo	7544	4888
4039	6060	4894	Oligo	6060	4894
4040	7089	4894	Oligo	7089	4894
4041	9158	4895	Oligo	9158	4895
4044	8114	4896	Oligo	8114	4896
4045	8843	4897	Micro/PVM	8843	4897
4049	9125	4906	Oligo	9125	4906
4051	7368	4912	Oligo	7368	4912
4066	7463	4925	Oligo	7463	4925
4070	8496	4927	Oligo	8496	4927
4071	9315	4926	Oligo	9315	4926
4075	7211	4933	Oligo	7211	4933
4094	7555	4945	Oligo	7555	4945
4102	7288	4953	Oligo	7288	4953
4103	8290	4957	L6 IT Car3	8290	4957
4112	7622	4968	Oligo	7622	4968
4113	8607	4969	Astro	8607	4969
4114	5920	4970	OPC	5920	4970
4121	8536	4975	L6 CT	8536	4975
4128	8800	4980	Oligo	8800	4980
4129	9376	4980	Oligo	9376	4980
4131	6572	4982	Oligo	6572	4982
4134	6634	4985	Oligo	6634	4985
4140	7253	4992	Oligo	7253	4992
4145	6087	4996	Oligo	6087	4996
4151	7127	5005	Oligo	7127	5005
4171	6352	5025	Oligo	6352	5025
4172	8407	5024	Oligo	8407	5024
4189	7771	5036	Oligo	7771	5036
4192	6747	5038	Oligo	6747	5038
4202	5942	5049	Oligo	5942	5049
4204	8078	5049	Oligo	8078	5049
4209	7450	5054	Astro	7450	5054
4211	7950	5061	Oligo	7950	5061
4217	5730	5067	Oligo	5730	5067
4219	6466	5068	OPC	6466	5068
4220	7811	5071	Oligo	7811	5071
4222	9359	5071	Oligo	9359	5071
4234	9377	5086	Oligo	9377	5086
4240	6347	5090	Oligo	6347	5090
4246	7937	5095	Oligo	7937	5095
4247	8939	5095	Micro/PVM	8939	5095
4250	6486	5103	Oligo	6486	5103
4254	6263	5109	Oligo	6263	5109
4260	8494	5114	Oligo	8494	5114
4262	5881	5117	Oligo	5881	5117
4263	6761	5118	Oligo	6761	5118
4270	8996	5125	Oligo	8996	5125
4275	8185	5130	L6B	8185	5130
4276	9091	5130	Oligo	9091	5130
4278	6945	5130	Oligo	6945	5130
4297	7452	5145	Oligo	7452	5145
4298	8317	5148	Oligo	8317	5148
4303	5628	5148	Oligo	5628	5148
4307	9317	5154	Oligo	9317	5154
4316	8740	5161	OPC	8740	5161
4319	6810	5167	Oligo	6810	5167
4324	6186	5171	Oligo	6186	5171
4330	7203	5177	Oligo	7203	5177
4333	9113	5179	Oligo	9113	5179
4337	6688	5182	Oligo	6688	5182
4347	5542	5192	Oligo	5542	5192
4349	8678	5197	Oligo	8678	5197
4355	6757	5204	Oligo	6757	5204
4359	5781	5204	Oligo	5781	5204
4365	6997	5212	Oligo	6997	5212
4373	8623	5216	Astro	8623	5216
4378	7211	5222	Oligo	7211	5222
4379	7677	5219	Oligo	7677	5219
4380	6210	5225	Oligo	6210	5225
4385	6339	5230	Oligo	6339	5230
4386	8480	5231	Oligo	8480	5231
4387	7798	5232	Oligo	7798	5232
4389	7659	5234	Oligo	7659	5234
4390	6929	5239	Oligo	6929	5239
4391	7695	5241	Oligo	7695	5241
4393	6726	5245	Oligo	6726	5245
4401	7268	5248	Oligo	7268	5248
4404	8922	5249	Oligo	8922	5249
4406	8425	5254	Oligo	8425	5254
4408	7914	5255	Oligo	7914	5255
4411	7132	5262	Oligo	7132	5262
4412	7666	5262	Oligo	7666	5262
4422	6466	5271	Oligo	6466	5271
4428	6434	5279	Oligo	6434	5279
4445	8509	5292	Oligo	8509	5292
4447	5960	5292	Astro	5960	5292
4451	9311	5296	Astro	9311	5296
4454	7982	5298	Oligo	7982	5298
4459	6404	5303	Oligo	6404	5303
4474	7748	5319	Astro	7748	5319
4480	5922	5325	Oligo	5922	5325
4485	8860	5324	Astro	8860	5324
4492	7426	5331	Astro	7426	5331
4500	9306	5336	Astro	9306	5336
4503	7993	5341	Oligo	7993	5341
4504	8958	5340	Astro	8958	5340
4506	9260	5344	Oligo	9260	5344
4509	9392	5348	Oligo	9392	5348
4520	8338	5363	Oligo	8338	5363
4524	7282	5368	L6 CT	7282	5368
4527	5880	5371	Oligo	5880	5371
4528	8364	5373	Oligo	8364	5373
4534	6055	5377	L6 CT	6055	5377
4535	8832	5377	L6 CT	8832	5377
4539	6984	5380	OPC	6984	5380
4545	8543	5384	Oligo	8543	5384
4548	9015	5393	Oligo	9015	5393
4551	7852	5397	Micro/PVM	7852	5397
4552	8722	5397	OPC	8722	5397
4556	9328	5398	Oligo	9328	5398
4576	7305	5414	Oligo	7305	5414
4586	7779	5421	L6 CT	7779	5421
4591	7385	5425	Micro/PVM	7385	5425
4605	7092	5437	Oligo	7092	5437
4620	6436	5445	Oligo	6436	5445
4625	6223	5458	Oligo	6223	5458
4627	7636	5458	Oligo	7636	5458
4630	8565	5460	Oligo	8565	5460
4636	7486	5466	Oligo	7486	5466
4637	9435	5466	Oligo	9435	5466
4650	8821	5475	Oligo	8821	5475
4664	5608	5489	Oligo	5608	5489
4667	6520	5494	Oligo	6520	5494
4678	5948	5503	Oligo	5948	5503
4682	7775	5508	Oligo	7775	5508
4683	6084	5511	Oligo	6084	5511
4684	8219	5510	Oligo	8219	5510
4700	8336	5525	Astro	8336	5525
4701	7259	5526	L6 CT	7259	5526
4703	7661	5530	Oligo	7661	5530
4704	8087	5530	Oligo	8087	5530
4706	6873	5532	Micro/PVM	6873	5532
4710	6332	5537	Oligo	6332	5537
4714	5597	5541	Oligo	5597	5541
4715	7629	5540	Oligo	7629	5540
4716	6456	5542	Oligo	6456	5542
4721	8745	5545	Oligo	8745	5545
4725	8046	5554	Oligo	8046	5554
4733	6175	5561	Astro	6175	5561
4735	7829	5562	Oligo	7829	5562
4741	7670	5568	Oligo	7670	5568
4744	5859	5570	Oligo	5859	5570
4759	9349	5582	Oligo	9349	5582
4769	6939	5591	Oligo	6939	5591
4771	8804	5594	Oligo	8804	5594
4775	6424	5599	Oligo	6424	5599
4780	6229	5602	Oligo	6229	5602
4781	8250	5603	Oligo	8250	5603
4784	6488	5604	SST	6488	5604
4788	6648	5606	Oligo	6648	5606
4789	6906	5607	Oligo	6906	5607
4798	6817	5610	Astro	6817	5610
4806	5596	5612	Oligo	5596	5612
4807	5633	5614	Oligo	5633	5614
4816	6052	5624	Astro	6052	5624
4820	6513	5627	Oligo	6513	5627
4821	9257	5626	Astro	9257	5626
4823	9437	5631	Oligo	9437	5631
4840	7445	5641	Oligo	7445	5641
4841	8344	5642	OPC	8344	5642
4843	5627	5644	Astro	5627	5644
4857	8637	5663	Astro	8637	5663
4859	5692	5667	Oligo	5692	5667
4860	6092	5666	Oligo	6092	5666
4861	7404	5667	Oligo	7404	5667
4862	8298	5668	Oligo	8298	5668
4868	7329	5671	Astro	7329	5671
4883	9356	5684	Oligo	9356	5684
4888	6744	5690	Oligo	6744	5690
4891	6765	5694	Oligo	6765	5694
4900	6017	5701	Oligo	6017	5701
4906	5674	5707	Oligo	5674	5707
4907	7569	5706	Oligo	7569	5706
4926	6555	5724	Oligo	6555	5724
4927	8042	5723	Oligo	8042	5723
4933	7476	5730	Oligo	7476	5730
4942	8236	5734	Astro	8236	5734
4945	6680	5745	Oligo	6680	5745
4948	6520	5749	Oligo	6520	5749
4954	6920	5757	L6 IT	6920	5757
4972	6161	5773	Oligo	6161	5773
4978	5735	5784	Oligo	5735	5784
4979	8715	5786	OPC	8715	5786
4982	7745	5788	Oligo	7745	5788
4992	6879	5801	L6 CT	6879	5801
4993	7351	5802	Oligo	7351	5802
4997	6155	5806	Micro/PVM	6155	5806
5001	5509	5807	Astro	5509	5807
5002	7293	5809	Oligo	7293	5809
5005	8356	5812	Oligo	8356	5812
5010	9160	5812	Oligo	9160	5812
5012	5587	5814	Oligo	5587	5814
5014	6265	5816	Oligo	6265	5816
5017	7264	5818	Oligo	7264	5818
5028	7361	5825	Oligo	7361	5825
5033	8706	5829	L6 CT	8706	5829
5040	7208	5834	Oligo	7208	5834
5043	7566	5835	Oligo	7566	5835
5054	6099	5842	Astro	6099	5842
5058	5838	5846	Oligo	5838	5846
5063	6647	5851	Oligo	6647	5851
5079	6790	5864	Oligo	6790	5864
5081	5664	5868	Micro/PVM	5664	5868
5082	9001	5867	Astro	9001	5867
5086	9130	5870	Oligo	9130	5870
5087	7750	5871	OPC	7750	5871
5107	6355	5899	Oligo	6355	5899
5108	9401	5899	Micro/PVM	9401	5899
5112	6405	5903	L5 ET	6405	5903
5113	9101	5901	Oligo	9101	5901
5121	7306	5905	Oligo	7306	5905
5125	5895	5908	Oligo	5895	5908
5132	7838	5913	Oligo	7838	5913
5133	8203	5914	Oligo	8203	5914
5149	8519	5929	Oligo	8519	5929
5154	7327	5931	Oligo	7327	5931
5155	7546	5931	Oligo	7546	5931
5156	8016	5931	Oligo	8016	5931
5157	8671	5933	Oligo	8671	5933
5162	8466	5935	Micro/PVM	8466	5935
5163	6823	5940	Oligo	6823	5940
5168	7912	5943	Oligo	7912	5943
5173	6905	5943	Astro	6905	5943
5174	6997	5945	OPC	6997	5945
5175	7601	5944	Oligo	7601	5944
5187	6244	5953	Oligo	6244	5953
5188	8411	5954	Oligo	8411	5954
5200	5564	5960	Astro	5564	5960
5201	6284	5965	Micro/PVM	6284	5965
5207	5717	5968	Oligo	5717	5968
5209	6513	5969	Oligo	6513	5969
5214	6606	5972	Oligo	6606	5972
5222	6080	5977	Oligo	6080	5977
5223	6874	5979	Oligo	6874	5979
5242	6496	6002	L6 CT	6496	6002
5243	8879	6002	Oligo	8879	6002
5250	8569	6015	Oligo	8569	6015
5251	9430	6016	Oligo	9430	6016
5253	8913	6021	Oligo	8913	6021
5257	6484	6027	Oligo	6484	6027
5258	7237	6027	Oligo	7237	6027
5259	8845	6026	Oligo	8845	6026
5274	9017	6038	L6 IT	9017	6038
5275	9066	6037	L6 CT	9066	6037
5280	7508	6048	Oligo	7508	6048
5285	6479	6051	Oligo	6479	6051
5287	8707	6052	Oligo	8707	6052
5294	8558	6057	Oligo	8558	6057
5297	5916	6063	Oligo	5916	6063
5302	5721	6068	Oligo	5721	6068
5303	7800	6067	Micro/PVM	7800	6067
5304	8093	6068	Oligo	8093	6068
5310	7684	6072	Oligo	7684	6072
5311	8165	6074	Oligo	8165	6074
5322	6125	6079	Oligo	6125	6079
5323	8140	6080	OPC	8140	6080
5324	8663	6079	Endo	8663	6079
5330	5750	6082	Oligo	5750	6082
5335	9409	6086	Oligo	9409	6086
5336	8604	6087	Oligo	8604	6087
5337	9059	6088	Oligo	9059	6088
5338	9438	6088	Oligo	9438	6088
5351	7797	6096	Oligo	7797	6096
5357	9390	6105	Oligo	9390	6105
5360	7283	6104	Oligo	7283	6104
5366	8248	6110	L4 IT	8248	6110
5368	8941	6112	Oligo	8941	6112
5376	9417	6118	L5 IT	9417	6118
5377	5695	6119	Astro	5695	6119
5378	9141	6120	Oligo	9141	6120
5382	6585	6122	Oligo	6585	6122
5383	8535	6120	Oligo	8535	6120
5386	7686	6125	Oligo	7686	6125
5387	6949	6126	Astro	6949	6126
5394	8161	6134	Oligo	8161	6134
5395	8339	6134	Oligo	8339	6134
5408	8106	6148	Oligo	8106	6148
5412	8195	6149	Astro	8195	6149
5419	6098	6155	Oligo	6098	6155
5420	9436	6157	Oligo	9436	6157
5424	8560	6158	Oligo	8560	6158
5455	6364	6184	Oligo	6364	6184
5456	8324	6186	L2/3 IT	8324	6186
5464	5622	6196	Astro	5622	6196
5471	7757	6202	Astro	7757	6202
5474	6883	6204	Oligo	6883	6204
5483	6716	6209	Astro	6716	6209
5490	7548	6217	L6 IT	7548	6217
5497	5659	6222	Oligo	5659	6222
5511	7515	6232	Oligo	7515	6232
5512	8801	6230	Oligo	8801	6230
5524	9131	6238	Oligo	9131	6238
5547	8399	6256	Oligo	8399	6256
5551	8985	6258	Micro/PVM	8985	6258
5552	9176	6261	Oligo	9176	6261
5560	8299	6266	Oligo	8299	6266
5570	9498	6277	OPC	9498	6277
5576	6751	6286	Oligo	6751	6286
5577	7645	6285	Astro	7645	6285
5592	7388	6298	Oligo	7388	6298
5596	7184	6301	Oligo	7184	6301
5605	8804	6309	OPC	8804	6309
5617	9374	6324	Oligo	9374	6324
5619	5575	6326	Oligo	5575	6326
5620	9452	6326	Oligo	9452	6326
5625	7157	6330	Astro	7157	6330
5627	6876	6334	L6 CT	6876	6334
5636	7731	6343	Oligo	7731	6343
5638	5692	6346	Oligo	5692	6346
5642	9372	6350	L6 IT	9372	6350
5644	9110	6353	Oligo	9110	6353
5651	6871	6360	L6B	6871	6360
5652	7581	6360	OPC	7581	6360
5664	5800	6369	OPC	5800	6369
5668	9235	6374	Oligo	9235	6374
5669	8907	6376	Oligo	8907	6376
5672	8198	6379	Astro	8198	6379
5676	9145	6385	Oligo	9145	6385
5681	7483	6392	Astro	7483	6392
5684	8168	6394	Oligo	8168	6394
5685	9060	6396	Astro	9060	6396
5700	9088	6405	Oligo	9088	6405
5718	9201	6419	Oligo	9201	6419
5725	9461	6424	Astro	9461	6424
5730	9035	6427	Astro	9035	6427
5731	6702	6430	VIP	6702	6430
5733	6804	6433	Oligo	6804	6433
5740	5578	6440	Oligo	5578	6440
5751	6974	6454	L6 CT	6974	6454
5752	9034	6454	L6 CT	9034	6454
5757	6156	6454	Astro	6156	6454
5760	9422	6456	Oligo	9422	6456
5762	7204	6460	Oligo	7204	6460
5763	7240	6461	Oligo	7240	6461
5764	8286	6461	Oligo	8286	6461
5765	7944	6461	Oligo	7944	6461
5769	5832	6465	Oligo	5832	6465
5772	6619	6467	Oligo	6619	6467
5779	5809	6474	L6B	5809	6474
5780	8420	6475	L6 IT	8420	6475
5782	8138	6477	L6 IT	8138	6477
5784	6478	6479	Oligo	6478	6479
5785	9296	6480	Oligo	9296	6480
5790	6413	6484	Oligo	6413	6484
5797	7818	6487	Oligo	7818	6487
5799	6514	6490	L6 IT Car3	6514	6490
5800	8965	6489	Oligo	8965	6489
5817	6382	6503	Oligo	6382	6503
5818	8486	6505	Oligo	8486	6505
5822	8896	6505	Oligo	8896	6505
5829	7147	6512	Oligo	7147	6512
5831	5573	6512	Oligo	5573	6512
5844	8280	6520	Oligo	8280	6520
5853	8521	6530	Oligo	8521	6530
5854	8684	6531	Oligo	8684	6531
5864	8774	6535	LAMP5 LHX6	8774	6535
5865	7412	6534	Oligo	7412	6534
5870	8653	6542	L6 IT	8653	6542
5878	7392	6547	OPC	7392	6547
5881	7329	6550	Oligo	7329	6550
5889	5618	6558	Oligo	5618	6558
5890	6957	6561	Oligo	6957	6561
5891	8459	6562	Oligo	8459	6562
5898	5905	6569	Oligo	5905	6569
5899	6466	6570	Oligo	6466	6570
5905	7378	6573	Oligo	7378	6573
5908	7831	6577	Oligo	7831	6577
5918	8105	6587	Oligo	8105	6587
5920	6185	6587	Oligo	6185	6587
5927	8584	6594	L6B	8584	6594
5928	9215	6594	Oligo	9215	6594
5933	6353	6598	Astro	6353	6598
5936	6150	6602	Oligo	6150	6602
5937	6525	6601	Oligo	6525	6601
5952	8916	6616	L6 IT	8916	6616
5954	9424	6621	Oligo	9424	6621
5961	8791	6630	Astro	8791	6630
5965	9147	6623	L6 IT	9147	6623
5973	7644	6633	Oligo	7644	6633
5989	6700	6643	Oligo	6700	6643
5990	6730	6644	Oligo	6730	6644
5996	8449	6648	Oligo	8449	6648
6002	6432	6649	Oligo	6432	6649
6024	7100	6668	Oligo	7100	6668
6027	7618	6670	SNCG	7618	6670
6029	9308	6673	Oligo	9308	6673
6037	7465	6679	Astro	7465	6679
6038	8608	6679	Oligo	8608	6679
6051	8970	6688	Oligo	8970	6688
6057	8112	6690	Oligo	8112	6690
6058	8138	6689	Micro/PVM	8138	6689
6067	5868	6698	Oligo	5868	6698
6068	7921	6698	Oligo	7921	6698
6072	5971	6703	Micro/PVM	5971	6703
6075	9455	6704	VIP	9455	6704
6084	9053	6715	Oligo	9053	6715
6094	7234	6724	L6 CT	7234	6724
6095	8389	6723	Oligo	8389	6723
6099	8599	6728	L6B	8599	6728
6102	7646	6728	Oligo	7646	6728
6105	9454	6735	Oligo	9454	6735
6124	6075	6742	Oligo	6075	6742
6125	6834	6742	Astro	6834	6742
6128	8151	6744	Oligo	8151	6744
6130	7684	6745	Oligo	7684	6745
6132	6147	6749	Micro/PVM	6147	6749
6133	6188	6747	Oligo	6188	6747
6138	7305	6749	Oligo	7305	6749
6140	8876	6753	Oligo	8876	6753
6148	6676	6760	Oligo	6676	6760
6160	8324	6773	Oligo	8324	6773
6168	7034	6776	Micro/PVM	7034	6776
6174	7359	6779	Micro/PVM	7359	6779
6177	7307	6784	L6 CT	7307	6784
6185	5819	6789	Oligo	5819	6789
6191	6548	6797	Oligo	6548	6797
6205	9349	6805	Oligo	9349	6805
6206	9455	6805	Micro/PVM	9455	6805
6210	8653	6813	OPC	8653	6813
6214	8208	6819	Endo	8208	6819
6247	6980	6842	Oligo	6980	6842
6271	6828	6864	Astro	6828	6864
6272	7171	6863	Astro	7171	6863
6273	8440	6862	Oligo	8440	6862
6275	5887	6865	Astro	5887	6865
6280	8915	6875	Micro/PVM	8915	6875
6285	8875	6878	Oligo	8875	6878
6288	6645	6879	Oligo	6645	6879
6289	6962	6881	Oligo	6962	6881
6294	7175	6885	Oligo	7175	6885
6295	9290	6884	L2/3 IT	9290	6884
6306	7814	6895	Oligo	7814	6895
6319	8082	6902	Oligo	8082	6902
6325	7687	6908	L6 IT Car3	7687	6908
6329	5715	6912	Oligo	5715	6912
6330	5990	6914	Oligo	5990	6914
6337	6391	6917	L6 IT	6391	6917
6340	5694	6923	Oligo	5694	6923
6347	9074	6943	Oligo	9074	6943
6351	5926	6939	Oligo	5926	6939
6357	6700	6942	Oligo	6700	6942
6361	8813	6948	Oligo	8813	6948
6363	7650	6951	Oligo	7650	6951
6370	7961	6953	Oligo	7961	6953
6372	8277	6957	Oligo	8277	6957
6376	7681	6960	Oligo	7681	6960
6378	6570	6962	Oligo	6570	6962
6381	7520	6963	L6 CT	7520	6963
6384	6135	6967	Oligo	6135	6967
6385	7304	6967	Oligo	7304	6967
6386	7978	6970	Oligo	7978	6970
6403	8230	6985	Oligo	8230	6985
6404	8280	6985	Oligo	8280	6985
6407	8091	6989	Oligo	8091	6989
6408	9258	6990	Oligo	9258	6990
6411	7641	6994	Astro	7641	6994
6416	5647	6999	Oligo	5647	6999
6428	8389	7010	Astro	8389	7010
6432	6843	7017	Oligo	6843	7017
6438	7821	7019	Oligo	7821	7019
6442	7866	7022	Oligo	7866	7022
6443	8586	7021	Oligo	8586	7021
6445	9459	7025	Oligo	9459	7025
6447	5653	7028	Oligo	5653	7028
6449	5621	7031	L6 IT Car3	5621	7031
6450	9481	7030	Micro/PVM	9481	7030
6454	7282	7036	Astro	7282	7036
6470	6734	7054	Oligo	6734	7054
6477	7811	7059	L2/3 IT	7811	7059
6496	7006	7073	Micro/PVM	7006	7073
6514	8010	7089	L6 CT	8010	7089
6525	6794	7096	L6 IT	6794	7096
6526	9353	7103	L6 IT Car3	9353	7103
6531	5599	7102	Oligo	5599	7102
6539	8982	7110	Oligo	8982	7110
6554	6745	7118	L5 IT	6745	7118
6555	7777	7120	Oligo	7777	7120
6565	7916	7127	Oligo	7916	7127
6567	6826	7127	Oligo	6826	7127
6580	5573	7132	Oligo	5573	7132
6594	7899	7144	Oligo	7899	7144
6597	5931	7145	Oligo	5931	7145
6602	7674	7146	Oligo	7674	7146
6610	5505	7151	OPC	5505	7151
6618	6914	7162	Oligo	6914	7162
6621	8163	7163	Oligo	8163	7163
6624	7544	7164	Micro/PVM	7544	7164
6627	7642	7166	Oligo	7642	7166
6628	8451	7167	Astro	8451	7167
6632	6348	7170	Oligo	6348	7170
6633	6974	7171	Astro	6974	7171
6641	6436	7177	Oligo	6436	7177
6657	8555	7187	Astro	8555	7187
6662	7764	7195	Oligo	7764	7195
6663	9494	7196	Astro	9494	7196
6680	6277	7213	Oligo	6277	7213
6686	6622	7218	Oligo	6622	7218
6687	7074	7217	Oligo	7074	7217
6689	5665	7220	Oligo	5665	7220
6703	8629	7229	Oligo	8629	7229
6713	6213	7238	Oligo	6213	7238
6717	6550	7241	Oligo	6550	7241
6718	6468	7245	OPC	6468	7245
6726	9479	7252	Oligo	9479	7252
6727	9376	7255	Oligo	9376	7255
6731	5695	7258	L6B	5695	7258
6735	7452	7258	Oligo	7452	7258
6750	9138	7270	Oligo	9138	7270
6753	8180	7271	Oligo	8180	7271
6760	9200	7274	Oligo	9200	7274
6761	9397	7276	Astro	9397	7276
6768	8144	7280	Oligo	8144	7280
6772	7745	7283	Astro	7745	7283
6781	9154	7288	Oligo	9154	7288
6796	8842	7303	Oligo	8842	7303
6798	9185	7307	Oligo	9185	7307
6799	9409	7306	Oligo	9409	7306
6823	8180	7320	Micro/PVM	8180	7320
6829	6155	7328	Oligo	6155	7328
6830	8311	7329	Oligo	8311	7329
6840	9214	7337	L2/3 IT	9214	7337
6841	9277	7337	Oligo	9277	7337
6853	6217	7347	Oligo	6217	7347
6859	8095	7355	Oligo	8095	7355
6860	9466	7354	Oligo	9466	7354
6869	6911	7358	Oligo	6911	7358
6875	5508	7364	Oligo	5508	7364
6886	6312	7371	L6 IT Car3	6312	7371
6894	7966	7377	L6 IT Car3	7966	7377
6917	5712	7393	Oligo	5712	7393
6923	7028	7401	Oligo	7028	7401
6944	9059	7420	OPC	9059	7420
6969	6084	7449	Oligo	6084	7449
6982	9057	7460	Oligo	9057	7460
6986	5991	7464	Oligo	5991	7464
6989	8188	7465	Astro	8188	7465
6993	6491	7472	Oligo	6491	7472
6995	7571	7472	Oligo	7571	7472
6998	7091	7475	Oligo	7091	7475
7000	7131	7479	Oligo	7131	7479
7001	6410	7481	Oligo	6410	7481
7016	8380	7494	Oligo	8380	7494
7023	5813	7499	Oligo	5813	7499
7047	5590	7526	L6 IT	5590	7526
7048	7741	7526	L6 CT	7741	7526
7049	8546	7526	Oligo	8546	7526
7055	8720	7531	Oligo	8720	7531
7059	8684	7535	Oligo	8684	7535
7060	6672	7536	Oligo	6672	7536
7061	7651	7537	Oligo	7651	7537
7066	6268	7539	Oligo	6268	7539
7072	8894	7543	L6 CT	8894	7543
7083	6175	7549	Astro	6175	7549
7086	6911	7551	Oligo	6911	7551
7096	6208	7559	L6B	6208	7559
7102	9111	7564	Oligo	9111	7564
7104	8666	7564	Micro/PVM	8666	7564
7113	7450	7572	Oligo	7450	7572
7139	6462	7601	Oligo	6462	7601
7140	8156	7600	Astro	8156	7600
7145	9146	7605	Oligo	9146	7605
7148	9177	7607	Oligo	9177	7607
7151	9383	7609	L6B	9383	7609
7158	5674	7613	Oligo	5674	7613
7159	5821	7612	L6 CT	5821	7612
7160	6430	7612	OPC	6430	7612
7164	8283	7616	Oligo	8283	7616
7169	5896	7619	Oligo	5896	7619
7170	6323	7617	Oligo	6323	7617
7176	8489	7622	L6 IT	8489	7622
7177	8694	7622	L6 CT	8694	7622
7187	6751	7625	L6 IT	6751	7625
7203	7381	7638	Oligo	7381	7638
7204	9296	7638	L6 IT	9296	7638
7214	7162	7644	Oligo	7162	7644
7223	5743	7651	Oligo	5743	7651
7224	6370	7649	Oligo	6370	7649
7230	6749	7660	Oligo	6749	7660
7231	8874	7658	L6 IT	8874	7658
7236	6396	7664	Oligo	6396	7664
7239	8248	7666	Oligo	8248	7666
7253	6054	7679	Oligo	6054	7679
7262	9376	7686	Astro	9376	7686
7267	8790	7691	Astro	8790	7691
7276	7552	7702	Oligo	7552	7702
7281	6647	7707	Astro	6647	7707
7287	6815	7715	Oligo	6815	7715
7290	8246	7718	Oligo	8246	7718
7291	9306	7719	Oligo	9306	7719
7297	7638	7726	OPC	7638	7726
7302	6621	7730	Oligo	6621	7730
7303	7760	7731	Oligo	7760	7731
7311	8564	7735	Micro/PVM	8564	7735
7320	6325	7740	Oligo	6325	7740
7329	9083	7751	Oligo	9083	7751
7336	7050	7756	Astro	7050	7756
7345	7334	7766	Micro/PVM	7334	7766
7353	8022	7775	Oligo	8022	7775
7385	5810	7807	L6 IT	5810	7807
7388	5627	7810	Oligo	5627	7810
7397	8398	7817	Oligo	8398	7817
7398	7522	7819	Oligo	7522	7819
7405	8529	7826	Oligo	8529	7826
7416	8785	7838	L6B	8785	7838
7419	8294	7844	Astro	8294	7844
7421	6259	7844	Oligo	6259	7844
7422	6892	7843	Oligo	6892	7843
7423	8030	7845	Oligo	8030	7845
7432	5908	7852	Oligo	5908	7852
7443	7024	7876	Astro	7024	7876
7450	8673	7883	Astro	8673	7883
7456	8250	7889	Micro/PVM	8250	7889
7457	9318	7889	L2/3 IT	9318	7889
7461	7872	7893	Oligo	7872	7893
7464	6595	7906	LAMP5 LHX6	6595	7906
7467	7345	7909	Oligo	7345	7909
7471	9154	7913	Astro	9154	7913
7473	8301	7915	Astro	8301	7915
7488	7429	7927	Oligo	7429	7927
7501	5903	7940	Oligo	5903	7940
7506	7531	7945	Astro	7531	7945
7507	7552	7947	Astro	7552	7947
7509	6054	7948	Oligo	6054	7948
7533	5612	7972	Oligo	5612	7972
7534	6852	7975	Oligo	6852	7975
7535	8541	7974	Oligo	8541	7974
7538	7034	7975	Astro	7034	7975
7545	8481	7984	Oligo	8481	7984
7558	5593	7991	Oligo	5593	7991
7559	8088	7993	OPC	8088	7993
7582	5530	8004	Oligo	5530	8004
7583	7815	8004	Oligo	7815	8004
7584	7040	8007	Oligo	7040	8007
7601	8608	8026	Oligo	8608	8026
7602	7136	8027	Oligo	7136	8027
7603	7351	8028	Astro	7351	8028
7604	8104	8030	L2/3 IT	8104	8030
7605	6889	8033	Astro	6889	8033
7608	7588	8034	Oligo	7588	8034
7618	7045	8040	Oligo	7045	8040
7623	5635	8047	Oligo	5635	8047
7642	7778	8063	Oligo	7778	8063
7645	7870	8064	L6B	7870	8064
7646	9100	8066	Oligo	9100	8066
7651	8869	8067	L6 IT	8869	8067
7652	8893	8067	Oligo	8893	8067
7655	6425	8075	Oligo	6425	8075
7656	6673	8071	L4 IT	6673	8071
7664	8736	8077	OPC	8736	8077
7668	6943	8079	Oligo	6943	8079
7677	5661	8084	Micro/PVM	5661	8084
7686	7971	8094	Oligo	7971	8094
7690	8228	8099	Oligo	8228	8099
7709	8468	8118	L6 IT Car3	8468	8118
7714	6870	8124	Oligo	6870	8124
7717	9197	8128	Oligo	9197	8128
7719	5975	8130	Oligo	5975	8130
7720	9336	8131	Astro	9336	8131
7724	7933	8135	Oligo	7933	8135
7729	7201	8136	Oligo	7201	8136
7740	9115	8148	Oligo	9115	8148
7741	8096	8152	Astro	8096	8152
7751	6009	8159	Astro	6009	8159
7752	6889	8160	L6 IT	6889	8160
7766	6692	8168	Oligo	6692	8168
7773	7733	8175	Oligo	7733	8175
7778	7683	8180	Oligo	7683	8180
7785	8293	8185	LAMP5	8293	8185
7786	8422	8188	Oligo	8422	8188
7788	9163	8188	Oligo	9163	8188
7808	7422	8204	Oligo	7422	8204
7812	8663	8206	Oligo	8663	8206
7818	5692	8211	L6 IT Car3	5692	8211
7827	5667	8223	Oligo	5667	8223
7833	5944	8227	Oligo	5944	8227
7837	5908	8226	Oligo	5908	8226
7848	7112	8234	Oligo	7112	8234
7849	8743	8234	L6 CT	8743	8234
7858	9329	8244	Micro/PVM	9329	8244
7859	5827	8248	OPC	5827	8248
7864	6505	8251	Oligo	6505	8251
7868	5514	8253	Oligo	5514	8253
7869	9020	8253	L6 IT Car3	9020	8253
7873	6540	8254	Oligo	6540	8254
7886	8739	8266	Oligo	8739	8266
7888	6316	8268	Micro/PVM	6316	8268
7909	5501	8286	L6 CT	5501	8286
7913	5828	8289	Oligo	5828	8289
7917	6091	8292	Oligo	6091	8292
7921	6203	8293	OPC	6203	8293
7930	6805	8304	Micro/PVM	6805	8304
7935	7302	8307	Oligo	7302	8307
7956	7836	8328	Micro/PVM	7836	8328
7958	7430	8329	Oligo	7430	8329
7962	6840	8335	Astro	6840	8335
7969	7536	8337	Micro/PVM	7536	8337
7977	9198	8340	Micro/PVM	9198	8340
7983	6913	8347	Oligo	6913	8347
7985	7099	8351	Oligo	7099	8351
7993	7981	8355	VIP	7981	8355
7995	6043	8357	Oligo	6043	8357
8005	5559	8368	Oligo	5559	8368
8006	6961	8369	Oligo	6961	8369
8008	7357	8373	Astro	7357	8373
8012	6576	8376	Oligo	6576	8376
8016	8695	8378	Micro/PVM	8695	8378
8021	9396	8382	Oligo	9396	8382
8029	7924	8392	Oligo	7924	8392
8043	5948	8410	Oligo	5948	8410
8044	7352	8411	Oligo	7352	8411
8052	5815	8419	L6 IT	5815	8419
8066	5840	8433	L6 CT	5840	8433
8068	5525	8437	Oligo	5525	8437
8069	8492	8436	Astro	8492	8436
8070	8698	8437	Oligo	8698	8437
8074	7919	8440	Micro/PVM	7919	8440
8076	7214	8442	Oligo	7214	8442
8086	7368	8453	Astro	7368	8453
8104	7990	8473	Astro	7990	8473
8105	8083	8472	Oligo	8083	8472
8119	7816	8481	Oligo	7816	8481
8120	8545	8481	Oligo	8545	8481
8130	6675	8489	Oligo	6675	8489
8131	6956	8488	L6 CT	6956	8488
8132	7165	8491	Astro	7165	8491
8137	5592	8495	Oligo	5592	8495
8138	5742	8497	Oligo	5742	8497
8144	9147	8500	Oligo	9147	8500
8145	7461	8503	L6 IT	7461	8503
8151	7898	8508	L6 IT	7898	8508
8158	6557	8514	Oligo	6557	8514
8161	8976	8515	Oligo	8976	8515
8164	7790	8520	Oligo	7790	8520
8169	7707	8526	Oligo	7707	8526
8170	7638	8526	Astro	7638	8526
8184	9392	8532	Oligo	9392	8532
8191	9179	8538	L6 CT	9179	8538
8194	5707	8542	OPC	5707	8542
8202	7338	8548	L6 IT Car3	7338	8548
8207	7187	8552	L6 IT	7187	8552
8210	8719	8552	Astro	8719	8552
8230	9378	8567	Oligo	9378	8567
8244	6497	8583	Oligo	6497	8583
8252	8955	8585	Oligo	8955	8585
8257	8058	8593	SST	8058	8593
8260	6598	8594	Oligo	6598	8594
8269	9037	8600	Oligo	9037	8600
8278	8328	8606	Astro	8328	8606
8295	6832	8621	L6 IT Car3	6832	8621
8298	5908	8621	Oligo	5908	8621
8301	8424	8623	Oligo	8424	8623
8314	8535	8634	L6B	8535	8634
8316	6771	8637	Oligo	6771	8637
8323	8226	8643	Oligo	8226	8643
8328	9129	8648	Oligo	9129	8648
8333	6131	8652	L6 IT Car3	6131	8652
8334	7776	8652	L6 IT	7776	8652
8335	8734	8651	L2/3 IT	8734	8651
8356	6435	8672	L6 IT	6435	8672
8376	8843	8690	Oligo	8843	8690
8379	8605	8691	L6 CT	8605	8691
8394	6221	8700	Astro	6221	8700
8411	8527	8720	Astro	8527	8720
8412	8836	8719	Oligo	8836	8719
8435	8064	8740	L6 IT Car3	8064	8740
8451	9488	8752	L6B	9488	8752
8453	7143	8754	Oligo	7143	8754
8468	7923	8767	L6 IT	7923	8767
8470	8230	8773	OPC	8230	8773
8474	8128	8771	Oligo	8128	8771
8482	8257	8778	OPC	8257	8778
8484	6926	8785	Oligo	6926	8785
8485	9373	8783	Oligo	9373	8783
8491	5799	8792	Oligo	5799	8792
8498	5861	8796	Oligo	5861	8796
8505	9214	8803	Micro/PVM	9214	8803
8510	6959	8808	Oligo	6959	8808
8511	7265	8807	Astro	7265	8807
8523	6922	8817	Oligo	6922	8817
8524	7612	8817	Oligo	7612	8817
8525	9147	8818	L6 CT	9147	8818
8537	7666	8826	Micro/PVM	7666	8826
8538	5541	8828	Oligo	5541	8828
8539	7810	8828	Oligo	7810	8828
8541	7168	8830	PVALB	7168	8830
8552	5731	8839	Oligo	5731	8839
8554	6939	8841	Oligo	6939	8841
8565	5670	8848	Oligo	5670	8848
8566	8563	8849	L5/6 NP	8563	8849
8567	8669	8849	Micro/PVM	8669	8849
8569	6382	8852	Oligo	6382	8852
8570	7523	8851	Astro	7523	8851
8585	8936	8862	L6 CT	8936	8862
8589	6092	8864	Astro	6092	8864
8592	6132	8867	Oligo	6132	8867
8594	9096	8871	SST	9096	8871
8601	8375	8876	Micro/PVM	8375	8876
8605	7959	8877	Oligo	7959	8877
8606	8237	8878	Oligo	8237	8878
8608	9152	8883	Oligo	9152	8883
8609	9173	8879	L5 ET	9173	8879
8629	6160	8897	Oligo	6160	8897
8632	8604	8905	L6 CT	8604	8905
8636	7176	8906	L6 CT	7176	8906
8651	5704	8918	Oligo	5704	8918
8652	9053	8919	Oligo	9053	8919
8680	7400	8941	Oligo	7400	8941
8690	7185	8953	L6 CT	7185	8953
8696	8723	8959	Oligo	8723	8959
8697	5894	8962	Astro	5894	8962
8715	7405	8973	Oligo	7405	8973
8719	6281	8975	Oligo	6281	8975
8731	5751	8984	Oligo	5751	8984
8732	6821	8982	OPC	6821	8982
8736	5586	8985	Astro	5586	8985
8747	9389	8995	L6 IT Car3	9389	8995
8751	7618	8996	OPC	7618	8996
8752	8975	8997	L6 IT Car3	8975	8997
8765	5510	9002	Micro/PVM	5510	9002
8770	6289	9007	Oligo	6289	9007
8779	6264	9021	L6 CT	6264	9021
8791	5510	9031	Oligo	5510	9031
8819	9478	9063	Astro	9478	9063
8822	6598	9065	L6 IT Car3	6598	9065
8823	7474	9065	L6 IT	7474	9065
8832	7966	9074	Oligo	7966	9074
8835	7207	9078	L6 IT	7207	9078
8839	7255	9083	Astro	7255	9083
8840	7999	9081	L6 IT Car3	7999	9081
8847	5600	9089	Oligo	5600	9089
8853	6396	9092	Oligo	6396	9092
8858	6593	9104	L6 CT	6593	9104
8872	9161	9115	L6 IT	9161	9115
8877	5609	9120	L6 CT	5609	9120
8882	9415	9120	Oligo	9415	9120
8886	9073	9124	Oligo	9073	9124
8890	8305	9125	Oligo	8305	9125
8896	6131	9128	L6 CT	6131	9128
8906	6750	9137	L6 CT	6750	9137
8907	6809	9137	Oligo	6809	9137
8908	8540	9137	Astro	8540	9137
8909	5795	9139	Oligo	5795	9139
8934	7655	9169	Oligo	7655	9169
8943	8469	9180	Oligo	8469	9180
8945	7585	9182	Oligo	7585	9182
8949	6861	9181	Micro/PVM	6861	9181
8956	8340	9191	Oligo	8340	9191
8963	6738	9198	L6 IT	6738	9198
8966	8679	9203	Oligo	8679	9203
8967	7257	9205	Oligo	7257	9205
8968	6232	9205	Micro/PVM	6232	9205
8974	8110	9209	Oligo	8110	9209
8980	5536	9218	Oligo	5536	9218
8981	7594	9221	L6B	7594	9221
8982	8547	9220	Oligo	8547	9220
9007	8907	9245	Oligo	8907	9245
9015	8977	9252	L6 CT	8977	9252
9021	9119	9258	L6 IT	9119	9258
9026	8758	9260	Oligo	8758	9260
9032	5634	9264	Oligo	5634	9264
9037	7862	9270	Oligo	7862	9270
9038	8348	9272	Astro	8348	9272
9041	5894	9273	Astro	5894	9273
9050	8800	9279	Oligo	8800	9279
9056	6766	9286	Astro	6766	9286
9057	7669	9285	Micro/PVM	7669	9285
9081	6176	9311	Oligo	6176	9311
9082	6901	9311	L6B	6901	9311
9089	6141	9315	Oligo	6141	9315
9091	7362	9321	Oligo	7362	9321
9118	8457	9338	Oligo	8457	9338
9123	7053	9339	SST	7053	9339
9124	8204	9338	L6 IT	8204	9338
9127	6357	9339	Oligo	6357	9339
9133	5902	9344	L6 IT	5902	9344
9149	6787	9358	OPC	6787	9358
9159	7131	9371	Astro	7131	9371
9162	8176	9371	Oligo	8176	9371
9169	8722	9376	L5 IT	8722	9376
9186	5702	9389	Oligo	5702	9389
9188	7438	9393	Oligo	7438	9393
9189	7883	9393	L6 IT	7883	9393
9190	8556	9393	L6 CT	8556	9393
9194	6220	9401	L6B	6220	9401
9195	6879	9396	Oligo	6879	9396
9204	9290	9401	Oligo	9290	9401
9208	6668	9397	L6 IT	6668	9397
9209	8984	9403	Oligo	8984	9403
9225	8659	9422	Astro	8659	9422
9249	8425	9444	Oligo	8425	9444
9266	8339	9458	Oligo	8339	9458
9267	5833	9459	Oligo	5833	9459
9270	7439	9463	L6 IT	7439	9463
9276	6486	9465	Oligo	6486	9465
9278	5738	9466	Astro	5738	9466
9288	7636	9483	Oligo	7636	9483
9302	5615	9498	SST	5615	9498
9305	7826	9501	L6B	7826	9501
9306	8133	9501	LAMP5	8133	9501
9309	6765	9502	Oligo	6765	9502
9324	9104	9513	L6 IT Car3	9104	9513
9327	7734	9517	Astro	7734	9517
9328	8522	9524	Endo	8522	9524
9340	6467	9537	Oligo	6467	9537
9343	8539	9541	Oligo	8539	9541
9349	6995	9545	Oligo	6995	9545
9353	5871	9547	Oligo	5871	9547
9358	7443	9553	Oligo	7443	9553
9367	6439	9558	Oligo	6439	9558
9368	6637	9556	Oligo	6637	9556
9378	5790	9562	L6 IT	5790	9562
9384	6488	9569	L2/3 IT	6488	9569
9387	5992	9572	Oligo	5992	9572
9398	8199	9580	Astro	8199	9580
9402	6328	9582	Oligo	6328	9582
9408	9273	9593	Astro	9273	9593
9411	5604	9594	Oligo	5604	9594
9426	8756	9606	Astro	8756	9606
9431	6019	9606	L6 CT	6019	9606
9432	7143	9607	Astro	7143	9607
9442	6306	9616	Oligo	6306	9616
9443	6885	9616	Oligo	6885	9616
9450	5617	9618	L6 IT Car3	5617	9618
9453	8434	9623	L6 IT Car3	8434	9623
9455	9414	9627	Astro	9414	9627
9459	6118	9628	Oligo	6118	9628
9461	6024	9633	L6B	6024	9633
9462	8359	9631	LAMP5 LHX6	8359	9631
9477	7038	9641	Astro	7038	9641
9479	9471	9644	Oligo	9471	9644
9481	7915	9645	LAMP5 LHX6	7915	9645
9492	7833	9652	L6 IT Car3	7833	9652
9495	6183	9655	Oligo	6183	9655
9508	6246	9666	Astro	6246	9666
9509	8592	9669	Astro	8592	9669
9512	9460	9671	Micro/PVM	9460	9671
9525	9137	9682	Oligo	9137	9682
9526	7824	9685	L6 IT	7824	9685
9533	6676	9689	Oligo	6676	9689
9543	7205	9699	Oligo	7205	9699
9544	7514	9699	Oligo	7514	9699
9546	6582	9700	VLMC	6582	9700
9547	8795	9700	Astro	8795	9700
9566	8811	9721	L6 IT	8811	9721
9575	8226	9727	Astro	8226	9727
9585	8506	9734	Astro	8506	9734
9597	6842	9745	Oligo	6842	9745
9602	6004	9750	Oligo	6004	9750
9603	7531	9750	OPC	7531	9750
9604	8971	9750	Astro	8971	9750
9605	6589	9752	OPC	6589	9752
9606	7045	9751	Micro/PVM	7045	9751
9611	7774	9756	Oligo	7774	9756
9619	7026	9765	Oligo	7026	9765
9620	7855	9766	Oligo	7855	9766
9627	6151	9771	LAMP5 LHX6	6151	9771
9631	6815	9774	Oligo	6815	9774
9632	9497	9774	OPC	9497	9774
9633	7549	9775	Oligo	7549	9775
9642	6661	9782	Oligo	6661	9782
9645	7875	9784	L6B	7875	9784
9646	8668	9784	L6 CT	8668	9784
9648	8134	9791	Oligo	8134	9791
9650	6752	9794	Oligo	6752	9794
9652	8048	9798	Oligo	8048	9798
9660	8911	9804	Oligo	8911	9804
9661	6287	9805	Oligo	6287	9805
9666	6807	9812	Oligo	6807	9812
9690	6203	9833	Oligo	6203	9833
9704	9388	9840	Oligo	9388	9840
9707	8573	9844	Oligo	8573	9844
9718	6504	9853	Oligo	6504	9853
9729	7015	9863	Endo	7015	9863
9742	6671	9872	L6 IT	6671	9872
9747	7346	9874	L6 IT Car3	7346	9874
9753	6522	9878	L6 CT	6522	9878
9755	9222	9882	Oligo	9222	9882
9758	7714	9885	L2/3 IT	7714	9885
9760	9372	9891	Astro	9372	9891
9766	8178	9901	Astro	8178	9901
9787	6275	9913	Oligo	6275	9913
9788	6357	9914	Oligo	6357	9914
9793	5619	9921	L6 CT	5619	9921
9794	8595	9920	L6B	8595	9920
9797	6938	9924	Oligo	6938	9924
9813	7609	9938	Oligo	7609	9938
9817	6582	9939	VIP	6582	9939
9819	6329	9942	L6 CT	6329	9942
9824	7383	9946	Oligo	7383	9946
9828	8559	9947	Astro	8559	9947
9830	8921	9950	VIP	8921	9950
9840	7675	9959	Micro/PVM	7675	9959
9842	7359	9960	Oligo	7359	9960
9846	7583	9960	Micro/PVM	7583	9960
9847	9256	9958	L6 IT	9256	9958
9852	5503	9965	L6 IT	5503	9965
9856	8370	9971	Micro/PVM	8370	9971
9861	6154	9975	Oligo	6154	9975
9862	6608	9976	L6 IT	6608	9976
9870	9147	9980	Endo	9147	9980
9873	6433	9983	Oligo	6433	9983
9879	7697	9992	Astro	7697	9992
9882	8591	9998	Oligo	8591	9998
9886	6820	10005	Oligo	6820	10005
9887	9180	10005	Oligo	9180	10005
9895	8666	10012	SST	8666	10012
9904	7255	10020	Oligo	7255	10020
9905	7513	10019	Astro	7513	10019
9906	9023	10019	L6B	9023	10019
9909	7938	10025	L6 CT	7938	10025
9910	8431	10025	Oligo	8431	10025
9915	6613	10024	L6 IT	6613	10024
9916	8587	10025	Oligo	8587	10025
9925	6353	10035	VIP	6353	10035
9935	7670	10041	VIP	7670	10041
9944	8843	10047	L5/6 NP	8843	10047
9951	5876	10052	L6 IT Car3	5876	10052
9952	7442	10051	Oligo	7442	10051
9953	8881	10050	Oligo	8881	10050
9970	8017	10066	Oligo	8017	10066
9974	7213	10072	L6B	7213	10072
9975	7904	10071	L5/6 NP	7904	10071
9981	7446	10077	L6 IT	7446	10077
9982	8229	10076	Oligo	8229	10076
9987	5868	10080	Oligo	5868	10080
9994	6618	10087	Astro	6618	10087
9995	8843	10089	Micro/PVM	8843	10089
10002	6842	10095	Oligo	6842	10095
10007	8274	10099	Micro/PVM	8274	10099
10015	8659	10105	Micro/PVM	8659	10105
10025	8090	10113	Oligo	8090	10113
10030	8301	10116	Oligo	8301	10116
10036	9203	10123	Micro/PVM	9203	10123
10044	6753	10130	Oligo	6753	10130
10050	9158	10141	L6 CT	9158	10141
10061	7273	10149	Astro	7273	10149
10070	8506	10159	L6 IT	8506	10159
10095	5808	10182	L6B	5808	10182
10101	5828	10184	Oligo	5828	10184
10105	8409	10192	L6 IT	8409	10192
10111	8997	10198	L6 CT	8997	10198
10114	8034	10199	L6 IT	8034	10199
10116	5835	10206	Micro/PVM	5835	10206
10121	8881	10215	Oligo	8881	10215
10124	8187	10222	L2/3 IT	8187	10222
10131	7354	10225	Oligo	7354	10225
10136	6711	10230	Oligo	6711	10230
10145	7753	10237	Oligo	7753	10237
10152	9229	10242	Oligo	9229	10242
10155	6260	10249	OPC	6260	10249
10157	5969	10251	L6 IT	5969	10251
10158	5997	10250	L6 CT	5997	10250
10164	5905	10257	Micro/PVM	5905	10257
10172	8896	10265	Oligo	8896	10265
10173	7670	10267	L2/3 IT	7670	10267
10181	7545	10270	Astro	7545	10270
10182	7217	10272	Oligo	7217	10272
10189	5717	10278	L6 IT Car3	5717	10278
10205	7603	10292	Oligo	7603	10292
10213	8965	10298	L6 CT	8965	10298
10219	6860	10305	Astro	6860	10305
10220	7646	10305	Oligo	7646	10305
10225	7714	10311	Oligo	7714	10311
10227	9361	10313	Oligo	9361	10313
10244	6684	10328	L5/6 NP	6684	10328
10249	7231	10335	Oligo	7231	10335
10252	6278	10335	Micro/PVM	6278	10335
10257	6106	10340	Astro	6106	10340
10264	7284	10347	Oligo	7284	10347
10277	8773	10358	Oligo	8773	10358
10293	6339	10371	Astro	6339	10371
10294	6682	10371	Oligo	6682	10371
10302	8999	10379	Oligo	8999	10379
10308	5794	10389	L6B	5794	10389
10312	7303	10390	Oligo	7303	10390
10325	8675	10407	Oligo	8675	10407
10331	6466	10408	Endo	6466	10408
10332	7471	10409	Astro	7471	10409
10333	9172	10410	L5/6 NP	9172	10410
10352	7293	10430	Oligo	7293	10430
10358	8649	10433	Oligo	8649	10433
10359	9380	10432	Oligo	9380	10432
10362	6617	10436	L6 IT	6617	10436
10371	7627	10448	Oligo	7627	10448
10379	5660	10454	Astro	5660	10454
10384	8179	10456	L6 CT	8179	10456
10385	9404	10457	L6 CT	9404	10457
10387	7872	10458	OPC	7872	10458
10391	7413	10462	Oligo	7413	10462
10397	7916	10468	Oligo	7916	10468
10403	7598	10473	Oligo	7598	10473
10404	8371	10473	PVALB	8371	10473
10406	6497	10476	Oligo	6497	10476
10411	6338	10486	L6 CT	6338	10486
10413	9172	10488	Astro	9172	10488
10415	6473	10491	Endo	6473	10491
10416	9291	10492	L6 IT Car3	9291	10492
10426	8975	10503	OPC	8975	10503
10432	7155	10506	L6 CT	7155	10506
10458	5666	10529	Oligo	5666	10529
10462	7465	10531	Oligo	7465	10531
10463	8215	10532	L6 CT	8215	10532
10473	8465	10542	Oligo	8465	10542
10481	9422	10550	Oligo	9422	10550
10489	9236	10562	Oligo	9236	10562
10492	6222	10564	VLMC	6222	10564
10493	8051	10565	Oligo	8051	10565
10498	6999	10566	OPC	6999	10566
10499	6674	10567	Oligo	6674	10567
10504	6915	10574	Oligo	6915	10574
10505	8499	10573	OPC	8499	10573
10511	8603	10580	L6 CT	8603	10580
10518	7374	10588	Oligo	7374	10588
10522	6328	10593	Oligo	6328	10593
10531	8731	10600	L6B	8731	10600
10547	9133	10615	Astro	9133	10615
10554	7507	10625	Oligo	7507	10625
10555	5666	10626	L6 IT	5666	10626
10556	8009	10627	SST	8009	10627
10560	6501	10630	Astro	6501	10630
10562	8051	10629	L5/6 NP	8051	10629
10565	7616	10635	Astro	7616	10635
10566	7540	10638	Oligo	7540	10638
10570	5840	10641	Astro	5840	10641
10571	5643	10644	Oligo	5643	10644
10572	5725	10645	PVALB	5725	10645
10573	7065	10647	LAMP5 LHX6	7065	10647
10576	7472	10648	Astro	7472	10648
10580	9275	10649	L6 IT	9275	10649
10589	8021	10654	Oligo	8021	10654
10593	5910	10661	Astro	5910	10661
10599	7767	10665	Micro/PVM	7767	10665
10603	7900	10668	Micro/PVM	7900	10668
10613	9415	10676	Oligo	9415	10676
10618	6863	10679	L6 IT	6863	10679
10622	8374	10686	L6 CT	8374	10686
10624	8848	10690	Oligo	8848	10690
10626	6593	10691	L6 CT	6593	10691
10637	6332	10705	PVALB	6332	10705
10640	9274	10706	L6 IT Car3	9274	10706
10645	8611	10709	Astro	8611	10709
10648	8037	10712	Astro	8037	10712
10649	9492	10711	Astro	9492	10711
10653	7000	10720	Astro	7000	10720
10659	6719	10723	Astro	6719	10723
10669	6617	10741	Oligo	6617	10741
10670	8338	10742	L6 CT	8338	10742
10685	5602	10759	Oligo	5602	10759
10687	6025	10760	OPC	6025	10760
10693	9461	10766	L6 IT	9461	10766
10694	6181	10768	L6 CT	6181	10768
10705	6619	10778	L6 CT	6619	10778
10715	8154	10784	L6 CT	8154	10784
10722	7419	10787	L6 CT	7419	10787
10733	7111	10796	Astro	7111	10796
10736	8468	10798	Astro	8468	10798
10741	5561	10801	Micro/PVM	5561	10801
10742	6534	10799	Astro	6534	10799
10758	9383	10810	Chandelier	9383	10810
10769	8015	10821	Micro/PVM	8015	10821
10775	7323	10829	Oligo	7323	10829
10777	7382	10830	L6 CT	7382	10830
10781	9192	10831	Oligo	9192	10831
10787	6834	10835	L6 IT Car3	6834	10835
10793	8881	10843	Oligo	8881	10843
10803	7085	10857	Oligo	7085	10857
10804	8911	10858	Oligo	8911	10858
10809	6436	10861	Oligo	6436	10861
10813	8297	10864	L6 CT	8297	10864
10816	6390	10865	L6B	6390	10865
10827	6606	10878	L6 IT	6606	10878
10830	8641	10878	L6 CT	8641	10878
10840	5623	10890	Oligo	5623	10890
10852	9322	10898	L6 CT	9322	10898
10865	6073	10912	OPC	6073	10912
10868	7305	10914	Micro/PVM	7305	10914
10874	6763	10923	VIP	6763	10923
10882	7462	10935	OPC	7462	10935
10885	6407	10937	Astro	6407	10937
10887	7523	10940	Oligo	7523	10940
10896	7879	10949	Oligo	7879	10949
10902	8591	10951	L6B	8591	10951
10905	8935	10951	Oligo	8935	10951
10917	7996	10963	L5 IT	7996	10963
10922	5889	10967	Oligo	5889	10967
10923	6447	10967	L5/6 NP	6447	10967
10924	8559	10967	Oligo	8559	10967
10925	7496	10969	Oligo	7496	10969
10926	8526	10969	Oligo	8526	10969
10937	8663	10983	Oligo	8663	10983
10938	6496	10984	Oligo	6496	10984
10942	5575	10990	L6 IT	5575	10990
10943	8696	10991	L6 CT	8696	10991
10955	7631	11003	Astro	7631	11003
10963	8955	11012	L5 IT	8955	11012
10972	6390	11021	L2/3 IT	6390	11021
10974	5584	11022	L5 IT	5584	11022
10989	6533	11044	VIP	6533	11044
10994	9251	11050	L5 IT	9251	11050
11017	6571	11069	L6 IT	6571	11069
11020	6404	11075	Astro	6404	11075
11023	7964	11084	Oligo	7964	11084
11025	8679	11086	L6 CT	8679	11086
11029	7007	11089	VIP	7007	11089
11037	7655	11089	Oligo	7655	11089
11043	6382	11095	L6 IT	6382	11095
11051	8744	11107	L6 CT	8744	11107
11064	5946	11124	Oligo	5946	11124
11078	6453	11136	Astro	6453	11136
11085	8156	11140	Oligo	8156	11140
11087	7207	11149	Astro	7207	11149
11091	8138	11155	Oligo	8138	11155
11092	6106	11155	Astro	6106	11155
11100	6277	11164	Astro	6277	11164
11103	6900	11169	Oligo	6900	11169
11109	8432	11171	Oligo	8432	11171
11112	8117	11175	Oligo	8117	11175
11116	7529	11180	Micro/PVM	7529	11180
11126	7485	11185	SST	7485	11185
11127	9490	11185	Oligo	9490	11185
11137	8405	11199	Oligo	8405	11199
11140	9138	11204	L6 IT Car3	9138	11204
11143	7412	11206	Oligo	7412	11206
11149	5659	11213	Astro	5659	11213
11152	6341	11215	SST	6341	11215
11157	9258	11218	Oligo	9258	11218
11163	6169	11224	Astro	6169	11224
11164	7183	11224	Astro	7183	11224
11173	6859	11232	Oligo	6859	11232
11177	6003	11235	L6 IT	6003	11235
11178	9166	11236	Oligo	9166	11236
11189	6034	11247	Oligo	6034	11247
11197	6335	11259	Oligo	6335	11259
11198	8636	11259	OPC	8636	11259
11204	6196	11264	Chandelier	6196	11264
11207	9265	11265	Oligo	9265	11265
11209	6867	11267	Oligo	6867	11267
11213	7652	11269	Oligo	7652	11269
11228	8862	11283	Oligo	8862	11283
11232	6960	11284	Oligo	6960	11284
11239	8600	11293	Oligo	8600	11293
11247	7656	11300	L5/6 NP	7656	11300
11253	6204	11300	Oligo	6204	11300
11254	7496	11300	L6 IT	7496	11300
11255	7896	11300	Oligo	7896	11300
11256	8634	11299	Oligo	8634	11299
11266	6834	11316	VLMC	6834	11316
11268	6859	11314	L6 CT	6859	11314
11273	8867	11320	Oligo	8867	11320
11280	7796	11328	L6 CT	7796	11328
11282	8627	11329	Oligo	8627	11329
11287	6691	11335	L5 IT	6691	11335
11295	6553	11340	Oligo	6553	11340
11302	7063	11345	Astro	7063	11345
11303	8797	11345	Astro	8797	11345
11305	8120	11346	L6B	8120	11346
11318	5838	11367	Oligo	5838	11367
11333	8106	11379	Oligo	8106	11379
11334	8994	11381	L6 IT Car3	8994	11381
11343	5628	11388	Oligo	5628	11388
11352	5836	11397	Oligo	5836	11397
11353	7933	11396	Oligo	7933	11396
11363	5812	11402	VIP	5812	11402
11377	8686	11412	L6 IT Car3	8686	11412
11394	6004	11436	Astro	6004	11436
11395	9380	11437	Micro/PVM	9380	11437
11399	7942	11441	Micro/PVM	7942	11441
11402	9109	11443	Micro/PVM	9109	11443
11403	6297	11447	Astro	6297	11447
11409	7558	11450	VLMC	7558	11450
11420	7158	11457	Micro/PVM	7158	11457
11422	8203	11459	L6B	8203	11459
11434	7774	11472	L6 IT	7774	11472
11436	8346	11473	L6 IT	8346	11473
11444	5705	11482	Oligo	5705	11482
11448	7061	11485	SST	7061	11485
11460	5974	11497	L6 IT	5974	11497
11461	6076	11497	Oligo	6076	11497
11468	6927	11504	L5 IT	6927	11504
11470	6763	11507	Astro	6763	11507
11471	7955	11511	L6B	7955	11511
11474	8733	11512	L6 IT	8733	11512
11478	8974	11515	L6 IT	8974	11515
11484	8527	11520	PVALB	8527	11520
11486	5644	11524	L6B	5644	11524
11488	7052	11525	SST	7052	11525
11496	5998	11534	Oligo	5998	11534
11504	6993	11540	Astro	6993	11540
11507	6359	11548	OPC	6359	11548
11511	6847	11551	Astro	6847	11551
11515	6110	11556	Oligo	6110	11556
11525	6334	11566	L6 IT Car3	6334	11566
11526	7815	11566	Chandelier	7815	11566
11530	5624	11569	Micro/PVM	5624	11569
11538	9215	11576	SST	9215	11576
11542	7552	11578	Oligo	7552	11578
11546	6128	11582	L6 CT	6128	11582
11550	8391	11586	Astro	8391	11586
11554	5587	11593	Oligo	5587	11593
11555	5946	11592	Oligo	5946	11592
11556	6690	11591	Oligo	6690	11591
11565	6402	11598	L6 IT	6402	11598
11570	5694	11603	L5 IT	5694	11603
11577	6928	11611	L6B	6928	11611
11588	6106	11623	Oligo	6106	11623
11593	9443	11634	L6 CT	9443	11634
11602	8389	11644	Micro/PVM	8389	11644
11606	8257	11648	Astro	8257	11648
11618	8675	11658	Oligo	8675	11658
11624	7982	11665	VLMC	7982	11665
11637	7408	11679	Astro	7408	11679
11641	8813	11683	L5 IT	8813	11683
11648	7743	11685	Oligo	7743	11685
11652	6897	11688	L5/6 NP	6897	11688
11667	8199	11699	Oligo	8199	11699
11672	7598	11700	Micro/PVM	7598	11700
11676	8406	11703	L2/3 IT	8406	11703
11682	5650	11714	Astro	5650	11714
11683	7080	11709	Oligo	7080	11709
11687	9077	11714	L6 IT	9077	11714
11693	5516	11728	Oligo	5516	11728
11697	7214	11730	Astro	7214	11730
11716	7183	11747	Oligo	7183	11747
11720	7395	11749	Oligo	7395	11749
11727	5521	11759	Oligo	5521	11759
11728	8018	11760	SNCG	8018	11760
11734	8263	11764	Astro	8263	11764
11739	9231	11770	Micro/PVM	9231	11770
11747	7933	11776	L6 IT Car3	7933	11776
11751	8200	11777	Astro	8200	11777
11754	7791	11778	Oligo	7791	11778
11768	6874	11791	L6 IT Car3	6874	11791
11770	7164	11800	Astro	7164	11800
11771	7216	11800	Astro	7216	11800
11772	7855	11799	Endo	7855	11799
11774	7647	11804	L6 IT Car3	7647	11804
11782	5857	11811	Oligo	5857	11811
11783	6731	11811	Astro	6731	11811
11784	8793	11812	L6 IT Car3	8793	11812
11791	7822	11819	Astro	7822	11819
11792	5804	11821	Oligo	5804	11821
11793	7091	11823	VIP	7091	11823
11794	8970	11823	L6 CT	8970	11823
11798	6310	11829	LAMP5 LHX6	6310	11829
11805	9215	11835	Astro	9215	11835
11816	5929	11848	Oligo	5929	11848
11817	8161	11850	OPC	8161	11850
11840	8966	11875	PVALB	8966	11875
11847	9163	11882	Oligo	9163	11882
11858	8336	11895	Oligo	8336	11895
11861	8831	11897	Oligo	8831	11897
11867	6893	11901	L6 IT	6893	11901
11876	6449	11905	Astro	6449	11905
11878	7272	11908	L6 IT Car3	7272	11908
11880	8987	11910	Oligo	8987	11910
11886	9349	11919	L6 CT	9349	11919
11892	7303	11926	Micro/PVM	7303	11926
11899	5994	11932	Micro/PVM	5994	11932
11900	7075	11932	Oligo	7075	11932
11903	5726	11939	Oligo	5726	11939
11904	8807	11939	Oligo	8807	11939
11907	8988	11943	SST	8988	11943
11911	5559	11951	Oligo	5559	11951
11926	5614	11966	L6 IT Car3	5614	11966
11931	6344	11973	Oligo	6344	11973
11933	6731	11976	L6 IT	6731	11976
11941	8446	11982	PVALB	8446	11982
11949	7991	11994	Oligo	7991	11994
11953	7007	11997	Micro/PVM	7007	11997
11954	6310	12000	Oligo	6310	12000
11956	5848	12001	Astro	5848	12001
11959	8985	12004	VIP	8985	12004
11971	6410	12016	Chandelier	6410	12016
11977	6016	12026	Oligo	6016	12026
11978	6806	12026	L2/3 IT	6806	12026
11988	6173	12034	L5/6 NP	6173	12034
11990	7007	12040	L6 CT	7007	12040
11998	8634	12046	Oligo	8634	12046
12003	5665	12052	L6 CT	5665	12052
12005	6426	12052	L5 IT	6426	12052
12006	8132	12053	Oligo	8132	12053
12010	7827	12054	Oligo	7827	12054
12016	6582	12060	Astro	6582	12060
12043	8896	12083	PVALB	8896	12083
12047	7326	12094	Oligo	7326	12094
12050	8216	12097	Oligo	8216	12097
12055	6627	12099	L6 IT Car3	6627	12099
12059	9204	12107	Astro	9204	12107
12065	7106	12112	Astro	7106	12112
12066	9389	12112	Oligo	9389	12112
12071	6026	12117	Oligo	6026	12117
12073	9319	12122	VLMC	9319	12122
12084	6149	12134	Micro/PVM	6149	12134
12085	7351	12134	Oligo	7351	12134
12091	6905	12139	Oligo	6905	12139
12103	7021	12152	L5 IT	7021	12152
12105	6212	12151	Astro	6212	12151
12114	7712	12172	VIP	7712	12172
12118	5505	12174	L5 IT	5505	12174
12122	8029	12180	L5/6 NP	8029	12180
12124	6441	12184	Oligo	6441	12184
12136	7440	12200	Oligo	7440	12200
12144	6459	12210	Oligo	6459	12210
12148	6604	12214	L5 IT	6604	12214
12151	9223	12217	Oligo	9223	12217
12154	7177	12223	L6 CT	7177	12223
12165	7455	12228	Oligo	7455	12228
12168	8897	12234	Oligo	8897	12234
12171	7366	12236	L5 IT	7366	12236
12173	8189	12238	Oligo	8189	12238
12174	8233	12237	Oligo	8233	12237
12176	8460	12239	Chandelier	8460	12239
12179	6590	12242	Micro/PVM	6590	12242
12184	9245	12248	Oligo	9245	12248
12186	5741	12249	L6 IT	5741	12249
12189	9214	12253	Oligo	9214	12253
12200	7218	12264	Oligo	7218	12264
12201	7498	12265	Oligo	7498	12265
12203	7914	12266	SST	7914	12266
12204	8243	12265	Oligo	8243	12265
12206	9441	12272	L2/3 IT	9441	12272
12217	8626	12279	L5/6 NP	8626	12279
12224	6156	12289	Micro/PVM	6156	12289
12225	6522	12288	PVALB	6522	12288
12226	7008	12288	Micro/PVM	7008	12288
12234	8026	12296	Oligo	8026	12296
12236	9332	12298	Astro	9332	12298
12241	7358	12304	L6 IT	7358	12304
12253	9067	12319	OPC	9067	12319
12256	5971	12321	L5/6 NP	5971	12321
12264	8784	12328	Oligo	8784	12328
12276	7523	12339	Astro	7523	12339
12279	5667	12341	Oligo	5667	12341
12280	6586	12343	Astro	6586	12343
12284	6985	12345	OPC	6985	12345
12286	6661	12348	Oligo	6661	12348
12287	7413	12348	L5 IT	7413	12348
12288	7629	12351	Oligo	7629	12351
12292	7198	12351	Oligo	7198	12351
12294	7656	12354	Oligo	7656	12354
12296	8856	12356	Astro	8856	12356
12298	6124	12357	Micro/PVM	6124	12357
12304	7557	12360	Astro	7557	12360
12307	6215	12361	Astro	6215	12361
12309	6789	12363	Astro	6789	12363
12313	7534	12364	Oligo	7534	12364
12317	7953	12366	LAMP5 LHX6	7953	12366
12325	8436	12370	L6B	8436	12370
12328	8265	12374	L5/6 NP	8265	12374
12330	6988	12378	L6 IT	6988	12378
12334	5984	12378	Oligo	5984	12378
12336	6704	12383	PVALB	6704	12383
12342	9111	12385	Astro	9111	12385
12345	7030	12386	L6 IT	7030	12386
12358	7838	12395	Oligo	7838	12395
12368	8508	12402	L6 IT	8508	12402
12369	8821	12404	L6 IT	8821	12404
12373	7691	12408	Oligo	7691	12408
12377	7341	12412	Oligo	7341	12412
12378	7667	12414	Oligo	7667	12414
12383	7368	12417	L6 IT	7368	12417
12391	6181	12427	Astro	6181	12427
12396	8283	12433	PVALB	8283	12433
12399	8071	12435	Oligo	8071	12435
12405	5961	12437	Oligo	5961	12437
12406	8716	12438	L6 IT Car3	8716	12438
12408	6041	12440	Astro	6041	12440
12409	6478	12440	Oligo	6478	12440
12410	6774	12440	PVALB	6774	12440
12411	8975	12438	PVALB	8975	12438
12414	5667	12441	Astro	5667	12441
12422	7801	12448	Oligo	7801	12448
12424	7209	12448	Oligo	7209	12448
12425	7676	12449	Micro/PVM	7676	12449
12429	6412	12451	OPC	6412	12451
12430	7339	12451	Oligo	7339	12451
12431	7401	12452	Oligo	7401	12452
12435	7312	12453	Oligo	7312	12453
12438	6986	12461	Oligo	6986	12461
12447	7324	12477	Oligo	7324	12477
12450	5715	12475	L6 IT Car3	5715	12475
12451	8895	12477	Oligo	8895	12477
12465	7684	12489	Astro	7684	12489
12470	6037	12485	Oligo	6037	12485
12477	6895	12495	Chandelier	6895	12495
12481	6082	12497	SST	6082	12497
12482	7825	12497	L6 IT Car3	7825	12497
12492	7536	12508	SST CHODL	7536	12508
12499	7371	12516	Oligo	7371	12516
12500	7682	12519	Oligo	7682	12519
12501	8276	12518	Astro	8276	12518
12507	7014	12523	Oligo	7014	12523
12508	8400	12521	Oligo	8400	12521
12509	8373	12525	L5 IT	8373	12525
12516	7255	12526	Oligo	7255	12526
12519	8799	12529	Oligo	8799	12529
12530	6622	12552	Astro	6622	12552
12531	6997	12552	Oligo	6997	12552
12532	8401	12552	Oligo	8401	12552
12541	5550	12559	Oligo	5550	12559
12549	6582	12567	Oligo	6582	12567
12553	7514	12574	Oligo	7514	12574
12558	6223	12582	SST	6223	12582
12569	5838	12593	Oligo	5838	12593
12570	6967	12592	L5/6 NP	6967	12592
12574	6472	12596	PVALB	6472	12596
12575	8351	12600	Micro/PVM	8351	12600
12590	6833	12605	L5 IT	6833	12605
12596	9480	12611	Astro	9480	12611
12605	9413	12620	Micro/PVM	9413	12620
12608	5537	12623	Oligo	5537	12623
12611	8422	12625	Oligo	8422	12625
12615	7907	12630	Astro	7907	12630
12621	6807	12638	Oligo	6807	12638
12622	8181	12638	Oligo	8181	12638
12623	8645	12638	Oligo	8645	12638
12627	7880	12642	L5 IT	7880	12642
12634	5535	12652	Oligo	5535	12652
12641	6992	12662	L6 IT Car3	6992	12662
12642	8692	12660	Oligo	8692	12660
12648	8670	12670	Oligo	8670	12670
12650	5518	12670	Oligo	5518	12670
12651	7682	12671	L5 IT	7682	12671
12673	8757	12692	L5 IT	8757	12692
12675	6348	12692	Micro/PVM	6348	12692
12678	5549	12697	Oligo	5549	12697
12679	5608	12696	L5/6 NP	5608	12696
12683	5837	12701	Astro	5837	12701
12687	7654	12706	Oligo	7654	12706
12688	8968	12705	L6 IT Car3	8968	12705
12696	8372	12712	Oligo	8372	12712
12699	5703	12717	L2/3 IT	5703	12717
12708	8984	12719	Oligo	8984	12719
12711	7902	12721	L5 IT	7902	12721
12715	7675	12727	Oligo	7675	12727
12724	6557	12732	Oligo	6557	12732
12725	9368	12736	Micro/PVM	9368	12736
12735	8416	12749	Oligo	8416	12749
12739	7690	12748	Oligo	7690	12748
12747	8684	12754	Micro/PVM	8684	12754
12748	8255	12756	Oligo	8255	12756
12752	8945	12760	Micro/PVM	8945	12760
12758	6973	12769	Astro	6973	12769
12762	9138	12774	Oligo	9138	12774
12773	6591	12785	Oligo	6591	12785
12781	7132	12797	L6 IT Car3	7132	12797
12782	8752	12800	Oligo	8752	12800
12795	8340	12817	Oligo	8340	12817
12798	8393	12817	Oligo	8393	12817
12803	5687	12822	OPC	5687	12822
12808	6639	12831	Oligo	6639	12831
12813	6247	12836	L6 IT Car3	6247	12836
12820	8810	12841	L4 IT	8810	12841
12822	6387	12843	Oligo	6387	12843
12823	6466	12844	Oligo	6466	12844
12829	7694	12848	L5/6 NP	7694	12848
12837	5653	12856	Oligo	5653	12856
12839	7634	12860	Astro	7634	12860
12841	6061	12862	L6 IT	6061	12862
12842	8007	12865	Oligo	8007	12865
12846	9241	12872	L5 IT	9241	12872
12852	8194	12880	L5/6 NP	8194	12880
12857	9451	12885	L5 IT	9451	12885
12858	9223	12888	Oligo	9223	12888
12860	8118	12888	SST	8118	12888
12862	7316	12890	Micro/PVM	7316	12890
12871	6088	12903	L6 IT Car3	6088	12903
12872	6544	12903	Oligo	6544	12903
12876	7250	12906	L5 IT	7250	12906
12877	7888	12906	Oligo	7888	12906
12880	9243	12909	L5/6 NP	9243	12909
12891	5625	12921	Oligo	5625	12921
12896	6965	12923	L6 IT	6965	12923
12900	8112	12926	Oligo	8112	12926
12904	7279	12933	Oligo	7279	12933
12916	5626	12948	Oligo	5626	12948
12918	5941	12948	Astro	5941	12948
12919	6245	12950	Astro	6245	12950
12930	7902	12962	Oligo	7902	12962
12940	7734	12967	Micro/PVM	7734	12967
12941	7937	12966	Oligo	7937	12966
12943	6522	12968	L6B	6522	12968
12952	9355	12975	Astro	9355	12975
12953	5638	12978	OPC	5638	12978
12961	8527	12984	Astro	8527	12984
12968	8200	13000	Astro	8200	13000
12969	5573	13001	Oligo	5573	13001
12970	7919	13004	Micro/PVM	7919	13004
12989	5910	13025	OPC	5910	13025
13015	6905	13043	Oligo	6905	13043
13016	9145	13041	LAMP5 LHX6	9145	13041
13021	8134	13052	L6 IT Car3	8134	13052
13023	7839	13053	Micro/PVM	7839	13053
13030	6976	13060	L6B	6976	13060
13033	6058	13064	Oligo	6058	13064
13043	6888	13073	Oligo	6888	13073
13055	6989	13088	L6 CT	6989	13088
13059	8216	13090	VLMC	8216	13090
13061	8833	13094	L6B	8833	13094
13068	6845	13102	Micro/PVM	6845	13102
13080	8242	13106	L2/3 IT	8242	13106
13083	6520	13113	L6 CT	6520	13113
13088	8144	13117	L6 CT	8144	13117
13089	9125	13117	Oligo	9125	13117
13090	7808	13119	Oligo	7808	13119
13097	7195	13127	SST	7195	13127
13098	9025	13127	Oligo	9025	13127
13107	5933	13138	L5 IT	5933	13138
13113	6005	13143	L5/6 NP	6005	13143
13118	6742	13146	Oligo	6742	13146
13119	7906	13149	PVALB	7906	13149
13124	9270	13151	Oligo	9270	13151
13126	5540	13153	Astro	5540	13153
13130	6491	13158	Oligo	6491	13158
13131	8819	13158	Oligo	8819	13158
13132	9429	13154	L6 IT Car3	9429	13154
13138	7281	13160	Oligo	7281	13160
13154	9396	13179	SST	9396	13179
13158	9351	13180	L6 IT Car3	9351	13180
13159	9276	13181	Oligo	9276	13181
13161	8827	13184	L6 CT	8827	13184
13166	9429	13188	Oligo	9429	13188
13169	8710	13192	L5 IT	8710	13192
13173	7096	13192	Oligo	7096	13192
13175	9194	13196	Oligo	9194	13196
13178	7156	13200	Oligo	7156	13200
13182	7769	13205	SST	7769	13205
13188	7729	13210	Micro/PVM	7729	13210
13191	8263	13214	Oligo	8263	13214
13201	9218	13219	L6B	9218	13219
13203	6689	13221	SST	6689	13221
13207	5807	13225	Oligo	5807	13225
13210	7349	13226	Oligo	7349	13226
13218	6599	13231	Oligo	6599	13231
13221	6733	13236	Astro	6733	13236
13224	8870	13239	L5 IT	8870	13239
13228	8109	13245	SST	8109	13245
13229	8576	13244	PVALB	8576	13244
13232	9156	13248	L6B	9156	13248
13240	8701	13254	SST	8701	13254
13242	6828	13257	Oligo	6828	13257
13245	6134	13257	Oligo	6134	13257
13246	8970	13258	Micro/PVM	8970	13258
13252	7586	13261	Oligo	7586	13261
13255	8589	13267	L6 IT Car3	8589	13267
13259	6280	13268	PVALB	6280	13268
13266	6538	13277	L6B	6538	13277
13267	6640	13280	Oligo	6640	13280
13270	8946	13282	Oligo	8946	13282
13273	6509	13287	SST	6509	13287
13274	7260	13287	L5 IT	7260	13287
13285	5624	13296	Oligo	5624	13296
13286	8229	13297	Oligo	8229	13297
13288	8803	13299	Astro	8803	13299
13289	8455	13301	L5/6 NP	8455	13301
13290	8570	13302	Oligo	8570	13302
13297	7918	13309	PVALB	7918	13309
13302	7560	13312	Oligo	7560	13312
13304	6632	13313	Oligo	6632	13313
13305	7247	13314	L6 IT Car3	7247	13314
13310	5745	13319	PVALB	5745	13319
13314	7755	13324	Oligo	7755	13324
13318	6056	13325	Oligo	6056	13325
13319	7949	13324	Micro/PVM	7949	13324
13320	9430	13326	Astro	9430	13326
13321	8904	13329	Oligo	8904	13329
13323	5610	13329	Oligo	5610	13329
13326	7269	13331	L6 IT Car3	7269	13331
13327	9069	13333	Micro/PVM	9069	13333
13328	8113	13334	Micro/PVM	8113	13334
13330	5824	13340	Oligo	5824	13340
13332	7293	13342	Oligo	7293	13342
13338	8484	13347	L6 CT	8484	13347
13340	6479	13350	Astro	6479	13350
13341	6765	13351	L5 IT	6765	13351
13345	8931	13349	Oligo	8931	13349
13346	5617	13354	Oligo	5617	13354
13347	9361	13354	Oligo	9361	13354
13361	7853	13366	Oligo	7853	13366
13365	7827	13372	Oligo	7827	13372
13372	6310	13380	Oligo	6310	13380
13373	6339	13377	Oligo	6339	13377
13374	8479	13380	Micro/PVM	8479	13380
13375	5603	13383	Oligo	5603	13383
13382	7161	13389	PVALB	7161	13389
13386	6989	13387	Oligo	6989	13387
13399	8876	13399	Oligo	8876	13399
13403	7562	13408	Micro/PVM	7562	13408
13406	8544	13412	L5 IT	8544	13412
13408	9261	13414	L5 IT	9261	13414
13414	9426	13419	Micro/PVM	9426	13419
13416	8376	13419	Micro/PVM	8376	13419
13417	8703	13421	L5 IT	8703	13421
13424	7050	13430	L5/6 NP	7050	13430
13425	9037	13431	Oligo	9037	13431
13427	7107	13433	Oligo	7107	13433
13430	6562	13436	Oligo	6562	13436
13432	8401	13439	SST	8401	13439
13433	9102	13436	Astro	9102	13436
13444	9123	13450	Oligo	9123	13450
13452	6592	13457	Micro/PVM	6592	13457
13453	9395	13457	L6 IT Car3	9395	13457
13455	6035	13462	Astro	6035	13462
13459	7095	13466	Astro	7095	13466
13463	6397	13477	Micro/PVM	6397	13477
13464	6899	13478	SST	6899	13478
13465	7835	13478	Astro	7835	13478
13466	8453	13472	Oligo	8453	13472
13468	5811	13481	OPC	5811	13481
13485	8090	13498	L5/6 NP	8090	13498
13489	7420	13502	L5 IT	7420	13502
13490	5690	13504	L2/3 IT	5690	13504
13499	6373	13511	Astro	6373	13511
13500	7603	13512	Chandelier	7603	13512
13510	8144	13520	Oligo	8144	13520
13523	6809	13531	L6 IT Car3	6809	13531
13526	9198	13533	L6 CT	9198	13533
13548	6765	13559	Astro	6765	13559
13551	6382	13561	L6 IT Car3	6382	13561
13554	6452	13565	L6 IT Car3	6452	13565
13557	7864	13569	Oligo	7864	13569
13572	9052	13580	Astro	9052	13580
13575	8655	13583	Oligo	8655	13583
13591	6649	13605	Oligo	6649	13605
13592	8085	13605	Oligo	8085	13605
13597	9460	13613	Oligo	9460	13613
13599	7254	13615	Oligo	7254	13615
13600	7280	13615	Oligo	7280	13615
13603	6489	13618	Astro	6489	13618
13605	6172	13618	SNCG	6172	13618
13606	6570	13619	L5 IT	6570	13619
13607	8786	13619	VIP	8786	13619
13610	8121	13623	LAMP5 LHX6	8121	13623
13615	8925	13628	L5 ET	8925	13628
13620	6364	13632	Oligo	6364	13632
13636	8288	13655	L5/6 NP	8288	13655
13638	6286	13656	L5 IT	6286	13656
13641	7591	13666	L5 IT	7591	13666
13645	7409	13669	L5 IT	7409	13669
13646	7488	13673	Micro/PVM	7488	13673
13649	6863	13673	Oligo	6863	13673
13653	8338	13678	L6 IT Car3	8338	13678
13657	6243	13681	L6B	6243	13681
13663	8811	13691	Micro/PVM	8811	13691
13665	6981	13694	Chandelier	6981	13694
13669	7589	13697	Oligo	7589	13697
13675	7320	13704	L6 IT Car3	7320	13704
13676	9459	13704	Micro/PVM	9459	13704
13682	6225	13708	OPC	6225	13708
13689	6018	13715	Oligo	6018	13715
13696	7554	13720	L6 IT Car3	7554	13720
13697	7978	13719	L5 ET	7978	13719
13699	8807	13722	Oligo	8807	13722
13700	7655	13722	Astro	7655	13722
13703	6249	13725	L5/6 NP	6249	13725
13715	9027	13739	Chandelier	9027	13739
13719	9351	13746	Oligo	9351	13746
13728	5756	13748	L5 IT	5756	13748
13735	6322	13760	Astro	6322	13760
13743	9046	13765	L6 IT Car3	9046	13765
13752	5578	13773	Oligo	5578	13773
13755	6393	13775	Oligo	6393	13775
13763	7255	13785	L6 IT Car3	7255	13785
13764	8562	13785	Oligo	8562	13785
13771	8003	13791	Oligo	8003	13791
13772	8747	13791	Oligo	8747	13791
13781	5579	13800	Oligo	5579	13800
13782	6457	13799	Oligo	6457	13799
13785	7543	13802	L5/6 NP	7543	13802
13788	7149	13804	PVALB	7149	13804
13791	6815	13806	Astro	6815	13806
13802	7363	13818	Oligo	7363	13818
13817	7574	13831	Oligo	7574	13831
13819	6035	13835	VLMC	6035	13835
13820	9469	13835	L5/6 NP	9469	13835
13824	7475	13843	Oligo	7475	13843
13825	9068	13841	PVALB	9068	13841
13827	6640	13843	OPC	6640	13843
13828	8340	13844	L5 ET	8340	13844
13833	5995	13851	Micro/PVM	5995	13851
13842	7247	13856	L5 IT	7247	13856
13846	9489	13861	Oligo	9489	13861
13850	6184	13866	Micro/PVM	6184	13866
13856	5642	13871	Astro	5642	13871
13859	6962	13871	Oligo	6962	13871
13860	6700	13873	Oligo	6700	13873
13862	6040	13876	Oligo	6040	13876
13863	9257	13876	L5 IT	9257	13876
13867	8035	13882	SST	8035	13882
13869	6885	13884	L5 IT	6885	13884
13872	8092	13886	Micro/PVM	8092	13886
13875	7077	13890	SST	7077	13890
13881	6256	13892	Oligo	6256	13892
13883	5996	13894	OPC	5996	13894
13892	6194	13900	Oligo	6194	13900
13899	8956	13903	Oligo	8956	13903
13900	6579	13906	SST	6579	13906
13902	9328	13908	Oligo	9328	13908
13915	6253	13923	Endo	6253	13923
13917	9345	13930	L5 IT	9345	13930
13925	7299	13934	Oligo	7299	13934
13928	8983	13936	Oligo	8983	13936
13932	6896	13941	SST	6896	13941
13939	5610	13946	OPC	5610	13946
13940	5912	13946	L5 IT	5912	13946
13943	5581	13952	L6B	5581	13952
13955	8579	13961	Micro/PVM	8579	13961
13963	6221	13970	Oligo	6221	13970
13965	8101	13975	Oligo	8101	13975
13967	6397	13977	L6 IT	6397	13977
13971	9013	13981	Oligo	9013	13981
13978	8054	13989	Astro	8054	13989
13979	8626	13990	L5 IT	8626	13990
13983	8563	13992	L6B	8563	13992
13991	8898	13997	Oligo	8898	13997
13995	8986	14000	Oligo	8986	14000
14000	9276	14004	L5 IT	9276	14004
14003	6546	14006	LAMP5 LHX6	6546	14006
14010	7409	14012	Oligo	7409	14012
14018	7947	14020	Oligo	7947	14020
14023	8034	14024	Oligo	8034	14024
14024	8071	14022	Astro	8071	14022
14027	8261	14027	Oligo	8261	14027
14028	8764	14030	L6B	8764	14030
14033	8908	14030	Oligo	8908	14030
14036	5734	14035	L4 IT	5734	14035
14041	5515	14039	L5 IT	5515	14039
14051	8204	14044	Astro	8204	14044
14052	8301	14044	L5 IT	8301	14044
14053	8841	14045	Astro	8841	14045
14057	9201	14051	L5 IT	9201	14051
14061	7549	14055	Oligo	7549	14055
14066	5902	14059	L5 ET	5902	14059
14071	7104	14061	PVALB	7104	14061
14077	6960	14065	OPC	6960	14065
14082	9184	14074	Oligo	9184	14074
14084	6525	14076	Oligo	6525	14076
14089	8326	14083	L4 IT	8326	14083
14090	7004	14085	VIP	7004	14085
14107	5959	14103	PVALB	5959	14103
14116	5735	14109	VIP	5735	14109
14119	5643	14121	SST	5643	14121
14121	9212	14122	L5/6 NP	9212	14122
14130	6072	14131	Oligo	6072	14131
14132	8356	14133	SST	8356	14133
14141	7988	14145	L5 IT	7988	14145
14147	5894	14151	VIP	5894	14151
14151	5750	14151	SST	5750	14151
14157	6445	14156	SST CHODL	6445	14156
14160	7307	14160	L5/6 NP	7307	14160
14161	8269	14159	SST	8269	14159
14165	6087	14163	VIP	6087	14163
14174	7819	14171	Oligo	7819	14171
14183	8385	14180	Astro	8385	14180
14186	6996	14180	Oligo	6996	14180
14187	7329	14180	Oligo	7329	14180
14190	8770	14184	Oligo	8770	14184
14193	5724	14186	Oligo	5724	14186
14194	9220	14186	Astro	9220	14186
14197	8363	14190	L4 IT	8363	14190
14199	6976	14194	Oligo	6976	14194
14205	8212	14198	L5 IT	8212	14198
14210	7137	14203	L6 CT	7137	14203
14225	8418	14222	L5 IT	8418	14222
14227	8666	14224	Endo	8666	14224
14232	6012	14231	L4 IT	6012	14231
14239	5712	14240	Astro	5712	14240
14243	9292	14241	Micro/PVM	9292	14241
14246	6316	14242	L4 IT	6316	14242
14254	8358	14247	Oligo	8358	14247
14258	5610	14253	Oligo	5610	14253
14262	5817	14255	L5 ET	5817	14255
[truncated: 1,252 more rows]

## Sheet: ACC
	x	y	celltype_F	rotated_x	rotated_y
53	5027	173	Oligo	5738.86	6899.28
69	5168	201	Oligo	5748.31	7042.73
160	5676	318	Oligo	5766.78	7563.7
177	5339	334	Oligo	5664.1	7242.32
229	5457	393	Oligo	5637.65	7371.57
256	5809	416	Oligo	5706.54	7717.53
277	5294	434	Oligo	5555.86	7224.74
283	5623	441	Oligo	5634.25	7544.34
291	5815	451	Oligo	5674.28	7732.38
307	5947	466	Oligo	5693.96	7863.77
309	5625	470	Oligo	5606.76	7553.78
318	5082	477	Micro/PVM	5459.46	7031.09
330	5522	492	Oligo	5558.85	7459.98
371	6098	525	Oligo	5676.05	8024.89
374	5859	528	Oligo	5611.3	7794.81
381	6397	537	Oligo	5741.85	8316.81
392	5221	555	Oligo	5420.09	7185.54
408	5103	574	Oligo	5371.2	7076.48
411	6266	577	Oligo	5669.31	8200.63
418	5987	586	Oligo	5588.4	7933.46
420	5898	590	Oligo	5561.5	7848.53
444	6767	613	Oligo	5764.2	8693.87
446	6815	616	Oligo	5773.73	8741.02
460	5306	637	Oligo	5362.88	7288.87
470	4966	647	Oligo	5265.23	6963.04
500	6861	671	Oligo	5732.51	8799.68
520	5045	690	Oligo	5244.14	7050.48
521	5425	690	Oligo	5342.49	7417.53
531	5335	697	Oligo	5312.43	7332.41
540	5938	706	Oligo	5459.81	7917.19
544	6921	712	Oligo	5708.43	8868.25
547	6541	715	Oligo	5607.18	8501.97
554	5891	722	Oligo	5432.19	7875.93
559	6747	727	Oligo	5648.91	8704.06
585	6452	754	Oligo	5546.48	8426.1
595	7142	759	Oligo	5720.23	9093.88
596	5852	761	Oligo	5384.42	7848.36
597	6211	762	Oligo	5476.37	8195.38
606	6307	771	Oligo	5492.53	8290.44
618	5955	778	Oligo	5394.66	7952.25
629	6510	785	Oligo	5531.54	8490.15
641	6490	797	Oligo	5514.78	8473.94
647	7139	800	Oligo	5679.85	9101.6
650	5050	803	Oligo	5136.28	7084.56
651	7515	803	Micro/PVM	5774.27	9465.56
663	6687	814	Micro/PVM	5549.34	8668.62
678	5681	835	Oligo	5268.69	7702.34
688	7016	845	Oligo	5604.55	8994.44
689	6694	846	Oligo	5520.25	8683.67
704	6381	857	Oligo	5428.61	8384.18
714	7535	867	Oligo	5717.63	9501.45
715	7461	870	Oligo	5695.58	9430.74
724	6925	876	Oligo	5551.06	8914.56
726	6004	878	Oligo	5310.75	8025.46
728	5228	882	Oligo	5106.04	7276.94
729	6123	883	Oligo	5336.72	8141.7
730	5939	883	Oligo	5289.1	7963.97
734	5416	886	Oligo	5150.84	7459.57
735	7304	885	Oligo	5640.45	9282.98
750	5789	897	Oligo	5236.75	7822.7
756	7189	898	Oligo	5598.13	9175.26
762	5847	902	Oligo	5246.93	7880.02
764	5507	908	Micro/PVM	5153.14	7553.16
787	7859	925	Oligo	5745.46	9829.42
788	5480	925	Oligo	5129.73	7531.48
794	6104	927	Micro/PVM	5289.3	8134.73
797	6689	929	Oligo	5438.78	8700.32
804	6325	935	Oligo	5338.77	8350.27
818	5954	946	Oligo	5232.13	7994.76
825	7381	955	Oligo	5592.77	9375.47
837	6027	962	Micro/PVM	5235.57	8069.42
838	6899	963	Oligo	5460.29	8911.96
843	6787	965	Oligo	5429.37	8804.3
846	5471	967	Oligo	5086.83	7533.66
849	5574	972	Oligo	5108.66	7634.44
850	5803	972	Oligo	5167.93	7855.64
855	6371	976	Oligo	5311.08	8405.32
863	7876	984	Oligo	5692.87	9861.11
864	7995	985	Oligo	5722.71	9976.31
866	6188	989	Oligo	5251.16	8231.92
870	6263	993	Oligo	5266.7	8305.4
882	5420	1007	Oligo	5035	7494.75
885	6226	1011	Oligo	5239.74	8274.32
894	5877	1014	Oligo	5146.52	7937.99
905	6291	1025	Oligo	5243.04	8340.73
906	7934	1026	Oligo	5667.31	9928
913	5388	1027	Oligo	5007.4	7469.01
917	6975	1033	Oligo	5412.35	9003.49
920	7323	1035	Oligo	5500.48	9340.15
937	4880	1045	Oligo	4858.53	6982.98
938	4968	1046	Oligo	4880.34	7068.24
939	6067	1047	Oligo	5163.82	8130.05
941	6430	1049	Astro	5255.83	8481.2
942	7222	1047	Oligo	5462.75	9245.7
945	5235	1049	Oligo	4946.55	7326.92
946	5581	1049	Oligo	5036.1	7661.13
949	6366	1053	Oligo	5235.41	8420.42
964	6292	1066	Oligo	5203.7	8352.3
973	6113	1071	Oligo	5152.54	8180.7
974	6968	1071	Oligo	5373.83	9006.56
977	7982	1074	Oligo	5633.37	9986.79
990	7678	1081	Oligo	5547.93	9694.96
991	6407	1083	Oligo	5217.04	8467.79
998	5369	1089	Oligo	4942.59	7466.71
999	7753	1089	Oligo	5559.62	9769.47
1001	7005	1090	Oligo	5365.05	9047.22
1004	5132	1091	Oligo	4879.32	7238.3
1005	7105	1091	Oligo	5389.97	9144.07
1006	6175	1093	Micro/PVM	5147.33	8246.28
1007	6503	1096	Oligo	5229.33	8563.88
1010	5745	1099	Micro/PVM	5030.25	7832.48
1013	5967	1100	Oligo	5086.74	8047.18
1016	6144	1104	Micro/PVM	5128.69	8219.18
1019	6409	1105	Oligo	5196.31	8475.41
1027	6730	1107	Oligo	5277.46	8785.99
1028	5053	1112	Oligo	4838.59	7167.43
1029	5470	1112	Oligo	4946.51	7570.22
1032	4980	1114	Oligo	4817.76	7097.43
1036	5356	1114	Oligo	4915.08	7460.62
1039	6314	1115	Oligo	5162.06	8386.24
1041	8037	1119	Oligo	5604.14	10051.6
1047	5643	1123	Oligo	4980.67	7740.17
1051	7386	1125	Oligo	5429.86	9424.3
1052	5991	1126	Oligo	5067.84	8077.09
1053	7073	1126	Oligo	5347.88	9122.22
1054	8721	1128	Oligo	5772.48	10714.6
1059	7976	1130	Oligo	5577.73	9995.49
1068	7518	1137	Oligo	5452.43	9554.91
1069	6881	1139	Oligo	5285.63	8940.13
1083	5793	1149	Oligo	4994.37	7891.79
1084	8622	1147	Oligo	5728.51	10623.9
1091	4995	1153	Oligo	4783.97	7122.02
1098	8445	1159	Oligo	5671.1	10456
1102	8275	1164	Oligo	5622.27	10293.1
1103	8714	1165	Oligo	5734.93	10717.4
1106	8137	1166	Oligo	5584.63	10160.3
1119	6615	1171	Oligo	5185.87	8691.47
1123	6252	1175	Oligo	5088.06	8341.88
1130	5902	1181	Oligo	4991.68	8005.36
1131	6925	1180	Oligo	5257.41	8993.24
1136	5621	1184	Oligo	4916.05	7734.71
1139	6091	1187	Oligo	5034.8	8189.47
1140	6549	1187	Oligo	5153.34	8631.86
1143	7974	1189	Oligo	5520.22	10008.8
1144	5986	1191	Oligo	5003.76	8089.08
1153	8378	1194	Oligo	5619.95	10400.4
1171	8732	1206	Oligo	5699.99	10745.4
1175	8314	1210	Oligo	5587.94	10342.7
1177	5293	1212	Oligo	4804.11	7425.13
1178	6438	1215	Oligo	5097.56	8531.89
1182	7170	1219	Oligo	5283.15	9239.99
1185	5366	1225	Oligo	4810.45	7499.01
1193	5765	1228	Oligo	4910.82	7885.19
1196	6711	1229	Oligo	5154.7	8799.21
1197	7100	1228	Oligo	5256.34	9174.7
1198	7823	1229	Oligo	5442.5	9873.32
1199	8491	1230	Oligo	5614.43	10518.8
1200	8678	1229	Oligo	5663.79	10699.2
1203	6412	1232	Oligo	5074.41	8511.18
1210	6103	1237	OPC	4989.61	8214
1213	8931	1238	Oligo	5720.58	10945.9
1222	7014	1253	Oligo	5209.94	9098.1
1225	7240	1254	Oligo	5267.46	9316.66
1243	6047	1270	Oligo	4943.24	8168.45
1244	6216	1270	Oligo	4986.98	8331.69
1245	6949	1270	Oligo	5176.69	9039.72
1250	5118	1272	Oligo	4700.86	7271.62
1251	6137	1273	Oligo	4963.63	8256.16
1262	6901	1279	Oligo	5155.58	8995.68
1263	7023	1279	Oligo	5187.15	9113.52
1265	5634	1280	Oligo	4826.69	7772.11
1266	5778	1281	Oligo	4862.99	7911.46
1267	6431	1281	Oligo	5032	8542.21
1268	9121	1281	Oligo	5728.22	11140.6
1275	5883	1283	Oligo	4888.23	8013.4
1277	7850	1287	Oligo	5393.47	9914.42
1280	8905	1288	Oligo	5665.56	10933.7
1282	8052	1289	Oligo	5443.82	10110.1
1288	6196	1293	Oligo	4959.58	8318.33
1289	7408	1292	Oligo	5274.24	9488.77
1296	6509	1297	Oligo	5036.73	8621.7
1297	8786	1297	Oligo	5626.06	10821.1
1301	8760	1300	Oligo	5616.44	10796.8
1303	5287	1302	Oligo	4715.63	7442.63
1312	6452	1303	Oligo	5016.18	8568.19
1320	6544	1309	Oligo	5034.2	8658.61
1321	8161	1308	Oligo	5453.68	10220.3
1324	7979	1313	Oligo	5401.74	10045.7
1335	5417	1316	Oligo	4735.75	7571.82
1336	5521	1317	Oligo	4761.7	7672.54
1339	8217	1318	Oligo	5458.51	10276.9
1346	5731	1320	Astro	4813.15	7876.16
1347	7426	1323	OPC	5248.95	9514.18
1348	8662	1323	Oligo	5568.85	10708.1
1349	9221	1322	Oligo	5714.5	11247.8
1353	7076	1326	Micro/PVM	5155.47	9176.88
1359	7119	1329	Astro	5163.7	9219.19
1372	8782	1335	Oligo	5588.32	10827.1
1376	6895	1338	Oligo	5097.03	9005.16
1386	6767	1345	Oligo	5057.14	8883.33
1388	7502	1345	Oligo	5247.37	9593.29
1395	8818	1357	Oligo	5576.39	10867.5
1397	5318	1358	Oligo	4669.56	7487.07
1408	5283	1366	Oligo	4652.77	7455.33
1409	5582	1366	Oligo	4730.16	7744.14
1411	8286	1368	Oligo	5428.07	10356.5
1413	6265	1368	Oligo	4905	8404.39
1414	6695	1369	Oligo	5015.33	8819.99
1421	5022	1373	Oligo	4578.46	7205.04
1422	6383	1372	Oligo	4931.68	8519.4
1429	7417	1377	Oligo	5194.47	9519.46
1443	8507	1390	Oligo	5464.02	10575.7
1449	4982	1395	Oligo	4546.85	7172.09
1450	6172	1393	Oligo	4856.78	8321.03
1451	9229	1395	Oligo	5646.06	11274.4
1461	7134	1401	Oligo	5098.04	9252.32
1462	7629	1401	Oligo	5226.15	9730.45
1463	8607	1403	Oligo	5477.35	10675.6
1466	7247	1404	Oligo	5124.39	9362.24
1469	9194	1407	Oligo	5625.41	11243.7
1471	8758	1409	Oligo	5510.63	10823.1
1472	8810	1409	Oligo	5524.09	10873.3
1484	6405	1421	Oligo	4890.04	8553.33
1487	8791	1421	Oligo	5507.58	10858
1495	7329	1425	Oligo	5125.32	9446.89
1505	8237	1431	Oligo	5354.54	10325.5
1508	7281	1433	Oligo	5105.17	9402.59
1512	5121	1436	Micro/PVM	4543.23	7316.97
1514	6018	1436	VLMC	4775.39	8183.4
1526	5547	1447	Oligo	4642.86	7731.3
1527	5661	1446	Oligo	4673.33	7841.16
1528	7493	1447	Oligo	5146.52	9610.99
1532	5736	1451	Oligo	4687.91	7914.89
1533	7165	1451	Oligo	5057.76	9295.2
1536	6650	1453	Micro/PVM	4922.54	8798.27
1539	7415	1456	Oligo	5117.64	9537.98
1553	4879	1467	Oligo	4450.65	7091.24
1560	7679	1470	Oligo	5172.44	9796.61
1561	7886	1469	Oligo	5226.99	9996.29
1565	5723	1471	Oligo	4665.23	7907.51
1566	6923	1471	Oligo	4975.81	9066.63
1575	5388	1480	Oligo	4569.83	7586.26
1576	5843	1479	Oligo	4688.56	8025.5
1577	5114	1482	Oligo	4496.98	7322.11
1578	5189	1482	Oligo	4516.39	7394.56
1584	6104	1485	Oligo	4750.32	8279.16
1585	6876	1486	Oligo	4949.16	9025.11
1587	6001	1490	Oligo	4718.83	8180.96
1591	6182	1492	Oligo	4763.74	8356.31
1592	9686	1493	Oligo	5669.68	11741.2
1595	5736	1493	Oligo	4647.34	7925.77
1596	7666	1494	Oligo	5145.9	9790.26
1600	4801	1496	Oligo	4402.45	7023.4
1607	8845	1500	Oligo	5445.25	10930.6
1612	9211	1505	Oligo	5535.15	11285.5
1615	7607	1508	Oligo	5117.1	9736.89
1617	5379	1511	Oligo	4537.56	7585.59
1622	4906	1512	Oligo	4414.17	7128.96
1624	5500	1514	Oligo	4565.98	7703.24
1625	7254	1514	Oligo	5019.95	9397.48
1626	9606	1514	Oligo	5628.69	11669.3
1627	10024	1513	Oligo	5737.84	12072.8
1628	10062	1514	Oligo	5746.71	12109.8
1629	6739	1515	Oligo	4885.69	8900.28
1630	7855	1516	Oligo	5173.56	9978.52
1636	5867	1518	Oligo	4657.1	8058.77
1637	6546	1520	Oligo	4830.91	8715.15
1638	4761	1521	Oligo	4367.95	6991.23
1639	10199	1520	Oligo	5776.37	12243.7
1641	9121	1523	Oligo	5494.47	11203.2
1644	6645	1526	L5/6 NP	4850.73	8812.33
1645	10151	1526	Oligo	5758.15	12198.9
1650	5841	1531	Oligo	4637.81	8037.02
1652	5025	1533	Oligo	4424.69	7249.34
1663	8633	1538	Oligo	5353.68	10735.7
1670	9711	1542	Oligo	5628.82	11778
1673	8921	1544	Oligo	5422.42	11015.4
1679	7453	1547	Oligo	5039.58	9598.24
1682	4796	1548	Oligo	4350.93	7032.03
1687	4914	1556	Oligo	4373.74	7148.08
1689	6265	1561	Oligo	4718.58	8454.34
1690	6797	1562	Oligo	4855.3	8968.47
1694	8072	1564	Oligo	5183.36	10200.5
1697	7360	1566	Oligo	4997.15	9513.32
1703	5090	1571	Oligo	4404.8	7321.97
1704	9292	1571	Oligo	5492.36	11380.8
1706	5981	1574	Oligo	4632.51	8183.38
1707	8166	1574	Oligo	5198.03	10293.9
1711	5609	1577	Oligo	4533.34	7824.83
1712	8340	1576	Oligo	5241.14	10462.5
1714	5829	1582	Oligo	4585.45	8038.63
1718	4925	1585	Oligo	4348.58	7166.21
1719	6957	1586	Oligo	4873.53	9129.23
1721	9419	1588	Oligo	5508.81	11507.9
1726	6146	1592	L6 CT	4657.83	8347.42
1727	8048	1593	Oligo	5149.14	10184.9
1733	5134	1596	Oligo	4392.04	7370.94
1734	6475	1597	Oligo	4738.15	8666.5
1737	7978	1601	Oligo	5123.3	10119.3
1740	6710	1604	Oligo	4792.22	8895.31
1743	4660	1610	Oligo	4255.84	6916.71
1744	5017	1611	Oligo	4347.27	7261.81
1746	6374	1614	Oligo	4695.59	8573.34
1754	9515	1622	Oligo	5500.82	11609.4
1755	10108	1621	Oligo	5655.26	12181.9
1759	7729	1624	Endo	5036.63	9884.76
1765	5287	1627	Oligo	4401.7	7526.75
1766	5967	1625	Oligo	4579.63	8183.06
1769	6030	1629	Oligo	4592.07	8244.95
1775	9023	1633	Oligo	5362.85	11137
1776	9117	1634	Oligo	5386.21	11228.1
1786	8773	1642	Oligo	5289.45	10897.8
1791	4679	1646	Oligo	4225.98	6944.38
1792	7499	1646	Oligo	4955.85	9668.29
1793	8192	1649	Oligo	5132.32	10338.5
1796	7164	1650	Oligo	4865.29	9345.74
1797	7913	1650	Oligo	5059.14	10069.2
1801	5565	1652	Oligo	4449.5	7801.74
1813	8129	1666	Oligo	5099.59	10282
1814	9737	1666	Oligo	5515.77	11835.2
1819	5254	1666	Oligo	4355.49	7504.96
1820	5546	1667	Oligo	4430.1	7787.27
1823	5641	1670	Oligo	4451.79	7879.81
1829	9448	1676	Oligo	5431.31	11558.6
1835	9411	1679	Oligo	5418.84	11523.7
1836	10508	1679	Oligo	5702.77	12583.3
1841	7496	1685	Oligo	4917.41	9675.49
1843	5338	1684	Oligo	4359.84	7590.76
1844	8991	1684	Oligo	5305.31	11119.3
1845	10633	1685	Oligo	5729.32	12705.6
1854	7252	1690	Oligo	4849.43	9441.1
1855	8783	1690	Oligo	5245.68	10919.9
1856	10387	1690	Oligo	5660.82	12469.3
1857	10756	1690	OPC	5756.33	12825.7
1862	5079	1695	Oligo	4282.18	7343.43
1863	4723	1697	Oligo	4188.11	7000.08
1866	9698	1699	Oligo	5473.8	11806.1
1872	5807	1706	Oligo	4459.98	8049.47
1873	7137	1707	OPC	4803.24	9334.41
1874	7810	1705	Oligo	4979.36	9983.97
1876	9575	1707	Astro	5434.24	11689.3
1882	6338	1709	Oligo	4594.51	8563.16
1883	9892	1710	Oligo	5513.39	11996.3
1885	8038	1712	OPC	5031.61	10206
1888	6911	1714	Oligo	4737.99	9117.93
1894	9462	1720	Oligo	5392.44	11583.6
1900	9743	1723	Oligo	5462.27	11855.8
1909	5086	1727	Oligo	4253.08	7358.48
1911	7753	1728	Oligo	4942.39	9934.86
1912	10866	1729	Oligo	5747.13	12942
1919	9512	1735	Oligo	5390.89	11635.7
1923	4995	1743	Oligo	4214.08	7274.72
1925	5321	1741	Astro	4300.38	7589.09
1937	6857	1751	Oligo	4688.27	9075.34
1938	7307	1752	Oligo	4803.77	9510.27
1939	6719	1755	Oligo	4648.69	8943.08
1940	7664	1754	Oligo	4894.24	9855.62
1944	6898	1755	Oligo	4695.02	9115.98
1947	5484	1757	Oligo	4327.12	7750.68
1948	8255	1758	Oligo	5043.34	10427.5
1951	6784	1759	Oligo	4661.65	9006.9
1954	7850	1761	Oligo	4935.62	10037.1
1957	7902	1764	Oligo	4946.18	10088.1
1959	8132	1768	Oligo	5001.84	10311.3
1961	4694	1769	Oligo	4111.06	6990.7
1962	8169	1770	Oligo	5009.49	10347.6
1963	9532	1770	Oligo	5362.26	11664.1
1966	5884	1774	Oligo	4414.22	8141.45
1967	9243	1775	Oligo	5282.63	11386.3
1971	5123	1776	OPC	4215.33	7406.9
1972	9023	1776	Oligo	5224.72	11174
1975	5366	1777	Oligo	4277.26	7641.88
1979	6408	1779	Oligo	4545.01	8648.89
1980	8888	1780	Oligo	5185.92	11044.6
1981	8986	1779	Oligo	5212.25	11139
1984	4645	1784	Oligo	4083.89	6947.26
1990	7266	1790	Oligo	4756.46	9480.5
1992	10124	1790	Oligo	5496.16	12241.1
1994	9171	1793	Oligo	5246.61	11321.4
1995	11057	1791	Oligo	5736.67	13142.6
2000	5492	1796	Oligo	4291.52	7768.5
2001	6637	1801	Oligo	4583.03	8875.78
2003	5636	1803	Oligo	4322.02	7909.41
2011	5349	1808	Oligo	4242.91	7633.48
2012	5941	1808	Oligo	4396.13	8205.31
2013	10198	1808	Micro/PVM	5497.93	12317.3
2014	10328	1808	Oligo	5531.57	12442.8
2015	4755	1813	Oligo	4084.35	7061.01
2016	10786	1813	Oligo	5645.28	12886.5
2018	5554	1814	Oligo	4290.18	7833.05
2021	9713	1815	Astro	5365.64	11850.6
2023	7688	1817	Oligo	4839.6	9895.11
2025	7488	1819	Endo	4785.9	9702.44
2029	6387	1820	Micro/PVM	4499.98	8639.22
2030	8933	1821	Oligo	5157.96	11098.7
2041	7634	1824	Oligo	4818.86	9844.76
2043	7411	1827	Oligo	4758.25	9630.14
2045	6585	1828	Oligo	4543.5	8832.54
2046	6303	1830	Micro/PVM	4468.58	8560.67
2052	6236	1832	Oligo	4449.3	8496.47
2053	7322	1834	Oligo	4728.45	9545.98
2054	8656	1835	Oligo	5072.75	10834.8
2056	7739	1837	Oligo	4833.48	9949.55
2065	5517	1844	Oligo	4251.62	7805.07
2066	5756	1843	Oligo	4314.45	8035.67
2067	8543	1844	Oligo	5034.81	10728
2071	7297	1848	Oligo	4708.46	9525.46
2074	10685	1849	Oligo	5584.37	12798.3
2077	4910	1851	Oligo	4087.76	7220.57
2078	6121	1852	Oligo	4400.22	8390.56
2085	7024	1858	Oligo	4628.14	9264.35
2086	8913	1859	Oligo	5116.08	11089.2
2092	8123	1867	Oligo	4903.89	10328.2
2095	5035	1868	Oligo	4103.69	7345.71
2101	5991	1874	Oligo	4345.32	8270.69
2102	7786	1872	Oligo	4811.84	10004
2113	6348	1881	Oligo	4430.96	8617.33
2114	8817	1881	Oligo	5069.99	11002.2
2117	7698	1882	Oligo	4779.4	9921.59
2120	5648	1884	Oligo	4246.89	7941.96
2123	6850	1886	Oligo	4556.06	9103.52
2124	7899	1886	Oligo	4827.56	10116.8
2129	9965	1888	Oligo	5360.35	12112.9
2134	9940	1890	Oligo	5351.95	12089.3
2135	10759	1889	Micro/PVM	5564.88	12880.1
2140	8791	1894	Oligo	5050.7	10980.5
2147	5914	1895	Oligo	4305.11	8201.75
2149	10446	1896	Oligo	5477.11	12579.6
2156	4573	1900	Oligo	3953.2	6907.73
2157	10971	1900	Micro/PVM	5609.13	13087.7
2162	6778	1900	Oligo	4523.9	9037.6
2166	11056	1905	Oligo	5626.3	13171.1
2169	8883	1907	Oligo	5061.95	11072.7
2174	5169	1911	Oligo	4096.84	7486.27
2175	5220	1911	Oligo	4110.04	7535.53
2176	8205	1910	Oligo	4883.58	10418.6
2179	7006	1913	Oligo	4570.35	9261.2
2180	11248	1913	Oligo	5668.26	13358.7
2184	8511	1914	Oligo	4958.91	10715.2
2186	8478	1916	Oligo	4948.44	10683.8
2188	6623	1918	Oligo	4466.4	8892.54
2189	9473	1918	Oligo	5204.03	11645.4
2192	9443	1920	Oligo	5194.33	11617
2194	6410	1923	Micro/PVM	4406.44	8688.09
2196	10977	1923	SST	5588.47	13099.5
2197	9529	1925	Oligo	5211.76	11701.3
2199	4894	1926	Oligo	4011.17	7224.52
2201	8897	1929	Oligo	5044.33	11091.9
2202	9598	1929	Oligo	5225.76	11769
2206	10814	1932	Micro/PVM	5537.58	12944.4
2212	7993	1937	Oligo	4802.63	10220.8
2213	8710	1937	Oligo	4988.2	10913.3
2214	7607	1939	Oligo	4700.79	9848.45
2215	11713	1938	Oligo	5764.47	13814.3
2216	10080	1940	Oligo	5339.88	12237.4
2218	5857	1943	Oligo	4243.99	8159.11
2219	9204	1943	Oligo	5110.26	11392.1
2223	9171	1944	Oligo	5100.75	11360.4
2224	10917	1944	Oligo	5552.65	13047
2229	5373	1947	Oligo	4114.86	7692.64
2230	5407	1946	Oligo	4124.63	7725.22
2231	11291	1945	Oligo	5648.48	13408.5
2235	8111	1948	Oligo	4822.54	10337.6
2237	11089	1950	Oligo	5591.37	13214.6
2240	5238	1954	Oligo	4073.16	7564.05
2243	7254	1954	Oligo	4594.94	9511.36
2244	7327	1957	Oligo	4610.93	9582.65
2247	9529	1959	Oligo	5178.92	11710.1
2248	9811	1959	Oligo	5251.91	11982.5
2250	7956	1961	Oligo	4769.87	10191.2
2254	7432	1962	Oligo	4633.28	9685.36
2255	8946	1963	Oligo	5024.17	11148
2256	9327	1962	Oligo	5123.74	11515.8
2259	5118	1963	Oligo	4033.41	7450.47
2260	6047	1964	Oligo	4272.88	8348.07
2264	6450	1965	Oligo	4376.22	8737.6
2265	9742	1966	Oligo	5227.29	11917.7
2268	6009	1967	Oligo	4260.15	8312.14
2273	5214	1968	Oligo	4053.42	7544.49
2277	5304	1974	Oligo	4070.92	7632.98
2280	10593	1976	Oligo	5437.88	12742.3
2284	4985	1977	Oligo	3985.46	7325.62
2287	11493	1979	Oligo	5667.92	13612.4
2291	8631	1980	Oligo	4926.22	10848.2
2293	8657	1984	Oligo	4929.08	10874.3
2294	9979	1985	Oligo	5270.28	12151.5
2297	4728	1987	Oligo	3909.29	7079.97
2299	9234	1989	Oligo	5073.59	11432.9
2301	11117	1993	Oligo	5557.09	13252.8
2305	6195	1997	Oligo	4279.31	8499.57
2306	10212	1997	Micro/PVM	5318.99	12379.7
2311	7799	2001	Oligo	4690.6	10050
2312	11330	2000	Micro/PVM	5605.45	13460.4
2313	4969	2003	Oligo	3956.21	7316.9
2318	5556	2007	Oligo	4104.27	7884.93
2324	6982	2011	Oligo	4469.48	9263.38
2325	7182	2012	Oligo	4520.28	9456.82
2332	4621	2020	Oligo	3849.72	6985.16
2333	10927	2020	Oligo	5481.83	13076.3
2336	4687	2022	Oligo	3864.87	7049.42
2340	5898	2025	Oligo	4175.4	8219.94
2343	6190	2024	Oligo	4251.94	8501.73
2344	8084	2025	Micro/PVM	4741.18	10331.5
2345	8370	2027	Oligo	4813.27	10608.2
2349	7281	2033	Oligo	4525.62	9557.88
2350	10579	2033	Oligo	5379.2	12743.5
2355	6286	2037	Astro	4264.23	8597.82
2356	7064	2036	Oligo	4466.56	9349.05
2359	11763	2039	Oligo	5679.85	13888.7
2361	11535	2042	Oligo	5617.94	13669.3
2366	5368	2042	Oligo	4021.8	7712.4
2369	4631	2045	Oligo	3828.16	7001.29
2370	6924	2045	Oligo	4421.63	9216.15
2371	8335	2046	Oligo	4785.86	10579.3
2372	11989	2046	Astro	5731.58	14108.8
2378	9003	2050	Oligo	4954.88	11225.6
2379	9884	2050	Micro/PVM	5182.9	12076.6
2384	11192	2056	Oligo	5515.64	13341.6
2387	7609	2057	Oligo	4587.33	9880.92
2388	8276	2058	Oligo	4759	10525.4
2389	10294	2057	Oligo	5282.26	12474.4
2390	6747	2058	Oligo	4363.26	9048.55
2396	5328	2063	Oligo	3991.17	7679.19
2397	10242	2069	VLMC	5257.21	12427.3
2398	5769	2066	Oligo	4102.41	8105.94
2399	6607	2066	Oligo	4319.3	8915.39
2402	7310	2068	Oligo	4499.32	9594.95
2403	9521	2067	Oligo	5072.53	11730.4
2416	5229	2082	Oligo	3947.19	7588.49
2417	11071	2082	Oligo	5459.21	13231.4
2422	8418	2085	OPC	4769.67	10669.6
2424	4946	2086	Oligo	3870.08	7316.16
2425	5795	2086	Oligo	4089.82	8136.23
2426	6414	2087	Oligo	4249.06	8734.4
2427	7177	2089	Oligo	4444.61	9471.92
2428	9284	2089	Oligo	4989.94	11507.1
2430	6295	2091	Oligo	4214.4	8620.49
2431	6575	2091	Oligo	4286.87	8890.95
2432	6249	2092	Oligo	4201.53	8576.32
2433	9888	2092	Oligo	5143.37	12091.3
2447	4967	2109	Oligo	3853.3	7342.4
2448	12366	2108	Oligo	5769.27	14489
2452	5720	2110	Micro/PVM	4047.23	8070
2456	11161	2114	Oligo	5451.6	13326.6
2459	11703	2116	Oligo	5589.94	13850.7
2469	8538	2121	Oligo	4765.95	10794.8
2475	5472	2126	Oligo	3967.58	7834.59
2476	8457	2126	Oligo	4740.16	10717.9
2478	9650	2125	Oligo	5049.9	11870
2480	7836	2130	Oligo	4575.57	10119.1
2483	4749	2132	Oligo	3774.66	7137.78
2484	12095	2132	Oligo	5675.95	14233.5
2486	7414	2133	Oligo	4463.45	9712.23
2487	10334	2135	Oligo	5217.27	12533.3
2490	4833	2138	Oligo	3790.61	7220.47
2491	8983	2139	Oligo	4863.74	11229.3
2493	7589	2142	Micro/PVM	4500.05	9883.6
2498	9650	2148	Oligo	5027.68	11875.9
2500	7653	2148	Oligo	4510.82	9946.97
2504	4811	2151	Oligo	3772.36	7202.59
2508	7843	2157	Oligo	4551.3	10132.8
2509	12534	2156	Oligo	5766.39	14663.7
2512	5393	2158	Oligo	3916.23	7766.57
2515	6904	2161	Oligo	4304.41	9226.86
2520	9406	2165	Oligo	4948.11	11644.6
2521	8318	2167	Oligo	4664.58	10594.2
2523	8742	2169	Oligo	4772.39	11004.3
2524	10316	2169	Oligo	5179.77	12524.7
2525	12127	2168	Oligo	5649.46	14273.7
2530	12160	2173	Oligo	5653.17	14306.9
2532	8987	2175	Oligo	4830	11242.5
2538	6099	2180	Oligo	4077.7	8454.21
2539	7519	2180	Oligo	4445.23	9825.82
2544	10628	2185	Oligo	5245.07	12830.2
2545	7195	2186	OPC	4355.57	9514.41
2548	5573	2188	Oligo	3933.84	7948.2
2553	10532	2190	Micro/PVM	5215.39	12738.7
2558	4544	2192	Oligo	3663.65	6955.3
2559	4853	2192	Oligo	3743.62	7253.77
2564	8814	2195	Oligo	4765.91	11080.6
2567	9631	2197	Oligo	4975.43	11870.3
2568	11308	2197	Astro	5409.47	13490.1
2574	6076	2199	Oligo	4053.4	8436.91
2575	8546	2201	Oligo	4690.75	10823.3
2577	6808	2204	Oligo	4238.02	9145.26
2578	7367	2203	Oligo	4383.67	9684.95
2579	8838	2203	Oligo	4764.39	11105.8
2581	4940	2206	Micro/PVM	3752.62	7341.43
2588	5252	2214	Oligo	3825.64	7644.87
2589	8354	2215	Oligo	4627.53	10641.4
2592	5669	2219	Oligo	3928.74	8048.95
2595	6237	2219	Oligo	4075.75	8597.6
2601	7544	2225	Oligo	4408.23	9861.61
2603	8240	2229	Oligo	4584.5	10534.9
2604	11867	2227	Micro/PVM	5525.17	14037.8
2605	12418	2229	Micro/PVM	5665.85	14570.6
2606	5390	2232	Oligo	3843.97	7782.82
2607	6653	2231	Oligo	4171.83	9002.53
2609	4528	2233	Oligo	3619.9	6950.45
2610	5017	2236	Oligo	3743.57	7423.57
2611	5647	2236	Oligo	3906.63	8032.1
2612	11019	2235	Oligo	5297.97	13220.8
2616	5810	2240	OPC	3944.95	8190.58
2617	8448	2239	Oligo	4628.68	10738.4
2619	5874	2241	Micro/PVM	3960.55	8252.66
2621	5148	2243	Oligo	3770.71	7551.92
2622	6283	2242	Oligo	4065.44	8647.98
2623	7397	2242	Oligo	4353.76	9724.02
2624	8949	2242	Oligo	4755.45	11223.1
2627	7640	2242	Oligo	4416.66	9958.74
2629	6635	2246	Oligo	4152.68	8989.02
2634	7615	2248	Oligo	4404.39	9936.15
2639	9040	2255	Oligo	4766.45	11314.4
2641	5510	2256	Oligo	3851.85	7904.95
2642	10499	2255	Micro/PVM	5144.06	12723.7
2643	11008	2258	Oligo	5272.9	13216.1
2644	5434	2259	Oligo	3829.28	7832.31
2645	5712	2258	Oligo	3902.2	8100.58
2646	12743	2258	Oligo	5721.95	14892
2649	4847	2259	Oligo	3677.35	7265.31
2650	6124	2259	Oligo	4007.87	8498.8
2651	8913	2260	Oligo	4728.75	11193
2652	9250	2260	Oligo	4815.97	11518.5
2654	5484	2261	Oligo	3840.29	7881.13
2655	12598	2263	Oligo	5679.6	14753.2
2657	10630	2265	Micro/PVM	5168.31	12852.8
2660	6568	2267	OPC	4115.05	8929.74
2665	5000	2273	Oligo	3703.43	7416.72
2666	5249	2272	Oligo	3768.84	7656.98
2667	7306	2273	Oligo	4300.27	9644.15
2668	12763	2273	Oligo	5712.64	14915.2
2669	12944	2272	OPC	5760.45	15089.8
2671	8375	2277	OPC	4573.08	10677.8
2672	9884	2277	Oligo	4963.64	12135.3
2676	8023	2278	Oligo	4481.01	10338
2677	10205	2278	Oligo	5045.75	12445.7
2678	11188	2278	Oligo	5300.17	13395.2
2681	7791	2279	Oligo	4420	10114.2
2683	5591	2281	Oligo	3848.66	7989.66
2687	6402	2283	Oligo	4056.64	8773.54
2688	6430	2284	Oligo	4062.92	8800.84
2689	10232	2282	Oligo	5048.88	12472.8
2694	4740	2284	Oligo	3625.51	7168.43
2695	12348	2284	Oligo	5594.61	14517.2
2700	8719	2288	Oligo	4651.49	11012.9
2701	9101	2289	Micro/PVM	4749.39	11382.1
2702	9744	2288	Oligo	4916.78	12003
2703	11970	2288	Oligo	5492.91	14153.1
2706	10507	2292	Oligo	5110.39	12741
2708	7989	2294	Micro/PVM	4456.76	10309.3
2709	8631	2294	Oligo	4622.92	10929.4
2710	12837	2294	Oligo	5711.51	14992.1
2718	5938	2299	Oligo	3921.09	8329.49
2719	12473	2298	Micro/PVM	5613.44	14641.6
2723	12425	2301	Astro	5598.12	14596
2725	6158	2303	Oligo	3974.16	8543.03
2728	5155	2305	Oligo	3712.64	7574.72
2731	6799	2307	Oligo	4136.2	9163.22
2736	11147	2310	Oligo	5258.65	13363.8
2739	9061	2311	Oligo	4717.79	11349.2
2745	8499	2315	Oligo	4568.47	10807.4
2750	8158	2319	Oligo	4476.35	10479
2751	6677	2321	Oligo	4091.11	9049
2752	12547	2320	L6 CT	5611.34	14718.7
2758	5873	2325	Oligo	3879.15	8273.43
2759	8128	2325	Oligo	4462.79	10451.6
2760	7053	2326	Oligo	4183.59	9413.49
2765	9098	2327	Oligo	4711.91	11389.1
2771	7598	2334	Micro/PVM	4316.92	9941.99
2772	8098	2336	Oligo	4444.4	10425.5
2773	5738	2337	Oligo	3832.62	8146.14
2783	9545	2345	Oligo	4810.22	11825.5
2784	11816	2347	Oligo	5396.06	14019.6
2788	8945	2349	Oligo	4651.06	11247
2789	9019	2351	Oligo	4668.28	11319
2790	10354	2352	Oligo	5012.84	12608.7
2791	5805	2354	Oligo	3833.54	8215.26
2793	13216	2356	Oligo	5749.72	15374.3
2795	12912	2357	Astro	5670.07	15080.9
2798	5567	2361	Oligo	3765.18	7987.18
2799	8399	2360	Oligo	4499.12	10722.4
2801	7202	2364	Oligo	4185.45	9567.24
2802	7626	2365	Micro/PVM	4294.22	9977.06
2806	5539	2367	Oligo	3752.14	7961.69
2807	10198	2366	Oligo	4958.94	12461.7
2811	4865	2369	Oligo	3575.76	7311.17
2813	12412	2369	Astro	5529.07	14601
2814	7317	2371	Oligo	4208.45	9680.14
2815	11683	2373	Oligo	5336.53	13897.9
2817	10275	2375	Oligo	4970.18	12538.4
2818	11946	2374	Oligo	5403.63	14152.2
2821	12869	2378	Oligo	5638.65	15044.8
2823	12605	2384	Micro/PVM	5564.53	14791.3
2825	5165	2386	Oligo	3636.99	7605.35
2830	6724	2387	Oligo	4039.52	9111.48
2831	6864	2388	Oligo	4074.79	9246.97
2832	6901	2386	OPC	4086.3	9282.19
2833	6979	2387	Oligo	4105.52	9357.8
2834	12644	2389	Oligo	5569.8	14830.3
2840	4542	2392	Oligo	3469.95	7005.13
2841	4575	2391	Oligo	3479.45	7036.74
2842	5497	2393	Oligo	3716.15	7927.85
2843	8164	2392	Oligo	4407.39	10503.7
2844	9540	2391	Oligo	4764.49	11832.6
2848	4847	2395	Oligo	3545.99	7300.51
2849	7082	2395	Oligo	4124.45	9459.36
2852	9518	2399	Oligo	4751.07	11813.4
2854	4966	2403	Oligo	3569.06	7417.53
2855	5381	2403	Oligo	3676.47	7818.39
2869	11598	2415	Oligo	5273.96	13826.7
2872	6612	2417	Oligo	3981.55	9011.07
2875	11685	2420	Micro/PVM	5291.64	13912
2879	6648	2422	Oligo	3986.04	9047.13
2880	4627	2426	Oligo	3459.1	7096.03
2881	5551	2426	Oligo	3698.25	7988.55
2885	6761	2428	Oligo	4009.49	9157.84
2888	9664	2426	Oligo	4762.78	11961.4
2889	12198	2432	Oligo	5412.83	14410.6
2892	6263	2434	Oligo	3874.8	8678.36
2893	6673	2433	Oligo	3981.89	9074.13
2894	8630	2432	Oligo	4489.36	10964.2
2895	9427	2432	Oligo	4695.64	11734
2898	9849	2439	Oligo	4798.1	12143.5
2901	4883	2440	Oligo	3511.84	7346.93
2905	5981	2443	Oligo	3793.12	8408.3
2907	5426	2447	Oligo	3645.62	7873.24
2910	9222	2449	Oligo	4626.16	11540.4
2911	9719	2450	Oligo	4753.83	12020.7
2913	13561	2451	Micro/PVM	5747.25	15732.1
2917	4835	2453	Oligo	3486.86	7303.93
2921	4782	2456	Oligo	3470.24	7253.51
2922	6219	2455	Oligo	3843.13	8641.29
2923	9875	2455	Oligo	4789.37	12172.7
2924	5663	2458	Oligo	3696.33	8105.01
2925	6660	2458	Oligo	3954.37	9068.04
2926	8221	2459	Oligo	4357.42	10576.1
2927	13035	2458	Oligo	5604.34	15225.8
2933	5239	2460	Oligo	3584.66	7695.98
2934	5387	2461	Oligo	3622	7839.19
2937	8297	2462	Oligo	4374.2	10650.3
2938	13092	2463	Micro/PVM	5614.27	15282.2
2939	5075	2465	Oligo	3537.38	7538.86
2940	6055	2464	Oligo	3791.99	8485.21
2941	9281	2464	Oligo	4626.94	11601.3
2942	10332	2465	Oligo	4898	12616.7
2943	11172	2465	Oligo	5115.4	13428.1
2948	5186	2467	Oligo	3564.18	7646.6
2949	12466	2466	Oligo	5449.35	14678.3
2951	4909	2471	Oligo	3488.62	7380.07
2956	5880	2472	Oligo	3738.97	8318.24
2957	7468	2472	Oligo	4149.98	9852.13
2958	11364	2472	Oligo	5158.34	13615.4
2960	4881	2475	Oligo	3477.51	7354.06
2961	5550	2475	Oligo	3650.66	8000.26
2968	6946	2478	Oligo	4009.08	9349.47
2969	9963	2479	Oligo	4788.97	12263.9
2970	10381	2479	Oligo	4897.15	12667.7
2972	9695	2480	Oligo	4718.64	12005.3
2973	13602	2480	Oligo	5729.84	15779.2
2980	6845	2485	Oligo	3976.17	9253.73
2981	11061	2485	Astro	5067.36	13326.1
2982	11778	2484	Oligo	5253.9	14018.4
2985	12576	2488	OPC	5456.57	14790.2
2986	9190	2489	Oligo	4579.24	11519.9
2987	5934	2491	Oligo	3734.6	8375.32
2992	6888	2493	Oligo	3979.58	9297.33
2993	10782	2492	Oligo	4988.38	13058.4
2994	13371	2493	Oligo	5657.5	15559.4
3001	5763	2497	Oligo	3684.54	8211.7
3009	10110	2504	Astro	4802.87	12412.4
3010	4493	2505	Oligo	3348.11	6987.04
3011	6383	2506	Oligo	3836.32	8812.9
3014	7149	2507	Oligo	4033.61	9553.06
3015	8557	2508	Oligo	4397.06	10913.3
3016	11163	2506	Micro/PVM	5073.47	13430
3019	10832	2509	L6B	4984.9	13111.1
3030	4691	2519	Oligo	3385.84	7181.92
3034	6505	2524	Oligo	3850.51	8935.4
3035	10186	2523	Oligo	4804.18	12490.7
3037	4913	2524	Oligo	3438.47	7397.65
3038	11776	2525	Oligo	5213.77	14027.1
3041	7616	2526	Oligo	4136.12	10009.1
3046	9959	2531	Oligo	4737.7	12273.5
3048	11387	2533	Astro	5105.37	13653.4
3049	4870	2536	Oligo	3415.75	7359.22
3050	10017	2535	Oligo	4748.85	12330.6
3057	4404	2543	Oligo	3288.37	6910.91
3058	9667	2542	Micro/PVM	4651.5	11994.3
3059	12286	2542	Oligo	5329.35	14524.1
3060	6427	2544	Oligo	3811	8865.24
3061	5209	2546	Oligo	3493.83	7689.26
3062	6459	2547	Oligo	3816.38	8896.93
3063	8929	2546	Oligo	4456.63	11282.5
3066	9618	2548	Oligo	4633.03	11948.5
3068	6928	2552	Oligo	3932.94	9351.24
3069	9513	2552	Oligo	4601.99	11848.2
3070	10155	2552	Oligo	4768.15	12468.3
3071	10376	2552	Oligo	4825.35	12681.8
3073	5082	2555	Oligo	3452.26	7568.92
3074	5466	2556	Oligo	3550.68	7940.09
3078	7849	2559	Oligo	4164.55	10242.7
3079	8906	2558	Oligo	4439.09	11263.4
3080	11677	2559	Oligo	5155.31	13940.2
3081	13698	2558	Oligo	5679.35	15892.1
3082	12389	2559	Micro/PVM	5339.59	14628
3083	13152	2561	Oligo	5535.14	15365.5
3085	7067	2561	Oligo	3960.22	9487.83
3086	11514	2562	Oligo	5110.22	13783.6
3087	4650	2563	Oligo	3332.72	7153.71
3090	9416	2565	Oligo	4564.32	11757.8
3091	12661	2565	Oligo	5404.19	14892.3
3094	4427	2569	Oligo	3269.21	6939.86
3096	8401	2571	Oligo	4295.83	10779
3097	13176	2571	Oligo	5531.69	15391.3
3098	13205	2570	Oligo	5540.16	15419
3100	11087	2572	Oligo	4990.05	13373.7
3103	4580	2576	Micro/PVM	3302.05	7089.46
3104	8624	2576	Oligo	4348.71	10995.7
3105	9366	2576	Oligo	4540.76	11712.4
3108	10617	2578	Oligo	4862.61	12921.3
3109	11531	2582	Micro/PVM	5095.31	13805.2
3111	4925	2581	Oligo	3386.51	7423.99
3114	6880	2588	Oligo	3885.74	9314.19
3115	8590	2588	Oligo	4328.32	10965.9
3117	9003	2590	Oligo	4433.28	11365.4
3118	8209	2592	Oligo	4225.85	10598.9
3119	13936	2593	VIP	5707.14	16131.1
3123	5666	2596	Oligo	3563.81	8143.63
3124	7586	2595	Oligo	4061.71	9997.95
3125	13297	2596	Oligo	5538.86	15514.6
3127	7701	2598	Oligo	4088.57	10109.8
3128	10333	2597	Oligo	4770.75	12651.9
3131	5277	2604	Oligo	3455.4	7769.95
3132	5396	2601	Oligo	3489.1	7884.12
3133	11231	2601	Oligo	4999.31	13520.3
3134	8438	2602	Oligo	4275.46	10822.7
3136	5829	2607	Oligo	3595.37	8303.92
3138	6420	2608	Oligo	3747.37	8875.04
3139	10118	2607	Oligo	4705.45	12446.8
3142	5113	2611	Oligo	3406.19	7613.35
3143	5617	2611	Oligo	3536.64	8100.18
3144	8113	2612	Oligo	4181.68	10511.4
3146	6083	2614	Oligo	3654.35	8551.08
3150	6868	2615	Oligo	3856.56	9309.59
3151	7385	2617	Oligo	3988.44	9809.49
3153	6519	2619	Oligo	3762.37	8973.52
3154	8285	2618	Oligo	4220.41	10679.1
3156	5578	2620	Oligo	3517.85	8064.84
3157	8685	2621	Oligo	4321.04	11066.2
3158	9261	2619	Oligo	4472.05	11622.1
3161	4602	2622	Oligo	3263.31	7122.61
3163	11530	2624	Oligo	5054.48	13815.1
3166	6659	2629	Oligo	3788.94	9111.33
3169	8562	2630	Oligo	4280.51	10949.7
3170	13685	2631	Oligo	5605.47	15898.4
3173	8941	2631	Oligo	4377.63	11316.1
3177	4474	2634	Oligo	3218.59	7002.08
3183	5593	2640	Oligo	3502.41	8084.5
3184	11947	2640	Micro/PVM	5146.95	14222
3192	9978	2646	Oligo	4631.54	12321.6
3193	11869	2646	Oligo	5120.97	14148.2
3195	5397	2648	Oligo	3443.96	7897.25
3196	6689	2648	Oligo	3778.35	9145.23
3197	8930	2649	Micro/PVM	4357.4	11310.1
3199	4899	2649	Oligo	3314.1	7416.48
3200	7338	2649	Oligo	3945.36	9772.37
3201	11532	2650	Oligo	5029.88	13823.7
3204	10030	2653	Oligo	4638.24	12373.7
3208	9396	2653	Oligo	4474.15	11761.3
3211	12857	2659	Oligo	5364.12	15105.9
3212	6483	2660	Oligo	3713.45	8949.35
3216	12974	2662	L6 CT	5391.51	15219.7
3217	13006	2662	L6B	5399.79	15250.6
3220	6272	2666	Oligo	3653.04	8747.1
3221	13559	2666	Oligo	5539.05	15785.8
3225	6647	2670	Oligo	3746.23	9110.35
3230	7645	2673	Oligo	4001.64	10075.1
3233	4393	2675	Oligo	3158.02	6934.45
3234	7831	2677	Oligo	4045.91	10255.8
3235	13598	2677	Oligo	5538.52	15826.3
3238	8262	2678	Oligo	4156.5	10672.4
3239	9076	2678	Oligo	4367.18	11458.7
3240	4939	2680	Oligo	3294.51	7463.14
3241	13120	2680	Oligo	5411.91	15365.4
3245	7739	2685	Micro/PVM	4014.37	10169
3246	5278	2686	Oligo	3376.45	7792.14
3251	5988	2688	Oligo	3558.28	8478.47
3252	6854	2687	Oligo	3783.39	9314.7
3253	12084	2687	Oligo	5137.01	14366.5
3254	9010	2691	Oligo	4337.54	11398.3
3256	8328	2691	Oligo	4161.02	10739.5
3257	10462	2691	Micro/PVM	4713.34	12800.8
3258	6332	2693	Oligo	3642.49	8812.04
3259	8126	2692	Oligo	4107.78	10544.7
3260	10366	2692	OPC	4687.53	12708.3
3261	7709	2695	Oligo	3996.95	10142.6
3265	8460	2698	Oligo	4188.43	10868.8
3267	5913	2699	Oligo	3528.25	8408.87
3268	9510	2705	Oligo	4453.42	11884.9
3269	11683	2701	OPC	5019.7	13982.8
3275	4849	2704	Oligo	3248.03	7382.42
3280	4600	2706	Oligo	3181.66	7142.42
3284	11028	2712	Oligo	4839.55	13352.9
3290	10486	2714	Oligo	4697.34	12829.9
3291	11087	2712	Oligo	4854.82	13409.9
3292	12415	2714	SST CHODL	5196.6	14693.2
3293	8577	2715	Oligo	4202.29	10986.2
3294	14549	2716	Astro	5746.99	16755
3296	9019	2718	OPC	4313.79	11414
3298	6238	2721	Oligo	3591.11	8728.49
3301	11424	2723	Oligo	4931.42	13738.3
3303	8637	2725	Oligo	4208.16	11046.8
3304	9274	2724	Oligo	4373.99	11661.8
3305	9147	2726	Oligo	4339.19	11539.7
3306	10007	2727	Oligo	4560.81	12370.6
3307	12398	2726	SST	5180.61	14679.9
3309	4860	2727	Oligo	3228.67	7399
3310	5126	2727	Oligo	3297.51	7655.93
3311	9340	2728	Oligo	4387.21	11726.6
3313	11709	2730	Oligo	4998.42	14015.4
3315	7537	2731	OPC	3917.66	9985.82
3316	13901	2729	Oligo	5566.72	16132.5
3318	13640	2733	Oligo	5495.3	15881.4
3320	10111	2736	Oligo	4579.03	12473.4
3321	10253	2737	Oligo	4614.82	12610.8
3322	11008	2738	Oligo	4809.26	13340.4
3325	6825	2739	Oligo	3725.65	9300.15
3326	7438	2739	Oligo	3884.31	9892.26
3327	13534	2737	OPC	5464	15780
3330	9937	2742	Oligo	4528.2	12306.9
3334	4441	2743	Oligo	3104.77	6998.42
3335	7012	2744	Oligo	3769.22	9482.07
3341	6936	2748	Oligo	3745.69	9409.69
3342	10870	2748	Oligo	4763.88	13209.6
3346	11899	2749	Astro	5029.24	14203.8
3347	12161	2750	Astro	5096.09	14457.2
3348	13581	2749	Astro	5464.58	15828.5
3354	8137	2756	Oligo	4048.8	10571.8
3359	10691	2759	Oligo	4706.93	13039.6
3360	4581	2762	Oligo	3122.65	7138.56
3361	5378	2761	Oligo	3329.89	7908.15
3362	5898	2762	OPC	3463.51	8410.69
3363	8289	2761	Oligo	4083.31	10720
3364	13516	2761	Oligo	5436.16	15768.9
3366	4485	2763	Oligo	3096.83	7046.09
3367	11258	2763	L6 CT	4849.82	13588.3
3371	6481	2764	Oligo	3612.47	8974.34
3372	12211	2766	L6 IT	5093.57	14509.6
3374	6171	2767	Oligo	3529.34	8675.68
3375	7925	2766	Oligo	3984.27	10369.7
3376	11163	2766	L6 CT	4822.33	13497.3
3383	12273	2772	Oligo	5103.82	14571.1
3386	7015	2775	Oligo	3740.06	9492.99
3387	10875	2775	Oligo	4739.1	13221.5
3391	8624	2782	Oligo	4149.73	11049
3394	5968	2786	Oligo	3458.45	8484.51
3396	4796	2787	Oligo	3154.15	7352.71
3401	12704	2796	Oligo	5192.19	14993.6
3402	13321	2797	Oligo	5350.92	15589.8
3403	14312	2798	Astro	5606.44	16547.3
3404	4339	2801	Oligo	3022.34	6914.9
3407	6690	2802	Oligo	3629.86	9186.05
3409	4850	2803	Astro	3152.67	7409.01
3410	14248	2804	L5 IT	5584.08	16487
3413	5141	2810	Oligo	3221.22	7691.9
3414	8606	2811	Oligo	4117.06	11039.1
3419	5089	2814	Oligo	3203.9	7642.71
3420	14226	2815	Oligo	5567.76	16468.6
3423	5483	2817	Oligo	3302.98	8024.06
3425	14777	2818	Astro	5707.47	17001.6
3428	13891	2819	Oligo	5477.19	16146.1
3431	7494	2821	Oligo	3819.6	9967.57
3434	8838	2823	Oligo	4165.52	11266.3
3435	11576	2824	Oligo	4873.2	13911.3
3438	7948	2827	Oligo	3931.31	10407.7
3439	8043	2829	Oligo	3953.96	10499.9
3440	8340	2828	Oligo	4031.8	10786.6
3441	10499	2829	Oligo	4589.62	12872.3
3443	7279	2831	Oligo	3754.29	9762.49
3444	7735	2832	Oligo	3871.35	10203.2
3447	4512	2834	Oligo	3035.24	7090.55
3448	4565	2832	Oligo	3050.89	7141.22
3449	8379	2834	Oligo	4036.1	10825.8
3451	6627	2839	Oligo	3577.81	9134.78
3452	9789	2839	Oligo	4396.2	12189
3453	13083	2840	L6 CT	5247.78	15371.1
3455	5528	2842	Oligo	3290.47	8074
3456	10409	2841	Oligo	4554.74	12788.4
3457	13945	2842	L6 IT	5468.95	16204.2
3459	4884	2843	Oligo	3122.83	7452.2
3460	8122	2843	Oligo	3960.89	10579.9
3463	8495	2846	Oligo	4054.53	10940.9
3464	9738	2846	Oligo	4376.24	12141.6
3468	8063	2847	Oligo	3941.75	10523.9
3469	13161	2848	Oligo	5260.24	15448.5
3470	14969	2848	Oligo	5728.19	17194.9
3476	8719	2851	Oligo	4107.67	11158.6
3477	14581	2855	Astro	5621.01	16821.9
3479	10381	2855	Oligo	4533.97	12765
3485	12439	2858	Oligo	5063.72	14753.7
3489	4383	2861	OPC	2975.77	6972.93
3490	8338	2865	Oligo	3995.54	10794.2
3491	14445	2863	Oligo	5578.08	16692.6
3492	8176	2865	Oligo	3953.61	10637.7
3495	11718	2869	Astro	4866.48	14060.1
3496	14937	2869	Oligo	5699.62	17169.4
3498	5379	2871	Oligo	3223.9	7937.58
3501	13595	2875	L6B	5346.49	15874.7
3504	10026	2877	Oligo	4420.84	12427.8
3508	6408	2879	Astro	3482.5	8933.59
3512	11286	2883	Astro	4741.15	13646.4
3513	12965	2883	Astro	5175.71	15268.2
3516	4819	2884	Oligo	3066.4	7400.03
3517	4934	2887	Oligo	3093.27	7511.89
3518	6238	2885	Oligo	3432.7	8770.94
3519	8413	2885	Oligo	3995.63	10871.8
3520	7350	2886	Oligo	3719.54	9845.3
3524	6982	2888	Oligo	3622.37	9490.36
3526	4965	2891	OPC	3097.43	7542.87
3527	10733	2889	Oligo	4592.23	13113.8
3530	14447	2892	L6B	5550.59	16702
3531	7073	2895	Oligo	3639.16	9580.07
3533	11706	2892	Oligo	4841.16	14054.4
3539	5417	2899	Oligo	3206.69	7981.53
3540	4722	2901	Oligo	3024.88	7310.73
3541	7711	2901	Micro/PVM	3798.49	10197.9
3542	8989	2901	Oligo	4129.26	11432.3
3543	6062	2902	Oligo	3370.73	8605.33
3544	12322	2903	Oligo	4989.97	14652.3
3548	4589	2907	Oligo	2984.66	7183.82
3549	4903	2906	Oligo	3066.89	7486.86
3550	9431	2906	Oligo	4238.83	11860.6
3553	6033	2908	Micro/PVM	3357.43	8578.87
3554	10771	2907	Micro/PVM	4584.68	13155.2
3556	5796	2909	Oligo	3295.12	8350.21
3558	12372	2912	Oligo	4994.22	14702.9
3561	5972	2911	Oligo	3338.74	8520.73
3564	4477	2915	Oligo	2947.94	7077.71
3565	9094	2916	Oligo	4141.94	11537.6
3566	12403	2918	Oligo	4996.45	14734.4
3570	5064	2920	Oligo	3095.04	7646
3571	9166	2919	Oligo	4157.68	11608
3575	4848	2923	Oligo	3036.24	7438.13
3576	8912	2921	Astro	4090.01	11363.1
3577	11779	2921	L6 CT	4832.04	14132.4
3582	5929	2925	Oligo	3314.09	8482.82
3583	8575	2926	Oligo	3997.96	11038.9
3584	10312	2926	OPC	4447.53	12716.7
3588	8531	2928	Oligo	3984.64	10996.9
3590	10461	2930	Oligo	4482.23	12861.7
3591	12258	2929	Oligo	4948.29	14597.2
3592	7880	2930	Oligo	3814.22	10368.6
3593	8996	2930	Oligo	4103.06	11446.6
3594	9397	2931	Oligo	4205.88	11834.2
3596	9250	2933	OPC	4165.9	11692.7
3597	13611	2933	L6 CT	5294.61	15905.1
3599	6985	2935	Oligo	3577.74	9505.42
3603	5152	2935	Oligo	3103.33	7734.88
3604	6474	2936	Oligo	3444.52	9012.09
3605	6570	2936	Oligo	3469.37	9104.82
3608	9220	2939	Oligo	4152.34	11665.3
3609	9292	2938	OPC	4171.94	11734.6
3615	11818	2941	Oligo	4822.82	14175.3
3621	7027	2944	Oligo	3579.92	9548.32
3623	8820	2947	Astro	4041.08	11281
3624	12692	2948	Astro	5042.27	15021.3
3627	9197	2948	Oligo	4137.69	11645.4
3628	11889	2949	L6B	4833.47	14245.9
3630	7006	2951	Oligo	3567.72	9529.85
3631	11516	2949	OPC	4736.93	13885.7
3633	7646	2952	Oligo	3732.4	10148.3
3634	11748	2952	Astro	4794.08	14110.5
3635	7475	2953	Oligo	3687.18	9983.39
3636	14602	2953	L6 IT	5531.78	16867.5
3637	8450	2954	Oligo	3938.56	10925.4
3638	12779	2956	Oligo	5057.06	15107.4
3640	4561	2958	Oligo	2928.15	7169.97
3641	11019	2958	L6 CT	4599.6	13407.9
3642	11051	2960	L6 CT	4605.95	13439.3
3643	14236	2959	L6 CT	5431.26	16515.6
3648	13374	2961	Astro	5206.22	15683.5
3649	4760	2963	Oligo	2974.82	7363.49
3650	5212	2962	Oligo	3092.78	7799.83
3652	10630	2965	Oligo	4492.16	13034
3653	8048	2966	Oligo	3822.92	10540.2
3654	7309	2968	Oligo	3629.72	9826.92
3657	9757	2972	Oligo	4259.45	12192.5
3661	12866	2975	Oligo	5061.22	15196.4
3662	6990	2976	Astro	3539.43	9520.86
3663	12619	2977	Oligo	4995.36	14958.3
3665	11194	2979	Astro	4624.61	13582.4
3666	15164	2980	Oligo	5651.16	17417.4
3669	6512	2983	Oligo	3408.96	9060.96
3671	8947	2987	Oligo	4035.32	11414
3672	12565	2987	L6B	4971.73	14908.7
3673	14376	2987	L6 CT	5440.45	16658
3676	6134	2988	Oligo	3306.29	8697.14
3679	6358	2989	Oligo	3363.3	8913.76
3683	11690	2995	Oligo	4737.53	14065.6
3684	13256	2995	Astro	5142.84	15578.3
3689	8193	2999	Oligo	3828.58	10688.8
3691	9679	3000	Oligo	4212.22	12124.5
3692	8277	3003	Oligo	3846.45	10771
3693	9008	3002	Oligo	4036.62	11476.8
3694	14477	3001	SST	5453.06	16759.2
3698	5365	3005	Oligo	3090.84	7958.74
3699	6344	3006	Oligo	3343.26	8904.64
3700	9648	3004	Oligo	4200.33	12095.5
3701	11787	3008	Oligo	4750.08	14162.7
3702	5477	3009	Oligo	3115.97	8067.96
3703	4524	3010	Oligo	2868.34	7147.69
3704	8831	3009	Oligo	3984.04	11307.7
3705	11830	3011	Oligo	4758.31	14205
3708	5085	3013	Oligo	3010.64	7690.35
3710	12519	3014	Oligo	4933.74	14871.3
3711	14868	3015	Astro	5540.74	17140.5
3712	14986	3015	Oligo	5571.28	17254.5
3714	11296	3017	Oligo	4614.31	13690.8
3716	6162	3019	Oligo	3283.6	8732.21
3718	4778	3021	Oligo	2923.46	7395.88
3723	6284	3023	Oligo	3311.31	8851.09
3724	6981	3025	Oligo	3489.77	9524.85
3725	12940	3025	Oligo	5032.08	15280.8
3726	15033	3025	Astro	5573.79	17302.5
3728	14517	3025	Oligo	5440.23	16804.1
3730	7417	3028	Oligo	3599.72	9946.77
3731	10708	3028	Oligo	4451.5	13125.6
3734	7761	3031	Oligo	3685.86	10279.8
3737	9865	3033	Oligo	4228.48	12312.7
3740	6205	3035	Micro/PVM	3279.27	8777.88
3741	9246	3035	Oligo	4066.34	11715.3
3743	13230	3038	L6 CT	5094.58	15564.3
3746	6524	3043	Oligo	3354.11	9088.08
3750	5906	3043	Oligo	3194.16	8491.14
3751	14744	3044	Astro	5480.63	17028.3
3753	5966	3046	Oligo	3206.79	8549.87
3754	4413	3048	Oligo	2802.91	7050.31
3755	7248	3047	Oligo	3537.63	9788.45
3763	4646	3054	Oligo	2857.42	7276.92
3764	11764	3054	Oligo	4699.69	14152.4
3765	4737	3055	Oligo	2880.01	7365.08
3767	8207	3058	Micro/PVM	3775.21	10717.6
3769	7439	3060	Oligo	3574.51	9976.31
3770	8305	3060	Oligo	3798.64	10812.8
3773	5402	3060	Oligo	3047.29	8008.72
3774	5596	3060	Oligo	3097.5	8196.11
3776	13631	3062	Oligo	5175.18	15957.8
3777	13806	3062	Micro/PVM	5220.48	16126.9
3778	8461	3065	Oligo	3834.19	10964.8
3782	6776	3065	Oligo	3398.08	9337.19
3783	8500	3067	Oligo	3842.35	11003
3784	10140	3066	Oligo	4267.78	12586.8
3787	5252	3069	Oligo	2999.78	7866.16
3788	9795	3071	Oligo	4173.66	12254.9
3790	13331	3073	Astro	5086.91	15670.9
3792	7788	3075	OPC	3650.35	10317.3
3796	6876	3078	Oligo	3411.4	9437.15
3797	11033	3080	Oligo	4485.38	13453
3801	5480	3084	Oligo	3044.3	8090.27
3802	11575	3084	Oligo	4621.8	13977.6
3804	10425	3087	Micro/PVM	4321.26	12867.5
3805	15339	3088	Oligo	5592.13	17614.4
3809	8341	3090	Oligo	3778.98	10855.3
3810	11949	3090	Oligo	4712.8	14340.4
3811	14576	3091	Oligo	5391.75	16878.1
3814	6568	3093	Oligo	3317.2	9143.53
3817	7244	3095	Oligo	3490.23	9797.01
3818	9570	3094	Oligo	4093.21	12043.5
3819	11702	3096	Oligo	4643.08	14103.4
3823	4860	3098	Oligo	2870.31	7495.02
3824	5046	3098	Oligo	2918.45	7674.68
3825	5928	3098	Oligo	3146.73	8526.63
3826	11393	3098	Oligo	4561.17	13805.4
3829	8935	3101	Oligo	3922.1	11431.9
3830	4828	3103	Oligo	2857.19	7465.4
3831	14038	3103	L4 IT	5240.92	16361.6
3833	11495	3108	Oligo	4577.91	13906.5
3835	11418	3107	Oligo	4558.95	13831.9
3836	11440	3107	Oligo	4564.64	13853.1
3837	7107	3109	Oligo	3441.25	9668.3
3838	9592	3108	Oligo	4085.38	12068.4
3839	12143	3110	Micro/PVM	4743.69	14533
3841	6933	3111	Oligo	3394.28	9500.75
3842	5259	3117	Oligo	2955.22	7885.34
3843	5617	3117	Oligo	3047.88	8231.14
3846	5520	3117	Oligo	3022.77	8137.45
3847	8270	3119	Oligo	3732.6	10794.3
3853	6358	3121	Oligo	3235.8	8947.93
3854	7560	3122	Oligo	3545.94	10109.2
3855	14657	3122	L6 CT	5382.77	16964.4
3856	8301	3124	Oligo	3735.79	10825.5
3859	10480	3126	Oligo	4297.82	12930.8
3860	13832	3127	Oligo	5164.42	16168.8
3862	4480	3132	Oligo	2739.11	7136.77
3863	10602	3131	Oligo	4324.57	13049.9
3864	15288	3133	Oligo	5535.46	17576.8
3870	5310	3137	Oligo	2949.1	7939.78
3871	15103	3137	L6 CT	5483.72	17399.1
3872	4945	3140	Oligo	2851.74	7587.99
3878	6719	3142	Astro	3308.95	9302.06
3879	14430	3144	Astro	5302.77	16750.8
3881	7772	3145	Micro/PVM	3578.59	10320
3883	6259	3148	Oligo	3184.1	8859.29
3884	5460	3150	Oligo	2975.37	8088.03
3885	7374	3150	Oligo	3470.75	9936.82
3887	8583	3152	Oligo	3781.73	11105.1
3889	7257	3156	Oligo	3434.67	9825.35
3892	7809	3158	Oligo	3575.61	10359.1
3893	12358	3159	SST	4752.01	14753.3
3901	6085	3167	Oligo	3120.71	8696.14
3902	8157	3166	Oligo	3657.95	10697.3
3905	6617	3167	Oligo	3258.4	9210.01
3908	4675	3172	Oligo	2750.95	7335.48
3909	9041	3171	Oligo	3881.92	11552.4
3910	13848	3171	Oligo	5126.06	16195.7
3912	6119	3173	Oligo	3123.72	8730.53
3913	12857	3173	Astro	4867.64	15238.9
3914	4291	3174	Oligo	2649.63	6965.08
3915	14798	3174	OPC	5369.04	17114.1
3916	15749	3174	Micro/PVM	5615.18	18032.7
3918	4454	3177	Oligo	2688.92	7123.3
3919	12992	3176	Astro	4899.68	15370.1
3922	7055	3180	Oligo	3359.21	9636.45
3923	9541	3178	OPC	4004.56	12037.2
3924	13885	3178	L6B	5128.87	16233.2
3927	4248	3181	Oligo	2631.74	6925.35
3928	16126	3180	Micro/PVM	5706.96	18398.4
3929	13059	3184	Oligo	4909.29	15436.9
3932	13388	3187	Micro/PVM	4991.55	15755.5
3933	4346	3189	Oligo	2649.37	7022.09
3934	12255	3187	Oligo	4698.31	14661.1
3935	9630	3190	Oligo	4016.01	12126.3
3937	13147	3192	Oligo	4924.34	15524
3938	14429	3192	Oligo	5256.15	16762.3
3941	5077	3198	Oligo	2829.88	7730.51
3942	5564	3198	Oligo	2955.92	8200.91
3943	5787	3198	Oligo	3013.64	8416.31
3945	5965	3198	Oligo	3059.71	8588.25
3946	12724	3192	SST CHODL	4814.86	15115.4
3950	4418	3200	Oligo	2657.38	7094.48
3951	6005	3200	Oligo	3068.13	8627.4
3952	8285	3201	Oligo	3657.27	10830
3953	13539	3200	L6 CT	5018.07	15904.7
3954	13916	3202	OPC	5113.72	16269.4
3961	5642	3208	Oligo	2966.45	8278.84
3962	15097	3207	Astro	5414.55	17411.4
3966	7009	3210	Oligo	3318.33	9599.78
3967	15360	3209	Oligo	5480.69	17666
3968	4543	3212	Oligo	2678.15	7218.33
3969	15387	3212	Oligo	5484.78	17692.8
3975	7118	3217	Oligo	3339.77	9706.88
3976	14404	3219	Oligo	5223.6	16745.1
3979	6304	3219	Oligo	3127.16	8921.13
3980	6859	3220	Oligo	3269.84	9457.48
3983	13629	3221	Oligo	5021.08	15997.1
3986	4261	3223	OPC	2594.53	6948.78
3988	4456	3228	Oligo	2640.17	7138.43
3989	16398	3226	L6 CT	5732.92	18673
3990	16488	3224	Astro	5758.15	18759.4
3992	6660	3228	Oligo	3210.61	9267.33
3993	7848	3227	Oligo	3519.05	10414.6
3996	8085	3233	Oligo	3574.6	10645.1
3998	6603	3236	Oligo	3188.13	9214.34
3999	14491	3236	Oligo	5229.7	16833.6
4000	14598	3236	Oligo	5257.39	16936.9
4004	8733	3239	Oligo	3736.52	11272.5
4005	10232	3239	Oligo	4124.49	12720.5
4008	10826	3241	OPC	4276.29	13294.7
4020	8409	3250	L5/6 NP	3642.03	10962.4
4022	4321	3252	Oligo	2582.05	7014.24
4023	14421	3252	Micro/PVM	5196.12	16770.1
4026	9522	3254	Oligo	3926.24	12038.5
4032	4943	3260	Oligo	2735.31	7617.12
4033	16069	3258	L6 IT	5616.86	18363.5
4034	9107	3260	Oligo	3813.03	11639.2
4035	11941	3260	L6 IT	4546.52	14376.7
4036	16693	3261	OPC	5775.47	18967
4038	11529	3265	OPC	4435.06	13980
4042	4578	3268	Oligo	2633.11	7266.63
4043	9488	3268	Oligo	3903.91	12009.3
4044	6792	3270	Oligo	3204.21	9405.7
4045	13279	3270	Oligo	4883.16	15671.7
4046	7142	3273	Oligo	3291.89	9744.55
4047	11586	3273	Micro/PVM	4442.09	14037.1
4048	14691	3272	Micro/PVM	5246.69	17036.1
4051	9032	3277	Oligo	3777.2	11571.2
4052	9737	3276	Oligo	3960.63	12251.9
4053	7405	3279	Oligo	3354.17	10000.1
4054	13131	3278	L6 CT	4837.13	15530.8
4055	13630	3278	Astro	4966.28	16012.8
4056	4483	3280	Oligo	2596.93	7177.97
4057	9434	3281	Oligo	3877.38	11960.5
4059	5354	3281	Oligo	2821.4	8019.55
4061	10062	3284	Oligo	4037.02	12567.9
4062	11197	3283	Oligo	4331.75	13664
4064	15405	3287	Oligo	5416.99	17729.6
4068	5094	3288	Oligo	2747.34	7770.22
4069	6078	3289	Micro/PVM	3001.06	8720.95
4070	10156	3288	Oligo	4057.49	12659.7
4073	13519	3291	Astro	4925	15908.9
4074	15341	3290	Oligo	5397.53	17668.6
4076	5321	3293	Oligo	2801.27	7990.78
4077	5631	3295	Oligo	2879.57	8290.74
4084	6536	3299	Oligo	3109.94	9165.93
4088	4234	3302	Oligo	2511.24	6943.15
4089	9740	3301	Oligo	3937.26	12261.3
4091	6339	3304	Oligo	3054.12	8976.94
4092	7567	3305	Oligo	3370.98	10163.4
4093	11570	3308	Oligo	4404.14	14030.7
4095	5244	3311	Oligo	2763.95	7921.06
4096	6850	3309	Oligo	3181.55	9471.82
4100	14567	3311	OPC	5176.92	16926.4
4105	6149	3320	Oligo	2989.49	8797.56
4106	16860	3320	Oligo	5761.7	19143.6
4107	8784	3321	Micro/PVM	3670.51	11343
4109	7078	3324	Oligo	3226.07	9695.94
4111	7750	3325	Oligo	3399.03	10345.3
4112	5043	3330	Oligo	2693.58	7731.83
4113	5594	3328	Oligo	2838.12	8263.54
4114	7667	3330	Micro/PVM	3372.72	10266.4
4116	13807	3331	L6 IT Car3	4960.9	16197.5
4117	14241	3331	Oligo	5073.23	16616.7
4120	6362	3333	Oligo	3032.06	9006.66
4121	9956	3333	Micro/PVM	3962.26	12478.2
4125	10011	3335	OPC	3974.56	12531.8
4126	13002	3336	L6 IT	4747.72	15421.2
4130	8483	3337	Oligo	3577.15	11056.4
4131	13215	3337	Oligo	4801.88	15627.2
4132	15695	3337	LAMP5 LHX6	5443.75	18022.7
4136	7606	3340	Oligo	3347.27	10210.1
4139	4766	3342	Oligo	2610.29	7467.37
4140	12185	3342	Oligo	4530.47	14633.6
4143	5907	3344	Oligo	2903.67	8570.01
4144	15435	3343	Oligo	5370.67	17773.1
4147	4875	3345	Oligo	2635.61	7573.44
4148	5149	3345	Oligo	2706.52	7838.1
4149	13935	3346	L6 CT	4979.54	16325
4152	9301	3347	Oligo	3779.21	11849.1
4153	14345	3346	Astro	5085.66	16721
4155	8263	3350	Oligo	3507.65	10847.3
4156	9050	3352	Micro/PVM	3709.41	11608
4160	9661	3354	Oligo	3865.62	12198.7
4166	5991	3362	Oligo	2908.03	8655.81
4169	5482	3362	Oligo	2776.29	8164.15
4171	5195	3368	Oligo	2696.21	7888.49
4172	5749	3368	Oligo	2839.6	8423.61
4173	9245	3369	Oligo	3743.46	11800.7
4174	15150	3370	Oligo	5270.82	17504.8
4175	6699	3372	Oligo	3081.61	9342.27
4176	8289	3372	Oligo	3493.13	10878.1
4177	12721	3372	Astro	4640.22	15159.1
4178	15045	3371	L6B	5242.68	17403.6
4183	5563	3376	Oligo	2783.73	8246.02
4184	6083	3375	Oligo	2919.28	8748.04
4185	7213	3377	OPC	3209.81	9840.05
4186	7537	3376	Oligo	3294.64	10152.8
4187	11186	3375	VLMC	4240.03	13677.2
4196	4755	3382	Oligo	2568.81	7467.1
4198	13080	3384	Oligo	4721.54	15509
4200	11966	3388	Astro	4429.36	14433.9
4201	16897	3389	Astro	5704.63	19197.2
4202	17157	3388	Astro	5772.89	19448.1
4203	16389	3390	VIP	5572.18	18706.8
4207	7797	3396	Astro	3342.61	10409.1
4208	8854	3394	Oligo	3618.12	11429.5
4209	12998	3394	Micro/PVM	4690.66	15432.3
4210	15392	3395	Oligo	5309.31	17745
4213	10460	3397	Oligo	4030.88	12981.6
4214	13775	3396	Astro	4889.83	16183.4
4217	5550	3398	Oligo	2759.11	8239.15
4218	8326	3399	Oligo	3476.63	10920.8
4219	9898	3399	Oligo	3883.49	12439.3
4221	9934	3401	L6B	3890.88	12474.5
4223	4404	3403	Oligo	2457.68	7133.5
4224	4666	3401	Oligo	2527.42	7386.05
4226	10860	3404	Oligo	4127.65	13369.8
4227	11696	3404	Astro	4344.02	14177.3
4228	10909	3405	L6 CT	4139.36	13417.4
4229	14491	3406	Oligo	5065.49	16877.6
4232	7054	3411	Oligo	3135.82	9695.27
4233	7351	3411	Oligo	3212.69	9982.15
4238	7284	3413	Micro/PVM	3193.42	9917.95
4239	12477	3413	SNCG	4537.46	14934
4242	7962	3420	Micro/PVM	3362.14	10574.7
4243	16973	3421	Oligo	5693.39	19278.9
4246	4161	3422	Oligo	2376.43	6903.69
4247	13145	3422	L6 CT	4701.66	15581.6
4249	6212	3424	Oligo	2905.34	8885.33
4250	10773	3422	Micro/PVM	4087.74	13290.4
4253	8916	3428	Oligo	3601.32	11498.2
4255	6538	3429	Oligo	2984.88	9201.51
4257	10515	3431	Oligo	4012.28	13043.5
4258	10598	3430	Oligo	4034.72	13123.4
4259	6576	3433	Oligo	2990.85	9239.25
4260	9548	3433	Astro	3760.07	12110
4261	8162	3434	Micro/PVM	3400.38	10771.5
4262	15284	3435	LAMP5 LHX6	5242.72	17651.1
4264	6989	3437	Oligo	3093.88	9639.21
4267	14736	3440	Oligo	5096.06	17123
4271	15332	3442	Oligo	5248.38	17699.2
4272	16601	3442	Oligo	5576.82	18925
4276	7485	3446	Oligo	3213.56	10120.6
4278	7341	3447	Oligo	3175.33	9981.81
4279	12083	3449	Oligo	4400.72	14562.7
4281	4571	3450	Astro	2455.5	7306.97
4282	13584	3450	Oligo	4788.24	16012.9
4284	5545	3451	Oligo	2706.63	8248.04
4285	6215	3451	Oligo	2880.03	8895.21
4286	7022	3450	Oligo	3089.87	9674.45
4288	10658	3453	Oligo	4028.04	13187.3
4290	11146	3454	Oligo	4153.37	13659
4293	11938	3457	Oligo	4355.46	14424.8
4296	7767	3459	Oligo	3273.99	10396.4
4297	16971	3459	Oligo	5656.16	19286.8
4298	12053	3461	L6B	4381.36	14536.9
4300	4548	3461	Oligo	2438.92	7287.6
4301	5414	3464	Oligo	2660.16	8124.87
4302	5965	3465	Oligo	2801.81	8657.35
4303	11053	3465	Oligo	4118.68	13572
4304	14047	3465	Astro	4893.58	16464
4307	10438	3469	Oligo	3955.64	12979
4310	6114	3474	Oligo	2831.68	8803.61
4311	6512	3474	Oligo	2934.69	9188.04
4314	4818	3479	Oligo	2491.42	7553.06
4315	10066	3479	L6B	3849.7	12622.2
4317	9131	3481	Oligo	3605.77	11719.6
4319	13210	3483	SST	4659.56	15660.1
4320	17027	3484	Astro	5646.51	19347.3
4322	7606	3484	Oligo	3208.18	10247.4
4323	8573	3484	Oligo	3458.45	11181.4
4324	16526	3485	Oligo	5515.88	18863.7
4325	14836	3488	L6 IT	5075.57	17232
4326	17189	3487	Oligo	5685.54	19504.6
4328	4797	3490	Oligo	2475.36	7535.62
4329	7435	3487	Oligo	3161.02	10083
4330	8042	3489	Oligo	3316.19	10669.8
4333	10012	3490	Oligo	3825.1	12572.9
4334	10373	3491	Oligo	3917.57	12921.9
4335	16335	3489	Oligo	5462.58	18680.2
4337	6867	3492	Oligo	3009.18	9535.61
4338	8336	3492	Micro/PVM	3389.39	10954.6
4340	9772	3493	Oligo	3760.09	12341.9
4341	7819	3494	Oligo	3253.65	10455.7
4342	11188	3495	Astro	4124.64	13710.1
4343	13276	3496	L6B	4664.09	15727.3
4346	7203	3497	Oligo	3091.32	9861.45
4347	10561	3498	Astro	3959.46	13105.3
4349	4970	3499	Oligo	2511.44	7705.06
4350	13360	3499	Oligo	4682.93	15809.2
4351	5608	3500	Oligo	2675.6	8321.58
4354	5946	3503	Oligo	2760.18	8648.84
4355	8182	3501	Oligo	3340.84	10808.1
4357	5895	3505	Oligo	2745.05	8600.09
4358	14600	3504	Oligo	4999.04	17008.2
4359	16560	3504	L6 CT	5506.32	18901.4
4364	16349	3510	Oligo	5445.92	18699.2
4367	4454	3511	Oligo	2366.3	7209.75
4368	16770	3512	LAMP5 LHX6	5552.95	19106.3
4370	17541	3513	L6 IT	5751.53	19851.3
4374	6976	3516	Oligo	3014.21	9647.1
4375	13037	3515	OPC	4583.88	15501.3
4380	8803	3522	Oligo	3481.28	11413.4
4381	9496	3520	Oligo	3662.57	12082.3
4382	4924	3523	Oligo	2476.35	7666.84
4383	6016	3523	Oligo	2758.98	8721.63
4385	10345	3524	Astro	3878.44	12903.4
4388	7109	3526	Oligo	3038.97	9778.16
4391	7873	3532	Oligo	3230.92	10517.7
4392	11866	3532	Micro/PVM	4264.38	14374.6
4393	7842	3533	Oligo	3221.93	10488
4394	14946	3535	L6 IT	5058.65	17350.5
4397	5618	3537	Oligo	2642.45	8340.81
4398	14064	3538	Micro/PVM	4827.47	16499.3
4400	8913	3539	Oligo	3493.33	11524.1
4404	4382	3542	Micro/PVM	2317.72	7148.22
4405	5182	3541	OPC	2525.74	7920.7
4409	8801	3544	Oligo	3459.51	11417.2
4410	12819	3546	Oligo	4497.51	15298.8
4411	8326	3547	Oligo	3333.67	10959.1
4412	13974	3546	Astro	4796.45	16414.4
4414	7642	3549	Oligo	3154.71	10299
4415	10676	3548	OPC	3940.93	13229.3
4416	17648	3548	L5/6 NP	5745.42	19963.7
4419	5494	3549	Oligo	2598.77	8224.14
4423	8498	3551	Oligo	3374.33	11126.3
4425	8567	3555	Oligo	3388.32	11194
4426	8837	3553	Oligo	3460.13	11454.3
4427	9798	3553	Micro/PVM	3708.86	12382.5
4428	9825	3552	L6B	3716.81	12408.3
4431	6047	3557	Oligo	2734.16	8760.37
4433	15460	3559	OPC	5168.5	17853.1
4434	10442	3561	Astro	3867.81	13006.7
4435	13095	3560	Astro	4555.42	15569
4437	6590	3562	Oligo	2869.87	9286.16
4439	15662	3565	Oligo	5214.98	18049.8
4441	6490	3568	Oligo	2838.2	9191.12
4442	10733	3569	Oligo	3935.4	13289.8
4443	8995	3572	Oligo	3482.67	11611.8
4446	14477	3573	Astro	4900.55	16907.3
4449	6397	3576	Oligo	2806.4	9103.36
4450	9156	3577	Oligo	3519.51	11768.6
4451	17258	3579	SST	5614.53	19595.1
4454	8702	3580	Oligo	3399.11	11330.9
4455	9571	3581	Oligo	3623.06	12170.5
4456	10772	3580	Oligo	3934.87	13330.3
4460	5031	3582	Oligo	2447.06	7785.46
4461	5328	3580	Oligo	2525.86	8071.82
4462	13977	3581	L5/6 NP	4763.42	16426.4
4463	8069	3584	Micro/PVM	3231.42	10720.5
4464	12392	3584	Micro/PVM	4350.29	14896.2
4467	13269	3586	Oligo	4575.34	15743.8
4468	14740	3585	L6 IT Car3	4957.03	17164.4
4469	17751	3585	Astro	5736.34	20072.8
4472	5647	3586	Oligo	2602.63	8381.51
4473	7366	3588	Oligo	3045.6	10042.5
4474	15062	3588	Oligo	5037.47	17476.2
4477	11556	3589	Astro	4129.09	14089.9
4478	12707	3589	Astro	4426.99	15201.7
4484	10309	3595	Oligo	3800.55	12887
4486	11406	3598	Oligo	4081.57	13947.4
4487	14719	3597	Micro/PVM	4940.01	17147.2
4490	6597	3599	Oligo	2835.95	9302.5
4491	9299	3600	Oligo	3534.31	11912.7
4492	5988	3602	Oligo	2675.43	8715.03
4493	12139	3602	Oligo	4267.42	14656.4
4494	14589	3601	OPC	4902.5	17022.7
4496	6716	3604	Oligo	2861.92	9418.74
4497	6818	3602	Oligo	2890.25	9516.75
4498	16412	3602	L6B	5373.36	18783.8
4499	7286	3604	Oligo	3009.44	9969.32
4500	7429	3604	Micro/PVM	3046.45	10107.4
4501	9230	3605	Oligo	3511.62	11847.3
4502	15104	3605	Oligo	5031.92	17521.2
4503	9122	3606	OPC	3482.7	11743.3
4504	14090	3606	Micro/PVM	4768.52	16542
4508	9896	3608	Oligo	3681.1	12491.4
4509	15222	3609	L6B	5058.6	17636.2
4512	7193	3610	Micro/PVM	2979.58	9881.04
4513	14776	3612	L6B	4940.27	17206.2
4515	9070	3611	Oligo	3464.41	11694.3
4516	13201	3612	Oligo	4532.63	15684.8
4518	7066	3613	Micro/PVM	2943.81	9759.14
4519	13731	3615	PVALB	4666.91	16197.6
4521	14639	3616	L6 IT	4900.95	17074.9
4522	5920	3618	Oligo	2642.37	8653.49
4524	4411	3620	VLMC	2249.88	7196.42
4525	14751	3618	Oligo	4928	17183.6
4529	4171	3622	Oligo	2185.84	6965.12
4530	4377	3624	Oligo	2237.22	7164.62
4531	6331	3627	Oligo	2740.05	9052.81
4538	8582	3631	Micro/PVM	3318.79	11228.1
4541	4623	3633	Oligo	2292.2	7404.56
4543	4716	3637	L5/6 NP	2312.4	7495.43
4544	6753	3636	Oligo	2840.58	9462.76
4545	7678	3637	Oligo	3079.02	10356.5
4548	6292	3638	OPC	2719.34	9017.99
4549	8472	3638	OPC	3283.56	11123.7
4550	15381	3635	Oligo	5074.64	17796.5
4555	12781	3642	Astro	4394.95	15286.9
4559	8896	3645	Oligo	3386.54	11535.1
4565	10967	3649	Astro	3918.69	13536.5
4567	14599	3650	Oligo	4857.75	17045
4568	7965	3652	Astro	3138.82	10637.6
4569	12017	3652	L6B	4187.55	14551.5
4570	17346	3652	L5/6 NP	5566.8	19699
4571	4885	3655	Oligo	2338.76	7663.33
4574	4828	3655	Oligo	2324	7608.27
4575	14943	3656	VLMC	4940.99	17378.9
4576	15304	3656	Oligo	5034.43	17727.6
4578	5537	3661	Oligo	2501.71	8294.67
4585	11304	3667	Micro/PVM	3988.52	13866.7
4586	16160	3665	Micro/PVM	5247.28	18556.7
4588	9022	3666	Oligo	3398.87	11662.2
4590	14216	3669	Astro	4740.27	16680
4595	4726	3671	Oligo	2282.15	7513.89
4597	4493	3674	Oligo	2218.95	7289.6
4598	14646	3673	Oligo	4847.7	17096.4
4599	15097	3674	L6 IT	4963.46	17532.3
4601	5050	3676	Oligo	2361.18	7828.14
4602	4781	3677	Oligo	2290.59	7568.57
4604	16652	3680	L6B	5360.13	19035.8
4606	12032	3685	Oligo	4159.56	14574.6
4612	11328	3685	Astro	3977.35	13894.6
4613	14479	3685	OPC	4792.89	16938.2
4614	11079	3688	Oligo	3910.01	13654.8
4615	11420	3688	Astro	3998.26	13984.2
4618	4414	3689	Oligo	2184.01	7217.18
4619	8709	3689	OPC	3295.64	11365.8
4620	11221	3690	L6B	3944.83	13792.5
4621	16687	3690	OPC	5359.53	19072.2
4622	7425	3691	Oligo	2961.38	10126.1
4623	8339	3691	Oligo	3197.94	11009
4624	17488	3692	SST	5564.91	19846.5
4626	4891	3693	Oligo	2303.6	7678.96
4627	13163	3694	Oligo	4443.59	15669.4
4628	14734	3693	Oligo	4851.16	17186.6
4629	17949	3692	L5 ET	5684.23	20291.8
4631	13751	3695	Astro	4594.81	16237.6
4633	8643	3695	Oligo	3272.76	11303.6
4634	11655	3697	Oligo	4050.39	14213.5
4635	5672	3699	Oligo	2499.95	8434.9
4636	8667	3700	Micro/PVM	3274.14	11328.1
4637	12065	3699	Oligo	4154.58	14610.1
4638	4957	3701	Oligo	2312.96	7744.78
4639	9719	3703	Oligo	3543.52	12345
4640	13726	3701	Oligo	4582.54	16215
4641	11919	3704	L6 CT	4111.96	14470.3
4643	6461	3705	Oligo	2698.36	9198.57
4655	12041	3713	Oligo	4134.84	14590.5
4657	5222	3715	Oligo	2368.02	8004.38
4658	11847	3717	Oligo	4080.77	14404.2
4659	12928	3718	Oligo	4359.58	15448.6
4661	12427	3719	Micro/PVM	4228.95	14964.9
4665	6663	3722	Oligo	2734.22	9398.09
4666	10838	3721	SST	3815.76	13430.6
4669	7521	3725	Oligo	2953.39	10227.6
4670	13105	3724	Oligo	4399.6	15621.1
4673	9700	3727	OPC	3515.42	12332.9
4674	14707	3726	Astro	4812.3	17169
4675	9660	3729	Oligo	3503.14	12294.8
4684	5407	3737	Oligo	2394.65	8188.77
4685	5519	3737	Micro/PVM	2423.64	8296.95
4686	5035	3738	Oligo	2297.41	7829.7
4687	8678	3739	Oligo	3239.32	11348.8
4688	12153	3739	Oligo	4138.72	14705.4
4689	17342	3739	SST	5481.73	19717.6
4691	5600	3741	Oligo	2440.74	8376.22
4692	6332	3741	Micro/PVM	2630.2	9083.28
4693	6830	3741	Oligo	2759.09	9564.31
4694	7295	3740	Oligo	2880.41	10013.2
4696	9480	3744	VLMC	3442.06	12124.8
4698	5748	3746	Oligo	2474.22	8520.48
4700	5002	3748	Oligo	2279.21	7800.41
4701	6471	3748	OPC	2659.41	9219.36
4703	5179	3752	Micro/PVM	2321.15	7972.42
4704	5456	3753	Oligo	2391.88	8240.24
4706	4755	3755	Oligo	2208.52	7563.64
4708	16903	3757	L6 CT	5350.72	19298.2
4709	17372	3758	L6B	5471.14	19751.5
4710	6977	3761	Oligo	2777.82	9711.48
4711	7882	3761	Oligo	3012.05	10585.6
4712	14444	3763	Astro	4708.49	16924.6
4713	14488	3765	L2/3 IT	4717.94	16967.6
4715	6314	3767	Oligo	2600.43	9072.63
4716	16298	3767	PVALB	5184.47	18716.4
4717	16971	3769	Oligo	5356.73	19367
4718	4172	3771	Oligo	2042.17	7004.65
4719	7972	3771	Oligo	3025.68	10675.2
4720	5486	3773	Oligo	2380.33	8274.39
4721	6826	3772	Oligo	2728.11	9568.47
4723	7446	3775	Oligo	2885.68	10168.1
4726	8051	3775	Oligo	3042.27	10752.5
4729	5947	3777	Oligo	2495.78	8720.72
4732	11451	3780	Oligo	3917.42	14038
4733	15849	3779	Oligo	5056.67	18285.8
4737	7565	3783	Oligo	2908.75	10285.1
4738	11898	3783	Oligo	4030.22	14470.5
4741	5664	3788	Oligo	2411.91	8450.21
4743	5892	3788	Oligo	2470.92	8670.44
4745	13863	3792	Astro	4530.1	16370.9
4747	6780	3795	Oligo	2693.99	9529.99
4748	12888	3794	Oligo	4275.82	15429.6
4749	6755	3796	Oligo	2686.55	9506.1
4750	11769	3795	Oligo	3985.24	14349
4755	16480	3797	Astro	5202.6	18900
4756	9841	3800	Oligo	3481.4	12488
4757	16011	3801	Oligo	5077.35	18448
4761	8459	3802	Micro/PVM	3121.78	11153.6
4762	11366	3802	Oligo	3874.17	13961.5
4764	6639	3806	Oligo	2646.87	9396.64
4765	8143	3806	Oligo	3036.13	10849.4
4766	17288	3805	L6 IT Car3	5404	19682.5
4767	18272	3805	Oligo	5658.68	20633
4769	7658	3807	Oligo	2909.64	10381.2
4772	6208	3811	Oligo	2530.49	8981.62
4773	6400	3811	Oligo	2580.18	9167.08
4784	11682	3822	VLMC	3936.64	14271.9
4785	18003	3822	Oligo	5572.64	20377.6
4787	8665	3824	Oligo	3153.85	11358.3
4788	8823	3825	Oligo	3193.78	11511.1
4791	10502	3832	Oligo	3621.57	13134.7
4792	7861	3833	Oligo	2937.07	10584
4793	17710	3834	VIP	5485.21	20097.7
4795	7657	3839	Oligo	2878.47	10388.5
4798	17988	3838	Oligo	5553.3	20367.2
4800	11203	3842	Oligo	3793.35	13814.4
4801	11625	3840	Micro/PVM	3904.5	14221.6
4802	12080	3842	L6 CT	4020.33	14661.6
4803	18131	3841	Oligo	5587.41	20506.1
4805	10931	3844	SST	3721.02	13552.2
4806	6335	3845	Oligo	2530.52	9113.1
4807	18213	3845	Oligo	5604.77	20586.4
4809	10901	3849	L6 IT	3708.42	13524.5
4810	18007	3849	Oligo	5547.59	20388.4
4813	4354	3851	Oligo	2012	7201.15
4814	7879	3850	Oligo	2925.31	10605.8
4815	12460	3848	Astro	4112.89	15030.2
4816	15795	3849	L6 IT	4975.08	18251.8
4817	5133	3851	Oligo	2213.62	7953.61
4818	8702	3851	Oligo	3137.35	11401
4819	11572	3854	Endo	3877.26	14174
4820	7548	3853	Micro/PVM	2836.74	10286.8
4821	10607	3854	Oligo	3627.5	13241.9
4822	13098	3854	Astro	4272.22	15648
4823	13388	3853	Oligo	4348.24	15927.8
4825	11474	3855	Oligo	3850.93	14079.6
4826	15188	3854	SST	4813.15	17666.8
4827	18111	3856	Micro/PVM	5567.75	20490.7
4828	5986	3859	Oligo	2426.67	8779.61
4829	7498	3858	Oligo	2818.97	10239.8
4830	9937	3857	Oligo	3451.19	12595.5
4831	14875	3857	Oligo	4729.24	17365.2
4834	6090	3859	Oligo	2453.58	8880.07
4837	5604	3860	Oligo	2326.83	8410.89
4838	6737	3860	Oligo	2620.07	9505.28
4839	13671	3861	Oligo	4413.76	16203.3
4840	17736	3860	Astro	5466.83	20129.5
4842	5813	3863	Oligo	2378.03	8613.54
4843	14454	3862	L6B	4615.45	16959.8
4844	6512	3864	Oligo	2557.98	9288.98
4845	17222	3864	L6 CT	5329.93	19634
4849	13458	3866	Astro	4353.8	15998.8
4850	15752	3866	Oligo	4947.53	18214.7
4852	18076	3870	Oligo	5545.16	20460.5
4855	16641	3878	L6 IT	5166.03	19076.5
4856	4323	3879	Oligo	1976.93	7178.45
4857	8088	3879	Oligo	2951.39	10815.2
4858	16570	3877	Astro	5148.62	19007.6
4859	18112	3881	Oligo	5543.86	20498.1
4865	5005	3885	Oligo	2147.65	7838.77
4866	7834	3886	Oligo	2878.88	10571.6
4872	15150	3895	Oligo	4763.71	17640.7
4873	18387	3894	Oligo	5602.47	20767.1
4877	14956	3897	Oligo	4711.57	17453.8
4879	18058	3900	SST	5511.53	20450.9
4881	7899	3901	Oligo	2881.22	10638.3
4882	12269	3901	Oligo	4012.26	14859.4
4885	5316	3902	Oligo	2211.72	8143.57
4886	9013	3904	Oligo	3166.65	11715.1
4887	18250	3908	VLMC	5553.49	20638.4
4890	8064	3911	Oligo	2914.27	10800.3
4891	10437	3910	Oligo	3529.41	13092.1
4893	5042	3913	Oligo	2130.18	7881.75
4894	7940	3915	Oligo	2878.31	10681.5
4895	11614	3915	Oligo	3829.21	14230.3
4896	13114	3917	Oligo	4215.51	15679.7
4897	15211	3917	L6 CT	4758.25	17705.3
4901	12646	3921	SST	4090.51	15228.7
4902	12881	3921	Micro/PVM	4151.34	15455.7
4903	13633	3921	Oligo	4345.97	16182.1
4905	4740	3923	Oligo	2042.36	7592.63
4906	11088	3922	Oligo	3686.31	13724.1
4907	12592	3922	L6 IT Car3	4075.57	15176.8
4910	4478	3924	Oligo	1973.58	7339.82
4911	4863	3924	Oligo	2073.23	7711.7
4912	9712	3923	Oligo	3329.21	12395.2
4913	16969	3924	Astro	5206.49	19405.2
4914	18095	3924	Oligo	5497.92	20492.8
4915	5719	3927	Oligo	2291.88	8539.31
4916	11303	3927	Oligo	3737.13	13933
4923	5050	3930	Oligo	2115.83	7893.88
4924	15943	3932	Astro	4933.22	18416.2
4930	5222	3936	Oligo	2154.55	8061.57
4931	7439	3939	Oligo	2725.46	10203.8
4935	4609	3942	Oligo	1990.1	7471.01
4938	13244	3943	Astro	4224.04	15812
4941	7363	3946	Oligo	2699.03	10132.2
4942	10780	3942	Micro/PVM	3587.27	13431.7
4945	7465	3951	Oligo	2720.6	10232
4946	14968	3951	Astro	4662.51	17479.4
4948	18665	3952	Oligo	5618.4	21050.7
4951	4703	3954	Oligo	2002.84	7564.92
4954	12196	3958	Oligo	3938.31	14803.6
4956	5159	3959	Micro/PVM	2116.03	8006.67
4957	4063	3962	Oligo	1829.47	6948.8
4958	17726	3961	Astro	5366.68	20146
4960	10412	3965	Astro	3469.81	13082.2
4961	15572	3969	Astro	4801.45	18067.4
4962	15839	3964	L6 CT	4875.39	18324.1
4971	16156	3979	L6 CT	4942.95	18634.1
4974	5919	3980	Oligo	2292.45	8746.21
4975	19258	3980	Astro	5744.84	21630.7
4977	8974	3982	Oligo	3081.21	11697.6
4978	16808	3982	Oligo	5108.8	19264.7
4981	6613	3986	Oligo	2466.27	9418.12
4982	7353	3986	Oligo	2657.8	10132.9
4985	5430	3988	Oligo	2158.16	8275.95
4986	7806	3986	Oligo	2775.05	10570.5
4987	10260	3988	Oligo	3408.26	12941.4
4988	17516	3990	Oligo	5284.31	19950.6
4989	10723	3991	Oligo	3525.19	13389.4
4991	4119	3992	Oligo	1814.98	7010.65
4992	4243	3993	Oligo	1846.11	7130.69
4993	8246	3992	Oligo	2883.13	10997
4994	8762	3993	Oligo	3015.71	11495.7
4995	14499	3996	L6 IT	4497.66	17038
4996	17544	3995	L4 IT	5286.73	19979
5000	5661	3997	Oligo	2209.25	8501.4
5002	6090	3998	Oligo	2319.32	8916.04
5006	12784	4005	L6B	4045.09	15383.8
5009	6254	4005	VLMC	2355.01	9076.27
5012	9292	4011	Oligo	3135.5	12012.3
5014	4976	4012	Oligo	2017.47	7843.63
5015	5410	4012	Oligo	2129.8	8262.84
5016	5536	4012	Oligo	2162.41	8384.55
5017	5991	4012	Oligo	2280.17	8824.04
5018	13964	4012	L2/3 IT	4343.74	16525.4
5021	7447	4016	Oligo	2653.15	10231.5
5023	16402	4022	Micro/PVM	4965.08	18882.9
5024	5580	4026	Oligo	2160.28	8430.67
5025	7695	4024	Oligo	2709.61	10473.1
5026	15211	4024	L6 CT	4654.9	17733
5027	10379	4028	Oligo	3400.42	13066.7
5029	15260	4027	Oligo	4664.68	17781.1
5031	5676	4030	Oligo	2181.26	8524.43
5032	17362	4030	Micro/PVM	5205.82	19812.2
5035	8477	4032	Oligo	2904.28	11230.5
5036	10352	4032	Oligo	3389.57	13041.6
5037	17013	4034	Astro	5111.63	19476.2
5040	13215	4035	Astro	4127.67	15807.8
5043	6959	4039	Oligo	2504.63	9766.05
5044	17052	4042	Oligo	5113.99	19515.9
5047	5422	4042	Oligo	2103.93	8282.19
5048	17954	4043	Astro	5346.48	20387.4
5049	16254	4044	L6 CT	4905.52	18745.6
5051	5988	4045	Oligo	2247.52	8829.68
5054	4968	4047	Oligo	1981.6	7844.96
5056	12791	4049	SST	4004.4	15401.9
5061	6878	4052	Oligo	2471.11	9691.17
5064	4682	4054	Oligo	1900.81	7570.52
5067	4356	4056	Oligo	1814.5	7256.14
5068	8218	4058	Oligo	2812.13	10987.1
5071	4327	4059	Oligo	1804.1	7228.91
5072	12456	4060	Oligo	3907.08	15081.2
5073	15965	4061	Oligo	4814.31	18470.9
5077	11537	4063	Astro	3666.32	14194.3
5078	16349	4064	Micro/PVM	4910.79	18842.6
5082	14766	4064	Astro	4501.08	17313.5
5083	12588	4067	Astro	3934.48	15210.5
5085	6131	4069	Micro/PVM	2261.35	8974.02
5086	8659	4069	Astro	2915.65	11415.9
5087	10117	4069	Astro	3293	12824.2
5088	18691	4069	Astro	5512.12	21106.1
5090	11563	4070	Oligo	3666.29	14221.2
5091	17110	4070	L6 CT	5101.96	19579.2
5097	4611	4078	Oligo	1859.25	7508.15
5098	15178	4077	Oligo	4595.16	17714.8
5099	4978	4079	Oligo	1953.27	7862.9
5100	7026	4079	Oligo	2483.34	9841.12
5101	7794	4078	Micro/PVM	2683.07	10582.7
5102	16232	4080	Astro	4865.06	18733.7
5103	19105	4079	Astro	5609.61	21508.5
5105	9120	4082	Oligo	3022.4	11864.5
5106	10427	4082	Micro/PVM	3360.68	13127
5107	12477	4080	VLMC	3893.19	15106.6
5108	6198	4084	Oligo	2264.2	9042.62
5110	15198	4086	OPC	4591.64	17736.5
5111	11105	4087	Oligo	3531.33	13783.2
5112	11763	4087	Astro	3701.63	14418.8
5115	8478	4088	Oligo	2850.45	11246
5120	14850	4091	Oligo	4496.74	17401.6
5123	14115	4093	Oligo	4304.58	16692.2
5128	11625	4097	Oligo	3656.26	14288.1
5129	8503	4100	Oligo	2845.33	11273.2
5131	5155	4100	Micro/PVM	1978.8	8039.3
5141	6071	4108	Oligo	2208.15	8926.16
5142	6182	4109	Oligo	2235.91	9033.64
5143	13014	4109	Oligo	4004.17	15632.8
5149	5023	4116	Micro/PVM	1929.18	7915.94
5150	16143	4115	OPC	4808.22	18656.8
5153	10611	4116	Oligo	3375.46	13313.5
5154	6805	4118	Oligo	2388.47	9637.74
5155	10050	4119	Astro	3227.37	12772.4
5158	7089	4120	Oligo	2460.04	9912.58
5159	9597	4121	L6 IT Car3	3108.19	12335.4
5160	13470	4122	Astro	4109.63	16076.7
5162	4763	4124	Oligo	1854.16	7666.87
5164	17212	4125	L6 IT Car3	5075.23	19691.9
5167	4649	4128	Oligo	1820.79	7557.79
5168	6471	4130	Oligo	2290.43	9318.23
5169	6768	4128	Oligo	2369.23	9604.59
5170	11712	4129	Oligo	3647.87	14380.4
5172	12586	4130	Oligo	3873.11	15224.9
5173	11740	4132	Oligo	3652.21	14408.2
5174	15560	4131	Astro	4641.87	18097.8
5175	5473	4134	Oligo	2028.26	8355.27
5179	5580	4136	Oligo	2054.03	8459.14
5180	13718	4135	Astro	4161.26	16319.6
5181	15583	4137	Oligo	4642.03	18121.6
5183	4795	4139	Oligo	1847.95	7701.66
5185	5413	4142	Oligo	2005.01	8299.38
5186	10148	4141	Oligo	3231.48	12872.8
5187	11534	4141	Oligo	3590.2	14211.6
5188	15403	4141	LAMP5 LHX6	4591.58	17948.7
5189	15893	4143	Oligo	4716.46	18422.5
5190	7451	4143	Oligo	2531.51	10268.2
5191	12260	4143	Oligo	3776.18	14913.3
5192	15245	4143	Oligo	4548.75	17796.6
5194	9206	4144	Oligo	2984.78	11963.7
5196	7068	4147	Oligo	2428.52	9899.28
5197	7203	4147	Oligo	2463.46	10029.7
5201	4819	4153	Oligo	1840.64	7728.47
5202	16785	4152	LAMP5 LHX6	4938.64	19286.5
5203	17398	4152	SST	5097.29	19878.6
5204	11710	4154	Oligo	3623.2	14384.9
5206	5688	4156	Oligo	2062.66	8568.64
5208	8337	4159	Oligo	2745.37	11128.2
5209	18351	4160	OPC	5336.22	20801.2
5211	6450	4160	Oligo	2256.02	9305.71
5216	8966	4164	Oligo	2903.34	11737
5217	5320	4166	Oligo	1957.75	8215.76
5218	7594	4166	Oligo	2546.31	10412.3
5219	8930	4166	Oligo	2892.09	11702.8
5220	11030	4166	Oligo	3435.61	13731.2
5222	9167	4168	Oligo	2951.5	11932.2
5223	13757	4166	Astro	4141.41	16365.3
5224	5752	4170	Oligo	2065.7	8634.08
5225	9216	4170	L6 IT	2962.25	11980
5226	5251	4172	Oligo	1934.1	8150.67
5227	17324	4171	L6 IT Car3	5059.79	19812
5231	16518	4176	L6 CT	4846.35	19034.8
5232	5549	4177	Oligo	2006.4	8439.81
5233	6122	4178	Oligo	2153.74	8993.54
5235	4763	4177	Oligo	1802.97	7680.59
5236	9335	4178	L6 CT	2985.32	12097.1
5237	11618	4178	OPC	3576.21	14302.3
5239	8207	4181	Oligo	2690.48	11008.3
5241	5988	4184	Oligo	2113.26	8865.66
5243	6157	4185	Oligo	2156.03	9029.16
5251	5685	4187	Oligo	2031.94	8573.76
5252	7951	4188	Oligo	2617.46	10762.8
5254	11729	4192	Astro	3591.41	14413.1
5256	13433	4194	L6 IT	4030.51	16059.6
5258	9512	4196	Oligo	3013.75	12272.7
5259	19186	4196	L2/3 IT	5517.56	21617.1
5261	9546	4198	Astro	3020.61	12306
5262	15698	4199	Micro/PVM	4611.9	18248.7
5267	9691	4202	L6B	3054.28	12447.1
5268	15537	4205	L2/3 IT	4564.44	18094.7
5274	8871	4205	Oligo	2839.15	11655.9
5275	15662	4205	Oligo	4596.79	18215.5
5276	18383	4206	L6 CT	5300.07	20844
5277	4775	4207	Oligo	1777.1	7699.95
5278	14228	4206	OPC	4224.68	16830.6
5284	4852	4212	Oligo	1792.19	7775.62
5287	8676	4214	Oligo	2779.99	11469.8
5293	18217	4217	L6 IT Car3	5246.48	20686.5
5294	19006	4217	Micro/PVM	5450.69	21448.6
5295	16556	4221	SST	4812.72	19083.1
5297	14871	4224	Oligo	4373.71	17456.3
5298	17395	4224	Astro	5026.97	19894.3
5299	15720	4225	Oligo	4592.48	18276.7
5300	17844	4225	PVALB	5142.21	20328.3
5302	15580	4228	L6 IT	4553.35	18142.2
5304	9075	4231	Oligo	2866.83	11859.6
5305	6458	4232	Oligo	2188.54	9332.07
5312	15985	4240	Astro	4646.58	18536.5
5313	20064	4240	Oligo	5702.3	22476.5
5314	11957	4244	L6B	3600.19	14646.8
5315	13135	4243	Astro	3906.05	15784.4
5316	16668	4244	L6 CT	4819.49	19197.3
5317	12715	4247	Oligo	3793.48	15379.7
5320	14207	4249	L6 IT	4177.71	16821.4
5321	6660	4250	Oligo	2223.43	9531.84
5324	9157	4252	Oligo	2867.77	11944.3
5325	16566	4252	Micro/PVM	4785.36	19100.8
5329	7100	4257	Oligo	2330.55	9958.66
5330	6527	4256	Oligo	2183.22	9404.93
5331	14261	4258	Astro	4182.99	16875.9
5332	15511	4259	SST	4505.55	18083.6
5336	8065	4263	OPC	2574.52	10892.3
5341	7691	4269	Oligo	2471.92	10532.6
5342	17272	4268	Astro	4952.64	19786.9
5343	17317	4269	Micro/PVM	4963.32	19830.6
5345	12351	4273	Oligo	3674.16	15034.9
5347	10019	4272	OPC	3071.56	12782.1
5348	7605	4274	Oligo	2444.84	10450.9
5349	8701	4275	Oligo	2727.54	11509.8
5351	5562	4281	Oligo	1909.31	8479.28
5352	6436	4283	Oligo	2133.58	9324.02
5353	7181	4283	Oligo	2326.4	10043.6
5355	5755	4288	Micro/PVM	1952.5	8667.52
5356	13822	4287	L6 IT	4041.36	16459.4
5360	15061	4290	L6 IT	4359.14	17656.9
5361	19546	4290	L5 ET	5519.94	21989.1
5362	6223	4293	Oligo	2068.8	9120.86
5363	16314	4291	Astro	4682.47	18867.5
5366	9638	4294	Astro	2951.7	12419.8
5367	10318	4295	Oligo	3126.73	13076.8
5369	6899	4296	Oligo	2240.86	9774.61
5374	5968	4299	Oligo	1997	8876.11
5378	12236	4302	Oligo	3616.38	14931.3
5379	13558	4301	Astro	3959.51	16208
5380	14395	4302	SST	4175.17	17016.7
5381	5282	4305	Oligo	1813.66	8215.03
5382	6325	4306	Oligo	2082.64	9222.75
5383	14783	4304	Astro	4273.66	17392
5385	10377	4306	Astro	3131.37	13136.7
5386	18651	4307	Oligo	5271.88	21129
[truncated: 1,683 more rows]

## Sheet: AnG
	x	y	celltype_F	rotated_x	rotated_y
8960	13197	13409	Oligo	8974.03	36789.3
8985	13416	13437	Oligo	8825.48	36952.7
9053	13257	13501	Oligo	8864.26	36785.7
9077	13519	13526	Oligo	8693.5	36986
9122	13037	13567	Oligo	8936.38	36567.6
9123	13502	13566	Oligo	8670.49	36949.1
9163	13053	13592	Oligo	8906.72	36566.4
9180	13217	13604	Oligo	8802.83	36693.9
9244	12971	13647	Oligo	8908.7	36467.7
9249	13507	13656	Oligo	8593.89	36901.6
9264	13580	13668	Oligo	8542.19	36954.5
9275	13453	13677	Oligo	8607.66	36845.3
9281	13032	13678	Oligo	8848.32	36499.9
9287	13252	13682	Oligo	8718.86	36677.8
9309	13642	13699	Oligo	8481.24	36987.5
9319	13327	13709	Oligo	8653.72	36723.8
9326	13468	13710	Oligo	8572.03	36838.7
9341	13139	13726	Oligo	8747.63	36560
9361	12885	13741	Astro	8881.03	36343.3
9372	12766	13751	Oligo	8941.09	36240.1
9373	12864	13750	Oligo	8885.7	36321
9382	13671	13757	Oligo	8417.09	36978
9409	13443	13779	Oligo	8529.85	36778.6
9412	13176	13780	Oligo	8682.17	36559.3
9414	12984	13784	Oligo	8789.02	36399.8
9422	13646	13790	Oligo	8404.4	36938.6
9429	13549	13794	Oligo	8456.76	36856.9
9443	12844	13805	Oligo	8852.12	36273
9459	13353	13821	Oligo	8547.06	36680.8
9462	12739	13824	Oligo	8896.78	36176.1
9472	12712	13835	Oligo	8903.26	36147.7
9481	13652	13842	Oligo	8358.36	36913.7
9530	13536	13883	Oligo	8391.31	36795.2
9537	13325	13888	Oligo	8508.24	36619.4
9579	13070	13924	OPC	8625.01	36389.9
9580	13675	13923	Oligo	8278.82	36886.1
9603	12790	13943	Oligo	8770.05	36149.7
9605	12595	13944	Oligo	8881.08	35989.3
9629	12444	13962	Oligo	8952.95	35855.3
9635	13656	13968	Oligo	8252.86	36844.7
9641	13437	13972	Oligo	8375.19	36663
9666	12495	13992	Oligo	8899.12	35879.9
9674	13100	13996	Oligo	8548.83	36373.2
9683	13325	14004	Oligo	8413.22	36552.9
9694	13475	14008	Oligo	8323.91	36673.5
9701	12400	14014	Oligo	8935.59	35789.5
9710	13165	14022	Oligo	8490.25	36411.5
9716	13290	14026	Oligo	8415.27	36511.6
9743	12500	14040	Oligo	8856.93	35856.5
9750	12784	14048	OPC	8687.48	36084.5
9786	13610	14074	Oligo	8192.41	36746.2
9821	13097	14103	Oligo	8462.9	36309.4
9825	13494	14105	Oligo	8233.55	36633.4
9843	13693	14117	Oligo	8109.58	36789.5
9847	12781	14118	OPC	8631.86	36041.9
9861	13358	14134	Oligo	8287.8	36505.4
9864	13049	14139	Oligo	8460.94	36249.4
9883	13867	14151	Oligo	7981.93	36912.6
9893	12489	14160	Oligo	8764.94	35778.6
9901	13598	14165	Oligo	8124.75	36684.2
9918	12200	14174	Oligo	8919.24	35533.9
9919	13768	14173	Oligo	8020.69	36818.9
9922	13694	14178	Oligo	8059.04	36755.4
9930	13134	14184	Oligo	8375.33	36293.2
9934	12599	14187	Oligo	8679.73	35853.2
9962	12690	14208	Oligo	8610.33	35915.7
9963	13592	14206	Oligo	8094.61	36655.8
9966	13804	14208	Oligo	7971.37	36828.3
9973	13465	14214	Oligo	8160.9	36547.1
9979	12519	14222	Oligo	8696.95	35767.6
9983	12977	14225	Oligo	8431.79	36141.1
9991	13962	14230	Astro	7862.72	36945.1
10003	12938	14241	Oligo	8441.06	36100
10022	13213	14258	Oligo	8269.4	36315.5
10028	12181	14263	Oligo	8857.23	35467.2
10030	13510	14264	Oligo	8094.13	36555.3
10032	12867	14267	Oligo	8460.48	36026.9
10036	12207	14269	Oligo	8837.4	35485.1
10037	13450	14267	Oligo	8126.09	36504.5
10056	13661	14284	Oligo	7991.14	36667.5
10063	13220	14293	Oligo	8236.71	36301.1
10068	12238	14297	Oligo	8796.69	35494.4
10085	12891	14307	Oligo	8413.95	36023.6
10086	13371	14309	Oligo	8136.99	36415.7
10095	12636	14313	Oligo	8555.3	35811.3
10099	12100	14314	Oligo	8861.91	35371.6
10103	12149	14324	Astro	8825.62	35406
10109	13003	14325	Micro/PVM	8334.96	36105
10125	13253	14335	Oligo	8183.38	36304.1
10134	13020	14343	Oligo	8310.47	36108.6
10153	12540	14353	Oligo	8577.59	35709.7
10160	13186	14362	Oligo	8199.69	36233.7
10173	13734	14374	Oligo	7875.54	36675.7
10178	12500	14378	Oligo	8580.06	35662.6
10198	11990	14385	Oligo	8866.85	35240.8
10211	12881	14396	Oligo	8346.78	35964.4
10216	12778	14401	Oligo	8401.76	35877.1
10217	13311	14407	Oligo	8091.13	36310.3
10224	13468	14412	Oligo	7996.98	36436
10225	13757	14413	Oligo	7830.4	36672.2
10236	13520	14422	Oligo	7958.97	36472.9
10240	11936	14426	Oligo	8864.24	35173.1
10241	12083	14424	Oligo	8781.56	35294.6
10256	12251	14435	Oligo	8676.19	35425.9
10257	14129	14435	Oligo	7599.01	36964.3
10261	11955	14438	Oligo	8843.51	35181.7
10266	11707	14442	Astro	8982.48	34976.3
10275	12388	14449	Oligo	8586.14	35530.1
10284	13355	14460	Oligo	8022.48	36315.9
10287	11875	14464	Oligo	8868.1	35101.3
10290	12240	14472	Oligo	8652.19	35395.7
10292	13816	14472	OPC	7748.23	36686.7
10294	13888	14473	Oligo	7706.11	36745.1
10299	14046	14478	Oligo	7611.39	36871.6
10318	13762	14488	Oligo	7766.1	36633.3
10322	13044	14492	Oligo	8174.65	36042.8
10323	13294	14490	Oligo	8032.89	36248.8
10327	13271	14495	Oligo	8041.99	36227.1
10339	12509	14505	Oligo	8470.86	35597.1
10365	12706	14519	Oligo	8346.4	35750.5
10366	13141	14517	Oligo	8098.53	36107.9
10384	12185	14532	Oligo	8634.58	35316.2
10397	13638	14541	Oligo	7793.81	36501.3
10407	12667	14545	Oligo	8347.47	35703.6
10408	13271	14546	Oligo	8000.21	36197.8
10442	11515	14581	Oligo	8978.74	34739.3
10465	12280	14600	Oligo	8524.39	35355
10479	14155	14611	Oligo	7439.93	36884.6
10491	11978	14622	Oligo	8679.59	35095
10492	13108	14623	Oligo	8030.63	36020.1
10498	11856	14624	Oligo	8747.93	34994
10514	12758	14634	Oligo	8222.37	35727.1
10515	12998	14634	Oligo	8084.71	35923.7
10516	12817	14639	Oligo	8184.44	35772.6
10517	13381	14637	Oligo	7862.58	36235.7
10520	13913	14640	Oligo	7554.98	36669.8
10523	12867	14642	Oligo	8153.3	35811.8
10539	14115	14655	Oligo	7426.83	36826.6
10545	11968	14659	Oligo	8655.02	35065.6
10548	14245	14663	Oligo	7345.71	36928.5
10550	12321	14665	Oligo	8447.63	35351.3
10582	13039	14698	Oligo	8008.77	35920.6
10591	14211	14701	Oligo	7334.08	36878.9
10593	13793	14703	Oligo	7572.2	36535.3
10597	12061	14708	Oligo	8561.54	35113.7
10609	12181	14721	Oligo	8482.06	35204.5
10613	11972	14722	Oligo	8601.12	35032.8
10614	12971	14723	Oligo	8027.3	35850.5
10625	12213	14727	Oligo	8458.79	35227.3
10631	12403	14734	Oligo	8344.08	35378.9
10640	12688	14739	Oligo	8176.51	35609.5
10641	13982	14741	Oligo	7432.67	36668.4
10655	13793	14747	Astro	7536.16	36510.1
10659	11351	14749	Oligo	8935.19	34508.6
10661	11266	14752	Astro	8981.49	34437.2
10662	12018	14751	Oligo	8550.98	35053.8
10668	12998	14756	Oligo	7984.78	35853.7
10678	13974	14764	Oligo	7418.41	36648.6
10688	12347	14770	Oligo	8346.71	35312.4
10699	14155	14776	Oligo	7304.77	36790
10705	13451	14778	Oligo	7706.93	36212.2
10711	12167	14782	Oligo	8440.12	35158.1
10713	13742	14784	Oligo	7535.1	36447.1
10714	14034	14785	Oligo	7366.8	36685.7
10716	13939	14787	Oligo	7419.65	36606.8
10717	14236	14786	Oligo	7250.11	36850.6
10725	12796	14793	Oligo	8070.33	35667
10733	12442	14800	Oligo	8267.64	35373
10740	13438	14803	Oligo	7693.9	36187.2
10751	13042	14809	Oligo	7916.12	35859.4
10755	11219	14811	Oligo	8960.12	34364.9
10758	12694	14816	Oligo	8110	35570.3
10765	13410	14822	Oligo	7694.4	36153.4
10767	13198	14823	Oligo	7815.18	35979.1
10773	11244	14825	Oligo	8934.31	34377.3
10774	12909	14827	Oligo	7977.67	35740.1
10775	13295	14827	Astro	7756.27	36056.3
10776	14343	14827	Oligo	7155.16	36914.8
10782	11722	14831	Oligo	8655.22	34765.5
10789	12055	14835	Oligo	8460.95	35035.9
10791	13898	14838	Oligo	7401.39	36543.9
10793	14034	14839	Oligo	7322.56	36654.8
10794	11743	14841	Oligo	8634.99	34776.9
10796	11634	14842	Oligo	8696.69	34687.1
10797	12019	14841	Micro/PVM	8476.68	35003
10806	13337	14847	Oligo	7715.79	36079.2
10809	12765	14847	Oligo	8043.88	35610.7
10826	13366	14856	Oligo	7691.79	36097.8
10830	11463	14860	Oligo	8780.03	34536.7
10842	11192	14868	Oligo	8928.91	34310.1
10844	13693	14871	Oligo	7491.94	36357.1
10859	13544	14884	Oligo	7566.75	36227.6
10865	13646	14888	Oligo	7504.97	36308.8
10898	12677	14913	Oligo	8040.29	35500.7
10903	13083	14923	Oligo	7799.22	35827.6
10907	11981	14925	Oligo	8429.67	34923.7
10910	13269	14929	Oligo	7687.62	35976.5
10933	13975	14948	Oligo	7267.12	36543.9
10938	12335	14954	Oligo	8202.87	35197.1
10946	11777	14960	Oligo	8518.01	34736.5
10947	13188	14961	Oligo	7707.87	35891.8
10960	11007	14970	Oligo	8951.47	34100
10964	10983	14973	Oligo	8962.78	34078.7
10965	13464	14975	Oligo	7538.1	36109.8
10966	14385	14975	Oligo	7009.83	36864.3
10972	12015	14977	Astro	8367.57	34921.7
10973	13830	14977	Oligo	7326.53	36408.5
10978	11758	14978	Oligo	8514.16	34710.6
10979	11367	14983	Oligo	8734.33	34387.5
10980	11443	14982	Oligo	8691.56	34450.3
10981	14158	14982	Oligo	7134.3	36674.3
10986	12840	14987	Oligo	7886.18	35591.8
10991	11398	14991	Oligo	8710	34408.3
10998	12483	14994	Oligo	8085.21	35295.3
10999	12916	14994	Oligo	7836.85	35650
11000	14256	14994	Oligo	7068.26	36747.7
11002	11006	14996	Oligo	8930.74	34084.3
11013	14371	15001	Oligo	6996.56	36837.9
11015	11027	15010	Oligo	8907.23	34093.5
11021	12602	15014	Astro	8000.57	35381.4
11025	13198	15021	Oligo	7652.99	35865.6
11029	13723	15024	Oligo	7349.4	36293.9
11036	14443	15027	Oligo	6933.97	36882
11038	13432	15030	Oligo	7511.4	36052.1
11040	12325	15035	Oligo	8142.25	35142.4
11045	11549	15041	Oligo	8582.43	34503.3
11048	12882	15043	Astro	7816.22	35594.1
11049	12780	15046	Astro	7872.26	35508.8
11063	14410	15056	Oligo	6929.14	36838.3
11068	12498	15061	Oligo	8021.72	35269.2
11069	11806	15064	Oligo	8416.18	34700.6
11079	13031	15072	Oligo	7707	35699.5
11082	11000	15076	Oligo	8868.65	34033.5
11083	12970	15076	Oligo	7738.71	35647.2
11086	14203	15080	Oligo	7028.21	36655
11089	12319	15082	Oligo	8107.19	35110.5
11093	13250	15086	Oligo	7569.92	35870.9
11100	13126	15092	Oligo	7636.12	35765.8
11101	13938	15091	Oligo	7171.2	36431.6
11103	14458	15093	Oligo	6871.3	36856.4
11118	14007	15104	Oligo	7120.97	36480.6
11123	13578	15106	Oligo	7365.4	36128.1
11131	11625	15113	Oligo	8479.86	34524.3
11136	14033	15115	Oligo	7097.05	36495.6
11138	14061	15117	Oligo	7079.35	36517.4
11141	12243	15120	Oligo	8119.66	35026.5
11143	11256	15121	Oligo	8684.96	34217.4
11155	14086	15129	Oligo	7055.18	36531
11160	13605	15130	Oligo	7330.25	36136.4
11161	14200	15130	Oligo	6988.98	36623.8
11164	11901	15131	Oligo	8306.81	34740
11169	11331	15139	Oligo	8627.19	34268.5
11170	13776	15140	Astro	7223.98	36270.8
11177	13003	15150	Oligo	7659.16	35631.8
11178	14100	15149	Oligo	7030.77	36531
11180	11243	15150	Oligo	8668.66	34190.1
11184	11400	15156	Oligo	8573.69	34315.3
11185	13697	15153	Oligo	7258.64	36198.6
11188	11352	15157	Oligo	8600.4	34275.4
11191	14453	15160	Oligo	6819.29	36813.9
11207	13828	15174	Oligo	7166.3	36293.9
11213	14305	15177	Oligo	6890.25	36682.9
11216	13286	15179	Oligo	7473.09	35847
11228	12698	15188	Oligo	7802.98	35360.2
11232	14269	15189	Oligo	6901.07	36646.5
11241	11283	15193	Oligo	8610.49	34198.2
11246	10622	15196	Oligo	8987.17	33655
11250	12113	15200	Oligo	8128.69	34874.1
11251	12566	15199	Oligo	7869.68	35245.8
11256	11487	15201	Oligo	8486.93	34360.7
11258	10907	15201	Oligo	8819.6	33885.6
11259	12674	15203	Oligo	7804.45	35331.9
11262	12147	15209	Oligo	8101.81	34896.8
11266	12985	15208	Oligo	7621.98	35583.8
11274	10953	15213	Oligo	8783.39	33916.4
11277	11141	15215	Oligo	8673.92	34069.3
11289	11341	15221	Oligo	8554.29	34229.7
11296	10896	15227	Oligo	8804.61	33861.7
11302	12575	15238	Oligo	7832.57	35230.8
11306	11205	15243	Oligo	8614.27	34105.6
11312	14554	15245	Oligo	6691.73	36847.8
11313	12526	15246	Oligo	7854.12	35186
11321	13456	15249	Oligo	7318.24	35946.1
11324	11471	15256	Micro/PVM	8451.05	34316.1
11328	14628	15255	Oligo	6641.09	36902.7
11344	12994	15267	Oligo	7568.48	35557.3
11348	13867	15272	Oligo	7063.66	36269.6
11363	14741	15282	Oligo	6554.16	36979.8
11365	12630	15286	Oligo	7761.7	35248.3
11366	13097	15285	Oligo	7494.66	35631.4
11374	12415	15292	Oligo	7880.11	35068.7
11377	12604	15296	Astro	7768.42	35221.2
11378	13773	15296	Oligo	7097.91	36178.8
11379	13465	15299	Astro	7272.12	35924.8
11390	14321	15311	Oligo	6771.31	36619.1
11395	12626	15313	Oligo	7741.88	35229.5
11399	11091	15316	Oligo	8619.86	33970.4
11400	11476	15316	OPC	8399.04	34285.8
11407	12965	15322	Oligo	7540.07	35502
11408	13162	15321	Oligo	7427.89	35664
11409	11672	15325	Oligo	8279.24	34441.2
11410	11860	15326	Micro/PVM	8170.59	34594.6
11413	13022	15329	Oligo	7501.64	35544.7
11417	11416	15336	Oligo	8417.07	34225.1
11418	13666	15334	Oligo	7128.16	36069.4
11422	11808	15337	Oligo	8191.41	34545.7
11423	14092	15337	Oligo	6881.36	36416.6
11424	14618	15340	Oligo	6577.2	36845.8
11433	12470	15342	OPC	7807.6	35085.1
11434	12857	15343	Oligo	7584.81	35401.5
11437	11733	15344	Oligo	8228.69	34480.2
11438	12269	15343	Oligo	7922.07	34919.9
11443	13740	15349	Oligo	7073.43	36121.4
11445	13700	15348	Oligo	7097.19	36089.2
11450	12453	15352	Oligo	7809.16	35065.4
11455	14572	15356	Oligo	6590.48	36798.9
11461	11955	15361	Oligo	8087.43	34652.3
11466	14294	15364	Micro/PVM	6743.38	36566.6
11467	12284	15365	Micro/PVM	7895.45	34919.5
11468	12705	15365	Oligo	7653.97	35264.4
11472	14365	15368	Oligo	6699.38	36622.5
11477	13497	15368	Oligo	7197.24	35911.4
11478	13778	15369	Oligo	7035.25	36141.1
11485	14259	15375	OPC	6754.44	36531.6
11488	13758	15376	Oligo	7040.98	36120.7
11492	11524	15377	Oligo	8321.54	34290.1
11498	12773	15381	Astro	7601.86	35310.9
11505	14620	15386	Oligo	6538.37	36821
11506	14826	15386	Astro	6420.21	36989.8
11509	11693	15390	Oligo	8213.95	34421.1
11511	11380	15389	Astro	8394.3	34165.3
11512	12019	15390	Oligo	8026.97	34688.1
11515	11713	15392	Micro/PVM	8200.84	34436.3
11519	13030	15394	Oligo	7443.8	35514
11524	10946	15399	Oligo	8635.04	33804
11526	11242	15400	Oligo	8464.44	34045.9
11527	11974	15401	Oligo	8043.77	34645
11534	11217	15407	Oligo	8473.05	34021.4
11535	14689	15409	Astro	6479.95	36864.4
11542	12697	15417	Oligo	7615.96	35228
11544	13916	15419	Oligo	6915.14	36225.4
11548	10751	15421	Astro	8728.87	33631.7
11549	13633	15421	Oligo	7075.82	35992.5
11551	13048	15422	Oligo	7410.54	35512.7
11555	13701	15425	Oligo	7033.54	36045.9
11556	14601	15427	Oligo	6515.68	36781.9
11561	11658	15431	Oligo	8200.44	34368.9
11564	13880	15433	Astro	6924.32	36187.9
11566	13192	15435	Oligo	7317.3	35623.2
11572	13676	15442	Oligo	7033.95	36015.6
11574	12523	15440	Micro/PVM	7696.93	35072.3
11575	12602	15445	Oligo	7647.52	35134.1
11579	13463	15448	Astro	7151.21	35837.7
11583	14653	15449	Oligo	6467.84	36811.9
11585	12865	15452	Oligo	7490.93	35345.6
11586	14104	15451	Oligo	6781.09	36361.1
11589	11003	15453	Oligo	8558.11	33819.7
11591	13382	15457	Oligo	7190.3	35766.2
11593	10814	15458	OPC	8662.42	33662
11594	11130	15457	OPC	8481.99	33921.5
11595	11616	15458	Oligo	8202.42	34319
11597	14297	15460	Oligo	6663.02	36514
11600	10915	15463	Oligo	8600.4	33741.9
11612	11870	15470	Oligo	8046.9	34520.2
11613	12208	15469	OPC	7853.85	34797.6
11621	11990	15477	Oligo	7972.33	34614.5
11626	11540	15483	Oligo	8225.53	34242.4
11627	13450	15482	Oligo	7130.82	35807.6
11628	11506	15486	Oligo	8242.57	34212.8
11630	11469	15486	Oligo	8263.79	34182.5
11636	11424	15493	Astro	8283.87	34141.6
11641	12452	15495	Oligo	7692.6	34982.6
11643	11573	15497	Oligo	8195.13	34261.4
11644	12062	15498	Astro	7913.83	34661.4
11645	14301	15498	Oligo	6629.6	36495.5
11649	11787	15498	Oligo	8071.57	34436.1
11650	14392	15499	Oligo	6576.58	36569.4
11654	12788	15503	Oligo	7493.32	35253.2
11656	11268	15505	Oligo	8363.52	34007
11660	11097	15511	Oligo	8456.69	33863.5
11661	13101	15511	Oligo	7307.24	35505
11668	12003	15517	Oligo	7932.11	34602.2
11673	10149	15520	Micro/PVM	8993.06	33081.7
11675	11302	15525	Oligo	8327.63	34023.4
11676	13594	15531	Oligo	7008.08	35897.4
11677	14689	15531	Oligo	6380.02	36794.4
11682	12572	15537	Oligo	7589.36	35056.8
11683	10820	15537	SNCG	8594.27	33621.6
11688	14052	15542	Oligo	6736.37	36266.3
11689	14482	15543	Oligo	6488.92	36617.9
11697	13950	15550	Oligo	6788.33	36178.1
11699	12600	15552	Oligo	7561.02	35071.1
11709	13907	15561	Oligo	6803.98	36136.6
11710	10754	15563	Astro	8610.83	33552.7
11711	14298	15563	Oligo	6578.07	36455.7
11713	10198	15564	Oligo	8928.92	33096.6
11716	10732	15565	Micro/PVM	8621.81	33533.5
11717	13297	15565	Oligo	7150.58	35634.6
11718	14435	15568	OPC	6495.4	36565.1
11723	12487	15569	Oligo	7611.9	34968.8
11725	14348	15571	Oligo	6542.84	36492.1
11728	14542	15575	Oligo	6428.29	36648.7
11730	10407	15577	Astro	8798.39	33260.4
11731	12825	15578	Oligo	7410.66	35240.5
11733	10664	15580	Oligo	8648.52	33469.2
11737	14567	15585	Oligo	6405.76	36663.5
11744	13263	15592	Oligo	7147.97	35591.3
11754	12849	15595	Astro	7382.97	35250.4
11755	13043	15595	Oligo	7271.7	35409.3
11756	14097	15596	OPC	6666.33	36272.2
11761	14044	15598	Oligo	6695.09	36227.6
11762	10924	15600	Oligo	8483.01	33670.7
11763	14305	15600	Oligo	6543.75	36440.3
11768	11085	15603	Oligo	8388.21	33800.9
11780	11416	15615	L6 CT	8188.52	34065.1
11784	12944	15617	Oligo	7310.46	35315.6
11786	10343	15623	Oligo	8797.42	33181.6
11787	13540	15622	Oligo	6964.51	35801
11791	10766	15626	OPC	8552.34	33526.4
11800	12417	15630	Astro	7602.09	34876.5
11801	13332	15631	Oligo	7076.44	35625.4
11804	14148	15635	Oligo	6605.13	36291.6
11807	11737	15637	Oligo	7986.38	34315.4
11808	13156	15636	Oligo	7173.3	35478.4
11820	12208	15643	Oligo	7711.31	34697.8
11821	14457	15642	Oligo	6422.16	36540.7
11832	10715	15647	Oligo	8564.39	33472.5
11833	12467	15647	Oligo	7559.48	34907.7
11839	14951	15650	Oligo	6132.26	36940.7
11843	12952	15653	Oligo	7276.38	35301.5
11845	14032	15654	Oligo	6656.1	36185.7
11846	14889	15654	Oligo	6164.55	36887.7
11853	11372	15661	Astro	8176.08	34002.7
11856	10635	15664	Oligo	8596.35	33397.3
11857	11119	15664	Astro	8318.74	33793.7
11858	13526	15664	Oligo	6938.14	35765.4
11859	14616	15665	Oligo	6312.12	36657.7
11862	13640	15666	Oligo	6871.11	35857.7
11868	10665	15674	Astro	8570.95	33416.1
11869	11253	15677	Oligo	8231.23	33896
11870	14706	15677	Oligo	6250.67	36724.6
11874	14932	15682	Oligo	6116.95	36906.8
11878	10771	15686	Oligo	8500.32	33496
11879	12053	15686	Oligo	7765	34546.2
11880	11491	15687	Astro	8086.53	34085.3
11883	10036	15689	Astro	8919.44	32892.2
11890	10990	15696	Oligo	8366.52	33669.7
11891	14745	15695	Oligo	6213.56	36746.2
11896	13401	15699	Oligo	6981.17	35643
11897	13908	15700	Oligo	6689.54	36057.7
11901	12913	15702	Oligo	7258.61	35241.5
11902	14249	15702	Oligo	6492.32	36335.9
11907	12356	15704	Astro	7576.46	34784.1
11911	12734	15707	Oligo	7357.19	35092
11914	10296	15710	Oligo	8753.11	33093.2
11915	11840	15711	Oligo	7866.69	34357.4
11924	15027	15718	Oligo	6032.97	36964
11928	13211	15725	Micro/PVM	7068.85	35472.4
11939	12374	15738	Oligo	7538.28	34779.3
11949	13632	15745	Oligo	6810.99	35805.8
11956	14148	15748	Oligo	6512.57	36226.8
11961	13726	15750	Oligo	6752.98	35879.9
11967	12561	15754	Astro	7417.92	34923.3
11969	14377	15756	Oligo	6374.66	36409.8
11970	14677	15757	Oligo	6201.77	36654.9
11972	13397	15763	OPC	6931.03	35603
11979	14037	15766	Oligo	6561.49	36125.5
11980	14201	15765	Oligo	6468.24	36260.4
11983	11487	15766	Oligo	8024.11	34036.7
11985	11092	15771	Oligo	8246.57	33710.2
11986	12749	15774	Oligo	7293.7	35065.8
11990	14443	15779	Oligo	6317.97	36450.6
11997	14768	15784	Oligo	6127.46	36714
12003	15114	15787	Oligo	5926.54	36995.7
12007	14985	15789	Oligo	5998.9	36888.9
12008	14382	15789	Oligo	6344.76	36394.9
12009	15033	15789	Oligo	5971.37	36928.2
12016	9936	15798	OPC	8887.51	32747.8
12017	13921	15800	Oligo	6600.17	36011
12018	14936	15798	Oligo	6019.63	36843.6
12019	12881	15800	SST	7196.69	35159.1
12025	11870	15803	Oligo	7774.12	34329.2
12030	10877	15807	Astro	8340.4	33513.5
12033	15065	15808	Oligo	5937.45	36943.5
12039	14053	15815	Oligo	6512.17	36110.5
12040	14717	15814	Astro	6132.14	36655
12044	14635	15818	Oligo	6175.89	36585.5
12049	12392	15828	Oligo	7454.23	34742.4
12051	10762	15830	Oligo	8387.52	33406.1
12055	13627	15831	Oligo	6743.41	35752.4
12056	11603	15832	Oligo	7903.51	34093.8
12057	12976	15832	Oligo	7115.99	35218.5
12058	13070	15833	Oligo	7061.25	35295
12059	9924	15837	Astro	8862.45	32715.6
12061	11895	15838	Oligo	7731.11	34329.6
12065	10291	15838	OPC	8651.13	33015.7
12067	13256	15843	Oligo	6946.38	35441.6
12069	13733	15844	Oligo	6671.96	35831.7
12074	13115	15852	Oligo	7019.88	35320.9
12075	13534	15854	Oligo	6777.91	35663
12076	14291	15854	Oligo	6343.71	36283.1
12080	13013	15857	Oligo	7074.29	35234.5
12082	11585	15859	L6 IT	7891.72	34063.6
12085	9925	15863	Astro	8840.58	32701.5
12086	14488	15864	OPC	6222.53	36438.7
12090	13354	15870	Oligo	6868.05	35506.4
12091	14439	15868	Oligo	6247.36	36396.3
12094	14605	15870	Oligo	6150.5	36531.1
12101	11888	15879	Astro	7701.54	34300.3
12104	10115	15880	Oligo	8717.67	32847.4
12105	10741	15880	Oligo	8358.61	33360.2
12106	14923	15881	Oligo	5959.1	36785.3
12112	12415	15882	Oligo	7396.81	34730.3
12116	12675	15886	Oligo	7244.4	34941
12122	14514	15885	Oligo	6190.41	36448
12127	13587	15889	Oligo	6718.84	35686.3
12131	10303	15891	Micro/PVM	8600.83	32995.1
12141	10507	15897	Astro	8478.9	33158.8
12142	12316	15899	Oligo	7439.67	34639.5
12146	13044	15903	Oligo	7018.83	35233.5
12147	14302	15904	Oligo	6296.45	36263.4
12158	11526	15913	L6B	7881.32	33984.3
12160	14071	15917	Oligo	6418.29	36066.7
12161	14276	15917	OPC	6300.71	36234.7
12165	14883	15923	Oligo	5947.64	36728.5
12174	11228	15926	Oligo	8041.6	33732.7
12176	10289	15933	L6 IT	8574.45	32959.5
12177	13097	15932	Oligo	6964.67	35260.3
12178	13481	15932	Oligo	6744.42	35574.8
12185	14655	15934	Micro/PVM	6069.4	36535.4
12190	12081	15934	Oligo	7545.79	34426.9
12191	13561	15934	Oligo	6696.89	35639.2
12192	14579	15941	Oligo	6107.26	36469.1
12196	13634	15937	Oligo	6652.56	35697.3
12197	14011	15936	Oligo	6437.14	36006.7
12198	14675	15936	Oligo	6056.29	36550.6
12199	9843	15938	VIP	8826.17	32591.3
12201	11879	15940	Oligo	7656.73	34258
12207	12648	15943	Oligo	7213.2	34886.2
12210	11640	15943	OPC	7791.36	34060.5
12215	11211	15946	Oligo	8034.97	33707.3
12218	12675	15951	Oligo	7191.16	34903.7
12219	13793	15953	Oligo	6548.26	35818.4
12221	9656	15954	Oligo	8920.33	32429
12224	13666	15957	Astro	6617.83	35712
12227	13242	15960	Oligo	6858.57	35363
12234	13641	15965	OPC	6625.61	35687
12236	14303	15969	Oligo	6242.63	36227
12237	14379	15970	Oligo	6198.22	36288.6
12239	13444	15972	Oligo	6732.87	35521.6
12243	11828	15976	Oligo	7656.5	34195.5
12244	13695	15979	Oligo	6583.17	35723.2
12247	13325	15980	Oligo	6794.58	35419.5
12248	13518	15981	Oligo	6683.06	35577
12252	9678	15984	Oligo	8883.13	32429.8
12253	10112	15985	Oligo	8633.38	32784.7
12254	12035	15984	Oligo	7531.21	34360.5
12258	11249	15996	Oligo	7972.21	33709.8
12259	13268	15993	Micro/PVM	6816.62	35365.4
12260	13478	15989	Oligo	6699.45	35539.7
12269	9817	15998	L5/6 NP	8791.94	32535.6
12270	15142	15997	Oligo	5738.46	36898.2
12273	14330	16001	Oligo	6200.93	36230.7
12277	10433	16002	Astro	8435.34	33037.9
12278	11295	16008	Astro	7936	33740.6
12281	10131	16005	Micro/PVM	8606.1	32788.8
12283	11873	16009	Oligo	7603.65	34213.5
12285	12633	16007	Micro/PVM	7169.37	34837.2
12286	12825	16013	Oligo	7054.33	34991
12288	10184	16014	Oligo	8568.33	32827.1
12289	13954	16014	Oligo	6405.94	35915.3
12290	15276	16014	Oligo	5647.68	36998.2
12300	11494	16030	Astro	7803.84	33891
12304	14147	16034	Micro/PVM	6278.86	36061.9
12305	14658	16033	Oligo	5986.58	36481.1
12308	10261	16035	Oligo	8506.96	32878.1
12318	13584	16042	Oligo	6595.23	35596.1
12321	11715	16045	Oligo	7664.79	34063.4
12323	12187	16048	Oligo	7391.6	34448.3
12329	14016	16049	Oligo	6341.71	35946
12331	13491	16052	Oligo	6640.38	35514.2
12343	12760	16066	Oligo	7048.2	34907.4
12344	11357	16067	Oligo	7852.11	33757.5
12345	15164	16068	Oligo	5667.68	36875.5
12349	14224	16073	Oligo	6202.75	36102.6
12353	10343	16076	VIP	8426.34	32921.7
12360	14324	16080	Oligo	6139.66	36180.5
12361	14511	16081	Oligo	6031.58	36333.1
12362	14148	16082	Oligo	6238.97	36035.2
12364	10874	16086	Oligo	8113.58	33351
12376	14906	16097	Oligo	5791.91	36647.5
12381	10139	16099	Oligo	8524.51	32741.4
12382	14641	16099	Oligo	5942.27	36429.3
12385	10318	16100	Oligo	8421.02	32887.5
12396	11437	16115	Oligo	7766.9	33795.5
12397	12724	16117	Oligo	7027.07	34848.6
12404	11144	16123	Oligo	7928.41	33550.9
12407	12441	16127	Oligo	7181.2	34611.1
12412	12664	16129	Oligo	7051.66	34792.6
12413	13770	16130	Oligo	6416.46	35698
12414	12397	16131	Oligo	7203.16	34572.7
12416	11341	16133	Oligo	7807.22	33706.6
12419	10074	16137	Oligo	8530.67	32666.4
12420	13829	16137	Oligo	6376.89	35742.3
12421	15252	16136	Oligo	5561.51	36908.6
12424	10709	16140	Oligo	8163.99	33184.8
12430	11288	16144	Oligo	7828.61	33656.8
12434	13378	16149	Oligo	6625.74	35366
12435	13397	16148	Oligo	6615.66	35382.1
12438	9737	16150	Oligo	8713.31	32382.9
12439	10486	16150	Oligo	8283.7	32996.4
12440	15150	16151	Micro/PVM	5607.72	36816.4
12442	12630	16155	Oligo	7049.86	34749.8
12448	15332	16160	Oligo	5495.96	36960.3
12454	10841	16168	Oligo	8065.34	33276.9
12457	11598	16170	Oligo	7629.5	33895.9
12459	10527	16171	Oligo	8242.98	33018
12461	10554	16173	Oligo	8225.86	33039
12462	13692	16175	Astro	6424.34	35608.3
12464	12509	16176	Oligo	7102.06	34638.7
12466	11517	16181	Oligo	7666.95	33823.2
12467	15287	16181	Oligo	5504.57	36911.4
12470	9839	16183	L6 CT	8627.78	32447.5
12476	10145	16189	Oligo	8447.35	32694.7
12477	13421	16188	Oligo	6569.13	35378.9
12478	15062	16190	Oligo	5626.25	36721.9
12488	11812	16197	Oligo	7484.64	34055.7
12489	13041	16198	L5/6 NP	6778.9	35061.8
12494	10492	16202	Micro/PVM	8237.67	32971.5
12495	11142	16201	Oligo	7865.66	33504.6
12498	14216	16203	Oligo	6100.85	36021.5
12500	13068	16204	Oligo	6758.49	35080.5
12501	15161	16205	Oligo	5557.18	36794.4
12503	15275	16207	Oligo	5490.15	36886.7
12507	10764	16212	Oligo	8073.46	33188.6
12508	13905	16214	Oligo	6270.22	35760.4
12509	14064	16213	Oligo	6179.84	35891.2
12510	14098	16213	Oligo	6160.34	35919.1
12513	11441	16216	OPC	7681.87	33740.9
12515	11957	16218	Astro	7384.27	34162.4
12520	9729	16228	L6 IT	8654.01	32331.6
12521	10432	16228	Astro	8250.78	32907.5
12525	10981	16231	Oligo	7933.43	33355.5
12527	13755	16234	Oligo	6339.87	35626.1
12532	11500	16238	Oligo	7630.01	33776.6
12533	12713	16238	L6 CT	6934.26	34770.2
12539	10858	16244	Micro/PVM	7993.33	33247.3
12541	12491	16246	Oligo	7055.04	34583.8
12542	14294	16247	Oligo	6020.07	36060.1
12544	11064	16250	Oligo	7870.26	33412.6
12546	11015	16253	OPC	7895.91	33370.7
12547	13533	16254	Oligo	6450.82	35432.7
12548	13992	16256	Micro/PVM	6185.91	35807.6
12558	9920	16265	L6 IT	8514.14	32466.8
12559	14319	16266	Oligo	5990.16	36069.7
12560	14709	16268	Oligo	5764.83	36388
12561	15355	16267	Oligo	5395.12	36917.8
12563	12858	16269	Oligo	6825.7	34871.2
12565	14156	16270	Oligo	6080.38	35933.9
12569	14044	16274	Oligo	6141.34	35839.9
12571	13686	16278	Oligo	6343.41	35544.3
12573	10524	16279	Oligo	8156.24	32953.6
12574	11542	16278	Oligo	7573.16	33788
12575	9559	16279	Oligo	8709.74	32163.1
12576	11566	16284	Oligo	7554.47	33804.3
12580	13020	16285	Oligo	6719.68	34994.7
12581	15335	16288	Oligo	5389.39	36889.4
12584	10939	16290	Oligo	7909.19	33287.2
12596	13881	16302	VIP	6211.9	35690.3
12597	13513	16304	Oligo	6421.34	35387.7
12600	13232	16306	Oligo	6580.87	35156.4
12602	13905	16311	Oligo	6190.76	35704.8
12611	13794	16317	Oligo	6249.51	35610.4
12612	14567	16318	Oligo	5805.32	36243
12613	15378	16317	Oligo	5340.97	36907.9
12614	15455	16317	Oligo	5296.8	36971
12615	9868	16321	Micro/PVM	8498.1	32392.1
12616	13378	16319	Oligo	6486.48	35268.5
12617	13662	16321	Oligo	6321.95	35500
12620	10275	16324	L6 CT	8262.2	32723.8
12621	13404	16324	Oligo	6467.47	35286.9
12626	9265	16326	Oligo	8839.87	31895.3
12627	13042	16326	Astro	6673.47	34989.2
12630	11827	16329	Oligo	7367.91	33992.3
12631	13840	16328	Oligo	6214.12	35641.8
12636	11099	16330	Oligo	7784.65	33395.3
12638	10241	16332	L6 CT	8275.14	32691.4
12639	12881	16332	Micro/PVM	6760.9	34853.9
12640	14881	16335	Oligo	5611.29	36490.5
12642	15065	16337	Oligo	5504.12	36640.1
12643	15214	16338	Astro	5417.83	36761.6
12647	9320	16340	OPC	8796.85	31932.3
12649	11362	16346	Oligo	7620.7	33601.6
12650	12548	16346	Oligo	6940.43	34573.1
12652	13283	16352	Oligo	6513.94	35171.7
12653	14276	16348	Oligo	5947.66	35987.5
12654	12249	16349	Oligo	7109.48	34326.5
12657	12576	16352	L6 CT	6919.46	34592.6
12659	10273	16355	L6 CT	8237.95	32704.4
12660	9171	16356	Astro	8869.21	31801.1
12667	11970	16361	Astro	7259.67	34091
12672	13698	16365	Oligo	6265.26	35504.2
12673	14885	16363	Oligo	5586.06	36477.7
12677	13415	16368	Oligo	6425.12	35270.7
12681	12611	16371	Oligo	6883.82	34610.4
12682	12087	16375	Oligo	7181.1	34178.9
12683	13742	16377	Oligo	6230.19	35533.4
12686	11710	16379	Astro	7394.06	33867.7
12690	14633	16381	Oligo	5715.86	36261
12694	14195	16385	Oligo	5963.81	35899.9
12700	13399	16392	Oligo	6414.64	35243.8
12701	14065	16392	Oligo	6032.64	35789.4
12713	9192	16400	Oligo	8821.12	31793.1
12719	9285	16406	Oligo	8762.87	31865.8
12722	15537	16407	Oligo	5176.05	36986.6
12723	13421	16409	Oligo	6388.1	35252.1
12725	14142	16411	Oligo	5972.91	35841.6
12730	12664	16417	Oligo	6815.74	34627.4
12736	10927	16421	Oligo	7808.77	33202.2
12738	12436	16424	Oligo	6940.78	34436.6
12740	9791	16426	Astro	8456.25	32268.8
12741	11684	16426	L6 CT	7370.47	33819.5
12743	11478	16427	Oligo	7487.81	33650.2
12744	11971	16429	Oligo	7203.4	34052.9
12748	13087	16432	Oligo	6560.83	34965.3
12749	13344	16433	Oligo	6412.6	35175.3
12751	9897	16433	Astro	8389.72	32351.6
12753	14027	16435	Oligo	6019.21	35733.6
12759	10466	16442	Astro	8055.98	32812.6
12760	12227	16443	Oligo	7045.1	34254.5
12763	12020	16448	Oligo	7159.73	34082.1
12772	13105	16464	Astro	6524.29	34961.7
12773	14189	16465	Oligo	5901.72	35849.1
12778	15194	16465	Oligo	5325.27	36672.3
12781	14035	16468	Oligo	5987.59	35721.2
12782	12928	16469	Oligo	6621.72	34813.8
12785	11345	16473	Oligo	7526.41	33514.8
12788	10598	16475	Astro	7953.24	32901.8
12791	9545	16479	Oligo	8553.94	32036.9
12792	15009	16478	Oligo	5420.74	36513.3
12796	9568	16482	Micro/PVM	8538.29	32054
12797	9595	16482	Astro	8522.8	32076.2
12798	9153	16483	L6B	8775.5	31713.5
12799	10508	16484	Micro/PVM	7997.49	32822.9
12800	11382	16484	Oligo	7496.18	33538.8
12811	12982	16498	Oligo	6566.99	34841.4
12812	14572	16497	Oligo	5655.82	36144.5
12813	14701	16498	Oligo	5581.01	36249.6
12814	15355	16498	VIP	5205.89	36785.3
12816	15122	16499	Oligo	5338.72	36593.9
12819	9472	16503	SST	8576.15	31963.4
12823	11547	16506	Oligo	7383.52	33661.4
12825	14230	16509	Oligo	5842.16	35857.4
12827	12937	16513	Oligo	6580.52	34796
12828	15145	16511	Oligo	5315.7	36605.8
12829	15587	16513	Micro/PVM	5060.54	36966.7
12830	14339	16514	Astro	5775.54	35943.9
12834	10862	16520	Oligo	7764.95	33092.2
12841	11578	16529	Oligo	7346.9	33673.6
12842	13992	16528	Oligo	5963.1	35651.6
12843	14567	16527	Oligo	5634.12	36123.2
12847	11598	16530	Micro/PVM	7334.61	33689.4
12848	15543	16529	Astro	5072.67	36921.5
12849	15465	16532	Oligo	5114.95	36855.9
12852	11777	16535	Oligo	7227.84	33833.1
12853	14435	16535	Oligo	5703.28	36010.4
12856	14819	16538	Oligo	5480.57	36323.3
12858	15440	16538	Oligo	5124.37	36832
12861	10756	16541	Oligo	7808.55	32993.3
12862	12809	16540	Oligo	6631.82	34675.6
12863	12608	16542	Oligo	6745.47	34509.8
12866	15159	16545	Oligo	5279.82	36597.8
12873	13209	16551	Oligo	6393.37	34997
12874	13257	16550	Oligo	6366.66	35036.9
12884	14970	16562	Oligo	5374.3	36433.2
12886	10919	16562	Astro	7697.85	33114.8
12895	13420	16579	Oligo	6249.41	35153.8
12896	13527	16579	Oligo	6188.04	35241.4
12900	14635	16581	Oligo	5550.88	36147.9
12907	15355	16583	Oligo	5136.27	36736.5
12909	14171	16586	Oligo	5812.92	35764.9
12910	9326	16587	Oligo	8591.08	31795.6
12917	11013	16591	Oligo	7620.18	33175.2
12918	15502	16593	Oligo	5043.76	36851.2
12923	10607	16598	Oligo	7847.32	32838.6
12924	12703	16598	Oligo	6645.1	34555.5
12925	10581	16602	Oligo	7858.96	32815
12929	13357	16603	Oligo	6265.89	35088.4
12937	14867	16617	Oligo	5388.32	36317.3
12943	12727	16622	Oligo	6611.68	34561.4
12944	14795	16622	Oligo	5425.52	36255.4
12948	10121	16627	Astro	8102.32	32423.9
12949	14251	16627	Oligo	5733.45	35807
12952	9739	16630	Oligo	8318.97	32109.2
12953	12182	16630	Oligo	6917.72	34110.4
12956	11180	16633	Oligo	7489.99	33287.9
12957	15116	16635	Oligo	5230.76	36510.9
12958	12968	16636	Micro/PVM	6461.98	34750.8
12961	11646	16639	Oligo	7217.79	33666.2
12962	14719	16640	Oligo	5454.37	36182.9
12964	14025	16641	Oligo	5851.61	35613.8
12966	11442	16645	Oligo	7329.88	33495.6
12967	14517	16645	Oligo	5566.14	36014.5
12968	9846	16646	SST	8244.49	32187.7
12970	9677	16647	Astro	8340.61	32048.7
12977	14866	16655	Oligo	5357.77	36294.7
12983	8993	16656	Oligo	8725.56	31483.2
12986	9031	16663	L6B	8698.03	31510.3
12987	13095	16662	Oligo	6367.84	34839.9
12993	12043	16665	Astro	6968.78	33976.5
12994	10328	16666	Oligo	7951.65	32571.1
12995	15312	16667	OPC	5092.12	36653.1
12996	10350	16670	Oligo	7935.75	32586.8
12998	11380	16674	L6 CT	7341.69	33428.2
12999	12235	16672	Oligo	6852.92	34129.7
13002	14692	16675	Oligo	5441.19	36140.7
13003	15118	16674	Oligo	5197.66	36490.2
13004	15241	16677	Oligo	5124.65	36589.2
13005	10852	16679	L6 IT	7640.44	32992.8
13011	10471	16684	Oligo	7854.88	32677.9
13012	12443	16683	Oligo	6724.61	34293.8
13019	14493	16689	Oligo	5543.86	35969.6
13020	14908	16690	Oligo	5305.01	36309
13027	14096	16697	Micro/PVM	5765.02	35639.8
13028	14133	16697	Oligo	5743.79	35670.1
13033	14949	16701	Oligo	5272.48	36336.3
13040	9802	16709	Astro	8218.12	32115.5
13044	9102	16717	Oligo	8613.07	31537.5
13050	11435	16720	Oligo	7272.46	33446.9
13051	12453	16720	Astro	6688.56	34280.8
13052	13362	16719	Oligo	6168	35026
13060	14953	16727	Oligo	5248.89	36324.6
13066	13591	16733	Oligo	6025.18	35205.5
13067	15078	16733	Oligo	5172.27	36423.6
13070	10996	16738	Micro/PVM	7509.52	33076.9
13073	11660	16739	Oligo	7127.84	33620.3
13076	12469	16741	Oligo	6662.18	34281.8
13078	11546	16744	L6 CT	7189.14	33524
13089	10294	16759	Oligo	7894.97	32489.9
13090	9954	16761	Astro	8088.34	32210.2
13092	14437	16763	Oligo	5515.36	35881.3
13095	10929	16764	Oligo	7526.65	33007.2
13096	15132	16765	Oligo	5115.09	36449.5
13100	9985	16769	Oligo	8064.01	32231
13101	14768	16767	Oligo	5322.23	36150.2
13103	14624	16770	Oligo	5402.37	36030.5
13104	14234	16772	Oligo	5624.43	35709.9
13105	10274	16773	Oligo	7894.97	32465.4
13109	14918	16774	Oligo	5230.46	36269
13110	10961	16777	Oligo	7497.65	33025.9
13111	13359	16777	Oligo	6122.21	34990.2
13114	14140	16779	Astro	5672.61	35628.8
13125	15223	16788	Oligo	5044.05	36510.8
13128	12773	16791	Oligo	6446.86	34502.2
13129	10307	16792	Oligo	7860.48	32481.6
13133	10343	16796	Chandelier	7836.55	32508.8
13134	12121	16795	Oligo	6817.55	33965.8
13137	10720	16798	Oligo	7618.68	32816.4
13142	12100	16800	Oligo	6825.5	33945.7
13143	12228	16801	Oligo	6751.27	34050
13145	9281	16803	L5 IT	8439.96	31634.8
13153	10286	16809	Oligo	7858.6	32454.6
13155	14618	16819	OPC	5365.67	35997.5
13156	15113	16819	Oligo	5081.75	36402.9
13158	15141	16823	Oligo	5062.42	36423.6
13161	14409	16826	Oligo	5479.82	35822.2
13164	8294	16830	PVALB	8983.96	30810.8
13165	9310	16827	Oligo	8403.66	31644.8
13166	10180	16830	L5/6 NP	7902.19	32355.8
13167	10636	16829	L6 IT	7641.46	32729.9
13168	13376	16830	Astro	6069.04	34973.8
13170	13485	16831	Oligo	6005.7	35062.5
13174	11525	16835	Oligo	7126.64	33454.6
13179	9340	16839	L6 CT	8376.63	31662.5
13182	10147	16839	L6 IT	7913.75	32323.6
13184	9706	16843	L6 CT	8163.42	31960
13186	10877	16845	Oligo	7490.12	32918.1
13187	11553	16846	VLMC	7101.57	33471.3
13190	15000	16847	Micro/PVM	5123.63	36294.3
13196	13584	16855	L6 IT	5929.26	35129.8
13198	9679	16856	Oligo	8168.26	31930.4
13199	14268	16856	Oligo	5536.12	35689.5
13200	14896	16856	OPC	5175.91	36204
13201	8700	16860	Micro/PVM	8726.51	31126.2
13202	12315	16860	Oligo	6653.03	34087.4
13203	14849	16860	OPC	5199.59	36163.2
13210	9212	16867	Micro/PVM	8427.11	31541.6
13214	12364	16868	Oligo	6618.38	34123
13215	12499	16869	Oligo	6540.12	34233
13216	11276	16872	Oligo	7239.15	33229.5
13217	12339	16869	Oligo	6631.9	34101.9
13222	15002	16876	Oligo	5098.73	36279.3
13225	9452	16877	Oligo	8281.26	31732.4
13227	14656	16881	Oligo	5293.09	35993
13229	8558	16885	Astro	8787.48	30995.5
13231	10759	16888	L6 CT	7522.58	32796.8
13232	13314	16889	Oligo	6056.28	34889.1
13233	13430	16887	Oligo	5991.38	34985.3
13234	13867	16888	Oligo	5739.91	35342.7
13237	13710	16890	Oligo	5828.32	35212.9
13238	13729	16889	Oligo	5818.24	35229.1
13239	8582	16893	Astro	8767.16	31010.6
13244	8895	16896	L6B	8585.18	31265.3
13245	11282	16896	L6 CT	7216.05	33220.6
13252	10344	16905	OPC	7746.69	32447.1
13253	14339	16903	Oligo	5456.89	35720.7
13255	12933	16906	Oligo	6260.88	34567.3
13259	14423	16914	Oligo	5399.7	35783.2
13263	12026	16919	Oligo	6770.47	33816.9
13264	13698	16919	Oligo	5811.45	35186.5
13266	13498	16923	Oligo	5922.89	35020.4
13268	11660	16924	Oligo	6976.3	33514.2
13269	13172	16925	L6 IT	6108.23	34752.2
13273	8925	16926	Oligo	8543.39	31272.7
13278	8759	16933	L6B	8632.87	31132.7
13279	14369	16932	Oligo	5415.93	35728.7
13281	12732	16934	Oligo	6353.24	34386.6
13286	8725	16937	Astro	8649.1	31102.5
13289	11745	16941	Oligo	6913.62	33574.1
13290	13875	16941	Micro/PVM	5691.9	35318.9
13292	12830	16944	Astro	6288.83	34461.1
13294	9881	16946	Oligo	7978.67	32044.3
13298	9001	16949	Oligo	8480.96	31321.7
13299	10383	16949	L6 IT Car3	7688.28	32453.8
13302	11886	16951	Micro/PVM	6824.56	33683.8
13306	11990	16961	Oligo	6756.71	33763.3
13310	13490	16968	Oligo	5890.61	34988
13314	11118	16968	L6B	7251.14	33045
13315	13979	16968	Oligo	5610.13	35388.6
13317	10467	16972	Oligo	7621.26	32509.4
13321	10991	16973	Astro	7319.88	32938.1
13324	9193	16975	OPC	8349.54	31464.1
13325	14531	16974	Oligo	5288.61	35837.3
13329	9216	16983	L6 CT	8329.79	31478.3
13332	12731	16985	Oligo	6312.03	34356.5
13334	9835	16987	Astro	7971.47	31983.1
13339	12341	16991	Oligo	6530.81	34033.6
13342	10951	16994	Oligo	7325.63	32893.3
13343	14884	16994	Oligo	5069.75	36115
13344	12276	16997	Oligo	6563.18	33976.9
13354	8405	17007	Endo	8775.3	30800.2
13355	9381	17006	OPC	8216.31	31600.3
13362	14492	17012	Oligo	5279.85	35783.5
13363	8990	17015	Oligo	8433.21	31274.8
13369	14037	17020	Oligo	5534.27	35406.2
13370	9410	17023	Astro	8185.75	31614.3
13371	13910	17023	OPC	5604.66	35300.5
13373	8452	17023	Oligo	8735.24	30829.6
13374	9596	17023	Oligo	8079.07	31766.7
13375	14253	17023	Oligo	5407.92	35581.5
13384	12501	17031	Oligo	6406.27	34141.7
13385	14362	17031	Oligo	5338.85	35666.2
13388	14756	17036	Oligo	5108.76	35986
13389	8480	17037	Oligo	8707.71	30844.5
13390	8523	17038	L6 CT	8682.23	30879.1
13392	14188	17039	Oligo	5432.1	35519
13401	14283	17045	Oligo	5372.69	35593.4
13402	11603	17048	Oligo	6907.42	33396.4
13407	8956	17051	Oligo	8423.22	31226.3
13408	14249	17048	Oligo	5389.74	35563.8
13415	14563	17067	Oligo	5194.07	35810.2
13417	14411	17070	Oligo	5278.8	35683.9
13419	11954	17071	L5 IT	6687.25	33670.7
13420	14298	17071	Oligo	5342.79	35590.8
13422	10663	17074	Oligo	7425.28	32611.4
13424	12011	17074	Micro/PVM	6652.1	33715.7
13425	12036	17074	Oligo	6637.76	33736.1
13426	13050	17075	Oligo	6055.34	34566.2
13428	9056	17077	Oligo	8344.56	31293.4
13432	10853	17081	SST	7310.57	32763.1
13433	13982	17080	Oligo	5516.67	35326.8
13434	14655	17082	Astro	5129.01	35876.9
13437	11853	17083	Oligo	6735.36	33581.1
13440	13868	17085	Oligo	5577.96	35230.5
13441	14437	17086	Oligo	5250.78	35696
13450	8299	17091	Oligo	8767.29	30665.2
13451	14484	17091	Oligo	5219.72	35731.7
13453	13924	17094	Oligo	5538.47	35271.2
13457	14805	17096	OPC	5031.51	35991.8
13460	8767	17095	Astro	8495.58	31046.3
13463	8996	17107	Astro	8354.4	31227
13464	14476	17107	Oligo	5211.2	35715.9
13465	14583	17111	Astro	5146.56	35801.3
13466	13793	17112	Oligo	5598.86	35153.6
13467	13867	17114	Oligo	5554.78	35213.1
13474	8178	17124	Oligo	8809.66	30547.2
13475	10253	17124	Astro	7619.49	32246.9
13480	14514	17129	Oligo	5171.39	35734.5
13482	10114	17129	Oligo	7695.12	32130.2
13484	14180	17131	Oligo	5361.32	35459.7
13485	13831	17133	Astro	5559.86	35172.7
13488	8635	17137	Astro	8536.89	30914.1
13491	11565	17139	Oligo	6854.67	33313
13492	14369	17138	Oligo	5247.18	35610.5
13495	10442	17139	Oligo	7498.8	32393.1
13499	8258	17144	Micro/PVM	8747.39	30601.2
13500	12555	17145	Oligo	6281.92	34120.6
13505	9738	17151	Oligo	7892.77	31809.6
13508	12982	17155	Oligo	6028.81	34464.6
13514	11693	17162	OPC	6762.41	33404.7
13515	13766	17162	Oligo	5573.39	35102.8
13521	10468	17168	Oligo	7460.13	32397.8
13526	14162	17176	Oligo	5334.79	35419.2
13527	10587	17177	Micro/PVM	7384.5	32490.1
13530	11041	17179	Micro/PVM	7122.46	32860.9
13531	11607	17180	Astro	6797	33323.9
13532	13263	17179	Oligo	5847.97	34681
13533	13422	17179	PAX6	5756.78	34811.3
13536	10924	17181	Oligo	7187.93	32763.9
13540	14430	17182	Oligo	5176.15	35635.2
13541	12594	17184	Oligo	6227.6	34130.1
13544	11890	17186	Oligo	6629.76	33552.3
13545	12245	17186	Micro/PVM	6426.14	33843.1
13549	10057	17189	Astro	7678.67	32049.1
13550	14581	17188	Oligo	5084.63	35755.5
13552	8660	17192	Astro	8477.5	30903
13553	14370	17191	Oligo	5203.2	35580.9
13555	11197	17193	Astro	7021.51	32980.6
13556	14286	17196	Oligo	5247.28	35509.3
13564	9611	17202	L6 IT	7923.83	31676.3
13565	11751	17202	L6 IT Car3	6696.38	33429.3
13566	12035	17201	Oligo	6534.3	33662.5
13567	14035	17203	Oligo	5385.51	35299.6
13569	8193	17204	Oligo	8735.53	30513.6
13573	13174	17209	Astro	5874.45	34590.9
13582	9032	17221	Astro	8240.37	31191.1
13583	8482	17225	Astro	8552.56	30738.3
13584	9354	17224	L6 IT	8053.22	31453.1
13591	11605	17229	Oligo	6758.01	33294.2
13593	13913	17235	Astro	5429.28	35181.3
13598	13828	17238	Oligo	5475.57	35110
13603	8926	17243	L6 CT	8283.15	31091.6
13604	13434	17243	Astro	5697.47	34784.4
13609	11050	17245	L6 CT	7063.23	32830.4
13610	12817	17246	Oligo	6048.91	34277.2
13611	11615	17250	Oligo	6735.07	33290.3
13620	14398	17252	Oligo	5137.17	35568.9
13625	10966	17255	L6 IT	7103.22	32755.8
13630	10225	17260	LAMP5 LHX6	7524.15	32146
13634	11648	17263	Micro/PVM	6705.49	33309.9
13635	14082	17263	Oligo	5309.41	35303.7
13640	12493	17268	Oligo	6216.72	33999.2
13641	12544	17272	Oligo	6184.19	34038.7
13643	13574	17269	Micro/PVM	5595.87	34884.2
13645	9076	17274	Oligo	8171.72	31196.7
13647	9991	17276	Micro/PVM	7645.26	31945.1
13649	8325	17278	Oligo	8599.2	30579.3
13650	8353	17278	Oligo	8583.14	30602.2
13653	8655	17283	L6 CT	8405.82	30846.7
13656	9198	17285	LAMP5	8092.73	31290.4
13657	14349	17286	Oligo	5137.42	35509.2
13662	10622	17286	L6 CT	7275.14	32456.3
13665	8060	17294	OPC	8738.09	30353
13666	9547	17294	SST	7885.18	31571.1
13668	12095	17297	Astro	6421.25	33656.6
13671	8706	17300	Oligo	8362.64	30878.7
13672	9591	17298	SST	7856.67	31604.8
13681	8155	17306	Astro	8673.77	30423.9
13682	9286	17305	Oligo	8025.87	31351
13683	10580	17305	L6 CT	7283.67	32411
13686	7624	17308	Oligo	8976.7	29987.8
13687	12289	17308	OPC	6300.97	33809.2
13688	12782	17307	Micro/PVM	6019.01	34213.6
13696	14253	17316	Oligo	5167.91	35413.4
13705	8038	17329	Micro/PVM	8722.04	30314.9
13706	12638	17330	Oligo	6082.77	34082.4
13707	13057	17328	Oligo	5844.08	34426.8
13709	10200	17332	VIP	7479.51	32084.2
13710	12807	17331	OPC	5985.01	34220.3
13711	7620	17332	Micro/PVM	8959.34	29970.8
13712	11107	17333	L6 IT	6958.46	32826.6
13713	12009	17332	OPC	6441.91	33566
13717	13964	17335	Oligo	5318.11	35165.8
13719	9548	17337	Oligo	7849.38	31547.2
13720	9694	17338	Astro	7764.82	31666.3
13722	9651	17340	Astro	7787.85	31629.9
13726	13553	17347	Micro/PVM	5544.02	34822.2
13727	11137	17348	Oligo	6928.96	32842.6
13729	7672	17350	L6 IT	8914.76	30003.1
13732	8003	17354	Astro	8721.63	30271.9
13738	7966	17357	Oligo	8740.4	30239.9
13743	7626	17369	Micro/PVM	8925.59	29954.5
13744	10714	17370	OPC	7153.56	32483.4
13745	12053	17371	Oligo	6384.72	33579.7
13746	12651	17371	Oligo	6041.73	34069.6
13751	8791	17377	L5/6 NP	8250.82	30904.2
13753	8933	17379	L5 IT	8167.73	31019.4
13754	10892	17380	L2/3 IT	7043.27	32623.5
13758	8962	17380	Oligo	8150.28	31042.6
13759	10401	17381	Oligo	7324.08	32220.7
13762	7885	17384	OPC	8764.74	30158
13764	9890	17387	L6 IT	7612.26	31798.7
13767	11869	17397	Oligo	6468.96	33414.1
13769	14114	17401	Oligo	5178.01	35250.8
13772	13848	17403	Oligo	5328.94	35031.7
13774	8036	17406	Oligo	8660.11	30269.1
13779	9682	17411	Astro	7711.91	31614.6
13780	13283	17410	Oligo	5647.28	34564.9
13781	13457	17409	Astro	5548.3	34708
13785	10134	17415	Astro	7449.37	31982.5
13786	9304	17418	Astro	7922.99	31300.9
13788	11223	17418	Astro	6822.29	32872.9
13792	9155	17422	L5 IT	8005.17	31176.6
13793	10567	17423	L6 CT	7194.46	32332.6
13794	8913	17422	L6 IT Car3	8143.98	30978.3
13795	13780	17425	Astro	5349.92	34963.4
13798	8403	17426	L5 IT	8433.22	30558.3
13799	8448	17426	SNCG	8407.41	30595.1
13800	8959	17426	Astro	8114.32	31013.7
13803	11203	17427	Oligo	6826.39	32851.3
13809	7691	17436	Oligo	8833.42	29969.3
13810	12054	17435	OPC	6331.72	33543.8
13811	14313	17436	Oligo	5035.2	35393.7
13814	13394	17439	Oligo	5559.86	34639.2
13815	13921	17440	Oligo	5256.76	35070.3
13818	9071	17441	L6 IT Car3	8037.79	31096.9
13822	9281	17448	Micro/PVM	7911.6	31264.9
13823	10672	17448	L2/3 IT	7113.76	32404.3
13824	10940	17448	Micro/PVM	6960.04	32623.8
13834	11044	17455	Oligo	6894.65	32705
13835	12860	17458	Astro	5850.58	34190.9
13836	11098	17459	Oligo	6860.4	32747
13844	8462	17469	VIP	8364.16	30581.9
13853	8338	17476	L6B	8429.55	30476.3
13854	9726	17475	Astro	7634.24	31613.9
13856	11305	17480	Oligo	6724.47	32904.5
13857	12272	17485	L2/3 IT	6165.73	33693.7
13862	7881	17489	Astro	8681.03	30094.5
13863	13877	17491	Oligo	5240.22	35005
13868	8602	17495	Astro	8262.56	30681.7
13869	14039	17495	Oligo	5144.03	35135.4
13875	13130	17509	Astro	5653.94	34382.8
13879	8126	17514	Oligo	8520.02	30280.9
13885	13814	17522	Oligo	5250.96	34935.6
13892	14143	17533	Oligo	5053.25	35198.8
13893	14186	17532	Astro	5029.4	35234.6
13894	10626	17535	Oligo	7068.88	32316.7
13895	11800	17536	Astro	6394.68	33277.8
13902	12157	17543	Oligo	6184.18	33566.3
13905	12938	17544	Oligo	5735.4	34205.4
13912	10177	17553	Micro/PVM	7311.67	31938.6
13913	10242	17553	Micro/PVM	7274.39	31991.8
13916	13314	17561	Oligo	5505.81	34503.7
13917	10055	17563	Oligo	7373.45	31832.9
13918	13707	17564	Oligo	5277.93	34823.9
13924	10107	17569	Astro	7338.71	31872.1
13925	13957	17568	Oligo	5131.26	35026.4
13926	9759	17570	Oligo	7537.5	31586.4
13928	8155	17573	Oligo	8455.06	30270.8
13929	8833	17575	Oligo	8064.53	30825
13930	9504	17574	Oligo	7680.48	31375.3
13931	11881	17575	L6B	6316.27	33321.8
13934	10535	17578	Astro	7085.85	32217.5
13935	11148	17577	Astro	6735.07	32720.2
13937	10149	17580	Astro	7305.61	31900.2
13945	7691	17587	L5 IT	8709.73	29882.7
13954	9822	17598	Oligo	7478.43	31622
13959	10067	17607	OPC	7330.53	31817.5
13968	10734	17609	Astro	6946.31	32362.7
13971	11591	17615	L6 IT	6449.84	33061.3
13974	9182	17619	L5/6 NP	7828.31	31085.7
13975	7474	17620	L5 IT	8807.16	29686
13976	10408	17619	Micro/PVM	7125.11	32090
13977	12585	17620	Oligo	5875.61	33872.7
13987	7537	17637	Oligo	8757.1	29727.9
13988	9224	17637	L5/6 NP	7789.48	31109.8
13989	9362	17638	SST	7709.5	31222.2
13991	11267	17639	Oligo	6616.02	32782.1
13992	9108	17641	L6 CT	7852.74	31012.4
13996	8775	17644	Chandelier	8041.28	30738
13997	12894	17642	Astro	5680.36	34113.2
14001	9258	17645	Oligo	7763.42	31133
14002	11461	17647	Astro	6498.2	32936.5
14006	7555	17651	Oligo	8735.31	29734.6
14007	8028	17651	L5 IT	8464.01	30122
14008	12399	17653	Astro	5955.27	33701.4
14009	12647	17652	Micro/PVM	5813.84	33905.1
14011	11692	17655	L6 CT	6359.15	33121.1
14013	11284	17657	Endo	6591.53	32785.7
14014	12594	17657	Oligo	5840.14	33858.8
14015	7332	17658	Oligo	8857.48	29547.9
14018	12628	17660	Oligo	5818.18	33885
14019	13942	17661	OPC	5063.68	34960.8
14022	12099	17663	OPC	6119.15	33449.9
14023	13096	17665	L6 IT Car3	5545.65	34265.5
14024	7267	17665	SST	8889.03	29490.6
14025	12426	17665	Oligo	5929.95	33716.6
14031	13461	17672	Oligo	5330.56	34560.4
14032	13970	17674	Oligo	5036.98	34976.2
14034	12228	17675	Astro	6035.33	33548.7
14039	13883	17680	LAMP5 LHX6	5081.96	34901.5
14043	13723	17684	Oligo	5170.46	34768.2
14046	9084	17688	Oligo	7828	30965.8
14049	11832	17691	Astro	6249.36	33215.1
14053	7279	17699	L5 IT	8854.3	29481
14054	8451	17701	Oligo	8180.43	30439.9
14055	13134	17700	Oligo	5495.19	34276.5
14056	13637	17700	Oligo	5206.68	34688.5
14061	7248	17705	L5 IT	8867.16	29452.1
14062	12930	17704	OPC	5608.92	34107.1
14065	10863	17706	L6 IT Car3	6792.86	32412.8
14066	13982	17706	Oligo	5003.88	34967.7
14070	9996	17710	L6 IT Car3	7286.88	31700.3
14072	10328	17713	Astro	7093.99	31970.5
14073	12989	17712	Oligo	5568.53	34150.9
14076	13080	17715	Astro	5513.87	34223.7
14082	9388	17719	L6 IT Car3	7628.24	31197.1
14083	9538	17720	Oligo	7541.38	31319.4
14084	10510	17721	Oligo	6983.05	32115
14086	11104	17722	Astro	6641.53	32601
14087	12539	17723	L6 IT	5817.62	33775.9
14089	10989	17725	Oligo	6705.03	32505.1
14094	12861	17733	Oligo	5624.74	34034
14095	13003	17733	Oligo	5543.29	34150.3
14096	13542	17733	Oligo	5234.14	34591.8
14097	11450	17736	Astro	6431.6	32876.4
14104	8979	17742	L5 IT	7843.99	30848.8
14107	12564	17743	Oligo	5786.9	33784.9
14108	10161	17745	L5 IT	7163.57	31815.4
14109	11964	17743	Astro	6131.05	33293.4
14115	12390	17755	L6B	5876.87	33635.5
14117	12585	17756	PVALB	5764.21	33794.7
14122	11223	17761	Oligo	6541.32	32676.1
14128	10898	17770	Micro/PVM	6720.36	32404.7
14132	7726	17778	Oligo	8533.19	29801.8
14137	7884	17783	Oligo	8438.47	29928.4
14141	9950	17787	Oligo	7250.19	31618.4
14142	12170	17789	Astro	5975.21	33435.8
14146	7167	17793	Astro	8841.54	29335.3
14154	10582	17798	Oligo	6878.68	32129.8
14155	12091	17798	Oligo	6013.15	33365.9
14156	10267	17799	Oligo	7058.53	31871.2
14157	13784	17800	Oligo	5040.45	34751.6
14159	12487	17802	Oligo	5782.74	33688
14163	8896	17804	SNCG	7840.81	30745.3
14167	9029	17806	Oligo	7762.89	30853.1
14171	11210	17815	Oligo	6504.55	32634.5
14172	12843	17814	Oligo	5568.71	33972.8
14175	9965	17816	Chandelier	7217.83	31614.1
14177	7723	17818	Oligo	8502.15	29776.4
14178	12711	17819	Astro	5640.33	33861.8
14180	9087	17822	Oligo	7716.51	30891.4
14181	10698	17823	Oligo	6791.66	32210.5
14182	11239	17824	Oligo	6480.54	32653.1
14183	12337	17824	Oligo	5850.75	33552.5
14184	12975	17827	Oligo	5482.35	34073.4
14188	10545	17828	Micro/PVM	6875.33	32082.3
14194	7373	17832	Oligo	8691.43	29481.7
14195	10576	17831	Oligo	6855.09	32106
14199	8803	17833	Oligo	7870.4	30652.5
14201	9497	17838	Micro/PVM	7468.24	31218.1
14204	10733	17840	Astro	6757.66	32229.4
14207	9198	17846	VLMC	7633.19	30968.6
14213	13424	17851	SST CHODL	5205.16	34427.5
14230	9534	17865	L6 IT Car3	7424.9	31232.9
14237	9324	17873	L6 IT Car3	7538.8	31056.3
14238	6772	17878	Oligo	8998.47	28963
14240	13347	17878	Oligo	5227.21	34348.9
14246	11378	17885	L6 IT Car3	6350.84	32732
14247	13455	17887	Oligo	5157.89	34432.2
14251	8255	17891	L5 IT	8137.21	30170.3
14252	11630	17891	LAMP5 LHX6	6201.39	32935
14253	7140	17892	SST	8775.93	29256.4
14254	7272	17891	L5 IT	8701.03	29365.1
14267	7561	17899	Micro/PVM	8528.72	29597.2
14268	8212	17899	Oligo	8155.32	30130.5
14269	10806	17903	L6 CT	6664.19	32253.1
14272	10359	17906	L6B	6918.12	31885.2
14276	7300	17908	SNCG	8671.05	29378.3
14279	13230	17909	Oligo	5268.92	34235.3
14284	11030	17913	SST	6527.51	32430.8
14285	13162	17915	Oligo	5303.01	34176.1
14288	10828	17921	Oligo	6636.82	32260.8
14293	9815	17928	Oligo	7212.12	31427
14299	10328	17934	VIP	6912.96	31843.8
14300	7919	17937	L5 IT	8292.25	29868.7
14303	7279	17943	L5 IT	8654.42	29341
14307	9070	17949	Oligo	7622.23	30804.7
14308	13305	17949	Oligo	5193.14	34273.8
14311	11263	17951	Oligo	6362.74	32599.9
14316	10271	17959	Oligo	6925.18	31782.7
14324	9697	17968	VLMC	7247.04	31307.4
14328	11174	17975	Oligo	6394.13	32513.2
14332	11323	17979	Astro	6305.39	32633
14333	12863	17978	Oligo	5422.9	33895.1
14335	10176	17980	Oligo	6962.46	31692.9
14338	11204	17982	L6 CT	6371.19	32533.8
14339	12673	17983	Oligo	5527.79	33736.6
14340	12810	17982	Oligo	5450.03	33849.4
14342	12786	17986	OPC	5460.51	33827.4
14344	13125	17988	Astro	5264.43	34104
14347	11999	17989	Oligo	5909.46	33181
14350	12845	17992	Astro	5421.76	33872.3
14351	8838	17994	L6 IT	7718.44	30588.8
14355	8584	17998	Astro	7860.85	30378.4
14356	12461	18000	OPC	5635.46	33553.2
14358	8556	18002	Oligo	7873.64	30353.2
14361	6648	18007	Chandelier	8963.92	28787.4
14362	11502	18006	Astro	6180.6	32764.1
14365	7553	18010	Oligo	8442.38	29527
14366	9415	18012	L6B	7372.74	31051.1
14367	10158	18015	Endo	6944.12	31658
14368	13360	18013	Oligo	5109.16	34282.1
14381	7530	18026	Micro/PVM	8442.47	29499
14386	12325	18033	L6 IT	5686.43	33422.8
14387	9962	18034	L6 CT	7040.97	31486.6
14388	7363	18038	PVALB	8528.42	29355.3
14389	8725	18042	OPC	7743.94	30468.7
14393	9993	18039	L6B	7019.1	31509.1
14394	10138	18038	Oligo	6936.75	31628.5
14395	11630	18039	Oligo	6080.15	32850.1
14397	9151	18041	L6 CT	7500.41	30818.2
14405	7212	18048	L5 IT	8606.84	29225.9
14406	7314	18048	L6 CT	8548.34	29309.4
14408	7779	18053	Astro	8277.53	29687.5
14411	12652	18055	L6 CT	5480.85	33678.1
14419	8442	18060	Oligo	7891.51	30226.6
14424	11629	18065	L6 IT	6059.43	32834.3
14426	6931	18069	Oligo	8750.81	28983.7
14427	10892	18069	Oligo	6478.88	32228.3
14428	9219	18069	Oligo	7438.47	30857.9
14429	11671	18070	Oligo	6031.24	32865.9
14430	12282	18071	L6 CT	5679.97	33365.8
14435	11143	18073	OPC	6331.63	32431.6
14437	12228	18080	Oligo	5703.57	33316.4
14439	7909	18082	Endo	8179.21	29777.3
14442	10253	18087	Oligo	6830.65	31694.6
14444	12657	18088	Astro	5450.95	33663.2
14446	6961	18089	L4 IT	8717.22	28996.8
14447	11173	18092	OPC	6298.86	32445.3
14449	13124	18093	Astro	5179	34042.9
14451	10159	18095	Astro	6878.01	31613
14455	10728	18097	Astro	6550.01	32077.9
14460	13232	18104	OPC	5108.04	34125.1
14466	6783	18108	L4 IT	8803.76	28840.1
14467	6576	18111	L4 IT	8920.03	28668.8
14468	8893	18110	Oligo	7591.87	30567.3
14469	9825	18111	L5 IT	7056.48	31330.2
14470	10581	18112	L6 CT	6622.04	31948.9
14473	11014	18117	Oligo	6369.58	32300.7
14475	8789	18117	L5 IT	7645.79	30478.1
14476	11868	18120	VIP	5877.29	32998.6
14479	7476	18121	Micro/PVM	8395.62	29400.3
14489	9686	18131	Oligo	7119.82	31204.9
14492	7776	18135	L5/6 NP	8212.08	29638
14493	9482	18135	L6 IT Car3	7233.56	31035.5
14494	10624	18135	Oligo	6578.53	31970.9
14500	9761	18146	Astro	7064.52	31257.7
14507	13006	18151	Oligo	5199.17	33913
14510	11749	18154	Micro/PVM	5917.7	32881.6
14515	9454	18160	L6 IT	7229.14	30998.2
14529	9478	18177	Oligo	7201.45	31008.1
14530	7048	18180	L5 IT	8592.78	29015.8
14531	9792	18179	Astro	7019.71	31264.2
14535	8968	18183	Oligo	7489.06	30586.9
14536	9266	18182	L4 IT	7318.95	30831.6
14539	11175	18184	Endo	6222.35	32394.2
14540	9390	18187	L5 IT	7243.73	30930.3
14541	8821	18188	SST	7569.28	30463.6
14543	8783	18189	Oligo	7590.25	30431.9
14545	9289	18192	Oligo	7297.57	30844.7
14546	11369	18193	Oligo	6103.71	32547.9
14548	10210	18193	Oligo	6768.48	31598.5
14549	10234	18195	Oligo	6753.08	31617.1
14550	11206	18195	Oligo	6195.56	32413.3
14554	7545	18198	PVALB	8292.97	29412.6
14555	10152	18197	SST	6798.47	31548.7
14557	8076	18200	Micro/PVM	7986.76	29846.5
14559	10342	18201	Astro	6686.22	31702.1
14565	9412	18207	L5 IT	7214.73	30936.8
14566	10250	18209	Astro	6732.43	31622.1
14571	9527	18212	L5 IT	7144.67	31028.2
14574	10484	18218	Oligo	6590.84	31808.6
14575	11388	18216	Micro/PVM	6073.97	32550.3
14582	7420	18228	Micro/PVM	8340.09	29293
14583	12360	18229	Oligo	5505.8	33339.1
14585	10464	18231	Oligo	6591.67	31784.8
14590	10600	18235	SST	6510.38	31893.9
14592	12159	18242	Oligo	5610.44	33167
14595	7571	18243	L6 IT Car3	8241.19	29408.1
14596	10708	18245	Astro	6440.25	31976.7
14598	8010	18247	Oligo	7986.12	29765.4
14599	8193	18247	SST	7881.15	29915.3
14602	8873	18247	L5/6 NP	7491.12	30472.4
14610	12601	18262	Oligo	5340.54	33517.6
14615	9135	18265	Oligo	7326.1	30676.7
14616	8072	18267	Micro/PVM	7934.17	29804.7
14622	7004	18273	Micro/PVM	8541.84	28926.5
14623	8409	18274	SST	7735.14	30076.8
14624	11660	18274	Oligo	5870.45	32739.9
14625	13134	18274	Astro	5024.99	33947.3
14626	12344	18274	Astro	5478.12	33300.2
14631	6504	18282	VIP	8821.25	28511.7
14633	9054	18284	Oligo	7356.99	30599.4
14638	7536	18288	PVALB	8224.41	29353.6
14639	8640	18290	Oligo	7589.54	30256.8
14640	10247	18294	Micro/PVM	6664.53	31570.9
14642	12615	18296	L2/3 IT	5304.66	33509.5
14644	10024	18298	Micro/PVM	6789.16	31386
14649	9590	18303	Oligo	7033.99	31027.6
14650	12450	18304	Micro/PVM	5392.75	33369.8
14658	7482	18308	L6 CT	8239	29297.9
14661	7374	18310	Micro/PVM	8299.3	29208.3
14662	9364	18310	L6 IT Car3	7157.89	30838.4
14664	9813	18312	Oligo	6898.71	31205.1
14667	10463	18315	Astro	6523.43	31735.8
14668	10484	18320	Oligo	6507.29	31750.1
14669	11936	18319	Oligo	5675.28	32940.1
14673	12246	18324	L6B	5493.37	33191.2
14680	8279	18329	Oligo	7764.65	29938.8
14683	8064	18332	Oligo	7885.52	29760.9
14684	10953	18334	Micro/PVM	6226.81	32126.3
14685	11190	18332	Oligo	6092.52	32321.6
14686	12776	18332	Astro	5182.82	33620.8
14687	11893	18334	Micro/PVM	5687.65	32896.3
14688	12290	18334	L6 IT	5459.94	33221.5
14689	11572	18337	VIP	5869.31	32631.6
14690	11981	18337	L6B	5634.72	32966.7
14691	11764	18338	Micro/PVM	5758.37	32788.3
14697	10236	18344	L6 IT Car3	6629.88	31533.2
14701	7207	18346	SNCG	8365.6	29050.9
14706	8583	18350	L6 CT	7573.08	30175.7
14715	11726	18356	L6 IT	5765.42	32746.9
14716	7630	18357	Astro	8113.97	29391.1
14717	9400	18359	SST	7097.1	30839.8
14718	10275	18358	L6 IT Car3	6596.04	31557.1
14719	12849	18359	L6 IT	5118.84	33665.1
14730	8478	18373	L5 IT	7614.47	30076.5
14731	10862	18374	Astro	6246.24	32028.8
14736	8571	18380	L5 ET	7555.39	30148.7
14739	11147	18381	Astro	6077.04	32258.3
14740	11258	18382	Oligo	6012.55	32348.6
14742	9235	18384	Oligo	7171.26	30690.3
14744	12493	18387	Astro	5300.09	33357.4
14745	10641	18387	L6B	6362.36	31840.3
14747	10941	18390	L6 IT Car3	6187.83	32084.3
14748	12030	18391	L6 CT	5562.38	32975.8
14749	12569	18392	Astro	5252.4	33416.8
14751	11213	18395	Oligo	6027.72	32304.3
14753	7182	18396	PVALB	8338.98	29001.7
14760	8316	18402	Oligo	7683.63	29927.2
14764	11391	18404	Oligo	5918.25	32444.9
14767	12592	18405	Oligo	5228.56	33428.2
14771	12865	18413	Astro	5065.42	33647.2
14776	10632	18420	Micro/PVM	6340.49	31814
14783	7525	18426	PVALB	8117.67	29265.5
14787	9909	18428	L5 IT	6748.63	31217.2
14797	9187	18435	SST	7157.02	30621.7
14802	8482	18441	Oligo	7556.47	30040.8
14807	7444	18449	Oligo	8145.29	29185.9
14808	10137	18451	Oligo	6599.01	31390.8
14810	8153	18453	Oligo	7735.35	29764.4
14812	10375	18455	SNCG	6459.22	31583.4
14815	9464	18458	Oligo	6979.3	30835.5
14818	10254	18459	L6 IT	6525.35	31482
14819	11382	18461	Astro	5876.72	32404.9
14820	12761	18463	L6 CT	5084.12	33533.3
14822	9344	18471	L5 IT	7037.48	30729.7
14823	10270	18474	L2/3 IT	6503.89	31486.5
14826	10089	18476	Oligo	6606.07	31337.1
14829	12262	18479	Micro/PVM	5357.23	33115.4
14832	7461	18484	L4 IT	8106.87	29179.8
14833	10962	18483	Astro	6099.6	32048.2
14835	6401	18484	Oligo	8714.86	28311.5
14838	7394	18489	Oligo	8141.2	29122
14839	9326	18488	Oligo	7033.87	30705.2
14845	6821	18491	L4 IT	8468.23	28651.5
14846	11520	18491	Astro	5772.99	32500.7
14847	12659	18492	L6B	5118.87	33433.1
14849	7781	18493	VIP	7915.95	29436.7
14851	8261	18498	L4 IT	7636.54	29827.1
14856	8751	18499	Oligo	7354.67	30227.9
14858	10984	18500	Oligo	6073.05	32056.5
14862	9188	18505	Oligo	7099.1	30582.4
14863	9780	18507	Astro	6757.91	31066.2
14864	11168	18505	Oligo	5963.42	32204.3
14868	9580	18510	L6 IT	6870.16	30900.7
14873	7051	18514	L4 IT	8317.46	28826.7
14874	10068	18513	Astro	6587.8	31298.7
14875	12240	18512	Oligo	5342.81	33078.4
14878	10180	18516	Micro/PVM	6521.1	31388.7
14882	6313	18519	Oligo	8736.67	28219.3
14883	11820	18518	SST	5578.8	32731
14887	6367	18520	Oligo	8704.87	28263
14888	7587	18520	OPC	8005.11	29262.3
14889	7611	18523	L5 IT	7988.89	29280.3
14890	10636	18524	L6 CT	6253	31757.6
14891	6460	18527	Micro/PVM	8645.8	28335.1
14892	8746	18529	Micro/PVM	7332.96	30206.6
14893	11168	18528	Oligo	5944.58	32191.1
14898	5838	18535	L4 IT	8996.01	27821
14900	6759	18536	PVALB	8466.93	28574.9
14901	12027	18538	Micro/PVM	5443.69	32889.1
14911	12398	18550	L6 IT Car3	5221.06	33186.1
14913	11320	18555	Oligo	5835.28	32300.2
14918	10747	18559	Oligo	6160.66	31828.5
14923	11746	18569	Oligo	5579.47	32641.1
14927	5849	18577	L2/3 IT	8955.3	27806
14929	6334	18579	Oligo	8675.47	28202.1
14930	7448	18579	Chandelier	8036.51	29114.6
14939	10392	18592	Oligo	6337.25	31518.8
14941	10223	18595	Oligo	6431.73	31378.6
14942	5780	18599	PVALB	8976.85	27736.8
14944	7783	18604	PVALB	7823.88	29374.7
14945	7944	18604	Oligo	7731.54	29506.6
14947	8667	18609	Micro/PVM	7312.74	30096
14948	8911	18607	Oligo	7174.43	30297
14949	9445	18609	PVALB	6866.5	30733.3
14950	6250	18610	Oligo	8698.26	28115.5
14951	7735	18611	Astro	7845.68	29331.4
14952	12121	18611	SST	5329.97	32924.2
14956	9463	18621	L6B	6846.35	30741.1
14958	10538	18625	Oligo	6226.48	31619.4
14962	6278	18629	L4 IT	8666.63	28127.6
14963	9974	18630	Astro	6545.88	31154.6
14964	7474	18630	L5 IT	7979.82	29106.7
14971	7569	18644	SST	7913.86	29176.5
14972	9502	18643	Chandelier	6805.96	30760.5
14976	8068	18648	OPC	7624.37	29582.9
14979	9127	18650	Oligo	7015.31	30449.3
14980	9157	18651	Astro	6997.29	30473.3
14981	9578	18651	Oligo	6755.81	30818.1
14983	10113	18652	L5/6 NP	6448.13	31255.8
14984	9257	18655	L6 IT Car3	6936.65	30552.9
14986	8179	18656	Astro	7554.15	29669.3
14987	9528	18656	L5/6 NP	6780.39	30774.3
14988	11256	18658	Oligo	5787.62	32188.7
14989	6809	18661	Astro	8335.85	28544.2
14990	7123	18661	L4 IT	8155.75	28801.4
14992	9284	18667	Oligo	6911.34	30568.1
14996	8567	18670	Oligo	7320.13	29979.1
14997	11185	18669	Oligo	5819.33	32124.2
14998	12586	18668	Oligo	5016.57	33272.4
14999	6731	18680	Oligo	8365.03	28469.4
15000	7520	18680	Micro/PVM	7912.48	29115.7
15001	7369	18683	Astro	7996.63	28990.3
15003	8340	18684	Oligo	7438.87	29785.1
15004	12571	18686	Oligo	5010.43	33249.8
15007	11755	18686	L6 IT Car3	5478.47	32581.4
15008	12334	18686	L6 CT	5146.36	33055.6
15010	10733	18690	SST	6061.38	31741.9
15012	5749	18694	Oligo	8916.81	27656.9
15013	12193	18695	L6 CT	5219.87	32935
15014	12486	18694	Oligo	5052.63	33175.6
15017	8480	18699	Oligo	7346.28	29891.2
15018	9096	18698	Micro/PVM	6993.78	30396.3
15019	7317	18701	VIP	8011.71	28937.4
15021	9567	18706	Astro	6717.07	30777.6
15022	10180	18703	Oligo	6367.92	31281.4
15024	6417	18708	Oligo	8522.19	28196.1
15025	8239	18708	VIP	7477.14	29688.6
15026	10586	18710	Oligo	6129.32	31610
15032	9059	18713	Oligo	7002.71	30357.4
15033	9435	18715	Astro	6785.41	30664.3
15034	11408	18713	Oligo	5655.38	32281.6
15047	5938	18727	VIP	8781.37	27792.8
15048	11446	18731	Oligo	5618.84	32302.4
15049	6469	18732	Astro	8472.71	28224.9
15053	10499	18741	L5/6 NP	6153.82	31521
15056	8985	18745	Oligo	7018.94	30278.5
15057	10920	18745	Oligo	5909.07	31863.5
15059	9579	18746	L6 IT Car3	6677.42	30764.5
15064	9230	18755	Micro/PVM	6870.22	30473.4
15070	10396	18765	Astro	6193.24	31422.8
15072	12165	18768	Oligo	5176.13	32870.2
15075	8502	18773	L5 IT	7273.04	29866.8
15078	8644	18777	Oligo	7188.32	29980.8
15083	9738	18781	Astro	6557.55	30874.6
15086	7504	18783	L5 IT	7837.28	29043.5
15087	8137	18784	Astro	7473.39	29561.5
15088	9013	18784	VLMC	6970.93	30279
15089	7471	18784	Micro/PVM	7855.39	29015.9
15090	8174	18785	Oligo	7451.35	29591.2
15093	9686	18789	L6 IT Car3	6580.82	30827.5
15098	8521	18792	Oligo	7246.58	29871.4
15102	5971	18797	Astro	8705.11	27779.7
15103	6723	18798	Oligo	8272.96	28395.1
15104	8548	18800	Oligo	7224.54	29888.9
15108	11232	18805	L6B	5680.97	32084.7
15109	7138	18807	Micro/PVM	8027.55	28729.9
15112	6340	18809	L2/3 IT	8483.63	28075.1
15113	7697	18813	L5 IT	7702.01	29184.4
15117	7311	18814	PVALB	7922.59	28867.6
15120	6380	18819	L6B	8452.49	28102.1
15122	8316	18820	Micro/PVM	7341.23	29687.4
15125	9823	18825	Micro/PVM	6472.75	30919
15133	7468	18834	L4 IT	7816.15	28984.8
15134	9979	18833	Oligo	6376.72	31042.2
15135	11037	18834	L6 IT	5769.06	31908.3
15141	11925	18844	Oligo	5251.53	32630
15145	10223	18850	Astro	6222.84	31232.3
15146	7857	18851	Oligo	7579.11	29293.7
15147	9046	18855	Chandelier	6893.85	30265.3
15148	11226	18855	L6B	5643.45	32051.1
15150	8414	18861	Micro/PVM	7251.43	29744.2
15156	9269	18865	PVALB	6757.75	30442.3
15158	10528	18868	Oligo	6033.16	31471.9
15161	10068	18869	Oligo	6296.18	31094.5
15163	7466	18878	L4 IT	7781.26	28957.9
15166	8371	18882	L5 IT	7258.89	29696.9
15170	10013	18889	Oligo	6311.35	31038
15176	10348	18896	Astro	6113.47	31308.4
15179	10225	18898	Astro	6182.38	31206.5
15182	8928	18899	L5 IT	6925.49	30143.4
15186	11745	18913	SST	5298.25	32443
15189	11948	18920	Oligo	5176.08	32605.2
15194	11086	18930	Astro	5662.31	31893.4
15195	5729	18931	OPC	8734.14	27504.6
15196	12119	18932	Oligo	5068.17	32738.4
15200	6503	18929	LAMP5 LHX6	8291.83	28139.8
15201	11970	18934	Oligo	5152	32615.2
15203	8173	18937	L4 IT	7327.41	29503.2
15205	8501	18939	Oligo	7137.64	29770.7
15210	7416	18948	Oligo	7752.6	28876.8
15213	8536	18955	Micro/PVM	7104.46	29790.2
15216	8087	18958	L5/6 NP	7359.53	29420.7
15220	5738	18966	L2/3 IT	8700.31	27491.9
15226	12109	18978	SST	5036.23	32703.9
15231	8941	18986	L5 IT	6846.76	30104.2
15235	9779	18989	L6 IT Car3	6363.65	30788.9
15236	11117	18988	Oligo	5597.02	31885.5
15240	11728	18995	L6 IT	5240.83	32382
15242	7070	18998	Astro	7910.1	28564.7
15243	10853	18998	Micro/PVM	5740.26	31663.5
15244	9923	19000	Astro	6272.04	30900.6
15246	11098	19005	Oligo	5594	31860.2
15250	10505	19013	OPC	5927.57	31369.9
15251	11847	19017	Oligo	5154.56	32466.9
15255	6179	19019	Astro	8403.95	27822.8
15256	8427	19020	SST	7113.73	29663.6
15257	11524	19022	Oligo	5335.73	32199.4
15259	5476	19024	L2/3 IT	8803.08	27244
15260	6461	19024	Astro	8238.11	28050.9
15267	9511	19034	Oligo	6480.51	30543.6
15269	10558	19037	L6 CT	5877.51	31399.5
15271	7351	19042	Oligo	7712.88	28769.6
15272	8114	19038	PVALB	7278.52	29396.9
15284	7774	19043	L4 IT	7469.44	29115.5
15285	8508	19043	L5 IT	7048.43	29716.8
15287	9033	19044	Oligo	6746.48	30146.3
15288	9538	19044	Astro	6456.83	30560
15291	8157	19046	Astro	7247.3	29427.6
15292	11861	19046	L6 IT	5122.77	32461.7
15295	10967	19044	Oligo	5637.19	31730.5
15296	9794	19050	Oligo	6305.08	30766.2
15297	5390	19052	L4 IT	8829.47	27157.5
15298	7845	19053	L4 IT	7420.52	29168
15299	11106	19053	Astro	5550.09	31839.2
15302	10991	19058	OPC	5611.95	31742.2
15305	8639	19062	L5 IT	6957.73	29813.2
15306	5102	19063	Oligo	8985.65	26915.3
15307	9614	19064	Micro/PVM	6396.85	30610.7
15308	10552	19063	SST	5859.66	31379.7
15309	10585	19063	Oligo	5840.73	31406.7
15310	10797	19064	Oligo	5718.31	31579.8
15313	8423	19065	VIP	7079.16	29634.6
15314	6367	19068	SST	8255.98	27948.7
15315	11040	19067	L6 CT	5576.48	31777.1
15323	10642	19071	Astro	5801.48	31448.8
15324	6758	19071	Oligo	8029.25	28267.2
15328	10370	19075	L5 IT	5954.22	31223.7
15329	11229	19076	Oligo	5460.7	31926.8
15332	10785	19078	Endo	5713.73	31561.9
15333	8352	19079	PVALB	7108.42	29568.4
15334	8482	19080	L5 IT	7033.03	29674.3
15335	7139	19081	SST	7802.53	28573.6
15336	9836	19084	Oligo	6253.14	30781.1
15337	6139	19086	Oligo	8372.01	27751.6
15338	7386	19090	Oligo	7653.48	28770.8
15341	7864	19093	L4 IT	7376.86	29160.6
15345	6395	19098	Oligo	8215.34	27954.4
15347	8323	19100	VIP	7107.85	29532.6
15355	7366	19107	SST	7651.03	28744.6
15357	7964	19108	L4 IT	7307.21	29233.9
15358	11220	19109	Oligo	5438.83	31900.5
15361	10049	19114	Oligo	6106.39	30938.4
15362	11441	19114	Oligo	5307.97	32078.7
15364	8548	19117	Oligo	6964.87	29707.1
15366	7481	19119	L6B	7575.24	28831.9
15367	10009	19120	L5 ET	6124.42	30902.2
15372	11421	19128	Oligo	5307.97	32054.2
15374	9884	19128	Micro/PVM	6189.56	30795.2
15375	10068	19122	L6 IT	6088.94	30949.4
15377	6400	19130	L2/3 IT	8186.26	27940.1
15378	10252	19132	Astro	5975.21	31094.4
15379	9576	19135	PVALB	6360.49	30538.9
15382	10499	19137	OPC	5829.44	31293.8
15384	5836	19140	Micro/PVM	8501.57	27472.4
15389	9184	19147	Micro/PVM	6575.5	30210.9
15390	10442	19147	Micro/PVM	5853.94	31241.4
15391	10519	19148	Oligo	5808.96	31303.9
15393	5682	19150	Astro	8581.71	27340.5
15394	7358	19156	OPC	7615.48	28710
15395	9162	19155	Oligo	6581.57	30188.3
15399	5034	19157	VIP	8947.65	26805.7
15402	7406	19162	L4 IT	7583.03	28745.8
15404	8382	19165	VIP	7020.76	29543.6
15405	11384	19167	Astro	5297.25	32001.6
15406	7431	19172	PVALB	7560.5	28760.6
15409	6855	19179	Astro	7885.15	28284.7
15412	5423	19183	Astro	8703.23	27109.4
15413	7179	19183	L4 IT	7696.03	28547.8
15414	11421	19185	PVALB	5261.28	32021.5
15417	6198	19187	Oligo	8255.43	27742
15419	6795	19191	VIP	7909.73	28228.7
15420	8414	19191	L5 IT	6981.11	29554.9
15421	8121	19195	Oligo	7145.89	29312.6
15426	9094	19205	L4 IT	6579.61	30103.9
15427	11577	19204	Oligo	5156.24	32138.4
15431	11823	19214	Oligo	5006.95	32334.2
15435	7673	19220	L4 IT	7382.38	28931.3
15436	9858	19221	Oligo	6128.29	30720.6
15437	10446	19219	VIP	5792.67	31203.4
15441	10973	19225	OPC	5485.48	31631.6
15442	11148	19225	Oligo	5385.1	31775
15444	5678	19227	L2/3 IT	8520.93	27293.1
15447	10353	19229	Astro	5837.82	31121.5
15450	8676	19235	L5 IT	6794.79	29744.3
15453	8278	19239	Oligo	7019.8	29416
15454	11330	19237	Oligo	5270.88	31917.2
15456	10460	19243	L6 CT	5764.98	31201.1
15458	7743	19243	L5 IT	7323.39	28975.4
15459	10756	19244	Oligo	5594.38	31443
15465	9118	19251	Oligo	6528.17	30097.2
15469	8737	19257	L4 IT	6741.78	29781.6
15472	9495	19259	OPC	6305.37	30401.4
15475	8963	19263	L5/6 NP	6607.24	29963.3
15476	8991	19263	L4 IT	6591.18	29986.3
15478	5245	19269	PVALB	8734.88	26914.3
15480	9178	19272	L6 IT Car3	6476.55	30134.3
15485	9364	19280	SST	6363.31	30282.1
15486	6212	19281	VIP	8170.4	27699.5
15489	9702	19283	OPC	6166.98	30557.2
15498	9210	19293	SST	6440.99	30148.5
15501	7747	19295	L4 IT	7278.5	28948.9
15503	9497	19295	Oligo	6274.74	30382.4
15504	10209	19297	OPC	5864.71	30964.5
15507	8426	19301	Oligo	6884.12	29501.7
15512	9377	19307	Micro/PVM	6333.74	30277.2
15513	10386	19308	L5 IT	5754.18	31103.2
15518	8667	19312	SST	6736.88	29692.8
15519	10014	19312	PVALB	5964.27	30796.2
15520	6484	19314	L2/3 IT	7987.36	27903.4
15521	7598	19317	Oligo	7345.94	28814.2
15524	8382	19319	Micro/PVM	6894.62	29455.3
15526	10534	19322	Astro	5657.82	31216.4
15530	8754	19326	Oligo	6675.51	29756
15531	9669	19328	Astro	6149.05	30504.4
15532	11361	19327	Micro/PVM	5179.38	31890.9
15534	9777	19328	Oligo	6087.1	30592.8
15536	8472	19335	L4 IT	6829.89	29519.8
15542	7721	19344	SNCG	7253.27	28899.5
15543	10057	19344	Oligo	5913.4	30813
15548	9588	19352	L5 IT	6175.85	30424.3
15549	5022	19355	Astro	8792.34	26682.3
15550	6396	19357	L2/3 IT	8002.61	27806.7
15551	6967	19356	L4 IT	7675.92	28275
15552	10705	19355	Oligo	5532.71	31337.5
15553	11084	19360	Oligo	5311.23	31645.1
15555	8096	19361	L4 IT	7024.25	29196.9
15560	8046	19368	Oligo	7047.2	29151.9
15563	8299	19371	L4 IT	6899.63	29357.5
15565	7360	19378	Micro/PVM	7432.48	28584.3
15567	10734	19378	Micro/PVM	5497.23	31348.1
15571	8275	19382	VIP	6904.38	29331.5
15572	9043	19381	Astro	6464.69	29961.2
15573	10695	19381	Oligo	5517.15	31314.4
15574	9389	19384	Micro/PVM	6263.78	30242.9
15578	8334	19388	Micro/PVM	6865.63	29376.4
15580	7854	19390	L4 IT	7139.3	28982
15588	10255	19395	Oligo	5758.05	30946
15591	8763	19399	Micro/PVM	6610.55	29721.5
15592	11156	19400	L5 IT	5237.16	31681.2
15595	8854	19402	Micro/PVM	6555.9	29794.3
15606	9632	19412	SST	6101.46	30425.9
15607	7924	19413	L4 IT	7080.31	29026.2
15608	9976	19413	L5 ET	5903.33	30707.1
15610	11532	19414	Oligo	5010.03	31981.1
15611	8886	19416	SST	6526.07	29812.5
15615	9393	19421	L2/3 IT	6231.18	30224.9
15617	9041	19423	L5 IT	6431.44	29935.5
15620	10005	19429	Oligo	5873.59	30721.7
15624	5129	19434	Micro/PVM	8666.26	26724.6
15629	6823	19440	L5/6 NP	7689.7	28108.8
15632	8377	19445	Astro	6794.27	29378.9
15634	10813	19446	Oligo	5396.22	31373.8
15638	7996	19456	L5/6 NP	7003.79	29060.5
15640	6601	19458	Micro/PVM	7802.29	27916.6
15641	8402	19459	Oligo	6768.46	29391.4
15643	6853	19462	Oligo	7654.47	28120.8
15644	9301	19463	Micro/PVM	6249.54	30125.5
15646	5892	19468	Micro/PVM	8200.77	27330.1
15647	9476	19469	Oligo	6144.25	30265.4
15648	9702	19470	Oligo	6013.8	30450
15649	11117	19469	Oligo	5203.01	31609.6
15651	7726	19471	Astro	7146.37	28830.7
15652	9733	19471	Oligo	5995.2	30474.8
15653	10445	19471	Astro	5586.82	31058
15654	5568	19472	Astro	8383.33	27062.4
15655	11309	19476	Astro	5087.15	31762.9
15656	5061	19479	Oligo	8668.4	26643.1
15657	8050	19482	Micro/PVM	6951.52	29089.8
15658	10050	19482	Oligo	5804.37	30728.1
15662	8370	19490	Micro/PVM	6761.42	29347.4
15663	8200	19491	Oligo	6858.11	29207.5
15664	10365	19490	Oligo	5617.14	30981.6
15668	7779	19497	L4 IT	7094.67	28859.2
15671	9094	19504	PVALB	6334.69	29932.4
15672	10400	19506	Oligo	5583.96	31001.1
15674	9669	19510	Astro	5999.96	30400
15677	11245	19512	Micro/PVM	5094.37	31689.8
15680	5045	19514	L2/3 IT	8648.91	26609.9
15681	10374	19514	L5/6 NP	5592.32	30975.2
15682	10995	19513	Astro	5236.94	31484.5
15683	6540	19515	Astro	7790.59	27834
15684	8755	19518	L5 IT	6517.66	29646.7
15685	4736	19520	Oligo	8821.23	26353.4
15686	6484	19520	OPC	7818.61	27785.2
15687	11105	19525	Oligo	5164.02	31567.7
15688	7806	19525	VIP	7056.25	28865.3
15689	8080	19526	PVALB	6898.27	29089.2
15690	8373	19525	L4 IT	6731.03	29329.8
15691	9149	19529	Astro	6282.66	29963.1
15698	5042	19537	Oligo	8631.79	26594.3
15701	6515	19545	Micro/PVM	7780.35	27796.3
15703	7621	19547	Micro/PVM	7144.34	28701.1
15704	7278	19551	L2/3 IT	7337.8	28417.9
15707	8642	19555	L4 IT	6552.17	29532.9
15708	10302	19556	L5 IT	5599.21	30892.1
15710	9149	19562	Oligo	6255.63	29944.2
15711	10528	19561	Astro	5465.49	31074.4
15713	10148	19563	L2/3 IT	5681.81	30762
15715	7234	19569	L2/3 IT	7348.29	28371.5
15717	4858	19576	Astro	8705.38	26421.2
15720	10911	19584	Astro	5226.97	31374.9
15724	6086	19589	Oligo	7990.38	27419.6
15725	7221	19589	Endo	7339.37	28349.4
15731	7628	19601	Oligo	7096.09	28675.9
15732	10959	19604	Oligo	5183.05	31402.8
15736	8095	19608	OPC	6822.5	29054.4
15739	10921	19615	Micro/PVM	5195.84	31365.3
15740	7740	19620	Oligo	7016.29	28756.7
15743	10853	19624	Oligo	5227.47	31304.5
15744	7642	19627	Astro	7066.76	28672.4
15749	6681	19629	VIP	7616.33	27884.1
15750	8155	19630	Oligo	6770.06	29091
15751	9539	19630	Micro/PVM	5976.23	30224.7
15753	10603	19636	Oligo	5361.03	31092.8
15755	8942	19643	L5 IT	6308.01	29728.2
15759	7141	19649	LAMP5	7336.1	28249.4
15760	7384	19647	Micro/PVM	7198.36	28449.6
15761	7418	19648	Oligo	7178.04	28476.9
15762	10208	19647	Astro	5578.58	30762.9
15766	8500	19650	SNCG	6555.79	29362.1
15771	4365	19654	L2/3 IT	8924.26	25972.6
15772	7678	19652	L4 IT	7025.64	28687.6
15773	8340	19653	PVALB	6645.11	29229.3
15775	11089	19656	Astro	5065.89	31479.4
15776	11157	19655	L5/6 NP	5027.71	31535.7
15780	7500	19659	L5 IT	7122	28537.8
15781	7455	19660	Oligo	7146.99	28500.3
15782	8215	19659	Chandelier	6711.89	29123.5
15789	10488	19671	Oligo	5398.32	30978.5
15790	5094	19672	L2/3 IT	8491.37	26559.4
15791	10183	19673	Oligo	5571.62	30727.5
15793	9362	19675	L5 IT	6040.89	30053.9
15797	5982	19682	Astro	7973.85	27281.1
15811	8652	19704	Oligo	6424.38	29455.6
15814	10604	19708	Oligo	5301.48	31052.3
15815	10980	19714	L5 IT	5080.9	31356.9
15818	8323	19718	Micro/PVM	6601.61	29178.1
15819	8124	19719	L4 IT	6714.94	29014.5
15820	8488	19720	Micro/PVM	6505.34	29312.1
15822	6059	19732	VIP	7888.72	27315.5
15823	10473	19732	L4 IT	5356.96	30931.2
15826	5583	19738	Astro	8156.83	26922.1
15828	7576	19739	PVALB	7012.87	28554.1
15829	10417	19740	Astro	5382.52	30880.8
15831	10303	19745	Astro	5443.82	30784.5
15832	9064	19749	Astro	6151.2	29767.3
15833	10805	19750	L5/6 NP	5151.78	31192.9
15836	8863	19759	L4 IT	6258.3	29596.9
15839	8689	19766	Oligo	6352.37	29450.4
15841	5016	19766	Oligo	8459.11	26441.6
15842	5326	19768	L2/3 IT	8279.67	26694.4
15843	9434	19771	PVALB	5920.96	30057.8
15845	6967	19773	Oligo	7334.33	28035.8
15847	4280	19775	L2/3 IT	8873.89	25833.6
15848	7351	19775	L2/3 IT	7112.44	28349.2
15849	10449	19775	L5 IT	5335.5	30886.9
15850	4164	19777	VIP	8938.79	25737.4
15851	5949	19780	Oligo	7912.5	27197.9
15852	8627	19780	L4 IT	6376.46	29391.6
15854	8716	19777	SST	6327.87	29466.2
15860	5193	19788	Oligo	8339.57	26574
15861	5419	19787	L2/3 IT	8210.76	26759.7
15862	4317	19791	Oligo	8839.56	25854.7
15863	8279	19790	L4 IT	6567.87	29100.8
15865	4133	19792	Astro	8944.28	25703.4
15868	4817	19794	L2/3 IT	8550.32	26262.6
15869	9416	19793	L5 IT	5913.26	30030.4
15871	5086	19796	SNCG	8394.39	26481.8
15875	10231	19798	Micro/PVM	5441.7	30695.2
15878	8113	19800	L5 IT	6654.9	28959
15886	10857	19808	Astro	5074.45	31202.2
15887	6818	19811	L6 IT	7388.67	27891.9
15888	7908	19813	SST	6761.83	28783.7
15889	10809	19811	SNCG	5099.52	31161.2
15891	4329	19814	L2/3 IT	8813.84	25851.3
15892	6740	19813	Oligo	7431.77	27826.9
15901	10408	19832	Oligo	5312.32	30820.6
15902	10908	19833	VIP	5024.72	31229.6
15903	10887	19834	Oligo	5035.94	31211.9
15906	8268	19840	Oligo	6533.22	29063.1
15907	9508	19840	Micro/PVM	5821.99	30078.8
15908	6703	19842	Oligo	7429.23	27779.9
15909	7369	19841	OPC	7048.05	28326.1
15913	8986	19845	Astro	6117.3	29648.4
15918	5607	19851	LAMP5	8050.5	26877
15919	6677	19851	L2/3 IT	7436.77	27753.5
15920	7660	19853	Oligo	6871.31	28557.6
15921	5796	19854	Oligo	7939.64	27030.1
15923	7285	19856	LAMP5 LHX6	7083.94	28248.7
15924	10675	19856	Oligo	5139.52	31025.6
15927	7734	19859	VIP	6823.95	28614.7
15929	4902	19866	L2/3 IT	8442.59	26290.9
15930	9415	19866	Astro	5854.03	29987.7
15934	10196	19871	Oligo	5401.98	30624.6
15935	10802	19871	Oligo	5054.39	31121
15939	10699	19870	Oligo	5114.29	31037.2
15944	8553	19878	L4 IT	6338.63	29274.7
15945	8300	19880	L4 IT	6482.1	29066.3
15946	8851	19879	Astro	6166.88	29518.3
15951	5584	19897	Oligo	8026.01	26831.8
15953	4983	19898	L2/3 IT	8369.91	26338.9
15954	9369	19899	L5 IT	5853.39	29931.1
15958	8398	19902	Oligo	6407.87	29134
15959	4136	19904	L2/3 IT	8850.82	25641.6
15964	8367	19914	Endo	6415.82	29101.7
15967	9427	19918	L5 ET	5804.56	29967.7
15968	9583	19918	Oligo	5715.08	30095.5
15969	6818	19920	L4 IT	7299.38	27829.4
15973	7990	19928	Micro/PVM	6620.59	28784.9
15982	6786	19941	Astro	7300.53	27791.2
15983	8203	19940	L5 IT	6488.59	28952.5
15988	5885	19953	L2/3 IT	7807.49	27046.2
15989	5917	19948	Micro/PVM	7793.23	27075.3
15991	8640	19962	L4 IT	6219.92	29297.8
15992	9020	19966	L4 IT	5998.68	29606.8
15994	6859	19970	Micro/PVM	7234.9	27834.3
15997	3920	19977	SNCG	8914.91	25422.8
16002	7741	19988	L4 IT	6714.26	28546.5
16008	7112	19995	PVALB	7069.31	28027.2
16009	8989	19996	L5 IT	5991.89	29564.2
16010	9171	20000	Chandelier	5884.22	29711
16011	8766	20002	Micro/PVM	6114.88	29378.1
16013	3938	20004	VIP	8882.47	25422.1
16014	4466	20004	Astro	8579.62	25854.6
16018	9940	20008	L5/6 NP	5436.59	30336.3
16020	5386	20011	Astro	8046.2	26604.2
16021	7498	20010	L5 IT	6835.62	28334.8
16023	4337	20012	Endo	8647.06	25744.3
16024	6759	20012	VIP	7257.86	27728.3
16025	3739	20016	Micro/PVM	8986.78	25252.2
16028	4276	20019	OPC	8676.31	25690.3
16031	3882	20024	L2/3 IT	8898.21	25364.7
16032	7232	20024	LAMP5 LHX6	6976.73	28108.9
16035	8035	20032	L2/3 IT	6509.59	28762.1
16039	10403	20040	Endo	5144.81	30697.2
16041	6084	20045	Astro	7617.99	27156.5
16042	9136	20044	L5 IT	5868.25	29657.1
16044	8738	20048	L4 IT	6093.26	29328.8
16045	8620	20049	L4 IT	6160.12	29231.5
16046	6963	20052	Oligo	7108.08	27872.5
16050	9222	20062	Chandelier	5804.18	29717.2
16052	6936	20066	L4 IT	7112.1	27842.3
16053	10552	20070	L5 IT	5034.77	30802.1
16055	7772	20075	Micro/PVM	6625.22	28522
16056	10400	20075	L5 IT	5117.86	30674.7
16059	3918	20078	Astro	8833.32	25363.2
16060	3984	20081	VIP	8793.01	25415.6
16061	9847	20080	Oligo	5430.95	30218.8
16062	10314	20081	Astro	5162.27	30600.8
16064	6133	20086	OPC	7556.3	27173.1
16067	6437	20089	LAMP5 LHX6	7379.47	27420.4
16068	8745	20089	L4 IT	6055.66	29311
16069	6101	20092	SNCG	7569.74	27143.4
16071	10453	20094	Oligo	5071.9	30707.2
16074	7260	20097	L4 IT	6900.87	28090
16077	4360	20100	L2/3 IT	8561.78	25712.7
16078	10038	20098	Endo	5306.65	30365
16080	8378	20101	L5 IT	6256.33	29003.5
16085	9530	20111	Astro	5587.38	29941.4
16086	9656	20113	Astro	5513.47	30043.5
16088	9492	20114	L5 IT	5606.72	29908.5
16089	7974	20115	Micro/PVM	6476.59	28664.5
16090	8665	20115	L4 IT	6080.25	29230.5
16092	4146	20118	Micro/PVM	8669.78	25527.1
16094	4322	20118	Astro	8568.83	25671.2
[truncated: 469 more rows]

## Sheet: DFC
	x	y	celltype_F	rotated_x	rotated_y
1317	12307	3587	Oligo	13161.9	3893.66
1373	12756	3692	Oligo	13477.3	3557.31
1391	11851	3729	Astro	13056.8	4359.56
1411	12111	3774	Oligo	13225.8	4156.9
1412	11668	3773	Oligo	13003.4	4540.05
1431	12615	3824	L6 IT Car3	13521.1	3745.42
1438	12555	3838	Oligo	13503.2	3804.38
1439	11625	3844	VLMC	13043.4	4612.78
1496	11446	3963	L6 CT	13057	4827.3
1497	12709	3954	Oligo	13680.7	3729.01
1499	11338	3962	Micro/PVM	13002.1	4920.33
1503	12881	3966	Oligo	13777.1	3586.06
1506	13114	3977	L6B	13903.1	3389.77
1511	11373	3971	Oligo	13027.4	4894.52
1522	12513	4011	Oligo	13632.1	3927.25
1531	12376	4035	Micro/PVM	13584.3	4057.9
1532	12121	4038	Oligo	13459.4	4280.24
1535	12832	4042	Oligo	13818.4	3666.49
1554	11983	4087	OPC	13432.9	4424.25
1566	12099	4118	Micro/PVM	13517.7	4339.29
1586	11941	4147	Oligo	13463.8	4490.62
1603	11908	4192	Astro	13486.3	4541.7
1608	12798	4207	L6 IT	13944.3	3778.44
1613	12824	4213	Oligo	13962.5	3758.92
1641	12978	4249	Oligo	14070.7	3643.55
1643	11097	4250	Astro	13131	5273.05
1652	11016	4267	Oligo	13105.3	5351.69
1659	12316	4302	Micro/PVM	13785.6	4243.36
1661	12772	4308	Oligo	14018.8	3851.45
1662	11582	4308	Astro	13423.8	4882.02
1678	10820	4361	Oligo	13088.7	5568.44
1679	12574	4357	Oligo	13962.2	4047.43
1681	11213	4354	SST	13279.1	5224.59
1683	12538	4371	Oligo	13956.3	4085.6
1693	12642	4378	Astro	14014.4	3999.04
1704	11784	4397	Oligo	13601.8	4751.59
1705	12745	4400	Astro	14084.9	3920.84
1711	13049	4411	Oligo	14246.5	3663.06
1716	10950	4413	Oligo	13198.7	5481.85
1718	11128	4411	Oligo	13286	5326.7
1723	11778	4430	Micro/PVM	13627.4	4773.28
1726	12275	4441	Micro/PVM	13885.4	4348.37
1737	12500	4460	Oligo	14014.4	4163.01
1739	10463	4465	Astro	13000.2	5929.61
1742	13308	4465	Micro/PVM	14422.7	3465.76
1753	13069	4495	Oligo	14329.2	3687.74
1760	10966	4503	L6 IT	13284.6	5513
1778	13189	4536	Oligo	14424.7	3604.32
1784	10558	4546	L6 IT Car3	13117.9	5887.83
1788	13637	4558	Oligo	14667.8	3227.34
1803	12354	4578	Oligo	14043.6	4348.45
1809	12438	4611	Oligo	14114.2	4292.21
1812	12749	4615	Oligo	14273.1	4024.87
1815	13316	4622	LAMP5 LHX6	14562.7	3537.34
1829	12707	4656	LAMP5 LHX6	14287.6	4081.75
1831	13449	4665	L6B	14666.4	3443.65
1832	10908	4666	L6 IT	13396.8	5644.73
1848	10364	4691	Astro	13146.4	6128.34
1853	12033	4706	Oligo	13993.9	4690.45
1858	11752	4711	Oligo	13857.8	4936.3
1860	12607	4718	Oligo	14291.3	4199.35
1864	10589	4720	Micro/PVM	13284.1	5947.99
1866	10278	4736	L6 CT	13142.4	6225.32
1872	11108	4738	Oligo	13559.2	5507.52
1873	12499	4744	Astro	14259.8	4305.88
1875	11569	4755	L6 IT	13804.4	5116.78
1890	10477	4773	OPC	13274	6071.48
1895	12448	4789	L6 CT	14273.3	4372.55
1896	11582	4783	Oligo	13835.1	5119.52
1899	10211	4790	L6 CT	13155.7	6310.34
1912	10568	4820	Oligo	13360.2	6016.17
1917	10376	4832	L6 CT	13274.6	6188.45
1931	10720	4850	Astro	13462.1	5899.54
1935	13668	4865	Oligo	14949.1	3354
1937	10560	4866	Astro	13396	6046.1
1939	11622	4883	Oligo	13941.7	5134.88
1940	12195	4870	Oligo	14217	4632.15
1942	10125	4877	Astro	13188	6428.32
1947	9878	4882	Oligo	13068.9	6644.73
1960	10922	4898	Oligo	13604.7	5748.6
1961	13050	4901	OPC	14671.3	3907.2
1962	13692	4901	Oligo	14992.3	3351.21
1964	11476	4908	Oligo	13890.4	5273.82
1965	13545	4911	Oligo	14927.5	3483.52
1968	13132	4912	Oligo	14721.8	3841.68
1971	11449	4919	OPC	13886.4	5302.71
1975	13245	4925	Oligo	14789.6	3750.32
1979	9855	4932	L6 CT	13100.7	6689.65
1981	11934	4928	Oligo	14136.7	4887.18
1984	11472	4938	Oligo	13914.4	5292.29
1988	12449	4954	Oligo	14416.7	4454.18
1990	11999	4949	L6B	14187.4	4841.39
1991	10787	4950	Oligo	13582.2	5891.51
1996	14030	4958	Oligo	15210.7	3086.99
1997	11382	4965	L5 IT	13892.7	5383.73
2004	9585	4973	Oligo	13001.2	6943.98
2005	12260	4972	Oligo	14337.8	4626.86
2009	12746	4982	L6 CT	14589.5	4210.97
2012	11269	4987	L6B	13855.3	5492.59
2020	11356	5004	Oligo	13913.5	5425.75
2021	10334	5003	Endo	13401.6	6310.32
2022	10445	5003	Oligo	13457.1	6214.19
2025	11022	5010	Oligo	13751.7	5718
2031	10136	5022	Oligo	13319.1	6491.3
2039	13245	5039	Oligo	14888.3	3807.32
2041	10646	5026	Oligo	13577.6	6051.62
2044	12238	5049	Oligo	14393.5	4684.41
2052	9837	5077	SST	13217.2	6777.74
2053	10774	5081	Oligo	13689.2	5968.27
2054	10683	5088	Oligo	13649.8	6050.58
2062	11681	5110	Oligo	14167.8	5197.29
2063	13954	5106	Oligo	15300.8	3226.81
2066	9832	5107	OPC	13240.7	6797.07
2067	11386	5111	Astro	14021.2	5453.27
2068	12418	5116	Oligo	14541.5	4562.03
2069	11791	5118	Astro	14229.7	5106.02
2073	11289	5126	Astro	13985.7	5544.77
2074	9953	5126	Micro/PVM	13317.7	6701.78
2076	9342	5129	Oligo	13014.8	7232.42
2077	12933	5133	Oligo	14813.7	4124.52
2085	13807	5139	L6 IT	15255.9	3370.62
2088	13638	5151	Oligo	15181.8	3522.98
2096	9787	5148	L6B	13253.7	6856.54
2127	12986	5226	L2/3 IT	14920.8	4125.12
2134	9901	5228	Oligo	13380	6797.81
2135	13932	5227	Oligo	15394.6	3306.36
2138	12536	5239	Oligo	14707	4521.34
2140	13012	5255	Oligo	14958.9	4117.11
2148	9459	5253	Oligo	13180.7	7193.1
2158	11632	5263	Oligo	14275.8	5316.22
2159	12484	5268	Oligo	14706.1	4580.87
2164	10085	5277	L5/6 NP	13514.4	6662.96
2170	11053	5282	Micro/PVM	14002.8	5827.15
2172	10721	5296	Astro	13848.9	6121.67
2173	10931	5299	Astro	13956.5	5941.31
2181	9595	5315	Oligo	13302.3	7106.32
2182	10569	5306	L4 IT	13781.6	6258.31
2186	12669	5333	L2/3 IT	14854.9	4453.15
2190	9161	5325	Oligo	13094	7487.17
2191	9948	5331	Micro/PVM	13492.7	6808.61
2197	12062	5340	LAMP5 LHX6	14557.5	4982.33
2199	9416	5343	Micro/PVM	13237.1	7275.34
2201	9154	5349	Oligo	13111.3	7505.23
2206	12040	5368	L5 IT	14570.7	5015.38
2219	13060	5382	Endo	15092.9	4139.04
2222	11566	5376	Oligo	14340.7	5429.88
2223	13290	5379	Micro/PVM	15205.3	3938.35
2233	9888	5388	L6 CT	13512.1	6889.07
2235	11584	5405	Oligo	14374.8	5428.79
2236	12043	5404	Oligo	14603.4	5030.79
2246	12148	5432	L6 IT	14680.2	4953.85
2247	12995	5438	L6B	15108.9	4223.33
2248	10000	5430	VLMC	13604.4	6813.08
2249	9094	5432	Astro	13153.2	7598.7
2255	10190	5446	Astro	13713.3	6656.53
2260	8772	5442	Oligo	13000.8	7882.56
2262	9615	5448	L4 IT	13427.5	7155.5
2264	10940	5458	Oligo	14098.7	6013.01
2266	10084	5467	Astro	13678.5	6758.83
2267	11635	5467	Oligo	14454	5415.62
2268	12119	5473	Oligo	14701.2	4999.47
2269	10362	5464	L6B	13814.9	6516.58
2273	10869	5481	VIP	14083.1	6086
2279	8832	5488	Oligo	13070.7	7853.59
2284	10561	5498	SST	13943.8	6361.24
2286	10680	5503	Astro	14007.7	6260.68
2290	10639	5514	L6 CT	13996.7	6301.69
2291	11543	5517	Oligo	14451.3	5520.3
2295	9747	5524	Astro	13559.3	7079.18
2297	13566	5523	Oligo	15468	3771.33
2303	9362	5536	SST	13377.2	7418.6
2310	9881	5533	SST	13634.1	6967.63
2314	11143	5554	Endo	14283.3	5885.21
2323	9737	5582	L6 CT	13604.6	7116.84
2326	13487	5592	Oligo	15488.2	3874.25
2337	9546	5619	Astro	13541.1	7300.75
2339	9634	5627	Micro/PVM	13592	7228.54
2340	12635	5630	L6 IT	15095.1	4631.1
2343	9743	5632	Oligo	13650.9	7136.64
2345	11079	5621	OPC	14309.4	5974.13
2353	9260	5648	Oligo	13423.2	7562.94
2354	12934	5654	Oligo	15265.4	4384.16
2356	10107	5657	L5/6 NP	13854.5	6833.91
2358	11264	5662	L6 IT	14437.4	5834.42
2367	13998	5676	Oligo	15816.5	3473.71
2368	11933	5681	L6 CT	14788.3	5264.55
2369	13012	5677	Oligo	15324.4	4328.11
2372	11134	5683	Oligo	14390.5	5957.5
2373	9641	5683	Oligo	13644	7250.48
2375	9252	5695	Oligo	13459.9	7593.36
2380	12968	5698	Oligo	15320.5	4376.71
2382	10790	5705	Oligo	14237.6	6266.42
2383	11234	5704	Oligo	14458.7	5881.4
2384	11300	5705	L6 IT Car3	14492.6	5824.74
2388	10815	5709	Oligo	14253.6	6246.77
2390	13822	5715	Oligo	15762.3	3645.63
2391	11978	5715	OPC	14840.3	5242.58
2392	12639	5705	Oligo	15162.1	4665.14
2393	12740	5718	Astro	15223.9	4584.17
2397	8553	5722	L5 IT	13133.8	8212.21
2398	11337	5724	L6 IT Car3	14527.6	5802.2
2404	9726	5724	OPC	13722.1	7197.37
2407	10836	5726	Micro/PVM	14278.8	6237.08
2408	11766	5723	Oligo	14741.2	5430.18
2415	8713	5740	SST	13229.4	8082.65
2420	10622	5754	SST	14196	6436.41
2422	11193	5757	OPC	14484.1	5943.41
2424	10521	5758	L6 IT Car3	14149	6525.88
2426	11609	5763	Oligo	14697.3	5586.14
2428	12849	5778	Oligo	15330.3	4519.77
2435	11512	5778	Oligo	14661.8	5677.65
2441	9910	5799	Oligo	13879	7075.52
2442	12567	5802	Astro	15210.1	4775.99
2443	13902	5801	OPC	15876.7	3619.35
2444	11328	5806	L6 IT	14594.1	5850.99
2447	12542	5808	Oligo	15202.8	4800.64
2449	11609	5808	Oligo	14736.3	5608.64
2452	13520	5813	Oligo	15696.1	3956.17
2458	10076	5819	Astro	13979.3	6941.76
2460	8958	5815	OPC	13416.9	7907.97
2461	11425	5822	L6 CT	14656.4	5774.99
2464	13450	5819	Endo	15666.3	4019.79
2465	9547	5817	L6 IT Car3	13713.1	7398.89
2469	8939	5837	Oligo	13426.4	7935.43
2472	9617	5851	Oligo	13777.5	7355.26
2475	12566	5844	Oligo	15246	4797.86
2478	10561	5847	L6 IT	14246.1	6535.74
2480	10927	5862	L6 IT Car3	14442.1	6226.27
2482	11810	5859	Oligo	14881	5460.07
2485	12151	5878	L6 IT	15067.9	5174.26
2499	10043	5892	OPC	14026	7006.84
2500	8986	5902	Oligo	13506.2	7927.23
2501	11710	5886	L6B	14854.3	5560.17
2502	12306	5902	Oligo	15166.2	5052.02
2506	9318	5892	Oligo	13663.5	7634.71
2507	8331	5904	L4 IT	13180.4	8495.47
2508	8918	5904	Astro	13473.9	7987.12
2511	13696	5903	Oligo	15862.1	3848.75
2516	11001	5921	Astro	14530.2	6191.68
2517	11643	5918	L6 IT Car3	14848.6	5634.2
2522	13375	5916	SST	15712.8	4133.24
2525	10285	5934	L6 IT	14183.4	6818.26
2526	11150	5929	Oligo	14611.6	6066.65
2533	10022	5932	L6 IT Car3	14050.2	7045.02
2534	8931	5931	L5/6 NP	13503.8	7989.36
2536	12958	5938	Oligo	15523.4	4505.37
2538	12842	5950	Astro	15475.8	4611.83
2541	14016	5951	Oligo	16063.6	3595.62
2545	11634	5949	L6 IT Car3	14870.9	5657.49
2548	13304	5948	Oligo	15705	4210.73
2554	9555	5963	Oligo	13843.5	7464.96
2555	10361	5958	Oligo	14242.2	6764.44
2559	8407	5967	Oligo	13273	8461.15
2560	11287	5956	Oligo	14703.5	5961.5
2561	8350	5965	Oligo	13242.8	8509.52
2565	9107	5981	L5 ET	13635.1	7861.94
2566	8432	5978	L5/6 NP	13295	8445
2573	11996	5980	L6 IT	15078.8	5359.49
2575	12585	5987	Oligo	15379.3	4852.9
2579	8621	5990	Oligo	13399.9	8287.33
2581	9689	5992	Astro	13935.6	7363.41
2582	11196	5990	Oligo	14687.4	6057.31
2585	8341	5995	Oligo	13264.2	8532.31
2586	9578	6003	Oligo	13889.7	7465.04
2587	8951	5990	Micro/PVM	13564.9	8001.54
2588	10839	6003	L6 IT Car3	14520.2	6372.98
2590	11398	6004	Oligo	14800.5	5889.37
2592	9982	6006	Astro	14094.3	7116.66
2593	8419	6009	Micro/PVM	13315.4	8471.76
2594	12461	6009	Oligo	15336.4	4971.29
2597	11588	6017	Astro	14906.8	5731.33
2600	10006	6027	L6 IT Car3	14124.5	7106.38
2602	13443	6031	SST	15846.4	4131.85
2604	8326	6024	Oligo	13281.9	8559.8
2605	12442	6028	Micro/PVM	15343.3	4997.24
2607	11396	6030	L6 IT	14822.1	5904.1
2609	8125	6037	Oligo	13192.6	8740.37
2612	7864	6045	Oligo	13069	8970.41
2613	9347	6049	Oligo	13814	7688.09
2614	8198	6054	Astro	13243.8	8685.65
2619	8104	6057	L4 IT	13199.4	8768.56
2620	8137	6062	Oligo	13220.3	8742.48
2622	9371	6066	Oligo	13840.7	7675.81
2623	7874	6075	Oligo	13100	8976.75
2625	12722	6078	Oligo	15526.6	4779.76
2626	13531	6071	Astro	15925.1	4075.64
2630	8368	6071	L5/6 NP	13343.6	8546.93
2631	10763	6080	SST	14548.9	6477.3
2633	8057	6084	Oligo	13199.3	8822.76
2634	10710	6088	L6 IT Car3	14529.3	6527.2
2641	9384	6084	Oligo	13862.8	7673.55
2646	10415	6081	Oligo	14375.7	6779.18
2647	12569	6097	Oligo	15466.6	4921.76
2650	12520	6106	L2/3 IT	15449.9	4968.69
2651	13721	6104	OPC	16048.6	3927.6
2655	13639	6108	Oligo	16011.1	4000.61
2657	10871	6105	L6 IT Car3	14624.5	6396.27
2658	7991	6110	SST	13188.8	8892.92
2660	10385	6101	Micro/PVM	14378	6815.16
2666	13944	6127	Oligo	16180.1	3745.97
2667	12078	6122	Astro	15242.7	5359.48
2668	9228	6122	L5 IT	13817.7	7827.65
2672	13392	6129	Oligo	15905.8	4225.02
2675	11680	6140	L6 IT	15059.3	5713.15
2678	10916	6139	L6 IT Car3	14676.5	6374.3
2683	10164	6143	Oligo	14303.9	7027.55
2694	8105	6173	Chandelier	13300.4	8825.69
2702	8413	6186	Micro/PVM	13465.7	8565.46
2705	8041	6188	Oligo	13281.4	8888.62
2720	8136	6206	Micro/PVM	13344.5	8815.35
2721	9739	6217	L6 IT Car3	14155.5	7432.61
2723	9289	6218	Oligo	13931.4	7822.82
2724	11301	6206	Oligo	14927	6074.38
2729	8747	6227	Astro	13668.2	8296.71
2734	7474	6238	Oligo	13041.2	9404.66
2739	12992	6247	L6 IT	15808	4630.43
2746	12619	6246	L6B	15620.6	4952.96
2747	9599	6259	Astro	14121.9	7574.85
2753	12766	6269	Oligo	15714	4837.15
2754	10625	6272	L5 IT	14646.1	6692.81
2755	11471	6277	Micro/PVM	15073.5	5962.65
2756	11308	6274	Oligo	14989.4	6102.31
2758	13951	6278	Oligo	16314.3	3815.41
2759	9320	6277	Oligo	13998	7825.47
2760	11505	6284	Oligo	15096.5	5936.71
2761	11610	6296	L6 IT	15159.4	5851.78
2762	12720	6300	Oligo	15717.9	4892.49
2763	13857	6295	Oligo	16282.1	3905.32
2765	10645	6302	Oligo	14682.1	6690.49
2766	11290	6297	Oligo	15000.3	6129.4
2770	11258	6310	VLMC	14995.5	6163.62
2774	8713	6330	Oligo	13740.4	8377.65
2775	13696	6332	Micro/PVM	16233.6	4063.25
2778	10340	6335	L6 CT	14558.2	6971.13
2783	7447	6345	L5 IT	13120.4	9481.54
2784	7897	6340	SST	13341	9089.33
2787	8190	6348	Micro/PVM	13494.5	8839.58
2789	10167	6335	PVALB	14471.7	7120.95
2790	10187	6348	OPC	14493	7110.13
2791	10458	6353	Oligo	14632.8	6877.94
2793	11858	6354	Astro	15333.6	5666
2796	7834	6352	Astro	13319.9	9149.89
2798	8886	6353	Micro/PVM	13846.8	8239.33
2802	7871	6364	Oligo	13348.8	9123.84
2807	11744	6388	Astro	15306.1	5781.73
2810	13111	6393	Oligo	15993.9	4600.37
2812	11283	6398	Oligo	15084.3	6185.97
2813	13129	6401	Oligo	16009.9	4588.78
2814	10499	6400	L6 IT	14694	6865.93
2818	7772	6399	L5 ET	13329.6	9227.08
2823	10615	6415	L5 IT	14765	6772.97
2824	13050	6417	Astro	15984.2	4665.2
2827	13434	6425	Oligo	16183.1	4336.64
2830	12260	6436	LAMP5	15605.7	5358.86
2832	11970	6435	LAMP5 LHX6	15459.8	5609.51
2834	12916	6439	Oligo	15936.3	4792.25
2835	7725	6440	Endo	13341.6	9288.28
2837	13674	6442	Astro	16317.9	4137.3
2841	12729	6450	Astro	15852.3	4959.69
2842	7565	6453	L4 IT	13272.9	9433.35
2845	9239	6461	SNCG	14116.8	7987.62
2846	9529	6462	Oligo	14262.7	7736.97
2848	9737	6466	L4 IT	14370.1	7558.84
2849	12108	6485	L6 IT	15572.1	5514.99
2850	13408	6489	Micro/PVM	16225.6	4391.16
2851	9962	6480	Micro/PVM	14494.8	7370.99
2852	12214	6481	L6 CT	15621.6	5421.2
2857	8395	6492	L5 IT	13721.7	8734.05
2859	12685	6493	Astro	15867.5	5019.3
2862	7237	6507	Micro/PVM	13155.7	9744.4
2863	8294	6502	Oligo	13679.8	8826.52
2865	7598	6495	L5 IT	13325.8	9425.77
2868	7945	6495	L4 IT	13499.3	9125.26
2869	9092	6511	Micro/PVM	14086.6	8139.93
2874	8448	6518	Oligo	13770.7	8701.15
2876	13156	6539	Oligo	16142.9	4634.4
2879	10359	6541	OPC	14746.1	7057.67
2880	7058	6534	Oligo	13089.5	9912.92
2886	9652	6549	L5/6 NP	14399.5	7673.95
2888	8566	6545	Micro/PVM	13853.1	8612.46
2889	7833	6555	PVALB	13495.2	9252.25
2890	10085	6557	Oligo	14623	7302.96
2893	13206	6567	Oligo	16192.1	4605.1
2894	9124	6569	SST	14152.8	8141.21
2895	12698	6568	Oligo	15939	5045.54
2896	7765	6575	L4 IT	13478.5	9321.14
2897	11568	6569	Oligo	15374.8	6024.65
2900	12642	6586	Oligo	15926.6	5103.04
2907	12170	6596	Oligo	15699.2	5516.8
2908	11625	6606	L5 IT	15435.4	5993.78
2910	9975	6599	Micro/PVM	14604.3	7419.23
2912	10391	6611	Chandelier	14822.7	7064.96
2913	8999	6611	L4 IT	14126.7	8270.47
2916	12202	6610	Oligo	15727.4	5496.09
2920	7781	6638	L4 IT	13541.1	9338.79
2923	10372	6639	Oligo	14837.5	7095.41
2924	11911	6639	Oligo	15607	5762.6
2928	7897	6656	L4 IT	13614.7	9247.33
2930	8873	6655	Oligo	14101.8	8401.59
2931	10403	6658	Oligo	14869.4	7078.07
2933	8316	6658	Oligo	13825.9	8885.46
2934	7305	6667	Oligo	13328.2	9765.51
2939	11282	6682	OPC	15329.7	6328.83
2940	12008	6688	Astro	15697.9	5703.1
2941	8767	6677	VIP	14067.9	8504.39
2951	8209	6693	Astro	13802.7	8995.63
2955	7065	6700	Oligo	13236.8	9989.86
2957	7807	6702	L5 IT	13609.5	9348.27
2958	11342	6701	Micro/PVM	15376.2	6286.37
2959	6647	6705	Micro/PVM	13032.1	10354.4
2961	6828	6716	OPC	13132.2	10203.1
2962	10420	6711	OPC	14923.8	7089.85
2964	12157	6719	L2/3 IT	15799.2	5589.56
2965	10984	6716	Oligo	15210.2	6603.91
2966	10195	6716	Oligo	14815.7	7287.2
2967	8822	6718	L4 IT	14130.9	8477.25
2968	13154	6724	Astro	16302.1	4728.63
2969	7546	6718	L4 IT	13492.9	9582.3
2971	13721	6719	Oligo	16581.2	4235.1
2973	14001	6726	Oligo	16727.3	3996.11
2975	13794	6728	L6 CT	16625.5	4176.38
2977	10284	6728	Oligo	14870.5	7216.12
2979	13674	6734	Oligo	16570.7	4283.3
2980	11160	6739	Oligo	15318.1	6462.99
2981	7062	6741	VLMC	13270.8	10013
2982	6799	6740	OPC	13138.4	10240.2
2984	10232	6749	Oligo	14862.7	7271.66
2986	12175	6754	Oligo	15838.6	5591.47
2989	10084	6757	L4 IT	14795.7	7403.83
2995	9232	6762	SST	14374	8144.18
2996	10839	6763	Micro/PVM	15178.4	6752.98
2998	7580	6774	Oligo	13558.4	9580.86
2999	8458	6777	OPC	14000	8821.99
3000	6628	6780	L4 IT	13087.6	10408.3
3001	10119	6780	L6B	14833.1	7385.02
3004	13981	6786	Oligo	16769.3	4043.43
3005	12039	6783	LAMP5 LHX6	15795.7	5723.75
3006	9499	6788	SST	14530	7925.95
3007	13438	6781	Oligo	16493.4	4511.18
3009	9237	6788	L6 CT	14399	8152.85
3010	11564	6791	Astro	15565.1	6139.11
3011	8374	6792	Micro/PVM	13971	8902.23
3014	8522	6799	SST	14051	8777.56
3019	8052	6805	Oligo	13821.2	9187.59
3020	13067	6804	LAMP5	16327.9	4843.98
3021	12405	6822	L6B	16012.4	5426.29
3022	11500	6814	OPC	15553	6206.04
3023	11976	6810	Oligo	15787.6	5791.81
3027	12076	6825	Astro	15850.5	5712.71
3029	10560	6823	Oligo	15090.8	7024.6
3030	6677	6820	L4 IT	13146.7	10385.9
3031	9948	6830	Astro	14790.9	7558.11
3032	6653	6820	Oligo	13134.7	10406.7
3038	7733	6843	Astro	13694.6	9482.86
3042	11484	6839	Oligo	15566.7	6232.39
3043	13347	6839	Oligo	16498.2	4618.99
3044	7694	6847	Oligo	13678.6	9518.63
3045	13395	6849	Oligo	16530.8	4582.42
3046	8338	6854	L5 IT	14006.7	8964.41
3047	13658	6845	Oligo	16658.9	4352.66
3049	10448	6861	Astro	15067.7	7140.6
3051	8464	6860	Oligo	14074.9	8858.29
3052	9407	6861	Micro/PVM	14547.2	8042.13
3053	10367	6861	Oligo	15027.2	7210.74
3054	8437	6865	SST	14065.7	8884.17
3057	13733	6879	L6 CT	16725.8	4304.7
3059	8900	6878	Astro	14308.4	8489.7
3061	6753	6891	Oligo	13246.2	10355.6
3064	13919	6884	Micro/PVM	16823.1	4146.12
3065	13108	6896	Oligo	16428	4854.47
3067	6367	6899	Oligo	13060.1	10693.8
3068	7582	6901	LAMP5 LHX6	13669.4	9642.63
3073	10555	6906	Astro	15160.2	7070.43
3074	11384	6907	Astro	15575.6	6353
3075	8325	6910	L5 IT	14048.7	9003.67
3076	13705	6903	Oligo	16732.6	4340.95
3077	9064	6899	Oligo	14408.6	8358.18
3079	10654	6917	Astro	15219.2	6990.2
3080	13745	6919	Oligo	16766.5	4314.31
3086	13252	6926	L6 IT	16526	4744.76
3088	10053	6936	Oligo	14935.2	7520.18
3089	9443	6938	Micro/PVM	14631.9	8049.45
3090	9975	6937	L6B	14897	7588.23
3092	10365	6935	Oligo	15090.3	7249.48
3093	9490	6945	Astro	14661.5	8012.25
3094	6233	6953	Micro/PVM	13039.9	10836.9
3095	10329	6950	Astro	15085.3	7288.15
3096	10717	6951	Oligo	15280.2	6952.64
3107	6557	6982	PVALB	13227	10570.8
3108	7496	6987	OPC	13700.8	9760.1
3110	7366	6986	Oligo	13635	9872.19
3113	12936	6992	Oligo	16425.2	5051.43
3121	7832	7013	Astro	13891.4	9482.12
3122	10454	7007	OPC	15197.2	7208.4
3123	12684	7013	Oligo	16317.4	5280.16
3124	10931	7016	VLMC	15443.5	6799.81
3125	10199	7018	Oligo	15079.2	7434.74
3127	12931	7012	L6 IT Car3	16440	5065.76
3128	13861	7027	L6 IT	16918	4267.85
3129	12752	7023	VLMC	16360	5226.27
3131	8434	7028	L6 IT	14205.4	8968.27
3132	11100	7028	L5 IT	15538.4	6659.45
3134	11924	7032	Oligo	15953.8	5947.84
3135	6975	7019	L5 ET	13468.1	10227.3
3137	13413	7031	L6 IT	16697.4	4657.83
3138	13233	7045	Oligo	16619.6	4820.72
3140	6334	7049	OPC	13173.5	10797.4
3141	10227	7043	Oligo	15114.8	7422.99
3144	6380	7055	Astro	13201.7	10760.6
3145	8797	7040	Micro/PVM	14397.2	8659.9
3148	9550	7056	Astro	14787.6	8015.79
3149	8748	7050	L2/3 IT	14381.4	8707.34
3150	8891	7064	Oligo	14465	8590.5
3152	10990	7074	OPC	15523.2	6777.71
3153	11603	7070	OPC	15826.2	6244.84
3154	8135	7076	Oligo	14097.4	9251.21
3157	6710	7080	VIP	13388.4	10487.3
3159	7762	7084	L5 IT	13917.8	9578.24
3160	8446	7083	Astro	14259	8985.38
3162	10714	7085	OPC	15394.7	7022.23
3163	11019	7089	Micro/PVM	15550.7	6760.1
3166	6753	7096	LAMP5 LHX6	13423.7	10458.1
3168	12349	7101	Astro	16226.1	5614.28
3171	13045	7122	L5 ET	16592.3	5022.03
3172	10492	7104	L5 IT	15300.2	7223.99
3174	13775	7121	L2/3 IT	16956.4	4389.33
3175	7924	7125	PVALB	14034.4	9458.44
3177	5909	7139	L2/3 IT	13039	11210.5
3178	6887	7120	L2/3 IT	13511.5	10354
3180	12649	7141	L6 IT Car3	16410.7	5374.47
3181	7778	7142	PVALB	13976.1	9593.38
3182	6864	7147	L4 IT	13523.4	10387.4
3186	12507	7149	Oligo	16346.6	5501.45
3189	7360	7159	VLMC	13781.8	9963.88
3191	12789	7177	L6 IT Car3	16511.9	5271.23
3192	9358	7166	Astro	14786.9	8237.06
3194	7884	7168	PVALB	14051.6	9514.59
3195	7818	7175	PVALB	14024.7	9575.24
3197	7532	7176	L4 IT	13882.5	9823.43
3199	11435	7174	OPC	15832.3	6442.33
3201	10353	7183	Oligo	15299.1	7383.87
3202	13724	7178	OPC	16980.3	4462
3203	10679	7184	Oligo	15463	7102.04
3206	9369	7197	L5 IT	14819.2	8243.04
3208	6243	7203	Oligo	13261.4	10953.2
3209	9271	7200	Astro	14772.8	8329.41
3210	8269	7190	Oligo	14263.1	9192.17
3212	6209	7207	OPC	13247.9	10984.7
3213	8679	7205	Oligo	14481.1	8844.6
3214	8561	7209	L4 IT	14425.6	8948.79
3215	8277	7200	Oligo	14275.8	9190.24
3216	11704	7215	SST	16002.3	6229.87
3220	12557	7222	Oligo	16434.9	5494.65
3223	8606	7227	Oligo	14463.7	8918.82
3225	7312	7228	Oligo	13817.6	10040
3226	8426	7229	L5 IT	14375.4	9075.7
3228	8103	7238	Oligo	14221.7	9359.93
3229	10676	7239	L5/6 NP	15509.1	7132.14
3231	10033	7229	Micro/PVM	15178.9	7684
3232	8585	7246	Micro/PVM	14469.6	8946.5
3233	6008	7243	Oligo	13178.5	11176.7
3234	7891	7247	VIP	14123.5	9548.02
3235	9560	7237	Astro	14949.3	8097.63
3236	12661	7245	Oligo	16506.8	5416.08
3239	11894	7253	Oligo	16130.2	6084.32
3241	6408	7267	L2/3 IT	13399.3	10842.3
3243	7858	7260	Oligo	14118.3	9583.1
3244	9641	7259	Astro	15008.9	8038.48
3245	9107	7254	Oligo	14737.6	8498.44
3247	9021	7267	L6 IT	14705.8	8579.42
3252	7653	7286	Oligo	14038.3	9773.64
3258	8372	7294	Oligo	14404.7	9154.97
3261	5693	7297	Micro/PVM	13067.8	11476.5
3262	8022	7298	Chandelier	14233.2	9460.07
3265	7165	7311	L2/3 IT	13815.9	10208.8
3266	5858	7312	L6 IT	13163.3	11341.2
3267	8463	7295	L5 IT	14451.1	9076.66
3270	12414	7308	Oligo	16437.8	5661.49
3273	5657	7319	L2/3 IT	13068.9	11518.7
3274	9148	7325	Micro/PVM	14819.6	8498.43
3275	12719	7326	Oligo	16605.9	5406.35
3276	8671	7333	SST	14588	8915.52
3277	6575	7321	SST	13529.6	10724.7
3278	12993	7340	SST CHODL	16755.1	5176.06
3280	6891	7341	Oligo	13704.9	10461
3283	13046	7345	Oligo	16785.9	5132.66
3285	8012	7354	Oligo	14276.7	9496.73
3286	9599	7343	L5 IT	15060.6	8116.85
3287	12512	7362	Oligo	16533.6	5603.62
3288	9214	7347	Micro/PVM	14871.6	8452.27
3289	6865	7359	VIP	13707.5	10492.6
3290	11482	7349	PVALB	16007.3	6489.13
3292	12285	7365	Oligo	16422.7	5801.71
3293	5763	7367	Oligo	13163.4	11450.9
3295	11369	7369	Oligo	15968.2	6596.99
3296	7795	7372	SST	14183.8	9693.66
3297	7286	7370	Oligo	13927.5	10133.5
3300	12096	7379	Oligo	16340.3	5972.39
3301	8857	7392	L5 IT	14732.1	8783.94
3304	13277	7394	Oligo	16943.8	4957.11
3305	5955	7395	Astro	13283.7	11298.6
3306	7874	7398	SNCG	14245.8	9638.25
3307	12213	7399	Oligo	16416.1	5881.06
3311	6410	7410	Oligo	13524.2	10912.1
3312	11383	7411	L6 IT	16011.5	6605.86
3313	11680	7410	Micro/PVM	16159.2	6348.15
3315	13300	7419	Oligo	16977	4949.69
3318	6362	7422	Oligo	13510.6	10959.7
3319	8965	7424	PVALB	14813.8	8706.41
3321	10411	7419	Oligo	15532.5	7451.64
3323	9410	7430	OPC	15041.5	8324.03
3325	6809	7425	Oligo	13736.7	10574.1
3326	13080	7423	L6 IT	16870.4	5142.22
3328	9385	7436	VIP	15034.2	8348.68
3330	11420	7428	Oligo	16044.8	6582.32
3332	12744	7442	Micro/PVM	16718.9	5442.7
3333	8400	7439	Micro/PVM	14544.3	9203.22
3334	11835	7440	Astro	16262.7	6228.92
3335	7434	7449	Oligo	14069.9	10044.8
3337	8357	7444	Oligo	14527.1	9242.96
3338	12635	7441	L6B	16663.5	5536.6
3339	6336	7445	Oligo	13517.5	10993.7
3340	8327	7455	Oligo	14521.6	9274.44
3343	7009	7457	Micro/PVM	13864.4	10416.9
3346	7374	7458	SST	14047.7	10101.3
3347	5869	7469	L4 IT	13304.8	11410.1
3349	7731	7469	Oligo	14235.8	9797.59
3351	8403	7471	Oligo	14573.5	9216.62
3353	12907	7492	L6 IT	16843.7	5326.54
3354	13003	7485	VIP	16885.6	5239.9
3355	8577	7486	L6B	14673.5	9073.43
3356	10900	7477	OPC	15827.2	7057.15
3359	5226	7493	Micro/PVM	13004.1	11979
3361	9426	7490	Oligo	15101.5	8340.17
3362	10130	7493	Oligo	15456.1	7731.99
3364	12311	7504	OPC	16556.1	5848.69
3366	9232	7505	Astro	15017.4	8515.68
3368	9979	7515	Micro/PVM	15399.6	7873.76
3369	7109	7519	Oligo	13968.1	10361.3
3370	7625	7508	Oligo	14216.5	9908.89
3374	11051	7509	L6B	15930.4	6942.38
3375	11066	7502	Oligo	15931.8	6925.89
3376	10542	7508	Oligo	15675	7382.69
3377	7418	7513	L4 IT	14117.4	10090.7
3378	9046	7517	OPC	14934.8	8682.76
3379	8920	7519	Oligo	14873.6	8792.88
3381	12552	7526	Oligo	16695.6	5650.98
3382	6604	7524	Oligo	13719.9	10801.1
3383	8383	7524	Oligo	14609.4	9260.44
3384	9647	7536	Astro	15251.8	8171.78
3385	6941	7548	Oligo	13909.2	10521.2
3386	6586	7541	Oligo	13725.6	10825.2
3387	8063	7541	Oligo	14464.1	9546.07
3389	8459	7544	Chandelier	14664.7	9204.62
3395	11323	7547	Oligo	16099.3	6725.82
3396	6508	7554	Oligo	13697.9	10899.2
3397	7222	7570	L2/3 IT	14068.7	10288.9
3400	11160	7558	PVALB	16027.3	6872.49
3404	6594	7566	Oligo	13751.3	10830.8
3407	5284	7566	L4 IT	13096.3	11965.3
3408	7026	7580	Micro/PVM	13979.4	10463.6
3409	9249	7583	Oligo	15093.5	8539.96
3410	11523	7571	L2/3 IT	16220.1	6564.62
3411	10970	7578	L6B	15949.7	7047.03
3414	10133	7577	LAMP5 LHX6	15530.3	7771.39
3415	11003	7583	OPC	15970.5	7020.95
3418	11977	7578	Oligo	16453.2	6174.94
3422	8007	7595	L4 IT	14482.9	9621.56
3423	9290	7592	Oligo	15121.8	8508.95
3424	11331	7586	L6 IT Car3	16137.1	6738.4
3426	10895	7589	L6 IT Car3	15921.7	7117.48
3428	5696	7608	VIP	13338.6	11629.4
3429	6601	7610	Micro/PVM	13792.9	10846.7
3430	9772	7599	L5/6 NP	15368.9	8095.03
3431	10356	7602	Micro/PVM	15663.4	7590.77
3432	5642	7614	L2/3 IT	13316.8	11679.2
3434	11676	7603	SST	16324.3	6448.12
3436	12461	7618	Oligo	16729.8	5775.79
3440	9927	7621	L5 ET	15465.4	7971.8
3441	11555	7624	L6 CT	16282	6563.41
3442	12534	7620	L6B	16768	5713.57
3443	7823	7625	L5/6 NP	14416.9	9795.91
3444	9236	7625	Micro/PVM	15123.4	8572.22
3445	8614	7630	L4 IT	14816.7	9113.39
3452	10319	7648	L6 IT Car3	15684.8	7645.81
3453	7052	7648	Oligo	14051.3	10475.1
3455	7024	7661	Oligo	14048.5	10505.9
3456	9875	7650	Oligo	15464.5	8031.33
3458	10034	7655	PVALB	15548.3	7896.13
3460	11174	7652	VLMC	16115.8	6907.36
3463	9283	7651	L6 IT	15169.4	8544.52
3465	7322	7662	L5/6 NP	14198.4	10248.3
3466	8937	7669	Micro/PVM	15012	8853.16
3467	8050	7671	L4 IT	14570.2	9622.33
3468	9238	7663	Astro	15157.3	8589.49
3469	9504	7669	PVALB	15295.5	8362.12
3470	11789	7679	SST	16446.6	6388.26
3471	5008	7680	VIP	13057	12261.3
3475	7067	7681	VIP	14087.4	10478.6
3476	9809	7681	L5/6 NP	15458.4	8103.99
3477	5445	7694	VIP	13287.6	11889.8
3479	11260	7694	Astro	16195.1	6853.88
3483	5604	7699	Oligo	13371.5	11754.6
3484	6272	7702	PVALB	13708.1	11177.6
3485	7453	7706	Oligo	14302	10156.8
3486	11192	7702	Oligo	16168.1	6916.77
3487	8836	7692	L2/3 IT	14981.4	8952.13
3489	10358	7706	Micro/PVM	15754.5	7641.04
3490	8477	7708	Oligo	14815.7	9271.03
3491	12462	7697	Oligo	16798.7	5814.42
3493	7419	7700	Oligo	14279.8	10183.3
3495	7115	7724	OPC	14148.6	10458.6
3496	8281	7728	SST	14735.1	9450.77
3497	9784	7723	L5/6 NP	15482.2	8146.64
3498	12387	7730	L2/3 IT	16789.8	5895.87
3499	12715	7718	Oligo	16943.4	5605.82
3502	9929	7728	L6 CT	15559.1	8023.56
3504	11820	7734	Chandelier	16509.8	6388.91
3505	6386	7728	L2/3 IT	13787.6	11091.9
3506	11158	7733	Micro/PVM	16177.9	6961.72
3508	10157	7735	Endo	15679.1	7829.61
3511	10267	7743	L6 IT	15741.1	7738.35
3513	6445	7746	Oligo	13832.7	11049.8
3514	7902	7742	Endo	14557.7	9786
3516	11033	7748	Astro	16128.4	7077.47
3518	8200	7763	Micro/PVM	14724.9	9538.42
3521	7765	7756	Oligo	14501.3	9911.64
3523	9270	7764	L6B	15260.7	8612.27
3530	6946	7765	Micro/PVM	14099.6	10625.4
3531	12258	7767	Oligo	16757.3	6026.09
3532	7017	7765	SST	14135.1	10563.9
3534	11290	7774	L6B	16279.4	6867.9
3535	7847	7780	L6 IT	14563.1	9852.63
3536	11036	7771	Astro	16149.8	7086.37
3537	6589	7782	Astro	13935.8	10943.1
3538	6967	7785	Oligo	14127.4	10617.2
3539	8760	7788	L4 IT	15026.5	9065.95
3540	5849	7793	Oligo	13575.4	11589.4
3541	9970	7793	L5/6 NP	15635.9	8020.56
3543	11392	7790	Oligo	16344.3	6787.57
3545	6418	7797	L5 IT	13863.3	11098.7
3546	6365	7798	L2/3 IT	13837.7	11145.1
3553	8726	7813	PVALB	15031.2	9107.89
3556	7122	7816	Oligo	14231.8	10498.5
3562	7748	7825	Oligo	14552.6	9960.87
3564	4987	7833	Oligo	13179	12356
3567	6077	7837	Oligo	13727.5	11414
3570	9622	7848	L5 IT	15509.5	8349.43
3574	11362	7851	L4 IT	16382.1	6844.05
3576	7384	7861	Oligo	14401.7	10294.1
3577	9219	7857	Oligo	15315.8	8702.94
3579	11778	7872	Oligo	16608.3	6494.28
3580	8104	7859	Oligo	14760	9669.56
3581	7243	7871	L4 IT	14339.9	10421.2
3582	6962	7870	Oligo	14198.5	10664.1
3583	7354	7876	Micro/PVM	14399.7	10327.6
3584	6100	7872	L2/3 IT	13769.3	11411.6
3585	4886	7874	Oligo	13164	12463.9
3586	5933	7874	L2/3 IT	13687.5	11557.2
3589	8323	7887	Oligo	14893.8	9493.9
3590	9836	7887	SST	15650.3	8183.6
3593	11486	7895	L6 IT Car3	16482.2	6758.66
3596	8440	7897	L5 IT	14960.9	9397.58
3597	11550	7913	Oligo	16529.8	6712.24
3598	7971	7895	Astro	14724.7	9802.74
3600	6779	7902	L2/3 IT	14134.8	10838.5
3601	10580	7900	Oligo	16033.5	7545.78
3602	8583	7902	L5 IT	15036.8	9276.23
3603	7922	7893	Oligo	14698.5	9844.18
3604	4891	7918	Oligo	13204.6	12481.6
3606	10225	7910	OPC	15864.7	7858.22
3608	12166	7910	Micro/PVM	16835.2	6177.27
3613	9012	7918	VLMC	15265.1	8912.71
3614	10883	7922	Oligo	16204.1	7294.38
3615	9917	7928	Micro/PVM	15726.3	8133.96
3617	6553	7931	L4 IT	14046.9	11048.8
3618	12453	7924	Oligo	16990.8	5935.72
3622	12389	7946	Oligo	16977.9	6002.14
3623	9492	7936	Oligo	15520.7	8506.02
3624	11144	7941	VLMC	16351	7077.84
3627	6582	7949	Micro/PVM	14077	11032.7
3630	9593	7956	L5 IT	15588.5	8428.55
3631	5659	7954	VIP	13619.8	11834.5
3632	8761	7958	Astro	15174.3	9150.08
3633	10908	7963	L6 IT	16252.1	7293.23
3634	6714	7962	L4 IT	14154.2	10924.8
3635	10851	7960	Oligo	16221	7341.09
3636	11640	7964	L6 CT	16619	6659.79
3638	11031	7961	Oligo	16311.9	7185.7
3640	6862	7970	Micro/PVM	14235.1	10800.7
3641	5428	7977	VIP	13524.2	12046
3642	5669	7979	L2/3 IT	13646.4	11838.3
3643	11018	7983	L5 IT	16324.4	7207.96
3644	9104	7987	Astro	15370.9	8867.53
3645	8173	7985	Oligo	14903.6	9672.8
3646	5864	7992	Astro	13755.2	11676
3647	10781	7986	L5/6 NP	16208.5	7414.71
3648	5365	7996	LAMP5 LHX6	13509.2	12110.1
3649	4664	8001	Astro	13163	12719.7
3651	6348	8003	L2/3 IT	14006.7	11262.3
3652	6090	8007	Oligo	13881.2	11487.7
3653	7297	8009	Astro	14486.4	10443.4
3655	7601	8003	Oligo	14633.2	10177.2
3658	7893	8001	Oligo	14777.5	9923.29
3663	9166	8010	L5 ET	15421.8	8825.34
3666	7726	8027	Oligo	14716.5	10080.9
3667	6024	8033	Endo	13870.7	11557.9
3668	7012	8032	Oligo	14363.8	10701.8
3669	4392	8044	L2/3 IT	13064.2	12976.7
3670	8314	8040	PVALB	15021.8	9578.2
3671	11004	8040	Oligo	16366.8	7248.59
3672	7504	8045	L5 IT	14621.1	10282.2
3673	4610	8047	Oligo	13175.8	12789.5
3674	7032	8058	Micro/PVM	14396.4	10697.4
3675	4788	8067	L2/3 IT	13282.2	12645.3
3677	7545	8058	Oligo	14652.9	10253.2
3680	6689	8065	L2/3 IT	14230.9	10998
3684	6729	8075	SST	14259.6	10968.3
3685	9720	8077	VLMC	15756.8	8379.06
3687	7365	8079	Oligo	14581	10419.6
3690	9766	8080	OPC	15782.4	8340.73
3691	9793	8081	Oligo	15796.8	8317.84
3692	8401	8087	L5 IT	15106	9526.35
3693	11481	8080	Oligo	16639.9	6855.49
3694	7008	8084	L2/3 IT	14406.9	10731.2
3695	6605	8091	Oligo	14211.4	11083.7
3696	8745	8081	Oligo	15272.8	9225.44
3697	10889	8087	LAMP5 LHX6	16350	7371.68
3698	10538	8092	Oligo	16178.8	7678.15
3700	10565	8098	Oligo	16197.5	7657.77
3701	6705	8097	OPC	14266.6	11000.1
3703	4776	8110	Oligo	13313.4	12677.2
3704	7395	8110	VIP	14622.9	10409.1
3705	9007	8105	Astro	15424.6	9010.54
3706	4543	8110	L2/3 IT	13196.9	12879
3708	7545	8109	Micro/PVM	14697	10278.7
3712	8525	8112	LAMP5 LHX6	15189.6	9431.46
3713	9325	8108	Oligo	15586.2	8736.64
3716	7210	8117	OPC	14536.5	10572.8
3718	8933	8124	PVALB	15404	9084.13
3722	10893	8139	L5/6 NP	16397	7394.22
3723	9706	8137	PVALB	15801.8	8421.19
3724	10278	8140	Oligo	16090.4	7927.32
3727	6354	8143	Oligo	14131	11327.1
3728	6639	8145	L2/3 IT	14275.2	11081.3
3732	4832	8159	Oligo	13383.8	12653.2
3734	5612	8150	Oligo	13766	11973.2
3735	8039	8165	Micro/PVM	14992.5	9878.85
3737	5907	8150	L2/3 IT	13913.5	11717.7
3738	12039	8165	L5 IT	16992.5	6414.75
3739	4639	8162	L2/3 IT	13289.9	12821.8
3743	5663	8160	L2/3 IT	13800.2	11934
3744	6334	8169	Oligo	14143.5	11357.4
3745	10180	8168	L5 IT	16065.6	8026.19
3747	5419	8169	Oligo	13686	12149.8
3750	4801	8174	Oligo	13381.3	12687.5
3751	6656	8173	L5 IT	14307.9	11080.6
3752	10568	8175	Oligo	16265.7	7693.67
3754	10042	8187	Micro/PVM	16013.1	8155.2
3756	9712	8189	Oligo	15849.8	8441.99
3757	5261	8187	L2/3 IT	13622.6	12295.7
3758	10499	8192	Chandelier	16245.9	7761.93
3759	8891	8189	Oligo	15439.3	9153
3760	5469	8188	Oligo	13727.4	12116
3762	7100	8196	VIP	14549.9	10707.5
3764	7526	8196	Oligo	14762.9	10338.6
3765	10478	8212	Oligo	16252.7	7790.12
3766	8407	8215	L4 IT	15219.8	9585.15
3767	11653	8216	Astro	16843.7	6774.54
3768	7975	8222	OPC	15009.9	9962.78
3769	10059	8218	Oligo	16048.4	8155.98
3771	7006	8205	L2/3 IT	14510.7	10793.5
3774	8360	8227	PVALB	15206.7	9631.86
3776	4501	8243	L2/3 IT	13291.1	12981.8
3777	4329	8243	Oligo	13205.1	13130.8
3779	7634	8242	SST	14856.7	10268.1
3780	8545	8244	Micro/PVM	15313.9	9480.14
3785	11345	8253	Oligo	16721.7	7059.77
3786	4829	8253	L2/3 IT	13463.7	12702.8
3787	11696	8249	Micro/PVM	16893.8	6753.8
3790	8827	8260	L5 IT	15468.8	9243.92
3791	4941	8256	Oligo	13522.3	12607.3
3792	10371	8270	Oligo	16249.5	7911.78
3793	8900	8263	Micro/PVM	15507.9	9182.2
3795	4727	8272	Oligo	13429.2	12800.6
3796	9748	8253	Oligo	15923.2	8442.81
3797	5930	8255	L2/3 IT	14016	11750.3
3798	7404	8286	VIP	14779.8	10489.3
3799	11146	8266	L6 IT	16633.5	7238.61
3803	7902	8265	Oligo	15010.6	10047.5
3806	4953	8283	Oligo	13551.7	12610.4
3808	7172	8283	Oligo	14661.2	10688.7
3809	11598	8291	L6 CT	16881.1	6859.67
3812	9173	8283	Oligo	15661.7	8955.78
3813	6432	8289	Oligo	14296.4	11332.6
3814	5500	8291	Oligo	13832.1	12140.7
3815	4383	8301	Oligo	13282.3	13113
3816	9628	8295	Oligo	15899.6	8567.74
3817	4359	8298	Oligo	13267.7	13132.3
3821	10621	8296	Oligo	16397	7708.27
3823	9881	8303	Oligo	16033	8352.63
3824	10425	8303	Micro/PVM	16305	7881.52
3830	9208	8320	Astro	15711.3	8943.97
3831	10236	8310	SST	16216.6	8048.69
3832	6518	8322	L2/3 IT	14368	11274.6
3836	10464	8321	Oligo	16340.1	7856.74
3837	8296	8334	L2/3 IT	15267.4	9740.78
3838	7198	8335	Oligo	14719.2	10692.2
3840	5709	8342	Oligo	13980.8	11985.2
3841	6375	8333	L2/3 IT	14306	11403.9
3843	8213	8341	Oligo	15231.9	9816.16
3847	5055	8354	Astro	13664.2	12557.6
3848	7710	8358	L5/6 NP	14995.2	10260.3
3850	9077	8356	Oligo	15676.9	9075.42
3851	10375	8367	Oligo	16335.5	7956.82
3854	5816	8367	Micro/PVM	14056	11905
3856	6603	8368	Oligo	14450.3	11224
3858	4168	8375	L2/3 IT	13238.9	13336.2
3860	6896	8377	L4 IT	14604.6	10974.7
3861	4898	8379	L2/3 IT	13607.4	12706
3862	10237	8384	Micro/PVM	16281.2	8084.83
3863	8588	8371	Astro	15445.4	9506.4
3865	9111	8387	VIP	15720.8	9061.47
3866	9230	8387	L5 IT	15780.3	8958.42
3867	4312	8386	Oligo	13320.4	13217
3869	10204	8393	L5 ET	16272.5	8117.91
3870	7433	8395	Oligo	14888.7	10518.7
3872	11370	8397	L4 IT	16858.9	7110.12
3873	8803	8388	L5 IT	15567.6	9328.71
3874	6706	8399	Oligo	14528.7	11150.3
3879	8511	8413	L4 IT	15443.3	9594.09
3881	8162	8431	OPC	15284.4	9905.33
3882	7084	8416	Chandelier	14732.4	10831.4
3883	8194	8423	Oligo	15293.5	9873.62
3884	9087	8424	SST	15740.8	9100.76
3887	9696	8432	LAMP5 LHX6	16052.2	8577.35
3890	11253	8431	Endo	16829.9	7228.45
3892	7891	8428	Oligo	15146.3	10138.5
3893	5280	8441	SST CHODL	13852	12406.2
3895	9437	8444	Oligo	15933.1	8807.65
3896	8594	8435	Oligo	15503.8	9533.21
3899	10811	8449	Oligo	16624.5	7620.23
3901	4560	8455	Micro/PVM	13504.2	13036.8
3902	6232	8460	L4 IT	14344.5	11591.3
3904	5131	8460	VLMC	13794	12544.8
3906	3594	8474	VLMC	13037.6	13882.8
3908	7640	8474	Micro/PVM	15060.6	10378.9
3909	9190	8462	Oligo	15825.2	9030.56
3910	7544	8477	L4 IT	15015.2	10463.5
3911	5999	8472	Oligo	14238.4	11799
3913	8166	8489	L5 IT	15336.6	9930.87
3914	4363	8480	L2/3 IT	13427.3	13219.9
3915	8537	8487	L4 IT	15520.4	9608.57
3916	8087	8488	Oligo	15296.2	9998.78
3922	6093	8493	Oligo	14303.6	11728.1
3923	4424	8498	Astro	13473.4	13176
3924	9543	8486	Astro	16022.5	8736.85
3925	9646	8491	Astro	16078.3	8650.15
3926	8279	8496	Oligo	15399.2	9836.51
3927	8840	8504	L4 IT	15686.6	9354.67
3929	6740	8504	L2/3 IT	14636.6	11173.3
3930	3605	8504	Oligo	13069.1	13888.3
3931	8875	8510	Oligo	15709.3	9327.35
3933	8444	8519	L4 IT	15501.6	9705.11
3938	7952	8531	Micro/PVM	15266	10137.2
3939	8159	8533	L5 IT	15371.2	9958.93
3941	7694	8529	Oligo	15135.3	10359.6
3943	8774	8532	Oligo	15677.9	9425.82
3944	7049	8529	L2/3 IT	14812.8	10918.2
3945	3561	8536	Micro/PVM	13074.8	13942.4
3946	9189	8535	Oligo	15888	9067.92
3947	4429	8545	PVALB	13516.6	13195.2
3948	6868	8537	VLMC	14729.2	11079
3949	4618	8546	Astro	13612	13032
3950	9321	8531	L5 IT	15950.5	8951.61
3952	4084	8544	Micro/PVM	13343.2	13493.5
3953	4118	8549	Micro/PVM	13364.6	13466.5
3954	10381	8539	L5 IT	16487.4	8037.62
3955	7132	8560	Oligo	14881.1	10861.8
3958	6433	8549	Oligo	14522.1	11461.7
3960	10721	8558	SST	16673.9	7752.67
3962	7706	8555	Oligo	15163.8	10362.2
3964	6839	8553	Oligo	14728.5	11112.1
3966	7099	8562	OPC	14866.3	10891.4
3969	6249	8570	L2/3 IT	14448.3	11631.5
3972	8777	8571	Oligo	15713.1	9442.73
3976	10177	8572	OPC	16414	8230.79
3977	7997	8581	Astro	15331.8	10123.2
3978	8718	8579	Astro	15690.6	9497.82
3980	5789	8586	Oligo	14232.1	12037.9
3981	6458	8578	L2/3 IT	14559.7	11454.5
3982	5642	8580	Oligo	14153.4	12162.2
3983	4988	8591	OPC	13835.9	12734.1
3985	10023	8587	L5/6 NP	16350	8371.66
3987	3442	8593	Micro/PVM	13064.7	14074
3989	11158	8596	Micro/PVM	16925.3	7393.22
3990	4945	8601	L2/3 IT	13823.1	12776.3
3991	10761	8598	L4 IT	16728.5	7738.03
3992	6936	8594	SST	14812.5	11048.6
3993	10170	8598	Micro/PVM	16433	8249.85
3995	8966	8602	L4 IT	15834.5	9294.55
3998	4908	8604	Micro/PVM	13807.2	12809.9
3999	9091	8606	Chandelier	15900.4	9188.29
4000	10010	8606	Micro/PVM	16359.9	8392.42
4001	3569	8614	Oligo	13146.4	13974.5
4003	10542	8619	L5 IT	16637.2	7938.19
4004	6764	8621	Astro	14749.9	11211
4005	6920	8617	L4 IT	14824.5	11073.9
4006	9578	8625	SST	16160.4	8776.04
4008	9931	8618	Astro	16330.8	8466.83
4009	4246	8631	Micro/PVM	13499.6	13396.7
4011	8751	8636	L4 IT	15756.4	9497.74
4014	8336	8641	Astro	15553.2	9859.64
4015	3327	8654	L2/3 IT	13060	14204.1
4016	3940	8649	L2/3 IT	13362.2	13670.7
4019	9135	8650	Astro	15960.5	9172.19
4020	10510	8651	Oligo	16648.9	7981.9
4021	9214	8653	SNCG	16002.6	9105.27
4023	5976	8664	L2/3 IT	14393.2	11915
4024	8559	8659	PVALB	15680.3	9675.52
4026	8675	8648	L4 IT	15728.8	9569.56
4027	4063	8663	L2/3 IT	13435.8	13571.2
4028	8663	8650	Oligo	15724.5	9580.95
4029	5022	8663	VIP	13915.3	12740.7
4030	3968	8670	Oligo	13394.4	13656.9
4031	5368	8672	Oligo	14096.1	12445.5
4032	6546	8669	L2/3 IT	14682.5	11423.8
4034	10472	8674	Oligo	16649.8	8026.31
4035	5828	8675	L2/3 IT	14328.7	12048.6
4037	9061	8679	Astro	15948.7	9250.77
4039	6891	8681	Astro	14865.4	11131
4040	9795	8681	OPC	16317.4	8616.11
4041	8855	8684	Oligo	15850	9431.68
4042	5936	8681	L2/3 IT	14387.9	11958.1
4044	9559	8687	Astro	16204.6	8823.49
4045	6610	8687	L2/3 IT	14730.1	11377.4
4046	6859	8692	L2/3 IT	14858.9	11164.3
4047	9832	8687	Oligo	16341.1	8587.07
4049	9772	8698	Oligo	16320.6	8644.53
4050	10290	8700	Astro	16581.3	8196.93
4051	5063	8699	LAMP5 LHX6	13967	12723.1
4052	5329	8705	LAMP5	14105.2	12495.8
4054	3586	8711	Oligo	13238.9	14008.3
4055	4214	8703	Oligo	13545.9	13460.4
4056	9812	8713	Oligo	16353.6	8617.39
4057	9348	8718	Micro/PVM	16125.9	9021.72
4059	4193	8730	Astro	13558.8	13492.1
4061	3422	8734	Astro	13176.8	14161.8
4063	4907	8732	Astro	13917.6	12874.7
4064	7298	8725	Oligo	15107	10800.6
4065	3290	8735	Oligo	13111.7	14276.6
4066	5647	8740	Astro	14294.5	12237.9
4069	7807	8746	VLMC	15379.7	10370.3
4070	3583	8750	VLMC	13271.1	14030.4
4071	8630	8749	PVALB	15793.8	9659.03
4073	7284	8762	L2/3 IT	15132	10831.2
4074	9184	8754	SST	16075.1	9181.75
4075	9483	8756	L5 IT	16226.3	8923.81
4076	4088	8761	L2/3 IT	13533.2	13598.5
4077	6121	8769	Astro	14556.6	11841.9
4080	7650	8772	Micro/PVM	15323.7	10519.2
4082	6410	8766	Oligo	14698.5	11590.1
4084	9649	8777	Micro/PVM	16327.5	8790.55
4085	5762	8774	L2/3 IT	14381.4	12155.3
4087	10601	8781	Oligo	16807	7968.09
4089	6966	8781	Oligo	14989.5	11116.1
4094	10809	8789	Oligo	16917.9	7791.96
4095	10065	8802	SST	16557.2	8442.78
4096	3365	8791	OPC	13197.7	14239.7
4098	7642	8798	Oligo	15342.2	10539.2
4099	8914	8811	OPC	15989.5	9444.08
4102	10332	8820	Oligo	16706.3	8220.56
4103	3760	8811	Endo	13412.5	13907.6
4104	8728	8812	Oligo	15897.3	9605.66
4106	8442	8806	Oligo	15749.1	9850.34
4109	7691	8825	VIP	15390.1	10510.2
4112	8940	8815	VLMC	16005.9	9423.56
4113	7547	8826	PVALB	15319	10635.4
4114	10209	8835	Oligo	16657.8	8334.58
4117	4546	8839	Astro	13829.7	13240.9
4118	10468	8842	Oligo	16793.3	8113.78
4119	5998	8843	L6B	14559.2	11985.4
4120	9636	8841	Astro	16376.5	8833.81
4122	9906	8860	OPC	16527.9	8609.48
4123	8005	8855	L4 IT	15573.1	10253.3
4124	4945	8861	L2/3 IT	14048.3	12906.3
4125	7682	8864	Micro/PVM	15419.4	10537.5
4127	10417	8871	Oligo	16792.9	8172.44
4128	6435	8877	Oligo	14807.1	11624
4130	5769	8870	Micro/PVM	14468.1	12197.2
4134	6840	8876	VIP	15008.8	11272.7
4135	3313	8887	L2/3 IT	13254.8	14332.7
4136	4663	8870	Oligo	13915.1	13155.1
4137	6134	8883	Micro/PVM	14661.8	11887.6
4139	6399	8896	Oligo	14805.6	11664.6
4141	8308	8892	Oligo	15756.6	10009.4
4145	5689	8893	Oligo	14448	12278
4146	8797	8896	Oligo	16004.6	9587.9
4150	7583	8901	OPC	15401.9	10641.8
4152	8278	8917	Oligo	15763.3	10047.9
4154	5726	8912	Micro/PVM	14482.9	12255.5
4156	5933	8914	PVALB	14588.2	12077.2
4157	5674	8913	L2/3 IT	14457.8	12301
4158	7555	8908	OPC	15394	10669.5
4160	9808	8906	Oligo	16518.7	8717.35
4161	6164	8922	L5 IT	14710.6	11881.1
4162	7159	8923	Endo	15209	11020
4163	3916	8928	L2/3 IT	13591.8	13831
4164	3476	8928	Micro/PVM	13371.8	14212
4165	4152	8924	Micro/PVM	13706.3	13624.6
4167	8893	8938	L4 IT	16089	9525.77
4168	8465	8941	Astro	15877.6	9897.93
4170	8645	8946	Oligo	15971.9	9744.54
4171	7085	8948	Micro/PVM	15193.6	11096.5
4173	2921	8954	L2/3 IT	13116.8	14705.7
4174	8552	8959	Oligo	15936.6	9831.58
4180	9928	8975	Astro	16638.5	8647.93
4181	3823	8975	Astro	13586	13935
4183	8621	8970	Oligo	15980.7	9777.33
4184	8666	8981	Micro/PVM	16012.7	9743.85
4185	4695	8989	Astro	14034.1	13186.8
4186	8557	8988	Oligo	15964.3	9841.75
4187	10433	8996	SST	16909.2	8221.09
4189	2848	8999	Oligo	13119.3	14791.4
4190	3561	8998	Oligo	13474.9	14173.4
4191	6710	9004	L2/3 IT	15054.6	11449.3
4193	7665	9008	SST	15535.6	10624.2
4194	7722	9020	L2/3 IT	15574.5	10580.9
4195	3583	9021	Oligo	13505.8	14165.9
4198	4558	9021	Oligo	13993.3	13321.5
4200	3717	9034	Oligo	13584.1	14056.3
4201	8454	9022	Oligo	15942.2	9947.95
4202	5250	9035	Micro/PVM	14351.5	12729.2
4203	3963	9036	Micro/PVM	13708.8	13844.3
4204	6037	9039	PVALB	14748.4	12049.6
4207	9653	9039	L5 IT	16556.4	8918.09
4210	9448	9049	VIP	16462.6	9100.62
4212	6919	9039	Oligo	15189.4	11285.8
4213	6834	9044	Oligo	15151.3	11361.9
4221	4849	9072	Chandelier	14183	13095
4222	9399	9069	Oligo	16455.4	9153.06
4223	4447	9070	L2/3 IT	13980.3	13442.1
4224	9775	9059	L4 IT	16634.7	8822.43
4227	2628	9086	OPC	13084.6	15025.4
4228	8043	9081	Oligo	15787.8	10333.4
4229	3469	9083	Oligo	13502.5	14295.6
4230	2762	9090	L2/3 IT	13155.1	14911.4
4232	5822	9096	Oligo	14690.3	12264.3
4239	6324	9104	Astro	14948.2	11833.6
4240	9541	9104	Astro	16556.7	9047.58
4241	3841	9116	Endo	13717.1	13989.9
4242	7441	9100	VLMC	15503.3	10864.2
4246	8888	9122	Oligo	16245.8	9622.1
4247	10051	9116	Astro	16822.1	8611.91
4248	3383	9121	Oligo	13492.4	14389.1
4249	9638	9125	Oligo	16623.4	8974.08
4251	8955	9131	VLMC	16287.1	9568.57
4252	5120	9123	LAMP5 LHX6	14362.7	12885.8
4253	6404	9135	Oligo	15015.1	11779.8
4254	8053	9141	VLMC	15844.8	10354.7
4255	9611	9152	Oligo	16633.3	9010.96
4258	8310	9151	Oligo	15981.9	10137.2
4264	2578	9176	L2/3 IT	13137.6	15113.7
4265	4036	9175	Oligo	13865.7	13850.6
4268	7594	9173	Oligo	15643	10768.2
4271	4808	9187	L2/3 IT	14262.1	13188
4272	9758	9190	OPC	16739.7	8902.65
4274	10228	9186	Chandelier	16971.2	8493.62
4275	8808	9197	Micro/PVM	16270.8	9728.88
4277	3452	9198	Oligo	13593.6	14367.8
4280	3605	9193	Micro/PVM	13665.8	14232.8
4281	6816	9197	Chandelier	15274.8	11454
4282	3994	9203	L2/3 IT	13869	13900.9
4285	2839	9195	L2/3 IT	13284.5	14897.2
4290	9438	9231	L4 IT	16615.2	9200.28
4291	9728	9226	L6 IT	16755.9	8946.64
4293	5650	9219	Oligo	14710.8	12474.8
4296	5061	9227	Astro	14423.2	12988.9
4297	2318	9224	Micro/PVM	13049.1	15362.9
4299	5622	9233	Micro/PVM	14708.9	12506
4300	4684	9225	Oligo	14233	13314.4
4301	8766	9234	Oligo	16281.8	9783.75
4303	3771	9243	Astro	13792.1	14114
4305	6794	9229	Oligo	15291.5	11489.1
4306	8890	9254	L4 IT	16361.1	9686.36
4313	9765	9265	L6 IT	16808.1	8934.09
4314	8402	9268	Endo	16129.2	10116
4315	9064	9268	Oligo	16460.2	9542.68
4316	3590	9271	L2/3 IT	13725.8	14284.8
4318	3572	9282	Micro/PVM	13726.4	14305.9
4319	7127	9280	Astro	15502.1	11226.2
4320	7308	9273	Micro/PVM	15586.6	11065.9
4321	5213	9284	Oligo	14548.6	12885.7
4322	9691	9290	L5 IT	16792.8	9010.68
4323	8600	9296	Oligo	16252.5	9958.51
4324	7320	9292	Oligo	15609	11065
4325	6024	9299	Astro	14967.1	12190.9
4330	9164	9315	L4 IT	16551	9479.57
4335	2219	9328	L2/3 IT	13089.7	15500.6
4336	8581	9322	VLMC	16265.5	9987.97
4337	3315	9340	L2/3 IT	13648.1	14557.5
4339	4806	9334	Micro/PVM	14388.4	13263.2
4341	8981	9332	Oligo	16474.2	9646.56
4342	5857	9341	Astro	14920	12356.5
4344	9694	9343	L5 IT	16840.2	9034.58
4346	7039	9340	Oligo	15510.1	11332.4
4350	2633	9358	SNCG	13322.7	15157.1
4351	3920	9360	SNCG	13967.9	14043.5
4352	9974	9351	L6 IT	16987.1	8796.09
4353	7413	9353	Oligo	15708.4	11015
4355	5831	9363	Astro	14926	12390
4356	7802	9362	Oligo	15910.7	10682.6
4357	2287	9368	L2/3 IT	13158.3	15461.7
4358	3561	9371	L2/3 IT	13797.9	14359.9
4359	2112	9376	Oligo	13077.8	15617.3
4360	9175	9380	Oligo	16612.7	9502.55
4362	3093	9381	LAMP5	13572.6	14770.2
4363	8417	9375	SST	16229.4	10156.5
4364	7283	9372	L2/3 IT	15659.8	11137.1
4366	3190	9381	L2/3 IT	13621.1	14686.2
4367	9648	9385	L4 IT	16853.6	9095.42
4371	7243	9384	Oligo	15650.2	11177.7
4372	8365	9389	Micro/PVM	16215.5	10208.5
4373	2428	9397	L2/3 IT	13254	15354.1
4375	3429	9405	L2/3 IT	13761.4	14491.2
4376	9573	9409	SST	16836.9	9172.37
4377	7326	9398	Oligo	15703.8	11112.8
4378	2271	9407	Micro/PVM	13184.1	15495.1
4379	5850	9416	Oligo	14981.4	12400.1
4380	7824	9394	Micro/PVM	15949.4	10679.5
4381	9083	9414	OPC	16596.2	9599.22
4382	6402	9414	Oligo	15255.7	11921
4384	6085	9428	L2/3 IT	15109.3	12202.6
4385	2512	9419	Oligo	13315	15292.4
4386	9456	9426	L5 IT	16793.1	9282.19
4387	2630	9426	SNCG	13380.1	15193.7
4390	3661	9420	L2/3 IT	13890.4	14297.8
4391	5627	9432	Micro/PVM	14883.8	12601.2
4392	4861	9435	OPC	14503.4	13266.1
4393	5126	9438	VIP	14638.5	13038.1
4395	7519	9447	Oligo	15842.8	10970.2
4396	9403	9447	Astro	16784.8	9338.59
4397	8868	9446	L5 IT	16516.4	9801.42
4398	2994	9448	L2/3 IT	13581.1	14889.5
4401	5666	9455	L2/3 IT	14923.2	12578.9
4403	8781	9462	Astro	16486.8	9884.76
4404	4190	9469	LAMP5	14197.3	13864.2
4405	6540	9474	L2/3 IT	15376.6	11831.5
4406	7985	9475	PVALB	16100	10580.6
4409	2155	9473	Oligo	13183.3	15628.5
4412	5633	9476	Oligo	14924.9	12618
4413	6292	9477	L4 IT	15255.2	12047.8
4418	9375	9496	L4 IT	16813.2	9387.34
4421	2392	9495	OPC	13320.8	15434.3
4423	5484	9494	Oligo	14866	12756
4427	4541	9519	Oligo	14416.1	13585.2
4428	8440	9522	Oligo	16368.2	10210.1
4430	8237	9521	Oligo	16265.9	10385.4
4432	1937	9530	SNCG	13123.6	15845.8
4433	3480	9535	LAMP5	13899.5	14512.1
4435	6882	9522	L2/3 IT	15589.2	11559.3
4437	5463	9534	Oligo	14890.1	12794.2
4440	5675	9554	L2/3 IT	15013.4	12620.6
4441	8454	9558	OPC	16406.4	10216
4442	9289	9559	Oligo	16824.8	9493.32
4443	3827	9555	VIP	14090.3	14221.6
4445	5468	9552	L2/3 IT	14908.2	12798.9
4446	6543	9554	L2/3 IT	15447.4	11868.9
4447	2803	9561	L2/3 IT	13583.5	15111.4
4449	1899	9563	Oligo	13133.2	15895.2
4450	2000	9566	Oligo	13186.3	15809.3
4452	7121	9574	Oligo	15753.8	11378.4
4453	5552	9586	L2/3 IT	14979.6	12743.2
4454	3570	9588	L2/3 IT	13990.4	14460.6
4456	4957	9593	VIP	14688.2	13261.9
4457	4912	9596	L2/3 IT	14668.3	13302.4
4459	3104	9594	L2/3 IT	13762.6	14867.2
4460	9294	9597	Oligo	16860.2	9507.99
4462	6240	9609	L2/3 IT	15343.6	12158.8
4464	5409	9618	Astro	14935.9	12883
4467	2019	9617	L2/3 IT	13240	15818.3
4468	2895	9630	Oligo	13689.2	15066.2
4471	2229	9637	Oligo	13362.3	15646.5
4473	9507	9629	L5 IT	16994.4	9339.53
4476	9467	9642	Oligo	16985.6	9380.67
4477	1944	9644	Oligo	13225.9	15896.8
4478	4571	9644	Oligo	14539.4	13621.7
4479	7506	9643	L2/3 IT	16006	11079.4
4483	5336	9655	Micro/PVM	14931.4	12964.7
4484	8330	9651	L4 IT	16424.9	10369.8
4488	2305	9647	Oligo	13409	15585.6
4489	2560	9659	Astro	13546.9	15370.8
4490	8700	9668	Micro/PVM	16624.7	10057.9
4491	5033	9661	Astro	14785.1	13230.1
4497	3911	9674	Oligo	14235.4	14208.3
4498	6024	9670	Endo	15288.4	12376.4
4501	5221	9673	VIP	14889.5	13073.3
4504	3016	9683	VIP	13795.6	14987.9
4505	9275	9686	Oligo	16927.7	9568.94
4510	4985	9688	Astro	14784.5	13285.2
4514	5772	9684	OPC	15174.5	12601.6
4517	2010	9704	L2/3 IT	13310.8	15869.6
4518	2299	9694	L2/3 IT	13446.7	15614.3
4519	6234	9703	Oligo	15422	12211
4520	5277	9705	Micro/PVM	14945.2	13040.8
4523	1992	9717	Oligo	13313.1	15891.7
4526	9071	9728	Oligo	16862.1	9766.61
4527	3168	9732	Oligo	13914.1	14880.8
4529	4874	9745	Astro	14778.3	13409.8
4530	7850	9741	Micro/PVM	16262.9	10830.5
4531	3867	9751	L2/3 IT	14280	14284.9
4532	7022	9740	OPC	15848	11547.1
4534	3017	9744	SST	13849	15017.5
4535	3636	9746	Oligo	14160.2	14482.5
4537	5783	9751	SNCG	15238	12625.6
4538	8097	9753	L5 IT	16396.8	10622.6
4546	9226	9765	OPC	16971.7	9650.88
4547	2849	9776	LAMP5	13792.7	15179
4548	5436	9760	Micro/PVM	15072.3	12930.6
4549	4269	9774	Astro	14501	13948.3
4553	2900	9772	OPC	13814.7	15132.9
4554	3794	9776	L2/3 IT	14265.2	14360.6
4556	7767	9771	L2/3 IT	16247.4	10917.4
4557	5429	9782	L2/3 IT	15087.9	12947.7
4558	3249	9798	Micro/PVM	14011.7	14843.6
4559	2168	9792	L2/3 IT	13466	15776.8
4561	5763	9798	L2/3 IT	15268.7	12666.4
4563	4011	9802	SST	14396.2	14185.7
4565	3574	9810	Micro/PVM	14184.6	14568.2
4566	5637	9801	Oligo	15208.3	12777
4568	1953	9801	Oligo	13366.3	15967.5
4569	8086	9808	Oligo	16438.9	10659.6
4571	4322	9812	Oligo	14560.4	13921.4
4572	6385	9826	L2/3 IT	15604	12141.8
4574	4267	9830	OPC	14548.5	13978
4575	2058	9830	L2/3 IT	13444	15891
4577	5043	9831	Oligo	14937.3	13306.5
4580	3178	9836	L2/3 IT	14009.1	14924.1
4581	8018	9837	Micro/PVM	16430	10733
4583	3868	9836	OPC	14354.1	14326.5
4586	2418	9838	Astro	13630.9	15583.3
4587	4663	9846	PVALB	14760.3	13643.1
4589	3078	9849	L2/3 IT	13970.4	15017.2
4592	3734	9841	Oligo	14291.5	14445.1
4593	5256	9854	Oligo	15063.7	13133.5
4595	5719	9853	Micro/PVM	15294.4	12732
4598	2146	9860	Astro	13513.9	15829.8
4603	4794	9878	L2/3 IT	14853.5	13545.6
4604	5230	9878	Oligo	15071.5	13168
4606	4480	9883	Oligo	14700.9	13820
4612	3927	9889	VIP	14429.5	14301.9
4613	8588	9888	PVALB	16759.2	10264.9
4614	4763	9900	OPC	14857.1	13583.5
4616	4965	9890	L2/3 IT	14949.4	13403.5
4621	5927	9910	Oligo	15447.7	12580.4
4623	8314	9907	L5 IT	16638.6	10511.7
4624	7754	9893	L2/3 IT	16346.5	10989.7
4626	5232	9910	L2/3 IT	15100.2	13182.3
4629	7431	9916	Oligo	16204.9	11280.9
4630	2555	9917	Oligo	13767.8	15504.1
4631	4980	9919	Oligo	14982	13405
4632	2531	9927	L2/3 IT	13764.5	15529.9
4633	6947	9925	Oligo	15970.7	11704.6
4636	1564	9925	Oligo	13279.2	16366.4
4638	4421	9934	L2/3 IT	14715.5	13896.6
4640	7671	9932	Oligo	16338.8	11081
4648	7639	9950	Oligo	16338.4	11117.8
4650	7826	9950	Oligo	16431.9	10955.8
4651	2882	9969	L2/3 IT	13976.3	15246.9
4653	2733	9976	Astro	13907.9	15379.5
4656	6908	9978	L2/3 IT	15997.1	11764.8
4657	2832	9982	L2/3 IT	13962.6	15296.7
4658	2987	9979	L2/3 IT	14037.5	15161
4660	6951	9982	L2/3 IT	16022.1	11729.6
4663	2315	9996	L2/3 IT	13716.2	15751.5
4664	5091	9997	Oligo	15105.1	13347.9
4670	2129	10021	L2/3 IT	13644.9	15925.1
4671	2445	10023	Oligo	13804.6	15652.4
4672	4822	10021	Astro	14991.4	13592.9
4674	4425	10029	L2/3 IT	14799.8	13940.7
4686	2200	10046	Oligo	13702	15876.1
4687	3299	10049	Micro/PVM	14254.1	14925.8
4688	2285	10053	PAX6	13750.6	15806
4692	4806	10054	Astro	15011.9	13623.2
4693	8557	10049	Oligo	16883.1	10372.3
4699	7284	10063	L2/3 IT	16258.7	11481.7
4701	7038	10064	Oligo	16136.6	11695.2
4702	8239	10067	Oligo	16739.7	10656.6
4703	3974	10070	L2/3 IT	14609.8	14351.7
4707	4089	10070	L2/3 IT	14667.3	14252.2
4708	7735	10071	L2/3 IT	16491.2	11095.1
4714	4287	10089	Oligo	14782.8	14090.2
4720	7682	10100	L2/3 IT	16489.8	11155.5
4722	5962	10098	Astro	15628	12644.1
4725	8636	10104	Oligo	16970.2	10331.3
4729	4704	10120	L2/3 IT	15018.1	13744.5
4730	3860	10117	L2/3 IT	14593.5	14474
4731	7712	10117	Oligo	16519.5	11138
4736	2738	10129	L2/3 IT	14042.9	15451.7
4737	5672	10130	VIP	15510.8	12911.2
4738	8445	10129	Oligo	16896.4	10509.2
4742	3845	10140	VIP	14605.9	14498.5
4744	4211	10149	Chandelier	14796.7	14186
4745	3398	10153	Oligo	14393.7	14892.1
4749	5179	10148	L2/3 IT	15279.8	13347.2
4752	8118	10161	Oligo	16760.6	10808.4
4753	5071	10169	L2/3 IT	15244	13451.2
4754	7565	10170	Oligo	16491.9	11291.8
4758	5485	10186	Oligo	15465.8	13101.2
4759	2700	10185	L2/3 IT	14072.4	15512.6
4763	1682	10209	Micro/PVM	13584.2	16406.2
4766	6628	10200	L2/3 IT	16049.4	12118.3
4768	4922	10201	Oligo	15197.2	13596.3
4769	7567	10201	Oligo	16519.7	11305.6
4770	5288	10210	Astro	15388	13283.8
4772	3082	10220	L2/3 IT	14293.7	15199.2
4773	8054	10207	Oligo	16768.4	10886.9
4774	5258	10211	Astro	15373.9	13310.3
4775	4949	10220	L2/3 IT	15227.2	13582.4
4776	3109	10219	L2/3 IT	14306.3	15175.4
4779	2936	10222	Oligo	14222.4	15326.7
4782	5431	10229	L2/3 IT	15476	13169.4
4783	6783	10232	Micro/PVM	16154.6	12000.1
4785	8042	10233	L2/3 IT	16785	10910.3
4787	5396	10235	OPC	15463.7	13202.8
4788	5723	10236	OPC	15628.1	12920.1
4794	2362	10262	L2/3 IT	13970.1	15843.8
4795	5371	10255	Oligo	15468.5	13234.4
4796	8230	10250	Oligo	16893.7	10755.9
4797	6907	10258	Oligo	16239.1	11905.7
4798	2639	10256	Chandelier	14103.4	15600.9
4799	4828	10260	Oligo	15201.3	13707.2
4801	7341	10268	Oligo	16464.8	11534.8
4804	7228	10274	OPC	16413.5	11635.7
4805	4622	10285	Micro/PVM	15120	13898.1
4807	5426	10287	LAMP5 LHX6	15523.7	13202.8
4809	3311	10284	Micro/PVM	14463.6	15032.9
4810	4198	10293	SNCG	14914.9	14269.3
4813	1862	10306	L2/3 IT	13758.2	16298.8
4814	2835	10308	VIP	14246.4	15457.1
4815	3962	10316	L2/3 IT	14816.8	14485.1
4817	3409	10315	L2/3 IT	14539.5	14963.5
4818	7102	10311	Astro	16382.5	11763.3
4827	5667	10324	L2/3 IT	15676.3	13012.6
4829	3922	10343	Oligo	14820.2	14533.3
4833	3586	10342	L2/3 IT	14651.4	14823.8
4834	3846	10340	Astro	14779.6	14597.6
4835	3382	10348	L2/3 IT	14554.6	15003.4
4837	4964	10353	L2/3 IT	15349.9	13635.9
4840	2395	10361	OPC	14072.3	15864.7
4842	8091	10373	Micro/PVM	16930.7	10937.8
4844	5028	10370	Oligo	15396.6	13589
4845	2369	10377	VIP	14073.2	15895.2
4846	6873	10375	VLMC	16323.4	11993.6
4847	7872	10375	Oligo	16822.9	11128.5
4849	7781	10382	Oligo	16783.5	11210.8
4854	3248	10390	L2/3 IT	14523.9	15140.5
4856	6579	10389	Astro	16188.6	12255.2
4857	6312	10391	L2/3 IT	16056.8	12487.5
4860	6830	10403	Endo	16326.2	12044.9
4861	6277	10404	L4 IT	16050.6	12524.3
4862	7053	10411	Micro/PVM	16444.6	11855.8
4864	5131	10413	Oligo	15485.3	13521.3
4865	3385	10418	PVALB	14616.7	15035.8
4866	6529	10415	Oligo	16186.1	12311.6
4867	1724	10425	Oligo	13792.2	16477.8
4868	1817	10416	Astro	13830.9	16392.8
4869	6680	10418	LAMP5	16264.2	12182.3
4870	6592	10421	Astro	16222.8	12260
4871	7283	10425	Oligo	16571.7	11663.6
4872	7693	10419	Micro/PVM	16771.5	11305.5
4873	1783	10421	Oligo	13818.3	16424.7
4875	4340	10435	L2/3 IT	15108.9	14217.3
4876	7967	10427	L4 IT	16915.5	11072.2
4884	4202	10447	L2/3 IT	15050.3	14342.8
4888	2157	10466	L2/3 IT	14044.2	16123.3
4890	2267	10469	L2/3 IT	14101.8	16029.6
4892	7517	10465	Oligo	16723.4	11480.9
4893	6959	10464	Micro/PVM	16443.5	11963.7
4898	4473	10488	PVALB	15221.3	14128.6
4899	4656	10478	Oligo	15304.1	13965.1
4902	2793	10502	Oligo	14393.4	15590.5
4906	4883	10499	Oligo	15435.8	13779
4907	1794	10492	Oligo	13885.3	16450.7
4908	2552	10502	L2/3 IT	14272.9	15799.2
4909	4967	10504	Oligo	15482.2	13708.8
4911	4048	10505	Oligo	15023.5	14505.2
4914	1928	10512	Oligo	13969.6	16344.6
4915	7103	10510	Oligo	16555.4	11862
4917	4012	10520	Oligo	15018.5	14543.8
4918	5625	10502	L2/3 IT	15809.4	13137.9
4922	1875	10515	L2/3 IT	13945.7	16392
4923	2249	10524	Astro	14140.5	16072.6
4924	3815	10524	OPC	14923.5	14716.4
4925	7152	10535	Oligo	16601.5	11832
4926	3860	10531	L2/3 IT	14952	14681
4927	4058	10527	VLMC	15047.6	14507.5
4928	3967	10531	Micro/PVM	15005.5	14588.3
4936	2339	10558	L2/3 IT	14214.9	16011.7
4939	6292	10568	L2/3 IT	16200.1	12593.3
4944	3560	10575	OPC	14840.1	14962.8
4947	3900	10587	L2/3 IT	15020.5	14674.3
4949	7839	10588	SST	16990.9	11263.6
4951	3865	10595	PVALB	15010	14708.6
4954	4084	10612	L2/3 IT	15134.2	14527.5
4955	4240	10601	L2/3 IT	15202.7	14386.9
4960	3716	10606	Oligo	14945	14843.2
4965	3197	10615	Oligo	14693.3	15297.1
4968	4365	10629	OPC	15289.4	14292.6
4973	4237	10632	Astro	15228	14405
4979	4045	10652	Oligo	15149.3	14581.3
4980	5306	10649	L6 IT Car3	15777.2	13487.7
4983	3486	10657	PVALB	14874.2	15067.9
4984	6953	10654	L2/3 IT	16605.1	12063.9
4985	5529	10657	Micro/PVM	15895.7	13298.6
4987	5791	10661	Oligo	16030.1	13073.7
4990	5482	10667	Micro/PVM	15880.8	13344.3
4991	2298	10674	L2/3 IT	14294.9	16105.2
4994	7264	10680	Micro/PVM	16783.1	11807.5
4995	5842	10669	VIP	16062.5	13033.5
4996	6817	10683	Micro/PVM	16562.2	12196.1
4998	4653	10689	Astro	15485.4	14073.2
5000	7395	10694	Chandelier	16860.7	11701.1
5001	6242	10682	L2/3 IT	16273.8	12693.6
5004	3082	10701	Oligo	14710.3	15439.7
5005	2864	10706	Micro/PVM	14605.6	15631
5006	2374	10720	Endo	14372.7	16062.4
5008	4733	10722	Astro	15553.9	14020.4
5009	7159	10721	Astro	16766.1	11919
5012	3397	10731	L2/3 IT	14893.7	15181.9
5014	2263	10734	Oligo	14329.3	16165.5
5015	3075	10735	Oligo	14736.2	15462.8
5021	1974	10764	Oligo	14210.8	16430.8
5022	6995	10763	VIP	16720.5	12082
5023	2290	10760	VLMC	14365.4	16155.1
5026	2068	10767	Micro/PVM	14260.4	16350.9
5027	3060	10770	Chandelier	14759	15493.3
5029	2789	10772	Chandelier	14625.2	15729
5031	4881	10784	L2/3 IT	15681.6	13923.3
5032	2926	10786	Micro/PVM	14705.9	15617.3
5034	4263	10794	Chandelier	15381.3	14463.5
5037	2036	10798	L2/3 IT	14271.3	16394.1
5038	3561	10809	Endo	15043.3	15078.9
5040	6291	10800	Astro	16400.5	12710.2
5042	3255	10813	L2/3 IT	14893.8	15345.9
5045	2547	10816	L2/3 IT	14542.4	15960.6
5046	3981	10818	L2/3 IT	15261.1	14719.7
5052	5210	10827	Micro/PVM	15883.4	13659.8
5055	4353	10828	L2/3 IT	15455.7	14402.5
5057	3711	10844	L2/3 IT	15148.6	14966.5
5058	2856	10845	Oligo	14722	15707.5
5059	3872	10846	Micro/PVM	15230.8	14828.1
5061	3513	10850	L2/3 IT	15054.8	15141
5063	4371	10843	L2/3 IT	15477.7	14394.4
5064	4828	10859	Astro	15720.1	14006.7
5065	5775	10861	Micro/PVM	16195.3	13187.5
5066	4753	10865	Endo	15687.8	14074.6
5067	4119	10868	VIP	15373.4	14625.2
5070	4345	10872	L2/3 IT	15489.9	14431.4
5071	5811	10874	L2/3 IT	16224.6	13162.9
5073	3626	10875	OPC	15133	15055.6
5076	3585	10884	Astro	15120.2	15095.6
5079	6063	10883	LAMP5	16358.4	12949.1
5081	2964	10882	Astro	14808	15632.4
5085	3905	10895	Micro/PVM	15289.8	14824
5088	2533	10905	L2/3 IT	14612.4	16017.2
5091	4530	10907	L2/3 IT	15612.7	14288.7
5095	2626	10917	L2/3 IT	14669.3	15942.6
5097	6214	10913	Oligo	16459.9	12833.3
5108	5972	10928	L2/3 IT	16351.8	13050.4
5109	6402	10932	OPC	16570.3	12680
5111	4407	10931	OPC	15571.9	14407.3
5112	3734	10939	L2/3 IT	15242.4	14994.1
5113	2451	10930	Oligo	14593.1	16100.7
5118	4228	10936	Oligo	15486.8	14564.8
5122	4430	10951	OPC	15600.8	14397.3
5123	5722	10950	OPC	16245.9	13277.9
5124	6377	10951	L2/3 IT	16574.3	12711.2
5125	2097	10956	L2/3 IT	14438.6	16420.3
5127	4202	10958	VIP	15492.8	14598.3
5128	3263	10957	L2/3 IT	15022.5	15411
5135	5033	10968	VIP	15917	13883.6
5137	4990	10971	Astro	15898.1	13922.4
5139	4392	10970	Micro/PVM	15598.2	14439.7
5141	2394	10977	L2/3 IT	14605.3	16173.6
5142	4158	10980	VIP	15489.9	14647.4
5143	5909	10979	VIP	16364.5	13130.5
5145	6809	10979	L2/3 IT	16814.5	12351.1
5148	3551	10988	Oligo	15193.3	15177.1
5151	4226	10998	L2/3 IT	15539.5	14597.5
5154	3968	10998	Astro	15410.5	14820.9
5155	6955	11002	L2/3 IT	16907.4	12236.1
5160	6077	11020	Oligo	16484	13005.5
5163	2385	11007	Oligo	14626.8	16196.4
5164	3551	11021	SNCG	15221.9	15193.6
5165	5864	11018	L2/3 IT	16375.8	13189
5167	3893	11023	Astro	15394.6	14898.4
5168	2307	11032	L2/3 IT	14609.4	16276.4
5170	5505	11036	PVALB	16211.9	13508.9
5173	6109	11050	Astro	16526	12992.8
5174	3258	11060	Astro	15109.2	15466.8
5175	6611	11052	Oligo	16778.7	12559
5178	3096	11062	OPC	15029.9	15608.1
5179	6577	11072	L2/3 IT	16779.1	12598.5
5181	3461	11055	Micro/PVM	15206.3	15288.5
5186	3070	11085	L2/3 IT	15036.8	15642.1
5198	6697	11121	L2/3 IT	16881.5	12519.1
5203	2362	11125	L2/3 IT	14717.5	16275.3
5207	3165	11130	Micro/PVM	15123.3	15582.4
5208	3524	11146	Astro	15316.6	15279.5
5213	6648	11148	OPC	16880.4	12575
5219	3991	11168	Astro	15569.2	14886
5221	6323	11168	Oligo	16735.2	12866.5
5225	5893	11186	VIP	16535.8	13247.8
5226	3284	11190	L2/3 IT	15234.7	15509.3
5227	2560	11186	Oligo	14869.3	16134.3
5228	2189	11190	Micro/PVM	14687.2	16457.6
5236	3340	11214	L2/3 IT	15283.5	15472.8
5237	3933	11219	L2/3 IT	15584.4	14961.8
5242	6144	11214	Micro/PVM	16685.5	13044.5
5248	5177	11223	Astro	16209.8	13886.4
5249	4092	11232	Micro/PVM	15675.1	14830.6
5251	4847	11234	Oligo	16054.4	14177.7
5253	4923	11232	Oligo	16090.6	14110.9
5263	5815	11259	Astro	16560	13351.9
5268	4683	11269	L2/3 IT	16002.7	14337.2
5269	6221	11270	Oligo	16772.5	13005.8
5279	6167	11300	Oligo	16771.5	13067.6
5280	5926	11300	PVALB	16651	13276.3
5284	2935	11313	Oligo	15166.8	15873
5285	4795	11310	Micro/PVM	16094.2	14260.7
5295	2539	11345	VIP	14996.5	16232
5304	3041	11355	L2/3 IT	15256.1	15802.2
5307	2355	11364	L2/3 IT	14920.9	16400.8
5308	4450	11369	Oligo	15972.8	14589
5314	2847	11383	Oligo	15183.4	15984.3
5315	5490	11388	Oligo	16509.2	13697.9
5317	3097	11384	Oligo	15309.3	15768.2
5319	3242	11382	L2/3 IT	15380	15641.7
5321	2558	11392	Oligo	15046.7	16239
5322	4270	11395	SST	15905.3	14757.9
5323	4006	11402	VIP	15779.3	14990
5324	6040	11390	Micro/PVM	16786	13222.5
5325	4197	11395	L2/3 IT	15868.8	14821.1
5328	5496	11411	Astro	16532.1	13704.2
5330	4184	11406	Astro	15871.8	14837.9
5331	2339	11413	OPC	14955.4	16439.2
5332	3743	11412	L2/3 IT	15656.5	15222.8
5333	2309	11424	OPC	14949.9	16470.7
5335	2548	11419	OPC	15065.1	16261.2
5336	5080	11421	SNCG	16332.8	14069.4
5337	6297	11425	Micro/PVM	16944.8	13017.5
5340	4515	11423	Micro/PVM	16052	14559.7
5341	3109	11439	L2/3 IT	15362.9	15785.4
5342	2975	11437	L2/3 IT	15294.2	15900.4
5348	5398	11458	Oligo	16523.8	13812.5
5372	4040	11482	Oligo	15865.6	15000.6
5373	4985	11506	Oligo	16358.9	14194.2
5374	3312	11500	L2/3 IT	15517.2	15640.1
5381	3043	11504	L2/3 IT	15386.2	15875
5383	5979	11507	Astro	16856.8	13333.9
5385	5282	11527	L5 ET	16525.6	13947.5
5392	4283	11527	LAMP5 LHX6	16026.1	14812.6
5396	3300	11536	Oligo	15542.4	15668.4
5399	5911	11542	Micro/PVM	16853.1	13410.3
5400	3119	11547	L2/3 IT	15461.4	15830.7
5402	2423	11530	L2/3 IT	15098.7	16425
5404	3830	11544	Oligo	15814.3	15213.5
5405	2389	11551	L2/3 IT	15099.9	16464.9
5407	4830	11559	L2/3 IT	16327.3	14354.9
5416	4196	11565	Micro/PVM	16015.5	14907
5419	3847	11574	L2/3 IT	15848.8	15213.7
5426	5168	11583	Oligo	16517.1	14074.2
5428	6051	11593	Oligo	16967.3	13314.5
5430	3823	11601	L2/3 IT	15860.2	15248
5434	2717	11611	L2/3 IT	15315.8	16210.8
5436	5638	11621	L2/3 IT	16785	13686.2
5437	3157	11614	Astro	15538.4	15831.3
5442	2872	11631	Chandelier	15410.7	16086.6
5443	5944	11628	LAMP5 LHX6	16944.1	13424.7
5444	3695	11628	L2/3 IT	15819.6	15372.4
5449	5054	11638	Oligo	16507.7	14200.4
5451	5696	11650	OPC	16839.1	13650.4
5452	5016	11644	L2/3 IT	16493.9	14236.3
5454	3574	11647	PAX6	15775.5	15486.7
5455	4941	11644	L2/3 IT	16456.4	14301.3
5459	2914	11655	L2/3 IT	15452.4	16062.2
5462	3128	11656	Astro	15560.3	15877.4
5464	4898	11658	L2/3 IT	16447	14345.5
5469	5763	11680	L2/3 IT	16898.6	13607.4
5471	5871	11683	Astro	16955.2	13515.4
5475	4801	11693	Oligo	16428.9	14447
5480	3914	11699	VIP	15990.6	15218.2
5487	4665	11715	Micro/PVM	16379.9	14575.8
5492	4388	11727	Oligo	16251.8	14821.7
5496	3699	11742	L2/3 IT	15920.3	15425.9
5501	2944	11746	L2/3 IT	15546.3	16081.8
5503	4365	11756	Oligo	16265.4	14856.1
5505	3426	11751	Oligo	15791.6	15666.8
5506	2733	11763	Chandelier	15455.5	16273
5507	3459	11757	Oligo	15813.3	15641.2
5508	2964	11773	SNCG	15579.6	16077.9
5512	4737	11775	Oligo	16467.9	14543.5
5513	5455	11778	Oligo	16829.5	13923.2
5515	5697	11773	Oligo	16946.1	13711.1
5527	4654	11815	VIP	16461	14635.3
5529	5599	11818	SST	16936.1	13818.5
5534	5186	11832	Oligo	16741.7	14183.1
5542	5301	11843	Astro	16808.8	14089
5547	3204	11850	LAMP5	15766.3	15908.6
5548	3028	11850	L2/3 IT	15678.3	16061
5554	5125	11870	L2/3 IT	16744.1	14255
5555	4342	11872	Astro	16354.4	14934
5560	3546	11893	L2/3 IT	15974.6	15633.9
5567	4953	11918	L2/3 IT	16699.7	14427.9
5573	4757	11928	Oligo	16610.4	14602.6
5574	4691	11930	SST	16579.1	14660.8
5575	3622	11930	L2/3 IT	16044.6	15586.6
5579	3188	11940	VIP	15836.3	15967.4
5580	3545	11942	SNCG	16016.5	15659.3
5581	3790	11947	Micro/PVM	16143.3	15449.6
5587	3982	11957	L2/3 IT	16248	15288.3
5592	4941	11962	L2/3 IT	16731.8	14460.3
5594	3751	11966	Oligo	16140.3	15492.9
5596	4236	11962	L2/3 IT	16379.3	15070.8
5607	4507	11986	L2/3 IT	16535.6	14848.2
5612	4480	12004	L2/3 IT	16537.7	14880.5
5616	4445	12017	L2/3 IT	16531.5	14917.3
5618	4675	12015	L2/3 IT	16644.7	14717.2
5625	5035	12029	L2/3 IT	16836.8	14412.4
5627	3908	12029	Oligo	16273.3	15388.4
5628	4495	12034	Oligo	16571.2	14882.5
5631	3605	12034	L2/3 IT	16126.2	15653.3
5633	4951	12036	Oligo	16800.9	14488.6
5634	4368	12041	L2/3 IT	16513.7	14996
5635	4806	12038	Oligo	16730.1	14615.2
5639	2803	12050	L2/3 IT	15739	16355.9
5640	3685	12034	L2/3 IT	16166.2	15584
5644	4310	12052	Oligo	16494.3	15051.8
5650	4939	12064	L2/3 IT	16819.2	14513
5651	3839	12061	Oligo	16266.6	15464.2
5653	3644	12073	Oligo	16179.4	15639
5657	3062	12075	L2/3 IT	15890.2	16144.1
5672	2717	12095	L2/3 IT	15735	16452.8
5680	5095	12106	L2/3 IT	16933.5	14398.9
5683	3619	12109	L2/3 IT	16198.1	15678.7
5692	2837	12129	L2/3 IT	15824.4	16365.9
5707	4426	12153	L2/3 IT	16639.7	15001.8
5710	4156	12166	VIP	16516	15242.1
5711	4225	12166	Chandelier	16550.5	15182.4
5727	3168	12199	L2/3 IT	16050.6	16114.3
5732	4132	12209	L2/3 IT	16541.2	15284.4
5744	4244	12222	L2/3 IT	16608.5	15193.9
5754	2755	12250	L2/3 IT	15888.2	16497.4
5757	4611	12238	Oligo	16805.8	14884.1
5761	4714	12261	Micro/PVM	16877.3	14806.4
5767	4870	12278	Oligo	16970	14679.8
5774	3187	12308	Oligo	16154.5	16152.3
5784	4373	12324	L2/3 IT	16761.3	15133.2
5786	3241	12326	L2/3 IT	16197.1	16114.5
5791	3301	12332	Oligo	16232.2	16065.6
5792	4165	12336	Micro/PVM	16667.7	15319.3
5793	3973	12335	L2/3 IT	16570.8	15485.1
5797	2916	12361	VIP	16064.9	16413.5
5799	3909	12360	L2/3 IT	16560.5	15553
5812	4124	12377	Oligo	16682.7	15375.3
5813	4171	12372	L2/3 IT	16701.9	15332.1
5840	3577	12448	Micro/PVM	16470.7	15884.6
5852	4214	12468	Oligo	16806.5	15342.9
5855	4440	12478	VIP	16928.2	15152.2
5872	4318	12525	Astro	16907.9	15281.3
5889	3109	12569	L2/3 IT	16341.5	16350.4
5901	3975	12591	L2/3 IT	16793.5	15611.4
5911	4115	12607	VIP	16877.4	15498.1
5915	3052	12596	L2/3 IT	16336.4	16413.2
5926	4060	12622	Micro/PVM	16862.9	15553.3
5930	3544	12629	Endo	16611	16003.6
5931	3024	12626	L2/3 IT	16348.4	16452.5
5941	3962	12658	L2/3 IT	16845.1	15656.1
5947	3135	12663	SNCG	16435.9	16374.8
5960	4073	12685	VLMC	16924	15573.5
5976	4035	12725	L2/3 IT	16939.6	15626.4
5984	3159	12749	Oligo	16522.4	16397.1
6012	3966	12808	Oligo	16977	15727.7
6033	3402	12843	L2/3 IT	16725.3	16233.6
6049	3835	12876	L2/3 IT	16970.4	15875.1
6054	3800	12897	L2/3 IT	16971.1	15915.9
6063	3469	12914	L2/3 IT	16820.3	16211.1
6065	3629	12919	L2/3 IT	16904.6	16075
6109	3534	13025	Oligo	16948.9	16210.3
6110	3643	13021	L2/3 IT	16999.9	16113.9

## Sheet: FI
	x	y	celltype_F	rotated_x	rotated_y
25	5113	578	L2/3 IT	5298.74	2911.68
29	5598	625	Oligo	5640.06	3259.44
37	6101	667	Micro/PVM	5998.38	3614.93
44	5353	702	Astro	5402.89	3160.94
49	5919	735	L2/3 IT	5815.25	3550.04
50	5956	735	Astro	5843.6	3573.82
55	5571	762	Astro	5531.32	3347.03
58	5511	823	Micro/PVM	5446.14	3355.19
61	4961	837	Astro	5015.82	3012.38
71	5187	878	Oligo	5162.59	3189.06
73	5207	916	LAMP5	5153.49	3231.03
79	5073	936	Oligo	5037.98	3160.22
82	5903	945	Astro	5668.01	3700.62
87	5559	978	L2/3 IT	5383.28	3504.78
97	4038	1010	Astro	4197.56	2551.62
103	6169	1046	Astro	5806.86	3948.98
109	6294	1077	Astro	5882.69	4053.07
110	3780	1080	LAMP5	3954.92	2439.4
114	5854	1090	LAMP5	5537.27	3780.2
128	6011	1136	Astro	5627.97	3916.36
129	4829	1142	Astro	4718.65	3161.18
133	4382	1159	OPC	4365.3	2886.88
140	6421	1179	SNCG	5914.41	4212.84
162	4746	1269	Astro	4573.44	3205.12
176	3955	1288	Astro	3955.28	2711.23
184	4102	1310	L2/3 IT	4053.75	2822.57
192	3402	1316	Astro	3513.66	2377.21
201	5260	1336	Astro	4924.12	3586.83
226	5341	1406	L2/3 IT	4941.17	3692.52
228	4081	1410	Astro	3973.38	2885.67
236	4585	1422	Astro	4351.76	3218.83
240	4863	1425	Oligo	4562.79	3399.83
246	6054	1448	Astro	5460.36	4183
256	3754	1466	L2/3 IT	3686.89	2718.38
264	5040	1476	Astro	4665.6	3552.67
266	6753	1478	SNCG	5976.54	4655.29
280	5420	1509	VIP	4935.48	3822.21
281	6303	1511	LAMP5	5610.61	4391.32
291	4477	1525	OPC	4202.82	3228.31
294	4433	1532	Astro	4164.61	3205.39
295	5348	1531	Astro	4866.18	3792.78
297	3421	1536	Astro	3386.8	2557.96
303	4319	1558	SNCG	4060.57	3152.03
304	4505	1559	VLMC	4202.41	3272.36
311	4467	1573	Micro/PVM	4164.3	3258.66
326	3788	1612	PAX6	3619.09	2852.08
331	4700	1619	LAMP5	4313.22	3443.66
334	5350	1623	Astro	4808.58	3864.54
338	6364	1633	Micro/PVM	5578.92	4523.99
339	4293	1641	Micro/PVM	3987.3	3198.9
346	5167	1657	Oligo	4646.54	3772.96
348	6588	1661	SNCG	5732.52	4689.42
358	6204	1680	LAMP5	5426.14	4457.14
371	5068	1712	Astro	4535.35	3751.45
374	4031	1723	Astro	3733.89	3093.31
377	5512	1726	Astro	4866.47	4047.57
380	6027	1730	Astro	5258.41	4381.67
383	4667	1737	Micro/PVM	4212.09	3512.84
393	5012	1752	Micro/PVM	4466.74	3746.1
398	3992	1764	Astro	3677.66	3099.65
406	6047	1780	Oligo	5241.6	4432.83
409	3205	1795	Astro	3054.86	2617.52
417	6688	1803	Astro	5717.85	4862.48
418	2816	1804	L2/3 IT	2751.08	2374.37
432	4901	1829	LAMP5	4332.21	3733.73
440	4564	1847	Oligo	4062.48	3530.9
444	4503	1856	VIP	4009.97	3498.59
445	4070	1858	Astro	3676.99	3221.79
447	4529	1862	Astro	4026.03	3519.9
454	2934	1878	LAMP5	2793.91	2506.91
456	6689	1881	Astro	5668.47	4922.87
462	5550	1897	Micro/PVM	4785.66	4202.99
467	3727	1902	Micro/PVM	3385.95	3035.02
477	5093	1932	Micro/PVM	4413.09	3936.05
483	4939	1942	SNCG	4288.69	3844.72
497	7066	1964	SNCG	5903.92	5228.78
502	5147	1972	L2/3 IT	4428.74	4001.4
505	3042	1977	Astro	2813	2652.17
508	4300	1982	VLMC	3773.47	3464.62
511	5751	1987	Astro	4881.79	4401.14
513	6761	1993	SNCG	5651.64	5054.95
520	2189	1998	SST	2146.07	2119.95
524	2878	2009	OPC	2666.8	2571.26
529	4391	2016	Micro/PVM	3821.33	3549.16
533	6722	2026	Micro/PVM	5600.55	5055.16
534	6758	2027	OPC	5627.48	5079.07
538	7250	2036	L2/3 IT	5998.59	5402.21
554	3357	2071	Astro	2993.88	2926.65
559	6398	2083	SNCG	5315.71	4890.56
567	6934	2100	L2/3 IT	5715.38	5248.12
573	4954	2127	Astro	4181.26	3996.08
575	6080	2129	Astro	5042.54	4721.39
577	7030	2135	Micro/PVM	5766.43	5336.64
587	7320	2151	L2/3 IT	5978.3	5535.3
591	3756	2162	Micro/PVM	3241.04	3252.83
592	6963	2164	L2/3 IT	5696.46	5315.79
594	6940	2170	L2/3 IT	5674.99	5305.6
597	6059	2171	L2/3 IT	4999.46	4740.07
608	6898	2193	L2/3 IT	5628.03	5296.22
610	6846	2202	Astro	5582.41	5269.69
611	2690	2204	Astro	2397.44	2599.8
618	5452	2221	Astro	4502.33	4388.2
620	3295	2230	Oligo	2844.19	3008.6
621	6536	2229	L2/3 IT	5327.58	5091.11
627	6806	2242	L2/3 IT	5526.05	5274.62
631	7106	2252	L2/3 IT	5749.44	5475.12
632	2506	2255	Astro	2223.71	2520.59
637	5937	2265	PAX6	4845.58	4733.66
638	7130	2267	L2/3 IT	5758.18	5502.03
643	4748	2279	Astro	3925.75	3980.11
644	7393	2278	L2/3 IT	5952.58	5679.51
647	4050	2291	Micro/PVM	3383.34	3540.63
655	5059	2297	LAMP5	4152.42	4193.8
661	6258	2308	SNCG	5063.84	4972.93
664	6613	2314	Micro/PVM	5331.93	5205.72
668	4683	2321	Astro	3848.96	3970.5
678	4142	2339	SNCG	3422.96	3636.54
687	7504	2355	Astro	5988.12	5809.85
689	5210	2360	OPC	4227.6	4339.12
697	3486	2377	Micro/PVM	2896.01	3243.98
698	6880	2375	L2/3 IT	5497.25	5424.07
704	3200	2386	OPC	2671.14	3067.04
706	4982	2395	Astro	4030.44	4219.38
708	6345	2400	Micro/PVM	5071.35	5099.33
709	7491	2402	L2/3 IT	5947.95	5837.5
714	3856	2413	L2/3 IT	3156.31	3509.39
719	2489	2421	L2/3 IT	2103.98	2636.83
721	4427	2424	Astro	3586.65	3884.85
724	2599	2426	Oligo	2185.03	2711.36
733	6352	2439	L2/3 IT	5051.64	5133.71
739	3718	2448	L2/3 IT	3028.1	3447.5
750	2573	2465	Astro	2140.05	2724.53
756	4948	2478	Astro	3951.05	4261.11
757	7433	2482	L2/3 IT	5852.1	5861.5
758	5274	2487	Micro/PVM	4194.99	4477.55
761	6469	2493	SNCG	5106.56	5250.28
762	7625	2495	L2/3 IT	5990.82	5994.87
769	6803	2520	L2/3 IT	5345.06	5485.65
771	2853	2525	Micro/PVM	2315.97	2950.47
773	5034	2533	SNCG	3981.57	4358.52
775	4511	2538	Micro/PVM	3577.72	4026.17
783	6716	2556	SST	5255.28	5457.31
784	5042	2559	Micro/PVM	3970.99	4383.58
785	7305	2558	SNCG	5705.19	5837.44
791	5168	2577	Astro	4055.94	4478.36
798	6307	2594	L2/3 IT	4917.54	5223.52
801	4526	2596	Astro	3551.93	4080.24
803	5488	2597	PAX6	4288.22	4699.37
815	7728	2623	OPC	5987.45	6159.13
819	6057	2630	L2/3 IT	4702.89	5090.4
826	6517	2642	Astro	5047.55	5395.27
836	6193	2679	Micro/PVM	4775.57	5215.35
837	7523	2678	Micro/PVM	5795.05	6069.49
839	3622	2683	Oligo	2803.5	3565.81
840	3714	2682	Astro	2874.62	3624.18
847	6134	2697	L2/3 IT	4718.8	5191.22
849	5910	2703	OPC	4543.35	5051.83
852	6477	2707	VIP	4975.13	5419.35
853	6596	2712	OPC	5063.08	5499.68
856	6959	2719	VIP	5336.65	5738.37
860	3828	2723	Astro	2935.59	3728.87
864	3243	2728	Astro	2484.24	3356.67
867	7652	2731	Endo	5859.81	6193.01
871	6949	2746	Astro	5311.63	5752.63
873	6597	2754	VIP	5036.84	5532.49
875	5512	2763	PAX6	4199.9	4841.96
876	2948	2765	LAMP5	2234.48	3195.39
877	5803	2765	PAX6	4421.53	5030.55
878	6356	2770	L2/3 IT	4841.94	5389.84
879	7374	2773	L2/3 IT	5619.85	6046.49
883	6525	2779	Astro	4965.62	5505.36
884	3165	2780	Oligo	2391.07	3346.36
887	6709	2787	L2/3 IT	5101.43	5629.76
893	7713	2808	L2/3 IT	5857.04	6291.21
894	6257	2817	LAMP5 LHX6	4735.89	5362.21
896	6850	2823	L4 IT	5186.3	5747.97
901	3917	2843	L2/3 IT	2926.64	3878
902	6675	2843	L2/3 IT	5039.39	5650.81
903	7716	2842	Oligo	5837.48	6319.18
906	5113	2851	Oligo	3837.68	4652.9
907	3289	2854	Astro	2438.49	3482.76
908	6434	2854	PAX6	4847.7	5504.32
909	6635	2856	L2/3 IT	5000.39	5635.05
912	4012	2863	Micro/PVM	2986.56	3954.39
924	4065	2881	Micro/PVM	3015.59	4002.24
925	6281	2881	Astro	4713.14	5426.66
929	6583	2888	Astro	4939.99	5626.14
932	3579	2893	Astro	2635.57	3699.04
941	5828	2905	L2/3 IT	4350.7	5153.86
942	6727	2905	Astro	5039.37	5731.73
947	7537	2917	L2/3 IT	5652.15	6261.58
951	7699	2923	L2/3 IT	5772.39	6370.31
960	7742	2947	L2/3 IT	5789.91	6416.33
965	5732	2961	L2/3 IT	4241.16	5135.05
970	7581	2969	L6B	5652.43	6329.69
972	4065	2979	L2/3 IT	2952.59	4077.31
973	3018	2982	Oligo	2148.62	3406.61
980	5765	2992	L2/3 IT	4246.51	5180.01
981	6471	2995	Astro	4785.41	5636.12
983	5844	2997	L2/3 IT	4303.82	5234.62
986	6290	3002	VIP	4642.26	5525.14
995	4657	3010	OPC	3386.16	4481.59
1002	6157	3022	Micro/PVM	4527.52	5454.97
1005	4774	3031	Oligo	3462.29	4572.88
1007	6188	3035	Micro/PVM	4542.91	5484.85
1009	7142	3041	Chandelier	5269.86	6102.67
1017	6765	3058	VIP	4970.13	5873.36
1020	4517	3067	OPC	3242.28	4435.27
1021	6202	3067	L2/3 IT	4533.06	5518.36
1024	2942	3071	LAMP5	2033.19	3425.94
1027	7873	3077	Oligo	5806.7	6600.12
1028	7420	3079	SNCG	5458.39	6310.47
1031	4053	3088	Oligo	2873.34	4153.1
1033	5692	3095	L2/3 IT	4124.38	5211.99
1034	7616	3095	L2/3 IT	5598.25	6448.71
1037	6340	3103	Micro/PVM	4615.64	5634.65
1040	2949	3107	Oligo	2015.41	3458.02
1041	5658	3107	L2/3 IT	4090.62	5199.33
1043	5553	3111	Astro	4007.62	5134.9
1046	4524	3115	Micro/PVM	3216.79	4476.54
1049	4982	3117	Astro	3566.35	4772.46
1050	7871	3117	L2/3 IT	5779.45	6629.48
1052	7847	3123	Micro/PVM	5757.21	6618.65
1058	5965	3134	L2/3 IT	4308.45	5417.35
1059	7022	3133	Micro/PVM	5118.8	6096.01
1063	3374	3141	Micro/PVM	2319.12	3757.25
1064	7601	3141	Oligo	5557.19	6474.31
1065	7687	3140	L2/3 IT	5623.72	6528.82
1067	3673	3146	OPC	2544.96	3953.27
1075	6100	3165	Astro	4391.93	5527.87
1082	5419	3180	L2/3 IT	3860.62	5101.62
1088	6668	3199	PVALB	4805.19	5919.02
1093	5849	3208	VIP	4172.02	5399.47
1098	5887	3218	L2/3 IT	4194.7	5431.56
1103	7335	3225	L2/3 IT	5299.43	6367.68
1104	4048	3229	Micro/PVM	2778.87	4257.9
1112	7390	3244	OPC	5329.35	6417.58
1116	5686	3252	L2/3 IT	4018.87	5328.4
1117	4608	3255	PAX6	3191.15	4637.78
1120	6940	3257	Micro/PVM	4976.28	6138.29
1123	3719	3266	Oligo	2503.06	4074.76
1125	6108	3267	Micro/PVM	4332.5	5611.15
1134	5595	3286	L2/3 IT	3927.3	5295.95
1137	7682	3294	Chandelier	5520.9	6643.58
1145	6432	3308	L2/3 IT	4554.34	5850.82
1147	5117	3311	L2/3 IT	3545.07	5007.85
1148	5726	3313	Micro/PVM	4010.3	5400.84
1151	6278	3321	L2/3 IT	4428.02	5761.79
1158	5181	3330	L2/3 IT	3581.88	5063.55
1161	6757	3333	Astro	4787.24	6078.88
1166	4496	3348	L2/3 IT	3045.57	4637.03
1167	5065	3349	Astro	3480.81	5003.54
1169	6333	3354	VIP	4448.94	5822.42
1174	4864	3364	SNCG	3317.19	4885.83
1175	5417	3365	VIP	3740.17	5242.06
1176	6649	3370	Micro/PVM	4680.72	6037.8
1177	8109	3374	SNCG	5796.58	6979.33
1189	3226	3389	SNCG	2046.34	3852.09
1197	5017	3410	PAX6	3404.83	5019.41
1199	7152	3413	L2/3 IT	5038.4	6394.06
1202	8248	3420	L2/3 IT	5873.49	7103.92
1206	6177	3424	Astro	4284.44	5775.77
1210	3673	3435	Astro	2359.19	4174.66
1211	4109	3435	L2/3 IT	2693.19	4454.91
1220	5092	3452	Oligo	3435.28	5099.8
1224	3326	3454	OPC	2081.16	3966.16
1226	4151	3457	L2/3 IT	2711.22	4498.76
1227	8433	3457	Micro/PVM	5991.42	7251.18
1229	7093	3464	PAX6	4960.42	6395.21
1230	7954	3465	Astro	5619.34	6949.41
1240	6072	3480	OPC	4168.01	5751.18
1241	4744	3481	Astro	3150.06	4898.32
1243	8045	3491	SST	5672.34	7027.82
1248	6747	3500	OPC	4672.23	6200.38
1252	8368	3510	PVALB	5907.56	7250
1254	5767	3517	L2/3 IT	3910.58	5583.47
1266	4867	3538	L2/3 IT	3207.64	5021.05
1267	7944	3542	L2/3 IT	5562.19	7001.97
1271	3603	3545	Micro/PVM	2234.86	4213.93
1284	6353	3570	LAMP5 LHX6	4325.41	6000.74
1292	5944	3582	VLMC	4004.39	5747.04
1295	5290	3586	VIP	3500.83	5329.72
1299	6598	3594	VIP	4497.67	6176.61
1304	4873	3605	LAMP5	3169.17	5076.23
1310	7629	3618	Astro	5272.03	6857.71
1311	7185	3620	Astro	4930.62	6573.85
1313	7599	3624	Oligo	5245.2	6843.02
1315	4190	3634	Astro	2627.32	4659.42
1331	3688	3652	L2/3 IT	2231.2	4350.53
1338	6311	3667	PVALB	4230.89	6048.05
1340	5456	3668	L6B	3575.28	5499.24
1344	4315	3677	L2/3 IT	2695.44	4772.71
1348	5606	3680	Micro/PVM	3682.47	5604.85
1356	8503	3692	L5 ET	5893.99	7476.2
1361	7286	3699	L2/3 IT	4957.21	6699.28
1363	6395	3702	SNCG	4272.74	6128.86
1365	3731	3709	VIP	2227.5	4421.84
1367	8417	3711	Endo	5815.9	7435.47
1370	3445	3714	Micro/PVM	2005.2	4241.83
1375	8615	3717	L2/3 IT	5963.72	7567.34
1378	3701	3722	VIP	2196.16	4412.51
1379	5006	3721	SNCG	3196.49	5250.58
1381	8321	3730	L2/3 IT	5730.14	7388.32
1387	8105	3738	L2/3 IT	5559.54	7255.6
1394	5303	3745	SNCG	3408.58	5459.88
1395	6650	3745	L2/3 IT	4440.44	6325.71
1398	6080	3760	L2/3 IT	3994.16	5970.81
1401	4562	3768	L2/3 IT	2826.16	5001.19
1403	6228	3772	VIP	4099.82	6075.14
1404	6716	3774	Endo	4472.36	6390.35
1406	4474	3782	Astro	2749.75	4955.35
1407	7273	3782	Astro	4893.9	6754.51
1408	7465	3782	VIP	5040.99	6877.93
1413	4603	3789	Endo	2844.07	5043.63
1418	5429	3795	VIP	3472.96	5579.17
1420	7608	3802	L2/3 IT	5137.67	6985.17
1422	4776	3810	Oligo	2963.09	5170.92
1425	5492	3813	VIP	3509.65	5633.45
1427	6215	3813	Micro/PVM	4063.5	6098.19
1428	3622	3819	Astro	2073.29	4436.04
1430	6263	3822	Micro/PVM	4094.49	6135.94
1431	7808	3824	L2/3 IT	5276.74	7130.58
1436	4724	3834	Oligo	2907.83	5155.88
1438	5415	3838	VIP	3434.6	5603.11
1446	7004	3850	L2/3 IT	4644.13	6633.69
1448	5981	3853	L2/3 IT	3858.54	5978.42
1454	8009	3863	VIP	5405.65	7289.65
1456	3671	3867	L2/3 IT	2079.98	4504.3
1458	5810	3871	L2/3 IT	3715.97	5882.29
1459	6491	3875	Oligo	4235.08	6323.09
1460	6313	3877	Astro	4097.44	6210.21
1462	6447	3877	OPC	4200.09	6296.34
1464	7477	3882	VIP	4985.9	6962.24
1473	4379	3905	L2/3 IT	2597.91	4988.51
1474	4774	3907	Astro	2899.21	5243.94
1477	4620	3911	L2/3 IT	2778.67	5148.01
1479	5328	3914	Astro	3319.1	5605.41
1480	7470	3917	Micro/PVM	4958.04	6984.56
1482	7543	3922	Astro	5010.75	7035.31
1487	8114	3939	SST	5437.23	7415.36
1494	7896	3948	SST	5264.45	7282.13
1497	8375	3950	L2/3 IT	5630.1	7591.56
1510	6146	3971	L6 CT	3909.09	6174.87
1515	5107	3976	L2/3 IT	3109.95	5510.84
1521	4479	3989	Astro	2620.52	5117.13
1525	7502	3988	L2/3 IT	4936.91	7059.51
1528	3739	3995	VIP	2049.79	4646.07
1530	7305	3997	PVALB	4780.22	6939.78
1531	4063	3998	PAX6	2296.06	4856.63
1543	4733	4015	L2/3 IT	2798.38	5300.32
1545	7556	4018	PVALB	4959	7117.21
1550	5345	4028	L2/3 IT	3258.85	5703.66
1559	7770	4033	L2/3 IT	5113.29	7266.25
1564	6829	4042	SNCG	4386.66	6668.28
1567	7193	4063	L2/3 IT	4652	6918.35
1570	4397	4062	Micro/PVM	2510.78	5120.35
1575	5159	4077	L2/3 IT	3084.86	5621.64
1576	5829	4070	Endo	3602.61	6046.95
1577	5544	4079	VIP	3378.51	5870.65
1581	4203	4091	VIP	2343.53	5017.86
1585	8774	4094	LAMP5 LHX6	5843.19	7958.34
1589	4550	4102	L2/3 IT	2602.27	5249.33
1599	4917	4119	OPC	2872.48	5498.26
1603	6342	4122	Oligo	3962.17	6416.53
1605	8851	4124	LAMP5	5882.89	8030.82
1610	4124	4128	L2/3 IT	2259.23	4995.42
1611	7168	4127	SNCG	4591.71	6951.3
1612	7298	4128	Astro	4690.65	7035.63
1615	6294	4133	L2/3 IT	3918.33	6394.1
1618	4765	4138	SST	2743.83	5415.11
1620	4666	4142	L2/3 IT	2665.42	5354.54
1630	5055	4165	L2/3 IT	2948.63	5622.2
1632	4283	4175	Micro/PVM	2350.82	5133.63
1633	4503	4171	Astro	2521.92	5271.98
1642	5303	4182	L2/3 IT	3127.68	5794.64
1650	4406	4194	L2/3 IT	2432.83	5227.25
1651	6157	4194	L6 IT Car3	3774.17	6352.77
1653	8631	4199	Endo	5666.15	7946.86
1655	5006	4200	L2/3 IT	2888.6	5617.52
1656	5201	4202	LAMP5	3036.69	5744.39
1673	8143	4229	Micro/PVM	5273.04	7656.16
1677	4371	4229	VIP	2383.52	5231.56
1678	8298	4230	L2/3 IT	5391.13	7756.56
1684	5276	4242	L2/3 IT	3068.43	5823.24
1689	6828	4247	L2/3 IT	4254.12	6824.68
1690	4446	4250	L2/3 IT	2427.47	5295.86
1692	5463	4253	L2/3 IT	3204.61	5951.87
1699	8498	4261	SST	5524.41	7908.86
1701	7463	4260	L2/3 IT	4732.2	7242.81
1703	4473	4263	Astro	2439.8	5323.17
1706	7795	4264	Micro/PVM	4983.96	7459.28
1713	5056	4275	L2/3 IT	2878.69	5707.11
1714	5994	4276	L2/3 IT	3596.6	6310.81
1717	4062	4280	Astro	2114.03	5072.01
1719	7849	4282	L2/3 IT	5013.75	7507.78
1720	9032	4282	Micro/PVM	5919.98	8268.2
1721	5564	4284	L2/3 IT	3262.06	6040.54
1723	5401	4286	L2/3 IT	3135.9	5937.3
1726	4170	4290	Astro	2190.33	5149.09
1730	5094	4298	L2/3 IT	2893.02	5749.15
1734	5578	4306	Astro	3258.64	6066.39
1735	6095	4307	Chandelier	3654.04	6399.48
1736	5510	4310	Micro/PVM	3203.98	6025.75
1738	7361	4316	L5 ET	4618.07	7220.14
1740	4718	4318	L2/3 IT	2592.13	5522.79
1745	4908	4326	L2/3 IT	2732.53	5651.05
1746	5406	4327	VLMC	3113.38	5971.92
1753	4024	4332	L2/3 IT	2051.49	5087.42
1754	7895	4333	SST	5016.21	7576.41
1765	4420	4358	L2/3 IT	2338.13	5361.88
1766	7350	4358	OPC	4582.64	7245.25
1770	4183	4365	VIP	2152.08	5214.9
1784	5732	4383	L2/3 IT	3327.11	6224.37
1785	8719	4381	Micro/PVM	5616.58	8142.84
1789	4384	4391	L2/3 IT	2289.34	5364.02
1790	4099	4394	L2/3 IT	2069.09	5183.12
1791	5419	4395	Micro/PVM	3079.63	6032.37
1795	4795	4400	Astro	2598.4	5635.1
1798	5318	4406	L2/3 IT	2995.19	5975.87
1799	7319	4406	Astro	4528.04	7262.09
1802	5207	4417	L2/3 IT	2903.09	5912.95
1803	5837	4414	L2/3 IT	3387.62	6315.61
1804	5631	4418	L2/3 IT	3227.25	6186.26
1806	4705	4426	VIP	2512.75	5597.16
1807	7930	4429	Oligo	4981.31	7672.45
1809	8231	4430	Micro/PVM	5211.25	7866.7
1814	4635	4436	SNCG	2452.7	5559.83
1816	6176	4443	Astro	3628.67	6555.73
1818	7780	4439	L2/3 IT	4859.98	7583.69
1820	7545	4441	L2/3 IT	4678.67	7434.17
1831	7759	4460	L2/3 IT	4830.39	7586.28
1832	8233	4461	OPC	5192.85	7891.73
1836	7155	4468	Oligo	4362.56	7204.17
1839	5090	4471	L2/3 IT	2778.75	5879.11
1840	8723	4472	L6B	5561.15	8215.12
1846	5649	4478	L6 CT	3202.47	6243.79
1848	8055	4480	L2/3 IT	5044.29	7791.87
1852	8037	4492	L2/3 IT	5022.78	7789.49
1853	8408	4495	L2/3 IT	5305.06	8030.26
1855	4889	4501	VIP	2605.49	5772.89
1869	6436	4524	L6 IT	3775.78	6784.9
1870	8621	4523	Astro	5450.23	8188.63
1873	5512	4526	L2/3 IT	3066.67	6192.5
1881	5396	4535	L2/3 IT	2972.02	6124.83
1882	6125	4535	L2/3 IT	3530.47	6593.42
1889	8593	4543	L2/3 IT	5415.92	8185.95
1900	5608	4552	L2/3 IT	3123.49	6274.12
1910	6019	4574	Oligo	3424.2	6555.16
1915	5925	4576	OPC	3350.9	6496.27
1919	6053	4585	L2/3 IT	3443.17	6585.44
1924	6520	4589	VLMC	3798.34	6888.69
1926	4483	4591	L2/3 IT	2236.63	5580.86
1930	6545	4599	L2/3 IT	3811.07	6912.42
1931	8497	4599	PVALB	5306.39	8167.14
1933	8986	4600	Oligo	5680.34	8482.23
1934	8836	4601	SST	5564.79	8386.58
1939	5010	4609	L2/3 IT	2628.76	5933.4
1941	4820	4611	VIP	2481.93	5812.8
1944	6602	4622	VLMC	3839.95	6966.68
1946	6717	4617	Astro	3931.26	7036.77
1949	6747	4619	VLMC	3952.95	7057.58
1951	6810	4623	Endo	3998.64	7101.14
1957	4651	4633	VIP	2338.32	5721.02
1958	7689	4634	Endo	4664.92	7674.58
1963	6524	4641	VLMC	3767.98	6931.09
1972	4372	4653	L2/3 IT	2111.74	5557.01
1974	8510	4657	L2/3 IT	5279.06	8219.93
1983	6623	4674	Oligo	3822.61	7020.01
1984	8282	4674	L2/3 IT	5093.48	8086.39
1989	6587	4679	L2/3 IT	3791.82	7000.7
1990	7838	4681	OPC	4748.85	7806.36
2000	4496	4689	L2/3 IT	2183.59	5664.29
2002	5218	4693	L2/3 IT	2734.1	6131.45
2003	7722	4693	L2/3 IT	4652.28	7740.99
2006	6439	4696	L2/3 IT	3667.52	6918.59
2008	5855	4698	L2/3 IT	3218.86	6544.73
2011	8108	4698	Oligo	4944.76	7992.93
2014	5314	4701	Chandelier	2802.5	6199.28
2016	6996	4703	Astro	4089.7	7281.99
2017	9191	4704	Micro/PVM	5770.53	8693.67
2022	7054	4707	VIP	4131.56	7322.33
2026	5625	4707	OPC	3036.89	6403.79
2027	9047	4709	Oligo	5657	8604.94
2037	8802	4723	Oligo	5460.32	8458.18
2043	5697	4730	Micro/PVM	3077.26	6467.69
2045	9468	4731	OPC	5965.37	8892.41
2063	9287	4752	L2/3 IT	5813.21	8792.15
2066	8157	4755	PVALB	4945.66	8068.1
2076	8466	4781	Oligo	5165.65	8286.63
2078	4929	4780	VLMC	2456.79	6012.33
2083	4558	4790	VLMC	2166.16	5781.51
2086	4670	4795	VIP	2248.75	5857.34
2089	9274	4797	Micro/PVM	5774.33	8818.26
2094	6454	4802	L2/3 IT	3610.87	7009.43
2102	8244	4808	LAMP5 LHX6	4978.23	8164.62
2105	7464	4811	L2/3 IT	4378.79	7665.54
2109	4710	4817	Astro	2265.25	5899.9
2113	7425	4821	Astro	4342.49	7648.13
2114	8726	4821	Oligo	5339.11	8484.4
2125	7329	4836	L2/3 IT	4259.31	7597.92
2128	4877	4841	Astro	2377.75	6025.63
2133	6049	4849	Oligo	3270.41	6785.11
2136	8189	4844	L2/3 IT	4912.96	8156.84
2139	7468	4854	Astro	4354.22	7701.05
2145	7982	4871	OPC	4737.03	8044.47
2152	7495	4879	Astro	4358.83	7737.56
2154	5020	4882	PVALB	2460.94	6148.96
2157	6881	4887	L2/3 IT	3883.34	7349.02
2168	7238	4900	SNCG	4148.46	7588.45
2171	7468	4904	Oligo	4322.08	7739.36
2176	4532	4909	SST	2069.76	5855.96
2180	9033	4918	Micro/PVM	5511.94	8756.04
2187	8078	4922	OPC	4777.79	8145.24
2188	4699	4922	VIP	2189.33	5973.27
2193	6731	4930	L2/3 IT	3740.79	7285.54
2198	8564	4936	Micro/PVM	5141.09	8468.36
2208	8916	4940	Oligo	5408.17	8697.69
2213	8189	4944	L5/6 NP	4848.68	8233.45
2214	5102	4947	Oligo	2481.97	6251.46
2215	5217	4946	L2/3 IT	2570.71	6324.61
2221	8643	4950	L2/3 IT	5192.61	8529.87
2230	8690	4961	Astro	5221.54	8568.51
2231	8330	4965	Astro	4943.2	8340.17
2239	6539	4973	VIP	3566.07	7195.06
2241	6743	4974	OPC	3721.7	7326.96
2242	8251	4975	OPC	4876.25	8297.05
2253	5757	4995	L2/3 IT	2952.88	6709.26
2259	8649	5005	Micro/PVM	5161.85	8575.86
2263	7692	5012	Astro	4424.25	7966.07
2278	9136	5025	VIP	5522.06	8904.22
2281	7773	5034	Chandelier	4472.16	8034.99
2285	9391	5042	Astro	5706.47	9081.15
2287	4560	5044	SNCG	2004.43	5977.38
2288	7666	5043	L2/3 IT	4384.41	7973.11
2290	5318	5046	Micro/PVM	2583.8	6466.14
2291	5199	5047	L2/3 IT	2492	6390.41
2295	5411	5057	L2/3 IT	2647.98	6534.35
2301	4658	5065	L2/3 IT	2066	6056.46
2307	7035	5075	Micro/PVM	3880.46	7592.02
2313	6588	5082	L2/3 IT	3533.54	7310.06
2317	6648	5087	L2/3 IT	3576.29	7352.46
2320	6000	5088	L6B	3079.25	6936.7
2327	5176	5099	Astro	2440.96	6415.47
2328	6727	5100	Astro	3628.45	7413.19
2329	9773	5099	L2/3 IT	5962.46	9370.36
2330	8007	5101	OPC	4608.34	8236.73
2344	5299	5132	L2/3 IT	2513.97	6519.81
2352	9823	5140	Endo	5974.41	9433.91
2354	5079	5145	Astro	2337.08	6388.35
2356	5957	5148	L2/3 IT	3007.74	6955.02
2357	7318	5149	Oligo	4049.69	7830.62
2358	9585	5149	L2/3 IT	5786.31	9287.82
2361	7737	5155	VIP	4366.8	8104.54
2373	5307	5165	L2/3 IT	2498.89	6550.23
2376	7112	5173	L2/3 IT	3876.45	7716.59
2378	5724	5173	Micro/PVM	2813.18	6824.4
2382	8761	5180	L2/3 IT	5135.16	8781.91
2387	4740	5182	Micro/PVM	2053.61	6198.79
2389	4852	5188	L2/3 IT	2135.55	6275.38
2391	7144	5185	OPC	3893.25	7746.35
2394	8560	5187	L2/3 IT	4976.69	8658.07
2396	5321	5190	Astro	2493.54	6578.38
2397	9253	5192	L2/3 IT	5504.34	9107.35
2401	5019	5194	L2/3 IT	2259.62	6387.32
2405	7733	5198	L6 CT	4336.1	8134.91
2407	9295	5199	Oligo	5532.02	9139.71
2411	9662	5201	L2/3 IT	5811.87	9377.15
2413	9749	5203	VIP	5877.23	9434.6
2417	7470	5211	L2/3 IT	4126.27	7975.82
2422	9542	5217	Oligo	5709.66	9312.27
2432	5180	5225	PVALB	2363.03	6514.56
2444	7469	5242	OPC	4105.58	7998.92
2449	7638	5254	VIP	4227.33	8116.75
2453	9628	5257	PVALB	5749.83	9398.19
2459	9021	5270	Astro	5276.48	9017.98
2465	7124	5276	L2/3 IT	3819.44	7803.21
2466	8634	5281	L5/6 NP	4972.95	8777.64
2469	8916	5285	L6 IT	5186.41	8961.98
2473	7607	5292	L2/3 IT	4179.15	8125.93
2480	5217	5299	L5/6 NP	2343.81	6595.03
2483	6289	5302	L2/3 IT	3163.08	7286.39
2488	5369	5307	Oligo	2455.11	6698.86
2491	6239	5309	L2/3 IT	3120.28	7259.62
2495	9684	5311	Oligo	5758.02	9475.55
2498	7628	5313	Micro/PVM	4181.74	8155.51
2509	6057	5326	VIP	2969.93	7155.65
2510	8110	5326	Micro/PVM	4542.62	8475.3
2512	5086	5326	Oligo	2226.1	6531.51
2531	9180	5347	L2/3 IT	5348.79	9179.17
2540	8060	5349	OPC	4489.53	8460.78
2544	5019	5362	L2/3 IT	2151.64	6516.02
2545	9971	5363	Oligo	5944.45	9699.87
2547	4958	5366	Astro	2102.34	6479.87
2556	8406	5379	Micro/PVM	4735.3	8706.16
2557	9231	5381	Astro	5366	9237.99
2566	6444	5388	VLMC	3226.54	7451.91
2574	8859	5400	Chandelier	5068.82	9013.43
2580	8585	5406	L6 IT Car3	4855.07	8841.9
2589	7551	5415	VIP	4057.19	8184.16
2590	8794	5415	Oligo	5009.39	8983.14
2592	6406	5417	L2/3 IT	3178.79	7449.7
2601	10078	5434	OPC	5980.77	9823.03
2604	6456	5435	L2/3 IT	3205.52	7495.62
2605	6498	5434	L2/3 IT	3238.34	7521.86
2606	6793	5435	L2/3 IT	3463.68	7712.24
2615	5270	5441	L6B	2293.13	6737.87
2626	9639	5448	Micro/PVM	5635.48	9551.58
2630	5162	5457	VIP	2200.12	6680.71
2640	8224	5465	L2/3 IT	4540.6	8655.05
2641	10088	5465	Micro/PVM	5968.51	9853.21
2653	6205	5478	LAMP5	2985.6	7367.22
2655	5419	5481	SST	2381.56	6864.29
2678	8022	5517	VIP	4352.44	8565.05
2680	9309	5518	L5 IT	5337.69	9393.08
2694	5903	5540	VIP	2714.4	7220.6
2698	8490	5547	Astro	4691.66	8888.85
2703	8135	5552	PVALB	4416.5	8664.49
2707	9331	5555	VIP	5330.76	9435.56
2709	6532	5558	PVALB	3184.68	7638.7
2722	5316	5573	Micro/PVM	2243.52	6868.56
2753	5217	5611	Micro/PVM	2143.26	6834.03
2754	5978	5611	VIP	2726.22	7323.2
2755	6288	5614	Oligo	2961.76	7524.76
2759	8313	5615	L2/3 IT	4512.36	8827.17
2762	5249	5622	LAMP5 LHX6	2160.7	6863.03
2765	7338	5627	Micro/PVM	3757.75	8209.64
2777	9093	5646	Astro	5089.95	9352.29
2785	8073	5660	Astro	4299.59	8707.37
2786	10022	5658	Endo	5793.89	9958.63
2790	5272	5663	LAMP5 LHX6	2151.97	6909.22
2793	8347	5671	PVALB	4502.41	8891.92
2796	7936	5675	VIP	4185	8630.8
2797	6731	5678	Oligo	3259.98	7858.54
2809	10055	5691	Astro	5797.96	10005.1
2825	7652	5704	LAMP5 LHX6	3948.8	8470.46
2830	5556	5709	Micro/PVM	2339.95	7127.01
2834	9565	5719	Micro/PVM	5404.6	9711.61
2845	5515	5732	Astro	2293.76	7118.28
2848	5573	5736	L2/3 IT	2335.62	7158.62
2863	9506	5746	Micro/PVM	5342.05	9694.37
2877	5771	5759	VIP	2472.51	7303.51
2878	7537	5759	OPC	3825.35	8438.68
2884	5475	5764	L2/3 IT	2242.55	7117.08
2885	6400	5765	Micro/PVM	2950.5	7712.42
2890	7589	5766	Astro	3860.68	8477.46
2898	6360	5772	Astro	2915.36	7692.07
2902	8780	5777	Astro	4765.97	9251.45
2904	8750	5779	OPC	4741.71	9233.7
2909	6514	5784	L2/3 IT	3025.62	7800.26
2927	9214	5804	VIP	5081.08	9551.1
2931	8733	5809	Astro	4709.4	9245.75
2934	6438	5812	L2/3 IT	2949.4	7772.85
2935	10363	5811	Oligo	5956.77	10295
2941	5563	5816	VIP	2276.54	7213.48
2945	5612	5818	L2/3 IT	2312.79	7246.51
2950	6232	5824	Oligo	2783.88	7649.63
2963	5327	5839	Astro	2080.97	7079.4
2970	6203	5847	L6 IT Car3	2746.88	7648.61
2972	8982	5850	PVALB	4873.79	9437.21
2975	7527	5857	Astro	3754.7	8507.32
2981	7648	5860	L2/3 IT	3845.46	8587.4
2987	7839	5871	L2/3 IT	3984.7	8718.59
2990	9296	5875	Oligo	5098.26	9658.2
2994	10466	5878	Oligo	5992.6	10412.6
3020	6147	5904	Oligo	2667.34	7656.28
3024	6575	5907	L2/3 IT	2993.28	7933.69
3025	9305	5908	Oligo	5083.94	9689.27
3028	5364	5913	Endo	2061.75	7159.87
3041	5541	5924	Astro	2190.26	7282.07
3044	5617	5928	Astro	2245.91	7333.99
3050	7734	5934	VIP	3863.77	8699.36
3053	9124	5937	Chandelier	4926.65	9595.14
3054	9933	5938	Oligo	5545.73	10115.9
3058	9449	5942	PVALB	5172.4	9807.87
3061	7217	5943	L2/3 IT	3461.94	8373.94
3070	6641	5957	L5/6 NP	3011.7	8014.42
3077	6800	5964	SNCG	3129	8121.98
3098	5585	5996	Astro	2177.69	7365.51
3101	7234	5998	Micro/PVM	3439.61	8427
3103	9472	5999	L2/3 IT	5153.38	9866.32
3110	6146	6007	Endo	2600.37	7734.54
3117	6344	6012	L2/3 IT	2748.83	7865.64
3125	5681	6027	L2/3 IT	2231.3	7450.96
3129	10437	6031	Oligo	5872.04	10511.1
3135	8246	6038	OPC	4189.14	9108.14
3136	9606	6038	Micro/PVM	5230.96	9982.33
3145	10230	6044	L2/3 IT	5705.11	10388
3151	7985	6048	L2/3 IT	3982.77	8948.03
3153	6358	6049	Oligo	2735.77	7902.98
3163	7155	6056	Oligo	3341.81	8420.65
3168	9696	6060	Astro	5285.76	10057
3169	9739	6060	PVALB	5318.7	10084.7
3180	7209	6072	OPC	3372.89	8467.61
3181	9659	6074	L2/3 IT	5248.42	10044
3184	6792	6079	L2/3 IT	3048.95	8204.93
3197	5726	6087	Oligo	2227.21	7525.85
3207	8117	6102	L5 IT	4049.18	9074.25
3209	5486	6101	L2/3 IT	2034.36	7382.31
3221	7275	6117	LAMP5 LHX6	3394.53	8544.51
3239	10493	6132	L5 IT	5850.02	10624.5
3243	9148	6134	Astro	4818.4	9761.47
3252	6388	6145	Astro	2697.05	7995.81
3253	7305	6145	Micro/PVM	3399.51	8585.24
3254	6554	6147	Micro/PVM	2822.93	8104.04
3262	8037	6153	Micro/PVM	3955.11	9061.89
3272	8419	6163	OPC	4241.31	9315.1
3274	10205	6166	L5/6 NP	5607.54	10465.4
3278	8110	6168	LAMP5 LHX6	4001.39	9120.31
3283	7509	6169	Astro	3540.36	8734.76
3299	6580	6187	L2/3 IT	2817.13	8151.4
3300	10531	6186	L2/3 IT	5844.42	10690.3
3304	6204	6194	L4 IT	2524.6	7915.07
3307	10187	6196	VIP	5574.47	10476.8
3316	10555	6210	PVALB	5847.37	10724.1
3323	6934	6220	OPC	3067.1	8404.22
3338	6502	6232	Astro	2728.45	8135.73
3339	10523	6234	L6B	5807.43	10721.9
3346	9591	6240	Micro/PVM	5089.62	10127.4
3375	9130	6268	Astro	4718.48	9852.55
3378	9571	6271	L2/3 IT	5054.38	10138.3
3381	6646	6273	Oligo	2812.41	8259.7
3382	9532	6273	Oligo	5023.22	10114.8
3391	7308	6283	L2/3 IT	3313.1	8692.88
3392	8400	6284	L2/3 IT	4148.98	9395.58
3393	10390	6284	L5 IT	5673.41	10674.7
3411	9555	6304	L2/3 IT	5020.91	10153.3
3415	9608	6309	L2/3 IT	5058.29	10191.2
3417	9452	6312	L4 IT	4936.86	10093.2
3423	7250	6318	L2/3 IT	3246.18	8682.41
3425	10098	6321	OPC	5425.94	10515.4
3430	10420	6324	Micro/PVM	5670.68	10724.6
3436	9258	6333	Chandelier	4774.75	9984.62
3437	7930	6335	Astro	3756.16	9132.53
3440	8707	6340	Astro	4348.16	9635.81
3442	7371	6345	Micro/PVM	3321.51	8780.88
3453	6157	6351	Micro/PVM	2387.68	8005.13
3460	7452	6356	OPC	3376.49	8841.37
3463	7265	6353	Astro	3235.17	8718.87
3473	7272	6380	L5/6 NP	3223.18	8744.05
3474	10021	6379	Astro	5329.68	10510.3
3481	8041	6388	L2/3 IT	3807.12	9244.48
3482	10528	6387	L2/3 IT	5712.92	10842.3
3489	9898	6395	Micro/PVM	5225.17	10443.5
3490	7896	6397	Astro	3690.26	9158.17
3498	6117	6406	Astro	2321.68	8021.55
3502	5929	6407	OPC	2177.02	7901.47
3503	9427	6408	VIP	4856	10150.7
3514	9129	6422	L2/3 IT	4618.72	9969.88
3519	10548	6423	Chandelier	5705.1	10882.8
3522	10935	6427	L4 IT	5998.99	11134.6
3526	8569	6430	Astro	4184.6	9616.05
3527	9241	6430	Astro	4699.38	10048
3528	5740	6435	L2/3 IT	2014.24	7801.43
3537	10431	6443	L4 IT	5602.62	10822.9
3543	7742	6455	OPC	3535.01	9103.61
3562	9086	6474	Micro/PVM	4552.36	9982.08
3564	10934	6478	PVALB	5965.44	11173
3576	6050	6501	Oligo	2209.29	8051.26
3586	8943	6503	SST	4424.17	9912.37
3591	6138	6518	Oligo	2265.78	8120.84
3601	7531	6528	Astro	3326.45	9023.91
3602	8263	6528	Astro	3887.19	9494.43
3605	7345	6530	L2/3 IT	3182.68	8905.88
3612	10837	6534	Micro/PVM	5855.14	11153.6
3614	7442	6537	PVALB	3252.49	8973.59
3615	9872	6537	Astro	5113.97	10535.6
3616	9711	6538	L5 IT	4990	10432.8
3633	10488	6559	Astro	5571.72	10948.4
3634	10951	6559	Oligo	5926.4	11246
3647	6718	6579	L2/3 IT	2670.87	8540.39
3655	8888	6588	Oligo	4327.4	9942.13
3656	9995	6587	Oligo	5176.06	10652.9
3665	7082	6594	L2/3 IT	2940.07	8785.85
3669	10959	6598	L2/3 IT	5907.45	11281
3677	9041	6607	L2/3 IT	4432.4	10055
3682	7596	6609	Chandelier	3324.18	9127.74
3686	6086	6612	Astro	2165.52	8159.43
3696	8896	6619	Astro	4313.61	9971.02
3699	6870	6622	Astro	2759.67	8671.03
3707	10896	6633	SST	5836.7	11267.3
3711	7329	6637	L2/3 IT	3101.64	8977.56
3723	9828	6649	Micro/PVM	5008.28	10593.1
3727	8536	6653	Astro	4015.98	9765.66
3732	10269	6656	L2/3 IT	5341.6	10881.9
3739	7598	6662	L2/3 IT	3291.64	9169.62
3740	7297	6663	Oligo	3060.42	8976.91
3741	9161	6664	Chandelier	4487.68	10175.8
3744	11036	6668	L4 IT	5921.45	11384.1
3754	9815	6678	L5 IT	4979.68	10606.9
3757	10714	6683	L2/3 IT	5665.14	11188.6
3759	7590	6687	L2/3 IT	3269.44	9183.63
3761	8038	6690	VLMC	3610.7	9473.9
3763	8015	6692	Oligo	3591.8	9460.65
3765	6517	6693	L2/3 IT	2443.62	8498.52
3775	9629	6704	Astro	4820.48	10507.3
3780	10398	6709	Astro	5406.35	11005.4
3785	9825	6712	L2/3 IT	4965.48	10639.4
3788	11140	6715	L6 IT Car3	5970.9	11487
3792	7776	6719	Chandelier	3391.36	9327.7
3793	8581	6719	VIP	4008.02	9845.15
3803	8901	6730	SNCG	4246.09	10059.3
3805	8711	6736	Chandelier	4096.68	9941.73
3806	11087	6733	PVALB	5918.73	11466.7
3812	8169	6740	Endo	3678.91	9596.41
3816	10310	6749	L4 IT	5313.23	10979.5
3817	10153	6750	L4 IT	5192.32	10879.4
3824	7448	6760	Oligo	3113.74	9148.28
3825	9262	6761	Oligo	4502.7	10315.1
3832	10536	6769	Oligo	5473.5	11140.1
3840	7887	6781	L2/3 IT	3436.54	9446.55
3841	9421	6782	L2/3 IT	4611.01	10433.4
3849	9463	6792	Micro/PVM	4636.75	10468
3853	10852	6797	L5 IT	5697.57	11364.7
3867	6959	6813	Oligo	2705.08	8874.56
3884	10342	6827	Oligo	5287.61	11059.8
3888	8228	6834	Oligo	3663.69	9706.34
3894	10861	6840	SNCG	5676.83	11403.4
3905	8500	6850	L4 IT	3861.77	9893.44
3910	9532	6857	L2/3 IT	4647.83	10562.2
3915	7440	6863	L2/3 IT	3041.41	9222.04
3919	7624	6872	SNCG	3176.57	9347.21
3924	7543	6877	L2/3 IT	3111.31	9298.97
3925	8710	6878	Micro/PVM	4004.64	10049.9
3931	10623	6888	L4 IT	5463.66	11287.2
3933	7154	6887	OPC	2806.89	9056.59
3938	11029	6902	LAMP5 LHX6	5765.67	11558.9
3942	10171	6905	VIP	5106.48	11009.7
3943	8502	6907	Endo	3826.66	9938.39
3948	9937	6910	L2/3 IT	4924.01	10863.1
3952	11135	6914	L5/6 NP	5839.16	11636.2
3955	10915	6917	L2/3 IT	5668.7	11497.1
3961	7057	6921	Micro/PVM	2710.73	9020.28
3973	8610	6933	SNCG	3892.68	10027.7
3984	10409	6946	L4 IT	5262.44	11194.1
3989	10683	6948	Oligo	5471.05	11371.7
3999	10873	6953	L4 IT	5613.39	11497.7
4000	8824	6955	Astro	4042.47	10182.1
4001	9291	6955	PVALB	4400.22	10482.3
4008	10613	6962	L2/3 IT	5408.43	11337.4
4009	9072	6964	L4 IT	4226.67	10348.4
4015	7571	6969	Astro	3073.62	9387.44
4020	8651	6978	Astro	3895.16	10088.5
4024	7038	6981	Oligo	2657.61	9054.03
4030	10674	6986	Oligo	5439.73	11395
4036	10606	6996	VIP	5381.21	11359
4052	10962	7006	Oligo	5647.5	11595.5
4055	7074	7011	Astro	2665.9	9100.15
4056	10232	7009	Oligo	5086.35	11128.5
4059	6907	7013	Astro	2536.69	8994.34
4060	8393	7012	VIP	3675.67	9948.76
4061	9575	7013	PVALB	4580.49	10709.3
4063	6711	7014	Astro	2385.9	8869.12
4065	8370	7021	L2/3 IT	3652.27	9940.87
4073	6755	7032	Astro	2408.03	8911.19
4076	10213	7035	L4 IT	5055.09	11136.2
4091	7079	7050	L2/3 IT	2644.66	9133.24
4092	11084	7054	PVALB	5710.1	11710.7
4093	6618	7056	Astro	2287.66	8841.51
4099	8399	7066	VIP	3645.56	9993.98
4100	9150	7066	Oligo	4220.86	10476.7
4106	8217	7069	Micro/PVM	3504.21	9879.29
4120	10974	7084	SST	5606.55	11662.9
4123	10654	7085	Astro	5360.77	11458
4128	6308	7089	LAMP5	2028.97	8667.53
4129	10482	7090	OPC	5225.8	11351.3
4147	10055	7113	Astro	4883.91	11094.4
4152	10474	7115	Astro	5203.6	11365.3
4155	9698	7121	Astro	4605.29	10871.1
4156	11090	7120	L4 IT	5672.27	11765.1
4157	8196	7121	Oligo	3454.7	9905.63
4159	6627	7124	Micro/PVM	2250.84	8899.39
4160	8914	7123	Astro	4003.43	10368.7
4173	9332	7135	VIP	4315.92	10646.6
4180	7092	7148	L2/3 IT	2591.63	9216.67
4186	9939	7153	VIP	4769.34	11050.5
4192	9525	7158	L4 IT	4448.99	10788.2
4200	10944	7174	L2/3 IT	5525.72	11712.6
4202	8953	7174	OPC	4000.52	10432.8
4207	8704	7180	Astro	3805.92	10277.4
4211	6370	7182	L5/6 NP	2016.69	8778.62
4212	10339	7182	L5 IT	5057.12	11329.8
4214	9741	7184	Chandelier	4597.74	10947
4217	9617	7188	LAMP5	4500.18	10870.4
4227	10641	7195	L4 IT	5280.11	11533.9
4228	8110	7198	SST	3339.32	9909.33
4230	7197	7201	Micro/PVM	2637.99	9324.76
4245	7857	7225	Oligo	3128.16	9767.39
4253	10809	7232	L2/3 IT	5385.02	11670.3
4255	7428	7234	L2/3 IT	2793.74	9498.53
4259	9465	7242	SNCG	4349.03	10814
4265	10806	7259	L5 IT	5365.37	11689
4278	8115	7280	L2/3 IT	3290.44	9975.36
4280	9272	7284	L4 IT	4174.19	10722.1
4282	9196	7287	Astro	4114.04	10675.6
4302	11197	7303	L2/3 IT	5636.61	11974.1
4304	11497	7305	SNCG	5865.14	12168.4
4305	8008	7308	L6B	3190.48	9928.03
4306	9873	7306	L5/6 NP	4620.44	11125.3
4309	10684	7310	L4 IT	5239.13	11649.7
4312	10548	7313	L5/6 NP	5133.02	11564.5
4317	6696	7316	Astro	2180.29	9090.82
4320	7138	7322	OPC	2515.02	9379.53
4326	9732	7333	PVALB	4495.07	11055.3
4327	11496	7332	OPC	5847.01	12188.5
4331	11053	7336	L4 IT	5505.09	11906.8
4332	7500	7337	L2/3 IT	2782.69	9623.71
4334	11313	7335	VLMC	5704.9	12073.1
4350	10034	7356	VIP	4711.63	11267.1
4353	11676	7359	OPC	5967.55	12324.8
4356	11528	7363	Micro/PVM	5851.6	12232.8
4357	9853	7364	L2/3 IT	4567.83	11156.9
4360	8678	7365	VIP	3667.09	10402.4
4361	10880	7366	VIP	5353.28	11818.5
4364	7451	7368	LAMP5 LHX6	2725.22	9615.96
4365	8865	7367	Micro/PVM	3809.05	10524.1
4366	10370	7367	L4 IT	4961.95	11491.5
4367	10728	7367	L4 IT	5236.19	11721.6
4374	8311	7377	Oligo	3378.24	10175.7
4375	10615	7376	L2/3 IT	5143.85	11655.9
4379	7832	7379	PVALB	3010.02	9869.29
4395	9094	7396	L2/3 IT	3965.84	10693.5
4396	10128	7395	Endo	4758.57	11357.4
4400	11197	7401	PVALB	5573.61	12049.1
4407	7042	7411	Astro	2384.27	9386
4413	10874	7416	Astro	5316.54	11853
4417	8611	7420	VIP	3580.41	10401.4
4421	9033	7425	VIP	3900.47	10676.5
4428	11293	7435	L5 IT	5625.3	12136.9
4429	9744	7436	VLMC	4438.05	11142
4434	11321	7438	OPC	5644.82	12157.2
4442	6838	7444	Micro/PVM	2206.79	9280.15
4450	9538	7453	Chandelier	4269.32	11022.6
4451	9921	7455	Micro/PVM	4561.43	11270.3
4455	8450	7459	Oligo	3432.01	10327.8
4456	9824	7457	L5/6 NP	4485.84	11209.5
4457	11616	7457	L6 CT	5858.59	12361.4
4458	10188	7458	L4 IT	4764.04	11444.2
4460	7056	7456	Astro	2366.07	9429.47
4467	11391	7466	L4 IT	5680.45	12223.6
4470	6844	7470	Micro/PVM	2194.67	9303.93
4473	7974	7470	OPC	3060.3	10030.3
4476	11307	7473	PVALB	5611.6	12175
4485	10071	7479	Oligo	4660.91	11385.1
4486	9912	7481	L4 IT	4537.82	11284.4
4496	11540	7492	LAMP5	5777.87	12339.3
4500	10933	7497	SST	5309.67	11953
4503	7634	7502	L2/3 IT	2779.28	9836.24
4508	10821	7506	Micro/PVM	5218.09	11887.9
4515	6708	7513	L2/3 IT	2062.85	9249.45
4518	9964	7517	L5 IT	4554.52	11345.4
4519	9669	7522	Micro/PVM	4325.32	11159.6
4523	11211	7526	VIP	5503.99	12153.9
4526	11841	7528	L2/3 IT	5985.31	12560.4
4536	7526	7534	Astro	2675.97	9791.33
4551	10264	7548	Micro/PVM	4764.41	11562
4553	7183	7553	Astro	2401.01	9585.41
4558	9591	7557	Oligo	4243.07	11136.3
4559	11740	7559	Chandelier	5888.02	12519.2
4565	9104	7564	L2/3 IT	3865.51	10828.6
4570	7530	7564	VIP	2659.76	9816.89
4573	11298	7568	VIP	5543.64	12242
4575	10477	7571	L5 IT	4912.79	11716.5
4576	11600	7570	L4 IT	5773.7	12437.6
4579	9397	7571	PVALB	4085.46	11022.3
4580	10504	7571	OPC	4933.47	11733.9
4591	9972	7582	L4 IT	4518.87	11400.4
4595	11448	7586	Oligo	5646.98	12352.2
4599	8769	7590	L6 IT Car3	3592.17	10633.2
4615	9412	7603	VIP	4076.38	11056.5
4616	10626	7601	L4 IT	5007.65	11835.3
4627	9635	7605	Micro/PVM	4245.92	11201.4
4629	9058	7607	L4 IT	3802.63	10832
4630	10863	7608	L5/6 NP	5184.7	11993
4633	10000	7610	Astro	4522.32	11439.8
4637	11089	7611	OPC	5355.9	12140.6
4640	11284	7613	Micro/PVM	5503.99	12267.4
4649	11326	7620	PVALB	5531.66	12299.8
4653	11422	7623	SST	5603.28	12363.8
4661	7739	7632	Micro/PVM	2776.15	10003.3
4663	9739	7635	L4 IT	4306.31	11291.2
4669	11542	7645	PVALB	5681.06	12457.8
4684	9777	7657	Chandelier	4321.28	11332.5
4689	10029	7661	VIP	4511.75	11497.5
4692	9049	7664	Oligo	3759.1	10869.9
4698	11365	7676	L5/6 NP	5525.54	12367.8
4711	11233	7687	Micro/PVM	5417.36	12291.4
4713	11851	7691	LAMP5 LHX6	5888.2	12691.7
4717	8509	7694	SST	3326.15	10545.8
4721	9070	7697	SNCG	3753.97	10908.7
4725	11454	7704	Micro/PVM	5575.72	12446.4
4728	9968	7703	Astro	4438.02	11490.5
4730	8569	7706	L2/3 IT	3364.4	10593.5
4732	9824	7708	Micro/PVM	4324.5	11401.8
4736	9709	7712	Micro/PVM	4233.83	11330.9
4741	9927	7718	Astro	4396.97	11475.6
4753	9375	7734	VIP	3963.83	11133.1
4755	7867	7735	L2/3 IT	2808	10164.5
4759	11551	7739	L5 IT	5627.53	12535.6
4776	7644	7756	Oligo	2623.67	10037.2
4783	9820	7763	Oligo	4286.08	11441.3
4791	8915	7767	SST	3590.24	10862.7
4792	9797	7768	L4 IT	4265.25	11430.4
4797	11857	7773	L5 IT	5840.09	12758.3
4801	12017	7773	Astro	5962.65	12861.2
4802	9626	7775	SNCG	4129.76	11325.8
4805	7667	7778	L2/3 IT	2627.15	10068.9
4808	7525	7784	L2/3 IT	2514.51	9982.2
4809	10765	7783	Oligo	4997.14	12064.1
4814	7321	7788	L2/3 IT	2355.67	9854.14
4816	9777	7788	L4 IT	4237.07	11432.8
4817	10602	7789	L6 IT	4868.42	11963.9
4819	10991	7790	Micro/PVM	5165.77	12214.7
4822	10523	7792	Oligo	4805.97	11915.4
4826	10735	7794	L2/3 IT	4967.09	12053.2
4827	11565	7794	LAMP5 LHX6	5602.9	12586.7
4830	11477	7797	SNCG	5533.56	12532.5
4831	7363	7795	L2/3 IT	2383.34	9886.5
4837	9226	7802	L4 IT	3805.98	11089.4
4841	7432	7803	L2/3 IT	2431.06	9936.98
4842	9467	7804	Astro	3989.31	11245.8
4843	11135	7802	SST CHODL	5268.36	12316.5
4860	9883	7819	L4 IT	4298.35	11524.7
4861	10162	7819	Oligo	4512.07	11704
4862	11651	7819	OPC	5652.71	12661.2
4863	10290	7820	L4 IT	4609.48	11787.1
4868	10193	7829	PVALB	4529.39	11731.6
4869	8218	7830	L2/3 IT	3015.81	10462.9
4870	10617	7830	L4 IT	4853.55	12004.9
4871	11895	7830	L4 IT	5832.56	12826.4
4872	10816	7832	Astro	5004.71	12134.4
4875	7349	7833	L2/3 IT	2348.19	9906.61
4876	10486	7833	L4 IT	4751.27	11923
4887	11487	7838	L2/3 IT	5514.87	12570.3
4891	9488	7853	Oligo	3973.9	11296.9
4893	11145	7852	L5 IT	5243.88	12361.2
4894	11881	7854	Oligo	5806.41	12835.8
4896	10172	7857	Oligo	4495.31	11739.6
4909	7835	7867	LAMP5	2698.63	10245
4920	11220	7875	Oligo	5286.55	12427
4928	11160	7880	OPC	5237.38	12392.3
4931	9136	7884	SST	3684.33	11094.3
4941	9930	7893	L5 IT	4286.79	11611.6
4942	10381	7894	OPC	4631.63	11902.3
4949	11437	7899	L4 IT	5437.36	12584.9
4952	10560	7900	Micro/PVM	4764.89	12021.9
4956	11240	7906	L4 IT	5281.95	12463.6
4958	11333	7908	L5 IT	5351.9	12524.9
4967	10710	7917	L4 IT	4868.87	12131.4
4969	10672	7920	L5 IT	4837.83	12109.2
4970	11608	7920	Astro	5554.85	12710.9
4976	9929	7925	Oligo	4265.45	11635.5
4979	8589	7927	L2/3 IT	3237.66	10775.7
4983	10842	7935	VIP	4958.42	12230
4990	8626	7944	L2/3 IT	3255.08	10812.5
4999	12141	7958	Astro	5938.73	13082.6
5003	9469	7960	L2/3 IT	3890.57	11366.6
5004	10868	7960	L4 IT	4962.27	12265.9
5005	11512	7960	L6 IT Car3	5455.6	12679.8
5007	10612	7961	Micro/PVM	4765.52	12102.1
5017	10219	7975	PVALB	4455.46	11860.2
5025	12224	7985	L5 IT	5984.95	13156.6
5029	9958	7986	Chandelier	4248.46	11700.8
5054	11206	8004	Micro/PVM	5192.91	12516.8
5055	11507	8005	L5 IT	5422.84	12711.1
5066	10636	8020	PVALB	4745.98	12162.7
5067	9477	8021	L4 IT	3857.49	11418.5
5070	12211	8020	L5 IT	5952.5	13175.1
5076	7211	8026	Micro/PVM	2118.42	9965.75
5077	10772	8026	PVALB	4846.3	12254.7
5085	11655	8035	PVALB	5516.94	12829.2
5091	9797	8042	L4 IT	4089.13	11640.3
5092	10654	8042	Oligo	4745.63	12191.1
5093	10070	8046	L5 IT	4295.68	11818.8
5094	10809	8046	VIP	4861.79	12293.8
5095	11302	8045	SST	5240.09	12609.9
5097	9163	8047	Chandelier	3600.24	11236.6
5102	11064	8051	L4 IT	5053.92	12461.6
5103	9095	8053	OPC	3544.29	11197.4
5104	9529	8052	L5 IT	3877.4	11475.6
5108	10628	8055	L5/6 NP	4717.35	12184.4
5118	8796	8065	Endo	3307.53	11014.4
5119	10390	8066	Oligo	4527.96	12039.8
5124	11684	8073	L5 IT	5514.73	12876.9
5135	9011	8087	L5/6 NP	3458.09	11169.5
5136	11725	8089	SST	5535.85	12915.6
5147	10470	8100	L4 IT	4567.39	12117.3
5153	11088	8103	L5/6 NP	5038.88	12516.8
5159	7768	8106	Astro	2493.68	10385.1
5162	9510	8110	Micro/PVM	3825.56	11507.9
5165	11605	8114	L5 IT	5427.85	12857.6
5168	11994	8116	L5 IT	5724.56	13109.1
5172	12203	8119	L5 IT	5882.73	13245.8
5183	9080	8137	Astro	3478.81	11252.2
5188	11632	8141	Oligo	5431.18	12895.6
5189	11954	8141	L5 IT	5677.85	13102.6
5198	10282	8152	SST	4389.95	12036.3
5199	10505	8152	L2/3 IT	4560.78	12179.6
5205	10853	8157	L5 IT	4824.15	12407.1
5210	7900	8164	Astro	2557.52	10514.3
5211	11612	8166	L6 IT	5399.79	12901.9
5214	7931	8173	Astro	2575.48	10541.2
5216	10816	8177	Micro/PVM	4782.95	12398.7
5219	10190	8177	L2/3 IT	4303.4	11996.3
5222	9649	8180	Chandelier	3887.05	11650.8
5226	10882	8184	Oligo	4829.01	12446.5
5236	11943	8195	Oligo	5634.71	13136.9
5240	8969	8200	L5 IT	3353.28	11229.1
5252	8778	8215	Oligo	3197.32	11117.8
5253	9321	8216	L4 IT	3612.64	11467.6
5260	9971	8220	L2/3 IT	4108	11888.5
5264	11450	8221	L5 IT	5240.34	12839.9
5278	7600	8241	Oligo	2278.21	10380.5
5283	12307	8248	L6 IT	5879.48	13411.5
5285	12432	8251	OPC	5973.31	13494.1
5293	7631	8259	L2/3 IT	2290.39	10414.2
5294	9082	8262	Oligo	3399.99	11349.2
5299	10935	8268	LAMP5 LHX6	4815.61	12544.9
5302	7268	8270	L4 IT	2005.24	10189.3
5307	9172	8278	L2/3 IT	3458.65	11419.3
5313	9146	8285	L5/6 NP	3434.23	11407.9
5319	9797	8288	Oligo	3931	11828.7
5320	9855	8289	VIP	3974.79	11866.8
5327	11068	8297	Astro	4898.86	12652.6
5328	12442	8296	L4 IT	5952.05	13535
5332	9094	8301	Oligo	3384.11	11386.8
5336	10689	8310	L5/6 NP	4600.17	12418.9
5339	12046	8312	Astro	5638.41	13292.7
5343	10726	8319	L5 IT	4622.73	12449.6
5352	10432	8340	L5/6 NP	4384.01	12276.7
5353	10824	8341	Micro/PVM	4683.66	12529.4
5368	10542	8357	Micro/PVM	4457.35	12360.4
5369	8906	8357	L4 IT	3204.1	11308.8
5370	9601	8357	LAMP5	3736.5	11755.6
5378	9715	8367	L5/6 NP	3817.4	11836.5
5381	10963	8368	LAMP5	4772.78	12639.5
5387	10787	8375	L4 IT	4633.46	12531.7
5390	10835	8376	Micro/PVM	4669.59	12563.3
5396	8476	8383	L4 IT	2857.99	11052.4
5399	12486	8387	Oligo	5927.26	13633
5402	10744	8393	Oligo	4588.95	12517.9
5405	8653	8394	Oligo	2986.51	11174.6
5406	9111	8395	L5 IT	3336.72	11469.7
5407	9478	8395	SST	3617.85	11705.6
5408	11217	8395	L5 IT	4950	12823.4
5412	8901	8396	VIP	3175.2	11335.5
5413	10536	8398	OPC	4426.4	12388
5416	10213	8399	L5/6 NP	4178.33	12181.1
5417	10397	8400	L5/6 NP	4318.63	12300.2
5418	11113	8401	L5 IT	4866.48	12761.2
5421	10314	8405	L5 IT	4251.84	12250.7
5427	8320	8410	L5/6 NP	2721.13	10972.8
5433	9502	8419	Oligo	3620.81	11739.4
5438	11809	8427	L4 IT	5382.93	13228.5
5449	10426	8437	L2/3 IT	4317.07	12347.2
5450	10996	8440	L5 IT	4751.78	12715.8
5456	11217	8437	Oligo	4923.01	12855.6
5457	12293	8445	L5 IT	5742.13	13553.4
5467	11122	8456	L5 IT	4838.02	12809.1
5491	9409	8475	Chandelier	3513.57	11722.6
5492	10173	8475	LAMP5 LHX6	4098.83	12213.6
5498	10444	8479	L5/6 NP	4303.86	12390.9
5500	11806	8481	L5 ET	5345.93	13267.9
5501	12310	8480	L6 IT	5732.65	13591.1
5502	11313	8483	Astro	4966.98	12952.5
5503	12215	8482	Oligo	5658.59	13531.6
5509	10822	8494	L6 IT	4583.78	12645.4
5515	10588	8504	Oligo	4398.1	12502.6
5523	7720	8514	L2/3 IT	2194.66	10666.8
5524	9459	8515	L4 IT	3526.16	11785.3
5525	7931	8518	Astro	2353.72	10805.5
5526	9013	8518	Oligo	3182.58	11500.9
5529	9964	8516	L5 ET	3912.37	12110.7
5534	10262	8529	L2/3 IT	4132.3	12312.2
5537	8188	8531	Astro	2542.24	10980.6
5542	8812	8535	L5 IT	3017.68	11384.8
5543	9971	8540	L2/3 IT	3902.31	12133.6
5556	10348	8552	Oligo	4183.39	12385.1
5557	9882	8552	L5/6 NP	3826.42	12085.6
5562	8599	8558	VIP	2839.73	11265.5
5564	9166	8559	L2/3 IT	3273.43	11630.7
5568	7729	8561	OPC	2171.34	10708.5
5569	8335	8559	OPC	2636.85	11096.5
5574	8996	8564	PVALB	3139.99	11525.3
5575	11895	8569	Oligo	5357.54	13392.5
5576	7652	8569	OPC	2107.21	10665.2
5580	8838	8572	L5 IT	3013.81	11429.8
5581	12394	8572	L6B	5737.87	13715.6
5582	10028	8574	L5 IT	3924.12	12196.3
5585	12651	8579	Oligo	5930.24	13886.1
5593	9143	8585	L4 IT	3239.1	11635.8
5598	11355	8589	Oligo	4931.02	13060.7
5601	9037	8597	Astro	3150.18	11576.9
5602	10619	8599	Oligo	4360.78	12595.3
5605	11278	8601	L5 ET	4864.32	13020.4
5607	10321	8603	Oligo	4129.93	12406.8
5608	10391	8604	Oligo	4182.91	12452.6
5610	10468	8606	Oligo	4240.61	12503.6
5613	12400	8608	PVALB	5719.32	13747
5618	9853	8612	L2/3 IT	3765.64	12112.9
5622	11220	8616	VLMC	4810.25	12994.7
5623	11820	8616	Chandelier	5269.87	13380.3
5628	11195	8618	L4 IT	4789.81	12980.1
5631	11389	8623	Astro	4935.21	13108.6
5632	11625	8621	Chandelier	5117.28	13258.8
5634	9523	8625	Oligo	3504.48	11910.7
5637	9197	8627	L4 IT	3253.47	11702.7
5639	9165	8627	Astro	3228.95	11682.1
5641	11584	8629	Astro	5080.73	13238.6
5642	11947	8629	Chandelier	5358.81	13471.9
5649	10190	8637	PVALB	4007.72	12348.7
5652	10147	8646	L4 IT	3969	12327.9
5653	10225	8641	L6 CT	4031.96	12374.2
5657	10015	8645	L5 IT	3868.52	12242.3
5658	9547	8647	Oligo	3508.73	11943
5664	9743	8652	L2/3 IT	3655.66	12072.8
5671	12796	8659	Astro	5989.89	14040.6
5674	9186	8661	L5/6 NP	3223.19	11721.7
5679	10377	8667	VIP	4131.69	12491.9
5687	11146	8678	L2/3 IT	4713.71	12994.6
5688	11614	8677	Astro	5072.86	13294.6
5691	8868	8682	Astro	2966.09	11533.4
5693	9205	8683	PVALB	3223.6	11750.8
5696	12734	8688	LAMP5 LHX6	5923.76	14023
5698	8257	8690	Oligo	2492.89	11146.8
5700	11710	8690	VIP	5138.04	13366.3
5702	11656	8694	Oligo	5094.1	13334.7
5704	9346	8696	Astro	3323.26	11851.4
5705	10155	8699	Astro	3941.06	12373.7
5707	11812	8701	L4 IT	5209.11	13440.3
5715	10180	8707	Oligo	3955.07	12395.9
5716	11173	8707	Endo	4715.75	13034.2
5719	10423	8709	Micro/PVM	4139.93	12553.6
5725	11491	8716	L4 IT	4953.57	13245.5
5731	7835	8724	VIP	2147.77	10901.5
5735	8526	8735	L6 IT	2670.03	11354.1
5736	12065	8740	PVALB	5377.85	13632.8
5739	11696	8745	Astro	5091.96	13399.4
5741	9579	8746	SST CHODL	3469.61	12039.4
5747	9228	8753	VIP	3196.22	11819.2
5748	10444	8752	Micro/PVM	4128.38	12600
5749	11179	8752	SNCG	4691.42	13072.5
5755	12087	8761	Micro/PVM	5381.2	13663
5758	11983	8765	Micro/PVM	5298.96	13599.2
5759	12773	8767	OPC	5902.85	14108.6
5761	10360	8771	Oligo	4051.82	12560.6
5762	12404	8772	Oligo	5616.97	13875.2
5764	11694	8775	OPC	5071.15	13421.1
5768	12901	8771	Oligo	5998.34	14193.9
5774	8427	8784	L5 IT	2562.7	11328
5778	12752	8789	L5 IT	5872.62	14111.9
5781	7944	8790	Oligo	2188.84	11022.2
5787	10073	8794	VIP	3817.18	12393.7
5793	7901	8798	L2/3 IT	2150.76	11000.7
5794	8794	8798	L5 IT	2834.84	11574.7
5795	10331	8800	L2/3 IT	4010.96	12564.2
5796	12640	8801	Oligo	5779.11	14049.1
5797	12900	8803	Oligo	5977	14217.8
5804	10838	8808	L6 IT	4394.2	12896.2
5808	9436	8812	L5 IT	3317.64	11998.1
5809	9878	8813	Oligo	3655.59	12282.9
5810	9899	8813	Astro	3671.67	12296.4
5811	10186	8814	Micro/PVM	3890.89	12481.7
5814	12929	8814	Oligo	5992.14	14244.9
5821	10209	8818	Oligo	3905.93	12499.5
5822	10466	8819	Oligo	4102.16	12665.5
5825	10407	8822	Micro/PVM	4055.04	12629.9
5826	10969	8821	L4 IT	4486.2	12990.4
5832	12000	8830	Oligo	5270.21	13660
5835	8571	8832	Astro	2642.15	11457.4
5836	11544	8832	Micro/PVM	4919.6	13368.4
5840	11080	8836	Micro/PVM	4561.59	13073.2
5841	12359	8835	L6 IT	5542	13894.6
5843	8861	8837	L4 IT	2861.09	11647.6
5844	9064	8837	Chandelier	3016.6	11778.1
5845	11971	8838	L5 ET	5242.85	13647.4
5848	10738	8840	L6 IT Car3	4297.03	12856.4
5849	10997	8839	Astro	4496.08	13022.1
5852	10711	8842	Oligo	4275.06	12840.6
5856	9895	8847	Oligo	3646.75	12319.9
5858	9159	8849	L2/3 IT	3081.66	11848.4
5859	9853	8850	PVALB	3612.65	12295.2
5862	9433	8855	Astro	3287.7	12029.1
5864	12052	8857	L5/6 NP	5292.68	13714.1
5873	8310	8871	SST	2417.15	11319.5
5874	9014	8872	SST	2955.8	11772.8
5875	12099	8872	Oligo	5319.05	13755.8
5879	10711	8878	VIP	4251.92	12868.2
5882	11079	8880	Astro	4532.54	13106.3
5886	9160	8881	L4 IT	3061.86	11873.5
5887	9518	8885	Endo	3333.53	12106.7
5889	8200	8890	VLMC	2320.67	11263.3
5890	10679	8892	VIP	4218.41	12858.3
5894	12391	8896	L5 IT	5527.3	13961.8
5896	12866	8901	L5 IT	5887.96	14271
5900	11461	8907	L5 ET	4807.81	13372.5
5901	12085	8905	OPC	5287.11	13772
5909	9843	8915	Oligo	3563.21	12338.6
5918	12848	8920	L2/3 IT	5861.96	14274
5919	9506	8921	Oligo	3301.2	12126.6
5920	11490	8921	L5 ET	4821.03	13401.8
5923	10779	8925	L2/3 IT	4273.8	12947.9
5927	8102	8933	Oligo	2217.96	11233.3
5928	9537	8936	Oligo	3315.3	12158
5933	9922	8940	Oligo	3607.66	12408.5
5934	11028	8940	Oligo	4454.9	13119.4
5937	8599	8943	Micro/PVM	2592.25	11560.4
5938	11113	8944	Astro	4517.45	13177.1
5941	9480	8947	L2/3 IT	3264.57	12129.8
5943	10788	8949	Astro	4265.27	12972.1
5944	9710	8952	L4 IT	3437.54	12281.4
5947	12435	8956	Micro/PVM	5522.44	14036.1
5950	9852	8957	VIP	3543.11	12376.5
5961	10038	8975	L5 IT	3674.02	12509.9
5962	11471	8975	L5 IT	4771.76	13431
5966	10001	8978	VIP	3643.75	12488.4
5967	10679	8978	Astro	4163.13	12924.2
5971	12045	8987	L5 ET	5203.76	13809.2
5974	10736	8990	Micro/PVM	4199.08	12970
5981	11404	8993	L6 IT	4708.87	13401.7
5982	12293	8992	L6 IT Car3	5390.52	13972.4
5985	11565	8996	L4 IT	4830.27	13507.5
5988	11190	8999	Oligo	4541.08	13268.8
5992	11861	9002	SST CHODL	5053.17	13702.4
5998	8712	9013	L4 IT	2633.82	11686.7
6007	10649	9023	L5 IT	4111.22	12939.4
6013	12292	9029	Oligo	5365.98	14000.1
6014	12526	9030	Astro	5544.59	14151.3
6015	12384	9032	L5 IT	5434.52	14061.5
6020	11736	9038	L6B	4934.27	13649.6
6022	11505	9038	L5 ET	4757.31	13501.1
6024	9990	9039	L6 CT	3596.11	12528.1
6025	11463	9041	Oligo	4723.21	13476.4
6026	10886	9043	Oligo	4279.92	13107.1
6027	11875	9044	L5 IT	5036.89	13743.5
6036	9767	9052	L5 IT	3416.93	12394.7
6039	9427	9061	Chandelier	3150.69	12183
6041	8363	9060	Endo	2336.26	11498.3
6042	10817	9065	L5 IT	4212.92	13079.6
6045	9019	9066	Astro	2834.93	11924.6
6046	10877	9067	Oligo	4257.6	13119.7
6060	8348	9078	VLMC	2313.2	11502.5
6063	9198	9080	L4 IT	2963.05	12050.4
6064	8927	9082	SST	2754.17	11877.7
6071	10596	9086	SST	4030.13	12953.6
6073	10906	9088	SST CHODL	4266.31	13154.4
6078	11207	9092	L5/6 NP	4494.32	13350.9
6080	9967	9094	L2/3 IT	3543.14	12555.4
6093	10195	9106	Astro	3710.09	12711.2
6094	10037	9109	L2/3 IT	3587.12	12611.9
6097	9206	9110	L2/3 IT	2949.9	12078.5
6102	8399	9115	Micro/PVM	2328.48	11563.6
6108	10072	9118	L5 IT	3608.15	12641.3
6112	8859	9119	Astro	2678.29	11862.4
6113	11618	9121	LAMP5	4790.52	13637.3
6118	12225	9127	Micro/PVM	5251.66	14032.1
6119	11148	9129	L5 IT	4425.34	13341.4
6120	11706	9127	Astro	4854.08	13698.5
6122	9828	9130	Oligo	3413.52	12493.6
6128	9446	9137	L2/3 IT	3116.39	12253.5
6132	10334	9139	L6 IT	3795.35	12825.8
6141	9329	9147	SST	3020.34	12185.9
6150	12637	9163	Oligo	5544.13	14324.5
6153	10297	9167	VIP	3749.01	12823.4
6154	11645	9169	Astro	4780.35	13691.5
6156	9445	9169	L4 IT	3095.06	12277.3
6160	12325	9171	L5 IT	5299.98	14130.1
6162	13024	9173	SST CHODL	5834.16	14580.9
6165	10861	9176	L6 IT	4175.28	13192.9
6166	11333	9175	Micro/PVM	4537.49	13495.5
6167	12696	9175	LAMP5 LHX6	5581.61	14371.6
6170	9946	9181	Oligo	3471.13	12608.6
6171	12897	9183	VLMC	5730.44	14507
6173	11850	9183	Oligo	4928.39	13834
6174	9222	9185	L5 IT	2913.94	12146.2
6175	11554	9190	Astro	4697.15	13649.1
6188	9556	9205	L6 CT	3156.95	12376.3
6189	12327	9204	L6 CT	5280.3	14156.7
6196	8702	9214	L4 IT	2496.96	11834.2
6197	12901	9216	L6 IT Car3	5712.3	14534.8
6198	10367	9219	L6 CT	3769.21	12908.3
6199	9097	9220	Micro/PVM	2795.69	12092.7
6202	8829	9222	L5 IT	2589.11	11922
6208	10692	9227	OPC	4013.03	13123.3
6209	10219	9230	L5 IT	3648.76	12821.6
6210	10407	9232	L2/3 IT	3791.5	12943.9
6216	10355	9240	Oligo	3746.52	12916.7
6221	11826	9242	L2/3 IT	4872.08	13863.7
6224	9902	9246	L2/3 IT	3395.64	12630.1
6225	12226	9251	VLMC	5172.72	14127.7
6231	12410	9255	Oligo	5311.1	14249.1
6234	10388	9260	Oligo	3758.94	12953.2
6235	9424	9262	Astro	3019.19	12335.1
6239	8312	9267	L4 IT	2164.13	11624.1
6244	8501	9275	L2/3 IT	2303.78	11751.7
6256	8689	9285	L5 IT	2441.36	11880.2
6257	9371	9285	L6 IT	2963.81	12318.6
6260	8464	9291	L4 IT	2265.15	11740.2
6261	12234	9289	Oligo	5154.42	14162
6262	9011	9291	Astro	2684.17	12091.8
6263	10384	9292	LAMP5 LHX6	3735.31	12975.1
6266	12929	9294	L5 IT	5683.61	14612.6
6267	11701	9296	Oligo	4741.62	13824.7
6269	10511	9302	Oligo	3826.17	13064.4
6272	9873	9306	VIP	3334.86	12657.4
6273	11137	9305	Oligo	4303.78	13469.1
6277	11390	9309	PVALB	4495.02	13634.8
6278	12357	9309	Astro	5235.79	14256.4
6279	8658	9312	Astro	2400.26	11881
6280	12429	9312	OPC	5289.01	14304.9
6281	11041	9314	Endo	4224.46	13414.3
6296	8815	9333	Oligo	2507.03	11998
6298	10507	9336	L4 IT	3801.25	13087.9
6299	10738	9335	L5/6 NP	3978.85	13235.6
6301	12272	9337	L6 CT	5152.68	14223.2
6303	8550	9336	Endo	2302.1	11830
6312	11129	9351	Oligo	4268.09	13499.2
6317	9268	9357	Astro	2838.62	12307.6
6322	8517	9361	Oligo	2260.75	11827.9
6324	9077	9365	L4 IT	2687.17	12190.9
6329	9302	9371	VIP	2855.67	12340.1
6332	10753	9376	L6 IT Car3	3963.99	13276.7
6334	9481	9378	Astro	2988.29	12460.6
6335	10144	9378	OPC	3496.18	12886.7
6339	12751	9381	L6 IT Car3	5491.33	14564.8
6344	8710	9384	Micro/PVM	2393.81	11969.6
6345	10345	9389	L5 IT	3643.08	13024.4
6348	8533	9391	Astro	2253.73	11861.2
6358	10961	9402	Oligo	4106.61	13430.3
6363	9850	9408	Micro/PVM	3251.68	12720.7
6364	10751	9407	L4 IT	3942.53	13299.1
6376	8285	9414	L2/3 IT	2048.96	11719.4
6377	10783	9418	SST	3959.97	13328.1
6383	12467	9422	L5 IT	5247.42	14413.6
6387	10334	9427	L5 IT	3610.23	13046.4
6392	12644	9432	L5 IT	5376.58	14535.1
6398	10367	9442	Micro/PVM	3625.87	13079.1
6400	9523	9447	L5 IT	2976.11	12540.4
6401	9632	9447	VIP	3059.61	12610.5
6404	8328	9451	VIP	2058.12	11775.4
6405	13070	9454	Oligo	5688.77	14825.8
6413	9982	9462	L5 IT	3318.09	12847
6414	9301	9464	L4 IT	2795.12	12410.7
6420	9607	9468	Micro/PVM	3026.96	12610.5
6421	12235	9468	L6 IT Car3	5040.13	14299.8
6427	10242	9476	L5 IT	3508.26	13024.8
6428	10774	9476	Oligo	3915.79	13366.8
6430	11893	9480	Micro/PVM	4770.43	14089.1
6431	12324	9480	Oligo	5100.59	14366.2
6435	12758	9481	Oligo	5432.41	14645.9
6444	10405	9490	Astro	3624.12	13140.3
6452	10215	9493	Chandelier	3476.65	13020.5
6453	10850	9498	L6 IT	3959.87	13432.5
6455	10908	9502	Oligo	4001.73	13472.8
6458	13159	9504	L5/6 NP	5724.81	14921.3
6461	8551	9507	L4 IT	2192.95	11961.6
6469	13037	9514	Oligo	5624.93	14850.5
6472	10791	9514	L5 IT	3904.39	13406.8
6473	11438	9516	Oligo	4398.74	13824.2
6477	13080	9521	VLMC	5653.37	14883.5
6479	11916	9522	Oligo	4761.05	14136.1
6480	12548	9522	Micro/PVM	5245.19	14542.3
6485	9409	9530	Oligo	2835.43	12530.7
6486	13016	9532	OPC	5597.27	14850.8
6487	10330	9533	OPC	3539.03	13125
6488	10413	9532	Oligo	3603.26	13177.6
6492	8908	9534	Astro	2449.07	12211.8
6495	13231	9539	PVALB	5757.47	14994.4
6496	9721	9542	Oligo	3066.72	12740.5
6502	11777	9545	L5/6 NP	4639.78	14064.3
6504	10889	9549	Oligo	3956.97	13496.6
6506	12039	9551	Oligo	4836.63	14237.3
6507	13045	9549	L5 IT	5608.56	14882.5
6514	10342	9558	L6 IT	3532.15	13151.9
6515	11166	9558	Oligo	4163.37	13681.6
6516	12793	9559	L5 IT	5409.09	14728.1
6517	8600	9562	Oligo	2195.13	12035.2
6518	12278	9560	L6 IT	5013.93	14397.9
6523	8817	9565	L2/3 IT	2359.44	12177
6526	9415	9565	PVALB	2817.53	12561.4
6529	8551	9568	L2/3 IT	2153.74	12008.3
6530	10571	9570	Oligo	3699.86	13308.3
6533	9723	9574	LAMP5 LHX6	3047.69	12766.3
6536	12398	9576	L5 IT	5095.57	14487.3
6543	11957	9586	Micro/PVM	4751.32	14211.4
6544	13174	9585	Astro	5684.24	14993
6545	9006	9588	Micro/PVM	2489.43	12316.1
6546	10010	9589	L5 IT	3257.9	12962.2
6549	10735	9596	OPC	3808.78	13433.6
6551	8828	9596	PVALB	2347.94	12207.8
6555	10980	9599	OPC	3994.54	13593.4
6556	13346	9599	L6 IT	5807	15114.2
6557	13138	9604	L5 IT	5644.45	14984.4
6562	10517	9607	Oligo	3634.72	13301.9
6563	12243	9607	L5/6 NP	4956.91	14411.4
6567	8667	9614	VIP	2213.03	12118.1
6580	13520	9624	L6B	5924.22	15245.2
6583	10985	9628	SST	3979.73	13618.8
6585	10001	9628	Oligo	3225.94	12986.3
6588	8875	9635	Astro	2358.87	12267.9
6589	8447	9637	L5/6 NP	2029.72	11994.3
6590	12802	9638	L5 IT	5365.2	14794.4
6593	8727	9640	VIP	2242.28	12176.6
6595	11860	9642	L6 CT	4641.02	14192
6597	9651	9644	LAMP5 LHX6	2947.54	12773.6
6598	11210	9647	PVALB	4139.87	13778
6599	12472	9645	L6B	5107.91	14587.7
6602	12650	9652	Oligo	5239.76	14707.5
6605	8427	9655	Astro	2002.83	11995.3
6606	11243	9656	LAMP5 LHX6	4159.37	13806.1
6614	10492	9667	L4 IT	3577	13331.8
6617	10960	9671	L5 IT	3932.93	13635.7
6623	10754	9677	LAMP5 LHX6	3771.27	13507.9
6626	11639	9681	Oligo	4446.65	14079.8
6630	13512	9683	Oligo	5880.17	15285.3
6633	10355	9688	L2/3 IT	3458.55	13259.8
6635	9517	9689	L2/3 IT	2815.96	12722
6636	12504	9691	L6 CT	5102.85	14643.5
6637	13449	9689	Astro	5828.05	15249.4
6639	9421	9693	L6 IT Car3	2739.85	12663.3
6643	8684	9696	L4 IT	2173.35	12191.9
6649	12775	9704	Oligo	5302.09	14827.6
6655	12225	9711	L5/6 NP	4876.27	14479.5
6664	10912	9727	Oligo	3860.17	13647.7
6670	11810	9734	L6 IT Car3	4543.58	14230.3
6671	12017	9733	L6 IT	4702.79	14362.6
6674	11526	9737	OPC	4324.09	14050.1
6676	11429	9740	L2/3 IT	4247.86	13990
6678	12309	9743	L6 IT	4920.05	14558
6679	12414	9742	L5 IT	5001.13	14624.7
6682	8529	9749	L6 CT	2020.54	12132.8
6684	8906	9752	SNCG	2307.41	12377.5
6685	9293	9752	L6 IT Car3	2603.87	12626.2
6687	11555	9753	L6 CT	4336.02	14081
6688	12343	9761	Oligo	4934.52	14593.6
6689	13149	9758	L6 IT	5553.88	15109.4
6690	13559	9759	L6 CT	5867.32	15373.7
6697	11840	9767	L6 CT	4545.35	14274.9
6700	12824	9771	L6 IT	5296.56	14910.5
6711	8538	9786	L4 IT	2003.65	12167
6712	8927	9786	L2/3 IT	2301.65	12417
6714	8748	9790	L5/6 NP	2161.95	12305
6716	11344	9794	L5 IT	4148.03	13976.8
6725	12841	9807	Micro/PVM	5286.44	14949
6731	9496	9816	Astro	2718.24	12805.7
6732	13614	9817	Micro/PVM	5872.17	15453.5
6743	9114	9831	OPC	2415.97	12571.7
6744	8719	9833	VIP	2112.1	12319.3
6745	10855	9832	Micro/PVM	3749.01	13691.5
6755	10042	9846	L5 IT	3117.22	13179.7
6758	11349	9848	L5/6 NP	4117.15	14021.3
6761	13356	9853	Oligo	5651.39	15315.2
6767	12001	9856	L5/6 NP	4611.47	14446.6
6769	9395	9857	L5 IT	2614.52	12772.2
6774	12381	9863	PVALB	4898.07	14696.2
6775	11644	9865	L5 IT	4332.21	14224
6777	10839	9868	Oligo	3713.61	13708.8
6778	12442	9868	L5 IT	4941.58	14739.2
6779	13383	9870	Oligo	5661.15	15345.6
6785	10656	9876	L4 IT	3568.29	13597.3
6788	8972	9880	L4 IT	2275.7	12517.9
6789	13215	9881	L6 IT	5525.38	15246.1
6792	12519	9882	L6 IT Car3	4991.57	14799.4
6800	13290	9886	Oligo	5579.62	15298.1
6803	10449	9887	SST CHODL	3402.64	13472.7
6805	9526	9888	L6 IT Car3	2694.94	12880.2
6806	10040	9890	Astro	3087.4	13212.1
6807	12080	9889	L5 IT	4650.78	14522.6
6808	12251	9890	Oligo	4781.13	14633.3
6812	11634	9892	Oligo	4307.19	14238.2
6816	13833	9902	L6 IT Car3	5985.3	15659.4
6821	11998	9905	Oligo	4577.68	14482.2
6825	8984	9913	L2/3 IT	2263.68	12550.9
6826	9640	9913	L5 IT	2766.2	12972.6
6827	10064	9914	Oligo	3090.36	13245.9
6829	10292	9919	Astro	3261.81	13396.3
6831	8750	9921	L5/6 NP	2079.28	12406.7
6832	13740	9921	L6 IT Car3	5901.84	15614.2
6834	9566	9922	Oligo	2703.73	12931.9
6844	10869	9936	L6B	3692.89	13780.2
6852	9770	9939	L4 IT	2849.07	13076.1
6853	12832	9939	Oligo	5194.7	15044.3
6859	10336	9942	L5 ET	3280.73	13442.2
6861	12917	9944	Oligo	5256.6	15102.8
6864	11758	9948	Astro	4366.19	14360.8
6869	9959	9951	Micro/PVM	2986.14	13206.8
6876	8789	9958	Micro/PVM	2085.37	12460.1
6877	13432	9960	Oligo	5640.83	15446.1
6890	9583	9970	SST	2685.9	12979.6
6893	11822	9974	L6 CT	4398.5	14421.9
6894	12945	9976	L5 IT	5257.48	15145.3
6896	9356	9977	Astro	2507.51	12839.1
6897	13546	9977	L6 CT	5717.23	15532.4
6898	9227	9980	LAMP5	2406.76	12758.5
6899	12913	9979	L5/6 NP	5231.04	15127
6902	13328	9986	Oligo	5544.45	15399.1
6904	11664	9991	Micro/PVM	4266.54	14333.4
6908	11744	9993	OPC	4326.54	14386.3
6911	12280	9998	Oligo	4733.92	14734.7
6913	10381	10000	SST	3277.92	13515.6
6917	13085	10003	L6 CT	5347.37	15256
6922	9146	10007	Endo	2327.35	12727.1
6923	10019	10008	Astro	2995.47	13289
6926	8884	10015	Oligo	2121.51	12564.8
6928	11622	10017	L4 IT	4217.65	14326.3
6929	12035	10015	L6 IT	4535.31	14590.2
6933	10770	10021	Oligo	3562.41	13781.7
6934	11334	10022	L4 IT	3993.82	14145
6936	10370	10023	L5/6 NP	3254.71	13526.1
6943	13638	10028	L6B	5754.93	15630.6
6944	11786	10029	Oligo	4335.57	14440.9
6947	9602	10034	L5 IT	2659.31	13040.9
6951	9960	10040	Oligo	2929.7	13275.6
6953	9216	10042	Astro	2358.48	12798.9
6954	9931	10043	L6 IT Car3	2905.56	13259.2
6957	10636	10045	L6 IT	3444.33	13713.9
6958	12618	10046	L6 IT	4961.99	14988.7
6967	13260	10059	Oligo	5445.44	15411.3
6968	9279	10060	Oligo	2395.17	12853.2
6969	10404	10061	Micro/PVM	3256.33	13577.1
6970	13035	10060	L2/3 IT	5272.43	15267.5
6977	9734	10069	L2/3 IT	2737.93	13152.5
6978	9158	10072	OPC	2294.76	12784.6
6980	12079	10076	Oligo	4529.81	14665.2
6986	9309	10083	L6 IT	2403.37	12890.1
6988	13005	10087	L6B	5232.1	15268.9
6990	11575	10092	L6 IT	4133.44	14353.5
6994	11400	10095	L6 CT	3997.45	14243.3
6996	9665	10095	L4 IT	2668.36	13128.1
6999	9604	10099	L5 IT	2619.07	13092
7004	12087	10110	VIP	4514.08	14696.4
7005	10772	10109	Oligo	3507.38	13850.4
7008	9395	10111	SST	2451.25	12966.8
7010	12857	10113	L2/3 IT	5102.01	15193.7
7015	10113	10118	L2/3 IT	2996.77	13433.7
7017	13285	10119	Oligo	5426.02	15473.4
7025	12729	10128	SST	4994.31	15122.9
7028	9430	10132	OPC	2464.56	13005.4
7029	10660	10132	Astro	3406.8	13796
7030	11398	10134	Oligo	3970.85	14271.9
7033	10195	10132	L4 IT	3050.59	13497.1
7036	12522	10138	Astro	4829.31	14997.5
7038	10917	10140	L5 IT	3598.53	13967.3
7042	10797	10147	Oligo	3502.1	13895.6
7043	11693	10145	Oligo	4189.76	14470
7046	9405	10149	L6 CT	2434.48	13002.3
7053	9703	10155	L6 IT Car3	2658.91	13198.5
7055	10213	10162	L5 IT	3045.09	13531.7
7056	11612	10157	L6 CT	4120	14427.1
7060	12553	10159	Micro/PVM	4839.56	15033.5
7062	9059	10164	Oligo	2159.79	12791.4
7064	10268	10167	L4 IT	3084.01	13570.9
7065	11720	10170	Oligo	4194.38	14506.5
7066	12141	10169	Oligo	4517.52	14776.3
7070	11147	10174	Oligo	3752.86	14141.2
7071	9029	10177	L6 CT	2128.45	12782.1
7073	9261	10180	L5/6 NP	2304.25	12933.5
7074	10105	10183	Oligo	2948.86	13478.3
7075	11687	10181	L6 IT	4162.03	14493.7
7077	12537	10184	L6 IT Car3	4811.24	15042.4
7079	9228	10186	LAMP5 LHX6	2275.11	12916.9
7082	11604	10189	Oligo	4093.3	14446.5
7085	9058	10193	Micro/PVM	2140.38	12813
7088	13390	10199	PVALB	5455.03	15602.1
7094	10835	10204	L6 IT	3494.57	13963.7
7095	12793	10204	L6B	4994.49	15222.2
7097	11715	10205	Oligo	4168.05	14530.1
7100	12384	10211	Oligo	4676.68	14964.7
7105	9443	10217	Oligo	2419.88	13078.9
7106	9673	10215	L5/6 NP	2597.36	13225.2
7107	13311	10216	L2/3 IT	5383.59	15564.4
7111	10860	10220	L5/6 NP	3503.44	13992
7113	9049	10222	OPC	2114.85	12829.4
7123	12914	10238	Astro	5065.32	15326.1
7130	14065	10249	L6 IT	5939.97	16074.3
7136	10924	10258	L2/3 IT	3528.04	14062.2
7139	14013	10259	L6 IT Car3	5893.71	16048.6
7141	9542	10268	Astro	2462.94	13181.6
7145	12568	10273	Astro	4777.78	15130.5
7150	9868	10275	Astro	2708.17	13396.5
7158	9833	10285	OPC	2674.93	13381.6
7161	9389	10289	L5 IT	2332.24	13099.3
7163	9040	10290	Oligo	2064.24	12875.7
7164	10345	10290	L6 CT	3063.93	13714.6
7165	10182	10290	Oligo	2939.07	13609.8
7167	12025	10293	Micro/PVM	4348.96	14796.8
7168	10925	10294	Oligo	3505.67	14090.5
7176	12435	10301	Oligo	4657.89	15066.4
7182	13489	10312	VIP	5458.23	15752.3
7184	12160	10317	L6 IT	4436.95	14901.9
7186	9069	10318	L6 IT	2068.46	12915.8
7187	9013	10320	OPC	2024.28	12881.4
7192	10821	10329	L6 IT	3403.5	14050.4
7193	9961	10336	Oligo	2740.2	13503
7194	13017	10337	Oligo	5080.59	15468.1
7197	9176	10339	OPC	2136.93	13000.7
7200	12759	10345	Micro/PVM	4877.81	15308.4
7206	13942	10353	Chandelier	5778.9	16074.9
7209	13714	10357	OPC	5601.67	15931.4
7211	12411	10359	L6 IT	4602.23	15095.4
7215	11618	10366	Oligo	3990.25	14591.1
7221	9964	10373	Oligo	2718.72	13533.3
7222	10399	10372	SST	3052.59	13812.1
7223	10618	10373	Oligo	3219.71	13953.6
7225	10171	10378	Oligo	2874.07	13670.1
7228	10904	10382	Oligo	3433.01	14144.4
7229	12436	10380	L6B	4607.88	15127.6
7240	10979	10396	L5 IT	3481.47	14203.3
7244	10103	10399	SST CHODL	2808.48	13642.5
7245	11616	10401	Oligo	3966.22	14616.6
7253	12362	10408	L5/6 NP	4533.19	15101.5
7256	10182	10411	L6 IT	2861.29	13702.5
7257	10565	10412	OPC	3154.04	13949.4
7258	13376	10410	Oligo	5308.68	15754.8
7259	10647	10417	L6 IT	3213.64	14006
7260	13959	10414	LAMP5 LHX6	5752.71	16132.6
7263	10916	10419	Endo	3418.42	14180.4
7269	11692	10430	PVALB	4005.8	14687.7
7272	13621	10431	L6B	5482.86	15928.4
7274	10606	10434	VLMC	3171.31	13992.6
7277	10674	10441	Oligo	3218.9	14041.7
7278	11610	10442	L6B	3935.27	14644.1
7291	11690	10465	Oligo	3981.77	14713.2
7292	10380	10467	SST	2976.97	13872.7
7299	11095	10475	Oligo	3519.55	14338.4
7301	12421	10481	Oligo	4531.47	15195.3
7302	14319	10480	Oligo	5986.06	16414.6
7304	13761	10483	L6 CT	5556.68	16058.2
7306	10697	10486	VLMC	3207.59	14091
7308	9719	10488	L5 IT	2457.12	13463.9
7309	10468	10487	L5 IT	3031.53	13944.5
7315	11117	10497	Oligo	3522.26	14369.4
7316	13976	10498	L6 CT	5711.74	16207.9
7319	9219	10501	L5 IT	2065.74	13152.4
7321	12514	10503	L6 IT Car3	4588.57	15271.9
7327	10492	10517	Oligo	3030.63	13983
7334	10128	10527	L6 IT Car3	2745.36	13756.6
7336	13191	10524	L6 CT	5093.68	15723.2
7341	10291	10532	L5/6 NP	2867.01	13865.2
7342	11392	10533	Oligo	3709.78	14573.7
7346	13088	10534	L5/6 NP	5008.35	15664.7
7350	10863	10542	Oligo	3298.76	14240.6
7351	12101	10543	L2/3 IT	4246.48	15037.1
7352	9378	10545	SST	2159.26	13288.3
7353	10701	10544	Oligo	3173.38	14138
7357	10003	10549	L6 IT Car3	2635.46	13693.1
7358	11140	10548	PVALB	3507.1	14423.2
7359	10740	10551	L5 IT	3198.75	14168.4
7360	12176	10552	L6 IT	4298.15	15092.2
7361	13319	10553	L6 IT	5173.09	15827.7
7362	13852	10556	SST	5579.47	16172.6
7365	13529	10560	Oligo	5329.46	15968
7366	14231	10560	Oligo	5867.23	16419.3
7370	10443	10564	Micro/PVM	2962.88	13987.5
7371	10978	10565	Micro/PVM	3372.07	14332.1
7374	10887	10567	Oligo	3301.08	14275.2
7375	11116	10566	L5 IT	3477.14	14421.6
7376	12343	10567	L6 CT	4416.44	15211.1
7378	10307	10570	L6 IT Car3	2854.84	13904.6
7383	9398	10578	OPC	2153.36	13326.5
7384	9557	10581	VIP	2273.24	13431
7385	12835	10578	L6 IT Car3	4786.26	15535.7
7387	10580	10580	Astro	3057.54	14087.8
7389	9586	10578	OPC	2297.38	13447.3
7390	11966	10582	L6 IT Car3	4118	14980.2
7395	12100	10588	OPC	4216.79	15070.9
7401	13887	10603	L6B	5576.07	16231.1
7405	9806	10611	Astro	2444.7	13614
7406	12126	10612	L2/3 IT	4221.28	15106
7407	10234	10621	L5 ET	2766.14	13896.8
7408	12230	10622	L6 CT	4294.52	15180.6
7410	12750	10624	L6B	4691.58	15516.3
7411	10815	10625	Chandelier	3208.64	14273.3
7419	12728	10638	L6 IT	4665.73	15512.9
7421	11614	10637	Astro	3812.99	14796.1
7423	10847	10640	L6 IT	3223.51	14305.4
7424	13871	10640	Oligo	5540.03	16249.2
7428	13722	10659	Astro	5413.68	16167.9
7433	11181	10670	L5/6 NP	3460.09	14543
7437	11354	10677	Oligo	3588.11	14659.6
7440	12773	10683	Astro	4671.27	15576.3
7443	14150	10690	PAX6	5721.62	16466.8
7444	13642	10696	Oligo	5328.61	16144.9
7447	13271	10704	Micro/PVM	5039.26	15912.5
7449	11678	10707	L6 CT	3817.03	14890.8
7452	13542	10711	Astro	5242.36	16092.1
7458	11192	10726	Micro/PVM	3432.52	14593
7459	11316	10726	Endo	3527.51	14672.7
7466	10304	10737	Chandelier	2745.2	14030.6
7467	14152	10737	L6 CT	5692.94	16504.1
7470	9863	10740	Oligo	2405.44	13749.5
7471	12587	10744	OPC	4489.58	15503.5
7476	9430	10750	Chandelier	2067.32	13478.8
7482	12501	10757	Oligo	4415.34	15458.2
7486	12687	10766	L4 IT	4552.04	15584.6
7488	13794	10769	Chandelier	5398.12	16298.5
7491	9457	10772	VLMC	2073.86	13513
7495	9500	10780	VLMC	2101.66	13546.8
7496	11807	10789	Oligo	3863.14	15036.6
7498	12282	10784	L6 IT	4230.22	15338.1
7501	9948	10788	Micro/PVM	2439.7	13840.9
7503	12132	10791	Astro	4110.82	15247
7504	13094	10792	Micro/PVM	4847.11	15866.1
7505	13926	10795	Astro	5482.53	16403.2
7511	14163	10800	L2/3 IT	5660.87	16559.4
7517	12815	10818	Chandelier	4616.67	15706.7
7518	9957	10824	Oligo	2423.46	13874.2
7519	11397	10821	LAMP5 LHX6	3528.49	14797.6
7521	14142	10825	OPC	5628.71	16565.1
7524	11211	10834	L6 CT	3377.65	14688
7527	10147	10852	L5 IT	2551.01	14017.8
7529	10051	10855	VLMC	2475.54	13958.4
7531	11304	10859	Micro/PVM	3432.82	14766.9
7534	13576	10861	L6 IT	5171.99	16228.8
7536	13098	10862	Oligo	4805.18	15922.3
7542	10392	10877	SST	2722.62	14194.5
7547	11363	10885	Micro/PVM	3461.31	14824.7
7550	13101	10888	SST	4790.76	15944.2
7554	11462	10892	L6 IT Car3	3532.65	14893.7
7558	14269	10898	VIP	5679.08	16702.6
7577	10431	10910	Micro/PVM	2731.28	14244.8
7578	10197	10913	L6 CT	2550.1	14096.7
7587	9660	10927	L6 CT	2129.74	13762.2
7590	9850	10930	SST	2273.36	13886.7
7592	11792	10932	Oligo	3759.73	15136.5
7596	12271	10936	OPC	4124.09	15447.4
7603	10401	10953	Oligo	2680.66	14258.5
7604	12953	10954	Oligo	4634.96	15899.6
7607	13700	10962	L6 IT Car3	5202.06	16385.9
7609	12078	10963	Oligo	3958.89	15344.1
7611	12330	10967	Oligo	4149.36	15509.1
7615	9900	10980	L5 IT	2279.52	13957.1
7618	13211	10983	L6B	4813.96	16087.7
7619	10386	10983	L5 ET	2649.89	14271.8
7620	13245	10986	L6 CT	4838.08	16111.8
7628	12841	10997	L2/3 IT	4521.53	15860.6
7629	14383	10998	Oligo	5702.13	16852.5
7633	13762	11000	Oligo	5225.13	16454.9
7636	12330	11005	Oligo	4124.94	15538.2
7637	12358	11004	Oligo	4147.03	15555.5
7639	11283	11006	Astro	3322.25	14866
7640	14532	11006	L6 CT	5811.12	16954.4
7641	11659	11008	Oligo	3608.99	15109.2
7642	12400	11011	Micro/PVM	4174.7	15587.8
7643	13726	11012	Oligo	5189.84	16440.9
7647	13027	11019	Oligo	4649.87	15997
7650	10789	11022	SST	2933.53	14560.7
7655	9943	11027	L2/3 IT	2282.25	14020.7
7658	9602	11027	SST	2021.03	13801.6
7659	14349	11028	Oligo	5656.8	16853.6
7664	13963	11036	OPC	5355.96	16611.6
7665	14541	11038	L6 IT Car3	5797.45	16984.7
7672	14475	11047	L6 IT Car3	5741.1	16949.2
7674	13066	11050	Oligo	4659.82	16045.8
7677	12402	11055	Oligo	4147.95	15622.8
7679	12427	11059	Micro/PVM	4164.53	15641.9
7684	13953	11064	Micro/PVM	5330.3	16626.7
7687	13546	11070	L6 IT Car3	5014.67	16369.6
7689	12316	11073	L6B	4070.5	15581.3
7690	14699	11073	Astro	5895.99	17113.1
7695	10142	11084	L5/6 NP	2398.05	14192.3
7696	14657	11085	L6 IT	5856.1	17095.3
7698	10842	11086	L5/6 NP	2933	14643.8
7701	11460	11088	Micro/PVM	3405.13	15042.6
7710	13801	11101	Micro/PVM	5190.08	16557.3
7711	14105	11100	L2/3 IT	5423.6	16751.9
7720	11488	11111	Oligo	3411.79	15078.2
7724	11695	11114	Oligo	3568.43	15213.6
7726	11059	11122	OPC	3076.09	14810.9
7735	10860	11130	VIP	2918.5	14689.1
7738	11604	11133	L6 CT	3486.51	15169.6
7745	13196	11139	OPC	4702.2	16197.5
7750	10737	11149	SST	2812.07	14624.6
7752	10874	11156	VIP	2912.52	14718
7754	10683	11157	L5 IT	2765.56	14596
7755	10796	11156	SST	2852.76	14667.9
7757	11428	11163	L5 IT	3332.4	15079.5
7759	12991	11161	Oligo	4531.02	16082.6
7760	11103	11164	L5/6 NP	3082.8	14871.3
7761	9729	11166	L2/3 IT	2028.97	13989.7
7763	10364	11173	Oligo	2510.9	14403.2
7773	10672	11188	L5 ET	2737.2	14612.7
7777	13471	11190	Astro	4880.08	16413.4
7782	11618	11196	OPC	3456.74	15226.9
7784	10394	11201	Astro	2515.89	14443.9
7785	12005	11200	Oligo	3750.63	15478.7
7786	13094	11201	L6 IT Car3	4584.21	16179.5
7793	10579	11223	L6 IT Car3	2643.47	14579.7
7794	11151	11224	Oligo	3081	14948.1
7797	14868	11227	L6B	5926.46	17339.7
7802	10349	11231	PVALB	2462.13	14438
7803	11405	11230	L6 CT	3271.72	15116
7808	10257	11235	L6 CT	2389.09	14381.9
7809	11571	11237	L5/6 NP	3394.38	15228.1
7811	14913	11239	Astro	5953.22	17377.8
7818	12985	11243	L6 CT	4473.71	16141.6
7819	13297	11243	Astro	4712.72	16342.1
7823	12122	11246	L6 CT	3810.69	15589.1
7824	12495	11250	OPC	4093.85	15832
7827	10974	11254	Oligo	2926.13	14857.4
7829	10223	11256	Oligo	2349.54	14376.1
7830	14289	11256	Astro	5464.28	16989.7
7840	11596	11266	L6 IT Car3	3394.89	15266.4
7841	13328	11265	Micro/PVM	4722.32	16378.9
7847	10289	11276	Oligo	2387.24	14433.9
7852	10812	11282	L4 IT	2784.03	14774.7
7853	14792	11282	Oligo	5832.89	17333
7855	14380	11285	Astro	5515.35	17070.4
7864	10838	11291	Oligo	2798.16	14798.3
7865	14487	11293	OPC	5592.17	17145.3
7866	14704	11292	Oligo	5759.05	17284.1
7868	10218	11298	Oligo	2318.71	14405.1
7873	12144	11298	L6 IT	3794.12	15643.1
7876	11568	11303	Oligo	3349.66	15276.7
7877	14587	11304	Oligo	5661.71	17218
7878	9851	11306	L6 IT	2032.43	14175.3
7879	11482	11306	Oligo	3281.85	15223.7
7880	13230	11307	L6 IT	4620.25	16348.1
7883	11903	11310	Oligo	3601.79	15497.4
7885	9825	11311	L6 IT	2009.3	14162.5
7893	10238	11319	Oligo	2320.54	14434.1
7894	13647	11321	Oligo	4930.7	16626.8
7897	12844	11327	Oligo	4311.71	16115.3
7899	14689	11328	L6B	5724.42	17302
7905	11910	11339	Chandelier	3588.51	15524.1
7906	12725	11339	VIP	4212.83	16048
7911	12827	11351	L6 IT	4283.26	16122.7
7912	12431	11352	Oligo	3979.26	15869
7913	12850	11353	Oligo	4299.59	16139.1
7914	12876	11353	LAMP5 LHX6	4319.51	16155.8
7921	10736	11358	L5/6 NP	2676.96	14784
7928	9900	11364	Oligo	2032.69	14251.3
7929	12547	11366	L6 IT Car3	4059.12	15954.3
7943	13464	11381	VIP	4751.94	16555.2
7945	10701	11384	Oligo	2633.43	14781.5
7946	12854	11385	Oligo	4282.08	16166.1
7949	14052	11388	Oligo	5197.88	16938.5
7950	14694	11388	Micro/PVM	5689.68	17351.2
7958	11725	11399	Oligo	3408.22	15451.2
7959	14162	11397	Oligo	5276.36	17016.1
7962	9896	11403	Oligo	2004.56	14278.6
7975	14315	11418	L6 CT	5380.06	17130.5
7988	14707	11431	L6B	5672	17392.5
7995	13842	11443	L6 CT	5001.65	16845.6
7999	12989	11453	LAMP5 LHX6	4341.79	16305
8004	11262	11455	L6 IT Car3	3017.55	15196.4
8007	12843	11461	L6 IT Car3	4224.81	16217.3
8008	11235	11465	Oligo	2990.44	15186.8
8011	11178	11469	L6 IT	2944.2	15153.2
8014	13780	11475	L5 IT	4933.59	16830.3
8015	14305	11476	Oligo	5335.12	17168.5
8017	11201	11479	L6 IT	2955.39	15175.6
8028	10934	11496	Oligo	2739.93	15017
8042	13012	11520	L6 CT	4316.34	16371.1
8044	11975	11522	L6 IT	3520.67	15706.1
8045	10016	11523	Oligo	2019.35	14447.6
8046	11686	11524	L6 IT	3298	15521.8
8048	13789	11527	OPC	4907.06	16875.9
8049	12676	11529	Oligo	4053.17	16162
8070	11356	11555	L6B	3025.28	15333.5
8073	12519	11558	L6 IT	3914.26	16083.3
8079	14757	11563	L6B	5625.45	17525.7
8084	13320	11572	VLMC	4518.86	16608.9
8087	13573	11574	L6B	4711.38	16773.1
8091	10379	11578	Micro/PVM	2262.07	14723.1
8092	12517	11578	Oligo	3899.87	16097.4
8093	13808	11580	L6 CT	4887.55	16928.7
8099	11919	11588	L6 IT Car3	3435.35	15720.6
8124	14169	11620	L6B	5138.38	17191.4
8127	10640	11622	Oligo	2433.72	14924.6
8129	10949	11624	Oligo	2669.14	15124.7
8130	11843	11624	L6B	3353.99	15699.4
8131	13519	11625	Astro	4637.24	16777.4
8132	15157	11624	OPC	5892.66	17829.6
8137	11170	11630	Oligo	2834.58	15271.4
8141	13979	11639	L6 CT	4980.62	17083.9
8143	12652	11640	L6B	3963.43	16231.6
8144	11730	11641	Oligo	3256.5	15639.8
8153	10233	11655	Oligo	2100.73	14688.2
8154	14620	11651	OPC	5463.94	17505.1
8155	11208	11656	Oligo	2846.98	15315.7
8158	13835	11660	Oligo	4856.81	17007.4
8159	13887	11667	Oligo	4892.14	17046.2
8161	11080	11675	Oligo	2736.71	15248
8163	11531	11676	Micro/PVM	3081.56	15538.7
8173	10670	11683	Oligo	2417.49	14990.6
8179	10967	11700	Oligo	2634.08	15194.5
8180	13105	11700	L6B	4271.88	16568.8
8190	12361	11712	Astro	3694.23	16099.7
8191	13449	11711	Oligo	4528.33	16798.3
8192	12256	11712	L6 IT	3613.8	16032.3
8193	12527	11712	L6 IT	3821.4	16206.4
8195	11074	11717	OPC	2705.12	15276.3
8196	13078	11719	L6 CT	4238.99	16566
8198	12933	11721	L6B	4126.63	16474.3
8200	13477	11722	Oligo	4542.71	16824.8
8206	13575	11736	VIP	4608.78	16898.5
8207	14248	11735	Micro/PVM	5124.97	17330.3
8209	10264	11739	Oligo	2070.48	14772.5
8210	11508	11739	L6B	3023.44	15572.1
[truncated: 2,207 more rows]

## Sheet: M1C
	x	y	celltype_F	rotated_x	rotated_y
0	14090	37	Oligo	14090	37
1	13807	37	Oligo	13807	37
2	15187	38	Oligo	15187	38
3	14764	83	Oligo	14764	83
4	14227	86	Oligo	14227	86
5	14078	98	Oligo	14078	98
6	14811	87	Oligo	14811	87
7	14729	96	Oligo	14729	96
8	14022	103	Oligo	14022	103
9	15188	94	L6 IT	15188	94
10	15720	98	Oligo	15720	98
11	14365	101	Oligo	14365	101
12	15003	90	Oligo	15003	90
13	15501	103	Oligo	15501	103
14	14420	116	Oligo	14420	116
15	14644	123	Oligo	14644	123
16	13993	131	Oligo	13993	131
17	14614	132	OPC	14614	132
18	14103	135	Oligo	14103	135
19	14293	139	Astro	14293	139
20	15297	146	Oligo	15297	146
21	14945	160	Oligo	14945	160
23	13313	151	Oligo	13313	151
24	13912	143	Oligo	13912	143
25	13677	154	OPC	13677	154
26	15645	145	Oligo	15645	145
28	12713	162	Oligo	12713	162
29	14577	168	Oligo	14577	168
32	14019	177	Oligo	14019	177
33	13867	181	Oligo	13867	181
34	15773	183	Oligo	15773	183
35	13772	189	Oligo	13772	189
36	15066	180	Oligo	15066	180
37	13415	194	Oligo	13415	194
39	14058	202	Oligo	14058	202
40	15954	200	Oligo	15954	200
41	13667	200	Oligo	13667	200
42	15295	203	Oligo	15295	203
44	13000	211	Oligo	13000	211
45	13867	207	Oligo	13867	207
46	14842	217	Oligo	14842	217
47	13505	215	Oligo	13505	215
48	14445	218	Oligo	14445	218
49	14220	213	Oligo	14220	213
50	15862	220	Oligo	15862	220
52	14912	228	Oligo	14912	228
53	13985	237	Oligo	13985	237
55	14251	242	Oligo	14251	242
56	12872	235	Oligo	12872	235
57	14060	241	Oligo	14060	241
58	13367	247	Oligo	13367	247
59	15740	243	Oligo	15740	243
60	12693	245	Oligo	12693	245
63	15663	251	Oligo	15663	251
64	14346	252	Oligo	14346	252
66	13538	250	Astro	13538	250
68	13502	267	Oligo	13502	267
69	14803	260	Oligo	14803	260
70	15002	282	Oligo	15002	282
71	15737	283	Oligo	15737	283
72	13931	281	Oligo	13931	281
74	15984	286	Oligo	15984	286
76	13200	292	Oligo	13200	292
78	13820	293	Oligo	13820	293
79	15820	300	Oligo	15820	300
81	14512	315	Oligo	14512	315
82	12852	312	Oligo	12852	312
83	14342	329	Oligo	14342	329
84	14243	319	Oligo	14243	319
85	13593	326	Oligo	13593	326
87	12308	332	Oligo	12308	332
88	15304	329	Oligo	15304	329
89	13640	325	Oligo	13640	325
90	14068	325	Oligo	14068	325
92	12806	341	Oligo	12806	341
93	14140	344	Oligo	14140	344
94	15555	350	Oligo	15555	350
95	14039	356	Oligo	14039	356
96	12425	357	Oligo	12425	357
97	14280	360	Oligo	14280	360
98	13389	361	Oligo	13389	361
99	15312	365	Oligo	15312	365
101	13618	370	Oligo	13618	370
104	13163	387	Oligo	13163	387
105	14721	391	Oligo	14721	391
106	14843	396	Oligo	14843	396
107	15713	399	Oligo	15713	399
108	12667	401	Oligo	12667	401
109	15552	402	L6 CT	15552	402
110	13188	417	Micro/PVM	13188	417
111	12129	406	Oligo	12129	406
112	15640	412	Oligo	15640	412
113	13735	412	Oligo	13735	412
115	12877	409	Oligo	12877	409
116	14805	414	Oligo	14805	414
117	12843	417	Oligo	12843	417
118	12988	418	Oligo	12988	418
119	14107	427	Oligo	14107	427
121	12712	420	Oligo	12712	420
124	14871	423	Oligo	14871	423
126	14973	439	Oligo	14973	439
127	14478	438	Oligo	14478	438
129	13153	442	Oligo	13153	442
130	15815	433	Oligo	15815	433
131	12338	442	Oligo	12338	442
132	15176	449	Oligo	15176	449
133	12957	452	Oligo	12957	452
135	12277	462	Oligo	12277	462
136	12915	463	Oligo	12915	463
139	13522	474	Oligo	13522	474
142	14989	483	Oligo	14989	483
143	12210	494	Oligo	12210	494
144	15422	493	Oligo	15422	493
145	12390	491	Oligo	12390	491
146	14423	492	Oligo	14423	492
148	12002	504	Oligo	12002	504
149	14161	506	Oligo	14161	506
150	12672	510	Oligo	12672	510
152	13766	514	Oligo	13766	514
153	12459	508	Oligo	12459	508
155	12269	517	Oligo	12269	517
156	15551	522	Oligo	15551	522
157	15509	522	Oligo	15509	522
159	13777	537	Oligo	13777	537
161	13152	538	Oligo	13152	538
162	15128	536	Oligo	15128	536
163	15315	533	Oligo	15315	533
165	12817	549	Oligo	12817	549
166	15826	557	Oligo	15826	557
167	15455	563	Oligo	15455	563
168	14289	573	Oligo	14289	573
170	13242	574	Oligo	13242	574
172	15683	580	L6 CT	15683	580
174	14095	587	Oligo	14095	587
175	13916	588	Oligo	13916	588
177	13811	592	Oligo	13811	592
178	12398	598	Oligo	12398	598
179	15030	599	Oligo	15030	599
180	13436	603	Oligo	13436	603
181	12899	607	Oligo	12899	607
182	12069	620	Astro	12069	620
183	15543	616	Oligo	15543	616
185	13561	607	Oligo	13561	607
186	15447	621	Oligo	15447	621
189	12036	624	Oligo	12036	624
193	15622	657	Oligo	15622	657
194	13365	662	Oligo	13365	662
195	15276	661	Oligo	15276	661
197	15952	664	Oligo	15952	664
198	14348	671	Oligo	14348	671
199	12700	675	Oligo	12700	675
200	12314	676	Oligo	12314	676
202	12243	678	Oligo	12243	678
203	12818	687	Oligo	12818	687
204	14517	683	Oligo	14517	683
206	14003	687	Oligo	14003	687
207	15773	693	Oligo	15773	693
209	15129	696	Oligo	15129	696
211	13165	711	Oligo	13165	711
212	15954	718	Oligo	15954	718
215	14157	717	Oligo	14157	717
217	14927	720	Oligo	14927	720
218	14478	717	Oligo	14478	717
219	12503	721	Oligo	12503	721
220	12296	721	Oligo	12296	721
221	14788	733	L6 CT	14788	733
222	12419	729	Oligo	12419	729
223	12888	723	Oligo	12888	723
224	13054	727	Oligo	13054	727
225	12662	728	Oligo	12662	728
226	13549	733	Oligo	13549	733
227	15503	738	Oligo	15503	738
229	12360	743	Oligo	12360	743
230	12876	745	Oligo	12876	745
231	12040	735	Oligo	12040	735
232	14036	738	Oligo	14036	738
235	13764	754	Oligo	13764	754
236	13453	757	Oligo	13453	757
238	12055	757	Oligo	12055	757
239	13204	760	Oligo	13204	760
240	15382	761	Oligo	15382	761
241	12224	756	Oligo	12224	756
243	12637	779	Oligo	12637	779
244	14325	785	Oligo	14325	785
246	13084	798	Oligo	13084	798
248	12006	806	Oligo	12006	806
250	12178	803	Oligo	12178	803
252	14904	815	Oligo	14904	815
253	15584	823	Oligo	15584	823
254	13974	823	Oligo	13974	823
255	14049	836	Astro	14049	836
256	12091	832	Oligo	12091	832
257	14524	837	Oligo	14524	837
258	12153	835	Oligo	12153	835
260	15909	856	Astro	15909	856
261	14163	856	Oligo	14163	856
262	14743	857	Oligo	14743	857
263	15352	852	Oligo	15352	852
265	14353	865	Oligo	14353	865
268	15362	878	Oligo	15362	878
269	14634	877	Oligo	14634	877
270	15794	880	Oligo	15794	880
272	12222	880	Oligo	12222	880
273	14274	889	Oligo	14274	889
275	14205	889	Oligo	14205	889
276	15632	892	Oligo	15632	892
277	15647	906	Oligo	15647	906
279	15224	903	Oligo	15224	903
281	13703	900	Oligo	13703	900
282	15353	904	Oligo	15353	904
286	14956	922	OPC	14956	922
292	12520	923	Oligo	12520	923
293	12045	923	Astro	12045	923
294	14054	926	OPC	14054	926
296	13170	927	Oligo	13170	927
297	12117	926	Oligo	12117	926
298	14735	934	Oligo	14735	934
301	15062	935	Oligo	15062	935
302	15223	933	Oligo	15223	933
303	14636	938	Oligo	14636	938
304	13394	939	Oligo	13394	939
306	13620	939	Oligo	13620	939
308	13571	946	Oligo	13571	946
309	15314	948	Oligo	15314	948
311	12159	960	Oligo	12159	960
313	15875	963	Oligo	15875	963
316	14215	967	Oligo	14215	967
317	13967	971	Oligo	13967	971
322	12739	970	VLMC	12739	970
323	14845	972	Oligo	14845	972
324	15152	976	Oligo	15152	976
329	14476	974	Oligo	14476	974
332	13034	990	Oligo	13034	990
333	13288	979	L6 CT	13288	979
334	13075	992	Oligo	13075	992
335	14315	976	Oligo	14315	976
337	13304	992	Oligo	13304	992
348	13231	1016	Oligo	13231	1016
349	13022	1019	Oligo	13022	1019
351	13163	1021	Oligo	13163	1021
354	15631	1033	Oligo	15631	1033
359	14674	1045	Oligo	14674	1045
361	14322	1026	Oligo	14322	1026
364	13428	1044	Oligo	13428	1044
366	15455	1034	Oligo	15455	1034
367	12741	1050	Oligo	12741	1050
371	13326	1053	Oligo	13326	1053
376	12131	1058	Oligo	12131	1058
377	13542	1060	SST CHODL	13542	1060
382	13381	1068	Oligo	13381	1068
383	15199	1071	Oligo	15199	1071
384	14366	1075	Oligo	14366	1075
389	13946	1091	Oligo	13946	1091
390	14719	1079	Oligo	14719	1079
391	12060	1078	Oligo	12060	1078
392	14316	1084	Oligo	14316	1084
393	12593	1085	Oligo	12593	1085
404	13526	1103	Oligo	13526	1103
409	12089	1115	Oligo	12089	1115
411	13675	1120	Oligo	13675	1120
417	15899	1127	Oligo	15899	1127
419	12595	1133	L2/3 IT	12595	1133
422	12856	1134	Oligo	12856	1134
423	13652	1126	Oligo	13652	1126
424	13933	1141	Oligo	13933	1141
426	13831	1136	Oligo	13831	1136
429	12664	1146	Oligo	12664	1146
431	13816	1149	Oligo	13816	1149
436	14065	1154	Oligo	14065	1154
438	14205	1154	Oligo	14205	1154
440	13960	1156	Oligo	13960	1156
442	12320	1165	Oligo	12320	1165
444	15569	1161	Oligo	15569	1161
447	14969	1161	Oligo	14969	1161
448	12773	1169	Oligo	12773	1169
449	13373	1166	Oligo	13373	1166
450	13690	1172	Oligo	13690	1172
452	12260	1182	Oligo	12260	1182
457	12761	1188	Oligo	12761	1188
459	13053	1190	Oligo	13053	1190
463	14247	1199	Oligo	14247	1199
464	14963	1197	Oligo	14963	1197
470	14336	1209	Oligo	14336	1209
474	14726	1216	Oligo	14726	1216
475	14816	1220	Oligo	14816	1220
476	15456	1220	Oligo	15456	1220
484	14058	1234	Oligo	14058	1234
485	15740	1236	Oligo	15740	1236
488	15471	1241	Oligo	15471	1241
489	12461	1239	Oligo	12461	1239
490	12885	1242	Astro	12885	1242
493	14727	1244	Oligo	14727	1244
499	14610	1245	Oligo	14610	1245
500	15333	1248	Oligo	15333	1248
503	12839	1251	Oligo	12839	1251
504	13112	1248	Oligo	13112	1248
505	13202	1254	Oligo	13202	1254
506	13928	1246	Oligo	13928	1246
508	13563	1254	Oligo	13563	1254
510	15868	1243	Oligo	15868	1243
512	12225	1264	Oligo	12225	1264
517	15520	1274	Oligo	15520	1274
521	14132	1281	Oligo	14132	1281
533	13114	1296	Astro	13114	1296
541	12862	1304	Oligo	12862	1304
542	13911	1307	Oligo	13911	1307
547	12633	1311	Oligo	12633	1311
549	14318	1314	Oligo	14318	1314
555	13721	1321	Oligo	13721	1321
557	13415	1311	Oligo	13415	1311
559	15395	1336	Oligo	15395	1336
566	12977	1340	Oligo	12977	1340
567	13729	1349	Oligo	13729	1349
568	15075	1342	Oligo	15075	1342
570	13243	1346	Oligo	13243	1346
572	15480	1349	Oligo	15480	1349
573	15556	1359	Oligo	15556	1359
579	13307	1364	Oligo	13307	1364
583	12367	1377	Oligo	12367	1377
587	12202	1371	Oligo	12202	1371
592	12982	1380	Oligo	12982	1380
595	15784	1387	Oligo	15784	1387
598	12112	1393	Oligo	12112	1393
602	14390	1404	Oligo	14390	1404
605	14169	1403	Oligo	14169	1403
606	13865	1412	Oligo	13865	1412
607	12135	1406	Oligo	12135	1406
608	12847	1408	Oligo	12847	1408
610	15856	1408	Oligo	15856	1408
612	15481	1413	Oligo	15481	1413
613	15564	1412	Oligo	15564	1412
614	12065	1415	Oligo	12065	1415
617	12671	1420	Oligo	12671	1420
621	12145	1430	Oligo	12145	1430
623	15857	1434	Oligo	15857	1434
625	14336	1440	Oligo	14336	1440
627	15542	1445	Oligo	15542	1445
631	14826	1454	Oligo	14826	1454
632	14382	1451	Oligo	14382	1451
633	15933	1452	Oligo	15933	1452
636	12477	1457	Oligo	12477	1457
642	14895	1468	Oligo	14895	1468
645	13751	1472	Oligo	13751	1472
648	13158	1473	Oligo	13158	1473
661	13788	1487	Oligo	13788	1487
665	14137	1500	Oligo	14137	1500
667	14070	1500	Oligo	14070	1500
672	13090	1503	Oligo	13090	1503
674	12980	1505	Oligo	12980	1505
677	14843	1511	Oligo	14843	1511
681	13063	1512	Oligo	13063	1512
683	12599	1523	Oligo	12599	1523
687	15397	1517	Oligo	15397	1517
689	15707	1524	Oligo	15707	1524
690	15580	1531	Oligo	15580	1531
691	13691	1539	Oligo	13691	1539
692	12689	1532	Oligo	12689	1532
693	15220	1535	Oligo	15220	1535
694	14076	1533	Oligo	14076	1533
698	12293	1544	Oligo	12293	1544
702	14711	1545	Oligo	14711	1545
704	14667	1543	Oligo	14667	1543
713	13090	1572	Oligo	13090	1572
715	13268	1579	Oligo	13268	1579
718	12669	1583	Oligo	12669	1583
720	15144	1581	Oligo	15144	1581
722	14393	1580	Oligo	14393	1580
725	12001	1589	Oligo	12001	1589
726	12589	1589	Oligo	12589	1589
728	13148	1593	Oligo	13148	1593
734	15702	1604	L6 IT	15702	1604
741	13804	1610	Oligo	13804	1610
742	14360	1600	Oligo	14360	1600
743	13481	1608	Oligo	13481	1608
744	15590	1614	Oligo	15590	1614
745	15796	1609	Oligo	15796	1609
749	14241	1624	Oligo	14241	1624
755	14559	1630	Oligo	14559	1630
759	13912	1626	Oligo	13912	1626
764	15774	1642	Oligo	15774	1642
769	13836	1645	OPC	13836	1645
770	15201	1645	Oligo	15201	1645
771	15468	1648	Oligo	15468	1648
772	15076	1649	Oligo	15076	1649
778	13584	1657	Oligo	13584	1657
779	14465	1660	Astro	14465	1660
784	12814	1664	Oligo	12814	1664
786	14565	1672	Oligo	14565	1672
788	15390	1668	Astro	15390	1668
789	14784	1671	Oligo	14784	1671
796	12674	1673	Oligo	12674	1673
797	14880	1676	Oligo	14880	1676
798	15919	1680	Oligo	15919	1680
800	12937	1682	Oligo	12937	1682
801	13517	1682	Oligo	13517	1682
804	12639	1688	Astro	12639	1688
810	12198	1691	Oligo	12198	1691
819	12383	1702	Oligo	12383	1702
820	13338	1703	Oligo	13338	1703
823	14501	1705	Oligo	14501	1705
824	14874	1705	Oligo	14874	1705
825	13649	1710	Oligo	13649	1710
828	13249	1716	Oligo	13249	1716
830	15569	1709	Oligo	15569	1709
831	13009	1717	Oligo	13009	1717
834	15072	1726	Oligo	15072	1726
839	14289	1723	Oligo	14289	1723
844	12474	1738	Oligo	12474	1738
845	14072	1740	Oligo	14072	1740
849	12208	1737	Oligo	12208	1737
853	13425	1754	Oligo	13425	1754
854	15700	1751	Oligo	15700	1751
855	15980	1767	Oligo	15980	1767
864	12033	1776	Oligo	12033	1776
866	14052	1776	Oligo	14052	1776
882	14503	1801	Oligo	14503	1801
884	12105	1799	Oligo	12105	1799
887	13953	1797	OPC	13953	1797
892	12078	1804	Oligo	12078	1804
895	15344	1820	Oligo	15344	1820
896	14076	1822	Oligo	14076	1822
901	15554	1825	Oligo	15554	1825
910	13544	1833	Oligo	13544	1833
912	12619	1840	Oligo	12619	1840
914	12181	1841	Oligo	12181	1841
915	13965	1841	Oligo	13965	1841
923	13768	1844	Oligo	13768	1844
924	14854	1843	Oligo	14854	1843
943	12367	1870	Oligo	12367	1870
946	13329	1874	Oligo	13329	1874
947	12165	1881	Oligo	12165	1881
948	15996	1880	Oligo	15996	1880
949	12288	1885	Oligo	12288	1885
951	15885	1888	Oligo	15885	1888
953	15812	1890	Oligo	15812	1890
954	14970	1889	Oligo	14970	1889
955	14988	1881	Oligo	14988	1881
959	15108	1892	Oligo	15108	1892
960	12933	1892	Oligo	12933	1892
965	12914	1907	Oligo	12914	1907
969	13876	1907	Astro	13876	1907
970	13760	1907	Oligo	13760	1907
980	15329	1920	Oligo	15329	1920
991	13891	1929	Oligo	13891	1929
998	14542	1936	Oligo	14542	1936
999	14809	1930	Oligo	14809	1930
1000	14189	1938	Oligo	14189	1938
1003	14051	1939	Oligo	14051	1939
1015	15967	1952	VLMC	15967	1952
1020	15405	1956	Oligo	15405	1956
1023	13889	1961	Oligo	13889	1961
1025	14752	1969	Oligo	14752	1969
1026	12188	1961	Oligo	12188	1961
1027	15036	1968	Astro	15036	1968
1031	14441	1978	Oligo	14441	1978
1034	14547	1979	Oligo	14547	1979
1038	13623	1989	Oligo	13623	1989
1040	14707	1988	Oligo	14707	1988
1042	12842	1991	Oligo	12842	1991
1043	14836	1993	Oligo	14836	1993
1045	12508	1987	Oligo	12508	1987
1047	14922	1988	Oligo	14922	1988
1053	14625	1992	Oligo	14625	1992
1059	13404	2003	Oligo	13404	2003
1069	15029	2016	Oligo	15029	2016
1071	14177	2018	Oligo	14177	2018
1077	15327	2019	Oligo	15327	2019
1084	15820	2029	Oligo	15820	2029
1087	13712	2035	Oligo	13712	2035
1094	13078	2039	Oligo	13078	2039
1096	15466	2040	Oligo	15466	2040
1103	12164	2033	Oligo	12164	2033
1106	14992	2044	Oligo	14992	2044
1120	12817	2069	Oligo	12817	2069
1122	15558	2063	Oligo	15558	2063
1125	14260	2070	Oligo	14260	2070
1133	13621	2068	Oligo	13621	2068
1135	14422	2081	Oligo	14422	2081
1147	13081	2093	Oligo	13081	2093
1150	14604	2090	Oligo	14604	2090
1152	12511	2093	Oligo	12511	2093
1154	12261	2088	Oligo	12261	2088
1159	13150	2084	Oligo	13150	2084
1162	12292	2101	Oligo	12292	2101
1164	13124	2097	Oligo	13124	2097
1181	15999	2117	Oligo	15999	2117
1190	15496	2115	Oligo	15496	2115
1191	15979	2130	Oligo	15979	2130
1195	12913	2127	Oligo	12913	2127
1196	14844	2135	Oligo	14844	2135
1200	14128	2129	Oligo	14128	2129
1201	15626	2136	Oligo	15626	2136
1205	12840	2138	Oligo	12840	2138
1214	14791	2141	Oligo	14791	2141
1223	14190	2148	Oligo	14190	2148
1228	15917	2152	Oligo	15917	2152
1234	13502	2161	Oligo	13502	2161
1236	13681	2161	Micro/PVM	13681	2161
1237	13241	2166	Oligo	13241	2166
1240	13188	2171	Oligo	13188	2171
1241	15480	2173	Astro	15480	2173
1246	15009	2169	Oligo	15009	2169
1248	12432	2173	Oligo	12432	2173
1249	13221	2172	Oligo	13221	2172
1261	14613	2191	Oligo	14613	2191
1269	13450	2194	Oligo	13450	2194
1270	13496	2197	Oligo	13496	2197
1274	14555	2203	Oligo	14555	2203
1285	13226	2210	Oligo	13226	2210
1292	13816	2214	Oligo	13816	2214
1309	12799	2242	Oligo	12799	2242
1313	15982	2230	Oligo	15982	2230
1320	13859	2237	Oligo	13859	2237
1326	12690	2258	Oligo	12690	2258
1331	15891	2253	Oligo	15891	2253
1333	13482	2261	Oligo	13482	2261
1335	15837	2259	Oligo	15837	2259
1342	12855	2271	Oligo	12855	2271
1343	13134	2279	Astro	13134	2279
1344	15548	2274	Oligo	15548	2274
1346	14769	2277	Oligo	14769	2277
1353	14538	2282	Oligo	14538	2282
1357	13233	2281	Oligo	13233	2281
1358	13769	2285	Oligo	13769	2285
1362	12680	2290	Oligo	12680	2290
1365	12791	2293	Oligo	12791	2293
1369	14663	2300	Oligo	14663	2300
1370	13279	2283	Oligo	13279	2283
1371	15426	2289	Oligo	15426	2289
1373	12850	2303	Oligo	12850	2303
1374	15782	2301	Oligo	15782	2301
1377	13893	2301	Oligo	13893	2301
1380	15898	2307	Oligo	15898	2307
1388	13104	2310	Astro	13104	2310
1399	14783	2310	Oligo	14783	2310
1401	12372	2323	Oligo	12372	2323
1402	13315	2317	Oligo	13315	2317
1410	13936	2324	Oligo	13936	2324
1420	13021	2327	Oligo	13021	2327
1423	14082	2329	Oligo	14082	2329
1436	13340	2346	OPC	13340	2346
1437	12136	2344	Oligo	12136	2344
1438	13923	2349	Oligo	13923	2349
1441	14179	2347	Oligo	14179	2347
1443	15751	2341	Micro/PVM	15751	2341
1455	12875	2351	Oligo	12875	2351
1457	13725	2362	Oligo	13725	2362
1469	15757	2367	Oligo	15757	2367
1473	15540	2365	Oligo	15540	2365
1480	14710	2379	Oligo	14710	2379
1484	14411	2380	Oligo	14411	2380
1492	12792	2384	Oligo	12792	2384
1496	13568	2394	Oligo	13568	2394
1505	13649	2393	Oligo	13649	2393
1514	13118	2408	Oligo	13118	2408
1515	12212	2406	Oligo	12212	2406
1522	14297	2408	Oligo	14297	2408
1529	14861	2419	Oligo	14861	2419
1540	15854	2414	Oligo	15854	2414
1547	13287	2435	OPC	13287	2435
1554	12412	2446	Oligo	12412	2446
1560	14226	2433	Oligo	14226	2433
1565	14789	2438	Oligo	14789	2438
1581	14411	2456	Oligo	14411	2456
1598	13773	2465	Oligo	13773	2465
1601	13317	2472	Oligo	13317	2472
1608	15451	2472	Astro	15451	2472
1612	14210	2469	Oligo	14210	2469
1614	12592	2476	Oligo	12592	2476
1618	14776	2481	Oligo	14776	2481
1622	12204	2483	Oligo	12204	2483
1626	15679	2487	Micro/PVM	15679	2487
1630	13827	2491	Astro	13827	2491
1638	15346	2496	Oligo	15346	2496
1640	15784	2497	Oligo	15784	2497
1642	14963	2495	Oligo	14963	2495
1646	13461	2502	Oligo	13461	2502
1650	15021	2510	Astro	15021	2510
1658	15259	2512	Oligo	15259	2512
1662	12329	2524	Oligo	12329	2524
1663	14435	2512	Oligo	14435	2512
1664	15533	2516	Oligo	15533	2516
1669	13837	2523	Oligo	13837	2523
1674	14796	2527	Oligo	14796	2527
1681	14042	2529	Oligo	14042	2529
1683	13122	2532	Oligo	13122	2532
1687	14418	2547	Oligo	14418	2547
1690	12420	2547	Oligo	12420	2547
1696	14898	2551	Oligo	14898	2551
1710	14953	2565	Oligo	14953	2565
1723	12281	2578	Oligo	12281	2578
1727	12916	2577	Oligo	12916	2577
1738	14434	2580	Oligo	14434	2580
1744	13227	2588	Oligo	13227	2588
1747	13652	2581	Oligo	13652	2581
1749	15682	2591	Oligo	15682	2591
1752	12558	2594	Oligo	12558	2594
1753	13901	2590	Oligo	13901	2590
1757	13411	2597	OPC	13411	2597
1758	14157	2598	Oligo	14157	2598
1762	15185	2611	Oligo	15185	2611
1775	14863	2604	Oligo	14863	2604
1776	14438	2611	Oligo	14438	2611
1785	14688	2618	Oligo	14688	2618
1788	12706	2628	Astro	12706	2628
1796	13774	2612	Oligo	13774	2612
1814	12957	2629	Oligo	12957	2629
1822	13730	2632	Oligo	13730	2632
1830	14012	2650	Oligo	14012	2650
1832	15466	2650	Oligo	15466	2650
1839	13231	2659	Oligo	13231	2659
1849	13028	2661	Oligo	13028	2661
1856	14745	2677	Oligo	14745	2677
1866	15692	2676	Oligo	15692	2676
1870	15875	2683	Oligo	15875	2683
1874	15360	2691	Oligo	15360	2691
1880	15520	2692	Oligo	15520	2692
1901	14428	2712	Oligo	14428	2712
1909	15087	2704	Oligo	15087	2704
1915	15486	2716	Oligo	15486	2716
1925	15732	2731	Oligo	15732	2731
1932	15019	2728	Oligo	15019	2728
1946	13390	2742	Oligo	13390	2742
1949	15082	2743	Oligo	15082	2743
1952	14561	2746	Oligo	14561	2746
1956	12971	2757	Oligo	12971	2757
1959	15491	2751	Oligo	15491	2751
1963	15513	2749	Oligo	15513	2749
1971	14746	2761	Oligo	14746	2761
1986	15025	2771	Oligo	15025	2771
1989	13697	2773	Oligo	13697	2773
1991	14260	2778	Oligo	14260	2778
1995	14828	2779	Oligo	14828	2779
2000	12232	2781	Oligo	12232	2781
2014	14133	2790	Oligo	14133	2790
2016	13220	2790	Oligo	13220	2790
2019	15321	2793	Oligo	15321	2793
2020	12582	2788	Oligo	12582	2788
2021	15696	2801	Oligo	15696	2801
2028	14759	2803	L6 CT	14759	2803
2033	15132	2803	Oligo	15132	2803
2038	13547	2806	Oligo	13547	2806
2050	12792	2825	Oligo	12792	2825
2057	13396	2822	Oligo	13396	2822
2063	15673	2824	Oligo	15673	2824
2083	13200	2848	Oligo	13200	2848
2088	12763	2858	Oligo	12763	2858
2090	15719	2851	Oligo	15719	2851
2104	15490	2863	Oligo	15490	2863
2121	12119	2888	Oligo	12119	2888
2124	14535	2881	Astro	14535	2881
2128	13079	2885	Oligo	13079	2885
2131	13953	2875	Oligo	13953	2875
2133	12973	2899	Astro	12973	2899
2151	13648	2916	Oligo	13648	2916
2155	14544	2912	Oligo	14544	2912
2164	15917	2928	Oligo	15917	2928
2179	13354	2940	Oligo	13354	2940
2188	14208	2948	Oligo	14208	2948
2195	14244	2950	Oligo	14244	2950
2204	13375	2958	Oligo	13375	2958
2205	12488	2958	Oligo	12488	2958
2209	14743	2950	Oligo	14743	2950
2211	15943	2961	Oligo	15943	2961
2213	15518	2968	Oligo	15518	2968
2214	15718	2969	Oligo	15718	2969
2222	13166	2976	Oligo	13166	2976
2223	12744	2983	Oligo	12744	2983
2233	15746	2985	Oligo	15746	2985
2241	15926	2993	Oligo	15926	2993
2247	14625	2995	Oligo	14625	2995
2262	15458	3005	Oligo	15458	3005
2270	12105	3003	Oligo	12105	3003
2273	14814	3010	Oligo	14814	3010
2280	15720	3016	Oligo	15720	3016
2282	15060	3022	Oligo	15060	3022
2286	13323	3031	Astro	13323	3031
2304	15535	3044	Oligo	15535	3044
2315	14105	3048	Oligo	14105	3048
2319	15044	3049	Oligo	15044	3049
2320	15924	3049	Oligo	15924	3049
2322	12183	3055	Oligo	12183	3055
2327	15733	3063	Oligo	15733	3063
2330	14762	3060	Oligo	14762	3060
2342	13685	3070	Oligo	13685	3070
2344	14704	3072	Oligo	14704	3072
2348	13942	3075	Oligo	13942	3075
2353	14121	3088	Oligo	14121	3088
2368	14692	3099	Oligo	14692	3099
2370	12741	3102	L6 CT	12741	3102
2374	13675	3106	Oligo	13675	3106
2378	14092	3107	Oligo	14092	3107
2380	14987	3111	Oligo	14987	3111
2394	14605	3127	Oligo	14605	3127
2395	15831	3124	Oligo	15831	3124
2412	14843	3139	Oligo	14843	3139
2417	12684	3139	Oligo	12684	3139
2419	12754	3144	Oligo	12754	3144
2420	12852	3150	Oligo	12852	3150
2424	13917	3142	Oligo	13917	3142
2425	14568	3145	L6 CT	14568	3145
2438	15190	3155	Micro/PVM	15190	3155
2443	14677	3152	Oligo	14677	3152
2444	15529	3156	Oligo	15529	3156
2450	12516	3164	Oligo	12516	3164
2454	12060	3170	Oligo	12060	3170
2464	14991	3164	Oligo	14991	3164
2473	12920	3176	Oligo	12920	3176
2476	12696	3185	Oligo	12696	3185
2477	13751	3181	Oligo	13751	3181
2479	15479	3184	L6 CT	15479	3184
2486	14164	3180	Oligo	14164	3180
2499	12475	3192	Oligo	12475	3192
2505	13037	3206	Oligo	13037	3206
2508	14805	3200	Oligo	14805	3200
2520	13720	3205	Oligo	13720	3205
2554	14619	3228	Oligo	14619	3228
2562	15161	3244	Oligo	15161	3244
2570	13880	3253	Oligo	13880	3253
2574	14059	3256	Oligo	14059	3256
2595	13413	3276	Micro/PVM	13413	3276
2596	13476	3277	Oligo	13476	3277
2597	15084	3271	Oligo	15084	3271
2605	12942	3279	Oligo	12942	3279
2607	12911	3289	Oligo	12911	3289
2609	12643	3289	Oligo	12643	3289
2613	15388	3280	Oligo	15388	3280
2626	15546	3290	Oligo	15546	3290
2635	13736	3300	Oligo	13736	3300
2636	12010	3310	Oligo	12010	3310
2640	13848	3312	Oligo	13848	3312
2642	15618	3311	Oligo	15618	3311
2657	14498	3325	Oligo	14498	3325
2673	13603	3336	Oligo	13603	3336
2676	15619	3344	Oligo	15619	3344
2690	14106	3347	Oligo	14106	3347
2697	14962	3354	Oligo	14962	3354
2711	15174	3358	Oligo	15174	3358
2715	13090	3360	Oligo	13090	3360
2721	15826	3364	Oligo	15826	3364
2729	12796	3375	Oligo	12796	3375
2743	15621	3381	Oligo	15621	3381
2747	12921	3385	Oligo	12921	3385
2755	13080	3387	Astro	13080	3387
2756	12488	3390	OPC	12488	3390
2764	14536	3397	Astro	14536	3397
2765	12277	3394	Oligo	12277	3394
2766	12056	3392	Oligo	12056	3392
2767	13370	3395	Oligo	13370	3395
2774	15181	3398	Oligo	15181	3398
2795	15346	3417	Oligo	15346	3417
2801	12489	3420	Oligo	12489	3420
2810	14632	3427	Oligo	14632	3427
2812	12022	3423	Oligo	12022	3423
2813	14457	3418	Oligo	14457	3418
2815	15541	3428	Oligo	15541	3428
2823	14697	3445	L6 IT	14697	3445
2832	13183	3443	Oligo	13183	3443
2843	12790	3446	Oligo	12790	3446
2858	15717	3456	Oligo	15717	3456
2867	14022	3472	Oligo	14022	3472
2873	15124	3481	Oligo	15124	3481
2878	12419	3475	Oligo	12419	3475
2881	12867	3484	L6 CT	12867	3484
2882	14163	3478	Astro	14163	3478
2883	15080	3482	Astro	15080	3482
2888	12354	3490	L6 CT	12354	3490
2889	15230	3485	Oligo	15230	3485
2895	13627	3488	Oligo	13627	3488
2896	14054	3484	Oligo	14054	3484
2898	13866	3490	Oligo	13866	3490
2908	12166	3503	Oligo	12166	3503
2909	15314	3493	Oligo	15314	3493
2910	14931	3494	Oligo	14931	3494
2913	15553	3499	L6 CT	15553	3499
2922	15970	3507	Oligo	15970	3507
2923	13757	3497	Oligo	13757	3497
2928	14643	3505	Oligo	14643	3505
2932	12421	3510	Astro	12421	3510
2934	14774	3503	Oligo	14774	3503
2937	15400	3523	Oligo	15400	3523
2941	12919	3516	Astro	12919	3516
2955	12331	3526	Oligo	12331	3526
2958	12518	3520	Oligo	12518	3520
2968	14975	3538	Oligo	14975	3538
2971	13999	3534	Oligo	13999	3534
2974	12298	3535	Oligo	12298	3535
2977	15432	3539	Oligo	15432	3539
2984	12484	3542	Oligo	12484	3542
2989	14923	3546	Astro	14923	3546
2991	14018	3552	Astro	14018	3552
2995	14406	3559	Oligo	14406	3559
2996	13036	3555	Oligo	13036	3555
3002	14772	3548	Oligo	14772	3548
3007	14644	3566	Oligo	14644	3566
3008	13823	3566	Oligo	13823	3566
3026	15307	3583	Oligo	15307	3583
3028	14927	3577	Oligo	14927	3577
3043	14294	3585	Oligo	14294	3585
3062	14234	3605	Oligo	14234	3605
3072	14356	3615	L2/3 IT	14356	3615
3076	15564	3616	Oligo	15564	3616
3079	13188	3613	Oligo	13188	3613
3081	12449	3609	Oligo	12449	3609
3087	14614	3626	Oligo	14614	3626
3093	12234	3618	Oligo	12234	3618
3100	12850	3632	Oligo	12850	3632
3119	14773	3644	Oligo	14773	3644
3125	13348	3652	Oligo	13348	3652
3134	14602	3656	Oligo	14602	3656
3136	13394	3664	Oligo	13394	3664
3160	13582	3685	Astro	13582	3685
3161	14917	3680	Oligo	14917	3680
3169	13838	3695	Oligo	13838	3695
3173	12104	3690	Oligo	12104	3690
3196	12062	3718	Oligo	12062	3718
3200	12216	3722	Oligo	12216	3722
3202	13846	3723	Oligo	13846	3723
3207	13359	3728	Oligo	13359	3728
3211	12534	3736	Oligo	12534	3736
3220	15513	3731	Oligo	15513	3731
3224	12309	3746	Oligo	12309	3746
3226	14890	3745	Oligo	14890	3745
3230	13083	3748	Oligo	13083	3748
3247	13997	3757	Oligo	13997	3757
3253	13642	3755	Oligo	13642	3755
3264	15681	3760	Oligo	15681	3760
3266	14506	3765	Oligo	14506	3765
3273	14358	3775	Oligo	14358	3775
3276	13158	3782	Astro	13158	3782
3284	12410	3780	Oligo	12410	3780
3285	12632	3787	Oligo	12632	3787
3308	15958	3800	Astro	15958	3800
3310	13083	3797	Oligo	13083	3797
3320	15879	3810	Oligo	15879	3810
3337	12397	3821	Oligo	12397	3821
3347	13366	3823	Oligo	13366	3823
3366	12388	3852	Oligo	12388	3852
3367	13821	3841	Oligo	13821	3841
3397	13679	3883	Oligo	13679	3883
3405	14229	3885	Astro	14229	3885
3406	13979	3889	Oligo	13979	3889
3413	14884	3887	Oligo	14884	3887
3420	13951	3893	Oligo	13951	3893
3431	12297	3904	Oligo	12297	3904
3433	13305	3902	Micro/PVM	13305	3902
3434	14341	3903	Astro	14341	3903
3439	15149	3899	Oligo	15149	3899
3445	14321	3927	Oligo	14321	3927
3450	15826	3926	Oligo	15826	3926
3459	12207	3939	Oligo	12207	3939
3469	13241	3946	L5/6 NP	13241	3946
3470	12686	3944	Oligo	12686	3944
3472	15863	3952	L6 IT	15863	3952
3475	14804	3955	SST	14804	3955
3478	13803	3954	Oligo	13803	3954
3491	14846	3963	Oligo	14846	3963
3493	14428	3968	Oligo	14428	3968
3498	12085	3960	Oligo	12085	3960
3505	15454	3974	Oligo	15454	3974
3509	13223	3979	Oligo	13223	3979
3519	14701	3986	L6 CT	14701	3986
3521	15369	3995	L6 CT	15369	3995
3524	12502	3987	L6 IT Car3	12502	3987
3528	13248	3997	Oligo	13248	3997
3543	12953	4001	Oligo	12953	4001
3558	15443	4027	L6 CT	15443	4027
3560	15196	4020	Oligo	15196	4020
3571	13242	4027	Oligo	13242	4027
3577	15984	4033	Oligo	15984	4033
3600	13340	4046	L6 CT	13340	4046
3624	12902	4067	Oligo	12902	4067
3631	13133	4064	Oligo	13133	4064
3641	12387	4084	Oligo	12387	4084
3658	15367	4098	OPC	15367	4098
3667	12006	4113	L6B	12006	4113
3690	13526	4113	Oligo	13526	4113
3694	13608	4126	Astro	13608	4126
3695	14373	4124	Oligo	14373	4124
3696	15939	4122	Oligo	15939	4122
3711	13470	4132	Oligo	13470	4132
3716	15219	4140	Astro	15219	4140
3730	14569	4141	Oligo	14569	4141
3732	15937	4141	Oligo	15937	4141
3735	14970	4152	Oligo	14970	4152
3737	13973	4151	Oligo	13973	4151
3746	14750	4160	Oligo	14750	4160
3749	14287	4160	Oligo	14287	4160
3750	13884	4162	Oligo	13884	4162
3752	15639	4162	Oligo	15639	4162
3761	12455	4164	Oligo	12455	4164
3767	12094	4171	Oligo	12094	4171
3768	15381	4173	Oligo	15381	4173
3776	12863	4177	Oligo	12863	4177
3784	14274	4187	Astro	14274	4187
3786	13550	4189	Oligo	13550	4189
3794	12328	4196	Oligo	12328	4196
3806	12537	4196	L6B	12537	4196
3807	15381	4195	Oligo	15381	4195
3810	12871	4203	Oligo	12871	4203
3812	12581	4207	Oligo	12581	4207
3813	13822	4204	Oligo	13822	4204
3826	13925	4219	Astro	13925	4219
3837	15162	4228	Oligo	15162	4228
3840	14228	4233	OPC	14228	4233
3844	14356	4234	Oligo	14356	4234
3850	14573	4231	Oligo	14573	4231
3852	12875	4230	Oligo	12875	4230
3859	13765	4236	Oligo	13765	4236
3862	15666	4244	Oligo	15666	4244
3870	15934	4248	L6B	15934	4248
3876	13378	4246	Oligo	13378	4246
3887	14335	4262	Oligo	14335	4262
3889	13211	4258	Oligo	13211	4258
3891	15134	4261	Oligo	15134	4261
3898	12099	4265	Oligo	12099	4265
3899	12000	4266	L5 ET	12000	4266
3900	14480	4268	Oligo	14480	4268
3909	12746	4269	Astro	12746	4269
3910	13191	4278	Astro	13191	4278
3911	12649	4275	Oligo	12649	4275
3922	12266	4283	Oligo	12266	4283
3926	15805	4285	Oligo	15805	4285
3938	14266	4302	Oligo	14266	4302
3941	14028	4299	Oligo	14028	4299
3954	15816	4310	Oligo	15816	4310
3968	15429	4322	Oligo	15429	4322
3989	14550	4325	Astro	14550	4325
3998	13688	4338	Oligo	13688	4338
4004	12850	4343	Oligo	12850	4343
4005	14598	4347	Oligo	14598	4347
4028	15468	4364	Oligo	15468	4364
4030	14030	4363	Astro	14030	4363
4038	12581	4373	Oligo	12581	4373
4043	14074	4377	Oligo	14074	4377
4056	13014	4381	OPC	13014	4381
4069	14026	4394	Oligo	14026	4394
4070	14181	4391	Oligo	14181	4391
4083	12572	4402	Oligo	12572	4402
4084	13855	4404	Oligo	13855	4404
4085	14716	4401	Oligo	14716	4401
4096	12172	4406	Oligo	12172	4406
4097	14651	4413	Astro	14651	4413
4099	13071	4408	Oligo	13071	4408
4100	13996	4409	Oligo	13996	4409
4108	14079	4426	L6 CT	14079	4426
4112	15880	4419	Oligo	15880	4419
4119	15464	4426	Oligo	15464	4426
4137	13568	4441	Oligo	13568	4441
4138	15648	4453	Oligo	15648	4453
4141	14015	4442	Oligo	14015	4442
4150	13837	4446	Oligo	13837	4446
4152	12400	4451	Oligo	12400	4451
4168	12955	4453	Oligo	12955	4453
4174	12018	4456	Oligo	12018	4456
4175	14251	4469	Oligo	14251	4469
4177	14658	4471	Oligo	14658	4471
4186	12758	4480	Oligo	12758	4480
4191	12352	4482	Oligo	12352	4482
4193	14005	4474	Oligo	14005	4474
4196	14781	4478	Oligo	14781	4478
4201	14318	4491	Oligo	14318	4491
4216	14259	4497	Oligo	14259	4497
4230	13538	4517	L6 IT	13538	4517
4236	14801	4515	Oligo	14801	4515
4241	12184	4518	Astro	12184	4518
4242	14272	4528	Oligo	14272	4528
4245	12542	4518	Oligo	12542	4518
4264	12395	4531	Astro	12395	4531
4267	14641	4535	Astro	14641	4535
4270	12967	4540	Oligo	12967	4540
4274	12174	4548	Astro	12174	4548
4278	12477	4548	Oligo	12477	4548
4279	14865	4540	Oligo	14865	4540
4281	13561	4553	Oligo	13561	4553
4290	15982	4550	Oligo	15982	4550
4294	15718	4554	Oligo	15718	4554
4302	14022	4559	VLMC	14022	4559
4303	13532	4560	Oligo	13532	4560
4311	15966	4575	L6 CT	15966	4575
4315	12972	4569	Oligo	12972	4569
4332	15473	4582	Oligo	15473	4582
4333	14243	4579	Oligo	14243	4579
4337	13815	4589	Astro	13815	4589
4340	15987	4587	Oligo	15987	4587
4349	12516	4606	L6 CT	12516	4606
4351	12971	4602	Oligo	12971	4602
4354	13628	4600	Oligo	13628	4600
4366	12935	4616	Oligo	12935	4616
4370	13824	4619	Oligo	13824	4619
4378	12423	4625	Astro	12423	4625
4380	12601	4625	Oligo	12601	4625
4387	12721	4626	Oligo	12721	4626
4394	14877	4639	Oligo	14877	4639
4395	14988	4640	Oligo	14988	4640
4404	13348	4637	Oligo	13348	4637
4406	15069	4646	Astro	15069	4646
4411	15177	4657	Oligo	15177	4657
4434	14899	4676	Oligo	14899	4676
4440	12704	4682	Oligo	12704	4682
4444	13338	4677	Oligo	13338	4677
4465	12019	4697	Oligo	12019	4697
4475	13169	4704	Oligo	13169	4704
4477	14560	4709	Astro	14560	4709
4483	15044	4706	Oligo	15044	4706
4487	12749	4711	Oligo	12749	4711
4497	14631	4718	Oligo	14631	4718
4501	15218	4719	Oligo	15218	4719
4507	15196	4722	Oligo	15196	4722
4521	14236	4729	L6 CT	14236	4729
4523	12048	4741	Oligo	12048	4741
4528	13371	4724	Oligo	13371	4724
4531	13173	4747	L6B	13173	4747
4540	12654	4751	Astro	12654	4751
4550	15484	4751	Oligo	15484	4751
4554	14655	4754	Astro	14655	4754
4555	13261	4755	Oligo	13261	4755
4567	14356	4776	Oligo	14356	4776
4585	14906	4796	L2/3 IT	14906	4796
4589	13577	4783	Oligo	13577	4783
4590	15566	4791	Oligo	15566	4791
4595	12972	4790	Oligo	12972	4790
4608	14410	4800	Oligo	14410	4800
4618	13152	4800	Oligo	13152	4800
4629	13128	4822	Oligo	13128	4822
4648	13287	4840	Oligo	13287	4840
4656	15254	4847	Oligo	15254	4847
4665	14301	4843	Oligo	14301	4843
4666	15161	4842	Oligo	15161	4842
4675	15012	4847	Oligo	15012	4847
4688	14591	4863	Oligo	14591	4863
4692	13394	4867	Oligo	13394	4867
4695	13141	4872	L6B	13141	4872
4717	12385	4880	L6 CT	12385	4880
4721	14616	4889	L6 IT	14616	4889
4741	13503	4894	Oligo	13503	4894
4742	12817	4887	Astro	12817	4887
4744	14189	4910	Oligo	14189	4910
4745	15249	4892	Oligo	15249	4892
4751	15636	4903	Oligo	15636	4903
4760	13671	4912	OPC	13671	4912
4778	14077	4922	Oligo	14077	4922
4780	15951	4924	OPC	15951	4924
4783	13138	4928	Astro	13138	4928
4794	15024	4942	Oligo	15024	4942
4798	13504	4945	L6 CT	13504	4945
4800	15768	4937	Astro	15768	4937
4806	12749	4943	Astro	12749	4943
4808	15570	4949	L6 IT	15570	4949
4811	14843	4945	Astro	14843	4945
4822	13268	4951	Oligo	13268	4951
4830	14188	4949	Oligo	14188	4949
4832	15291	4970	L6B	15291	4970
4843	15104	4961	Oligo	15104	4961
4850	15758	4976	Oligo	15758	4976
4853	12313	4982	SST	12313	4982
[truncated: 2,024 more rows]

## Sheet: MTG
	x	y	celltype_F	rotated_x	rotated_y
[truncated: 1,567 more rows]

[truncated: 2 more sheets: S1C, V1C]
