# Supplementary material for: Single-cell multiomic human brain atlas reveals regulatory drivers of cortical regionality
Source: Nat Commun. 2026 Feb 21;17:3051. doi: 10.1038/s41467-026-69368-2 (PMC13039890; doi:10.1038/s41467-026-69368-2)
Supplement: Supplementary file 16 — Source data [file 41467_2026_69368_MOESM16_ESM.zip › Source Data Final/FigS3b.txt]

Subclass	Region	Gene_name	P_value	Avg_log2FC	Pct.1	Pct.2	P_value_adj
Astro	A1C	CSGALNACT1	0	1.633567964	0.703	0.466	0
Astro	A1C	NADK2	0	1.03367444	0.346	0.228	0
Astro	A1C	AC092691.1	0	1.811336562	0.838	0.55	0
Astro	A1C	FGD4	0	1.201097048	0.535	0.351	0
Astro	A1C	TPCN1	0	1.251668874	0.454	0.297	0
Astro	A1C	EPHB1	0	1.754372456	0.585	0.377	0
Astro	A1C	GPM6A	0	3.341184391	0.951	0.609	0
Astro	A1C	WWC1	0	1.47065809	0.453	0.289	0
Astro	A1C	AL589740.1	0	2.070658154	0.778	0.495	0
Astro	A1C	CPE	0	2.08769509	0.675	0.429	0
Astro	A1C	ANKFN1	0	1.117350569	0.355	0.224	0
Astro	A1C	MGAT4C	0	1.301561779	0.737	0.461	0
Astro	A1C	ADCY8	0	1.074657285	0.39	0.243	0
Astro	A1C	TRPS1	0	1.968656817	0.751	0.465	0
Astro	A1C	DGKG	0	1.532328059	0.585	0.361	0
Astro	A1C	BMP2K	0	1.064127839	0.474	0.29	0
Astro	A1C	PDE7B	0	1.25881338	0.459	0.28	0
Astro	A1C	SOX5	0	2.175084292	0.879	0.531	0
Astro	A1C	ECHDC2	0	1.149207199	0.357	0.214	0
Astro	A1C	TLE1	0	1.192897353	0.356	0.212	0
Astro	A1C	MSI2	0	2.997621596	0.873	0.518	0
Astro	A1C	NCAN	0	1.553144067	0.436	0.257	0
Astro	A1C	FAM184A	0	1.525040095	0.463	0.272	0
Astro	A1C	SFXN5	0	2.457838643	0.732	0.428	0
Astro	A1C	SASH1	0	1.813033295	0.734	0.429	0
Astro	A1C	PRKG1	0	1.871453476	0.799	0.465	0
Astro	A1C	CAMK2G	0	1.907515937	0.603	0.35	0
Astro	A1C	SPARCL1	0	2.198000635	0.809	0.468	0
Astro	A1C	LGR4	0	1.359180915	0.439	0.252	0
Astro	A1C	CAPN2	0	1.049117056	0.336	0.191	0
Astro	A1C	AC138627.1	0	1.170814375	0.368	0.209	0
Astro	A1C	LGI1	0	1.453857075	0.428	0.243	0
Astro	A1C	AL022068.1	0	1.241671916	0.316	0.179	0
Astro	A1C	GPR75-ASB3	0	1.244725019	0.405	0.229	0
Astro	A1C	ARHGEF10L	0	1.266274891	0.375	0.212	0
Astro	A1C	ZNF521	0	1.046334921	0.373	0.21	0
Astro	A1C	LIFR	0	1.563862263	0.654	0.365	0
Astro	A1C	ALDH7A1	0	1.154665496	0.337	0.188	0
Astro	A1C	CARMIL1	0	2.278406062	0.739	0.411	0
Astro	A1C	TRPM3	0	2.089583428	0.743	0.411	0
Astro	A1C	VAV3	0	1.204613447	0.396	0.219	0
Astro	A1C	FGD6	0	1.283098919	0.395	0.217	0
Astro	A1C	TOX	0	1.125578058	0.541	0.297	0
Astro	A1C	AC108866.1	0	1.408200238	0.434	0.238	0
Astro	A1C	BCO1	0	1.328746762	0.331	0.181	0
Astro	A1C	OGFRL1	0	1.005416055	0.292	0.158	0
Astro	A1C	MEIS2	0	1.537242942	0.674	0.364	0
Astro	A1C	OLFM2	0	1.837335923	0.508	0.274	0
Astro	A1C	RERG	0	1.24781242	0.338	0.182	0
Astro	A1C	ARHGEF4	0	2.34342054	0.678	0.363	0
Astro	A1C	NEAT1	0	1.883929436	0.861	0.457	0
Astro	A1C	CLYBL	0	1.737084614	0.498	0.264	0
Astro	A1C	SNTA1	0	1.187814171	0.335	0.176	0
Astro	A1C	MID1	0	1.029377387	0.326	0.17	0
Astro	A1C	SERPINE2	0	1.004778539	0.329	0.171	0
Astro	A1C	CDHR3	0	1.504643635	0.482	0.249	0
Astro	A1C	ADAMTS17	0	1.242863578	0.467	0.241	0
Astro	A1C	PLEKHG1	0	1.138039783	0.412	0.212	0
Astro	A1C	ZHX2	0	1.396133562	0.605	0.309	0
Astro	A1C	FUT10	0	1.026966204	0.304	0.155	0
Astro	A1C	ITPR2	0	1.225549321	0.733	0.367	0
Astro	A1C	LINC00511	0	1.568170199	0.548	0.272	0
Astro	A1C	ANKDD1A	0	1.940843875	0.59	0.291	0
Astro	A1C	CLU	0	2.022250152	0.587	0.289	0
Astro	A1C	AHCYL1	0	1.640625352	0.495	0.243	0
Astro	A1C	GOLIM4	0	1.08885845	0.38	0.186	0
Astro	A1C	KANK1	0	1.274079889	0.601	0.292	0
Astro	A1C	MCC	0	1.466825172	0.465	0.225	0
Astro	A1C	IQCA1	0	1.785147385	0.476	0.23	0
Astro	A1C	MGST1	0	1.13394658	0.295	0.142	0
Astro	A1C	ARMH1	0	1.335040026	0.351	0.166	0
Astro	A1C	TCF7L2	0	1.772218929	0.574	0.269	0
Astro	A1C	PCSK5	0	1.402917236	0.477	0.22	0
Astro	A1C	MIR4300HG	0	2.350481323	0.564	0.26	0
Astro	A1C	MYO10	0	1.386889498	0.447	0.204	0
Astro	A1C	PITPNC1	0	3.626277891	0.923	0.42	0
Astro	A1C	ZNRF3	0	2.777161133	0.724	0.327	0
Astro	A1C	FBXL7	0	1.826836535	0.829	0.372	0
Astro	A1C	RORB	0	1.06840177	0.526	0.236	0
Astro	A1C	NBPF19	0	1.788268156	0.594	0.265	0
Astro	A1C	MAML2	0	1.386366621	0.711	0.315	0
Astro	A1C	GLUD1	0	2.074024932	0.588	0.259	0
Astro	A1C	SHROOM3	0	2.053464724	0.543	0.237	0
Astro	A1C	SLC25A33	0	1.184765164	0.303	0.132	0
Astro	A1C	SH3PXD2B	0	1.082091754	0.382	0.165	0
Astro	A1C	CRB1	0	1.866557392	0.615	0.265	0
Astro	A1C	RYR3	0	2.871367934	0.859	0.37	0
Astro	A1C	TTYH1	0	1.482944902	0.462	0.198	0
Astro	A1C	AC087564.1	0	1.023389364	0.443	0.189	0
Astro	A1C	FADS2	0	1.094590358	0.289	0.122	0
Astro	A1C	NBPF26	0	1.650361511	0.526	0.22	0
Astro	A1C	PLEKHA7	0	1.263618568	0.372	0.155	0
Astro	A1C	PARD3	0	2.317042982	0.752	0.313	0
Astro	A1C	RFX2	0	1.24054539	0.346	0.143	0
Astro	A1C	ZFHX4	0	1.342344535	0.559	0.23	0
Astro	A1C	ABCA1	0	1.188116339	0.365	0.148	0
Astro	A1C	SLC15A2	0	1.376156762	0.408	0.165	0
Astro	A1C	ADHFE1	0	1.232915324	0.378	0.151	0
Astro	A1C	CABLES1	0	1.864609721	0.397	0.157	0
Astro	A1C	TGFB2	0	1.069756915	0.263	0.104	0
Astro	A1C	GPC5	0	4.409273037	0.942	0.37	0
Astro	A1C	CNN3	0	1.122264875	0.327	0.126	0
Astro	A1C	NBPF14	0	1.881811658	0.597	0.23	0
Astro	A1C	SLC1A2	0	5.431503875	0.94	0.361	0
Astro	A1C	PTPRZ1	0	1.578810908	0.739	0.28	0
Astro	A1C	PARD3B	0	2.336831689	0.734	0.276	0
Astro	A1C	PRKCQ	0	1.367913876	0.431	0.161	0
Astro	A1C	MTSS1L	0	1.63496511	0.494	0.184	0
Astro	A1C	ELOVL2	0	1.083060691	0.293	0.109	0
Astro	A1C	ARHGAP24	0	1.286931548	0.592	0.22	0
Astro	A1C	SUCLG2-AS1	0	1.225663419	0.342	0.127	0
Astro	A1C	FOXO1	0	1.571202074	0.537	0.199	0
Astro	A1C	SLC4A4	0	3.167249779	0.764	0.283	0
Astro	A1C	C1orf61	0	2.514483815	0.721	0.265	0
Astro	A1C	HPSE2	0	3.053932526	0.589	0.209	0
Astro	A1C	GRAMD1C	0	1.497005977	0.397	0.137	0
Astro	A1C	LRRC3B	0	1.705022476	0.379	0.129	0
Astro	A1C	ZNF423	0	1.255748179	0.34	0.115	0
Astro	A1C	GLIS3	0	2.972921614	0.767	0.256	0
Astro	A1C	KCNN3	0	2.171687786	0.533	0.177	0
Astro	A1C	PREX2	0	2.407182012	0.765	0.253	0
Astro	A1C	TCF7L1	0	1.266291128	0.318	0.102	0
Astro	A1C	STOX1	0	1.480964844	0.383	0.122	0
Astro	A1C	BMPR1B	0	2.624472572	0.687	0.218	0
Astro	A1C	LRIG1	0	2.116422282	0.594	0.188	0
Astro	A1C	ACSS3	0	1.51310138	0.403	0.121	0
Astro	A1C	PDLIM5	0	1.510402531	0.49	0.147	0
Astro	A1C	ADGRV1	0	4.681626502	0.926	0.276	0
Astro	A1C	NOTCH2	0	1.674597384	0.505	0.148	0
Astro	A1C	CACHD1	0	2.236284341	0.575	0.166	0
Astro	A1C	NKAIN3	0	3.583868352	0.859	0.245	0
Astro	A1C	EGFR	0	1.513877432	0.453	0.126	0
Astro	A1C	NWD1	0	1.22283777	0.279	0.077	0
Astro	A1C	ACOT11	0	2.062965476	0.56	0.151	0
Astro	A1C	ADGRA3	0	2.020276135	0.544	0.146	0
Astro	A1C	GLUL	0	1.96060264	0.537	0.143	0
Astro	A1C	STK33	0	1.886750453	0.512	0.135	0
Astro	A1C	EMID1	0	1.30817296	0.332	0.087	0
Astro	A1C	NPL	0	1.314738594	0.371	0.097	0
Astro	A1C	FGF2	0	1.069426925	0.284	0.074	0
Astro	A1C	GRAMD2B	0	1.596890092	0.493	0.127	0
Astro	A1C	MERTK	0	1.568569358	0.486	0.125	0
Astro	A1C	PLPP3	0	1.71226567	0.488	0.123	0
Astro	A1C	RGMA	0	1.265704903	0.279	0.069	0
Astro	A1C	ACACB	0	1.9117021	0.548	0.135	0
Astro	A1C	ARHGAP31	0	1.020505076	0.315	0.077	0
Astro	A1C	LINC01748	0	2.149332435	0.542	0.129	0
Astro	A1C	EYA2	0	1.744461888	0.464	0.11	0
Astro	A1C	GNA14	0	1.444933571	0.347	0.082	0
Astro	A1C	ITPKB	0	1.883139644	0.543	0.128	0
Astro	A1C	PON2	0	1.278338114	0.451	0.106	0
Astro	A1C	MMD2	0	2.657492556	0.682	0.16	0
Astro	A1C	AHNAK	0	1.503862022	0.333	0.077	0
Astro	A1C	SPON1	0	2.259034196	0.589	0.136	0
Astro	A1C	SLC7A2	0	1.275102911	0.254	0.058	0
Astro	A1C	SDC2	0	1.180971376	0.291	0.066	0
Astro	A1C	ATP13A4	0	2.518448956	0.684	0.15	0
Astro	A1C	BCL6	0	1.223693668	0.313	0.068	0
Astro	A1C	AC091826.2	0	2.237576389	0.565	0.122	0
Astro	A1C	LINC00299	0	2.64158111	0.65	0.14	0
Astro	A1C	EYA1	0	1.911642423	0.477	0.102	0
Astro	A1C	BMP7	0	1.092249532	0.298	0.062	0
Astro	A1C	ARHGEF26	0	2.101892739	0.55	0.112	0
Astro	A1C	SCARA3	0	1.030989679	0.251	0.051	0
Astro	A1C	PHF21B	0	1.864569845	0.483	0.098	0
Astro	A1C	LRP4	0	1.176428366	0.334	0.067	0
Astro	A1C	SLC25A48	0	1.274621807	0.344	0.069	0
Astro	A1C	PDGFRB	0	1.135027501	0.28	0.055	0
Astro	A1C	ALDH1A1	0	1.995119613	0.442	0.086	0
Astro	A1C	SLC1A3	0	3.148961001	0.815	0.157	0
Astro	A1C	LAMA1	0	1.358235879	0.329	0.062	0
Astro	A1C	RGS20	0	2.27015525	0.531	0.099	0
Astro	A1C	PSD2	0	2.053771615	0.529	0.096	0
Astro	A1C	COL5A3	0	3.215486412	0.691	0.122	0
Astro	A1C	NHSL1	0	3.050087486	0.714	0.125	0
Astro	A1C	ZNF98	0	3.276515527	0.543	0.095	0
Astro	A1C	ATP1B2	0	1.376151599	0.351	0.06	0
Astro	A1C	RHOJ	0	1.390440413	0.348	0.058	0
Astro	A1C	AL137145.2	0	1.142564786	0.291	0.048	0
Astro	A1C	CDC14A	0	1.336541474	0.362	0.056	0
Astro	A1C	ACSBG1	0	1.681380682	0.487	0.075	0
Astro	A1C	NDRG2	0	1.576185973	0.433	0.065	0
Astro	A1C	WIF1	0	1.5201576	0.286	0.042	0
Astro	A1C	F11-AS1	0	1.827567002	0.411	0.06	0
Astro	A1C	AC069368.1	0	1.249896382	0.275	0.037	0
Astro	A1C	CGNL1	0	1.139473919	0.28	0.036	0
Astro	A1C	TPD52L1	0	1.689909239	0.389	0.049	0
Astro	A1C	MRVI1	0	2.051971567	0.503	0.063	0
Astro	A1C	AC027117.2	0	1.821591691	0.474	0.059	0
Astro	A1C	RNF219-AS1	0	3.953334486	0.799	0.097	0
Astro	A1C	AC099792.1	0	1.786198195	0.425	0.051	0
Astro	A1C	IGFBP7	0	1.255274636	0.255	0.027	0
Astro	A1C	PAMR1	0	2.734718759	0.617	0.065	0
Astro	A1C	ACSS1	0	1.728847314	0.449	0.044	0
Astro	A1C	RANBP3L	0	2.416531999	0.574	0.055	0
Astro	A1C	SLC25A18	0	1.988984873	0.47	0.044	0
Astro	A1C	STON2	0	2.461634164	0.593	0.055	0
Astro	A1C	YAP1	0	1.491150806	0.37	0.032	0
Astro	A1C	ATP1A2	0	2.976562852	0.735	0.062	0
Astro	A1C	SLC39A12	0	1.075775529	0.252	0.021	0
Astro	A1C	CST3	0	1.245048566	0.281	0.023	0
Astro	A1C	HIF3A	0	2.379974606	0.588	0.046	0
Astro	A1C	GLI3	0	2.52133891	0.583	0.042	0
Astro	A1C	ALDH1L1	0	1.691067579	0.383	0.026	0
Astro	A1C	PLSCR4	0	1.377151256	0.347	0.023	0
Astro	A1C	AQP4	0	1.957898671	0.433	0.025	0
Astro	A1C	EFEMP1	0	1.656240768	0.355	0.02	0
Astro	A1C	LINC00499	0	3.111582673	0.541	0.03	0
Astro	A1C	EZR	0	1.61678695	0.385	0.021	0
Astro	A1C	SLCO1C1	0	2.085969041	0.479	0.026	0
Astro	A1C	FAM189A2	0	2.303380605	0.502	0.026	0
Astro	A1C	PAPLN	0	1.4899428	0.348	0.018	0
Astro	A1C	SLC7A11	0	2.342946982	0.547	0.028	0
Astro	A1C	AC007325.2	0	1.832888759	0.432	0.02	0
Astro	A1C	EMX2OS	0	1.196188025	0.275	0.012	0
Astro	A1C	PRDM16	0	2.364852587	0.561	0.024	0
Astro	A1C	GFAP	0	2.468636842	0.335	0.013	0
Astro	A1C	GRIN2C	0	1.182494401	0.267	0.01	0
Astro	A1C	GJA1	0	1.391870682	0.321	0.01	0
Astro	A1C	F3	0	1.358758404	0.311	0.007	0
Astro	A1C	ETNPPL	0	2.474057458	0.54	0.008	0
Astro	A1C	FGFR3	0	1.830899429	0.41	0.006	0
Astro	ACC	PTCHD1-AS	0	1.397736259	0.598	0.398	0
Astro	ACC	ADD3	0	1.434004439	0.785	0.52	0
Astro	ACC	PNPLA7	0	1.332486458	0.588	0.386	0
Astro	ACC	MAST4	0	1.207403849	0.765	0.497	0
Astro	ACC	NRG3	0	1.152040549	0.994	0.639	0
Astro	ACC	NTRK2	0	2.086495488	0.955	0.611	0
Astro	ACC	NFIB	0	1.162394566	0.796	0.506	0
Astro	ACC	SORCS2	0	1.071043254	0.646	0.41	0
Astro	ACC	IQCK	0	1.15335858	0.467	0.296	0
Astro	ACC	CDH4	0	1.264273849	0.598	0.376	0
Astro	ACC	ASAP2	0	1.166536054	0.473	0.296	0
Astro	ACC	ZHX3	0	1.617029366	0.719	0.447	0
Astro	ACC	AC104596.1	0	1.019657785	0.506	0.314	0
Astro	ACC	NADK2	0	1.023778316	0.392	0.243	0
Astro	ACC	RORA	0	2.320600091	0.976	0.604	0
Astro	ACC	FAM182B	0	1.297853581	0.492	0.304	0
Astro	ACC	WASF3	0	1.154005744	0.467	0.288	0
Astro	ACC	FUT9	0	1.8083487	0.855	0.526	0
Astro	ACC	KATNAL2	0	1.058784827	0.405	0.248	0
Astro	ACC	DTNA	0	2.58211184	0.967	0.59	0
Astro	ACC	FGD4	0	1.037287314	0.621	0.377	0
Astro	ACC	DCLK2	0	1.883867942	0.796	0.479	0
Astro	ACC	GABBR1	0	1.499711353	0.595	0.358	0
Astro	ACC	DOCK7	0	1.685543606	0.719	0.432	0
Astro	ACC	MAP3K5	0	1.246323087	0.727	0.436	0
Astro	ACC	ADCY2	0	1.569185812	0.815	0.485	0
Astro	ACC	AC092691.1	0	1.665770124	0.943	0.561	0
Astro	ACC	DGKG	0	1.170386688	0.688	0.409	0
Astro	ACC	PRKD1	0	1.23781937	0.654	0.388	0
Astro	ACC	FMN2	0	1.697239699	0.907	0.529	0
Astro	ACC	LINC00461	0	1.784869046	0.768	0.446	0
Astro	ACC	OPHN1	0	1.850389726	0.845	0.489	0
Astro	ACC	NEBL	0	2.002580296	0.919	0.531	0
Astro	ACC	BCL2	0	1.436050138	0.674	0.387	0
Astro	ACC	GPM6A	0	3.270959539	0.992	0.569	0
Astro	ACC	CACNB2	0	1.971120879	0.829	0.474	0
Astro	ACC	DLC1	0	1.864806072	0.892	0.51	0
Astro	ACC	CDH20	0	1.502612812	0.901	0.515	0
Astro	ACC	GAN	0	1.176383618	0.423	0.241	0
Astro	ACC	GABRB1	0	1.864354233	0.904	0.515	0
Astro	ACC	INTU	0	1.644309479	0.655	0.373	0
Astro	ACC	AHCYL2	0	2.172234906	0.838	0.477	0
Astro	ACC	PALLD	0	1.012751015	0.395	0.223	0
Astro	ACC	BCO1	0	1.225433287	0.382	0.215	0
Astro	ACC	SORBS1	0	2.031736159	0.919	0.517	0
Astro	ACC	TRPS1	0	1.872387789	0.841	0.466	0
Astro	ACC	GABRA2	0	1.611077414	0.63	0.349	0
Astro	ACC	CHPT1	0	1.528083852	0.559	0.308	0
Astro	ACC	AC073050.1	0	1.893786434	0.799	0.44	0
Astro	ACC	AL589740.1	0	1.616507019	0.736	0.405	0
Astro	ACC	AC098829.1	0	1.208892174	0.335	0.184	0
Astro	ACC	SOX5	0	2.133154744	0.965	0.529	0
Astro	ACC	TLE1	0	1.06134103	0.35	0.19	0
Astro	ACC	TPCN1	0	1.178927115	0.494	0.267	0
Astro	ACC	CSGALNACT1	0	1.489454715	0.807	0.435	0
Astro	ACC	DNAH7	0	1.687381803	0.588	0.316	0
Astro	ACC	ARHGEF4	0	1.943546553	0.671	0.36	0
Astro	ACC	SASH1	0	1.602399358	0.799	0.428	0
Astro	ACC	ASPH	0	1.916617224	0.764	0.409	0
Astro	ACC	FAM184A	0	1.44117987	0.502	0.268	0
Astro	ACC	ABCD2	0	1.052840732	0.314	0.167	0
Astro	ACC	LGI1	0	1.371430562	0.462	0.242	0
Astro	ACC	ABLIM1	0	2.177092208	0.853	0.441	0
Astro	ACC	MSI2	0	3.03116183	0.958	0.495	0
Astro	ACC	WWC1	0	1.525308059	0.514	0.262	0
Astro	ACC	EPHB1	0	1.730769961	0.62	0.315	0
Astro	ACC	CPE	0	2.033424735	0.764	0.385	0
Astro	ACC	MAPK4	0	1.414943815	0.481	0.238	0
Astro	ACC	LIFR	0	1.547223803	0.763	0.377	0
Astro	ACC	MGAT4C	0	1.534999037	0.895	0.442	0
Astro	ACC	ARHGEF10L	0	1.151063402	0.384	0.189	0
Astro	ACC	CAMK2G	0	1.770165436	0.634	0.309	0
Astro	ACC	TOX	0	1.005112569	0.587	0.286	0
Astro	ACC	ACSL6	0	1.493675627	0.501	0.244	0
Astro	ACC	ZNF521	0	1.024200511	0.425	0.205	0
Astro	ACC	ECHDC2	0	1.084395271	0.373	0.179	0
Astro	ACC	LINC00511	0	1.352111625	0.625	0.298	0
Astro	ACC	MIR4300HG	0	1.559426347	0.491	0.234	0
Astro	ACC	AC138627.1	0	1.340339914	0.45	0.213	0
Astro	ACC	ANKFN1	0	1.318716397	0.455	0.215	0
Astro	ACC	MEIS2	0	1.611633576	0.779	0.366	0
Astro	ACC	SPARCL1	0	2.66628724	0.877	0.408	0
Astro	ACC	CAPN2	0	1.071886049	0.4	0.184	0
Astro	ACC	TRPM3	0	1.849154133	0.738	0.338	0
Astro	ACC	CARMIL1	0	2.284283055	0.848	0.388	0
Astro	ACC	PCSK5	0	1.269888655	0.567	0.259	0
Astro	ACC	CNN3	0	1.023691416	0.335	0.153	0
Astro	ACC	GPR75-ASB3	0	1.266082772	0.46	0.21	0
Astro	ACC	SNTA1	0	1.081181652	0.344	0.156	0
Astro	ACC	NEAT1	0	1.705424385	0.924	0.416	0
Astro	ACC	PITPNC1	0	3.282067394	0.97	0.436	0
Astro	ACC	KANK1	0	1.181986195	0.669	0.299	0
Astro	ACC	LGR4	0	1.570679326	0.553	0.246	0
Astro	ACC	PRKG1	0	2.471280133	0.946	0.42	0
Astro	ACC	PLEKHG1	0	1.278960668	0.498	0.22	0
Astro	ACC	ARMH1	0	1.281575703	0.386	0.17	0
Astro	ACC	UFL1-AS1	0	1.053717902	0.32	0.14	0
Astro	ACC	AF279873.3	0	1.438371254	0.31	0.135	0
Astro	ACC	AC108866.1	0	1.700063824	0.602	0.262	0
Astro	ACC	CRB1	0	1.842311972	0.713	0.307	0
Astro	ACC	DCHS2	0	1.367298412	0.347	0.149	0
Astro	ACC	SH3PXD2B	0	1.199210085	0.438	0.188	0
Astro	ACC	ADAMTS17	0	1.187069015	0.517	0.221	0
Astro	ACC	SLC6A11	0	1.111529515	0.325	0.138	0
Astro	ACC	ANKDD1A	0	1.972877125	0.702	0.298	0
Astro	ACC	OSBPL11	0	1.349674236	0.449	0.189	0
Astro	ACC	OLFM2	0	1.811266301	0.585	0.245	0
Astro	ACC	SERPINE2	0	1.084387309	0.382	0.159	0
Astro	ACC	CDHR3	0	1.671179282	0.589	0.241	0
Astro	ACC	AHCYL1	0	1.610985331	0.556	0.226	0
Astro	ACC	FBXL7	0	1.893381485	0.917	0.371	0
Astro	ACC	ZSWIM7	0	1.032649664	0.323	0.13	0
Astro	ACC	SFXN5	0	2.790896837	0.845	0.34	0
Astro	ACC	MYO10	0	1.257331354	0.477	0.191	0
Astro	ACC	FGD6	0	1.249874826	0.411	0.163	0
Astro	ACC	CLU	0	1.975626886	0.621	0.246	0
Astro	ACC	PTN	0	1.179950101	0.582	0.227	0
Astro	ACC	RYR3	0	2.66054518	0.91	0.349	0
Astro	ACC	AC087564.1	0	1.012985637	0.52	0.198	0
Astro	ACC	SHROOM3	0	2.164115541	0.667	0.253	0
Astro	ACC	ADHFE1	0	1.1325018	0.398	0.148	0
Astro	ACC	NCAN	0	1.92916011	0.591	0.219	0
Astro	ACC	PARD3	0	2.256260879	0.842	0.311	0
Astro	ACC	ANOS1	0	1.041350883	0.345	0.127	0
Astro	ACC	AL022068.1	0	1.454531917	0.388	0.142	0
Astro	ACC	SLC1A2	0	5.203064286	0.981	0.359	0
Astro	ACC	NBPF19	0	1.512182087	0.58	0.212	0
Astro	ACC	IQCA1	0	2.104813932	0.639	0.23	0
Astro	ACC	EMID1	0	1.026431519	0.323	0.116	0
Astro	ACC	GPC5	0	4.230692737	0.989	0.355	0
Astro	ACC	MCC	0	1.675858437	0.565	0.201	0
Astro	ACC	ZNRF3	0	2.758307567	0.801	0.284	0
Astro	ACC	LRRC3B	0	1.759436887	0.479	0.169	0
Astro	ACC	CLYBL	0	2.091971996	0.686	0.241	0
Astro	ACC	GOLIM4	0	1.092092396	0.431	0.151	0
Astro	ACC	NBPF26	0	1.318865283	0.503	0.176	0
Astro	ACC	TCF7L2	0	1.911884117	0.715	0.25	0
Astro	ACC	MTSS1L	0	1.577630156	0.562	0.194	0
Astro	ACC	PDE7B	0	1.393996642	0.478	0.163	0
Astro	ACC	KCNN3	0	2.141479786	0.617	0.21	0
Astro	ACC	ZFHX4	0	1.343372991	0.648	0.22	0
Astro	ACC	C1orf61	0	2.417732988	0.828	0.279	0
Astro	ACC	NBPF14	0	1.510163928	0.588	0.198	0
Astro	ACC	GRAMD1C	0	1.58788285	0.497	0.167	0
Astro	ACC	PARD3B	0	2.417221109	0.863	0.288	0
Astro	ACC	AC091078.1	0	1.217465198	0.324	0.108	0
Astro	ACC	GLUD1	0	2.300235179	0.738	0.246	0
Astro	ACC	PLEKHA7	0	1.231112987	0.402	0.133	0
Astro	ACC	TTYH1	0	1.583787851	0.536	0.177	0
Astro	ACC	RFX2	0	1.183152094	0.353	0.115	0
Astro	ACC	PTPRZ1	0	1.227400816	0.841	0.272	0
Astro	ACC	NKAIN3	0	3.548098813	0.964	0.309	0
Astro	ACC	SLC4A4	0	3.452630901	0.887	0.277	0
Astro	ACC	HPSE2	0	2.93904703	0.621	0.192	0
Astro	ACC	SLC15A2	0	1.467814339	0.513	0.157	0
Astro	ACC	SUCLG2-AS1	0	1.476153574	0.474	0.145	0
Astro	ACC	FADS2	0	1.154775899	0.351	0.107	0
Astro	ACC	MGST1	0	1.710248738	0.475	0.143	0
Astro	ACC	PREX2	0	2.429480773	0.862	0.259	0
Astro	ACC	FOXO1	0	1.441478337	0.584	0.175	0
Astro	ACC	CACHD1	0	2.219579932	0.679	0.203	0
Astro	ACC	PRRX1	0	1.065336815	0.362	0.107	0
Astro	ACC	PRKCQ	0	1.514546934	0.545	0.159	0
Astro	ACC	ZNF423	0	1.161221935	0.36	0.104	0
Astro	ACC	ELOVL2	0	1.184017527	0.348	0.1	0
Astro	ACC	GLIS3	0	2.810433252	0.827	0.234	0
Astro	ACC	ACOT11	0	1.885951769	0.593	0.165	0
Astro	ACC	TCF7L1	0	1.162989428	0.338	0.094	0
Astro	ACC	PLPP3	0	1.496076269	0.53	0.147	0
Astro	ACC	MMD2	0	2.454378983	0.789	0.216	0
Astro	ACC	ADGRV1	0	4.974484118	0.99	0.27	0
Astro	ACC	LRIG1	0	2.019224801	0.624	0.169	0
Astro	ACC	NOTCH2	0	1.289669331	0.485	0.13	0
Astro	ACC	GABRG1	0	1.097481057	0.311	0.08	0
Astro	ACC	RERG	0	1.860506871	0.514	0.13	0
Astro	ACC	VAV3	0	1.54140686	0.431	0.109	0
Astro	ACC	FGF2	0	1.042801372	0.311	0.077	0
Astro	ACC	NPL	0	1.200029658	0.441	0.109	0
Astro	ACC	STOX1	0	1.530784472	0.439	0.108	0
Astro	ACC	EGFR	0	1.213181249	0.44	0.107	0
Astro	ACC	ITPKB	0	1.511537075	0.518	0.125	0
Astro	ACC	PDLIM5	0	1.576270201	0.605	0.145	0
Astro	ACC	CABLES1	0	2.24834148	0.512	0.122	0
Astro	ACC	SLC7A2	0	1.116098108	0.261	0.062	0
Astro	ACC	PSD2	0	1.554531445	0.479	0.111	0
Astro	ACC	NWD1	0	1.134873514	0.294	0.068	0
Astro	ACC	ACACB	0	1.753548199	0.582	0.133	0
Astro	ACC	LINC01748	0	2.224324583	0.63	0.143	0
Astro	ACC	STK33	0	1.876208163	0.579	0.131	0
Astro	ACC	BCL6	0	1.330035638	0.377	0.083	0
Astro	ACC	GRAMD2B	0	1.416643277	0.511	0.111	0
Astro	ACC	MERTK	0	1.27185778	0.552	0.118	0
Astro	ACC	ATP13A4	0	2.419322007	0.771	0.163	0
Astro	ACC	BMPR1B	0	2.857864167	0.806	0.167	0
Astro	ACC	SLC1A3	0	3.172607107	0.928	0.192	0
Astro	ACC	ACSS3	0	1.711335448	0.495	0.102	0
Astro	ACC	PON2	0	1.522713838	0.584	0.119	0
Astro	ACC	RGS20	0	2.201066178	0.604	0.123	0
Astro	ACC	SLC25A48	0	1.241689157	0.369	0.075	0
Astro	ACC	ZNF98	0	2.767620935	0.561	0.114	0
Astro	ACC	ADGRA3	0	2.089133882	0.63	0.127	0
Astro	ACC	EYA2	0	1.72819986	0.532	0.105	0
Astro	ACC	RORB	0	1.830758421	0.604	0.118	0
Astro	ACC	AC091826.2	0	2.455362388	0.687	0.134	0
Astro	ACC	AHNAK	0	1.288692077	0.365	0.071	0
Astro	ACC	RGMA	0	1.225789837	0.319	0.062	0
Astro	ACC	SPON1	0	2.381716944	0.702	0.135	0
Astro	ACC	ARHGEF26	0	2.03959034	0.603	0.114	0
Astro	ACC	FAM107A	0	1.2314237	0.313	0.059	0
Astro	ACC	ATP1B2	0	1.295001412	0.374	0.069	0
Astro	ACC	GNA14	0	1.445117007	0.389	0.07	0
Astro	ACC	EYA1	0	1.961271447	0.552	0.099	0
Astro	ACC	LRP4	0	1.205136038	0.409	0.07	0
Astro	ACC	GLUL	0	2.4452611	0.719	0.123	0
Astro	ACC	NHSL1	0	3.016096795	0.838	0.141	0
Astro	ACC	AL137145.2	0	1.070251177	0.339	0.057	0
Astro	ACC	PAMR1	0	2.562985389	0.662	0.107	0
Astro	ACC	NDRG2	0	1.432118475	0.478	0.076	0
Astro	ACC	SDC2	0	1.317819533	0.36	0.057	0
Astro	ACC	F11-AS1	0	1.706483687	0.429	0.063	0
Astro	ACC	LAMA1	0	1.487552738	0.413	0.057	0
Astro	ACC	PHF21B	0	1.87954333	0.553	0.076	0
Astro	ACC	COL5A3	0	3.266690611	0.775	0.106	0
Astro	ACC	TPD52L1	0	1.613008879	0.412	0.055	0
Astro	ACC	CDC14A	0	1.318616188	0.42	0.056	0
Astro	ACC	LINC00299	0	2.85275373	0.758	0.1	0
Astro	ACC	RNF182	0	1.261318614	0.314	0.039	0
Astro	ACC	RHOJ	0	1.619229955	0.455	0.056	0
Astro	ACC	ALDH1A1	0	1.630938113	0.359	0.043	0
Astro	ACC	ACSBG1	0	1.739389628	0.533	0.063	0
Astro	ACC	AC099792.1	0	1.762447125	0.468	0.051	0
Astro	ACC	CST3	0	1.014453465	0.276	0.03	0
Astro	ACC	AC069368.1	0	1.323697438	0.343	0.036	0
Astro	ACC	SPATC1	0	1.159675337	0.292	0.03	0
Astro	ACC	ACSS1	0	1.616568545	0.491	0.05	0
Astro	ACC	RANBP3L	0	2.608480871	0.697	0.07	0
Astro	ACC	AC027117.2	0	1.769230014	0.492	0.049	0
Astro	ACC	RNF219-AS1	0	4.56682514	0.958	0.093	0
Astro	ACC	IGFBP7	0	1.251665764	0.312	0.03	0
Astro	ACC	HIF3A	0	2.258760657	0.667	0.064	0
Astro	ACC	PLSCR4	0	1.463036135	0.417	0.04	0
Astro	ACC	MRVI1	0	2.189351843	0.606	0.058	0
Astro	ACC	SLC7A11	0	2.426777038	0.649	0.057	0
Astro	ACC	STON2	0	2.42343991	0.686	0.06	0
Astro	ACC	SLC25A18	0	1.87216763	0.497	0.04	0
Astro	ACC	ATP1A2	0	2.906345396	0.848	0.062	0
Astro	ACC	CD38	0	1.304609865	0.315	0.023	0
Astro	ACC	YAP1	0	1.654672616	0.459	0.032	0
Astro	ACC	LINC01726	0	1.315292353	0.288	0.02	0
Astro	ACC	SLC39A12	0	1.132172399	0.292	0.02	0
Astro	ACC	PDGFRB	0	1.351894072	0.347	0.022	0
Astro	ACC	MFGE8	0	1.041581933	0.269	0.016	0
Astro	ACC	EZR	0	1.525584453	0.413	0.024	0
Astro	ACC	GLI3	0	2.497161593	0.654	0.036	0
Astro	ACC	FAM189A2	0	2.156111388	0.538	0.029	0
Astro	ACC	ALDH1L1	0	1.790773532	0.464	0.024	0
Astro	ACC	EFEMP1	0	1.695091189	0.409	0.02	0
Astro	ACC	EDNRB	0	1.312354529	0.334	0.016	0
Astro	ACC	LINC00499	0	3.510149591	0.774	0.033	0
Astro	ACC	GFAP	0	1.838398685	0.288	0.012	0
Astro	ACC	SLCO1C1	0	2.269941611	0.6	0.025	0
Astro	ACC	AC007325.2	0	1.720148822	0.458	0.019	0
Astro	ACC	GRIN2C	0	1.084033794	0.267	0.011	0
Astro	ACC	AQP4	0	1.929682553	0.495	0.02	0
Astro	ACC	PAPLN	0	1.51558708	0.403	0.016	0
Astro	ACC	PRDM16	0	2.230468865	0.601	0.023	0
Astro	ACC	AL160272.2	0	1.069027502	0.285	0.009	0
Astro	ACC	EMX2OS	0	1.363632526	0.344	0.01	0
Astro	ACC	GJA1	0	1.348534531	0.345	0.01	0
Astro	ACC	F3	0	1.280015214	0.326	0.009	0
Astro	ACC	FGFR3	0	1.632170595	0.419	0.009	0
Astro	ACC	ETNPPL	0	2.707005226	0.668	0.009	0
Astro	AnG	MAP3K5	0	1.426050351	0.649	0.428	0
Astro	AnG	SH3RF1	0	1.040969147	0.398	0.261	0
Astro	AnG	GABRA2	0	1.664727587	0.573	0.375	0
Astro	AnG	PDE7B	0	1.158114271	0.44	0.286	0
Astro	AnG	GPD2	0	1.020882865	0.367	0.238	0
Astro	AnG	WWC1	0	1.317297899	0.388	0.25	0
Astro	AnG	ABLIM1	0	1.993605089	0.764	0.492	0
Astro	AnG	CSGALNACT1	0	1.509971875	0.687	0.442	0
Astro	AnG	WASF3	0	1.21346839	0.413	0.265	0
Astro	AnG	DOCK7	0	1.859917551	0.661	0.424	0
Astro	AnG	GPM6A	0	3.354947731	0.964	0.614	0
Astro	AnG	PFKP	0	1.491352	0.399	0.252	0
Astro	AnG	AC104596.1	0	1.027753447	0.415	0.26	0
Astro	AnG	ASPH	0	1.910395114	0.692	0.432	0
Astro	AnG	NADK2	0	1.053984796	0.329	0.205	0
Astro	AnG	MGAT4C	0	1.226043214	0.728	0.445	0
Astro	AnG	AHCYL2	0	2.386848373	0.801	0.488	0
Astro	AnG	ACSL6	0	1.349999732	0.414	0.252	0
Astro	AnG	BCO1	0	1.096296738	0.258	0.155	0
Astro	AnG	ABCD2	0	1.158792045	0.305	0.183	0
Astro	AnG	CPE	0	2.016020922	0.672	0.402	0
Astro	AnG	EPHB1	0	1.782541026	0.604	0.361	0
Astro	AnG	AL589740.1	0	2.152914706	0.811	0.484	0
Astro	AnG	DLC1	0	2.066777859	0.816	0.482	0
Astro	AnG	CDH20	0	1.609864602	0.833	0.491	0
Astro	AnG	NFIA	0	1.873155322	0.852	0.492	0
Astro	AnG	ECHDC2	0	1.106927604	0.309	0.178	0
Astro	AnG	LGI1	0	1.366444679	0.386	0.222	0
Astro	AnG	SPARCL1	0	2.232293301	0.816	0.462	0
Astro	AnG	SOX5	0	2.303335246	0.908	0.514	0
Astro	AnG	AC098829.1	0	1.230205385	0.291	0.162	0
Astro	AnG	ARHGEF4	0	2.070358277	0.607	0.331	0
Astro	AnG	ALDH7A1	0	1.000647874	0.286	0.155	0
Astro	AnG	TOX	0	1.059733255	0.563	0.302	0
Astro	AnG	FAM184A	0	1.572237024	0.461	0.247	0
Astro	AnG	PLCG1	0	1.078711473	0.297	0.158	0
Astro	AnG	ITPR2	0	1.436982793	0.76	0.403	0
Astro	AnG	SERPINE2	0	1.004509121	0.315	0.167	0
Astro	AnG	MSI2	0	3.027875414	0.874	0.463	0
Astro	AnG	CAMK2G	0	1.889979921	0.571	0.301	0
Astro	AnG	SASH1	0	1.858046432	0.728	0.381	0
Astro	AnG	TRPM3	0	2.347313561	0.758	0.396	0
Astro	AnG	TRPS1	0	2.16735652	0.774	0.404	0
Astro	AnG	BMP2K	0	1.3185943	0.512	0.266	0
Astro	AnG	GPR75-ASB3	0	1.304363815	0.391	0.203	0
Astro	AnG	ZNF516	0	1.034580857	0.31	0.16	0
Astro	AnG	TPCN1	0	1.473766101	0.484	0.249	0
Astro	AnG	PRKG1	0	2.137508047	0.803	0.412	0
Astro	AnG	CARMIL1	0	2.423278168	0.781	0.4	0
Astro	AnG	CAPN2	0	1.105340067	0.334	0.171	0
Astro	AnG	SFXN5	0	2.647487354	0.76	0.385	0
Astro	AnG	DGKG	0	1.770154694	0.659	0.333	0
Astro	AnG	OSBPL11	0	1.10678735	0.323	0.162	0
Astro	AnG	CLU	0	1.877575084	0.534	0.267	0
Astro	AnG	FGD4	0	1.510923957	0.567	0.283	0
Astro	AnG	NEAT1	0	2.097989086	0.891	0.437	0
Astro	AnG	IQCA1	0	1.702795827	0.443	0.217	0
Astro	AnG	LGR4	0	1.576327749	0.47	0.23	0
Astro	AnG	MIR4300HG	0	1.730697921	0.439	0.214	0
Astro	AnG	LIFR	0	1.686893789	0.688	0.333	0
Astro	AnG	AC138627.1	0	1.376592326	0.399	0.193	0
Astro	AnG	PLEKHG1	0	1.256511304	0.395	0.191	0
Astro	AnG	ADAMTS17	0	1.162727924	0.473	0.227	0
Astro	AnG	MEIS2	0	1.599398324	0.676	0.324	0
Astro	AnG	ASRGL1	0	1.018705777	0.283	0.135	0
Astro	AnG	ARHGEF10L	0	1.325905762	0.361	0.172	0
Astro	AnG	ARMH1	0	1.230639503	0.295	0.139	0
Astro	AnG	GOLIM4	0	1.151830499	0.387	0.182	0
Astro	AnG	FGD6	0	1.344346511	0.371	0.174	0
Astro	AnG	NCAN	0	1.732444668	0.457	0.21	0
Astro	AnG	ZNF521	0	1.144755217	0.36	0.165	0
Astro	AnG	CDHR3	0	1.610271199	0.48	0.216	0
Astro	AnG	ABCA1	0	1.006732999	0.304	0.136	0
Astro	AnG	MICALL2	0	1.048417308	0.261	0.116	0
Astro	AnG	ANKDD1A	0	2.001085938	0.595	0.264	0
Astro	AnG	RASSF8	0	1.044217672	0.388	0.172	0
Astro	AnG	SLC6A11	0	1.111980464	0.274	0.121	0
Astro	AnG	ZHX2	0	1.24614767	0.559	0.246	0
Astro	AnG	AHCYL1	0	1.642565615	0.484	0.212	0
Astro	AnG	PITPNC1	0	3.441878593	0.92	0.402	0
Astro	AnG	AC108866.1	0	1.724309885	0.513	0.224	0
Astro	AnG	MAML2	0	1.297689209	0.71	0.309	0
Astro	AnG	AL022068.1	0	1.316286381	0.304	0.132	0
Astro	AnG	SNTA1	0	1.277744888	0.324	0.14	0
Astro	AnG	SHROOM3	0	2.061505032	0.577	0.249	0
Astro	AnG	ZSWIM7	0	1.030420957	0.255	0.11	0
Astro	AnG	LINC00511	0	1.747974668	0.602	0.259	0
Astro	AnG	DCHS2	0	1.185071881	0.252	0.108	0
Astro	AnG	OLFM2	0	2.081234909	0.57	0.243	0
Astro	AnG	MID1	0	1.103042242	0.319	0.135	0
Astro	AnG	TCF7L2	0	1.822065961	0.585	0.246	0
Astro	AnG	MCC	0	1.609008649	0.494	0.206	0
Astro	AnG	KANK1	0	1.251995675	0.584	0.241	0
Astro	AnG	FBXL7	0	1.828856607	0.841	0.345	0
Astro	AnG	CLYBL	0	2.058305341	0.561	0.227	0
Astro	AnG	CNN3	0	1.033643099	0.281	0.113	0
Astro	AnG	CRB1	0	1.943036551	0.632	0.253	0
Astro	AnG	KCNN3	0	1.765651327	0.438	0.17	0
Astro	AnG	NBPF19	0	1.871891697	0.554	0.215	0
Astro	AnG	RORB	0	1.424157037	0.568	0.22	0
Astro	AnG	GLUD1	0	1.98761721	0.574	0.22	0
Astro	AnG	SH3PXD2B	0	1.057055595	0.35	0.134	0
Astro	AnG	PCSK5	0	1.597912853	0.51	0.192	0
Astro	AnG	ZNRF3	0	2.900885169	0.739	0.278	0
Astro	AnG	TTYH1	0	1.51696396	0.434	0.163	0
Astro	AnG	PTN	0	1.221707436	0.519	0.189	0
Astro	AnG	ADHFE1	0	1.203840174	0.338	0.123	0
Astro	AnG	RYR3	0	3.029088091	0.848	0.307	0
Astro	AnG	NBPF26	0	1.56795872	0.464	0.167	0
Astro	AnG	RFX2	0	1.254027317	0.321	0.115	0
Astro	AnG	FADS2	0	1.027187402	0.252	0.09	0
Astro	AnG	SLC1A2	0	5.662010112	0.965	0.343	0
Astro	AnG	SLC4A4	0	3.355924791	0.822	0.292	0
Astro	AnG	MYO10	0	1.501610517	0.436	0.152	0
Astro	AnG	SLC25A33	0	1.364559978	0.331	0.115	0
Astro	AnG	PLEKHA7	0	1.2371919	0.331	0.114	0
Astro	AnG	PARD3	0	2.467973537	0.768	0.264	0
Astro	AnG	MGST1	0	1.459989458	0.338	0.116	0
Astro	AnG	GLIS3	0	2.557645056	0.753	0.258	0
Astro	AnG	SLC15A2	0	1.427589112	0.403	0.138	0
Astro	AnG	TGFB2	0	1.114633977	0.258	0.088	0
Astro	AnG	ZFHX4	0	1.404136788	0.586	0.197	0
Astro	AnG	NBPF14	0	1.866324038	0.549	0.183	0
Astro	AnG	RERG	0	1.703786172	0.455	0.151	0
Astro	AnG	SUCLG2-AS1	0	1.341665853	0.356	0.116	0
Astro	AnG	AC087564.1	0	1.213558798	0.453	0.147	0
Astro	AnG	GPC5	0	4.895534472	0.968	0.314	0
Astro	AnG	C1orf61	0	2.614322799	0.743	0.239	0
Astro	AnG	PRKCQ	0	1.422709688	0.426	0.137	0
Astro	AnG	MTSS1L	0	1.775715869	0.507	0.16	0
Astro	AnG	ZNF423	0	1.212040952	0.305	0.095	0
Astro	AnG	ELOVL2	0	1.2168175	0.302	0.093	0
Astro	AnG	PTPRZ1	0	1.610306375	0.751	0.229	0
Astro	AnG	STOX1	0	1.582661799	0.389	0.116	0
Astro	AnG	PREX2	0	2.527281072	0.819	0.242	0
Astro	AnG	TCF7L1	0	1.134498359	0.26	0.076	0
Astro	AnG	LRRC3B	0	1.568861304	0.372	0.108	0
Astro	AnG	BMPR1B	0	2.620221711	0.7	0.2	0
Astro	AnG	PARD3B	0	2.442447199	0.735	0.21	0
Astro	AnG	LRIG1	0	2.08160823	0.569	0.158	0
Astro	AnG	NOTCH2	0	1.697586479	0.49	0.134	0
Astro	AnG	ACOT11	0	2.012104	0.535	0.146	0
Astro	AnG	VAV3	0	1.843301656	0.458	0.124	0
Astro	AnG	GABRG1	0	1.061136794	0.259	0.07	0
Astro	AnG	EMID1	0	1.170756356	0.278	0.075	0
Astro	AnG	NKAIN3	0	3.34449423	0.874	0.225	0
Astro	AnG	CACHD1	0	2.090485378	0.539	0.138	0
Astro	AnG	ADGRV1	0	4.812425622	0.955	0.243	0
Astro	AnG	CABLES1	0	2.371227057	0.492	0.125	0
Astro	AnG	FGF2	0	1.086417265	0.264	0.066	0
Astro	AnG	EGFR	0	1.546447472	0.469	0.116	0
Astro	AnG	ARHGAP24	0	1.725471145	0.689	0.17	0
Astro	AnG	FOXO1	0	1.727993029	0.54	0.131	0
Astro	AnG	GRAMD1C	0	1.745430658	0.436	0.104	0
Astro	AnG	TP53BP2	0	1.044819477	0.299	0.071	0
Astro	AnG	ADGRA3	0	1.98971672	0.52	0.121	0
Astro	AnG	PDLIM5	0	1.636524872	0.492	0.112	0
Astro	AnG	PLPP3	0	1.575864355	0.439	0.099	0
Astro	AnG	LINC00299	0	2.812908717	0.692	0.155	0
Astro	AnG	HPSE2	0	3.640673895	0.761	0.169	0
Astro	AnG	GPAM	0	1.076475012	0.257	0.057	0
Astro	AnG	SLC25A48	0	1.307964858	0.347	0.075	0
Astro	AnG	STK33	0	1.904864841	0.487	0.105	0
Astro	AnG	GRAMD2B	0	1.404554615	0.427	0.091	0
Astro	AnG	MERTK	0	1.863814381	0.54	0.114	0
Astro	AnG	AC091826.2	0	2.270275531	0.56	0.118	0
Astro	AnG	AHNAK	0	1.267361595	0.257	0.054	0
Astro	AnG	ACSS3	0	1.78721408	0.445	0.093	0
Astro	AnG	LINC01748	0	2.185873319	0.53	0.11	0
Astro	AnG	SDC2	0	1.265149728	0.291	0.06	0
Astro	AnG	BCL6	0	1.275304602	0.306	0.063	0
Astro	AnG	PDGFRB	0	1.230207861	0.278	0.057	0
Astro	AnG	ITPKB	0	1.702094464	0.474	0.097	0
Astro	AnG	NPL	0	1.46529121	0.388	0.077	0
Astro	AnG	ACACB	0	2.029778029	0.563	0.111	0
Astro	AnG	ARHGAP31	0	1.197541236	0.337	0.065	0
Astro	AnG	ATP13A4	0	2.650022215	0.706	0.133	0
Astro	AnG	GNA14	0	1.465931848	0.335	0.063	0
Astro	AnG	LRP4	0	1.198020738	0.346	0.065	0
Astro	AnG	MMD2	0	2.598266794	0.678	0.127	0
Astro	AnG	EYA2	0	1.795589963	0.447	0.082	0
Astro	AnG	SPON1	0	2.21906422	0.558	0.101	0
Astro	AnG	EYA1	0	2.005000509	0.484	0.086	0
Astro	AnG	PON2	0	1.447926451	0.465	0.082	0
Astro	AnG	GLUL	0	2.315700195	0.637	0.111	0
Astro	AnG	PHF21B	0	1.899605834	0.479	0.083	0
Astro	AnG	LAMA1	0	1.177578168	0.252	0.043	0
Astro	AnG	ARHGEF26	0	2.18775814	0.553	0.094	0
Astro	AnG	BMP7	0	1.072777978	0.262	0.044	0
Astro	AnG	RAPGEF3	0	1.135871253	0.271	0.042	0
Astro	AnG	PSD2	0	1.994378419	0.495	0.076	0
Astro	AnG	SLC1A3	0	3.346623867	0.86	0.128	0
Astro	AnG	RGS20	0	2.362107607	0.548	0.081	0
Astro	AnG	ALDH1A1	0	2.121692725	0.467	0.069	0
Astro	AnG	ATP1B2	0	1.469203168	0.354	0.052	0
Astro	AnG	RHOJ	0	1.550904668	0.37	0.053	0
Astro	AnG	WIF1	0	1.376325898	0.282	0.04	0
Astro	AnG	TPD52L1	0	1.898729547	0.441	0.057	0
Astro	AnG	NHSL1	0	3.134111302	0.748	0.095	0
Astro	AnG	COL5A3	0	3.662275884	0.78	0.096	0
Astro	AnG	CDC14A	0	1.376044609	0.342	0.042	0
Astro	AnG	MRVI1	0	2.113777433	0.505	0.06	0
Astro	AnG	NDRG2	0	1.843765953	0.489	0.058	0
Astro	AnG	PAMR1	0	2.8039486	0.632	0.073	0
Astro	AnG	ZNF98	0	3.723580401	0.698	0.08	0
Astro	AnG	RNF182	0	1.322909865	0.275	0.03	0
Astro	AnG	AC099792.1	0	1.741620921	0.393	0.04	0
Astro	AnG	SPATC1	0	1.260787465	0.266	0.027	0
Astro	AnG	F11-AS1	0	1.988548325	0.433	0.043	0
Astro	AnG	RNF219-AS1	0	4.263934199	0.867	0.083	0
Astro	AnG	AC069368.1	0	1.379464701	0.3	0.027	0
Astro	AnG	RANBP3L	0	2.656521189	0.623	0.051	0
Astro	AnG	AQP4	0	1.592830364	0.341	0.027	0
Astro	AnG	AC027117.2	0	1.893950791	0.449	0.035	0
Astro	AnG	SLC25A18	0	2.043044338	0.466	0.036	0
Astro	AnG	ACSBG1	0	2.078765956	0.506	0.039	0
Astro	AnG	IGFBP7	0	1.380678589	0.267	0.02	0
Astro	AnG	CST3	0	1.292975015	0.275	0.02	0
Astro	AnG	ATP1A2	0	3.291891679	0.791	0.055	0
Astro	AnG	YAP1	0	1.585046676	0.361	0.025	0
Astro	AnG	ACSS1	0	1.987676659	0.498	0.034	0
Astro	AnG	HIF3A	0	2.567430214	0.63	0.041	0
Astro	AnG	STON2	0	2.316752246	0.556	0.034	0
Astro	AnG	PLSCR4	0	1.369149351	0.315	0.019	0
Astro	AnG	LINC01726	0	1.376772742	0.265	0.015	0
Astro	AnG	GLI3	0	2.441926066	0.569	0.032	0
Astro	AnG	SLC7A11	0	2.266145115	0.525	0.029	0
Astro	AnG	ALDH1L1	0	1.938296654	0.428	0.023	0
Astro	AnG	FAM189A2	0	1.966913699	0.42	0.021	0
Astro	AnG	EZR	0	1.563490436	0.337	0.015	0
Astro	AnG	EFEMP1	0	1.583812442	0.331	0.014	0
Astro	AnG	AC007325.2	0	1.839366462	0.412	0.017	0
Astro	AnG	LINC00499	0	3.399020053	0.706	0.029	0
Astro	AnG	PAPLN	0	1.639555041	0.363	0.014	0
Astro	AnG	SLCO1C1	0	2.195460072	0.506	0.019	0
Astro	AnG	PRDM16	0	2.489472349	0.576	0.019	0
Astro	AnG	EMX2OS	0	1.332686501	0.287	0.009	0
Astro	AnG	F3	0	1.334083703	0.276	0.008	0
Astro	AnG	GJA1	0	1.331677892	0.285	0.008	0
Astro	AnG	FGFR3	0	1.884697027	0.398	0.006	0
Astro	AnG	ETNPPL	0	2.458010078	0.526	0.007	0
Astro	DFC	FARP1	0	1.271885894	0.683	0.454	0
Astro	DFC	ARHGAP5	0	1.335836673	0.726	0.482	0
Astro	DFC	DTNA	0	2.443383936	0.948	0.626	0
Astro	DFC	PRKCA	0	1.534226888	0.883	0.581	0
Astro	DFC	SORCS2	0	1.023771793	0.656	0.428	0
Astro	DFC	RORA	0	2.251016561	0.945	0.615	0
Astro	DFC	NRG3	0	1.154333063	0.985	0.639	0
Astro	DFC	MFHAS1	0	1.11013853	0.403	0.261	0
Astro	DFC	PPARGC1A	0	1.076924887	0.438	0.282	0
Astro	DFC	RFX3-AS1	0	1.032711798	0.634	0.408	0
Astro	DFC	ZHX3	0	1.566519731	0.718	0.456	0
Astro	DFC	PFKFB3	0	1.244793941	0.501	0.318	0
Astro	DFC	ASAP2	0	1.220285372	0.549	0.348	0
Astro	DFC	DCLK2	0	1.799355799	0.784	0.496	0
Astro	DFC	ADCY2	0	1.417989164	0.822	0.517	0
Astro	DFC	AC092691.1	0	1.771924404	0.924	0.581	0
Astro	DFC	CDH4	0	1.269214636	0.601	0.376	0
Astro	DFC	DLC1	0	1.805566708	0.851	0.532	0
Astro	DFC	NFIB	0	1.261317601	0.805	0.503	0
Astro	DFC	FAM182B	0	1.205872463	0.473	0.295	0
Astro	DFC	CHPT1	0	1.271620724	0.485	0.3	0
Astro	DFC	PRKD1	0	1.208978682	0.705	0.434	0
Astro	DFC	GABBR1	0	1.492727807	0.614	0.373	0
Astro	DFC	FMN2	0	1.673341917	0.912	0.554	0
Astro	DFC	GABRB1	0	1.752567604	0.873	0.53	0
Astro	DFC	LHFPL6	0	1.055225493	0.585	0.355	0
Astro	DFC	ZFAND5	0	1.267188012	0.46	0.279	0
Astro	DFC	CACNB2	0	1.941899248	0.806	0.488	0
Astro	DFC	CDH20	0	1.459421534	0.889	0.537	0
Astro	DFC	AC073050.1	0	1.750536395	0.788	0.471	0
Astro	DFC	LINC00461	0	1.746718129	0.758	0.453	0
Astro	DFC	ELOVL5	0	1.477500111	0.461	0.275	0
Astro	DFC	NEBL	0	2.092670658	0.915	0.545	0
Astro	DFC	SORBS1	0	1.849217567	0.916	0.545	0
Astro	DFC	INTU	0	1.394685744	0.594	0.353	0
Astro	DFC	OPHN1	0	1.833863518	0.818	0.482	0
Astro	DFC	GPM6A	0	3.37321709	0.977	0.573	0
Astro	DFC	DOCK7	0	1.871656009	0.769	0.447	0
Astro	DFC	DNAH7	0	1.687782528	0.588	0.34	0
Astro	DFC	AHCYL2	0	2.331390445	0.864	0.499	0
Astro	DFC	KATNAL2	0	1.063049902	0.447	0.258	0
Astro	DFC	TMEM164	0	1.013116469	0.359	0.207	0
Astro	DFC	BCL2	0	1.477798325	0.689	0.396	0
Astro	DFC	TFRC	0	1.516956359	0.392	0.225	0
Astro	DFC	MAPK4	0	1.356661111	0.532	0.3	0
Astro	DFC	ASPH	0	1.958506064	0.784	0.442	0
Astro	DFC	NADK2	0	1.091695312	0.438	0.243	0
Astro	DFC	MAP3K5	0	1.480435156	0.758	0.42	0
Astro	DFC	WASF3	0	1.270354961	0.527	0.292	0
Astro	DFC	BCO1	0	1.166676947	0.33	0.182	0
Astro	DFC	PFKP	0	1.633319397	0.508	0.28	0
Astro	DFC	ABLIM1	0	2.181556693	0.86	0.474	0
Astro	DFC	GAN	0	1.170443958	0.431	0.237	0
Astro	DFC	GABRA2	0	1.775481604	0.668	0.367	0
Astro	DFC	SOX5	0	2.316715332	0.945	0.518	0
Astro	DFC	TRPS1	0	2.066428201	0.86	0.467	0
Astro	DFC	CPE	0	1.98975113	0.767	0.413	0
Astro	DFC	SASH1	0	1.728861604	0.814	0.432	0
Astro	DFC	AL589740.1	0	2.301890014	0.867	0.46	0
Astro	DFC	MGAT4C	0	1.473045935	0.867	0.459	0
Astro	DFC	WWC1	0	1.433475438	0.501	0.264	0
Astro	DFC	CSGALNACT1	0	1.641242193	0.798	0.42	0
Astro	DFC	ABCD2	0	1.045452235	0.348	0.182	0
Astro	DFC	MSI2	0	3.213122005	0.941	0.488	0
Astro	DFC	SPARCL1	0	2.436612094	0.88	0.454	0
Astro	DFC	FGD4	0	1.219684794	0.63	0.324	0
Astro	DFC	NEAT1	0	2.001717107	0.941	0.481	0
Astro	DFC	TLE1	0	1.172449093	0.388	0.198	0
Astro	DFC	ACSL6	0	1.355619289	0.503	0.256	0
Astro	DFC	TRPM3	0	1.909377448	0.729	0.368	0
Astro	DFC	CAMK2G	0	1.724174333	0.636	0.318	0
Astro	DFC	EPHB1	0	1.987791083	0.703	0.351	0
Astro	DFC	DGKG	0	1.513927484	0.707	0.35	0
Astro	DFC	LGI1	0	1.395090676	0.495	0.244	0
Astro	DFC	ANKFN1	0	1.144187364	0.407	0.2	0
Astro	DFC	ARHGEF4	0	2.163779918	0.725	0.355	0
Astro	DFC	LIFR	0	1.5959752	0.79	0.385	0
Astro	DFC	PALLD	0	1.111906359	0.428	0.208	0
Astro	DFC	AC098829.1	0	1.284290206	0.369	0.177	0
Astro	DFC	CARMIL1	0	2.396598897	0.849	0.405	0
Astro	DFC	ALDH7A1	0	1.027846317	0.363	0.173	0
Astro	DFC	TPCN1	0	1.31191419	0.554	0.264	0
Astro	DFC	SFXN5	0	2.696172765	0.821	0.384	0
Astro	DFC	BMP2K	0	1.306673061	0.638	0.297	0
Astro	DFC	TOX	0	1.086892853	0.651	0.301	0
Astro	DFC	CLU	0	1.917966663	0.633	0.29	0
Astro	DFC	ITPR2	0	1.347394683	0.837	0.381	0
Astro	DFC	MEIS2	0	1.55713135	0.784	0.356	0
Astro	DFC	FAM184A	0	1.727479377	0.584	0.265	0
Astro	DFC	PRKG1	0	2.393160577	0.916	0.411	0
Astro	DFC	ECHDC2	0	1.097095268	0.39	0.174	0
Astro	DFC	GPR75-ASB3	0	1.239262002	0.462	0.205	0
Astro	DFC	PITPNC1	0	3.41464735	0.952	0.417	0
Astro	DFC	AC138627.1	0	1.337348904	0.487	0.212	0
Astro	DFC	LGR4	0	1.563136007	0.578	0.251	0
Astro	DFC	ARMH1	0	1.171906968	0.364	0.158	0
Astro	DFC	PLEKHG1	0	1.164589661	0.484	0.209	0
Astro	DFC	MAML2	0	1.231423127	0.795	0.341	0
Astro	DFC	FBXL7	0	1.814640366	0.913	0.391	0
Astro	DFC	ANKDD1A	0	1.818855996	0.662	0.283	0
Astro	DFC	ZHX2	0	1.183025228	0.666	0.284	0
Astro	DFC	CDHR3	0	1.607056183	0.594	0.252	0
Astro	DFC	FKBP5	0	1.059523353	0.477	0.202	0
Astro	DFC	CAPN2	0	1.089312058	0.427	0.179	0
Astro	DFC	NCAN	0	1.688043022	0.536	0.224	0
Astro	DFC	FGD6	0	1.241726054	0.44	0.183	0
Astro	DFC	AHCYL1	0	1.588139966	0.581	0.241	0
Astro	DFC	ZNF516	0	1.177073734	0.44	0.182	0
Astro	DFC	MIR4300HG	0	1.984169869	0.567	0.233	0
Astro	DFC	LINC00511	0	1.72676669	0.682	0.277	0
Astro	DFC	ZNF521	0	1.163186481	0.464	0.188	0
Astro	DFC	AC108866.1	0	1.682150379	0.605	0.245	0
Astro	DFC	ADAMTS17	0	1.281130353	0.558	0.223	0
Astro	DFC	PDE7B	0	1.527061075	0.562	0.223	0
Astro	DFC	ARHGEF10L	0	1.450146165	0.477	0.188	0
Astro	DFC	IQCA1	0	1.836161544	0.568	0.223	0
Astro	DFC	SLC1A2	0	5.595753396	0.959	0.373	0
Astro	DFC	OLFM2	0	1.966387479	0.626	0.243	0
Astro	DFC	OGFRL1	0	1.086760935	0.373	0.144	0
Astro	DFC	SHROOM3	0	2.14194842	0.676	0.259	0
Astro	DFC	CRB1	0	1.950683111	0.739	0.283	0
Astro	DFC	MID1	0	1.056892507	0.391	0.149	0
Astro	DFC	ABCA1	0	1.020306002	0.376	0.143	0
Astro	DFC	KANK1	0	1.284015905	0.719	0.272	0
Astro	DFC	SH3PXD2B	0	1.138481515	0.474	0.179	0
Astro	DFC	SNTA1	0	1.153185848	0.381	0.143	0
Astro	DFC	CNN3	0	1.149709408	0.395	0.148	0
Astro	DFC	RASSF8	0	1.016847833	0.484	0.181	0
Astro	DFC	MCC	0	1.536409023	0.564	0.21	0
Astro	DFC	AF279873.3	0	1.477063924	0.321	0.117	0
Astro	DFC	RYR3	0	2.983696449	0.9	0.323	0
Astro	DFC	ZNRF3	0	2.950082676	0.811	0.291	0
Astro	DFC	OSBPL11	0	1.436460828	0.487	0.173	0
Astro	DFC	PCSK5	0	1.577707536	0.63	0.222	0
Astro	DFC	GOLIM4	0	1.16135812	0.48	0.168	0
Astro	DFC	TCF7L2	0	1.971348164	0.72	0.252	0
Astro	DFC	TTYH1	0	1.357838651	0.51	0.177	0
Astro	DFC	AL022068.1	0	1.36777747	0.372	0.129	0
Astro	DFC	AC091078.1	0	1.152308591	0.333	0.115	0
Astro	DFC	GLUD1	0	2.100062662	0.701	0.242	0
Astro	DFC	SLC4A4	0	3.439489625	0.861	0.282	0
Astro	DFC	CLYBL	0	2.21561442	0.718	0.235	0
Astro	DFC	C1orf61	0	2.499602407	0.808	0.262	0
Astro	DFC	SOX6	0	1.088013525	0.802	0.26	0
Astro	DFC	KCNN3	0	2.035294445	0.586	0.189	0
Astro	DFC	AC087564.1	0	1.032649297	0.524	0.169	0
Astro	DFC	MGST1	0	1.51836752	0.437	0.14	0
Astro	DFC	ADRA1A	0	1.034116106	0.419	0.134	0
Astro	DFC	GPC5	0	4.807854727	0.968	0.309	0
Astro	DFC	ADHFE1	0	1.201491577	0.445	0.141	0
Astro	DFC	NBPF19	0	1.9647706	0.672	0.212	0
Astro	DFC	SLC25A33	0	1.188908792	0.365	0.115	0
Astro	DFC	MYO10	0	1.4183415	0.522	0.164	0
Astro	DFC	ZFHX4	0	1.340429053	0.691	0.214	0
Astro	DFC	FADS2	0	1.104976215	0.346	0.106	0
Astro	DFC	PREX2	0	2.497462773	0.86	0.26	0
Astro	DFC	LRRC3B	0	1.561775053	0.448	0.135	0
Astro	DFC	TGFB2	0	1.078807506	0.311	0.093	0
Astro	DFC	PLEKHA7	0	1.25221238	0.428	0.127	0
Astro	DFC	PARD3	0	2.563602041	0.866	0.256	0
Astro	DFC	SLC15A2	0	1.487982898	0.528	0.156	0
Astro	DFC	RORB	0	1.522053872	0.642	0.189	0
Astro	DFC	SUCLG2-AS1	0	1.387700747	0.457	0.134	0
Astro	DFC	PRKCQ	0	1.431707248	0.539	0.155	0
Astro	DFC	MTSS1L	0	1.693397552	0.594	0.17	0
Astro	DFC	NBPF26	0	1.599512011	0.572	0.163	0
Astro	DFC	PARD3B	0	2.427004642	0.84	0.238	0
Astro	DFC	RFX2	0	1.210343258	0.383	0.108	0
Astro	DFC	ZNF423	0	1.215815211	0.394	0.111	0
Astro	DFC	NBPF14	0	1.876281931	0.65	0.181	0
Astro	DFC	ELOVL2	0	1.149820468	0.374	0.103	0
Astro	DFC	CACHD1	0	2.177155771	0.669	0.183	0
Astro	DFC	GLIS3	0	2.916243357	0.864	0.231	0
Astro	DFC	EMID1	0	1.020844909	0.315	0.084	0
Astro	DFC	ACOT11	0	1.90726173	0.623	0.166	0
Astro	DFC	PTPRZ1	0	1.669071762	0.85	0.224	0
Astro	DFC	NKAIN3	0	3.543004561	0.935	0.242	0
Astro	DFC	LRIG1	0	2.15994802	0.681	0.173	0
Astro	DFC	RERG	0	1.716591661	0.522	0.13	0
Astro	DFC	GRAMD1C	0	1.71765811	0.54	0.134	0
Astro	DFC	ADGRV1	0	5.00088924	0.976	0.242	0
Astro	DFC	ARHGAP24	0	1.48976191	0.755	0.184	0
Astro	DFC	FOXO1	0	1.828058742	0.662	0.155	0
Astro	DFC	STOX1	0	1.553780598	0.467	0.108	0
Astro	DFC	PLPP3	0	1.444421347	0.518	0.119	0
Astro	DFC	HPSE2	0	3.682317726	0.778	0.174	0
Astro	DFC	VAV3	0	1.823362926	0.528	0.117	0
Astro	DFC	LINC01748	0	2.217739273	0.646	0.143	0
Astro	DFC	TCF7L1	0	1.223643834	0.352	0.077	0
Astro	DFC	FAM198B-AS1	0	1.043360911	0.345	0.075	0
Astro	DFC	GLUL	0	2.284492819	0.701	0.149	0
Astro	DFC	CABLES1	0	2.5334618	0.567	0.12	0
Astro	DFC	NOTCH2	0	1.714843574	0.599	0.126	0
Astro	DFC	GABRG1	0	1.102059606	0.33	0.069	0
Astro	DFC	FGF2	0	1.063301736	0.335	0.068	0
Astro	DFC	PDLIM5	0	1.631802002	0.626	0.125	0
Astro	DFC	EGFR	0	1.410357453	0.514	0.102	0
Astro	DFC	MERTK	0	1.665007675	0.603	0.119	0
Astro	DFC	NWD1	0	1.071485254	0.294	0.058	0
Astro	DFC	MMD2	0	2.460903506	0.753	0.148	0
Astro	DFC	BMPR1B	0	2.911133406	0.817	0.158	0
Astro	DFC	AHNAK	0	1.204735694	0.299	0.057	0
Astro	DFC	GPAM	0	1.127554343	0.344	0.065	0
Astro	DFC	GRAMD2B	0	1.451257719	0.547	0.103	0
Astro	DFC	ITPKB	0	1.824325438	0.599	0.112	0
Astro	DFC	STK33	0	1.965879705	0.605	0.113	0
Astro	DFC	ADGRA3	0	2.2106392	0.673	0.125	0
Astro	DFC	AC091826.2	0	2.344581313	0.686	0.127	0
Astro	DFC	LINC00299	0	2.873900225	0.776	0.141	0
Astro	DFC	ATP13A4	0	2.702397826	0.808	0.146	0
Astro	DFC	ACACB	0	1.937497471	0.646	0.116	0
Astro	DFC	RGMA	0	1.244082267	0.329	0.058	0
Astro	DFC	ACSS3	0	1.877289279	0.569	0.1	0
Astro	DFC	SLC25A48	0	1.268857337	0.418	0.073	0
Astro	DFC	NPL	0	1.456889258	0.498	0.086	0
Astro	DFC	SLC1A3	0	3.176480087	0.884	0.151	0
Astro	DFC	PON2	0	1.464333612	0.598	0.102	0
Astro	DFC	GNA14	0	1.46099439	0.412	0.07	0
Astro	DFC	ARHGAP31	0	1.135276447	0.424	0.072	0
Astro	DFC	LRP4	0	1.086181524	0.403	0.068	0
Astro	DFC	PSD2	0	1.835565787	0.575	0.097	0
Astro	DFC	BCL6	0	1.472717987	0.442	0.074	0
Astro	DFC	ARHGEF26	0	2.171699234	0.659	0.106	0
Astro	DFC	PAMR1	0	2.605149671	0.676	0.107	0
Astro	DFC	RGS20	0	2.193211375	0.613	0.096	0
Astro	DFC	EYA2	0	1.724530538	0.536	0.082	0
Astro	DFC	SLC7A2	0	1.486893816	0.371	0.056	0
Astro	DFC	RHOJ	0	1.499536482	0.447	0.067	0
Astro	DFC	SPON1	0	2.393949278	0.701	0.105	0
Astro	DFC	EYA1	0	2.140362434	0.602	0.088	0
Astro	DFC	SDC2	0	1.375037462	0.397	0.055	0
Astro	DFC	COL5A3	0	3.549366064	0.798	0.11	0
Astro	DFC	ZNF98	0	3.404106618	0.675	0.093	0
Astro	DFC	ATP1B2	0	1.249719604	0.392	0.054	0
Astro	DFC	NDRG2	0	1.387832905	0.503	0.068	0
Astro	DFC	AL137145.2	0	1.136644792	0.342	0.043	0
Astro	DFC	PHF21B	0	1.880450674	0.573	0.071	0
Astro	DFC	NHSL1	0	3.16100402	0.832	0.101	0
Astro	DFC	WIF1	0	1.683365411	0.394	0.047	0
Astro	DFC	TPD52L1	0	1.785781794	0.506	0.06	0
Astro	DFC	PDGFRB	0	1.319703608	0.37	0.043	0
Astro	DFC	LAMA1	0	1.450779986	0.402	0.045	0
Astro	DFC	ALDH1A1	0	2.098155733	0.535	0.059	0
Astro	DFC	CDC14A	0	1.440303408	0.456	0.05	0
Astro	DFC	F11-AS1	0	1.798506694	0.487	0.051	0
Astro	DFC	RNF182	0	1.256953192	0.328	0.033	0
Astro	DFC	MRVI1	0	2.200429734	0.626	0.061	0
Astro	DFC	SPATC1	0	1.09926881	0.305	0.028	0
Astro	DFC	RNF219-AS1	0	4.424475177	0.928	0.083	0
Astro	DFC	RANBP3L	0	2.594487142	0.708	0.061	0
Astro	DFC	AC099792.1	0	1.782439268	0.497	0.042	0
Astro	DFC	AC069368.1	0	1.290910413	0.358	0.029	0
Astro	DFC	AC027117.2	0	1.75595641	0.519	0.042	0
Astro	DFC	ACSBG1	0	1.928631983	0.589	0.047	0
Astro	DFC	IGFBP7	0	1.240051747	0.312	0.024	0
Astro	DFC	CST3	0	1.200523363	0.347	0.026	0
Astro	DFC	CDC42EP4	0	1.170659993	0.277	0.02	0
Astro	DFC	PLSCR4	0	1.374143036	0.402	0.029	0
Astro	DFC	ACSS1	0	1.788336007	0.558	0.038	0
Astro	DFC	CD38	0	1.291607936	0.304	0.02	0
Astro	DFC	ATP1A2	0	3.018447141	0.831	0.054	0
Astro	DFC	HIF3A	0	2.28380917	0.67	0.041	0
Astro	DFC	SLC25A18	0	2.087553463	0.576	0.035	0
Astro	DFC	SLC7A11	0	2.506295357	0.676	0.041	0
Astro	DFC	AQP4	0	1.828593397	0.471	0.028	0
Astro	DFC	STON2	0	2.394668735	0.682	0.039	0
Astro	DFC	YAP1	0	1.577432933	0.456	0.026	0
Astro	DFC	LINC01726	0	1.172051829	0.298	0.016	0
Astro	DFC	EDNRB	0	1.011647861	0.264	0.014	0
Astro	DFC	SLC39A12	0	1.146716089	0.319	0.016	0
Astro	DFC	GLI3	0	2.568693562	0.694	0.031	0
Astro	DFC	FAM189A2	0	2.266149983	0.57	0.024	0
Astro	DFC	ALDH1L1	0	1.890606146	0.508	0.021	0
Astro	DFC	PPP1R3C	0	1.109410603	0.272	0.011	0
Astro	DFC	LINC00499	0	3.269287828	0.748	0.03	0
Astro	DFC	PAPLN	0	1.463859608	0.415	0.016	0
Astro	DFC	EZR	0	1.712476877	0.456	0.017	0
Astro	DFC	AC007325.2	0	1.540307794	0.442	0.016	0
Astro	DFC	EFEMP1	0	1.620174328	0.419	0.015	0
Astro	DFC	GFAP	0	1.990746999	0.286	0.01	0
Astro	DFC	GRIN2C	0	1.047400264	0.291	0.009	0
Astro	DFC	SLCO1C1	0	2.338679902	0.632	0.019	0
Astro	DFC	PRDM16	0	2.397974955	0.649	0.019	0
Astro	DFC	F3	0	1.234501593	0.326	0.009	0
Astro	DFC	GJA1	0	1.340237346	0.363	0.009	0
Astro	DFC	AL160272.2	0	1.130924271	0.306	0.007	0
Astro	DFC	EMX2OS	0	1.274789126	0.354	0.008	0
Astro	DFC	SDC4	0	1.004837958	0.262	0.005	0
Astro	DFC	FGFR3	0	1.443139799	0.381	0.005	0
Astro	DFC	ETNPPL	0	2.759214829	0.674	0.007	0
Astro	FI	ASPH	0	1.831014509	0.767	0.509	0
Astro	FI	GPM6A	0	3.321709797	0.977	0.647	0
Astro	FI	SORCS2	0	1.228073479	0.667	0.441	0
Astro	FI	AHCYL2	0	2.299362478	0.851	0.561	0
Astro	FI	NFIA	0	1.780174326	0.9	0.579	0
Astro	FI	ABCD2	0	1.04457736	0.35	0.225	0
Astro	FI	WWC1	0	1.404217525	0.513	0.329	0
Astro	FI	AC104596.1	0	1.096837867	0.527	0.337	0
Astro	FI	ABLIM1	0	2.090712591	0.841	0.537	0
Astro	FI	MAPK4	0	1.355121107	0.535	0.339	0
Astro	FI	TRPS1	0	1.944519192	0.846	0.535	0
Astro	FI	SOX5	0	2.028377817	0.94	0.594	0
Astro	FI	DGKG	0	1.252528499	0.665	0.417	0
Astro	FI	DLC1	0	2.029786271	0.867	0.543	0
Astro	FI	EGLN3	0	1.013124221	0.386	0.241	0
Astro	FI	ACSL6	0	1.367449014	0.517	0.322	0
Astro	FI	CPE	0	2.060470384	0.78	0.483	0
Astro	FI	CDH20	0	1.664467264	0.891	0.544	0
Astro	FI	PALLD	0	1.051739396	0.414	0.251	0
Astro	FI	CSGALNACT1	0	1.646607337	0.815	0.494	0
Astro	FI	TLE1	0	1.162012674	0.417	0.252	0
Astro	FI	MGAT4C	0	1.412046467	0.857	0.513	0
Astro	FI	AL589740.1	0	2.334681039	0.866	0.516	0
Astro	FI	AC098829.1	0	1.169109593	0.321	0.191	0
Astro	FI	ARHGEF4	0	2.108721756	0.718	0.426	0
Astro	FI	SASH1	0	1.787708473	0.796	0.471	0
Astro	FI	FAM184A	0	1.637927293	0.577	0.337	0
Astro	FI	TPCN1	0	1.250311999	0.526	0.307	0
Astro	FI	LGI1	0	1.460465818	0.521	0.303	0
Astro	FI	MSI2	0	3.234217179	0.933	0.541	0
Astro	FI	FGD4	0	1.326521794	0.652	0.377	0
Astro	FI	EPHB1	0	1.951308172	0.698	0.4	0
Astro	FI	TRPM3	0	1.759664429	0.731	0.413	0
Astro	FI	BMP2K	0	1.256417435	0.627	0.352	0
Astro	FI	CARMIL1	0	2.309737171	0.847	0.473	0
Astro	FI	DCHS2	0	1.107218533	0.325	0.181	0
Astro	FI	SPARCL1	0	2.830289326	0.899	0.5	0
Astro	FI	CAMK2G	0	1.79736989	0.653	0.363	0
Astro	FI	ZNF516	0	1.027837941	0.416	0.231	0
Astro	FI	PRKG1	0	1.981958147	0.867	0.48	0
Astro	FI	ECHDC2	0	1.136658239	0.414	0.227	0
Astro	FI	ARHGEF10L	0	1.197665696	0.417	0.224	0
Astro	FI	ARMH1	0	1.200429563	0.384	0.206	0
Astro	FI	ZHX2	0	1.169830213	0.653	0.349	0
Astro	FI	ANKFN1	0	1.199505013	0.444	0.237	0
Astro	FI	LGR4	0	1.510894838	0.544	0.29	0
Astro	FI	RBMS3	0	1.011720804	0.424	0.226	0
Astro	FI	ALDH7A1	0	1.003193669	0.366	0.195	0
Astro	FI	CLU	0	1.88977656	0.624	0.331	0
Astro	FI	LIFR	0	1.666585539	0.772	0.409	0
Astro	FI	SFXN5	0	2.709828861	0.828	0.438	0
Astro	FI	OSBPL11	0	1.176080499	0.423	0.219	0
Astro	FI	MEIS2	0	1.561830268	0.774	0.4	0
Astro	FI	MIR4300HG	0	1.794077699	0.506	0.261	0
Astro	FI	CNN3	0	1.047272145	0.379	0.195	0
Astro	FI	AC138627.1	0	1.345815761	0.459	0.236	0
Astro	FI	AHCYL1	0	1.519797244	0.547	0.281	0
Astro	FI	ZNF521	0	1.100784109	0.457	0.234	0
Astro	FI	GPR75-ASB3	0	1.294046871	0.488	0.247	0
Astro	FI	ANKDD1A	0	1.910430327	0.682	0.342	0
Astro	FI	SNTA1	0	1.157061169	0.387	0.194	0
Astro	FI	CAPN2	0	1.093831077	0.427	0.214	0
Astro	FI	NCAN	0	1.750086326	0.575	0.287	0
Astro	FI	TOX	0	1.03518465	0.651	0.323	0
Astro	FI	PITPNC1	0	3.39723716	0.948	0.469	0
Astro	FI	AC108866.1	0	1.722107441	0.611	0.3	0
Astro	FI	IQCA1	0	1.819899747	0.575	0.281	0
Astro	FI	PDE7B	0	1.427399507	0.553	0.267	0
Astro	FI	ITPR2	0	1.245157359	0.845	0.407	0
Astro	FI	AC091078.1	0	1.048650679	0.325	0.156	0
Astro	FI	FGD6	0	1.324048768	0.463	0.222	0
Astro	FI	OLFM2	0	1.890751815	0.614	0.291	0
Astro	FI	MGST1	0	1.392126961	0.423	0.199	0
Astro	FI	LINC00511	0	1.649551137	0.685	0.32	0
Astro	FI	CDHR3	0	1.669296612	0.613	0.284	0
Astro	FI	NEAT1	0	2.015365751	0.914	0.423	0
Astro	FI	CRB1	0	1.91990683	0.725	0.335	0
Astro	FI	FUT10	0	1.027947262	0.361	0.165	0
Astro	FI	PCSK5	0	1.365374394	0.601	0.274	0
Astro	FI	MAML2	0	1.222535969	0.795	0.362	0
Astro	FI	SLC1A2	0	5.461635779	0.969	0.431	0
Astro	FI	ZNRF3	0	2.777207032	0.804	0.349	0
Astro	FI	SLC25A33	0	1.059854111	0.329	0.142	0
Astro	FI	SHROOM3	0	2.175274953	0.691	0.297	0
Astro	FI	PLEKHG1	0	1.401457069	0.53	0.227	0
Astro	FI	AF279873.3	0	1.554813877	0.334	0.143	0
Astro	FI	RYR3	0	2.900723069	0.902	0.384	0
Astro	FI	ADAMTS17	0	1.311864087	0.572	0.243	0
Astro	FI	KANK1	0	1.293823637	0.708	0.3	0
Astro	FI	FBXL7	0	1.944071519	0.897	0.38	0
Astro	FI	CLYBL	0	2.146796769	0.681	0.286	0
Astro	FI	KCNN3	0	1.934172786	0.598	0.251	0
Astro	FI	GLUD1	0	2.197126993	0.714	0.298	0
Astro	FI	AL022068.1	0	1.429064028	0.397	0.165	0
Astro	FI	SH3PXD2B	0	1.267186039	0.467	0.194	0
Astro	FI	GOLIM4	0	1.122866683	0.464	0.189	0
Astro	FI	C1orf61	0	2.475438558	0.817	0.33	0
Astro	FI	MCC	0	1.589697263	0.575	0.231	0
Astro	FI	MYO10	0	1.408941732	0.534	0.213	0
Astro	FI	NBPF19	0	1.68864402	0.621	0.247	0
Astro	FI	PTN	0	1.191907527	0.611	0.242	0
Astro	FI	TTYH1	0	1.479376658	0.527	0.207	0
Astro	FI	MTSS1L	0	1.599759268	0.578	0.227	0
Astro	FI	ADHFE1	0	1.212964876	0.45	0.176	0
Astro	FI	TCF7L2	0	2.041000235	0.72	0.28	0
Astro	FI	ABCA1	0	1.167431773	0.44	0.171	0
Astro	FI	ANOS1	0	1.000579637	0.332	0.129	0
Astro	FI	PARD3	0	2.357342473	0.833	0.323	0
Astro	FI	TGFB2	0	1.046548818	0.317	0.122	0
Astro	FI	GPC5	0	4.502100724	0.968	0.371	0
Astro	FI	SLC4A4	0	3.455002642	0.882	0.338	0
Astro	FI	NBPF26	0	1.496464221	0.546	0.204	0
Astro	FI	LRRC3B	0	1.861864122	0.531	0.196	0
Astro	FI	RFX2	0	1.225603796	0.393	0.143	0
Astro	FI	CACHD1	0	2.225586219	0.69	0.25	0
Astro	FI	SLC15A2	0	1.51321896	0.547	0.198	0
Astro	FI	NBPF14	0	1.699114098	0.622	0.222	0
Astro	FI	NKAIN3	0	3.523435674	0.931	0.325	0
Astro	FI	PLEKHA7	0	1.309852868	0.439	0.153	0
Astro	FI	RERG	0	1.537376602	0.469	0.159	0
Astro	FI	SUCLG2-AS1	0	1.444877619	0.485	0.163	0
Astro	FI	GLIS3	0	2.724090667	0.837	0.281	0
Astro	FI	PARD3B	0	2.502503567	0.831	0.278	0
Astro	FI	ZFHX4	0	1.426339503	0.675	0.225	0
Astro	FI	PTPRZ1	0	1.518219664	0.841	0.279	0
Astro	FI	PRKCQ	0	1.438581832	0.522	0.17	0
Astro	FI	ADGRV1	0	5.105364401	0.98	0.314	0
Astro	FI	AC087564.1	0	1.225107472	0.559	0.177	0
Astro	FI	ACOT11	0	1.838130586	0.597	0.189	0
Astro	FI	GRAMD1C	0	1.677894394	0.531	0.168	0
Astro	FI	ZNF423	0	1.223564231	0.394	0.124	0
Astro	FI	PREX2	0	2.555095235	0.869	0.272	0
Astro	FI	ELOVL2	0	1.25114078	0.396	0.121	0
Astro	FI	LRIG1	0	2.205879003	0.686	0.208	0
Astro	FI	ARHGAP24	0	1.340465054	0.735	0.221	0
Astro	FI	LINC01748	0	2.130006785	0.638	0.19	0
Astro	FI	GABRG1	0	1.080817118	0.351	0.104	0
Astro	FI	CABLES1	0	2.218558337	0.543	0.16	0
Astro	FI	HPSE2	0	3.527185789	0.71	0.208	0
Astro	FI	EMID1	0	1.174222188	0.37	0.108	0
Astro	FI	RORB	0	1.61951686	0.654	0.181	0
Astro	FI	VAV3	0	1.69692626	0.503	0.139	0
Astro	FI	STOX1	0	1.642234286	0.5	0.137	0
Astro	FI	TCF7L1	0	1.183694579	0.355	0.097	0
Astro	FI	NOTCH2	0	1.549246157	0.562	0.152	0
Astro	FI	FOXO1	0	1.711953026	0.63	0.167	0
Astro	FI	FGF2	0	1.077004254	0.339	0.089	0
Astro	FI	TP53BP2	0	1.048897819	0.387	0.101	0
Astro	FI	GPAM	0	1.037873382	0.324	0.083	0
Astro	FI	MMD2	0	2.563693325	0.79	0.199	0
Astro	FI	PDLIM5	0	1.648280118	0.623	0.154	0
Astro	FI	NPL	0	1.325120559	0.459	0.113	0
Astro	FI	BMPR1B	0	2.833831265	0.796	0.193	0
Astro	FI	RGMA	0	1.148688838	0.323	0.078	0
Astro	FI	PLPP3	0	1.667734337	0.569	0.137	0
Astro	FI	ADGRA3	0	2.093270013	0.648	0.156	0
Astro	FI	SLC7A2	0	1.193970107	0.289	0.069	0
Astro	FI	STK33	0	1.947406162	0.601	0.142	0
Astro	FI	NWD1	0	1.111662774	0.302	0.071	0
Astro	FI	EGFR	0	1.319541943	0.465	0.109	0
Astro	FI	BCL6	0	1.25781143	0.377	0.088	0
Astro	FI	ATP13A4	0	2.549828238	0.783	0.182	0
Astro	FI	RGS20	0	2.307268272	0.65	0.15	0
Astro	FI	AC091826.2	0	2.389379119	0.682	0.155	0
Astro	FI	ACSS3	0	1.854672419	0.561	0.126	0
Astro	FI	PSD2	0	1.767835389	0.549	0.122	0
Astro	FI	ARHGAP31	0	1.096578744	0.43	0.094	0
Astro	FI	ITPKB	0	1.659233631	0.582	0.126	0
Astro	FI	ACACB	0	1.893925492	0.625	0.135	0
Astro	FI	ARHGEF26	0	2.157774012	0.649	0.139	0
Astro	FI	SPON1	0	2.328405186	0.688	0.143	0
Astro	FI	GRAMD2B	0	1.512807459	0.56	0.116	0
Astro	FI	ZNF98	0	3.204930025	0.561	0.114	0
Astro	FI	FAM107A	0	1.218613774	0.331	0.067	0
Astro	FI	EYA1	0	1.983055119	0.569	0.115	0
Astro	FI	AHNAK	0	1.267862368	0.339	0.068	0
Astro	FI	MERTK	0	1.667606062	0.621	0.122	0
Astro	FI	EYA2	0	1.784739841	0.55	0.103	0
Astro	FI	GLUL	0	2.319735473	0.705	0.13	0
Astro	FI	SLC1A3	0	3.44103095	0.912	0.168	0
Astro	FI	LRP4	0	1.179529913	0.429	0.079	0
Astro	FI	BMP7	0	1.026054622	0.342	0.062	0
Astro	FI	LINC00299	0	2.944254802	0.77	0.139	0
Astro	FI	ATP1B2	0	1.343889653	0.414	0.074	0
Astro	FI	PON2	0	1.54575899	0.602	0.107	0
Astro	FI	RHOJ	0	1.614568917	0.495	0.086	0
Astro	FI	SDC2	0	1.37543404	0.398	0.069	0
Astro	FI	COL5A3	0	3.31761763	0.797	0.134	0
Astro	FI	GNA14	0	1.759471232	0.495	0.082	0
Astro	FI	SLC25A48	0	1.391083743	0.442	0.073	0
Astro	FI	NHSL1	0	3.193772453	0.835	0.135	0
Astro	FI	ALDH1A1	0	1.877363561	0.454	0.072	0
Astro	FI	PHF21B	0	1.919211785	0.582	0.092	0
Astro	FI	WIF1	0	1.691160914	0.392	0.06	0
Astro	FI	AL137145.2	0	1.093066034	0.345	0.052	0
Astro	FI	PAMR1	0	2.880146612	0.736	0.107	0
Astro	FI	NDRG2	0	1.539104865	0.514	0.073	0
Astro	FI	LAMA1	0	1.441275255	0.407	0.055	0
Astro	FI	CDC14A	0	1.424510744	0.456	0.06	0
Astro	FI	RNF182	0	1.283618146	0.336	0.042	0
Astro	FI	AC099792.1	0	1.792588387	0.505	0.063	0
Astro	FI	PDGFRB	0	1.411741993	0.391	0.048	0
Astro	FI	MRVI1	0	2.16404712	0.609	0.072	0
Astro	FI	F11-AS1	0	1.836159766	0.48	0.055	0
Astro	FI	TPD52L1	0	1.777003498	0.49	0.055	0
Astro	FI	RNF219-AS1	0	4.446995425	0.914	0.101	0
Astro	FI	CGNL1	0	1.082498538	0.323	0.035	0
Astro	FI	AC069368.1	0	1.215834022	0.33	0.035	0
Astro	FI	RANBP3L	0	2.654344292	0.713	0.071	0
Astro	FI	SPATC1	0	1.122791531	0.302	0.03	0
Astro	FI	ACSBG1	0	1.949372101	0.596	0.056	0
Astro	FI	CST3	0	1.177512392	0.334	0.029	0
Astro	FI	ATP1A2	0	2.929815691	0.819	0.071	0
Astro	FI	IGFBP7	0	1.252551645	0.312	0.027	0
Astro	FI	HIF3A	0	2.276050045	0.672	0.055	0
Astro	FI	CD38	0	1.148644903	0.284	0.023	0
Astro	FI	AC027117.2	0	1.849304543	0.53	0.042	0
Astro	FI	SLC25A18	0	1.932509748	0.544	0.043	0
Astro	FI	ACSS1	0	1.760417143	0.545	0.043	0
Astro	FI	PLSCR4	0	1.414304277	0.42	0.033	0
Astro	FI	STON2	0	2.465358207	0.689	0.051	0
Astro	FI	SLC7A11	0	2.454599746	0.657	0.046	0
Astro	FI	YAP1	0	1.590482882	0.46	0.031	0
Astro	FI	OAF	0	1.084481686	0.309	0.02	0
Astro	FI	AQP4	0	1.88807592	0.508	0.032	0
Astro	FI	LINC01726	0	1.295155578	0.308	0.019	0
Astro	FI	SLC39A12	0	1.218008588	0.341	0.02	0
Astro	FI	EDNRB	0	1.114612602	0.313	0.018	0
Astro	FI	FAM189A2	0	2.081551227	0.548	0.031	0
Astro	FI	ALDH1L1	0	1.788059564	0.493	0.026	0
Astro	FI	GLI3	0	2.669428691	0.7	0.036	0
Astro	FI	EFEMP1	0	1.667508906	0.427	0.021	0
Astro	FI	EZR	0	1.595495759	0.443	0.02	0
Astro	FI	AC007325.2	0	1.582882911	0.447	0.02	0
Astro	FI	LINC00499	0	3.718785276	0.821	0.036	0
Astro	FI	PAPLN	0	1.605119989	0.459	0.019	0
Astro	FI	SLCO1C1	0	2.459741091	0.647	0.023	0
Astro	FI	PRDM16	0	2.382773715	0.651	0.023	0
Astro	FI	GRIN2C	0	1.158847917	0.318	0.011	0
Astro	FI	GFAP	0	1.733898446	0.261	0.009	0
Astro	FI	EMX2OS	0	1.373706975	0.376	0.012	0
Astro	FI	F3	0	1.429088971	0.394	0.011	0
Astro	FI	AL160272.2	0	1.216560064	0.343	0.009	0
Astro	FI	GJA1	0	1.461165808	0.395	0.01	0
Astro	FI	FGFR3	0	1.594081988	0.416	0.007	0
Astro	FI	ETNPPL	0	2.647317636	0.662	0.008	0
Astro	M1C	PFKFB3	0	1.525346041	0.397	0.264	0
Astro	M1C	DTNA	0	2.251994003	0.84	0.555	0
Astro	M1C	DNAH7	0	1.522855227	0.358	0.234	0
Astro	M1C	NTRK2	0	1.823784052	0.81	0.526	0
Astro	M1C	AC073050.1	0	1.705144736	0.547	0.349	0
Astro	M1C	DCLK2	0	2.080788162	0.607	0.387	0
Astro	M1C	MAPK4	0	1.451366665	0.359	0.226	0
Astro	M1C	FARP1	0	1.5250526	0.476	0.298	0
Astro	M1C	ZFHX3	0	1.017248079	0.393	0.246	0
Astro	M1C	ADCY2	0	1.755777874	0.643	0.4	0
Astro	M1C	PNPLA7	0	1.805030264	0.478	0.297	0
Astro	M1C	ADCY8	0	1.089100507	0.263	0.161	0
Astro	M1C	FGD4	0	1.311234197	0.472	0.287	0
Astro	M1C	PLCG1	0	1.107403686	0.253	0.153	0
Astro	M1C	CACNB2	0	2.031735984	0.643	0.388	0
Astro	M1C	LINC00461	0	1.770130492	0.515	0.309	0
Astro	M1C	MAP3K5	0	1.575037635	0.536	0.318	0
Astro	M1C	LIFR	0	1.368063167	0.564	0.334	0
Astro	M1C	GABRB1	0	2.00550444	0.697	0.411	0
Astro	M1C	ASPH	0	1.822415656	0.526	0.31	0
Astro	M1C	OPHN1	0	1.80857896	0.594	0.35	0
Astro	M1C	FMN2	0	1.85090885	0.746	0.438	0
Astro	M1C	TRPS1	0	1.816579955	0.645	0.377	0
Astro	M1C	NEAT1	0	1.536206197	0.811	0.473	0
Astro	M1C	CTNNA2	0	2.502126352	0.928	0.537	0
Astro	M1C	RORA	0	2.349089083	0.878	0.507	0
Astro	M1C	TLE1	0	1.205380142	0.26	0.15	0
Astro	M1C	BMP2K	0	1.131732732	0.36	0.207	0
Astro	M1C	UTRN	0	1.145825892	0.34	0.195	0
Astro	M1C	WWC1	0	1.584156987	0.342	0.196	0
Astro	M1C	GABRA2	0	1.755206754	0.429	0.245	0
Astro	M1C	EPHB1	0	1.772894045	0.468	0.267	0
Astro	M1C	CAPN2	0	1.091019565	0.267	0.152	0
Astro	M1C	TPCN1	0	1.370374227	0.389	0.221	0
Astro	M1C	AC092691.1	0	1.974840686	0.786	0.446	0
Astro	M1C	DOCK7	0	1.95267026	0.536	0.304	0
Astro	M1C	AL589740.1	0	2.074005227	0.698	0.394	0
Astro	M1C	MEIS2	0	1.467526997	0.571	0.321	0
Astro	M1C	NRG3	0	1.363011076	0.939	0.527	0
Astro	M1C	AHCYL2	0	2.352972535	0.692	0.388	0
Astro	M1C	MGAT4C	0	1.533275518	0.637	0.352	0
Astro	M1C	AC138627.1	0	1.09612318	0.285	0.157	0
Astro	M1C	SASH1	0	1.544030926	0.635	0.349	0
Astro	M1C	BCL2	0	1.594709321	0.484	0.266	0
Astro	M1C	ANKFN1	0	1.200622739	0.256	0.14	0
Astro	M1C	SERPINE2	0	1.077400191	0.256	0.14	0
Astro	M1C	GPR75-ASB3	0	1.230669207	0.293	0.16	0
Astro	M1C	CPE	0	2.120131272	0.583	0.317	0
Astro	M1C	LGR4	0	1.365560036	0.348	0.189	0
Astro	M1C	NEBL	0	2.337221387	0.784	0.425	0
Astro	M1C	SORBS1	0	2.221161423	0.818	0.443	0
Astro	M1C	ABLIM1	0	2.279789642	0.691	0.368	0
Astro	M1C	DGKG	0	1.764983613	0.54	0.286	0
Astro	M1C	ARHGEF10L	0	1.388072578	0.302	0.156	0
Astro	M1C	MAML2	0	1.283810782	0.621	0.318	0
Astro	M1C	LGI1	0	1.517322258	0.323	0.165	0
Astro	M1C	MIR4300HG	0	1.603919498	0.355	0.18	0
Astro	M1C	CSGALNACT1	0	1.883295328	0.607	0.305	0
Astro	M1C	ALDH7A1	0	1.198642031	0.259	0.13	0
Astro	M1C	ECHDC2	0	1.259306781	0.261	0.131	0
Astro	M1C	ITPR2	0	1.478173758	0.626	0.314	0
Astro	M1C	MSI2	0	2.985854828	0.861	0.43	0
Astro	M1C	FBXL7	0	1.437195877	0.743	0.371	0
Astro	M1C	SYT17	0	1.204061284	0.266	0.132	0
Astro	M1C	CAMK2G	0	2.146524534	0.535	0.265	0
Astro	M1C	SFXN5	0	2.451901127	0.638	0.316	0
Astro	M1C	SOX5	0	2.364533683	0.821	0.405	0
Astro	M1C	SPARCL1	0	2.271375667	0.758	0.372	0
Astro	M1C	ZHX2	0	1.276334072	0.518	0.254	0
Astro	M1C	FAM184A	0	1.593681539	0.348	0.169	0
Astro	M1C	CLU	0	2.191795713	0.559	0.27	0
Astro	M1C	ZFHX4	0	1.127221421	0.463	0.222	0
Astro	M1C	ARHGEF4	0	2.353559378	0.562	0.269	0
Astro	M1C	GPM6A	0	3.522697907	0.929	0.443	0
Astro	M1C	ADAMTS17	0	1.084477538	0.35	0.166	0
Astro	M1C	PDE7B	0	1.393501084	0.331	0.155	0
Astro	M1C	AC108866.1	0	1.46280234	0.359	0.166	0
Astro	M1C	SH3PXD2B	0	1.011997069	0.286	0.132	0
Astro	M1C	CDHR3	0	1.648667491	0.386	0.178	0
Astro	M1C	MCC	0	1.511653253	0.367	0.166	0
Astro	M1C	LINC00511	0	1.715892898	0.505	0.228	0
Astro	M1C	TOX	0	1.342559921	0.43	0.193	0
Astro	M1C	GOLIM4	0	1.166996045	0.305	0.136	0
Astro	M1C	AHCYL1	0	1.693475952	0.411	0.183	0
Astro	M1C	TTYH1	0	1.434711997	0.36	0.159	0
Astro	M1C	PRKG1	0	2.336250806	0.677	0.298	0
Astro	M1C	CARMIL1	0	2.442473842	0.655	0.288	0
Astro	M1C	KANK1	0	1.35817527	0.528	0.232	0
Astro	M1C	SNTA1	0	1.355325087	0.272	0.116	0
Astro	M1C	TRPM3	0	2.347426251	0.668	0.283	0
Astro	M1C	ADRA1A	0	1.067611826	0.257	0.107	0
Astro	M1C	ANKDD1A	0	2.012225795	0.476	0.197	0
Astro	M1C	FGD6	0	1.439838433	0.302	0.124	0
Astro	M1C	TCF7L2	0	1.833748425	0.489	0.199	0
Astro	M1C	GLUD1	0	1.908309478	0.454	0.182	0
Astro	M1C	NCAN	0	1.98146153	0.406	0.161	0
Astro	M1C	ARMH1	0	1.353410593	0.25	0.099	0
Astro	M1C	PRKCQ	0	1.261077608	0.333	0.131	0
Astro	M1C	SUCLG2-AS1	0	1.125456363	0.257	0.101	0
Astro	M1C	RAB31	0	1.030381939	0.28	0.11	0
Astro	M1C	OLFM2	0	2.188215204	0.471	0.182	0
Astro	M1C	CRB1	0	1.869033273	0.501	0.19	0
Astro	M1C	PLEKHA7	0	1.278904138	0.285	0.108	0
Astro	M1C	ADHFE1	0	1.194353669	0.268	0.101	0
Astro	M1C	FOXO1	0	1.313686288	0.412	0.155	0
Astro	M1C	PCSK5	0	1.556892268	0.375	0.136	0
Astro	M1C	MTSS1L	0	1.670056916	0.394	0.142	0
Astro	M1C	PITPNC1	0	3.704495616	0.899	0.321	0
Astro	M1C	SLC15A2	0	1.389903817	0.298	0.104	0
Astro	M1C	SHROOM3	0	2.277964744	0.483	0.167	0
Astro	M1C	SOX6	0	1.233899684	0.55	0.19	0
Astro	M1C	ZNRF3	0	2.897780676	0.635	0.217	0
Astro	M1C	PREX2	0	2.220753425	0.698	0.238	0
Astro	M1C	IQCA1	0	2.040272415	0.405	0.135	0
Astro	M1C	MGST1	0	1.366106369	0.253	0.084	0
Astro	M1C	PARD3B	0	2.150676155	0.61	0.199	0
Astro	M1C	ZNF423	0	1.410365991	0.273	0.089	0
Astro	M1C	CLYBL	0	2.34816509	0.538	0.174	0
Astro	M1C	RERG	0	1.494826516	0.291	0.093	0
Astro	M1C	MYO10	0	1.649257181	0.379	0.12	0
Astro	M1C	NBPF26	0	1.642013327	0.372	0.117	0
Astro	M1C	ITPKB	0	1.600664706	0.444	0.137	0
Astro	M1C	NBPF19	0	1.907959994	0.434	0.133	0
Astro	M1C	PARD3	0	2.490583587	0.663	0.203	0
Astro	M1C	RYR3	0	3.19250229	0.807	0.247	0
Astro	M1C	VAV3	0	1.763506531	0.36	0.108	0
Astro	M1C	RFX2	0	1.399185207	0.265	0.079	0
Astro	M1C	GLUL	0	1.956844819	0.522	0.152	0
Astro	M1C	KCNN3	0	2.178657285	0.414	0.12	0
Astro	M1C	SLC1A2	0	5.464545562	0.923	0.266	0
Astro	M1C	C1orf61	0	2.811801615	0.683	0.196	0
Astro	M1C	SLC4A4	0	3.320071647	0.693	0.197	0
Astro	M1C	GRAMD1C	0	1.537957475	0.307	0.087	0
Astro	M1C	RORB	0	1.692898594	0.429	0.121	0
Astro	M1C	STOX1	0	1.593372689	0.303	0.084	0
Astro	M1C	LRIG1	0	2.244688667	0.526	0.143	0
Astro	M1C	NBPF14	0	2.009492997	0.462	0.125	0
Astro	M1C	PLPP3	0	1.644746933	0.387	0.102	0
Astro	M1C	EMID1	0	1.392321292	0.251	0.066	0
Astro	M1C	GRAMD2B	0	1.427596129	0.35	0.092	0
Astro	M1C	CABLES1	0	2.130453342	0.363	0.095	0
Astro	M1C	PTPRZ1	0	1.718827601	0.641	0.164	0
Astro	M1C	RGMA	0	1.567521821	0.255	0.065	0
Astro	M1C	PDLIM5	0	1.478412694	0.37	0.094	0
Astro	M1C	PON2	0	1.264932719	0.351	0.084	0
Astro	M1C	STK33	0	1.84075303	0.389	0.092	0
Astro	M1C	ACACB	0	1.889063443	0.449	0.106	0
Astro	M1C	LRRC3B	0	1.634885582	0.293	0.069	0
Astro	M1C	BMPR1B	0	2.633123864	0.573	0.134	0
Astro	M1C	ARHGAP24	0	1.651346345	0.518	0.121	0
Astro	M1C	GPC5	0	4.763311302	0.917	0.212	0
Astro	M1C	ACOT11	0	2.196681527	0.464	0.105	0
Astro	M1C	ADGRA3	0	2.072032545	0.434	0.098	0
Astro	M1C	TCF7L1	0	1.447682991	0.25	0.055	0
Astro	M1C	EGFR	0	1.680903834	0.392	0.086	0
Astro	M1C	NOTCH2	0	1.769887287	0.387	0.084	0
Astro	M1C	GNA14	0	1.506202836	0.266	0.056	0
Astro	M1C	CACHD1	0	2.198223964	0.449	0.094	0
Astro	M1C	NKAIN3	0	3.381541564	0.789	0.164	0
Astro	M1C	GLIS3	0	3.115038198	0.663	0.136	0
Astro	M1C	LINC01748	0	2.154631913	0.425	0.086	0
Astro	M1C	ARHGAP31	0	1.264918031	0.275	0.055	0
Astro	M1C	NPL	0	1.55081226	0.331	0.066	0
Astro	M1C	HPSE2	0	3.494265315	0.622	0.123	0
Astro	M1C	ADGRV1	0	4.823723005	0.92	0.18	0
Astro	M1C	ACSS3	0	1.65824595	0.324	0.062	0
Astro	M1C	SLC25A48	0	1.425801793	0.274	0.052	0
Astro	M1C	AC091826.2	0	2.034642541	0.398	0.075	0
Astro	M1C	MMD2	0	2.82847835	0.623	0.116	0
Astro	M1C	ATP13A4	0	2.493010485	0.571	0.103	0
Astro	M1C	SLC1A3	0	3.028170856	0.748	0.134	0
Astro	M1C	PHF21B	0	1.957997382	0.397	0.067	0
Astro	M1C	LRP4	0	1.415574261	0.305	0.051	0
Astro	M1C	PSD2	0	2.208948822	0.451	0.075	0
Astro	M1C	LINC00299	0	2.769867743	0.565	0.093	0
Astro	M1C	MERTK	0	1.876646357	0.405	0.065	0
Astro	M1C	ACSBG1	0	1.755698872	0.404	0.064	0
Astro	M1C	EYA2	0	1.969493015	0.382	0.059	0
Astro	M1C	EYA1	0	2.005619124	0.385	0.059	0
Astro	M1C	AHNAK	0	1.762454455	0.282	0.043	0
Astro	M1C	TPD52L1	0	1.7192475	0.31	0.047	0
Astro	M1C	ATP1B2	0	1.512231939	0.278	0.042	0
Astro	M1C	RHOJ	0	1.54413709	0.286	0.043	0
Astro	M1C	SPON1	0	2.517179697	0.507	0.072	0
Astro	M1C	ARHGEF26	0	2.199931969	0.445	0.062	0
Astro	M1C	NDRG2	0	1.710090184	0.365	0.05	0
Astro	M1C	AC027117.2	0	1.762081262	0.354	0.047	0
Astro	M1C	COL5A3	0	3.440659729	0.636	0.084	0
Astro	M1C	CDC14A	0	1.365388886	0.266	0.034	0
Astro	M1C	ALDH1A1	0	2.054038022	0.357	0.045	0
Astro	M1C	PAMR1	0	2.627437957	0.499	0.061	0
Astro	M1C	RGS20	0	2.580392564	0.489	0.054	0
Astro	M1C	NHSL1	0	3.145927557	0.654	0.071	0
Astro	M1C	F11-AS1	0	1.703897157	0.292	0.029	0
Astro	M1C	ZNF98	0	3.622346598	0.586	0.056	0
Astro	M1C	MRVI1	0	2.230923748	0.428	0.039	0
Astro	M1C	ACSS1	0	1.995841298	0.41	0.036	0
Astro	M1C	AC099792.1	0	1.801111992	0.319	0.027	0
Astro	M1C	STON2	0	2.276676456	0.456	0.037	0
Astro	M1C	RANBP3L	0	2.473885647	0.479	0.037	0
Astro	M1C	SLC7A11	0	2.290623161	0.433	0.032	0
Astro	M1C	SLC25A18	0	2.027613972	0.368	0.027	0
Astro	M1C	YAP1	0	1.517555351	0.276	0.019	0
Astro	M1C	RNF219-AS1	0	4.003414515	0.75	0.051	0
Astro	M1C	ATP1A2	0	3.237939713	0.698	0.044	0
Astro	M1C	ALDH1L1	0	1.808595986	0.317	0.017	0
Astro	M1C	HIF3A	0	2.464474855	0.496	0.026	0
Astro	M1C	GLI3	0	2.584427796	0.494	0.023	0
Astro	M1C	LINC00499	0	2.708777982	0.431	0.019	0
Astro	M1C	AQP4	0	2.213035761	0.364	0.016	0
Astro	M1C	EZR	0	1.784974646	0.301	0.012	0
Astro	M1C	AC007325.2	0	1.846915914	0.329	0.013	0
Astro	M1C	FAM189A2	0	2.245770824	0.38	0.014	0
Astro	M1C	PAPLN	0	1.752000376	0.302	0.011	0
Astro	M1C	SLCO1C1	0	2.002621903	0.368	0.013	0
Astro	M1C	EFEMP1	0	1.918349645	0.307	0.01	0
Astro	M1C	PRDM16	0	2.793633196	0.529	0.016	0
Astro	M1C	GFAP	0	2.763188522	0.32	0.008	0
Astro	M1C	GJA1	0	1.629811283	0.255	0.005	0
Astro	M1C	FGFR3	0	1.935256153	0.323	0.004	0
Astro	M1C	ETNPPL	0	2.433123564	0.423	0.004	0
Astro	MTG	LINC00461	0	1.669130734	0.641	0.427	0
Astro	MTG	NEBL	0	1.9599124	0.857	0.569	0
Astro	MTG	MAP3K5	0	1.402345532	0.643	0.424	0
Astro	MTG	ZBTB20	0	1.263202273	0.903	0.594	0
Astro	MTG	WWC1	0	1.351349827	0.395	0.259	0
Astro	MTG	OPHN1	0	1.688125177	0.719	0.468	0
Astro	MTG	DOCK7	0	1.82886945	0.651	0.419	0
Astro	MTG	KATNAL2	0	1.145727654	0.365	0.233	0
Astro	MTG	CSGALNACT1	0	1.582325169	0.699	0.439	0
Astro	MTG	GPM6A	0	3.351317041	0.978	0.609	0
Astro	MTG	NADK2	0	1.030621617	0.314	0.195	0
Astro	MTG	ABLIM1	0	2.057216443	0.767	0.475	0
Astro	MTG	WASF3	0	1.193583575	0.395	0.243	0
Astro	MTG	ASPH	0	1.814594136	0.657	0.404	0
Astro	MTG	AHCYL2	0	2.292099133	0.794	0.485	0
Astro	MTG	BCO1	0	1.253346722	0.303	0.185	0
Astro	MTG	ACSL6	0	1.283540535	0.383	0.227	0
Astro	MTG	DLC1	0	1.868234831	0.788	0.466	0
Astro	MTG	FAM184A	0	1.432017285	0.429	0.246	0
Astro	MTG	MGAT4C	0	1.368291579	0.709	0.405	0
Astro	MTG	AL589740.1	0	2.177707681	0.807	0.459	0
Astro	MTG	CPE	0	2.114904152	0.69	0.391	0
Astro	MTG	CDH20	0	1.568464356	0.798	0.449	0
Astro	MTG	SOX5	0	2.253070965	0.922	0.518	0
Astro	MTG	EPHB1	0	1.897726764	0.609	0.34	0
Astro	MTG	DGKG	0	1.528376529	0.597	0.329	0
Astro	MTG	ECHDC2	0	1.128448563	0.314	0.172	0
Astro	MTG	NFIA	0	1.909720178	0.882	0.481	0
Astro	MTG	LGI1	0	1.332160599	0.374	0.203	0
Astro	MTG	PLCG1	0	1.017834348	0.284	0.154	0
Astro	MTG	SERPINE2	0	1.00034883	0.308	0.167	0
Astro	MTG	ARHGEF4	0	2.111589342	0.618	0.333	0
Astro	MTG	SASH1	0	1.805461907	0.741	0.399	0
Astro	MTG	OSBPL11	0	1.00451226	0.292	0.157	0
Astro	MTG	PRKG1	0	1.94470134	0.793	0.424	0
Astro	MTG	ZNF516	0	1.061344026	0.313	0.167	0
Astro	MTG	SPARCL1	0	2.399204335	0.774	0.411	0
Astro	MTG	IQCA1	0	1.562642503	0.414	0.218	0
Astro	MTG	TRPM3	0	2.229747098	0.709	0.371	0
Astro	MTG	TPCN1	0	1.428776833	0.474	0.246	0
Astro	MTG	TRPS1	0	2.134214166	0.765	0.397	0
Astro	MTG	ASRGL1	0	1.001893347	0.261	0.135	0
Astro	MTG	GPR75-ASB3	0	1.318844972	0.389	0.2	0
Astro	MTG	CAMK2G	0	1.838185574	0.565	0.289	0
Astro	MTG	CARMIL1	0	2.388504816	0.786	0.402	0
Astro	MTG	MIR4300HG	0	1.717015491	0.417	0.212	0
Astro	MTG	AC138627.1	0	1.330394758	0.388	0.195	0
Astro	MTG	BMP2K	0	1.349139648	0.496	0.248	0
Astro	MTG	ARHGEF10L	0	1.27477831	0.342	0.17	0
Astro	MTG	NCAN	0	1.687943282	0.451	0.223	0
Astro	MTG	MSI2	0	3.091503195	0.914	0.448	0
Astro	MTG	MEIS2	0	1.505949129	0.637	0.311	0
Astro	MTG	SFXN5	0	2.643049595	0.764	0.37	0
Astro	MTG	ANKDD1A	0	1.762833999	0.574	0.277	0
Astro	MTG	ARMH1	0	1.284093338	0.309	0.149	0
Astro	MTG	FGD4	0	1.577136733	0.564	0.271	0
Astro	MTG	FUT10	0	1.052136136	0.276	0.132	0
Astro	MTG	PLEKHG1	0	1.289025908	0.383	0.183	0
Astro	MTG	ALDH7A1	0	1.132956249	0.306	0.146	0
Astro	MTG	ZNF521	0	1.142908414	0.358	0.17	0
Astro	MTG	ZHX2	0	1.195181677	0.544	0.258	0
Astro	MTG	AL022068.1	0	1.28273272	0.306	0.145	0
Astro	MTG	OLFM2	0	2.000343847	0.559	0.264	0
Astro	MTG	LGR4	0	1.592201059	0.452	0.213	0
Astro	MTG	FGD6	0	1.374102701	0.387	0.181	0
Astro	MTG	SNTA1	0	1.303749943	0.335	0.156	0
Astro	MTG	CLU	0	1.864592754	0.514	0.238	0
Astro	MTG	GOLIM4	0	1.067306942	0.36	0.165	0
Astro	MTG	ADAMTS17	0	1.152566484	0.454	0.208	0
Astro	MTG	ITPR2	0	1.453829515	0.735	0.336	0
Astro	MTG	LINC00511	0	1.689976522	0.598	0.271	0
Astro	MTG	SHROOM3	0	1.942668109	0.544	0.246	0
Astro	MTG	MID1	0	1.011390319	0.304	0.137	0
Astro	MTG	LIFR	0	1.661984072	0.657	0.294	0
Astro	MTG	AC108866.1	0	1.631774382	0.477	0.212	0
Astro	MTG	CLYBL	0	1.851336128	0.518	0.23	0
Astro	MTG	CDHR3	0	1.570521073	0.466	0.205	0
Astro	MTG	KANK1	0	1.160952969	0.585	0.256	0
Astro	MTG	MCC	0	1.497284066	0.453	0.198	0
Astro	MTG	AHCYL1	0	1.603882967	0.457	0.198	0
Astro	MTG	PITPNC1	0	3.418690555	0.942	0.402	0
Astro	MTG	NEAT1	0	2.213639843	0.915	0.385	0
Astro	MTG	RASSF8	0	1.048143738	0.363	0.151	0
Astro	MTG	CRB1	0	1.762188705	0.572	0.236	0
Astro	MTG	RORB	0	1.34462356	0.522	0.212	0
Astro	MTG	KCNN3	0	1.895897782	0.469	0.19	0
Astro	MTG	PCSK5	0	1.531147032	0.479	0.193	0
Astro	MTG	TCF7L2	0	1.870095345	0.593	0.238	0
Astro	MTG	FBXL7	0	1.824379354	0.85	0.341	0
Astro	MTG	MAML2	0	1.39581356	0.712	0.281	0
Astro	MTG	SH3PXD2B	0	1.049778871	0.339	0.133	0
Astro	MTG	RYR3	0	2.811339631	0.841	0.329	0
Astro	MTG	TTYH1	0	1.491421238	0.43	0.168	0
Astro	MTG	SLC25A33	0	1.279593553	0.308	0.12	0
Astro	MTG	ABCA1	0	1.111123379	0.329	0.128	0
Astro	MTG	SOX6	0	1.013640834	0.67	0.258	0
Astro	MTG	ZNRF3	0	2.810878797	0.739	0.282	0
Astro	MTG	RFX2	0	1.269509261	0.323	0.122	0
Astro	MTG	PTN	0	1.08360627	0.467	0.174	0
Astro	MTG	RERG	0	1.451417088	0.384	0.143	0
Astro	MTG	MGST1	0	1.364965228	0.312	0.114	0
Astro	MTG	MYO10	0	1.526812071	0.456	0.165	0
Astro	MTG	NBPF19	0	1.869446122	0.54	0.194	0
Astro	MTG	PARD3	0	2.411552469	0.785	0.282	0
Astro	MTG	GLUD1	0	2.1094656	0.588	0.211	0
Astro	MTG	SLC4A4	0	3.26550553	0.816	0.281	0
Astro	MTG	ADHFE1	0	1.17409137	0.333	0.114	0
Astro	MTG	GLIS3	0	2.676237829	0.76	0.255	0
Astro	MTG	PLEKHA7	0	1.345657152	0.346	0.116	0
Astro	MTG	SLC15A2	0	1.412890004	0.389	0.13	0
Astro	MTG	AC087564.1	0	1.171375467	0.447	0.149	0
Astro	MTG	SLC1A2	0	5.615090438	0.975	0.324	0
Astro	MTG	PRKCQ	0	1.329818225	0.396	0.131	0
Astro	MTG	NBPF26	0	1.631066368	0.474	0.156	0
Astro	MTG	MTSS1L	0	1.735840343	0.487	0.16	0
Astro	MTG	TCF7L1	0	1.165328584	0.271	0.088	0
Astro	MTG	GPC5	0	4.698796638	0.976	0.315	0
Astro	MTG	C1orf61	0	2.5518728	0.746	0.238	0
Astro	MTG	LRRC3B	0	1.702985396	0.395	0.125	0
Astro	MTG	PTPRZ1	0	1.487418094	0.724	0.226	0
Astro	MTG	ZFHX4	0	1.427846347	0.571	0.178	0
Astro	MTG	ELOVL2	0	1.114176794	0.277	0.086	0
Astro	MTG	SUCLG2-AS1	0	1.303416586	0.342	0.106	0
Astro	MTG	NBPF14	0	1.87913726	0.541	0.167	0
Astro	MTG	PARD3B	0	2.424657245	0.735	0.221	0
Astro	MTG	ZNF423	0	1.234867949	0.312	0.092	0
Astro	MTG	ACOT11	0	2.059069082	0.544	0.157	0
Astro	MTG	STOX1	0	1.645071644	0.394	0.113	0
Astro	MTG	BMPR1B	0	2.58672306	0.7	0.199	0
Astro	MTG	CACHD1	0	2.180312447	0.561	0.159	0
Astro	MTG	CABLES1	0	2.209215358	0.46	0.13	0
Astro	MTG	VAV3	0	1.63870965	0.402	0.113	0
Astro	MTG	GRAMD1C	0	1.635934489	0.4	0.109	0
Astro	MTG	NKAIN3	0	3.3138097	0.879	0.238	0
Astro	MTG	LRIG1	0	2.125993361	0.564	0.151	0
Astro	MTG	EMID1	0	1.209239218	0.285	0.076	0
Astro	MTG	PREX2	0	2.591524058	0.814	0.213	0
Astro	MTG	EGFR	0	1.409112479	0.413	0.108	0
Astro	MTG	FOXO1	0	1.602103329	0.515	0.134	0
Astro	MTG	TP53BP2	0	1.002979294	0.283	0.072	0
Astro	MTG	NOTCH2	0	1.700839046	0.476	0.12	0
Astro	MTG	ARHGAP24	0	1.76160525	0.655	0.165	0
Astro	MTG	ADGRV1	0	4.845457117	0.96	0.239	0
Astro	MTG	FGF2	0	1.038852881	0.25	0.061	0
Astro	MTG	HPSE2	0	3.508796012	0.71	0.173	0
Astro	MTG	PDLIM5	0	1.608207947	0.478	0.114	0
Astro	MTG	LINC01748	0	2.007400025	0.482	0.111	0
Astro	MTG	AHNAK	0	1.34386541	0.286	0.065	0
Astro	MTG	ADGRA3	0	1.957568316	0.506	0.112	0
Astro	MTG	PLPP3	0	1.610418584	0.444	0.098	0
Astro	MTG	EYA2	0	1.707720105	0.436	0.096	0
Astro	MTG	MERTK	0	1.788272378	0.507	0.11	0
Astro	MTG	STK33	0	1.878958053	0.48	0.104	0
Astro	MTG	LINC00299	0	2.815970187	0.681	0.147	0
Astro	MTG	ACSS3	0	1.703771489	0.417	0.09	0
Astro	MTG	BCL6	0	1.187030426	0.275	0.059	0
Astro	MTG	SLC25A48	0	1.306989434	0.323	0.068	0
Astro	MTG	ARHGAP31	0	1.103398737	0.318	0.066	0
Astro	MTG	LRP4	0	1.13687069	0.335	0.069	0
Astro	MTG	ACACB	0	1.973949378	0.549	0.112	0
Astro	MTG	NPL	0	1.426275059	0.361	0.073	0
Astro	MTG	SDC2	0	1.268478625	0.283	0.057	0
Astro	MTG	AC091826.2	0	2.161492832	0.527	0.106	0
Astro	MTG	MMD2	0	2.681678698	0.732	0.146	0
Astro	MTG	ATP13A4	0	2.48572575	0.678	0.132	0
Astro	MTG	EYA1	0	1.93641045	0.447	0.086	0
Astro	MTG	SPON1	0	2.12244791	0.527	0.1	0
Astro	MTG	PON2	0	1.274196259	0.417	0.079	0
Astro	MTG	RGS20	0	2.240559951	0.53	0.1	0
Astro	MTG	BMP7	0	1.055726869	0.26	0.049	0
Astro	MTG	GRAMD2B	0	1.438221054	0.426	0.079	0
Astro	MTG	LAMA1	0	1.357184151	0.295	0.053	0
Astro	MTG	GNA14	0	1.628350872	0.365	0.064	0
Astro	MTG	ITPKB	0	1.743917401	0.481	0.084	0
Astro	MTG	PHF21B	0	1.956939386	0.487	0.085	0
Astro	MTG	RHOJ	0	1.48956222	0.35	0.061	0
Astro	MTG	ARHGEF26	0	2.160609447	0.528	0.091	0
Astro	MTG	PSD2	0	1.957762228	0.484	0.078	0
Astro	MTG	ZNF98	0	3.447898	0.639	0.101	0
Astro	MTG	COL5A3	0	3.580449446	0.773	0.119	0
Astro	MTG	RAPGEF3	0	1.138239501	0.27	0.041	0
Astro	MTG	ALDH1A1	0	1.948469646	0.419	0.063	0
Astro	MTG	ATP1B2	0	1.40419518	0.321	0.047	0
Astro	MTG	GLUL	0	2.212414101	0.573	0.083	0
Astro	MTG	SLC1A3	0	3.310403654	0.857	0.12	0
Astro	MTG	NHSL1	0	3.241715595	0.784	0.108	0
Astro	MTG	WIF1	0	1.341769475	0.267	0.036	0
Astro	MTG	TPD52L1	0	1.753539252	0.393	0.049	0
Astro	MTG	CDC14A	0	1.414852824	0.344	0.042	0
Astro	MTG	MRVI1	0	2.031389502	0.474	0.057	0
Astro	MTG	NDRG2	0	1.655935015	0.439	0.052	0
Astro	MTG	AC099792.1	0	1.660346794	0.376	0.044	0
Astro	MTG	AC069368.1	0	1.324656929	0.267	0.03	0
Astro	MTG	PAMR1	0	2.628008671	0.571	0.059	0
Astro	MTG	F11-AS1	0	1.892759525	0.409	0.042	0
Astro	MTG	RNF219-AS1	0	4.246894199	0.88	0.081	0
Astro	MTG	IGFBP7	0	1.3013519	0.254	0.023	0
Astro	MTG	SLC25A18	0	1.958031316	0.439	0.038	0
Astro	MTG	RANBP3L	0	2.458810528	0.568	0.048	0
Astro	MTG	AC027117.2	0	1.941298136	0.448	0.035	0
Astro	MTG	ACSBG1	0	2.084803179	0.5	0.039	0
Astro	MTG	YAP1	0	1.597404249	0.357	0.027	0
Astro	MTG	HIF3A	0	2.575751683	0.628	0.047	0
Astro	MTG	AQP4	0	1.588042274	0.326	0.023	0
Astro	MTG	PLSCR4	0	1.272636109	0.289	0.02	0
Astro	MTG	ACSS1	0	2.025069072	0.494	0.034	0
Astro	MTG	STON2	0	2.391535505	0.558	0.037	0
Astro	MTG	ATP1A2	0	3.051049547	0.765	0.05	0
Astro	MTG	ALDH1L1	0	1.842714674	0.398	0.023	0
Astro	MTG	GLI3	0	2.570614882	0.582	0.033	0
Astro	MTG	EZR	0	1.54473777	0.335	0.017	0
Astro	MTG	FAM189A2	0	2.199213653	0.457	0.022	0
Astro	MTG	SLC7A11	0	2.254706415	0.511	0.023	0
Astro	MTG	SLCO1C1	0	2.127286335	0.477	0.021	0
Astro	MTG	EFEMP1	0	1.5141184	0.298	0.013	0
Astro	MTG	PAPLN	0	1.619411257	0.345	0.015	0
Astro	MTG	LINC00499	0	3.326860184	0.662	0.025	0
Astro	MTG	AC007325.2	0	1.982436798	0.439	0.016	0
Astro	MTG	EMX2OS	0	1.251145454	0.268	0.009	0
Astro	MTG	PRDM16	0	2.49136363	0.569	0.019	0
Astro	MTG	GRIN2C	0	1.22801081	0.251	0.008	0
Astro	MTG	GJA1	0	1.348769122	0.275	0.007	0
Astro	MTG	AL160272.2	0	1.229384497	0.254	0.006	0
Astro	MTG	F3	0	1.314675748	0.273	0.006	0
Astro	MTG	ETNPPL	0	2.509314617	0.535	0.007	0
Astro	MTG	FGFR3	0	2.033115081	0.417	0.005	0
Astro	S1C	AC108866.1	0	1.457594068	0.367	0.242	0
Astro	S1C	SFXN5	0	2.412569144	0.62	0.408	0
Astro	S1C	CDHR3	0	1.508212168	0.372	0.243	0
Astro	S1C	PDE7B	0	1.414903162	0.359	0.234	0
Astro	S1C	MCC	0	1.414515614	0.353	0.23	0
Astro	S1C	ARHGEF4	0	2.198323607	0.525	0.342	0
Astro	S1C	FAM184A	0	1.671719459	0.369	0.24	0
Astro	S1C	CAMK2G	0	2.133865799	0.517	0.332	0
Astro	S1C	DGKG	0	1.915432933	0.559	0.357	0
Astro	S1C	SPARCL1	0	2.136633112	0.677	0.432	0
Astro	S1C	ZHX2	0	1.306401262	0.488	0.311	0
Astro	S1C	FBXL7	0	1.4235259	0.698	0.44	0
Astro	S1C	SOX5	0	2.096977185	0.793	0.495	0
Astro	S1C	GOLIM4	0	1.109651832	0.3	0.187	0
Astro	S1C	ZNF521	0	1.111533916	0.306	0.19	0
Astro	S1C	LINC00511	0	1.759780789	0.505	0.313	0
Astro	S1C	SH3PXD2B	0	1.013899695	0.282	0.171	0
Astro	S1C	TOX	0	1.233502561	0.426	0.258	0
Astro	S1C	FGD6	0	1.37771236	0.291	0.175	0
Astro	S1C	TRPM3	0	2.190956682	0.647	0.387	0
Astro	S1C	PTN	0	1.055170994	0.383	0.229	0
Astro	S1C	KANK1	0	1.329257074	0.499	0.298	0
Astro	S1C	GLUD1	0	1.755355361	0.416	0.246	0
Astro	S1C	CARMIL1	0	2.279326504	0.626	0.369	0
Astro	S1C	ANKDD1A	0	2.073979065	0.476	0.28	0
Astro	S1C	AHCYL1	0	1.643564754	0.4	0.235	0
Astro	S1C	PRKCQ	0	1.176432657	0.313	0.183	0
Astro	S1C	PRKG1	0	2.104798423	0.628	0.366	0
Astro	S1C	GPM6A	0	3.399831056	0.913	0.531	0
Astro	S1C	SUCLG2-AS1	0	1.109333663	0.258	0.149	0
Astro	S1C	TCF7L2	0	1.790671567	0.465	0.267	0
Astro	S1C	ADHFE1	0	1.109786172	0.253	0.143	0
Astro	S1C	TTYH1	0	1.487160946	0.34	0.192	0
Astro	S1C	CLU	0	2.231178881	0.49	0.276	0
Astro	S1C	SNTA1	0	1.421064372	0.267	0.149	0
Astro	S1C	RERG	0	1.333682454	0.279	0.155	0
Astro	S1C	NCAN	0	1.801606632	0.361	0.2	0
Astro	S1C	OLFM2	0	2.255890006	0.47	0.257	0
Astro	S1C	ARMH1	0	1.312023397	0.251	0.137	0
Astro	S1C	RAB31	0	1.004028249	0.284	0.155	0
Astro	S1C	CRB1	0	1.813517992	0.497	0.268	0
Astro	S1C	SLC15A2	0	1.282298447	0.295	0.157	0
Astro	S1C	ZNF423	0	1.300808786	0.261	0.137	0
Astro	S1C	PLEKHA7	0	1.238788142	0.271	0.14	0
Astro	S1C	SLC25A33	0	1.3846513	0.258	0.133	0
Astro	S1C	PCSK5	0	1.482270323	0.377	0.192	0
Astro	S1C	CLYBL	0	2.184689564	0.509	0.249	0
Astro	S1C	PREX2	0	2.034828293	0.661	0.323	0
Astro	S1C	PITPNC1	0	3.610019508	0.865	0.421	0
Astro	S1C	ZNRF3	0	2.887478861	0.624	0.302	0
Astro	S1C	SOX6	0	1.024409906	0.541	0.257	0
Astro	S1C	IQCA1	0	1.904910892	0.383	0.181	0
Astro	S1C	MYO10	0	1.60076656	0.353	0.166	0
Astro	S1C	NBPF19	0	1.92692897	0.46	0.215	0
Astro	S1C	NBPF26	0	1.621470402	0.388	0.181	0
Astro	S1C	MTSS1L	0	1.624830169	0.382	0.177	0
Astro	S1C	VAV3	0	1.733723347	0.371	0.171	0
Astro	S1C	FOXO1	0	1.490100813	0.426	0.194	0
Astro	S1C	PARD3B	0	2.145214863	0.584	0.263	0
Astro	S1C	STOX1	0	1.472534063	0.279	0.125	0
Astro	S1C	SHROOM3	0	2.301531858	0.48	0.213	0
Astro	S1C	PARD3	0	2.37980918	0.638	0.28	0
Astro	S1C	NBPF14	0	1.923188339	0.458	0.193	0
Astro	S1C	RORB	0	1.516131409	0.42	0.175	0
Astro	S1C	SLC4A4	0	3.238409784	0.676	0.281	0
Astro	S1C	RYR3	0	3.074957932	0.754	0.312	0
Astro	S1C	KCNN3	0	1.867387354	0.356	0.146	0
Astro	S1C	BMPR1B	0	2.408312573	0.561	0.222	0
Astro	S1C	STK33	0	1.727202697	0.38	0.146	0
Astro	S1C	GRAMD2B	0	1.302454063	0.336	0.128	0
Astro	S1C	C1orf61	0	2.940763108	0.667	0.254	0
Astro	S1C	LRIG1	0	2.240089908	0.518	0.197	0
Astro	S1C	GLUL	0	1.943646269	0.5	0.19	0
Astro	S1C	GRAMD1C	0	1.531056393	0.303	0.113	0
Astro	S1C	PDLIM5	0	1.400832198	0.36	0.134	0
Astro	S1C	ADGRA3	0	1.930045121	0.417	0.152	0
Astro	S1C	ITPKB	0	1.73783169	0.426	0.154	0
Astro	S1C	CABLES1	0	2.215401367	0.362	0.127	0
Astro	S1C	PLPP3	0	1.631931163	0.369	0.129	0
Astro	S1C	SLC1A2	0	5.447729052	0.934	0.321	0
Astro	S1C	PTPRZ1	0	1.695175122	0.617	0.212	0
Astro	S1C	GLIS3	0	2.885159462	0.625	0.214	0
Astro	S1C	ACACB	0	1.970552468	0.444	0.149	0
Astro	S1C	ARHGAP24	0	1.56132515	0.532	0.176	0
Astro	S1C	NOTCH2	0	1.689367021	0.389	0.127	0
Astro	S1C	ACOT11	0	2.085366725	0.432	0.14	0
Astro	S1C	GPC5	0	4.761722454	0.918	0.296	0
Astro	S1C	PON2	0	1.226412365	0.342	0.108	0
Astro	S1C	NKAIN3	0	3.111665938	0.727	0.229	0
Astro	S1C	AC091826.2	0	1.857591006	0.378	0.119	0
Astro	S1C	CACHD1	0	2.057021893	0.409	0.128	0
Astro	S1C	HPSE2	0	3.452429778	0.612	0.189	0
Astro	S1C	ADGRV1	0	4.425148457	0.825	0.251	0
Astro	S1C	LINC01748	0	2.097914831	0.422	0.128	0
Astro	S1C	EGFR	0	1.711423733	0.401	0.119	0
Astro	S1C	SLC25A48	0	1.309946926	0.258	0.075	0
Astro	S1C	ACSS3	0	1.581572536	0.323	0.093	0
Astro	S1C	NPL	0	1.520926845	0.339	0.097	0
Astro	S1C	PHF21B	0	1.829833741	0.368	0.102	0
Astro	S1C	ATP13A4	0	2.478284271	0.566	0.155	0
Astro	S1C	BCL6	0	1.317623608	0.264	0.072	0
Astro	S1C	LRP4	0	1.293040171	0.283	0.077	0
Astro	S1C	ARHGAP31	0	1.242359195	0.266	0.072	0
Astro	S1C	LINC00299	0	2.687007343	0.552	0.149	0
Astro	S1C	EYA2	0	1.842915671	0.361	0.094	0
Astro	S1C	EYA1	0	1.932008951	0.377	0.098	0
Astro	S1C	SLC1A3	0	2.986067924	0.732	0.176	0
Astro	S1C	MERTK	0	1.767761582	0.405	0.095	0
Astro	S1C	MMD2	0	2.939280206	0.614	0.138	0
Astro	S1C	ALDH1A1	0	2.139992682	0.395	0.088	0
Astro	S1C	SPON1	0	2.33851499	0.476	0.105	0
Astro	S1C	TPD52L1	0	1.710460946	0.305	0.067	0
Astro	S1C	RHOJ	0	1.403579138	0.264	0.055	0
Astro	S1C	PSD2	0	2.239861186	0.447	0.091	0
Astro	S1C	ARHGEF26	0	2.150350585	0.44	0.087	0
Astro	S1C	CDC14A	0	1.239806464	0.255	0.049	0
Astro	S1C	NDRG2	0	1.981035289	0.399	0.075	0
Astro	S1C	NHSL1	0	2.988223306	0.611	0.109	0
Astro	S1C	ATP1B2	0	1.428526805	0.252	0.044	0
Astro	S1C	COL5A3	0	3.659145044	0.66	0.109	0
Astro	S1C	AC027117.2	0	1.62220312	0.327	0.054	0
Astro	S1C	PAMR1	0	2.450157004	0.452	0.069	0
Astro	S1C	RGS20	0	2.520930627	0.472	0.072	0
Astro	S1C	F11-AS1	0	1.793985639	0.297	0.045	0
Astro	S1C	ACSBG1	0	1.992547258	0.399	0.059	0
Astro	S1C	MRVI1	0	2.157662192	0.415	0.056	0
Astro	S1C	AC099792.1	0	1.75661352	0.322	0.043	0
Astro	S1C	ZNF98	0	3.905078765	0.645	0.082	0
Astro	S1C	RNF219-AS1	0	3.737566763	0.669	0.084	0
Astro	S1C	SLC25A18	0	2.079986181	0.377	0.047	0
Astro	S1C	RANBP3L	0	2.335282216	0.448	0.053	0
Astro	S1C	STON2	0	2.104476456	0.417	0.049	0
Astro	S1C	ACSS1	0	1.996544688	0.401	0.047	0
Astro	S1C	YAP1	0	1.441281229	0.266	0.03	0
Astro	S1C	SLC7A11	0	2.218591227	0.413	0.044	0
Astro	S1C	AQP4	0	1.63013231	0.284	0.025	0
Astro	S1C	ALDH1L1	0	1.856275293	0.319	0.028	0
Astro	S1C	ATP1A2	0	3.155978076	0.648	0.056	0
Astro	S1C	CST3	0	1.657086183	0.276	0.021	0
Astro	S1C	GLI3	0	2.374427238	0.449	0.034	0
Astro	S1C	HIF3A	0	2.529556737	0.499	0.037	0
Astro	S1C	EZR	0	1.723062085	0.301	0.018	0
Astro	S1C	PAPLN	0	1.682031765	0.286	0.017	0
Astro	S1C	AC007325.2	0	1.911258548	0.327	0.019	0
Astro	S1C	SLCO1C1	0	1.938417113	0.364	0.021	0
Astro	S1C	LINC00499	0	2.962654986	0.476	0.027	0
Astro	S1C	FAM189A2	0	2.063196537	0.357	0.02	0
Astro	S1C	PRDM16	0	2.527047523	0.473	0.022	0
Astro	S1C	GFAP	0	2.310916549	0.28	0.007	0
Astro	S1C	ETNPPL	0	2.297087163	0.381	0.007	0
Astro	S1C	FGFR3	0	1.948820463	0.305	0.005	0
Astro	V1C	BICC1	0	1.141402997	0.362	0.24	0
Astro	V1C	CDHR3	0	1.269282712	0.394	0.261	0
Astro	V1C	DOCK7	0	1.850165674	0.611	0.404	0
Astro	V1C	NFIB	0	1.357511986	0.661	0.435	0
Astro	V1C	BMP2K	0	1.198284942	0.403	0.259	0
Astro	V1C	TLE1	0	1.197483532	0.291	0.187	0
Astro	V1C	PLEKHG1	0	1.069760078	0.335	0.215	0
Astro	V1C	SORCS2	0	1.219400411	0.481	0.307	0
Astro	V1C	AHCYL2	0	2.443490715	0.798	0.509	0
Astro	V1C	SLC39A11	0	1.401208804	0.599	0.38	0
Astro	V1C	SAMD4A	0	1.320723114	0.452	0.284	0
Astro	V1C	SFXN5	0	2.258472304	0.72	0.451	0
Astro	V1C	ZBTB20	0	1.709559222	0.914	0.572	0
Astro	V1C	FGD6	0	1.136067492	0.297	0.185	0
Astro	V1C	RFX3-AS1	0	1.205729599	0.422	0.262	0
Astro	V1C	WWC1	0	1.303830746	0.337	0.209	0
Astro	V1C	DLC1	0	2.051343839	0.775	0.472	0
Astro	V1C	PTAR1	0	1.01548449	0.281	0.171	0
Astro	V1C	TFRC	0	2.79846316	0.35	0.212	0
Astro	V1C	ARHGEF10L	0	1.256868655	0.324	0.196	0
Astro	V1C	GPR75-ASB3	0	1.227098185	0.329	0.199	0
Astro	V1C	AC092691.1	0	2.06858976	0.87	0.526	0
Astro	V1C	CSGALNACT1	0	1.544635854	0.617	0.371	0
Astro	V1C	SH3RF1	0	1.226948781	0.371	0.223	0
Astro	V1C	TPCN1	0	1.432301396	0.422	0.252	0
Astro	V1C	IQCA1	0	1.394784026	0.334	0.198	0
Astro	V1C	MSI2	0	2.740351264	0.871	0.514	0
Astro	V1C	SOX5	0	2.320808676	0.911	0.534	0
Astro	V1C	CARMIL1	0	2.088038163	0.72	0.421	0
Astro	V1C	AC104596.1	0	1.138333775	0.349	0.204	0
Astro	V1C	CAPN2	0	1.057957912	0.273	0.158	0
Astro	V1C	LGR4	0	1.417343433	0.38	0.215	0
Astro	V1C	RASSF8	0	1.057339924	0.338	0.19	0
Astro	V1C	RERG	0	1.244580967	0.349	0.196	0
Astro	V1C	NADK2	0	1.068100721	0.269	0.15	0
Astro	V1C	CDH20	0	1.798237898	0.821	0.457	0
Astro	V1C	NFIA	0	2.023736097	0.844	0.465	0
Astro	V1C	GPD2	0	1.097950984	0.316	0.174	0
Astro	V1C	MEIS2	0	1.651978163	0.66	0.362	0
Astro	V1C	OGFRL1	0	1.105045822	0.268	0.145	0
Astro	V1C	MID1	0	1.06920941	0.28	0.149	0
Astro	V1C	FAM184A	0	1.588659815	0.406	0.216	0
Astro	V1C	TCF7L2	0	1.635555103	0.505	0.267	0
Astro	V1C	FGD4	0	1.567731192	0.536	0.283	0
Astro	V1C	ZNF521	0	1.142170866	0.324	0.17	0
Astro	V1C	ZNF516	0	1.016417615	0.258	0.135	0
Astro	V1C	ERBB4	0	1.096136804	0.931	0.486	0
Astro	V1C	NBPF19	0	1.72037344	0.524	0.272	0
Astro	V1C	LIFR	0	1.898596599	0.65	0.333	0
Astro	V1C	ANKDD1A	0	1.728002544	0.494	0.253	0
Astro	V1C	NCAN	0	1.590202609	0.397	0.203	0
Astro	V1C	OLFM2	0	1.78829156	0.476	0.241	0
Astro	V1C	SNTA1	0	1.198516988	0.27	0.135	0
Astro	V1C	TRPS1	0	2.196743945	0.746	0.372	0
Astro	V1C	CLU	0	2.047524816	0.531	0.26	0
Astro	V1C	NBPF26	0	1.509459181	0.425	0.207	0
Astro	V1C	SASH1	0	2.105603866	0.699	0.338	0
Astro	V1C	AC138627.1	0	1.286474987	0.31	0.148	0
Astro	V1C	PRKG1	0	2.073595218	0.782	0.371	0
Astro	V1C	NEAT1	0	2.437493182	0.915	0.433	0
Astro	V1C	SRGAP1	0	1.034263369	0.346	0.163	0
Astro	V1C	SHROOM3	0	2.011952911	0.533	0.251	0
Astro	V1C	PITPNC1	0	3.387136326	0.945	0.437	0
Astro	V1C	NBPF14	0	1.741493417	0.511	0.236	0
Astro	V1C	GLUD1	0	1.815118588	0.456	0.209	0
Astro	V1C	DPF3	0	1.229171239	0.396	0.181	0
Astro	V1C	RFX2	0	1.122185552	0.271	0.123	0
Astro	V1C	ABCA1	0	1.25195154	0.274	0.123	0
Astro	V1C	SUCLG2-AS1	0	1.107122549	0.26	0.116	0
Astro	V1C	MCC	0	1.654138451	0.483	0.214	0
Astro	V1C	RIN2	0	1.135749139	0.368	0.161	0
Astro	V1C	SLC6A1	0	1.147532081	0.415	0.181	0
Astro	V1C	STOX1	0	1.204830954	0.269	0.117	0
Astro	V1C	AC108866.1	0	1.641784323	0.415	0.18	0
Astro	V1C	ZNRF3	0	2.826751709	0.728	0.312	0
Astro	V1C	TTYH1	0	1.327767579	0.327	0.138	0
Astro	V1C	RYR3	0	2.757923962	0.851	0.354	0
Astro	V1C	ARHGEF4	0	2.453492218	0.639	0.265	0
Astro	V1C	CABLES1	0	2.225101596	0.406	0.167	0
Astro	V1C	AHCYL1	0	1.830426166	0.48	0.197	0
Astro	V1C	GRAMD2B	0	1.32966395	0.345	0.14	0
Astro	V1C	MIR4300HG	0	2.235005437	0.46	0.183	0
Astro	V1C	ADRA1A	0	1.068541129	0.287	0.113	0
Astro	V1C	DGKG	0	2.146162085	0.676	0.266	0
Astro	V1C	ADHFE1	0	1.121482172	0.272	0.106	0
Astro	V1C	KANK1	0	1.490624165	0.512	0.199	0
Astro	V1C	SLC6A11	0	1.349249413	0.286	0.11	0
Astro	V1C	PTPRZ1	0	1.761380751	0.727	0.279	0
Astro	V1C	CLYBL	0	2.178319806	0.57	0.217	0
Astro	V1C	FGFR2	0	1.272508003	0.515	0.194	0
Astro	V1C	SLC1A2	0	5.433987612	0.961	0.357	0
Astro	V1C	CRB1	0	1.987129339	0.556	0.205	0
Astro	V1C	PLEKHA7	0	1.281003692	0.294	0.108	0
Astro	V1C	SLC15A2	0	1.39070754	0.34	0.124	0
Astro	V1C	SERPINE2	0	1.158258755	0.291	0.105	0
Astro	V1C	LINC00511	0	2.011226259	0.585	0.21	0
Astro	V1C	ZNF423	0	1.287603345	0.293	0.105	0
Astro	V1C	ZFHX4	0	1.528690672	0.499	0.178	0
Astro	V1C	SOX6	0	1.150267164	0.62	0.219	0
Astro	V1C	RAB31	0	1.144902474	0.35	0.123	0
Astro	V1C	NOTCH2	0	1.730107908	0.455	0.159	0
Astro	V1C	ZHX2	0	1.71374732	0.546	0.19	0
Astro	V1C	C1orf61	0	2.600805276	0.692	0.24	0
Astro	V1C	PRKCQ	0	1.3926678	0.334	0.115	0
Astro	V1C	BMPR1B	0	2.349186347	0.64	0.22	0
Astro	V1C	GLIS3	0	2.534964001	0.695	0.238	0
Astro	V1C	ARHGAP24	0	1.923555715	0.634	0.212	0
Astro	V1C	MAML2	0	1.641963449	0.668	0.222	0
Astro	V1C	SPON1	0	1.892137373	0.511	0.168	0
Astro	V1C	MYO10	0	1.53310003	0.379	0.123	0
Astro	V1C	ADGRA3	0	1.819653025	0.445	0.144	0
Astro	V1C	SH3PXD2B	0	1.225221334	0.301	0.097	0
Astro	V1C	STK33	0	1.708167664	0.416	0.133	0
Astro	V1C	MICALL2	0	1.258268255	0.263	0.084	0
Astro	V1C	GPC5	0	4.915991783	0.975	0.306	0
Astro	V1C	ACOT11	0	1.992645888	0.489	0.153	0
Astro	V1C	MERTK	0	1.775940593	0.47	0.147	0
Astro	V1C	FBXL7	0	2.129767051	0.804	0.251	0
Astro	V1C	PTN	0	1.508455134	0.455	0.141	0
Astro	V1C	SLC25A33	0	1.788008762	0.36	0.111	0
Astro	V1C	PHF21B	0	1.764814789	0.424	0.13	0
Astro	V1C	ARHGAP42	0	1.116302732	0.286	0.087	0
Astro	V1C	PARD3	0	2.508263853	0.735	0.223	0
Astro	V1C	PCSK5	0	1.750087133	0.462	0.139	0
Astro	V1C	SLC4A4	0	3.44286101	0.792	0.236	0
Astro	V1C	ACSS3	0	1.539641045	0.349	0.103	0
Astro	V1C	TGFB2	0	1.304406174	0.262	0.077	0
Astro	V1C	MEGF10	0	1.198226837	0.445	0.13	0
Astro	V1C	ADGRV1	0	4.19642265	0.916	0.266	0
Astro	V1C	SYT17	0	1.110542291	0.25	0.072	0
[truncated: 27,491 more rows]
