# Supplementary material for: Single-cell multiomic human brain atlas reveals regulatory drivers of cortical regionality
Source: Nat Commun. 2026 Feb 21;17:3051. doi: 10.1038/s41467-026-69368-2 (PMC13039890; doi:10.1038/s41467-026-69368-2)
Supplement: Supplementary file 16 — Source data [file 41467_2026_69368_MOESM16_ESM.zip › Source Data Final/FigS4b.tsv]

subclass	region	edger_total	mast_total	edger_unique	mast_unique	shared	edger_subclass_total	mast_subclass_total	edger_norm
L2_3_IT	A24	64	412	34	382	30	16239	20274	0.003941129379887924
L2_3_IT	A9	0	56	0	56	0	16239	20274	0.0
L2_3_IT	FI	1	110	1	110	0	16239	20274	6.158014656074881e-05
L2_3_IT	M1C	7	63	7	63	0	16239	20274	0.0004310610259252417
L2_3_IT	S1C	18	102	9	93	9	16239	20274	0.0011084426380934787
L2_3_IT	MTG	0	414	0	414	0	16239	20274	0.0
L2_3_IT	A1C	0	22	0	22	0	16239	20274	0.0
L2_3_IT	AnG	0	9	0	9	0	16239	20274	0.0
L2_3_IT	V1C	394	1563	93	1262	301	16239	20274	0.024262577744935034
L4_IT	A24	299	917	67	685	232	15129	18552	0.01976336836539097
L4_IT	A9	0	28	0	28	0	15129	18552	0.0
L4_IT	FI	1	144	1	144	0	15129	18552	6.609822195782933e-05
L4_IT	M1C	3	12	3	12	0	15129	18552	0.000198294665873488
L4_IT	S1C	16	65	7	56	9	15129	18552	0.0010575715513252693
L4_IT	MTG	0	277	0	277	0	15129	18552	0.0
L4_IT	A1C	3	62	1	60	2	15129	18552	0.000198294665873488
L4_IT	AnG	1	31	0	30	1	15129	18552	6.609822195782933e-05
L4_IT	V1C	382	869	120	607	262	15129	18552	0.025249520787890806
L5_IT	A24	35	413	13	391	22	16830	19045	0.0020796197266785502
L5_IT	A9	0	9	0	9	0	16830	19045	0.0
L5_IT	FI	1	63	1	63	0	16830	19045	5.9417706476530004e-05
L5_IT	M1C	0	44	0	44	0	16830	19045	0.0
L5_IT	S1C	13	94	8	89	5	16830	19045	0.0007724301841948901
L5_IT	MTG	0	166	0	166	0	16830	19045	0.0
L5_IT	A1C	1	12	0	11	1	16830	19045	5.9417706476530004e-05
L5_IT	AnG	0	2	0	2	0	16830	19045	0.0
L5_IT	V1C	221	736	74	589	147	16830	19045	0.013131313131313131
L6_IT	A24	42	311	16	285	26	16726	19222	0.0025110606241779266
L6_IT	A9	0	9	0	9	0	16726	19222	0.0
L6_IT	FI	22	91	16	85	6	16726	19222	0.0013153174698074853
L6_IT	M1C	0	33	0	33	0	16726	19222	0.0
L6_IT	S1C	4	50	1	47	3	16726	19222	0.00023914863087408825
L6_IT	MTG	4	104	1	101	3	16726	19222	0.00023914863087408825
L6_IT	A1C	3	35	1	33	2	16726	19222	0.0001793614731555662
L6_IT	AnG	0	7	0	7	0	16726	19222	0.0
L6_IT	V1C	227	1302	44	1119	183	16726	19222	0.013571684802104508
L5_6_NP	A24	120	326	28	234	92	16064	17587	0.007470119521912351
L5_6_NP	A9	0	24	0	24	0	16064	17587	0.0
L5_6_NP	FI	12	100	8	96	4	16064	17587	0.000747011952191235
L5_6_NP	M1C	0	22	0	22	0	16064	17587	0.0
L5_6_NP	S1C	27	85	10	68	17	16064	17587	0.001680776892430279
L5_6_NP	MTG	7	132	2	127	5	16064	17587	0.0004357569721115538
L5_6_NP	A1C	2	31	0	29	2	16064	17587	0.0001245019920318725
L5_6_NP	AnG	0	12	0	12	0	16064	17587	0.0
L5_6_NP	V1C	82	359	44	321	38	16064	17587	0.005104581673306773
L5_ET	A24	53	192	25	164	28	15247	14894	0.0034760936577687414
L5_ET	A9	2	7	0	5	2	15247	14894	0.00013117334557617892
L5_ET	FI	21	164	10	153	11	15247	14894	0.0013773201285498787
L5_ET	M1C	41	21	35	15	6	15247	14894	0.002689053584311668
L5_ET	S1C	37	152	3	118	34	15247	14894	0.0024267068931593102
L5_ET	MTG	9	34	7	32	2	15247	14894	0.0005902800550928051
L5_ET	A1C	2	23	0	21	2	15247	14894	0.00013117334557617892
L5_ET	AnG	1	31	0	30	1	15247	14894	6.558667278808946e-05
L5_ET	V1C	318	777	95	554	223	15247	14894	0.020856561946612447
L6_CT	A24	36	144	18	126	18	16948	17974	0.002124144441822044
L6_CT	A9	3	37	1	35	2	16948	17974	0.00017701203681850367
L6_CT	FI	2	73	2	73	0	16948	17974	0.0001180080245456691
L6_CT	M1C	3	23	2	22	1	16948	17974	0.00017701203681850367
L6_CT	S1C	2	55	1	54	1	16948	17974	0.0001180080245456691
L6_CT	MTG	25	550	12	537	13	16948	17974	0.0014751003068208639
L6_CT	A1C	2	35	1	34	1	16948	17974	0.0001180080245456691
L6_CT	AnG	0	26	0	26	0	16948	17974	0.0
L6_CT	V1C	490	735	106	351	384	16948	17974	0.02891196601368893
L6B	A24	23	245	7	229	16	16330	17085	0.0014084507042253522
L6B	A9	0	8	0	8	0	16330	17085	0.0
L6B	FI	5	67	1	63	4	16330	17085	0.0003061849357011635
L6B	M1C	0	11	0	11	0	16330	17085	0.0
L6B	S1C	2	39	1	38	1	16330	17085	0.0001224739742804654
L6B	MTG	1	146	1	146	0	16330	17085	6.12369871402327e-05
L6B	A1C	2	30	1	29	1	16330	17085	0.0001224739742804654
L6B	AnG	1	9	0	8	1	16330	17085	6.12369871402327e-05
L6B	V1C	127	330	46	249	81	16330	17085	0.007777097366809553
L6_IT_Car3	A24	19	68	13	62	6	15852	19212	0.0011985869290941206
L6_IT_Car3	A9	0	20	0	20	0	15852	19212	0.0
L6_IT_Car3	FI	30	210	20	200	10	15852	19212	0.0018925056775170325
L6_IT_Car3	M1C	0	55	0	55	0	15852	19212	0.0
L6_IT_Car3	S1C	3	25	1	23	2	15852	19212	0.00018925056775170325
L6_IT_Car3	MTG	0	536	0	536	0	15852	19212	0.0
L6_IT_Car3	A1C	34	110	12	88	22	15852	19212	0.002144839767852637
L6_IT_Car3	AnG	0	9	0	9	0	15852	19212	0.0
L6_IT_Car3	V1C	213	1384	28	1199	185	15852	19212	0.013436790310370931
SNCG	A24	0	80	0	80	0	13395	15458	0.0
SNCG	A9	0	11	0	11	0	13395	15458	0.0
SNCG	FI	0	25	0	25	0	13395	15458	0.0
SNCG	M1C	0	1	0	1	0	13395	15458	0.0
SNCG	S1C	0	17	0	17	0	13395	15458	0.0
SNCG	MTG	0	47	0	47	0	13395	15458	0.0
SNCG	A1C	0	2	0	2	0	13395	15458	0.0
SNCG	AnG	0	3	0	3	0	13395	15458	0.0
SNCG	V1C	27	385	5	363	22	13395	15458	0.002015677491601344
SST	A24	3	114	2	113	1	13481	12812	0.00022253542022105185
SST	A9	0	5	0	5	0	13481	12812	0.0
SST	FI	0	10	0	10	0	13481	12812	0.0
SST	M1C	0	0	0	0	0	13481	12812	0.0
SST	S1C	0	7	0	7	0	13481	12812	0.0
SST	MTG	0	3	0	3	0	13481	12812	0.0
SST	A1C	0	6	0	6	0	13481	12812	0.0
SST	AnG	0	5	0	5	0	13481	12812	0.0
SST	V1C	152	307	45	200	107	13481	12812	0.011275127957866627
SST_CHODL	A24	0	1	0	1	0	7117	3589	0.0
SST_CHODL	A9	0	0	0	0	0	7117	3589	0.0
SST_CHODL	FI	0	2	0	2	0	7117	3589	0.0
SST_CHODL	M1C	1	0	1	0	0	7117	3589	0.0001405086412814388
SST_CHODL	S1C	0	0	0	0	0	7117	3589	0.0
SST_CHODL	MTG	0	3	0	3	0	7117	3589	0.0
SST_CHODL	A1C	0	0	0	0	0	7117	3589	0.0
SST_CHODL	AnG	0	1	0	1	0	7117	3589	0.0
SST_CHODL	V1C	3	1	2	0	1	7117	3589	0.00042152592384431644
LAMP5	A24	0	58	0	58	0	14375	14845	0.0
LAMP5	A9	0	2	0	2	0	14375	14845	0.0
LAMP5	FI	0	27	0	27	0	14375	14845	0.0
LAMP5	M1C	0	0	0	0	0	14375	14845	0.0
LAMP5	S1C	0	9	0	9	0	14375	14845	0.0
LAMP5	MTG	0	90	0	90	0	14375	14845	0.0
LAMP5	A1C	0	3	0	3	0	14375	14845	0.0
LAMP5	AnG	0	0	0	0	0	14375	14845	0.0
LAMP5	V1C	46	203	19	176	27	14375	14845	0.0032
LAMP5_LHX6	A24	3	53	2	52	1	14271	14626	0.00021021652301870928
LAMP5_LHX6	A9	0	1	0	1	0	14271	14626	0.0
LAMP5_LHX6	FI	0	39	0	39	0	14271	14626	0.0
LAMP5_LHX6	M1C	0	4	0	4	0	14271	14626	0.0
LAMP5_LHX6	S1C	0	11	0	11	0	14271	14626	0.0
LAMP5_LHX6	MTG	0	64	0	64	0	14271	14626	0.0
LAMP5_LHX6	A1C	0	5	0	5	0	14271	14626	0.0
LAMP5_LHX6	AnG	0	1	0	1	0	14271	14626	0.0
LAMP5_LHX6	V1C	73	391	23	341	50	14271	14626	0.005115268726788592
VIP	A24	7	82	4	79	3	14092	14499	0.0004967357365881351
VIP	A9	0	3	0	3	0	14092	14499	0.0
VIP	FI	0	28	0	28	0	14092	14499	0.0
VIP	M1C	0	3	0	3	0	14092	14499	0.0
VIP	S1C	0	4	0	4	0	14092	14499	0.0
VIP	MTG	0	53	0	53	0	14092	14499	0.0
VIP	A1C	0	1	0	1	0	14092	14499	0.0
VIP	AnG	0	1	0	1	0	14092	14499	0.0
VIP	V1C	51	217	7	173	44	14092	14499	0.003619074652284984
PAX6	A24	1	27	0	26	1	13662	15969	7.319572536963841e-05
PAX6	A9	0	1	0	1	0	13662	15969	0.0
PAX6	FI	0	31	0	31	0	13662	15969	0.0
PAX6	M1C	0	0	0	0	0	13662	15969	0.0
PAX6	S1C	0	13	0	13	0	13662	15969	0.0
PAX6	MTG	0	100	0	100	0	13662	15969	0.0
PAX6	A1C	1	1	1	1	0	13662	15969	7.319572536963841e-05
PAX6	AnG	0	4	0	4	0	13662	15969	0.0
PAX6	V1C	12	482	5	475	7	13662	15969	0.000878348704435661
PVALB	A24	8	258	1	251	7	15883	15964	0.0005036831832777183
PVALB	A9	0	3	0	3	0	15883	15964	0.0
PVALB	FI	0	12	0	12	0	15883	15964	0.0
PVALB	M1C	10	101	7	98	3	15883	15964	0.0006296039790971479
PVALB	S1C	1	45	0	44	1	15883	15964	6.296039790971479e-05
PVALB	MTG	0	198	0	198	0	15883	15964	0.0
PVALB	A1C	0	5	0	5	0	15883	15964	0.0
PVALB	AnG	0	0	0	0	0	15883	15964	0.0
PVALB	V1C	107	273	27	193	80	15883	15964	0.0067367625763394825
Chandelier	A24	7	80	3	76	4	13332	12157	0.000525052505250525
Chandelier	A9	0	1	0	1	0	13332	12157	0.0
Chandelier	FI	0	16	0	16	0	13332	12157	0.0
Chandelier	M1C	0	3	0	3	0	13332	12157	0.0
Chandelier	S1C	0	6	0	6	0	13332	12157	0.0
Chandelier	MTG	0	22	0	22	0	13332	12157	0.0
Chandelier	A1C	0	1	0	1	0	13332	12157	0.0
Chandelier	AnG	0	0	0	0	0	13332	12157	0.0
Chandelier	V1C	51	151	13	113	38	13332	12157	0.003825382538253825
Oligo	A24	0	6	0	6	0	6674	7654	0.0
Oligo	A9	1	2	0	1	1	6674	7654	0.00014983518130056938
Oligo	FI	0	3	0	3	0	6674	7654	0.0
Oligo	M1C	2	32	2	32	0	6674	7654	0.00029967036260113877
Oligo	S1C	0	34	0	34	0	6674	7654	0.0
Oligo	MTG	0	39	0	39	0	6674	7654	0.0
Oligo	A1C	0	0	0	0	0	6674	7654	0.0
Oligo	AnG	0	0	0	0	0	6674	7654	0.0
Oligo	V1C	0	1	0	1	0	6674	7654	0.0
Astro	A24	4	95	2	93	2	10482	11226	0.00038160656363289447
Astro	A9	0	25	0	25	0	10482	11226	0.0
Astro	FI	0	28	0	28	0	10482	11226	0.0
Astro	M1C	1	4	1	4	0	10482	11226	9.540164090822362e-05
Astro	S1C	0	192	0	192	0	10482	11226	0.0
Astro	MTG	0	6	0	6	0	10482	11226	0.0
Astro	A1C	0	1	0	1	0	10482	11226	0.0
Astro	AnG	0	0	0	0	0	10482	11226	0.0
Astro	V1C	1	137	0	136	1	10482	11226	9.540164090822362e-05
Micro	A24	0	4	0	4	0	5433	4281	0.0
Micro	A9	0	1	0	1	0	5433	4281	0.0
Micro	FI	1	5	0	4	1	5433	4281	0.00018406037180195104
Micro	M1C	0	0	0	0	0	5433	4281	0.0
Micro	S1C	0	1	0	1	0	5433	4281	0.0
Micro	MTG	0	7	0	7	0	5433	4281	0.0
Micro	A1C	0	0	0	0	0	5433	4281	0.0
Micro	AnG	0	0	0	0	0	5433	4281	0.0
Micro	V1C	0	8	0	8	0	5433	4281	0.0
OPC	A24	0	25	0	25	0	9240	8281	0.0
OPC	A9	0	0	0	0	0	9240	8281	0.0
OPC	FI	0	11	0	11	0	9240	8281	0.0
OPC	M1C	0	0	0	0	0	9240	8281	0.0
OPC	S1C	0	4	0	4	0	9240	8281	0.0
OPC	MTG	0	48	0	48	0	9240	8281	0.0
OPC	A1C	0	0	0	0	0	9240	8281	0.0
OPC	AnG	0	0	0	0	0	9240	8281	0.0
OPC	V1C	4	12	1	9	3	9240	8281	0.0004329004329004329
Endo	A24	0	14	0	14	0	4274	4354	0.0
Endo	A9	1	3	1	3	0	4274	4354	0.0002339728591483388
Endo	FI	0	2	0	2	0	4274	4354	0.0
Endo	M1C	0	17	0	17	0	4274	4354	0.0
Endo	S1C	0	0	0	0	0	4274	4354	0.0
Endo	MTG	0	7	0	7	0	4274	4354	0.0
Endo	A1C	0	0	0	0	0	4274	4354	0.0
Endo	AnG	0	0	0	0	0	4274	4354	0.0
Endo	V1C	0	0	0	0	0	4274	4354	0.0
VLMC	A24	3	44	0	41	3	5953	3777	0.0005039475894506972
VLMC	A9	0	16	0	16	0	5953	3777	0.0
VLMC	FI	0	20	0	20	0	5953	3777	0.0
VLMC	M1C	0	7	0	7	0	5953	3777	0.0
VLMC	S1C	0	22	0	22	0	5953	3777	0.0
VLMC	MTG	0	4	0	4	0	5953	3777	0.0
VLMC	A1C	0	2	0	2	0	5953	3777	0.0
VLMC	AnG	0	2	0	2	0	5953	3777	0.0
VLMC	V1C	0	11	0	11	0	5953	3777	0.0
