# Supplementary material for: Single-cell multiomic human brain atlas reveals regulatory drivers of cortical regionality
Source: Nat Commun. 2026 Feb 21;17:3051. doi: 10.1038/s41467-026-69368-2 (PMC13039890; doi:10.1038/s41467-026-69368-2)
Supplement: Supplementary file 16 — Source data [file 41467_2026_69368_MOESM16_ESM.zip › Source Data Final/FigS9a.tsv]

gene	corr	p_value	p_adjusted	direction	subclass
CADPS2	0.7561341615014918	1.4966468219461685e-07	5.389872256177565e-05	positive	L2_3_IT
GRIK1	0.7183415551452067	1.1798097073682392e-06	0.0001869492753446	positive	L2_3_IT
KLF12	0.6516404252701218	2.233301589345514e-05	0.0011909510206259	positive	L2_3_IT
MBP	0.7583904365078371	1.3077833225679934e-07	4.83531087130806e-05	positive	L2_3_IT
MET	0.664472989368711	1.342590843539363e-05	0.0008291769285377	positive	L2_3_IT
NELL1	0.5953745672993842	0.0001613928064503	0.0041943978658571	positive	L2_3_IT
PCDH11X	0.5503900843603734	0.000613348137376	0.0097412049538598	positive	L2_3_IT
PDE7B	0.7293408958011405	6.700826920975678e-07	0.0001264040343664	positive	L2_3_IT
PIK3R3	0.7710819834185296	5.954498226042118e-08	3.0021497419663265e-05	positive	L2_3_IT
ADAMTS9-AS2	-0.8202969819944381	1.629618074222618e-09	4.498190436562771e-06	negative	L2_3_IT
ANO3	-0.7376609098870389	4.288767431225142e-07	9.993909316627998e-05	negative	L2_3_IT
BCL11B	-0.4856631951158406	0.0031010241741575	0.027083905621855	negative	L2_3_IT
CBLN2	-0.4965215185838777	0.0024145718096315	0.0231521702216741	negative	L2_3_IT
CCBE1	-0.732866325498555	5.55748107898742e-07	0.0001176404200918	negative	L2_3_IT
CLSTN2	-0.2460749928795417	0.1541724016446628	0.3229247448905885	negative	L2_3_IT
CNTN6	-0.7036757676039618	2.4109071384908496e-06	0.0002869289912032	negative	L2_3_IT
CNTNAP3B	-0.5395317608923363	0.0008235824908696	0.0117057624150777	negative	L2_3_IT
COL5A2	-0.2944438883280706	0.0859815304480705	0.226921846323879	negative	L2_3_IT
DNAH14	-0.6203346095570798	7.035713164508317e-05	0.0024727544493259	negative	L2_3_IT
ELAVL2	-0.3043150914808316	0.0755034649371539	0.209853771946204	negative	L2_3_IT
GPC6	-0.5244429217874016	0.0012206543499706	0.0148982152837524	negative	L2_3_IT
GRID2	-0.7710819834185296	5.954498226042118e-08	3.0021497419663265e-05	negative	L2_3_IT
GRIK4	-0.7301869989285199	6.408293656045812e-07	0.0001243270851851	negative	L2_3_IT
HS3ST5	-0.013255615662279	0.9397560860051922	0.9669190851888234	negative	L2_3_IT
HTR1E	-0.7459809239729376	2.6989993256296564e-07	7.604938498724234e-05	negative	L2_3_IT
KCNAB1	-0.7380839614507287	4.190698318354624e-07	9.993909316627998e-05	negative	L2_3_IT
KCNH7	-0.4787533529089078	0.0036211931840039	0.0299927380503071	negative	L2_3_IT
KCNMB2	-0.5749270750543792	0.0003032817249193	0.0062761210686673	negative	L2_3_IT
KCNT2	-0.4505499153295908	0.006605999526845	0.0442260663639337	negative	L2_3_IT
LAMA2	-0.5254300421026777	0.001190291794208	0.0147351747559774	negative	L2_3_IT
LINC01197	-0.6967659253970292	3.3272170622453354e-06	0.0003521516379239	negative	L2_3_IT
LRRN1	-0.75331381774356	1.767970162610874e-07	6.128226576149942e-05	negative	L2_3_IT
MAN2A1	-0.5787345391275871	0.0002705217221075	0.005815168491506	negative	L2_3_IT
MCTP1	-0.7392120989539014	3.939160621065843e-07	9.581835440539984e-05	negative	L2_3_IT
MIR4500HG	-0.7796840318802215	3.3939684369126096e-08	2.0459727120779702e-05	negative	L2_3_IT
MYO16	-0.1610416285779006	0.3553893232542637	0.5436911582169665	negative	L2_3_IT
NDST3	-0.7799660662560147	3.3305865103321146e-08	2.0459727120779702e-05	negative	L2_3_IT
NFIA	-0.4415248153042094	0.0079256013432359	0.0497683254637531	negative	L2_3_IT
NKAIN2	-0.6928174441359247	3.983853049544466e-06	0.0003931396621489	negative	L2_3_IT
NRP1	-0.571260628169068	0.0003381274899751	0.0067358299547501	negative	L2_3_IT
PART1	-0.3901945589098521	0.0204877620912447	0.0919297156618471	negative	L2_3_IT
PCDH17	-0.8046440741379172	5.7064101332911725e-09	7.349662532814937e-06	negative	L2_3_IT
RIT2	-0.1621697660810733	0.3519842332005316	0.5401207894776571	negative	L2_3_IT
ROBO2	-0.7506344911735249	2.066959216237355e-07	6.823426079316886e-05	negative	L2_3_IT
SFMBT2	-0.5642097687742388	0.0004153112173349	0.0075568110608253	negative	L2_3_IT
SLIT1	-0.8183227413638859	1.9211808285346172e-09	4.498190436562771e-06	negative	L2_3_IT
SOX5	-0.4705743560109059	0.0043332053053076	0.0337243286882349	negative	L2_3_IT
TENM1	-0.323916480598457	0.0576623273465158	0.1773290825461778	negative	L2_3_IT
TMEFF2	-0.6718058831393335	9.927944159642951e-06	0.0006952067968356	negative	L2_3_IT
TMEM196	-0.6318980189645999	4.672847218370359e-05	0.0019340007964986	negative	L2_3_IT
TRIM36	-0.6771645362794037	7.920446186520879e-06	0.0006117937959671	negative	L2_3_IT
ZNF804B	-0.3972454183046815	0.0181302815995197	0.0849531444330318	negative	L2_3_IT
ADCY8	0.3392873540791848	0.046158582998401	0.1632341436507415	positive	L4_IT
ARAP2	0.6647550237445043	1.327296971665555e-05	0.0005338899855569	positive	L4_IT
CACNG5	0.6173732486112515	7.792843266991753e-05	0.0017273479282001	positive	L4_IT
CADPS2	0.8014006788162957	7.2958504893130704e-09	8.69290308422352e-06	positive	L4_IT
CAMK2D	0.0884177768111591	0.6135022068168933	0.7841639191790528	positive	L4_IT
CDS1	0.739353116141798	3.908713042522302e-07	5.130946545998437e-05	positive	L4_IT
CPLX1	0.6537556830885706	2.056973368481181e-05	0.0007180409264943	positive	L4_IT
CSMD2	0.6737801237698857	9.13998542492612e-06	0.0004183022139566	positive	L4_IT
CUX2	0.379336235441815	0.0246129760202391	0.1075046145279303	positive	L4_IT
EPHA5	0.4973676217112572	0.0023671400268566	0.020438142445353	positive	L4_IT
EYA4	0.3897715073461624	0.0206369549850103	0.0953029970889819	positive	L4_IT
FLRT3	0.5608253562647207	0.0004576446234317	0.0059931215262066	positive	L4_IT
FSTL1	0.7203157957757589	1.067975004124366e-06	9.634628823215782e-05	positive	L4_IT
GLDN	0.5574409437552027	0.0005037721029578	0.0064507546968699	positive	L4_IT
HS3ST4	0.4631004450523869	0.0050865341445099	0.0354666035356067	positive	L4_IT
HS6ST2	0.7471090614761102	2.531282411841256e-07	4.17223857386346e-05	positive	L4_IT
ITM2A	0.6275264861398057	5.465241015385258e-05	0.0013431503760008	positive	L4_IT
ITPR2	0.7314561536195893	5.991406051750756e-07	6.73556940853744e-05	positive	L4_IT
KCNA2	0.6575631471617784	1.771076976988745e-05	0.0006396301398607	positive	L4_IT
KIAA1217	0.7224310535942078	9.58995853665908e-07	8.98423380515557e-05	positive	L4_IT
KLF12	0.7007144066581336	2.770864630136815e-06	0.0001807824238745	positive	L4_IT
LINC01102	0.7060730597982038	2.1514032218752277e-06	0.0001541276517318	positive	L4_IT
LINGO2	0.4418068496800024	0.0078811923037967	0.0483953775024738	positive	L4_IT
MET	0.701560509785513	2.663312025684448e-06	0.0001769246249304	positive	L4_IT
NPAS3	0.6880228597474409	4.939237602734567e-06	0.0002686798181815	positive	L4_IT
PAM	0.4394095574857605	0.0082655299984913	0.0501097756158536	positive	L4_IT
PAPSS2	0.4815736966668396	0.0034003983078336	0.0266036872606454	positive	L4_IT
PCDH7	0.6450126174389823	2.878157328224931e-05	0.0008726827793823	positive	L4_IT
PRKCA	0.7011374582218233	2.7166020378497736e-06	0.0001783034427357	positive	L4_IT
PTPRO	0.6307698814614271	4.8667211423698e-05	0.0012507416281715	positive	L4_IT
RCAN2	0.7008554238460302	2.752668053020341e-06	0.0001801313106218	positive	L4_IT
ROR1	0.7273666551705883	7.431660229683881e-07	7.721177988394788e-05	positive	L4_IT
RORA-AS1	0.5257120764784708	0.0011817398251002	0.0120830692378017	positive	L4_IT
SAMD5	0.4152956183554444	0.0131055232417326	0.0695471509332517	positive	L4_IT
SASH1	0.5049825498576729	0.0019755476521253	0.0177856080615569	positive	L4_IT
SCN1B	0.8011186444405024	7.451835269629511e-09	8.69290308422352e-06	positive	L4_IT
SLC17A6	0.8215661366855073	1.4644478550360007e-09	4.258858944526691e-06	positive	L4_IT
SLC35F4	0.7284947926737609	7.005563783503135e-07	7.528233787350771e-05	positive	L4_IT
SLIT2	0.4513960184569703	0.0064925621360848	0.0422093556189955	positive	L4_IT
SPON1	0.8069003491442625	4.796852078376362e-09	8.0889685586282e-06	positive	L4_IT
ST8SIA1	0.6626397659260556	1.4459665687994984e-05	0.0005620297716528	positive	L4_IT
ST8SIA4	0.6798438628494388	7.062173817351503e-06	0.0003471232610403	positive	L4_IT
THSD7A	0.3715802901075029	0.0279613001209602	0.1175167985528549	positive	L4_IT
VAV3	0.6309108986493237	4.842096088520037e-05	0.0012488050641474	positive	L4_IT
VSTM2A	0.7455578724092478	2.76448353729126e-07	4.328786293178499e-05	positive	L4_IT
WLS	0.8035159366347444	6.218752371163282e-09	8.69290308422352e-06	positive	L4_IT
ADAMTS16	-0.7431605802150058	3.163973061083768e-07	4.750727222265641e-05	negative	L4_IT
ADAMTS3	-0.7764406365586	4.2073911334721326e-08	1.5632953970843407e-05	negative	L4_IT
ADAMTS9-AS2	-0.6448716002510857	2.8935442432919453e-05	0.0008761364212906	negative	L4_IT
ADGRL3	-0.7354046348806935	4.8483399579186e-07	5.929064911381794e-05	negative	L4_IT
ADRA1B	-0.6405000674262915	3.409092241199628e-05	0.0009833436856786	negative	L4_IT
AK5	-0.7990033866220537	8.723833037720892e-09	8.69290308422352e-06	negative	L4_IT
ANO3	-0.7473910958519033	2.49087811157276e-07	4.136744694083184e-05	negative	L4_IT
ARHGAP12	-0.7569802646288712	1.4230627173498288e-07	2.9430548009191453e-05	negative	L4_IT
ARHGAP15	-0.6153990079806992	8.33756865060275e-05	0.0017919233329266	negative	L4_IT
ARHGEF28	-0.7401992192691775	3.730521190209409e-07	5.048178119245102e-05	negative	L4_IT
ASXL3	-0.6912662550690624	4.272676235655358e-06	0.0002477926149154	negative	L4_IT
ATP2B4	-0.6837923441105433	5.951011854016956e-06	0.0003048086024854	negative	L4_IT
BAIAP3	-0.7475321130397999	2.470899109450838e-07	4.1348893341512416e-05	negative	L4_IT
BTNL9	-0.7664284162179423	7.990943022324194e-08	2.1897181616923876e-05	negative	L4_IT
CACHD1	-0.66038349091971	1.5830988171860558e-05	0.000593242602912	negative	L4_IT
CACNG3	-0.3515558494261878	0.038365838824966	0.1455617720181559	negative	L4_IT
CBLN2	-0.7667104505937355	7.85124682347312e-08	2.178671302078199e-05	negative	L4_IT
CCDC3	-0.657986198725468	1.7416471300954536e-05	0.0006342257206968	negative	L4_IT
CDH8	-0.7459809239729376	2.6989993256296564e-07	4.256652029960671e-05	negative	L4_IT
CDK18	-0.6870357394321647	5.1601616955654544e-06	0.0002759050358297	negative	L4_IT
CERS4	-0.523314784284229	0.0012561873544575	0.0126670373433388	negative	L4_IT
CLSTN2	-0.5939643954204182	0.0001687998505847	0.0029229307460654	negative	L4_IT
CNTN3	-0.8005545756889161	7.7731007000402e-09	8.69290308422352e-06	negative	L4_IT
CNTN6	-0.6514994080822252	2.245530148814843e-05	0.0007550078515693	negative	L4_IT
COL22A1	-0.4882015044979791	0.002926959556323	0.0239599728878688	negative	L4_IT
CPNE7	-0.7940677850456732	1.2511886096400662e-08	9.895952621530664e-06	negative	L4_IT
CRYM	-0.7072011973013765	2.0383514145768366e-06	0.000148454284752	negative	L4_IT
DMD	-0.6479739783848106	2.571672204367001e-05	0.0008170463487555	negative	L4_IT
DNAH6	-0.7306100504922096	6.26646373560723e-07	6.903186834772949e-05	negative	L4_IT
DPP10	-0.6994452519670643	2.939648889171964e-06	0.0001862513958047	negative	L4_IT
DPYSL3	-0.778132842813359	3.7629218942391125e-08	1.527606921583515e-05	negative	L4_IT
ELAVL2	-0.3316724259327692	0.0516026858799219	0.1769211885923753	negative	L4_IT
EPHB6	-0.2033467849468763	0.2413512995045582	0.4703443139602566	negative	L4_IT
FAM163B	-0.4495627950143147	0.0067404862597412	0.0433455382182595	negative	L4_IT
FGFR1	-0.7520446630524906	1.904248122513793e-07	3.5364121518487136e-05	negative	L4_IT
FSTL5	-0.6868947222442682	5.192447380066531e-06	0.0002769557943207	negative	L4_IT
GAB2	-0.6503712705790525	2.34556511200215e-05	0.0007755577433681	negative	L4_IT
GALNTL6	-0.6812540347284048	6.645314563585398e-06	0.0003325995111025	negative	L4_IT
GCNT1	-0.7884270975298098	1.8673725814320747e-08	1.1696154780043984e-05	negative	L4_IT
GDA	-0.5723887656722407	0.0003270438594871	0.0046194945152558	negative	L4_IT
GPC6	-0.569568421914309	0.0003553811791867	0.0049245677687312	negative	L4_IT
GRIA1	-0.8221302054370936	1.3961416229620482e-09	4.258858944526691e-06	negative	L4_IT
GSE1	-0.3797592870055049	0.0244403126619489	0.1069635724047206	negative	L4_IT
GUCY1A2	-0.7772867396859796	3.9794345992866034e-08	1.557806522956445e-05	negative	L4_IT
HES4	-0.181348103635009	0.2971418681030895	0.5296320052488762	negative	L4_IT
IGSF11	-0.6111684923438018	9.621864941816033e-05	0.0019731573737557	negative	L4_IT
IL12RB2	-0.5843752266434504	0.0002277836387138	0.0036158384705906	negative	L4_IT
ITGA11	-0.4794584388483908	0.0035648609143733	0.0274881748029868	negative	L4_IT
ITGB8	-0.567171129720067	0.0003811666089616	0.0051900213674896	negative	L4_IT
KCNB2	-0.7743253787401512	4.8310209988882826e-08	1.6547756615254518e-05	negative	L4_IT
KCNMB4	-0.6753313128367481	8.561274753352116e-06	0.0003984719005158	negative	L4_IT
KCNT2	-0.3488765228561526	0.0399695131449557	0.149040936751781	negative	L4_IT
KIAA2012	-0.6354234486620144	4.111104751147485e-05	0.0011126375105512	negative	L4_IT
KLHL1	-0.676741484715714	8.064325137100709e-06	0.0003810046027058	negative	L4_IT
LDLRAD3	-0.6472688924453276	2.6418332823475848e-05	0.00082853031782	negative	L4_IT
LRMP	-0.5271222483574367	0.0011397863808066	0.01174724825578	negative	L4_IT
MBOAT2	-0.764172141211597	9.193783717241696e-08	2.3103384002825007e-05	negative	L4_IT
MEIS3	-0.640359050238395	3.4270261170497144e-05	0.0009846299677321	negative	L4_IT
MGAT4C	-0.5725297828601372	0.0003256814376785	0.0046061861140582	negative	L4_IT
MIR137HG	-0.669267573757195	1.1031712710970392e-05	0.0004705004008752	negative	L4_IT
MIR4500HG	-0.744429734906075	2.94631437396728e-07	4.548528430007796e-05	negative	L4_IT
MPPED2	-0.450126863765901	0.0066633523942471	0.0429629444666722	negative	L4_IT
NDST3	-0.6723699518909199	9.696736029714627e-06	0.000436385336467	negative	L4_IT
NKAIN2	-0.7045218707313413	2.3162190217183604e-06	0.0001622241322495	negative	L4_IT
NPFFR2	-0.7581084021320439	1.330127152445182e-07	2.8309754792139106e-05	negative	L4_IT
NRP1	-0.7341354801896244	5.191807818788273e-07	6.119075860401964e-05	negative	L4_IT
NTRK3	-0.6427563424326369	3.133462025529461e-05	0.0009282669530223	negative	L4_IT
OTOGL	-0.7435836317786956	3.089830972927755e-07	4.671398247484293e-05	negative	L4_IT
PCDH17	-0.637961758044153	3.745251317490554e-05	0.0010512599152628	negative	L4_IT
PCED1B	-0.7830684443897394	2.7019053047691524e-08	1.3461629111624856e-05	negative	L4_IT
PDE8B	-0.1264924175432372	0.4690179527261746	0.6806442181691514	negative	L4_IT
PDZRN4	-0.7792609803165317	3.4911310841818745e-08	1.4576412721709006e-05	negative	L4_IT
PHLDB2	-0.4594339981670757	0.0054956209606241	0.0374029812787342	negative	L4_IT
PID1	-0.7748894474917376	4.656877132141536e-08	1.6547756615254518e-05	negative	L4_IT
PLCH1	-0.6331671736556691	4.463098079881267e-05	0.0011787956157488	negative	L4_IT
PLXDC2	-0.5265581796058505	0.0011564076402681	0.0118738961545476	negative	L4_IT
PLXNA2	-0.5780294531881042	0.0002763385979706	0.0041435668568483	negative	L4_IT
RASGEF1C	-0.4825608169821157	0.0033259297581652	0.0261799038271088	negative	L4_IT
RXFP1	-0.6678574018782291	1.1692039390702091e-05	0.0004900820029119	negative	L4_IT
SAMD4A	-0.7366737895717629	4.525846225170876e-07	5.702046031505514e-05	negative	L4_IT
SERPINI1	-0.5124564608161918	0.0016475426930655	0.0155611507614745	negative	L4_IT
SLC26A4	-0.7860298053355678	2.2058047641719096e-08	1.2326427011672089e-05	negative	L4_IT
SLC39A11	-0.5484158437298212	0.0006475942038148	0.0077789370608373	negative	L4_IT
SNTG2	-0.5130205295677782	0.0016248495777182	0.0154065538247144	negative	L4_IT
SORCS3	-0.6506533049548457	2.3201848286548068e-05	0.0007706529062692	negative	L4_IT
ST6GAL1	-0.6292186923945646	5.145158541927736e-05	0.0012979535737185	negative	L4_IT
SYT17	-0.6658831612476769	1.2676912612440925e-05	0.000516548844405	negative	L4_IT
TCERG1L	-0.8318603914019581	5.960125288771532e-10	3.2664466645112382e-06	negative	L4_IT
TIMP2	-0.7021245785370994	2.593744381620999e-06	0.0001738839887886	negative	L4_IT
TMEFF2	-0.746827027100317	2.5722884892906124e-07	4.194370875526257e-05	negative	L4_IT
TMTC2	-0.3773619948112629	0.0254321139461073	0.1101170851128907	negative	L4_IT
ZEB2	-0.653614665900674	2.0683234919439863e-05	0.0007197109141332	negative	L4_IT
FAM19A2	0.4246027527566191	0.0110114941067119	0.0821677413572136	positive	L5_IT
PCDH11X	0.6364105689772905	3.965156004076977e-05	0.0027708276912019	positive	L5_IT
ANO3	-0.694086598826994	3.760920759472694e-06	0.0008434298043302	negative	L5_IT
ARHGEF28	-0.6756133472125413	8.459710529144227e-06	0.0012255747711093	negative	L5_IT
CA10	-0.4626773934886972	0.0051323558531242	0.0523570814574409	negative	L5_IT
CCBE1	-0.6443075314994994	2.9558394843231906e-05	0.0023487555286968	negative	L5_IT
CDK6	-0.7263795348553121	7.823853425406191e-07	0.0003047326779249	negative	L5_IT
CNR1	-0.6474099096332242	2.6276639211160017e-05	0.0022457074497048	negative	L5_IT
CNTN6	-0.6225908845634252	6.504068423514619e-05	0.0037507320794729	negative	L5_IT
COL21A1	-0.7363917551959698	4.595759766293472e-07	0.0002332985174412	negative	L5_IT
DAB1	-0.7327253083106584	5.599537783292635e-07	0.0002608616043004	negative	L5_IT
DNAH6	-0.6452946518147754	2.847605533836713e-05	0.0023147379689014	negative	L5_IT
DPY19L1	-0.6331671736556691	4.463098079881267e-05	0.0029537255509721	negative	L5_IT
EPHA6	-0.2725862242040998	0.1131385719974576	0.3185659317477596	negative	L5_IT
GRID2	-0.6448716002510857	2.8935442432919453e-05	0.0023147379689014	negative	L5_IT
GRIK4	-0.5897338797835208	0.0001928837897571	0.0071697799048137	negative	L5_IT
GRIN3A	-0.5857853985224163	0.000218091028548	0.0076312588325072	negative	L5_IT
GUCY1A2	-0.7984393178704674	9.09542721936963e-09	3.087117932928615e-05	negative	L5_IT
GULP1	-0.7507755083614215	2.050130856586749e-07	0.0001537532085889	negative	L5_IT
HDAC9	-0.5343141249401626	0.0009455782693537	0.0187216617513133	negative	L5_IT
HS6ST3	-0.6475509268211208	2.613563430491102e-05	0.0022457074497048	negative	L5_IT
KCNH7	-0.4224874949381703	0.0114606567937465	0.08401534858458	negative	L5_IT
LUZP2	-0.5993230485604886	0.0001421778993468	0.0060646404139719	negative	L5_IT
MGAT4C	-0.8087335725869181	4.158749695427458e-09	1.6467955668943497e-05	negative	L5_IT
MPP6	-0.6696906253208847	1.0840334057142404e-05	0.0013921918749386	negative	L5_IT
NFIA	-0.4154366355433409	0.0130714551734775	0.0902804370542593	negative	L5_IT
NRP1	-0.6286546236429783	5.2499207463456496e-05	0.0032482517451152	negative	L5_IT
NTRK3	-0.7272256379826917	7.486561253731771e-07	0.0003030659899359	negative	L5_IT
OSBPL3	-0.5314937811822308	0.0010179472611096	0.0195991969017051	negative	L5_IT
PCED1B	-0.7461219411608342	2.677490150332749e-07	0.0001817556813764	negative	L5_IT
PLCH1	-0.7770047053101863	4.054121867106833e-08	7.409375495430096e-05	negative	L5_IT
PPP4R4	-0.6822411550436809	6.366987067968463e-06	0.001061022419285	negative	L5_IT
RAB27B	-0.6670112987508496	1.210527899815762e-05	0.0015058079775771	negative	L5_IT
RASGEF1C	-0.5453134655960963	0.0007048386963232	0.0155057986906895	negative	L5_IT
RAVER2	-0.613142732974354	9.001904356107934e-05	0.0046393979522075	negative	L5_IT
ROBO1	-0.6468458408816379	2.6847575901125896e-05	0.0022700055367788	negative	L5_IT
ROBO2	-0.6437434627479129	3.019346362313637e-05	0.0023597582309937	negative	L5_IT
SEMA3A	-0.5800036938186564	0.0002603263068936	0.008403658594412	negative	L5_IT
SFMBT2	-0.5783114875638973	0.0002739985799661	0.0087147687569161	negative	L5_IT
SLIT2	-0.3962582979894053	0.0184460122653664	0.1111767644375548	negative	L5_IT
SLIT3	-0.6646140065566077	1.3349240099813772e-05	0.0015858229776573	negative	L5_IT
SOX5	-0.2704709663856511	0.1160743499256154	0.3233072074891789	negative	L5_IT
SPHKAP	-0.6104634064043188	9.852418332711908e-05	0.0048767418159771	negative	L5_IT
ST6GALNAC5	-0.6887279456869239	4.786753570703634e-06	0.0009720382742422	negative	L5_IT
SYT17	-0.5955155844872807	0.0001606683710722	0.0064481753856522	negative	L5_IT
TMEFF2	-0.6474099096332242	2.6276639211160017e-05	0.0022457074497048	negative	L5_IT
TMEM108	-0.6933815128875112	3.88332438392463e-06	0.0008441436875743	negative	L5_IT
TMTC1	-0.681536069104198	6.564682673298444e-06	0.001061022419285	negative	L5_IT
TRIM36	-0.5880416735287617	0.0002033484981926	0.0073536635746719	negative	L5_IT
XYLT1	-0.7569802646288712	1.4230627173498288e-07	0.0001367647378562	negative	L5_IT
ZNF804B	-0.0777004705310186	0.6572887328654896	0.822875066084475	negative	L5_IT
EPHA3	0.6204756267449764	7.001372311511799e-05	0.0076018125820981	positive	L6_IT
NFIB	0.665178075308194	1.304652782768812e-05	0.0027692724517852	positive	L6_IT
CNTN6	-0.6266803830124261	5.631926373726234e-05	0.0067014456804274	negative	L6_IT
DCC	-0.6892920144385101	4.667871219628798e-06	0.0014641724768063	negative	L6_IT
GPC6	-0.7466860099124203	2.5930197357967924e-07	0.0003394118777506	negative	L6_IT
GRIK4	-0.6840743784863366	5.878096886582149e-06	0.0016293393028795	negative	L6_IT
MGAT4C	-0.483829971673185	0.0032322674743555	0.0533301498342366	negative	L6_IT
MOXD1	-0.6073610282705939	0.000109270075205	0.0089392786177289	negative	L6_IT
NRP1	-0.6592553534165374	1.656000406604844e-05	0.003198116850821	negative	L6_IT
ROBO1	-0.5929772751051422	0.0001741645487372	0.0112117238601031	negative	L6_IT
SGK1	-0.483829971673185	0.0032322674743555	0.0533301498342366	negative	L6_IT
BACE2	0.6049637360763519	0.0001182829254929	0.0064283762812374	positive	L6_IT_Car3
CNTN3	0.476638095090459	0.0037948447213465	0.0480638693837957	positive	L6_IT_Car3
CNTN5	0.627385468951909	5.4927089475320576e-05	0.0040989150914944	positive	L6_IT_Car3
FAM19A2	0.522609698344746	0.0012788548015114	0.0257902384971471	positive	L6_IT_Car3
IL1RAPL2	0.6210396954965628	6.865514255430275e-05	0.0044774789410245	positive	L6_IT_Car3
ITGA11	0.723700208285277	8.986010250711744e-07	0.0004020508167754	positive	L6_IT_Car3
PCDH11Y	0.495393381080705	0.0024791026481412	0.0377636229988829	positive	L6_IT_Car3
RERG	0.7569802646288712	1.4230627173498288e-07	0.0001610488448181	positive	L6_IT_Car3
TRPC3	0.7186235895209999	1.1632026109687809e-06	0.0004795337961318	positive	L6_IT_Car3
TSHZ1	0.5917081204140728	0.0001812862671099	0.0082258643701129	positive	L6_IT_Car3
ZBTB16	0.5564538234399266	0.0005179819793533	0.0151815870491675	positive	L6_IT_Car3
ZMAT4	0.7238412254731736	8.921103027230832e-07	0.0004020508167754	positive	L6_IT_Car3
ADAMTS19	-0.5140076498830544	0.0015857957259363	0.0292232988230745	negative	L6_IT_Car3
ADRA1B	-0.4874964185584962	0.002974436684102	0.0418007212311464	negative	L6_IT_Car3
ARHGAP12	-0.6042586501368691	0.0001210579466469	0.0064695384320553	negative	L6_IT_Car3
ATP2B4	-0.7000093207186506	2.8635070907034688e-06	0.0007493776967999	negative	L6_IT_Car3
BCL11B	-0.670959780011954	1.0284168242888176e-05	0.0015103596398849	negative	L6_IT_Car3
BDNF	-0.57365792036331	0.0003149629713775	0.0115640698594151	negative	L6_IT_Car3
CDH11	-0.6601014565439169	1.6010457632920675e-05	0.0019872593187081	negative	L6_IT_Car3
DGKB	-0.6952147363301667	3.5723816719099387e-06	0.000818202987927	negative	L6_IT_Car3
DOK6	-0.7314561536195893	5.991406051750756e-07	0.0003599684597196	negative	L6_IT_Car3
ERBB4	-0.2580614538507515	0.1344583305976771	0.3786918199924916	negative	L6_IT_Car3
FAM110B	-0.7026886472886857	2.52584106922555e-06	0.0006844317793074	negative	L6_IT_Car3
FAM19A1	-0.4619723075492142	0.00520951567326	0.0585431495548188	negative	L6_IT_Car3
FAT3	-0.6574221299738818	1.7809867435362335e-05	0.0020756641815102	negative	L6_IT_Car3
FSTL4	-0.3663626541553292	0.0304178007351	0.1648937921506308	negative	L6_IT_Car3
GABRA5	-0.530083609303265	0.0010559306006409	0.0231115458768279	negative	L6_IT_Car3
GALNT18	-0.5773243672486212	0.0002822668959725	0.0107322782838253	negative	L6_IT_Car3
GALNT2	-0.7598006083868029	1.2011575448401453e-07	0.0001444316875323	negative	L6_IT_Car3
GCNT1	-0.6550248377796399	1.957335195282204e-05	0.0021642052771284	negative	L6_IT_Car3
GPC6	-0.5530694109304085	0.0005694426461448	0.0161347674067476	negative	L6_IT_Car3
GRID2	-0.822412239812887	1.363107360811975e-09	2.6224822514661596e-05	negative	L6_IT_Car3
GRIK4	-0.7349815833170038	4.960439273669348e-07	0.0003534588562449	negative	L6_IT_Car3
HS6ST3	-0.5302246264911616	0.0010520768470776	0.0230797109018555	negative	L6_IT_Car3
HTR1E	-0.7062140769861003	2.136964887717157e-06	0.0006805065475355	negative	L6_IT_Car3
KLF12	-0.6004511860636612	0.0001370787162082	0.0071085105690836	negative	L6_IT_Car3
LINC01197	-0.403168140196338	0.0163291821149578	0.1149495553273598	negative	L6_IT_Car3
LMO3	-0.4158596871070308	0.0129696986228556	0.1002910095679739	negative	L6_IT_Car3
MKX	-0.5642097687742388	0.0004153112173349	0.0135612558603049	negative	L6_IT_Car3
MYO1B	-0.5925542235414525	0.0001765100960205	0.0080662179034198	negative	L6_IT_Car3
PART1	-0.6679984190661257	1.162442649825788e-05	0.0016089377079135	negative	L6_IT_Car3
PCDH17	-0.793080664730397	1.3431995927804524e-08	4.30696949425052e-05	negative	L6_IT_Car3
PDE4D	-0.7901193037845688	1.6581034386904804e-08	4.446718818728664e-05	negative	L6_IT_Car3
PDLIM5	-0.2780858945320666	0.1057668423825915	0.3339649237811717	negative	L6_IT_Car3
PHACTR2	-0.3741185994896415	0.0268265881101657	0.1532868216963106	negative	L6_IT_Car3
PPARGC1A	-0.6451536346268788	2.86284453107232e-05	0.0026103443570284	negative	L6_IT_Car3
QKI	-0.6459997377542582	2.7725064992319848e-05	0.0025521651932403	negative	L6_IT_Car3
RGS20	-0.5319168327459207	0.0010067897786108	0.0226016669202971	negative	L6_IT_Car3
ROBO1	-0.7238412254731736	8.921103027230832e-07	0.0004020508167754	negative	L6_IT_Car3
ROBO2	-0.6230139361271149	6.408516562443486e-05	0.0042936645177572	negative	L6_IT_Car3
SAMD3	-0.4686001153803537	0.0045221664254152	0.0534410072841299	negative	L6_IT_Car3
SFMBT2	-0.6918303238206486	4.165510053688678e-06	0.000921152274976	negative	L6_IT_Car3
SIDT1	-0.7282127582979677	7.109933712432207e-07	0.0003599684597196	negative	L6_IT_Car3
SLC35F3	-0.5183791827078484	0.0014225697095803	0.0274236659745664	negative	L6_IT_Car3
STK32B	-0.6156810423564925	8.2577089040966e-05	0.0049802527149189	negative	L6_IT_Car3
STT3B	-0.7695307943516674	6.57289648818039e-08	0.0001149599595782	negative	L6_IT_Car3
TRIM36	-0.6902791347537862	4.4662879307818885e-06	0.0009502355055331	negative	L6_IT_Car3
TSHZ2	-0.7300459817406233	6.456220795767799e-07	0.0003599684597196	negative	L6_IT_Car3
XYLT1	-0.6963428738333393	3.3925090220445154e-06	0.0008057837169767	negative	L6_IT_Car3
ZBTB46	-0.4123342574096161	0.0138384351069776	0.1045709556257434	negative	L6_IT_Car3
ALCAM	0.6632038346776418	1.4134140183055236e-05	0.0006772951546362	positive	L5_ET
AP1S2	0.6950737191422701	3.5954675683094544e-06	0.0002713866040297	positive	L5_ET
ARHGAP29	0.4717024935140786	0.0042283217957374	0.0383289075027398	positive	L5_ET
BMPR1B	0.7294819129890371	6.651236105762289e-07	8.450949742046468e-05	positive	L5_ET
CA10	0.691689306632752	4.192069157771602e-06	0.0002959096224469	positive	L5_ET
CADPS2	0.7598006083868029	1.2011575448401453e-07	2.6932425126731906e-05	positive	L5_ET
CALCRL	0.4841812703978055	0.0032067502920589	0.0315730622618174	positive	L5_ET
CDKN2B-AS1	0.7744663959280478	4.786930760852225e-08	1.5205486106398724e-05	positive	L5_ET
COL11A1	0.5594151843857548	0.0004763870513768	0.0083344162221692	positive	L5_ET
ERG	0.7767226709343932	4.130100582887451e-08	1.3993698574952216e-05	positive	L5_ET
EYA4	0.8658455336850353	1.8742709915023582e-11	1.428850490371823e-07	positive	L5_ET
FAM189A2	0.72440529422476	8.665748399805556e-07	0.000100067907322	positive	L5_ET
FOXO1	0.7784148771891521	3.693202230320993e-08	1.2797785092205496e-05	positive	L5_ET
GNA14	0.7256744489158292	8.115512874004015e-07	9.666970686714e-05	positive	L5_ET
HTR1F	0.6851756984565298	5.601100195745639e-06	0.0003634041475937	positive	L5_ET
HTR2C	0.6086301829616633	0.0001047528710244	0.0028777784225398	positive	L5_ET
ITGAV	0.663485869053435	1.3973886373422696e-05	0.0006759570257918	positive	L5_ET
ITGBL1	0.7176364692057239	1.2222820333381047e-06	0.0001285250631883	positive	L5_ET
ITPR2	0.788709131905603	1.8308810188974497e-08	8.459225119736186e-06	positive	L5_ET
KCTD8	0.8057722116410898	5.233371887290178e-09	3.989661058275667e-06	positive	L5_ET
KLF12	0.808451538211125	4.251509461399275e-09	3.766104531118649e-06	positive	L5_ET
LGALS1	0.4798749107981342	0.0035319454542657	0.0338051301576835	positive	L5_ET
LINC01435	0.5905799829109002	0.0001878344782123	0.0043857768595761	positive	L5_ET
MALRD1	0.6146939220412164	8.540268588676911e-05	0.0025582215161406	positive	L5_ET
MBP	0.5386856577649567	0.0008423664762625	0.0123140572038108	positive	L5_ET
MYO1E	0.5745040234906895	0.0003071317879228	0.006097445794869	positive	L5_ET
NCALD	0.8116949335327464	3.2916323124771093e-09	3.584822704881321e-06	positive	L5_ET
NELL1	0.7877220115903267	1.9615613241006123e-08	8.629444169332272e-06	positive	L5_ET
OLFM2	0.6756133472125413	8.459710529144227e-06	0.0004742103177862	positive	L5_ET
ONECUT1	0.5367490059159847	0.0008867932525134	0.012755600680257	positive	L5_ET
PCDH11Y	0.5234558014721254	0.0012516965287982	0.0162838028793401	positive	L5_ET
PHACTR2	0.6011562720031441	0.0001339756794624	0.0034102290229776	positive	L5_ET
PLXDC2	0.5833881063281744	0.0002347958122105	0.0051141882125348	positive	L5_ET
RELN	0.6395129471110154	3.536433357767783e-05	0.0013313580100218	positive	L5_ET
RGS6	0.6407821018020847	3.37347895697168e-05	0.0012956028628953	positive	L5_ET
RNF152	0.7700948631032537	6.34148305833734e-08	1.8958547488327332e-05	positive	L5_ET
SCN9A	0.7692487599758742	6.691499586457849e-08	1.925005550843827e-05	positive	L5_ET
SLC24A2	0.7667104505937355	7.85124682347312e-08	2.0639303503016315e-05	positive	L5_ET
SLC38A11	0.5747157248565492	0.0003051997421933	0.0060724977348139	positive	L5_ET
SLC44A5	0.78222234126236	2.8614936891131823e-08	1.1117327708880823e-05	positive	L5_ET
STARD13	0.5492619468572006	0.0006327151693545	0.0101654459295563	positive	L5_ET
SV2C	0.6168091798596652	7.945110682168367e-05	0.002408332059066	positive	L5_ET
SYN3	0.7469680442882136	2.551709721684301e-07	4.57716683841418e-05	positive	L5_ET
SYT10	0.8005545756889161	7.7731007000402e-09	4.740658654940517e-06	positive	L5_ET
SYT2	0.5757731781817588	0.0002957105348064	0.0059638869367638	positive	L5_ET
TIMP3	0.5155949463029007	0.0015247225113701	0.0186726458882418	positive	L5_ET
TRHDE	0.8489234711374449	1.1661307711058263e-10	4.444998966762634e-07	positive	L5_ET
TSHZ3	0.6630628174897452	1.4214891420186955e-05	0.0006772951546362	positive	L5_ET
TTC6	0.552928393742512	0.0005716819633065	0.0094950271182295	positive	L5_ET
UTRN	0.5419290530865782	0.0007723564485676	0.0116479908717217	positive	L5_ET
VAV3	0.8262197038860947	9.824996599145626e-10	1.361833846792485e-06	positive	L5_ET
ADAMTSL3	-0.6641909549929179	1.3580446398227657e-05	0.0006657912097549	negative	L5_ET
ADCY2	-0.7509165255493181	2.03342860183866e-07	3.875460736529256e-05	negative	L5_ET
ADRA1A	-0.7117137473140672	1.6383732896321022e-06	0.0001561267346688	negative	L5_ET
ANO3	-0.7500704224219384	2.1355511104990706e-07	3.970822900216992e-05	negative	L5_ET
ART3	-0.5728118172359304	0.0003229717674797	0.0063132699214917	negative	L5_ET
ATP10B	-0.7445707520939716	2.922999450762547e-07	5.0644287074746073e-05	negative	L5_ET
BTNL9	-0.2752282432588163	0.1095504867026353	0.3203521808122519	negative	L5_ET
CALN1	-0.4614082387976279	0.0052719608035707	0.0446812597954657	negative	L5_ET
CAMK2D	-0.5980538938694193	0.0001481173779561	0.0037082851587805	negative	L5_ET
CCBE1	-0.7940677850456732	1.2511886096400662e-08	6.7578925224478965e-06	negative	L5_ET
CDH11	-0.6870357394321647	5.1601616955654544e-06	0.0003420738494447	negative	L5_ET
CDH6	-0.4886245560616689	0.0028987908222411	0.0293478510403129	negative	L5_ET
COL24A1	-0.7520446630524906	1.904248122513793e-07	3.801794092849421e-05	negative	L5_ET
COL5A2	-0.68393336129844	5.914451970424171e-06	0.000375740204971	negative	L5_ET
CRIM1	-0.7272256379826917	7.486561253731771e-07	9.059333288543516e-05	negative	L5_ET
CRYBG3	-0.6939455816390974	3.785115997750045e-06	0.0002788003073318	negative	L5_ET
DAB1	-0.8071823835200557	4.693119045796178e-09	3.766104531118649e-06	negative	L5_ET
FAM13A	-0.7245463114126566	8.602965497786611e-07	0.000100067907322	negative	L5_ET
GPC6	-0.6836513269226467	5.987777573677622e-06	0.0003780220816756	negative	L5_ET
GPR63	-0.5494029640450973	0.0006302650139472	0.010158193094771	negative	L5_ET
GREM2	-0.723700208285277	8.986010250711744e-07	0.0001022460435019	negative	L5_ET
GRID2	-0.7242642770368634	8.728951055175877e-07	0.000100067907322	negative	L5_ET
HRH3	-0.2880884023572286	0.0932985060478806	0.2901922320913987	negative	L5_ET
IL1RAP	-0.3440819384676687	0.0429743232891854	0.1791223365746884	negative	L5_ET
ITGA8	-0.5632226484589626	0.0004272829301634	0.0076825269294836	negative	L5_ET
KCNB2	-0.8188868101154723	1.833295672922103e-09	2.150173778849485e-06	negative	L5_ET
KCNC2	-0.2738553788951691	0.1114040907473588	0.3235386993571391	negative	L5_ET
LINC00922	-0.5364293827586114	0.000894321041859	0.0128155196665642	negative	L5_ET
LRP2	-0.8514617805195837	8.994132051812628e-11	4.444998966762634e-07	negative	L5_ET
LRRC4C	-0.056124840782841	0.7487918567365092	0.885987074317985	negative	L5_ET
MCHR2	-0.5838111578918641	0.0002317673053845	0.0050845411585586	negative	L5_ET
MGAT4C	-0.4281281824540337	0.0102960256876009	0.0700506486652614	negative	L5_ET
MIR4500HG	-0.6485380471363968	2.516763452791498e-05	0.0010232824630589	negative	L5_ET
NFIA	-0.7273666551705883	7.431660229683881e-07	9.059333288543516e-05	negative	L5_ET
NRP1	-0.4697282528835264	0.0044133361921958	0.0393970356688585	negative	L5_ET
NRP2	-0.8049261085137103	5.584577821809413e-09	4.054669430910863e-06	negative	L5_ET
NWD2	-0.7304690333043131	6.313417140787856e-07	8.227407790221577e-05	negative	L5_ET
PDE10A	-0.4157186699191342	0.0130035429919173	0.0814230061592462	negative	L5_ET
PDE1A	-0.8332705632809239	5.244914800463564e-10	7.996921596266798e-07	negative	L5_ET
PDE8B	-0.1844633998260924	0.2887790549825318	0.555371190693023	negative	L5_ET
PDZRN4	-0.5787345391275871	0.0002705217221075	0.0055813865994235	negative	L5_ET
PITPNC1	-0.3876562495277137	0.021396531219124	0.1142672194388737	negative	L5_ET
PLCH1	-0.7933626991061903	1.3162923338299669e-08	6.7578925224478965e-06	negative	L5_ET
PQLC2L	-0.6130017157864573	9.04496469322887e-05	0.002641926756277	negative	L5_ET
PROS1	-0.5833881063281744	0.0002347958122105	0.0051141882125348	negative	L5_ET
PTPRZ1	-0.2250634318829505	0.193639156489119	0.4437721657883057	negative	L5_ET
RAB31	-0.6954967707059598	3.5266153495134027e-06	0.000267513951413	negative	L5_ET
ROBO1	-0.5863494672740026	0.0002143184559127	0.004791368764373	negative	L5_ET
RREB1	-0.7847606506444986	2.4070950229511245e-08	9.919183193225893e-06	negative	L5_ET
SLC35F3	-0.5831060719523812	0.0002368344223769	0.0051365781479102	negative	L5_ET
SPHKAP	-0.6361285346014974	4.006370095369399e-05	0.0014406869067004	negative	L5_ET
TCERG1L	-0.8370780273541318	3.691823045893594e-10	7.318715888199537e-07	negative	L5_ET
TEC	-0.5632226484589626	0.0004272829301634	0.0076825269294836	negative	L5_ET
TIMP2	-0.7129829020051366	1.5396113117417837e-06	0.0001504772671161	negative	L5_ET
TMEFF2	-0.6629218003018486	1.4296061454431662e-05	0.000679040651077	negative	L5_ET
TRIM22	-0.7270062581580199	7.572710301937142e-07	9.091426297136662e-05	negative	L5_ET
TXK	-0.603271529821593	0.0001250412197827	0.0032478764531987	negative	L5_ET
VWA3A	-0.8091566241506079	4.02311783100772e-09	3.766104531118649e-06	negative	L5_ET
ZDHHC2	-0.6103223892164222	9.89912079659623e-05	0.0027643204173205	negative	L5_ET
ZEB2	-0.7678385880969083	7.314668617247229e-08	1.9915491501280093e-05	negative	L5_ET
ADGRV1	0.6488200815121901	2.489709333488436e-05	0.0019966085682725	positive	L5_6_NP
AKAP13	0.7407632880207639	3.615905706374005e-07	8.530505010308449e-05	positive	L5_6_NP
KCNQ5	0.8398983711120634	2.829768584686557e-10	8.169541903990091e-07	positive	L5_6_NP
KLF12	0.6144118876654233	8.622582843248403e-05	0.0049953304351421	positive	L5_6_NP
SPATA13	0.5448904140324065	0.0007129821060928	0.0210396525412958	positive	L5_6_NP
STXBP6	0.7892732006571893	1.759866276132412e-08	9.420333498808232e-06	positive	L5_6_NP
ANKRD44	-0.7806711521954975	3.1768802798891196e-08	1.4110235950830594e-05	negative	L5_6_NP
ARAP2	-0.7975932147430878	9.68033990428536e-09	6.210475845260408e-06	negative	L5_6_NP
BRINP3	-0.4343329387214835	0.0091324568206131	0.1099321869677976	negative	L5_6_NP
CDK6	-0.4176929105496863	0.0125364378284508	0.1320098334738148	negative	L5_6_NP
CHRNA7	-0.8814984415415562	2.7317325860179125e-12	4.7319071855002284e-08	negative	L5_6_NP
CNTN6	-0.8401804054878567	2.7547372648074856e-10	8.169541903990091e-07	negative	L5_6_NP
COL12A1	-0.7963240600520185	1.0623194707501841e-08	6.571963525833816e-06	negative	L5_6_NP
COL9A1	-0.6612295940470896	1.5303482660562074e-05	0.0014025763314616	negative	L5_6_NP
DCC	-0.8078874694595386	4.442801678216686e-09	4.322660732954247e-06	negative	L5_6_NP
DIAPH3	-0.701560509785513	2.663312025684448e-06	0.0003902498527163	negative	L5_6_NP
GALNT10	-0.7198927442120693	1.091087575371544e-06	0.0001928552957202	negative	L5_6_NP
GPC5	-0.8307322538987854	6.596343669469015e-10	1.1426186504254231e-06	negative	L5_6_NP
GPC6	-0.6005922032515578	0.0001364529982975	0.0067532538186023	negative	L5_6_NP
GRIK1	-0.8329885289051308	5.381245698353187e-10	1.062581290761887e-06	negative	L5_6_NP
ITGA8	-0.7299049645527267	6.504476561997238e-07	0.0001341315988177	negative	L5_6_NP
LRRC1	-0.8341166664083034	4.854910191154244e-10	1.062581290761887e-06	negative	L5_6_NP
MAST4	-0.6438844799358096	3.003354912640347e-05	0.0022817593770507	negative	L5_6_NP
NFIA	-0.3786311495023322	0.0249029865920381	0.2000786334634904	negative	L5_6_NP
NRP2	-0.8045030569500204	5.768244308482675e-09	4.683531677099582e-06	negative	L5_6_NP
PDE1A	-0.5058286529850523	0.0019357527234851	0.0412436761084986	negative	L5_6_NP
PELI2	-0.8281939445166469	8.26505879995822e-10	1.3015213502988757e-06	negative	L5_6_NP
PLD5	-0.6932404956996145	3.908237115753279e-06	0.0005167823154128	negative	L5_6_NP
PRKG2	-0.7885681147177063	1.8490436379140972e-08	9.420333498808232e-06	negative	L5_6_NP
PTGER3	-0.7497883880461453	2.170626466387949e-07	6.163867483733123e-05	negative	L5_6_NP
PTPRO	-0.7755945334312204	4.4473420395888236e-08	1.711930195772391e-05	negative	L5_6_NP
ROBO1	-0.5983359282452124	0.0001467785932056	0.0070821693356782	negative	L5_6_NP
RUNX2	-0.7200337613999658	1.0833329618068718e-06	0.0001928552957202	negative	L5_6_NP
SATB2	-0.7455578724092478	2.76448353729126e-07	7.255512701963514e-05	negative	L5_6_NP
SEMA3C	-0.731879205183279	5.858072463592328e-07	0.0001252759644621	negative	L5_6_NP
SPHKAP	-0.8463851617553064	1.5048794598451138e-10	6.516880500859265e-07	negative	L5_6_NP
TIMP2	-0.6351414142862213	4.153686884304772e-05	0.0029854839921131	negative	L5_6_NP
UNC13C	-0.6055278048279383	0.0001161041977559	0.0061129389468979	negative	L5_6_NP
CDH9	0.3941430401709565	0.0191380461862886	0.1761532679543049	positive	L6_CT
CELSR1	0.5503900843603734	0.000613348137376	0.022628309324808	positive	L6_CT
CSGALNACT1	0.5653379062774114	0.0004019955023751	0.0181067492244513	positive	L6_CT
EDIL3	0.8129640882238157	2.974030785525554e-09	5.1315757346249015e-06	positive	L6_CT
ERBB4	0.3634012932095009	0.0318888804222941	0.2343707328808915	positive	L6_CT
FAM198B	0.6079250970221803	0.0001072412530936	0.0078101576238427	positive	L6_CT
GSE1	0.6106044235922153	9.805914117630786e-05	0.0073075235738397	positive	L6_CT
MBP	0.7265205520432088	7.766687723095103e-07	0.0002354250977253	positive	L6_CT
PHLDB2	0.6311929330251169	4.7931832344446925e-05	0.0045174745013373	positive	L6_CT
POU6F2	0.6248471595697704	6.00891498927148e-05	0.0053275087796185	positive	L6_CT
SERPINE2	0.567171129720067	0.0003811666089616	0.0174133364676575	positive	L6_CT
SGCZ	0.6423332908689472	3.183552583012242e-05	0.0033739168541418	positive	L6_CT
TENM3	0.6458587205663618	2.787381225505723e-05	0.0030952350628375	positive	L6_CT
TRPS1	0.6225908845634252	6.504068423514619e-05	0.0055472531866105	positive	L6_CT
UNC5C	0.6679984190661257	1.162442649825788e-05	0.0016822420050478	positive	L6_CT
ADRA1B	-0.4351790418488629	0.008982815748201	0.117147407004592	negative	L6_CT
COL5A2	-0.5928362579172456	0.0001749432761481	0.0108402006278449	negative	L6_CT
DCHS2	-0.7734792756127716	5.10352502141018e-08	3.577411554851617e-05	negative	L6_CT
FHOD3	-0.7235591910973804	9.051350073992722e-07	0.000260295940397	negative	L6_CT
MEGF11	-0.4917269341953938	0.0026993293736008	0.0569109157874209	negative	L6_CT
MGAT4C	-0.7077652660529629	1.983887191470664e-06	0.0004684270904408	negative	L6_CT
RUNX2	-0.871063169637209	1.0142824294559404e-11	1.13756845875631e-07	negative	L6_CT
SATB2	-0.780812169383394	3.146935932641464e-08	2.6643769711554163e-05	negative	L6_CT
SDK1	-0.5272632655453334	0.0011356640933816	0.0334305528591136	negative	L6_CT
SFMBT2	-0.4152956183554444	0.0131055232417326	0.1437506072544278	negative	L6_CT
SORBS2	-0.7454168552213511	2.786634074656522e-07	0.0001096613840852	negative	L6_CT
SORCS3	-0.6097583204648359	0.000100879280625	0.0074680631805289	negative	L6_CT
SULF2	-0.8425776976820986	2.1875835985344687e-10	8.178281283121112e-07	negative	L6_CT
TOX	-0.6564350096586057	1.8517759402020816e-05	0.0023335497817231	negative	L6_CT
