# Supplementary material for: Single-cell multiomic human brain atlas reveals regulatory drivers of cortical regionality
Source: Nat Commun. 2026 Feb 21;17:3051. doi: 10.1038/s41467-026-69368-2 (PMC13039890; doi:10.1038/s41467-026-69368-2)
Supplement: Supplementary file 16 — Source data [file 41467_2026_69368_MOESM16_ESM.zip › Source Data Final/FigS10d.xlsx]

## Sheet: FigureS10d_L5IT
	A24	A9	FI	M1C	S1C	MTG	A1C	AnG	V1C
chr8-13276443-13276944	-1.89566	-0.093409	-0.992026	-0.284945	1.33228	0.274746	0.200887	-0.101159	1.55929
chr8-13276443-13276944	-1.89566	-0.093409	-0.992026	-0.284945	1.33228	0.274746	0.200887	-0.101159	1.55929
chr8-13276443-13276944	-1.89566	-0.093409	-0.992026	-0.284945	1.33228	0.274746	0.200887	-0.101159	1.55929
chr2-191441867-191442368	-0.732256	-1.32913	-0.886702	0.0655021	0.249867	-0.166554	0.00735476	0.416399	2.37552
chr2-191441867-191442368	-0.732256	-1.32913	-0.886702	0.0655021	0.249867	-0.166554	0.00735476	0.416399	2.37552
chr8-41895904-41896405	-1.85419	-0.339361	-0.93254	0.271193	0.690365	-0.140333	-0.0681305	0.416066	1.95693
chr8-41895904-41896405	-1.85419	-0.339361	-0.93254	0.271193	0.690365	-0.140333	-0.0681305	0.416066	1.95693
chr22-50011696-50012197	-2.14357	-0.350758	-0.7005	-0.421138	0.262647	0.729179	0.503489	0.554746	1.56591
chr3-120450712-120451213	-1.07276	-1.44075	-0.96069	-0.0603151	-0.114817	0.642073	0.545081	0.491784	1.97039
chr3-120450712-120451213	-1.07276	-1.44075	-0.96069	-0.0603151	-0.114817	0.642073	0.545081	0.491784	1.97039
chr3-120450712-120451213	-1.07276	-1.44075	-0.96069	-0.0603151	-0.114817	0.642073	0.545081	0.491784	1.97039
chr3-120450712-120451213	-1.07276	-1.44075	-0.96069	-0.0603151	-0.114817	0.642073	0.545081	0.491784	1.97039
chr15-61124327-61124828	-2.15882	-0.331793	-0.206223	-0.0123907	0.0620177	-0.432092	0.66506	0.641605	1.77263
chr15-61124327-61124828	-2.15882	-0.331793	-0.206223	-0.0123907	0.0620177	-0.432092	0.66506	0.641605	1.77263
chr15-61124327-61124828	-2.15882	-0.331793	-0.206223	-0.0123907	0.0620177	-0.432092	0.66506	0.641605	1.77263
chr15-61124327-61124828	-2.15882	-0.331793	-0.206223	-0.0123907	0.0620177	-0.432092	0.66506	0.641605	1.77263
chr15-61124327-61124828	-2.15882	-0.331793	-0.206223	-0.0123907	0.0620177	-0.432092	0.66506	0.641605	1.77263
chr15-61124327-61124828	-2.15882	-0.331793	-0.206223	-0.0123907	0.0620177	-0.432092	0.66506	0.641605	1.77263
chr15-61124327-61124828	-2.15882	-0.331793	-0.206223	-0.0123907	0.0620177	-0.432092	0.66506	0.641605	1.77263
chr15-61124327-61124828	-2.15882	-0.331793	-0.206223	-0.0123907	0.0620177	-0.432092	0.66506	0.641605	1.77263
chr1-210251487-210251988	-1.21008	-1.53753	-0.0368033	-0.984611	-0.0201909	0.294817	1.26582	0.995972	1.2326
chr1-210251487-210251988	-1.21008	-1.53753	-0.0368033	-0.984611	-0.0201909	0.294817	1.26582	0.995972	1.2326
chr1-210251487-210251988	-1.21008	-1.53753	-0.0368033	-0.984611	-0.0201909	0.294817	1.26582	0.995972	1.2326
chr17-20074050-20074551	-2.10263	-1.14994	-0.275151	0.609112	1.01899	-0.0660932	0.177265	0.633023	1.15543
chr17-20074050-20074551	-2.10263	-1.14994	-0.275151	0.609112	1.01899	-0.0660932	0.177265	0.633023	1.15543
chr17-20074050-20074551	-2.10263	-1.14994	-0.275151	0.609112	1.01899	-0.0660932	0.177265	0.633023	1.15543
chr11-114109828-114110329	-1.29596	0.275156	-1.90871	-0.261885	0.625949	0.717719	-0.068076	0.330879	1.58492
chr11-114109828-114110329	-1.29596	0.275156	-1.90871	-0.261885	0.625949	0.717719	-0.068076	0.330879	1.58492
chr11-114109828-114110329	-1.29596	0.275156	-1.90871	-0.261885	0.625949	0.717719	-0.068076	0.330879	1.58492
chr11-114109828-114110329	-1.29596	0.275156	-1.90871	-0.261885	0.625949	0.717719	-0.068076	0.330879	1.58492
chr7-55018985-55019486	-1.51641	-1.12751	-0.410494	0.285773	0.477186	-0.882328	0.95265	0.478674	1.74246
chr7-55018985-55019486	-1.51641	-1.12751	-0.410494	0.285773	0.477186	-0.882328	0.95265	0.478674	1.74246
chr5-168404474-168404975	-2.05514	-0.758152	-0.424073	0.383812	0.537783	-0.443254	0.176343	1.18506	1.39761
chr5-168404474-168404975	-2.05514	-0.758152	-0.424073	0.383812	0.537783	-0.443254	0.176343	1.18506	1.39761
chr5-168404474-168404975	-2.05514	-0.758152	-0.424073	0.383812	0.537783	-0.443254	0.176343	1.18506	1.39761
chr5-168404474-168404975	-2.05514	-0.758152	-0.424073	0.383812	0.537783	-0.443254	0.176343	1.18506	1.39761
chr4-105894866-105895367	-1.46337	-0.668949	0.0199669	-0.344028	-0.320793	-0.618045	0.765804	0.375554	2.25386
chr4-105894866-105895367	-1.46337	-0.668949	0.0199669	-0.344028	-0.320793	-0.618045	0.765804	0.375554	2.25386
chr4-105894866-105895367	-1.46337	-0.668949	0.0199669	-0.344028	-0.320793	-0.618045	0.765804	0.375554	2.25386
chr4-105894866-105895367	-1.46337	-0.668949	0.0199669	-0.344028	-0.320793	-0.618045	0.765804	0.375554	2.25386
chr2-197847788-197848289	-1.84929	-0.82038	-0.499062	-0.384983	-0.0172296	0.649263	0.412639	0.634022	1.87503
chr22-35523301-35523802	-1.48074	-0.94173	0.0322638	-1.0275	0.132729	0.178284	1.74574	0.0321547	1.32879
chr4-7296023-7296524	-1.54969	-0.610597	-1.00272	-0.352863	-0.0928717	0.0726391	1.18653	0.498875	1.85069
chr1-203219303-203219804	-2.55157	0.144422	-0.241563	-0.0479735	0.692437	0.118584	-0.0452195	0.810152	1.12073
chr4-7352591-7353092	-0.889189	-1.38672	-1.15533	-0.000230411	0.593399	-0.41764	0.807149	0.601468	1.8471
chr4-7352591-7353092	-0.889189	-1.38672	-1.15533	-0.000230411	0.593399	-0.41764	0.807149	0.601468	1.8471
chr1-212950399-212950900	-1.7927	-0.548627	-0.865675	-0.211119	0.62585	-0.0639503	0.376256	0.505535	1.97443
chr1-212950399-212950900	-1.7927	-0.548627	-0.865675	-0.211119	0.62585	-0.0639503	0.376256	0.505535	1.97443
chr17-32341905-32342406	-0.449611	-1.76474	-0.318252	-1.08735	-0.113249	0.933554	0.500247	0.592149	1.70725
chr15-63504409-63504910	-0.720019	-1.16997	-0.779685	-0.298156	0.14518	-1.00361	1.23812	0.791345	1.7968
chr1-36942210-36942711	-2.22114	-0.405482	0.029013	-0.293505	-0.313858	0.0775813	0.865126	0.682109	1.58016
chr4-121697004-121697505	-1.55421	-1.0642	-1.00705	0.797209	1.10915	-0.313783	0.214447	0.287052	1.53139
chr9-101640196-101640697	2.12045	0.0837876	0.014535	0.796864	0.604729	-1.02912	-0.683074	-0.680644	-1.22752
chr9-101640196-101640697	2.12045	0.0837876	0.014535	0.796864	0.604729	-1.02912	-0.683074	-0.680644	-1.22752
chr9-101640196-101640697	2.12045	0.0837876	0.014535	0.796864	0.604729	-1.02912	-0.683074	-0.680644	-1.22752
chr9-101640196-101640697	2.12045	0.0837876	0.014535	0.796864	0.604729	-1.02912	-0.683074	-0.680644	-1.22752
chr9-101640196-101640697	2.12045	0.0837876	0.014535	0.796864	0.604729	-1.02912	-0.683074	-0.680644	-1.22752
chr9-101640196-101640697	2.12045	0.0837876	0.014535	0.796864	0.604729	-1.02912	-0.683074	-0.680644	-1.22752
chr9-101640196-101640697	2.12045	0.0837876	0.014535	0.796864	0.604729	-1.02912	-0.683074	-0.680644	-1.22752
chr21-39317033-39317534	1.99219	0.138983	0.679802	0.324303	-0.0657449	-0.0976497	-0.5655	-0.423594	-1.98279
chr21-39317033-39317534	1.99219	0.138983	0.679802	0.324303	-0.0657449	-0.0976497	-0.5655	-0.423594	-1.98279
chr21-39317033-39317534	1.99219	0.138983	0.679802	0.324303	-0.0657449	-0.0976497	-0.5655	-0.423594	-1.98279
chr21-39317033-39317534	1.99219	0.138983	0.679802	0.324303	-0.0657449	-0.0976497	-0.5655	-0.423594	-1.98279
chr21-39317033-39317534	1.99219	0.138983	0.679802	0.324303	-0.0657449	-0.0976497	-0.5655	-0.423594	-1.98279
chr21-39317033-39317534	1.99219	0.138983	0.679802	0.324303	-0.0657449	-0.0976497	-0.5655	-0.423594	-1.98279
chr21-39317033-39317534	1.99219	0.138983	0.679802	0.324303	-0.0657449	-0.0976497	-0.5655	-0.423594	-1.98279
chr21-39317033-39317534	1.99219	0.138983	0.679802	0.324303	-0.0657449	-0.0976497	-0.5655	-0.423594	-1.98279
chr1-39293473-39293974	1.52074	0.737733	0.537559	-0.0977975	0.440909	0.10108	-0.103106	-0.973361	-2.16376
chr1-39293473-39293974	1.52074	0.737733	0.537559	-0.0977975	0.440909	0.10108	-0.103106	-0.973361	-2.16376
chr1-39293473-39293974	1.52074	0.737733	0.537559	-0.0977975	0.440909	0.10108	-0.103106	-0.973361	-2.16376
chr1-39293473-39293974	1.52074	0.737733	0.537559	-0.0977975	0.440909	0.10108	-0.103106	-0.973361	-2.16376
chr1-39293473-39293974	1.52074	0.737733	0.537559	-0.0977975	0.440909	0.10108	-0.103106	-0.973361	-2.16376
chr1-39293473-39293974	1.52074	0.737733	0.537559	-0.0977975	0.440909	0.10108	-0.103106	-0.973361	-2.16376
chr1-39293473-39293974	1.52074	0.737733	0.537559	-0.0977975	0.440909	0.10108	-0.103106	-0.973361	-2.16376
chr12-13425837-13426338	1.54826	0.131251	0.0872552	1.13048	0.440216	0.00482229	-0.744614	-0.531438	-2.06624
chr12-13425837-13426338	1.54826	0.131251	0.0872552	1.13048	0.440216	0.00482229	-0.744614	-0.531438	-2.06624
chr12-13425837-13426338	1.54826	0.131251	0.0872552	1.13048	0.440216	0.00482229	-0.744614	-0.531438	-2.06624
chr12-13425837-13426338	1.54826	0.131251	0.0872552	1.13048	0.440216	0.00482229	-0.744614	-0.531438	-2.06624
chr12-13425837-13426338	1.54826	0.131251	0.0872552	1.13048	0.440216	0.00482229	-0.744614	-0.531438	-2.06624
chr14-75091384-75091885	1.44257	1.17268	-0.171459	0.162514	0.914362	-0.477124	-0.519613	-0.565848	-1.95809
chr14-75091384-75091885	1.44257	1.17268	-0.171459	0.162514	0.914362	-0.477124	-0.519613	-0.565848	-1.95809
chr14-75091384-75091885	1.44257	1.17268	-0.171459	0.162514	0.914362	-0.477124	-0.519613	-0.565848	-1.95809
chr14-75091384-75091885	1.44257	1.17268	-0.171459	0.162514	0.914362	-0.477124	-0.519613	-0.565848	-1.95809
chr14-75091384-75091885	1.44257	1.17268	-0.171459	0.162514	0.914362	-0.477124	-0.519613	-0.565848	-1.95809
chr14-75091384-75091885	1.44257	1.17268	-0.171459	0.162514	0.914362	-0.477124	-0.519613	-0.565848	-1.95809
chr14-75091384-75091885	1.44257	1.17268	-0.171459	0.162514	0.914362	-0.477124	-0.519613	-0.565848	-1.95809
chr14-75091384-75091885	1.44257	1.17268	-0.171459	0.162514	0.914362	-0.477124	-0.519613	-0.565848	-1.95809
chr14-75091384-75091885	1.44257	1.17268	-0.171459	0.162514	0.914362	-0.477124	-0.519613	-0.565848	-1.95809
chr14-75091384-75091885	1.44257	1.17268	-0.171459	0.162514	0.914362	-0.477124	-0.519613	-0.565848	-1.95809
chr14-75091384-75091885	1.44257	1.17268	-0.171459	0.162514	0.914362	-0.477124	-0.519613	-0.565848	-1.95809
chr14-75091384-75091885	1.44257	1.17268	-0.171459	0.162514	0.914362	-0.477124	-0.519613	-0.565848	-1.95809
chr14-75091384-75091885	1.44257	1.17268	-0.171459	0.162514	0.914362	-0.477124	-0.519613	-0.565848	-1.95809
chr14-75091384-75091885	1.44257	1.17268	-0.171459	0.162514	0.914362	-0.477124	-0.519613	-0.565848	-1.95809
chr12-55729698-55730199	0.559969	0.832066	0.929523	-0.171203	0.754851	-0.12048	0.433822	-0.851386	-2.36715
chr12-55729698-55730199	0.559969	0.832066	0.929523	-0.171203	0.754851	-0.12048	0.433822	-0.851386	-2.36715
chr12-55729698-55730199	0.559969	0.832066	0.929523	-0.171203	0.754851	-0.12048	0.433822	-0.851386	-2.36715
chr5-114523183-114523684	1.5398	1.05922	0.193035	0.549826	0.072972	0.132533	-0.968434	-0.62568	-1.95327
chr5-114523183-114523684	1.5398	1.05922	0.193035	0.549826	0.072972	0.132533	-0.968434	-0.62568	-1.95327
chr5-114523183-114523684	1.5398	1.05922	0.193035	0.549826	0.072972	0.132533	-0.968434	-0.62568	-1.95327
chr5-114523183-114523684	1.5398	1.05922	0.193035	0.549826	0.072972	0.132533	-0.968434	-0.62568	-1.95327
chr1-53311348-53311849	1.84288	0.774291	0.537106	0.162868	0.165558	-0.530325	-0.636769	-0.353403	-1.9622
chr15-49365384-49365885	2.65358	0.0704604	-0.110503	0.124477	-0.476114	-0.490189	-0.926122	-0.0737774	-0.771817
chr15-49365384-49365885	2.65358	0.0704604	-0.110503	0.124477	-0.476114	-0.490189	-0.926122	-0.0737774	-0.771817
chr15-49365384-49365885	2.65358	0.0704604	-0.110503	0.124477	-0.476114	-0.490189	-0.926122	-0.0737774	-0.771817
chr15-49365384-49365885	2.65358	0.0704604	-0.110503	0.124477	-0.476114	-0.490189	-0.926122	-0.0737774	-0.771817
chr15-49365384-49365885	2.65358	0.0704604	-0.110503	0.124477	-0.476114	-0.490189	-0.926122	-0.0737774	-0.771817
chr15-64180348-64180849	1.00204	0.858169	0.353598	1.06062	0.0452427	-0.455103	-0.12596	-0.360704	-2.37789
chr15-64180348-64180849	1.00204	0.858169	0.353598	1.06062	0.0452427	-0.455103	-0.12596	-0.360704	-2.37789
chr15-64180348-64180849	1.00204	0.858169	0.353598	1.06062	0.0452427	-0.455103	-0.12596	-0.360704	-2.37789
chr15-64180348-64180849	1.00204	0.858169	0.353598	1.06062	0.0452427	-0.455103	-0.12596	-0.360704	-2.37789
chr15-64180348-64180849	1.00204	0.858169	0.353598	1.06062	0.0452427	-0.455103	-0.12596	-0.360704	-2.37789
chr15-64180348-64180849	1.00204	0.858169	0.353598	1.06062	0.0452427	-0.455103	-0.12596	-0.360704	-2.37789
chr15-64180348-64180849	1.00204	0.858169	0.353598	1.06062	0.0452427	-0.455103	-0.12596	-0.360704	-2.37789
chr15-64180348-64180849	1.00204	0.858169	0.353598	1.06062	0.0452427	-0.455103	-0.12596	-0.360704	-2.37789
chr15-64180348-64180849	1.00204	0.858169	0.353598	1.06062	0.0452427	-0.455103	-0.12596	-0.360704	-2.37789
chr15-64180348-64180849	1.00204	0.858169	0.353598	1.06062	0.0452427	-0.455103	-0.12596	-0.360704	-2.37789
chr1-156155576-156156077	1.49358	1.15494	0.385543	-0.101358	0.0197471	0.503496	-0.788629	-0.68432	-1.983
chr1-156155576-156156077	1.49358	1.15494	0.385543	-0.101358	0.0197471	0.503496	-0.788629	-0.68432	-1.983
chr1-156155576-156156077	1.49358	1.15494	0.385543	-0.101358	0.0197471	0.503496	-0.788629	-0.68432	-1.983
chr3-62913015-62913516	1.03278	0.615485	0.710067	0.680566	0.313593	0.122241	-0.362276	-0.690503	-2.42195
chr3-62913015-62913516	1.03278	0.615485	0.710067	0.680566	0.313593	0.122241	-0.362276	-0.690503	-2.42195
chr3-62913015-62913516	1.03278	0.615485	0.710067	0.680566	0.313593	0.122241	-0.362276	-0.690503	-2.42195
chr3-62913015-62913516	1.03278	0.615485	0.710067	0.680566	0.313593	0.122241	-0.362276	-0.690503	-2.42195
chr3-62913015-62913516	1.03278	0.615485	0.710067	0.680566	0.313593	0.122241	-0.362276	-0.690503	-2.42195
chr3-62913015-62913516	1.03278	0.615485	0.710067	0.680566	0.313593	0.122241	-0.362276	-0.690503	-2.42195
chr3-62913015-62913516	1.03278	0.615485	0.710067	0.680566	0.313593	0.122241	-0.362276	-0.690503	-2.42195
chr20-43824777-43825278	1.71178	0.643453	0.888339	-0.134647	-0.931238	-0.407687	0.0183984	0.158308	-1.94671
chr6-142361817-142362318	1.63127	0.144009	0.50758	0.726261	0.282503	0.00629684	-0.640424	-0.459264	-2.19823
chr6-142361817-142362318	1.63127	0.144009	0.50758	0.726261	0.282503	0.00629684	-0.640424	-0.459264	-2.19823
chr6-142361817-142362318	1.63127	0.144009	0.50758	0.726261	0.282503	0.00629684	-0.640424	-0.459264	-2.19823
chr6-142361817-142362318	1.63127	0.144009	0.50758	0.726261	0.282503	0.00629684	-0.640424	-0.459264	-2.19823
chr6-142361817-142362318	1.63127	0.144009	0.50758	0.726261	0.282503	0.00629684	-0.640424	-0.459264	-2.19823
chr6-142361817-142362318	1.63127	0.144009	0.50758	0.726261	0.282503	0.00629684	-0.640424	-0.459264	-2.19823
chr15-45362059-45362560	1.67376	0.324346	1.26887	-0.607854	-0.191825	-0.723372	0.216015	-0.0893494	-1.87059
chr15-45362059-45362560	1.67376	0.324346	1.26887	-0.607854	-0.191825	-0.723372	0.216015	-0.0893494	-1.87059
chr15-45362059-45362560	1.67376	0.324346	1.26887	-0.607854	-0.191825	-0.723372	0.216015	-0.0893494	-1.87059
chr19-55069180-55069681	1.68221	0.907741	0.112683	-0.493569	-0.101994	0.597908	-1.16298	0.273168	-1.81516
chr16-17070887-17071388	1.34314	0.522404	1.08154	-0.400767	-0.125529	-0.174537	0.243743	-0.152523	-2.33748
chr16-17070887-17071388	1.34314	0.522404	1.08154	-0.400767	-0.125529	-0.174537	0.243743	-0.152523	-2.33748
chr16-17070887-17071388	1.34314	0.522404	1.08154	-0.400767	-0.125529	-0.174537	0.243743	-0.152523	-2.33748
chr16-17070887-17071388	1.34314	0.522404	1.08154	-0.400767	-0.125529	-0.174537	0.243743	-0.152523	-2.33748
chr16-17070887-17071388	1.34314	0.522404	1.08154	-0.400767	-0.125529	-0.174537	0.243743	-0.152523	-2.33748
chr16-17070887-17071388	1.34314	0.522404	1.08154	-0.400767	-0.125529	-0.174537	0.243743	-0.152523	-2.33748
chr16-17070887-17071388	1.34314	0.522404	1.08154	-0.400767	-0.125529	-0.174537	0.243743	-0.152523	-2.33748
chr16-17070887-17071388	1.34314	0.522404	1.08154	-0.400767	-0.125529	-0.174537	0.243743	-0.152523	-2.33748
chr20-63740242-63740743	1.67646	0.485442	0.734375	-0.143332	0.261146	0.454299	-1.91847	-0.430199	-1.11973
chr20-63740242-63740743	1.67646	0.485442	0.734375	-0.143332	0.261146	0.454299	-1.91847	-0.430199	-1.11973
chr20-63740242-63740743	1.67646	0.485442	0.734375	-0.143332	0.261146	0.454299	-1.91847	-0.430199	-1.11973
chr20-63740242-63740743	1.67646	0.485442	0.734375	-0.143332	0.261146	0.454299	-1.91847	-0.430199	-1.11973
chr20-63740242-63740743	1.67646	0.485442	0.734375	-0.143332	0.261146	0.454299	-1.91847	-0.430199	-1.11973
chr20-63740242-63740743	1.67646	0.485442	0.734375	-0.143332	0.261146	0.454299	-1.91847	-0.430199	-1.11973
chr20-63740242-63740743	1.67646	0.485442	0.734375	-0.143332	0.261146	0.454299	-1.91847	-0.430199	-1.11973
chr20-63740242-63740743	1.67646	0.485442	0.734375	-0.143332	0.261146	0.454299	-1.91847	-0.430199	-1.11973
chr20-63740242-63740743	1.67646	0.485442	0.734375	-0.143332	0.261146	0.454299	-1.91847	-0.430199	-1.11973
chr20-63740242-63740743	1.67646	0.485442	0.734375	-0.143332	0.261146	0.454299	-1.91847	-0.430199	-1.11973
chr20-63740242-63740743	1.67646	0.485442	0.734375	-0.143332	0.261146	0.454299	-1.91847	-0.430199	-1.11973
chr18-3612458-3612959	1.84143	1.18836	0.128222	0.188522	-0.496987	0.26754	-1.35972	-0.41317	-1.34419
chr18-3612458-3612959	1.84143	1.18836	0.128222	0.188522	-0.496987	0.26754	-1.35972	-0.41317	-1.34419
chr18-3612458-3612959	1.84143	1.18836	0.128222	0.188522	-0.496987	0.26754	-1.35972	-0.41317	-1.34419
chr18-3612458-3612959	1.84143	1.18836	0.128222	0.188522	-0.496987	0.26754	-1.35972	-0.41317	-1.34419
chr18-3612458-3612959	1.84143	1.18836	0.128222	0.188522	-0.496987	0.26754	-1.35972	-0.41317	-1.34419
chr21-34715645-34716146	1.68052	0.87174	0.116063	0.440244	-0.629972	-0.105364	0.595015	-1.34028	-1.62797
chr1-77412410-77412911	0.794287	1.62528	0.479674	0.197438	-0.264471	0.0436741	-0.662598	0.0110107	-2.2243
chr1-77412410-77412911	0.794287	1.62528	0.479674	0.197438	-0.264471	0.0436741	-0.662598	0.0110107	-2.2243
chr1-77412410-77412911	0.794287	1.62528	0.479674	0.197438	-0.264471	0.0436741	-0.662598	0.0110107	-2.2243
chr10-97413998-97414499	1.73944	0.465587	1.27043	-0.390479	-0.155093	-0.548664	-0.207278	-0.293221	-1.88071
chr10-97413998-97414499	1.73944	0.465587	1.27043	-0.390479	-0.155093	-0.548664	-0.207278	-0.293221	-1.88071
chr10-97413998-97414499	1.73944	0.465587	1.27043	-0.390479	-0.155093	-0.548664	-0.207278	-0.293221	-1.88071
chr10-97413998-97414499	1.73944	0.465587	1.27043	-0.390479	-0.155093	-0.548664	-0.207278	-0.293221	-1.88071
chr10-97413998-97414499	1.73944	0.465587	1.27043	-0.390479	-0.155093	-0.548664	-0.207278	-0.293221	-1.88071
chr10-97413998-97414499	1.73944	0.465587	1.27043	-0.390479	-0.155093	-0.548664	-0.207278	-0.293221	-1.88071
chr10-97413998-97414499	1.73944	0.465587	1.27043	-0.390479	-0.155093	-0.548664	-0.207278	-0.293221	-1.88071
chr4-997368-997869	1.11159	2.05117	-0.157717	0.514731	-0.0282028	-0.505869	-0.96386	-0.873819	-1.14802
chr4-997368-997869	1.11159	2.05117	-0.157717	0.514731	-0.0282028	-0.505869	-0.96386	-0.873819	-1.14802
chr4-997368-997869	1.11159	2.05117	-0.157717	0.514731	-0.0282028	-0.505869	-0.96386	-0.873819	-1.14802
chr4-997368-997869	1.11159	2.05117	-0.157717	0.514731	-0.0282028	-0.505869	-0.96386	-0.873819	-1.14802
chr4-997368-997869	1.11159	2.05117	-0.157717	0.514731	-0.0282028	-0.505869	-0.96386	-0.873819	-1.14802
chr4-997368-997869	1.11159	2.05117	-0.157717	0.514731	-0.0282028	-0.505869	-0.96386	-0.873819	-1.14802
chr4-997368-997869	1.11159	2.05117	-0.157717	0.514731	-0.0282028	-0.505869	-0.96386	-0.873819	-1.14802
chr4-997368-997869	1.11159	2.05117	-0.157717	0.514731	-0.0282028	-0.505869	-0.96386	-0.873819	-1.14802
chr4-997368-997869	1.11159	2.05117	-0.157717	0.514731	-0.0282028	-0.505869	-0.96386	-0.873819	-1.14802
chr20-63835088-63835589	1.31609	1.3177	0.654145	-0.134244	-1.04981	0.10898	0.000247547	-0.233992	-1.97912
chr20-63835088-63835589	1.31609	1.3177	0.654145	-0.134244	-1.04981	0.10898	0.000247547	-0.233992	-1.97912
chr12-13471504-13472005	1.47013	0.322584	0.89931	-0.29377	-0.279143	0.198579	0.45257	-0.468543	-2.30172
chr12-13471504-13472005	1.47013	0.322584	0.89931	-0.29377	-0.279143	0.198579	0.45257	-0.468543	-2.30172
chr12-13471504-13472005	1.47013	0.322584	0.89931	-0.29377	-0.279143	0.198579	0.45257	-0.468543	-2.30172
chr12-13471504-13472005	1.47013	0.322584	0.89931	-0.29377	-0.279143	0.198579	0.45257	-0.468543	-2.30172
chr16-67389351-67389852	1.31191	1.03449	0.164467	0.406091	1.24485	-0.958187	-1.18029	-0.778243	-1.24509
chr16-67389351-67389852	1.31191	1.03449	0.164467	0.406091	1.24485	-0.958187	-1.18029	-0.778243	-1.24509
chr16-67389351-67389852	1.31191	1.03449	0.164467	0.406091	1.24485	-0.958187	-1.18029	-0.778243	-1.24509
chr16-67389351-67389852	1.31191	1.03449	0.164467	0.406091	1.24485	-0.958187	-1.18029	-0.778243	-1.24509
chr16-67389351-67389852	1.31191	1.03449	0.164467	0.406091	1.24485	-0.958187	-1.18029	-0.778243	-1.24509
chr13-102692826-102693327	1.57272	1.61661	0.17151	-0.0896428	-0.113394	-0.595567	-0.654089	-0.160415	-1.74773
chr13-102692826-102693327	1.57272	1.61661	0.17151	-0.0896428	-0.113394	-0.595567	-0.654089	-0.160415	-1.74773
chr13-102692826-102693327	1.57272	1.61661	0.17151	-0.0896428	-0.113394	-0.595567	-0.654089	-0.160415	-1.74773
chr13-102692826-102693327	1.57272	1.61661	0.17151	-0.0896428	-0.113394	-0.595567	-0.654089	-0.160415	-1.74773
chr13-102692826-102693327	1.57272	1.61661	0.17151	-0.0896428	-0.113394	-0.595567	-0.654089	-0.160415	-1.74773
chr21-45532811-45533312	0.754514	0.892096	1.07263	0.0139603	-0.522457	0.568235	-0.363752	-0.0161232	-2.39911
chr21-45532811-45533312	0.754514	0.892096	1.07263	0.0139603	-0.522457	0.568235	-0.363752	-0.0161232	-2.39911
chr21-45532811-45533312	0.754514	0.892096	1.07263	0.0139603	-0.522457	0.568235	-0.363752	-0.0161232	-2.39911
chr21-45532811-45533312	0.754514	0.892096	1.07263	0.0139603	-0.522457	0.568235	-0.363752	-0.0161232	-2.39911
chr21-45532811-45533312	0.754514	0.892096	1.07263	0.0139603	-0.522457	0.568235	-0.363752	-0.0161232	-2.39911
chr14-23494373-23494874	1.51008	0.820007	0.961251	-0.60259	-0.795348	0.540807	-0.00647855	-0.547498	-1.88023
chr14-23494373-23494874	1.51008	0.820007	0.961251	-0.60259	-0.795348	0.540807	-0.00647855	-0.547498	-1.88023
chr14-23494373-23494874	1.51008	0.820007	0.961251	-0.60259	-0.795348	0.540807	-0.00647855	-0.547498	-1.88023
chr14-23494373-23494874	1.51008	0.820007	0.961251	-0.60259	-0.795348	0.540807	-0.00647855	-0.547498	-1.88023
chr2-25065869-25066370	1.54423	0.819868	0.355656	0.527097	-0.414151	-0.024691	-0.762255	0.137541	-2.18329
chr2-25065869-25066370	1.54423	0.819868	0.355656	0.527097	-0.414151	-0.024691	-0.762255	0.137541	-2.18329
chr5-35900830-35901331	0.950496	0.309701	0.867412	0.539946	0.121011	0.0213153	-0.206507	0.02311	-2.62648
chr5-35900830-35901331	0.950496	0.309701	0.867412	0.539946	0.121011	0.0213153	-0.206507	0.02311	-2.62648
chr5-35900830-35901331	0.950496	0.309701	0.867412	0.539946	0.121011	0.0213153	-0.206507	0.02311	-2.62648
chr5-35900830-35901331	0.950496	0.309701	0.867412	0.539946	0.121011	0.0213153	-0.206507	0.02311	-2.62648
chr1-223860210-223860711	2.11321	0.937544	0.307177	0.384156	-1.01563	-0.288552	-0.710216	-0.475402	-1.25229
chr1-223860210-223860711	2.11321	0.937544	0.307177	0.384156	-1.01563	-0.288552	-0.710216	-0.475402	-1.25229
chr2-39141543-39142044	1.47618	0.152895	1.08663	0.815177	0.300077	-1.13315	-0.227166	-0.748235	-1.72241
chr2-39141543-39142044	1.47618	0.152895	1.08663	0.815177	0.300077	-1.13315	-0.227166	-0.748235	-1.72241
chr2-39141543-39142044	1.47618	0.152895	1.08663	0.815177	0.300077	-1.13315	-0.227166	-0.748235	-1.72241
chr2-39141543-39142044	1.47618	0.152895	1.08663	0.815177	0.300077	-1.13315	-0.227166	-0.748235	-1.72241
chr2-39141543-39142044	1.47618	0.152895	1.08663	0.815177	0.300077	-1.13315	-0.227166	-0.748235	-1.72241
chr2-39141543-39142044	1.47618	0.152895	1.08663	0.815177	0.300077	-1.13315	-0.227166	-0.748235	-1.72241
chr2-39141543-39142044	1.47618	0.152895	1.08663	0.815177	0.300077	-1.13315	-0.227166	-0.748235	-1.72241
chr2-39141543-39142044	1.47618	0.152895	1.08663	0.815177	0.300077	-1.13315	-0.227166	-0.748235	-1.72241
chr2-39141543-39142044	1.47618	0.152895	1.08663	0.815177	0.300077	-1.13315	-0.227166	-0.748235	-1.72241
chr2-39141543-39142044	1.47618	0.152895	1.08663	0.815177	0.300077	-1.13315	-0.227166	-0.748235	-1.72241
chr2-39141543-39142044	1.47618	0.152895	1.08663	0.815177	0.300077	-1.13315	-0.227166	-0.748235	-1.72241
chr4-42112902-42113403	0.969652	0.896834	0.973405	0.441288	-0.460007	-0.17002	-0.635005	0.30285	-2.319
chr4-42112902-42113403	0.969652	0.896834	0.973405	0.441288	-0.460007	-0.17002	-0.635005	0.30285	-2.319
chr4-42112902-42113403	0.969652	0.896834	0.973405	0.441288	-0.460007	-0.17002	-0.635005	0.30285	-2.319
chr4-42112902-42113403	0.969652	0.896834	0.973405	0.441288	-0.460007	-0.17002	-0.635005	0.30285	-2.319
chr4-42112902-42113403	0.969652	0.896834	0.973405	0.441288	-0.460007	-0.17002	-0.635005	0.30285	-2.319
chr4-42112902-42113403	0.969652	0.896834	0.973405	0.441288	-0.460007	-0.17002	-0.635005	0.30285	-2.319
chr4-42112902-42113403	0.969652	0.896834	0.973405	0.441288	-0.460007	-0.17002	-0.635005	0.30285	-2.319
chr4-42112902-42113403	0.969652	0.896834	0.973405	0.441288	-0.460007	-0.17002	-0.635005	0.30285	-2.319
chr4-42112902-42113403	0.969652	0.896834	0.973405	0.441288	-0.460007	-0.17002	-0.635005	0.30285	-2.319
chr12-106090750-106091251	1.80604	0.360077	0.00648958	0.231711	0.45754	0.645011	-1.00729	-0.620959	-1.87862
chr12-106090750-106091251	1.80604	0.360077	0.00648958	0.231711	0.45754	0.645011	-1.00729	-0.620959	-1.87862
chr12-106090750-106091251	1.80604	0.360077	0.00648958	0.231711	0.45754	0.645011	-1.00729	-0.620959	-1.87862
chr12-106090750-106091251	1.80604	0.360077	0.00648958	0.231711	0.45754	0.645011	-1.00729	-0.620959	-1.87862
chr12-106090750-106091251	1.80604	0.360077	0.00648958	0.231711	0.45754	0.645011	-1.00729	-0.620959	-1.87862
chr2-7061509-7062010	1.71469	0.944292	0.207016	0.676696	-0.732353	-0.539658	-0.215611	-0.110579	-1.9445
chr11-12434224-12434725	1.40701	0.622296	0.378023	0.459932	0.31752	-0.488872	-0.211195	-0.0575928	-2.42712
chr11-12434224-12434725	1.40701	0.622296	0.378023	0.459932	0.31752	-0.488872	-0.211195	-0.0575928	-2.42712
chr1-12565269-12565770	1.83636	0.432156	0.45073	-0.197773	0.952836	-0.376636	-0.896802	-0.421155	-1.77972
chr1-12565269-12565770	1.83636	0.432156	0.45073	-0.197773	0.952836	-0.376636	-0.896802	-0.421155	-1.77972
chr1-12565269-12565770	1.83636	0.432156	0.45073	-0.197773	0.952836	-0.376636	-0.896802	-0.421155	-1.77972
chr1-12565269-12565770	1.83636	0.432156	0.45073	-0.197773	0.952836	-0.376636	-0.896802	-0.421155	-1.77972
chr1-12565269-12565770	1.83636	0.432156	0.45073	-0.197773	0.952836	-0.376636	-0.896802	-0.421155	-1.77972
chr1-12565269-12565770	1.83636	0.432156	0.45073	-0.197773	0.952836	-0.376636	-0.896802	-0.421155	-1.77972
chr1-12565269-12565770	1.83636	0.432156	0.45073	-0.197773	0.952836	-0.376636	-0.896802	-0.421155	-1.77972
chr1-12565269-12565770	1.83636	0.432156	0.45073	-0.197773	0.952836	-0.376636	-0.896802	-0.421155	-1.77972
chr1-12565269-12565770	1.83636	0.432156	0.45073	-0.197773	0.952836	-0.376636	-0.896802	-0.421155	-1.77972
chr1-12565269-12565770	1.83636	0.432156	0.45073	-0.197773	0.952836	-0.376636	-0.896802	-0.421155	-1.77972
chr1-12565269-12565770	1.83636	0.432156	0.45073	-0.197773	0.952836	-0.376636	-0.896802	-0.421155	-1.77972
chr11-35045327-35045828	1.83093	0.043045	0.950415	0.600613	0.0323962	0.113603	-1.38749	-0.920168	-1.26334
chr11-35045327-35045828	1.83093	0.043045	0.950415	0.600613	0.0323962	0.113603	-1.38749	-0.920168	-1.26334
chr11-35045327-35045828	1.83093	0.043045	0.950415	0.600613	0.0323962	0.113603	-1.38749	-0.920168	-1.26334
chr11-35045327-35045828	1.83093	0.043045	0.950415	0.600613	0.0323962	0.113603	-1.38749	-0.920168	-1.26334
chr11-35045327-35045828	1.83093	0.043045	0.950415	0.600613	0.0323962	0.113603	-1.38749	-0.920168	-1.26334
chr11-35045327-35045828	1.83093	0.043045	0.950415	0.600613	0.0323962	0.113603	-1.38749	-0.920168	-1.26334
chr7-82854572-82855073	2.23546	0.242233	0.417371	0.215249	-0.0111326	-0.380567	-0.681363	-0.297814	-1.73943
chr7-82854572-82855073	2.23546	0.242233	0.417371	0.215249	-0.0111326	-0.380567	-0.681363	-0.297814	-1.73943
chr7-82854572-82855073	2.23546	0.242233	0.417371	0.215249	-0.0111326	-0.380567	-0.681363	-0.297814	-1.73943
chr7-82854572-82855073	2.23546	0.242233	0.417371	0.215249	-0.0111326	-0.380567	-0.681363	-0.297814	-1.73943
chr7-82854572-82855073	2.23546	0.242233	0.417371	0.215249	-0.0111326	-0.380567	-0.681363	-0.297814	-1.73943
chr11-129355550-129356051	1.79164	0.500855	1.12117	-0.278035	-0.825	-0.0732378	-0.46751	0.0462087	-1.81609
chr11-129355550-129356051	1.79164	0.500855	1.12117	-0.278035	-0.825	-0.0732378	-0.46751	0.0462087	-1.81609
chr11-129355550-129356051	1.79164	0.500855	1.12117	-0.278035	-0.825	-0.0732378	-0.46751	0.0462087	-1.81609
chr11-129355550-129356051	1.79164	0.500855	1.12117	-0.278035	-0.825	-0.0732378	-0.46751	0.0462087	-1.81609
chr5-53934223-53934724	2.40582	0.340155	0.23517	0.358081	-0.686477	-0.107768	-0.801719	-0.505776	-1.23749
chr5-53934223-53934724	2.40582	0.340155	0.23517	0.358081	-0.686477	-0.107768	-0.801719	-0.505776	-1.23749
chr5-53934223-53934724	2.40582	0.340155	0.23517	0.358081	-0.686477	-0.107768	-0.801719	-0.505776	-1.23749
chr11-11327090-11327591	1.85323	0.497386	0.369621	-0.150176	0.691033	-0.987445	-0.795673	0.256268	-1.73425
chr11-11327090-11327591	1.85323	0.497386	0.369621	-0.150176	0.691033	-0.987445	-0.795673	0.256268	-1.73425
chr11-11327090-11327591	1.85323	0.497386	0.369621	-0.150176	0.691033	-0.987445	-0.795673	0.256268	-1.73425
chr11-11327090-11327591	1.85323	0.497386	0.369621	-0.150176	0.691033	-0.987445	-0.795673	0.256268	-1.73425
chr11-11327090-11327591	1.85323	0.497386	0.369621	-0.150176	0.691033	-0.987445	-0.795673	0.256268	-1.73425
chr11-11327090-11327591	1.85323	0.497386	0.369621	-0.150176	0.691033	-0.987445	-0.795673	0.256268	-1.73425
chr11-11327090-11327591	1.85323	0.497386	0.369621	-0.150176	0.691033	-0.987445	-0.795673	0.256268	-1.73425
chr11-11327090-11327591	1.85323	0.497386	0.369621	-0.150176	0.691033	-0.987445	-0.795673	0.256268	-1.73425
chr11-11327090-11327591	1.85323	0.497386	0.369621	-0.150176	0.691033	-0.987445	-0.795673	0.256268	-1.73425
chr11-11327090-11327591	1.85323	0.497386	0.369621	-0.150176	0.691033	-0.987445	-0.795673	0.256268	-1.73425
chr3-126715446-126715947	1.93106	0.765186	0.346095	0.0809811	-0.422219	0.171095	-0.482454	-0.400076	-1.98967
chr3-126715446-126715947	1.93106	0.765186	0.346095	0.0809811	-0.422219	0.171095	-0.482454	-0.400076	-1.98967
chr3-126715446-126715947	1.93106	0.765186	0.346095	0.0809811	-0.422219	0.171095	-0.482454	-0.400076	-1.98967
chr3-126715446-126715947	1.93106	0.765186	0.346095	0.0809811	-0.422219	0.171095	-0.482454	-0.400076	-1.98967
chr3-126715446-126715947	1.93106	0.765186	0.346095	0.0809811	-0.422219	0.171095	-0.482454	-0.400076	-1.98967
chr3-126715446-126715947	1.93106	0.765186	0.346095	0.0809811	-0.422219	0.171095	-0.482454	-0.400076	-1.98967
chr3-126715446-126715947	1.93106	0.765186	0.346095	0.0809811	-0.422219	0.171095	-0.482454	-0.400076	-1.98967
chr12-94208517-94209018	2.20318	-0.113109	0.455001	0.272172	-0.0170987	0.0444328	-0.323805	-0.727543	-1.79323
chr12-94208517-94209018	2.20318	-0.113109	0.455001	0.272172	-0.0170987	0.0444328	-0.323805	-0.727543	-1.79323
chr12-94208517-94209018	2.20318	-0.113109	0.455001	0.272172	-0.0170987	0.0444328	-0.323805	-0.727543	-1.79323
chr12-94208517-94209018	2.20318	-0.113109	0.455001	0.272172	-0.0170987	0.0444328	-0.323805	-0.727543	-1.79323
chr12-94208517-94209018	2.20318	-0.113109	0.455001	0.272172	-0.0170987	0.0444328	-0.323805	-0.727543	-1.79323
chr5-54386145-54386646	1.36374	0.553073	0.872203	-0.252686	0.29452	-0.186236	-0.312833	0.0734407	-2.40522
chr5-54386145-54386646	1.36374	0.553073	0.872203	-0.252686	0.29452	-0.186236	-0.312833	0.0734407	-2.40522
chr5-54386145-54386646	1.36374	0.553073	0.872203	-0.252686	0.29452	-0.186236	-0.312833	0.0734407	-2.40522
chr5-54386145-54386646	1.36374	0.553073	0.872203	-0.252686	0.29452	-0.186236	-0.312833	0.0734407	-2.40522
chr5-54386145-54386646	1.36374	0.553073	0.872203	-0.252686	0.29452	-0.186236	-0.312833	0.0734407	-2.40522
chr5-54386145-54386646	1.36374	0.553073	0.872203	-0.252686	0.29452	-0.186236	-0.312833	0.0734407	-2.40522
chr1-229527612-229528113	1.67907	0.829926	0.502638	0.0487255	0.020514	-0.552202	0.161428	-0.542796	-2.1473
chr18-13992797-13993298	1.11	0.852033	0.869061	0.814204	-0.195043	-0.124389	-0.862976	-0.284719	-2.17817
chr10-102774000-102774501	1.67372	0.239608	0.483269	1.3191	0.213118	-0.915091	-0.987198	-0.654848	-1.37167
chr10-102774000-102774501	1.67372	0.239608	0.483269	1.3191	0.213118	-0.915091	-0.987198	-0.654848	-1.37167
chr10-102774000-102774501	1.67372	0.239608	0.483269	1.3191	0.213118	-0.915091	-0.987198	-0.654848	-1.37167
chr10-102774000-102774501	1.67372	0.239608	0.483269	1.3191	0.213118	-0.915091	-0.987198	-0.654848	-1.37167
chr10-102774000-102774501	1.67372	0.239608	0.483269	1.3191	0.213118	-0.915091	-0.987198	-0.654848	-1.37167
chr1-164912360-164912861	1.01904	0.822719	0.402127	-0.00193573	1.68076	-1.08332	-1.12171	-0.41671	-1.30097
chr1-164912360-164912861	1.01904	0.822719	0.402127	-0.00193573	1.68076	-1.08332	-1.12171	-0.41671	-1.30097
chr1-164912360-164912861	1.01904	0.822719	0.402127	-0.00193573	1.68076	-1.08332	-1.12171	-0.41671	-1.30097
chr4-145289507-145290008	1.76852	0.517933	0.274851	0.216208	0.680713	-0.427979	-0.786402	-0.200118	-2.04372
chr14-76985666-76986167	1.71026	1.12792	0.448715	-0.222893	-0.493747	0.241576	-0.782084	-0.126609	-1.90314
chr14-76985666-76986167	1.71026	1.12792	0.448715	-0.222893	-0.493747	0.241576	-0.782084	-0.126609	-1.90314
chr14-76985666-76986167	1.71026	1.12792	0.448715	-0.222893	-0.493747	0.241576	-0.782084	-0.126609	-1.90314
chr14-76985666-76986167	1.71026	1.12792	0.448715	-0.222893	-0.493747	0.241576	-0.782084	-0.126609	-1.90314
chr14-76985666-76986167	1.71026	1.12792	0.448715	-0.222893	-0.493747	0.241576	-0.782084	-0.126609	-1.90314
chr14-76985666-76986167	1.71026	1.12792	0.448715	-0.222893	-0.493747	0.241576	-0.782084	-0.126609	-1.90314
chr14-76985666-76986167	1.71026	1.12792	0.448715	-0.222893	-0.493747	0.241576	-0.782084	-0.126609	-1.90314
chr14-76985666-76986167	1.71026	1.12792	0.448715	-0.222893	-0.493747	0.241576	-0.782084	-0.126609	-1.90314
chr11-106988018-106988519	0.309946	0.576734	1.16353	0.68598	0.0707541	0.0194416	-0.1636	-0.0725041	-2.59028
chr5-148469535-148470036	2.1654	-0.00436291	0.185209	0.214305	0.517772	-0.298043	-1.05925	-0.0633497	-1.65767
chr5-148469535-148470036	2.1654	-0.00436291	0.185209	0.214305	0.517772	-0.298043	-1.05925	-0.0633497	-1.65767
chr5-148469535-148470036	2.1654	-0.00436291	0.185209	0.214305	0.517772	-0.298043	-1.05925	-0.0633497	-1.65767
chr5-148469535-148470036	2.1654	-0.00436291	0.185209	0.214305	0.517772	-0.298043	-1.05925	-0.0633497	-1.65767
chr5-148469535-148470036	2.1654	-0.00436291	0.185209	0.214305	0.517772	-0.298043	-1.05925	-0.0633497	-1.65767
chr4-128330433-128330934	1.41703	0.875884	1.12353	-0.287779	-0.779708	0.04515	0.139404	-0.545301	-1.98821
chr4-128330433-128330934	1.41703	0.875884	1.12353	-0.287779	-0.779708	0.04515	0.139404	-0.545301	-1.98821
chr1-175830669-175831170	1.10016	0.884436	-0.0197477	0.761921	0.812337	-0.116531	-0.405903	-0.787872	-2.2288
chr1-175830669-175831170	1.10016	0.884436	-0.0197477	0.761921	0.812337	-0.116531	-0.405903	-0.787872	-2.2288
chr1-175830669-175831170	1.10016	0.884436	-0.0197477	0.761921	0.812337	-0.116531	-0.405903	-0.787872	-2.2288
chr2-152091904-152092405	1.43328	0.950336	0.503735	0.488742	-0.837041	-0.734212	0.765158	-0.825489	-1.74452
chr2-152091904-152092405	1.43328	0.950336	0.503735	0.488742	-0.837041	-0.734212	0.765158	-0.825489	-1.74452
chr2-152091904-152092405	1.43328	0.950336	0.503735	0.488742	-0.837041	-0.734212	0.765158	-0.825489	-1.74452
chr2-152091904-152092405	1.43328	0.950336	0.503735	0.488742	-0.837041	-0.734212	0.765158	-0.825489	-1.74452
chr2-152091904-152092405	1.43328	0.950336	0.503735	0.488742	-0.837041	-0.734212	0.765158	-0.825489	-1.74452
chr2-152091904-152092405	1.43328	0.950336	0.503735	0.488742	-0.837041	-0.734212	0.765158	-0.825489	-1.74452
chr2-152091904-152092405	1.43328	0.950336	0.503735	0.488742	-0.837041	-0.734212	0.765158	-0.825489	-1.74452
chr2-152091904-152092405	1.43328	0.950336	0.503735	0.488742	-0.837041	-0.734212	0.765158	-0.825489	-1.74452
chr2-152091904-152092405	1.43328	0.950336	0.503735	0.488742	-0.837041	-0.734212	0.765158	-0.825489	-1.74452
chr6-69422612-69423113	0.948697	0.959306	0.77356	0.183261	0.122148	0.245436	-0.148278	-0.621558	-2.46257
chr6-69422612-69423113	0.948697	0.959306	0.77356	0.183261	0.122148	0.245436	-0.148278	-0.621558	-2.46257
chr6-69422612-69423113	0.948697	0.959306	0.77356	0.183261	0.122148	0.245436	-0.148278	-0.621558	-2.46257
chr6-69422612-69423113	0.948697	0.959306	0.77356	0.183261	0.122148	0.245436	-0.148278	-0.621558	-2.46257
chr6-69422612-69423113	0.948697	0.959306	0.77356	0.183261	0.122148	0.245436	-0.148278	-0.621558	-2.46257
chr11-84398182-84398683	1.57043	0.530398	0.620215	0.0416568	-0.288038	0.751465	-1.12016	-0.118634	-1.98734
chr11-84398182-84398683	1.57043	0.530398	0.620215	0.0416568	-0.288038	0.751465	-1.12016	-0.118634	-1.98734
chr15-90686210-90686711	1.82129	0.303601	0.6785	0.00103465	-0.36806	0.347931	-0.391084	-0.232974	-2.16024
chr15-90686210-90686711	1.82129	0.303601	0.6785	0.00103465	-0.36806	0.347931	-0.391084	-0.232974	-2.16024
chr15-90686210-90686711	1.82129	0.303601	0.6785	0.00103465	-0.36806	0.347931	-0.391084	-0.232974	-2.16024
chr15-90686210-90686711	1.82129	0.303601	0.6785	0.00103465	-0.36806	0.347931	-0.391084	-0.232974	-2.16024
chr3-27164058-27164559	1.12288	0.417787	1.06126	0.561116	0.233788	-1.17934	-0.118786	0.0600586	-2.15876
chr3-27164058-27164559	1.12288	0.417787	1.06126	0.561116	0.233788	-1.17934	-0.118786	0.0600586	-2.15876
chr3-38246759-38247260	1.72809	1.15575	0.108793	0.571182	-0.277107	-0.541313	-0.0214369	-1.0017	-1.72226
chr3-38246759-38247260	1.72809	1.15575	0.108793	0.571182	-0.277107	-0.541313	-0.0214369	-1.0017	-1.72226
chr3-38246759-38247260	1.72809	1.15575	0.108793	0.571182	-0.277107	-0.541313	-0.0214369	-1.0017	-1.72226
chr3-38246759-38247260	1.72809	1.15575	0.108793	0.571182	-0.277107	-0.541313	-0.0214369	-1.0017	-1.72226
chr3-38246759-38247260	1.72809	1.15575	0.108793	0.571182	-0.277107	-0.541313	-0.0214369	-1.0017	-1.72226
chr3-38246759-38247260	1.72809	1.15575	0.108793	0.571182	-0.277107	-0.541313	-0.0214369	-1.0017	-1.72226
chr3-38246759-38247260	1.72809	1.15575	0.108793	0.571182	-0.277107	-0.541313	-0.0214369	-1.0017	-1.72226
chr3-38246759-38247260	1.72809	1.15575	0.108793	0.571182	-0.277107	-0.541313	-0.0214369	-1.0017	-1.72226
chr14-76093155-76093656	2.0258	0.731366	0.349184	0.2433	-0.678699	0.131464	-0.224459	-0.883459	-1.6945
chr14-76093155-76093656	2.0258	0.731366	0.349184	0.2433	-0.678699	0.131464	-0.224459	-0.883459	-1.6945
chr20-61411583-61412084	1.43375	0.949781	0.885749	0.216388	0.091272	0.179824	-1.23022	-0.781042	-1.7455
chr20-61411583-61412084	1.43375	0.949781	0.885749	0.216388	0.091272	0.179824	-1.23022	-0.781042	-1.7455
chr21-39601585-39602086	1.69467	1.15152	0.437061	-0.705908	-0.887464	0.357957	-0.272757	-0.0079878	-1.76709
chr21-39601585-39602086	1.69467	1.15152	0.437061	-0.705908	-0.887464	0.357957	-0.272757	-0.0079878	-1.76709
chr21-39601585-39602086	1.69467	1.15152	0.437061	-0.705908	-0.887464	0.357957	-0.272757	-0.0079878	-1.76709
chr21-39601585-39602086	1.69467	1.15152	0.437061	-0.705908	-0.887464	0.357957	-0.272757	-0.0079878	-1.76709
chr21-39601585-39602086	1.69467	1.15152	0.437061	-0.705908	-0.887464	0.357957	-0.272757	-0.0079878	-1.76709
chr6-24909674-24910175	1.47527	0.745143	1.45297	-0.482634	-0.695094	-0.619564	0.261249	-0.474985	-1.66235
chr10-35456225-35456726	1.18313	1.29776	0.573145	0.287997	-0.422013	-0.459385	-0.251034	0.0378411	-2.24744
chr10-35456225-35456726	1.18313	1.29776	0.573145	0.287997	-0.422013	-0.459385	-0.251034	0.0378411	-2.24744
chr8-142274744-142275245	1.63015	1.17271	-0.0346854	0.320995	-0.648573	0.158229	0.305711	-1.22232	-1.68223
chr18-23875617-23876118	1.91772	0.365444	0.64437	-0.192194	-0.908131	0.084718	0.29748	-0.275391	-1.93402
chr5-57326117-57326618	1.66487	0.915518	0.775649	-0.784204	-1.03855	0.522804	-0.402347	-0.0230542	-1.63068
chr5-57326117-57326618	1.66487	0.915518	0.775649	-0.784204	-1.03855	0.522804	-0.402347	-0.0230542	-1.63068
chr5-57326117-57326618	1.66487	0.915518	0.775649	-0.784204	-1.03855	0.522804	-0.402347	-0.0230542	-1.63068
chr1-180549139-180549640	2.35546	0.351394	0.404756	0.10242	-0.14967	-0.549009	-0.397628	-0.595311	-1.52241
chr1-180549139-180549640	2.35546	0.351394	0.404756	0.10242	-0.14967	-0.549009	-0.397628	-0.595311	-1.52241
chr1-180549139-180549640	2.35546	0.351394	0.404756	0.10242	-0.14967	-0.549009	-0.397628	-0.595311	-1.52241
chr1-180549139-180549640	2.35546	0.351394	0.404756	0.10242	-0.14967	-0.549009	-0.397628	-0.595311	-1.52241
chr1-180549139-180549640	2.35546	0.351394	0.404756	0.10242	-0.14967	-0.549009	-0.397628	-0.595311	-1.52241
chr1-180549139-180549640	2.35546	0.351394	0.404756	0.10242	-0.14967	-0.549009	-0.397628	-0.595311	-1.52241
chr1-180549139-180549640	2.35546	0.351394	0.404756	0.10242	-0.14967	-0.549009	-0.397628	-0.595311	-1.52241
chr1-180549139-180549640	2.35546	0.351394	0.404756	0.10242	-0.14967	-0.549009	-0.397628	-0.595311	-1.52241
chr18-23337984-23338485	1.77717	0.206151	0.935464	0.262209	-1.03687	-0.225288	0.266916	-0.296176	-1.88957
chr18-23337984-23338485	1.77717	0.206151	0.935464	0.262209	-1.03687	-0.225288	0.266916	-0.296176	-1.88957
chr18-23337984-23338485	1.77717	0.206151	0.935464	0.262209	-1.03687	-0.225288	0.266916	-0.296176	-1.88957
chr18-23337984-23338485	1.77717	0.206151	0.935464	0.262209	-1.03687	-0.225288	0.266916	-0.296176	-1.88957
chr6-96576492-96576993	1.67347	0.67971	-0.135249	0.891863	0.339231	0.0490108	-0.734752	-0.908069	-1.85522
chr6-96576492-96576993	1.67347	0.67971	-0.135249	0.891863	0.339231	0.0490108	-0.734752	-0.908069	-1.85522
chr17-56723564-56724065	1.29659	1.17773	0.93527	0.00386508	-0.632019	0.233824	-0.83418	-0.216318	-1.96476
chr17-56723564-56724065	1.29659	1.17773	0.93527	0.00386508	-0.632019	0.233824	-0.83418	-0.216318	-1.96476
chr3-156132424-156132925	1.83117	0.819929	0.117032	0.222312	-0.647706	-0.442856	0.44513	-0.351499	-1.99351
chr3-156132424-156132925	1.83117	0.819929	0.117032	0.222312	-0.647706	-0.442856	0.44513	-0.351499	-1.99351
chr3-156132424-156132925	1.83117	0.819929	0.117032	0.222312	-0.647706	-0.442856	0.44513	-0.351499	-1.99351
chr3-156132424-156132925	1.83117	0.819929	0.117032	0.222312	-0.647706	-0.442856	0.44513	-0.351499	-1.99351
chr16-3256556-3257057	1.5923	1.18781	0.764511	-0.183678	-1.03942	0.0695956	-0.454398	-0.172013	-1.76471
chr16-3256556-3257057	1.5923	1.18781	0.764511	-0.183678	-1.03942	0.0695956	-0.454398	-0.172013	-1.76471
chr16-3256556-3257057	1.5923	1.18781	0.764511	-0.183678	-1.03942	0.0695956	-0.454398	-0.172013	-1.76471
chr16-3256556-3257057	1.5923	1.18781	0.764511	-0.183678	-1.03942	0.0695956	-0.454398	-0.172013	-1.76471
chr3-155386350-155386851	1.48961	0.61968	0.11126	0.525192	0.902011	-0.165778	-0.971355	-0.489603	-2.02102
chr3-155386350-155386851	1.48961	0.61968	0.11126	0.525192	0.902011	-0.165778	-0.971355	-0.489603	-2.02102
chr16-57628473-57628974	1.5419	0.345469	0.74471	-0.450129	0.349036	-0.169833	0.175421	-0.184901	-2.35167
chr16-57628473-57628974	1.5419	0.345469	0.74471	-0.450129	0.349036	-0.169833	0.175421	-0.184901	-2.35167
chr16-57628473-57628974	1.5419	0.345469	0.74471	-0.450129	0.349036	-0.169833	0.175421	-0.184901	-2.35167
chr16-57628473-57628974	1.5419	0.345469	0.74471	-0.450129	0.349036	-0.169833	0.175421	-0.184901	-2.35167
chr11-73315719-73316220	1.54046	1.01132	0.883858	0.020362	-1.09082	0.419923	-1.12725	-0.191961	-1.46589
chr2-99621946-99622447	1.7166	1.1041	0.673157	0.246609	-1.62659	-0.340594	-0.151678	-0.478632	-1.14298
chr2-99621946-99622447	1.7166	1.1041	0.673157	0.246609	-1.62659	-0.340594	-0.151678	-0.478632	-1.14298
chr2-99621946-99622447	1.7166	1.1041	0.673157	0.246609	-1.62659	-0.340594	-0.151678	-0.478632	-1.14298
chr2-99621946-99622447	1.7166	1.1041	0.673157	0.246609	-1.62659	-0.340594	-0.151678	-0.478632	-1.14298
chr3-128804293-128804794	1.74177	0.070488	1.03695	0.0275893	0.0319287	0.462668	-1.2391	-0.409867	-1.72244
chr1-201692725-201693226	1.92137	0.633121	0.311619	-0.310171	-0.140492	0.262844	-0.516691	-0.075288	-2.08632
chr2-100803351-100803852	1.11612	0.706998	0.590954	1.11026	-0.646952	-0.84474	0.115739	-0.0208031	-2.12757
chr2-100803351-100803852	1.11612	0.706998	0.590954	1.11026	-0.646952	-0.84474	0.115739	-0.0208031	-2.12757
chr7-28347733-28348234	1.44373	0.760909	0.874789	-0.435296	-0.571004	0.31605	0.346735	-0.62864	-2.10727
chr7-28347733-28348234	1.44373	0.760909	0.874789	-0.435296	-0.571004	0.31605	0.346735	-0.62864	-2.10727
chr3-54817654-54818155	1.71506	0.648688	0.616759	-0.350098	-0.173128	-0.0213251	-0.373353	0.159886	-2.22248
chr3-54817654-54818155	1.71506	0.648688	0.616759	-0.350098	-0.173128	-0.0213251	-0.373353	0.159886	-2.22248
chr3-54817654-54818155	1.71506	0.648688	0.616759	-0.350098	-0.173128	-0.0213251	-0.373353	0.159886	-2.22248
chr1-151292847-151293348	0.857082	0.899981	0.940005	-0.0648303	0.424343	-0.461117	0.146926	-0.27735	-2.46504
chr1-151292847-151293348	0.857082	0.899981	0.940005	-0.0648303	0.424343	-0.461117	0.146926	-0.27735	-2.46504
chr1-151292847-151293348	0.857082	0.899981	0.940005	-0.0648303	0.424343	-0.461117	0.146926	-0.27735	-2.46504
chr1-151292847-151293348	0.857082	0.899981	0.940005	-0.0648303	0.424343	-0.461117	0.146926	-0.27735	-2.46504
chr1-151292847-151293348	0.857082	0.899981	0.940005	-0.0648303	0.424343	-0.461117	0.146926	-0.27735	-2.46504
chr20-59744805-59745306	1.52606	0.578909	0.752654	0.709347	-1.3209	0.0424515	-1.04507	0.28781	-1.53126
chr20-59744805-59745306	1.52606	0.578909	0.752654	0.709347	-1.3209	0.0424515	-1.04507	0.28781	-1.53126
chr20-59744805-59745306	1.52606	0.578909	0.752654	0.709347	-1.3209	0.0424515	-1.04507	0.28781	-1.53126
chr20-59744805-59745306	1.52606	0.578909	0.752654	0.709347	-1.3209	0.0424515	-1.04507	0.28781	-1.53126
chr20-59744805-59745306	1.52606	0.578909	0.752654	0.709347	-1.3209	0.0424515	-1.04507	0.28781	-1.53126
chr20-59744805-59745306	1.52606	0.578909	0.752654	0.709347	-1.3209	0.0424515	-1.04507	0.28781	-1.53126
chr20-59744805-59745306	1.52606	0.578909	0.752654	0.709347	-1.3209	0.0424515	-1.04507	0.28781	-1.53126
chr13-33289058-33289559	1.01837	0.716509	1.02303	0.510665	-0.492698	-0.667854	0.670431	-0.632932	-2.14553
chr13-33289058-33289559	1.01837	0.716509	1.02303	0.510665	-0.492698	-0.667854	0.670431	-0.632932	-2.14553
chr6-118789929-118790430	1.84649	-0.175314	0.84786	0.218336	-0.759161	0.207301	-0.0135074	-0.133393	-2.03861
chr6-118789929-118790430	1.84649	-0.175314	0.84786	0.218336	-0.759161	0.207301	-0.0135074	-0.133393	-2.03861
chr6-118789929-118790430	1.84649	-0.175314	0.84786	0.218336	-0.759161	0.207301	-0.0135074	-0.133393	-2.03861
chr6-118789929-118790430	1.84649	-0.175314	0.84786	0.218336	-0.759161	0.207301	-0.0135074	-0.133393	-2.03861
chr1-20442970-20443471	1.48711	0.928931	0.803955	-0.0301548	-0.782089	0.541805	-0.336267	-0.656507	-1.95679
chr1-20442970-20443471	1.48711	0.928931	0.803955	-0.0301548	-0.782089	0.541805	-0.336267	-0.656507	-1.95679
chr7-106385376-106385877	2.29774	0.427226	0.151393	0.0978145	-0.648474	-0.00152485	0.0814447	-0.898883	-1.50673
chr7-106385376-106385877	2.29774	0.427226	0.151393	0.0978145	-0.648474	-0.00152485	0.0814447	-0.898883	-1.50673
chr6-161493585-161494086	1.7943	0.0989485	1.07443	0.209977	0.321502	-0.617554	-0.445983	-0.53867	-1.89695
chr6-161493585-161494086	1.7943	0.0989485	1.07443	0.209977	0.321502	-0.617554	-0.445983	-0.53867	-1.89695
chr4-76659170-76659671	1.61844	1.07286	0.964942	-0.558577	-0.554808	-1.02391	0.269848	-0.202447	-1.58635
chr8-10193339-10193840	1.41571	0.856306	0.786058	0.271869	-0.399054	-0.606222	0.123042	-0.2156	-2.23211
chr18-35525740-35526241	0.886207	1.1302	1.18837	0.19231	-0.195118	0.450287	-1.36094	-0.525152	-1.76616
chr21-45590572-45591073	2.42487	0.788294	0.138335	-0.00564461	-0.743582	-0.973419	-0.31442	-0.747408	-0.567023
chr21-45590572-45591073	2.42487	0.788294	0.138335	-0.00564461	-0.743582	-0.973419	-0.31442	-0.747408	-0.567023
chr21-45590572-45591073	2.42487	0.788294	0.138335	-0.00564461	-0.743582	-0.973419	-0.31442	-0.747408	-0.567023
chr21-45590572-45591073	2.42487	0.788294	0.138335	-0.00564461	-0.743582	-0.973419	-0.31442	-0.747408	-0.567023
chr9-99826111-99826612	1.38261	0.985686	-0.510125	0.955091	-0.179922	0.0551149	-1.70079	0.380396	-1.36806
chr19-19956827-19957328	1.27879	1.21373	0.437929	-0.00336365	0.106186	0.0711413	-0.399481	-0.386672	-2.31826
chr5-169161012-169161513	1.75153	1.29886	-0.0543895	0.0520279	-0.153406	-0.952422	0.00375388	-0.131737	-1.81422
chr7-151704394-151704895	1.00228	0.655629	0.167694	0.870824	1.14633	-0.166892	-1.80987	-0.474409	-1.39159
chr2-230124363-230124864	1.85274	0.685273	0.218556	0.39574	0.457147	-1.50436	-1.36652	0.0056625	-0.744248
chr2-230124363-230124864	1.85274	0.685273	0.218556	0.39574	0.457147	-1.50436	-1.36652	0.0056625	-0.744248
chr2-230124363-230124864	1.85274	0.685273	0.218556	0.39574	0.457147	-1.50436	-1.36652	0.0056625	-0.744248
chr2-230124363-230124864	1.85274	0.685273	0.218556	0.39574	0.457147	-1.50436	-1.36652	0.0056625	-0.744248
chr11-133671440-133671941	1.38046	1.20359	0.0686303	-0.240963	-0.450873	0.534098	-0.0970905	-0.147709	-2.25014
chr2-79393440-79393941	1.86354	0.749304	0.217398	-0.0349745	0.615084	-0.370719	-1.2867	-0.0987916	-1.65414
chr15-90496941-90497442	2.22675	0.634106	0.617594	0.18245	-0.602743	-0.627826	-0.407883	-0.653618	-1.36884
chr3-123831624-123832125	2.0124	0.250144	0.0853947	0.80576	-0.761142	0.25494	-0.428948	-0.423048	-1.7955
chr15-74051279-74051780	1.31287	0.582419	0.701935	-0.0428559	0.214515	0.563319	-0.891901	-0.146315	-2.29399

## Sheet: FigureS10d_L6CT
	A24	A9	FI	M1C	S1C	MTG	A1C	AnG	V1C
chr11-46711037-46711538	-1.6071	-1.00172	-0.589435	0.253781	0.117427	-0.369697	0.228746	1.03979	1.92821
chr11-46711037-46711538	-1.6071	-1.00172	-0.589435	0.253781	0.117427	-0.369697	0.228746	1.03979	1.92821
chr11-46711037-46711538	-1.6071	-1.00172	-0.589435	0.253781	0.117427	-0.369697	0.228746	1.03979	1.92821
chr11-46711037-46711538	-1.6071	-1.00172	-0.589435	0.253781	0.117427	-0.369697	0.228746	1.03979	1.92821
chr11-46711037-46711538	-1.6071	-1.00172	-0.589435	0.253781	0.117427	-0.369697	0.228746	1.03979	1.92821
chr11-46711037-46711538	-1.6071	-1.00172	-0.589435	0.253781	0.117427	-0.369697	0.228746	1.03979	1.92821
chr5-93595083-93595584	-0.717883	-0.64223	-1.00559	-0.833485	-0.830669	1.41969	0.845378	0.0490792	1.71571
chr5-93595083-93595584	-0.717883	-0.64223	-1.00559	-0.833485	-0.830669	1.41969	0.845378	0.0490792	1.71571
chr5-93595083-93595584	-0.717883	-0.64223	-1.00559	-0.833485	-0.830669	1.41969	0.845378	0.0490792	1.71571
chr19-47713276-47713777	-2.1411	-0.15895	-0.874962	-0.11597	0.124743	0.537606	0.0636021	1.20169	1.36335
chr19-47713276-47713777	-2.1411	-0.15895	-0.874962	-0.11597	0.124743	0.537606	0.0636021	1.20169	1.36335
chr15-57883860-57884361	-1.32475	-1.26754	-0.493477	0.216688	-0.466147	0.865339	0.0285243	0.383756	2.0576
chr15-57883860-57884361	-1.32475	-1.26754	-0.493477	0.216688	-0.466147	0.865339	0.0285243	0.383756	2.0576
chr15-57883860-57884361	-1.32475	-1.26754	-0.493477	0.216688	-0.466147	0.865339	0.0285243	0.383756	2.0576
chr19-1131666-1132167	-1.30558	-1.76336	-0.748036	0.731246	0.555858	0.151786	0.293756	0.541539	1.54279
chr19-1131666-1132167	-1.30558	-1.76336	-0.748036	0.731246	0.555858	0.151786	0.293756	0.541539	1.54279
chr19-49196630-49197131	-1.34067	-1.62274	-1.07145	0.22372	0.315726	0.577495	1.16348	0.726591	1.02785
chr19-49196630-49197131	-1.34067	-1.62274	-1.07145	0.22372	0.315726	0.577495	1.16348	0.726591	1.02785
chr19-49196630-49197131	-1.34067	-1.62274	-1.07145	0.22372	0.315726	0.577495	1.16348	0.726591	1.02785
chr19-49196630-49197131	-1.34067	-1.62274	-1.07145	0.22372	0.315726	0.577495	1.16348	0.726591	1.02785
chr19-49196630-49197131	-1.34067	-1.62274	-1.07145	0.22372	0.315726	0.577495	1.16348	0.726591	1.02785
chr19-49196630-49197131	-1.34067	-1.62274	-1.07145	0.22372	0.315726	0.577495	1.16348	0.726591	1.02785
chr19-49196630-49197131	-1.34067	-1.62274	-1.07145	0.22372	0.315726	0.577495	1.16348	0.726591	1.02785
chr19-49196630-49197131	-1.34067	-1.62274	-1.07145	0.22372	0.315726	0.577495	1.16348	0.726591	1.02785
chr19-49196630-49197131	-1.34067	-1.62274	-1.07145	0.22372	0.315726	0.577495	1.16348	0.726591	1.02785
chr15-25567975-25568476	-0.804142	-2.34845	-0.252315	0.0954565	0.485412	0.204841	0.513461	1.11237	0.993363
chr15-25567975-25568476	-0.804142	-2.34845	-0.252315	0.0954565	0.485412	0.204841	0.513461	1.11237	0.993363
chr15-25567975-25568476	-0.804142	-2.34845	-0.252315	0.0954565	0.485412	0.204841	0.513461	1.11237	0.993363
chr15-25567975-25568476	-0.804142	-2.34845	-0.252315	0.0954565	0.485412	0.204841	0.513461	1.11237	0.993363
chr15-25567975-25568476	-0.804142	-2.34845	-0.252315	0.0954565	0.485412	0.204841	0.513461	1.11237	0.993363
chr15-25567975-25568476	-0.804142	-2.34845	-0.252315	0.0954565	0.485412	0.204841	0.513461	1.11237	0.993363
chr15-25567975-25568476	-0.804142	-2.34845	-0.252315	0.0954565	0.485412	0.204841	0.513461	1.11237	0.993363
chr15-25567975-25568476	-0.804142	-2.34845	-0.252315	0.0954565	0.485412	0.204841	0.513461	1.11237	0.993363
chr11-131762771-131763272	-1.5767	-0.400309	-0.970735	-0.360867	-0.118573	0.128659	1.3998	0.0866473	1.81208
chr11-131762771-131763272	-1.5767	-0.400309	-0.970735	-0.360867	-0.118573	0.128659	1.3998	0.0866473	1.81208
chr16-73544174-73544675	-1.40141	-1.36317	-0.0236833	-0.490369	-0.82741	1.12947	1.01022	0.876679	1.08967
chr1-232553124-232553625	-0.977737	-1.48952	-0.55345	0.16353	-0.0339068	-0.590524	1.36732	0.336796	1.77749
chr14-92944308-92944809	-1.56873	-0.888241	0.175209	-0.177967	0.285785	-0.976494	0.966654	0.275298	1.90849
chr14-92944308-92944809	-1.56873	-0.888241	0.175209	-0.177967	0.285785	-0.976494	0.966654	0.275298	1.90849
chr14-92944308-92944809	-1.56873	-0.888241	0.175209	-0.177967	0.285785	-0.976494	0.966654	0.275298	1.90849
chr10-132001421-132001922	-2.18331	-0.76781	-0.0906536	0.161242	0.179488	0.459336	-0.0681297	0.565906	1.74393
chr10-132001421-132001922	-2.18331	-0.76781	-0.0906536	0.161242	0.179488	0.459336	-0.0681297	0.565906	1.74393
chr16-73550016-73550517	-1.42571	-1.42571	-0.197604	-0.382659	-0.444938	1.19086	1.57337	0.416698	0.695693
chr3-146161082-146161583	1.16226	1.38209	0.268358	0.72871	0.523303	-1.38437	-0.616841	-0.564787	-1.49872
chr3-146161082-146161583	1.16226	1.38209	0.268358	0.72871	0.523303	-1.38437	-0.616841	-0.564787	-1.49872
chr3-146161082-146161583	1.16226	1.38209	0.268358	0.72871	0.523303	-1.38437	-0.616841	-0.564787	-1.49872
chr3-146161082-146161583	1.16226	1.38209	0.268358	0.72871	0.523303	-1.38437	-0.616841	-0.564787	-1.49872
chr3-146161082-146161583	1.16226	1.38209	0.268358	0.72871	0.523303	-1.38437	-0.616841	-0.564787	-1.49872
chr3-146161082-146161583	1.16226	1.38209	0.268358	0.72871	0.523303	-1.38437	-0.616841	-0.564787	-1.49872
chr3-146161082-146161583	1.16226	1.38209	0.268358	0.72871	0.523303	-1.38437	-0.616841	-0.564787	-1.49872
chr9-75892758-75893259	1.32405	0.811751	1.38513	-0.51232	0.00540604	-0.0305252	-0.0498716	-1.24279	-1.69083
chr9-75892758-75893259	1.32405	0.811751	1.38513	-0.51232	0.00540604	-0.0305252	-0.0498716	-1.24279	-1.69083
chr6-45419680-45420181	1.72347	1.19693	0.232343	0.440947	0.228414	-0.658307	-0.817102	-0.703309	-1.64339
chr6-45419680-45420181	1.72347	1.19693	0.232343	0.440947	0.228414	-0.658307	-0.817102	-0.703309	-1.64339
chr1-20404547-20405048	1.25166	1.45839	0.920476	0.0795698	-0.613232	-0.160776	-0.28016	-0.856003	-1.79992

## Sheet: FigureS10d_L23IT
	A24	A9	FI	M1C	S1C	MTG	A1C	AnG	V1C
chr9-96513717-96514218	-1.43861	-0.77451	0.539367	-0.47062	-0.360013	-0.660306	1.16622	0.025714	1.97276
chr9-96513717-96514218	-1.43861	-0.77451	0.539367	-0.47062	-0.360013	-0.660306	1.16622	0.025714	1.97276
chr9-96513717-96514218	-1.43861	-0.77451	0.539367	-0.47062	-0.360013	-0.660306	1.16622	0.025714	1.97276
chr9-96513717-96514218	-1.43861	-0.77451	0.539367	-0.47062	-0.360013	-0.660306	1.16622	0.025714	1.97276
chr9-96566907-96567408	-1.35881	-1.20869	-0.986816	0.0104539	1.16057	-0.174779	0.567956	0.274503	1.71563
chr22-32987204-32987705	-0.592048	-1.23776	-1.51336	0.144683	0.0828092	-0.080412	0.597444	2.02717	0.571464
chr22-32987204-32987705	-0.592048	-1.23776	-1.51336	0.144683	0.0828092	-0.080412	0.597444	2.02717	0.571464
chr22-32987204-32987705	-0.592048	-1.23776	-1.51336	0.144683	0.0828092	-0.080412	0.597444	2.02717	0.571464
chr22-32987204-32987705	-0.592048	-1.23776	-1.51336	0.144683	0.0828092	-0.080412	0.597444	2.02717	0.571464
chr22-32987204-32987705	-0.592048	-1.23776	-1.51336	0.144683	0.0828092	-0.080412	0.597444	2.02717	0.571464
chr12-3218663-3219164	-1.53056	-0.855936	-0.979776	0.0455442	0.40232	0.583464	0.436614	-0.161679	2.06001
chr12-3218663-3219164	-1.53056	-0.855936	-0.979776	0.0455442	0.40232	0.583464	0.436614	-0.161679	2.06001
chr12-3218663-3219164	-1.53056	-0.855936	-0.979776	0.0455442	0.40232	0.583464	0.436614	-0.161679	2.06001
chr12-3218663-3219164	-1.53056	-0.855936	-0.979776	0.0455442	0.40232	0.583464	0.436614	-0.161679	2.06001
chr12-3218663-3219164	-1.53056	-0.855936	-0.979776	0.0455442	0.40232	0.583464	0.436614	-0.161679	2.06001
chr14-52553917-52554418	-0.545236	-0.320516	-2.06325	0.453725	0.726136	0.43348	-0.738931	0.408737	1.64586
chr14-52553917-52554418	-0.545236	-0.320516	-2.06325	0.453725	0.726136	0.43348	-0.738931	0.408737	1.64586
chr14-52553917-52554418	-0.545236	-0.320516	-2.06325	0.453725	0.726136	0.43348	-0.738931	0.408737	1.64586
chr9-119500329-119500830	-2.26539	-0.311356	-0.743215	0.407512	0.908647	-0.330667	0.794226	0.382372	1.15787
chr9-119500329-119500830	-2.26539	-0.311356	-0.743215	0.407512	0.908647	-0.330667	0.794226	0.382372	1.15787
chr9-119500329-119500830	-2.26539	-0.311356	-0.743215	0.407512	0.908647	-0.330667	0.794226	0.382372	1.15787
chr9-119500329-119500830	-2.26539	-0.311356	-0.743215	0.407512	0.908647	-0.330667	0.794226	0.382372	1.15787
chr9-119500329-119500830	-2.26539	-0.311356	-0.743215	0.407512	0.908647	-0.330667	0.794226	0.382372	1.15787
chr9-119500329-119500830	-2.26539	-0.311356	-0.743215	0.407512	0.908647	-0.330667	0.794226	0.382372	1.15787
chr1-63983447-63983948	-1.22944	-0.203015	-0.552587	-0.0496237	-0.642513	-0.734564	0.881484	0.214192	2.31606
chr15-60584225-60584726	-1.56855	-1.12142	-0.816007	1.42698	0.433124	0.175951	0.377594	-0.354444	1.44677
chr15-60584225-60584726	-1.56855	-1.12142	-0.816007	1.42698	0.433124	0.175951	0.377594	-0.354444	1.44677
chr17-46968273-46968774	-1.92824	-1.15688	-0.804226	1.31788	0.409569	0.303044	0.41419	0.515842	0.928817
chr7-102125333-102125834	-0.974109	-0.914101	-1.00233	0.287137	1.02553	-0.880063	1.01332	-0.334077	1.7787
chr7-102125333-102125834	-0.974109	-0.914101	-1.00233	0.287137	1.02553	-0.880063	1.01332	-0.334077	1.7787
chr7-102125333-102125834	-0.974109	-0.914101	-1.00233	0.287137	1.02553	-0.880063	1.01332	-0.334077	1.7787
chr7-102125333-102125834	-0.974109	-0.914101	-1.00233	0.287137	1.02553	-0.880063	1.01332	-0.334077	1.7787
chr7-102125333-102125834	-0.974109	-0.914101	-1.00233	0.287137	1.02553	-0.880063	1.01332	-0.334077	1.7787
chr7-101818767-101819268	-1.57872	-1.03583	-0.906285	0.552568	0.755201	-0.72959	0.888456	0.635852	1.41835
chr7-101818767-101819268	-1.57872	-1.03583	-0.906285	0.552568	0.755201	-0.72959	0.888456	0.635852	1.41835
chr7-101818767-101819268	-1.57872	-1.03583	-0.906285	0.552568	0.755201	-0.72959	0.888456	0.635852	1.41835
chr10-1274174-1274675	-1.65134	-0.952971	-0.590608	0.357535	0.349559	-0.273231	1.04095	-0.171569	1.89167
chr10-1274174-1274675	-1.65134	-0.952971	-0.590608	0.357535	0.349559	-0.273231	1.04095	-0.171569	1.89167
chr18-23365734-23366235	-0.229338	-2.37597	-0.168176	0.494493	0.169234	0.352815	1.02965	-0.517142	1.24444
chr16-7032833-7033334	-1.87127	0.350266	-1.1549	-0.0838278	1.12732	-0.426488	0.220106	0.270151	1.56865
chr16-7032833-7033334	-1.87127	0.350266	-1.1549	-0.0838278	1.12732	-0.426488	0.220106	0.270151	1.56865
chr16-7032833-7033334	-1.87127	0.350266	-1.1549	-0.0838278	1.12732	-0.426488	0.220106	0.270151	1.56865
chr16-7032833-7033334	-1.87127	0.350266	-1.1549	-0.0838278	1.12732	-0.426488	0.220106	0.270151	1.56865
chr16-7032833-7033334	-1.87127	0.350266	-1.1549	-0.0838278	1.12732	-0.426488	0.220106	0.270151	1.56865
chr16-7032833-7033334	-1.87127	0.350266	-1.1549	-0.0838278	1.12732	-0.426488	0.220106	0.270151	1.56865
chr16-7032833-7033334	-1.87127	0.350266	-1.1549	-0.0838278	1.12732	-0.426488	0.220106	0.270151	1.56865
chr16-7032833-7033334	-1.87127	0.350266	-1.1549	-0.0838278	1.12732	-0.426488	0.220106	0.270151	1.56865
chr11-21398291-21398792	-1.41223	-0.689496	-0.822167	0.843809	1.61108	-1.17276	0.537979	0.182652	0.921133
chr5-145937599-145938100	-2.37444	-0.124521	-0.470646	-0.557522	0.561811	0.374515	1.08269	0.597704	0.910408
chr5-145937599-145938100	-2.37444	-0.124521	-0.470646	-0.557522	0.561811	0.374515	1.08269	0.597704	0.910408
chr3-134663876-134664377	-1.79637	0.547443	-1.54167	0.149569	-0.133655	-0.120874	1.1411	0.560507	1.19395
chr3-134663876-134664377	-1.79637	0.547443	-1.54167	0.149569	-0.133655	-0.120874	1.1411	0.560507	1.19395
chr3-134663876-134664377	-1.79637	0.547443	-1.54167	0.149569	-0.133655	-0.120874	1.1411	0.560507	1.19395
chr3-134663876-134664377	-1.79637	0.547443	-1.54167	0.149569	-0.133655	-0.120874	1.1411	0.560507	1.19395
chr3-134663876-134664377	-1.79637	0.547443	-1.54167	0.149569	-0.133655	-0.120874	1.1411	0.560507	1.19395
chr3-134663876-134664377	-1.79637	0.547443	-1.54167	0.149569	-0.133655	-0.120874	1.1411	0.560507	1.19395
chr3-134663876-134664377	-1.79637	0.547443	-1.54167	0.149569	-0.133655	-0.120874	1.1411	0.560507	1.19395
chr15-93154780-93155281	-1.59924	-1.50281	-0.786976	1.21003	0.602926	0.960669	0.288002	0.854629	-0.0272345
chr15-93154780-93155281	-1.59924	-1.50281	-0.786976	1.21003	0.602926	0.960669	0.288002	0.854629	-0.0272345
chr22-45064300-45064801	-1.58251	-0.193533	-0.304871	-0.456275	0.601577	-0.294917	-0.306543	0.174036	2.36304
chr1-43294478-43294979	-2.12389	-0.236403	-0.465392	-0.387026	-0.379437	0.234324	0.870075	1.33461	1.15314
chr1-43294478-43294979	-2.12389	-0.236403	-0.465392	-0.387026	-0.379437	0.234324	0.870075	1.33461	1.15314
chr13-45850806-45851307	-1.47232	0.668889	-0.728747	-1.48779	-0.0216407	0.721617	-0.133374	1.44087	1.0125
chr13-45850806-45851307	-1.47232	0.668889	-0.728747	-1.48779	-0.0216407	0.721617	-0.133374	1.44087	1.0125
chr13-45850806-45851307	-1.47232	0.668889	-0.728747	-1.48779	-0.0216407	0.721617	-0.133374	1.44087	1.0125
chr13-45850806-45851307	-1.47232	0.668889	-0.728747	-1.48779	-0.0216407	0.721617	-0.133374	1.44087	1.0125
chr10-21518427-21518928	-1.55158	-1.00911	-0.429973	0.286554	1.37547	-0.339927	-0.357927	0.265451	1.76105
chr20-20305084-20305585	-2.24751	0.283524	-0.665041	0.138793	0.775952	-0.135517	0.0672842	0.118885	1.66363
chr1-50968156-50968657	-2.4222	0.280386	-0.212012	-0.157456	0.905888	0.0371016	0.0231592	0.0767318	1.46839
chr1-50968156-50968657	-2.4222	0.280386	-0.212012	-0.157456	0.905888	0.0371016	0.0231592	0.0767318	1.46839
chr1-50968156-50968657	-2.4222	0.280386	-0.212012	-0.157456	0.905888	0.0371016	0.0231592	0.0767318	1.46839
chr1-50968156-50968657	-2.4222	0.280386	-0.212012	-0.157456	0.905888	0.0371016	0.0231592	0.0767318	1.46839
chr1-50968156-50968657	-2.4222	0.280386	-0.212012	-0.157456	0.905888	0.0371016	0.0231592	0.0767318	1.46839
chr1-50968156-50968657	-2.4222	0.280386	-0.212012	-0.157456	0.905888	0.0371016	0.0231592	0.0767318	1.46839
chr1-50968156-50968657	-2.4222	0.280386	-0.212012	-0.157456	0.905888	0.0371016	0.0231592	0.0767318	1.46839
chr1-50968156-50968657	-2.4222	0.280386	-0.212012	-0.157456	0.905888	0.0371016	0.0231592	0.0767318	1.46839
chr1-50968156-50968657	-2.4222	0.280386	-0.212012	-0.157456	0.905888	0.0371016	0.0231592	0.0767318	1.46839
chr1-50968156-50968657	-2.4222	0.280386	-0.212012	-0.157456	0.905888	0.0371016	0.0231592	0.0767318	1.46839
chr1-50968156-50968657	-2.4222	0.280386	-0.212012	-0.157456	0.905888	0.0371016	0.0231592	0.0767318	1.46839
chr1-50968156-50968657	-2.4222	0.280386	-0.212012	-0.157456	0.905888	0.0371016	0.0231592	0.0767318	1.46839
chr1-50968156-50968657	-2.4222	0.280386	-0.212012	-0.157456	0.905888	0.0371016	0.0231592	0.0767318	1.46839
chr1-50968156-50968657	-2.4222	0.280386	-0.212012	-0.157456	0.905888	0.0371016	0.0231592	0.0767318	1.46839
chr7-70763702-70764203	-1.72856	-0.0354628	-0.390655	-0.477263	0.448162	0.980386	-0.471929	-0.354475	2.02979
chr7-70763702-70764203	-1.72856	-0.0354628	-0.390655	-0.477263	0.448162	0.980386	-0.471929	-0.354475	2.02979
chr5-14468340-14468841	-1.30173	0.0282388	-0.205484	-0.458211	-0.99336	1.76529	-0.825654	0.617369	1.37355
chr4-24392725-24393226	-1.50689	0.706353	-0.147602	-0.768652	-1.47026	0.664776	1.39081	0.0968628	1.03461
chr4-24392725-24393226	-1.50689	0.706353	-0.147602	-0.768652	-1.47026	0.664776	1.39081	0.0968628	1.03461
chr4-24392725-24393226	-1.50689	0.706353	-0.147602	-0.768652	-1.47026	0.664776	1.39081	0.0968628	1.03461
chr4-24392725-24393226	-1.50689	0.706353	-0.147602	-0.768652	-1.47026	0.664776	1.39081	0.0968628	1.03461
chr4-24392725-24393226	-1.50689	0.706353	-0.147602	-0.768652	-1.47026	0.664776	1.39081	0.0968628	1.03461
chr4-24392725-24393226	-1.50689	0.706353	-0.147602	-0.768652	-1.47026	0.664776	1.39081	0.0968628	1.03461
chr4-24392725-24393226	-1.50689	0.706353	-0.147602	-0.768652	-1.47026	0.664776	1.39081	0.0968628	1.03461
chr4-24392725-24393226	-1.50689	0.706353	-0.147602	-0.768652	-1.47026	0.664776	1.39081	0.0968628	1.03461
chr4-24392725-24393226	-1.50689	0.706353	-0.147602	-0.768652	-1.47026	0.664776	1.39081	0.0968628	1.03461
chr4-24392725-24393226	-1.50689	0.706353	-0.147602	-0.768652	-1.47026	0.664776	1.39081	0.0968628	1.03461
chr7-64914685-64915186	-1.05137	-0.237261	-0.942922	-1.23696	-0.581557	1.52647	0.208871	1.27619	1.03854
chr7-64914685-64915186	-1.05137	-0.237261	-0.942922	-1.23696	-0.581557	1.52647	0.208871	1.27619	1.03854
chr2-72895753-72896254	-2.33189	0.177272	-0.820195	0.203015	0.433636	0.390796	0.532214	-0.0642983	1.47945
chr2-72895753-72896254	-2.33189	0.177272	-0.820195	0.203015	0.433636	0.390796	0.532214	-0.0642983	1.47945
chr2-72895753-72896254	-2.33189	0.177272	-0.820195	0.203015	0.433636	0.390796	0.532214	-0.0642983	1.47945
chr2-72895753-72896254	-2.33189	0.177272	-0.820195	0.203015	0.433636	0.390796	0.532214	-0.0642983	1.47945
chr7-129785702-129786203	-1.96466	0.534077	-0.277185	-0.263588	-0.775093	1.7397	-0.368274	0.698358	0.676666
chr8-106658379-106658880	-1.24624	-1.41008	0.29661	-0.0358629	-0.698515	1.3676	0.222989	-0.205089	1.70859
chr8-106658379-106658880	-1.24624	-1.41008	0.29661	-0.0358629	-0.698515	1.3676	0.222989	-0.205089	1.70859
chr8-106658379-106658880	-1.24624	-1.41008	0.29661	-0.0358629	-0.698515	1.3676	0.222989	-0.205089	1.70859
chr8-106658379-106658880	-1.24624	-1.41008	0.29661	-0.0358629	-0.698515	1.3676	0.222989	-0.205089	1.70859
chr8-106658379-106658880	-1.24624	-1.41008	0.29661	-0.0358629	-0.698515	1.3676	0.222989	-0.205089	1.70859
chr8-106658379-106658880	-1.24624	-1.41008	0.29661	-0.0358629	-0.698515	1.3676	0.222989	-0.205089	1.70859
chr8-106658379-106658880	-1.24624	-1.41008	0.29661	-0.0358629	-0.698515	1.3676	0.222989	-0.205089	1.70859
chr8-106658379-106658880	-1.24624	-1.41008	0.29661	-0.0358629	-0.698515	1.3676	0.222989	-0.205089	1.70859
chr8-106658379-106658880	-1.24624	-1.41008	0.29661	-0.0358629	-0.698515	1.3676	0.222989	-0.205089	1.70859
chr8-106658379-106658880	-1.24624	-1.41008	0.29661	-0.0358629	-0.698515	1.3676	0.222989	-0.205089	1.70859
chr8-106658379-106658880	-1.24624	-1.41008	0.29661	-0.0358629	-0.698515	1.3676	0.222989	-0.205089	1.70859
chr16-53445720-53446221	-0.722634	0.337359	-0.617375	-1.51202	-0.128979	0.913937	-0.696963	0.372337	2.05434
chr16-53445720-53446221	-0.722634	0.337359	-0.617375	-1.51202	-0.128979	0.913937	-0.696963	0.372337	2.05434
chr16-53445720-53446221	-0.722634	0.337359	-0.617375	-1.51202	-0.128979	0.913937	-0.696963	0.372337	2.05434
chr16-53445720-53446221	-0.722634	0.337359	-0.617375	-1.51202	-0.128979	0.913937	-0.696963	0.372337	2.05434
chr7-27872020-27872521	-1.53691	-1.65883	0.106223	0.134554	1.43493	0.253802	-0.44367	1.04814	0.661753
chr7-27872020-27872521	-1.53691	-1.65883	0.106223	0.134554	1.43493	0.253802	-0.44367	1.04814	0.661753
chr6-16544609-16545110	-1.51603	0.258137	-0.927026	-0.264978	0.426332	0.649764	-0.530727	-0.273741	2.17827
chr6-16544609-16545110	-1.51603	0.258137	-0.927026	-0.264978	0.426332	0.649764	-0.530727	-0.273741	2.17827
chr6-16544609-16545110	-1.51603	0.258137	-0.927026	-0.264978	0.426332	0.649764	-0.530727	-0.273741	2.17827
chr6-16544609-16545110	-1.51603	0.258137	-0.927026	-0.264978	0.426332	0.649764	-0.530727	-0.273741	2.17827
chr6-16544609-16545110	-1.51603	0.258137	-0.927026	-0.264978	0.426332	0.649764	-0.530727	-0.273741	2.17827
chr6-16544609-16545110	-1.51603	0.258137	-0.927026	-0.264978	0.426332	0.649764	-0.530727	-0.273741	2.17827
chr6-16544609-16545110	-1.51603	0.258137	-0.927026	-0.264978	0.426332	0.649764	-0.530727	-0.273741	2.17827
chr6-16544609-16545110	-1.51603	0.258137	-0.927026	-0.264978	0.426332	0.649764	-0.530727	-0.273741	2.17827
chr6-16544609-16545110	-1.51603	0.258137	-0.927026	-0.264978	0.426332	0.649764	-0.530727	-0.273741	2.17827
chr6-16544609-16545110	-1.51603	0.258137	-0.927026	-0.264978	0.426332	0.649764	-0.530727	-0.273741	2.17827
chr6-16544609-16545110	-1.51603	0.258137	-0.927026	-0.264978	0.426332	0.649764	-0.530727	-0.273741	2.17827
chr11-22339742-22340243	-2.44603	-0.373666	-0.119433	-0.0518782	-0.0750547	0.810078	1.26316	0.261842	0.730981
chr11-22339742-22340243	-2.44603	-0.373666	-0.119433	-0.0518782	-0.0750547	0.810078	1.26316	0.261842	0.730981
chr11-22339742-22340243	-2.44603	-0.373666	-0.119433	-0.0518782	-0.0750547	0.810078	1.26316	0.261842	0.730981
chr11-22339742-22340243	-2.44603	-0.373666	-0.119433	-0.0518782	-0.0750547	0.810078	1.26316	0.261842	0.730981
chr11-22339742-22340243	-2.44603	-0.373666	-0.119433	-0.0518782	-0.0750547	0.810078	1.26316	0.261842	0.730981
chr11-22339742-22340243	-2.44603	-0.373666	-0.119433	-0.0518782	-0.0750547	0.810078	1.26316	0.261842	0.730981
chr12-645243-645744	-2.34538	0.00457676	-0.862171	0.767972	1.03973	-0.244661	0.267395	0.609625	0.762913
chr12-645243-645744	-2.34538	0.00457676	-0.862171	0.767972	1.03973	-0.244661	0.267395	0.609625	0.762913
chr12-645243-645744	-2.34538	0.00457676	-0.862171	0.767972	1.03973	-0.244661	0.267395	0.609625	0.762913
chr8-133456709-133457210	-1.55609	-1.36164	-0.739921	-0.549981	1.05782	0.444348	0.927784	1.13099	0.646694
chr9-125747304-125747805	-1.88591	0.56541	-0.241262	0.288357	1.48533	-1.45745	0.521137	0.119335	0.605053
chr9-125747304-125747805	-1.88591	0.56541	-0.241262	0.288357	1.48533	-1.45745	0.521137	0.119335	0.605053
chr9-125747304-125747805	-1.88591	0.56541	-0.241262	0.288357	1.48533	-1.45745	0.521137	0.119335	0.605053
chr9-125747304-125747805	-1.88591	0.56541	-0.241262	0.288357	1.48533	-1.45745	0.521137	0.119335	0.605053
chr9-125747304-125747805	-1.88591	0.56541	-0.241262	0.288357	1.48533	-1.45745	0.521137	0.119335	0.605053
chr1-62294382-62294883	-2.31948	-0.132345	-0.254806	-0.396067	0.101475	0.0497283	0.71323	0.69825	1.54002
chr1-62294382-62294883	-2.31948	-0.132345	-0.254806	-0.396067	0.101475	0.0497283	0.71323	0.69825	1.54002
chr1-62294382-62294883	-2.31948	-0.132345	-0.254806	-0.396067	0.101475	0.0497283	0.71323	0.69825	1.54002
chr1-62294382-62294883	-2.31948	-0.132345	-0.254806	-0.396067	0.101475	0.0497283	0.71323	0.69825	1.54002
chr11-77280871-77281372	-1.77327	-0.32826	-1.68579	0.575025	0.827919	1.0221	0.0885069	0.522835	0.750927
chr11-77280871-77281372	-1.77327	-0.32826	-1.68579	0.575025	0.827919	1.0221	0.0885069	0.522835	0.750927
chr11-77280871-77281372	-1.77327	-0.32826	-1.68579	0.575025	0.827919	1.0221	0.0885069	0.522835	0.750927
chr9-121896127-121896628	-2.33843	-0.939162	-0.233887	0.496496	0.992342	0.0701179	0.429838	0.675319	0.847367
chr9-121896127-121896628	-2.33843	-0.939162	-0.233887	0.496496	0.992342	0.0701179	0.429838	0.675319	0.847367
chr13-40666634-40667135	0.0268725	-1.57439	-0.271198	-0.974459	-0.407189	0.371085	1.36819	-0.331204	1.79229
chr2-233166019-233166520	0.898383	-0.489059	-1.90941	-0.114641	-0.180161	-0.828456	1.36862	-0.0492701	1.30399
chr2-233166019-233166520	0.898383	-0.489059	-1.90941	-0.114641	-0.180161	-0.828456	1.36862	-0.0492701	1.30399
chr20-33853107-33853608	-1.87453	-0.471976	-1.12431	-0.158529	1.39267	0.687333	-0.160465	0.661599	1.04822
chr20-33853107-33853608	-1.87453	-0.471976	-1.12431	-0.158529	1.39267	0.687333	-0.160465	0.661599	1.04822
chr20-33853107-33853608	-1.87453	-0.471976	-1.12431	-0.158529	1.39267	0.687333	-0.160465	0.661599	1.04822
chr20-33853107-33853608	-1.87453	-0.471976	-1.12431	-0.158529	1.39267	0.687333	-0.160465	0.661599	1.04822
chr20-33853107-33853608	-1.87453	-0.471976	-1.12431	-0.158529	1.39267	0.687333	-0.160465	0.661599	1.04822
chr20-33853107-33853608	-1.87453	-0.471976	-1.12431	-0.158529	1.39267	0.687333	-0.160465	0.661599	1.04822
chr20-33853107-33853608	-1.87453	-0.471976	-1.12431	-0.158529	1.39267	0.687333	-0.160465	0.661599	1.04822
chr20-33853107-33853608	-1.87453	-0.471976	-1.12431	-0.158529	1.39267	0.687333	-0.160465	0.661599	1.04822
chr11-128620245-128620746	-1.95353	1.04371	-0.663423	-0.0455755	-0.921293	-0.0772614	0.350359	0.904368	1.36264
chr11-128620245-128620746	-1.95353	1.04371	-0.663423	-0.0455755	-0.921293	-0.0772614	0.350359	0.904368	1.36264
chr11-128620245-128620746	-1.95353	1.04371	-0.663423	-0.0455755	-0.921293	-0.0772614	0.350359	0.904368	1.36264
chr11-128620245-128620746	-1.95353	1.04371	-0.663423	-0.0455755	-0.921293	-0.0772614	0.350359	0.904368	1.36264
chr7-116674628-116675129	-1.04586	-0.219142	0.235148	-0.908513	-1.26876	0.582847	-0.00240803	0.42503	2.20167
chr7-116674628-116675129	-1.04586	-0.219142	0.235148	-0.908513	-1.26876	0.582847	-0.00240803	0.42503	2.20167
chr7-116674628-116675129	-1.04586	-0.219142	0.235148	-0.908513	-1.26876	0.582847	-0.00240803	0.42503	2.20167
chr7-116674628-116675129	-1.04586	-0.219142	0.235148	-0.908513	-1.26876	0.582847	-0.00240803	0.42503	2.20167
chr18-75219889-75220390	-1.62616	-0.399892	0.444765	-1.3303	-0.334737	0.0348058	0.408173	1.49906	1.30428
chr18-75219889-75220390	-1.62616	-0.399892	0.444765	-1.3303	-0.334737	0.0348058	0.408173	1.49906	1.30428
chr8-22565916-22566417	-0.691627	-0.594417	-1.3407	0.358782	0.515196	-0.291675	0.501347	-0.72005	2.26314
chr8-22565916-22566417	-0.691627	-0.594417	-1.3407	0.358782	0.515196	-0.291675	0.501347	-0.72005	2.26314
chr3-120450712-120451213	-1.48314	-0.531004	-1.28271	-0.280814	0.653433	0.307792	0.828523	-0.102953	1.89087
chr3-120450712-120451213	-1.48314	-0.531004	-1.28271	-0.280814	0.653433	0.307792	0.828523	-0.102953	1.89087
chr15-48929046-48929547	-0.790259	-0.616505	0.445332	-0.890886	-1.79379	0.780703	1.35784	0.440629	1.06694
chr15-48929046-48929547	-0.790259	-0.616505	0.445332	-0.890886	-1.79379	0.780703	1.35784	0.440629	1.06694
chr15-48929046-48929547	-0.790259	-0.616505	0.445332	-0.890886	-1.79379	0.780703	1.35784	0.440629	1.06694
chr15-48929046-48929547	-0.790259	-0.616505	0.445332	-0.890886	-1.79379	0.780703	1.35784	0.440629	1.06694
chr15-48929046-48929547	-0.790259	-0.616505	0.445332	-0.890886	-1.79379	0.780703	1.35784	0.440629	1.06694
chr15-48929046-48929547	-0.790259	-0.616505	0.445332	-0.890886	-1.79379	0.780703	1.35784	0.440629	1.06694
chr15-48929046-48929547	-0.790259	-0.616505	0.445332	-0.890886	-1.79379	0.780703	1.35784	0.440629	1.06694
chr15-48929046-48929547	-0.790259	-0.616505	0.445332	-0.890886	-1.79379	0.780703	1.35784	0.440629	1.06694
chr15-48929046-48929547	-0.790259	-0.616505	0.445332	-0.890886	-1.79379	0.780703	1.35784	0.440629	1.06694
chr10-113707020-113707521	-2.16816	-0.0667825	-0.94016	0.24697	0.45168	0.171494	0.588974	0.0526725	1.66332
chr10-113707020-113707521	-2.16816	-0.0667825	-0.94016	0.24697	0.45168	0.171494	0.588974	0.0526725	1.66332
chr6-75201974-75202475	-2.50862	-0.0308563	-0.185017	-0.577565	0.67021	0.450189	0.514772	0.707036	0.959853
chr6-75201974-75202475	-2.50862	-0.0308563	-0.185017	-0.577565	0.67021	0.450189	0.514772	0.707036	0.959853
chr6-75201974-75202475	-2.50862	-0.0308563	-0.185017	-0.577565	0.67021	0.450189	0.514772	0.707036	0.959853
chr6-75201974-75202475	-2.50862	-0.0308563	-0.185017	-0.577565	0.67021	0.450189	0.514772	0.707036	0.959853
chr6-75201974-75202475	-2.50862	-0.0308563	-0.185017	-0.577565	0.67021	0.450189	0.514772	0.707036	0.959853
chr4-1654388-1654889	-2.36815	0.661489	0.0534299	-0.460306	-0.600431	0.945592	0.051717	0.92441	0.792257
chr9-117258319-117258820	-1.60603	-0.778903	-1.07394	0.82768	1.26965	-0.225691	0.570081	-0.348844	1.366
chr9-117258319-117258820	-1.60603	-0.778903	-1.07394	0.82768	1.26965	-0.225691	0.570081	-0.348844	1.366
chr2-27280004-27280505	0.42483	1.20963	-1.05888	-1.48921	0.446639	-1.36536	0.0441495	0.474075	1.31413
chr2-27280004-27280505	0.42483	1.20963	-1.05888	-1.48921	0.446639	-1.36536	0.0441495	0.474075	1.31413
chr2-27280004-27280505	0.42483	1.20963	-1.05888	-1.48921	0.446639	-1.36536	0.0441495	0.474075	1.31413
chr2-27280004-27280505	0.42483	1.20963	-1.05888	-1.48921	0.446639	-1.36536	0.0441495	0.474075	1.31413
chr2-27280004-27280505	0.42483	1.20963	-1.05888	-1.48921	0.446639	-1.36536	0.0441495	0.474075	1.31413
chr2-27280004-27280505	0.42483	1.20963	-1.05888	-1.48921	0.446639	-1.36536	0.0441495	0.474075	1.31413
chr2-27280004-27280505	0.42483	1.20963	-1.05888	-1.48921	0.446639	-1.36536	0.0441495	0.474075	1.31413
chr9-117406037-117406538	-1.90147	-0.534463	-0.991146	0.799023	1.20629	0.0564765	0.294314	-0.288991	1.35996
chr9-117406037-117406538	-1.90147	-0.534463	-0.991146	0.799023	1.20629	0.0564765	0.294314	-0.288991	1.35996
chr9-117406037-117406538	-1.90147	-0.534463	-0.991146	0.799023	1.20629	0.0564765	0.294314	-0.288991	1.35996
chr9-117406037-117406538	-1.90147	-0.534463	-0.991146	0.799023	1.20629	0.0564765	0.294314	-0.288991	1.35996
chr9-116836775-116837276	-1.64634	0.0650375	-0.966453	-0.052281	0.524642	-0.13308	0.428571	-0.392212	2.17212
chr9-116836775-116837276	-1.64634	0.0650375	-0.966453	-0.052281	0.524642	-0.13308	0.428571	-0.392212	2.17212
chr13-73542512-73543013	-1.47347	0.477876	-0.99205	-0.753465	0.973764	-0.941465	0.427162	0.677854	1.60379
chr13-73542512-73543013	-1.47347	0.477876	-0.99205	-0.753465	0.973764	-0.941465	0.427162	0.677854	1.60379
chr7-101986471-101986972	0.283861	-1.48545	-1.76602	0.000499797	0.188423	0.139669	1.47091	-0.00466889	1.17277
chr7-101986471-101986972	0.283861	-1.48545	-1.76602	0.000499797	0.188423	0.139669	1.47091	-0.00466889	1.17277
chr10-110687044-110687545	-0.820566	-0.765108	-0.630054	0.142817	0.432295	-0.88938	0.757344	-0.563041	2.33569
chr10-110687044-110687545	-0.820566	-0.765108	-0.630054	0.142817	0.432295	-0.88938	0.757344	-0.563041	2.33569
chr10-110687044-110687545	-0.820566	-0.765108	-0.630054	0.142817	0.432295	-0.88938	0.757344	-0.563041	2.33569
chr7-102272304-102272805	-1.88315	-1.01388	0.352217	-0.35756	0.522279	-0.546412	1.3842	0.272558	1.26974
chr7-102272304-102272805	-1.88315	-1.01388	0.352217	-0.35756	0.522279	-0.546412	1.3842	0.272558	1.26974
chr7-102272304-102272805	-1.88315	-1.01388	0.352217	-0.35756	0.522279	-0.546412	1.3842	0.272558	1.26974
chr7-102272304-102272805	-1.88315	-1.01388	0.352217	-0.35756	0.522279	-0.546412	1.3842	0.272558	1.26974
chr3-168071605-168072106	-1.92001	-0.925537	-0.631574	0.00122828	0.0458065	0.337308	0.580773	0.781754	1.73025
chr3-168071605-168072106	-1.92001	-0.925537	-0.631574	0.00122828	0.0458065	0.337308	0.580773	0.781754	1.73025
chr1-115829393-115829894	-0.0648741	-0.200891	-2.04069	-0.620321	1.50968	-0.374541	0.521377	-0.0387357	1.30899
chr1-115829393-115829894	-0.0648741	-0.200891	-2.04069	-0.620321	1.50968	-0.374541	0.521377	-0.0387357	1.30899
chr1-115829393-115829894	-0.0648741	-0.200891	-2.04069	-0.620321	1.50968	-0.374541	0.521377	-0.0387357	1.30899
chr5-150143523-150144024	-2.27981	0.375199	-1.04829	-0.364217	0.558788	0.44673	0.896375	0.469517	0.945709
chr5-150143523-150144024	-2.27981	0.375199	-1.04829	-0.364217	0.558788	0.44673	0.896375	0.469517	0.945709
chr2-27281982-27282483	-2.14751	-0.173709	-0.595069	0.0808525	-0.0469677	0.531114	-0.0522689	0.560773	1.84279
chr2-27281982-27282483	-2.14751	-0.173709	-0.595069	0.0808525	-0.0469677	0.531114	-0.0522689	0.560773	1.84279
chr2-27281982-27282483	-2.14751	-0.173709	-0.595069	0.0808525	-0.0469677	0.531114	-0.0522689	0.560773	1.84279
chr2-27281982-27282483	-2.14751	-0.173709	-0.595069	0.0808525	-0.0469677	0.531114	-0.0522689	0.560773	1.84279
chr2-27281982-27282483	-2.14751	-0.173709	-0.595069	0.0808525	-0.0469677	0.531114	-0.0522689	0.560773	1.84279
chr2-27281982-27282483	-2.14751	-0.173709	-0.595069	0.0808525	-0.0469677	0.531114	-0.0522689	0.560773	1.84279
chr2-27281982-27282483	-2.14751	-0.173709	-0.595069	0.0808525	-0.0469677	0.531114	-0.0522689	0.560773	1.84279
chr2-27281982-27282483	-2.14751	-0.173709	-0.595069	0.0808525	-0.0469677	0.531114	-0.0522689	0.560773	1.84279
chr2-27281982-27282483	-2.14751	-0.173709	-0.595069	0.0808525	-0.0469677	0.531114	-0.0522689	0.560773	1.84279
chr2-27281982-27282483	-2.14751	-0.173709	-0.595069	0.0808525	-0.0469677	0.531114	-0.0522689	0.560773	1.84279
chr2-27281982-27282483	-2.14751	-0.173709	-0.595069	0.0808525	-0.0469677	0.531114	-0.0522689	0.560773	1.84279
chr7-142797790-142798291	-1.08443	-0.998801	-0.954519	0.510191	0.196857	-0.522398	1.18009	-0.292927	1.96594
chr7-142797790-142798291	-1.08443	-0.998801	-0.954519	0.510191	0.196857	-0.522398	1.18009	-0.292927	1.96594
chr5-171446028-171446529	-1.09853	-0.627327	-1.27505	0.290568	0.746565	-0.870292	0.450572	0.375902	2.00759
chr5-171446028-171446529	-1.09853	-0.627327	-1.27505	0.290568	0.746565	-0.870292	0.450572	0.375902	2.00759
chr5-171446028-171446529	-1.09853	-0.627327	-1.27505	0.290568	0.746565	-0.870292	0.450572	0.375902	2.00759
chr5-171446028-171446529	-1.09853	-0.627327	-1.27505	0.290568	0.746565	-0.870292	0.450572	0.375902	2.00759
chr12-2998514-2999015	-1.81114	-0.888427	-0.607712	-0.132167	1.09999	0.0714381	0.908922	-0.208953	1.56805
chr12-2998514-2999015	-1.81114	-0.888427	-0.607712	-0.132167	1.09999	0.0714381	0.908922	-0.208953	1.56805
chr12-2998514-2999015	-1.81114	-0.888427	-0.607712	-0.132167	1.09999	0.0714381	0.908922	-0.208953	1.56805
chr12-2998514-2999015	-1.81114	-0.888427	-0.607712	-0.132167	1.09999	0.0714381	0.908922	-0.208953	1.56805
chr14-75450445-75450946	-1.06454	-0.907819	-0.356503	-0.414975	0.333874	-0.419745	0.670714	-0.276084	2.43507
chr14-75450445-75450946	-1.06454	-0.907819	-0.356503	-0.414975	0.333874	-0.419745	0.670714	-0.276084	2.43507
chr9-19660108-19660609	-1.93071	0.311844	-1.24239	0.633551	0.166432	-0.267026	0.701636	0.00220567	1.62446
chr9-19660108-19660609	-1.93071	0.311844	-1.24239	0.633551	0.166432	-0.267026	0.701636	0.00220567	1.62446
chr9-19660108-19660609	-1.93071	0.311844	-1.24239	0.633551	0.166432	-0.267026	0.701636	0.00220567	1.62446
chr9-19660108-19660609	-1.93071	0.311844	-1.24239	0.633551	0.166432	-0.267026	0.701636	0.00220567	1.62446
chr9-19660108-19660609	-1.93071	0.311844	-1.24239	0.633551	0.166432	-0.267026	0.701636	0.00220567	1.62446
chr9-19660108-19660609	-1.93071	0.311844	-1.24239	0.633551	0.166432	-0.267026	0.701636	0.00220567	1.62446
chr9-19660108-19660609	-1.93071	0.311844	-1.24239	0.633551	0.166432	-0.267026	0.701636	0.00220567	1.62446
chr15-81313093-81313594	-2.30455	-0.354257	-0.739823	0.521603	0.990523	-0.252597	0.879042	0.372501	0.887554
chr15-81313093-81313594	-2.30455	-0.354257	-0.739823	0.521603	0.990523	-0.252597	0.879042	0.372501	0.887554
chr15-81313093-81313594	-2.30455	-0.354257	-0.739823	0.521603	0.990523	-0.252597	0.879042	0.372501	0.887554
chr15-81313093-81313594	-2.30455	-0.354257	-0.739823	0.521603	0.990523	-0.252597	0.879042	0.372501	0.887554
chr16-84618714-84619215	-2.32079	-0.465814	-0.756787	0.20808	1.16257	0.295673	0.784915	0.291668	0.800486
chr16-84618714-84619215	-2.32079	-0.465814	-0.756787	0.20808	1.16257	0.295673	0.784915	0.291668	0.800486
chr18-23717900-23718401	-1.8239	0.402063	-0.97173	0.165504	1.23632	-0.459341	-0.46777	0.350822	1.56803
chr18-23717900-23718401	-1.8239	0.402063	-0.97173	0.165504	1.23632	-0.459341	-0.46777	0.350822	1.56803
chr18-23717900-23718401	-1.8239	0.402063	-0.97173	0.165504	1.23632	-0.459341	-0.46777	0.350822	1.56803
chr18-23717900-23718401	-1.8239	0.402063	-0.97173	0.165504	1.23632	-0.459341	-0.46777	0.350822	1.56803
chr18-23717900-23718401	-1.8239	0.402063	-0.97173	0.165504	1.23632	-0.459341	-0.46777	0.350822	1.56803
chr18-23717900-23718401	-1.8239	0.402063	-0.97173	0.165504	1.23632	-0.459341	-0.46777	0.350822	1.56803
chr15-79157757-79158258	-1.7098	-0.661105	-0.348062	-0.217388	-0.054857	1.26412	0.275478	-0.444802	1.89642
chr15-79157757-79158258	-1.7098	-0.661105	-0.348062	-0.217388	-0.054857	1.26412	0.275478	-0.444802	1.89642
chr15-79157757-79158258	-1.7098	-0.661105	-0.348062	-0.217388	-0.054857	1.26412	0.275478	-0.444802	1.89642
chr12-22275901-22276402	-0.812667	-1.62291	-0.74775	-0.532668	1.28242	-0.050431	0.997284	-0.00361685	1.49035
chr2-120287265-120287766	-2.45111	-0.153927	-0.336226	0.661188	0.40418	0.07111	0.536607	-0.126709	1.39489
chr2-120287265-120287766	-2.45111	-0.153927	-0.336226	0.661188	0.40418	0.07111	0.536607	-0.126709	1.39489
chr1-115840736-115841237	-0.0787019	-1.32792	-1.5549	0.56378	1.30113	-0.465363	-0.472051	0.633667	1.40036
chr1-115840736-115841237	-0.0787019	-1.32792	-1.5549	0.56378	1.30113	-0.465363	-0.472051	0.633667	1.40036
chr14-75487368-75487869	-1.33462	-1.2584	-0.538533	0.848256	0.387296	0.025466	0.0175806	-0.247823	2.10078
chr14-75487368-75487869	-1.33462	-1.2584	-0.538533	0.848256	0.387296	0.025466	0.0175806	-0.247823	2.10078
chr17-57601491-57601992	-0.806811	-1.75803	-1.28205	0.675142	0.932999	-0.0943766	0.944725	0.234212	1.15419
chr17-57601491-57601992	-0.806811	-1.75803	-1.28205	0.675142	0.932999	-0.0943766	0.944725	0.234212	1.15419
chr22-41504486-41504987	-1.71381	0.246107	-1.29489	-0.633093	1.19696	0.443072	0.785377	-0.292093	1.26237
chr22-41504486-41504987	-1.71381	0.246107	-1.29489	-0.633093	1.19696	0.443072	0.785377	-0.292093	1.26237
chr22-41504486-41504987	-1.71381	0.246107	-1.29489	-0.633093	1.19696	0.443072	0.785377	-0.292093	1.26237
chr2-120253752-120254253	-0.748696	-1.78898	-0.352473	0.0680741	-0.126374	-0.280174	0.928287	0.281792	2.01855
chr2-120253752-120254253	-0.748696	-1.78898	-0.352473	0.0680741	-0.126374	-0.280174	0.928287	0.281792	2.01855
chr7-128805309-128805810	-1.95951	-0.0794338	-1.17695	0.249918	0.864743	-0.13262	0.924791	-0.129348	1.43841
chr7-128805309-128805810	-1.95951	-0.0794338	-1.17695	0.249918	0.864743	-0.13262	0.924791	-0.129348	1.43841
chr7-102193841-102194342	-1.753	0.255357	-0.725452	1.61004	0.146224	-0.782743	-0.382393	0.254148	1.37782
chr7-102193841-102194342	-1.753	0.255357	-0.725452	1.61004	0.146224	-0.782743	-0.382393	0.254148	1.37782
chr8-22117663-22118164	-1.78687	-0.592945	-0.850791	0.463917	0.615077	-0.0592113	0.243954	-0.0511716	2.01804
chr8-22117663-22118164	-1.78687	-0.592945	-0.850791	0.463917	0.615077	-0.0592113	0.243954	-0.0511716	2.01804
chr8-22117663-22118164	-1.78687	-0.592945	-0.850791	0.463917	0.615077	-0.0592113	0.243954	-0.0511716	2.01804
chr3-101964045-101964546	-2.03553	-0.967925	0.0118323	0.0590411	0.718384	0.001418	0.468317	-0.0385823	1.78304
chr3-101964045-101964546	-2.03553	-0.967925	0.0118323	0.0590411	0.718384	0.001418	0.468317	-0.0385823	1.78304
chr3-101964045-101964546	-2.03553	-0.967925	0.0118323	0.0590411	0.718384	0.001418	0.468317	-0.0385823	1.78304
chr3-101964045-101964546	-2.03553	-0.967925	0.0118323	0.0590411	0.718384	0.001418	0.468317	-0.0385823	1.78304
chr12-20268261-20268762	-1.94235	0.0476509	-0.298977	0.148887	0.303694	-1.03788	0.570303	0.336337	1.87234
chr12-20268261-20268762	-1.94235	0.0476509	-0.298977	0.148887	0.303694	-1.03788	0.570303	0.336337	1.87234
chr12-20268261-20268762	-1.94235	0.0476509	-0.298977	0.148887	0.303694	-1.03788	0.570303	0.336337	1.87234
chr7-5629958-5630459	-1.37268	-0.707814	-0.514434	0.488158	0.497263	-0.52432	-0.072562	-0.151855	2.35824
chr7-5629958-5630459	-1.37268	-0.707814	-0.514434	0.488158	0.497263	-0.52432	-0.072562	-0.151855	2.35824
chr7-5629958-5630459	-1.37268	-0.707814	-0.514434	0.488158	0.497263	-0.52432	-0.072562	-0.151855	2.35824
chr1-28886969-28887470	-2.22706	0.202808	-0.740892	-0.199288	0.379488	0.0918415	0.564304	0.229746	1.69905
chr1-28886969-28887470	-2.22706	0.202808	-0.740892	-0.199288	0.379488	0.0918415	0.564304	0.229746	1.69905
chr1-28886969-28887470	-2.22706	0.202808	-0.740892	-0.199288	0.379488	0.0918415	0.564304	0.229746	1.69905
chr1-28886969-28887470	-2.22706	0.202808	-0.740892	-0.199288	0.379488	0.0918415	0.564304	0.229746	1.69905
chr1-28886969-28887470	-2.22706	0.202808	-0.740892	-0.199288	0.379488	0.0918415	0.564304	0.229746	1.69905
chr3-171809804-171810305	-1.75882	-1.10811	-0.459104	0.527975	0.711499	-0.260872	0.156663	0.323856	1.86692
chr3-171809804-171810305	-1.75882	-1.10811	-0.459104	0.527975	0.711499	-0.260872	0.156663	0.323856	1.86692
chr3-171809804-171810305	-1.75882	-1.10811	-0.459104	0.527975	0.711499	-0.260872	0.156663	0.323856	1.86692
chr3-171809804-171810305	-1.75882	-1.10811	-0.459104	0.527975	0.711499	-0.260872	0.156663	0.323856	1.86692
chr3-171809804-171810305	-1.75882	-1.10811	-0.459104	0.527975	0.711499	-0.260872	0.156663	0.323856	1.86692
chr15-60781568-60782069	-0.564985	-1.10465	0.0592033	0.0465382	-0.288567	-0.674689	0.240075	-0.313071	2.60014
chr15-60781568-60782069	-0.564985	-1.10465	0.0592033	0.0465382	-0.288567	-0.674689	0.240075	-0.313071	2.60014
chr15-60781568-60782069	-0.564985	-1.10465	0.0592033	0.0465382	-0.288567	-0.674689	0.240075	-0.313071	2.60014
chr2-234368899-234369400	-1.47933	-0.0281117	-0.852534	-0.351192	0.679363	-0.416933	0.970829	-0.543745	2.02166
chr11-606291-606792	-0.609092	-2.27365	-0.612213	0.554536	0.712598	0.328557	1.20756	-0.135814	0.827521
chr11-606291-606792	-0.609092	-2.27365	-0.612213	0.554536	0.712598	0.328557	1.20756	-0.135814	0.827521
chr10-132971746-132972247	-1.71087	-0.585583	-1.05075	0.099184	0.300351	0.293137	0.646798	0.00235203	2.00539
chr18-57803330-57803831	-1.36101	-0.00361249	-1.47987	-0.27379	0.596949	0.0669715	0.434499	-0.0608389	2.0807
chr18-57803330-57803831	-1.36101	-0.00361249	-1.47987	-0.27379	0.596949	0.0669715	0.434499	-0.0608389	2.0807
chr12-3231426-3231927	-0.174712	-0.714197	-0.881307	-0.619864	0.872679	0.171872	-0.976576	-0.0342621	2.35637
chr7-116542609-116543110	-0.907869	-0.396974	-0.66532	0.205646	-0.483867	0.059349	-0.26495	-0.224623	2.67861
chr5-171437370-171437871	-1.18316	-0.825999	-1.20618	0.57948	-0.0680655	-0.506989	1.89996	0.210283	1.10066
chr5-171437370-171437871	-1.18316	-0.825999	-1.20618	0.57948	-0.0680655	-0.506989	1.89996	0.210283	1.10066
chr1-115828636-115829137	-1.85167	-0.470763	-1.14247	0.364798	0.906532	0.166364	0.0427172	0.253683	1.73081
chr1-115828636-115829137	-1.85167	-0.470763	-1.14247	0.364798	0.906532	0.166364	0.0427172	0.253683	1.73081
chr18-23387389-23387890	-0.819004	-0.697041	-0.557553	0.11901	-0.332574	-0.317208	0.0462106	-0.140937	2.69909
chr18-23387389-23387890	-0.819004	-0.697041	-0.557553	0.11901	-0.332574	-0.317208	0.0462106	-0.140937	2.69909
chr6-79778068-79778569	-1.93776	-1.23967	-0.288745	0.571356	1.18851	0.0146809	-0.00234082	0.372181	1.3218
chr6-79778068-79778569	-1.93776	-1.23967	-0.288745	0.571356	1.18851	0.0146809	-0.00234082	0.372181	1.3218
chr6-79778068-79778569	-1.93776	-1.23967	-0.288745	0.571356	1.18851	0.0146809	-0.00234082	0.372181	1.3218
chr6-79778068-79778569	-1.93776	-1.23967	-0.288745	0.571356	1.18851	0.0146809	-0.00234082	0.372181	1.3218
chr15-60908419-60908920	-2.31284	0.244714	0.98157	-0.621094	-0.271134	0.247864	1.09145	-0.276489	0.915957
chr1-107965048-107965549	-1.74331	-1.00561	-0.284858	0.193212	1.02193	-0.390614	0.534183	-0.148861	1.82393
chr2-160062498-160062999	-1.69004	0.0210726	-0.783069	0.105435	0.783362	-0.651937	0.0811277	0.0190173	2.11504
chr2-160062498-160062999	-1.69004	0.0210726	-0.783069	0.105435	0.783362	-0.651937	0.0811277	0.0190173	2.11504
chr2-160062498-160062999	-1.69004	0.0210726	-0.783069	0.105435	0.783362	-0.651937	0.0811277	0.0190173	2.11504
chr2-238256621-238257122	-2.63937	-0.156125	0.75734	0.0127626	0.687166	0.501067	-0.161906	0.19371	0.80536
chr2-238256621-238257122	-2.63937	-0.156125	0.75734	0.0127626	0.687166	0.501067	-0.161906	0.19371	0.80536
chr9-19465055-19465556	-1.65298	-0.737359	-1.07958	0.0412288	1.06872	0.80459	0.960457	-0.615718	1.21064
chr9-19465055-19465556	-1.65298	-0.737359	-1.07958	0.0412288	1.06872	0.80459	0.960457	-0.615718	1.21064
chr17-76385160-76385661	-2.09696	-1.07129	0.179505	-0.0024387	0.976478	0.69785	-0.514081	0.770663	1.06027
chr17-76385160-76385661	-2.09696	-1.07129	0.179505	-0.0024387	0.976478	0.69785	-0.514081	0.770663	1.06027
chr17-76385160-76385661	-2.09696	-1.07129	0.179505	-0.0024387	0.976478	0.69785	-0.514081	0.770663	1.06027
chr17-76385160-76385661	-2.09696	-1.07129	0.179505	-0.0024387	0.976478	0.69785	-0.514081	0.770663	1.06027
chr17-76385160-76385661	-2.09696	-1.07129	0.179505	-0.0024387	0.976478	0.69785	-0.514081	0.770663	1.06027
chr17-76385160-76385661	-2.09696	-1.07129	0.179505	-0.0024387	0.976478	0.69785	-0.514081	0.770663	1.06027
chr11-64742981-64743482	-2.08524	0.05759	-0.239882	-0.996376	0.891791	0.974077	-0.368513	0.602326	1.16423
chr11-64742981-64743482	-2.08524	0.05759	-0.239882	-0.996376	0.891791	0.974077	-0.368513	0.602326	1.16423
chr11-64742981-64743482	-2.08524	0.05759	-0.239882	-0.996376	0.891791	0.974077	-0.368513	0.602326	1.16423
chr16-84618046-84618547	-1.80567	-0.811982	-0.555818	0.0453907	1.31401	-0.669409	0.971669	0.25213	1.25968
chr16-84618046-84618547	-1.80567	-0.811982	-0.555818	0.0453907	1.31401	-0.669409	0.971669	0.25213	1.25968
chr16-84618046-84618547	-1.80567	-0.811982	-0.555818	0.0453907	1.31401	-0.669409	0.971669	0.25213	1.25968
chr16-84618046-84618547	-1.80567	-0.811982	-0.555818	0.0453907	1.31401	-0.669409	0.971669	0.25213	1.25968
chr7-114083041-114083542	-0.787861	-1.17295	-0.859876	-0.511938	0.900664	-0.169228	0.164216	0.177866	2.25911
chr7-114083041-114083542	-0.787861	-1.17295	-0.859876	-0.511938	0.900664	-0.169228	0.164216	0.177866	2.25911
chr7-114083041-114083542	-0.787861	-1.17295	-0.859876	-0.511938	0.900664	-0.169228	0.164216	0.177866	2.25911
chr5-95732042-95732543	-2.03645	-0.324359	-0.614449	0.508901	0.803419	0.421223	0.104904	-0.57856	1.71537
chr22-20979441-20979942	-1.41225	0.412206	-1.63028	0.139555	1.02603	0.0716303	-0.190379	-0.159705	1.7432
chr22-20979441-20979942	-1.41225	0.412206	-1.63028	0.139555	1.02603	0.0716303	-0.190379	-0.159705	1.7432
chr1-17569228-17569729	-1.53546	-0.476348	-0.379607	-0.148545	0.255312	-0.720573	0.840569	-0.0612436	2.22589
chr1-17569228-17569729	-1.53546	-0.476348	-0.379607	-0.148545	0.255312	-0.720573	0.840569	-0.0612436	2.22589
chr1-17569228-17569729	-1.53546	-0.476348	-0.379607	-0.148545	0.255312	-0.720573	0.840569	-0.0612436	2.22589
chr1-17569228-17569729	-1.53546	-0.476348	-0.379607	-0.148545	0.255312	-0.720573	0.840569	-0.0612436	2.22589
chr6-75207261-75207762	-0.650792	-1.43807	-0.189463	-1.37249	0.411953	0.815822	1.83749	0.613506	-0.0279617
chr6-75207261-75207762	-0.650792	-1.43807	-0.189463	-1.37249	0.411953	0.815822	1.83749	0.613506	-0.0279617
chr6-75207261-75207762	-0.650792	-1.43807	-0.189463	-1.37249	0.411953	0.815822	1.83749	0.613506	-0.0279617
chr6-75207261-75207762	-0.650792	-1.43807	-0.189463	-1.37249	0.411953	0.815822	1.83749	0.613506	-0.0279617
chr18-75206761-75207262	-1.91158	0.0649181	-0.0956239	-0.743412	-0.656016	0.91208	0.447346	0.16873	1.81356
chr18-75206761-75207262	-1.91158	0.0649181	-0.0956239	-0.743412	-0.656016	0.91208	0.447346	0.16873	1.81356
chr18-75206761-75207262	-1.91158	0.0649181	-0.0956239	-0.743412	-0.656016	0.91208	0.447346	0.16873	1.81356
chr18-75206761-75207262	-1.91158	0.0649181	-0.0956239	-0.743412	-0.656016	0.91208	0.447346	0.16873	1.81356
chr18-75206761-75207262	-1.91158	0.0649181	-0.0956239	-0.743412	-0.656016	0.91208	0.447346	0.16873	1.81356
chr6-148747874-148748375	-1.88832	0.0150817	-0.953565	-0.794684	0.567031	0.445156	0.43376	0.447897	1.72765
chr6-148747874-148748375	-1.88832	0.0150817	-0.953565	-0.794684	0.567031	0.445156	0.43376	0.447897	1.72765
chr6-148747874-148748375	-1.88832	0.0150817	-0.953565	-0.794684	0.567031	0.445156	0.43376	0.447897	1.72765
chr5-127068864-127069365	-2.00162	-0.300263	-0.0304764	0.565461	1.11556	0.0585485	-0.554058	-0.515199	1.66204
chr14-56118330-56118831	-0.159057	-1.61252	-0.893625	-0.174882	1.03452	-0.471462	0.496591	-0.210077	1.9905
chr9-117403469-117403970	-1.57619	-0.44257	-0.783274	-0.00429019	1.22722	-0.55167	0.266093	-0.0890591	1.95374
chr19-50205346-50205847	-0.748653	-0.404084	-1.30198	-0.288097	0.0715461	0.047231	0.742352	-0.502985	2.38467
chr19-50205346-50205847	-0.748653	-0.404084	-1.30198	-0.288097	0.0715461	0.047231	0.742352	-0.502985	2.38467
chr19-50205346-50205847	-0.748653	-0.404084	-1.30198	-0.288097	0.0715461	0.047231	0.742352	-0.502985	2.38467
chr3-70930137-70930638	-1.95708	-0.609473	-0.846663	0.880247	0.348831	0.0525699	0.0461135	0.333641	1.75181
chr3-70930137-70930638	-1.95708	-0.609473	-0.846663	0.880247	0.348831	0.0525699	0.0461135	0.333641	1.75181
chr3-70930137-70930638	-1.95708	-0.609473	-0.846663	0.880247	0.348831	0.0525699	0.0461135	0.333641	1.75181
chr17-57707860-57708361	-2.12835	-0.507274	-0.334462	0.422044	1.39959	-0.425042	0.232162	0.0265361	1.3148
chr17-57707860-57708361	-2.12835	-0.507274	-0.334462	0.422044	1.39959	-0.425042	0.232162	0.0265361	1.3148
chr8-41661217-41661718	-1.68312	-0.559314	-1.18002	0.277521	0.63086	0.377939	0.86067	-0.432271	1.70774
chr8-41661217-41661718	-1.68312	-0.559314	-1.18002	0.277521	0.63086	0.377939	0.86067	-0.432271	1.70774
chr5-137564725-137565226	-1.29258	-0.114786	-0.508199	-0.628179	1.13121	-0.722089	0.364368	-0.372344	2.1426
chr2-163736937-163737438	-1.54077	0.0481264	-0.750033	-0.777105	0.835453	-0.804338	0.934181	0.275857	1.77863
chr2-163736937-163737438	-1.54077	0.0481264	-0.750033	-0.777105	0.835453	-0.804338	0.934181	0.275857	1.77863
chr2-163736937-163737438	-1.54077	0.0481264	-0.750033	-0.777105	0.835453	-0.804338	0.934181	0.275857	1.77863
chr2-163736937-163737438	-1.54077	0.0481264	-0.750033	-0.777105	0.835453	-0.804338	0.934181	0.275857	1.77863
chr2-163736937-163737438	-1.54077	0.0481264	-0.750033	-0.777105	0.835453	-0.804338	0.934181	0.275857	1.77863
chr2-163736937-163737438	-1.54077	0.0481264	-0.750033	-0.777105	0.835453	-0.804338	0.934181	0.275857	1.77863
chr7-101826522-101827023	-2.16755	-1.07848	-0.32427	0.38102	0.554979	0.305126	0.979272	0.119488	1.23042
chr7-101826522-101827023	-2.16755	-1.07848	-0.32427	0.38102	0.554979	0.305126	0.979272	0.119488	1.23042
chr7-101826522-101827023	-2.16755	-1.07848	-0.32427	0.38102	0.554979	0.305126	0.979272	0.119488	1.23042
chr7-101826522-101827023	-2.16755	-1.07848	-0.32427	0.38102	0.554979	0.305126	0.979272	0.119488	1.23042
chr7-101826522-101827023	-2.16755	-1.07848	-0.32427	0.38102	0.554979	0.305126	0.979272	0.119488	1.23042
chr7-54546703-54547204	-0.541027	-1.12993	-1.80685	0.185102	0.951795	0.120379	-0.00675817	0.509207	1.71809
chr7-54546703-54547204	-0.541027	-1.12993	-1.80685	0.185102	0.951795	0.120379	-0.00675817	0.509207	1.71809
chr3-120555413-120555914	-1.17976	0.291697	-1.21829	-0.0129279	0.338874	-1.2823	0.602585	0.562854	1.89727
chr3-120555413-120555914	-1.17976	0.291697	-1.21829	-0.0129279	0.338874	-1.2823	0.602585	0.562854	1.89727
chr6-29723277-29723778	-0.105301	-1.04976	-0.750457	-1.16923	-0.2033	0.454056	1.53202	-0.478165	1.77014
chr6-29723277-29723778	-0.105301	-1.04976	-0.750457	-1.16923	-0.2033	0.454056	1.53202	-0.478165	1.77014
chr6-29724124-29724625	-1.58798	-0.449678	-0.894928	-0.869497	0.429143	0.929825	0.921789	-0.151351	1.67268
chr22-20967667-20968168	-1.29862	-1.73418	-0.723921	0.563214	0.601609	0.426406	0.588443	-0.0273811	1.60442
chr7-8205789-8206290	-2.30764	-0.249189	-0.940507	0.524532	0.679016	0.240052	0.233947	0.575403	1.24439
chr7-8205789-8206290	-2.30764	-0.249189	-0.940507	0.524532	0.679016	0.240052	0.233947	0.575403	1.24439
chr7-8205789-8206290	-2.30764	-0.249189	-0.940507	0.524532	0.679016	0.240052	0.233947	0.575403	1.24439
chr7-8205789-8206290	-2.30764	-0.249189	-0.940507	0.524532	0.679016	0.240052	0.233947	0.575403	1.24439
chr7-8205789-8206290	-2.30764	-0.249189	-0.940507	0.524532	0.679016	0.240052	0.233947	0.575403	1.24439
chr7-8205789-8206290	-2.30764	-0.249189	-0.940507	0.524532	0.679016	0.240052	0.233947	0.575403	1.24439
chr7-8205789-8206290	-2.30764	-0.249189	-0.940507	0.524532	0.679016	0.240052	0.233947	0.575403	1.24439
chr7-8205789-8206290	-2.30764	-0.249189	-0.940507	0.524532	0.679016	0.240052	0.233947	0.575403	1.24439
chr7-8205789-8206290	-2.30764	-0.249189	-0.940507	0.524532	0.679016	0.240052	0.233947	0.575403	1.24439
chr22-45006047-45006548	-1.43951	-0.942044	-1.03216	0.236425	1.01556	-0.381994	0.525724	0.163624	1.85437
chr7-102195651-102196152	-1.3598	-0.758639	-0.773252	-0.785154	0.840654	-0.221689	1.26358	0.0608556	1.73345
chr7-102195651-102196152	-1.3598	-0.758639	-0.773252	-0.785154	0.840654	-0.221689	1.26358	0.0608556	1.73345
chrX-139932617-139933118	-2.36075	0.43274	-0.13165	-0.136757	-0.320462	0.832128	0.742532	-0.369485	1.3117
chrX-139932617-139933118	-2.36075	0.43274	-0.13165	-0.136757	-0.320462	0.832128	0.742532	-0.369485	1.3117
chrX-139932617-139933118	-2.36075	0.43274	-0.13165	-0.136757	-0.320462	0.832128	0.742532	-0.369485	1.3117
chrX-132022907-132023408	-2.26838	0.188028	-0.125282	0.194618	0.68519	0.0160541	-0.476757	0.0351712	1.75136
chrX-132022907-132023408	-2.26838	0.188028	-0.125282	0.194618	0.68519	0.0160541	-0.476757	0.0351712	1.75136
chrX-132022907-132023408	-2.26838	0.188028	-0.125282	0.194618	0.68519	0.0160541	-0.476757	0.0351712	1.75136
chrX-132022907-132023408	-2.26838	0.188028	-0.125282	0.194618	0.68519	0.0160541	-0.476757	0.0351712	1.75136
chr6-31399702-31400203	-1.0003	0.385466	-1.09579	-1.47553	0.978819	-0.187809	0.754858	-0.0642744	1.70457
chr4-11428968-11429469	-2.34629	-0.337771	0.706017	-0.207916	0.607801	-0.203434	0.889824	-0.34117	1.23294
chr4-11428968-11429469	-2.34629	-0.337771	0.706017	-0.207916	0.607801	-0.203434	0.889824	-0.34117	1.23294
chr7-6531152-6531653	-2.11682	-0.569805	-0.379331	0.118605	0.960354	-0.0582078	0.658338	-0.232757	1.61962
chr7-6531152-6531653	-2.11682	-0.569805	-0.379331	0.118605	0.960354	-0.0582078	0.658338	-0.232757	1.61962
chr7-6531152-6531653	-2.11682	-0.569805	-0.379331	0.118605	0.960354	-0.0582078	0.658338	-0.232757	1.61962
chr7-6531152-6531653	-2.11682	-0.569805	-0.379331	0.118605	0.960354	-0.0582078	0.658338	-0.232757	1.61962
chr18-48405828-48406329	-1.37894	-1.05136	-0.355521	0.386821	0.971331	-0.713544	-0.0820389	0.166543	2.05671
chr6-29752886-29753387	-1.83071	-1.16972	-0.584797	0.431516	0.945558	0.554431	0.314115	-0.211855	1.55146
chr6-29752886-29753387	-1.83071	-1.16972	-0.584797	0.431516	0.945558	0.554431	0.314115	-0.211855	1.55146
chr8-135422224-135422725	-1.49896	-0.871399	-0.35312	-0.0608067	-0.0690136	-0.18116	-0.0324857	0.783902	2.28304
chr8-135422224-135422725	-1.49896	-0.871399	-0.35312	-0.0608067	-0.0690136	-0.18116	-0.0324857	0.783902	2.28304
chr8-135422224-135422725	-1.49896	-0.871399	-0.35312	-0.0608067	-0.0690136	-0.18116	-0.0324857	0.783902	2.28304
chr8-135422224-135422725	-1.49896	-0.871399	-0.35312	-0.0608067	-0.0690136	-0.18116	-0.0324857	0.783902	2.28304
chr6-31271276-31271777	-0.896803	-0.774839	-1.36397	-1.00961	0.847437	0.00548739	0.941	0.588136	1.66316
chr6-31271276-31271777	-0.896803	-0.774839	-1.36397	-1.00961	0.847437	0.00548739	0.941	0.588136	1.66316
chr6-31271276-31271777	-0.896803	-0.774839	-1.36397	-1.00961	0.847437	0.00548739	0.941	0.588136	1.66316
chr6-31271276-31271777	-0.896803	-0.774839	-1.36397	-1.00961	0.847437	0.00548739	0.941	0.588136	1.66316
chr19-13499825-13500326	-2.36288	0.219924	0.318127	-0.754234	0.935089	0.113604	0.50308	-0.204107	1.23139
chr19-13499825-13500326	-2.36288	0.219924	0.318127	-0.754234	0.935089	0.113604	0.50308	-0.204107	1.23139
chr19-13499825-13500326	-2.36288	0.219924	0.318127	-0.754234	0.935089	0.113604	0.50308	-0.204107	1.23139
chr19-13499825-13500326	-2.36288	0.219924	0.318127	-0.754234	0.935089	0.113604	0.50308	-0.204107	1.23139
chr19-13499825-13500326	-2.36288	0.219924	0.318127	-0.754234	0.935089	0.113604	0.50308	-0.204107	1.23139
chr6-31268559-31269060	-0.895584	-0.745658	-0.668129	-1.67474	0.360413	0.0884285	1.01758	1.10364	1.41405
chr6-31268559-31269060	-0.895584	-0.745658	-0.668129	-1.67474	0.360413	0.0884285	1.01758	1.10364	1.41405
chr2-120293632-120294133	-0.857238	0.0250537	-1.42917	1.98564	0.207283	-0.340382	-1.01464	0.514535	0.908921
chr22-45007829-45008330	-2.37693	-0.745005	-0.0848592	0.0628623	1.26126	0.629885	0.116665	0.305891	0.83024
chr22-45007829-45008330	-2.37693	-0.745005	-0.0848592	0.0628623	1.26126	0.629885	0.116665	0.305891	0.83024
chr18-75203964-75204465	-1.92896	-0.452694	0.0133788	-1.10364	0.0675799	0.350572	0.764908	0.632552	1.6563
chr18-75203964-75204465	-1.92896	-0.452694	0.0133788	-1.10364	0.0675799	0.350572	0.764908	0.632552	1.6563
chr6-31403416-31403917	0.738628	-1.09133	-1.02766	-1.19382	0.0902945	0.0579547	0.732211	-0.336385	2.03011
chr6-31403416-31403917	0.738628	-1.09133	-1.02766	-1.19382	0.0902945	0.0579547	0.732211	-0.336385	2.03011
chr6-31400228-31400729	-0.457222	0.157753	-1.6181	-1.08743	1.52177	-0.328701	-0.0481498	0.293954	1.56613
chr6-31400228-31400729	-0.457222	0.157753	-1.6181	-1.08743	1.52177	-0.328701	-0.0481498	0.293954	1.56613
chr6-31272080-31272581	-1.16052	0.109546	-1.17519	-0.562935	-0.173906	-0.243172	1.40734	-0.162508	1.96134
chr6-53244677-53245178	-1.4816	-0.0917476	-0.5875	0.351255	-0.17096	0.0338648	-0.640574	0.166636	2.42063
chr1-15247153-15247654	-2.21565	-0.0800707	-0.568779	-0.00577135	0.100691	-0.352689	1.02986	0.612225	1.48019
chr1-15247153-15247654	-2.21565	-0.0800707	-0.568779	-0.00577135	0.100691	-0.352689	1.02986	0.612225	1.48019
chr1-15247153-15247654	-2.21565	-0.0800707	-0.568779	-0.00577135	0.100691	-0.352689	1.02986	0.612225	1.48019
chr7-55019894-55020395	-1.48376	0.14232	-1.25965	-0.457787	0.240056	-0.241527	1.33557	-0.0305822	1.75536
chr7-55019894-55020395	-1.48376	0.14232	-1.25965	-0.457787	0.240056	-0.241527	1.33557	-0.0305822	1.75536
chr4-147540038-147540539	-1.74485	-0.415782	-0.889852	0.00784554	0.40227	-0.0179858	1.26355	-0.36545	1.76025
chr4-147540038-147540539	-1.74485	-0.415782	-0.889852	0.00784554	0.40227	-0.0179858	1.26355	-0.36545	1.76025
chr21-38661385-38661886	-1.01353	-0.326168	-1.78495	0.00322466	0.200296	0.521977	0.841225	-0.327046	1.88497
chr16-66401058-66401559	-1.57616	-1.01444	0.0802118	-0.349562	-0.465716	0.619718	0.192334	0.373364	2.14025
chr16-66401058-66401559	-1.57616	-1.01444	0.0802118	-0.349562	-0.465716	0.619718	0.192334	0.373364	2.14025
chr19-49196630-49197131	-0.602018	-1.70169	-0.313667	-0.674355	1.11844	0.187774	-0.0956436	0.111138	1.97003
chr19-49196630-49197131	-0.602018	-1.70169	-0.313667	-0.674355	1.11844	0.187774	-0.0956436	0.111138	1.97003
chr19-49196630-49197131	-0.602018	-1.70169	-0.313667	-0.674355	1.11844	0.187774	-0.0956436	0.111138	1.97003
chr19-49196630-49197131	-0.602018	-1.70169	-0.313667	-0.674355	1.11844	0.187774	-0.0956436	0.111138	1.97003
chr19-49196630-49197131	-0.602018	-1.70169	-0.313667	-0.674355	1.11844	0.187774	-0.0956436	0.111138	1.97003
chr19-49196630-49197131	-0.602018	-1.70169	-0.313667	-0.674355	1.11844	0.187774	-0.0956436	0.111138	1.97003
chr19-49196630-49197131	-0.602018	-1.70169	-0.313667	-0.674355	1.11844	0.187774	-0.0956436	0.111138	1.97003
chr19-49196630-49197131	-0.602018	-1.70169	-0.313667	-0.674355	1.11844	0.187774	-0.0956436	0.111138	1.97003
chr19-49196630-49197131	-0.602018	-1.70169	-0.313667	-0.674355	1.11844	0.187774	-0.0956436	0.111138	1.97003
chr19-49196630-49197131	-0.602018	-1.70169	-0.313667	-0.674355	1.11844	0.187774	-0.0956436	0.111138	1.97003
chr19-49196630-49197131	-0.602018	-1.70169	-0.313667	-0.674355	1.11844	0.187774	-0.0956436	0.111138	1.97003
chr19-35038070-35038571	-1.25479	-0.0667584	-1.05909	-0.406183	0.592147	-0.473274	1.02339	-0.434734	2.07929
chr10-133101141-133101642	0.031541	-1.34977	-0.764629	0.175375	-0.0641176	-0.822121	-0.142051	0.586939	2.34884
chr12-95548758-95549259	-1.34919	-0.382823	-0.782293	-0.00861543	0.0883625	0.371793	0.0145205	-0.421076	2.46932
chr12-95548758-95549259	-1.34919	-0.382823	-0.782293	-0.00861543	0.0883625	0.371793	0.0145205	-0.421076	2.46932
chr12-95548758-95549259	-1.34919	-0.382823	-0.782293	-0.00861543	0.0883625	0.371793	0.0145205	-0.421076	2.46932
chr9-378251-378752	-1.38452	-1.38452	-1.38452	0.536552	0.972735	1.01324	0.790529	0.34808	0.492417
chr10-45672619-45673120	-0.554057	-0.864385	0.0598537	-1.0492	0.746742	-0.710061	0.581523	-0.490879	2.28046
chr10-45672619-45673120	-0.554057	-0.864385	0.0598537	-1.0492	0.746742	-0.710061	0.581523	-0.490879	2.28046
chr1-29121971-29122472	-1.69038	-1.01635	-0.721055	-0.629588	0.852237	0.249173	1.12053	0.435562	1.39987
chr1-29121971-29122472	-1.69038	-1.01635	-0.721055	-0.629588	0.852237	0.249173	1.12053	0.435562	1.39987
chr1-29121971-29122472	-1.69038	-1.01635	-0.721055	-0.629588	0.852237	0.249173	1.12053	0.435562	1.39987
chr1-29121971-29122472	-1.69038	-1.01635	-0.721055	-0.629588	0.852237	0.249173	1.12053	0.435562	1.39987
chr1-29121971-29122472	-1.69038	-1.01635	-0.721055	-0.629588	0.852237	0.249173	1.12053	0.435562	1.39987
chr1-29121971-29122472	-1.69038	-1.01635	-0.721055	-0.629588	0.852237	0.249173	1.12053	0.435562	1.39987
chr1-29121971-29122472	-1.69038	-1.01635	-0.721055	-0.629588	0.852237	0.249173	1.12053	0.435562	1.39987
chr17-20074050-20074551	-1.62779	-0.817403	0.60067	-0.727864	-0.105067	1.04939	-0.665911	0.597113	1.69686
chr17-20074050-20074551	-1.62779	-0.817403	0.60067	-0.727864	-0.105067	1.04939	-0.665911	0.597113	1.69686
chr3-120451323-120451824	-1.82592	-0.584959	-0.704858	0.259151	0.534765	-0.497994	0.542222	0.320831	1.95677
chr3-120451323-120451824	-1.82592	-0.584959	-0.704858	0.259151	0.534765	-0.497994	0.542222	0.320831	1.95677
chr22-30541703-30542204	-2.19265	-0.142229	-0.996897	0.540545	0.385575	0.699488	0.536214	-0.213844	1.38379
chr1-115838494-115838995	-1.45564	-0.363594	-1.29447	0.0142961	0.622324	0.230005	0.3986	-0.251678	2.10015
chr1-115838494-115838995	-1.45564	-0.363594	-1.29447	0.0142961	0.622324	0.230005	0.3986	-0.251678	2.10015
chr1-115838494-115838995	-1.45564	-0.363594	-1.29447	0.0142961	0.622324	0.230005	0.3986	-0.251678	2.10015
chr19-50203354-50203855	-1.52815	-0.643459	-1.30989	0.694291	1.02909	-0.568625	0.478005	0.318952	1.52979
chr19-50203354-50203855	-1.52815	-0.643459	-1.30989	0.694291	1.02909	-0.568625	0.478005	0.318952	1.52979
chr18-7567153-7567654	-2.02985	-0.0754371	0.0858961	-0.226856	0.343946	-0.000300564	-0.251924	0.00199019	2.15253
chr18-7567153-7567654	-2.02985	-0.0754371	0.0858961	-0.226856	0.343946	-0.000300564	-0.251924	0.00199019	2.15253
chr18-7567153-7567654	-2.02985	-0.0754371	0.0858961	-0.226856	0.343946	-0.000300564	-0.251924	0.00199019	2.15253
chr18-7567153-7567654	-2.02985	-0.0754371	0.0858961	-0.226856	0.343946	-0.000300564	-0.251924	0.00199019	2.15253
chr18-7567153-7567654	-2.02985	-0.0754371	0.0858961	-0.226856	0.343946	-0.000300564	-0.251924	0.00199019	2.15253
chr18-7567153-7567654	-2.02985	-0.0754371	0.0858961	-0.226856	0.343946	-0.000300564	-0.251924	0.00199019	2.15253
chr18-7567153-7567654	-2.02985	-0.0754371	0.0858961	-0.226856	0.343946	-0.000300564	-0.251924	0.00199019	2.15253
chr3-9704989-9705490	-2.07825	-0.201208	-0.297707	0.0229635	-0.231124	0.310411	-0.0960311	0.548119	2.02282
chr3-9704989-9705490	-2.07825	-0.201208	-0.297707	0.0229635	-0.231124	0.310411	-0.0960311	0.548119	2.02282
chr3-9704989-9705490	-2.07825	-0.201208	-0.297707	0.0229635	-0.231124	0.310411	-0.0960311	0.548119	2.02282
chr3-9703783-9704284	2.15109	-0.1649	-1.3451	-0.864545	-0.490806	-0.481253	0.47678	-0.28515	1.00388
chr7-136870987-136871488	0.112833	-1.4945	-1.27459	-0.611124	-0.166894	0.559473	1.2363	-0.0593964	1.6979
chr7-136870987-136871488	0.112833	-1.4945	-1.27459	-0.611124	-0.166894	0.559473	1.2363	-0.0593964	1.6979
chr22-20965184-20965685	-1.72864	-0.788769	-0.667007	-0.0458014	0.985296	-0.368608	0.204284	0.536792	1.87245
chr6-97283190-97283691	-1.13554	-1.79266	-0.284627	0.290287	-0.121495	0.952073	0.30746	-0.0361011	1.8206
chr6-97283190-97283691	-1.13554	-1.79266	-0.284627	0.290287	-0.121495	0.952073	0.30746	-0.0361011	1.8206
chr6-97283190-97283691	-1.13554	-1.79266	-0.284627	0.290287	-0.121495	0.952073	0.30746	-0.0361011	1.8206
chr6-97283190-97283691	-1.13554	-1.79266	-0.284627	0.290287	-0.121495	0.952073	0.30746	-0.0361011	1.8206
chr22-45006772-45007273	-2.11716	-0.800948	-0.551281	0.146681	0.795024	-0.00578797	0.895122	0.19658	1.44177
chr22-45006772-45007273	-2.11716	-0.800948	-0.551281	0.146681	0.795024	-0.00578797	0.895122	0.19658	1.44177
chr17-57517326-57517827	-1.03266	0.833947	-1.90345	-0.5583	0.337808	0.964116	-0.307864	0.210106	1.45629
chr17-57517326-57517827	-1.03266	0.833947	-1.90345	-0.5583	0.337808	0.964116	-0.307864	0.210106	1.45629
chr17-57517326-57517827	-1.03266	0.833947	-1.90345	-0.5583	0.337808	0.964116	-0.307864	0.210106	1.45629
chr5-79689851-79690352	0.674532	-1.62183	-0.85817	-0.542957	1.03104	0.656027	0.173138	-1.02885	1.51707
chr5-79689851-79690352	0.674532	-1.62183	-0.85817	-0.542957	1.03104	0.656027	0.173138	-1.02885	1.51707
chr5-79689851-79690352	0.674532	-1.62183	-0.85817	-0.542957	1.03104	0.656027	0.173138	-1.02885	1.51707
chr5-93595713-93596214	-1.26384	-0.67315	0.0743515	-0.890398	-1.25712	1.19299	1.51451	0.703726	0.598929
chr5-93595713-93596214	-1.26384	-0.67315	0.0743515	-0.890398	-1.25712	1.19299	1.51451	0.703726	0.598929
chr19-19262754-19263255	-1.65017	-0.966021	-0.587642	0.0722774	1.54603	-0.103518	-0.217135	0.349601	1.55657
chr19-19262754-19263255	-1.65017	-0.966021	-0.587642	0.0722774	1.54603	-0.103518	-0.217135	0.349601	1.55657
chr22-35543551-35544052	-0.739321	-0.730054	-0.839257	-0.916714	0.626419	-0.336251	0.479908	0.0818249	2.37344
chr22-35543551-35544052	-0.739321	-0.730054	-0.839257	-0.916714	0.626419	-0.336251	0.479908	0.0818249	2.37344
chr10-72083907-72084408	-2.30378	-0.206334	-0.180031	0.426888	-0.210016	-0.102745	0.608516	0.250634	1.71686
chr10-72083907-72084408	-2.30378	-0.206334	-0.180031	0.426888	-0.210016	-0.102745	0.608516	0.250634	1.71686
chr10-72083907-72084408	-2.30378	-0.206334	-0.180031	0.426888	-0.210016	-0.102745	0.608516	0.250634	1.71686
chr11-118153379-118153880	-0.909844	-0.442554	-1.44298	0.220348	1.47436	-1.10648	0.605481	0.169051	1.43262
chrX-79367139-79367640	-1.79459	-0.602792	-0.88602	0.369664	0.807694	-0.204504	0.881808	-0.28612	1.71486
chrX-79367139-79367640	-1.79459	-0.602792	-0.88602	0.369664	0.807694	-0.204504	0.881808	-0.28612	1.71486
chr10-98368097-98368598	-2.11404	-0.417094	-0.607137	0.0506385	1.11657	-0.246205	0.560535	0.124169	1.53256
chr10-98368097-98368598	-2.11404	-0.417094	-0.607137	0.0506385	1.11657	-0.246205	0.560535	0.124169	1.53256
chr9-116986187-116986688	-0.83808	-1.49507	-0.652088	0.277607	0.786997	-0.04193	0.813844	-0.770425	1.91914
chr9-116986187-116986688	-0.83808	-1.49507	-0.652088	0.277607	0.786997	-0.04193	0.813844	-0.770425	1.91914
chr5-150155720-150156221	-2.33605	0.236837	-0.47486	0.169672	0.849902	-0.6263	0.590903	0.292536	1.29737
chr5-150155720-150156221	-2.33605	0.236837	-0.47486	0.169672	0.849902	-0.6263	0.590903	0.292536	1.29737
chr5-137329516-137330017	-0.980489	-0.185981	-0.134688	0.288302	-0.124674	-1.05755	0.121301	-0.480316	2.5541
chr5-137329516-137330017	-0.980489	-0.185981	-0.134688	0.288302	-0.124674	-1.05755	0.121301	-0.480316	2.5541
chr5-137329516-137330017	-0.980489	-0.185981	-0.134688	0.288302	-0.124674	-1.05755	0.121301	-0.480316	2.5541
chr5-137329516-137330017	-0.980489	-0.185981	-0.134688	0.288302	-0.124674	-1.05755	0.121301	-0.480316	2.5541
chr5-137329516-137330017	-0.980489	-0.185981	-0.134688	0.288302	-0.124674	-1.05755	0.121301	-0.480316	2.5541
chr5-137329516-137330017	-0.980489	-0.185981	-0.134688	0.288302	-0.124674	-1.05755	0.121301	-0.480316	2.5541
chr12-109309996-109310497	-1.18531	-0.330153	-1.24281	0.245396	1.41203	0.610422	-1.34529	0.817746	1.01797
chr12-109309996-109310497	-1.18531	-0.330153	-1.24281	0.245396	1.41203	0.610422	-1.34529	0.817746	1.01797
chr12-109309996-109310497	-1.18531	-0.330153	-1.24281	0.245396	1.41203	0.610422	-1.34529	0.817746	1.01797
chr7-140062864-140063365	-0.746747	-1.02786	-1.04034	-0.198166	0.46939	-0.889318	1.47217	0.217783	1.74309
chr7-140062864-140063365	-0.746747	-1.02786	-1.04034	-0.198166	0.46939	-0.889318	1.47217	0.217783	1.74309
chr7-140062864-140063365	-0.746747	-1.02786	-1.04034	-0.198166	0.46939	-0.889318	1.47217	0.217783	1.74309
chr8-38467983-38468484	-1.56998	-0.793638	-0.386602	0.252816	0.695469	-0.53273	0.883195	-0.517458	1.96892
chr8-38467983-38468484	-1.56998	-0.793638	-0.386602	0.252816	0.695469	-0.53273	0.883195	-0.517458	1.96892
chr2-237898755-237899256	-2.2176	0.409864	-1.03021	0.00693741	0.120655	0.95364	-0.0673979	0.551013	1.27309
chr20-43916092-43916593	-1.18527	-0.0621717	-1.25529	0.245389	1.75832	-1.19973	0.342472	0.238109	1.11817
chr20-43916092-43916593	-1.18527	-0.0621717	-1.25529	0.245389	1.75832	-1.19973	0.342472	0.238109	1.11817
chr20-43916092-43916593	-1.18527	-0.0621717	-1.25529	0.245389	1.75832	-1.19973	0.342472	0.238109	1.11817
chr20-43916092-43916593	-1.18527	-0.0621717	-1.25529	0.245389	1.75832	-1.19973	0.342472	0.238109	1.11817
chr15-26891470-26891971	-1.53454	0.283628	-1.77976	0.0766748	0.832621	0.515447	-0.0436281	0.0933784	1.55619
chr15-26891470-26891971	-1.53454	0.283628	-1.77976	0.0766748	0.832621	0.515447	-0.0436281	0.0933784	1.55619
chr2-164841188-164841689	-1.15612	0.0654519	-0.647081	0.0106005	0.172487	-0.470927	-0.041112	-0.524121	2.59082
chr2-164841188-164841689	-1.15612	0.0654519	-0.647081	0.0106005	0.172487	-0.470927	-0.041112	-0.524121	2.59082
chr2-164841188-164841689	-1.15612	0.0654519	-0.647081	0.0106005	0.172487	-0.470927	-0.041112	-0.524121	2.59082
chr6-75202738-75203239	-1.26178	-0.010554	-1.89388	0.0547336	0.553572	1.49138	1.0797	-0.253093	0.239917
chr1-9250667-9251168	-1.46644	-0.377532	-1.0937	0.747885	1.17408	0.0245654	-0.897269	0.242678	1.64573
chr18-23689383-23689884	-1.31633	0.252194	-1.2062	0.558503	0.916455	-0.462283	0.307244	-0.909924	1.86034
chr18-23689383-23689884	-1.31633	0.252194	-1.2062	0.558503	0.916455	-0.462283	0.307244	-0.909924	1.86034
chr18-23689383-23689884	-1.31633	0.252194	-1.2062	0.558503	0.916455	-0.462283	0.307244	-0.909924	1.86034
chr6-112253926-112254427	-2.42753	-0.476749	-0.182727	0.639594	0.678818	-0.138584	0.36167	0.210494	1.33501
chr6-112253926-112254427	-2.42753	-0.476749	-0.182727	0.639594	0.678818	-0.138584	0.36167	0.210494	1.33501
chr2-163493445-163493946	-1.71555	-0.203233	-1.03852	0.0354882	-0.931923	0.808259	0.800416	0.766746	1.47833
chr7-136870244-136870745	-1.41949	-0.658191	-0.211114	-0.965917	0.192563	0.370547	1.37016	-0.490247	1.81168
chr12-57475805-57476306	-2.12451	-0.270725	-0.0417499	-0.276501	0.252471	0.140119	0.125026	0.142675	2.05319
chr12-57475805-57476306	-2.12451	-0.270725	-0.0417499	-0.276501	0.252471	0.140119	0.125026	0.142675	2.05319
chr7-140041748-140042249	-0.0381991	1.10786	-1.16994	-0.945814	-1.67592	0.110433	0.503315	0.729175	1.3791
chr2-71489289-71489790	-1.33374	-0.653099	-1.18612	0.0919298	-0.402253	0.095522	0.570486	0.732481	2.08479
chr17-49223545-49224046	-1.16207	-0.619977	-1.51348	0.584643	1.09327	-0.47377	0.453619	-0.0938499	1.73162
chr17-49223545-49224046	-1.16207	-0.619977	-1.51348	0.584643	1.09327	-0.47377	0.453619	-0.0938499	1.73162
chr11-133227135-133227636	-1.48899	-1.35157	-0.780433	0.42668	1.2008	0.00663465	-0.29047	1.28959	0.98775
chr11-133227135-133227636	-1.48899	-1.35157	-0.780433	0.42668	1.2008	0.00663465	-0.29047	1.28959	0.98775
chr11-133227135-133227636	-1.48899	-1.35157	-0.780433	0.42668	1.2008	0.00663465	-0.29047	1.28959	0.98775
chr11-133227135-133227636	-1.48899	-1.35157	-0.780433	0.42668	1.2008	0.00663465	-0.29047	1.28959	0.98775
chr11-133227135-133227636	-1.48899	-1.35157	-0.780433	0.42668	1.2008	0.00663465	-0.29047	1.28959	0.98775
chr2-162073994-162074495	-1.47278	-1.10569	-0.75793	0.713555	1.44601	-0.727121	0.871135	-0.0371426	1.06997
chr2-162073994-162074495	-1.47278	-1.10569	-0.75793	0.713555	1.44601	-0.727121	0.871135	-0.0371426	1.06997
chr2-162073994-162074495	-1.47278	-1.10569	-0.75793	0.713555	1.44601	-0.727121	0.871135	-0.0371426	1.06997
chr13-31070226-31070727	-2.25	0.138581	-0.35806	-0.326296	1.20186	-0.192855	0.129946	0.191019	1.4658
chr13-31070226-31070727	-2.25	0.138581	-0.35806	-0.326296	1.20186	-0.192855	0.129946	0.191019	1.4658
chr7-101901730-101902231	-1.35813	-0.42196	-1.04957	0.478451	1.13161	-0.932759	1.2515	-0.422588	1.32344
chr7-101901730-101902231	-1.35813	-0.42196	-1.04957	0.478451	1.13161	-0.932759	1.2515	-0.422588	1.32344
chr7-101901730-101902231	-1.35813	-0.42196	-1.04957	0.478451	1.13161	-0.932759	1.2515	-0.422588	1.32344
chr7-101901730-101902231	-1.35813	-0.42196	-1.04957	0.478451	1.13161	-0.932759	1.2515	-0.422588	1.32344
chr7-101901730-101902231	-1.35813	-0.42196	-1.04957	0.478451	1.13161	-0.932759	1.2515	-0.422588	1.32344
chr4-11446280-11446781	-1.66694	0.0156224	-0.592532	0.246102	-0.00234841	0.0863103	2.04899	-0.960472	0.82527
chr4-11446280-11446781	-1.66694	0.0156224	-0.592532	0.246102	-0.00234841	0.0863103	2.04899	-0.960472	0.82527
chr15-61051564-61052065	-2.03726	-0.436201	-0.710517	-0.117098	0.490779	0.223618	0.75136	0.0228966	1.81241
chr15-61051564-61052065	-2.03726	-0.436201	-0.710517	-0.117098	0.490779	0.223618	0.75136	0.0228966	1.81241
chr15-61051564-61052065	-2.03726	-0.436201	-0.710517	-0.117098	0.490779	0.223618	0.75136	0.0228966	1.81241
chr15-61051564-61052065	-2.03726	-0.436201	-0.710517	-0.117098	0.490779	0.223618	0.75136	0.0228966	1.81241
chr15-61051564-61052065	-2.03726	-0.436201	-0.710517	-0.117098	0.490779	0.223618	0.75136	0.0228966	1.81241
chr5-176680183-176680684	-2.24345	-0.988399	-0.223044	-0.114105	0.544167	0.529668	1.23131	0.498201	0.765654
chr5-176680183-176680684	-2.24345	-0.988399	-0.223044	-0.114105	0.544167	0.529668	1.23131	0.498201	0.765654
chr5-176680183-176680684	-2.24345	-0.988399	-0.223044	-0.114105	0.544167	0.529668	1.23131	0.498201	0.765654
chr5-176680183-176680684	-2.24345	-0.988399	-0.223044	-0.114105	0.544167	0.529668	1.23131	0.498201	0.765654
chr5-176680183-176680684	-2.24345	-0.988399	-0.223044	-0.114105	0.544167	0.529668	1.23131	0.498201	0.765654
chr4-82042021-82042522	-2.32658	-0.684356	-0.471873	0.569238	-0.0540791	0.429203	0.775796	0.542557	1.22009
chrX-91780190-91780691	-0.824458	-1.05912	-0.434097	-0.956938	0.66215	1.63314	0.198527	-0.759499	1.5403
chrX-91780190-91780691	-0.824458	-1.05912	-0.434097	-0.956938	0.66215	1.63314	0.198527	-0.759499	1.5403
chr5-95869587-95870088	-1.79073	-0.824106	-0.924696	0.464513	-0.225804	1.0069	0.561729	0.103635	1.62855
chr5-95869587-95870088	-1.79073	-0.824106	-0.924696	0.464513	-0.225804	1.0069	0.561729	0.103635	1.62855
chr5-95869587-95870088	-1.79073	-0.824106	-0.924696	0.464513	-0.225804	1.0069	0.561729	0.103635	1.62855
chr3-62084620-62085121	-0.566837	-1.14767	-1.45139	-0.2913	0.00459873	1.83536	-0.169903	1.19005	0.597092
chr3-62084620-62085121	-0.566837	-1.14767	-1.45139	-0.2913	0.00459873	1.83536	-0.169903	1.19005	0.597092
chr3-62084620-62085121	-0.566837	-1.14767	-1.45139	-0.2913	0.00459873	1.83536	-0.169903	1.19005	0.597092
chr3-62084620-62085121	-0.566837	-1.14767	-1.45139	-0.2913	0.00459873	1.83536	-0.169903	1.19005	0.597092
chr3-62084620-62085121	-0.566837	-1.14767	-1.45139	-0.2913	0.00459873	1.83536	-0.169903	1.19005	0.597092
chr5-168404474-168404975	-2.10945	-0.617799	-0.782442	-0.305547	0.459095	0.792937	0.410969	0.812968	1.33927
chr5-168404474-168404975	-2.10945	-0.617799	-0.782442	-0.305547	0.459095	0.792937	0.410969	0.812968	1.33927
chr5-168404474-168404975	-2.10945	-0.617799	-0.782442	-0.305547	0.459095	0.792937	0.410969	0.812968	1.33927
chr5-168404474-168404975	-2.10945	-0.617799	-0.782442	-0.305547	0.459095	0.792937	0.410969	0.812968	1.33927
chr5-168404474-168404975	-2.10945	-0.617799	-0.782442	-0.305547	0.459095	0.792937	0.410969	0.812968	1.33927
chr9-27600332-27600833	-0.80897	-0.0981688	-2.00112	0.253027	1.06553	-0.732008	0.571308	0.267784	1.48262
chr14-35476700-35477201	-0.464165	-2.4323	0.151494	0.414984	-0.17016	-0.179398	1.12054	0.513698	1.04531
chr14-35476700-35477201	-0.464165	-2.4323	0.151494	0.414984	-0.17016	-0.179398	1.12054	0.513698	1.04531
chr5-123088787-123089288	-1.65664	-1.53327	-0.0809681	-0.0267693	0.0648939	1.76814	0.359944	0.43586	0.668806
chr5-123088787-123089288	-1.65664	-1.53327	-0.0809681	-0.0267693	0.0648939	1.76814	0.359944	0.43586	0.668806
chr5-123088787-123089288	-1.65664	-1.53327	-0.0809681	-0.0267693	0.0648939	1.76814	0.359944	0.43586	0.668806
chr5-123088787-123089288	-1.65664	-1.53327	-0.0809681	-0.0267693	0.0648939	1.76814	0.359944	0.43586	0.668806
chr5-123088787-123089288	-1.65664	-1.53327	-0.0809681	-0.0267693	0.0648939	1.76814	0.359944	0.43586	0.668806
chr5-123088787-123089288	-1.65664	-1.53327	-0.0809681	-0.0267693	0.0648939	1.76814	0.359944	0.43586	0.668806
chr5-123088787-123089288	-1.65664	-1.53327	-0.0809681	-0.0267693	0.0648939	1.76814	0.359944	0.43586	0.668806
chr13-97407651-97408152	-2.4417	0.0588373	-0.32873	0.0192977	0.00952656	0.407346	0.0530166	0.731823	1.49058
chr13-97407651-97408152	-2.4417	0.0588373	-0.32873	0.0192977	0.00952656	0.407346	0.0530166	0.731823	1.49058
chr6-47928123-47928624	-2.17164	-0.0909992	-0.257414	0.191755	0.718294	-0.582149	1.04688	-0.312236	1.45752
chr6-47928123-47928624	-2.17164	-0.0909992	-0.257414	0.191755	0.718294	-0.582149	1.04688	-0.312236	1.45752
chr1-241361072-241361573	0.319094	1.77107	-1.80826	-0.680385	-0.965762	0.554598	-0.130719	0.0644509	0.875912
chr1-241361072-241361573	0.319094	1.77107	-1.80826	-0.680385	-0.965762	0.554598	-0.130719	0.0644509	0.875912
chr1-241361072-241361573	0.319094	1.77107	-1.80826	-0.680385	-0.965762	0.554598	-0.130719	0.0644509	0.875912
chr9-4851756-4852257	-0.0607613	-1.66831	0.164394	0.797281	1.36003	-0.707222	-0.713492	-0.669609	1.49769
chr1-29216385-29216886	-1.14479	0.607461	-0.100636	-0.775261	0.646092	-1.24054	-0.56913	0.54374	2.03307
chr1-29216385-29216886	-1.14479	0.607461	-0.100636	-0.775261	0.646092	-1.24054	-0.56913	0.54374	2.03307
chr1-29216385-29216886	-1.14479	0.607461	-0.100636	-0.775261	0.646092	-1.24054	-0.56913	0.54374	2.03307
chr1-29216385-29216886	-1.14479	0.607461	-0.100636	-0.775261	0.646092	-1.24054	-0.56913	0.54374	2.03307
chr1-29216385-29216886	-1.14479	0.607461	-0.100636	-0.775261	0.646092	-1.24054	-0.56913	0.54374	2.03307
chr1-29216385-29216886	-1.14479	0.607461	-0.100636	-0.775261	0.646092	-1.24054	-0.56913	0.54374	2.03307
chr1-29216385-29216886	-1.14479	0.607461	-0.100636	-0.775261	0.646092	-1.24054	-0.56913	0.54374	2.03307
chr1-29216385-29216886	-1.14479	0.607461	-0.100636	-0.775261	0.646092	-1.24054	-0.56913	0.54374	2.03307
chr8-23416231-23416732	-1.01015	-1.16432	-0.486408	0.108643	0.841583	-1.08834	0.920212	-0.027858	1.90664
chr8-23416231-23416732	-1.01015	-1.16432	-0.486408	0.108643	0.841583	-1.08834	0.920212	-0.027858	1.90664
chr8-23416231-23416732	-1.01015	-1.16432	-0.486408	0.108643	0.841583	-1.08834	0.920212	-0.027858	1.90664
chr7-105124007-105124508	-0.676555	-0.479372	-0.0143616	-1.6387	-0.457313	-0.547601	1.25854	0.910873	1.64449
chr7-105124007-105124508	-0.676555	-0.479372	-0.0143616	-1.6387	-0.457313	-0.547601	1.25854	0.910873	1.64449
chr7-105124007-105124508	-0.676555	-0.479372	-0.0143616	-1.6387	-0.457313	-0.547601	1.25854	0.910873	1.64449
chr7-105124007-105124508	-0.676555	-0.479372	-0.0143616	-1.6387	-0.457313	-0.547601	1.25854	0.910873	1.64449
chr7-105124007-105124508	-0.676555	-0.479372	-0.0143616	-1.6387	-0.457313	-0.547601	1.25854	0.910873	1.64449
chr7-105124007-105124508	-0.676555	-0.479372	-0.0143616	-1.6387	-0.457313	-0.547601	1.25854	0.910873	1.64449
chr17-57572136-57572637	-1.36623	-1.323	-0.64833	0.129349	0.849452	-0.429128	1.4726	-0.0518368	1.36713
chr17-57572136-57572637	-1.36623	-1.323	-0.64833	0.129349	0.849452	-0.429128	1.4726	-0.0518368	1.36713
chr2-112639975-112640476	-2.2669	0.65705	1.1208	0.513797	-0.35335	0.060978	-0.715836	-0.134645	1.1181
chr2-112639975-112640476	-2.2669	0.65705	1.1208	0.513797	-0.35335	0.060978	-0.715836	-0.134645	1.1181
chr2-112639975-112640476	-2.2669	0.65705	1.1208	0.513797	-0.35335	0.060978	-0.715836	-0.134645	1.1181
chr2-112639975-112640476	-2.2669	0.65705	1.1208	0.513797	-0.35335	0.060978	-0.715836	-0.134645	1.1181
chr2-112639975-112640476	-2.2669	0.65705	1.1208	0.513797	-0.35335	0.060978	-0.715836	-0.134645	1.1181
chr12-28231807-28232308	-0.659683	-1.57881	1.11232	-0.188229	-1.52811	0.836544	0.610534	0.240439	1.15499
chr12-28231807-28232308	-0.659683	-1.57881	1.11232	-0.188229	-1.52811	0.836544	0.610534	0.240439	1.15499
chr12-28231807-28232308	-0.659683	-1.57881	1.11232	-0.188229	-1.52811	0.836544	0.610534	0.240439	1.15499
chr12-28231807-28232308	-0.659683	-1.57881	1.11232	-0.188229	-1.52811	0.836544	0.610534	0.240439	1.15499
chr12-28231807-28232308	-0.659683	-1.57881	1.11232	-0.188229	-1.52811	0.836544	0.610534	0.240439	1.15499
chr3-154111244-154111745	-0.63822	-0.232057	-0.23438	-1.79279	-0.991849	1.22552	0.729565	0.530501	1.40371
chr3-154111244-154111745	-0.63822	-0.232057	-0.23438	-1.79279	-0.991849	1.22552	0.729565	0.530501	1.40371
chr6-143404743-143405244	-0.791964	-1.0091	-1.43145	-0.0515216	0.339058	0.3328	0.639636	-0.180445	2.15299
chr6-143404743-143405244	-0.791964	-1.0091	-1.43145	-0.0515216	0.339058	0.3328	0.639636	-0.180445	2.15299
chr7-102000197-102000698	-0.887096	-0.79009	-1.35845	0.248202	0.659124	-0.0338011	0.858946	-0.701066	2.00423
chr7-101956222-101956723	-1.63373	-0.0145352	-1.07796	0.796875	0.316641	-0.684214	0.990573	-0.379009	1.68536
chr7-101956222-101956723	-1.63373	-0.0145352	-1.07796	0.796875	0.316641	-0.684214	0.990573	-0.379009	1.68536
chr7-101956222-101956723	-1.63373	-0.0145352	-1.07796	0.796875	0.316641	-0.684214	0.990573	-0.379009	1.68536
chr7-101956222-101956723	-1.63373	-0.0145352	-1.07796	0.796875	0.316641	-0.684214	0.990573	-0.379009	1.68536
chr3-71244153-71244654	-1.27647	0.0468544	-0.525793	-0.442624	-0.224477	0.3377	-0.562955	0.117784	2.52998
chr3-71244153-71244654	-1.27647	0.0468544	-0.525793	-0.442624	-0.224477	0.3377	-0.562955	0.117784	2.52998
chr3-71244153-71244654	-1.27647	0.0468544	-0.525793	-0.442624	-0.224477	0.3377	-0.562955	0.117784	2.52998
chr3-71244153-71244654	-1.27647	0.0468544	-0.525793	-0.442624	-0.224477	0.3377	-0.562955	0.117784	2.52998
chr10-110275162-110275663	-0.738008	-0.869724	-1.23735	0.0642025	0.664138	-0.200822	0.640676	-0.551863	2.22875
chr10-110275162-110275663	-0.738008	-0.869724	-1.23735	0.0642025	0.664138	-0.200822	0.640676	-0.551863	2.22875
chr3-10410598-10411099	-2.34743	0.560482	-0.692733	0.114596	0.729808	-0.048857	0.0935519	0.134362	1.45622
chr3-10410598-10411099	-2.34743	0.560482	-0.692733	0.114596	0.729808	-0.048857	0.0935519	0.134362	1.45622
chr7-102190872-102191373	-0.220085	-1.24926	-1.05725	-0.172842	-0.340393	-0.254649	1.69667	-0.177659	1.77547
chr7-102190872-102191373	-0.220085	-1.24926	-1.05725	-0.172842	-0.340393	-0.254649	1.69667	-0.177659	1.77547
chr7-102190872-102191373	-0.220085	-1.24926	-1.05725	-0.172842	-0.340393	-0.254649	1.69667	-0.177659	1.77547
chr7-102190872-102191373	-0.220085	-1.24926	-1.05725	-0.172842	-0.340393	-0.254649	1.69667	-0.177659	1.77547
chr7-101948342-101948843	-2.33562	-0.052438	-0.689819	-0.515027	1.01881	0.870244	0.434789	0.558996	0.710075
chr7-101834533-101835034	-1.74638	-0.188703	-0.14132	0.41498	-0.421779	-0.99385	0.51883	0.566609	1.99161
chr7-101834533-101835034	-1.74638	-0.188703	-0.14132	0.41498	-0.421779	-0.99385	0.51883	0.566609	1.99161
chr7-101834533-101835034	-1.74638	-0.188703	-0.14132	0.41498	-0.421779	-0.99385	0.51883	0.566609	1.99161
chr7-101834533-101835034	-1.74638	-0.188703	-0.14132	0.41498	-0.421779	-0.99385	0.51883	0.566609	1.99161
chr1-25977882-25978383	-2.49455	0.171026	0.507287	0.128287	0.769341	-0.535374	0.49003	-0.185459	1.14941
chr1-25977882-25978383	-2.49455	0.171026	0.507287	0.128287	0.769341	-0.535374	0.49003	-0.185459	1.14941
chr1-25977882-25978383	-2.49455	0.171026	0.507287	0.128287	0.769341	-0.535374	0.49003	-0.185459	1.14941
chr1-25977882-25978383	-2.49455	0.171026	0.507287	0.128287	0.769341	-0.535374	0.49003	-0.185459	1.14941
chr1-25977882-25978383	-2.49455	0.171026	0.507287	0.128287	0.769341	-0.535374	0.49003	-0.185459	1.14941
chr3-123685859-123686360	-0.705789	-0.928899	-1.03422	-0.226249	0.444274	-0.293033	0.78692	-0.381795	2.33879
chr3-123685859-123686360	-0.705789	-0.928899	-1.03422	-0.226249	0.444274	-0.293033	0.78692	-0.381795	2.33879
chr3-123685859-123686360	-0.705789	-0.928899	-1.03422	-0.226249	0.444274	-0.293033	0.78692	-0.381795	2.33879
chr3-123685859-123686360	-0.705789	-0.928899	-1.03422	-0.226249	0.444274	-0.293033	0.78692	-0.381795	2.33879
chr3-123685859-123686360	-0.705789	-0.928899	-1.03422	-0.226249	0.444274	-0.293033	0.78692	-0.381795	2.33879
chr3-123685859-123686360	-0.705789	-0.928899	-1.03422	-0.226249	0.444274	-0.293033	0.78692	-0.381795	2.33879
chr3-123685859-123686360	-0.705789	-0.928899	-1.03422	-0.226249	0.444274	-0.293033	0.78692	-0.381795	2.33879
chr3-123685859-123686360	-0.705789	-0.928899	-1.03422	-0.226249	0.444274	-0.293033	0.78692	-0.381795	2.33879
chr3-123685859-123686360	-0.705789	-0.928899	-1.03422	-0.226249	0.444274	-0.293033	0.78692	-0.381795	2.33879
chr3-10470686-10471187	-0.175882	-0.494129	-1.43585	-0.937355	1.02263	-0.0363902	0.268107	-0.34363	2.1325
chr3-10470686-10471187	-0.175882	-0.494129	-1.43585	-0.937355	1.02263	-0.0363902	0.268107	-0.34363	2.1325
chr3-10470686-10471187	-0.175882	-0.494129	-1.43585	-0.937355	1.02263	-0.0363902	0.268107	-0.34363	2.1325
chr3-10470686-10471187	-0.175882	-0.494129	-1.43585	-0.937355	1.02263	-0.0363902	0.268107	-0.34363	2.1325
chr3-10470686-10471187	-0.175882	-0.494129	-1.43585	-0.937355	1.02263	-0.0363902	0.268107	-0.34363	2.1325
chr3-10470686-10471187	-0.175882	-0.494129	-1.43585	-0.937355	1.02263	-0.0363902	0.268107	-0.34363	2.1325
chr3-10470686-10471187	-0.175882	-0.494129	-1.43585	-0.937355	1.02263	-0.0363902	0.268107	-0.34363	2.1325
chr3-10470686-10471187	-0.175882	-0.494129	-1.43585	-0.937355	1.02263	-0.0363902	0.268107	-0.34363	2.1325
chr7-101984545-101985046	-0.764571	-1.59439	-1.18987	0.395459	1.23361	-0.555963	1.03813	0.29498	1.14261
chr7-101984545-101985046	-0.764571	-1.59439	-1.18987	0.395459	1.23361	-0.555963	1.03813	0.29498	1.14261
chr7-101984545-101985046	-0.764571	-1.59439	-1.18987	0.395459	1.23361	-0.555963	1.03813	0.29498	1.14261
chr7-101984545-101985046	-0.764571	-1.59439	-1.18987	0.395459	1.23361	-0.555963	1.03813	0.29498	1.14261
chr4-82029028-82029529	-2.3434	1.03889	-0.212354	0.169431	-0.698966	0.165884	0.158531	0.453833	1.26816
chr4-82029028-82029529	-2.3434	1.03889	-0.212354	0.169431	-0.698966	0.165884	0.158531	0.453833	1.26816
chr4-82029028-82029529	-2.3434	1.03889	-0.212354	0.169431	-0.698966	0.165884	0.158531	0.453833	1.26816
chr4-82029028-82029529	-2.3434	1.03889	-0.212354	0.169431	-0.698966	0.165884	0.158531	0.453833	1.26816
chr4-82029028-82029529	-2.3434	1.03889	-0.212354	0.169431	-0.698966	0.165884	0.158531	0.453833	1.26816
chr11-78720678-78721179	-1.84774	-0.984475	-0.184443	-0.181053	0.727772	0.490882	-0.152289	0.204067	1.92728
chr11-78720678-78721179	-1.84774	-0.984475	-0.184443	-0.181053	0.727772	0.490882	-0.152289	0.204067	1.92728
chr11-78720678-78721179	-1.84774	-0.984475	-0.184443	-0.181053	0.727772	0.490882	-0.152289	0.204067	1.92728
chr11-78720678-78721179	-1.84774	-0.984475	-0.184443	-0.181053	0.727772	0.490882	-0.152289	0.204067	1.92728
chr9-10144431-10144932	-1.23766	-1.5957	-0.439834	-0.0275823	-0.0218708	-0.246201	0.968828	0.882915	1.71711
chr9-10144431-10144932	-1.23766	-1.5957	-0.439834	-0.0275823	-0.0218708	-0.246201	0.968828	0.882915	1.71711
chr9-10144431-10144932	-1.23766	-1.5957	-0.439834	-0.0275823	-0.0218708	-0.246201	0.968828	0.882915	1.71711
chr9-10144431-10144932	-1.23766	-1.5957	-0.439834	-0.0275823	-0.0218708	-0.246201	0.968828	0.882915	1.71711
chr9-10144431-10144932	-1.23766	-1.5957	-0.439834	-0.0275823	-0.0218708	-0.246201	0.968828	0.882915	1.71711
chr9-10144431-10144932	-1.23766	-1.5957	-0.439834	-0.0275823	-0.0218708	-0.246201	0.968828	0.882915	1.71711
chr7-101953602-101954103	-2.17169	0.196458	-0.963255	0.55579	0.720324	-0.496078	0.826296	0.0858327	1.24632
chr7-101953602-101954103	-2.17169	0.196458	-0.963255	0.55579	0.720324	-0.496078	0.826296	0.0858327	1.24632
chr7-101953602-101954103	-2.17169	0.196458	-0.963255	0.55579	0.720324	-0.496078	0.826296	0.0858327	1.24632
chr7-101953602-101954103	-2.17169	0.196458	-0.963255	0.55579	0.720324	-0.496078	0.826296	0.0858327	1.24632
chr7-101953602-101954103	-2.17169	0.196458	-0.963255	0.55579	0.720324	-0.496078	0.826296	0.0858327	1.24632
chr10-11683108-11683609	-0.00454074	-0.300822	0.701924	-1.53921	-0.268288	1.0258	-1.61875	0.617723	1.38616
chr10-11683108-11683609	-0.00454074	-0.300822	0.701924	-1.53921	-0.268288	1.0258	-1.61875	0.617723	1.38616
chr15-60884132-60884633	-1.16383	-0.497934	-1.16383	0.853341	-0.2611	-0.105571	0.33109	-0.243124	2.25096
chr15-60884132-60884633	-1.16383	-0.497934	-1.16383	0.853341	-0.2611	-0.105571	0.33109	-0.243124	2.25096
chr15-60884132-60884633	-1.16383	-0.497934	-1.16383	0.853341	-0.2611	-0.105571	0.33109	-0.243124	2.25096
chr15-60884132-60884633	-1.16383	-0.497934	-1.16383	0.853341	-0.2611	-0.105571	0.33109	-0.243124	2.25096
chr4-81808331-81808832	-1.65504	-1.51843	-0.213632	-0.385154	0.38066	1.35201	0.178058	0.821183	1.04035
chr18-35707748-35708249	-1.67023	0.144751	-0.506688	0.420143	-0.0550273	-0.94436	0.511963	-0.0446551	2.1441
chr18-35707748-35708249	-1.67023	0.144751	-0.506688	0.420143	-0.0550273	-0.94436	0.511963	-0.0446551	2.1441
chr18-35707748-35708249	-1.67023	0.144751	-0.506688	0.420143	-0.0550273	-0.94436	0.511963	-0.0446551	2.1441
chr18-35707748-35708249	-1.67023	0.144751	-0.506688	0.420143	-0.0550273	-0.94436	0.511963	-0.0446551	2.1441
chr18-35707748-35708249	-1.67023	0.144751	-0.506688	0.420143	-0.0550273	-0.94436	0.511963	-0.0446551	2.1441
chr7-101963406-101963907	-2.01591	-1.37666	0.150932	0.791776	0.51934	0.478196	0.470183	-0.280109	1.26226
chr7-101963406-101963907	-2.01591	-1.37666	0.150932	0.791776	0.51934	0.478196	0.470183	-0.280109	1.26226
chr7-101963406-101963907	-2.01591	-1.37666	0.150932	0.791776	0.51934	0.478196	0.470183	-0.280109	1.26226
chr7-101963406-101963907	-2.01591	-1.37666	0.150932	0.791776	0.51934	0.478196	0.470183	-0.280109	1.26226
chr7-88184887-88185388	-1.41622	-1.80796	-0.336887	0.786297	1.10216	-0.379241	0.290908	0.888963	0.871986
chr7-88184887-88185388	-1.41622	-1.80796	-0.336887	0.786297	1.10216	-0.379241	0.290908	0.888963	0.871986
chr7-88184887-88185388	-1.41622	-1.80796	-0.336887	0.786297	1.10216	-0.379241	0.290908	0.888963	0.871986
chr7-88184887-88185388	-1.41622	-1.80796	-0.336887	0.786297	1.10216	-0.379241	0.290908	0.888963	0.871986
chr4-121950308-121950809	-1.73862	-0.963401	-0.55603	0.224161	1.09309	-0.31545	0.656879	-0.118141	1.71751
chr4-121950308-121950809	-1.73862	-0.963401	-0.55603	0.224161	1.09309	-0.31545	0.656879	-0.118141	1.71751
chr4-121950308-121950809	-1.73862	-0.963401	-0.55603	0.224161	1.09309	-0.31545	0.656879	-0.118141	1.71751
chr4-121950308-121950809	-1.73862	-0.963401	-0.55603	0.224161	1.09309	-0.31545	0.656879	-0.118141	1.71751
chr4-121950308-121950809	-1.73862	-0.963401	-0.55603	0.224161	1.09309	-0.31545	0.656879	-0.118141	1.71751
chr4-121950308-121950809	-1.73862	-0.963401	-0.55603	0.224161	1.09309	-0.31545	0.656879	-0.118141	1.71751
chr4-121950308-121950809	-1.73862	-0.963401	-0.55603	0.224161	1.09309	-0.31545	0.656879	-0.118141	1.71751
chr7-102122101-102122602	-0.743345	-1.98078	-0.154305	0.318898	0.0717598	0.00645036	1.49244	-0.421243	1.41012
chr7-102122101-102122602	-0.743345	-1.98078	-0.154305	0.318898	0.0717598	0.00645036	1.49244	-0.421243	1.41012
chr7-102122101-102122602	-0.743345	-1.98078	-0.154305	0.318898	0.0717598	0.00645036	1.49244	-0.421243	1.41012
chr7-102122101-102122602	-0.743345	-1.98078	-0.154305	0.318898	0.0717598	0.00645036	1.49244	-0.421243	1.41012
chr17-8072486-8072987	-1.80797	0.307961	-1.53427	-0.423925	0.150052	0.718294	0.458936	0.861513	1.26941
chr17-8072486-8072987	-1.80797	0.307961	-1.53427	-0.423925	0.150052	0.718294	0.458936	0.861513	1.26941
chr17-8072486-8072987	-1.80797	0.307961	-1.53427	-0.423925	0.150052	0.718294	0.458936	0.861513	1.26941
chr17-8072486-8072987	-1.80797	0.307961	-1.53427	-0.423925	0.150052	0.718294	0.458936	0.861513	1.26941
chr17-8072486-8072987	-1.80797	0.307961	-1.53427	-0.423925	0.150052	0.718294	0.458936	0.861513	1.26941
chr17-8072486-8072987	-1.80797	0.307961	-1.53427	-0.423925	0.150052	0.718294	0.458936	0.861513	1.26941
chr9-15255342-15255843	-0.258174	-0.861108	-1.19763	-0.0853349	0.166393	-0.376939	-0.115681	0.171585	2.55688
chr9-15255342-15255843	-0.258174	-0.861108	-1.19763	-0.0853349	0.166393	-0.376939	-0.115681	0.171585	2.55688
chr9-15255342-15255843	-0.258174	-0.861108	-1.19763	-0.0853349	0.166393	-0.376939	-0.115681	0.171585	2.55688
chr9-15255342-15255843	-0.258174	-0.861108	-1.19763	-0.0853349	0.166393	-0.376939	-0.115681	0.171585	2.55688
chr9-15255342-15255843	-0.258174	-0.861108	-1.19763	-0.0853349	0.166393	-0.376939	-0.115681	0.171585	2.55688
chr9-15255342-15255843	-0.258174	-0.861108	-1.19763	-0.0853349	0.166393	-0.376939	-0.115681	0.171585	2.55688
chr5-137630349-137630850	-0.51086	-0.472623	-0.743181	-1.55472	-0.585757	1.83412	1.22339	0.490322	0.319308
chr5-137630349-137630850	-0.51086	-0.472623	-0.743181	-1.55472	-0.585757	1.83412	1.22339	0.490322	0.319308
chr5-137630349-137630850	-0.51086	-0.472623	-0.743181	-1.55472	-0.585757	1.83412	1.22339	0.490322	0.319308
chr5-137630349-137630850	-0.51086	-0.472623	-0.743181	-1.55472	-0.585757	1.83412	1.22339	0.490322	0.319308
chr5-137630349-137630850	-0.51086	-0.472623	-0.743181	-1.55472	-0.585757	1.83412	1.22339	0.490322	0.319308
chr7-101969445-101969946	-0.928205	-0.786364	0.113014	0.10661	0.582115	-1.3315	0.254015	-0.296933	2.28724
chr7-101969445-101969946	-0.928205	-0.786364	0.113014	0.10661	0.582115	-1.3315	0.254015	-0.296933	2.28724
chr7-101969445-101969946	-0.928205	-0.786364	0.113014	0.10661	0.582115	-1.3315	0.254015	-0.296933	2.28724
chr7-101969445-101969946	-0.928205	-0.786364	0.113014	0.10661	0.582115	-1.3315	0.254015	-0.296933	2.28724
chr7-102214615-102215116	-1.65856	-0.760378	-0.222827	0.194345	0.00438502	-0.642229	1.13876	-0.0217194	1.96821
chr7-102214615-102215116	-1.65856	-0.760378	-0.222827	0.194345	0.00438502	-0.642229	1.13876	-0.0217194	1.96821
chr7-102214615-102215116	-1.65856	-0.760378	-0.222827	0.194345	0.00438502	-0.642229	1.13876	-0.0217194	1.96821
chr7-102214615-102215116	-1.65856	-0.760378	-0.222827	0.194345	0.00438502	-0.642229	1.13876	-0.0217194	1.96821
chr2-197306701-197307202	-1.53877	-0.224311	-0.80754	1.03219	1.21294	-1.00414	-0.263538	0.0733085	1.51986
chr8-42754646-42755147	-2.18716	-0.805391	-0.213631	-0.00908976	0.878676	0.133874	0.0449241	0.63064	1.52716
chr8-42754646-42755147	-2.18716	-0.805391	-0.213631	-0.00908976	0.878676	0.133874	0.0449241	0.63064	1.52716
chr8-42754646-42755147	-2.18716	-0.805391	-0.213631	-0.00908976	0.878676	0.133874	0.0449241	0.63064	1.52716
chr8-42754646-42755147	-2.18716	-0.805391	-0.213631	-0.00908976	0.878676	0.133874	0.0449241	0.63064	1.52716
chr8-42754646-42755147	-2.18716	-0.805391	-0.213631	-0.00908976	0.878676	0.133874	0.0449241	0.63064	1.52716
chr8-42754646-42755147	-2.18716	-0.805391	-0.213631	-0.00908976	0.878676	0.133874	0.0449241	0.63064	1.52716
chrX-91848032-91848533	-1.7074	-0.655896	-0.240977	0.774603	-0.719172	1.0041	-0.812751	1.05295	1.30454
chrX-91848032-91848533	-1.7074	-0.655896	-0.240977	0.774603	-0.719172	1.0041	-0.812751	1.05295	1.30454
chr11-16962912-16963413	-1.75163	-0.288943	-0.637408	0.242436	-0.362282	0.790695	0.305887	-0.39158	2.09282
chr11-16962912-16963413	-1.75163	-0.288943	-0.637408	0.242436	-0.362282	0.790695	0.305887	-0.39158	2.09282
chr11-16962912-16963413	-1.75163	-0.288943	-0.637408	0.242436	-0.362282	0.790695	0.305887	-0.39158	2.09282
chr11-16962912-16963413	-1.75163	-0.288943	-0.637408	0.242436	-0.362282	0.790695	0.305887	-0.39158	2.09282
chr11-16962912-16963413	-1.75163	-0.288943	-0.637408	0.242436	-0.362282	0.790695	0.305887	-0.39158	2.09282
chr11-16962912-16963413	-1.75163	-0.288943	-0.637408	0.242436	-0.362282	0.790695	0.305887	-0.39158	2.09282
chr3-6808963-6809464	-2.20314	-0.224887	-0.85048	0.42184	0.673068	-0.288368	0.977027	0.206114	1.28883
chr3-6808963-6809464	-2.20314	-0.224887	-0.85048	0.42184	0.673068	-0.288368	0.977027	0.206114	1.28883
chr3-6808963-6809464	-2.20314	-0.224887	-0.85048	0.42184	0.673068	-0.288368	0.977027	0.206114	1.28883
chr3-6808963-6809464	-2.20314	-0.224887	-0.85048	0.42184	0.673068	-0.288368	0.977027	0.206114	1.28883
chr3-6808963-6809464	-2.20314	-0.224887	-0.85048	0.42184	0.673068	-0.288368	0.977027	0.206114	1.28883
chr1-207074554-207075055	-0.990324	0.0333781	-2.00937	0.421026	0.254547	0.886811	-0.316405	0.0318582	1.68848
chr1-207074554-207075055	-0.990324	0.0333781	-2.00937	0.421026	0.254547	0.886811	-0.316405	0.0318582	1.68848
chr1-207074554-207075055	-0.990324	0.0333781	-2.00937	0.421026	0.254547	0.886811	-0.316405	0.0318582	1.68848
chr1-33653282-33653783	-1.35334	-0.360745	-1.29471	0.28324	1.28607	-0.0487002	0.281393	-0.583644	1.79044
chr1-33653282-33653783	-1.35334	-0.360745	-1.29471	0.28324	1.28607	-0.0487002	0.281393	-0.583644	1.79044
chr1-33653282-33653783	-1.35334	-0.360745	-1.29471	0.28324	1.28607	-0.0487002	0.281393	-0.583644	1.79044
chr1-33653282-33653783	-1.35334	-0.360745	-1.29471	0.28324	1.28607	-0.0487002	0.281393	-0.583644	1.79044
chr1-33653282-33653783	-1.35334	-0.360745	-1.29471	0.28324	1.28607	-0.0487002	0.281393	-0.583644	1.79044
chr3-41334528-41335029	-0.0477018	-0.429702	-1.79774	-0.279649	0.260246	0.523369	-0.388764	-0.0770793	2.23702
chr3-41334528-41335029	-0.0477018	-0.429702	-1.79774	-0.279649	0.260246	0.523369	-0.388764	-0.0770793	2.23702
chr3-140368829-140369330	-2.3921	-0.487843	-0.307749	0.493119	0.634442	0.305045	0.00251887	0.297191	1.45537
chr3-140368829-140369330	-2.3921	-0.487843	-0.307749	0.493119	0.634442	0.305045	0.00251887	0.297191	1.45537
chr3-140368829-140369330	-2.3921	-0.487843	-0.307749	0.493119	0.634442	0.305045	0.00251887	0.297191	1.45537
chr12-48389283-48389784	-1.84594	-0.423894	-1.28206	0.234385	1.31991	0.170349	0.160816	0.319089	1.34735
chr12-48389283-48389784	-1.84594	-0.423894	-1.28206	0.234385	1.31991	0.170349	0.160816	0.319089	1.34735
chr12-48389283-48389784	-1.84594	-0.423894	-1.28206	0.234385	1.31991	0.170349	0.160816	0.319089	1.34735
chr5-96384496-96384997	-1.14446	0.102716	-0.914493	0.161187	1.36761	-1.2298	-0.0350311	-0.154247	1.84651
chr5-96384496-96384997	-1.14446	0.102716	-0.914493	0.161187	1.36761	-1.2298	-0.0350311	-0.154247	1.84651
chr5-96384496-96384997	-1.14446	0.102716	-0.914493	0.161187	1.36761	-1.2298	-0.0350311	-0.154247	1.84651
chr5-96384496-96384997	-1.14446	0.102716	-0.914493	0.161187	1.36761	-1.2298	-0.0350311	-0.154247	1.84651
chr1-110555375-110555876	-1.42882	-0.332607	-0.857083	0.404944	1.00066	-1.02754	0.364741	-0.0621386	1.93785
chr1-110555375-110555876	-1.42882	-0.332607	-0.857083	0.404944	1.00066	-1.02754	0.364741	-0.0621386	1.93785
chr1-110555375-110555876	-1.42882	-0.332607	-0.857083	0.404944	1.00066	-1.02754	0.364741	-0.0621386	1.93785
chr7-101817482-101817983	-0.775094	-1.76689	-0.801794	0.39362	1.18611	-0.691512	0.671309	0.366763	1.41749
chr7-101817482-101817983	-0.775094	-1.76689	-0.801794	0.39362	1.18611	-0.691512	0.671309	0.366763	1.41749
chr7-101817482-101817983	-0.775094	-1.76689	-0.801794	0.39362	1.18611	-0.691512	0.671309	0.366763	1.41749
chr2-106125025-106125526	-0.90645	-0.4193	-0.769982	-0.674749	0.253146	0.21877	-0.270011	-0.0330473	2.60162
chr7-116634541-116635042	-0.701882	-1.55431	-1.14018	0.071673	0.354312	0.0334521	0.885832	0.0844013	1.96669
chr12-22256197-22256698	-0.932417	-1.17208	-0.434025	-0.558657	-0.367696	0.308989	0.807396	0.030541	2.31794
chr12-22256197-22256698	-0.932417	-1.17208	-0.434025	-0.558657	-0.367696	0.308989	0.807396	0.030541	2.31794
chr12-22256197-22256698	-0.932417	-1.17208	-0.434025	-0.558657	-0.367696	0.308989	0.807396	0.030541	2.31794
chr12-22256197-22256698	-0.932417	-1.17208	-0.434025	-0.558657	-0.367696	0.308989	0.807396	0.030541	2.31794
chr12-22256197-22256698	-0.932417	-1.17208	-0.434025	-0.558657	-0.367696	0.308989	0.807396	0.030541	2.31794
chr18-75220984-75221485	-1.03285	-2.05407	0.51722	-0.418002	-0.297957	1.14088	0.255	0.820922	1.06886
chr18-75220984-75221485	-1.03285	-2.05407	0.51722	-0.418002	-0.297957	1.14088	0.255	0.820922	1.06886
chr14-93082229-93082730	-2.05262	-0.318826	-0.529575	0.0372971	0.829886	-0.108203	0.410345	-0.142883	1.87458
chr14-93082229-93082730	-2.05262	-0.318826	-0.529575	0.0372971	0.829886	-0.108203	0.410345	-0.142883	1.87458
chr14-93082229-93082730	-2.05262	-0.318826	-0.529575	0.0372971	0.829886	-0.108203	0.410345	-0.142883	1.87458
chr14-93082229-93082730	-2.05262	-0.318826	-0.529575	0.0372971	0.829886	-0.108203	0.410345	-0.142883	1.87458
chr14-93082229-93082730	-2.05262	-0.318826	-0.529575	0.0372971	0.829886	-0.108203	0.410345	-0.142883	1.87458
chr10-88931786-88932287	-1.9164	-0.310946	-0.637286	-0.762567	0.400639	0.360443	1.1062	0.111733	1.64818
chr8-32757904-32758405	-1.60381	-0.255358	-0.132188	0.266806	0.676187	-1.69778	0.787664	0.534269	1.42421
chr8-32757904-32758405	-1.60381	-0.255358	-0.132188	0.266806	0.676187	-1.69778	0.787664	0.534269	1.42421
chr7-101882989-101883490	-1.30099	-1.22394	-0.757028	0.705835	0.739688	-0.245515	0.634866	-0.434177	1.88126
chr8-32330704-32331205	-1.61123	-0.968956	-0.858969	-0.109085	0.761209	0.221001	0.886601	-0.132593	1.81202
chr8-32330704-32331205	-1.61123	-0.968956	-0.858969	-0.109085	0.761209	0.221001	0.886601	-0.132593	1.81202
chr20-42192356-42192857	-2.13581	-0.227675	-0.147903	-0.100028	-0.132423	-0.140215	0.791539	0.179786	1.91273
chr1-15028169-15028670	-1.90039	-0.603766	-0.951717	0.500628	0.545061	-0.352318	0.894112	0.262817	1.60557
chr1-15028169-15028670	-1.90039	-0.603766	-0.951717	0.500628	0.545061	-0.352318	0.894112	0.262817	1.60557
chr1-15028169-15028670	-1.90039	-0.603766	-0.951717	0.500628	0.545061	-0.352318	0.894112	0.262817	1.60557
chr15-61063944-61064445	-1.04994	-0.378214	-0.442351	0.0436284	0.0730726	-0.744728	0.17314	-0.297326	2.62272
chr14-93086674-93087175	0.312575	-0.316269	-0.791801	-0.494483	-0.653245	-0.241123	-0.622109	0.154061	2.65239
chr14-93086674-93087175	0.312575	-0.316269	-0.791801	-0.494483	-0.653245	-0.241123	-0.622109	0.154061	2.65239
chr10-42753253-42753754	-0.300882	-0.717049	-2.07394	-0.0200323	1.1688	-0.220988	0.895874	-0.0980005	1.36621
chr10-42753253-42753754	-0.300882	-0.717049	-2.07394	-0.0200323	1.1688	-0.220988	0.895874	-0.0980005	1.36621
chr10-42753253-42753754	-0.300882	-0.717049	-2.07394	-0.0200323	1.1688	-0.220988	0.895874	-0.0980005	1.36621
chr10-42753253-42753754	-0.300882	-0.717049	-2.07394	-0.0200323	1.1688	-0.220988	0.895874	-0.0980005	1.36621
chr10-42753253-42753754	-0.300882	-0.717049	-2.07394	-0.0200323	1.1688	-0.220988	0.895874	-0.0980005	1.36621
chr11-128488520-128489021	-1.72749	-0.047396	-0.447655	-1.13789	0.225205	0.379861	0.7566	0.063063	1.9357
chr11-128488520-128489021	-1.72749	-0.047396	-0.447655	-1.13789	0.225205	0.379861	0.7566	0.063063	1.9357
chr10-113161216-113161717	-1.97818	-0.0642581	-0.832929	0.634108	1.00022	-0.940501	0.669785	0.250639	1.26111
chr10-113161216-113161717	-1.97818	-0.0642581	-0.832929	0.634108	1.00022	-0.940501	0.669785	0.250639	1.26111
chr10-113161216-113161717	-1.97818	-0.0642581	-0.832929	0.634108	1.00022	-0.940501	0.669785	0.250639	1.26111
chr9-121607943-121608444	0.199973	-1.06595	-1.73868	0.392138	1.26365	-0.530973	0.0278991	-0.19962	1.65156
chr9-121607943-121608444	0.199973	-1.06595	-1.73868	0.392138	1.26365	-0.530973	0.0278991	-0.19962	1.65156
chr9-121607943-121608444	0.199973	-1.06595	-1.73868	0.392138	1.26365	-0.530973	0.0278991	-0.19962	1.65156
chr20-42699650-42700151	-0.749487	-0.673334	-0.21185	0.573397	-0.511397	-1.31145	0.601512	-0.0125637	2.29517
chr20-42699650-42700151	-0.749487	-0.673334	-0.21185	0.573397	-0.511397	-1.31145	0.601512	-0.0125637	2.29517
chr14-93034508-93035009	0.182759	0.347207	-1.9121	0.187366	0.680418	-1.24377	-0.0378097	0.0231008	1.77283
chr14-93034508-93035009	0.182759	0.347207	-1.9121	0.187366	0.680418	-1.24377	-0.0378097	0.0231008	1.77283
chr9-3776101-3776602	-1.95002	-1.37646	-0.197721	0.880617	0.436254	0.0510396	0.0415783	1.227	0.887711
chr9-3776101-3776602	-1.95002	-1.37646	-0.197721	0.880617	0.436254	0.0510396	0.0415783	1.227	0.887711
chr6-165723517-165724018	-1.8441	0.151556	-0.863882	0.171193	-0.178721	0.773823	-0.232049	-0.00664631	2.02882
chr6-165723517-165724018	-1.8441	0.151556	-0.863882	0.171193	-0.178721	0.773823	-0.232049	-0.00664631	2.02882
chr6-165723517-165724018	-1.8441	0.151556	-0.863882	0.171193	-0.178721	0.773823	-0.232049	-0.00664631	2.02882
chr6-165723517-165724018	-1.8441	0.151556	-0.863882	0.171193	-0.178721	0.773823	-0.232049	-0.00664631	2.02882
chr6-165723517-165724018	-1.8441	0.151556	-0.863882	0.171193	-0.178721	0.773823	-0.232049	-0.00664631	2.02882
chr6-165723517-165724018	-1.8441	0.151556	-0.863882	0.171193	-0.178721	0.773823	-0.232049	-0.00664631	2.02882
chr5-151382745-151383246	-1.60469	-1.49478	-0.853875	0.3729	1.23064	0.383546	0.191916	0.729268	1.04508
chr3-71168951-71169452	-2.11708	0.113916	-1.16749	0.457625	1.13058	-0.00872694	-0.0171062	0.379485	1.2288
chr3-71168951-71169452	-2.11708	0.113916	-1.16749	0.457625	1.13058	-0.00872694	-0.0171062	0.379485	1.2288
chr3-71168951-71169452	-2.11708	0.113916	-1.16749	0.457625	1.13058	-0.00872694	-0.0171062	0.379485	1.2288
chr11-10309407-10309908	-0.966188	0.0525489	-1.24723	0.0950212	1.89777	-1.15495	-0.130401	0.231529	1.22191
chr8-22398752-22399253	-2.4205	-0.106963	-0.583509	0.0506187	0.336433	-0.0477428	0.839945	0.742316	1.1894
chr8-22398752-22399253	-2.4205	-0.106963	-0.583509	0.0506187	0.336433	-0.0477428	0.839945	0.742316	1.1894
chr17-11251630-11252131	-1.28318	0.222339	-1.6728	-0.1538	0.624324	-0.514027	1.77047	0.197691	0.808981
chr17-11251630-11252131	-1.28318	0.222339	-1.6728	-0.1538	0.624324	-0.514027	1.77047	0.197691	0.808981
chr17-11251630-11252131	-1.28318	0.222339	-1.6728	-0.1538	0.624324	-0.514027	1.77047	0.197691	0.808981
chr17-11251630-11252131	-1.28318	0.222339	-1.6728	-0.1538	0.624324	-0.514027	1.77047	0.197691	0.808981
chr1-233439610-233440111	-1.90385	-0.332358	-0.553282	0.137497	1.79635	-0.791119	0.514595	0.264888	0.867279
chr11-128497296-128497797	-1.78746	0.0849519	-0.892723	0.0383583	0.172253	0.58189	-0.937016	1.36952	1.37023
chr11-128497296-128497797	-1.78746	0.0849519	-0.892723	0.0383583	0.172253	0.58189	-0.937016	1.36952	1.37023
chr7-116686874-116687375	-2.08982	-0.350306	-0.931436	0.235689	-0.440909	1.24423	0.704314	0.707655	0.920587
chr7-116686874-116687375	-2.08982	-0.350306	-0.931436	0.235689	-0.440909	1.24423	0.704314	0.707655	0.920587
chr15-60592491-60592992	-1.79991	-1.57919	-0.0322291	0.157081	0.472355	0.331042	0.723359	0.195648	1.53184
chr15-60592491-60592992	-1.79991	-1.57919	-0.0322291	0.157081	0.472355	0.331042	0.723359	0.195648	1.53184
chr15-60592491-60592992	-1.79991	-1.57919	-0.0322291	0.157081	0.472355	0.331042	0.723359	0.195648	1.53184
chr10-3237026-3237527	-2.01477	-0.329046	-0.586328	-0.0124328	-0.179457	0.0204836	1.42546	0.124161	1.55194
chr10-3237026-3237527	-2.01477	-0.329046	-0.586328	-0.0124328	-0.179457	0.0204836	1.42546	0.124161	1.55194
chr10-3237026-3237527	-2.01477	-0.329046	-0.586328	-0.0124328	-0.179457	0.0204836	1.42546	0.124161	1.55194
chr17-44146950-44147451	-0.975131	-1.58186	1.22222	-0.483532	-0.107339	0.386522	-0.5605	0.294846	1.80478
chr17-44146950-44147451	-0.975131	-1.58186	1.22222	-0.483532	-0.107339	0.386522	-0.5605	0.294846	1.80478
chr10-3666743-3667244	-1.86737	0.198828	-0.366315	-0.284236	-0.931681	1.18802	0.665587	-0.184583	1.58175
chr1-165936674-165937175	-1.49323	0.224224	-1.17655	0.471136	1.04714	-0.879817	-0.128343	0.144995	1.79044
chr7-39609718-39610219	-2.28513	-0.378745	0.0873399	0.157477	1.07407	-0.631907	0.720805	0.0193947	1.2367
chr7-39609718-39610219	-2.28513	-0.378745	0.0873399	0.157477	1.07407	-0.631907	0.720805	0.0193947	1.2367
chr7-39609718-39610219	-2.28513	-0.378745	0.0873399	0.157477	1.07407	-0.631907	0.720805	0.0193947	1.2367
chr15-47296892-47297393	-0.304273	-0.858424	0.962837	-1.01547	-1.56499	0.524153	-0.217139	0.799278	1.67403
chr15-47296892-47297393	-0.304273	-0.858424	0.962837	-1.01547	-1.56499	0.524153	-0.217139	0.799278	1.67403
chr15-47296892-47297393	-0.304273	-0.858424	0.962837	-1.01547	-1.56499	0.524153	-0.217139	0.799278	1.67403
chr20-43238383-43238884	-1.84111	0.581767	-0.0122592	-1.19428	-0.289618	0.738391	0.0498741	0.183992	1.78324
chr20-43238383-43238884	-1.84111	0.581767	-0.0122592	-1.19428	-0.289618	0.738391	0.0498741	0.183992	1.78324
chr14-70707272-70707773	-1.80956	-0.296279	-0.182076	-0.184805	-0.556351	1.00047	-0.0792149	0.0458918	2.06193
chr12-40314801-40315302	-1.51588	-1.08152	-0.784826	0.314878	-0.595746	0.908414	0.737098	0.281273	1.73631
chr12-113227229-113227730	-1.75528	-0.240327	-0.720339	0.0247883	1.11226	-0.922277	0.520823	0.27538	1.70497
chr12-113227229-113227730	-1.75528	-0.240327	-0.720339	0.0247883	1.11226	-0.922277	0.520823	0.27538	1.70497
chr10-103241448-103241949	-1.75169	-1.30213	-0.602744	0.510802	0.883862	-0.462891	1.11885	0.609336	0.996609
chr10-103241448-103241949	-1.75169	-1.30213	-0.602744	0.510802	0.883862	-0.462891	1.11885	0.609336	0.996609
chr10-103241448-103241949	-1.75169	-1.30213	-0.602744	0.510802	0.883862	-0.462891	1.11885	0.609336	0.996609
chr4-1940211-1940712	-1.85692	0.563765	-1.45161	-0.0208616	0.163147	0.846113	-0.110007	0.371869	1.4945
chr21-38824208-38824709	-2.37415	0.472743	1.1012	-0.289762	-0.750552	0.0569562	0.439296	0.972351	0.371917
chr21-38824208-38824709	-2.37415	0.472743	1.1012	-0.289762	-0.750552	0.0569562	0.439296	0.972351	0.371917
chr13-25886685-25887186	-1.26078	-0.195086	-1.25448	0.54635	0.705059	-0.90203	1.47505	-0.457372	1.34329
chr13-25886685-25887186	-1.26078	-0.195086	-1.25448	0.54635	0.705059	-0.90203	1.47505	-0.457372	1.34329
chr2-217857718-217858219	-1.98899	-0.368063	-1.32592	0.394185	0.527083	0.403456	1.20866	0.109599	1.03998
chr2-217857718-217858219	-1.98899	-0.368063	-1.32592	0.394185	0.527083	0.403456	1.20866	0.109599	1.03998
chr2-217857718-217858219	-1.98899	-0.368063	-1.32592	0.394185	0.527083	0.403456	1.20866	0.109599	1.03998
chr9-116547871-116548372	-1.83073	-1.10136	-0.570373	0.559319	0.0782773	0.145154	0.29606	0.601338	1.82231
chr9-116547871-116548372	-1.83073	-1.10136	-0.570373	0.559319	0.0782773	0.145154	0.29606	0.601338	1.82231
chr9-116547871-116548372	-1.83073	-1.10136	-0.570373	0.559319	0.0782773	0.145154	0.29606	0.601338	1.82231
chr9-116547871-116548372	-1.83073	-1.10136	-0.570373	0.559319	0.0782773	0.145154	0.29606	0.601338	1.82231
chr9-116547871-116548372	-1.83073	-1.10136	-0.570373	0.559319	0.0782773	0.145154	0.29606	0.601338	1.82231
chr9-116547871-116548372	-1.83073	-1.10136	-0.570373	0.559319	0.0782773	0.145154	0.29606	0.601338	1.82231
chr9-116547871-116548372	-1.83073	-1.10136	-0.570373	0.559319	0.0782773	0.145154	0.29606	0.601338	1.82231
chr11-117684379-117684880	-1.10958	-0.862729	-0.99448	-0.2805	1.39074	1.3452	-0.996463	0.958205	0.549607
chr11-117684379-117684880	-1.10958	-0.862729	-0.99448	-0.2805	1.39074	1.3452	-0.996463	0.958205	0.549607
chr4-25953813-25954314	-2.19629	-0.637863	-0.586641	0.457305	0.425172	0.50368	0.989286	-0.269983	1.31534
chr4-25953813-25954314	-2.19629	-0.637863	-0.586641	0.457305	0.425172	0.50368	0.989286	-0.269983	1.31534
chr4-25953813-25954314	-2.19629	-0.637863	-0.586641	0.457305	0.425172	0.50368	0.989286	-0.269983	1.31534
chr19-35040644-35041145	-1.99611	-0.0184483	-0.628788	0.488988	1.3609	-0.404874	0.162184	-0.431047	1.46719
chr19-35040644-35041145	-1.99611	-0.0184483	-0.628788	0.488988	1.3609	-0.404874	0.162184	-0.431047	1.46719
chr19-35040644-35041145	-1.99611	-0.0184483	-0.628788	0.488988	1.3609	-0.404874	0.162184	-0.431047	1.46719
chr9-19619371-19619872	-0.707462	-0.880688	-1.77672	0.404439	1.45268	-0.386992	0.109498	0.37397	1.41128
chr8-41656865-41657366	-0.442418	-1.76668	-1.18295	0.397723	0.699601	-0.595296	1.03043	0.434384	1.42522
chr9-135700661-135701162	-2.00207	-0.250776	-0.977043	-0.690845	0.346085	0.789841	0.916162	0.644438	1.22421
chr9-135700661-135701162	-2.00207	-0.250776	-0.977043	-0.690845	0.346085	0.789841	0.916162	0.644438	1.22421
chr2-222671457-222671958	-1.83239	0.269306	-0.739275	0.0634723	0.878614	-0.998894	0.563993	0.0851528	1.71002
chr2-222671457-222671958	-1.83239	0.269306	-0.739275	0.0634723	0.878614	-0.998894	0.563993	0.0851528	1.71002
chr9-121609819-121610320	-1.23858	-0.151071	-1.40166	0.563698	1.42429	-0.935814	0.0283526	0.226052	1.48474
chr12-53232360-53232861	-1.59485	0.1445	-0.961325	-0.0383318	0.995201	-0.957601	0.140451	0.428202	1.84376
chr12-53232360-53232861	-1.59485	0.1445	-0.961325	-0.0383318	0.995201	-0.957601	0.140451	0.428202	1.84376
chr7-36191438-36191939	-0.957379	-0.579847	-0.900525	-0.903279	0.769558	-0.442255	0.411892	0.358024	2.24381
chr7-36191438-36191939	-0.957379	-0.579847	-0.900525	-0.903279	0.769558	-0.442255	0.411892	0.358024	2.24381
chr17-74988168-74988669	-2.52547	-0.246787	-0.312118	0.510884	0.628516	-0.0344319	0.777702	0.111157	1.09055
chr7-30660925-30661426	-1.98788	0.0229987	-0.509174	-0.209441	0.0164897	-0.257282	1.08476	-0.0314293	1.87096
chr7-30660925-30661426	-1.98788	0.0229987	-0.509174	-0.209441	0.0164897	-0.257282	1.08476	-0.0314293	1.87096
chr4-77104861-77105362	-2.50699	-0.322959	-0.0643227	0.319589	0.779369	0.0457319	-0.0157882	0.472583	1.29279
chr15-61158814-61159315	-2.27381	0.9807	0.235937	-0.121047	-0.504589	0.98471	0.555786	-0.720811	0.86312
chr15-61158814-61159315	-2.27381	0.9807	0.235937	-0.121047	-0.504589	0.98471	0.555786	-0.720811	0.86312
chr11-12116543-12117044	-2.24354	-0.0705286	-1.08551	-0.127344	1.11808	0.648276	0.410229	0.583908	0.766421
chr18-23662850-23663351	-1.15167	-0.595349	-1.52542	0.751834	0.620089	-0.361471	0.449711	-0.110594	1.92287
chr18-23662850-23663351	-1.15167	-0.595349	-1.52542	0.751834	0.620089	-0.361471	0.449711	-0.110594	1.92287
chr18-23662850-23663351	-1.15167	-0.595349	-1.52542	0.751834	0.620089	-0.361471	0.449711	-0.110594	1.92287
chr18-23662850-23663351	-1.15167	-0.595349	-1.52542	0.751834	0.620089	-0.361471	0.449711	-0.110594	1.92287
chr18-23662850-23663351	-1.15167	-0.595349	-1.52542	0.751834	0.620089	-0.361471	0.449711	-0.110594	1.92287
chr18-23662850-23663351	-1.15167	-0.595349	-1.52542	0.751834	0.620089	-0.361471	0.449711	-0.110594	1.92287
chr18-23662850-23663351	-1.15167	-0.595349	-1.52542	0.751834	0.620089	-0.361471	0.449711	-0.110594	1.92287
chr18-23662850-23663351	-1.15167	-0.595349	-1.52542	0.751834	0.620089	-0.361471	0.449711	-0.110594	1.92287
chr7-102069280-102069781	-0.378107	-1.43387	-1.30117	0.0722724	0.50899	-0.307044	0.955413	-0.0738217	1.95734
chr5-150154444-150154945	-2.23353	0.708278	-0.765985	-0.853417	0.698862	0.347612	0.426461	0.780067	0.891643
chr7-101944365-101944866	-0.587935	-1.40478	-0.738628	0.292565	-1.22945	0.850156	1.00286	0.145314	1.6699
chr3-31972390-31972891	-2.18549	-0.443756	-0.139127	0.214008	0.613062	-0.740523	1.09069	0.256193	1.33494
chr4-94758764-94759265	-2.36523	-0.49826	-0.642361	0.313582	0.999758	0.915911	0.054763	0.439751	0.782086
chr19-3444541-3445042	-1.65565	0.0664371	-1.24957	-0.618788	1.22471	-0.29511	0.775612	0.334819	1.41754
chr19-3444541-3445042	-1.65565	0.0664371	-1.24957	-0.618788	1.22471	-0.29511	0.775612	0.334819	1.41754
chr19-3444541-3445042	-1.65565	0.0664371	-1.24957	-0.618788	1.22471	-0.29511	0.775612	0.334819	1.41754
chr19-3444541-3445042	-1.65565	0.0664371	-1.24957	-0.618788	1.22471	-0.29511	0.775612	0.334819	1.41754
chr19-3444541-3445042	-1.65565	0.0664371	-1.24957	-0.618788	1.22471	-0.29511	0.775612	0.334819	1.41754
chr3-154121312-154121813	0.125117	-0.845044	-0.0584598	-1.64891	-0.398137	0.697675	0.228866	-0.284934	2.18383
chr8-40772527-40773028	-2.33832	-0.814308	-0.152888	0.11688	0.67426	0.456708	0.683111	0.0718132	1.30274
chr3-70956324-70956825	-2.19802	-0.735617	0.00625297	-0.0864991	0.666263	1.30587	0.0588491	-0.210107	1.19301
chr17-76420144-76420645	-2.07068	-1.23038	0.412026	-0.107613	0.966538	0.150993	0.133752	0.363256	1.38212
chr17-76420144-76420645	-2.07068	-1.23038	0.412026	-0.107613	0.966538	0.150993	0.133752	0.363256	1.38212
chr1-9200180-9200681	-2.43547	-0.171739	-0.592709	0.604454	0.942248	0.183721	-0.0591234	0.425983	1.10263
chr14-23161034-23161535	0.0933482	-1.08179	-0.493768	-0.610313	1.72429	-1.18965	0.420534	-0.429492	1.56684
chr9-99998316-99998817	-2.0007	0.564167	-1.13114	-0.568179	0.559318	0.355362	-0.0474965	0.958577	1.3101
chr9-99998316-99998817	-2.0007	0.564167	-1.13114	-0.568179	0.559318	0.355362	-0.0474965	0.958577	1.3101
chr9-99998316-99998817	-2.0007	0.564167	-1.13114	-0.568179	0.559318	0.355362	-0.0474965	0.958577	1.3101
chr11-73142904-73143405	-1.54641	0.673459	0.211778	-1.2867	-0.719792	0.679481	-0.426622	0.773123	1.64168
chr7-102119128-102119629	-1.10349	-1.40532	-0.587034	0.551034	0.111713	-0.0315552	0.138893	0.0624742	2.26329
chr10-113820230-113820731	-0.495662	-1.46621	-0.567172	-1.09061	0.187764	-0.257392	1.44437	0.683181	1.56173
chr10-113820230-113820731	-0.495662	-1.46621	-0.567172	-1.09061	0.187764	-0.257392	1.44437	0.683181	1.56173
chr18-48137039-48137540	-0.744125	-0.495823	-2.03469	0.0339833	1.28995	0.258431	0.243414	-0.0565022	1.50537
chr15-60932602-60933103	-1.17704	-0.102084	-0.794305	0.422657	0.90255	-0.900764	0.517922	-0.894043	2.02511
chr7-101935446-101935947	-1.55861	-0.58849	-1.12311	-0.116387	0.678185	0.433001	0.420253	-0.168933	2.02409
chr1-76503269-76503770	-2.31985	-0.177982	-0.794216	0.534731	1.11715	-0.0442506	0.531511	0.0902414	1.06267
chr1-76503269-76503770	-2.31985	-0.177982	-0.794216	0.534731	1.11715	-0.0442506	0.531511	0.0902414	1.06267
chr1-76503269-76503770	-2.31985	-0.177982	-0.794216	0.534731	1.11715	-0.0442506	0.531511	0.0902414	1.06267
chr1-49640375-49640876	-1.83565	1.07647	-1.18049	-0.637931	0.776601	0.0903993	0.0770112	0.216974	1.41662
chr1-49640375-49640876	-1.83565	1.07647	-1.18049	-0.637931	0.776601	0.0903993	0.0770112	0.216974	1.41662
chr1-49640375-49640876	-1.83565	1.07647	-1.18049	-0.637931	0.776601	0.0903993	0.0770112	0.216974	1.41662
chr1-49640375-49640876	-1.83565	1.07647	-1.18049	-0.637931	0.776601	0.0903993	0.0770112	0.216974	1.41662
chr1-49640375-49640876	-1.83565	1.07647	-1.18049	-0.637931	0.776601	0.0903993	0.0770112	0.216974	1.41662
chr9-119303377-119303878	-1.56762	-0.448427	-1.35168	0.232628	0.537157	0.0192586	0.777273	-0.085391	1.88679
chr7-101919440-101919941	-1.74067	-0.900288	-1.01065	0.607537	1.09948	-0.234543	0.477454	0.20689	1.49479
chr7-101919440-101919941	-1.74067	-0.900288	-1.01065	0.607537	1.09948	-0.234543	0.477454	0.20689	1.49479
chr14-23155227-23155728	-2.22849	-0.440788	-0.110287	0.00430566	0.752168	0.388951	0.224064	-0.311314	1.72139
chr4-183848835-183849336	-1.8418	-0.655717	-0.266766	0.37703	-0.120963	0.583048	0.173968	-0.358566	2.10976
chr21-29939249-29939750	-1.96916	-1.35555	0.443362	-0.353293	0.527682	0.595177	0.97709	-0.0377724	1.17247
chr2-162175849-162176350	-1.37407	-0.448951	-1.15722	0.356945	0.5308	-0.812119	0.719981	0.198491	1.98614
chr4-121697004-121697505	-2.04189	-0.279574	-0.400079	0.546662	1.0593	-0.795686	0.477848	-0.0841275	1.51755
chr22-20967008-20967509	-2.14255	-0.0843328	-0.894892	0.0831834	0.42352	-0.15038	1.06064	0.214248	1.49057
chr16-9797417-9797918	0.0253451	0.524679	-2.19233	-1.09227	-0.0866579	0.184362	1.35175	0.765447	0.519683
chr20-8344237-8344738	-2.34837	0.0533297	0.398062	-0.0483021	0.982981	-0.780965	0.374672	0.106168	1.26242
chr14-77184514-77185015	-2.32214	0.358718	-0.840631	0.101936	0.580508	0.0626766	0.389696	0.172796	1.49644
chr14-77184514-77185015	-2.32214	0.358718	-0.840631	0.101936	0.580508	0.0626766	0.389696	0.172796	1.49644
chr14-77184514-77185015	-2.32214	0.358718	-0.840631	0.101936	0.580508	0.0626766	0.389696	0.172796	1.49644
chr14-77184514-77185015	-2.32214	0.358718	-0.840631	0.101936	0.580508	0.0626766	0.389696	0.172796	1.49644
chr14-77184514-77185015	-2.32214	0.358718	-0.840631	0.101936	0.580508	0.0626766	0.389696	0.172796	1.49644
chr14-77184514-77185015	-2.32214	0.358718	-0.840631	0.101936	0.580508	0.0626766	0.389696	0.172796	1.49644
chr14-77184514-77185015	-2.32214	0.358718	-0.840631	0.101936	0.580508	0.0626766	0.389696	0.172796	1.49644
chr14-77184514-77185015	-2.32214	0.358718	-0.840631	0.101936	0.580508	0.0626766	0.389696	0.172796	1.49644
chrX-132489355-132489856	-2.53759	1.37062	0.0142326	-0.0240844	0.686114	0.183967	0.175509	0.327583	-0.196348
chrX-132489355-132489856	-2.53759	1.37062	0.0142326	-0.0240844	0.686114	0.183967	0.175509	0.327583	-0.196348
chr15-60935148-60935649	-0.602264	-1.57511	0.0112876	-0.736172	0.651079	-0.461504	1.01432	-0.270259	1.96862
chr19-14375703-14376204	-1.2002	-0.355299	-0.637517	0.357291	0.879896	-1.09062	0.222305	-0.357245	2.18139
chr19-14375703-14376204	-1.2002	-0.355299	-0.637517	0.357291	0.879896	-1.09062	0.222305	-0.357245	2.18139
chr19-14375703-14376204	-1.2002	-0.355299	-0.637517	0.357291	0.879896	-1.09062	0.222305	-0.357245	2.18139
chr19-14375703-14376204	-1.2002	-0.355299	-0.637517	0.357291	0.879896	-1.09062	0.222305	-0.357245	2.18139
chr19-14375703-14376204	-1.2002	-0.355299	-0.637517	0.357291	0.879896	-1.09062	0.222305	-0.357245	2.18139
chr19-14375703-14376204	-1.2002	-0.355299	-0.637517	0.357291	0.879896	-1.09062	0.222305	-0.357245	2.18139
chr18-77055092-77055593	-1.08398	-0.63566	-0.473949	-1.61066	0.616413	0.541218	-0.147539	1.35345	1.4407
chr18-77055092-77055593	-1.08398	-0.63566	-0.473949	-1.61066	0.616413	0.541218	-0.147539	1.35345	1.4407
chr7-101967233-101967734	-0.565446	-1.27647	-1.04476	0.530677	0.662253	-0.851376	1.2501	-0.380367	1.67539
chr7-122316781-122317282	-1.90448	-1.03112	-0.577952	0.379823	1.34984	-0.424522	0.822403	0.382906	1.0031
chr7-102080466-102080967	-2.16207	-0.796586	-0.428995	0.0870142	1.21774	0.272323	0.00213278	0.512417	1.29602
chr7-102080466-102080967	-2.16207	-0.796586	-0.428995	0.0870142	1.21774	0.272323	0.00213278	0.512417	1.29602
chr15-61122848-61123349	-0.882754	-0.811553	-0.915956	0.240128	-0.0769463	-0.9711	0.652754	0.526367	2.23906
chr12-118103975-118104476	-1.15715	0.486824	-1.04135	-0.310037	0.207608	-0.967975	0.837719	-0.183531	2.1279
chr1-166093886-166094387	-1.39871	-0.708608	-1.07108	0.956884	0.755865	-0.522484	0.293254	-0.180182	1.87506
chr1-166093886-166094387	-1.39871	-0.708608	-1.07108	0.956884	0.755865	-0.522484	0.293254	-0.180182	1.87506
chr1-166093886-166094387	-1.39871	-0.708608	-1.07108	0.956884	0.755865	-0.522484	0.293254	-0.180182	1.87506
chr2-163467348-163467849	-0.626796	0.213495	-0.680949	0.609321	1.24628	-2.2941	0.430642	0.308458	0.793653
chr2-163467348-163467849	-0.626796	0.213495	-0.680949	0.609321	1.24628	-2.2941	0.430642	0.308458	0.793653
chr10-87659832-87660333	-2.13496	-0.594633	-0.173343	-0.693104	0.0659082	0.847527	1.06392	0.35475	1.26393
chr10-87659832-87660333	-2.13496	-0.594633	-0.173343	-0.693104	0.0659082	0.847527	1.06392	0.35475	1.26393
chr10-87659832-87660333	-2.13496	-0.594633	-0.173343	-0.693104	0.0659082	0.847527	1.06392	0.35475	1.26393
chr10-87659832-87660333	-2.13496	-0.594633	-0.173343	-0.693104	0.0659082	0.847527	1.06392	0.35475	1.26393
chr10-87659832-87660333	-2.13496	-0.594633	-0.173343	-0.693104	0.0659082	0.847527	1.06392	0.35475	1.26393
chr10-87659832-87660333	-2.13496	-0.594633	-0.173343	-0.693104	0.0659082	0.847527	1.06392	0.35475	1.26393
chr1-211613456-211613957	-1.62968	-1.11346	-0.0525879	0.757406	0.517998	-0.974238	1.03159	-0.0353577	1.49834
chr1-211613456-211613957	-1.62968	-1.11346	-0.0525879	0.757406	0.517998	-0.974238	1.03159	-0.0353577	1.49834
chr10-88491177-88491678	-1.0121	-0.497632	-1.35773	-0.0637338	0.187014	-0.432224	0.4688	0.412143	2.29546
chr10-88491177-88491678	-1.0121	-0.497632	-1.35773	-0.0637338	0.187014	-0.432224	0.4688	0.412143	2.29546
chr5-81867208-81867709	-1.13187	-0.356135	-0.0183172	-0.783852	-0.418051	-0.585703	0.461766	0.358802	2.47336
chr1-29124160-29124661	-1.23397	-0.908046	-1.27102	-0.0798608	0.307752	-0.22238	1.03666	0.477764	1.8931
chr1-29124160-29124661	-1.23397	-0.908046	-1.27102	-0.0798608	0.307752	-0.22238	1.03666	0.477764	1.8931
chr10-5978045-5978546	-1.7234	-0.496385	-1.13707	0.0305716	0.609542	0.446648	0.54631	-0.171167	1.89495
chr10-5978045-5978546	-1.7234	-0.496385	-1.13707	0.0305716	0.609542	0.446648	0.54631	-0.171167	1.89495
chr10-5978045-5978546	-1.7234	-0.496385	-1.13707	0.0305716	0.609542	0.446648	0.54631	-0.171167	1.89495
chr10-5978045-5978546	-1.7234	-0.496385	-1.13707	0.0305716	0.609542	0.446648	0.54631	-0.171167	1.89495
chr6-45422041-45422542	-0.216577	-0.854055	0.602733	-1.72428	1.54496	-0.535405	-0.302345	0.0284306	1.45653
chr6-45422041-45422542	-0.216577	-0.854055	0.602733	-1.72428	1.54496	-0.535405	-0.302345	0.0284306	1.45653
chr1-169491891-169492392	-1.89367	-1.24806	-0.501874	0.588261	0.491097	1.46489	0.617141	0.673654	-0.191434
chr8-17695848-17696349	-1.53652	-1.12278	-0.681068	-0.520539	0.58776	1.65592	0.205891	0.196831	1.2145
chr2-203551831-203552332	-1.60182	-0.485093	-1.6993	0.515961	-0.0719763	1.19669	0.494525	0.837664	0.813354
chr2-203551831-203552332	-1.60182	-0.485093	-1.6993	0.515961	-0.0719763	1.19669	0.494525	0.837664	0.813354
chr16-7301804-7302305	-0.855158	-1.07917	-0.473376	-1.18001	-0.666992	0.442782	1.30664	1.27612	1.22918
chr11-113314453-113314954	-1.48276	-1.43283	0.125245	0.0318901	0.765699	0.462714	-0.48735	0.0979577	1.91943
chr11-113314453-113314954	-1.48276	-1.43283	0.125245	0.0318901	0.765699	0.462714	-0.48735	0.0979577	1.91943
chr2-11669746-11670247	-1.86567	-0.175677	-1.42595	0.557707	0.608646	-0.0435557	0.413405	0.358812	1.57228
chr2-11669746-11670247	-1.86567	-0.175677	-1.42595	0.557707	0.608646	-0.0435557	0.413405	0.358812	1.57228
chr10-6202741-6203242	-1.91136	-0.312338	0.5724	-0.383737	-0.190316	-0.668029	1.63676	-0.0132754	1.2699
chr10-6202741-6203242	-1.91136	-0.312338	0.5724	-0.383737	-0.190316	-0.668029	1.63676	-0.0132754	1.2699
chr10-6202741-6203242	-1.91136	-0.312338	0.5724	-0.383737	-0.190316	-0.668029	1.63676	-0.0132754	1.2699
chr10-6202741-6203242	-1.91136	-0.312338	0.5724	-0.383737	-0.190316	-0.668029	1.63676	-0.0132754	1.2699
chr13-100753390-100753891	-0.946163	-0.202693	-0.790459	-1.73817	-0.271623	1.47474	0.545674	0.889187	1.0395
chr10-6580293-6580794	-2.03552	-0.69366	-0.945391	0.613949	0.773748	-0.098331	0.560795	0.403431	1.42098
chr10-6580293-6580794	-2.03552	-0.69366	-0.945391	0.613949	0.773748	-0.098331	0.560795	0.403431	1.42098
chr10-6580293-6580794	-2.03552	-0.69366	-0.945391	0.613949	0.773748	-0.098331	0.560795	0.403431	1.42098
chr10-6580293-6580794	-2.03552	-0.69366	-0.945391	0.613949	0.773748	-0.098331	0.560795	0.403431	1.42098
chr10-6580293-6580794	-2.03552	-0.69366	-0.945391	0.613949	0.773748	-0.098331	0.560795	0.403431	1.42098
chr19-13861808-13862309	-1.40234	0.251059	-0.836816	0.266601	1.87908	0.232034	-1.35244	0.080324	0.882487
chr19-13861808-13862309	-1.40234	0.251059	-0.836816	0.266601	1.87908	0.232034	-1.35244	0.080324	0.882487
chr19-13861808-13862309	-1.40234	0.251059	-0.836816	0.266601	1.87908	0.232034	-1.35244	0.080324	0.882487
chr19-13861808-13862309	-1.40234	0.251059	-0.836816	0.266601	1.87908	0.232034	-1.35244	0.080324	0.882487
chr3-195195429-195195930	-2.35	-0.484295	-0.207059	0.525535	0.664065	1.35973	0.753877	-0.00556825	-0.256287
chr3-195195429-195195930	-2.35	-0.484295	-0.207059	0.525535	0.664065	1.35973	0.753877	-0.00556825	-0.256287
chr3-195195429-195195930	-2.35	-0.484295	-0.207059	0.525535	0.664065	1.35973	0.753877	-0.00556825	-0.256287
chr3-195195429-195195930	-2.35	-0.484295	-0.207059	0.525535	0.664065	1.35973	0.753877	-0.00556825	-0.256287
chr3-195195429-195195930	-2.35	-0.484295	-0.207059	0.525535	0.664065	1.35973	0.753877	-0.00556825	-0.256287
chr10-6082614-6083115	-2.57533	0.171909	-0.154523	-0.213796	0.814976	0.845695	0.043382	0.135559	0.932133
chr10-6082614-6083115	-2.57533	0.171909	-0.154523	-0.213796	0.814976	0.845695	0.043382	0.135559	0.932133
chr10-6082614-6083115	-2.57533	0.171909	-0.154523	-0.213796	0.814976	0.845695	0.043382	0.135559	0.932133
chr10-6082614-6083115	-2.57533	0.171909	-0.154523	-0.213796	0.814976	0.845695	0.043382	0.135559	0.932133
chr10-6082614-6083115	-2.57533	0.171909	-0.154523	-0.213796	0.814976	0.845695	0.043382	0.135559	0.932133
chr10-6082614-6083115	-2.57533	0.171909	-0.154523	-0.213796	0.814976	0.845695	0.043382	0.135559	0.932133
chr10-6082614-6083115	-2.57533	0.171909	-0.154523	-0.213796	0.814976	0.845695	0.043382	0.135559	0.932133
chr10-6082614-6083115	-2.57533	0.171909	-0.154523	-0.213796	0.814976	0.845695	0.043382	0.135559	0.932133
chr3-171089536-171090037	-1.9475	-0.718127	-0.728141	0.774904	0.956689	-0.607018	0.489801	0.413193	1.3662
chr13-21670057-21670558	-1.53624	-0.455183	-0.865787	-0.298972	1.08378	-0.691823	0.692853	0.224751	1.84663
chr13-21670057-21670558	-1.53624	-0.455183	-0.865787	-0.298972	1.08378	-0.691823	0.692853	0.224751	1.84663
chr13-21670057-21670558	-1.53624	-0.455183	-0.865787	-0.298972	1.08378	-0.691823	0.692853	0.224751	1.84663
chr21-39124694-39125195	-1.26876	0.149021	-1.69594	-0.945787	0.137336	1.19732	0.946351	0.463249	1.01721
chr21-39124694-39125195	-1.26876	0.149021	-1.69594	-0.945787	0.137336	1.19732	0.946351	0.463249	1.01721
chr22-25001990-25002491	-1.40044	-0.36277	0.10936	-0.107257	-0.369593	0.642925	-0.667797	-0.257237	2.41281
chr22-25001990-25002491	-1.40044	-0.36277	0.10936	-0.107257	-0.369593	0.642925	-0.667797	-0.257237	2.41281
chr5-123090093-123090594	-1.62941	0.0203985	-0.138512	-1.77006	1.01693	1.19216	0.26788	0.769038	0.271569
chr5-123090093-123090594	-1.62941	0.0203985	-0.138512	-1.77006	1.01693	1.19216	0.26788	0.769038	0.271569
chr2-148794281-148794782	-1.25168	1.57973	-0.072345	-0.253579	-1.51817	0.266874	-0.130727	-0.182691	1.56259
chr2-148794281-148794782	-1.25168	1.57973	-0.072345	-0.253579	-1.51817	0.266874	-0.130727	-0.182691	1.56259
chr21-44353047-44353548	-1.43341	-1.06138	-0.668123	-0.173356	1.29623	0.394884	-0.344721	0.156024	1.83385
chr21-44353047-44353548	-1.43341	-1.06138	-0.668123	-0.173356	1.29623	0.394884	-0.344721	0.156024	1.83385
chr11-82997312-82997813	-2.32412	0.644132	-0.909473	0.637427	0.924914	0.040007	-0.377969	0.586453	0.778627
chr3-183803047-183803548	-1.63213	-0.113465	-0.441783	-1.24734	0.164118	-0.00343966	1.39402	0.293968	1.58605
chr3-183803047-183803548	-1.63213	-0.113465	-0.441783	-1.24734	0.164118	-0.00343966	1.39402	0.293968	1.58605
chr1-39090300-39090801	-2.16921	-0.169333	-0.331774	0.187088	0.435465	-0.110362	0.297952	-0.0946299	1.9548
chr1-39090300-39090801	-2.16921	-0.169333	-0.331774	0.187088	0.435465	-0.110362	0.297952	-0.0946299	1.9548
chr1-39090300-39090801	-2.16921	-0.169333	-0.331774	0.187088	0.435465	-0.110362	0.297952	-0.0946299	1.9548
chr1-39090300-39090801	-2.16921	-0.169333	-0.331774	0.187088	0.435465	-0.110362	0.297952	-0.0946299	1.9548
chr6-142773605-142774106	-0.599984	-2.07416	-0.95241	0.665485	0.195142	-0.033456	0.870519	0.557809	1.37105
chr5-170861905-170862406	0.422708	-0.70442	-1.14277	-0.900344	0.296196	0.274134	-0.215667	-0.439421	2.40958
chr5-170861905-170862406	0.422708	-0.70442	-1.14277	-0.900344	0.296196	0.274134	-0.215667	-0.439421	2.40958
chr13-21669132-21669633	0.140452	-1.48524	-0.96734	-0.323812	1.54256	-0.13371	-0.631109	0.150776	1.70743
chr13-21669132-21669633	0.140452	-1.48524	-0.96734	-0.323812	1.54256	-0.13371	-0.631109	0.150776	1.70743
chr15-59350223-59350724	-1.77076	0.015063	-0.714928	0.27756	0.785179	-0.735377	1.21255	-0.587099	1.51781
chr15-59350223-59350724	-1.77076	0.015063	-0.714928	0.27756	0.785179	-0.735377	1.21255	-0.587099	1.51781
chr15-59350223-59350724	-1.77076	0.015063	-0.714928	0.27756	0.785179	-0.735377	1.21255	-0.587099	1.51781
chr1-117032821-117033322	-2.1847	-0.203521	-0.039978	0.552661	-0.28858	0.519908	-0.774468	1.22064	1.19804
chr2-39882098-39882599	-1.42321	-1.0857	-0.93603	0.190581	1.12394	0.0557852	0.186963	-0.00492566	1.89259
chr2-39882098-39882599	-1.42321	-1.0857	-0.93603	0.190581	1.12394	0.0557852	0.186963	-0.00492566	1.89259
chr11-77048921-77049422	-0.929185	0.762395	-0.353355	-0.67947	-1.51828	-0.0585764	0.346113	0.324353	2.106
chr5-83922846-83923347	-2.0159	-0.615993	-0.238682	-0.252143	0.293458	0.0972296	0.347992	0.36205	2.02198
chr5-83922846-83923347	-2.0159	-0.615993	-0.238682	-0.252143	0.293458	0.0972296	0.347992	0.36205	2.02198
chr15-101392266-101392767	-1.37359	0.0974046	-0.393944	0.0181504	0.544212	1.12366	-1.75885	0.248218	1.49475
chr15-101392266-101392767	-1.37359	0.0974046	-0.393944	0.0181504	0.544212	1.12366	-1.75885	0.248218	1.49475
chr15-101392266-101392767	-1.37359	0.0974046	-0.393944	0.0181504	0.544212	1.12366	-1.75885	0.248218	1.49475
chr15-101392266-101392767	-1.37359	0.0974046	-0.393944	0.0181504	0.544212	1.12366	-1.75885	0.248218	1.49475
chr17-64799632-64800133	-0.518679	-0.73662	0.336655	-1.37041	-1.17093	1.87838	0.934062	-0.00448285	0.652019
chr17-64799632-64800133	-0.518679	-0.73662	0.336655	-1.37041	-1.17093	1.87838	0.934062	-0.00448285	0.652019
chr2-161269212-161269713	-1.43045	-0.908331	-0.874623	0.576641	0.753636	-0.702177	0.49309	0.16905	1.92316
chr15-76140164-76140665	-1.54601	-0.287675	-1.05081	0.118746	0.187098	1.32571	-0.717628	0.223795	1.74677
chr15-76140164-76140665	-1.54601	-0.287675	-1.05081	0.118746	0.187098	1.32571	-0.717628	0.223795	1.74677
chr6-109491583-109492084	-1.37391	-1.06438	-0.862901	0.667358	0.608141	-0.275098	0.782494	-0.37643	1.89473
chr3-71536636-71537137	-0.878758	-0.825622	-0.696225	0.360088	0.0976128	-0.15087	0.0638898	-0.539914	2.5698
chr18-2920867-2921368	-1.48647	-1.10442	-0.517634	-0.320638	1.1276	-0.219422	1.0166	-0.173893	1.67827
chr4-148080033-148080534	-2.53914	0.149628	-0.621891	0.349576	0.911808	-0.0727318	0.511538	0.47748	0.833727
chr19-31338190-31338691	-1.75206	0.125502	-0.742951	-0.674192	-0.786167	1.02125	1.11687	0.312679	1.37907
chr1-33683987-33684488	-1.14909	0.0883809	-0.63366	-0.0435575	0.453979	-1.47775	1.27283	-0.292409	1.78127
chr13-114065509-114066010	-1.78512	-0.124322	-0.929018	0.228339	1.54393	-0.254708	0.429804	-0.516819	1.40792
chr13-114065509-114066010	-1.78512	-0.124322	-0.929018	0.228339	1.54393	-0.254708	0.429804	-0.516819	1.40792
chr3-141130144-141130645	-1.46188	0.121665	-0.839105	0.795921	1.52471	-0.169275	-1.21316	-0.0558885	1.29701
chr15-52258555-52259056	0.398303	-1.05764	-1.59037	-0.89012	0.0853702	0.986736	0.0931722	0.132254	1.8423
chr15-52258555-52259056	0.398303	-1.05764	-1.59037	-0.89012	0.0853702	0.986736	0.0931722	0.132254	1.8423
chr7-78438297-78438798	-1.27086	-0.106694	-1.17761	-0.53486	-0.186925	0.504078	0.167205	0.305599	2.30007
chr9-114038151-114038652	-1.04447	-1.21359	-1.60364	0.906025	0.880659	0.390167	0.2386	0.0113725	1.43488
chr9-114038151-114038652	-1.04447	-1.21359	-1.60364	0.906025	0.880659	0.390167	0.2386	0.0113725	1.43488
chr9-114038151-114038652	-1.04447	-1.21359	-1.60364	0.906025	0.880659	0.390167	0.2386	0.0113725	1.43488
chr14-93036939-93037440	-0.651438	-1.01336	-0.574438	-0.392114	0.067199	-0.624787	0.393057	0.256191	2.53968
chr14-93036939-93037440	-0.651438	-1.01336	-0.574438	-0.392114	0.067199	-0.624787	0.393057	0.256191	2.53968
chr14-93036939-93037440	-0.651438	-1.01336	-0.574438	-0.392114	0.067199	-0.624787	0.393057	0.256191	2.53968
chr15-79287726-79288227	-0.972368	-0.797935	0.219247	-0.839647	0.0467304	-0.246259	0.912349	-0.637855	2.31574
chr2-20532481-20532982	1.34373	-1.26935	-1.74416	0.73942	-0.158298	0.0559285	0.043004	1.35349	-0.363762
chr10-131885465-131885966	-0.934174	-0.535078	-0.765584	-0.856826	0.915336	-0.632005	1.0994	-0.288896	1.99783
chr1-119871041-119871542	-2.06849	0.980777	-1.43134	0.227145	0.413433	0.0646983	0.213586	0.518977	1.08121
chr1-119871041-119871542	-2.06849	0.980777	-1.43134	0.227145	0.413433	0.0646983	0.213586	0.518977	1.08121
chr20-49568494-49568995	0.0735398	-0.958177	-1.11592	-0.0679228	0.0852751	-0.61888	0.865535	-0.577299	2.31385
chr20-49568494-49568995	0.0735398	-0.958177	-1.11592	-0.0679228	0.0852751	-0.61888	0.865535	-0.577299	2.31385
chr20-49568494-49568995	0.0735398	-0.958177	-1.11592	-0.0679228	0.0852751	-0.61888	0.865535	-0.577299	2.31385
chr20-49568494-49568995	0.0735398	-0.958177	-1.11592	-0.0679228	0.0852751	-0.61888	0.865535	-0.577299	2.31385
chr5-127073384-127073885	-1.14477	-0.472004	-1.63363	0.790468	0.528714	-0.424361	0.176544	0.280757	1.89829
chr5-127073384-127073885	-1.14477	-0.472004	-1.63363	0.790468	0.528714	-0.424361	0.176544	0.280757	1.89829
chr7-114085104-114085605	-1.72672	-1.16487	-0.452996	0.477727	0.783672	0.23792	0.00778737	-0.0479967	1.88547
chr11-10307867-10308368	-1.36215	-0.0272703	0.085549	-1.39857	1.78676	-0.315511	-0.0642137	-0.0752336	1.37064
chr5-95731261-95731762	-1.1202	-0.446953	-0.987178	-0.481237	1.69566	-0.409385	0.424837	-0.395795	1.72025
chr5-95731261-95731762	-1.1202	-0.446953	-0.987178	-0.481237	1.69566	-0.409385	0.424837	-0.395795	1.72025
chr12-3201019-3201520	-2.05323	0.135025	-0.317913	0.393237	0.930479	-0.34873	-0.356804	-0.212487	1.83042
chr17-42517634-42518135	-2.56016	-0.440791	0.597454	-0.145874	0.9578	0.117759	0.780852	0.132011	0.560947
chr17-42517634-42518135	-2.56016	-0.440791	0.597454	-0.145874	0.9578	0.117759	0.780852	0.132011	0.560947
chr17-42517634-42518135	-2.56016	-0.440791	0.597454	-0.145874	0.9578	0.117759	0.780852	0.132011	0.560947
chr20-43945620-43946121	-1.15813	0.124316	-0.649601	-0.949557	-0.932928	0.403336	0.119719	0.95448	2.08836
chr14-104932731-104933232	-1.97277	0.00311717	-1.15581	0.468753	0.438186	-0.571818	0.801172	0.539983	1.44918
chr12-3117062-3117563	-0.624283	-0.749964	-0.352968	-0.0286706	0.609702	-1.13449	0.871337	-0.79721	2.20655
chr4-158171063-158171564	-1.49861	-0.550761	-0.642059	-0.140013	0.639574	-0.703046	0.752076	0.00978365	2.13306
chr1-29011863-29012364	-0.815229	-1.09829	-1.36997	-0.373778	0.777944	-0.0659238	0.852032	0.155995	1.93722
chr1-29011863-29012364	-0.815229	-1.09829	-1.36997	-0.373778	0.777944	-0.0659238	0.852032	0.155995	1.93722
chr4-121951801-121952302	-1.7457	0.125767	-1.0246	-0.0609612	0.673558	-0.0569944	0.208588	-0.203272	2.08361
chr3-184260923-184261424	-1.7354	-0.937849	1.09113	-0.454905	-0.513736	-0.164153	1.52372	0.154444	1.03676
chr3-87792606-87793107	-1.24398	-0.158897	-1.67774	-0.0890054	1.12302	0.366676	-0.479562	0.510862	1.64862
chr1-29121321-29121822	-1.56442	-0.534273	-0.662275	0.00488262	0.531939	-0.861476	0.186332	0.917776	1.98151
chr1-29121321-29121822	-1.56442	-0.534273	-0.662275	0.00488262	0.531939	-0.861476	0.186332	0.917776	1.98151
chr1-29121321-29121822	-1.56442	-0.534273	-0.662275	0.00488262	0.531939	-0.861476	0.186332	0.917776	1.98151
chr18-23949145-23949646	-1.55524	-0.927162	-0.998794	0.0221825	1.0764	0.883446	0.491451	-0.504886	1.5126
chr13-39572518-39573019	-1.94705	-0.349765	-0.0139694	0.098022	-0.0557376	0.527727	-0.680211	0.373232	2.04775
chr13-39572518-39573019	-1.94705	-0.349765	-0.0139694	0.098022	-0.0557376	0.527727	-0.680211	0.373232	2.04775
chr10-88830738-88831239	-2.52762	0.0822357	-0.552459	0.522534	0.0776551	0.598849	0.203108	1.21443	0.381275
chr5-45288823-45289324	-1.61357	-0.0127155	-0.848598	-0.21758	0.673157	0.0313309	0.905928	-0.831665	1.91371
chr5-45288823-45289324	-1.61357	-0.0127155	-0.848598	-0.21758	0.673157	0.0313309	0.905928	-0.831665	1.91371
chr5-45288823-45289324	-1.61357	-0.0127155	-0.848598	-0.21758	0.673157	0.0313309	0.905928	-0.831665	1.91371
chr12-46373344-46373845	-1.52457	-0.377624	-0.373637	0.209504	0.694241	-1.08396	0.777447	-0.318163	1.99674
chr1-205988673-205989174	-1.19685	-1.50885	-1.10074	0.214702	0.902957	0.0754612	1.39005	1.12725	0.0960084
chr4-108168752-108169253	-1.37445	-0.193954	-0.220998	-1.63406	-0.533211	1.14162	1.12797	1.03223	0.65485
chr4-108168752-108169253	-1.37445	-0.193954	-0.220998	-1.63406	-0.533211	1.14162	1.12797	1.03223	0.65485
chr2-58046688-58047189	-1.33947	-1.78825	-0.441575	-0.212514	0.210727	1.06603	0.430856	0.683372	1.39082
chr18-54165529-54166030	-2.17587	0.270113	0.697914	-0.908165	0.515617	-0.433321	-0.15624	1.04586	1.14409
chr18-54165529-54166030	-2.17587	0.270113	0.697914	-0.908165	0.515617	-0.433321	-0.15624	1.04586	1.14409
chr1-219629206-219629707	-1.27065	-0.455659	0.208315	-0.181318	-1.83014	0.979278	0.205824	1.20948	1.13487
chr1-219629206-219629707	-1.27065	-0.455659	0.208315	-0.181318	-1.83014	0.979278	0.205824	1.20948	1.13487
chr17-14300879-14301380	-0.728861	-1.73627	-1.19028	0.351709	0.617611	0.253672	0.693391	0.0107406	1.72828
chr1-155957587-155958088	-2.31074	0.5013	-0.535882	0.189593	0.288203	0.63019	-0.537526	0.27838	1.49648
chr3-9729204-9729705	-1.6475	-0.952782	-0.765496	0.359808	0.593374	0.416993	0.319753	-0.308821	1.98467
chr3-9729204-9729705	-1.6475	-0.952782	-0.765496	0.359808	0.593374	0.416993	0.319753	-0.308821	1.98467
chr10-115974951-115975452	-0.12798	-1.19946	-0.864318	0.111204	0.104379	-0.0558597	-0.502326	-0.0188248	2.55319
chr10-115974951-115975452	-0.12798	-1.19946	-0.864318	0.111204	0.104379	-0.0558597	-0.502326	-0.0188248	2.55319
chr6-90210339-90210840	-0.729229	-0.664773	-0.759286	-0.0431384	-0.166507	-0.456011	0.890231	-0.545575	2.47429
chr6-90210339-90210840	-0.729229	-0.664773	-0.759286	-0.0431384	-0.166507	-0.456011	0.890231	-0.545575	2.47429
chr10-44958275-44958776	-1.95255	0.344277	-1.60414	0.27297	0.645618	0.859557	0.850062	-0.13936	0.723568
chr10-44958275-44958776	-1.95255	0.344277	-1.60414	0.27297	0.645618	0.859557	0.850062	-0.13936	0.723568
chr3-192943234-192943735	-1.60963	0.253524	-0.716728	-0.236211	1.13592	-0.980126	0.451137	-0.116485	1.81859
chr3-192943234-192943735	-1.60963	0.253524	-0.716728	-0.236211	1.13592	-0.980126	0.451137	-0.116485	1.81859
chr18-8141135-8141636	-1.31896	-0.970952	-0.816632	0.118469	0.587384	-0.660118	0.837851	0.194105	2.02885
chr18-8141135-8141636	-1.31896	-0.970952	-0.816632	0.118469	0.587384	-0.660118	0.837851	0.194105	2.02885
chr9-70999772-71000273	-1.35744	0.0239816	-0.543504	-0.710248	-0.320958	0.54269	-0.124375	0.0523952	2.43746
chr9-70999772-71000273	-1.35744	0.0239816	-0.543504	-0.710248	-0.320958	0.54269	-0.124375	0.0523952	2.43746
chr10-115935055-115935556	-1.87332	-0.37932	-0.721208	0.18197	0.634878	-0.779604	0.982957	0.302999	1.65065
chr10-115935055-115935556	-1.87332	-0.37932	-0.721208	0.18197	0.634878	-0.779604	0.982957	0.302999	1.65065
chr7-4823592-4824093	-1.06853	-1.13104	-0.770667	0.226117	0.645377	-0.600681	0.340211	0.11708	2.24213
chr7-4823592-4824093	-1.06853	-1.13104	-0.770667	0.226117	0.645377	-0.600681	0.340211	0.11708	2.24213
chr10-88495681-88496182	-1.25204	-0.551398	-0.86538	0.100677	0.490783	0.13056	0.638556	-0.902783	2.21103
chr10-88495681-88496182	-1.25204	-0.551398	-0.86538	0.100677	0.490783	0.13056	0.638556	-0.902783	2.21103
chr1-168134534-168135035	-0.922167	0.380315	-1.47825	0.256664	0.382167	-0.817809	0.272937	-0.263618	2.18976
chr1-168134534-168135035	-0.922167	0.380315	-1.47825	0.256664	0.382167	-0.817809	0.272937	-0.263618	2.18976
chr6-155438290-155438791	-1.45974	0.404928	-1.26468	-0.428152	-0.375391	0.638458	0.190048	0.223863	2.07067
chr6-155438290-155438791	-1.45974	0.404928	-1.26468	-0.428152	-0.375391	0.638458	0.190048	0.223863	2.07067
chr17-28685063-28685564	-1.93686	-0.511255	-0.893817	0.0957499	0.621991	-0.0765025	0.82314	0.118339	1.75921
chr7-122581139-122581640	-1.57015	-0.584429	1.2994	-0.759939	-0.285021	0.362432	-0.778223	0.695838	1.62009
chr14-50038026-50038527	-2.32397	1.04368	-0.629811	0.140736	0.391691	-0.045221	0.0152143	0.0157315	1.39194
chr5-65284861-65285362	-1.69605	-0.605972	-0.797835	-0.526278	0.548472	0.303144	0.911895	-0.0391983	1.90182
chr15-93063162-93063663	-1.05435	0.790756	-1.46728	-0.499538	1.71288	0.0290668	-0.758341	0.0879305	1.15888
chr2-28469430-28469931	-0.378641	-1.13756	-1.31543	0.536603	1.35405	-0.963388	0.494317	-0.173692	1.58374
chr2-28469430-28469931	-0.378641	-1.13756	-1.31543	0.536603	1.35405	-0.963388	0.494317	-0.173692	1.58374
chr15-28934985-28935486	-1.86631	0.0995757	-0.695886	-0.834584	0.413892	-0.373151	0.650304	0.98945	1.61671
chr15-28934985-28935486	-1.86631	0.0995757	-0.695886	-0.834584	0.413892	-0.373151	0.650304	0.98945	1.61671
chr15-28934985-28935486	-1.86631	0.0995757	-0.695886	-0.834584	0.413892	-0.373151	0.650304	0.98945	1.61671
chr15-28934985-28935486	-1.86631	0.0995757	-0.695886	-0.834584	0.413892	-0.373151	0.650304	0.98945	1.61671
chr2-201116187-201116688	-0.985911	-1.12579	-0.863048	-0.476233	0.32307	0.03148	1.64442	-0.255135	1.70715
chr2-201116187-201116688	-0.985911	-1.12579	-0.863048	-0.476233	0.32307	0.03148	1.64442	-0.255135	1.70715
chr6-41723587-41724088	-0.458162	0.25578	-2.22402	1.09518	1.2799	-0.0261763	-0.421697	-0.315087	0.814278
chr11-126655813-126656314	-1.86575	-0.558789	-0.25369	0.505478	-0.401481	1.90963	-0.56658	0.609567	0.621614
chr17-42171814-42172315	-2.05405	-0.755061	-0.168498	-0.742448	0.485213	0.298965	1.33076	0.451009	1.15411
chr11-117604603-117605104	-0.201391	-1.34566	-1.23682	0.51986	1.04434	-1.0864	0.763488	-0.0365061	1.57908
chr7-55077737-55078238	-1.58361	-0.0764715	-1.13061	0.246612	0.658264	-0.480275	0.706834	-0.312086	1.97135
chr6-35687888-35688389	-2.13421	-0.462538	-0.233127	0.180021	1.33798	-0.116571	-0.220211	0.141258	1.5074
chr11-64687268-64687769	-1.20651	-0.883953	-0.942382	0.0431468	1.11501	-0.520813	0.949534	-0.375078	1.82105
chr22-44940267-44940768	-0.955917	0.174694	-1.25378	0.245749	1.46775	-0.686744	-1.03789	0.463204	1.58294
chr2-1591999-1592500	-1.62393	0.0296446	-1.56912	-0.0164666	1.00052	0.371799	-0.0672385	0.230879	1.64391
chr2-1591999-1592500	-1.62393	0.0296446	-1.56912	-0.0164666	1.00052	0.371799	-0.0672385	0.230879	1.64391
chr1-9251182-9251683	-1.11689	-0.544894	-1.50117	0.322541	1.23206	-0.304427	-0.479652	0.751517	1.64092
chr1-216903505-216904006	-1.52162	-0.226715	-1.2541	0.59512	1.15305	-0.224045	-0.100533	-0.227964	1.80681
chr5-170862414-170862915	-1.27243	-0.632426	-0.768639	-0.236835	0.882009	-0.693515	1.24216	-0.364122	1.8438
chr13-112775244-112775745	-2.03891	-0.322164	-0.412532	-0.770388	1.45893	-0.0914491	0.689761	0.384501	1.10225
chr13-29935770-29936271	-1.3092	-1.04415	-0.672508	0.498699	0.0517753	0.391259	-0.262102	0.0510777	2.29515
chr13-29935770-29936271	-1.3092	-1.04415	-0.672508	0.498699	0.0517753	0.391259	-0.262102	0.0510777	2.29515
chr1-217134071-217134572	-1.74108	0.0709389	-1.31697	-0.438791	0.752524	0.604138	0.593557	-0.174367	1.65005
chr1-15153720-15154221	-1.11179	0.719577	-0.87129	-1.31535	-0.80444	0.417757	1.30988	0.176374	1.47929
chr1-15153720-15154221	-1.11179	0.719577	-0.87129	-1.31535	-0.80444	0.417757	1.30988	0.176374	1.47929
chr1-15153720-15154221	-1.11179	0.719577	-0.87129	-1.31535	-0.80444	0.417757	1.30988	0.176374	1.47929
chr1-15153720-15154221	-1.11179	0.719577	-0.87129	-1.31535	-0.80444	0.417757	1.30988	0.176374	1.47929
chr1-15153720-15154221	-1.11179	0.719577	-0.87129	-1.31535	-0.80444	0.417757	1.30988	0.176374	1.47929
chr3-41174369-41174870	-1.43665	-0.73891	-0.80553	0.337822	0.88094	-0.591757	0.508356	-0.203857	2.04959
chr3-41174369-41174870	-1.43665	-0.73891	-0.80553	0.337822	0.88094	-0.591757	0.508356	-0.203857	2.04959
chr9-27977971-27978472	-1.05592	0.205317	-0.445014	-0.725976	-1.33424	1.90726	-0.31708	0.740263	1.0254
chr9-27977971-27978472	-1.05592	0.205317	-0.445014	-0.725976	-1.33424	1.90726	-0.31708	0.740263	1.0254
chr9-27977971-27978472	-1.05592	0.205317	-0.445014	-0.725976	-1.33424	1.90726	-0.31708	0.740263	1.0254
chr5-137629774-137630275	-0.854942	-0.705998	-0.110603	-1.21912	0.744024	-0.170763	-0.0818869	0.0154806	2.3838
chr5-137629774-137630275	-0.854942	-0.705998	-0.110603	-1.21912	0.744024	-0.170763	-0.0818869	0.0154806	2.3838
chr8-35767266-35767767	-1.36475	-1.34835	0.540854	-0.534889	1.62065	0.36156	-0.672547	0.172052	1.22542
chr8-35767266-35767767	-1.36475	-1.34835	0.540854	-0.534889	1.62065	0.36156	-0.672547	0.172052	1.22542
chr20-8627557-8628058	-2.14886	1.0148	0.114584	-0.284384	-0.400048	-0.192199	0.111623	0.0387263	1.74575
chr20-8627557-8628058	-2.14886	1.0148	0.114584	-0.284384	-0.400048	-0.192199	0.111623	0.0387263	1.74575
chr10-98374304-98374805	-1.22936	-0.437727	-1.98603	0.758822	0.809988	0.0122081	0.841239	0.0429225	1.18793
chr14-69625437-69625938	-0.0168057	-1.3937	-1.76985	1.01605	1.06695	0.0272253	0.0142303	-0.245296	1.30119
chr7-122143603-122144104	-2.03106	0.405129	-0.843047	0.0349518	1.04876	0.116662	0.219438	-0.544686	1.59386
chr1-217134648-217135149	-1.97106	-0.91812	-0.443033	0.261837	1.48234	0.147065	0.473469	-0.25651	1.22401
chr6-41374478-41374979	-1.91079	-1.12093	0.418311	-0.186015	0.954683	0.590255	0.0782523	-0.392978	1.56921
chr8-41659958-41660459	-0.926539	-0.994208	-1.2966	0.0706542	1.28971	-0.211786	-0.0284482	0.165797	1.93142
chr3-146161082-146161583	-0.731615	-1.38939	0.374365	-1.20682	0.151345	-0.0353965	1.34583	-0.251602	1.74329
chr7-102014471-102014972	-1.70773	-0.548361	-0.977958	0.566728	0.593788	-0.717527	0.71543	0.340679	1.73495
chrX-139204291-139204792	-0.532967	-0.995775	-0.811415	-1.47638	0.121773	1.28827	0.368343	0.312286	1.72586
chr4-148051620-148052121	-0.546658	-0.522764	0.409103	-1.37385	0.867245	1.9678	-1.27101	0.128434	0.341707
chr4-148051620-148052121	-0.546658	-0.522764	0.409103	-1.37385	0.867245	1.9678	-1.27101	0.128434	0.341707
chr7-101869668-101870169	-1.82362	-0.296872	-0.60904	-0.124713	0.423671	-0.541398	0.978887	0.0524015	1.94068
chr7-101869668-101870169	-1.82362	-0.296872	-0.60904	-0.124713	0.423671	-0.541398	0.978887	0.0524015	1.94068
chr1-205073687-205074188	-1.23932	0.552376	-1.54373	-0.51685	0.748753	0.00881383	-0.30245	0.362316	1.93009
chr1-205073687-205074188	-1.23932	0.552376	-1.54373	-0.51685	0.748753	0.00881383	-0.30245	0.362316	1.93009
chr8-132423825-132424326	-1.84906	0.252906	-1.01323	-0.379311	0.617642	-0.306427	0.889847	0.0331462	1.75448
chr19-14380785-14381286	-1.74314	-1.00475	-0.550646	0.664149	1.17883	-0.0105221	0.315189	-0.438521	1.58941
chr2-197164474-197164975	-1.73599	-1.033	-0.265055	-0.229576	0.580984	0.586522	0.434259	-0.297186	1.95904
chrX-139931499-139932000	-1.05823	0.116318	-1.53214	-0.15134	-0.488408	0.00327851	0.697294	0.242341	2.17089
chr12-3107095-3107596	-0.948616	-1.04248	-0.275143	-0.569271	0.910956	-0.5658	1.25962	-0.633558	1.86429
chr6-27260442-27260943	-0.948107	-0.784677	-1.76193	0.398077	0.258229	0.222467	0.439401	0.209468	1.96708
chr4-102345511-102346012	-1.61052	-0.484386	-0.583611	0.211682	-0.637581	-0.591875	1.39188	0.684822	1.61959
chr4-102345511-102346012	-1.61052	-0.484386	-0.583611	0.211682	-0.637581	-0.591875	1.39188	0.684822	1.61959
chr18-57801998-57802499	-2.35136	0.344755	-0.904715	0.450211	0.321718	0.0792989	0.474337	0.185025	1.40073
chr12-2959544-2960045	-1.5731	0.349697	-0.631352	0.0871624	1.26201	-0.808342	-0.602706	0.0777586	1.83888
chr9-114499630-114500131	-0.0390521	-1.026	-1.31588	-0.357721	-0.0312783	0.209055	0.957808	-0.583983	2.18705
chr19-13291921-13292422	-2.19184	-0.27483	0.689421	-0.372375	-0.495891	0.208154	0.586535	0.163724	1.6871
chr7-6526578-6527079	-1.73257	-1.21404	-0.0707124	0.230137	1.25904	-0.231824	0.351075	-0.220664	1.62956
chr9-114504516-114505017	-1.39691	0.0477617	-1.17034	-0.696636	-0.219919	0.646966	0.636533	0.0756373	2.07691
chr8-22133306-22133807	-0.20101	1.19372	-0.843392	-0.340645	0.177089	-1.05253	-0.110512	-0.970666	2.14795
chr11-66706052-66706553	-1.36012	-0.391313	-0.902297	-0.445513	0.487215	2.15903	0.5376	0.587374	-0.671964
chr3-116443560-116444061	-1.28513	-0.880455	0.282949	-1.58292	0.299928	0.952457	0.927288	-0.164456	1.45034
chr8-1585407-1585908	-2.19134	-0.157313	0.647029	0.0856064	-1.06239	0.65878	-0.0433403	0.865925	1.19705
chr15-43876770-43877271	-1.07606	-0.143202	-1.13879	-0.694055	-0.124577	-0.520947	0.364813	1.48037	1.85244
chr4-148069795-148070296	-1.36302	0.767655	-0.451374	-1.19002	0.864746	0.968858	-1.09007	0.0597998	1.43342
chr8-8376799-8377300	-1.86794	0.799759	-0.941812	-0.405732	-0.354812	0.898661	-0.413706	0.915907	1.36968
chr4-82044274-82044775	-1.41227	0.352054	-0.725646	-0.0785983	-0.792157	-0.0566741	1.05032	-0.43977	2.10274
chr4-82044274-82044775	-1.41227	0.352054	-0.725646	-0.0785983	-0.792157	-0.0566741	1.05032	-0.43977	2.10274
chr4-82044274-82044775	-1.41227	0.352054	-0.725646	-0.0785983	-0.792157	-0.0566741	1.05032	-0.43977	2.10274
chr5-167534602-167535103	0.246363	-1.78162	-1.35021	-0.330976	-0.188082	0.961208	0.537505	0.33314	1.57268
chr3-185993253-185993754	-1.51366	-0.261219	-1.56522	0.407865	1.69757	-0.0956488	-0.103112	0.498248	0.935181
chr6-35943506-35944007	-1.13661	-1.26216	-0.736264	-0.714147	2.00097	0.595094	0.724665	0.405999	0.122455
chr4-25799438-25799939	-1.8397	-0.684366	-0.887714	1.06509	1.34309	-0.579949	0.775447	0.124188	0.683912
chr1-32196543-32197044	-1.7324	-0.372897	-0.95063	0.0589778	0.341104	-0.160627	0.976596	-0.120284	1.96016
chr5-170393385-170393886	-1.4958	-0.276316	-1.55543	0.536708	0.985862	0.366615	0.576734	-0.610499	1.47212
chr1-36942210-36942711	-1.93447	-0.824021	-0.647935	0.244021	1.40462	0.393931	-0.237916	0.238816	1.36296
chr17-42674870-42675371	-2.28927	0.839272	-0.152006	0.224145	0.405474	-0.140642	0.236395	-0.64731	1.52395
chr3-14810252-14810753	-1.10779	-0.0783673	0.469678	0.496321	0.268044	-2.26179	0.353586	0.57184	1.28848
chr3-140238664-140239165	-2.74173	0.617526	-0.207425	0.0839218	0.459843	0.478686	0.46925	0.282154	0.557772
chr10-72158352-72158853	-1.5773	-0.855897	-0.741504	0.722311	1.27741	-0.961158	0.718667	0.146895	1.27057
chr7-102199876-102200377	-0.531596	-0.799096	-1.05584	1.34055	0.973991	-1.37172	0.168951	-0.2274	1.50215
chr10-73911389-73911890	-1.96979	-0.805952	-0.770549	0.0799753	1.12132	0.13126	0.244721	0.438031	1.53098
chr12-108324710-108325211	-0.932373	-0.555327	-0.947071	-0.610372	-0.119313	-0.339996	1.50293	-0.0387402	2.04026
chr15-71274536-71275037	-1.5514	-1.0159	-0.84152	0.171586	1.09657	-0.500855	0.0542041	1.39404	1.19328
chr5-137564063-137564564	-0.919487	-1.46548	-1.48973	0.555419	0.367073	1.47722	1.00112	0.0825388	0.391334
chr15-60695109-60695610	-1.44698	-0.512058	-0.363806	-0.396659	0.408975	-0.314885	0.255323	-0.0826528	2.45274
chr4-11418689-11419190	-1.54097	-0.525388	-0.822347	0.155991	0.895916	-0.985713	1.19973	0.063585	1.55919
chr22-45077387-45077888	-0.307991	-0.028776	-0.569301	-0.628292	0.755645	-1.92742	0.796345	0.105856	1.80393
chr2-71505521-71506022	-0.0876744	-0.830081	-0.90454	-0.0823845	0.215952	-0.961799	1.44936	-0.756723	1.95789
chr15-88910002-88910503	-1.15316	-1.38811	-0.540867	-0.283304	1.22786	1.50777	-0.718744	0.960345	0.388216
chr11-7581117-7581618	0.0449313	-1.66084	-0.868099	-0.34831	-0.179769	0.453539	0.260028	0.0498399	2.24868
chr1-31243777-31244278	-1.39264	-1.06386	-0.451199	-0.714014	0.328026	0.291103	0.271171	0.58495	2.14646
chr10-73887464-73887965	-1.24279	0.374816	-1.1931	0.408716	0.430208	-1.09412	0.463866	-0.171837	2.02424
chrX-139194654-139195155	-0.836619	-1.24382	-0.759237	-0.566752	-0.405403	0.86535	0.667052	0.165222	2.11421
chr6-90004068-90004569	-1.6874	-0.395695	-0.840896	0.104912	0.255757	-0.352593	0.637996	0.117504	2.16042
chr3-168166755-168167256	-1.98816	0.017653	-0.806332	-0.0322604	-0.644955	0.317756	0.757745	0.70153	1.67703
chr13-21668480-21668981	-2.13561	-0.49481	-0.946522	0.688173	1.11743	-0.133375	0.392174	0.39523	1.11731
chr12-6620467-6620968	-2.23096	0.3382	-0.364512	0.966033	0.455772	-0.724374	0.435034	-0.240107	1.36492
chr2-234438143-234438644	-2.34332	0.330228	-0.203034	-0.0341562	0.020034	-0.112409	0.670048	-0.0287443	1.70135
chr6-35392167-35392668	-1.13806	-1.13806	-0.554764	0.0576689	0.49677	0.0400461	0.519851	-0.574659	2.29122
chr17-46818716-46819217	-2.20458	-0.125977	-0.370285	0.202499	1.27083	-0.57184	0.997055	-0.185317	0.987613
chr8-23682899-23683400	-2.10844	-0.0746353	-0.700802	0.230785	1.21624	-0.346012	0.393947	-0.107354	1.49627
chr11-117535250-117535751	-1.119	-1.77118	-0.28357	-0.313468	1.54153	0.645267	1.27764	-0.0468451	0.0696298
chr11-117535250-117535751	-1.119	-1.77118	-0.28357	-0.313468	1.54153	0.645267	1.27764	-0.0468451	0.0696298
chr1-217139702-217140203	-1.93548	-0.217618	-0.580354	0.535708	0.986389	0.101984	0.0954383	-0.733243	1.74718
chr13-91398528-91399029	-1.74134	0.165043	-0.934847	-0.923366	-0.0489592	0.829431	0.338134	0.554819	1.76109
chr19-1634238-1634739	-0.756459	-0.558657	-1.13011	-0.900366	-0.741321	1.91309	0.922868	0.928996	0.321955
chr10-112952378-112952879	-0.190332	-0.843557	-1.40099	-0.305859	1.20264	-0.872012	1.41489	-0.366088	1.36131
chr10-72256462-72256963	-1.48957	-1.09934	0.760636	-1.28462	0.0905538	1.5062	0.946765	0.219422	0.349955
chr13-36666990-36667491	1.06946	-0.839189	1.54616	0.223443	-0.9306	-0.0546291	0.0695718	0.732631	-1.81684
chr13-36666990-36667491	1.06946	-0.839189	1.54616	0.223443	-0.9306	-0.0546291	0.0695718	0.732631	-1.81684
chr3-58577329-58577830	1.14942	0.779099	0.606599	-0.153471	-0.699863	0.986812	-0.454179	0.0238638	-2.23828
chr3-58577329-58577830	1.14942	0.779099	0.606599	-0.153471	-0.699863	0.986812	-0.454179	0.0238638	-2.23828
chr3-58577329-58577830	1.14942	0.779099	0.606599	-0.153471	-0.699863	0.986812	-0.454179	0.0238638	-2.23828
chr3-58577329-58577830	1.14942	0.779099	0.606599	-0.153471	-0.699863	0.986812	-0.454179	0.0238638	-2.23828
chr3-58577329-58577830	1.14942	0.779099	0.606599	-0.153471	-0.699863	0.986812	-0.454179	0.0238638	-2.23828
chr3-58577329-58577830	1.14942	0.779099	0.606599	-0.153471	-0.699863	0.986812	-0.454179	0.0238638	-2.23828
chr3-58577329-58577830	1.14942	0.779099	0.606599	-0.153471	-0.699863	0.986812	-0.454179	0.0238638	-2.23828
chr3-58577329-58577830	1.14942	0.779099	0.606599	-0.153471	-0.699863	0.986812	-0.454179	0.0238638	-2.23828
chr3-58577329-58577830	1.14942	0.779099	0.606599	-0.153471	-0.699863	0.986812	-0.454179	0.0238638	-2.23828
chr3-184275211-184275712	2.06494	0.56675	0.817797	-0.59219	-0.241081	0.332837	-1.02592	-0.558632	-1.36451
chr3-184275211-184275712	2.06494	0.56675	0.817797	-0.59219	-0.241081	0.332837	-1.02592	-0.558632	-1.36451
chr3-184275211-184275712	2.06494	0.56675	0.817797	-0.59219	-0.241081	0.332837	-1.02592	-0.558632	-1.36451
chr3-184275211-184275712	2.06494	0.56675	0.817797	-0.59219	-0.241081	0.332837	-1.02592	-0.558632	-1.36451
chr3-184275211-184275712	2.06494	0.56675	0.817797	-0.59219	-0.241081	0.332837	-1.02592	-0.558632	-1.36451
chr3-184275211-184275712	2.06494	0.56675	0.817797	-0.59219	-0.241081	0.332837	-1.02592	-0.558632	-1.36451
chr3-184275211-184275712	2.06494	0.56675	0.817797	-0.59219	-0.241081	0.332837	-1.02592	-0.558632	-1.36451
chr3-184275211-184275712	2.06494	0.56675	0.817797	-0.59219	-0.241081	0.332837	-1.02592	-0.558632	-1.36451
chr3-184275211-184275712	2.06494	0.56675	0.817797	-0.59219	-0.241081	0.332837	-1.02592	-0.558632	-1.36451
chr2-30769547-30770048	0.83598	0.44855	0.722516	-0.174915	0.992796	-0.074619	0.226827	-0.47049	-2.50665
chr2-30769547-30770048	0.83598	0.44855	0.722516	-0.174915	0.992796	-0.074619	0.226827	-0.47049	-2.50665
chr2-30769547-30770048	0.83598	0.44855	0.722516	-0.174915	0.992796	-0.074619	0.226827	-0.47049	-2.50665
chr14-99272222-99272723	0.966341	0.641803	0.463133	0.741256	0.630039	-0.00356957	-1.04497	-0.0710339	-2.323
chr14-99272222-99272723	0.966341	0.641803	0.463133	0.741256	0.630039	-0.00356957	-1.04497	-0.0710339	-2.323
chr14-99272222-99272723	0.966341	0.641803	0.463133	0.741256	0.630039	-0.00356957	-1.04497	-0.0710339	-2.323
chr14-99272222-99272723	0.966341	0.641803	0.463133	0.741256	0.630039	-0.00356957	-1.04497	-0.0710339	-2.323
chr14-99272222-99272723	0.966341	0.641803	0.463133	0.741256	0.630039	-0.00356957	-1.04497	-0.0710339	-2.323
chr14-99272222-99272723	0.966341	0.641803	0.463133	0.741256	0.630039	-0.00356957	-1.04497	-0.0710339	-2.323
chr14-99272222-99272723	0.966341	0.641803	0.463133	0.741256	0.630039	-0.00356957	-1.04497	-0.0710339	-2.323
chr14-99272222-99272723	0.966341	0.641803	0.463133	0.741256	0.630039	-0.00356957	-1.04497	-0.0710339	-2.323
chr14-99272222-99272723	0.966341	0.641803	0.463133	0.741256	0.630039	-0.00356957	-1.04497	-0.0710339	-2.323
chr5-177469147-177469648	1.12287	1.5403	0.870632	-1.32922	-0.772884	-0.126496	0.583028	-0.714072	-1.17415
chr5-177469147-177469648	1.12287	1.5403	0.870632	-1.32922	-0.772884	-0.126496	0.583028	-0.714072	-1.17415
chr5-177469147-177469648	1.12287	1.5403	0.870632	-1.32922	-0.772884	-0.126496	0.583028	-0.714072	-1.17415
chr5-177469147-177469648	1.12287	1.5403	0.870632	-1.32922	-0.772884	-0.126496	0.583028	-0.714072	-1.17415
chr20-62773679-62774180	1.22564	1.05969	1.1249	-0.757271	0.490412	-1.07079	-0.126659	-0.185699	-1.76023
chr2-164588303-164588804	1.54138	-0.448713	0.458045	0.638889	-0.609868	0.43651	-2.26895	-0.0500712	0.302778
chr2-164588303-164588804	1.54138	-0.448713	0.458045	0.638889	-0.609868	0.43651	-2.26895	-0.0500712	0.302778
chr2-164588303-164588804	1.54138	-0.448713	0.458045	0.638889	-0.609868	0.43651	-2.26895	-0.0500712	0.302778
chr15-60351449-60351950	1.92569	0.543271	1.01053	-0.336364	-1.24784	-0.215782	-0.0153069	-0.171197	-1.493
chr15-60351449-60351950	1.92569	0.543271	1.01053	-0.336364	-1.24784	-0.215782	-0.0153069	-0.171197	-1.493
chr15-60351449-60351950	1.92569	0.543271	1.01053	-0.336364	-1.24784	-0.215782	-0.0153069	-0.171197	-1.493
chr15-60351449-60351950	1.92569	0.543271	1.01053	-0.336364	-1.24784	-0.215782	-0.0153069	-0.171197	-1.493
chr15-60351449-60351950	1.92569	0.543271	1.01053	-0.336364	-1.24784	-0.215782	-0.0153069	-0.171197	-1.493
chr15-60351449-60351950	1.92569	0.543271	1.01053	-0.336364	-1.24784	-0.215782	-0.0153069	-0.171197	-1.493
chr15-60351449-60351950	1.92569	0.543271	1.01053	-0.336364	-1.24784	-0.215782	-0.0153069	-0.171197	-1.493
chr15-60351449-60351950	1.92569	0.543271	1.01053	-0.336364	-1.24784	-0.215782	-0.0153069	-0.171197	-1.493
chr7-11256657-11257158	1.10222	0.175572	0.467927	0.442813	0.943519	-0.645038	-0.340739	0.271033	-2.41731
chr7-11256657-11257158	1.10222	0.175572	0.467927	0.442813	0.943519	-0.645038	-0.340739	0.271033	-2.41731
chr5-95124200-95124701	1.1587	-0.0273866	0.416862	0.397455	0.200093	0.347094	0.00861005	0.169809	-2.67124
chr5-95124200-95124701	1.1587	-0.0273866	0.416862	0.397455	0.200093	0.347094	0.00861005	0.169809	-2.67124
chr5-95124200-95124701	1.1587	-0.0273866	0.416862	0.397455	0.200093	0.347094	0.00861005	0.169809	-2.67124
chr5-95124200-95124701	1.1587	-0.0273866	0.416862	0.397455	0.200093	0.347094	0.00861005	0.169809	-2.67124
chr5-95124200-95124701	1.1587	-0.0273866	0.416862	0.397455	0.200093	0.347094	0.00861005	0.169809	-2.67124
chr5-95124200-95124701	1.1587	-0.0273866	0.416862	0.397455	0.200093	0.347094	0.00861005	0.169809	-2.67124
chr16-22672609-22673110	0.748307	1.06044	-0.317512	0.910178	1.07224	-0.140804	-1.31481	-0.157031	-1.86101
chr16-22672609-22673110	0.748307	1.06044	-0.317512	0.910178	1.07224	-0.140804	-1.31481	-0.157031	-1.86101
chr16-22672609-22673110	0.748307	1.06044	-0.317512	0.910178	1.07224	-0.140804	-1.31481	-0.157031	-1.86101
chr16-22672609-22673110	0.748307	1.06044	-0.317512	0.910178	1.07224	-0.140804	-1.31481	-0.157031	-1.86101
chr16-22672609-22673110	0.748307	1.06044	-0.317512	0.910178	1.07224	-0.140804	-1.31481	-0.157031	-1.86101
chr16-22672609-22673110	0.748307	1.06044	-0.317512	0.910178	1.07224	-0.140804	-1.31481	-0.157031	-1.86101
chr16-22672609-22673110	0.748307	1.06044	-0.317512	0.910178	1.07224	-0.140804	-1.31481	-0.157031	-1.86101
chr16-22672609-22673110	0.748307	1.06044	-0.317512	0.910178	1.07224	-0.140804	-1.31481	-0.157031	-1.86101
chr16-22672609-22673110	0.748307	1.06044	-0.317512	0.910178	1.07224	-0.140804	-1.31481	-0.157031	-1.86101
chr16-22672609-22673110	0.748307	1.06044	-0.317512	0.910178	1.07224	-0.140804	-1.31481	-0.157031	-1.86101
chr17-6164084-6164585	1.46954	1.02444	0.414565	0.403568	0.40135	-1.04844	-0.33653	-0.336064	-1.99242
chr17-6164084-6164585	1.46954	1.02444	0.414565	0.403568	0.40135	-1.04844	-0.33653	-0.336064	-1.99242
chr16-22642529-22643030	1.20039	0.800364	0.313187	0.676349	0.795609	-0.455434	-1.99872	-0.0997963	-1.23195
chr16-22642529-22643030	1.20039	0.800364	0.313187	0.676349	0.795609	-0.455434	-1.99872	-0.0997963	-1.23195
chr16-22642529-22643030	1.20039	0.800364	0.313187	0.676349	0.795609	-0.455434	-1.99872	-0.0997963	-1.23195
chr16-22642529-22643030	1.20039	0.800364	0.313187	0.676349	0.795609	-0.455434	-1.99872	-0.0997963	-1.23195
chr16-22642529-22643030	1.20039	0.800364	0.313187	0.676349	0.795609	-0.455434	-1.99872	-0.0997963	-1.23195
chr16-22642529-22643030	1.20039	0.800364	0.313187	0.676349	0.795609	-0.455434	-1.99872	-0.0997963	-1.23195
chr16-22642529-22643030	1.20039	0.800364	0.313187	0.676349	0.795609	-0.455434	-1.99872	-0.0997963	-1.23195
chr15-34737630-34738131	0.0879983	0.672898	1.36981	0.766116	0.828075	-0.726607	-1.73999	0.0930916	-1.35139
chr15-34737630-34738131	0.0879983	0.672898	1.36981	0.766116	0.828075	-0.726607	-1.73999	0.0930916	-1.35139
chr15-34737630-34738131	0.0879983	0.672898	1.36981	0.766116	0.828075	-0.726607	-1.73999	0.0930916	-1.35139
chr15-34737630-34738131	0.0879983	0.672898	1.36981	0.766116	0.828075	-0.726607	-1.73999	0.0930916	-1.35139
chr15-34737630-34738131	0.0879983	0.672898	1.36981	0.766116	0.828075	-0.726607	-1.73999	0.0930916	-1.35139
chr15-34737630-34738131	0.0879983	0.672898	1.36981	0.766116	0.828075	-0.726607	-1.73999	0.0930916	-1.35139
chr15-41195433-41195934	1.66419	0.126349	0.89213	0.0339421	-1.08587	0.212171	0.462488	-0.339679	-1.96572
chr15-41195433-41195934	1.66419	0.126349	0.89213	0.0339421	-1.08587	0.212171	0.462488	-0.339679	-1.96572
chr15-41195433-41195934	1.66419	0.126349	0.89213	0.0339421	-1.08587	0.212171	0.462488	-0.339679	-1.96572
chr15-63981800-63982301	0.802801	0.735043	0.544067	0.948706	1.12719	-0.98885	-0.73956	-0.554083	-1.87532
chr15-63981800-63982301	0.802801	0.735043	0.544067	0.948706	1.12719	-0.98885	-0.73956	-0.554083	-1.87532
chr15-63981800-63982301	0.802801	0.735043	0.544067	0.948706	1.12719	-0.98885	-0.73956	-0.554083	-1.87532
chr15-63981800-63982301	0.802801	0.735043	0.544067	0.948706	1.12719	-0.98885	-0.73956	-0.554083	-1.87532
chr15-63981800-63982301	0.802801	0.735043	0.544067	0.948706	1.12719	-0.98885	-0.73956	-0.554083	-1.87532
chr15-63981800-63982301	0.802801	0.735043	0.544067	0.948706	1.12719	-0.98885	-0.73956	-0.554083	-1.87532
chr15-63981800-63982301	0.802801	0.735043	0.544067	0.948706	1.12719	-0.98885	-0.73956	-0.554083	-1.87532
chr15-63981800-63982301	0.802801	0.735043	0.544067	0.948706	1.12719	-0.98885	-0.73956	-0.554083	-1.87532
chr15-63981800-63982301	0.802801	0.735043	0.544067	0.948706	1.12719	-0.98885	-0.73956	-0.554083	-1.87532
chr15-63981800-63982301	0.802801	0.735043	0.544067	0.948706	1.12719	-0.98885	-0.73956	-0.554083	-1.87532
chr15-63981800-63982301	0.802801	0.735043	0.544067	0.948706	1.12719	-0.98885	-0.73956	-0.554083	-1.87532
chr15-63981800-63982301	0.802801	0.735043	0.544067	0.948706	1.12719	-0.98885	-0.73956	-0.554083	-1.87532
chr15-63981800-63982301	0.802801	0.735043	0.544067	0.948706	1.12719	-0.98885	-0.73956	-0.554083	-1.87532
chr7-50834894-50835395	0.464712	0.908472	1.30019	-0.136768	-0.134867	0.186978	0.175517	-0.299272	-2.46496
chr7-50834894-50835395	0.464712	0.908472	1.30019	-0.136768	-0.134867	0.186978	0.175517	-0.299272	-2.46496
chr7-50834894-50835395	0.464712	0.908472	1.30019	-0.136768	-0.134867	0.186978	0.175517	-0.299272	-2.46496
chr7-50834894-50835395	0.464712	0.908472	1.30019	-0.136768	-0.134867	0.186978	0.175517	-0.299272	-2.46496
chr7-50834894-50835395	0.464712	0.908472	1.30019	-0.136768	-0.134867	0.186978	0.175517	-0.299272	-2.46496
chr7-50834894-50835395	0.464712	0.908472	1.30019	-0.136768	-0.134867	0.186978	0.175517	-0.299272	-2.46496
chr7-3612426-3612927	0.581662	0.128494	0.44025	0.833035	1.78761	-0.597478	-0.759165	-0.609771	-1.80464
chr7-3612426-3612927	0.581662	0.128494	0.44025	0.833035	1.78761	-0.597478	-0.759165	-0.609771	-1.80464
chr7-3612426-3612927	0.581662	0.128494	0.44025	0.833035	1.78761	-0.597478	-0.759165	-0.609771	-1.80464
chr7-3612426-3612927	0.581662	0.128494	0.44025	0.833035	1.78761	-0.597478	-0.759165	-0.609771	-1.80464
chr7-3386690-3387191	1.17535	-0.143075	1.16178	0.95024	0.834496	-0.552408	-0.766537	-0.999118	-1.66073
chr7-3386690-3387191	1.17535	-0.143075	1.16178	0.95024	0.834496	-0.552408	-0.766537	-0.999118	-1.66073
chr7-3386690-3387191	1.17535	-0.143075	1.16178	0.95024	0.834496	-0.552408	-0.766537	-0.999118	-1.66073
chr7-3386690-3387191	1.17535	-0.143075	1.16178	0.95024	0.834496	-0.552408	-0.766537	-0.999118	-1.66073
chr7-3386690-3387191	1.17535	-0.143075	1.16178	0.95024	0.834496	-0.552408	-0.766537	-0.999118	-1.66073
chr7-133575916-133576417	1.21336	0.362171	1.64123	0.369913	0.147713	-0.577824	-0.283062	-1.40669	-1.46681
chr7-133575916-133576417	1.21336	0.362171	1.64123	0.369913	0.147713	-0.577824	-0.283062	-1.40669	-1.46681
chr7-133575916-133576417	1.21336	0.362171	1.64123	0.369913	0.147713	-0.577824	-0.283062	-1.40669	-1.46681
chr7-133575916-133576417	1.21336	0.362171	1.64123	0.369913	0.147713	-0.577824	-0.283062	-1.40669	-1.46681
chr7-133575916-133576417	1.21336	0.362171	1.64123	0.369913	0.147713	-0.577824	-0.283062	-1.40669	-1.46681
chr7-133575916-133576417	1.21336	0.362171	1.64123	0.369913	0.147713	-0.577824	-0.283062	-1.40669	-1.46681
chr7-133575916-133576417	1.21336	0.362171	1.64123	0.369913	0.147713	-0.577824	-0.283062	-1.40669	-1.46681
chr7-133575916-133576417	1.21336	0.362171	1.64123	0.369913	0.147713	-0.577824	-0.283062	-1.40669	-1.46681
chr7-133575916-133576417	1.21336	0.362171	1.64123	0.369913	0.147713	-0.577824	-0.283062	-1.40669	-1.46681
chr16-56480889-56481390	1.20314	0.331906	0.341992	0.320886	0.59142	-0.227074	0.26516	-0.240354	-2.58707
chr16-56480889-56481390	1.20314	0.331906	0.341992	0.320886	0.59142	-0.227074	0.26516	-0.240354	-2.58707
chr16-56480889-56481390	1.20314	0.331906	0.341992	0.320886	0.59142	-0.227074	0.26516	-0.240354	-2.58707
chr16-56480889-56481390	1.20314	0.331906	0.341992	0.320886	0.59142	-0.227074	0.26516	-0.240354	-2.58707
chr16-56480889-56481390	1.20314	0.331906	0.341992	0.320886	0.59142	-0.227074	0.26516	-0.240354	-2.58707
chr16-56480889-56481390	1.20314	0.331906	0.341992	0.320886	0.59142	-0.227074	0.26516	-0.240354	-2.58707
chr16-56480889-56481390	1.20314	0.331906	0.341992	0.320886	0.59142	-0.227074	0.26516	-0.240354	-2.58707
chr16-56480889-56481390	1.20314	0.331906	0.341992	0.320886	0.59142	-0.227074	0.26516	-0.240354	-2.58707
chr16-56480889-56481390	1.20314	0.331906	0.341992	0.320886	0.59142	-0.227074	0.26516	-0.240354	-2.58707
chr16-56480889-56481390	1.20314	0.331906	0.341992	0.320886	0.59142	-0.227074	0.26516	-0.240354	-2.58707
chr16-56480889-56481390	1.20314	0.331906	0.341992	0.320886	0.59142	-0.227074	0.26516	-0.240354	-2.58707
chr16-56480889-56481390	1.20314	0.331906	0.341992	0.320886	0.59142	-0.227074	0.26516	-0.240354	-2.58707
chr16-56480889-56481390	1.20314	0.331906	0.341992	0.320886	0.59142	-0.227074	0.26516	-0.240354	-2.58707
chr16-56480889-56481390	1.20314	0.331906	0.341992	0.320886	0.59142	-0.227074	0.26516	-0.240354	-2.58707
chr16-56480889-56481390	1.20314	0.331906	0.341992	0.320886	0.59142	-0.227074	0.26516	-0.240354	-2.58707
chr16-56480889-56481390	1.20314	0.331906	0.341992	0.320886	0.59142	-0.227074	0.26516	-0.240354	-2.58707
chr16-56480889-56481390	1.20314	0.331906	0.341992	0.320886	0.59142	-0.227074	0.26516	-0.240354	-2.58707
chr16-56480889-56481390	1.20314	0.331906	0.341992	0.320886	0.59142	-0.227074	0.26516	-0.240354	-2.58707
chr4-86838080-86838581	1.57576	0.977726	0.515185	0.538829	-0.158387	-0.757277	-0.552111	-0.117846	-2.02188
chr4-86838080-86838581	1.57576	0.977726	0.515185	0.538829	-0.158387	-0.757277	-0.552111	-0.117846	-2.02188
chr4-86838080-86838581	1.57576	0.977726	0.515185	0.538829	-0.158387	-0.757277	-0.552111	-0.117846	-2.02188
chr4-86838080-86838581	1.57576	0.977726	0.515185	0.538829	-0.158387	-0.757277	-0.552111	-0.117846	-2.02188
chr4-86838080-86838581	1.57576	0.977726	0.515185	0.538829	-0.158387	-0.757277	-0.552111	-0.117846	-2.02188
chr4-86838080-86838581	1.57576	0.977726	0.515185	0.538829	-0.158387	-0.757277	-0.552111	-0.117846	-2.02188
chr4-86838080-86838581	1.57576	0.977726	0.515185	0.538829	-0.158387	-0.757277	-0.552111	-0.117846	-2.02188
chr4-86838080-86838581	1.57576	0.977726	0.515185	0.538829	-0.158387	-0.757277	-0.552111	-0.117846	-2.02188
chr11-70507136-70507637	1.58848	0.849468	0.436919	-0.523988	1.31754	-1.2276	-0.617654	-0.871166	-0.952011
chr11-70507136-70507637	1.58848	0.849468	0.436919	-0.523988	1.31754	-1.2276	-0.617654	-0.871166	-0.952011
chr11-70507136-70507637	1.58848	0.849468	0.436919	-0.523988	1.31754	-1.2276	-0.617654	-0.871166	-0.952011
chr11-70507136-70507637	1.58848	0.849468	0.436919	-0.523988	1.31754	-1.2276	-0.617654	-0.871166	-0.952011
chr11-70507136-70507637	1.58848	0.849468	0.436919	-0.523988	1.31754	-1.2276	-0.617654	-0.871166	-0.952011
chr10-86598259-86598760	1.64669	0.410482	0.59983	-0.322168	-0.863878	0.207549	0.534305	-0.0736404	-2.13917
chr10-86598259-86598760	1.64669	0.410482	0.59983	-0.322168	-0.863878	0.207549	0.534305	-0.0736404	-2.13917
chr10-86598259-86598760	1.64669	0.410482	0.59983	-0.322168	-0.863878	0.207549	0.534305	-0.0736404	-2.13917
chr1-56751694-56752195	1.50456	0.637263	-0.519857	0.710055	1.00008	-0.54974	0.0543643	-1.08153	-1.7552
chr1-56751694-56752195	1.50456	0.637263	-0.519857	0.710055	1.00008	-0.54974	0.0543643	-1.08153	-1.7552
chr1-56751694-56752195	1.50456	0.637263	-0.519857	0.710055	1.00008	-0.54974	0.0543643	-1.08153	-1.7552
chr1-56751694-56752195	1.50456	0.637263	-0.519857	0.710055	1.00008	-0.54974	0.0543643	-1.08153	-1.7552
chr1-56751694-56752195	1.50456	0.637263	-0.519857	0.710055	1.00008	-0.54974	0.0543643	-1.08153	-1.7552
chr13-96011590-96012091	1.66684	-0.151072	0.632413	0.725468	0.0631647	0.169731	-0.702265	-0.238727	-2.16555
chr13-96011590-96012091	1.66684	-0.151072	0.632413	0.725468	0.0631647	0.169731	-0.702265	-0.238727	-2.16555
chr13-96011590-96012091	1.66684	-0.151072	0.632413	0.725468	0.0631647	0.169731	-0.702265	-0.238727	-2.16555
chr13-96011590-96012091	1.66684	-0.151072	0.632413	0.725468	0.0631647	0.169731	-0.702265	-0.238727	-2.16555
chr13-96011590-96012091	1.66684	-0.151072	0.632413	0.725468	0.0631647	0.169731	-0.702265	-0.238727	-2.16555
chr13-96011590-96012091	1.66684	-0.151072	0.632413	0.725468	0.0631647	0.169731	-0.702265	-0.238727	-2.16555
chr13-96011590-96012091	1.66684	-0.151072	0.632413	0.725468	0.0631647	0.169731	-0.702265	-0.238727	-2.16555
chr13-96011590-96012091	1.66684	-0.151072	0.632413	0.725468	0.0631647	0.169731	-0.702265	-0.238727	-2.16555
chr13-96011590-96012091	1.66684	-0.151072	0.632413	0.725468	0.0631647	0.169731	-0.702265	-0.238727	-2.16555
chr13-96011590-96012091	1.66684	-0.151072	0.632413	0.725468	0.0631647	0.169731	-0.702265	-0.238727	-2.16555
chr13-96011590-96012091	1.66684	-0.151072	0.632413	0.725468	0.0631647	0.169731	-0.702265	-0.238727	-2.16555
chr13-96011590-96012091	1.66684	-0.151072	0.632413	0.725468	0.0631647	0.169731	-0.702265	-0.238727	-2.16555
chr13-96011590-96012091	1.66684	-0.151072	0.632413	0.725468	0.0631647	0.169731	-0.702265	-0.238727	-2.16555
chr13-96011590-96012091	1.66684	-0.151072	0.632413	0.725468	0.0631647	0.169731	-0.702265	-0.238727	-2.16555
chr5-60257691-60258192	0.54619	0.640193	-0.300137	1.07441	1.19064	0.256085	-1.41332	-0.108612	-1.88545
chr5-60257691-60258192	0.54619	0.640193	-0.300137	1.07441	1.19064	0.256085	-1.41332	-0.108612	-1.88545
chr5-60257691-60258192	0.54619	0.640193	-0.300137	1.07441	1.19064	0.256085	-1.41332	-0.108612	-1.88545
chr5-60257691-60258192	0.54619	0.640193	-0.300137	1.07441	1.19064	0.256085	-1.41332	-0.108612	-1.88545
chr5-60257691-60258192	0.54619	0.640193	-0.300137	1.07441	1.19064	0.256085	-1.41332	-0.108612	-1.88545
chr5-60257691-60258192	0.54619	0.640193	-0.300137	1.07441	1.19064	0.256085	-1.41332	-0.108612	-1.88545
chr5-60257691-60258192	0.54619	0.640193	-0.300137	1.07441	1.19064	0.256085	-1.41332	-0.108612	-1.88545
chr5-60257691-60258192	0.54619	0.640193	-0.300137	1.07441	1.19064	0.256085	-1.41332	-0.108612	-1.88545
chr5-60257691-60258192	0.54619	0.640193	-0.300137	1.07441	1.19064	0.256085	-1.41332	-0.108612	-1.88545
chr10-82587561-82588062	1.42535	0.188062	0.347306	1.05549	0.660418	-0.28311	-0.979291	-0.398173	-2.01605
chr10-82587561-82588062	1.42535	0.188062	0.347306	1.05549	0.660418	-0.28311	-0.979291	-0.398173	-2.01605
chr10-82587561-82588062	1.42535	0.188062	0.347306	1.05549	0.660418	-0.28311	-0.979291	-0.398173	-2.01605
chr4-109527315-109527816	1.4501	0.253413	0.92245	-0.0589287	0.855367	-0.510492	-0.801528	-0.0263429	-2.08404
chr4-109527315-109527816	1.4501	0.253413	0.92245	-0.0589287	0.855367	-0.510492	-0.801528	-0.0263429	-2.08404
chr4-109527315-109527816	1.4501	0.253413	0.92245	-0.0589287	0.855367	-0.510492	-0.801528	-0.0263429	-2.08404
chr4-109527315-109527816	1.4501	0.253413	0.92245	-0.0589287	0.855367	-0.510492	-0.801528	-0.0263429	-2.08404
chr18-69780894-69781395	1.77253	0.222157	0.381647	0.943781	0.341206	-0.42527	-1.11012	-0.361898	-1.76403
chr18-69780894-69781395	1.77253	0.222157	0.381647	0.943781	0.341206	-0.42527	-1.11012	-0.361898	-1.76403
chr18-69780894-69781395	1.77253	0.222157	0.381647	0.943781	0.341206	-0.42527	-1.11012	-0.361898	-1.76403
chr18-69780894-69781395	1.77253	0.222157	0.381647	0.943781	0.341206	-0.42527	-1.11012	-0.361898	-1.76403
chr18-69780894-69781395	1.77253	0.222157	0.381647	0.943781	0.341206	-0.42527	-1.11012	-0.361898	-1.76403
chr18-69780894-69781395	1.77253	0.222157	0.381647	0.943781	0.341206	-0.42527	-1.11012	-0.361898	-1.76403
chr8-133645272-133645773	1.40506	0.4103	0.149604	1.31088	0.853823	-0.908431	-1.09409	-0.836641	-1.2905
chr8-133645272-133645773	1.40506	0.4103	0.149604	1.31088	0.853823	-0.908431	-1.09409	-0.836641	-1.2905
chr8-133645272-133645773	1.40506	0.4103	0.149604	1.31088	0.853823	-0.908431	-1.09409	-0.836641	-1.2905
chr8-133645272-133645773	1.40506	0.4103	0.149604	1.31088	0.853823	-0.908431	-1.09409	-0.836641	-1.2905
chr8-133645272-133645773	1.40506	0.4103	0.149604	1.31088	0.853823	-0.908431	-1.09409	-0.836641	-1.2905
chr8-133645272-133645773	1.40506	0.4103	0.149604	1.31088	0.853823	-0.908431	-1.09409	-0.836641	-1.2905
chr8-133645272-133645773	1.40506	0.4103	0.149604	1.31088	0.853823	-0.908431	-1.09409	-0.836641	-1.2905
chr3-126715446-126715947	1.45926	1.0178	0.0331656	-0.146575	-1.17834	0.845716	-0.0772424	-0.0298553	-1.92392
chr3-126715446-126715947	1.45926	1.0178	0.0331656	-0.146575	-1.17834	0.845716	-0.0772424	-0.0298553	-1.92392
chr3-126715446-126715947	1.45926	1.0178	0.0331656	-0.146575	-1.17834	0.845716	-0.0772424	-0.0298553	-1.92392
chr3-126715446-126715947	1.45926	1.0178	0.0331656	-0.146575	-1.17834	0.845716	-0.0772424	-0.0298553	-1.92392
chr3-126715446-126715947	1.45926	1.0178	0.0331656	-0.146575	-1.17834	0.845716	-0.0772424	-0.0298553	-1.92392
chr4-117965752-117966253	0.999989	0.108618	0.745986	0.677146	0.732459	-0.284331	-0.59547	0.064507	-2.4489
chr4-117965752-117966253	0.999989	0.108618	0.745986	0.677146	0.732459	-0.284331	-0.59547	0.064507	-2.4489
chr4-117965752-117966253	0.999989	0.108618	0.745986	0.677146	0.732459	-0.284331	-0.59547	0.064507	-2.4489
chr4-117965752-117966253	0.999989	0.108618	0.745986	0.677146	0.732459	-0.284331	-0.59547	0.064507	-2.4489
chr4-117965752-117966253	0.999989	0.108618	0.745986	0.677146	0.732459	-0.284331	-0.59547	0.064507	-2.4489
chr4-117965752-117966253	0.999989	0.108618	0.745986	0.677146	0.732459	-0.284331	-0.59547	0.064507	-2.4489
chr3-11757490-11757991	1.17403	0.985871	0.4208	0.62087	-0.00219167	0.146385	-1.18735	-0.000654506	-2.15776
chr3-11757490-11757991	1.17403	0.985871	0.4208	0.62087	-0.00219167	0.146385	-1.18735	-0.000654506	-2.15776
chr3-11757490-11757991	1.17403	0.985871	0.4208	0.62087	-0.00219167	0.146385	-1.18735	-0.000654506	-2.15776
chr3-11757490-11757991	1.17403	0.985871	0.4208	0.62087	-0.00219167	0.146385	-1.18735	-0.000654506	-2.15776
chr3-11757490-11757991	1.17403	0.985871	0.4208	0.62087	-0.00219167	0.146385	-1.18735	-0.000654506	-2.15776
chr3-11757490-11757991	1.17403	0.985871	0.4208	0.62087	-0.00219167	0.146385	-1.18735	-0.000654506	-2.15776
chr3-11757490-11757991	1.17403	0.985871	0.4208	0.62087	-0.00219167	0.146385	-1.18735	-0.000654506	-2.15776
chr3-11757490-11757991	1.17403	0.985871	0.4208	0.62087	-0.00219167	0.146385	-1.18735	-0.000654506	-2.15776
chr3-11757490-11757991	1.17403	0.985871	0.4208	0.62087	-0.00219167	0.146385	-1.18735	-0.000654506	-2.15776
chr3-11757490-11757991	1.17403	0.985871	0.4208	0.62087	-0.00219167	0.146385	-1.18735	-0.000654506	-2.15776
chr3-11757490-11757991	1.17403	0.985871	0.4208	0.62087	-0.00219167	0.146385	-1.18735	-0.000654506	-2.15776
chr3-11757490-11757991	1.17403	0.985871	0.4208	0.62087	-0.00219167	0.146385	-1.18735	-0.000654506	-2.15776
chr2-174176931-174177432	2.1997	0.614522	0.014211	0.217182	-0.97611	-0.313016	0.0964311	-0.2338	-1.61912
chr2-174176931-174177432	2.1997	0.614522	0.014211	0.217182	-0.97611	-0.313016	0.0964311	-0.2338	-1.61912
chr2-174176931-174177432	2.1997	0.614522	0.014211	0.217182	-0.97611	-0.313016	0.0964311	-0.2338	-1.61912
chr2-174176931-174177432	2.1997	0.614522	0.014211	0.217182	-0.97611	-0.313016	0.0964311	-0.2338	-1.61912
chr2-174176931-174177432	2.1997	0.614522	0.014211	0.217182	-0.97611	-0.313016	0.0964311	-0.2338	-1.61912
chr2-174176931-174177432	2.1997	0.614522	0.014211	0.217182	-0.97611	-0.313016	0.0964311	-0.2338	-1.61912
chr2-174176931-174177432	2.1997	0.614522	0.014211	0.217182	-0.97611	-0.313016	0.0964311	-0.2338	-1.61912
chr2-174176931-174177432	2.1997	0.614522	0.014211	0.217182	-0.97611	-0.313016	0.0964311	-0.2338	-1.61912
chr12-117352378-117352879	0.413631	1.05585	-0.135478	1.18935	1.28866	-0.791161	-0.325979	-0.988835	-1.70603
chr12-117352378-117352879	0.413631	1.05585	-0.135478	1.18935	1.28866	-0.791161	-0.325979	-0.988835	-1.70603
chr12-117352378-117352879	0.413631	1.05585	-0.135478	1.18935	1.28866	-0.791161	-0.325979	-0.988835	-1.70603
chr12-117352378-117352879	0.413631	1.05585	-0.135478	1.18935	1.28866	-0.791161	-0.325979	-0.988835	-1.70603
chr12-117352378-117352879	0.413631	1.05585	-0.135478	1.18935	1.28866	-0.791161	-0.325979	-0.988835	-1.70603
chr12-117352378-117352879	0.413631	1.05585	-0.135478	1.18935	1.28866	-0.791161	-0.325979	-0.988835	-1.70603
chr4-17717387-17717888	1.02822	0.467075	0.819135	0.526665	-0.0117246	-0.0473201	0.124106	-0.327112	-2.57904
chr4-17717387-17717888	1.02822	0.467075	0.819135	0.526665	-0.0117246	-0.0473201	0.124106	-0.327112	-2.57904
chr4-17717387-17717888	1.02822	0.467075	0.819135	0.526665	-0.0117246	-0.0473201	0.124106	-0.327112	-2.57904
chr4-17717387-17717888	1.02822	0.467075	0.819135	0.526665	-0.0117246	-0.0473201	0.124106	-0.327112	-2.57904
chr4-17717387-17717888	1.02822	0.467075	0.819135	0.526665	-0.0117246	-0.0473201	0.124106	-0.327112	-2.57904
chr4-17717387-17717888	1.02822	0.467075	0.819135	0.526665	-0.0117246	-0.0473201	0.124106	-0.327112	-2.57904
chr4-17717387-17717888	1.02822	0.467075	0.819135	0.526665	-0.0117246	-0.0473201	0.124106	-0.327112	-2.57904
chr17-34050998-34051499	1.53968	0.412384	1.005	0.0357429	-0.630967	-0.329373	-0.013331	0.19517	-2.2143
chr16-65054399-65054900	0.556333	0.903352	0.301037	0.806651	1.08616	-0.611646	-1.80797	0.263172	-1.49708
chr16-65054399-65054900	0.556333	0.903352	0.301037	0.806651	1.08616	-0.611646	-1.80797	0.263172	-1.49708
chr16-65054399-65054900	0.556333	0.903352	0.301037	0.806651	1.08616	-0.611646	-1.80797	0.263172	-1.49708
chr16-65054399-65054900	0.556333	0.903352	0.301037	0.806651	1.08616	-0.611646	-1.80797	0.263172	-1.49708
chr16-65054399-65054900	0.556333	0.903352	0.301037	0.806651	1.08616	-0.611646	-1.80797	0.263172	-1.49708
chr7-11460638-11461139	1.3093	0.314064	0.191628	0.694125	1.0359	-0.754605	-0.149305	-0.449905	-2.1912
chr7-11460638-11461139	1.3093	0.314064	0.191628	0.694125	1.0359	-0.754605	-0.149305	-0.449905	-2.1912
chr16-58767691-58768192	1.11733	1.41341	1.1237	0.18054	-0.621485	-0.352571	-0.359374	-0.663415	-1.83813
chr16-58767691-58768192	1.11733	1.41341	1.1237	0.18054	-0.621485	-0.352571	-0.359374	-0.663415	-1.83813
chr16-58767691-58768192	1.11733	1.41341	1.1237	0.18054	-0.621485	-0.352571	-0.359374	-0.663415	-1.83813
chr16-58767691-58768192	1.11733	1.41341	1.1237	0.18054	-0.621485	-0.352571	-0.359374	-0.663415	-1.83813
chr16-58767691-58768192	1.11733	1.41341	1.1237	0.18054	-0.621485	-0.352571	-0.359374	-0.663415	-1.83813
chr5-158725476-158725977	0.848455	0.66589	0.819753	0.140211	0.489039	0.107193	-0.279861	-0.18659	-2.60409
chr5-158725476-158725977	0.848455	0.66589	0.819753	0.140211	0.489039	0.107193	-0.279861	-0.18659	-2.60409
chr5-158725476-158725977	0.848455	0.66589	0.819753	0.140211	0.489039	0.107193	-0.279861	-0.18659	-2.60409
chr5-158725476-158725977	0.848455	0.66589	0.819753	0.140211	0.489039	0.107193	-0.279861	-0.18659	-2.60409
chr5-158725476-158725977	0.848455	0.66589	0.819753	0.140211	0.489039	0.107193	-0.279861	-0.18659	-2.60409
chr5-158725476-158725977	0.848455	0.66589	0.819753	0.140211	0.489039	0.107193	-0.279861	-0.18659	-2.60409
chr1-20711408-20711909	1.74046	0.724207	1.09831	-0.903132	-0.328284	0.0562441	-0.22398	-0.402867	-1.76096
chr1-20711408-20711909	1.74046	0.724207	1.09831	-0.903132	-0.328284	0.0562441	-0.22398	-0.402867	-1.76096
chr1-20711408-20711909	1.74046	0.724207	1.09831	-0.903132	-0.328284	0.0562441	-0.22398	-0.402867	-1.76096
chr1-20711408-20711909	1.74046	0.724207	1.09831	-0.903132	-0.328284	0.0562441	-0.22398	-0.402867	-1.76096
chr1-20711408-20711909	1.74046	0.724207	1.09831	-0.903132	-0.328284	0.0562441	-0.22398	-0.402867	-1.76096
chr1-20711408-20711909	1.74046	0.724207	1.09831	-0.903132	-0.328284	0.0562441	-0.22398	-0.402867	-1.76096
chr1-20711408-20711909	1.74046	0.724207	1.09831	-0.903132	-0.328284	0.0562441	-0.22398	-0.402867	-1.76096
chr1-20711408-20711909	1.74046	0.724207	1.09831	-0.903132	-0.328284	0.0562441	-0.22398	-0.402867	-1.76096
chr1-20711408-20711909	1.74046	0.724207	1.09831	-0.903132	-0.328284	0.0562441	-0.22398	-0.402867	-1.76096
chr14-71703460-71703961	1.59831	0.0949766	1.08956	-0.125418	0.08393	-0.0393732	-0.0509748	-0.401272	-2.24974
chr14-71703460-71703961	1.59831	0.0949766	1.08956	-0.125418	0.08393	-0.0393732	-0.0509748	-0.401272	-2.24974
chr14-71703460-71703961	1.59831	0.0949766	1.08956	-0.125418	0.08393	-0.0393732	-0.0509748	-0.401272	-2.24974
chr14-71703460-71703961	1.59831	0.0949766	1.08956	-0.125418	0.08393	-0.0393732	-0.0509748	-0.401272	-2.24974
chr14-71703460-71703961	1.59831	0.0949766	1.08956	-0.125418	0.08393	-0.0393732	-0.0509748	-0.401272	-2.24974
chr14-71703460-71703961	1.59831	0.0949766	1.08956	-0.125418	0.08393	-0.0393732	-0.0509748	-0.401272	-2.24974
chr14-71703460-71703961	1.59831	0.0949766	1.08956	-0.125418	0.08393	-0.0393732	-0.0509748	-0.401272	-2.24974
chr14-71703460-71703961	1.59831	0.0949766	1.08956	-0.125418	0.08393	-0.0393732	-0.0509748	-0.401272	-2.24974
chr14-71703460-71703961	1.59831	0.0949766	1.08956	-0.125418	0.08393	-0.0393732	-0.0509748	-0.401272	-2.24974
chr14-71703460-71703961	1.59831	0.0949766	1.08956	-0.125418	0.08393	-0.0393732	-0.0509748	-0.401272	-2.24974
chr14-71703460-71703961	1.59831	0.0949766	1.08956	-0.125418	0.08393	-0.0393732	-0.0509748	-0.401272	-2.24974
chr14-71703460-71703961	1.59831	0.0949766	1.08956	-0.125418	0.08393	-0.0393732	-0.0509748	-0.401272	-2.24974
chr14-71703460-71703961	1.59831	0.0949766	1.08956	-0.125418	0.08393	-0.0393732	-0.0509748	-0.401272	-2.24974
chr14-71703460-71703961	1.59831	0.0949766	1.08956	-0.125418	0.08393	-0.0393732	-0.0509748	-0.401272	-2.24974
chr14-71703460-71703961	1.59831	0.0949766	1.08956	-0.125418	0.08393	-0.0393732	-0.0509748	-0.401272	-2.24974
chr14-71703460-71703961	1.59831	0.0949766	1.08956	-0.125418	0.08393	-0.0393732	-0.0509748	-0.401272	-2.24974
chr7-134179121-134179622	1.96643	0.864972	0.915411	-0.390702	-1.30812	-0.0235985	-0.69955	-0.265141	-1.0597
chr7-134179121-134179622	1.96643	0.864972	0.915411	-0.390702	-1.30812	-0.0235985	-0.69955	-0.265141	-1.0597
chr7-134179121-134179622	1.96643	0.864972	0.915411	-0.390702	-1.30812	-0.0235985	-0.69955	-0.265141	-1.0597
chr18-35851752-35852253	1.49436	0.126775	-0.0224192	1.16315	0.549176	0.250617	-1.34612	-0.488638	-1.7269
chr18-35851752-35852253	1.49436	0.126775	-0.0224192	1.16315	0.549176	0.250617	-1.34612	-0.488638	-1.7269
chr18-35851752-35852253	1.49436	0.126775	-0.0224192	1.16315	0.549176	0.250617	-1.34612	-0.488638	-1.7269
chr18-35851752-35852253	1.49436	0.126775	-0.0224192	1.16315	0.549176	0.250617	-1.34612	-0.488638	-1.7269
chr18-35851752-35852253	1.49436	0.126775	-0.0224192	1.16315	0.549176	0.250617	-1.34612	-0.488638	-1.7269
chr18-35851752-35852253	1.49436	0.126775	-0.0224192	1.16315	0.549176	0.250617	-1.34612	-0.488638	-1.7269
chr16-5870955-5871456	1.71582	-0.277893	0.395996	0.928347	0.0832674	-0.364291	0.501646	-1.24651	-1.73638
chr16-5870955-5871456	1.71582	-0.277893	0.395996	0.928347	0.0832674	-0.364291	0.501646	-1.24651	-1.73638
chr16-5870955-5871456	1.71582	-0.277893	0.395996	0.928347	0.0832674	-0.364291	0.501646	-1.24651	-1.73638
chr16-5870955-5871456	1.71582	-0.277893	0.395996	0.928347	0.0832674	-0.364291	0.501646	-1.24651	-1.73638
chr16-5870955-5871456	1.71582	-0.277893	0.395996	0.928347	0.0832674	-0.364291	0.501646	-1.24651	-1.73638
chr16-5870955-5871456	1.71582	-0.277893	0.395996	0.928347	0.0832674	-0.364291	0.501646	-1.24651	-1.73638
chr16-5870955-5871456	1.71582	-0.277893	0.395996	0.928347	0.0832674	-0.364291	0.501646	-1.24651	-1.73638
chr16-5870955-5871456	1.71582	-0.277893	0.395996	0.928347	0.0832674	-0.364291	0.501646	-1.24651	-1.73638
chr16-5870955-5871456	1.71582	-0.277893	0.395996	0.928347	0.0832674	-0.364291	0.501646	-1.24651	-1.73638
chr16-5870955-5871456	1.71582	-0.277893	0.395996	0.928347	0.0832674	-0.364291	0.501646	-1.24651	-1.73638
chr16-5870955-5871456	1.71582	-0.277893	0.395996	0.928347	0.0832674	-0.364291	0.501646	-1.24651	-1.73638
chr17-9786672-9787173	0.807766	0.212085	0.313315	1.11787	1.28766	-0.309621	-1.05839	-0.388305	-1.98238
chr17-9786672-9787173	0.807766	0.212085	0.313315	1.11787	1.28766	-0.309621	-1.05839	-0.388305	-1.98238
chr17-9786672-9787173	0.807766	0.212085	0.313315	1.11787	1.28766	-0.309621	-1.05839	-0.388305	-1.98238
chr17-9786672-9787173	0.807766	0.212085	0.313315	1.11787	1.28766	-0.309621	-1.05839	-0.388305	-1.98238
chr17-9786672-9787173	0.807766	0.212085	0.313315	1.11787	1.28766	-0.309621	-1.05839	-0.388305	-1.98238
chr17-9786672-9787173	0.807766	0.212085	0.313315	1.11787	1.28766	-0.309621	-1.05839	-0.388305	-1.98238
chr17-9786672-9787173	0.807766	0.212085	0.313315	1.11787	1.28766	-0.309621	-1.05839	-0.388305	-1.98238
chr4-37748537-37749038	1.07471	0.740391	0.957379	0.599272	0.137573	-0.735488	0.0663772	-0.576462	-2.26375
chr4-37748537-37749038	1.07471	0.740391	0.957379	0.599272	0.137573	-0.735488	0.0663772	-0.576462	-2.26375
chr4-37748537-37749038	1.07471	0.740391	0.957379	0.599272	0.137573	-0.735488	0.0663772	-0.576462	-2.26375
chr4-37748537-37749038	1.07471	0.740391	0.957379	0.599272	0.137573	-0.735488	0.0663772	-0.576462	-2.26375
chr4-37748537-37749038	1.07471	0.740391	0.957379	0.599272	0.137573	-0.735488	0.0663772	-0.576462	-2.26375
chr4-37748537-37749038	1.07471	0.740391	0.957379	0.599272	0.137573	-0.735488	0.0663772	-0.576462	-2.26375
chr19-48638987-48639488	1.95342	0.303039	0.544153	-0.595139	0.0699758	0.652475	-1.53746	-0.111732	-1.27873
chr19-48638987-48639488	1.95342	0.303039	0.544153	-0.595139	0.0699758	0.652475	-1.53746	-0.111732	-1.27873
chr19-48638987-48639488	1.95342	0.303039	0.544153	-0.595139	0.0699758	0.652475	-1.53746	-0.111732	-1.27873
chr19-48638987-48639488	1.95342	0.303039	0.544153	-0.595139	0.0699758	0.652475	-1.53746	-0.111732	-1.27873
chr19-48638987-48639488	1.95342	0.303039	0.544153	-0.595139	0.0699758	0.652475	-1.53746	-0.111732	-1.27873
chr1-147545147-147545648	2.13819	0.773671	0.210184	-0.0816919	0.0493876	-0.231276	-0.864172	-0.2945	-1.69979
chr1-147545147-147545648	2.13819	0.773671	0.210184	-0.0816919	0.0493876	-0.231276	-0.864172	-0.2945	-1.69979
chr1-147545147-147545648	2.13819	0.773671	0.210184	-0.0816919	0.0493876	-0.231276	-0.864172	-0.2945	-1.69979
chr1-147545147-147545648	2.13819	0.773671	0.210184	-0.0816919	0.0493876	-0.231276	-0.864172	-0.2945	-1.69979
chr11-12539673-12540174	1.52213	0.484274	0.0615449	1.3262	0.0395737	-1.20898	-0.204496	-0.255037	-1.76521
chr11-12539673-12540174	1.52213	0.484274	0.0615449	1.3262	0.0395737	-1.20898	-0.204496	-0.255037	-1.76521
chr11-12539673-12540174	1.52213	0.484274	0.0615449	1.3262	0.0395737	-1.20898	-0.204496	-0.255037	-1.76521
chr17-66645133-66645634	1.90986	1.34804	-0.326003	-0.0920254	0.267634	-0.761878	-0.981995	-0.0206399	-1.343
chr17-66645133-66645634	1.90986	1.34804	-0.326003	-0.0920254	0.267634	-0.761878	-0.981995	-0.0206399	-1.343
chr20-59119895-59120396	2.28445	-0.17065	0.584505	-0.522418	-1.53853	-0.168066	-0.44452	0.50934	-0.534111
chr18-31409369-31409870	1.24911	-0.00787452	-0.288887	1.72226	0.66997	-0.741798	-0.188757	-0.737167	-1.67686
chr18-31409369-31409870	1.24911	-0.00787452	-0.288887	1.72226	0.66997	-0.741798	-0.188757	-0.737167	-1.67686
chr18-31409369-31409870	1.24911	-0.00787452	-0.288887	1.72226	0.66997	-0.741798	-0.188757	-0.737167	-1.67686
chr18-31409369-31409870	1.24911	-0.00787452	-0.288887	1.72226	0.66997	-0.741798	-0.188757	-0.737167	-1.67686
chr18-31409369-31409870	1.24911	-0.00787452	-0.288887	1.72226	0.66997	-0.741798	-0.188757	-0.737167	-1.67686
chr18-31409369-31409870	1.24911	-0.00787452	-0.288887	1.72226	0.66997	-0.741798	-0.188757	-0.737167	-1.67686
chr18-31409369-31409870	1.24911	-0.00787452	-0.288887	1.72226	0.66997	-0.741798	-0.188757	-0.737167	-1.67686
chr18-31409369-31409870	1.24911	-0.00787452	-0.288887	1.72226	0.66997	-0.741798	-0.188757	-0.737167	-1.67686
chr1-54795044-54795545	1.03223	1.25063	0.114329	-0.35556	-1.6503	0.650583	0.0638098	0.558181	-1.6639
chr9-99680285-99680786	1.75151	0.293511	0.598395	-0.0947828	-0.107432	-0.0389608	0.285725	-0.402778	-2.28519
chr9-99680285-99680786	1.75151	0.293511	0.598395	-0.0947828	-0.107432	-0.0389608	0.285725	-0.402778	-2.28519
chr9-99680285-99680786	1.75151	0.293511	0.598395	-0.0947828	-0.107432	-0.0389608	0.285725	-0.402778	-2.28519
chr9-99680285-99680786	1.75151	0.293511	0.598395	-0.0947828	-0.107432	-0.0389608	0.285725	-0.402778	-2.28519
chr11-84626293-84626794	-0.776439	1.91783	0.970898	0.862895	-0.572383	-0.404766	-1.46494	0.0885978	-0.621688
chr11-84626293-84626794	-0.776439	1.91783	0.970898	0.862895	-0.572383	-0.404766	-1.46494	0.0885978	-0.621688
chr11-84626293-84626794	-0.776439	1.91783	0.970898	0.862895	-0.572383	-0.404766	-1.46494	0.0885978	-0.621688
chr11-84626293-84626794	-0.776439	1.91783	0.970898	0.862895	-0.572383	-0.404766	-1.46494	0.0885978	-0.621688
chr11-84626293-84626794	-0.776439	1.91783	0.970898	0.862895	-0.572383	-0.404766	-1.46494	0.0885978	-0.621688
chr11-84626293-84626794	-0.776439	1.91783	0.970898	0.862895	-0.572383	-0.404766	-1.46494	0.0885978	-0.621688
chr11-84626293-84626794	-0.776439	1.91783	0.970898	0.862895	-0.572383	-0.404766	-1.46494	0.0885978	-0.621688
chr11-84626293-84626794	-0.776439	1.91783	0.970898	0.862895	-0.572383	-0.404766	-1.46494	0.0885978	-0.621688
chr5-5316418-5316919	0.498403	0.792314	0.808167	-0.690404	-0.211139	-0.556341	1.32086	0.237854	-2.1997
chr5-5316418-5316919	0.498403	0.792314	0.808167	-0.690404	-0.211139	-0.556341	1.32086	0.237854	-2.1997
chr5-148361717-148362218	2.02385	0.687585	0.794189	-1.03381	-1.05052	-0.165419	-0.171911	0.159366	-1.24333
chr5-148361717-148362218	2.02385	0.687585	0.794189	-1.03381	-1.05052	-0.165419	-0.171911	0.159366	-1.24333
chr6-13431558-13432059	1.36687	-1.58166	0.677487	0.614153	-0.46854	1.21131	-0.448152	0.00914843	-1.38062
chr6-13431558-13432059	1.36687	-1.58166	0.677487	0.614153	-0.46854	1.21131	-0.448152	0.00914843	-1.38062
chr6-13431558-13432059	1.36687	-1.58166	0.677487	0.614153	-0.46854	1.21131	-0.448152	0.00914843	-1.38062
chr6-13431558-13432059	1.36687	-1.58166	0.677487	0.614153	-0.46854	1.21131	-0.448152	0.00914843	-1.38062
chr9-35907658-35908159	2.31	-0.571957	0.553973	0.405389	-0.338704	0.15347	-0.296114	-0.804574	-1.41147
chr9-35907658-35908159	2.31	-0.571957	0.553973	0.405389	-0.338704	0.15347	-0.296114	-0.804574	-1.41147
chr9-35907658-35908159	2.31	-0.571957	0.553973	0.405389	-0.338704	0.15347	-0.296114	-0.804574	-1.41147
chr12-12808722-12809223	0.475978	-0.285171	0.437508	-0.549356	0.869691	1.29096	-1.74138	0.895313	-1.39355
chr12-12808722-12809223	0.475978	-0.285171	0.437508	-0.549356	0.869691	1.29096	-1.74138	0.895313	-1.39355
chr8-104677854-104678355	0.357588	1.03178	-0.00505858	0.186717	0.980826	0.347708	-0.353716	0.0162465	-2.5621
chr8-104677854-104678355	0.357588	1.03178	-0.00505858	0.186717	0.980826	0.347708	-0.353716	0.0162465	-2.5621
chr18-79275388-79275889	0.793714	-0.451255	0.857403	0.0947606	0.934829	0.456307	-0.616798	0.347443	-2.4164
chr18-79275388-79275889	0.793714	-0.451255	0.857403	0.0947606	0.934829	0.456307	-0.616798	0.347443	-2.4164
chr12-125768760-125769261	0.71942	0.493462	-0.178141	1.31516	1.16237	-0.778596	-1.34728	0.240621	-1.62701
chr12-125768760-125769261	0.71942	0.493462	-0.178141	1.31516	1.16237	-0.778596	-1.34728	0.240621	-1.62701
chr12-125768760-125769261	0.71942	0.493462	-0.178141	1.31516	1.16237	-0.778596	-1.34728	0.240621	-1.62701
chr12-125768760-125769261	0.71942	0.493462	-0.178141	1.31516	1.16237	-0.778596	-1.34728	0.240621	-1.62701
chr12-125768760-125769261	0.71942	0.493462	-0.178141	1.31516	1.16237	-0.778596	-1.34728	0.240621	-1.62701
chr12-125768760-125769261	0.71942	0.493462	-0.178141	1.31516	1.16237	-0.778596	-1.34728	0.240621	-1.62701
chr12-125768760-125769261	0.71942	0.493462	-0.178141	1.31516	1.16237	-0.778596	-1.34728	0.240621	-1.62701
chr16-13052608-13053109	1.84275	0.842412	1.12225	-1.19905	-0.475772	-0.552778	-0.252953	-0.0629049	-1.26395
chr16-13052608-13053109	1.84275	0.842412	1.12225	-1.19905	-0.475772	-0.552778	-0.252953	-0.0629049	-1.26395
chr16-13052608-13053109	1.84275	0.842412	1.12225	-1.19905	-0.475772	-0.552778	-0.252953	-0.0629049	-1.26395
chr16-13052608-13053109	1.84275	0.842412	1.12225	-1.19905	-0.475772	-0.552778	-0.252953	-0.0629049	-1.26395
chr16-13052608-13053109	1.84275	0.842412	1.12225	-1.19905	-0.475772	-0.552778	-0.252953	-0.0629049	-1.26395
chr16-13052608-13053109	1.84275	0.842412	1.12225	-1.19905	-0.475772	-0.552778	-0.252953	-0.0629049	-1.26395
chr16-13052608-13053109	1.84275	0.842412	1.12225	-1.19905	-0.475772	-0.552778	-0.252953	-0.0629049	-1.26395
chr16-13052608-13053109	1.84275	0.842412	1.12225	-1.19905	-0.475772	-0.552778	-0.252953	-0.0629049	-1.26395
chr16-13052608-13053109	1.84275	0.842412	1.12225	-1.19905	-0.475772	-0.552778	-0.252953	-0.0629049	-1.26395
chr8-104365942-104366443	0.639087	1.25101	1.25215	-0.141068	-0.822117	0.397961	-1.02817	0.309067	-1.85792
chr8-104365942-104366443	0.639087	1.25101	1.25215	-0.141068	-0.822117	0.397961	-1.02817	0.309067	-1.85792
chr8-104365942-104366443	0.639087	1.25101	1.25215	-0.141068	-0.822117	0.397961	-1.02817	0.309067	-1.85792
chr8-104365942-104366443	0.639087	1.25101	1.25215	-0.141068	-0.822117	0.397961	-1.02817	0.309067	-1.85792
chr8-104365942-104366443	0.639087	1.25101	1.25215	-0.141068	-0.822117	0.397961	-1.02817	0.309067	-1.85792
chr8-104365942-104366443	0.639087	1.25101	1.25215	-0.141068	-0.822117	0.397961	-1.02817	0.309067	-1.85792
chr8-104365942-104366443	0.639087	1.25101	1.25215	-0.141068	-0.822117	0.397961	-1.02817	0.309067	-1.85792
chr8-104365942-104366443	0.639087	1.25101	1.25215	-0.141068	-0.822117	0.397961	-1.02817	0.309067	-1.85792
chr8-104365942-104366443	0.639087	1.25101	1.25215	-0.141068	-0.822117	0.397961	-1.02817	0.309067	-1.85792
chr8-104365942-104366443	0.639087	1.25101	1.25215	-0.141068	-0.822117	0.397961	-1.02817	0.309067	-1.85792
chr8-104365942-104366443	0.639087	1.25101	1.25215	-0.141068	-0.822117	0.397961	-1.02817	0.309067	-1.85792
chr8-104365942-104366443	0.639087	1.25101	1.25215	-0.141068	-0.822117	0.397961	-1.02817	0.309067	-1.85792
chr11-18616053-18616554	0.120669	1.34922	0.340257	0.432843	-0.234162	-0.0362456	0.714537	-0.184919	-2.5022
chr7-72272627-72273128	1.74088	-0.320885	0.0386283	0.844444	0.61258	-0.942729	0.634383	-1.09583	-1.51147
chr22-17673162-17673663	1.30927	0.46188	1.10706	0.615434	0.186423	0.218426	-1.09702	-1.04151	-1.75997
chr22-17673162-17673663	1.30927	0.46188	1.10706	0.615434	0.186423	0.218426	-1.09702	-1.04151	-1.75997
chr20-59323115-59323616	1.12073	1.28249	0.0445957	0.11439	1.03816	-0.946489	-0.962324	0.0906491	-1.7822
chr20-59323115-59323616	1.12073	1.28249	0.0445957	0.11439	1.03816	-0.946489	-0.962324	0.0906491	-1.7822
chr20-59323115-59323616	1.12073	1.28249	0.0445957	0.11439	1.03816	-0.946489	-0.962324	0.0906491	-1.7822
chr20-59323115-59323616	1.12073	1.28249	0.0445957	0.11439	1.03816	-0.946489	-0.962324	0.0906491	-1.7822
chr20-59323115-59323616	1.12073	1.28249	0.0445957	0.11439	1.03816	-0.946489	-0.962324	0.0906491	-1.7822
chr20-59323115-59323616	1.12073	1.28249	0.0445957	0.11439	1.03816	-0.946489	-0.962324	0.0906491	-1.7822
chr9-110351122-110351623	1.34372	0.599539	0.692327	-0.0203	-0.129118	0.781435	-0.686235	-0.309541	-2.27183
chr9-110351122-110351623	1.34372	0.599539	0.692327	-0.0203	-0.129118	0.781435	-0.686235	-0.309541	-2.27183
chr11-122791955-122792456	1.11259	-0.0443597	0.253985	1.35902	0.770168	-0.745423	-0.494854	-0.102943	-2.10818
chr11-122791955-122792456	1.11259	-0.0443597	0.253985	1.35902	0.770168	-0.745423	-0.494854	-0.102943	-2.10818
chr11-122791955-122792456	1.11259	-0.0443597	0.253985	1.35902	0.770168	-0.745423	-0.494854	-0.102943	-2.10818
chr11-122791955-122792456	1.11259	-0.0443597	0.253985	1.35902	0.770168	-0.745423	-0.494854	-0.102943	-2.10818
chr11-122791955-122792456	1.11259	-0.0443597	0.253985	1.35902	0.770168	-0.745423	-0.494854	-0.102943	-2.10818
chr11-122791955-122792456	1.11259	-0.0443597	0.253985	1.35902	0.770168	-0.745423	-0.494854	-0.102943	-2.10818
chr4-138263323-138263824	0.653779	0.806271	0.268929	0.858366	1.48918	-0.887587	-0.894008	-0.566372	-1.72855
chr18-678207-678708	1.85171	-0.695044	0.376219	0.175419	-0.18864	0.533853	-0.192516	0.25828	-2.11929
chr18-678207-678708	1.85171	-0.695044	0.376219	0.175419	-0.18864	0.533853	-0.192516	0.25828	-2.11929
chr18-678207-678708	1.85171	-0.695044	0.376219	0.175419	-0.18864	0.533853	-0.192516	0.25828	-2.11929
chr3-186168291-186168792	1.65178	0.0990016	0.596165	0.557817	0.437269	-0.184722	-0.997765	-0.0691809	-2.09036
chr3-186168291-186168792	1.65178	0.0990016	0.596165	0.557817	0.437269	-0.184722	-0.997765	-0.0691809	-2.09036
chr3-32885604-32886105	1.74804	0.342763	-0.132047	1.40476	0.161976	-0.892043	-0.325235	-0.804509	-1.5037
chr3-32885604-32886105	1.74804	0.342763	-0.132047	1.40476	0.161976	-0.892043	-0.325235	-0.804509	-1.5037
chr3-32885604-32886105	1.74804	0.342763	-0.132047	1.40476	0.161976	-0.892043	-0.325235	-0.804509	-1.5037
chr3-32885604-32886105	1.74804	0.342763	-0.132047	1.40476	0.161976	-0.892043	-0.325235	-0.804509	-1.5037
chr3-32885604-32886105	1.74804	0.342763	-0.132047	1.40476	0.161976	-0.892043	-0.325235	-0.804509	-1.5037
chrX-152992155-152992656	1.82164	0.401673	0.445421	-0.976505	-1.04505	0.50503	0.435355	0.0926185	-1.68018
chrX-152992155-152992656	1.82164	0.401673	0.445421	-0.976505	-1.04505	0.50503	0.435355	0.0926185	-1.68018
chrX-152992155-152992656	1.82164	0.401673	0.445421	-0.976505	-1.04505	0.50503	0.435355	0.0926185	-1.68018
chrX-152992155-152992656	1.82164	0.401673	0.445421	-0.976505	-1.04505	0.50503	0.435355	0.0926185	-1.68018
chr2-36587237-36587738	2.01892	0.647032	0.574162	0.201386	-0.402536	-1.15852	-0.398956	0.0882116	-1.5697
chr2-36587237-36587738	2.01892	0.647032	0.574162	0.201386	-0.402536	-1.15852	-0.398956	0.0882116	-1.5697
chr2-36587237-36587738	2.01892	0.647032	0.574162	0.201386	-0.402536	-1.15852	-0.398956	0.0882116	-1.5697
chr2-36587237-36587738	2.01892	0.647032	0.574162	0.201386	-0.402536	-1.15852	-0.398956	0.0882116	-1.5697
chr2-36587237-36587738	2.01892	0.647032	0.574162	0.201386	-0.402536	-1.15852	-0.398956	0.0882116	-1.5697
chr2-36587237-36587738	2.01892	0.647032	0.574162	0.201386	-0.402536	-1.15852	-0.398956	0.0882116	-1.5697
chr2-36587237-36587738	2.01892	0.647032	0.574162	0.201386	-0.402536	-1.15852	-0.398956	0.0882116	-1.5697
chr9-76375323-76375824	0.737585	1.15995	0.647462	0.051595	-0.960497	0.608391	-0.161811	0.223764	-2.30644
chr9-76375323-76375824	0.737585	1.15995	0.647462	0.051595	-0.960497	0.608391	-0.161811	0.223764	-2.30644
chr10-86644541-86645042	0.0869016	0.350294	1.41054	1.6796	0.107111	-1.10552	-1.11748	-0.166929	-1.24451
chr10-86644541-86645042	0.0869016	0.350294	1.41054	1.6796	0.107111	-1.10552	-1.11748	-0.166929	-1.24451
chr10-86644541-86645042	0.0869016	0.350294	1.41054	1.6796	0.107111	-1.10552	-1.11748	-0.166929	-1.24451
chr10-86644541-86645042	0.0869016	0.350294	1.41054	1.6796	0.107111	-1.10552	-1.11748	-0.166929	-1.24451
chr10-86644541-86645042	0.0869016	0.350294	1.41054	1.6796	0.107111	-1.10552	-1.11748	-0.166929	-1.24451
chr10-86644541-86645042	0.0869016	0.350294	1.41054	1.6796	0.107111	-1.10552	-1.11748	-0.166929	-1.24451
chr10-86644541-86645042	0.0869016	0.350294	1.41054	1.6796	0.107111	-1.10552	-1.11748	-0.166929	-1.24451
chr10-86644541-86645042	0.0869016	0.350294	1.41054	1.6796	0.107111	-1.10552	-1.11748	-0.166929	-1.24451
chr10-86644541-86645042	0.0869016	0.350294	1.41054	1.6796	0.107111	-1.10552	-1.11748	-0.166929	-1.24451
chr10-86644541-86645042	0.0869016	0.350294	1.41054	1.6796	0.107111	-1.10552	-1.11748	-0.166929	-1.24451
chr9-111438587-111439088	-1.06972	1.39585	1.14892	0.919968	-0.0812175	0.597415	-1.47504	-0.426228	-1.00995
chr9-111438587-111439088	-1.06972	1.39585	1.14892	0.919968	-0.0812175	0.597415	-1.47504	-0.426228	-1.00995
chr9-111438587-111439088	-1.06972	1.39585	1.14892	0.919968	-0.0812175	0.597415	-1.47504	-0.426228	-1.00995
chr9-111438587-111439088	-1.06972	1.39585	1.14892	0.919968	-0.0812175	0.597415	-1.47504	-0.426228	-1.00995
chr9-111438587-111439088	-1.06972	1.39585	1.14892	0.919968	-0.0812175	0.597415	-1.47504	-0.426228	-1.00995
chr9-111438587-111439088	-1.06972	1.39585	1.14892	0.919968	-0.0812175	0.597415	-1.47504	-0.426228	-1.00995
chr9-111438587-111439088	-1.06972	1.39585	1.14892	0.919968	-0.0812175	0.597415	-1.47504	-0.426228	-1.00995
chr9-111438587-111439088	-1.06972	1.39585	1.14892	0.919968	-0.0812175	0.597415	-1.47504	-0.426228	-1.00995
chr18-37307265-37307766	0.882928	0.377885	0.529672	0.133747	-0.230801	0.604029	0.408811	-0.0242235	-2.68205
chr18-37307265-37307766	0.882928	0.377885	0.529672	0.133747	-0.230801	0.604029	0.408811	-0.0242235	-2.68205
chr18-37307265-37307766	0.882928	0.377885	0.529672	0.133747	-0.230801	0.604029	0.408811	-0.0242235	-2.68205
chr18-37307265-37307766	0.882928	0.377885	0.529672	0.133747	-0.230801	0.604029	0.408811	-0.0242235	-2.68205
chr18-37307265-37307766	0.882928	0.377885	0.529672	0.133747	-0.230801	0.604029	0.408811	-0.0242235	-2.68205
chr18-37307265-37307766	0.882928	0.377885	0.529672	0.133747	-0.230801	0.604029	0.408811	-0.0242235	-2.68205
chr8-92138461-92138962	1.41369	0.324215	0.699273	0.729903	0.886045	-0.464086	-1.41335	-0.582977	-1.59272
chr8-92138461-92138962	1.41369	0.324215	0.699273	0.729903	0.886045	-0.464086	-1.41335	-0.582977	-1.59272
chr8-92138461-92138962	1.41369	0.324215	0.699273	0.729903	0.886045	-0.464086	-1.41335	-0.582977	-1.59272
chr8-92138461-92138962	1.41369	0.324215	0.699273	0.729903	0.886045	-0.464086	-1.41335	-0.582977	-1.59272
chr8-92138461-92138962	1.41369	0.324215	0.699273	0.729903	0.886045	-0.464086	-1.41335	-0.582977	-1.59272
chr2-98348377-98348878	1.9911	-0.272736	0.373134	-0.0457783	-0.456939	0.601136	0.169015	-0.331291	-2.02764
chr2-98348377-98348878	1.9911	-0.272736	0.373134	-0.0457783	-0.456939	0.601136	0.169015	-0.331291	-2.02764
chr2-98348377-98348878	1.9911	-0.272736	0.373134	-0.0457783	-0.456939	0.601136	0.169015	-0.331291	-2.02764
chr2-98348377-98348878	1.9911	-0.272736	0.373134	-0.0457783	-0.456939	0.601136	0.169015	-0.331291	-2.02764
chr2-98348377-98348878	1.9911	-0.272736	0.373134	-0.0457783	-0.456939	0.601136	0.169015	-0.331291	-2.02764
chr2-98348377-98348878	1.9911	-0.272736	0.373134	-0.0457783	-0.456939	0.601136	0.169015	-0.331291	-2.02764
chr2-98348377-98348878	1.9911	-0.272736	0.373134	-0.0457783	-0.456939	0.601136	0.169015	-0.331291	-2.02764
chr2-98348377-98348878	1.9911	-0.272736	0.373134	-0.0457783	-0.456939	0.601136	0.169015	-0.331291	-2.02764
chr2-98348377-98348878	1.9911	-0.272736	0.373134	-0.0457783	-0.456939	0.601136	0.169015	-0.331291	-2.02764
chr2-98348377-98348878	1.9911	-0.272736	0.373134	-0.0457783	-0.456939	0.601136	0.169015	-0.331291	-2.02764
chr2-98348377-98348878	1.9911	-0.272736	0.373134	-0.0457783	-0.456939	0.601136	0.169015	-0.331291	-2.02764
chr2-98348377-98348878	1.9911	-0.272736	0.373134	-0.0457783	-0.456939	0.601136	0.169015	-0.331291	-2.02764
chr3-170102509-170103010	-0.813437	1.09387	0.657741	0.704226	-0.798178	0.812804	0.409629	0.109508	-2.17616
chr3-170102509-170103010	-0.813437	1.09387	0.657741	0.704226	-0.798178	0.812804	0.409629	0.109508	-2.17616
chr3-170102509-170103010	-0.813437	1.09387	0.657741	0.704226	-0.798178	0.812804	0.409629	0.109508	-2.17616
chr3-170102509-170103010	-0.813437	1.09387	0.657741	0.704226	-0.798178	0.812804	0.409629	0.109508	-2.17616
chr3-170102509-170103010	-0.813437	1.09387	0.657741	0.704226	-0.798178	0.812804	0.409629	0.109508	-2.17616
chr3-170102509-170103010	-0.813437	1.09387	0.657741	0.704226	-0.798178	0.812804	0.409629	0.109508	-2.17616
chr3-170102509-170103010	-0.813437	1.09387	0.657741	0.704226	-0.798178	0.812804	0.409629	0.109508	-2.17616
chr3-170102509-170103010	-0.813437	1.09387	0.657741	0.704226	-0.798178	0.812804	0.409629	0.109508	-2.17616
chr3-170102509-170103010	-0.813437	1.09387	0.657741	0.704226	-0.798178	0.812804	0.409629	0.109508	-2.17616
chr3-170102509-170103010	-0.813437	1.09387	0.657741	0.704226	-0.798178	0.812804	0.409629	0.109508	-2.17616
chr3-170102509-170103010	-0.813437	1.09387	0.657741	0.704226	-0.798178	0.812804	0.409629	0.109508	-2.17616
chr3-170102509-170103010	-0.813437	1.09387	0.657741	0.704226	-0.798178	0.812804	0.409629	0.109508	-2.17616
chr3-170102509-170103010	-0.813437	1.09387	0.657741	0.704226	-0.798178	0.812804	0.409629	0.109508	-2.17616
chr3-170102509-170103010	-0.813437	1.09387	0.657741	0.704226	-0.798178	0.812804	0.409629	0.109508	-2.17616
chr6-20181545-20182046	1.59233	0.636773	0.794599	0.632792	-0.240339	-0.686579	-0.272013	-0.390845	-2.06671
chr6-20181545-20182046	1.59233	0.636773	0.794599	0.632792	-0.240339	-0.686579	-0.272013	-0.390845	-2.06671
chr7-107628631-107629132	0.785771	1.00869	0.870497	0.348823	-0.506021	-0.0796519	-0.224901	0.266911	-2.47011
chr7-107628631-107629132	0.785771	1.00869	0.870497	0.348823	-0.506021	-0.0796519	-0.224901	0.266911	-2.47011
chr7-107628631-107629132	0.785771	1.00869	0.870497	0.348823	-0.506021	-0.0796519	-0.224901	0.266911	-2.47011
chr7-107628631-107629132	0.785771	1.00869	0.870497	0.348823	-0.506021	-0.0796519	-0.224901	0.266911	-2.47011
chr7-107628631-107629132	0.785771	1.00869	0.870497	0.348823	-0.506021	-0.0796519	-0.224901	0.266911	-2.47011
chr7-107628631-107629132	0.785771	1.00869	0.870497	0.348823	-0.506021	-0.0796519	-0.224901	0.266911	-2.47011
chr10-97185136-97185637	0.0568375	1.02129	1.16665	0.191182	-0.168468	0.103197	0.089525	0.0895034	-2.54972
chr2-9675336-9675837	-0.270554	0.986802	1.59783	0.474914	-0.477419	-0.776062	0.790359	-0.450641	-1.87523
chr2-9675336-9675837	-0.270554	0.986802	1.59783	0.474914	-0.477419	-0.776062	0.790359	-0.450641	-1.87523
chr15-83537695-83538196	1.97711	-0.456371	0.0629959	0.703116	-0.0710608	0.228008	-1.05732	0.367026	-1.7535
chr15-83537695-83538196	1.97711	-0.456371	0.0629959	0.703116	-0.0710608	0.228008	-1.05732	0.367026	-1.7535
chr15-83537695-83538196	1.97711	-0.456371	0.0629959	0.703116	-0.0710608	0.228008	-1.05732	0.367026	-1.7535
chr14-99270583-99271084	0.0377623	1.24692	0.399229	0.713908	0.63221	0.424262	-1.75691	0.064475	-1.76186
chr14-99270583-99271084	0.0377623	1.24692	0.399229	0.713908	0.63221	0.424262	-1.75691	0.064475	-1.76186
chr14-99270583-99271084	0.0377623	1.24692	0.399229	0.713908	0.63221	0.424262	-1.75691	0.064475	-1.76186
chr14-99270583-99271084	0.0377623	1.24692	0.399229	0.713908	0.63221	0.424262	-1.75691	0.064475	-1.76186
chr14-99270583-99271084	0.0377623	1.24692	0.399229	0.713908	0.63221	0.424262	-1.75691	0.064475	-1.76186
chr14-99270583-99271084	0.0377623	1.24692	0.399229	0.713908	0.63221	0.424262	-1.75691	0.064475	-1.76186
chr14-99270583-99271084	0.0377623	1.24692	0.399229	0.713908	0.63221	0.424262	-1.75691	0.064475	-1.76186
chr14-99270583-99271084	0.0377623	1.24692	0.399229	0.713908	0.63221	0.424262	-1.75691	0.064475	-1.76186
chr14-99270583-99271084	0.0377623	1.24692	0.399229	0.713908	0.63221	0.424262	-1.75691	0.064475	-1.76186
chr14-99270583-99271084	0.0377623	1.24692	0.399229	0.713908	0.63221	0.424262	-1.75691	0.064475	-1.76186
chr14-99270583-99271084	0.0377623	1.24692	0.399229	0.713908	0.63221	0.424262	-1.75691	0.064475	-1.76186
chr11-101872607-101873108	1.78127	0.883078	-0.481947	0.811207	0.395599	-0.853027	-1.4449	-0.00269504	-1.08859
chr11-101872607-101873108	1.78127	0.883078	-0.481947	0.811207	0.395599	-0.853027	-1.4449	-0.00269504	-1.08859
chr11-101872607-101873108	1.78127	0.883078	-0.481947	0.811207	0.395599	-0.853027	-1.4449	-0.00269504	-1.08859
chr11-101872607-101873108	1.78127	0.883078	-0.481947	0.811207	0.395599	-0.853027	-1.4449	-0.00269504	-1.08859
chr11-101872607-101873108	1.78127	0.883078	-0.481947	0.811207	0.395599	-0.853027	-1.4449	-0.00269504	-1.08859
chr11-107713151-107713652	1.24858	0.623251	0.729114	0.115273	0.485853	0.137162	-1.09803	0.00538624	-2.24659
chr11-107713151-107713652	1.24858	0.623251	0.729114	0.115273	0.485853	0.137162	-1.09803	0.00538624	-2.24659
chr11-107713151-107713652	1.24858	0.623251	0.729114	0.115273	0.485853	0.137162	-1.09803	0.00538624	-2.24659
chr11-107713151-107713652	1.24858	0.623251	0.729114	0.115273	0.485853	0.137162	-1.09803	0.00538624	-2.24659
chr11-107713151-107713652	1.24858	0.623251	0.729114	0.115273	0.485853	0.137162	-1.09803	0.00538624	-2.24659
chr11-107713151-107713652	1.24858	0.623251	0.729114	0.115273	0.485853	0.137162	-1.09803	0.00538624	-2.24659
chr19-58054916-58055417	1.62	0.325235	1.29723	0.19354	-1.61973	0.11643	-0.845161	0.0070705	-1.0946
chr19-58054916-58055417	1.62	0.325235	1.29723	0.19354	-1.61973	0.11643	-0.845161	0.0070705	-1.0946
chr19-58054916-58055417	1.62	0.325235	1.29723	0.19354	-1.61973	0.11643	-0.845161	0.0070705	-1.0946
chr19-58054916-58055417	1.62	0.325235	1.29723	0.19354	-1.61973	0.11643	-0.845161	0.0070705	-1.0946
chr19-58054916-58055417	1.62	0.325235	1.29723	0.19354	-1.61973	0.11643	-0.845161	0.0070705	-1.0946
chr19-58054916-58055417	1.62	0.325235	1.29723	0.19354	-1.61973	0.11643	-0.845161	0.0070705	-1.0946
chr3-134147399-134147900	1.26518	0.633412	-0.249495	0.362659	0.730459	0.394923	-1.53914	0.312095	-1.91009
chr3-134147399-134147900	1.26518	0.633412	-0.249495	0.362659	0.730459	0.394923	-1.53914	0.312095	-1.91009
chr3-134147399-134147900	1.26518	0.633412	-0.249495	0.362659	0.730459	0.394923	-1.53914	0.312095	-1.91009
chrX-135422785-135423286	1.36593	1.61508	0.451524	-0.61234	-0.230337	0.29328	-0.699064	-0.40862	-1.77545
chr17-9825390-9825891	0.359098	1.51816	0.797922	-0.925039	-0.787381	0.366631	0.0084771	0.639591	-1.97746
chr17-9825390-9825891	0.359098	1.51816	0.797922	-0.925039	-0.787381	0.366631	0.0084771	0.639591	-1.97746
chr17-9825390-9825891	0.359098	1.51816	0.797922	-0.925039	-0.787381	0.366631	0.0084771	0.639591	-1.97746
chr6-20269293-20269794	1.80163	0.3354	0.790373	-0.101196	-0.965333	0.59538	-0.27649	-0.293577	-1.88619
chr6-20269293-20269794	1.80163	0.3354	0.790373	-0.101196	-0.965333	0.59538	-0.27649	-0.293577	-1.88619
chr6-20269293-20269794	1.80163	0.3354	0.790373	-0.101196	-0.965333	0.59538	-0.27649	-0.293577	-1.88619
chr6-20269293-20269794	1.80163	0.3354	0.790373	-0.101196	-0.965333	0.59538	-0.27649	-0.293577	-1.88619
chr6-20269293-20269794	1.80163	0.3354	0.790373	-0.101196	-0.965333	0.59538	-0.27649	-0.293577	-1.88619
chr6-20269293-20269794	1.80163	0.3354	0.790373	-0.101196	-0.965333	0.59538	-0.27649	-0.293577	-1.88619
chr6-20269293-20269794	1.80163	0.3354	0.790373	-0.101196	-0.965333	0.59538	-0.27649	-0.293577	-1.88619
chr6-20269293-20269794	1.80163	0.3354	0.790373	-0.101196	-0.965333	0.59538	-0.27649	-0.293577	-1.88619
chr12-13471504-13472005	1.21448	0.661372	0.92969	-0.591625	-1.17264	0.734101	0.232237	-0.0316758	-1.97594
chr12-13471504-13472005	1.21448	0.661372	0.92969	-0.591625	-1.17264	0.734101	0.232237	-0.0316758	-1.97594
chr12-13471504-13472005	1.21448	0.661372	0.92969	-0.591625	-1.17264	0.734101	0.232237	-0.0316758	-1.97594
chr12-13471504-13472005	1.21448	0.661372	0.92969	-0.591625	-1.17264	0.734101	0.232237	-0.0316758	-1.97594
chr12-24679239-24679740	0.503481	0.677793	0.736149	0.112647	-1.34793	1.40533	-0.0459589	-0.0577834	-1.98373
chr12-24679239-24679740	0.503481	0.677793	0.736149	0.112647	-1.34793	1.40533	-0.0459589	-0.0577834	-1.98373
chr12-24679239-24679740	0.503481	0.677793	0.736149	0.112647	-1.34793	1.40533	-0.0459589	-0.0577834	-1.98373
chr12-24679239-24679740	0.503481	0.677793	0.736149	0.112647	-1.34793	1.40533	-0.0459589	-0.0577834	-1.98373
chr12-24679239-24679740	0.503481	0.677793	0.736149	0.112647	-1.34793	1.40533	-0.0459589	-0.0577834	-1.98373
chr12-24679239-24679740	0.503481	0.677793	0.736149	0.112647	-1.34793	1.40533	-0.0459589	-0.0577834	-1.98373
chr12-24679239-24679740	0.503481	0.677793	0.736149	0.112647	-1.34793	1.40533	-0.0459589	-0.0577834	-1.98373
chr12-24679239-24679740	0.503481	0.677793	0.736149	0.112647	-1.34793	1.40533	-0.0459589	-0.0577834	-1.98373
chr12-24679239-24679740	0.503481	0.677793	0.736149	0.112647	-1.34793	1.40533	-0.0459589	-0.0577834	-1.98373
chr12-24679239-24679740	0.503481	0.677793	0.736149	0.112647	-1.34793	1.40533	-0.0459589	-0.0577834	-1.98373
chr12-24679239-24679740	0.503481	0.677793	0.736149	0.112647	-1.34793	1.40533	-0.0459589	-0.0577834	-1.98373
chr20-50594853-50595354	2.29795	0.19204	-0.397845	0.392485	0.306155	-0.389364	-1.68347	-0.487586	-0.230366
chr20-50594853-50595354	2.29795	0.19204	-0.397845	0.392485	0.306155	-0.389364	-1.68347	-0.487586	-0.230366
chr7-157464134-157464635	1.63383	-0.0098775	0.545711	-0.22746	0.150842	0.758456	-0.8224	0.136095	-2.1652
chr7-157464134-157464635	1.63383	-0.0098775	0.545711	-0.22746	0.150842	0.758456	-0.8224	0.136095	-2.1652
chr7-157464134-157464635	1.63383	-0.0098775	0.545711	-0.22746	0.150842	0.758456	-0.8224	0.136095	-2.1652
chr7-157464134-157464635	1.63383	-0.0098775	0.545711	-0.22746	0.150842	0.758456	-0.8224	0.136095	-2.1652
chr7-157464134-157464635	1.63383	-0.0098775	0.545711	-0.22746	0.150842	0.758456	-0.8224	0.136095	-2.1652
chr7-157464134-157464635	1.63383	-0.0098775	0.545711	-0.22746	0.150842	0.758456	-0.8224	0.136095	-2.1652
chr7-157464134-157464635	1.63383	-0.0098775	0.545711	-0.22746	0.150842	0.758456	-0.8224	0.136095	-2.1652
chr7-157464134-157464635	1.63383	-0.0098775	0.545711	-0.22746	0.150842	0.758456	-0.8224	0.136095	-2.1652
chr7-157464134-157464635	1.63383	-0.0098775	0.545711	-0.22746	0.150842	0.758456	-0.8224	0.136095	-2.1652
chr7-157464134-157464635	1.63383	-0.0098775	0.545711	-0.22746	0.150842	0.758456	-0.8224	0.136095	-2.1652
chr7-157464134-157464635	1.63383	-0.0098775	0.545711	-0.22746	0.150842	0.758456	-0.8224	0.136095	-2.1652
chr7-157464134-157464635	1.63383	-0.0098775	0.545711	-0.22746	0.150842	0.758456	-0.8224	0.136095	-2.1652
chr7-157464134-157464635	1.63383	-0.0098775	0.545711	-0.22746	0.150842	0.758456	-0.8224	0.136095	-2.1652
chr7-157464134-157464635	1.63383	-0.0098775	0.545711	-0.22746	0.150842	0.758456	-0.8224	0.136095	-2.1652
chr7-157464134-157464635	1.63383	-0.0098775	0.545711	-0.22746	0.150842	0.758456	-0.8224	0.136095	-2.1652
chr7-157464134-157464635	1.63383	-0.0098775	0.545711	-0.22746	0.150842	0.758456	-0.8224	0.136095	-2.1652
chr7-157464134-157464635	1.63383	-0.0098775	0.545711	-0.22746	0.150842	0.758456	-0.8224	0.136095	-2.1652
chr7-157464134-157464635	1.63383	-0.0098775	0.545711	-0.22746	0.150842	0.758456	-0.8224	0.136095	-2.1652
chr8-67065492-67065993	0.399909	0.870851	0.031215	-0.0419073	-0.878398	1.93565	-0.293575	-0.167272	-1.85647
chr8-67065492-67065993	0.399909	0.870851	0.031215	-0.0419073	-0.878398	1.93565	-0.293575	-0.167272	-1.85647
chr19-10288779-10289280	2.05381	0.6958	0.569746	-0.781333	-0.380028	0.0785849	-0.115623	-0.371467	-1.74949
chr19-10288779-10289280	2.05381	0.6958	0.569746	-0.781333	-0.380028	0.0785849	-0.115623	-0.371467	-1.74949
chr19-10288779-10289280	2.05381	0.6958	0.569746	-0.781333	-0.380028	0.0785849	-0.115623	-0.371467	-1.74949
chr19-10288779-10289280	2.05381	0.6958	0.569746	-0.781333	-0.380028	0.0785849	-0.115623	-0.371467	-1.74949
chr17-1929105-1929606	1.58979	1.2672	0.257896	-0.193498	0.473144	-0.151615	-0.264966	-1.41259	-1.56536
chr17-1929105-1929606	1.58979	1.2672	0.257896	-0.193498	0.473144	-0.151615	-0.264966	-1.41259	-1.56536
chr17-1929105-1929606	1.58979	1.2672	0.257896	-0.193498	0.473144	-0.151615	-0.264966	-1.41259	-1.56536
chr17-1929105-1929606	1.58979	1.2672	0.257896	-0.193498	0.473144	-0.151615	-0.264966	-1.41259	-1.56536
chr17-1929105-1929606	1.58979	1.2672	0.257896	-0.193498	0.473144	-0.151615	-0.264966	-1.41259	-1.56536
[truncated: 6,859 more rows]

## Sheet: FigureS10d_L4IT
	A24	A9	FI	M1C	S1C	MTG	A1C	AnG	V1C
chr12-26691604-26692105	-2.22344	-0.762883	-0.288864	-0.512178	0.783618	0.621347	0.418892	0.86936	1.09415
chr12-26691604-26692105	-2.22344	-0.762883	-0.288864	-0.512178	0.783618	0.621347	0.418892	0.86936	1.09415
chr5-175828589-175829090	-2.08738	0.171701	0.316784	-0.617015	-0.574792	0.90343	-0.465315	1.14581	1.20678
chr5-175828589-175829090	-2.08738	0.171701	0.316784	-0.617015	-0.574792	0.90343	-0.465315	1.14581	1.20678
chr5-175828589-175829090	-2.08738	0.171701	0.316784	-0.617015	-0.574792	0.90343	-0.465315	1.14581	1.20678
chr5-175828589-175829090	-2.08738	0.171701	0.316784	-0.617015	-0.574792	0.90343	-0.465315	1.14581	1.20678
chr2-222819783-222820284	-2.55772	-0.0600531	-0.0966337	0.174539	-0.288695	0.715557	0.256592	1.0513	0.805115
chr15-63503882-63504383	-2.21979	-0.0924101	-0.382085	-0.517632	0.65368	0.143638	-0.0011493	0.830882	1.58486
chr15-63503882-63504383	-2.21979	-0.0924101	-0.382085	-0.517632	0.65368	0.143638	-0.0011493	0.830882	1.58486
chr15-63503882-63504383	-2.21979	-0.0924101	-0.382085	-0.517632	0.65368	0.143638	-0.0011493	0.830882	1.58486
chr2-158998553-158999054	-2.04969	-0.807517	0.350349	-0.734709	-0.240967	1.26858	0.420655	1.02285	0.770448
chr2-158998553-158999054	-2.04969	-0.807517	0.350349	-0.734709	-0.240967	1.26858	0.420655	1.02285	0.770448
chr2-158998553-158999054	-2.04969	-0.807517	0.350349	-0.734709	-0.240967	1.26858	0.420655	1.02285	0.770448
chr11-14054814-14055315	-2.32705	-0.741343	0.341173	0.0303746	0.249944	0.699368	-0.356898	0.941187	1.16324
chr8-23417643-23418144	-2.1676	0.131422	-0.0559558	-0.379298	-0.916995	0.89598	0.609383	0.52362	1.35944
chr4-74114300-74114801	-2.62751	-0.233107	0.00612641	-0.0263289	0.375508	0.32526	0.448511	0.648958	1.08259
chr4-74114300-74114801	-2.62751	-0.233107	0.00612641	-0.0263289	0.375508	0.32526	0.448511	0.648958	1.08259
chr1-61680585-61681086	-2.67212	-0.338079	-0.106829	0.24739	0.544895	0.524587	0.598092	0.499677	0.702392
chr7-123005048-123005549	-0.572008	-2.11453	-0.524151	-0.605868	0.572603	0.282088	1.28828	0.622053	1.05153
chr7-123005048-123005549	-0.572008	-2.11453	-0.524151	-0.605868	0.572603	0.282088	1.28828	0.622053	1.05153
chr7-123005048-123005549	-0.572008	-2.11453	-0.524151	-0.605868	0.572603	0.282088	1.28828	0.622053	1.05153
chr7-123005048-123005549	-0.572008	-2.11453	-0.524151	-0.605868	0.572603	0.282088	1.28828	0.622053	1.05153
chr7-123005048-123005549	-0.572008	-2.11453	-0.524151	-0.605868	0.572603	0.282088	1.28828	0.622053	1.05153
chr15-65344893-65345394	-2.17529	-0.521162	0.246765	-0.12613	-0.892761	0.771278	0.643072	0.980466	1.07376
chr15-65344893-65345394	-2.17529	-0.521162	0.246765	-0.12613	-0.892761	0.771278	0.643072	0.980466	1.07376
chr15-65344893-65345394	-2.17529	-0.521162	0.246765	-0.12613	-0.892761	0.771278	0.643072	0.980466	1.07376
chr15-65344893-65345394	-2.17529	-0.521162	0.246765	-0.12613	-0.892761	0.771278	0.643072	0.980466	1.07376
chr15-65344893-65345394	-2.17529	-0.521162	0.246765	-0.12613	-0.892761	0.771278	0.643072	0.980466	1.07376
chr5-120516843-120517344	-2.18045	-0.501575	-0.0421971	-0.490637	-0.359442	1.37922	0.687293	0.518312	0.989481
chr5-22709830-22710331	-2.22401	-0.666847	-0.621722	0.10148	0.306386	0.709103	0.171317	0.875016	1.34928
chr5-22709830-22710331	-2.22401	-0.666847	-0.621722	0.10148	0.306386	0.709103	0.171317	0.875016	1.34928
chr17-66717617-66718118	-1.42746	-1.66705	-0.149522	-0.239299	-0.171465	1.13696	0.453443	0.560402	1.50398
chr17-75124375-75124876	-1.31688	-1.57039	0.00272939	-1.01436	0.456681	1.05275	0.215047	0.939507	1.23491
chr17-75124375-75124876	-1.31688	-1.57039	0.00272939	-1.01436	0.456681	1.05275	0.215047	0.939507	1.23491
chr17-75124375-75124876	-1.31688	-1.57039	0.00272939	-1.01436	0.456681	1.05275	0.215047	0.939507	1.23491
chr17-75124375-75124876	-1.31688	-1.57039	0.00272939	-1.01436	0.456681	1.05275	0.215047	0.939507	1.23491
chr17-75124375-75124876	-1.31688	-1.57039	0.00272939	-1.01436	0.456681	1.05275	0.215047	0.939507	1.23491
chr17-75124375-75124876	-1.31688	-1.57039	0.00272939	-1.01436	0.456681	1.05275	0.215047	0.939507	1.23491
chr17-66684091-66684592	-2.41091	-0.308129	-0.404417	0.114147	0.099856	0.0812676	1.04523	0.561733	1.22121
chr9-121472429-121472930	-1.66921	-0.92225	-0.474745	0.102887	1.11365	0.702159	-1.01503	0.968598	1.19395
chr3-120773968-120774469	-2.06618	0.0268315	-0.440341	-0.657634	-0.192904	0.604382	0.064872	1.6104	1.05057
chr3-120773968-120774469	-2.06618	0.0268315	-0.440341	-0.657634	-0.192904	0.604382	0.064872	1.6104	1.05057
chr3-120773968-120774469	-2.06618	0.0268315	-0.440341	-0.657634	-0.192904	0.604382	0.064872	1.6104	1.05057
chr2-104867418-104867919	-1.44211	-1.63641	0.713765	-0.310238	0.436442	0.721186	-0.444494	0.346825	1.61503
chr2-104867418-104867919	-1.44211	-1.63641	0.713765	-0.310238	0.436442	0.721186	-0.444494	0.346825	1.61503
chr17-44872394-44872895	-2.51262	-0.0640602	-0.652715	0.279184	0.605625	0.411564	0.202756	0.636629	1.09365
chr3-41334528-41335029	-2.0675	0.0239178	0.0112412	-0.860525	-0.407335	0.453937	0.199944	1.13506	1.51126
chr3-41334528-41335029	-2.0675	0.0239178	0.0112412	-0.860525	-0.407335	0.453937	0.199944	1.13506	1.51126
chr9-20952014-20952515	-2.25925	-0.69338	-0.118063	0.0028036	-0.149281	0.043672	1.11073	0.942837	1.11993
chr13-19601817-19602318	-2.15469	-0.309517	0.30603	-0.886064	0.870921	0.832836	-0.473455	0.731956	1.08199
chr13-19601817-19602318	-2.15469	-0.309517	0.30603	-0.886064	0.870921	0.832836	-0.473455	0.731956	1.08199
chr13-19601817-19602318	-2.15469	-0.309517	0.30603	-0.886064	0.870921	0.832836	-0.473455	0.731956	1.08199
chr13-19601817-19602318	-2.15469	-0.309517	0.30603	-0.886064	0.870921	0.832836	-0.473455	0.731956	1.08199
chr13-19601817-19602318	-2.15469	-0.309517	0.30603	-0.886064	0.870921	0.832836	-0.473455	0.731956	1.08199
chr13-19601817-19602318	-2.15469	-0.309517	0.30603	-0.886064	0.870921	0.832836	-0.473455	0.731956	1.08199
chr20-3164934-3165435	-2.43296	-0.324745	0.45503	-0.0604237	-0.233682	0.277322	0.0698727	0.903615	1.34597
chr20-3164934-3165435	-2.43296	-0.324745	0.45503	-0.0604237	-0.233682	0.277322	0.0698727	0.903615	1.34597
chr20-3164934-3165435	-2.43296	-0.324745	0.45503	-0.0604237	-0.233682	0.277322	0.0698727	0.903615	1.34597
chr20-3164934-3165435	-2.43296	-0.324745	0.45503	-0.0604237	-0.233682	0.277322	0.0698727	0.903615	1.34597
chr11-34438752-34439253	0.734446	-1.36943	-0.924766	0.366636	0.00216534	-0.52573	0.38066	-0.795184	2.1312
chr11-34438752-34439253	0.734446	-1.36943	-0.924766	0.366636	0.00216534	-0.52573	0.38066	-0.795184	2.1312
chr11-34438752-34439253	0.734446	-1.36943	-0.924766	0.366636	0.00216534	-0.52573	0.38066	-0.795184	2.1312
chr6-35687888-35688389	-1.99327	-0.75659	-0.552932	0.245019	0.570934	0.734492	-0.561088	0.81584	1.4976
chr6-35687888-35688389	-1.99327	-0.75659	-0.552932	0.245019	0.570934	0.734492	-0.561088	0.81584	1.4976
chr6-35687888-35688389	-1.99327	-0.75659	-0.552932	0.245019	0.570934	0.734492	-0.561088	0.81584	1.4976
chr1-107660376-107660877	-1.6782	-0.400633	-0.912474	0.0551244	0.856903	-0.1614	0.058869	0.080088	2.10173
chr11-128522277-128522778	-2.35057	-0.251459	-0.1397	-0.27502	-0.0325107	0.763849	0.101572	0.681443	1.5024
chr11-128522277-128522778	-2.35057	-0.251459	-0.1397	-0.27502	-0.0325107	0.763849	0.101572	0.681443	1.5024
chr11-128522277-128522778	-2.35057	-0.251459	-0.1397	-0.27502	-0.0325107	0.763849	0.101572	0.681443	1.5024
chr3-120450712-120451213	-0.945857	-0.314542	-1.53487	-0.937453	1.0322	0.286412	0.0267211	0.571699	1.81569
chr3-120450712-120451213	-0.945857	-0.314542	-1.53487	-0.937453	1.0322	0.286412	0.0267211	0.571699	1.81569
chr3-120450712-120451213	-0.945857	-0.314542	-1.53487	-0.937453	1.0322	0.286412	0.0267211	0.571699	1.81569
chr1-107963956-107964457	-0.852092	-1.36432	-0.505321	-0.701643	-0.116425	0.403345	0.74114	0.180157	2.21516
chr1-107963956-107964457	-0.852092	-1.36432	-0.505321	-0.701643	-0.116425	0.403345	0.74114	0.180157	2.21516
chr7-54544638-54545139	-1.53937	-0.329522	-1.18851	-0.483674	-0.352423	1.38065	0.580102	0.400425	1.53232
chr7-54544638-54545139	-1.53937	-0.329522	-1.18851	-0.483674	-0.352423	1.38065	0.580102	0.400425	1.53232
chr7-54544638-54545139	-1.53937	-0.329522	-1.18851	-0.483674	-0.352423	1.38065	0.580102	0.400425	1.53232
chr7-54544638-54545139	-1.53937	-0.329522	-1.18851	-0.483674	-0.352423	1.38065	0.580102	0.400425	1.53232
chr7-54544638-54545139	-1.53937	-0.329522	-1.18851	-0.483674	-0.352423	1.38065	0.580102	0.400425	1.53232
chr14-57865892-57866393	-1.29375	-0.340504	-0.878275	-0.570965	-0.7162	0.537615	0.315973	0.813017	2.13309
chr14-57865892-57866393	-1.29375	-0.340504	-0.878275	-0.570965	-0.7162	0.537615	0.315973	0.813017	2.13309
chr18-75230366-75230867	-1.18794	-1.47354	-0.778465	0.638492	1.38426	0.151922	0.416268	-0.558063	1.40706
chr18-75230366-75230867	-1.18794	-1.47354	-0.778465	0.638492	1.38426	0.151922	0.416268	-0.558063	1.40706
chr7-101884950-101885451	-1.0621	-1.0621	-0.838245	0.445355	0.822845	-0.79235	1.00766	-0.362569	1.84151
chr7-101884950-101885451	-1.0621	-1.0621	-0.838245	0.445355	0.822845	-0.79235	1.00766	-0.362569	1.84151
chr7-101884950-101885451	-1.0621	-1.0621	-0.838245	0.445355	0.822845	-0.79235	1.00766	-0.362569	1.84151
chr14-56118330-56118831	-1.87342	-1.10154	0.0169171	-0.759931	0.205	0.719	0.717919	0.553386	1.52266
chr14-56118330-56118831	-1.87342	-1.10154	0.0169171	-0.759931	0.205	0.719	0.717919	0.553386	1.52266
chr14-56118330-56118831	-1.87342	-1.10154	0.0169171	-0.759931	0.205	0.719	0.717919	0.553386	1.52266
chr14-56118330-56118831	-1.87342	-1.10154	0.0169171	-0.759931	0.205	0.719	0.717919	0.553386	1.52266
chr14-56118330-56118831	-1.87342	-1.10154	0.0169171	-0.759931	0.205	0.719	0.717919	0.553386	1.52266
chr7-36194037-36194538	-1.63116	-0.491868	-1.16563	-0.465724	0.112988	0.572261	0.471849	0.757377	1.83991
chr7-36194037-36194538	-1.63116	-0.491868	-1.16563	-0.465724	0.112988	0.572261	0.471849	0.757377	1.83991
chr7-36278917-36279418	-2.68732	-0.0536774	0.461	-0.0295354	-0.111013	0.524105	0.518464	0.520447	0.85753
chr7-36278917-36279418	-2.68732	-0.0536774	0.461	-0.0295354	-0.111013	0.524105	0.518464	0.520447	0.85753
chr7-36278917-36279418	-2.68732	-0.0536774	0.461	-0.0295354	-0.111013	0.524105	0.518464	0.520447	0.85753
chr7-36278917-36279418	-2.68732	-0.0536774	0.461	-0.0295354	-0.111013	0.524105	0.518464	0.520447	0.85753
chr7-36278917-36279418	-2.68732	-0.0536774	0.461	-0.0295354	-0.111013	0.524105	0.518464	0.520447	0.85753
chr11-17781389-17781890	-2.50712	-0.490283	0.0966057	-0.0252362	0.362633	1.17621	0.108688	0.394389	0.884115
chr7-30682421-30682922	-2.39256	0.662151	-0.254907	-0.517311	0.194488	0.538655	-0.173851	0.612415	1.33092
chr5-42756722-42757223	-1.96146	-0.687021	0.0883622	-0.715518	-0.179793	1.30758	0.52975	0.165225	1.45288
chrX-139194654-139195155	-1.02601	-0.336335	-0.741745	-0.928909	0.138804	0.163408	-0.251141	0.525017	2.45692
chrX-139194654-139195155	-1.02601	-0.336335	-0.741745	-0.928909	0.138804	0.163408	-0.251141	0.525017	2.45692
chrX-139194654-139195155	-1.02601	-0.336335	-0.741745	-0.928909	0.138804	0.163408	-0.251141	0.525017	2.45692
chrX-139194654-139195155	-1.02601	-0.336335	-0.741745	-0.928909	0.138804	0.163408	-0.251141	0.525017	2.45692
chrX-139194654-139195155	-1.02601	-0.336335	-0.741745	-0.928909	0.138804	0.163408	-0.251141	0.525017	2.45692
chr5-102755180-102755681	-0.919508	-0.794631	-1.08007	-0.971827	-0.264851	0.514024	1.3668	0.404898	1.74516
chr5-102755180-102755681	-0.919508	-0.794631	-1.08007	-0.971827	-0.264851	0.514024	1.3668	0.404898	1.74516
chr3-19148373-19148874	-1.57076	-1.23243	-0.496462	-0.573387	0.49419	0.921201	0.476733	0.230042	1.75087
chr3-19148373-19148874	-1.57076	-1.23243	-0.496462	-0.573387	0.49419	0.921201	0.476733	0.230042	1.75087
chr22-44972789-44973290	-1.24936	-0.403492	-0.563328	-0.0486297	0.547604	-0.437205	-0.183061	-0.191447	2.52892
chr22-44972789-44973290	-1.24936	-0.403492	-0.563328	-0.0486297	0.547604	-0.437205	-0.183061	-0.191447	2.52892
chr1-148459228-148459729	-2.17752	-1.0806	0.642312	-0.260935	-0.117351	1.19305	0.512121	0.444512	0.844418
chr6-148854167-148854668	-0.721657	-1.24036	-0.692624	-0.400032	-0.80439	0.36913	0.460836	0.91557	2.11353
chr6-148854167-148854668	-0.721657	-1.24036	-0.692624	-0.400032	-0.80439	0.36913	0.460836	0.91557	2.11353
chr9-125745944-125746445	-1.55637	-0.87127	0.119066	-1.02375	0.384083	1.00749	-0.58833	1.10715	1.42193
chr9-125745944-125746445	-1.55637	-0.87127	0.119066	-1.02375	0.384083	1.00749	-0.58833	1.10715	1.42193
chr9-125745944-125746445	-1.55637	-0.87127	0.119066	-1.02375	0.384083	1.00749	-0.58833	1.10715	1.42193
chr9-125745944-125746445	-1.55637	-0.87127	0.119066	-1.02375	0.384083	1.00749	-0.58833	1.10715	1.42193
chr9-125745944-125746445	-1.55637	-0.87127	0.119066	-1.02375	0.384083	1.00749	-0.58833	1.10715	1.42193
chrX-132022907-132023408	-2.26277	0.334096	-0.282821	-0.834808	0.0472872	0.450158	0.457943	0.603423	1.48749
chr22-20967667-20968168	-2.47494	-0.147531	-0.0796496	0.00861938	-0.186533	0.647482	0.200603	0.636604	1.39534
chr22-20967667-20968168	-2.47494	-0.147531	-0.0796496	0.00861938	-0.186533	0.647482	0.200603	0.636604	1.39534
chr22-20967667-20968168	-2.47494	-0.147531	-0.0796496	0.00861938	-0.186533	0.647482	0.200603	0.636604	1.39534
chr22-20967667-20968168	-2.47494	-0.147531	-0.0796496	0.00861938	-0.186533	0.647482	0.200603	0.636604	1.39534
chr22-20967667-20968168	-2.47494	-0.147531	-0.0796496	0.00861938	-0.186533	0.647482	0.200603	0.636604	1.39534
chr7-116560012-116560513	-1.47185	-0.699633	-0.481325	-0.717696	0.0238376	0.937484	-0.349524	0.750642	2.00807
chr7-116560012-116560513	-1.47185	-0.699633	-0.481325	-0.717696	0.0238376	0.937484	-0.349524	0.750642	2.00807
chr7-116560012-116560513	-1.47185	-0.699633	-0.481325	-0.717696	0.0238376	0.937484	-0.349524	0.750642	2.00807
chr2-237435959-237436460	-2.33768	-0.331528	-0.248456	0.599807	0.995959	-0.564295	0.11532	0.648568	1.1223
chr2-237435959-237436460	-2.33768	-0.331528	-0.248456	0.599807	0.995959	-0.564295	0.11532	0.648568	1.1223
chr2-160062498-160062999	-1.71028	0.13832	-0.919642	-0.457245	0.383267	0.249168	-0.386565	0.648085	2.05489
chr2-160062498-160062999	-1.71028	0.13832	-0.919642	-0.457245	0.383267	0.249168	-0.386565	0.648085	2.05489
chr2-160062498-160062999	-1.71028	0.13832	-0.919642	-0.457245	0.383267	0.249168	-0.386565	0.648085	2.05489
chrX-139204959-139205460	-1.69244	-0.398626	-0.484763	-0.6285	-0.263649	0.61378	0.376186	0.320114	2.1579
chrX-139204959-139205460	-1.69244	-0.398626	-0.484763	-0.6285	-0.263649	0.61378	0.376186	0.320114	2.1579
chrX-139204959-139205460	-1.69244	-0.398626	-0.484763	-0.6285	-0.263649	0.61378	0.376186	0.320114	2.1579
chrX-139204959-139205460	-1.69244	-0.398626	-0.484763	-0.6285	-0.263649	0.61378	0.376186	0.320114	2.1579
chr11-13964641-13965142	-1.83165	-1.08907	-0.393608	0.745824	-0.254099	0.453279	0.217878	0.328737	1.8227
chr11-13964641-13965142	-1.83165	-1.08907	-0.393608	0.745824	-0.254099	0.453279	0.217878	0.328737	1.8227
chr11-132118370-132118871	-0.579798	-0.884837	-1.18616	-0.760236	1.23692	0.12486	-0.325118	0.342828	2.03154
chr11-132118370-132118871	-0.579798	-0.884837	-1.18616	-0.760236	1.23692	0.12486	-0.325118	0.342828	2.03154
chr11-132118370-132118871	-0.579798	-0.884837	-1.18616	-0.760236	1.23692	0.12486	-0.325118	0.342828	2.03154
chr11-132118370-132118871	-0.579798	-0.884837	-1.18616	-0.760236	1.23692	0.12486	-0.325118	0.342828	2.03154
chr11-132118370-132118871	-0.579798	-0.884837	-1.18616	-0.760236	1.23692	0.12486	-0.325118	0.342828	2.03154
chr11-132118370-132118871	-0.579798	-0.884837	-1.18616	-0.760236	1.23692	0.12486	-0.325118	0.342828	2.03154
chr11-132118370-132118871	-0.579798	-0.884837	-1.18616	-0.760236	1.23692	0.12486	-0.325118	0.342828	2.03154
chr11-132118370-132118871	-0.579798	-0.884837	-1.18616	-0.760236	1.23692	0.12486	-0.325118	0.342828	2.03154
chr11-132118370-132118871	-0.579798	-0.884837	-1.18616	-0.760236	1.23692	0.12486	-0.325118	0.342828	2.03154
chr2-104868246-104868747	-2.25945	-1.19416	0.318402	0.0751961	0.489724	0.826833	0.495597	0.16886	1.079
chr2-104868246-104868747	-2.25945	-1.19416	0.318402	0.0751961	0.489724	0.826833	0.495597	0.16886	1.079
chr2-104868246-104868747	-2.25945	-1.19416	0.318402	0.0751961	0.489724	0.826833	0.495597	0.16886	1.079
chr2-104868246-104868747	-2.25945	-1.19416	0.318402	0.0751961	0.489724	0.826833	0.495597	0.16886	1.079
chr2-104868246-104868747	-2.25945	-1.19416	0.318402	0.0751961	0.489724	0.826833	0.495597	0.16886	1.079
chr1-29121971-29122472	-2.44708	0.34667	-0.0384822	-0.0107858	0.0891385	0.157314	-0.30082	0.690991	1.51306
chr1-29121971-29122472	-2.44708	0.34667	-0.0384822	-0.0107858	0.0891385	0.157314	-0.30082	0.690991	1.51306
chr8-13133252-13133753	-0.212933	-0.387093	-1.2943	-0.719494	-1.10925	1.17719	0.0662061	0.562746	1.91694
chr8-13133252-13133753	-0.212933	-0.387093	-1.2943	-0.719494	-1.10925	1.17719	0.0662061	0.562746	1.91694
chr8-13133252-13133753	-0.212933	-0.387093	-1.2943	-0.719494	-1.10925	1.17719	0.0662061	0.562746	1.91694
chr11-93529027-93529528	-2.31322	-0.247352	0.351387	-0.651192	0.364668	0.941875	-0.330146	0.680704	1.20327
chr11-93529027-93529528	-2.31322	-0.247352	0.351387	-0.651192	0.364668	0.941875	-0.330146	0.680704	1.20327
chr1-217135517-217136018	-0.594765	-0.00554804	-1.53708	-0.866634	1.14988	0.0841058	-0.717485	0.698535	1.78899
chr1-217135517-217136018	-0.594765	-0.00554804	-1.53708	-0.866634	1.14988	0.0841058	-0.717485	0.698535	1.78899
chr1-217135517-217136018	-0.594765	-0.00554804	-1.53708	-0.866634	1.14988	0.0841058	-0.717485	0.698535	1.78899
chr1-216705775-216706276	-2.14966	0.285628	-0.877412	0.0455771	-0.0825619	0.0934669	0.0716706	1.09436	1.51893
chr1-216705775-216706276	-2.14966	0.285628	-0.877412	0.0455771	-0.0825619	0.0934669	0.0716706	1.09436	1.51893
chr1-216705775-216706276	-2.14966	0.285628	-0.877412	0.0455771	-0.0825619	0.0934669	0.0716706	1.09436	1.51893
chr1-216705775-216706276	-2.14966	0.285628	-0.877412	0.0455771	-0.0825619	0.0934669	0.0716706	1.09436	1.51893
chr17-34633435-34633936	-1.24126	0.180866	-0.846776	-0.108769	-0.737192	0.0495601	-0.558635	1.12184	2.14037
chr17-34633435-34633936	-1.24126	0.180866	-0.846776	-0.108769	-0.737192	0.0495601	-0.558635	1.12184	2.14037
chr17-34633435-34633936	-1.24126	0.180866	-0.846776	-0.108769	-0.737192	0.0495601	-0.558635	1.12184	2.14037
chr17-6660900-6661401	-1.9136	-0.564535	0.468521	-0.983905	-0.0957669	0.393615	0.088245	0.942742	1.66469
chr17-6660900-6661401	-1.9136	-0.564535	0.468521	-0.983905	-0.0957669	0.393615	0.088245	0.942742	1.66469
chr17-6660900-6661401	-1.9136	-0.564535	0.468521	-0.983905	-0.0957669	0.393615	0.088245	0.942742	1.66469
chr3-120451323-120451824	-2.34993	0.594348	-0.871936	0.019497	-0.0348425	0.629002	0.136108	0.634285	1.24347
chr3-120451323-120451824	-2.34993	0.594348	-0.871936	0.019497	-0.0348425	0.629002	0.136108	0.634285	1.24347
chr22-20965184-20965685	-2.11619	0.586832	-1.13553	-0.563033	0.732255	0.214872	0.568834	0.5401	1.17187
chr22-20965184-20965685	-2.11619	0.586832	-1.13553	-0.563033	0.732255	0.214872	0.568834	0.5401	1.17187
chr1-154406618-154407119	-2.08763	0.190977	-0.874614	-0.443601	1.00392	0.0929552	0.106729	0.461079	1.55019
chr1-154406618-154407119	-2.08763	0.190977	-0.874614	-0.443601	1.00392	0.0929552	0.106729	0.461079	1.55019
chr1-154406618-154407119	-2.08763	0.190977	-0.874614	-0.443601	1.00392	0.0929552	0.106729	0.461079	1.55019
chr11-126929663-126930164	-2.484	0.274903	0.26612	-0.427808	-0.266971	0.0531423	1.15843	0.529646	0.896535
chr11-126929663-126930164	-2.484	0.274903	0.26612	-0.427808	-0.266971	0.0531423	1.15843	0.529646	0.896535
chr7-30778748-30779249	-2.7355	0.232643	-0.0305857	-0.021457	0.509242	0.517607	0.305554	0.394866	0.827636
chr7-30778748-30779249	-2.7355	0.232643	-0.0305857	-0.021457	0.509242	0.517607	0.305554	0.394866	0.827636
chrX-132023511-132024012	-1.76246	-0.291029	-0.956104	-0.469526	-0.00700119	1.10351	0.368129	0.203483	1.811
chr12-129606385-129606886	-2.25993	-1.06425	0.0891623	0.54732	0.198505	0.68664	0.118185	0.337618	1.34675
chr12-129606385-129606886	-2.25993	-1.06425	0.0891623	0.54732	0.198505	0.68664	0.118185	0.337618	1.34675
chr6-85449603-85450104	-1.10907	-1.4951	0.59321	-1.27968	-0.117063	0.961442	0.394823	0.609182	1.44225
chr6-85449603-85450104	-1.10907	-1.4951	0.59321	-1.27968	-0.117063	0.961442	0.394823	0.609182	1.44225
chr6-85449603-85450104	-1.10907	-1.4951	0.59321	-1.27968	-0.117063	0.961442	0.394823	0.609182	1.44225
chr7-101969445-101969946	-1.44612	-0.700319	-0.348079	0.224581	-0.597207	-0.493465	1.35086	0.05563	1.95413
chr7-101969445-101969946	-1.44612	-0.700319	-0.348079	0.224581	-0.597207	-0.493465	1.35086	0.05563	1.95413
chr7-4809270-4809771	-1.28859	-0.269887	-0.105726	-0.803793	-0.254788	0.681606	-0.36318	-0.0342557	2.43862
chr7-4809270-4809771	-1.28859	-0.269887	-0.105726	-0.803793	-0.254788	0.681606	-0.36318	-0.0342557	2.43862
chr21-39799251-39799752	-1.88315	-0.346111	-0.979597	0.688433	1.03091	-0.412232	-0.301526	0.828205	1.37507
chr17-57572136-57572637	-1.80294	-1.24328	-0.593927	-0.0024281	0.357549	0.644709	0.174804	0.888169	1.57735
chr17-57572136-57572637	-1.80294	-1.24328	-0.593927	-0.0024281	0.357549	0.644709	0.174804	0.888169	1.57735
chr17-57572136-57572637	-1.80294	-1.24328	-0.593927	-0.0024281	0.357549	0.644709	0.174804	0.888169	1.57735
chr17-57572136-57572637	-1.80294	-1.24328	-0.593927	-0.0024281	0.357549	0.644709	0.174804	0.888169	1.57735
chr17-57572136-57572637	-1.80294	-1.24328	-0.593927	-0.0024281	0.357549	0.644709	0.174804	0.888169	1.57735
chr17-57572136-57572637	-1.80294	-1.24328	-0.593927	-0.0024281	0.357549	0.644709	0.174804	0.888169	1.57735
chr12-29159463-29159964	-2.34549	-0.172471	-0.513328	0.278486	-0.144811	0.889925	-0.124897	0.953619	1.17896
chr12-29159463-29159964	-2.34549	-0.172471	-0.513328	0.278486	-0.144811	0.889925	-0.124897	0.953619	1.17896
chr12-29159463-29159964	-2.34549	-0.172471	-0.513328	0.278486	-0.144811	0.889925	-0.124897	0.953619	1.17896
chr12-29159463-29159964	-2.34549	-0.172471	-0.513328	0.278486	-0.144811	0.889925	-0.124897	0.953619	1.17896
chr12-29159463-29159964	-2.34549	-0.172471	-0.513328	0.278486	-0.144811	0.889925	-0.124897	0.953619	1.17896
chr18-48073056-48073557	-2.58678	0.477955	-0.084036	-0.154087	0.178848	0.702993	-0.188865	0.582401	1.07157
chr18-48073056-48073557	-2.58678	0.477955	-0.084036	-0.154087	0.178848	0.702993	-0.188865	0.582401	1.07157
chr18-48073056-48073557	-2.58678	0.477955	-0.084036	-0.154087	0.178848	0.702993	-0.188865	0.582401	1.07157
chr18-48073056-48073557	-2.58678	0.477955	-0.084036	-0.154087	0.178848	0.702993	-0.188865	0.582401	1.07157
chr18-48073056-48073557	-2.58678	0.477955	-0.084036	-0.154087	0.178848	0.702993	-0.188865	0.582401	1.07157
chr18-48073056-48073557	-2.58678	0.477955	-0.084036	-0.154087	0.178848	0.702993	-0.188865	0.582401	1.07157
chr18-48073056-48073557	-2.58678	0.477955	-0.084036	-0.154087	0.178848	0.702993	-0.188865	0.582401	1.07157
chr18-48073056-48073557	-2.58678	0.477955	-0.084036	-0.154087	0.178848	0.702993	-0.188865	0.582401	1.07157
chr18-48073056-48073557	-2.58678	0.477955	-0.084036	-0.154087	0.178848	0.702993	-0.188865	0.582401	1.07157
chr18-48073056-48073557	-2.58678	0.477955	-0.084036	-0.154087	0.178848	0.702993	-0.188865	0.582401	1.07157
chr15-79157757-79158258	-1.58017	-0.192433	0.530309	-0.492592	-1.31183	0.423695	-0.171903	1.16684	1.62809
chr15-79157757-79158258	-1.58017	-0.192433	0.530309	-0.492592	-1.31183	0.423695	-0.171903	1.16684	1.62809
chr15-79157757-79158258	-1.58017	-0.192433	0.530309	-0.492592	-1.31183	0.423695	-0.171903	1.16684	1.62809
chr15-79157757-79158258	-1.58017	-0.192433	0.530309	-0.492592	-1.31183	0.423695	-0.171903	1.16684	1.62809
chr5-102865302-102865803	-2.11401	-0.518043	0.0450314	0.390696	0.0748791	-0.765576	0.819938	0.438771	1.62831
chr5-102865302-102865803	-2.11401	-0.518043	0.0450314	0.390696	0.0748791	-0.765576	0.819938	0.438771	1.62831
chr5-102865302-102865803	-2.11401	-0.518043	0.0450314	0.390696	0.0748791	-0.765576	0.819938	0.438771	1.62831
chr5-102865302-102865803	-2.11401	-0.518043	0.0450314	0.390696	0.0748791	-0.765576	0.819938	0.438771	1.62831
chr18-48343401-48343902	-1.53097	0.470336	-0.815543	-0.936612	-0.866571	0.667707	1.34043	0.334341	1.33688
chr18-48343401-48343902	-1.53097	0.470336	-0.815543	-0.936612	-0.866571	0.667707	1.34043	0.334341	1.33688
chr18-48343401-48343902	-1.53097	0.470336	-0.815543	-0.936612	-0.866571	0.667707	1.34043	0.334341	1.33688
chr18-48343401-48343902	-1.53097	0.470336	-0.815543	-0.936612	-0.866571	0.667707	1.34043	0.334341	1.33688
chr18-48343401-48343902	-1.53097	0.470336	-0.815543	-0.936612	-0.866571	0.667707	1.34043	0.334341	1.33688
chr17-66714824-66715325	-1.01366	-0.621727	-0.905093	0.118794	-0.237536	-0.680585	0.877411	0.128588	2.3338
chr17-66714824-66715325	-1.01366	-0.621727	-0.905093	0.118794	-0.237536	-0.680585	0.877411	0.128588	2.3338
chr17-66714824-66715325	-1.01366	-0.621727	-0.905093	0.118794	-0.237536	-0.680585	0.877411	0.128588	2.3338
chr17-66714824-66715325	-1.01366	-0.621727	-0.905093	0.118794	-0.237536	-0.680585	0.877411	0.128588	2.3338
chr8-101765227-101765728	-2.41514	-0.203084	-0.0892125	-0.356759	0.458771	0.828327	-0.220087	0.838543	1.15864
chr8-101765227-101765728	-2.41514	-0.203084	-0.0892125	-0.356759	0.458771	0.828327	-0.220087	0.838543	1.15864
chr8-101765227-101765728	-2.41514	-0.203084	-0.0892125	-0.356759	0.458771	0.828327	-0.220087	0.838543	1.15864
chr8-101765227-101765728	-2.41514	-0.203084	-0.0892125	-0.356759	0.458771	0.828327	-0.220087	0.838543	1.15864
chr8-101765227-101765728	-2.41514	-0.203084	-0.0892125	-0.356759	0.458771	0.828327	-0.220087	0.838543	1.15864
chr4-168831902-168832403	-2.40252	-0.638811	0.336063	-0.477787	0.346844	0.778094	0.221087	0.827263	1.00977
chr4-168831902-168832403	-2.40252	-0.638811	0.336063	-0.477787	0.346844	0.778094	0.221087	0.827263	1.00977
chr4-168831902-168832403	-2.40252	-0.638811	0.336063	-0.477787	0.346844	0.778094	0.221087	0.827263	1.00977
chr6-131305251-131305752	-1.4721	-0.38894	-0.900748	-0.149023	1.07964	0.111582	-0.72011	0.453237	1.98647
chr6-131305251-131305752	-1.4721	-0.38894	-0.900748	-0.149023	1.07964	0.111582	-0.72011	0.453237	1.98647
chrX-7815512-7816013	-1.99225	-1.05852	0.444629	0.336199	-0.433987	-0.0785947	1.07033	0.226075	1.48611
chrX-7815512-7816013	-1.99225	-1.05852	0.444629	0.336199	-0.433987	-0.0785947	1.07033	0.226075	1.48611
chrX-7815512-7816013	-1.99225	-1.05852	0.444629	0.336199	-0.433987	-0.0785947	1.07033	0.226075	1.48611
chrX-7815512-7816013	-1.99225	-1.05852	0.444629	0.336199	-0.433987	-0.0785947	1.07033	0.226075	1.48611
chr4-81612529-81613030	-1.98528	-0.193905	0.660438	-0.835793	-0.992923	0.56989	0.896322	0.977472	0.903779
chr4-81612529-81613030	-1.98528	-0.193905	0.660438	-0.835793	-0.992923	0.56989	0.896322	0.977472	0.903779
chr4-81612529-81613030	-1.98528	-0.193905	0.660438	-0.835793	-0.992923	0.56989	0.896322	0.977472	0.903779
chr4-81612529-81613030	-1.98528	-0.193905	0.660438	-0.835793	-0.992923	0.56989	0.896322	0.977472	0.903779
chr13-25873001-25873502	-1.96361	-0.713225	-0.0940631	-0.76277	-0.0866207	0.49548	0.620527	0.883945	1.62033
chr13-25873001-25873502	-1.96361	-0.713225	-0.0940631	-0.76277	-0.0866207	0.49548	0.620527	0.883945	1.62033
chr13-25873001-25873502	-1.96361	-0.713225	-0.0940631	-0.76277	-0.0866207	0.49548	0.620527	0.883945	1.62033
chr13-25873001-25873502	-1.96361	-0.713225	-0.0940631	-0.76277	-0.0866207	0.49548	0.620527	0.883945	1.62033
chr13-25873001-25873502	-1.96361	-0.713225	-0.0940631	-0.76277	-0.0866207	0.49548	0.620527	0.883945	1.62033
chr15-65368303-65368804	-2.56515	0.202757	0.45478	-0.242503	-0.453371	0.533882	0.404235	0.642235	1.02313
chr15-65368303-65368804	-2.56515	0.202757	0.45478	-0.242503	-0.453371	0.533882	0.404235	0.642235	1.02313
chr15-65368303-65368804	-2.56515	0.202757	0.45478	-0.242503	-0.453371	0.533882	0.404235	0.642235	1.02313
chr8-22549264-22549765	-2.56692	-0.239114	0.346917	-0.298605	0.761351	0.0148005	0.28073	0.71058	0.990263
chr8-22549264-22549765	-2.56692	-0.239114	0.346917	-0.298605	0.761351	0.0148005	0.28073	0.71058	0.990263
chr8-22549264-22549765	-2.56692	-0.239114	0.346917	-0.298605	0.761351	0.0148005	0.28073	0.71058	0.990263
chr8-22549264-22549765	-2.56692	-0.239114	0.346917	-0.298605	0.761351	0.0148005	0.28073	0.71058	0.990263
chr8-22549264-22549765	-2.56692	-0.239114	0.346917	-0.298605	0.761351	0.0148005	0.28073	0.71058	0.990263
chr8-41646419-41646920	-1.47994	0.00135361	-0.696285	-0.773341	-0.257966	1.07711	-0.428387	0.555398	2.00205
chr2-166177118-166177619	-2.26448	-0.872656	-0.322162	0.380634	0.597252	0.427342	0.0896251	0.543458	1.42099
chr9-79573110-79573611	-1.97036	-0.24604	-0.268506	0.122421	-0.357011	0.12917	-0.221548	0.764243	2.04763
chr9-79573110-79573611	-1.97036	-0.24604	-0.268506	0.122421	-0.357011	0.12917	-0.221548	0.764243	2.04763
chr18-23662850-23663351	-2.33128	-0.457959	-0.228008	0.458868	0.0511086	-0.292511	0.532856	0.858411	1.40851
chr18-23662850-23663351	-2.33128	-0.457959	-0.228008	0.458868	0.0511086	-0.292511	0.532856	0.858411	1.40851
chr15-63505252-63505753	-1.98416	-0.188539	-1.17878	0.130244	0.743035	0.0901035	0.14446	0.610433	1.6332
chr15-63505252-63505753	-1.98416	-0.188539	-1.17878	0.130244	0.743035	0.0901035	0.14446	0.610433	1.6332
chr1-204272128-204272629	-2.3721	-0.175878	0.275347	-0.392676	-0.525759	1.05812	0.352901	0.829556	0.950488
chr4-77183681-77184182	-2.49849	0.220795	-0.369678	-0.485426	0.287591	0.449891	0.494977	0.969075	0.931267
chr13-75481775-75482276	-2.39134	-0.345174	-0.441034	0.587217	0.0722728	0.487727	0.647928	-0.0175119	1.39992
chr13-75481775-75482276	-2.39134	-0.345174	-0.441034	0.587217	0.0722728	0.487727	0.647928	-0.0175119	1.39992
chr6-35688906-35689407	-1.27217	-0.14697	-0.560396	-0.469484	0.703576	0.81514	-1.52655	0.829911	1.62694
chr6-35688906-35689407	-1.27217	-0.14697	-0.560396	-0.469484	0.703576	0.81514	-1.52655	0.829911	1.62694
chr6-35688906-35689407	-1.27217	-0.14697	-0.560396	-0.469484	0.703576	0.81514	-1.52655	0.829911	1.62694
chr15-48646157-48646658	-2.56694	-0.0791838	0.419403	-0.0939314	-0.375399	0.650984	0.307749	0.708593	1.02873
chr15-48646157-48646658	-2.56694	-0.0791838	0.419403	-0.0939314	-0.375399	0.650984	0.307749	0.708593	1.02873
chr15-48646157-48646658	-2.56694	-0.0791838	0.419403	-0.0939314	-0.375399	0.650984	0.307749	0.708593	1.02873
chr18-32333956-32334457	-2.54324	-0.311963	0.64878	-0.0975374	-0.00196497	0.873941	-0.101412	0.931693	0.601706
chr11-10294763-10295264	-1.43129	-1.19578	-0.343868	-1.0868	0.588268	0.094433	0.916831	1.17814	1.28006
chr11-10294763-10295264	-1.43129	-1.19578	-0.343868	-1.0868	0.588268	0.094433	0.916831	1.17814	1.28006
chr12-26195301-26195802	-2.37651	-0.1295	-0.628842	0.150444	1.04292	0.774212	-0.279693	0.49415	0.952814
chr12-26195301-26195802	-2.37651	-0.1295	-0.628842	0.150444	1.04292	0.774212	-0.279693	0.49415	0.952814
chr7-72033065-72033566	-1.97296	-0.345238	-0.943302	0.410417	0.651273	-0.319053	0.253536	0.510625	1.75471
chr7-72033065-72033566	-1.97296	-0.345238	-0.943302	0.410417	0.651273	-0.319053	0.253536	0.510625	1.75471
chr7-72033065-72033566	-1.97296	-0.345238	-0.943302	0.410417	0.651273	-0.319053	0.253536	0.510625	1.75471
chr5-79689851-79690352	-1.96021	-0.813774	-0.548577	-0.415233	0.691788	0.461809	0.403811	0.461684	1.7187
chr9-116986187-116986688	-1.40668	-1.11052	-0.69545	0.423018	0.952264	-0.570509	0.294578	0.169694	1.9436
chr9-116986187-116986688	-1.40668	-1.11052	-0.69545	0.423018	0.952264	-0.570509	0.294578	0.169694	1.9436
chr9-116986187-116986688	-1.40668	-1.11052	-0.69545	0.423018	0.952264	-0.570509	0.294578	0.169694	1.9436
chr9-117315318-117315819	-1.61304	-0.924674	-0.503871	0.704433	0.744888	-0.614765	0.286854	-0.0233586	1.94354
chr8-8324923-8325424	-1.38062	0.00291089	-0.744964	-1.13002	-0.027354	0.429219	-0.088058	0.856785	2.0821
chr8-8324923-8325424	-1.38062	0.00291089	-0.744964	-1.13002	-0.027354	0.429219	-0.088058	0.856785	2.0821
chr4-148080033-148080534	-2.50414	0.156828	-0.447786	-0.225374	0.540817	0.391545	0.0882959	1.00928	0.990531
chr8-123160531-123161032	-2.07211	0.37228	-0.110757	-0.679355	-0.254922	0.227852	-0.252076	1.18509	1.58401
chr8-123160531-123161032	-2.07211	0.37228	-0.110757	-0.679355	-0.254922	0.227852	-0.252076	1.18509	1.58401
chr8-123160531-123161032	-2.07211	0.37228	-0.110757	-0.679355	-0.254922	0.227852	-0.252076	1.18509	1.58401
chr11-133227773-133228274	-1.41262	-1.34958	-1.14122	0.0624533	0.885389	1.16035	-0.0708719	0.945612	0.92049
chr11-133227773-133228274	-1.41262	-1.34958	-1.14122	0.0624533	0.885389	1.16035	-0.0708719	0.945612	0.92049
chr5-93607915-93608416	-1.24589	0.423727	-1.6228	-0.107969	0.168909	0.402347	0.691865	-0.604537	1.89434
chr4-74038539-74039040	-1.95054	0.0298821	-0.721317	-0.837136	-0.1998	0.73483	1.12032	0.424366	1.39939
chr4-74038539-74039040	-1.95054	0.0298821	-0.721317	-0.837136	-0.1998	0.73483	1.12032	0.424366	1.39939
chr4-74099050-74099551	-2.1889	-0.924461	0.0671345	0.0534423	-0.160252	0.794717	0.044382	1.08506	1.22888
chr20-41395593-41396094	-1.96741	-0.564579	0.142623	-0.0504742	-0.445816	1.1712	-0.574017	0.77738	1.51109
chr6-149032054-149032555	-1.62526	0.378216	-1.31057	-0.440197	0.593364	-0.283883	1.6333	-0.0413651	1.09639
chr2-102618824-102619325	-0.865202	-0.485612	-0.68715	-1.49614	0.0313512	-0.0306447	1.09871	0.464987	1.96969
chr2-102618824-102619325	-0.865202	-0.485612	-0.68715	-1.49614	0.0313512	-0.0306447	1.09871	0.464987	1.96969
chr9-122370965-122371466	-1.57807	-0.48648	-1.16824	-0.529734	0.522091	0.962003	-0.291884	1.1418	1.42852
chr9-122370965-122371466	-1.57807	-0.48648	-1.16824	-0.529734	0.522091	0.962003	-0.291884	1.1418	1.42852
chr12-15322159-15322660	-2.35023	-0.0236268	0.152921	-0.411977	-0.00164823	0.900566	0.363211	-0.151348	1.52213
chr12-15322159-15322660	-2.35023	-0.0236268	0.152921	-0.411977	-0.00164823	0.900566	0.363211	-0.151348	1.52213
chr12-15322159-15322660	-2.35023	-0.0236268	0.152921	-0.411977	-0.00164823	0.900566	0.363211	-0.151348	1.52213
chr19-32499591-32500092	-0.735938	-0.232677	-0.593449	-0.475156	-0.996638	0.858808	-0.812261	0.795916	2.19139
chr19-32499591-32500092	-0.735938	-0.232677	-0.593449	-0.475156	-0.996638	0.858808	-0.812261	0.795916	2.19139
chr15-52071725-52072226	-2.04107	-0.264285	0.268265	-0.256742	-0.893685	0.342187	0.129818	1.41559	1.29992
chr15-52071725-52072226	-2.04107	-0.264285	0.268265	-0.256742	-0.893685	0.342187	0.129818	1.41559	1.29992
chr12-111102098-111102599	-1.32127	-0.813242	-1.04245	0.393956	0.484458	-0.0579132	0.259783	-0.14485	2.24153
chr5-116573135-116573636	-1.45229	-0.35286	-1.39011	0.364706	0.846772	-0.316419	-0.0179449	0.38558	1.93256
chrX-118973549-118974050	-1.00848	-1.82169	-0.526134	-0.282966	0.430401	0.111485	0.296615	1.17704	1.62372
chr1-205073687-205074188	-1.65284	-0.112381	-0.386489	-0.673665	-0.373738	0.0988985	0.109964	0.781014	2.20924
chr1-205073687-205074188	-1.65284	-0.112381	-0.386489	-0.673665	-0.373738	0.0988985	0.109964	0.781014	2.20924
chr17-6654976-6655477	-0.962005	-0.883469	-0.535175	-0.49694	-0.432267	1.04845	-0.50786	0.5533	2.21596
chr17-66834919-66835420	0.0804737	-1.10436	-1.08961	-0.186485	-0.300094	-0.302696	0.614166	-0.154574	2.44318
chr7-36191438-36191939	-0.926201	-0.822947	-1.20706	-0.314764	-0.405058	0.486358	0.0521476	1.02863	2.10889
chr22-17788025-17788526	-1.69907	0.214304	-0.863354	-0.387444	-0.203365	0.357126	-0.347877	0.921547	2.00813
chr22-17788025-17788526	-1.69907	0.214304	-0.863354	-0.387444	-0.203365	0.357126	-0.347877	0.921547	2.00813
chr7-116672276-116672777	-2.60372	-0.0520109	0.352006	-0.25597	-0.0177417	0.542901	0.329676	0.559633	1.14523
chr9-17135306-17135807	-2.3423	0.139705	-0.744175	-0.144136	0.04577	0.422053	0.477521	0.749054	1.3965
chr7-116672841-116673342	-2.07344	-0.414889	0.102363	-0.312549	-0.571564	0.934843	-0.112677	0.899061	1.54885
chr22-44954455-44954956	-0.170286	-0.687148	-0.852812	-1.05226	0.367158	0.317092	-0.449189	0.0322257	2.49522
chr3-14862095-14862596	-0.188713	-1.05288	-0.283346	-0.547916	-1.24391	0.820484	-0.310901	0.623195	2.18399
chr2-1591999-1592500	-1.96772	-0.381465	-0.929006	0.226271	0.785539	0.962717	-0.678212	0.766719	1.21515
chr5-116576212-116576713	-1.99867	-0.0030255	-1.01386	-0.0167002	-0.19816	0.865493	-0.0502257	0.840297	1.57485
chr5-116576212-116576713	-1.99867	-0.0030255	-1.01386	-0.0167002	-0.19816	0.865493	-0.0502257	0.840297	1.57485
chr18-75139517-75140018	-1.24263	-0.801719	-0.241341	0.073531	-0.339371	-0.467936	0.0292014	0.509316	2.48094
chr17-69569176-69569677	-1.61823	0.000791416	-0.660992	-0.48463	-1.19439	1.31213	0.784824	1.25785	0.602642
chr17-69569176-69569677	-1.61823	0.000791416	-0.660992	-0.48463	-1.19439	1.31213	0.784824	1.25785	0.602642
chr9-95517654-95518155	-2.17815	-1.23863	0.445956	0.170237	0.0834014	0.133624	0.991917	0.46552	1.12613
chr6-110608184-110608685	-2.158	-0.489536	0.336651	-0.555646	-0.528555	0.240682	1.11184	0.916875	1.12569
chr13-114100167-114100668	-1.95891	-0.702432	0.207812	-1.02035	-0.059722	0.699638	1.01529	0.458068	1.36061
chr6-143652846-143653347	-1.90605	-0.273311	-0.76354	0.678247	0.596547	-0.182317	-0.54829	0.615141	1.78357
chr1-107755528-107756029	-2.069	-1.15467	0.525797	-0.0746224	-0.126595	0.630322	0.273056	0.438995	1.55671
chr1-107755528-107756029	-2.069	-1.15467	0.525797	-0.0746224	-0.126595	0.630322	0.273056	0.438995	1.55671
chr6-49550577-49551078	-1.93696	0.34481	-0.336995	0.190865	-0.856539	0.686692	-0.315082	0.335892	1.88732
chr7-122886774-122887275	-2.67137	-0.35572	0.345633	0.1848	0.23851	0.744926	0.420138	0.231954	0.861122
chr9-122375249-122375750	-1.33614	-1.57795	-0.870331	-0.140046	0.610531	0.68593	0.1447	1.24983	1.23348
chr14-32932854-32933355	-2.34478	-0.753068	0.0284696	-0.332921	0.355513	0.85092	0.320338	0.701755	1.17377
chr14-32932854-32933355	-2.34478	-0.753068	0.0284696	-0.332921	0.355513	0.85092	0.320338	0.701755	1.17377
chr5-112419061-112419562	-1.93655	-0.745715	0.400679	-0.471315	-0.26008	1.47682	-0.314852	1.27912	0.571894
chr14-32939787-32940288	-2.16002	0.268313	0.192937	-0.743243	-0.114575	0.874702	-0.532905	0.826484	1.3883
chr3-9776954-9777455	-0.75664	-1.89477	-0.88993	-0.0220844	0.193066	0.0788217	1.46991	0.609516	1.21212
chr3-50536943-50537444	-2.00133	-0.667084	0.449637	-0.214094	-0.587426	0.969752	-0.343605	1.32388	1.07027
chr11-17720971-17721472	-1.98299	-0.199667	-0.333356	-0.595967	-0.16009	0.385468	-0.0721762	1.42938	1.52939
chr22-45077387-45077888	-2.47646	-0.18463	0.328279	-0.56749	-0.0529174	0.795585	0.361059	0.790357	1.00622
chr11-22341552-22342053	-1.97092	0.288239	-0.268132	-0.478816	-1.05684	0.731982	0.707201	0.53238	1.51491
chr17-66754930-66755431	-2.34483	-0.222698	0.193903	-0.273731	0.100111	0.388087	-0.313152	1.12478	1.34753
chr17-66754930-66755431	-2.34483	-0.222698	0.193903	-0.273731	0.100111	0.388087	-0.313152	1.12478	1.34753
chr1-197915916-197916417	-2.11608	-0.303867	-0.384492	0.363859	-0.216505	0.523723	-0.454152	0.92321	1.66431
chr16-68355522-68356023	-0.336799	-1.58739	-0.532374	0.228442	-0.845827	0.378926	0.14679	0.298456	2.24978
chr10-117541457-117541958	-0.846904	-1.04036	0.67102	-1.24566	0.425804	-0.202877	0.239748	-0.208699	2.20793
chr1-15595216-15595717	-2.12081	-0.311335	-0.0908845	-0.873828	0.317412	1.10457	1.47774	0.299904	0.197228
chr1-15595216-15595717	-2.12081	-0.311335	-0.0908845	-0.873828	0.317412	1.10457	1.47774	0.299904	0.197228
chr11-120546747-120547248	1.29213	0.984171	0.553675	0.0863795	0.193992	-0.517885	0.408456	-0.768221	-2.2327
chr11-120546747-120547248	1.29213	0.984171	0.553675	0.0863795	0.193992	-0.517885	0.408456	-0.768221	-2.2327
chr11-120546747-120547248	1.29213	0.984171	0.553675	0.0863795	0.193992	-0.517885	0.408456	-0.768221	-2.2327
chr11-120546747-120547248	1.29213	0.984171	0.553675	0.0863795	0.193992	-0.517885	0.408456	-0.768221	-2.2327
chr11-120546747-120547248	1.29213	0.984171	0.553675	0.0863795	0.193992	-0.517885	0.408456	-0.768221	-2.2327
chr11-120546747-120547248	1.29213	0.984171	0.553675	0.0863795	0.193992	-0.517885	0.408456	-0.768221	-2.2327
chr11-120546747-120547248	1.29213	0.984171	0.553675	0.0863795	0.193992	-0.517885	0.408456	-0.768221	-2.2327
chr11-120546747-120547248	1.29213	0.984171	0.553675	0.0863795	0.193992	-0.517885	0.408456	-0.768221	-2.2327
chr11-120546747-120547248	1.29213	0.984171	0.553675	0.0863795	0.193992	-0.517885	0.408456	-0.768221	-2.2327
chr11-120546747-120547248	1.29213	0.984171	0.553675	0.0863795	0.193992	-0.517885	0.408456	-0.768221	-2.2327
chr11-120546747-120547248	1.29213	0.984171	0.553675	0.0863795	0.193992	-0.517885	0.408456	-0.768221	-2.2327
chr8-134540167-134540668	1.37712	0.0129377	0.11902	0.567119	0.930754	-0.274873	0.446504	-1.05327	-2.12532
chr6-138278377-138278878	1.96704	0.364013	0.469229	0.0949095	0.470331	-1.13928	-0.685845	0.122301	-1.6627
chr6-138278377-138278878	1.96704	0.364013	0.469229	0.0949095	0.470331	-1.13928	-0.685845	0.122301	-1.6627
chr6-138278377-138278878	1.96704	0.364013	0.469229	0.0949095	0.470331	-1.13928	-0.685845	0.122301	-1.6627
chr6-138278377-138278878	1.96704	0.364013	0.469229	0.0949095	0.470331	-1.13928	-0.685845	0.122301	-1.6627
chr6-138278377-138278878	1.96704	0.364013	0.469229	0.0949095	0.470331	-1.13928	-0.685845	0.122301	-1.6627
chr6-138278377-138278878	1.96704	0.364013	0.469229	0.0949095	0.470331	-1.13928	-0.685845	0.122301	-1.6627
chr6-138278377-138278878	1.96704	0.364013	0.469229	0.0949095	0.470331	-1.13928	-0.685845	0.122301	-1.6627
chr6-138278377-138278878	1.96704	0.364013	0.469229	0.0949095	0.470331	-1.13928	-0.685845	0.122301	-1.6627
chr6-138278377-138278878	1.96704	0.364013	0.469229	0.0949095	0.470331	-1.13928	-0.685845	0.122301	-1.6627
chr6-138278377-138278878	1.96704	0.364013	0.469229	0.0949095	0.470331	-1.13928	-0.685845	0.122301	-1.6627
chr12-52195116-52195617	2.10803	0.343645	0.988356	-0.125588	-0.800117	-0.077174	-0.20447	-0.752251	-1.48043
chr12-52195116-52195617	2.10803	0.343645	0.988356	-0.125588	-0.800117	-0.077174	-0.20447	-0.752251	-1.48043
chr12-52195116-52195617	2.10803	0.343645	0.988356	-0.125588	-0.800117	-0.077174	-0.20447	-0.752251	-1.48043
chr12-52195116-52195617	2.10803	0.343645	0.988356	-0.125588	-0.800117	-0.077174	-0.20447	-0.752251	-1.48043
chr12-52195116-52195617	2.10803	0.343645	0.988356	-0.125588	-0.800117	-0.077174	-0.20447	-0.752251	-1.48043
chr3-108461815-108462316	0.87325	1.19989	0.458967	0.23009	0.746066	-0.0558141	-0.936945	-0.274736	-2.24077
chr3-108461815-108462316	0.87325	1.19989	0.458967	0.23009	0.746066	-0.0558141	-0.936945	-0.274736	-2.24077
chr3-108461815-108462316	0.87325	1.19989	0.458967	0.23009	0.746066	-0.0558141	-0.936945	-0.274736	-2.24077
chr3-108461815-108462316	0.87325	1.19989	0.458967	0.23009	0.746066	-0.0558141	-0.936945	-0.274736	-2.24077
chr3-62369229-62369730	2.0462	0.000939588	0.90029	0.157946	0.302727	-1.17684	-0.317963	-0.423009	-1.49029
chr3-62369229-62369730	2.0462	0.000939588	0.90029	0.157946	0.302727	-1.17684	-0.317963	-0.423009	-1.49029
chr3-62369229-62369730	2.0462	0.000939588	0.90029	0.157946	0.302727	-1.17684	-0.317963	-0.423009	-1.49029
chr3-62369229-62369730	2.0462	0.000939588	0.90029	0.157946	0.302727	-1.17684	-0.317963	-0.423009	-1.49029
chr3-62369229-62369730	2.0462	0.000939588	0.90029	0.157946	0.302727	-1.17684	-0.317963	-0.423009	-1.49029
chr3-62369229-62369730	2.0462	0.000939588	0.90029	0.157946	0.302727	-1.17684	-0.317963	-0.423009	-1.49029
chr3-62369229-62369730	2.0462	0.000939588	0.90029	0.157946	0.302727	-1.17684	-0.317963	-0.423009	-1.49029
chr15-90960712-90961213	1.18807	0.825396	0.177246	1.21005	0.573994	-0.842856	-0.259646	-1.13664	-1.73561
chr15-90960712-90961213	1.18807	0.825396	0.177246	1.21005	0.573994	-0.842856	-0.259646	-1.13664	-1.73561
chr15-90960712-90961213	1.18807	0.825396	0.177246	1.21005	0.573994	-0.842856	-0.259646	-1.13664	-1.73561
chr15-90960712-90961213	1.18807	0.825396	0.177246	1.21005	0.573994	-0.842856	-0.259646	-1.13664	-1.73561
chr5-168334724-168335225	1.39569	0.773345	0.693003	-0.209377	0.077819	0.0849272	-0.0287594	-0.385074	-2.40157
chr5-168334724-168335225	1.39569	0.773345	0.693003	-0.209377	0.077819	0.0849272	-0.0287594	-0.385074	-2.40157
chr5-168334724-168335225	1.39569	0.773345	0.693003	-0.209377	0.077819	0.0849272	-0.0287594	-0.385074	-2.40157
chr4-17502226-17502727	0.93543	1.5607	0.681194	-0.10107	-0.372696	-0.575659	0.537675	-0.660872	-2.0047
chr4-17502226-17502727	0.93543	1.5607	0.681194	-0.10107	-0.372696	-0.575659	0.537675	-0.660872	-2.0047
chr4-17502226-17502727	0.93543	1.5607	0.681194	-0.10107	-0.372696	-0.575659	0.537675	-0.660872	-2.0047
chr4-17502226-17502727	0.93543	1.5607	0.681194	-0.10107	-0.372696	-0.575659	0.537675	-0.660872	-2.0047
chr4-17502226-17502727	0.93543	1.5607	0.681194	-0.10107	-0.372696	-0.575659	0.537675	-0.660872	-2.0047
chr4-17502226-17502727	0.93543	1.5607	0.681194	-0.10107	-0.372696	-0.575659	0.537675	-0.660872	-2.0047
chr4-17502226-17502727	0.93543	1.5607	0.681194	-0.10107	-0.372696	-0.575659	0.537675	-0.660872	-2.0047
chr4-17502226-17502727	0.93543	1.5607	0.681194	-0.10107	-0.372696	-0.575659	0.537675	-0.660872	-2.0047
chr4-17502226-17502727	0.93543	1.5607	0.681194	-0.10107	-0.372696	-0.575659	0.537675	-0.660872	-2.0047
chr4-17502226-17502727	0.93543	1.5607	0.681194	-0.10107	-0.372696	-0.575659	0.537675	-0.660872	-2.0047
chr4-17502226-17502727	0.93543	1.5607	0.681194	-0.10107	-0.372696	-0.575659	0.537675	-0.660872	-2.0047
chr4-17502226-17502727	0.93543	1.5607	0.681194	-0.10107	-0.372696	-0.575659	0.537675	-0.660872	-2.0047
chr19-46403960-46404461	2.14031	1.07249	-0.116811	-0.65707	0.466112	-1.18133	-0.228608	-0.89029	-0.604799
chr19-46403960-46404461	2.14031	1.07249	-0.116811	-0.65707	0.466112	-1.18133	-0.228608	-0.89029	-0.604799
chr19-46403960-46404461	2.14031	1.07249	-0.116811	-0.65707	0.466112	-1.18133	-0.228608	-0.89029	-0.604799
chr19-46403960-46404461	2.14031	1.07249	-0.116811	-0.65707	0.466112	-1.18133	-0.228608	-0.89029	-0.604799
chr17-73164930-73165431	1.40219	0.694004	0.0835185	0.501651	0.932573	-0.940125	0.214546	-1.04247	-1.84589
chr17-73164930-73165431	1.40219	0.694004	0.0835185	0.501651	0.932573	-0.940125	0.214546	-1.04247	-1.84589
chr17-73164930-73165431	1.40219	0.694004	0.0835185	0.501651	0.932573	-0.940125	0.214546	-1.04247	-1.84589
chr17-73164930-73165431	1.40219	0.694004	0.0835185	0.501651	0.932573	-0.940125	0.214546	-1.04247	-1.84589
chr17-73164930-73165431	1.40219	0.694004	0.0835185	0.501651	0.932573	-0.940125	0.214546	-1.04247	-1.84589
chr17-73164930-73165431	1.40219	0.694004	0.0835185	0.501651	0.932573	-0.940125	0.214546	-1.04247	-1.84589
chr17-73164930-73165431	1.40219	0.694004	0.0835185	0.501651	0.932573	-0.940125	0.214546	-1.04247	-1.84589
chr17-73164930-73165431	1.40219	0.694004	0.0835185	0.501651	0.932573	-0.940125	0.214546	-1.04247	-1.84589
chr17-73164930-73165431	1.40219	0.694004	0.0835185	0.501651	0.932573	-0.940125	0.214546	-1.04247	-1.84589
chr17-73164930-73165431	1.40219	0.694004	0.0835185	0.501651	0.932573	-0.940125	0.214546	-1.04247	-1.84589
chr11-94669130-94669631	2.12207	-0.563506	0.267987	0.130406	1.11671	-0.293429	-0.802344	-0.708277	-1.26961
chr11-94669130-94669631	2.12207	-0.563506	0.267987	0.130406	1.11671	-0.293429	-0.802344	-0.708277	-1.26961
chr11-94669130-94669631	2.12207	-0.563506	0.267987	0.130406	1.11671	-0.293429	-0.802344	-0.708277	-1.26961
chr11-94669130-94669631	2.12207	-0.563506	0.267987	0.130406	1.11671	-0.293429	-0.802344	-0.708277	-1.26961
chr11-94669130-94669631	2.12207	-0.563506	0.267987	0.130406	1.11671	-0.293429	-0.802344	-0.708277	-1.26961
chr11-94669130-94669631	2.12207	-0.563506	0.267987	0.130406	1.11671	-0.293429	-0.802344	-0.708277	-1.26961
chr11-94669130-94669631	2.12207	-0.563506	0.267987	0.130406	1.11671	-0.293429	-0.802344	-0.708277	-1.26961
chr11-94669130-94669631	2.12207	-0.563506	0.267987	0.130406	1.11671	-0.293429	-0.802344	-0.708277	-1.26961
chr11-94669130-94669631	2.12207	-0.563506	0.267987	0.130406	1.11671	-0.293429	-0.802344	-0.708277	-1.26961
chr8-133026000-133026501	1.20608	-0.00124425	0.355315	0.610251	0.0325098	0.100735	0.821936	-0.703935	-2.42165
chr8-133026000-133026501	1.20608	-0.00124425	0.355315	0.610251	0.0325098	0.100735	0.821936	-0.703935	-2.42165
chr8-133026000-133026501	1.20608	-0.00124425	0.355315	0.610251	0.0325098	0.100735	0.821936	-0.703935	-2.42165
chr8-133026000-133026501	1.20608	-0.00124425	0.355315	0.610251	0.0325098	0.100735	0.821936	-0.703935	-2.42165
chr8-133026000-133026501	1.20608	-0.00124425	0.355315	0.610251	0.0325098	0.100735	0.821936	-0.703935	-2.42165
chr8-133026000-133026501	1.20608	-0.00124425	0.355315	0.610251	0.0325098	0.100735	0.821936	-0.703935	-2.42165
chr5-129094493-129094994	1.85628	0.811637	0.549818	-0.370841	0.345246	-0.301423	-0.371061	-0.576616	-1.94304
chr5-129094493-129094994	1.85628	0.811637	0.549818	-0.370841	0.345246	-0.301423	-0.371061	-0.576616	-1.94304
chr5-129094493-129094994	1.85628	0.811637	0.549818	-0.370841	0.345246	-0.301423	-0.371061	-0.576616	-1.94304
chr5-129094493-129094994	1.85628	0.811637	0.549818	-0.370841	0.345246	-0.301423	-0.371061	-0.576616	-1.94304
chr5-129094493-129094994	1.85628	0.811637	0.549818	-0.370841	0.345246	-0.301423	-0.371061	-0.576616	-1.94304
chr5-129094493-129094994	1.85628	0.811637	0.549818	-0.370841	0.345246	-0.301423	-0.371061	-0.576616	-1.94304
chr5-129094493-129094994	1.85628	0.811637	0.549818	-0.370841	0.345246	-0.301423	-0.371061	-0.576616	-1.94304
chr3-37971584-37972085	2.13405	0.108391	-0.291277	0.441628	0.532656	-1.32289	0.271254	-0.555279	-1.31853
chr3-37971584-37972085	2.13405	0.108391	-0.291277	0.441628	0.532656	-1.32289	0.271254	-0.555279	-1.31853
chr3-37971584-37972085	2.13405	0.108391	-0.291277	0.441628	0.532656	-1.32289	0.271254	-0.555279	-1.31853
chr3-37971584-37972085	2.13405	0.108391	-0.291277	0.441628	0.532656	-1.32289	0.271254	-0.555279	-1.31853
chr3-37971584-37972085	2.13405	0.108391	-0.291277	0.441628	0.532656	-1.32289	0.271254	-0.555279	-1.31853
chr3-37971584-37972085	2.13405	0.108391	-0.291277	0.441628	0.532656	-1.32289	0.271254	-0.555279	-1.31853
chr3-37971584-37972085	2.13405	0.108391	-0.291277	0.441628	0.532656	-1.32289	0.271254	-0.555279	-1.31853
chr3-37971584-37972085	2.13405	0.108391	-0.291277	0.441628	0.532656	-1.32289	0.271254	-0.555279	-1.31853
chr9-89218123-89218624	1.55723	0.632629	1.19449	-0.486549	-1.09572	-0.434643	0.370694	-0.010635	-1.7275
chr9-89218123-89218624	1.55723	0.632629	1.19449	-0.486549	-1.09572	-0.434643	0.370694	-0.010635	-1.7275
chr9-89218123-89218624	1.55723	0.632629	1.19449	-0.486549	-1.09572	-0.434643	0.370694	-0.010635	-1.7275
chr9-89218123-89218624	1.55723	0.632629	1.19449	-0.486549	-1.09572	-0.434643	0.370694	-0.010635	-1.7275
chr9-89218123-89218624	1.55723	0.632629	1.19449	-0.486549	-1.09572	-0.434643	0.370694	-0.010635	-1.7275
chr9-89218123-89218624	1.55723	0.632629	1.19449	-0.486549	-1.09572	-0.434643	0.370694	-0.010635	-1.7275
chr19-46634281-46634782	1.71042	1.03516	0.259952	0.00183	-0.651418	0.0564657	-0.0633809	-0.240495	-2.10854
chr19-46634281-46634782	1.71042	1.03516	0.259952	0.00183	-0.651418	0.0564657	-0.0633809	-0.240495	-2.10854
chr19-46634281-46634782	1.71042	1.03516	0.259952	0.00183	-0.651418	0.0564657	-0.0633809	-0.240495	-2.10854
chr1-36931574-36932075	1.19459	0.855538	0.923413	-0.513719	0.204634	0.135466	0.352524	-1.04191	-2.11053
chr1-36931574-36932075	1.19459	0.855538	0.923413	-0.513719	0.204634	0.135466	0.352524	-1.04191	-2.11053
chr1-36931574-36932075	1.19459	0.855538	0.923413	-0.513719	0.204634	0.135466	0.352524	-1.04191	-2.11053
chr1-36931574-36932075	1.19459	0.855538	0.923413	-0.513719	0.204634	0.135466	0.352524	-1.04191	-2.11053
chr17-73068390-73068891	2.16981	0.572373	0.124831	0.130145	-0.0286208	-0.683091	0.193644	-0.818873	-1.66022
chr17-73068390-73068891	2.16981	0.572373	0.124831	0.130145	-0.0286208	-0.683091	0.193644	-0.818873	-1.66022
chr17-73068390-73068891	2.16981	0.572373	0.124831	0.130145	-0.0286208	-0.683091	0.193644	-0.818873	-1.66022
chr17-73068390-73068891	2.16981	0.572373	0.124831	0.130145	-0.0286208	-0.683091	0.193644	-0.818873	-1.66022
chr17-73068390-73068891	2.16981	0.572373	0.124831	0.130145	-0.0286208	-0.683091	0.193644	-0.818873	-1.66022
chr17-73068390-73068891	2.16981	0.572373	0.124831	0.130145	-0.0286208	-0.683091	0.193644	-0.818873	-1.66022
chr17-73068390-73068891	2.16981	0.572373	0.124831	0.130145	-0.0286208	-0.683091	0.193644	-0.818873	-1.66022
chr17-73068390-73068891	2.16981	0.572373	0.124831	0.130145	-0.0286208	-0.683091	0.193644	-0.818873	-1.66022
chr17-73068390-73068891	2.16981	0.572373	0.124831	0.130145	-0.0286208	-0.683091	0.193644	-0.818873	-1.66022
chr17-73068390-73068891	2.16981	0.572373	0.124831	0.130145	-0.0286208	-0.683091	0.193644	-0.818873	-1.66022
chr6-106974598-106975099	2.26884	0.475775	0.30082	-0.248851	-0.170825	-0.201956	0.0878424	-0.908151	-1.60349
chr6-106974598-106975099	2.26884	0.475775	0.30082	-0.248851	-0.170825	-0.201956	0.0878424	-0.908151	-1.60349
chr6-106974598-106975099	2.26884	0.475775	0.30082	-0.248851	-0.170825	-0.201956	0.0878424	-0.908151	-1.60349
chr2-28695374-28695875	1.74585	1.41103	0.489653	-0.91986	-0.607556	-0.26541	0.0583571	-0.406426	-1.50564
chr2-28695374-28695875	1.74585	1.41103	0.489653	-0.91986	-0.607556	-0.26541	0.0583571	-0.406426	-1.50564
chr2-28695374-28695875	1.74585	1.41103	0.489653	-0.91986	-0.607556	-0.26541	0.0583571	-0.406426	-1.50564
chr2-28695374-28695875	1.74585	1.41103	0.489653	-0.91986	-0.607556	-0.26541	0.0583571	-0.406426	-1.50564
chr2-28695374-28695875	1.74585	1.41103	0.489653	-0.91986	-0.607556	-0.26541	0.0583571	-0.406426	-1.50564
chr2-28695374-28695875	1.74585	1.41103	0.489653	-0.91986	-0.607556	-0.26541	0.0583571	-0.406426	-1.50564
chr2-28695374-28695875	1.74585	1.41103	0.489653	-0.91986	-0.607556	-0.26541	0.0583571	-0.406426	-1.50564
chr2-28695374-28695875	1.74585	1.41103	0.489653	-0.91986	-0.607556	-0.26541	0.0583571	-0.406426	-1.50564
chr2-28695374-28695875	1.74585	1.41103	0.489653	-0.91986	-0.607556	-0.26541	0.0583571	-0.406426	-1.50564
chr2-28695374-28695875	1.74585	1.41103	0.489653	-0.91986	-0.607556	-0.26541	0.0583571	-0.406426	-1.50564
chr2-28695374-28695875	1.74585	1.41103	0.489653	-0.91986	-0.607556	-0.26541	0.0583571	-0.406426	-1.50564
chr2-28695374-28695875	1.74585	1.41103	0.489653	-0.91986	-0.607556	-0.26541	0.0583571	-0.406426	-1.50564
chr15-68552498-68552999	2.06839	0.54616	0.353128	-0.242538	-0.359274	-0.392506	0.513648	-0.695601	-1.7914
chr15-68552498-68552999	2.06839	0.54616	0.353128	-0.242538	-0.359274	-0.392506	0.513648	-0.695601	-1.7914
chr15-68552498-68552999	2.06839	0.54616	0.353128	-0.242538	-0.359274	-0.392506	0.513648	-0.695601	-1.7914
chr19-18629236-18629737	2.18303	-0.0802811	0.701727	-0.624207	-0.313037	0.110394	0.371522	-0.763224	-1.58593
chr19-18629236-18629737	2.18303	-0.0802811	0.701727	-0.624207	-0.313037	0.110394	0.371522	-0.763224	-1.58593
chr19-18629236-18629737	2.18303	-0.0802811	0.701727	-0.624207	-0.313037	0.110394	0.371522	-0.763224	-1.58593
chr19-18629236-18629737	2.18303	-0.0802811	0.701727	-0.624207	-0.313037	0.110394	0.371522	-0.763224	-1.58593
chr19-18629236-18629737	2.18303	-0.0802811	0.701727	-0.624207	-0.313037	0.110394	0.371522	-0.763224	-1.58593
chr19-18629236-18629737	2.18303	-0.0802811	0.701727	-0.624207	-0.313037	0.110394	0.371522	-0.763224	-1.58593
chr19-18629236-18629737	2.18303	-0.0802811	0.701727	-0.624207	-0.313037	0.110394	0.371522	-0.763224	-1.58593
chr19-18629236-18629737	2.18303	-0.0802811	0.701727	-0.624207	-0.313037	0.110394	0.371522	-0.763224	-1.58593
chr1-155012137-155012638	1.16151	0.588157	1.10571	-0.249029	-0.240915	0.824418	-0.491475	-0.512372	-2.186
chr1-155012137-155012638	1.16151	0.588157	1.10571	-0.249029	-0.240915	0.824418	-0.491475	-0.512372	-2.186
chr1-155012137-155012638	1.16151	0.588157	1.10571	-0.249029	-0.240915	0.824418	-0.491475	-0.512372	-2.186
chr1-155012137-155012638	1.16151	0.588157	1.10571	-0.249029	-0.240915	0.824418	-0.491475	-0.512372	-2.186
chr1-155012137-155012638	1.16151	0.588157	1.10571	-0.249029	-0.240915	0.824418	-0.491475	-0.512372	-2.186
chr1-226550000-226550501	1.23833	1.04676	0.620723	0.266511	0.244904	-0.138159	-0.589131	-0.377883	-2.31205
chr1-226550000-226550501	1.23833	1.04676	0.620723	0.266511	0.244904	-0.138159	-0.589131	-0.377883	-2.31205
chr1-226550000-226550501	1.23833	1.04676	0.620723	0.266511	0.244904	-0.138159	-0.589131	-0.377883	-2.31205
chr1-226550000-226550501	1.23833	1.04676	0.620723	0.266511	0.244904	-0.138159	-0.589131	-0.377883	-2.31205
chr1-226550000-226550501	1.23833	1.04676	0.620723	0.266511	0.244904	-0.138159	-0.589131	-0.377883	-2.31205
chr1-226550000-226550501	1.23833	1.04676	0.620723	0.266511	0.244904	-0.138159	-0.589131	-0.377883	-2.31205
chr1-226550000-226550501	1.23833	1.04676	0.620723	0.266511	0.244904	-0.138159	-0.589131	-0.377883	-2.31205
chr1-226550000-226550501	1.23833	1.04676	0.620723	0.266511	0.244904	-0.138159	-0.589131	-0.377883	-2.31205
chr1-226550000-226550501	1.23833	1.04676	0.620723	0.266511	0.244904	-0.138159	-0.589131	-0.377883	-2.31205
chr1-226550000-226550501	1.23833	1.04676	0.620723	0.266511	0.244904	-0.138159	-0.589131	-0.377883	-2.31205
chr1-32062569-32063070	2.09095	0.665745	0.475011	-0.746189	-0.65756	-0.115039	0.562955	-0.979879	-1.29599
chr1-32062569-32063070	2.09095	0.665745	0.475011	-0.746189	-0.65756	-0.115039	0.562955	-0.979879	-1.29599
chr1-32062569-32063070	2.09095	0.665745	0.475011	-0.746189	-0.65756	-0.115039	0.562955	-0.979879	-1.29599
chr1-32062569-32063070	2.09095	0.665745	0.475011	-0.746189	-0.65756	-0.115039	0.562955	-0.979879	-1.29599
chr1-32062569-32063070	2.09095	0.665745	0.475011	-0.746189	-0.65756	-0.115039	0.562955	-0.979879	-1.29599
chr1-32062569-32063070	2.09095	0.665745	0.475011	-0.746189	-0.65756	-0.115039	0.562955	-0.979879	-1.29599
chr1-32062569-32063070	2.09095	0.665745	0.475011	-0.746189	-0.65756	-0.115039	0.562955	-0.979879	-1.29599
chr1-32062569-32063070	2.09095	0.665745	0.475011	-0.746189	-0.65756	-0.115039	0.562955	-0.979879	-1.29599
chr1-32062569-32063070	2.09095	0.665745	0.475011	-0.746189	-0.65756	-0.115039	0.562955	-0.979879	-1.29599
chr1-32062569-32063070	2.09095	0.665745	0.475011	-0.746189	-0.65756	-0.115039	0.562955	-0.979879	-1.29599
chr1-32062569-32063070	2.09095	0.665745	0.475011	-0.746189	-0.65756	-0.115039	0.562955	-0.979879	-1.29599
chr1-32062569-32063070	2.09095	0.665745	0.475011	-0.746189	-0.65756	-0.115039	0.562955	-0.979879	-1.29599
chr1-32062569-32063070	2.09095	0.665745	0.475011	-0.746189	-0.65756	-0.115039	0.562955	-0.979879	-1.29599
chr1-32062569-32063070	2.09095	0.665745	0.475011	-0.746189	-0.65756	-0.115039	0.562955	-0.979879	-1.29599
chr1-32062569-32063070	2.09095	0.665745	0.475011	-0.746189	-0.65756	-0.115039	0.562955	-0.979879	-1.29599
chr1-32062569-32063070	2.09095	0.665745	0.475011	-0.746189	-0.65756	-0.115039	0.562955	-0.979879	-1.29599
chr1-32062569-32063070	2.09095	0.665745	0.475011	-0.746189	-0.65756	-0.115039	0.562955	-0.979879	-1.29599
chr1-32062569-32063070	2.09095	0.665745	0.475011	-0.746189	-0.65756	-0.115039	0.562955	-0.979879	-1.29599
chr1-32062569-32063070	2.09095	0.665745	0.475011	-0.746189	-0.65756	-0.115039	0.562955	-0.979879	-1.29599
chr1-32062569-32063070	2.09095	0.665745	0.475011	-0.746189	-0.65756	-0.115039	0.562955	-0.979879	-1.29599
chr1-32062569-32063070	2.09095	0.665745	0.475011	-0.746189	-0.65756	-0.115039	0.562955	-0.979879	-1.29599
chr1-32062569-32063070	2.09095	0.665745	0.475011	-0.746189	-0.65756	-0.115039	0.562955	-0.979879	-1.29599
chr1-32062569-32063070	2.09095	0.665745	0.475011	-0.746189	-0.65756	-0.115039	0.562955	-0.979879	-1.29599
chr1-32062569-32063070	2.09095	0.665745	0.475011	-0.746189	-0.65756	-0.115039	0.562955	-0.979879	-1.29599
chr1-32062569-32063070	2.09095	0.665745	0.475011	-0.746189	-0.65756	-0.115039	0.562955	-0.979879	-1.29599
chr1-32062569-32063070	2.09095	0.665745	0.475011	-0.746189	-0.65756	-0.115039	0.562955	-0.979879	-1.29599
chr10-79179465-79179966	2.00057	0.861512	0.433867	-0.317582	-0.265778	0.030558	-0.236061	-0.663473	-1.84361
chr10-79179465-79179966	2.00057	0.861512	0.433867	-0.317582	-0.265778	0.030558	-0.236061	-0.663473	-1.84361
chr10-79179465-79179966	2.00057	0.861512	0.433867	-0.317582	-0.265778	0.030558	-0.236061	-0.663473	-1.84361
chr10-79179465-79179966	2.00057	0.861512	0.433867	-0.317582	-0.265778	0.030558	-0.236061	-0.663473	-1.84361
chr10-79179465-79179966	2.00057	0.861512	0.433867	-0.317582	-0.265778	0.030558	-0.236061	-0.663473	-1.84361
chr10-79178859-79179360	0.822042	1.30566	0.25937	-0.110346	0.726746	0.098209	-0.0915386	-0.649673	-2.36047
chr10-79178859-79179360	0.822042	1.30566	0.25937	-0.110346	0.726746	0.098209	-0.0915386	-0.649673	-2.36047
chr10-79178859-79179360	0.822042	1.30566	0.25937	-0.110346	0.726746	0.098209	-0.0915386	-0.649673	-2.36047
chr19-4620788-4621289	1.25841	0.933091	0.37811	-0.323609	0.320291	-0.570069	0.910204	-0.813548	-2.09288
chr19-4620788-4621289	1.25841	0.933091	0.37811	-0.323609	0.320291	-0.570069	0.910204	-0.813548	-2.09288
chr10-125640750-125641251	1.10235	0.985684	0.799595	-0.170115	-0.644294	0.115295	0.0462902	0.150913	-2.38572
chr10-125640750-125641251	1.10235	0.985684	0.799595	-0.170115	-0.644294	0.115295	0.0462902	0.150913	-2.38572
chr10-125640750-125641251	1.10235	0.985684	0.799595	-0.170115	-0.644294	0.115295	0.0462902	0.150913	-2.38572
chr10-125640750-125641251	1.10235	0.985684	0.799595	-0.170115	-0.644294	0.115295	0.0462902	0.150913	-2.38572
chr10-125640750-125641251	1.10235	0.985684	0.799595	-0.170115	-0.644294	0.115295	0.0462902	0.150913	-2.38572
chr10-125640750-125641251	1.10235	0.985684	0.799595	-0.170115	-0.644294	0.115295	0.0462902	0.150913	-2.38572
chr10-125640750-125641251	1.10235	0.985684	0.799595	-0.170115	-0.644294	0.115295	0.0462902	0.150913	-2.38572
chr10-125640750-125641251	1.10235	0.985684	0.799595	-0.170115	-0.644294	0.115295	0.0462902	0.150913	-2.38572
chr1-43147621-43148122	1.50679	0.654231	0.62914	0.306905	-1.43421	-0.0847651	0.478487	-0.190524	-1.86605
chr1-43147621-43148122	1.50679	0.654231	0.62914	0.306905	-1.43421	-0.0847651	0.478487	-0.190524	-1.86605
chr1-43147621-43148122	1.50679	0.654231	0.62914	0.306905	-1.43421	-0.0847651	0.478487	-0.190524	-1.86605
chr1-43147621-43148122	1.50679	0.654231	0.62914	0.306905	-1.43421	-0.0847651	0.478487	-0.190524	-1.86605
chr3-128041518-128042019	1.96491	0.477686	-0.0323596	0.271417	-0.325517	-0.81194	0.773115	-0.530825	-1.78649
chr3-128041518-128042019	1.96491	0.477686	-0.0323596	0.271417	-0.325517	-0.81194	0.773115	-0.530825	-1.78649
chr3-128041518-128042019	1.96491	0.477686	-0.0323596	0.271417	-0.325517	-0.81194	0.773115	-0.530825	-1.78649
chr3-128041518-128042019	1.96491	0.477686	-0.0323596	0.271417	-0.325517	-0.81194	0.773115	-0.530825	-1.78649
chr19-57441153-57441654	0.439334	1.42915	1.15046	0.386954	-0.502996	0.186613	-0.625547	-0.344138	-2.11983
chr19-57441153-57441654	0.439334	1.42915	1.15046	0.386954	-0.502996	0.186613	-0.625547	-0.344138	-2.11983
chr19-57441153-57441654	0.439334	1.42915	1.15046	0.386954	-0.502996	0.186613	-0.625547	-0.344138	-2.11983
chr19-57441153-57441654	0.439334	1.42915	1.15046	0.386954	-0.502996	0.186613	-0.625547	-0.344138	-2.11983
chr19-57441153-57441654	0.439334	1.42915	1.15046	0.386954	-0.502996	0.186613	-0.625547	-0.344138	-2.11983
chr19-57441153-57441654	0.439334	1.42915	1.15046	0.386954	-0.502996	0.186613	-0.625547	-0.344138	-2.11983
chr19-57441153-57441654	0.439334	1.42915	1.15046	0.386954	-0.502996	0.186613	-0.625547	-0.344138	-2.11983
chr19-57441153-57441654	0.439334	1.42915	1.15046	0.386954	-0.502996	0.186613	-0.625547	-0.344138	-2.11983
chr19-57441153-57441654	0.439334	1.42915	1.15046	0.386954	-0.502996	0.186613	-0.625547	-0.344138	-2.11983
chr19-57441153-57441654	0.439334	1.42915	1.15046	0.386954	-0.502996	0.186613	-0.625547	-0.344138	-2.11983
chr19-57441153-57441654	0.439334	1.42915	1.15046	0.386954	-0.502996	0.186613	-0.625547	-0.344138	-2.11983
chr19-57441153-57441654	0.439334	1.42915	1.15046	0.386954	-0.502996	0.186613	-0.625547	-0.344138	-2.11983
chr19-57441153-57441654	0.439334	1.42915	1.15046	0.386954	-0.502996	0.186613	-0.625547	-0.344138	-2.11983
chr19-57441153-57441654	0.439334	1.42915	1.15046	0.386954	-0.502996	0.186613	-0.625547	-0.344138	-2.11983
chr19-57441153-57441654	0.439334	1.42915	1.15046	0.386954	-0.502996	0.186613	-0.625547	-0.344138	-2.11983
chr19-57441153-57441654	0.439334	1.42915	1.15046	0.386954	-0.502996	0.186613	-0.625547	-0.344138	-2.11983
chr19-57441153-57441654	0.439334	1.42915	1.15046	0.386954	-0.502996	0.186613	-0.625547	-0.344138	-2.11983
chr19-57441153-57441654	0.439334	1.42915	1.15046	0.386954	-0.502996	0.186613	-0.625547	-0.344138	-2.11983
chr19-57441153-57441654	0.439334	1.42915	1.15046	0.386954	-0.502996	0.186613	-0.625547	-0.344138	-2.11983
chr19-57441153-57441654	0.439334	1.42915	1.15046	0.386954	-0.502996	0.186613	-0.625547	-0.344138	-2.11983
chr19-57441153-57441654	0.439334	1.42915	1.15046	0.386954	-0.502996	0.186613	-0.625547	-0.344138	-2.11983
chr19-57441153-57441654	0.439334	1.42915	1.15046	0.386954	-0.502996	0.186613	-0.625547	-0.344138	-2.11983
chr19-57441153-57441654	0.439334	1.42915	1.15046	0.386954	-0.502996	0.186613	-0.625547	-0.344138	-2.11983
chr19-57441153-57441654	0.439334	1.42915	1.15046	0.386954	-0.502996	0.186613	-0.625547	-0.344138	-2.11983
chr19-57441153-57441654	0.439334	1.42915	1.15046	0.386954	-0.502996	0.186613	-0.625547	-0.344138	-2.11983
chr19-57441153-57441654	0.439334	1.42915	1.15046	0.386954	-0.502996	0.186613	-0.625547	-0.344138	-2.11983
chr12-113119979-113120480	1.75719	0.301562	0.943735	-0.536709	-0.283624	0.368585	0.165776	-0.762788	-1.95372
chr12-113119979-113120480	1.75719	0.301562	0.943735	-0.536709	-0.283624	0.368585	0.165776	-0.762788	-1.95372
chr12-113119979-113120480	1.75719	0.301562	0.943735	-0.536709	-0.283624	0.368585	0.165776	-0.762788	-1.95372
chr12-113119979-113120480	1.75719	0.301562	0.943735	-0.536709	-0.283624	0.368585	0.165776	-0.762788	-1.95372
chr12-113119979-113120480	1.75719	0.301562	0.943735	-0.536709	-0.283624	0.368585	0.165776	-0.762788	-1.95372
chr12-113119979-113120480	1.75719	0.301562	0.943735	-0.536709	-0.283624	0.368585	0.165776	-0.762788	-1.95372
chr12-113119979-113120480	1.75719	0.301562	0.943735	-0.536709	-0.283624	0.368585	0.165776	-0.762788	-1.95372
chr12-113119979-113120480	1.75719	0.301562	0.943735	-0.536709	-0.283624	0.368585	0.165776	-0.762788	-1.95372
chr12-113136304-113136805	1.89033	0.23443	1.01164	0.0942079	-0.275902	-0.479996	-0.179899	-0.320528	-1.97428
chr12-113136304-113136805	1.89033	0.23443	1.01164	0.0942079	-0.275902	-0.479996	-0.179899	-0.320528	-1.97428
chr12-113136304-113136805	1.89033	0.23443	1.01164	0.0942079	-0.275902	-0.479996	-0.179899	-0.320528	-1.97428
chr12-113136304-113136805	1.89033	0.23443	1.01164	0.0942079	-0.275902	-0.479996	-0.179899	-0.320528	-1.97428
chr1-9690715-9691216	1.10451	0.499127	0.619328	-0.07643	0.329898	0.429709	-0.354722	0.0409685	-2.5924
chr1-9690715-9691216	1.10451	0.499127	0.619328	-0.07643	0.329898	0.429709	-0.354722	0.0409685	-2.5924
chr1-9690715-9691216	1.10451	0.499127	0.619328	-0.07643	0.329898	0.429709	-0.354722	0.0409685	-2.5924
chr1-9690715-9691216	1.10451	0.499127	0.619328	-0.07643	0.329898	0.429709	-0.354722	0.0409685	-2.5924
chr1-9690715-9691216	1.10451	0.499127	0.619328	-0.07643	0.329898	0.429709	-0.354722	0.0409685	-2.5924
chr1-9690715-9691216	1.10451	0.499127	0.619328	-0.07643	0.329898	0.429709	-0.354722	0.0409685	-2.5924
chr1-9690715-9691216	1.10451	0.499127	0.619328	-0.07643	0.329898	0.429709	-0.354722	0.0409685	-2.5924
chr1-9690715-9691216	1.10451	0.499127	0.619328	-0.07643	0.329898	0.429709	-0.354722	0.0409685	-2.5924
chr11-117366923-117367424	1.06664	0.783657	1.07548	-0.0768652	-0.168899	0.066949	0.445838	-0.981247	-2.21155
chr11-117366923-117367424	1.06664	0.783657	1.07548	-0.0768652	-0.168899	0.066949	0.445838	-0.981247	-2.21155
chr11-117366923-117367424	1.06664	0.783657	1.07548	-0.0768652	-0.168899	0.066949	0.445838	-0.981247	-2.21155
chr11-117366923-117367424	1.06664	0.783657	1.07548	-0.0768652	-0.168899	0.066949	0.445838	-0.981247	-2.21155
chr11-117366923-117367424	1.06664	0.783657	1.07548	-0.0768652	-0.168899	0.066949	0.445838	-0.981247	-2.21155
chr11-117366923-117367424	1.06664	0.783657	1.07548	-0.0768652	-0.168899	0.066949	0.445838	-0.981247	-2.21155
chr15-40293960-40294461	1.12646	0.732181	0.986961	-0.341023	-1.11344	0.749345	0.102803	-0.179139	-2.06414
chr15-40293960-40294461	1.12646	0.732181	0.986961	-0.341023	-1.11344	0.749345	0.102803	-0.179139	-2.06414
chr15-40293960-40294461	1.12646	0.732181	0.986961	-0.341023	-1.11344	0.749345	0.102803	-0.179139	-2.06414
chr15-40293960-40294461	1.12646	0.732181	0.986961	-0.341023	-1.11344	0.749345	0.102803	-0.179139	-2.06414
chr15-40293960-40294461	1.12646	0.732181	0.986961	-0.341023	-1.11344	0.749345	0.102803	-0.179139	-2.06414
chr15-40293960-40294461	1.12646	0.732181	0.986961	-0.341023	-1.11344	0.749345	0.102803	-0.179139	-2.06414
chr15-40293960-40294461	1.12646	0.732181	0.986961	-0.341023	-1.11344	0.749345	0.102803	-0.179139	-2.06414
chr15-40293960-40294461	1.12646	0.732181	0.986961	-0.341023	-1.11344	0.749345	0.102803	-0.179139	-2.06414
chr15-40293960-40294461	1.12646	0.732181	0.986961	-0.341023	-1.11344	0.749345	0.102803	-0.179139	-2.06414
chr15-40293960-40294461	1.12646	0.732181	0.986961	-0.341023	-1.11344	0.749345	0.102803	-0.179139	-2.06414
chr15-40293960-40294461	1.12646	0.732181	0.986961	-0.341023	-1.11344	0.749345	0.102803	-0.179139	-2.06414
chr15-40293960-40294461	1.12646	0.732181	0.986961	-0.341023	-1.11344	0.749345	0.102803	-0.179139	-2.06414
chr15-40293960-40294461	1.12646	0.732181	0.986961	-0.341023	-1.11344	0.749345	0.102803	-0.179139	-2.06414
chr6-37451536-37452037	1.25833	0.773571	1.13581	-0.172157	-0.341073	0.00930532	-0.00580793	-0.367319	-2.29066
chr6-37451536-37452037	1.25833	0.773571	1.13581	-0.172157	-0.341073	0.00930532	-0.00580793	-0.367319	-2.29066
chr6-37451536-37452037	1.25833	0.773571	1.13581	-0.172157	-0.341073	0.00930532	-0.00580793	-0.367319	-2.29066
chr6-37451536-37452037	1.25833	0.773571	1.13581	-0.172157	-0.341073	0.00930532	-0.00580793	-0.367319	-2.29066
chr6-37451536-37452037	1.25833	0.773571	1.13581	-0.172157	-0.341073	0.00930532	-0.00580793	-0.367319	-2.29066
chr6-37451536-37452037	1.25833	0.773571	1.13581	-0.172157	-0.341073	0.00930532	-0.00580793	-0.367319	-2.29066
chr6-37451536-37452037	1.25833	0.773571	1.13581	-0.172157	-0.341073	0.00930532	-0.00580793	-0.367319	-2.29066
chr6-37451536-37452037	1.25833	0.773571	1.13581	-0.172157	-0.341073	0.00930532	-0.00580793	-0.367319	-2.29066
chr6-37451536-37452037	1.25833	0.773571	1.13581	-0.172157	-0.341073	0.00930532	-0.00580793	-0.367319	-2.29066
chr22-42388507-42389008	1.08594	0.254241	1.04998	-0.150142	-0.131937	-0.0185432	0.804205	-0.503551	-2.3902
chr22-42388507-42389008	1.08594	0.254241	1.04998	-0.150142	-0.131937	-0.0185432	0.804205	-0.503551	-2.3902
chr22-42388507-42389008	1.08594	0.254241	1.04998	-0.150142	-0.131937	-0.0185432	0.804205	-0.503551	-2.3902
chr22-42388507-42389008	1.08594	0.254241	1.04998	-0.150142	-0.131937	-0.0185432	0.804205	-0.503551	-2.3902
chr22-42388507-42389008	1.08594	0.254241	1.04998	-0.150142	-0.131937	-0.0185432	0.804205	-0.503551	-2.3902
chr22-42388507-42389008	1.08594	0.254241	1.04998	-0.150142	-0.131937	-0.0185432	0.804205	-0.503551	-2.3902
chr22-42388507-42389008	1.08594	0.254241	1.04998	-0.150142	-0.131937	-0.0185432	0.804205	-0.503551	-2.3902
chr22-42388507-42389008	1.08594	0.254241	1.04998	-0.150142	-0.131937	-0.0185432	0.804205	-0.503551	-2.3902
chr22-42388507-42389008	1.08594	0.254241	1.04998	-0.150142	-0.131937	-0.0185432	0.804205	-0.503551	-2.3902
chr22-42388507-42389008	1.08594	0.254241	1.04998	-0.150142	-0.131937	-0.0185432	0.804205	-0.503551	-2.3902
chr19-861782-862283	2.01468	0.519472	0.838238	-0.0310376	-1.57153	0.141609	-0.863662	-0.221386	-0.826389
chr19-861782-862283	2.01468	0.519472	0.838238	-0.0310376	-1.57153	0.141609	-0.863662	-0.221386	-0.826389
chr19-861782-862283	2.01468	0.519472	0.838238	-0.0310376	-1.57153	0.141609	-0.863662	-0.221386	-0.826389
chr19-861782-862283	2.01468	0.519472	0.838238	-0.0310376	-1.57153	0.141609	-0.863662	-0.221386	-0.826389
chr19-861782-862283	2.01468	0.519472	0.838238	-0.0310376	-1.57153	0.141609	-0.863662	-0.221386	-0.826389
chr19-861782-862283	2.01468	0.519472	0.838238	-0.0310376	-1.57153	0.141609	-0.863662	-0.221386	-0.826389
chr16-1333544-1334045	1.70398	0.576415	0.462425	-0.0952021	0.149295	-0.871781	0.617084	-0.513877	-2.02834
chr16-1333544-1334045	1.70398	0.576415	0.462425	-0.0952021	0.149295	-0.871781	0.617084	-0.513877	-2.02834
chr16-1333544-1334045	1.70398	0.576415	0.462425	-0.0952021	0.149295	-0.871781	0.617084	-0.513877	-2.02834
chr16-1333544-1334045	1.70398	0.576415	0.462425	-0.0952021	0.149295	-0.871781	0.617084	-0.513877	-2.02834
chr16-1333544-1334045	1.70398	0.576415	0.462425	-0.0952021	0.149295	-0.871781	0.617084	-0.513877	-2.02834
chr16-1333544-1334045	1.70398	0.576415	0.462425	-0.0952021	0.149295	-0.871781	0.617084	-0.513877	-2.02834
chr1-1919352-1919853	1.31158	0.262006	1.16717	0.0684487	0.270026	-0.257313	0.390241	-1.16238	-2.04978
chr1-1919352-1919853	1.31158	0.262006	1.16717	0.0684487	0.270026	-0.257313	0.390241	-1.16238	-2.04978
chr19-12064589-12065090	1.73385	0.335116	0.503555	-0.67113	0.973215	-0.20444	0.208385	-1.40704	-1.47151
chr19-12064589-12065090	1.73385	0.335116	0.503555	-0.67113	0.973215	-0.20444	0.208385	-1.40704	-1.47151
chr19-12064589-12065090	1.73385	0.335116	0.503555	-0.67113	0.973215	-0.20444	0.208385	-1.40704	-1.47151
chr10-89284091-89284592	1.87356	-0.229084	0.337994	0.16137	0.769783	-1.67682	0.425939	-0.425804	-1.23693
chr10-89284091-89284592	1.87356	-0.229084	0.337994	0.16137	0.769783	-1.67682	0.425939	-0.425804	-1.23693
chr10-89284091-89284592	1.87356	-0.229084	0.337994	0.16137	0.769783	-1.67682	0.425939	-0.425804	-1.23693
chr10-89284091-89284592	1.87356	-0.229084	0.337994	0.16137	0.769783	-1.67682	0.425939	-0.425804	-1.23693
chr10-89284091-89284592	1.87356	-0.229084	0.337994	0.16137	0.769783	-1.67682	0.425939	-0.425804	-1.23693
chr10-89284091-89284592	1.87356	-0.229084	0.337994	0.16137	0.769783	-1.67682	0.425939	-0.425804	-1.23693
chr15-74130977-74131478	1.38426	0.459856	0.592943	0.36346	0.546516	-1.14242	0.472559	-0.639318	-2.03785
chr15-74130977-74131478	1.38426	0.459856	0.592943	0.36346	0.546516	-1.14242	0.472559	-0.639318	-2.03785
chr15-74130977-74131478	1.38426	0.459856	0.592943	0.36346	0.546516	-1.14242	0.472559	-0.639318	-2.03785
chr15-74130977-74131478	1.38426	0.459856	0.592943	0.36346	0.546516	-1.14242	0.472559	-0.639318	-2.03785
chr1-41390169-41390670	1.49546	0.54983	0.517489	0.0978773	0.0827978	0.0373119	0.171374	-0.530366	-2.42178
chr1-41390169-41390670	1.49546	0.54983	0.517489	0.0978773	0.0827978	0.0373119	0.171374	-0.530366	-2.42178
chr1-41390169-41390670	1.49546	0.54983	0.517489	0.0978773	0.0827978	0.0373119	0.171374	-0.530366	-2.42178
chr1-41390169-41390670	1.49546	0.54983	0.517489	0.0978773	0.0827978	0.0373119	0.171374	-0.530366	-2.42178
chr1-41390169-41390670	1.49546	0.54983	0.517489	0.0978773	0.0827978	0.0373119	0.171374	-0.530366	-2.42178
chr1-41390169-41390670	1.49546	0.54983	0.517489	0.0978773	0.0827978	0.0373119	0.171374	-0.530366	-2.42178
chr1-41390169-41390670	1.49546	0.54983	0.517489	0.0978773	0.0827978	0.0373119	0.171374	-0.530366	-2.42178
chr1-41390169-41390670	1.49546	0.54983	0.517489	0.0978773	0.0827978	0.0373119	0.171374	-0.530366	-2.42178
chr1-41390169-41390670	1.49546	0.54983	0.517489	0.0978773	0.0827978	0.0373119	0.171374	-0.530366	-2.42178
chr1-41390169-41390670	1.49546	0.54983	0.517489	0.0978773	0.0827978	0.0373119	0.171374	-0.530366	-2.42178
chr1-41390169-41390670	1.49546	0.54983	0.517489	0.0978773	0.0827978	0.0373119	0.171374	-0.530366	-2.42178
chr1-41390169-41390670	1.49546	0.54983	0.517489	0.0978773	0.0827978	0.0373119	0.171374	-0.530366	-2.42178
chr1-41390169-41390670	1.49546	0.54983	0.517489	0.0978773	0.0827978	0.0373119	0.171374	-0.530366	-2.42178
chr6-88167346-88167847	1.23837	0.739311	0.317904	-0.0708161	0.276051	0.305316	-0.0577308	-0.177509	-2.5709
chr6-88167346-88167847	1.23837	0.739311	0.317904	-0.0708161	0.276051	0.305316	-0.0577308	-0.177509	-2.5709
chr6-88167346-88167847	1.23837	0.739311	0.317904	-0.0708161	0.276051	0.305316	-0.0577308	-0.177509	-2.5709
chr6-88167346-88167847	1.23837	0.739311	0.317904	-0.0708161	0.276051	0.305316	-0.0577308	-0.177509	-2.5709
chr17-39952882-39953383	1.34249	1.22469	0.54695	-0.535131	0.286005	-0.628356	0.481705	-1.95455	-0.763808
chr17-39952882-39953383	1.34249	1.22469	0.54695	-0.535131	0.286005	-0.628356	0.481705	-1.95455	-0.763808
chr18-5896032-5896533	1.55102	0.207639	0.659015	-0.412475	1.15365	-1.34103	0.252001	-0.481763	-1.58805
chr18-5896032-5896533	1.55102	0.207639	0.659015	-0.412475	1.15365	-1.34103	0.252001	-0.481763	-1.58805
chr18-5896032-5896533	1.55102	0.207639	0.659015	-0.412475	1.15365	-1.34103	0.252001	-0.481763	-1.58805
chr18-5896032-5896533	1.55102	0.207639	0.659015	-0.412475	1.15365	-1.34103	0.252001	-0.481763	-1.58805
chr1-205343468-205343969	1.33154	1.31019	0.690348	-0.556483	-0.831935	-0.728142	0.963616	-0.774169	-1.40497
chr1-205343468-205343969	1.33154	1.31019	0.690348	-0.556483	-0.831935	-0.728142	0.963616	-0.774169	-1.40497
chr17-78925984-78926485	2.09911	0.481412	0.337055	-0.0718673	0.438598	-0.804671	0.0694249	-1.5481	-1.00096
chr17-78925984-78926485	2.09911	0.481412	0.337055	-0.0718673	0.438598	-0.804671	0.0694249	-1.5481	-1.00096
chr17-78925984-78926485	2.09911	0.481412	0.337055	-0.0718673	0.438598	-0.804671	0.0694249	-1.5481	-1.00096
chr17-78925984-78926485	2.09911	0.481412	0.337055	-0.0718673	0.438598	-0.804671	0.0694249	-1.5481	-1.00096
chr17-78925984-78926485	2.09911	0.481412	0.337055	-0.0718673	0.438598	-0.804671	0.0694249	-1.5481	-1.00096
chr17-78925984-78926485	2.09911	0.481412	0.337055	-0.0718673	0.438598	-0.804671	0.0694249	-1.5481	-1.00096
chr12-67525272-67525773	1.8661	0.396125	0.39358	0.442047	0.522186	-1.08681	-0.0605293	-0.738432	-1.73427
chr12-67525272-67525773	1.8661	0.396125	0.39358	0.442047	0.522186	-1.08681	-0.0605293	-0.738432	-1.73427
chr12-67525272-67525773	1.8661	0.396125	0.39358	0.442047	0.522186	-1.08681	-0.0605293	-0.738432	-1.73427
chr16-1183391-1183892	1.36645	0.969549	0.605717	0.674778	-0.894477	0.191816	-0.53958	-0.343316	-2.03093
chr16-1183391-1183892	1.36645	0.969549	0.605717	0.674778	-0.894477	0.191816	-0.53958	-0.343316	-2.03093
chr16-1183391-1183892	1.36645	0.969549	0.605717	0.674778	-0.894477	0.191816	-0.53958	-0.343316	-2.03093
chr16-1183391-1183892	1.36645	0.969549	0.605717	0.674778	-0.894477	0.191816	-0.53958	-0.343316	-2.03093
chr16-1183391-1183892	1.36645	0.969549	0.605717	0.674778	-0.894477	0.191816	-0.53958	-0.343316	-2.03093
chr16-1183391-1183892	1.36645	0.969549	0.605717	0.674778	-0.894477	0.191816	-0.53958	-0.343316	-2.03093
chr16-1183391-1183892	1.36645	0.969549	0.605717	0.674778	-0.894477	0.191816	-0.53958	-0.343316	-2.03093
chr16-1183391-1183892	1.36645	0.969549	0.605717	0.674778	-0.894477	0.191816	-0.53958	-0.343316	-2.03093
chr16-1183391-1183892	1.36645	0.969549	0.605717	0.674778	-0.894477	0.191816	-0.53958	-0.343316	-2.03093
chr19-405674-406175	1.67666	0.654246	0.803307	-0.0921814	-0.531538	0.0566403	-0.0984686	-0.295078	-2.17358
chr19-405674-406175	1.67666	0.654246	0.803307	-0.0921814	-0.531538	0.0566403	-0.0984686	-0.295078	-2.17358
chr19-405674-406175	1.67666	0.654246	0.803307	-0.0921814	-0.531538	0.0566403	-0.0984686	-0.295078	-2.17358
chr19-405674-406175	1.67666	0.654246	0.803307	-0.0921814	-0.531538	0.0566403	-0.0984686	-0.295078	-2.17358
chr8-22839264-22839765	1.50981	1.00036	1.01993	-0.563701	-0.576979	-0.806647	0.576489	-0.481871	-1.67739
chr8-22839264-22839765	1.50981	1.00036	1.01993	-0.563701	-0.576979	-0.806647	0.576489	-0.481871	-1.67739
chr9-99859531-99860032	2.51363	0.166995	-0.403701	0.281105	-0.202179	-0.152471	-0.37978	-0.391861	-1.43174
chr9-99859531-99860032	2.51363	0.166995	-0.403701	0.281105	-0.202179	-0.152471	-0.37978	-0.391861	-1.43174
chr9-99859531-99860032	2.51363	0.166995	-0.403701	0.281105	-0.202179	-0.152471	-0.37978	-0.391861	-1.43174
chr9-99859531-99860032	2.51363	0.166995	-0.403701	0.281105	-0.202179	-0.152471	-0.37978	-0.391861	-1.43174
chr16-84068174-84068675	1.0067	0.895307	0.21158	0.71693	0.52701	-0.726197	0.368235	-0.729449	-2.27012
chr16-84068174-84068675	1.0067	0.895307	0.21158	0.71693	0.52701	-0.726197	0.368235	-0.729449	-2.27012
chr16-84068174-84068675	1.0067	0.895307	0.21158	0.71693	0.52701	-0.726197	0.368235	-0.729449	-2.27012
chr16-84068174-84068675	1.0067	0.895307	0.21158	0.71693	0.52701	-0.726197	0.368235	-0.729449	-2.27012
chr16-84068174-84068675	1.0067	0.895307	0.21158	0.71693	0.52701	-0.726197	0.368235	-0.729449	-2.27012
chr16-84068174-84068675	1.0067	0.895307	0.21158	0.71693	0.52701	-0.726197	0.368235	-0.729449	-2.27012
chr16-84068174-84068675	1.0067	0.895307	0.21158	0.71693	0.52701	-0.726197	0.368235	-0.729449	-2.27012
chr16-84068174-84068675	1.0067	0.895307	0.21158	0.71693	0.52701	-0.726197	0.368235	-0.729449	-2.27012
chr10-123965074-123965575	2.10969	1.0921	0.286203	-0.198137	-0.301695	-0.353611	-0.251444	-1.43284	-0.950278
chr10-123965074-123965575	2.10969	1.0921	0.286203	-0.198137	-0.301695	-0.353611	-0.251444	-1.43284	-0.950278
chr10-123965074-123965575	2.10969	1.0921	0.286203	-0.198137	-0.301695	-0.353611	-0.251444	-1.43284	-0.950278
chr10-123965074-123965575	2.10969	1.0921	0.286203	-0.198137	-0.301695	-0.353611	-0.251444	-1.43284	-0.950278
chr10-123965074-123965575	2.10969	1.0921	0.286203	-0.198137	-0.301695	-0.353611	-0.251444	-1.43284	-0.950278
chr1-178046985-178047486	1.4904	0.459605	0.654845	0.279849	0.71922	-0.486519	-0.243775	-0.689136	-2.18449
chr1-178046985-178047486	1.4904	0.459605	0.654845	0.279849	0.71922	-0.486519	-0.243775	-0.689136	-2.18449
chr11-75639856-75640357	1.62183	0.868532	0.471992	0.0868406	0.884898	-0.737216	-0.434344	-1.54562	-1.21691
chr11-75639856-75640357	1.62183	0.868532	0.471992	0.0868406	0.884898	-0.737216	-0.434344	-1.54562	-1.21691
chr11-75639856-75640357	1.62183	0.868532	0.471992	0.0868406	0.884898	-0.737216	-0.434344	-1.54562	-1.21691
chr11-75639856-75640357	1.62183	0.868532	0.471992	0.0868406	0.884898	-0.737216	-0.434344	-1.54562	-1.21691
chr11-75639856-75640357	1.62183	0.868532	0.471992	0.0868406	0.884898	-0.737216	-0.434344	-1.54562	-1.21691
chr11-75639856-75640357	1.62183	0.868532	0.471992	0.0868406	0.884898	-0.737216	-0.434344	-1.54562	-1.21691
chr11-75639856-75640357	1.62183	0.868532	0.471992	0.0868406	0.884898	-0.737216	-0.434344	-1.54562	-1.21691
chr11-75639856-75640357	1.62183	0.868532	0.471992	0.0868406	0.884898	-0.737216	-0.434344	-1.54562	-1.21691
chr11-75639856-75640357	1.62183	0.868532	0.471992	0.0868406	0.884898	-0.737216	-0.434344	-1.54562	-1.21691
chr11-75639856-75640357	1.62183	0.868532	0.471992	0.0868406	0.884898	-0.737216	-0.434344	-1.54562	-1.21691
chr11-75639856-75640357	1.62183	0.868532	0.471992	0.0868406	0.884898	-0.737216	-0.434344	-1.54562	-1.21691
chr3-139677520-139678021	1.49144	1.47594	0.0802321	0.0976614	0.262288	-0.957034	0.092423	-0.850325	-1.69262
chr3-139677520-139678021	1.49144	1.47594	0.0802321	0.0976614	0.262288	-0.957034	0.092423	-0.850325	-1.69262
chr2-143819481-143819982	1.67232	0.427089	0.836625	0.656539	-0.133687	-1.50074	0.15768	-0.635644	-1.48018
chr2-143819481-143819982	1.67232	0.427089	0.836625	0.656539	-0.133687	-1.50074	0.15768	-0.635644	-1.48018
chr2-143819481-143819982	1.67232	0.427089	0.836625	0.656539	-0.133687	-1.50074	0.15768	-0.635644	-1.48018
chr2-143819481-143819982	1.67232	0.427089	0.836625	0.656539	-0.133687	-1.50074	0.15768	-0.635644	-1.48018
chr2-143819481-143819982	1.67232	0.427089	0.836625	0.656539	-0.133687	-1.50074	0.15768	-0.635644	-1.48018
chr2-143819481-143819982	1.67232	0.427089	0.836625	0.656539	-0.133687	-1.50074	0.15768	-0.635644	-1.48018
chr2-143819481-143819982	1.67232	0.427089	0.836625	0.656539	-0.133687	-1.50074	0.15768	-0.635644	-1.48018
chr10-131081486-131081987	2.17859	0.622744	0.40671	-0.510269	0.39281	-0.471546	-0.879349	-0.24655	-1.49314
chr10-131081486-131081987	2.17859	0.622744	0.40671	-0.510269	0.39281	-0.471546	-0.879349	-0.24655	-1.49314
chr10-131081486-131081987	2.17859	0.622744	0.40671	-0.510269	0.39281	-0.471546	-0.879349	-0.24655	-1.49314
chr10-131081486-131081987	2.17859	0.622744	0.40671	-0.510269	0.39281	-0.471546	-0.879349	-0.24655	-1.49314
chr10-131081486-131081987	2.17859	0.622744	0.40671	-0.510269	0.39281	-0.471546	-0.879349	-0.24655	-1.49314
chr8-104365324-104365825	0.879711	1.04971	0.387107	0.1954	0.187802	0.107982	0.400391	-0.714404	-2.4937
chr8-104365324-104365825	0.879711	1.04971	0.387107	0.1954	0.187802	0.107982	0.400391	-0.714404	-2.4937
chr8-104365324-104365825	0.879711	1.04971	0.387107	0.1954	0.187802	0.107982	0.400391	-0.714404	-2.4937
chr8-104365324-104365825	0.879711	1.04971	0.387107	0.1954	0.187802	0.107982	0.400391	-0.714404	-2.4937
chr8-104365324-104365825	0.879711	1.04971	0.387107	0.1954	0.187802	0.107982	0.400391	-0.714404	-2.4937
chr8-104365324-104365825	0.879711	1.04971	0.387107	0.1954	0.187802	0.107982	0.400391	-0.714404	-2.4937
chr8-104365324-104365825	0.879711	1.04971	0.387107	0.1954	0.187802	0.107982	0.400391	-0.714404	-2.4937
chr8-104365324-104365825	0.879711	1.04971	0.387107	0.1954	0.187802	0.107982	0.400391	-0.714404	-2.4937
chr8-104365324-104365825	0.879711	1.04971	0.387107	0.1954	0.187802	0.107982	0.400391	-0.714404	-2.4937
chr8-104365324-104365825	0.879711	1.04971	0.387107	0.1954	0.187802	0.107982	0.400391	-0.714404	-2.4937
chr8-104365324-104365825	0.879711	1.04971	0.387107	0.1954	0.187802	0.107982	0.400391	-0.714404	-2.4937
chr8-104365324-104365825	0.879711	1.04971	0.387107	0.1954	0.187802	0.107982	0.400391	-0.714404	-2.4937
chr8-104365324-104365825	0.879711	1.04971	0.387107	0.1954	0.187802	0.107982	0.400391	-0.714404	-2.4937
chr8-104365324-104365825	0.879711	1.04971	0.387107	0.1954	0.187802	0.107982	0.400391	-0.714404	-2.4937
chr8-104365324-104365825	0.879711	1.04971	0.387107	0.1954	0.187802	0.107982	0.400391	-0.714404	-2.4937
chr8-104365324-104365825	0.879711	1.04971	0.387107	0.1954	0.187802	0.107982	0.400391	-0.714404	-2.4937
chr8-104365324-104365825	0.879711	1.04971	0.387107	0.1954	0.187802	0.107982	0.400391	-0.714404	-2.4937
chr8-104365324-104365825	0.879711	1.04971	0.387107	0.1954	0.187802	0.107982	0.400391	-0.714404	-2.4937
chr8-104365324-104365825	0.879711	1.04971	0.387107	0.1954	0.187802	0.107982	0.400391	-0.714404	-2.4937
chr8-104365324-104365825	0.879711	1.04971	0.387107	0.1954	0.187802	0.107982	0.400391	-0.714404	-2.4937
chr10-35520775-35521276	2.33888	0.125045	-0.0183507	0.77583	-0.204677	-0.567119	-0.212893	-1.14523	-1.09149
chr10-35520775-35521276	2.33888	0.125045	-0.0183507	0.77583	-0.204677	-0.567119	-0.212893	-1.14523	-1.09149
chr10-35520775-35521276	2.33888	0.125045	-0.0183507	0.77583	-0.204677	-0.567119	-0.212893	-1.14523	-1.09149
chr20-18056797-18057298	1.46643	0.975768	-0.121348	0.333333	0.902829	-1.17655	0.250357	-1.15895	-1.47187
chr20-18056797-18057298	1.46643	0.975768	-0.121348	0.333333	0.902829	-1.17655	0.250357	-1.15895	-1.47187
chr11-115251243-115251744	1.60384	1.29198	-0.253116	-0.0134428	0.796414	-0.142504	-1.26576	-0.560077	-1.45733
chr11-115251243-115251744	1.60384	1.29198	-0.253116	-0.0134428	0.796414	-0.142504	-1.26576	-0.560077	-1.45733
chr9-101640196-101640697	1.45085	0.539156	0.275969	1.27628	0.236096	-0.639613	-0.374355	-0.895702	-1.86869
chr9-101640196-101640697	1.45085	0.539156	0.275969	1.27628	0.236096	-0.639613	-0.374355	-0.895702	-1.86869
chr9-101640196-101640697	1.45085	0.539156	0.275969	1.27628	0.236096	-0.639613	-0.374355	-0.895702	-1.86869
chr7-139936953-139937454	2.20818	0.934551	0.280525	-0.366287	0.056601	-0.341796	-0.83341	-0.554186	-1.38418
chr7-139936953-139937454	2.20818	0.934551	0.280525	-0.366287	0.056601	-0.341796	-0.83341	-0.554186	-1.38418
chr7-139936953-139937454	2.20818	0.934551	0.280525	-0.366287	0.056601	-0.341796	-0.83341	-0.554186	-1.38418
chr22-44293032-44293533	1.13664	0.778039	1.19988	-0.362122	-0.0698025	0.0119127	0.190785	-0.627848	-2.25749
chr22-44293032-44293533	1.13664	0.778039	1.19988	-0.362122	-0.0698025	0.0119127	0.190785	-0.627848	-2.25749
chr22-44293032-44293533	1.13664	0.778039	1.19988	-0.362122	-0.0698025	0.0119127	0.190785	-0.627848	-2.25749
chr14-72052412-72052913	1.28399	0.855313	-0.0593194	0.909441	0.730879	-1.50916	0.209983	-1.2456	-1.17553
chr14-72052412-72052913	1.28399	0.855313	-0.0593194	0.909441	0.730879	-1.50916	0.209983	-1.2456	-1.17553
chr2-201966810-201967311	1.79418	0.679592	-0.234369	0.165091	0.331364	-0.499087	0.716399	-1.43099	-1.52218
chr2-201966810-201967311	1.79418	0.679592	-0.234369	0.165091	0.331364	-0.499087	0.716399	-1.43099	-1.52218
chr2-201966810-201967311	1.79418	0.679592	-0.234369	0.165091	0.331364	-0.499087	0.716399	-1.43099	-1.52218
chr2-201966810-201967311	1.79418	0.679592	-0.234369	0.165091	0.331364	-0.499087	0.716399	-1.43099	-1.52218
chr2-201966810-201967311	1.79418	0.679592	-0.234369	0.165091	0.331364	-0.499087	0.716399	-1.43099	-1.52218
chr2-201966810-201967311	1.79418	0.679592	-0.234369	0.165091	0.331364	-0.499087	0.716399	-1.43099	-1.52218
chr2-201966810-201967311	1.79418	0.679592	-0.234369	0.165091	0.331364	-0.499087	0.716399	-1.43099	-1.52218
chr2-201966810-201967311	1.79418	0.679592	-0.234369	0.165091	0.331364	-0.499087	0.716399	-1.43099	-1.52218
chr2-201966810-201967311	1.79418	0.679592	-0.234369	0.165091	0.331364	-0.499087	0.716399	-1.43099	-1.52218
chr2-201966810-201967311	1.79418	0.679592	-0.234369	0.165091	0.331364	-0.499087	0.716399	-1.43099	-1.52218
chr19-44847957-44848458	1.02968	0.976291	-0.162991	0.359286	0.276249	0.933586	-1.76425	0.0165501	-1.66439
chr19-44847957-44848458	1.02968	0.976291	-0.162991	0.359286	0.276249	0.933586	-1.76425	0.0165501	-1.66439
chr16-19169003-19169504	1.28666	1.15608	0.679566	-0.449791	-0.825913	-0.525158	0.932266	-0.427834	-1.82587
chr16-19169003-19169504	1.28666	1.15608	0.679566	-0.449791	-0.825913	-0.525158	0.932266	-0.427834	-1.82587
chr9-36163314-36163815	1.90647	1.06221	0.41149	-0.529213	-0.0193406	-0.773428	0.0395868	-0.346317	-1.75146
chr9-36163314-36163815	1.90647	1.06221	0.41149	-0.529213	-0.0193406	-0.773428	0.0395868	-0.346317	-1.75146
chr9-36163314-36163815	1.90647	1.06221	0.41149	-0.529213	-0.0193406	-0.773428	0.0395868	-0.346317	-1.75146
chr12-113116945-113117446	1.86977	0.716405	0.889877	-0.509657	-0.204318	0.176513	-0.405589	-0.769699	-1.76331
chr12-113116945-113117446	1.86977	0.716405	0.889877	-0.509657	-0.204318	0.176513	-0.405589	-0.769699	-1.76331
chr12-113116945-113117446	1.86977	0.716405	0.889877	-0.509657	-0.204318	0.176513	-0.405589	-0.769699	-1.76331
chr12-113116945-113117446	1.86977	0.716405	0.889877	-0.509657	-0.204318	0.176513	-0.405589	-0.769699	-1.76331
chr12-113116945-113117446	1.86977	0.716405	0.889877	-0.509657	-0.204318	0.176513	-0.405589	-0.769699	-1.76331
chr12-113116945-113117446	1.86977	0.716405	0.889877	-0.509657	-0.204318	0.176513	-0.405589	-0.769699	-1.76331
chr12-113116945-113117446	1.86977	0.716405	0.889877	-0.509657	-0.204318	0.176513	-0.405589	-0.769699	-1.76331
chr12-113116945-113117446	1.86977	0.716405	0.889877	-0.509657	-0.204318	0.176513	-0.405589	-0.769699	-1.76331
chr16-57984957-57985458	1.33839	1.15551	0.426327	0.0956054	-0.113825	-1.19028	0.50898	-0.236259	-1.98444
chr16-57984957-57985458	1.33839	1.15551	0.426327	0.0956054	-0.113825	-1.19028	0.50898	-0.236259	-1.98444
chr16-57984957-57985458	1.33839	1.15551	0.426327	0.0956054	-0.113825	-1.19028	0.50898	-0.236259	-1.98444
chr20-42319351-42319852	1.41389	0.227871	0.605578	-0.00545174	1.04017	-0.127277	-0.265639	-0.657183	-2.23196
chr20-42319351-42319852	1.41389	0.227871	0.605578	-0.00545174	1.04017	-0.127277	-0.265639	-0.657183	-2.23196
chr20-42319351-42319852	1.41389	0.227871	0.605578	-0.00545174	1.04017	-0.127277	-0.265639	-0.657183	-2.23196
chr20-42319351-42319852	1.41389	0.227871	0.605578	-0.00545174	1.04017	-0.127277	-0.265639	-0.657183	-2.23196
chr20-42319351-42319852	1.41389	0.227871	0.605578	-0.00545174	1.04017	-0.127277	-0.265639	-0.657183	-2.23196
chr20-42319351-42319852	1.41389	0.227871	0.605578	-0.00545174	1.04017	-0.127277	-0.265639	-0.657183	-2.23196
chr20-42319351-42319852	1.41389	0.227871	0.605578	-0.00545174	1.04017	-0.127277	-0.265639	-0.657183	-2.23196
chr20-42319351-42319852	1.41389	0.227871	0.605578	-0.00545174	1.04017	-0.127277	-0.265639	-0.657183	-2.23196
chr20-42319351-42319852	1.41389	0.227871	0.605578	-0.00545174	1.04017	-0.127277	-0.265639	-0.657183	-2.23196
chr20-42319351-42319852	1.41389	0.227871	0.605578	-0.00545174	1.04017	-0.127277	-0.265639	-0.657183	-2.23196
chr20-42319351-42319852	1.41389	0.227871	0.605578	-0.00545174	1.04017	-0.127277	-0.265639	-0.657183	-2.23196
chr3-117105751-117106252	1.72735	0.855598	0.685618	0.300731	-0.684521	-0.239706	-0.815929	0.0495499	-1.87869
chr3-117105751-117106252	1.72735	0.855598	0.685618	0.300731	-0.684521	-0.239706	-0.815929	0.0495499	-1.87869
chr3-117105751-117106252	1.72735	0.855598	0.685618	0.300731	-0.684521	-0.239706	-0.815929	0.0495499	-1.87869
chr3-117105751-117106252	1.72735	0.855598	0.685618	0.300731	-0.684521	-0.239706	-0.815929	0.0495499	-1.87869
chr3-117105751-117106252	1.72735	0.855598	0.685618	0.300731	-0.684521	-0.239706	-0.815929	0.0495499	-1.87869
chr18-72543636-72544137	1.64418	0.478874	0.631961	0.48329	0.581526	-1.27909	-0.0998015	-0.735134	-1.70581
chr2-207636159-207636660	1.87195	0.989932	0.160105	0.0793629	-0.321095	0.22713	-1.23316	-0.101444	-1.67279
chr2-207636159-207636660	1.87195	0.989932	0.160105	0.0793629	-0.321095	0.22713	-1.23316	-0.101444	-1.67279
chr5-5316418-5316919	1.24266	0.508113	0.742086	0.214754	0.103837	-0.262773	0.467665	-0.571937	-2.44441
chr5-5316418-5316919	1.24266	0.508113	0.742086	0.214754	0.103837	-0.262773	0.467665	-0.571937	-2.44441
chr7-136053818-136054319	1.11954	0.184857	0.335817	0.951424	1.19576	-0.513643	-0.356158	-0.903015	-2.01458
chr7-136053818-136054319	1.11954	0.184857	0.335817	0.951424	1.19576	-0.513643	-0.356158	-0.903015	-2.01458
chr11-11973485-11973986	1.93731	0.160109	-0.696589	0.716006	1.14833	-0.944721	-1.11288	-0.752977	-0.454589
chr11-11973485-11973986	1.93731	0.160109	-0.696589	0.716006	1.14833	-0.944721	-1.11288	-0.752977	-0.454589
chr11-11973485-11973986	1.93731	0.160109	-0.696589	0.716006	1.14833	-0.944721	-1.11288	-0.752977	-0.454589
chr11-11973485-11973986	1.93731	0.160109	-0.696589	0.716006	1.14833	-0.944721	-1.11288	-0.752977	-0.454589
chr4-151695043-151695544	0.833919	0.857165	0.363111	0.439079	1.00839	-0.681708	0.104095	-0.60245	-2.3216
chr4-151695043-151695544	0.833919	0.857165	0.363111	0.439079	1.00839	-0.681708	0.104095	-0.60245	-2.3216
chr4-151695043-151695544	0.833919	0.857165	0.363111	0.439079	1.00839	-0.681708	0.104095	-0.60245	-2.3216
chr4-151695043-151695544	0.833919	0.857165	0.363111	0.439079	1.00839	-0.681708	0.104095	-0.60245	-2.3216
chr4-151695043-151695544	0.833919	0.857165	0.363111	0.439079	1.00839	-0.681708	0.104095	-0.60245	-2.3216
chr4-151695043-151695544	0.833919	0.857165	0.363111	0.439079	1.00839	-0.681708	0.104095	-0.60245	-2.3216
chr4-151695043-151695544	0.833919	0.857165	0.363111	0.439079	1.00839	-0.681708	0.104095	-0.60245	-2.3216
chr4-151695043-151695544	0.833919	0.857165	0.363111	0.439079	1.00839	-0.681708	0.104095	-0.60245	-2.3216
chr4-151695043-151695544	0.833919	0.857165	0.363111	0.439079	1.00839	-0.681708	0.104095	-0.60245	-2.3216
chr8-20375440-20375941	1.09926	0.225348	0.773848	0.167845	1.15683	-0.355822	-0.13828	-0.645905	-2.28312
chr8-20375440-20375941	1.09926	0.225348	0.773848	0.167845	1.15683	-0.355822	-0.13828	-0.645905	-2.28312
chr8-20375440-20375941	1.09926	0.225348	0.773848	0.167845	1.15683	-0.355822	-0.13828	-0.645905	-2.28312
chr8-20375440-20375941	1.09926	0.225348	0.773848	0.167845	1.15683	-0.355822	-0.13828	-0.645905	-2.28312
chr11-2869141-2869642	1.92884	-0.343877	0.988734	-6.54471e-05	0.464074	-0.725228	0.184892	-0.868004	-1.62936
chr11-2869141-2869642	1.92884	-0.343877	0.988734	-6.54471e-05	0.464074	-0.725228	0.184892	-0.868004	-1.62936
chr11-2869141-2869642	1.92884	-0.343877	0.988734	-6.54471e-05	0.464074	-0.725228	0.184892	-0.868004	-1.62936
chr11-2869141-2869642	1.92884	-0.343877	0.988734	-6.54471e-05	0.464074	-0.725228	0.184892	-0.868004	-1.62936
chr11-2869141-2869642	1.92884	-0.343877	0.988734	-6.54471e-05	0.464074	-0.725228	0.184892	-0.868004	-1.62936
chr11-2869141-2869642	1.92884	-0.343877	0.988734	-6.54471e-05	0.464074	-0.725228	0.184892	-0.868004	-1.62936
chr11-2869141-2869642	1.92884	-0.343877	0.988734	-6.54471e-05	0.464074	-0.725228	0.184892	-0.868004	-1.62936
chr4-152805659-152806160	1.61331	0.288668	-0.464941	1.09831	0.475704	0.107656	-0.161311	-1.12203	-1.83537
chr4-152805659-152806160	1.61331	0.288668	-0.464941	1.09831	0.475704	0.107656	-0.161311	-1.12203	-1.83537
chr4-152805659-152806160	1.61331	0.288668	-0.464941	1.09831	0.475704	0.107656	-0.161311	-1.12203	-1.83537
chr4-152805659-152806160	1.61331	0.288668	-0.464941	1.09831	0.475704	0.107656	-0.161311	-1.12203	-1.83537
chr4-152805659-152806160	1.61331	0.288668	-0.464941	1.09831	0.475704	0.107656	-0.161311	-1.12203	-1.83537
chr4-152805659-152806160	1.61331	0.288668	-0.464941	1.09831	0.475704	0.107656	-0.161311	-1.12203	-1.83537
chr4-152805659-152806160	1.61331	0.288668	-0.464941	1.09831	0.475704	0.107656	-0.161311	-1.12203	-1.83537
chr4-152805659-152806160	1.61331	0.288668	-0.464941	1.09831	0.475704	0.107656	-0.161311	-1.12203	-1.83537
chr4-152805659-152806160	1.61331	0.288668	-0.464941	1.09831	0.475704	0.107656	-0.161311	-1.12203	-1.83537
chr4-152805659-152806160	1.61331	0.288668	-0.464941	1.09831	0.475704	0.107656	-0.161311	-1.12203	-1.83537
chr4-152805659-152806160	1.61331	0.288668	-0.464941	1.09831	0.475704	0.107656	-0.161311	-1.12203	-1.83537
chr4-152805659-152806160	1.61331	0.288668	-0.464941	1.09831	0.475704	0.107656	-0.161311	-1.12203	-1.83537
chr3-66485317-66485818	0.440912	1.68728	-0.245072	1.07787	0.876317	-0.993328	-0.835061	-0.639078	-1.36983
chr3-66485317-66485818	0.440912	1.68728	-0.245072	1.07787	0.876317	-0.993328	-0.835061	-0.639078	-1.36983
chr3-66485317-66485818	0.440912	1.68728	-0.245072	1.07787	0.876317	-0.993328	-0.835061	-0.639078	-1.36983
chr3-66485317-66485818	0.440912	1.68728	-0.245072	1.07787	0.876317	-0.993328	-0.835061	-0.639078	-1.36983
chr3-66485317-66485818	0.440912	1.68728	-0.245072	1.07787	0.876317	-0.993328	-0.835061	-0.639078	-1.36983
chr19-19900791-19901292	1.51141	0.951009	0.307073	0.102709	-0.698226	0.792261	-0.312226	-0.629947	-2.02407
chr19-19900791-19901292	1.51141	0.951009	0.307073	0.102709	-0.698226	0.792261	-0.312226	-0.629947	-2.02407
chr19-19900791-19901292	1.51141	0.951009	0.307073	0.102709	-0.698226	0.792261	-0.312226	-0.629947	-2.02407
chr19-19900791-19901292	1.51141	0.951009	0.307073	0.102709	-0.698226	0.792261	-0.312226	-0.629947	-2.02407
chr19-19900791-19901292	1.51141	0.951009	0.307073	0.102709	-0.698226	0.792261	-0.312226	-0.629947	-2.02407
chr19-19900791-19901292	1.51141	0.951009	0.307073	0.102709	-0.698226	0.792261	-0.312226	-0.629947	-2.02407
chr19-19900791-19901292	1.51141	0.951009	0.307073	0.102709	-0.698226	0.792261	-0.312226	-0.629947	-2.02407
chr19-19900791-19901292	1.51141	0.951009	0.307073	0.102709	-0.698226	0.792261	-0.312226	-0.629947	-2.02407
chr19-19900791-19901292	1.51141	0.951009	0.307073	0.102709	-0.698226	0.792261	-0.312226	-0.629947	-2.02407
chr7-71537994-71538495	2.13207	0.251505	0.653003	0.100151	0.412777	-0.325032	-0.725973	-1.12632	-1.37218
chr7-71537994-71538495	2.13207	0.251505	0.653003	0.100151	0.412777	-0.325032	-0.725973	-1.12632	-1.37218
chr7-71537994-71538495	2.13207	0.251505	0.653003	0.100151	0.412777	-0.325032	-0.725973	-1.12632	-1.37218
chr7-71537994-71538495	2.13207	0.251505	0.653003	0.100151	0.412777	-0.325032	-0.725973	-1.12632	-1.37218
chr7-71537994-71538495	2.13207	0.251505	0.653003	0.100151	0.412777	-0.325032	-0.725973	-1.12632	-1.37218
chr2-197339111-197339612	1.16185	1.29575	0.790439	0.633199	0.00751992	-0.104535	-1.14776	-1.05215	-1.58431
chr7-128108229-128108730	1.12327	1.05847	0.891071	0.254652	0.585301	-0.633732	-0.429159	-0.80455	-2.04533
chr7-128108229-128108730	1.12327	1.05847	0.891071	0.254652	0.585301	-0.633732	-0.429159	-0.80455	-2.04533
chr7-128108229-128108730	1.12327	1.05847	0.891071	0.254652	0.585301	-0.633732	-0.429159	-0.80455	-2.04533
chr7-128108229-128108730	1.12327	1.05847	0.891071	0.254652	0.585301	-0.633732	-0.429159	-0.80455	-2.04533
chr7-128108229-128108730	1.12327	1.05847	0.891071	0.254652	0.585301	-0.633732	-0.429159	-0.80455	-2.04533
chr11-120547884-120548385	1.36908	0.83125	0.34734	0.490403	-0.0261971	-0.305407	0.300755	-0.676753	-2.33047
chr11-120547884-120548385	1.36908	0.83125	0.34734	0.490403	-0.0261971	-0.305407	0.300755	-0.676753	-2.33047
chr11-120547884-120548385	1.36908	0.83125	0.34734	0.490403	-0.0261971	-0.305407	0.300755	-0.676753	-2.33047
chr11-120547884-120548385	1.36908	0.83125	0.34734	0.490403	-0.0261971	-0.305407	0.300755	-0.676753	-2.33047
chr11-120547884-120548385	1.36908	0.83125	0.34734	0.490403	-0.0261971	-0.305407	0.300755	-0.676753	-2.33047
chr11-120547884-120548385	1.36908	0.83125	0.34734	0.490403	-0.0261971	-0.305407	0.300755	-0.676753	-2.33047
chr11-120547884-120548385	1.36908	0.83125	0.34734	0.490403	-0.0261971	-0.305407	0.300755	-0.676753	-2.33047
chr11-120547884-120548385	1.36908	0.83125	0.34734	0.490403	-0.0261971	-0.305407	0.300755	-0.676753	-2.33047
chr11-120547884-120548385	1.36908	0.83125	0.34734	0.490403	-0.0261971	-0.305407	0.300755	-0.676753	-2.33047
chr11-120547884-120548385	1.36908	0.83125	0.34734	0.490403	-0.0261971	-0.305407	0.300755	-0.676753	-2.33047
chr11-120547884-120548385	1.36908	0.83125	0.34734	0.490403	-0.0261971	-0.305407	0.300755	-0.676753	-2.33047
chr11-120547884-120548385	1.36908	0.83125	0.34734	0.490403	-0.0261971	-0.305407	0.300755	-0.676753	-2.33047
chr12-124174819-124175320	1.39356	0.760069	-0.413144	0.688762	1.07617	-1.31723	0.116084	-0.782209	-1.52205
chr12-124174819-124175320	1.39356	0.760069	-0.413144	0.688762	1.07617	-1.31723	0.116084	-0.782209	-1.52205
chr12-124174819-124175320	1.39356	0.760069	-0.413144	0.688762	1.07617	-1.31723	0.116084	-0.782209	-1.52205
chr12-124174819-124175320	1.39356	0.760069	-0.413144	0.688762	1.07617	-1.31723	0.116084	-0.782209	-1.52205
chr12-124174819-124175320	1.39356	0.760069	-0.413144	0.688762	1.07617	-1.31723	0.116084	-0.782209	-1.52205
chr12-124174819-124175320	1.39356	0.760069	-0.413144	0.688762	1.07617	-1.31723	0.116084	-0.782209	-1.52205
chr12-124174819-124175320	1.39356	0.760069	-0.413144	0.688762	1.07617	-1.31723	0.116084	-0.782209	-1.52205
chr12-124174819-124175320	1.39356	0.760069	-0.413144	0.688762	1.07617	-1.31723	0.116084	-0.782209	-1.52205
chr12-124174819-124175320	1.39356	0.760069	-0.413144	0.688762	1.07617	-1.31723	0.116084	-0.782209	-1.52205
chr12-124174819-124175320	1.39356	0.760069	-0.413144	0.688762	1.07617	-1.31723	0.116084	-0.782209	-1.52205
chr12-124174819-124175320	1.39356	0.760069	-0.413144	0.688762	1.07617	-1.31723	0.116084	-0.782209	-1.52205
chr2-69733978-69734479	1.42291	0.847149	0.764184	0.632157	-0.0273038	-1.29552	-0.338713	-0.144968	-1.85989
chr2-69733978-69734479	1.42291	0.847149	0.764184	0.632157	-0.0273038	-1.29552	-0.338713	-0.144968	-1.85989
chr2-69733978-69734479	1.42291	0.847149	0.764184	0.632157	-0.0273038	-1.29552	-0.338713	-0.144968	-1.85989
chr2-69733978-69734479	1.42291	0.847149	0.764184	0.632157	-0.0273038	-1.29552	-0.338713	-0.144968	-1.85989
chr2-69733978-69734479	1.42291	0.847149	0.764184	0.632157	-0.0273038	-1.29552	-0.338713	-0.144968	-1.85989
chr2-69733978-69734479	1.42291	0.847149	0.764184	0.632157	-0.0273038	-1.29552	-0.338713	-0.144968	-1.85989
chr2-69733978-69734479	1.42291	0.847149	0.764184	0.632157	-0.0273038	-1.29552	-0.338713	-0.144968	-1.85989
chr2-69733978-69734479	1.42291	0.847149	0.764184	0.632157	-0.0273038	-1.29552	-0.338713	-0.144968	-1.85989
chr2-69733978-69734479	1.42291	0.847149	0.764184	0.632157	-0.0273038	-1.29552	-0.338713	-0.144968	-1.85989
chr2-69733978-69734479	1.42291	0.847149	0.764184	0.632157	-0.0273038	-1.29552	-0.338713	-0.144968	-1.85989
chr2-69733978-69734479	1.42291	0.847149	0.764184	0.632157	-0.0273038	-1.29552	-0.338713	-0.144968	-1.85989
chr2-69733978-69734479	1.42291	0.847149	0.764184	0.632157	-0.0273038	-1.29552	-0.338713	-0.144968	-1.85989
chr2-69733978-69734479	1.42291	0.847149	0.764184	0.632157	-0.0273038	-1.29552	-0.338713	-0.144968	-1.85989
chr2-69733978-69734479	1.42291	0.847149	0.764184	0.632157	-0.0273038	-1.29552	-0.338713	-0.144968	-1.85989
chr2-69733978-69734479	1.42291	0.847149	0.764184	0.632157	-0.0273038	-1.29552	-0.338713	-0.144968	-1.85989
chr5-153442103-153442604	2.12614	0.471158	0.581564	0.0470049	-0.526506	-0.930528	0.460537	-0.918574	-1.31079
chr13-35984879-35985380	0.531245	1.41233	1.14221	0.243318	0.516847	-1.80881	-0.22931	-0.645438	-1.16239
chr13-35984879-35985380	0.531245	1.41233	1.14221	0.243318	0.516847	-1.80881	-0.22931	-0.645438	-1.16239
chr13-35984879-35985380	0.531245	1.41233	1.14221	0.243318	0.516847	-1.80881	-0.22931	-0.645438	-1.16239
chr13-35984879-35985380	0.531245	1.41233	1.14221	0.243318	0.516847	-1.80881	-0.22931	-0.645438	-1.16239
chr13-35984879-35985380	0.531245	1.41233	1.14221	0.243318	0.516847	-1.80881	-0.22931	-0.645438	-1.16239
chr13-35984879-35985380	0.531245	1.41233	1.14221	0.243318	0.516847	-1.80881	-0.22931	-0.645438	-1.16239
chr13-35984879-35985380	0.531245	1.41233	1.14221	0.243318	0.516847	-1.80881	-0.22931	-0.645438	-1.16239
chr13-35984879-35985380	0.531245	1.41233	1.14221	0.243318	0.516847	-1.80881	-0.22931	-0.645438	-1.16239
chr13-35984879-35985380	0.531245	1.41233	1.14221	0.243318	0.516847	-1.80881	-0.22931	-0.645438	-1.16239
chr13-35984879-35985380	0.531245	1.41233	1.14221	0.243318	0.516847	-1.80881	-0.22931	-0.645438	-1.16239
chr13-35984879-35985380	0.531245	1.41233	1.14221	0.243318	0.516847	-1.80881	-0.22931	-0.645438	-1.16239
chr13-35984879-35985380	0.531245	1.41233	1.14221	0.243318	0.516847	-1.80881	-0.22931	-0.645438	-1.16239
chr13-35984879-35985380	0.531245	1.41233	1.14221	0.243318	0.516847	-1.80881	-0.22931	-0.645438	-1.16239
chr13-35984879-35985380	0.531245	1.41233	1.14221	0.243318	0.516847	-1.80881	-0.22931	-0.645438	-1.16239
chr13-35984879-35985380	0.531245	1.41233	1.14221	0.243318	0.516847	-1.80881	-0.22931	-0.645438	-1.16239
chr13-35984879-35985380	0.531245	1.41233	1.14221	0.243318	0.516847	-1.80881	-0.22931	-0.645438	-1.16239
chr3-64406355-64406856	1.68757	0.467483	0.638581	-0.655958	0.157232	0.12614	0.535032	-1.03117	-1.92491
chr3-64406355-64406856	1.68757	0.467483	0.638581	-0.655958	0.157232	0.12614	0.535032	-1.03117	-1.92491
chr3-64406355-64406856	1.68757	0.467483	0.638581	-0.655958	0.157232	0.12614	0.535032	-1.03117	-1.92491
chr3-64406355-64406856	1.68757	0.467483	0.638581	-0.655958	0.157232	0.12614	0.535032	-1.03117	-1.92491
chr10-86061177-86061678	0.633791	-0.0271047	0.698952	0.905948	0.242304	-0.791546	1.2488	-0.82069	-2.09046
chr2-98021395-98021896	1.92277	-0.124487	0.0754138	-0.0979263	0.453561	-0.89188	1.03504	-0.747308	-1.62519
chr2-98021395-98021896	1.92277	-0.124487	0.0754138	-0.0979263	0.453561	-0.89188	1.03504	-0.747308	-1.62519
chr2-98021395-98021896	1.92277	-0.124487	0.0754138	-0.0979263	0.453561	-0.89188	1.03504	-0.747308	-1.62519
chr2-98021395-98021896	1.92277	-0.124487	0.0754138	-0.0979263	0.453561	-0.89188	1.03504	-0.747308	-1.62519
chr2-98021395-98021896	1.92277	-0.124487	0.0754138	-0.0979263	0.453561	-0.89188	1.03504	-0.747308	-1.62519
chr2-98021395-98021896	1.92277	-0.124487	0.0754138	-0.0979263	0.453561	-0.89188	1.03504	-0.747308	-1.62519
chr2-98021395-98021896	1.92277	-0.124487	0.0754138	-0.0979263	0.453561	-0.89188	1.03504	-0.747308	-1.62519
chr2-98021395-98021896	1.92277	-0.124487	0.0754138	-0.0979263	0.453561	-0.89188	1.03504	-0.747308	-1.62519
chr2-98021395-98021896	1.92277	-0.124487	0.0754138	-0.0979263	0.453561	-0.89188	1.03504	-0.747308	-1.62519
chr2-98021395-98021896	1.92277	-0.124487	0.0754138	-0.0979263	0.453561	-0.89188	1.03504	-0.747308	-1.62519
chr2-98021395-98021896	1.92277	-0.124487	0.0754138	-0.0979263	0.453561	-0.89188	1.03504	-0.747308	-1.62519
chr2-98021395-98021896	1.92277	-0.124487	0.0754138	-0.0979263	0.453561	-0.89188	1.03504	-0.747308	-1.62519
chr1-174467027-174467528	0.887486	0.877592	0.816017	0.905166	-0.677575	-0.915948	0.654058	-0.570532	-1.97627
chr1-174467027-174467528	0.887486	0.877592	0.816017	0.905166	-0.677575	-0.915948	0.654058	-0.570532	-1.97627
chr1-174467027-174467528	0.887486	0.877592	0.816017	0.905166	-0.677575	-0.915948	0.654058	-0.570532	-1.97627
chr1-174467027-174467528	0.887486	0.877592	0.816017	0.905166	-0.677575	-0.915948	0.654058	-0.570532	-1.97627
chr1-174467027-174467528	0.887486	0.877592	0.816017	0.905166	-0.677575	-0.915948	0.654058	-0.570532	-1.97627
chr8-26466369-26466870	2.17406	0.676338	0.396025	-0.119071	-0.632119	-1.24727	0.415401	-0.573011	-1.09035
chr8-26466369-26466870	2.17406	0.676338	0.396025	-0.119071	-0.632119	-1.24727	0.415401	-0.573011	-1.09035
chr8-26466369-26466870	2.17406	0.676338	0.396025	-0.119071	-0.632119	-1.24727	0.415401	-0.573011	-1.09035
chr8-26466369-26466870	2.17406	0.676338	0.396025	-0.119071	-0.632119	-1.24727	0.415401	-0.573011	-1.09035
chr8-26466369-26466870	2.17406	0.676338	0.396025	-0.119071	-0.632119	-1.24727	0.415401	-0.573011	-1.09035
chr8-26466369-26466870	2.17406	0.676338	0.396025	-0.119071	-0.632119	-1.24727	0.415401	-0.573011	-1.09035
chr8-26466369-26466870	2.17406	0.676338	0.396025	-0.119071	-0.632119	-1.24727	0.415401	-0.573011	-1.09035
chr10-18291846-18292347	0.691838	1.60165	1.00257	0.424039	-0.68798	-1.18835	-0.44531	0.225296	-1.62375
chr10-18291846-18292347	0.691838	1.60165	1.00257	0.424039	-0.68798	-1.18835	-0.44531	0.225296	-1.62375
chr10-18291846-18292347	0.691838	1.60165	1.00257	0.424039	-0.68798	-1.18835	-0.44531	0.225296	-1.62375
chr1-1000106-1000607	1.45406	0.974354	1.01886	0.00646085	-0.642089	0.100554	0.0759405	-1.54693	-1.44121
chr1-1000106-1000607	1.45406	0.974354	1.01886	0.00646085	-0.642089	0.100554	0.0759405	-1.54693	-1.44121
chr1-1000106-1000607	1.45406	0.974354	1.01886	0.00646085	-0.642089	0.100554	0.0759405	-1.54693	-1.44121
chr1-1000106-1000607	1.45406	0.974354	1.01886	0.00646085	-0.642089	0.100554	0.0759405	-1.54693	-1.44121
chr1-1000106-1000607	1.45406	0.974354	1.01886	0.00646085	-0.642089	0.100554	0.0759405	-1.54693	-1.44121
chr1-1000106-1000607	1.45406	0.974354	1.01886	0.00646085	-0.642089	0.100554	0.0759405	-1.54693	-1.44121
chr1-1000106-1000607	1.45406	0.974354	1.01886	0.00646085	-0.642089	0.100554	0.0759405	-1.54693	-1.44121
chr1-1000106-1000607	1.45406	0.974354	1.01886	0.00646085	-0.642089	0.100554	0.0759405	-1.54693	-1.44121
chr1-1000106-1000607	1.45406	0.974354	1.01886	0.00646085	-0.642089	0.100554	0.0759405	-1.54693	-1.44121
chr1-1000106-1000607	1.45406	0.974354	1.01886	0.00646085	-0.642089	0.100554	0.0759405	-1.54693	-1.44121
chr22-41079046-41079547	2.07698	0.818013	0.881725	-0.516808	-0.122196	-0.815316	-0.290008	-0.748402	-1.28398
chr22-41079046-41079547	2.07698	0.818013	0.881725	-0.516808	-0.122196	-0.815316	-0.290008	-0.748402	-1.28398
chr22-41079046-41079547	2.07698	0.818013	0.881725	-0.516808	-0.122196	-0.815316	-0.290008	-0.748402	-1.28398
chr22-41079046-41079547	2.07698	0.818013	0.881725	-0.516808	-0.122196	-0.815316	-0.290008	-0.748402	-1.28398
chr22-41079046-41079547	2.07698	0.818013	0.881725	-0.516808	-0.122196	-0.815316	-0.290008	-0.748402	-1.28398
chr22-41079046-41079547	2.07698	0.818013	0.881725	-0.516808	-0.122196	-0.815316	-0.290008	-0.748402	-1.28398
chr22-41079046-41079547	2.07698	0.818013	0.881725	-0.516808	-0.122196	-0.815316	-0.290008	-0.748402	-1.28398
chr3-57007981-57008482	1.54663	0.772616	0.0515377	0.511861	0.514625	-0.91867	0.304031	-0.810969	-1.97166
chr3-57007981-57008482	1.54663	0.772616	0.0515377	0.511861	0.514625	-0.91867	0.304031	-0.810969	-1.97166
chr3-57007981-57008482	1.54663	0.772616	0.0515377	0.511861	0.514625	-0.91867	0.304031	-0.810969	-1.97166
chr3-57007981-57008482	1.54663	0.772616	0.0515377	0.511861	0.514625	-0.91867	0.304031	-0.810969	-1.97166
chr3-57007981-57008482	1.54663	0.772616	0.0515377	0.511861	0.514625	-0.91867	0.304031	-0.810969	-1.97166
chr15-80743744-80744245	2.18192	0.790508	0.501451	-1.00147	0.249657	-0.496086	-0.419471	-0.554121	-1.25239
chr15-80743744-80744245	2.18192	0.790508	0.501451	-1.00147	0.249657	-0.496086	-0.419471	-0.554121	-1.25239
chr18-47781647-47782148	1.23523	0.474504	0.980136	0.842788	-0.616665	-1.12277	0.543911	-0.493928	-1.84321
chr18-47781647-47782148	1.23523	0.474504	0.980136	0.842788	-0.616665	-1.12277	0.543911	-0.493928	-1.84321
chr18-47781647-47782148	1.23523	0.474504	0.980136	0.842788	-0.616665	-1.12277	0.543911	-0.493928	-1.84321
chr20-46696026-46696527	1.86469	0.813985	0.326214	-0.0526905	-0.70817	0.0759349	0.453074	-1.0753	-1.69774
chr20-46696026-46696527	1.86469	0.813985	0.326214	-0.0526905	-0.70817	0.0759349	0.453074	-1.0753	-1.69774
chr20-46696026-46696527	1.86469	0.813985	0.326214	-0.0526905	-0.70817	0.0759349	0.453074	-1.0753	-1.69774
chr20-46696026-46696527	1.86469	0.813985	0.326214	-0.0526905	-0.70817	0.0759349	0.453074	-1.0753	-1.69774
chr20-46696026-46696527	1.86469	0.813985	0.326214	-0.0526905	-0.70817	0.0759349	0.453074	-1.0753	-1.69774
chr12-128439604-128440105	2.1852	0.0880913	0.419399	-0.0463489	0.0766276	0.116661	-0.302878	-0.672434	-1.86432
chr12-128439604-128440105	2.1852	0.0880913	0.419399	-0.0463489	0.0766276	0.116661	-0.302878	-0.672434	-1.86432
chr21-32834711-32835212	0.877023	0.880277	0.345326	0.257578	0.977746	0.122107	-0.748317	-0.340318	-2.37143
chr21-32834711-32835212	0.877023	0.880277	0.345326	0.257578	0.977746	0.122107	-0.748317	-0.340318	-2.37143
chr21-32834711-32835212	0.877023	0.880277	0.345326	0.257578	0.977746	0.122107	-0.748317	-0.340318	-2.37143
chr21-32834711-32835212	0.877023	0.880277	0.345326	0.257578	0.977746	0.122107	-0.748317	-0.340318	-2.37143
chr21-32834711-32835212	0.877023	0.880277	0.345326	0.257578	0.977746	0.122107	-0.748317	-0.340318	-2.37143
chr21-32834711-32835212	0.877023	0.880277	0.345326	0.257578	0.977746	0.122107	-0.748317	-0.340318	-2.37143
chr21-32834711-32835212	0.877023	0.880277	0.345326	0.257578	0.977746	0.122107	-0.748317	-0.340318	-2.37143
chr21-32834711-32835212	0.877023	0.880277	0.345326	0.257578	0.977746	0.122107	-0.748317	-0.340318	-2.37143
chr21-32834711-32835212	0.877023	0.880277	0.345326	0.257578	0.977746	0.122107	-0.748317	-0.340318	-2.37143
chr17-28741477-28741978	1.19681	0.461208	1.06487	-0.619283	-0.0709534	0.265832	0.493061	-0.495125	-2.29642
chr17-28741477-28741978	1.19681	0.461208	1.06487	-0.619283	-0.0709534	0.265832	0.493061	-0.495125	-2.29642
chr17-28741477-28741978	1.19681	0.461208	1.06487	-0.619283	-0.0709534	0.265832	0.493061	-0.495125	-2.29642
chr17-28741477-28741978	1.19681	0.461208	1.06487	-0.619283	-0.0709534	0.265832	0.493061	-0.495125	-2.29642
chr17-28741477-28741978	1.19681	0.461208	1.06487	-0.619283	-0.0709534	0.265832	0.493061	-0.495125	-2.29642
chr17-28741477-28741978	1.19681	0.461208	1.06487	-0.619283	-0.0709534	0.265832	0.493061	-0.495125	-2.29642
chr17-28741477-28741978	1.19681	0.461208	1.06487	-0.619283	-0.0709534	0.265832	0.493061	-0.495125	-2.29642
chr17-28741477-28741978	1.19681	0.461208	1.06487	-0.619283	-0.0709534	0.265832	0.493061	-0.495125	-2.29642
chr17-28741477-28741978	1.19681	0.461208	1.06487	-0.619283	-0.0709534	0.265832	0.493061	-0.495125	-2.29642
chr17-64973331-64973832	2.08192	1.13068	-0.0120345	-0.126829	0.372443	-0.737348	-0.569697	-0.874591	-1.26455
chr17-64973331-64973832	2.08192	1.13068	-0.0120345	-0.126829	0.372443	-0.737348	-0.569697	-0.874591	-1.26455
chr10-77339333-77339834	1.54013	0.871561	0.0868994	-0.0581112	0.481602	-0.194758	-0.389369	-0.00644323	-2.33151
chr10-77339333-77339834	1.54013	0.871561	0.0868994	-0.0581112	0.481602	-0.194758	-0.389369	-0.00644323	-2.33151
chr10-77339333-77339834	1.54013	0.871561	0.0868994	-0.0581112	0.481602	-0.194758	-0.389369	-0.00644323	-2.33151
chr10-77339333-77339834	1.54013	0.871561	0.0868994	-0.0581112	0.481602	-0.194758	-0.389369	-0.00644323	-2.33151
chr10-77339333-77339834	1.54013	0.871561	0.0868994	-0.0581112	0.481602	-0.194758	-0.389369	-0.00644323	-2.33151
chr10-77339333-77339834	1.54013	0.871561	0.0868994	-0.0581112	0.481602	-0.194758	-0.389369	-0.00644323	-2.33151
chr10-77339333-77339834	1.54013	0.871561	0.0868994	-0.0581112	0.481602	-0.194758	-0.389369	-0.00644323	-2.33151
chr10-77339333-77339834	1.54013	0.871561	0.0868994	-0.0581112	0.481602	-0.194758	-0.389369	-0.00644323	-2.33151
chr4-145278926-145279427	1.77497	0.944142	0.278092	0.420408	0.176389	-1.30848	0.133854	-1.29962	-1.11976
chr4-145278926-145279427	1.77497	0.944142	0.278092	0.420408	0.176389	-1.30848	0.133854	-1.29962	-1.11976
chr4-145278926-145279427	1.77497	0.944142	0.278092	0.420408	0.176389	-1.30848	0.133854	-1.29962	-1.11976
chr4-145278926-145279427	1.77497	0.944142	0.278092	0.420408	0.176389	-1.30848	0.133854	-1.29962	-1.11976
chr4-145278926-145279427	1.77497	0.944142	0.278092	0.420408	0.176389	-1.30848	0.133854	-1.29962	-1.11976
chr4-145278926-145279427	1.77497	0.944142	0.278092	0.420408	0.176389	-1.30848	0.133854	-1.29962	-1.11976
chr4-145278926-145279427	1.77497	0.944142	0.278092	0.420408	0.176389	-1.30848	0.133854	-1.29962	-1.11976
chr4-145278926-145279427	1.77497	0.944142	0.278092	0.420408	0.176389	-1.30848	0.133854	-1.29962	-1.11976
chr20-42368795-42369296	2.19327	-0.00240406	0.667522	-0.193681	-0.401721	-0.152231	0.382489	-0.880913	-1.61233
chr20-42368795-42369296	2.19327	-0.00240406	0.667522	-0.193681	-0.401721	-0.152231	0.382489	-0.880913	-1.61233
chr20-42368795-42369296	2.19327	-0.00240406	0.667522	-0.193681	-0.401721	-0.152231	0.382489	-0.880913	-1.61233
chr15-59417032-59417533	1.13297	1.15056	0.744215	-0.692571	0.294571	-0.155998	0.502656	-0.956313	-2.02009
chr15-59417032-59417533	1.13297	1.15056	0.744215	-0.692571	0.294571	-0.155998	0.502656	-0.956313	-2.02009
chr15-59417032-59417533	1.13297	1.15056	0.744215	-0.692571	0.294571	-0.155998	0.502656	-0.956313	-2.02009
chr15-59417032-59417533	1.13297	1.15056	0.744215	-0.692571	0.294571	-0.155998	0.502656	-0.956313	-2.02009
chr15-68349352-68349853	1.67646	0.511091	-0.129814	1.1108	0.755099	-0.794771	-0.717009	-1.04303	-1.36883
chr15-68349352-68349853	1.67646	0.511091	-0.129814	1.1108	0.755099	-0.794771	-0.717009	-1.04303	-1.36883
chr15-68349352-68349853	1.67646	0.511091	-0.129814	1.1108	0.755099	-0.794771	-0.717009	-1.04303	-1.36883
chr15-68349352-68349853	1.67646	0.511091	-0.129814	1.1108	0.755099	-0.794771	-0.717009	-1.04303	-1.36883
chr15-68349352-68349853	1.67646	0.511091	-0.129814	1.1108	0.755099	-0.794771	-0.717009	-1.04303	-1.36883
chr8-138845631-138846132	0.642709	0.311885	0.84436	0.637989	0.845187	-0.440964	0.413552	-0.922639	-2.33208
chr8-138845631-138846132	0.642709	0.311885	0.84436	0.637989	0.845187	-0.440964	0.413552	-0.922639	-2.33208
chr8-138845631-138846132	0.642709	0.311885	0.84436	0.637989	0.845187	-0.440964	0.413552	-0.922639	-2.33208
chr8-138845631-138846132	0.642709	0.311885	0.84436	0.637989	0.845187	-0.440964	0.413552	-0.922639	-2.33208
chr8-138845631-138846132	0.642709	0.311885	0.84436	0.637989	0.845187	-0.440964	0.413552	-0.922639	-2.33208
chr12-55717095-55717596	1.60102	0.309402	-0.023163	-0.227806	1.18792	0.469564	-0.351566	-1.22126	-1.7441
chr12-55717095-55717596	1.60102	0.309402	-0.023163	-0.227806	1.18792	0.469564	-0.351566	-1.22126	-1.7441
chr12-55717095-55717596	1.60102	0.309402	-0.023163	-0.227806	1.18792	0.469564	-0.351566	-1.22126	-1.7441
chr12-55717095-55717596	1.60102	0.309402	-0.023163	-0.227806	1.18792	0.469564	-0.351566	-1.22126	-1.7441
chr12-55717095-55717596	1.60102	0.309402	-0.023163	-0.227806	1.18792	0.469564	-0.351566	-1.22126	-1.7441
chr12-55717095-55717596	1.60102	0.309402	-0.023163	-0.227806	1.18792	0.469564	-0.351566	-1.22126	-1.7441
chr12-55717095-55717596	1.60102	0.309402	-0.023163	-0.227806	1.18792	0.469564	-0.351566	-1.22126	-1.7441
chr12-55717095-55717596	1.60102	0.309402	-0.023163	-0.227806	1.18792	0.469564	-0.351566	-1.22126	-1.7441
chr1-39896904-39897405	1.50327	1.17328	0.173388	0.36662	0.516389	-1.08277	0.029104	-1.04816	-1.63112
chr1-39896904-39897405	1.50327	1.17328	0.173388	0.36662	0.516389	-1.08277	0.029104	-1.04816	-1.63112
chr1-39896904-39897405	1.50327	1.17328	0.173388	0.36662	0.516389	-1.08277	0.029104	-1.04816	-1.63112
chr1-39896904-39897405	1.50327	1.17328	0.173388	0.36662	0.516389	-1.08277	0.029104	-1.04816	-1.63112
chr1-39896904-39897405	1.50327	1.17328	0.173388	0.36662	0.516389	-1.08277	0.029104	-1.04816	-1.63112
chr1-39896904-39897405	1.50327	1.17328	0.173388	0.36662	0.516389	-1.08277	0.029104	-1.04816	-1.63112
chr1-39896904-39897405	1.50327	1.17328	0.173388	0.36662	0.516389	-1.08277	0.029104	-1.04816	-1.63112
chr1-39896904-39897405	1.50327	1.17328	0.173388	0.36662	0.516389	-1.08277	0.029104	-1.04816	-1.63112
chr1-39896904-39897405	1.50327	1.17328	0.173388	0.36662	0.516389	-1.08277	0.029104	-1.04816	-1.63112
chr1-39896904-39897405	1.50327	1.17328	0.173388	0.36662	0.516389	-1.08277	0.029104	-1.04816	-1.63112
chr1-39896904-39897405	1.50327	1.17328	0.173388	0.36662	0.516389	-1.08277	0.029104	-1.04816	-1.63112
chr5-141783764-141784265	1.03717	1.1798	0.5712	-0.477417	-0.129926	0.587393	-0.187675	-0.229291	-2.35126
chr5-141783764-141784265	1.03717	1.1798	0.5712	-0.477417	-0.129926	0.587393	-0.187675	-0.229291	-2.35126
chr5-141783764-141784265	1.03717	1.1798	0.5712	-0.477417	-0.129926	0.587393	-0.187675	-0.229291	-2.35126
chr5-141783764-141784265	1.03717	1.1798	0.5712	-0.477417	-0.129926	0.587393	-0.187675	-0.229291	-2.35126
chr5-141783764-141784265	1.03717	1.1798	0.5712	-0.477417	-0.129926	0.587393	-0.187675	-0.229291	-2.35126
chr5-141783764-141784265	1.03717	1.1798	0.5712	-0.477417	-0.129926	0.587393	-0.187675	-0.229291	-2.35126
chr20-2303929-2304430	1.06675	0.7504	1.00836	0.316309	0.594935	-0.280955	-0.555444	-0.664474	-2.23588
chr20-2303929-2304430	1.06675	0.7504	1.00836	0.316309	0.594935	-0.280955	-0.555444	-0.664474	-2.23588
chr7-28272506-28273007	1.96057	-0.499235	0.588826	0.581522	0.348505	-0.80582	0.208913	-0.658911	-1.72437
chr7-28272506-28273007	1.96057	-0.499235	0.588826	0.581522	0.348505	-0.80582	0.208913	-0.658911	-1.72437
chr7-28272506-28273007	1.96057	-0.499235	0.588826	0.581522	0.348505	-0.80582	0.208913	-0.658911	-1.72437
chr7-28272506-28273007	1.96057	-0.499235	0.588826	0.581522	0.348505	-0.80582	0.208913	-0.658911	-1.72437
chr7-28272506-28273007	1.96057	-0.499235	0.588826	0.581522	0.348505	-0.80582	0.208913	-0.658911	-1.72437
chr3-127667175-127667676	1.53611	0.863815	0.419473	0.0348768	0.306053	-0.360685	0.299954	-1.00229	-2.09731
chr3-127667175-127667676	1.53611	0.863815	0.419473	0.0348768	0.306053	-0.360685	0.299954	-1.00229	-2.09731
chr3-127667175-127667676	1.53611	0.863815	0.419473	0.0348768	0.306053	-0.360685	0.299954	-1.00229	-2.09731
chr3-127667175-127667676	1.53611	0.863815	0.419473	0.0348768	0.306053	-0.360685	0.299954	-1.00229	-2.09731
chr3-127667175-127667676	1.53611	0.863815	0.419473	0.0348768	0.306053	-0.360685	0.299954	-1.00229	-2.09731
chr3-127667175-127667676	1.53611	0.863815	0.419473	0.0348768	0.306053	-0.360685	0.299954	-1.00229	-2.09731
chr3-127667175-127667676	1.53611	0.863815	0.419473	0.0348768	0.306053	-0.360685	0.299954	-1.00229	-2.09731
chr3-127667175-127667676	1.53611	0.863815	0.419473	0.0348768	0.306053	-0.360685	0.299954	-1.00229	-2.09731
chr3-127667175-127667676	1.53611	0.863815	0.419473	0.0348768	0.306053	-0.360685	0.299954	-1.00229	-2.09731
chr3-127667175-127667676	1.53611	0.863815	0.419473	0.0348768	0.306053	-0.360685	0.299954	-1.00229	-2.09731
chr3-127667175-127667676	1.53611	0.863815	0.419473	0.0348768	0.306053	-0.360685	0.299954	-1.00229	-2.09731
chr3-51686868-51687369	1.45036	0.514809	0.449976	0.423005	0.999382	-0.55065	-0.182972	-1.33127	-1.77264
chr16-3256556-3257057	0.994478	0.756323	0.931853	0.0636679	-0.0717927	-0.310947	0.40477	-0.273094	-2.49526
chr16-3256556-3257057	0.994478	0.756323	0.931853	0.0636679	-0.0717927	-0.310947	0.40477	-0.273094	-2.49526
chr16-3256556-3257057	0.994478	0.756323	0.931853	0.0636679	-0.0717927	-0.310947	0.40477	-0.273094	-2.49526
chr16-3256556-3257057	0.994478	0.756323	0.931853	0.0636679	-0.0717927	-0.310947	0.40477	-0.273094	-2.49526
chr16-3256556-3257057	0.994478	0.756323	0.931853	0.0636679	-0.0717927	-0.310947	0.40477	-0.273094	-2.49526
chr16-3256556-3257057	0.994478	0.756323	0.931853	0.0636679	-0.0717927	-0.310947	0.40477	-0.273094	-2.49526
chr16-3256556-3257057	0.994478	0.756323	0.931853	0.0636679	-0.0717927	-0.310947	0.40477	-0.273094	-2.49526
chr22-20107754-20108255	1.26195	0.551642	0.912217	0.283573	0.428062	-0.458249	-0.450194	-0.169793	-2.35921
chr22-20107754-20108255	1.26195	0.551642	0.912217	0.283573	0.428062	-0.458249	-0.450194	-0.169793	-2.35921
chr22-20107754-20108255	1.26195	0.551642	0.912217	0.283573	0.428062	-0.458249	-0.450194	-0.169793	-2.35921
chr22-20107754-20108255	1.26195	0.551642	0.912217	0.283573	0.428062	-0.458249	-0.450194	-0.169793	-2.35921
chr22-20107754-20108255	1.26195	0.551642	0.912217	0.283573	0.428062	-0.458249	-0.450194	-0.169793	-2.35921
chr19-20424876-20425377	1.22219	0.977268	0.335244	0.363851	-0.310136	0.0729669	-0.206526	0.0273815	-2.48224
chr19-20424876-20425377	1.22219	0.977268	0.335244	0.363851	-0.310136	0.0729669	-0.206526	0.0273815	-2.48224
chr3-47395009-47395510	1.49355	1.13468	0.789847	0.414218	-0.163756	-0.112764	-0.776675	-1.08799	-1.69112
chr3-47395009-47395510	1.49355	1.13468	0.789847	0.414218	-0.163756	-0.112764	-0.776675	-1.08799	-1.69112
chr3-47395009-47395510	1.49355	1.13468	0.789847	0.414218	-0.163756	-0.112764	-0.776675	-1.08799	-1.69112
chr3-47395009-47395510	1.49355	1.13468	0.789847	0.414218	-0.163756	-0.112764	-0.776675	-1.08799	-1.69112
chr3-47395009-47395510	1.49355	1.13468	0.789847	0.414218	-0.163756	-0.112764	-0.776675	-1.08799	-1.69112
chr3-47395009-47395510	1.49355	1.13468	0.789847	0.414218	-0.163756	-0.112764	-0.776675	-1.08799	-1.69112
chr3-47395009-47395510	1.49355	1.13468	0.789847	0.414218	-0.163756	-0.112764	-0.776675	-1.08799	-1.69112
chr9-89038473-89038974	1.75541	0.643423	-0.0152154	0.391829	0.563573	-1.11254	0.057876	-0.373111	-1.91125
chr9-89038473-89038974	1.75541	0.643423	-0.0152154	0.391829	0.563573	-1.11254	0.057876	-0.373111	-1.91125
chr9-76732407-76732908	1.62508	0.629588	0.485223	0.45821	0.678967	-1.18343	-0.0868752	-0.949315	-1.65744
chr9-76732407-76732908	1.62508	0.629588	0.485223	0.45821	0.678967	-1.18343	-0.0868752	-0.949315	-1.65744
chr1-90809959-90810460	1.67534	-0.373991	0.380739	0.905822	0.777198	-1.90384	-0.231881	-0.45695	-0.772442
chr1-90809959-90810460	1.67534	-0.373991	0.380739	0.905822	0.777198	-1.90384	-0.231881	-0.45695	-0.772442
chr8-143508073-143508574	1.33321	0.725546	0.815504	0.0829911	0.413742	-1.22461	0.60061	-1.04212	-1.70488
chr8-143508073-143508574	1.33321	0.725546	0.815504	0.0829911	0.413742	-1.22461	0.60061	-1.04212	-1.70488
chr8-143508073-143508574	1.33321	0.725546	0.815504	0.0829911	0.413742	-1.22461	0.60061	-1.04212	-1.70488
chr3-143150960-143151461	0.900617	1.9079	0.934189	0.0451759	-1.16736	-0.34651	-0.771967	-0.26767	-1.23437
chr3-143150960-143151461	0.900617	1.9079	0.934189	0.0451759	-1.16736	-0.34651	-0.771967	-0.26767	-1.23437
chr3-143150960-143151461	0.900617	1.9079	0.934189	0.0451759	-1.16736	-0.34651	-0.771967	-0.26767	-1.23437
chr3-143150960-143151461	0.900617	1.9079	0.934189	0.0451759	-1.16736	-0.34651	-0.771967	-0.26767	-1.23437
chr3-143150960-143151461	0.900617	1.9079	0.934189	0.0451759	-1.16736	-0.34651	-0.771967	-0.26767	-1.23437
chr3-143150960-143151461	0.900617	1.9079	0.934189	0.0451759	-1.16736	-0.34651	-0.771967	-0.26767	-1.23437
chr3-143150960-143151461	0.900617	1.9079	0.934189	0.0451759	-1.16736	-0.34651	-0.771967	-0.26767	-1.23437
chr3-143150960-143151461	0.900617	1.9079	0.934189	0.0451759	-1.16736	-0.34651	-0.771967	-0.26767	-1.23437
chr15-26697973-26698474	0.414885	1.34596	0.820701	-0.128818	0.306462	0.786105	-1.00879	-0.437704	-2.09881
chr15-26697973-26698474	0.414885	1.34596	0.820701	-0.128818	0.306462	0.786105	-1.00879	-0.437704	-2.09881
chr15-26697973-26698474	0.414885	1.34596	0.820701	-0.128818	0.306462	0.786105	-1.00879	-0.437704	-2.09881
chr1-41366087-41366588	2.0021	0.576201	0.398042	0.460805	-0.232238	-0.0427064	-0.282854	-1.50194	-1.3774
chr1-41366087-41366588	2.0021	0.576201	0.398042	0.460805	-0.232238	-0.0427064	-0.282854	-1.50194	-1.3774
chr1-41366087-41366588	2.0021	0.576201	0.398042	0.460805	-0.232238	-0.0427064	-0.282854	-1.50194	-1.3774
chr1-41366087-41366588	2.0021	0.576201	0.398042	0.460805	-0.232238	-0.0427064	-0.282854	-1.50194	-1.3774
chr1-41366087-41366588	2.0021	0.576201	0.398042	0.460805	-0.232238	-0.0427064	-0.282854	-1.50194	-1.3774
[truncated: 1,162 more rows]
