# Supplementary material for: Single-cell multiomic human brain atlas reveals regulatory drivers of cortical regionality
Source: Nat Commun. 2026 Feb 21;17:3051. doi: 10.1038/s41467-026-69368-2 (PMC13039890; doi:10.1038/s41467-026-69368-2)
Supplement: Supplementary file 16 — Source data [file 41467_2026_69368_MOESM16_ESM.zip › Source Data Final/FigS13b.xlsx]

## Sheet: S13b
AMPA Average Expression						AMPA Pearson Correlation						NMDA Average Expression										NMDA Pearson Correaltion										GABA Average Expression
	GRIA1	GRIA2	GRIA3	GRIA4			GRIA1	GRIA2	GRIA3	GRIA4			GRIN1	GRIN2A	GRIN2B	GRIN2C	GRIN2D	GRIN3A	GRIN3B	GRINA			GRIN1	GRIN2A	GRIN2B	GRIN2C	GRIN2D	GRIN3A	GRIN3B	GRINA			GABRA1	GABRA2	GABRA3	GABRA4	GABRA5	GABRA6	GABRB1	GABRB2	GABRB3	GABRG1	GABRG2	GABRG3	GABRD	GABRE	GABRP	GABRQ
L23IT	8.64721	10.4552	9.07396	10.3961		L23IT	-0.70734	-0.46818	-0.71637	-0.68407		L23IT	7.67775	10.3952	9.89005	0.858236	2.94569	4.14515	0.445502	2.63013		L23IT	0.516687	0.16908	-0.68675	0.350992	0.27724	-0.33435	0.465216	0.615399		L23IT	7.26137	7.628	6.13719	7.3965	3.24072	5.22764	8.98889	9.33691	9.67217	2.20059	7.83582	8.36751	4.20195	0.173398	2.35205	0.365245
L4IT	8.90316	10.0243	8.07967	8.46848		L4IT	-0.55589	-0.5047	-0.57648	-0.18783		L4IT	7.36133	10.2953	9.29174	0.92117	3.43435	2.90885	0.651229	2.93679		L4IT	0.365235	0.568299	-0.51711	0.127762	-0.11535	-0.49779	0.359735	0.451255		L4IT	7.57295	7.80518	5.24732	7.36812	4.62217	5.14916	9.01082	9.4278	9.62655	6.29109	8.10486	9.40397	4.0392	0.894569	2.31603	0.593453
L5IT	8.92876	10.0023	8.92986	8.44847		L5IT	-0.70903	-0.15597	-0.10153	-0.23775		L5IT	7.50589	10.1569	9.42976	0.819077	3.44637	6.47726	0.53037	2.90722		L5IT	0.538968	0.129595	-0.71059	-0.00846	0.023268	-0.51499	0.000846	0.400771		L5IT	7.50628	7.01968	5.84956	7.01088	4.47431	5.02808	8.63956	9.30476	9.44284	3.56582	7.9114	9.52099	3.4716	0.223673	2.4151	0.462438
L6IT	9.69601	10.2764	9.10706	9.05012		L6IT	-0.75176	0.117467	-0.36791	-0.3737		L6IT	7.57299	10.2461	9.74833	0.736785	3.29129	3.73997	0.412208	2.4825		L6IT	0.480446	-0.38357	-0.63528	-0.07714	0.122403	-0.31926	0.222666	0.488202		L6IT	6.81768	7.15773	6.18452	7.10601	3.85092	4.43806	9.1491	8.90531	9.70129	3.37611	7.68384	9.02075	3.53313	0.392976	2.4077	0.619
L5ET	9.2051	10.4324	9.79612	6.69215		L5ET	-0.4985	-0.47325	-0.40712	0.705932		L5ET	7.10575	10.5671	9.62227	1.00829	3.62244	6.54684	0.584422	2.579		L5ET	0.042587	-0.47368	-0.59241		0.649102	-0.09744		-0.15667		L5ET	6.96803	6.23118	6.4188	6.32592	3.94452	5.3003	8.45687	8.90374	9.49265	1.83523	7.05705	8.04494	3.74085	0.118554	2.63966	2.52413
L56NP	8.51936	9.69447	7.45903	10.2561		L56NP	-0.61977	-0.10379	0.743725	-0.68027		L56NP	6.84787	10.5499	9.66108	0.806322	4.62926	7.70662	0.425924	2.95921		L56NP	0.479458	-0.12113	-0.54644		-0.23663	-0.56689		0.333506		L56NP	7.30637	3.89173	7.15681	6.59264	3.83267	5.02558	9.16409	9.1472	9.19676	2.2805	7.15008	9.92922	2.87753	0.183462	2.61046	2.05199
L6ITCAR3	9.41769	9.72388	7.14472	10.0054		L6ITCAR3	-0.81282	0.067688	0.101955	-0.38173		L6ITCAR3	7.65356	9.64532	9.56823	0.894787	3.49163	3.93015	0.560626	2.37608		L6ITCAR3	0.460703	-0.07474	-0.57944	0.31301	0.074739	-0.07305		0.133966		L6ITCAR3	5.99137	7.6951	5.61216	6.82469	4.66327	3.87199	8.61082	8.68835	9.92671	2.50245	6.78669	9.17204	3.63514	1.88569	2.30297	0.278904
L6CT	8.75639	10.022	9.35738	5.81009		L6CT	-0.35043	0.25087	-0.18473	-0.504		L6CT	7.46864	10.0681	9.43661	0.719143	3.16109	4.05492	0.453808	2.52116		L6CT	0.468882	0.261728	-0.39823	0.142568	0.135518	-0.23719	0.38963	0.62104		L6CT	7.42335	6.03307	6.53354	6.30151	2.97207	4.99337	8.76496	9.27231	8.91629	3.30827	7.65887	9.67998	3.30986	0.181723	2.44287	0.872213
L6B	9.07075	10.5353	9.59172	8.54699		L6B	-0.35311	0.13453	-0.36975	-0.17825		L6B	7.26852	9.98188	9.93686	0.862234	2.81923	4.48602	0.433755	2.77488		L6B	0.240575	0.343941	-0.46507	-0.05831	0.085456	0.193194		0.350005		L6B	7.38453	6.1958	5.04263	5.47087	5.07342	4.88246	7.96118	9.32323	9.62543	5.04491	6.88803	10.0598	3.16499	0.175714	2.44529	0.174703
PVALB	9.57624	9.19119	8.94534	10.4145		PVALB	-0.75938	-0.62964	-0.14398	0.055279		PVALB	7.11822	9.6088	10.2534	1.24159	6.01391	6.15608	0.47501	2.70881		PVALB	0.663063	0.654884	-0.57366	-0.32772	0.326173	0.167951	0.025385	0.174438		PVALB	7.82407	6.01663	3.73141	7.61791	2.39431	5.44228	8.76805	9.9909	8.06816	3.5603	7.33566	10.0311	4.7828	0.209595	2.50809	0.318306
SST	9.92541	9.45293	9.67144	7.89975		SST	-0.71341	-0.11493	-0.19474	0.171054		SST	7.52003	9.54469	10.1105	0.82958	5.69128	9.01521	0.687018	3.06633		SST	0.483266	0.512597	-0.00268							SST	6.03422	7.05523	4.78953	7.3913	1.7119	4.15546	8.72004	8.65531	8.34871	4.49278	6.96853	9.17304	2.22856	0.151029	2.51355	1.06409
SSTCHODL	10.7366	8.83874	9.66304	10.2169		SSTCHODL	-0.12988	-0.28246	-0.34267	0.242409		SSTCHODL	6.28269	11.1173	9.37815	0.653763	5.83546	7.85648	0.410333	2.83726		SSTCHODL	-0.1798	-0.06007	-0.22492		-0.13256	-0.09152				SSTCHODL	3.21096	7.50612	4.79085	7.20493	0.739407	1.93112	9.73226	4.26374	8.38813	5.78157	6.62687	5.36415	0.389127	0.229668	2.47113	0.181627
VIP	9.56032	9.38252	6.58273	9.43123		VIP	-0.47128	-0.18755	0.563787	-0.20109		VIP	7.23529	10.0753	10.0038	0.782865	6.38547	6.69736	0.607547	3.10152		VIP	0.226051	0.545454	-0.66349		0.238883	0.453088		0.215051		VIP	7.96127	7.12835	5.12316	7.02255	2.78233	5.29245	9.38963	9.7078	8.54339	3.04553	7.60615	9.78221	1.08133	0.149427	2.32882	0.336762
PAX6	9.94931	10.6185	8.6061	7.92554		PAX6	-0.43518	0.025947	-0.42897	0.416988		PAX6	7.1996	9.6912	10.0174	2.46189	5.02551	6.89275	0.674166	2.9993		PAX6	0.608771	0.288662	-0.12889	0.468318	0.273291	0.601297		0.270471		PAX6	8.38466	8.2355	5.55079	6.80828	3.47916	5.28206	8.82534	9.72083	9.10837	6.81104	8.42538	10.4935	1.34789	0.264132	2.30713	0.45943
SNCG	9.50194	10.237	7.28345	8.75929		SNCG	-0.68986	0.330121	-0.1884	0.418539		SNCG	7.25365	8.0558	10.0866	0.838003	6.30023	7.98121	0.46426	3.23087		SNCG	0.201091	-0.03131	-0.40965		0.214769	0.314468		0.145953		SNCG	7.89217	7.45519	5.17687	7.30101	3.86863	5.41193	9.64194	9.81303	9.03582	5.0257	7.41856	9.17848	2.50382	0.247357	2.35014	0.554967
LAMP5	9.53475	10.5607	8.30105	10.8954		LAMP5	-0.28852	0.385259	-0.63613	-0.20617		LAMP5	7.54652	11.7522	10.1926	0.84714	5.93948	9.16501	0.580948	3.53804		LAMP5	0.105904	0.074457	0.552082		0.304456	0.191219		0.026511		LAMP5	7.98521	5.83311	4.73244	7.88319	4.53956	5.73619	9.65956	10.3253	9.18605	1.98071	7.13693	9.54065	4.9928	0.106461	2.20677	0.414344
LAMP5LHX6	10.2449	10.1938	8.37621	11.7197		LAMP5LHX6	-0.32081	0.083905	-0.65305	-0.43715		LAMP5LHX6	7.45791	11.6448	10.0912	0.941512	5.23916	9.19805	0.850218	3.36409		LAMP5LHX6	0.274278	-0.46183	0.237191		0.587478	0.371298		0.302059		LAMP5LHX6	7.32009	5.1911	5.62095	7.55925	4.11706	5.06126	9.45453	9.96069	8.93763	2.1208	7.24225	9.16386	4.97425	0.168572	2.39603	0.468342
Chandelier	10.7967	9.37376	9.00047	11.1244		Chandelier	-0.62851	-0.48439	-0.5848	-0.65954		Chandelier	6.57034	7.89309	10.201	5.36894	6.44306	7.56814	0.566618	2.90697		Chandelier	0.397104	0.655589	-0.75924	-0.57972	0.121557	0.19827		0.287111		Chandelier	8.01975	3.92305	3.2616	2.838	2.87783	4.73715	5.03396	9.68278	8.39725	1.14539	7.45856	10.7076	6.02111	0.095137	2.45848	0.096109
Endo	5.09573	6.75751	5.61475	6.35021		Endo		-0.40444	-0.06967	-0.43123		Endo	3.80251	6.53513	6.18169	1.42298	2.66933	2.97298	1.01833	1.99612		Endo		-0.41374	-0.18614							Endo	4.13825	4.52302	3.73055	3.9809	2.00723	2.14921	6.32124	6.11209	5.63306	3.06254	4.192	5.14838	1.53455	1.52549	1.53776	0.352483
VLMC	4.90774	6.34876	5.73374	7.44929		VLMC		-0.18812	-0.40411	-0.37779		VLMC	3.69836	6.9453	5.96759	3.37067	3.41908	2.89062	2.29065	3.14895		VLMC		-0.35283	-0.40148							VLMC	4.17088	3.93441	3.31925	4.1445	1.18982	2.2879	5.65377	6.53791	5.49458	2.80155	3.85511	5.2622	0.870875	5.34745	2.08964	0.431325
Astro	5.93114	9.22319	5.03959	8.65212		Astro	-0.15498	-0.39781	0.30911	-0.54743		Astro	2.5627	5.32019	4.71153	6.97551	4.44589	2.87087	1.8197	3.65169		Astro	0.42418	0.437294	0.024819	0.349723	0.24537	0.250588	0.080098	0.129031		Astro	2.59944	8.94455	3.08147	4.37227	0.635915	2.21286	10.4235	4.65877	5.87099	7.10744	2.96793	4.25047	0.84485	0.454087	2.15961	0.285834
Micro	4.6038	5.78994	4.68407	5.59491		Micro	-0.26215	-0.01297	-0.22365	-0.08475		Micro	3.14773	5.96358	5.37053	1.41789	3.85511	2.87075	1.96588	2.59759		Micro	-0.16654	0.010435	-0.17726		0.421641	-0.04104	-0.01834	-0.20589		Micro	3.31306	3.54248	4.02013	3.11362	0.894973	2.27538	5.32058	5.35459	5.04412	1.90162	3.63121	4.78459	1.15412	0.148745	1.83785	0.273227
Oligo	3.96836	8.64585	6.72869	8.42022		Oligo	-0.37144	0.233383	0.167246	-0.21533		Oligo	2.58828	7.06832	4.75498	0.866608	3.1485	2.48138	1.39649	1.8142		Oligo	0.082636	0.024678	-0.26864	0.055279	0.179656	-0.22126	0.010999	0.143697		Oligo	2.72532	2.88623	3.01588	2.50726	0.663498	1.83985	5.28159	4.79211	4.57583	1.73071	2.99815	5.20146	0.593535	0.2564	1.79234	0.397355
OPC	7.1062	10.5503	8.81254	9.81104		OPC	-0.27978	-0.2025	0.249177	0.074316		OPC	2.3578	5.45457	7.98833	0.939918	5.24152	2.21107	1.10406	2.17221		OPC	0.16499	0.096456	-0.38526	0.158785	-0.1657	0.002538	0.0416	0.402181		OPC	2.76061	3.31349	6.02264	2.17506	0.485998	2.37203	7.98904	5.88623	7.67082	1.80667	3.56033	4.01045	0.452833	0.172533	1.95109	1.89314
[truncated: 17 more columns]
