# Supplementary material for: Single-cell multiomic human brain atlas reveals regulatory drivers of cortical regionality
Source: Nat Commun. 2026 Feb 21;17:3051. doi: 10.1038/s41467-026-69368-2 (PMC13039890; doi:10.1038/s41467-026-69368-2)
Supplement: Supplementary file 16 — Source data [file 41467_2026_69368_MOESM16_ESM.zip › Source Data Final/Fig4g.xlsx]

## Sheet: 4g
	L23IT	L4IT	L5IT	L6IT	L6CT	SST
JDP2	0.422346	0.492573	0.2496	0.383849	-0.03413	0.186143
KLF9	0.407399	0.578594	0.461408	0.533327	0.492714	0.456191
KLF12	0.65164	0.700714	0.467895	0.323916	0.119301	0.006628
BACH2	0.584516	0.688869	0.593964	-0.45577	-0.3493	-0.59749
RARB	0.104212	0.114224	0.453934	0.315032	0.167669	0.263138
IRF2	0.337595	0.478189	0.314327	0.5102	0.246639	0.372003
NFE2L1	0.410924	0.224358	0.260459	0.32434	0.416001	-0.05302
NFIC	0.517533	0.492432	0.538827	0.47692	0.326032	0.627809
LIN28B	0.543057	0.628514	0.338441	0.528814	0.502162	0.296841
SATB1	0.3438	-0.03765	0.148773	0.266946	0.442935	-0.32519
ZBTB20	0.660383	0.59481	0.572671	0.555467	0.250588	0.425449
EGR1	0.450973	0.446742	0.09702	0.399361	0.243537	-0.06487
ZNF385D	0.18854	0.167528	0.22182	0.453652	0.063458	0.45196
BCL11A	0.460703	0.374965	0.27865	0.651922	0.589875	0.0156529
TCF12	0.322083	0.584798	0.56153	0.008038	0.442653	-0.16499
ELF2	0.520071	0.54616	0.624706	0.646705	0.460844	0.226192
NF1	0.115775	0.0583811	0.120147	0.194181	0.098853	-0.14623
NFIA	-0.44152	-0.30516	-0.41544	-0.32942	0.271458	0.611733
SMAD2	0.319545	-0.23973	-0.12889	0.173451	0.001551	-0.14257
LHX2	-0.23324	-0.22788	-0.31419	-0.56618	0.384413	0.312494
NFIB	-0.28443	-0.45168	0.105058	0.665178	-0.20363	0.107878
SMAD3	-0.39668	-0.17204	-0.43208	-0.38314	-0.2857	0.725674
ZNF846	-0.22619	-0.40683	-0.3517	-0.24579	-0.29134	-0.08137
RFX2	0.3493	-0.19249	-0.05528	-0.16302	-0.21364	0.414591
PKNOX2	0.458306	0.314045	0.393156	0.501034	0.142991	0.610745
TCF4	-0.38441	-0.24847	-0.07869	0.392874	0.276958	-0.40853
RFX3	-0.57732	-0.15949	0.374965	-0.1664	0.486227	-0.37652
