# Supplementary material for: Single-cell multiomic human brain atlas reveals regulatory drivers of cortical regionality
Source: Nat Commun. 2026 Feb 21;17:3051. doi: 10.1038/s41467-026-69368-2 (PMC13039890; doi:10.1038/s41467-026-69368-2)
Supplement: Supplementary file 16 — Source data [file 41467_2026_69368_MOESM16_ESM.zip › Source Data Final/FigS12d.xlsx]

## Sheet: S12d
Positively Correlated					Negatively Correlated
	RC Positive	ST Positive	Shared			RC Positive	ST Positive	Shared
L2/3 IT	116	537	47		L2/3 IT	135	311	49
L4 IT	132	39	7		L4 IT	210	75	18
L5 IT	38	148	10		L5 IT	60	137	13
L6 IT	27	113	6		L6 IT	26	56	4
L5/6 NP	38	34	5		L5/6 NP	84	78	22
L6 CT	31	97	9		L6 CT	73	104	15
L6B	16	33	3		L6B	14	64	6
L5 ET	100	57	12		L5 ET	92	51	12
L6 IT Car3	37	75	9		L6 IT Car3	36	69	12
PVALB	7	196	1		PVALB	6	251	3
SST	28	124	16		SST	41	85	14
PAX6	3	9	0		PAX6	11	7	0
VIP	32	93	6		VIP	59	88	21
SNCG	4	17	2		SNCG	5	25	1
LAMP5		57	0		LAMP5	10	55	2
LAMP5 LHX6	7	72	3		LAMP5 LHX6	11	98	7
Chandelier	10	28	5		Chandelier	7	36	2
Oligo		3	0		Oligo		2	0
Astro	3	28	3		Astro	5	35	1
Micro	1		0		OPC	4	7	0
OPC		15	0
