# Supplementary material for: Single-cell multiomic human brain atlas reveals regulatory drivers of cortical regionality
Source: Nat Commun. 2026 Feb 21;17:3051. doi: 10.1038/s41467-026-69368-2 (PMC13039890; doi:10.1038/s41467-026-69368-2)
Supplement: Supplementary file 16 — Source data [file 41467_2026_69368_MOESM16_ESM.zip › Source Data Final/Fig2j_L23IT.tsv]

	A24	A9	FI	M1C	S1C	MTG	A1C	AnG	V1C
A2ML1	-1.1112164	-1.574285	-1.1537876	1.1839653	1.0226263	1.0698665	0.3626203	0.42561266	-0.225404
ABCC1	-0.5851357	-1.5275136	-1.5093056	0.78256875	1.4634998	0.99651706	0.3589764	-0.2812893	0.30172005
ACOT12	2.229884	-0.1633034	1.0167799	-0.7572103	-0.82903886	0.042977486	0.20630698	-0.6114127	-1.1349893
ADAM19	0.58992714	0.19267023	1.4175619	-1.1231551	-1.808975	0.19387439	-0.06309982	-0.66098994	1.262156
ADAMTS12	0.32651636	-1.350491	-0.6703904	-0.653819	0.13439399	1.3219378	1.7691257	0.23681013	-1.1140887
ADAMTS14	-0.23954687	-1.2587286	-1.6253463	0.28173155	0.54397595	1.7832938	1.0147285	-0.3062822	-0.19382213
ADAMTS3	0.77184826	0.56166345	0.7845618	-0.27775633	-0.64291656	0.81967694	-0.12694597	0.55634946	-2.4464765
ADAMTS9	1.2968724	0.52538586	0.9026934	0.20441943	-0.066479005	-0.5053837	0.5621354	-0.6390101	-2.280633
ADAMTS9	1.2968724	0.52538586	0.9026934	0.20441943	-0.066479005	-0.5053837	0.5621354	-0.6390101	-2.280633
ADAMTS9	1.2968724	0.52538586	0.9026934	0.20441943	-0.066479005	-0.5053837	0.5621354	-0.6390101	-2.280633
ADAMTS9-AS2	1.3362708	0.45585787	0.81385016	0.18927726	0.21489486	-0.4085009	0.18920565	-0.3549687	-2.4358861
ADAMTS9-AS2	1.3362708	0.45585787	0.81385016	0.18927726	0.21489486	-0.4085009	0.18920565	-0.3549687	-2.4358861
ADGRV1	1.6750529	-1.4101311	0.16163588	-0.88815355	-0.5152858	-0.16519965	-0.017785609	-0.52121156	1.6810702
ADK	1.5016463	-0.17016226	0.02790433	-1.9060168	0.02090212	0.25419828	-0.16581081	1.4216101	-0.9843283
AFF3	1.4628406	0.6531272	-0.53374654	0.5756861	1.0552081	-0.05773557	-1.8118099	-0.16421966	-1.1793227
AFF3	1.4628406	0.6531272	-0.53374654	0.5756861	1.0552081	-0.05773557	-1.8118099	-0.16421966	-1.1793227
AFF3	1.4628406	0.6531272	-0.53374654	0.5756861	1.0552081	-0.05773557	-1.8118099	-0.16421966	-1.1793227
AGBL4	0.5354894	1.2878007	-0.6703266	-0.91806996	0.5097987	0.19485466	-2.1380343	0.8953398	0.30322027
ALDH1A2	1.2252023	0.4139002	1.0272886	0.041181587	-0.16639863	-0.41852582	0.6075731	-0.37225527	-2.3579605
ALK	1.7875135	-0.27617672	0.57661796	-0.573208	-0.059041638	0.38851145	0.22473153	0.13219538	-2.2011497
ANKFN1	1.5801705	-0.32580477	0.213646	-0.04052563	0.18529436	-1.3581882	1.2769251	-1.6788045	0.14729282
ANKRD34C-AS1	2.1178398	0.5600429	0.6041622	-0.59468126	-0.36590844	-0.30042946	-0.5720557	0.24539351	-1.6943547
ANO6	-1.3365456	-0.7112082	-0.76313883	-0.057011247	1.7108108	-0.23723087	-0.27763915	-0.07621372	1.7481856
ANXA2	-0.17726529	-1.4870417	-0.9331252	-0.99544454	1.0340809	1.8671323	0.50736374	0.27345666	-0.08915324
ANXA4	-0.3735787	0.08824966	0.2514023	0.030505994	1.4843912	0.8028665	0.016929496	0.13287163	-2.4336321
ARHGAP20	1.7349381	0.58225197	1.0263863	-0.8005497	-0.6961929	0.2795942	-0.5933024	0.19948722	-1.7326175
ARHGAP28	1.5050718	0.9336891	0.9922464	-0.7348808	-1.1711373	0.36991894	-0.29288343	0.053673938	-1.6556919
ARHGAP6	1.2315603	-0.23893973	1.4838188	-1.049394	-1.2565509	0.46403494	0.91023654	-0.3804026	-1.1643609
ARHGEF3	-0.6558816	0.30625048	-0.41653195	0.59547055	1.5934029	0.7473253	-1.0752264	0.6966079	-1.7914087
ARHGEF6	-0.9350664	-0.35397702	-1.2885511	0.95295405	2.0016701	-0.66470546	-0.26341784	-0.34174293	0.89284503
ASIC2	-0.13576254	0.76037115	-0.67814	1.5677202	1.5515231	-0.9260316	-0.74662304	-0.10780911	-1.2852849
ASTN1	0.6013027	0.93471694	1.6808764	-0.8038796	-2.0541039	0.019223075	-0.11411405	-0.018876161	-0.24511462
ATG10	-0.69456637	-0.45593077	-0.1450052	-1.6144943	0.31200677	-0.018436948	0.5132947	-0.19529884	2.298431
ATP1B1	-1.0897726	-0.48243746	-0.5694771	1.6088353	0.8368072	-1.449544	0.4152709	-0.4793644	1.2096821
ATP1B1	-1.0897726	-0.48243746	-0.5694771	1.6088353	0.8368072	-1.449544	0.4152709	-0.4793644	1.2096821
ATRNL1	-1.9991331	0.22416344	-0.5506163	0.02037153	1.6839211	0.6304449	-0.51212287	0.9683546	-0.46539718
AUTS2	0.20081517	-0.8662785	0.54505926	-0.8805627	-0.6380094	1.365332	-0.91545206	-0.6939878	1.8830547
BACH1	-0.76035523	-1.213094	-0.78575844	-0.8723602	-0.12793384	0.53582597	0.88048923	0.23675756	2.1064289
BAIAP3	0.53686094	0.52599376	0.8268895	0.7466415	-0.95381683	0.5675247	-0.0035832508	0.18797375	-2.4344802
BANK1	0.64715236	-1.1480021	-1.313302	-1.5651271	0.3344145	1.3112081	0.94017124	0.22484528	0.56861466
BCAR3	-0.08049787	-0.39154264	0.2902491	-1.530196	-1.4096496	0.61662996	0.48113367	0.071836844	1.9520439
BCKDHB	1.3826416	0.62222487	1.4800404	-1.6412777	-0.0879428	-0.14514533	-0.70373654	0.21054737	-1.1173413
BCL9	0.8986555	-1.799056	-0.5572375	1.089611	0.8342894	-1.155396	0.7035703	-0.6898431	0.67540765
BEST3	0.2745878	-1.8681871	-0.36034852	-0.611446	-0.38665047	1.4944483	1.5564986	-0.29471663	0.19580753
BMP6	-0.29656908	-0.88003856	-0.49991885	1.4572228	2.179169	-0.33227316	-0.42211533	-0.5925079	-0.6129692
BTBD10	0.9382797	0.85622704	1.172948	-1.3055702	-0.18425268	0.07105068	-1.8987001	0.7231172	-0.37313372
C12orf42	2.3824599	0.93222165	0.30632854	-0.5745273	-0.8791939	-0.36010006	-0.50072336	-0.54340625	-0.7630598
C12orf42	2.3824599	0.93222165	0.30632854	-0.5745273	-0.8791939	-0.36010006	-0.50072336	-0.54340625	-0.7630598
C12orf42	2.3824599	0.93222165	0.30632854	-0.5745273	-0.8791939	-0.36010006	-0.50072336	-0.54340625	-0.7630598
C1orf112	0.8452697	1.291446	-0.5425286	-1.597374	0.51042306	0.22095872	-1.0260482	1.236417	-0.93855655
CA8	2.7211814	-0.53541046	-0.8064888	0.20952062	-0.35007378	-0.10687599	-0.23004985	-0.34927392	-0.5525351
CACNA1E	1.8146942	0.4772412	1.1651759	-0.016782448	-0.8141394	-0.25511473	-0.03176813	-0.59685874	-1.7424275
CACNA1E	1.8146942	0.4772412	1.1651759	-0.016782448	-0.8141394	-0.25511473	-0.03176813	-0.59685874	-1.7424275
CACNA1E	1.8146942	0.4772412	1.1651759	-0.016782448	-0.8141394	-0.25511473	-0.03176813	-0.59685874	-1.7424275
CACNA1E	1.8146942	0.4772412	1.1651759	-0.016782448	-0.8141394	-0.25511473	-0.03176813	-0.59685874	-1.7424275
CACNA2D3	-1.1777681	1.6144149	-0.4577112	0.7608607	1.5481007	-0.7080656	-0.9345534	0.022809528	-0.6680078
CACNA2D3	-1.1777681	1.6144149	-0.4577112	0.7608607	1.5481007	-0.7080656	-0.9345534	0.022809528	-0.6680078
CACNB2	1.4622983	0.6874903	0.5718844	0.18696919	0.056801803	0.28761163	-1.0689795	0.0064396206	-2.190508
CALN1	1.7836044	-0.83483446	0.11012504	0.27934134	-0.67067015	-0.8697318	0.78346246	-1.5240686	0.94277173
CAPN9	0.08647295	-0.06486618	-0.8849521	-0.33036464	-1.205028	1.2213539	0.655766	1.775103	-1.2534817
CASC16	1.5634723	-0.10989858	1.7337273	-0.6467373	-0.7472381	-0.36199638	0.5964547	-0.91829395	-1.1094903
CASC22	1.1808383	0.0754551	2.2392383	-0.9916186	-0.79932576	-0.10838279	-0.3926576	-0.41030526	-0.79324275
CASC9	0.57725495	-1.3336865	-1.4924679	-0.6159615	0.30509922	1.0858294	1.7253838	-0.14175421	-0.10969723
CAV2	1.0474449	0.5415258	1.216011	-1.0813763	-2.1884573	0.41225064	-0.0060508875	0.045111373	0.013546614
CCBE1	1.4170992	0.775187	0.6457757	0.34893462	0.004542219	-0.26806763	-0.2296064	-0.32246318	-2.3714025
CCBE1	1.4170992	0.775187	0.6457757	0.34893462	0.004542219	-0.26806763	-0.2296064	-0.32246318	-2.3714025
CCDC102B	0.753501	0.8638188	0.029772982	-0.13062783	0.13356867	0.73070097	-1.1376975	0.96740806	-2.2104537
CCDC3	1.6702816	0.11557593	0.5559701	-0.37101752	-0.13242063	-0.18506464	0.942533	-0.44919017	-2.1466534
CCNH	0.96631354	1.1372495	1.0053942	-0.8526459	0.35645562	-1.8811449	-0.8368477	-0.52337295	0.62855405
CCNT2-AS1	-0.6588456	-0.7732227	0.15813205	-1.1008569	-0.5527985	-0.9692761	1.8043612	1.1894222	0.9031223
CD226	2.0414648	0.06689252	0.91605055	-1.2435155	-0.47106227	0.78790784	-0.86356103	-0.4021007	-0.8320739
CD226	2.0414648	0.06689252	0.91605055	-1.2435155	-0.47106227	0.78790784	-0.86356103	-0.4021007	-0.8320739
CD96	1.5950906	0.88681567	0.50671583	-0.75161976	-0.26520556	0.7566299	-0.6798941	-0.11754925	-1.9309726
CDH13	1.5603676	-0.11341247	0.9545643	0.5989045	0.3924379	-1.233305	0.36617178	-0.88624793	-1.6394956
CDH13	1.5603676	-0.11341247	0.9545643	0.5989045	0.3924379	-1.233305	0.36617178	-0.88624793	-1.6394956
CDK5RAP2	0.6861444	1.3877895	-0.6243344	-0.39454058	-0.72121406	0.39003664	-2.0443456	0.2513081	1.0691154
CFAP54	1.9739681	0.3174604	0.73681694	-0.2967326	-0.22137456	0.2122695	-0.29723614	-0.42247513	-2.0027027
CHD7	-0.07850511	0.015415281	-1.3590553	1.1910875	2.020941	-1.0263097	-0.4327227	-0.5827887	0.2519372
CHN2	1.3114113	-1.0603892	-0.70587087	-0.0023437662	-0.4099876	-0.78435034	1.9442472	-0.8713693	0.5786514
CHN2	1.3114113	-1.0603892	-0.70587087	-0.0023437662	-0.4099876	-0.78435034	1.9442472	-0.8713693	0.5786514
CHST8	1.020375	-0.20292544	-1.015974	1.413144	1.5649356	-0.32306278	-1.2668191	-0.48857108	-0.70110816
CKS1B	-0.45683601	1.4382802	0.8270612	-0.5608484	-1.3185066	-0.70281976	1.3622332	0.560924	-1.149496
CLEC5A	1.4147165	1.3411286	-0.96571577	-0.63422537	0.92794394	-0.5902111	-1.2755455	-0.817873	0.59978414
CLMAT3	1.4884094	-0.19831492	0.44472817	-0.5922792	-0.5242974	1.0134832	0.6503843	-0.17470926	-2.1074088
CLSTN2	0.5804939	0.10232429	-0.2227652	1.0544512	1.3467519	-1.8331736	-0.19998959	-1.3973913	0.5692974
CNIH3	1.1355945	-0.23609163	-0.04650687	0.066094935	0.07177389	-1.4168352	0.99133176	-1.781519	1.2161548
CNTN3	1.240775	0.6387806	1.7618773	-1.0191605	-0.9239583	-0.07331126	0.26311883	-0.62881446	-1.2592951
CNTN5	0.53841126	-0.6915386	-0.36402705	0.08126719	-0.01965136	-1.2395688	0.6273422	-1.1382741	2.2060428
CNTNAP2	0.22890268	0.8969819	1.7396069	-0.51937145	1.0109864	-1.590157	-0.8342395	-0.75394356	-0.17880167
CNTNAP2	0.22890268	0.8969819	1.7396069	-0.51937145	1.0109864	-1.590157	-0.8342395	-0.75394356	-0.17880167
CNTNAP4	-0.80516744	1.7215008	-0.09368573	1.3928235	-0.37039047	-1.8095093	-0.14716135	0.053705405	0.057901055
COL28A1	-0.4530937	1.5392929	-0.3100198	-1.904918	-0.13578816	-0.32792372	-0.3632923	1.492664	0.4630969
COLEC12	-0.32455394	-1.375942	-1.1197253	-0.28132913	0.3052543	1.8669668	1.3739053	0.005014797	-0.44959024
CPE	1.8840148	0.775744	0.7612538	0.4859735	-0.051409274	-0.7278773	-1.3647733	-1.0863912	-0.6765583
CPNE8	1.0822173	1.2362763	0.8844547	-0.60179484	-0.8456577	0.43833616	-1.0831733	0.5534328	-1.6640859
CRADD	-0.42046738	-0.60319513	-0.71437454	-0.17895818	1.4130191	-1.0006269	-0.14073364	-0.50882024	2.1541643
CRADD	-0.42046738	-0.60319513	-0.71437454	-0.17895818	1.4130191	-1.0006269	-0.14073364	-0.50882024	2.1541643
CRADD	-0.42046738	-0.60319513	-0.71437454	-0.17895818	1.4130191	-1.0006269	-0.14073364	-0.50882024	2.1541643
CRADD	-0.42046738	-0.60319513	-0.71437454	-0.17895818	1.4130191	-1.0006269	-0.14073364	-0.50882024	2.1541643
CRADD	-0.42046738	-0.60319513	-0.71437454	-0.17895818	1.4130191	-1.0006269	-0.14073364	-0.50882024	2.1541643
CRB1	2.1575537	0.5933524	0.9734757	-1.2110118	-0.8188497	-0.24638334	-0.5857626	-0.1737889	-0.68858546
CRB1	2.1575537	0.5933524	0.9734757	-1.2110118	-0.8188497	-0.24638334	-0.5857626	-0.1737889	-0.68858546
CRIM1	1.9748464	0.80331415	0.3460061	-0.15319957	0.18740462	-0.7032989	-1.8135308	-0.6996168	0.058053423
CROT	1.2698015	0.60701454	1.127711	0.03650758	0.56782186	-0.23658481	-0.8888928	-0.37742653	-2.105967
CSMD1	1.629182	0.5312198	1.2352157	-1.5299462	-0.9231506	-0.551903	0.6391994	-0.7401314	-0.28966373
CTDSPL	-0.7287677	0.27195784	-0.041597538	0.08155922	0.85822463	0.7419976	-0.109645426	1.267442	-2.3411562
CTLA4	1.9213396	0.05037682	0.3788711	0.44768935	-1.188986	0.4963159	0.08189304	-0.42194626	-1.7655553
CTNNA2	-1.0629919	0.18105188	0.4731425	-1.0980095	0.66416025	0.7774903	-1.8686147	0.9478528	0.98591816
CYP27C1	1.5093329	-0.92129374	-1.8061604	-0.27669626	0.39624327	0.8438482	1.0910088	-0.66842103	-0.16786748
DEPTOR	-1.3910786	-1.4226586	-0.9574781	-0.32372275	0.24942121	0.8259327	0.80544966	0.8111884	1.4029367
DIAPH3	2.6067145	-0.74858105	-0.82279456	-0.68274826	-0.08874869	-0.013958637	0.39177135	-0.57978	-0.06187312
DIO2	1.8419371	0.76731527	0.98982775	-0.95412046	-1.2680047	-0.0032809612	-0.2828704	0.104829766	-1.1956332
DIO2-AS1	1.4720333	0.27150303	1.2964877	-1.6877327	-1.2957873	0.4803198	0.057612143	-0.032349803	-0.56208897
DIRC3-AS1	1.504095	0.71581763	1.0350201	0.25405896	-0.7994478	-0.3768472	-0.29454932	0.016439226	-2.054588
DIRC3-AS1	1.504095	0.71581763	1.0350201	0.25405896	-0.7994478	-0.3768472	-0.29454932	0.016439226	-2.054588
DLEU7	0.30825886	-0.5153101	0.96580887	-1.3988141	-0.95924383	1.634872	0.10530582	0.963005	-1.1038753
DLG2	1.2127836	0.6599767	1.0893762	-0.94662213	-0.7407129	0.5553643	-0.38466015	0.4940277	-1.939495
DLG2	1.2127836	0.6599767	1.0893762	-0.94662213	-0.7407129	0.5553643	-0.38466015	0.4940277	-1.939495
DLG2	1.2127836	0.6599767	1.0893762	-0.94662213	-0.7407129	0.5553643	-0.38466015	0.4940277	-1.939495
DLG2	1.2127836	0.6599767	1.0893762	-0.94662213	-0.7407129	0.5553643	-0.38466015	0.4940277	-1.939495
DMD	0.8567267	0.6174944	0.7297077	-0.50102407	-0.19551279	0.47056583	0.2455513	0.35613385	-2.5796194
DMGDH	1.2625872	0.17382574	0.8403385	-0.4581898	-0.6725807	0.77340096	0.23725165	0.1519608	-2.3086052
DNAH11	0.11361504	-1.1608741	-0.525454	0.5630704	1.957458	0.6810265	0.35490313	-0.41861206	-1.5651459
DNM3	-1.854938	0.33036217	-0.37340176	-0.58944815	0.73061776	0.0361725	-0.70423156	0.50811845	1.9167552
DOCK4	1.2029754	1.1572235	0.63622844	0.11586078	-0.35466814	0.33233875	-1.2232217	0.14379632	-2.010544
DOK5	2.4871075	0.3774494	0.4345569	-0.46050522	-0.4346973	-0.9450302	-1.0496395	-0.24586399	-0.16336183
DOK5	2.4871075	0.3774494	0.4345569	-0.46050522	-0.4346973	-0.9450302	-1.0496395	-0.24586399	-0.16336183
DOK6	1.7670234	0.545969	1.0685148	-0.31471044	-0.6207774	0.09257998	-0.30685234	-0.29115608	-1.9405965
DOK6	1.7670234	0.545969	1.0685148	-0.31471044	-0.6207774	0.09257998	-0.30685234	-0.29115608	-1.9405965
DPH6	1.2565141	0.16387315	0.95186853	-1.6792645	-1.646065	-0.13736995	0.96533364	0.051666446	0.07346343
DPH6-DT	2.0959938	0.083258204	0.42332834	-0.5128067	-0.042575	0.38909513	-1.31645	0.34684357	-1.4666808
DPH6-DT	2.0959938	0.083258204	0.42332834	-0.5128067	-0.042575	0.38909513	-1.31645	0.34684357	-1.4666808
DPP6	-0.808673	0.71785885	0.6935286	1.3990779	0.7565291	0.19130267	-0.57905203	-0.28015852	-2.0903594
DPYD	1.3974729	0.541495	1.0270343	-0.6143475	-0.91567177	0.45941368	0.010111008	0.15552151	-2.0610254
DPYD	1.3974729	0.541495	1.0270343	-0.6143475	-0.91567177	0.45941368	0.010111008	0.15552151	-2.0610254
DPYD	1.3974729	0.541495	1.0270343	-0.6143475	-0.91567177	0.45941368	0.010111008	0.15552151	-2.0610254
DPYD	1.3974729	0.541495	1.0270343	-0.6143475	-0.91567177	0.45941368	0.010111008	0.15552151	-2.0610254
DPYD	1.3974729	0.541495	1.0270343	-0.6143475	-0.91567177	0.45941368	0.010111008	0.15552151	-2.0610254
DPYD	1.3974729	0.541495	1.0270343	-0.6143475	-0.91567177	0.45941368	0.010111008	0.15552151	-2.0610254
DPYD	1.3974729	0.541495	1.0270343	-0.6143475	-0.91567177	0.45941368	0.010111008	0.15552151	-2.0610254
DPYD	1.3974729	0.541495	1.0270343	-0.6143475	-0.91567177	0.45941368	0.010111008	0.15552151	-2.0610254
DPYD	1.3974729	0.541495	1.0270343	-0.6143475	-0.91567177	0.45941368	0.010111008	0.15552151	-2.0610254
DPYD	1.3974729	0.541495	1.0270343	-0.6143475	-0.91567177	0.45941368	0.010111008	0.15552151	-2.0610254
DPYD-AS1	1.7058698	0.5268464	0.97576207	-0.65165186	-1.096111	0.3751501	-0.11192134	0.031047571	-1.7549909
DSCAML1	0.3266561	-0.72080356	-0.6147764	1.6038994	1.6010864	-0.7558887	-1.1698165	-0.7997907	0.5294449
DUSP10	-0.47562623	-0.58286303	-0.5376865	-0.4087337	-0.23675336	-0.002603725	-0.115902126	-0.420414	2.7805827
DYNC1I1	1.437728	1.084362	0.93221885	-0.43546122	-0.093413085	-0.068175465	-0.9321558	0.028178457	-1.9532937
EFL1	0.96635437	-0.82289195	-0.6866179	-0.18914586	1.9352288	-1.061351	-1.1141955	0.10175316	0.8708767
ELAC1	-0.24462749	-1.088071	0.92045945	1.0561186	-1.339802	0.60540074	1.4181043	-1.2719822	-0.05558294
ELMO1	0.3904628	1.188872	0.23320062	1.037741	1.1364483	-1.4623979	-1.4481798	-0.22458614	-0.85149705
EMCN	0.15581548	-0.2459617	-0.3564551	-0.4155535	1.9504677	0.28392437	-0.7928679	1.1128134	-1.6922023
ENPP6	-1.4558194	-0.9656374	-0.6730842	1.3033437	1.7748102	0.3081177	0.42960593	-0.12961186	-0.59172606
EPM2A	-0.48732844	-0.5922527	-0.76029634	-0.74578446	0.8390645	-0.7359678	0.0034224382	0.02330824	2.4558644
ERBB4	2.524978	-0.55188453	-0.034620646	-1.1938927	0.37932506	0.2567134	-0.6165194	-0.45791808	-0.30619654
ERC1	1.6819061	-0.02154774	0.011407627	-0.2132829	1.5065352	-1.0672659	-0.52355903	-1.5525724	0.17835058
ERICH3	0.84900445	0.41084358	1.1640764	-0.16478541	-1.5045308	0.19721703	0.79282224	0.19424728	-1.9389079
ERICH4	-0.31450227	-0.15244916	0.4924719	0.01065034	-0.57701224	1.6865172	1.4306388	-1.0731106	-1.5032061
EYS	2.0174694	0.42932817	1.1708126	-0.773795	-0.7805292	0.056904335	-0.36335444	-0.384338	-1.3724891
EZR	-0.23570766	-1.4934418	-1.5935533	0.011746357	0.68606824	1.4496789	1.1608827	0.36389348	-0.34956706
F5	0.44226885	1.3640754	-0.2319021	-0.36128458	1.1932076	-0.032303035	-1.102952	0.65096366	-1.9220686
FAM107B	-0.24320258	-1.4573009	-1.4629784	-0.19576931	0.38433865	1.5866816	1.3982499	-0.100056075	0.09003707
FAM135B	0.0508944	-0.04588083	-0.48900008	0.98848057	2.1914804	-0.732838	-0.25823218	-0.17442442	-1.5304719
FAM227B	2.1428115	-0.35965365	1.0574358	-0.68872774	-0.45255607	0.42698547	-0.37140977	-0.3199535	-1.43494
FAM241A	1.8659711	-1.1568291	0.75218236	-0.49063355	-0.062512144	-1.1257731	0.70371014	-1.1058316	0.6197204
FARP1	0.8503115	0.292368	1.2991533	-1.1934894	-1.9008573	0.31730562	0.5327818	-0.8274726	0.62989396
FBLN7	-1.9082513	-0.5674769	-1.1899668	0.6694354	0.52771455	0.6125215	-0.33650774	1.126881	1.0656543
FBXL2	1.5429091	0.84166765	0.9444528	-1.061114	-1.443308	0.6293481	-0.549521	0.14060685	-1.0450417
FER1L6	2.0809324	0.43514848	0.7160655	-0.8412552	-1.4119303	0.5377104	-0.15277444	-0.7910139	-0.5728733
FER1L6	2.0809324	0.43514848	0.7160655	-0.8412552	-1.4119303	0.5377104	-0.15277444	-0.7910139	-0.5728733
FER1L6	2.0809324	0.43514848	0.7160655	-0.8412552	-1.4119303	0.5377104	-0.15277444	-0.7910139	-0.5728733
FGF14	-0.14697367	1.2311453	0.5720725	-1.3751537	0.38700953	0.46377897	-1.9388117	1.0339257	-0.22694916
FHAD1	-1.0498832	-0.23951446	-0.095482856	-0.9616287	-0.9930955	2.1688466	0.54770195	0.9124928	-0.28944233
FHAD1	-1.0498832	-0.23951446	-0.095482856	-0.9616287	-0.9930955	2.1688466	0.54770195	0.9124928	-0.28944233
FHL5	2.0922194	-0.5160974	-1.639586	-0.25967333	0.50802493	0.83255315	0.06977643	-0.7071158	-0.38009715
FMN1	-1.2080665	-0.09120571	-1.357628	-0.27020267	0.90333635	-0.66333497	-0.03235302	0.78468275	1.9347582
FOCAD	-1.5907739	0.13560976	-1.0440931	-0.14649838	1.6127601	-0.49233973	-0.34966522	0.38249144	1.4924799
FOXP1	-0.86928535	-0.08384747	-0.81882745	-0.33285406	0.11983033	-0.8190214	0.8559022	-0.46482474	2.412935
FREM2	-0.086871415	-1.7759254	-1.2596568	0.97503704	0.5908023	0.5903619	1.5582924	-0.2948913	-0.2971517
FRK	0.4181753	-0.25038984	-0.8332648	0.49934867	2.1987617	-1.1094804	0.6803893	-0.8499135	-0.75363994
FRMD4A	2.1607623	0.59383667	0.8879665	-0.35270545	-0.9934026	-0.076118074	-0.67830294	-0.31063634	-1.2314
FTCDNL1	2.31278	0.017949283	0.52833027	-0.71170217	-0.23444347	-0.17413336	-1.1792632	0.50526184	-1.0648178
FYB2	0.24737348	0.5534113	0.37815452	-0.28941023	0.17327517	1.3914937	-0.8586104	0.69030243	-2.2859955
FYB2	0.24737348	0.5534113	0.37815452	-0.28941023	0.17327517	1.3914937	-0.8586104	0.69030243	-2.2859955
FYB2	0.24737348	0.5534113	0.37815452	-0.28941023	0.17327517	1.3914937	-0.8586104	0.69030243	-2.2859955
FYB2	0.24737348	0.5534113	0.37815452	-0.28941023	0.17327517	1.3914937	-0.8586104	0.69030243	-2.2859955
GABRB1	1.1739384	0.7908974	1.0692933	-0.40077963	-0.7304671	0.3640053	-0.36293668	0.28939247	-2.19335
GALNT14	1.1897457	1.2642149	1.5533932	-0.50171673	-1.2920699	-0.43979195	-0.46404305	-1.0939668	-0.21576402
GBE1	2.4827478	0.12170328	0.33364102	-0.6450171	0.011622938	-1.2244262	-0.47049135	-0.7448672	0.13507769
GCLC	1.144239	-0.45924783	1.0204053	-1.4377745	-0.34157833	0.6438052	0.02467564	1.0560108	-1.650593
GCNT1	2.045266	-0.1159782	-0.5797846	1.0258664	0.6455978	-0.14617792	-0.72493696	-0.81011254	-1.3397399
GCNT1	2.045266	-0.1159782	-0.5797846	1.0258664	0.6455978	-0.14617792	-0.72493696	-0.81011254	-1.3397399
GCNT1	2.045266	-0.1159782	-0.5797846	1.0258664	0.6455978	-0.14617792	-0.72493696	-0.81011254	-1.3397399
GCNT1	2.045266	-0.1159782	-0.5797846	1.0258664	0.6455978	-0.14617792	-0.72493696	-0.81011254	-1.3397399
GDAP1	0.92899185	0.74216664	1.1454169	-0.8825896	0.5117765	0.3178191	-1.1532246	0.31418064	-1.9244891
GDAP1	0.92899185	0.74216664	1.1454169	-0.8825896	0.5117765	0.3178191	-1.1532246	0.31418064	-1.9244891
GHR	1.0003879	0.52286774	1.1020364	-0.97799444	-1.8760523	0.9469287	0.04493595	0.26861545	-1.0317248
GLP2R	1.5070107	1.0912638	0.3409838	0.50536114	-0.54131335	0.039001446	-0.67905205	-0.16996333	-2.0932896
GLRA3	1.2634718	1.0079627	1.1178148	-0.36264116	-1.1482474	0.14609157	-0.20088127	0.07911333	-1.9026836
GNG12-AS1	-0.72283745	-0.59865063	-0.8380167	-0.03401715	0.12131601	-0.4167437	0.24883376	-0.40577117	2.6458898
GPC5	0.54610425	0.38873637	-2.6869984	-0.13437684	0.70439935	-0.2858966	0.41709027	0.4601559	0.59077543
GPR39	0.9840549	0.8640673	1.0845114	-0.75768334	-0.90524304	0.5077307	-0.277908	0.52618766	-2.0256882
GREM1	1.2022706	-1.5913031	-1.3422569	-0.81143653	0.13527444	1.0037395	1.1593243	-0.1628817	0.4072608
GRIA1	1.7048856	0.3650324	0.8069859	-0.09581617	-0.6536998	0.1870557	-0.008362894	-0.109410875	-2.1966689
GRIA1	1.7048856	0.3650324	0.8069859	-0.09581617	-0.6536998	0.1870557	-0.008362894	-0.109410875	-2.1966689
GRIA1	1.7048856	0.3650324	0.8069859	-0.09581617	-0.6536998	0.1870557	-0.008362894	-0.109410875	-2.1966689
GRIA1	1.7048856	0.3650324	0.8069859	-0.09581617	-0.6536998	0.1870557	-0.008362894	-0.109410875	-2.1966689
GRID1	-0.61181134	0.9188056	-0.46077192	1.0674826	1.9235151	-0.60372025	-0.91518724	-0.08524502	-1.2330571
GRID1	-0.61181134	0.9188056	-0.46077192	1.0674826	1.9235151	-0.60372025	-0.91518724	-0.08524502	-1.2330571
GRID2	1.9963697	0.5573609	0.99456567	-0.006891151	0.095180266	-0.5952247	-0.7447434	-0.8659519	-1.430658
GRID2	1.9963697	0.5573609	0.99456567	-0.006891151	0.095180266	-0.5952247	-0.7447434	-0.8659519	-1.430658
GRIK2	1.0741376	0.93916994	1.026326	-0.7644782	-0.94739074	0.3964762	-0.3550302	0.581928	-1.9511502
GRIK2	1.0741376	0.93916994	1.026326	-0.7644782	-0.94739074	0.3964762	-0.3550302	0.581928	-1.9511502
GRIK4	1.8028662	0.68508285	0.68727124	0.7876828	-0.0160374	-1.0413715	-0.79723066	-1.4040468	-0.7042104
GRIK4	1.8028662	0.68508285	0.68727124	0.7876828	-0.0160374	-1.0413715	-0.79723066	-1.4040468	-0.7042104
GRIK4	1.8028662	0.68508285	0.68727124	0.7876828	-0.0160374	-1.0413715	-0.79723066	-1.4040468	-0.7042104
GRIP1	-1.2557566	-0.099925786	-1.1224878	0.7047473	1.747251	-0.8979434	-0.32344407	-0.05239867	1.299958
GRM7	0.9056989	0.8826282	1.0116773	-1.7379103	-0.79213893	-1.0268766	0.076775484	-0.5077454	1.1879367
GRM8	-0.05662112	0.85476476	0.49883702	-0.67240024	-1.8853642	1.5196264	-0.56254625	0.97001374	-0.666306
GTDC1	0.8566983	0.9173189	0.34540918	0.10204657	1.4904546	-1.329114	-0.37235588	-0.24788308	-1.762606
GULP1	1.1568531	1.0364817	0.83393675	-0.70557964	-1.3683364	0.52257615	-0.5071771	0.63860774	-1.6073655
HDAC2-AS2	0.15042588	-0.13271774	-0.9542395	0.7044638	2.0213096	-1.2931751	-0.84284306	-0.5423024	0.88906944
HMGCLL1	1.3198936	0.07669897	0.29991975	-1.9926021	-0.787446	-0.403637	-0.5232662	0.76660603	1.243823
HOMER2	0.5051602	0.52450824	-0.18469113	-0.48720232	-2.2034328	0.5846413	0.054169886	-0.4619595	1.6688215
HPSE2	-0.038074683	-1.3515617	-1.2001426	-0.7686766	0.036362328	0.8381489	0.92750686	-0.3092667	1.8657154
HSD17B12	-1.2263569	1.5869395	-1.0519283	0.17043096	1.2223657	-0.7757414	-1.0454549	0.4452199	0.6744796
HSPA4L	-1.1699942	-0.8404334	-1.0673684	0.563234	1.4110245	-0.67882615	0.16930722	-0.11185018	1.724908
HTR7	2.7443655	-0.68947184	-0.18419239	-0.2537637	-0.34092456	-0.48123336	0.1910658	-0.603597	-0.38224873
HTR7	2.7443655	-0.68947184	-0.18419239	-0.2537637	-0.34092456	-0.48123336	0.1910658	-0.603597	-0.38224873
HTR7	2.7443655	-0.68947184	-0.18419239	-0.2537637	-0.34092456	-0.48123336	0.1910658	-0.603597	-0.38224873
HTR7	2.7443655	-0.68947184	-0.18419239	-0.2537637	-0.34092456	-0.48123336	0.1910658	-0.603597	-0.38224873
HTT-AS	1.8721685	-0.4527812	0.89701474	-0.15979594	-0.6625502	0.69839483	-0.028655069	-0.3101337	-1.8536642
IGF2BP3	-0.23220302	-1.7529411	-1.3187932	-0.09835122	0.60371166	1.2003258	1.5217429	0.054258075	0.022244023
IGFBP7	-0.59666574	-1.4718132	-1.412782	-0.19219112	0.6065213	1.6032037	1.2007568	0.008310863	0.25465435
IMMP2L	1.7220501	0.80343187	1.0629036	-1.4998424	0.091672726	-0.7044567	-1.1690863	0.060342442	-0.36699155
IMMP2L	1.7220501	0.80343187	1.0629036	-1.4998424	0.091672726	-0.7044567	-1.1690863	0.060342442	-0.36699155
IQCJ	0.2899636	0.5286151	1.5078275	-0.80174196	-1.4111056	0.6630166	0.6879941	0.2013936	-1.6659675
IQCJ-SCHIP1	0.8581274	0.6010584	1.3528798	-0.9258966	-1.4969745	0.75236684	0.33198887	0.041634977	-1.5152026
ITGAV	-1.0503852	-0.2278976	0.6364467	0.483528	0.80876744	-1.3406239	0.7262455	-1.4717294	1.4356506
JAKMIP2	0.24978486	-0.90378296	-0.6229161	-0.25448608	0.25897345	-0.89028937	-0.3593782	-0.061610095	2.583673
KCNAB1	1.3705544	1.407095	0.8995115	-0.26122633	-0.059773464	-0.14403048	-1.1576159	-0.39899307	-1.6555111
KCNB2	1.205212	0.8847864	0.7786413	-0.81967986	-1.5660355	0.8705849	-0.962673	0.60238665	-0.9932098
KCNB2	1.205212	0.8847864	0.7786413	-0.81967986	-1.5660355	0.8705849	-0.962673	0.60238665	-0.9932098
KCNE3	-1.5049429	-1.0193024	-0.7619698	-0.19439723	-0.13002501	-0.24454194	1.3475058	1.1105185	1.3971579
KCNG3	1.2508737	0.14012033	0.61856467	0.20553501	-0.13320273	0.4608968	-0.022994343	0.07902205	-2.5988212
KCNIP4	1.4913278	0.26070392	0.94239235	-1.1032239	-0.5191674	0.6004463	-0.25883996	0.49865487	-1.9123398
KCNMA1	-1.3487035	1.2396747	-0.8804433	1.2291754	1.3096194	-0.38293073	-1.2196776	0.0873727	-0.034137864
KCNMA1	-1.3487035	1.2396747	-0.8804433	1.2291754	1.3096194	-0.38293073	-1.2196776	0.0873727	-0.034137864
KCNN2	1.1282357	0.8676501	0.64109474	0.36069098	0.1454644	0.10891355	-1.0500084	0.09755606	-2.299589
KCNN2	1.1282357	0.8676501	0.64109474	0.36069098	0.1454644	0.10891355	-1.0500084	0.09755606	-2.299589
KCNT2	1.4520497	0.79671675	1.0463867	-0.58504236	-0.08239321	-0.11071712	-0.74213594	0.2690048	-2.0438735
KCNT2	1.4520497	0.79671675	1.0463867	-0.58504236	-0.08239321	-0.11071712	-0.74213594	0.2690048	-2.0438735
KIF16B	1.4112039	0.9274544	0.14729649	-0.7868204	0.57179683	-1.4263617	-0.9819916	-0.97349274	1.1108977
KIT	-0.33153307	-1.1257132	-1.491514	-0.3957566	0.5189908	1.7270588	1.3905231	-0.22767743	-0.064375594
KIT	-0.33153307	-1.1257132	-1.491514	-0.3957566	0.5189908	1.7270588	1.3905231	-0.22767743	-0.064375594
KRTAP7-1	1.8797245	-0.8158324	-0.8158324	-0.8158324	0.48934898	1.3225161	-0.8158324	0.38757184	-0.8158324
L3MBTL3	1.6525395	0.3786977	1.1695402	-0.41054574	-1.2526388	-0.8240539	0.46529362	-1.434943	0.25612912
LAMA2	0.36431584	0.961123	0.26338387	0.8873775	1.5071769	-0.73856306	-1.342878	-0.37752908	-1.5244019
LAMA3	-0.9993241	-0.7322286	-1.0888281	0.40098652	0.95744807	-0.66304094	0.60028356	-0.51040757	2.0351093
LARGE1	1.7399335	0.81344044	0.8984194	-0.1366317	-0.53766537	0.31406298	-0.65946484	-0.6223447	-1.8097497
LARGE1	1.7399335	0.81344044	0.8984194	-0.1366317	-0.53766537	0.31406298	-0.65946484	-0.6223447	-1.8097497
LARGE1	1.7399335	0.81344044	0.8984194	-0.1366317	-0.53766537	0.31406298	-0.65946484	-0.6223447	-1.8097497
LINC00378	2.416254	0.8636652	0.30878785	-0.6306568	-0.6351116	-0.44975594	-0.39365426	-0.92362607	-0.55590105
LINC00378	2.416254	0.8636652	0.30878785	-0.6306568	-0.6351116	-0.44975594	-0.39365426	-0.92362607	-0.55590105
LINC00452	-0.50108236	-1.1167842	-0.9298224	-0.19371338	2.3288462	0.95063484	-0.26613155	-0.4228345	0.150895
LINC00504	2.2599123	-0.46923497	0.86629844	-0.30211577	-0.43764046	-1.0292368	0.21322733	-1.2318584	0.13064834
LINC00504	2.2599123	-0.46923497	0.86629844	-0.30211577	-0.43764046	-1.0292368	0.21322733	-1.2318584	0.13064834
LINC00536	-0.41674134	-0.071981035	-0.09640892	-1.6294405	0.19910057	2.015109	1.1444262	-0.3571753	-0.7868818
LINC00640	1.4732842	1.1550678	0.70432717	-0.116193615	-0.7328165	0.16409698	-0.9350165	0.16360465	-1.876354
LINC00907	0.9402496	0.866493	0.12932926	-2.6010706	0.1677198	0.6244641	-0.2526565	0.27839687	-0.15297222
LINC00907	0.9402496	0.866493	0.12932926	-2.6010706	0.1677198	0.6244641	-0.2526565	0.27839687	-0.15297222
LINC00907	0.9402496	0.866493	0.12932926	-2.6010706	0.1677198	0.6244641	-0.2526565	0.27839687	-0.15297222
LINC01090	1.292408	1.0408098	1.0930105	-0.30514795	-0.9378341	0.41101196	-0.74741286	-0.016205309	-1.8306437
LINC01090	1.292408	1.0408098	1.0930105	-0.30514795	-0.9378341	0.41101196	-0.74741286	-0.016205309	-1.8306437
LINC01098	0.28645086	-1.049468	-1.0385097	-0.50298417	1.3362392	1.7313452	0.42844865	0.040070347	-1.2315856
LINC01098	0.28645086	-1.049468	-1.0385097	-0.50298417	1.3362392	1.7313452	0.42844865	0.040070347	-1.2315856
LINC01099	-0.3887032	1.3595172	-0.116154134	0.32515895	0.605112	-0.30879197	-0.1329947	0.98676705	-2.329913
LINC01250	0.2617581	0.7166636	1.0732567	-1.0878896	-0.8021426	1.33576	-0.32992712	0.613008	-1.7804981
LINC01250	0.2617581	0.7166636	1.0732567	-1.0878896	-0.8021426	1.33576	-0.32992712	0.613008	-1.7804981
LINC01266	-0.96606517	-0.28892216	-0.40198195	0.35509238	0.98897195	-0.18152003	-1.051121	-0.7079991	2.253537
LINC01320	-0.32022724	1.9090064	-1.3947154	1.0088658	0.6430101	0.091754444	-0.07438165	-0.679904	-1.1833956
LINC01320	-0.32022724	1.9090064	-1.3947154	1.0088658	0.6430101	0.091754444	-0.07438165	-0.679904	-1.1833956
LINC01320	-0.32022724	1.9090064	-1.3947154	1.0088658	0.6430101	0.091754444	-0.07438165	-0.679904	-1.1833956
LINC01358	1.0184302	-0.05994756	1.113446	-0.72293234	-0.8638196	1.2853998	0.1784588	-0.008297644	-1.940737
LINC01374	1.7468215	-0.0050792927	-1.0296354	0.109502725	1.3343759	-0.50207186	-1.4947367	0.4667214	-0.6258971
LINC01374	1.7468215	-0.0050792927	-1.0296354	0.109502725	1.3343759	-0.50207186	-1.4947367	0.4667214	-0.6258971
LINC01376	1.981459	0.18552728	1.130628	-1.1913663	-0.89140517	0.013790523	0.079105146	-0.0683732	-1.239355
LINC01376	1.981459	0.18552728	1.130628	-1.1913663	-0.89140517	0.013790523	0.079105146	-0.0683732	-1.239355
LINC01428	0.47483858	-2.0872946	-0.53203475	0.33067688	0.28037107	1.4393079	1.0773402	-0.15168491	-0.8315261
LINC01470	0.8370484	-1.2901962	-0.53208333	-0.5872044	0.41385478	0.9694808	1.5693029	0.17028382	-1.5504662
LINC01500	-0.4393227	-0.1369299	0.6493016	-0.9898227	-1.3481675	1.5439059	0.931135	0.96654105	-1.1766437
LINC01524	0.15363723	-1.2839257	-1.2562901	-0.5937681	0.20182012	1.7876148	1.4305638	-0.12589017	-0.31375805
LINC01524	0.15363723	-1.2839257	-1.2562901	-0.5937681	0.20182012	1.7876148	1.4305638	-0.12589017	-0.31375805
LINC01821	1.5766168	0.5333826	0.9839409	-1.0493417	-1.2810075	0.54785043	-0.073416606	0.23177	-1.4697949
LINC01830	1.6568958	0.66149294	1.1765631	-0.10728668	-0.2956601	0.012533324	-0.90507656	-0.35954747	-1.839919
LINC01830	1.6568958	0.66149294	1.1765631	-0.10728668	-0.2956601	0.012533324	-0.90507656	-0.35954747	-1.839919
LINC02027	1.1499732	-1.681734	-1.0107031	-0.25125498	-0.7441966	0.52566695	1.2566448	1.1092073	-0.353599
LINC02147	-1.0844033	-1.2722098	-0.5780301	-1.1313622	1.5044684	1.2810279	0.6668605	0.14246021	0.4711636
LINC02147	-1.0844033	-1.2722098	-0.5780301	-1.1313622	1.5044684	1.2810279	0.6668605	0.14246021	0.4711636
LINC02204	0.95718986	-1.996212	-0.031835586	0.26453644	0.052401807	-0.14094362	1.7267896	0.16604555	-0.9979721
LINC02208	-0.8762422	-1.0621344	-0.59655446	-0.8743722	1.8410735	0.624065	-0.5019149	0.049551975	1.3965251
LINC02248	1.5310203	0.12820275	1.5875579	-0.35199386	-0.9121464	-0.30936745	0.55359864	-0.7381832	-1.4886894
LINC02278	-0.08046242	-1.3657885	-0.8003229	-0.93814063	0.61719716	0.89287364	2.0732582	-0.038801305	-0.35980803
LINC02290	-1.0883628	0.12741403	-0.63957596	-0.72331035	-0.16192323	-0.77184343	0.24948579	0.5934522	2.414665
LINC02328	-0.4189853	0.27228928	-0.56746495	-1.8133224	1.1221052	1.0002803	0.78635347	0.8556682	-1.2369133
LINC02346	1.6992161	0.009434492	1.3371564	-0.7746338	-0.99244416	0.264648	0.41475877	-0.44037282	-1.5177597
LINC02388	-0.13394946	-0.68285	-0.5675498	-0.68771726	-0.2497625	-0.44712222	1.0814574	-0.71590656	2.4034002
LINC02456	1.5941607	-1.0614237	0.06065525	-1.1803535	-0.36709526	0.0030163284	1.8035953	-0.12298369	-0.7295673
LPIN1	-0.87126106	0.34791481	-0.5250774	0.6893376	-0.75488657	-0.7756773	-0.20180775	-0.36315268	2.4545531
LPP	1.5077345	0.699421	1.0948584	-0.15031025	0.49505597	-0.58451664	-0.25016043	-0.95161694	-1.8604689
LRP1B	1.362258	0.21408424	0.6933112	0.3183896	1.3888747	-1.6372455	-0.79702294	-0.9734076	-0.56925756
LRP1B	1.362258	0.21408424	0.6933112	0.3183896	1.3888747	-1.6372455	-0.79702294	-0.9734076	-0.56925756
LRRC38	-0.40634814	-1.2691281	-1.1138514	-0.5569553	0.17395124	1.9300184	1.3763862	0.018621346	-0.15269725
LRRC3B	1.3688034	0.3572023	1.0907142	-0.7953707	-1.0356104	0.55443555	0.36122835	0.013269149	-1.9146702
LRRC4C	1.5352453	0.29087225	0.4683105	-0.32237786	-0.07037099	-1.4819148	-0.2680453	-1.4813411	1.3296354
LRRC4C	1.5352453	0.29087225	0.4683105	-0.32237786	-0.07037099	-1.4819148	-0.2680453	-1.4813411	1.3296354
LRRC4C	1.5352453	0.29087225	0.4683105	-0.32237786	-0.07037099	-1.4819148	-0.2680453	-1.4813411	1.3296354
LRRFIP1	-0.96192163	0.30337933	0.014757226	1.2400286	1.5935653	-0.06806824	-0.28299457	0.112606674	-1.9513915
LSAMP	1.6765313	1.2734692	0.76450217	-0.3888637	-0.21538411	-0.3193427	-1.7183237	-0.25732228	-0.81524146
LSAMP	1.6765313	1.2734692	0.76450217	-0.3888637	-0.21538411	-0.3193427	-1.7183237	-0.25732228	-0.81524146
LSAMP	1.6765313	1.2734692	0.76450217	-0.3888637	-0.21538411	-0.3193427	-1.7183237	-0.25732228	-0.81524146
LSAMP	1.6765313	1.2734692	0.76450217	-0.3888637	-0.21538411	-0.3193427	-1.7183237	-0.25732228	-0.81524146
LYST	-1.5651661	0.21765786	-0.28253835	-0.49542886	0.9041287	1.0872324	0.04184193	1.4904479	-1.3981754
MAN1A1	0.9108419	0.88097537	0.9656589	-0.16494107	-0.8665504	0.52736956	-0.11965438	0.18112427	-2.314821
MAPK10	0.38611516	1.3912706	0.5728739	-1.5768819	-0.397641	-0.8476526	-1.1749911	0.32993624	1.3169832
MCM9	1.4802114	-2.2053967	-0.51331705	-0.046104237	0.9310312	0.22442162	-0.5768505	0.052661113	0.6533495
MCUB	2.6182773	-0.9250707	-0.38502517	-0.08914087	-0.24923344	0.2651279	0.15997237	-0.6675875	-0.7273268
MDM1	0.52417064	-0.94726694	0.5555644	-0.92315775	0.4211938	-0.7876732	-0.6151701	-0.51389724	2.286198
MFAP3	2.2950377	-0.9772791	-0.39274228	-1.0415815	-0.50664127	0.56414187	-0.5776616	0.7805511	-0.14385645
MGAM	1.0037415	0.24401833	-1.5923734	-1.5392532	0.096572645	0.807719	1.4793772	-0.4123963	-0.08741852
MICAL2	-2.298797	-0.17892905	-0.8300632	0.6640986	0.44515538	0.19139414	0.42072722	0.12862568	1.457784
MICAL2	-2.298797	-0.17892905	-0.8300632	0.6640986	0.44515538	0.19139414	0.42072722	0.12862568	1.457784
MIR137HG	1.3097062	0.61734724	1.0282485	-0.74656945	-1.0365691	0.5439548	-0.004816316	0.25209144	-1.9634044
MIR137HG	1.3097062	0.61734724	1.0282485	-0.74656945	-1.0365691	0.5439548	-0.004816316	0.25209144	-1.9634044
MIR548XHG	2.0695968	-0.62914854	1.1098938	-0.5253888	-0.4314316	0.14251675	0.2720976	-0.49601132	-1.5121286
MPDZ	0.35518816	0.997614	1.5156467	-0.32381973	-0.11153659	-1.4820777	1.0189418	-0.6047869	-1.3651224
MS4A8	1.762682	0.63386196	1.1937613	-0.43788433	-0.99997205	0.04375902	-0.13762675	-0.4232039	-1.6353778
MSRA	0.9861294	1.6780037	0.55660176	0.79706454	-0.07735653	-0.6708183	-1.4070123	-0.71192366	-1.1507535
MSRA	0.9861294	1.6780037	0.55660176	0.79706454	-0.07735653	-0.6708183	-1.4070123	-0.71192366	-1.1507535
MTERF1	1.3404194	1.275079	0.9129442	-1.2153484	0.575633	-0.21961491	-1.0021975	-0.3366493	-1.3302609
MTUS1	-1.7078552	-0.87965244	-0.53356594	-0.7452961	0.22022772	1.0144237	0.1948173	0.7799711	1.6569306
MYO16	1.8349706	-0.17748141	-0.011074935	-0.5126679	-0.14856575	-0.5932479	-1.2973075	-0.74555093	1.650928
MYO16	1.8349706	-0.17748141	-0.011074935	-0.5126679	-0.14856575	-0.5932479	-1.2973075	-0.74555093	1.650928
MYO16	1.8349706	-0.17748141	-0.011074935	-0.5126679	-0.14856575	-0.5932479	-1.2973075	-0.74555093	1.650928
MYO1D	2.3451533	0.38943315	0.1937781	0.24883313	0.28463733	-0.97892785	-0.5350825	-1.0890896	-0.85870934
MYO1D	2.3451533	0.38943315	0.1937781	0.24883313	0.28463733	-0.97892785	-0.5350825	-1.0890896	-0.85870934
MYO5B	0.68978006	-1.5818062	-0.9405302	0.48492032	2.1032465	-0.10811046	0.14315423	-0.6541261	-0.13652676
MYO5B	0.68978006	-1.5818062	-0.9405302	0.48492032	2.1032465	-0.10811046	0.14315423	-0.6541261	-0.13652676
MYO5B	0.68978006	-1.5818062	-0.9405302	0.48492032	2.1032465	-0.10811046	0.14315423	-0.6541261	-0.13652676
MYPN	0.1267055	-1.1659769	-1.4257729	-0.51986897	0.52323616	1.7369821	1.2442492	0.15696302	-0.67651594
NCKAP5	1.3835068	-0.89720345	1.4096228	-1.2141427	-0.29223272	0.5186126	0.9021107	-0.98591644	-0.82435507
NDUFAF2	-0.56777424	-1.0102348	-0.26008576	-1.0174078	1.968855	-0.84540814	0.47642604	-0.060632903	1.3162566
NEGR1	0.8734538	0.05240245	1.3267618	-1.5129664	-1.2413545	-0.77757293	0.84780014	-0.56771845	0.9991591
NEK10	0.86773366	0.116854526	1.0281929	-2.0166051	-1.2713696	0.7529338	0.4890056	0.60253304	-0.5692487
NFIA	1.3167583	0.90989894	-0.7344066	0.8021326	1.1130738	-1.3625405	-0.5761823	-1.3465099	-0.122215256
NFIA	1.3167583	0.90989894	-0.7344066	0.8021326	1.1130738	-1.3625405	-0.5761823	-1.3465099	-0.122215256
NFIA	1.3167583	0.90989894	-0.7344066	0.8021326	1.1130738	-1.3625405	-0.5761823	-1.3465099	-0.122215256
NKAIN2	1.3901677	0.7031908	0.7774116	-0.21592182	-0.30077672	0.28897455	-0.52453417	0.21132874	-2.3298492
NKAIN3	1.0502198	-0.5090009	0.81513315	0.34560657	1.6728631	-1.1593121	0.08769411	-1.3121301	-0.9910697
NME7	1.7793845	0.89610875	1.1860648	-1.1303643	-0.42290616	-0.3428624	-0.5546151	-0.094181664	-1.3166001
NME7	1.7793845	0.89610875	1.1860648	-1.1303643	-0.42290616	-0.3428624	-0.5546151	-0.094181664	-1.3166001
NMNAT3	2.1863253	0.114251845	1.1155875	-0.5080351	0.0749303	-0.9596456	-0.36580393	-0.46128315	-1.1963125
NOS1	1.6662822	-1.7063167	-1.098573	0.65686285	0.7341978	0.6705464	0.2087085	-0.5429894	-0.58871007
NOS1	1.6662822	-1.7063167	-1.098573	0.65686285	0.7341978	0.6705464	0.2087085	-0.5429894	-0.58871007
NOX5	0.060120594	2.032855	0.9834038	-0.4842174	-1.1079872	-0.44838244	0.20234418	0.22539845	-1.4635257
NPHP3-ACAD11	0.1197706	-1.5172751	-0.9724454	-1.2585123	1.068742	-0.16451931	1.472861	0.4983268	0.7530615
NRG1	-0.35742322	-0.36099347	-0.9579769	0.6015672	1.6107064	-1.5228425	0.22069713	-0.6672507	1.4335178
NRP2	0.21784681	-0.03366855	0.87410355	-1.5120724	-2.03066	0.7285093	0.41297045	0.37623292	0.9667407
NRP2	0.21784681	-0.03366855	0.87410355	-1.5120724	-2.03066	0.7285093	0.41297045	0.37623292	0.9667407
NRP2	0.21784681	-0.03366855	0.87410355	-1.5120724	-2.03066	0.7285093	0.41297045	0.37623292	0.9667407
NRXN1	1.2262739	0.6655107	1.1371428	-1.9149456	-1.0649333	0.38578168	-0.28198168	0.5232192	-0.67605877
NRXN3	0.62648916	2.0400953	1.0441854	-1.0660461	-0.4285302	-0.0100903	-1.2563204	-0.52801925	-0.42173597
NTSR1	2.0280724	0.5439881	0.5550518	0.22570994	-0.49138495	0.07376938	-0.3905342	-0.72695965	-1.8177137
NUP93	-0.7943882	0.10476532	-0.027265612	0.8643895	1.6315402	0.24347971	-0.31690493	0.43829244	-2.1439042
NWD2	0.8480455	0.3769993	1.2597415	-0.9083691	-2.2668397	0.62455523	0.055783402	0.3171503	-0.30704978
OCA2	0.98890823	1.1041974	0.9803006	-0.5445532	-1.1978408	0.75215495	-0.40384582	0.15320241	-1.8325281
OR52A1	0.035862587	0.18240719	-0.2481758	2.2911959	0.7031792	-0.42992845	-0.24336664	-0.76413655	-1.5270365
OR5V1	2.6650705	-0.055415865	-0.25368792	-0.57601064	-0.78400284	-0.09213384	0.32587248	-0.53493357	-0.6947559
PACRG	1.2600032	0.72141963	1.4662948	-1.2524024	-0.978997	0.5527972	-0.32111165	-0.10839995	-1.339601
PAMR1	1.3684082	1.3825126	0.5006724	0.43696404	-0.43645564	-0.5311078	-0.8629789	0.027841812	-1.8858504
PAPSS1	1.0747285	1.349072	0.8861654	-0.5190776	-0.17952117	0.2054417	-1.2267212	0.23614478	-1.82625
PARD3B	0.93683195	-0.630488	1.1315485	-2.1739323	-0.12721677	1.2340705	0.16765194	-0.21332507	-0.3251434
PCA3	0.115937114	1.1661414	0.26439413	-0.0028452072	0.6243619	0.55388653	-1.0849427	0.6551779	-2.2921133
PCDH15	1.9828808	-0.13236775	1.1788026	-0.52320397	-0.57381034	0.058166783	0.24699484	-0.62346095	-1.6139991
PCDH15	1.9828808	-0.13236775	1.1788026	-0.52320397	-0.57381034	0.058166783	0.24699484	-0.62346095	-1.6139991
PCDH15	1.9828808	-0.13236775	1.1788026	-0.52320397	-0.57381034	0.058166783	0.24699484	-0.62346095	-1.6139991
PCDH17	1.7151368	0.6393073	0.7754537	0.4138152	-0.06610041	-0.34755313	-0.8009437	-0.3285034	-2.0006082
PCSK2	1.369839	0.5448643	0.24439405	0.7590405	1.0722111	-0.8164143	-0.7040285	-0.5911993	-1.8786836
PDE4B	0.3192231	0.6001025	1.561384	-1.2492231	-1.4792103	0.6853517	0.69548595	0.04830488	-1.181394
PDE4D	0.64952064	0.91056156	0.82948613	-0.15075952	0.18371676	0.4963581	-1.020525	0.44990304	-2.3482373
PDE4D	0.64952064	0.91056156	0.82948613	-0.15075952	0.18371676	0.4963581	-1.020525	0.44990304	-2.3482373
PEBP4	-1.9954354	-0.19392699	-1.3895115	0.66493785	1.3936955	0.14319225	0.36880547	0.5205529	0.48771203
PELI1	1.7386844	0.18577379	1.3875862	-0.86032945	-0.95352864	-0.12312309	0.43867847	-0.39928737	-1.4144458
PHACTR2	0.8508904	-0.4232083	0.011727121	-0.69670296	-0.6640135	-0.7935008	0.13094382	-0.8312383	2.4150958
PHACTR3	0.6563814	0.9056326	1.1244068	-0.72856843	-1.6045477	0.93586874	-0.07656406	0.33245465	-1.5450172
PHF21A	-1.466046	-1.1245916	-0.13940708	0.2976679	1.8492965	-0.66348165	-0.21181484	0.22423254	1.2339821
PHLPP1	-0.9006729	-1.3290472	0.011471422	-0.8614523	-0.6542303	0.5858101	1.0781374	0.13939084	1.9305929
PIEZO2	0.046758693	-1.511702	-1.2811397	-0.50756556	0.4044844	1.6331999	1.3537028	0.1963444	-0.33408955
PIP5K1B	-2.0658627	-0.1891453	-0.57344854	0.8087534	1.7248971	-0.05620593	0.052836508	0.73553246	-0.43735886
PITPNC1	-0.027429149	-0.14171462	-0.58533245	0.41233832	1.7695929	-0.71871316	-1.3605434	-0.8477691	1.4995766
PITPNC1	-0.027429149	-0.14171462	-0.58533245	0.41233832	1.7695929	-0.71871316	-1.3605434	-0.8477691	1.4995766
PKD2L1	0.36667734	-1.4757218	-1.0377637	-0.2630189	-0.17710364	1.8692677	1.3052237	-0.02928275	-0.55827063
PKIA-AS1	2.2351978	-0.3622075	1.1496038	-1.3926399	-0.28210965	-0.19168633	-0.20378178	-0.4638115	-0.488552
PKN2-AS1	0.7931716	0.7126665	0.49133864	0.73324084	0.9515241	-0.18778174	-1.2094336	-0.124879695	-2.1598485
PKP2	-0.52897686	-1.4217968	-1.4726436	-0.26378682	0.40169662	1.2756627	1.4550035	-0.17023338	0.7250691
PKP4	1.2338037	0.66997176	1.5424826	-0.488523	0.080708385	-0.22921434	-0.4372602	-0.3650924	-2.0068424
PKP4	1.2338037	0.66997176	1.5424826	-0.488523	0.080708385	-0.22921434	-0.4372602	-0.3650924	-2.0068424
PLCB4	-2.081407	-0.33668968	-0.80477685	0.22088495	1.5995508	0.12289234	0.22813034	1.1085815	-0.05716386
PLCL1	1.731331	1.1224339	0.56519496	-0.98608595	-1.148468	0.43041587	-1.0639074	0.22351603	-0.8744884
PLD1	-1.406581	-0.19556326	-1.2536561	-0.39146295	0.118482575	-0.013001706	0.54869515	0.40742862	2.1856616
PLEKHG4B	0.5043277	-0.866646	-0.21925078	1.0674783	0.15484653	1.665048	0.38009953	-0.98300815	-1.7028961
PLET1	-1.099756	1.426232	0.48904252	-1.2462648	-0.98349756	-0.7933532	1.3386481	0.7490128	0.11993719
PLGRKT	1.2260817	-1.2624416	0.18909648	-1.2434232	0.7081696	0.22331399	-1.4776402	0.4672673	1.1696041
PLPPR4	1.4127898	0.4641325	1.466712	-0.79644257	-1.6650168	0.22225726	0.102397695	-0.1329541	-1.0738714
PLPPR5	1.830873	-0.12280224	1.175339	-1.1059253	-1.2730142	0.26829612	0.3037734	0.0379401	-1.1144799
PLXDC2	2.240329	0.27152365	0.15701424	-0.76609886	-1.6664765	0.08605172	-0.5555855	-0.17938958	0.41259673
PNMA5	1.070464	0.74461395	0.9007339	-0.345609	-1.2177727	0.73683286	-0.014354252	0.19946118	-2.0743687
PPP1R1C	1.0318091	0.38592315	0.091907874	0.13250937	-0.18951955	0.6740873	0.26093316	0.2812243	-2.6688843
PRIM2	0.83242077	0.48698398	-0.1092604	-2.4758162	-0.29639852	-0.18639874	0.17957081	0.26353264	1.3053837
PRKN	1.6103276	0.5247903	1.1833969	-0.83530873	-0.33919472	0.05546967	-0.26595694	0.026975406	-1.9605309
PRR5L	-0.20769559	-1.2632682	-1.8146125	0.75230306	0.9162069	1.2458463	0.8278244	0.1724063	-0.62900966
PRUNE2	0.21777835	1.3416888	0.42177352	0.41286135	0.31467044	0.16915594	-1.0855479	0.49874526	-2.291136
PTPRG	-1.0435708	0.0037945348	0.6362797	-1.1514164	-1.6357553	1.3531075	1.0251704	0.7888012	0.023601353
PTPRG	-1.0435708	0.0037945348	0.6362797	-1.1514164	-1.6357553	1.3531075	1.0251704	0.7888012	0.023601353
PTPRN2	0.14941838	1.1081347	0.047251817	0.7420128	-1.092331	-0.21027942	-0.79211384	-1.6087031	1.656539
PXDN	-1.30131	-0.8783754	0.07433662	0.23754646	1.3645003	-0.74580455	0.24151061	-0.8170105	1.8246027
RAB31	1.4166967	-1.2754118	-0.13629675	-1.2255934	-0.48232538	0.16639332	1.1816225	-0.85358226	1.2085029
RAB3C	1.5909121	0.6933205	1.1227633	0.22614448	0.15122716	-1.1542585	-0.28422004	-0.67848086	-1.6674136
RALYL	2.1898088	0.7799572	0.50822353	-0.22095641	-0.05269737	-0.930262	-1.3998775	-0.6362867	-0.23793001
RALYL	2.1898088	0.7799572	0.50822353	-0.22095641	-0.05269737	-0.930262	-1.3998775	-0.6362867	-0.23793001
RAP1GAP2	1.0556327	-0.3117156	0.45438758	-0.56696683	-1.2153801	1.771558	0.79228574	-0.82022804	-1.1595242
RASSF3	0.19065487	-0.9086844	-0.84206605	0.39515388	0.039024442	-0.65726304	0.56488293	-1.0905472	2.3088567
RBFOX1	1.03512	0.6010554	-0.06332368	-1.4953424	-1.129074	1.3276287	-0.84272444	1.1256707	-0.55899525
RBFOX1	1.03512	0.6010554	-0.06332368	-1.4953424	-1.129074	1.3276287	-0.84272444	1.1256707	-0.55899525
RBFOX1	1.03512	0.6010554	-0.06332368	-1.4953424	-1.129074	1.3276287	-0.84272444	1.1256707	-0.55899525
RBFOX1	1.03512	0.6010554	-0.06332368	-1.4953424	-1.129074	1.3276287	-0.84272444	1.1256707	-0.55899525
RBPMS	1.3644197	-1.2153758	-0.07696892	-0.07159327	1.3883528	0.93581975	-0.90594846	0.0046917475	-1.4234195
RFX2	-0.77722704	-1.2662286	0.12736705	-0.9748832	-0.7445344	1.9228649	0.7056311	1.037018	-0.030025626
RFX3	1.3006856	0.71255064	1.2978163	-0.8682322	-1.0322428	0.42557633	-0.3122274	0.20163192	-1.7255585
RGS7	-0.35632592	0.9155976	0.14428906	-1.6670902	-1.781971	0.8118919	0.3256252	0.77823585	0.82971835
RHEX	0.4997307	-0.93517727	-1.5033833	0.0031668388	0.24528842	1.4907618	1.5159612	-0.36793628	-0.9484141
RP1	0.06677026	-1.5148432	-0.9437503	-0.93223286	-0.1940397	1.4944292	1.5526261	-0.036990643	0.50801945
RP1	0.06677026	-1.5148432	-0.9437503	-0.93223286	-0.1940397	1.4944292	1.5526261	-0.036990643	0.50801945
RUNX1	1.588376	-0.75577587	0.2828294	0.6429931	0.33989197	-0.1389222	0.9390305	-1.1366342	-1.7617865
RYR3	2.1967742	-0.44086465	0.6235689	-1.1294404	-1.1213696	0.2925721	0.3623362	-0.90850806	0.1249184
RYR3	2.1967742	-0.44086465	0.6235689	-1.1294404	-1.1213696	0.2925721	0.3623362	-0.90850806	0.1249184
SAMD3	2.0966022	0.17936371	0.9520301	-0.4625246	-1.0352159	-0.13222268	0.41119057	-0.7087446	-1.3004789
SAMD4A	1.3881782	0.685745	1.1911876	-0.22124396	-0.4833934	0.08845158	-0.067585066	-0.40829852	-2.1730325
SDC2	-1.1826553	-1.3161359	-0.80729854	0.49957186	1.1639929	-0.28243154	0.35037434	-0.25452015	1.8291037
SEM1	-0.68900883	-1.1063032	-0.72240573	-0.3723571	1.3603225	-0.18704516	-0.6643322	0.33060306	2.0505466
SEMA5A	1.8755958	-0.5110958	0.11227901	0.6606367	0.4996777	-1.0664724	0.77726376	-1.284423	-1.0634618
SEMA5A-AS1	1.8807144	-0.29685733	0.14842466	0.8523539	0.71652997	-1.4076943	0.14910592	-1.1283867	-0.9141902
SGCD	1.6978308	0.84207034	0.5943051	-1.223153	-1.8696368	0.15161297	-0.19756147	0.028899021	-0.024354663
SGCD	1.6978308	0.84207034	0.5943051	-1.223153	-1.8696368	0.15161297	-0.19756147	0.028899021	-0.024354663
SH3GL2	-1.247851	0.63158226	-0.83186555	-0.5900518	0.30189225	-0.6907366	0.37289852	-0.2351987	2.289363
SHANK2	1.1136419	0.58898723	1.0715427	-0.28621358	-1.2200311	0.7251135	0.07476751	-0.027686376	-2.0401354
SHANK2	1.1136419	0.58898723	1.0715427	-0.28621358	-1.2200311	0.7251135	0.07476751	-0.027686376	-2.0401354
SKAP1	0.7927323	-0.19692789	-1.3041217	0.62074625	1.0758057	1.1441479	0.12057984	-0.34296414	-1.91001
SLC12A8	0.063545406	2.4854932	0.42073715	0.1569976	-0.7459931	-0.9280305	-0.8870848	-0.6377702	0.07211817
SLC16A12	-0.024108289	-1.7305307	-0.6310209	-0.7722306	-0.20167206	1.3335984	1.767092	0.26149213	-0.0026139633
SLC25A48	-0.124588855	-0.6754333	-1.6938554	1.2306983	1.7051274	0.38328645	0.48325995	-0.6380771	-0.67041165
SLC25A48	-0.124588855	-0.6754333	-1.6938554	1.2306983	1.7051274	0.38328645	0.48325995	-0.6380771	-0.67041165
SLC35F1	0.6137598	-0.49396142	-1.3722652	0.9173665	1.7111168	-1.2552468	-0.5050657	-0.44899637	0.8332908
SLC35F1	0.6137598	-0.49396142	-1.3722652	0.9173665	1.7111168	-1.2552468	-0.5050657	-0.44899637	0.8332908
SLC39A10	0.7831847	0.75439256	0.7490954	0.22680295	-0.5061636	-0.11845722	0.32319304	0.37444362	-2.5865102
SLC39A11	-0.91383255	-0.082642764	-0.04372521	0.8979968	0.86838794	1.3817087	-0.4579748	0.42317536	-2.073098
SLC8A1	-0.7600675	-0.29475495	-0.91967124	0.2805881	0.93996197	0.13672537	-1.8310568	0.9422476	1.5060114
SLC8A1	-0.7600675	-0.29475495	-0.91967124	0.2805881	0.93996197	0.13672537	-1.8310568	0.9422476	1.5060114
SLC8A1-AS1	0.359563	-1.7898569	-0.010257548	-1.3676414	0.112066545	0.72796416	1.3282388	1.1215739	-0.4816032
SLIT2	-1.477007	-0.9734126	0.27845782	-0.53629524	0.41892794	-0.81553096	1.9170643	0.21664248	0.97113603
SLIT3	1.5035335	0.015642226	0.5569521	0.61001706	-0.25242665	0.0800359	0.17197749	-0.25876528	-2.4269662
SMIM36	1.9744722	-0.011626819	0.37798163	0.61217654	0.7410072	-0.8421638	-0.31768483	-1.1850724	-1.3490895
SMYD2	-0.017648	-0.37176183	-1.1813698	0.7258135	1.6750156	-1.1092612	-0.4306702	-0.7553359	1.4652288
SNAP91	1.3001562	0.0026156448	0.089463554	-0.4719431	0.7606529	-2.035248	-0.318896	-0.6707853	1.3440161
SNTG2	1.4182955	-0.5125206	-0.5893951	1.404652	1.3296801	-0.8516026	-1.1128068	-0.74770594	-0.33859548
SNTG2	1.4182955	-0.5125206	-0.5893951	1.404652	1.3296801	-0.8516026	-1.1128068	-0.74770594	-0.33859548
SNX25	0.64153194	0.887873	0.36719325	-0.069834076	-1.2541206	1.4210595	-1.2736026	0.685646	-1.4057057
SNX7	1.3295178	0.7518383	0.83770096	-1.0036148	-1.5769442	0.52872133	0.21282975	0.34406808	-1.4241338
SORCS1	-0.5386727	0.39010778	-1.6035662	0.65152264	1.0830469	-0.030495387	-1.6155645	0.3879994	1.2756292
SPAAR	-1.0974827	-0.6226412	-1.5828648	-0.3346041	0.59181005	0.7265781	-0.28066692	0.82359105	1.7762876
SPAAR	-1.0974827	-0.6226412	-1.5828648	-0.3346041	0.59181005	0.7265781	-0.28066692	0.82359105	1.7762876
SPARC	1.0648223	0.5164472	0.9643443	0.14957534	-0.7618075	0.36741444	0.10991698	0.022223756	-2.4329371
SPOCK1	0.4800292	0.39050886	-0.80721396	-0.26542744	-0.07723647	-1.2358551	0.0619166	-0.9015321	2.3548105
SPON1	0.9888031	-0.5469597	-0.016967414	-0.3829368	-0.6734045	-0.77991986	-0.15329418	-0.8404356	2.4051185
SPTLC3	-0.055310726	-0.8121954	-1.6866494	-0.8273927	0.5249477	0.63741404	0.4469021	-0.19917814	1.9714599
SRGAP1	2.5294874	-0.7465297	0.34499845	0.08340855	-0.1958461	-0.41920468	0.20638302	-1.0370786	-0.7656322
SSBP2	1.1561952	-0.1402246	0.6572109	-0.99152464	-0.94013613	-0.8905813	0.14932059	-0.9195372	1.9192876
SSUH2	0.5475826	0.6835981	-0.08731042	1.352198	0.2936864	0.28904572	-0.8431955	0.110415034	-2.346021
ST18	-0.5653988	-1.6072993	-0.6307714	-0.7785763	0.48783955	1.7972406	1.2533882	-0.14078431	0.18437923
ST8SIA2	2.6936862	0.051427532	0.14339271	-0.26677603	-0.13894258	-0.4635126	-0.47923505	-0.7691003	-0.7709401
STARD13	-1.2587326	0.6040518	-1.0862405	-0.33875397	0.3286185	0.9607544	-1.449218	0.87784404	1.361675
STK33	-0.7864616	-0.746001	-0.7901084	-0.06764446	1.4329953	-0.6177836	0.21295293	-0.6952061	2.0572605
STON1-GTF2A1L	-0.54678166	-1.0203464	-1.1386386	0.08025081	1.326438	-0.62179106	0.6638165	-0.592168	1.8492181
STON2	1.2809602	-1.4350537	0.57083315	-0.83607966	-0.2628241	0.45982167	1.7025294	-0.72840774	-0.7517877
STXBP4	2.386456	0.014256765	0.8951899	-1.1308397	-0.3098656	-0.44821984	-0.11445486	-0.44734588	-0.8451769
STXBP6	1.352976	0.8413659	0.97434026	0.28532773	-0.39275825	-0.29458103	-0.46100754	-0.07598421	-2.2296796
SULF1	0.12348056	-1.1509589	-1.0710567	-0.55480397	-0.25048596	0.20619862	1.1196643	-0.5528799	2.1308427
SVEP1	0.42391792	-0.16501936	1.2213566	-0.84487295	-0.9869996	1.4734751	-0.11323363	0.7041509	-1.7127734
SYN3	-2.052339	-0.70314133	-1.1218572	0.3333288	0.5345657	1.1829559	0.36796433	0.8700508	0.58846754
SYNE2	1.2935086	-1.1238202	-1.509344	0.7328838	-0.23903735	0.2664857	1.4327844	-1.019775	0.16631198
SYNPR	1.8664421	0.8499218	1.1773887	-0.7829967	-1.1267296	-0.37853152	0.018214805	-0.6338727	-0.9898317
SYT16	0.79191494	1.3036364	1.1401902	0.30897364	-0.015649004	-0.7652758	-0.5971248	-0.086221136	-2.0803893
SYT17	1.2735671	0.26121476	0.95568746	-0.051336884	-0.46803012	0.22834092	0.51787597	-0.31882232	-2.3984964
TBC1D1	-0.5463876	-0.520307	1.2253752	-0.46329945	0.86535656	0.44467312	1.195037	-0.12071074	-2.0797334
TECTA	1.8021439	0.43793204	-0.41018376	0.5907702	1.1612488	-1.2633498	-0.73929507	-1.1801989	-0.39906758
TECTA	1.8021439	0.43793204	-0.41018376	0.5907702	1.1612488	-1.2633498	-0.73929507	-1.1801989	-0.39906758
TECTA	1.8021439	0.43793204	-0.41018376	0.5907702	1.1612488	-1.2633498	-0.73929507	-1.1801989	-0.39906758
TENM2	-0.6748363	-0.38656026	-0.37096587	-0.7546577	-0.90727293	-0.04712035	0.64256674	-0.040460702	2.539321
TENM3	1.4757643	0.39548594	1.4274071	-0.8753085	-1.3200443	0.42739373	-0.07104464	-0.07159862	-1.3880557
TENM3	1.4757643	0.39548594	1.4274071	-0.8753085	-1.3200443	0.42739373	-0.07104464	-0.07159862	-1.3880557
TENM3	1.4757643	0.39548594	1.4274071	-0.8753085	-1.3200443	0.42739373	-0.07104464	-0.07159862	-1.3880557
TENM3	1.4757643	0.39548594	1.4274071	-0.8753085	-1.3200443	0.42739373	-0.07104464	-0.07159862	-1.3880557
TGIF2	-0.8012209	-0.46126038	-0.68444514	-1.5207547	0.05777379	1.4686483	1.7861533	0.05028572	0.104819916
TIAM2	-2.2011547	1.0063022	-0.81701994	-0.18974286	1.2259716	0.8931329	0.29028034	0.023055349	-0.23078693
TLK1	1.5797056	0.72522295	0.65248615	0.077462204	0.042621903	-0.16805698	-0.3965367	-0.20708297	-2.3057883
TLK1	1.5797056	0.72522295	0.65248615	0.077462204	0.042621903	-0.16805698	-0.3965367	-0.20708297	-2.3057883
TLL2	-0.55288136	-1.599105	-1.2224177	-0.13162762	0.12843962	1.6214654	1.3816413	0.16657098	0.20791452
TMC5	1.0378566	-1.4461453	-1.1622813	-0.3400236	0.09597098	1.4168649	1.3680806	-0.43092597	-0.53939366
TMEM108	0.9839007	0.707554	1.0367961	-0.3334655	-0.9876935	0.58905154	-0.04705863	0.27466133	-2.223733
TMEM108	0.9839007	0.707554	1.0367961	-0.3334655	-0.9876935	0.58905154	-0.04705863	0.27466133	-2.223733
TMEM108	0.9839007	0.707554	1.0367961	-0.3334655	-0.9876935	0.58905154	-0.04705863	0.27466133	-2.223733
TMEM132C	-1.4148806	-0.8890172	-1.3800356	0.22346151	1.2732188	0.049216	0.5861424	0.04039473	1.5114975
TMEM150C	1.3729465	1.1839374	0.8331665	-0.63500965	-0.7166785	0.35859284	-0.6936501	0.15877496	-1.8620764
TMEM150C	1.3729465	1.1839374	0.8331665	-0.63500965	-0.7166785	0.35859284	-0.6936501	0.15877496	-1.8620764
TMEM241	-0.21920994	1.3023387	0.19114353	-1.518879	-1.4458209	0.7818494	0.8751549	0.8664936	-0.8330286
TMEM26-AS1	1.4285717	0.41779885	1.2500837	-0.33860585	-0.38187435	-0.020658525	0.28875753	-0.49075112	-2.1533213
TNN	0.38851932	-0.9224472	-1.0251398	-0.559037	-0.18737498	2.0949314	1.1775169	-0.061100945	-0.90586126
TNR	0.96488136	0.99504036	1.5187296	-0.4314556	-1.8592873	0.439238	-0.68022645	-0.36107892	-0.58586687
TPPP3	2.3503642	0.20375282	1.0113059	-0.27331138	-0.6166732	-0.92359495	-0.41490883	-0.8057171	-0.5312178
TRDN	0.82505924	-1.3874508	-0.5313284	-0.7804082	0.017084228	1.5692247	1.4122901	-0.10760424	-1.0168628
TRDN	0.82505924	-1.3874508	-0.5313284	-0.7804082	0.017084228	1.5692247	1.4122901	-0.10760424	-1.0168628
TRDN-AS1	2.2857769	-1.2994798	-0.23733859	-0.51904905	0.874605	-0.58461463	-0.08152029	0.30587858	-0.74425805
TRIM5	0.73552823	-1.2000091	-1.2595098	0.02466851	0.74985576	1.60794	0.94595534	-0.57601637	-1.0284073
TRIM71	1.4881688	-0.80622894	0.5562247	-0.16798057	-0.72803164	0.9402021	0.7433342	-0.069585234	-1.9561049
TRPC6	1.3306956	0.7400228	-0.041837234	0.752243	0.99361914	-0.4643989	-1.5874774	-0.18807271	-1.5347943
TRPC6	1.3306956	0.7400228	-0.041837234	0.752243	0.99361914	-0.4643989	-1.5874774	-0.18807271	-1.5347943
TRPM8	0.22732274	-1.3707471	-1.1296442	-0.9517191	0.042852595	1.9088283	1.0449352	-0.13504137	0.36321232
TSHZ2	1.5963831	0.09441897	-0.9215173	-0.096242234	-1.0538075	1.2642641	-0.7436219	1.0053657	-1.1452434
TSHZ2	1.5963831	0.09441897	-0.9215173	-0.096242234	-1.0538075	1.2642641	-0.7436219	1.0053657	-1.1452434
TSPAN18	-0.631054	-1.4535952	-1.3568301	-0.33814213	0.12891577	1.4339176	1.3723265	0.08986635	0.7545922
TTN	0.6169847	1.588558	1.305942	-0.6055259	0.36972907	-1.5056148	0.0170141	-1.0006868	-0.7864029
TUNAR	1.6442738	0.73665994	0.90167946	0.7338813	0.048112635	-0.7012033	-1.4010271	-0.8818446	-1.0805367
TUSC7	1.3461835	1.2130715	0.90551794	-0.20766997	0.03419147	-0.2150109	-1.26777	-0.020187007	-1.7883261
UBAC2-AS1	1.7653402	-0.019050905	1.255884	-0.18599261	-0.8372541	-0.002386419	-0.1954065	0.09583907	-1.8769664
UBTD2	2.3750246	-1.2668089	-0.6973652	-0.30810294	0.1735371	0.7538266	-0.6746563	-0.3458108	-0.0096245725
UFL1-AS1	2.2353244	0.2163805	0.8880873	-1.3720812	-0.8296226	-0.50902075	-0.051033407	0.00095979957	-0.57897973
VEGFD	1.935616	0.36470705	0.10221254	-0.7604578	1.2547637	-0.7837497	-0.678184	-0.064161964	-1.370726
VOPP1	-0.8141634	-0.79672915	0.18480408	-0.24740724	-1.2512625	0.44889536	2.3988447	-0.16448866	0.24149764
VRK1	0.64004195	1.0873355	0.4185884	-0.3101041	0.3890373	0.5074837	-1.1659814	0.65578973	-2.222207
VSTM4	1.4797525	1.5137475	1.0802817	-0.5393476	-1.0286735	-0.20502311	-0.9086221	-0.40777764	-0.98433536
WIPF1	-1.4005764	-1.194403	-0.9066755	-0.1445082	0.45398253	0.54258984	0.93883187	-0.12533192	1.8360902
WNT5B	-1.0808403	-1.2094551	-1.0284928	1.8908575	0.45955026	0.83285517	0.38028994	0.45052704	-0.6952948
WNT8B	1.4252725	1.0006286	0.4547813	0.34330508	-1.1343904	0.07405736	-0.38274688	0.253661	-2.0345738
WNT8B	1.4252725	1.0006286	0.4547813	0.34330508	-1.1343904	0.07405736	-0.38274688	0.253661	-2.0345738
WSCD2	-1.0033863	-0.95213234	-0.28210816	0.465885	-0.1622491	-0.4896001	0.9669563	-0.7763502	2.2329957
WWC1	1.0529845	-0.12327127	0.7846175	0.21448763	-0.39075792	0.6468123	0.26069158	0.11605241	-2.5616229
ZBTB40	-0.19146764	-1.3806382	-0.8748033	1.3445157	1.1622475	-0.7481823	-0.048915315	-0.7036328	1.4408631
ZFAT	-2.3753464	0.38015	-0.9690811	0.7421862	1.0483205	0.28805187	0.6089132	0.39552402	-0.11871304
ZFHX3	0.079691105	-0.6439257	1.955638	-1.1756339	-0.76297706	0.9467514	0.866282	-0.21920325	-1.0466167
ZFP64	2.5069904	-0.90880775	-0.81066906	-0.5991608	-0.2536696	0.7542334	-0.35733256	0.0030185338	-0.3346281
ZFP64	2.5069904	-0.90880775	-0.81066906	-0.5991608	-0.2536696	0.7542334	-0.35733256	0.0030185338	-0.3346281
ZFPM2	-1.9041494	0.08820381	-0.81026256	0.323287	1.4248824	0.9142779	-0.7999739	1.0173093	-0.2536245
ZNF439	1.3286109	-0.021476049	0.47271806	0.07567111	-0.09276709	0.8740196	-0.44405645	0.25112456	-2.4438448
ZNF804B	1.2257257	0.6633272	-0.3445198	0.83609676	1.429175	-0.97378135	-1.34442	-0.34011313	-1.151481
ADAM19	0.58992714	0.19267023	1.4175619	-1.1231551	-1.808975	0.19387439	-0.06309982	-0.66098994	1.262156
ADAMTS9-AS2	1.3362708	0.45585787	0.81385016	0.18927726	0.21489486	-0.4085009	0.18920565	-0.3549687	-2.4358861
BAIAP3	0.53686094	0.52599376	0.8268895	0.7466415	-0.95381683	0.5675247	-0.0035832508	0.18797375	-2.4344802
BCAR3	-0.08049787	-0.39154264	0.2902491	-1.530196	-1.4096496	0.61662996	0.48113367	0.071836844	1.9520439
CDH4	0.005617681	-0.08205517	0.5858085	1.2114621	0.7847243	-0.42557052	0.9351399	-0.8127409	-2.202382
CDH4	0.005617681	-0.08205517	0.5858085	1.2114621	0.7847243	-0.42557052	0.9351399	-0.8127409	-2.202382
CEACAM1	0.13940553	-0.40155905	-0.58590645	-1.456803	-0.61180973	-0.1938947	0.8695388	-0.035891887	2.2769415
CFAP58	2.396275	-0.24147756	0.8981238	-0.6319841	-0.7822025	0.016279392	-0.15549336	-0.40847018	-1.0910518
CLNK	0.45487547	-1.1576762	-1.246754	-0.7591044	-0.03164392	1.8735597	1.2236595	0.17509015	-0.53199005
CNTNAP2	0.22890268	0.8969819	1.7396069	-0.51937145	1.0109864	-1.590157	-0.8342395	-0.75394356	-0.17880167
CPAMD8	0.12245963	-1.0971378	-0.9361885	-0.6689497	-0.2064094	2.076242	1.2910429	0.075783	-0.65683204
CRADD	-0.42046738	-0.60319513	-0.71437454	-0.17895818	1.4130191	-1.0006269	-0.14073364	-0.50882024	2.1541643
CRB1	2.1575537	0.5933524	0.9734757	-1.2110118	-0.8188497	-0.24638334	-0.5857626	-0.1737889	-0.68858546
DCDC1	0.2190434	0.75494516	0.2506135	-1.083714	-1.0248054	1.405024	-0.65930724	1.4248798	-1.2866803
DMGDH	1.2625872	0.17382574	0.8403385	-0.4581898	-0.6725807	0.77340096	0.23725165	0.1519608	-2.3086052
DNAH3	1.3694667	-0.5095374	-0.07058831	-1.0256257	-0.3750645	1.6927682	0.68737864	-0.2658815	-1.5029045
DPYD	1.3974729	0.541495	1.0270343	-0.6143475	-0.91567177	0.45941368	0.010111008	0.15552151	-2.0610254
ERICH6	0.85017294	-0.0021797165	0.871663	-1.2901645	-0.4575559	1.2977275	0.3756643	0.28746393	-1.9327874
FAM107A	1.0627997	0.5622727	1.3157494	-0.083475806	-0.93420535	0.46264404	-0.0539563	-0.16398537	-2.1678467
FAM107A	1.0627997	0.5622727	1.3157494	-0.083475806	-0.93420535	0.46264404	-0.0539563	-0.16398537	-2.1678467
FAM117A	1.3897262	-1.0825021	0.8081198	-0.58627504	-0.78816473	1.005681	0.9798309	-0.2239976	-1.5024089
FAM184B	1.342811	0.30782548	0.89271265	-0.3420263	-0.03765593	0.4956825	-0.32140747	0.07698432	-2.4149196
FARP1	0.8503115	0.292368	1.2991533	-1.1934894	-1.9008573	0.31730562	0.5327818	-0.8274726	0.62989396
FARP1	0.8503115	0.292368	1.2991533	-1.1934894	-1.9008573	0.31730562	0.5327818	-0.8274726	0.62989396
FGF14	-0.14697367	1.2311453	0.5720725	-1.3751537	0.38700953	0.46377897	-1.9388117	1.0339257	-0.22694916
FYB2	0.24737348	0.5534113	0.37815452	-0.28941023	0.17327517	1.3914937	-0.8586104	0.69030243	-2.2859955
GRID2	1.9963697	0.5573609	0.99456567	-0.006891151	0.095180266	-0.5952247	-0.7447434	-0.8659519	-1.430658
GULP1	1.1568531	1.0364817	0.83393675	-0.70557964	-1.3683364	0.52257615	-0.5071771	0.63860774	-1.6073655
HELLS	-1.3355416	-0.8761249	-0.8477088	-0.41985372	-0.46410036	0.43906263	0.97019714	0.56220603	1.971883
HIVEP1	1.438203	0.7617336	1.3317401	-1.1736904	-1.4216089	-0.04557138	-1.0762362	0.12209345	0.0633539
HTR1D	-1.103661	-1.0108414	-0.11195796	-0.7924047	-1.049998	0.7328099	1.3680456	0.40430102	1.5637071
INPP5F	-1.9214704	-0.5646854	-0.70427984	0.9958753	0.92125714	-0.78995323	0.7712315	0.09872089	1.1933228
IQCH	1.6805096	-0.33922565	-0.44161227	-1.8979769	1.0538421	-0.29433605	-0.44371453	-0.22285894	0.9053787
KCNN3	0.9719561	0.25586203	0.88865405	-0.21079634	-0.58500534	0.9179836	-0.120694734	0.3036189	-2.4215734
LINC00491	0.54363555	-1.3308072	-0.021349978	-1.3529732	-0.8417249	0.9702042	1.847466	0.19831769	-0.01276818
LINC00492	-0.7559129	-2.0312388	-0.5330131	0.14485271	0.9157273	0.99579066	1.3838404	0.2901232	-0.41016737
LINC01568	0.13015477	-0.3878741	2.3222525	-0.8104623	-0.94863385	0.57069004	0.5743137	-0.42892176	-1.0215201
LINC02055	0.8707755	0.7158287	0.4606085	0.83996	1.1628159	-1.9676338	-0.611985	-0.99247617	-0.47789803
LINC02161	0.8849133	-1.2376481	-0.17143741	-1.4775131	-0.46372607	0.88982624	1.7984626	0.20995936	-0.4328245
LINC02375	0.46733168	-0.2402022	0.7354295	-0.7218844	-0.5530416	0.57982624	1.0605593	0.9192264	-2.2472458
LINC02552	0.1498175	0.70674825	0.46451384	0.4607742	0.49120137	0.27749237	-0.36911067	0.52423537	-2.7056663
LIPE-AS1	-0.5241555	-0.83166224	-1.206745	-0.6063962	-0.82324296	0.7407736	1.014825	0.2662567	1.9703841
LPP	1.5077345	0.699421	1.0948584	-0.15031025	0.49505597	-0.58451664	-0.25016043	-0.95161694	-1.8604689
LPP	1.5077345	0.699421	1.0948584	-0.15031025	0.49505597	-0.58451664	-0.25016043	-0.95161694	-1.8604689
LRRC2	0.14073059	0.31820282	1.1165766	-0.13139212	-0.46886098	0.9468833	0.19497281	0.39392802	-2.51104
MAGI1	0.52270687	0.2941682	1.987304	-1.6212478	-0.25384256	-0.2039723	0.6393824	-0.1269578	-1.237519
MIR4527HG	0.5243866	-0.46228495	0.41972673	-0.3208766	-0.25715053	1.1008468	0.8849345	0.5360635	-2.4256372
NEDD9	-0.31555015	-1.2371782	-0.9406901	-0.56300944	0.07505112	-0.15082662	1.1730753	-0.21298473	2.1721168
PATJ	-1.1135126	-0.69031835	-0.7570039	-0.8026645	-0.40185985	0.6108326	0.7437992	0.18737386	2.223347
PDE4B	0.3192231	0.6001025	1.561384	-1.2492231	-1.4792103	0.6853517	0.69548595	0.04830488	-1.181394
PDF	-1.4180547	0.20494425	-0.6146084	2.4709978	-0.048749764	-0.5080094	0.11061473	-0.39133754	0.19420244
PEBP4	-1.9954354	-0.19392699	-1.3895115	0.66493785	1.3936955	0.14319225	0.36880547	0.5205529	0.48771203
PIK3C2G	1.1687831	0.267076	1.1285471	-1.2272824	-1.4778756	0.6956069	0.45156556	0.33477342	-1.341196
PIK3C2G	1.1687831	0.267076	1.1285471	-1.2272824	-1.4778756	0.6956069	0.45156556	0.33477342	-1.341196
PKHD1	0.3072957	-1.1788877	-1.474253	-0.50718194	0.5555019	1.3907967	1.3741064	0.41625172	-0.8836312
PPP1R1C	1.0318091	0.38592315	0.091907874	0.13250937	-0.18951955	0.6740873	0.26093316	0.2812243	-2.6688843
PPP2R2B	0.03956553	0.14672491	-0.49888486	-0.8270623	-0.44016966	-0.7935101	-0.14584208	-0.15922566	2.6784244
PRUNE2	0.21777835	1.3416888	0.42177352	0.41286135	0.31467044	0.16915594	-1.0855479	0.49874526	-2.291136
RAI14	1.740968	-0.51652795	0.9545745	-0.7834493	-1.169773	0.672867	0.7214129	-0.29848176	-1.321581
RERGL	1.6484584	0.11945304	1.1545423	-1.1778966	-1.3333219	0.40452048	0.20529296	0.2116601	-1.2327119
RSU1	1.6268009	0.4527876	0.95417553	-0.5006137	-0.1773513	0.4475548	-0.5073983	-0.18297456	-2.1129944
S100Z	1.4402272	-0.7100812	0.37887484	-1.1244544	-0.7173396	1.2798461	1.0622723	-0.3369248	-1.2724247
SHANK2	1.1136419	0.58898723	1.0715427	-0.28621358	-1.2200311	0.7251135	0.07476751	-0.027686376	-2.0401354
SLC39A11	-0.91383255	-0.082642764	-0.04372521	0.8979968	0.86838794	1.3817087	-0.4579748	0.42317536	-2.073098
SOX1-OT	-2.2522662	0.14518672	-0.51287407	0.32891753	-0.69401	0.56150186	0.08852952	1.2126436	1.1223705
SPATA5	-0.7425039	-0.7894221	-0.76591146	-0.34665233	1.0653692	-0.78970546	0.293165	-0.21116705	2.2868164
STK33	-0.7864616	-0.746001	-0.7901084	-0.06764446	1.4329953	-0.6177836	0.21295293	-0.6952061	2.0572605
TENM3	1.4757643	0.39548594	1.4274071	-0.8753085	-1.3200443	0.42739373	-0.07104464	-0.07159862	-1.3880557
TENM3	1.4757643	0.39548594	1.4274071	-0.8753085	-1.3200443	0.42739373	-0.07104464	-0.07159862	-1.3880557
TIMP2	1.494253	0.43449694	1.2887485	-0.46649447	-1.1978822	0.21918572	0.2401249	-0.25310338	-1.7593307
TOX3	1.4190141	0.15920185	1.5506688	-0.56544495	-0.83388144	-0.32520422	0.87885296	-0.97318083	-1.310028
TOX3	1.4190141	0.15920185	1.5506688	-0.56544495	-0.83388144	-0.32520422	0.87885296	-0.97318083	-1.310028
TOX3	1.4190141	0.15920185	1.5506688	-0.56544495	-0.83388144	-0.32520422	0.87885296	-0.97318083	-1.310028
TOX3	1.4190141	0.15920185	1.5506688	-0.56544495	-0.83388144	-0.32520422	0.87885296	-0.97318083	-1.310028
TOX3	1.4190141	0.15920185	1.5506688	-0.56544495	-0.83388144	-0.32520422	0.87885296	-0.97318083	-1.310028
TOX3	1.4190141	0.15920185	1.5506688	-0.56544495	-0.83388144	-0.32520422	0.87885296	-0.97318083	-1.310028
TOX3	1.4190141	0.15920185	1.5506688	-0.56544495	-0.83388144	-0.32520422	0.87885296	-0.97318083	-1.310028
TOX3	1.4190141	0.15920185	1.5506688	-0.56544495	-0.83388144	-0.32520422	0.87885296	-0.97318083	-1.310028
TOX3	1.4190141	0.15920185	1.5506688	-0.56544495	-0.83388144	-0.32520422	0.87885296	-0.97318083	-1.310028
WDFY4	1.4296607	-0.5718918	-0.1860341	-0.97997946	-0.6398744	1.3995535	1.116226	-0.15489718	-1.4127631
ZFHX3	0.079691105	-0.6439257	1.955638	-1.1756339	-0.76297706	0.9467514	0.866282	-0.21920325	-1.0466167
ZFHX3	0.079691105	-0.6439257	1.955638	-1.1756339	-0.76297706	0.9467514	0.866282	-0.21920325	-1.0466167
ZFHX3	0.079691105	-0.6439257	1.955638	-1.1756339	-0.76297706	0.9467514	0.866282	-0.21920325	-1.0466167
ZFHX3	0.079691105	-0.6439257	1.955638	-1.1756339	-0.76297706	0.9467514	0.866282	-0.21920325	-1.0466167
ZFHX3	0.079691105	-0.6439257	1.955638	-1.1756339	-0.76297706	0.9467514	0.866282	-0.21920325	-1.0466167
ZNF608	1.5857607	0.8369684	1.3632913	-0.16010852	-0.9965512	0.0137080215	-1.010924	-0.2900399	-1.3421093
ABCA1	-0.0064049065	-0.8905703	-1.1548779	1.0150683	2.1413257	-0.83756566	-0.3028644	-0.46349618	0.49938852
ABCA1	-0.0064049065	-0.8905703	-1.1548779	1.0150683	2.1413257	-0.83756566	-0.3028644	-0.46349618	0.49938852
ABHD3	-0.9601244	-1.0872221	-1.4434357	0.31895393	0.79613066	-0.02031448	0.5632565	-0.10340792	1.9361516
ABLIM1	-0.28620055	-0.36196387	-0.70893043	1.1594028	2.022889	-0.9638916	0.30990925	0.16845053	-1.3396602
ACSM4	-0.80794543	-0.48357445	-1.1918468	0.5536725	2.1649637	-0.8581726	0.22449806	-0.44617897	0.84458476
ACVR1	0.6674636	-0.90255785	-0.37706143	1.6166351	1.1398284	-1.3721881	0.55764604	-1.2157819	-0.11398749
ACVR2A	1.5382115	0.14243093	1.4666206	-1.2911594	-1.3905283	0.21505284	0.29848027	-0.13788386	-0.8412093
ADAMTS17	-0.6420075	-0.4072088	-0.9891092	-0.16545492	0.49434403	-0.62917066	0.10688071	-0.34604785	2.5777686
ADAMTSL1	-1.6634716	-0.39131194	-1.297892	1.011568	1.0424768	-0.20539859	-0.4260004	0.64956284	1.2804646
ADAMTSL1	-1.6634716	-0.39131194	-1.297892	1.011568	1.0424768	-0.20539859	-0.4260004	0.64956284	1.2804646
ADAMTSL1	-1.6634716	-0.39131194	-1.297892	1.011568	1.0424768	-0.20539859	-0.4260004	0.64956284	1.2804646
ADAMTSL1	-1.6634716	-0.39131194	-1.297892	1.011568	1.0424768	-0.20539859	-0.4260004	0.64956284	1.2804646
ADCY2	1.281197	0.56978196	0.90027356	0.44522113	0.5155207	-0.76086515	-0.14551477	-0.62067634	-2.184966
ADGRL4	-0.85480994	-0.9776883	-1.027371	0.41551742	1.0852509	-0.45438114	1.7956232	-0.8503229	0.8681808
ADGRL4	-0.85480994	-0.9776883	-1.027371	0.41551742	1.0852509	-0.45438114	1.7956232	-0.8503229	0.8681808
ADRA1B	0.031613775	-0.35235375	0.59398663	1.3528329	0.992666	0.11751678	-0.058477852	-0.31322178	-2.3645606
AFP	-1.0024066	-0.66923916	-0.6795268	-0.033111423	0.39844573	-0.4030758	0.17510867	-0.3563274	2.5701334
AFP	-1.0024066	-0.66923916	-0.6795268	-0.033111423	0.39844573	-0.4030758	0.17510867	-0.3563274	2.5701334
AIG1	-0.8988419	-0.17755789	-0.9864874	-0.28476447	0.2307637	-0.8083756	0.4118758	0.01746345	2.4959242
AIG1	-0.8988419	-0.17755789	-0.9864874	-0.28476447	0.2307637	-0.8083756	0.4118758	0.01746345	2.4959242
AIG1	-0.8988419	-0.17755789	-0.9864874	-0.28476447	0.2307637	-0.8083756	0.4118758	0.01746345	2.4959242
ALK	1.7875135	-0.27617672	0.57661796	-0.573208	-0.059041638	0.38851145	0.22473153	0.13219538	-2.2011497
AMOTL1	0.50697976	0.10068452	-0.57191414	1.576303	1.4316491	-1.1679177	-1.136116	-1.0565119	0.31684136
ANKFN1	1.5801705	-0.32580477	0.213646	-0.04052563	0.18529436	-1.3581882	1.2769251	-1.6788045	0.14729282
ANKRD7	0.5422619	-0.36441135	0.059848227	-1.8567667	1.9065983	-0.10839077	-1.0391357	0.3169526	0.5430148
ANKS1B	-1.3576221	0.62039363	-0.566152	-0.820754	0.65921247	-0.4150669	-0.6734034	0.42300138	2.130391
ANKS6	-1.6146502	-0.14914946	-1.300291	1.0296764	1.4341657	-0.33337754	-0.3715741	0.17204532	1.1331509
ANO5	-0.3457813	0.6190083	-0.110691205	0.13144787	1.1015536	0.67683446	-0.8439082	1.0181837	-2.2466261
ANTXR1	-1.3898104	-0.6934793	-0.73670936	-0.010768392	1.0368559	-0.3411149	-0.12667759	0.06324761	2.1984494
AOAH	-0.92993915	0.07114994	-0.68947893	0.84841955	1.6506795	-1.408096	0.9153858	-1.030496	0.5723843
AOAH	-0.92993915	0.07114994	-0.68947893	0.84841955	1.6506795	-1.408096	0.9153858	-1.030496	0.5723843
AOAH	-0.92993915	0.07114994	-0.68947893	0.84841955	1.6506795	-1.408096	0.9153858	-1.030496	0.5723843
AOAH	-0.92993915	0.07114994	-0.68947893	0.84841955	1.6506795	-1.408096	0.9153858	-1.030496	0.5723843
ARHGAP15	1.7066628	-0.86456776	-0.804581	0.49100235	1.6078315	-0.36931401	0.08874397	-0.93245316	-0.9233264
ARHGAP15	1.7066628	-0.86456776	-0.804581	0.49100235	1.6078315	-0.36931401	0.08874397	-0.93245316	-0.9233264
ARHGAP15	1.7066628	-0.86456776	-0.804581	0.49100235	1.6078315	-0.36931401	0.08874397	-0.93245316	-0.9233264
ARHGAP18	1.9379593	-0.81692094	-0.27945933	0.15472388	0.87831193	-0.5780827	0.93602115	-1.138546	-1.0940207
ARHGAP19	-0.9671627	0.17033237	-0.33946547	1.8456	0.9768479	-0.5015065	0.98123276	-1.086586	-1.0792959
ARHGAP22	1.342676	1.3294234	1.207196	-0.18469234	-0.40643367	0.03103687	-1.3620441	-0.94837976	-1.0088017
ARHGAP39	-1.6021926	-0.8101233	-1.5566322	0.526877	1.2651258	0.3501378	0.25870973	0.6160082	0.952071
ARHGEF10L	-0.9314673	-0.67451453	-1.112998	1.1732993	0.9131583	-0.7417966	0.3812336	-0.73622835	1.7293094
ARHGEF11	-0.94506395	0.2424342	-1.4947516	1.1847304	1.4792573	-0.56871307	-1.0744618	0.42701203	0.7495107
ARMH4	1.9794704	-0.81466675	1.1419288	-0.086366765	-0.030031942	-0.0644477	0.27204478	-0.9228623	-1.4750648
ASIC2	-0.13576254	0.76037115	-0.67814	1.5677202	1.5515231	-0.9260316	-0.74662304	-0.10780911	-1.2852849
ASIC2	-0.13576254	0.76037115	-0.67814	1.5677202	1.5515231	-0.9260316	-0.74662304	-0.10780911	-1.2852849
ASPH	-1.5255766	0.75775766	-0.79451776	-0.39108232	1.426713	-0.6907079	-0.67346495	0.41608426	1.4747701
ASTN2	-1.2508506	-0.56576794	-0.93879396	0.74217284	1.2927634	-0.8480041	0.35992453	-0.49865305	1.707213
ASTN2	-1.2508506	-0.56576794	-0.93879396	0.74217284	1.2927634	-0.8480041	0.35992453	-0.49865305	1.707213
ASTN2	-1.2508506	-0.56576794	-0.93879396	0.74217284	1.2927634	-0.8480041	0.35992453	-0.49865305	1.707213
ASTN2	-1.2508506	-0.56576794	-0.93879396	0.74217284	1.2927634	-0.8480041	0.35992453	-0.49865305	1.707213
ASTN2	-1.2508506	-0.56576794	-0.93879396	0.74217284	1.2927634	-0.8480041	0.35992453	-0.49865305	1.707213
ASTN2	-1.2508506	-0.56576794	-0.93879396	0.74217284	1.2927634	-0.8480041	0.35992453	-0.49865305	1.707213
ASTN2	-1.2508506	-0.56576794	-0.93879396	0.74217284	1.2927634	-0.8480041	0.35992453	-0.49865305	1.707213
ASTN2	-1.2508506	-0.56576794	-0.93879396	0.74217284	1.2927634	-0.8480041	0.35992453	-0.49865305	1.707213
ASTN2	-1.2508506	-0.56576794	-0.93879396	0.74217284	1.2927634	-0.8480041	0.35992453	-0.49865305	1.707213
ASTN2	-1.2508506	-0.56576794	-0.93879396	0.74217284	1.2927634	-0.8480041	0.35992453	-0.49865305	1.707213
ASTN2	-1.2508506	-0.56576794	-0.93879396	0.74217284	1.2927634	-0.8480041	0.35992453	-0.49865305	1.707213
ASTN2	-1.2508506	-0.56576794	-0.93879396	0.74217284	1.2927634	-0.8480041	0.35992453	-0.49865305	1.707213
ATP1B1	-1.0897726	-0.48243746	-0.5694771	1.6088353	0.8368072	-1.449544	0.4152709	-0.4793644	1.2096821
ATP1B1	-1.0897726	-0.48243746	-0.5694771	1.6088353	0.8368072	-1.449544	0.4152709	-0.4793644	1.2096821
ATP6V0D2	-0.116909415	-1.5169686	-1.2650762	-0.5431316	0.31268308	1.8075453	1.1803408	-0.032974824	0.17449076
ATP8A2	-1.4569852	-0.36649936	-0.5935481	0.022437308	1.3005186	-0.8488461	0.48381576	-0.42791194	1.8870598
ATP8A2	-1.4569852	-0.36649936	-0.5935481	0.022437308	1.3005186	-0.8488461	0.48381576	-0.42791194	1.8870598
ATP8A2	-1.4569852	-0.36649936	-0.5935481	0.022437308	1.3005186	-0.8488461	0.48381576	-0.42791194	1.8870598
ATP8A2	-1.4569852	-0.36649936	-0.5935481	0.022437308	1.3005186	-0.8488461	0.48381576	-0.42791194	1.8870598
ATP8A2	-1.4569852	-0.36649936	-0.5935481	0.022437308	1.3005186	-0.8488461	0.48381576	-0.42791194	1.8870598
AUTS2	0.20081517	-0.8662785	0.54505926	-0.8805627	-0.6380094	1.365332	-0.91545206	-0.6939878	1.8830547
BBOX1-AS1	0.71172446	0.015739404	-0.18623845	0.7393445	0.7586347	1.2806522	-0.60980195	-0.44613472	-2.2639334
BBOX1-AS1	0.71172446	0.015739404	-0.18623845	0.7393445	0.7586347	1.2806522	-0.60980195	-0.44613472	-2.2639334
BBX	-2.2157185	-0.67186576	-0.32706234	0.34565315	1.1567327	0.1397086	0.02654386	0.11748008	1.428526
BBX	-2.2157185	-0.67186576	-0.32706234	0.34565315	1.1567327	0.1397086	0.02654386	0.11748008	1.428526
BBX	-2.2157185	-0.67186576	-0.32706234	0.34565315	1.1567327	0.1397086	0.02654386	0.11748008	1.428526
BBX	-2.2157185	-0.67186576	-0.32706234	0.34565315	1.1567327	0.1397086	0.02654386	0.11748008	1.428526
BBX	-2.2157185	-0.67186576	-0.32706234	0.34565315	1.1567327	0.1397086	0.02654386	0.11748008	1.428526
BBX	-2.2157185	-0.67186576	-0.32706234	0.34565315	1.1567327	0.1397086	0.02654386	0.11748008	1.428526
BCL11B	0.4173396	0.25769266	-0.09408761	1.2736964	1.4564127	-0.18610373	-1.3018446	-0.012711152	-1.810396
BCL2A1	1.32635	-1.4151771	-1.1480728	-0.26155037	-0.2628977	1.2118593	1.3930824	-0.328608	-0.51498663
BICC1	-0.3309699	0.715145	0.8329179	-0.23067132	-0.21110697	1.0238152	-0.06984613	0.72267157	-2.4519725
BLOC1S5-TXNDC5	-0.08661304	-1.777359	-0.8685849	-0.17895804	1.8364047	-0.13270906	1.1384895	-0.38870987	0.4580178
BLOC1S5-TXNDC5	-0.08661304	-1.777359	-0.8685849	-0.17895804	1.8364047	-0.13270906	1.1384895	-0.38870987	0.4580178
BMPR1B	-2.1646624	-0.8154529	-0.32427388	0.4995693	1.2631757	0.41810864	-0.45257968	0.5915502	0.984562
BMPR1B	-2.1646624	-0.8154529	-0.32427388	0.4995693	1.2631757	0.41810864	-0.45257968	0.5915502	0.984562
BMPR1B	-2.1646624	-0.8154529	-0.32427388	0.4995693	1.2631757	0.41810864	-0.45257968	0.5915502	0.984562
BRINP1	-1.3718832	-0.74634296	-1.0184414	0.2117186	0.48797342	-0.35068852	0.70573	-0.066381715	2.1483247
BVES-AS1	-2.0478756	0.10147195	-0.48305476	-0.3524117	1.6948749	1.137852	-0.08955242	0.381491	-0.3427984
C10orf67	1.3122627	0.6092292	0.71652836	-0.22854315	-0.46323666	0.59551364	-0.40151894	0.21836035	-2.3586094
C1orf21	1.3402047	0.30673313	1.0976121	-0.95616746	-0.81079906	-1.5678487	0.19564693	-0.7405272	1.1351454
C21orf62-AS1	-0.30816394	-1.4978492	-1.5207044	0.69877857	1.5248635	-0.042035736	-0.34804437	0.36070326	1.1324451
C21orf91	-1.2253157	-1.1124126	-0.39370695	0.16184577	-0.119508386	-0.41743892	1.0044997	-0.10507656	2.2071116
C21orf91-OT1	1.920039	-1.404068	0.080928124	-0.28092697	-0.2576909	-1.2219679	0.9747497	-0.5092544	0.6982026
C8orf34	1.9445405	-0.40984407	-0.37499335	-0.057516463	-0.049583606	-1.0335882	0.99797153	-1.5862297	0.5692342
C8orf34	1.9445405	-0.40984407	-0.37499335	-0.057516463	-0.049583606	-1.0335882	0.99797153	-1.5862297	0.5692342
C8orf34	1.9445405	-0.40984407	-0.37499335	-0.057516463	-0.049583606	-1.0335882	0.99797153	-1.5862297	0.5692342
CACNA1C	-1.7484812	-0.53011054	0.9617886	-0.40933844	-1.1017222	0.44521648	1.423926	-0.09944631	1.0581762
CACNA1E	1.8146942	0.4772412	1.1651759	-0.016782448	-0.8141394	-0.25511473	-0.03176813	-0.59685874	-1.7424275
CACNB2	1.4622983	0.6874903	0.5718844	0.18696919	0.056801803	0.28761163	-1.0689795	0.0064396206	-2.190508
CACNG2	-1.7526393	-0.8755685	-1.0793297	0.78632164	1.4873898	0.23268126	0.09920253	0.053541493	1.0484296
CADPS	1.2144669	0.47920603	1.1175234	-0.1398597	0.34157372	0.47230428	-1.3346984	-0.18262963	-1.9678657
CADPS	1.2144669	0.47920603	1.1175234	-0.1398597	0.34157372	0.47230428	-1.3346984	-0.18262963	-1.9678657
CADPS	1.2144669	0.47920603	1.1175234	-0.1398597	0.34157372	0.47230428	-1.3346984	-0.18262963	-1.9678657
CADPS	1.2144669	0.47920603	1.1175234	-0.1398597	0.34157372	0.47230428	-1.3346984	-0.18262963	-1.9678657
CALD1	-0.6022579	-0.36172482	-1.2990516	0.7193194	2.004108	-0.9197804	-0.46762785	-0.16526565	1.092269
CALN1	1.7836044	-0.83483446	0.11012504	0.27934134	-0.67067015	-0.8697318	0.78346246	-1.5240686	0.94277173
CAMKMT	-0.57171154	-0.8157537	-0.50267196	-0.65602785	1.8252896	-0.49142364	-0.025521917	-0.6027032	1.8405321
CARMIL1	-1.3330181	1.3244965	0.3471973	0.5949048	1.0878665	-0.14794917	-1.8263268	0.4520282	-0.4991719
CASC8	0.6510917	0.06842241	-0.64783615	1.0354027	1.0385728	0.68561757	-0.5955655	0.039101094	-2.2748
CCBE1	1.4170992	0.775187	0.6457757	0.34893462	0.004542219	-0.26806763	-0.2296064	-0.32246318	-2.3714025
CCBE1	1.4170992	0.775187	0.6457757	0.34893462	0.004542219	-0.26806763	-0.2296064	-0.32246318	-2.3714025
CCBE1	1.4170992	0.775187	0.6457757	0.34893462	0.004542219	-0.26806763	-0.2296064	-0.32246318	-2.3714025
CCDC122	0.15835069	-0.7849113	-1.0943842	-0.8839434	0.5408553	0.49322715	-1.2548648	1.0405835	1.7850801
CCDC170	2.1327522	-0.744937	-0.78554904	-0.53660655	0.92344886	0.4453933	-0.0019231592	-0.04023178	-1.3923537
CCDC171	0.8470978	0.6985363	0.6895549	-2.2699554	-0.54347706	1.072822	-0.11373248	0.37280446	-0.7536953
CCDC171	0.8470978	0.6985363	0.6895549	-2.2699554	-0.54347706	1.072822	-0.11373248	0.37280446	-0.7536953
CCDC171	0.8470978	0.6985363	0.6895549	-2.2699554	-0.54347706	1.072822	-0.11373248	0.37280446	-0.7536953
CCDC171	0.8470978	0.6985363	0.6895549	-2.2699554	-0.54347706	1.072822	-0.11373248	0.37280446	-0.7536953
CCDC26	1.3801447	0.591775	-0.705136	-0.54346347	-0.2463452	0.7994552	0.78291935	0.092636324	-2.1519933
CCDC3	1.6702816	0.11557593	0.5559701	-0.37101752	-0.13242063	-0.18506464	0.942533	-0.44919017	-2.1466534
CCL5	1.3413978	-1.3830336	-0.58708584	0.9856602	-0.5843254	0.8336231	0.23186505	0.7057453	-1.5438498
CCNG2	-1.5273347	-0.19976449	-0.74405396	0.21729557	-0.022150498	-0.2783972	0.35343182	-0.2036255	2.4046075
CCNG2	-1.5273347	-0.19976449	-0.74405396	0.21729557	-0.022150498	-0.2783972	0.35343182	-0.2036255	2.4046075
CCR2	1.552597	-0.9280613	0.08087732	0.7999827	0.36473766	-0.556343	-0.8156523	1.1383226	-1.6364633
CD300E	-1.7090265	-1.1443369	-0.6205347	-0.21281761	0.6535559	1.1382152	1.6024134	0.09067907	0.20185982
CD82	-0.3522726	-1.5053155	-1.5416671	0.09948766	1.0557514	1.2952447	1.1163669	-0.37594917	0.20835142
CD96	1.5950906	0.88681567	0.50671583	-0.75161976	-0.26520556	0.7566299	-0.6798941	-0.11754925	-1.9309726
CDH18	-0.07539077	1.4447986	0.9909442	-1.079227	0.93510604	0.2662248	-0.5419373	-0.065163024	-1.8753482
CDK19	-0.6604153	-0.5363666	-0.7061411	-1.3020135	-1.0268158	1.5104373	0.8770169	0.55018485	1.2940845
CDK5RAP2	0.6861444	1.3877895	-0.6243344	-0.39454058	-0.72121406	0.39003664	-2.0443456	0.2513081	1.0691154
CDK6	2.1382864	-0.167081	0.3625482	-0.07388776	0.7155646	-0.6008496	-0.9686671	0.15235183	-1.5583113
CDK6	2.1382864	-0.167081	0.3625482	-0.07388776	0.7155646	-0.6008496	-0.9686671	0.15235183	-1.5583113
CDYL2	-0.8186241	0.4139557	-0.58887774	0.97127247	2.082644	-0.09181165	-1.1849941	0.24511553	-1.0286981
CEMIP2	0.27953488	0.47951785	-0.20711629	0.9914536	1.3195609	0.121718295	-0.5416839	-0.07422199	-2.3687673
CENPF	-0.2245389	-1.4242378	-1.6183513	0.6127346	1.0301374	0.35862684	1.1176982	-0.78528684	0.933222
CEP162	-0.24791259	-0.8717172	-0.583373	-0.38110948	0.32457706	-0.74358374	0.6339855	-0.6284547	2.4975827
CERKL	-1.0870601	-0.7932075	-0.456167	0.50096714	2.0386183	0.26385668	0.3233025	0.6265073	-1.4168428
CFAP58	2.396275	-0.24147756	0.8981238	-0.6319841	-0.7822025	0.016279392	-0.15549336	-0.40847018	-1.0910518
CHCHD6	1.0977912	0.9178762	0.6078703	0.23834483	-0.04759008	0.23214468	-0.6839106	0.08589786	-2.448423
CHCHD6	1.0977912	0.9178762	0.6078703	0.23834483	-0.04759008	0.23214468	-0.6839106	0.08589786	-2.448423
CHD7	-0.07850511	0.015415281	-1.3590553	1.1910875	2.020941	-1.0263097	-0.4327227	-0.5827887	0.2519372
CHD7	-0.07850511	0.015415281	-1.3590553	1.1910875	2.020941	-1.0263097	-0.4327227	-0.5827887	0.2519372
CHD7	-0.07850511	0.015415281	-1.3590553	1.1910875	2.020941	-1.0263097	-0.4327227	-0.5827887	0.2519372
CHD7	-0.07850511	0.015415281	-1.3590553	1.1910875	2.020941	-1.0263097	-0.4327227	-0.5827887	0.2519372
CHN2	1.3114113	-1.0603892	-0.70587087	-0.0023437662	-0.4099876	-0.78435034	1.9442472	-0.8713693	0.5786514
CHST15	0.22031084	0.16399007	-0.24022125	1.9282048	1.3000121	-0.4831545	-0.8098531	-0.5880622	-1.4912215
CKMT2-AS1	0.45317903	0.07933379	0.9450869	0.257821	-0.038728807	0.71699715	-0.6316552	0.74087876	-2.5229347
CLEC2L	-0.4336855	-0.29081655	-1.8494424	1.120146	1.5582544	-0.33388835	-0.6072652	-0.21161981	1.0483257
CLSTN2	0.5804939	0.10232429	-0.2227652	1.0544512	1.3467519	-1.8331736	-0.19998959	-1.3973913	0.5692974
CLSTN2	0.5804939	0.10232429	-0.2227652	1.0544512	1.3467519	-1.8331736	-0.19998959	-1.3973913	0.5692974
CLVS1	0.508352	1.4820918	0.48097187	-0.48939368	-0.25943962	0.2455473	-2.1768544	0.87444335	-0.6657277
CMYA5	-1.0759115	-0.8720383	-0.76295716	0.23931934	0.79505754	-0.729034	0.61649525	-0.3896988	2.1787722
CMYA5	-1.0759115	-0.8720383	-0.76295716	0.23931934	0.79505754	-0.729034	0.61649525	-0.3896988	2.1787722
CNTN1	1.5021521	1.1923051	1.1747183	-1.5322574	-0.14285505	-0.6384302	-0.7408493	-0.02962068	-0.785135
CNTN5	0.53841126	-0.6915386	-0.36402705	0.08126719	-0.01965136	-1.2395688	0.6273422	-1.1382741	2.2060428
CNTNAP2	0.22890268	0.8969819	1.7396069	-0.51937145	1.0109864	-1.590157	-0.8342395	-0.75394356	-0.17880167
CNTNAP2	0.22890268	0.8969819	1.7396069	-0.51937145	1.0109864	-1.590157	-0.8342395	-0.75394356	-0.17880167
CNTNAP5	-1.1275549	-0.10043467	-0.64794475	-0.27593797	-0.6442928	-0.47360116	1.1394827	-0.16281903	2.29308
COL14A1	-1.3550916	-0.85264033	-0.33989677	0.6247373	0.11636218	-0.8566818	1.0217896	-0.3608691	2.0022936
COL14A1	-1.3550916	-0.85264033	-0.33989677	0.6247373	0.11636218	-0.8566818	1.0217896	-0.3608691	2.0022936
COL15A1	-0.13254286	-1.9586606	-1.2385811	0.28138417	0.011011308	1.6460329	0.7964058	0.37504476	0.21989541
COL19A1	1.6644909	1.15143	0.13726592	-0.27425003	-0.34490815	-1.2250154	0.22853175	-1.7278425	0.39029938
COL4A3	-1.613546	-1.3104053	-0.65387625	-0.18456075	0.7705323	1.1339777	1.4443142	-0.08175554	0.49531662
COL6A6	-0.7757389	-1.3414756	-1.4422579	0.4991757	1.3324832	0.5533095	-0.28192693	0.00446842	1.451972
COL9A1	0.874819	-0.6141845	-0.95029527	-0.65892196	0.62989765	-0.2684803	-0.19775508	-1.0370009	2.2219133
COLEC10	-1.3785518	-0.49774733	-1.347861	-0.6772578	0.76675963	0.5300682	0.24530584	0.52228236	1.8370051
CPNE8	1.0822173	1.2362763	0.8844547	-0.60179484	-0.8456577	0.43833616	-1.0831733	0.5534328	-1.6640859
CPNE8	1.0822173	1.2362763	0.8844547	-0.60179484	-0.8456577	0.43833616	-1.0831733	0.5534328	-1.6640859
CPQ	-0.22175007	0.098177485	-0.10833316	-1.9785414	1.6212584	-0.49428442	-0.6935528	0.68580335	1.0911872
CRTAC1	-1.0955645	-0.25930423	-1.1894464	1.0899622	1.373443	-1.0608768	-0.025174199	-0.26397943	1.4309357
CRTC3-AS1	-0.2440982	-1.4166449	-1.2581387	-0.75902855	0.1658101	1.7837582	1.1708084	0.41840997	0.13910359
CTBP2	-0.21806902	-1.2831104	-1.2754025	0.6075661	1.3959092	-0.74670523	0.4536188	-0.47436932	1.5405707
CTNNA1	1.1095861	0.9325104	0.39221844	0.052855115	0.97909003	-0.2224432	-1.0079235	-0.06465422	-2.171273
CTNNA2	-1.0629919	0.18105188	0.4731425	-1.0980095	0.66416025	0.7774903	-1.8686147	0.9478528	0.98591816
CTNNA2	-1.0629919	0.18105188	0.4731425	-1.0980095	0.66416025	0.7774903	-1.8686147	0.9478528	0.98591816
CUBN	-0.15872243	-1.3897448	-1.834292	0.64722145	1.3141781	0.12859549	0.603898	-0.33171043	1.0205724
CYSLTR1	-0.040782496	-0.49853998	-0.27198875	-2.1173232	-0.65584606	1.4577456	0.99393296	0.50286216	0.62994474
CYSTM1	-0.6220121	-1.288947	-1.24257	0.2781233	1.6429589	0.04873469	-0.20265841	-0.20864046	1.5950214
CYSTM1	-0.6220121	-1.288947	-1.24257	0.2781233	1.6429589	0.04873469	-0.20265841	-0.20864046	1.5950214
DAB1	1.8284359	-0.12986037	1.2875845	-0.18449217	-0.7448798	-0.45520636	0.5420879	-0.5266681	-1.6170187
DAB1	1.8284359	-0.12986037	1.2875845	-0.18449217	-0.7448798	-0.45520636	0.5420879	-0.5266681	-1.6170187
DAPK2	-0.69220686	-0.671859	-1.3439384	0.9850092	1.2939374	-0.7420418	0.5347211	-0.81753397	1.4539098
DAPK2	-0.69220686	-0.671859	-1.3439384	0.9850092	1.2939374	-0.7420418	0.5347211	-0.81753397	1.4539098
DCC	-0.72228795	-0.40023306	-1.2278892	-1.3011968	-0.30338022	0.45999596	1.0478384	0.62299985	1.8241595
DCDC1	0.2190434	0.75494516	0.2506135	-1.083714	-1.0248054	1.405024	-0.65930724	1.4248798	-1.2866803
DCHS2	0.91484797	0.99913025	1.1167226	-0.008184381	-0.3147098	0.48236987	-1.6914148	0.14557387	-1.644341
DDR2	1.4923266	0.78687865	0.40775573	-1.420733	-1.0860413	0.5148861	0.6870442	0.049657203	-1.4317639
DEPTOR	-1.3910786	-1.4226586	-0.9574781	-0.32372275	0.24942121	0.8259327	0.80544966	0.8111884	1.4029367
DGAT2	-0.3618283	-1.0922503	-0.6606862	0.91639394	0.56439596	-1.2719553	0.57472754	-0.6085656	1.9397701
DGKG	0.83816123	-0.394841	0.6623237	0.6467871	0.3662751	0.06972192	0.58643764	-0.17259477	-2.6022804
DIRC3	0.88199526	1.2472019	0.10951863	0.6035412	0.58818036	-0.47745836	-0.7291222	0.05251828	-2.2764041
DIRC3	0.88199526	1.2472019	0.10951863	0.6035412	0.58818036	-0.47745836	-0.7291222	0.05251828	-2.2764041
DLC1	-1.9082574	-0.43538108	-0.94315064	0.56670237	1.4680908	-0.013693569	-0.2131672	0.16327843	1.3155738
DLG2	1.2127836	0.6599767	1.0893762	-0.94662213	-0.7407129	0.5553643	-0.38466015	0.4940277	-1.939495
DMD	0.8567267	0.6174944	0.7297077	-0.50102407	-0.19551279	0.47056583	0.2455513	0.35613385	-2.5796194
DNAH5	1.4250816	0.8250809	1.0298628	-0.5252786	-1.0144889	0.42225948	-0.20605098	-0.03270495	-1.9237548
DNAH5	1.4250816	0.8250809	1.0298628	-0.5252786	-1.0144889	0.42225948	-0.20605098	-0.03270495	-1.9237548
DNM3	-1.854938	0.33036217	-0.37340176	-0.58944815	0.73061776	0.0361725	-0.70423156	0.50811845	1.9167552
DOCK2	-1.0682974	-1.2264402	-1.2430886	0.884743	1.6555704	0.44837415	0.9685939	-0.03878659	-0.38067642
DOCK4	1.2029754	1.1572235	0.63622844	0.11586078	-0.35466814	0.33233875	-1.2232217	0.14379632	-2.010544
DPF3	-1.5913446	-0.31332853	0.6659726	1.0466506	0.31825227	-0.59279454	1.8243146	-0.9317811	-0.42593616
DPH6	1.2565141	0.16387315	0.95186853	-1.6792645	-1.646065	-0.13736995	0.96533364	0.051666446	0.07346343
DPH6-DT	2.0959938	0.083258204	0.42332834	-0.5128067	-0.042575	0.38909513	-1.31645	0.34684357	-1.4666808
DPH6-DT	2.0959938	0.083258204	0.42332834	-0.5128067	-0.042575	0.38909513	-1.31645	0.34684357	-1.4666808
DPH6-DT	2.0959938	0.083258204	0.42332834	-0.5128067	-0.042575	0.38909513	-1.31645	0.34684357	-1.4666808
DPY19L3	1.2276543	-0.24188171	0.6533018	-1.0963814	-0.46626702	-0.847232	-0.23798876	-0.9627191	1.971504
DRAM1	1.2194065	-1.1139742	-0.56497484	-0.47567263	0.2650516	1.5093383	-0.17553626	0.9186471	-1.5822668
DRD3	0.1558158	-1.5653888	-1.2762322	-0.181407	0.3287009	1.6413442	1.3521615	0.027155641	-0.48214996
DSCAM	-1.4348817	-0.03134983	-1.1009843	0.0072481157	1.096433	-0.4064791	-0.25859365	0.05729972	2.0713203
DSCAM	-1.4348817	-0.03134983	-1.1009843	0.0072481157	1.096433	-0.4064791	-0.25859365	0.05729972	2.0713203
DSCAM	-1.4348817	-0.03134983	-1.1009843	0.0072481157	1.096433	-0.4064791	-0.25859365	0.05729972	2.0713203
EDIL3	-1.398854	-1.1982251	-0.3090913	0.011057419	0.38901782	-0.35122752	1.4804935	-0.33564022	1.7124819
EDN3	-0.60924226	0.17010064	-0.1345022	1.543989	1.0185571	0.59482354	-0.078608505	-0.34079278	-2.1643255
EGLN3	0.15430738	-1.1356237	-1.1826974	-0.5424537	0.7336354	1.8172306	1.2306671	-0.36346692	-0.7115624
EHBP1	-1.8981438	0.43725228	0.112699546	-1.5273035	-0.32989323	0.5728411	0.84319025	1.1309185	0.6584688
ELMO1	0.3904628	1.188872	0.23320062	1.037741	1.1364483	-1.4623979	-1.4481798	-0.22458614	-0.85149705
EMCN	0.15581548	-0.2459617	-0.3564551	-0.4155535	1.9504677	0.28392437	-0.7928679	1.1128134	-1.6922023
ENKUR	1.7855226	-0.33063135	0.5111195	-1.7135073	-1.0574685	0.6257977	0.05934955	0.76158434	-0.6417524
ENOX1	1.108746	0.8609756	0.6635959	-0.11508694	-0.013937947	0.35525858	-0.84898305	0.35622805	-2.3667963
ENPP6	-1.4558194	-0.9656374	-0.6730842	1.3033437	1.7748102	0.3081177	0.42960593	-0.12961186	-0.59172606
EPB41L4A	-1.3565987	-0.31491834	-0.10830309	0.8625158	1.5319414	-0.12249767	0.7062899	0.56826663	-1.7666864
EPB41L4A	-1.3565987	-0.31491834	-0.10830309	0.8625158	1.5319414	-0.12249767	0.7062899	0.56826663	-1.7666864
EPHA5	1.6398731	0.16397841	1.3952603	-1.5359682	-1.382744	-0.09739906	0.08696223	-0.05592565	-0.2140556
EPHB1	-2.1433933	-0.1258671	-0.78121483	0.38810095	1.1119268	-0.1991288	-0.2535631	0.62574047	1.3773973
EPHB1	-2.1433933	-0.1258671	-0.78121483	0.38810095	1.1119268	-0.1991288	-0.2535631	0.62574047	1.3773973
EPSTI1	0.07550315	-1.1398573	-1.141643	-0.4908627	0.021673644	2.1164794	1.0352167	0.25447556	-0.73098814
ESR1	1.8523926	0.89839196	-0.009051107	0.5181422	-0.25088236	-0.51875716	-0.16532922	-0.31660378	-2.0083225
ESRRG	-1.4932343	-0.6667688	-1.0628119	0.54215443	1.3728608	-0.6301548	0.21364745	0.1245788	1.5997386
ESRRG	-1.4932343	-0.6667688	-1.0628119	0.54215443	1.3728608	-0.6301548	0.21364745	0.1245788	1.5997386
ESRRG	-1.4932343	-0.6667688	-1.0628119	0.54215443	1.3728608	-0.6301548	0.21364745	0.1245788	1.5997386
EXOC1L	0.15815748	-0.85166705	-1.0711874	0.56484395	2.2099054	-0.7198465	-0.4739274	-0.66306114	0.8467832
EYA4	-0.7338422	-0.7850408	-0.78171176	-0.23117681	0.19416787	-0.31813863	0.3953589	-0.34133622	2.6017184
FAM135B	0.0508944	-0.04588083	-0.48900008	0.98848057	2.1914804	-0.732838	-0.25823218	-0.17442442	-1.5304719
FAM149A	1.6324472	-0.7522672	-0.29514778	0.6616609	-0.5907642	0.84157	0.2586358	0.25730485	-2.0134451
FAM186A	0.799827	-1.435323	-0.85870343	-0.5890119	-0.33639923	1.9539261	0.99111843	0.024051744	-0.5494825
FAT3	-0.01888054	1.2624388	0.57618123	0.3172412	0.73185146	-1.9229691	0.9448609	-0.77258694	-1.1181209
FAT3	-0.01888054	1.2624388	0.57618123	0.3172412	0.73185146	-1.9229691	0.9448609	-0.77258694	-1.1181209
FAT3	-0.01888054	1.2624388	0.57618123	0.3172412	0.73185146	-1.9229691	0.9448609	-0.77258694	-1.1181209
FAT3	-0.01888054	1.2624388	0.57618123	0.3172412	0.73185146	-1.9229691	0.9448609	-0.77258694	-1.1181209
FBLN1	0.020069975	-1.6365525	-1.3917452	-0.28495526	0.22429419	1.5162073	1.3904315	0.01995146	0.14229852
FBN1	-2.2687619	0.19332589	-0.15033568	-0.10359348	0.20328867	-0.3148993	0.17181918	0.41437623	1.8548034
FGD4	0.5589127	-0.9780001	-0.54693	0.85923994	2.089721	-1.1494393	-0.15976478	-0.9504979	0.2767532
FGF13	-0.8680993	-1.1339386	-0.570874	-0.32677636	-0.05181775	-0.34300104	0.59031534	0.25602132	2.4481735
FGF13-AS1	0.13134004	-1.4708185	1.6568379	-1.0028768	-0.09962111	0.5051787	1.217278	0.1955676	-1.1328846
FHIT	-0.61220574	-1.2127365	-0.62157786	-0.48437256	1.536061	-0.4207385	-0.25216123	0.08628756	1.9814043
FHL1	0.9150662	0.7197253	1.2086157	0.7796281	-0.82110566	-1.1709609	0.6612361	-0.6631667	-1.629015
FILIP1L	-0.534908	0.8600655	0.838245	-0.44035795	-1.2066783	1.2812841	0.045078788	0.924501	-1.767228
FLNB	1.5076891	-0.9093689	-0.32474536	0.9688114	0.29209262	-0.20204939	1.2042013	-1.0917743	-1.444871
FNDC1	1.7415484	-1.5509202	-0.2928302	-0.59058744	-0.02478098	0.8025287	1.2190164	-0.922421	-0.3815561
FOXP1	-0.86928535	-0.08384747	-0.81882745	-0.33285406	0.11983033	-0.8190214	0.8559022	-0.46482474	2.412935
FOXP2	-1.1402249	-0.59749514	-1.4459368	0.29134247	0.73054147	-0.3726234	0.6780613	-0.1470021	2.0033367
FRAS1	-0.9886223	1.9423704	0.7944218	-1.1000078	0.44704106	-1.3585405	-0.12849693	0.5633049	-0.17146078
FREM1	-1.2447169	-0.59355205	-0.66348666	-0.27871063	1.6802505	-0.41307545	0.094094224	-0.42412823	1.8433311
FRK	0.4181753	-0.25038984	-0.8332648	0.49934867	2.1987617	-1.1094804	0.6803893	-0.8499135	-0.75363994
FRMD4B	1.2821925	-1.3005694	-1.4884092	-0.24662694	1.5739058	0.5347623	0.5043991	-0.4546893	-0.40497297
FSTL1	-1.3943888	-0.78602	-1.0290278	0.4424782	0.90373117	-0.5928866	0.51544976	0.004375759	1.936289
FSTL5	1.5544945	0.49885747	1.3358471	-1.0935098	-0.7956751	-0.57149804	-0.9502322	-0.852728	0.87443817
GALNT2	0.3632611	0.50872964	-0.26514047	1.7437218	1.3824055	-1.1146634	-1.0721762	-0.775911	-0.7702272
GALNTL6	1.8209339	0.6684909	0.8004414	-0.2641364	-0.5752709	-0.032796625	-0.47169197	0.046567265	-1.9925288
GALNTL6	1.8209339	0.6684909	0.8004414	-0.2641364	-0.5752709	-0.032796625	-0.47169197	0.046567265	-1.9925288
GAREM1	0.8831704	0.7388149	0.2868855	-0.34194255	0.33129695	0.5910693	-0.92540115	0.78912526	-2.3530252
GBE1	2.4827478	0.12170328	0.33364102	-0.6450171	0.011622938	-1.2244262	-0.47049135	-0.7448672	0.13507769
GCNT1	2.045266	-0.1159782	-0.5797846	1.0258664	0.6455978	-0.14617792	-0.72493696	-0.81011254	-1.3397399
GCNT1	2.045266	-0.1159782	-0.5797846	1.0258664	0.6455978	-0.14617792	-0.72493696	-0.81011254	-1.3397399
GCNT1	2.045266	-0.1159782	-0.5797846	1.0258664	0.6455978	-0.14617792	-0.72493696	-0.81011254	-1.3397399
GCNT1	2.045266	-0.1159782	-0.5797846	1.0258664	0.6455978	-0.14617792	-0.72493696	-0.81011254	-1.3397399
GCOM1	0.22205988	-1.6196615	-0.8011655	0.6434866	0.7145437	0.38112855	-0.29595512	-1.0786853	1.8342468
GDAP1	0.92899185	0.74216664	1.1454169	-0.8825896	0.5117765	0.3178191	-1.1532246	0.31418064	-1.9244891
GFRA2	-0.70985997	-0.20680764	-1.6121552	1.5194955	1.5041305	-0.5648723	-0.6610586	0.0052441354	0.72588176
GFRAL	1.36577	-1.0180646	-0.13248657	-1.5744116	-1.0577549	-0.05653006	1.0729749	0.28319117	1.1173087
GINS3	0.7072403	-0.9940874	-0.9738438	-0.37971205	1.222799	1.7953292	-0.17027955	0.08279349	-1.2902538
GLYATL1	-1.4482011	0.022491893	-0.6696613	1.5794635	1.7059959	-0.53237045	-0.7897922	-0.19157137	0.32364222
GLYATL1	-1.4482011	0.022491893	-0.6696613	1.5794635	1.7059959	-0.53237045	-0.7897922	-0.19157137	0.32364222
GPATCH2	0.9662461	0.85711807	0.3655828	-0.078463264	0.58078957	-0.028990308	-0.12472501	0.07632246	-2.6138804
GPC6	1.3074243	0.61169696	1.1784266	-0.47977313	-0.88670886	0.24420308	-0.0734496	0.19752133	-2.099357
GPC6	1.3074243	0.61169696	1.1784266	-0.47977313	-0.88670886	0.24420308	-0.0734496	0.19752133	-2.099357
GPC6	1.3074243	0.61169696	1.1784266	-0.47977313	-0.88670886	0.24420308	-0.0734496	0.19752133	-2.099357
GPC6	1.3074243	0.61169696	1.1784266	-0.47977313	-0.88670886	0.24420308	-0.0734496	0.19752133	-2.099357
GPC6	1.3074243	0.61169696	1.1784266	-0.47977313	-0.88670886	0.24420308	-0.0734496	0.19752133	-2.099357
GPR158	-1.2325052	0.022753078	-0.77143574	0.40181768	0.99775356	-1.2530028	0.2095518	-0.36939695	1.9944794
GPR176	1.72217	-0.09212644	0.72362524	0.47372803	0.070311576	-0.042367026	-0.88923866	0.14550345	-2.1116195
GPR37	1.0509014	0.9350904	0.85172355	0.23648025	-0.15383977	0.29741415	-1.2353548	0.15697421	-2.1393907
GRAMD1B	-1.2166122	-0.4131241	-1.3806052	1.2230762	1.6701734	-0.44882673	0.026984164	-0.36705664	0.9059879
GRAMD1B	-1.2166122	-0.4131241	-1.3806052	1.2230762	1.6701734	-0.44882673	0.026984164	-0.36705664	0.9059879
GRAMD1B	-1.2166122	-0.4131241	-1.3806052	1.2230762	1.6701734	-0.44882673	0.026984164	-0.36705664	0.9059879
GRAMD1B	-1.2166122	-0.4131241	-1.3806052	1.2230762	1.6701734	-0.44882673	0.026984164	-0.36705664	0.9059879
GRIA1	1.7048856	0.3650324	0.8069859	-0.09581617	-0.6536998	0.1870557	-0.008362894	-0.109410875	-2.1966689
GRIA1	1.7048856	0.3650324	0.8069859	-0.09581617	-0.6536998	0.1870557	-0.008362894	-0.109410875	-2.1966689
GRIA1	1.7048856	0.3650324	0.8069859	-0.09581617	-0.6536998	0.1870557	-0.008362894	-0.109410875	-2.1966689
GRID1	-0.61181134	0.9188056	-0.46077192	1.0674826	1.9235151	-0.60372025	-0.91518724	-0.08524502	-1.2330571
GRID1	-0.61181134	0.9188056	-0.46077192	1.0674826	1.9235151	-0.60372025	-0.91518724	-0.08524502	-1.2330571
GRID1	-0.61181134	0.9188056	-0.46077192	1.0674826	1.9235151	-0.60372025	-0.91518724	-0.08524502	-1.2330571
GRID2	1.9963697	0.5573609	0.99456567	-0.006891151	0.095180266	-0.5952247	-0.7447434	-0.8659519	-1.430658
GRID2	1.9963697	0.5573609	0.99456567	-0.006891151	0.095180266	-0.5952247	-0.7447434	-0.8659519	-1.430658
GRID2	1.9963697	0.5573609	0.99456567	-0.006891151	0.095180266	-0.5952247	-0.7447434	-0.8659519	-1.430658
GRID2	1.9963697	0.5573609	0.99456567	-0.006891151	0.095180266	-0.5952247	-0.7447434	-0.8659519	-1.430658
GRID2	1.9963697	0.5573609	0.99456567	-0.006891151	0.095180266	-0.5952247	-0.7447434	-0.8659519	-1.430658
GRIK2	1.0741376	0.93916994	1.026326	-0.7644782	-0.94739074	0.3964762	-0.3550302	0.581928	-1.9511502
GRIK2	1.0741376	0.93916994	1.026326	-0.7644782	-0.94739074	0.3964762	-0.3550302	0.581928	-1.9511502
GRIK4	1.8028662	0.68508285	0.68727124	0.7876828	-0.0160374	-1.0413715	-0.79723066	-1.4040468	-0.7042104
GRIK4	1.8028662	0.68508285	0.68727124	0.7876828	-0.0160374	-1.0413715	-0.79723066	-1.4040468	-0.7042104
GRIK4	1.8028662	0.68508285	0.68727124	0.7876828	-0.0160374	-1.0413715	-0.79723066	-1.4040468	-0.7042104
GRIN3A	1.6996595	0.11864343	0.7888638	0.4529141	0.7034742	-1.3623044	-0.024770813	-0.97091526	-1.4055618
GRIN3A	1.6996595	0.11864343	0.7888638	0.4529141	0.7034742	-1.3623044	-0.024770813	-0.97091526	-1.4055618
GRIN3A	1.6996595	0.11864343	0.7888638	0.4529141	0.7034742	-1.3623044	-0.024770813	-0.97091526	-1.4055618
GRIP1	-1.2557566	-0.099925786	-1.1224878	0.7047473	1.747251	-0.8979434	-0.32344407	-0.05239867	1.299958
GRIP1	-1.2557566	-0.099925786	-1.1224878	0.7047473	1.747251	-0.8979434	-0.32344407	-0.05239867	1.299958
GRIP1	-1.2557566	-0.099925786	-1.1224878	0.7047473	1.747251	-0.8979434	-0.32344407	-0.05239867	1.299958
GRM1	1.3307335	0.36709377	1.0204151	-0.020110933	-0.36026096	0.21790467	0.03318567	-0.17131639	-2.4176471
GRM8	-0.05662112	0.85476476	0.49883702	-0.67240024	-1.8853642	1.5196264	-0.56254625	0.97001374	-0.666306
GRM8	-0.05662112	0.85476476	0.49883702	-0.67240024	-1.8853642	1.5196264	-0.56254625	0.97001374	-0.666306
GTDC1	0.8566983	0.9173189	0.34540918	0.10204657	1.4904546	-1.329114	-0.37235588	-0.24788308	-1.762606
GTSF1	-1.5246584	0.00934421	-0.8732444	0.26615912	1.6323205	-0.659262	-0.61324793	0.24356443	1.519026
GUCY1A1	0.72958314	-0.8345287	0.24208167	0.50266635	0.5109329	0.3435688	1.2682059	-0.47108126	-2.291427
GUCY1A1	0.72958314	-0.8345287	0.24208167	0.50266635	0.5109329	0.3435688	1.2682059	-0.47108126	-2.291427
HBG2	-1.2715622	-0.2666698	-0.009812692	0.11790172	1.8217838	0.0013361118	1.4333487	-0.5547635	-1.2715622
HDAC2-AS2	0.15042588	-0.13271774	-0.9542395	0.7044638	2.0213096	-1.2931751	-0.84284306	-0.5423024	0.88906944
HDAC2-AS2	0.15042588	-0.13271774	-0.9542395	0.7044638	2.0213096	-1.2931751	-0.84284306	-0.5423024	0.88906944
HDAC2-AS2	0.15042588	-0.13271774	-0.9542395	0.7044638	2.0213096	-1.2931751	-0.84284306	-0.5423024	0.88906944
HDAC2-AS2	0.15042588	-0.13271774	-0.9542395	0.7044638	2.0213096	-1.2931751	-0.84284306	-0.5423024	0.88906944
HDAC2-AS2	0.15042588	-0.13271774	-0.9542395	0.7044638	2.0213096	-1.2931751	-0.84284306	-0.5423024	0.88906944
HDAC9	1.0201977	0.6577814	0.78220594	-1.5010368	-1.7114273	0.8090265	-0.7324783	0.7336082	-0.05786737
HHAT	-1.929164	0.5615081	0.13821623	1.0499729	1.6339715	-0.95426255	0.15477659	-0.22139359	-0.43363187
HIPK2	-0.9654788	-1.7107394	0.10537329	0.49575657	-0.44128004	0.32324752	1.5470589	-0.6727255	1.3187782
HNMT	0.6671025	-0.10824453	-0.8630467	0.5436769	1.670569	-0.8662752	0.6114976	0.22536942	-1.8806567
HPSE2	-0.038074683	-1.3515617	-1.2001426	-0.7686766	0.036362328	0.8381489	0.92750686	-0.3092667	1.8657154
HRH1	0.37317762	0.6652698	0.8244637	0.3929483	-0.3125765	1.0623914	-0.536885	-0.005186885	-2.4636059
HS3ST2	0.7723953	0.4188253	-0.50057113	1.2509909	1.4859837	-0.2960041	-0.652558	-0.6836703	-1.7953935
HSP90AA1	-1.083433	0.032913696	-0.63956463	2.139597	-0.17322174	-1.1964902	0.56614023	-0.5277387	0.8817909
HTR1F	-1.1918969	-0.15797319	-1.7703027	0.45324165	1.0530431	-0.6336473	0.89120084	-0.025590494	1.3819277
HUNK	1.727031	-0.36303398	-1.5719604	-0.5255424	-0.83620304	1.1556776	-0.2399571	0.97200036	-0.3180023
IFIH1	-1.1017374	-0.6176424	-0.8580701	1.0432762	2.0654037	-0.8511104	-0.052427553	-0.32259196	0.69490093
IGF2BP3	-0.23220302	-1.7529411	-1.3187932	-0.09835122	0.60371166	1.2003258	1.5217429	0.054258075	0.022244023
IGFBPL1	-0.9396865	-1.0017926	-1.5046011	0.865996	1.6428493	0.26961863	-0.46452275	0.08061828	1.0515218
INPP4B	-1.1503245	0.03936035	-0.32811162	-0.98936826	-0.42104053	0.46351174	-0.7348161	0.9331002	2.1876812
INPP4B	-1.1503245	0.03936035	-0.32811162	-0.98936826	-0.42104053	0.46351174	-0.7348161	0.9331002	2.1876812
IQCF3	0.25893307	-0.705699	-1.0111384	-0.13773441	0.7492364	1.4199373	0.666099	0.7225566	-1.9621974
IQCM	-1.0734882	-0.07693743	-0.8418667	-0.62325275	0.10226444	2.04737	0.5399551	1.0231831	-1.0972157
ITGA7	0.0562982	-0.23668638	-0.6419744	1.8691123	1.6729671	-1.0674695	-0.21173584	-0.6353156	-0.80518925
ITGA8	0.24211998	-0.69649744	-0.916592	1.2982228	2.1716118	-0.47830343	-0.2692645	-0.65882564	-0.6924736
ITGA8	0.24211998	-0.69649744	-0.916592	1.2982228	2.1716118	-0.47830343	-0.2692645	-0.65882564	-0.6924736
ITGA9	-1.7250358	0.2906143	-0.227742	0.61996645	0.7617569	1.0228882	-0.38441214	1.1746943	-1.5327482
ITPR2	-0.8089928	0.30762964	-0.9840672	0.6715957	1.484975	-0.6808405	-1.5814545	0.3506684	1.2404854
ITPR2	-0.8089928	0.30762964	-0.9840672	0.6715957	1.484975	-0.6808405	-1.5814545	0.3506684	1.2404854
ITPR2	-0.8089928	0.30762964	-0.9840672	0.6715957	1.484975	-0.6808405	-1.5814545	0.3506684	1.2404854
ITPR2	-0.8089928	0.30762964	-0.9840672	0.6715957	1.484975	-0.6808405	-1.5814545	0.3506684	1.2404854
JARID2	-0.4183481	-0.49329025	-0.97223806	1.187422	1.9876677	-0.75018	-0.7527842	-0.6437298	0.8554337
KATNAL2	-1.0285294	-0.6251147	-1.491588	0.6130639	1.9000701	0.16955347	-0.75463676	0.5820322	0.6351564
KAZN	0.19712187	0.36179587	-1.3219492	0.91913825	1.8320161	-1.4308828	-0.7219474	-0.3045441	0.46927434
KAZN	0.19712187	0.36179587	-1.3219492	0.91913825	1.8320161	-1.4308828	-0.7219474	-0.3045441	0.46927434
KCND2	0.5357451	-0.21088429	0.14254001	-0.21072035	1.8083904	-0.53009546	0.037346918	0.59495914	-2.1672878
KCND2	0.5357451	-0.21088429	0.14254001	-0.21072035	1.8083904	-0.53009546	0.037346918	0.59495914	-2.1672878
KCND3	-1.8419235	-0.64434916	-0.35139573	1.0810024	0.18561843	0.08305293	0.07616365	-0.48914954	1.9009646
KCND3	-1.8419235	-0.64434916	-0.35139573	1.0810024	0.18561843	0.08305293	0.07616365	-0.48914954	1.9009646
KCNE4	0.13601641	-1.318357	-1.0746557	-0.79270834	0.47464633	1.6637696	1.2520831	0.47804794	-0.8188417
KCNH8	-0.59344125	-0.5746925	-0.81594014	0.4870545	0.30782935	-0.9276153	0.9281158	-0.9695387	2.158227
KCNH8	-0.59344125	-0.5746925	-0.81594014	0.4870545	0.30782935	-0.9276153	0.9281158	-0.9695387	2.158227
KCNIP1	-0.6633168	-0.73848414	-0.77811366	0.4905277	0.74460685	-0.35528797	-0.4225998	-0.6919726	2.4146404
KCNIP1	-0.6633168	-0.73848414	-0.77811366	0.4905277	0.74460685	-0.35528797	-0.4225998	-0.6919726	2.4146404
KCNJ6	1.2141706	-0.49129173	1.0052389	0.83709925	-0.3414632	-1.9967138	0.41701898	-1.0597289	0.41567937
KCNJ6	1.2141706	-0.49129173	1.0052389	0.83709925	-0.3414632	-1.9967138	0.41701898	-1.0597289	0.41567937
KCNJ6	1.2141706	-0.49129173	1.0052389	0.83709925	-0.3414632	-1.9967138	0.41701898	-1.0597289	0.41567937
KCNMA1	-1.3487035	1.2396747	-0.8804433	1.2291754	1.3096194	-0.38293073	-1.2196776	0.0873727	-0.034137864
KCNN2	1.1282357	0.8676501	0.64109474	0.36069098	0.1454644	0.10891355	-1.0500084	0.09755606	-2.299589
KCNN3	0.9719561	0.25586203	0.88865405	-0.21079634	-0.58500534	0.9179836	-0.120694734	0.3036189	-2.4215734
KCNN3	0.9719561	0.25586203	0.88865405	-0.21079634	-0.58500534	0.9179836	-0.120694734	0.3036189	-2.4215734
KCNQ3	-0.49634296	0.18242708	-1.1350136	0.6312795	0.70133764	-1.4787123	-0.03777073	-0.41259512	2.0453532
KIAA1217	-1.2988769	-0.25375026	-1.2924438	1.0061684	1.7818937	-0.6922869	-0.35477304	0.2554099	0.8486694
KIAA1217	-1.2988769	-0.25375026	-1.2924438	1.0061684	1.7818937	-0.6922869	-0.35477304	0.2554099	0.8486694
KIAA1217	-1.2988769	-0.25375026	-1.2924438	1.0061684	1.7818937	-0.6922869	-0.35477304	0.2554099	0.8486694
KIAA1217	-1.2988769	-0.25375026	-1.2924438	1.0061684	1.7818937	-0.6922869	-0.35477304	0.2554099	0.8486694
KIAA1217	-1.2988769	-0.25375026	-1.2924438	1.0061684	1.7818937	-0.6922869	-0.35477304	0.2554099	0.8486694
KIAA1217	-1.2988769	-0.25375026	-1.2924438	1.0061684	1.7818937	-0.6922869	-0.35477304	0.2554099	0.8486694
KIAA1217	-1.2988769	-0.25375026	-1.2924438	1.0061684	1.7818937	-0.6922869	-0.35477304	0.2554099	0.8486694
KIAA1958	-1.5288802	-0.46939552	-0.590325	-0.472037	0.51549035	0.11314178	-0.07134751	0.14400168	2.35935
KIF13A	-0.12751952	0.20991713	-0.059348777	0.7556963	1.2205973	0.11622929	0.32800636	0.15092231	-2.594483
KIF13A	-0.12751952	0.20991713	-0.059348777	0.7556963	1.2205973	0.11622929	0.32800636	0.15092231	-2.594483
KIF26B	-1.156201	-1.6520404	-0.78247654	0.8696689	1.6492363	0.86022675	0.12880704	0.24801277	-0.16521575
KIF6	2.2685628	-0.54007024	0.20819841	-1.6706	0.48608625	0.055211347	-0.21249218	-0.6623217	0.06742537
KIRREL3	-0.08142425	0.4168589	1.2679856	-0.17574668	-1.1523105	0.95174885	0.41078165	0.49201998	-2.1298952
KLHL1	0.91515446	-1.0663251	0.11298849	-0.23285618	-0.07020342	0.15768498	1.885385	0.13037282	-1.8322088
KLHL29	0.7557728	0.54195386	0.8358631	1.0232348	1.0186	-0.6181238	-1.6442943	-0.48943782	-1.4235665
KLHL29	0.7557728	0.54195386	0.8358631	1.0232348	1.0186	-0.6181238	-1.6442943	-0.48943782	-1.4235665
KREMEN1	-1.0392731	-1.1871217	-1.3900385	0.7690186	1.5897343	0.053699933	0.19628562	-0.17092584	1.1786319
KSR2	0.6146406	0.18845074	0.06014335	0.71756876	1.8250579	-0.39195496	-0.600869	-0.39675325	-2.016249
KSR2	0.6146406	0.18845074	0.06014335	0.71756876	1.8250579	-0.39195496	-0.600869	-0.39675325	-2.016249
KYNU	1.1240461	-1.3700849	-1.363654	-0.4613469	1.0849482	0.8665558	1.1505923	-0.47330824	-0.55774474
LAMA2	0.36431584	0.961123	0.26338387	0.8873775	1.5071769	-0.73856306	-1.342878	-0.37752908	-1.5244019
LAMA2	0.36431584	0.961123	0.26338387	0.8873775	1.5071769	-0.73856306	-1.342878	-0.37752908	-1.5244019
LAMA2	0.36431584	0.961123	0.26338387	0.8873775	1.5071769	-0.73856306	-1.342878	-0.37752908	-1.5244019
LAMA2	0.36431584	0.961123	0.26338387	0.8873775	1.5071769	-0.73856306	-1.342878	-0.37752908	-1.5244019
LAMA2	0.36431584	0.961123	0.26338387	0.8873775	1.5071769	-0.73856306	-1.342878	-0.37752908	-1.5244019
LARGE1	1.7399335	0.81344044	0.8984194	-0.1366317	-0.53766537	0.31406298	-0.65946484	-0.6223447	-1.8097497
LDLRAD3	0.22194971	-0.3660719	-1.3768865	1.7680674	1.5205818	-0.71260333	-0.6479796	0.2823429	-0.68940747
LDLRAD3	0.22194971	-0.3660719	-1.3768865	1.7680674	1.5205818	-0.71260333	-0.6479796	0.2823429	-0.68940747
LDLRAD3	0.22194971	-0.3660719	-1.3768865	1.7680674	1.5205818	-0.71260333	-0.6479796	0.2823429	-0.68940747
LDLRAD3	0.22194971	-0.3660719	-1.3768865	1.7680674	1.5205818	-0.71260333	-0.6479796	0.2823429	-0.68940747
LGR5	-0.5365374	-1.0123382	-1.0295429	1.3503873	2.0811117	0.12482605	-0.037326865	-0.38829145	-0.5522886
LGR5	-0.5365374	-1.0123382	-1.0295429	1.3503873	2.0811117	0.12482605	-0.037326865	-0.38829145	-0.5522886
LGR6	-0.40245473	-1.5818793	-1.0623895	-0.27189374	0.5033606	1.5540671	1.5522819	-0.06601435	-0.22507387
LIMS1	1.6788076	-0.9347266	0.691881	-0.6518824	-0.08712829	-0.8778836	1.185957	-1.4283707	0.42336023
LIMS1-AS1	-1.0218574	0.79230714	0.20504712	0.44406456	1.6995915	-1.3203976	0.81292087	-1.304419	-0.3072588
LINC00298	-1.7304734	-0.6822262	-1.3456693	-0.1900831	1.0466875	0.31546035	0.44051844	1.102391	1.0433978
LINC00348	0.30010927	-1.578776	-1.2284229	-0.08539485	0.7684717	1.428865	1.2870528	-0.77354187	-0.11836087
LINC00365	1.657006	1.2051702	0.53731245	0.0756597	-0.058099594	-0.27896127	-1.1087804	-0.26038504	-1.7689196
LINC00382	0.55304396	-0.9642214	-1.1632714	-0.77705234	-0.71615016	0.9007306	2.0534701	-0.30386	0.41731504
LINC00457	1.4971545	-0.7876935	0.3051551	-0.030809075	0.05348591	-0.32330137	0.11254358	1.2574161	-2.0839515
LINC00499	0.97947407	-0.8523861	0.4544326	-0.91588056	-0.59143394	-0.2777932	0.55752414	1.9543259	-1.3082571
LINC00499	0.97947407	-0.8523861	0.4544326	-0.91588056	-0.59143394	-0.2777932	0.55752414	1.9543259	-1.3082571
LINC00511	-0.27124697	-0.19327302	-0.75758445	0.99653465	1.9900568	0.49629712	-0.839443	0.12618065	-1.5475246
LINC00511	-0.27124697	-0.19327302	-0.75758445	0.99653465	1.9900568	0.49629712	-0.839443	0.12618065	-1.5475246
LINC00511	-0.27124697	-0.19327302	-0.75758445	0.99653465	1.9900568	0.49629712	-0.839443	0.12618065	-1.5475246
LINC00525	-1.28837	-0.72170085	-0.91643363	1.3364295	1.2813016	-0.65486133	-0.55476063	0.18376009	1.3346354
LINC00578	0.711872	0.97208005	-0.20899045	-0.0021587536	-0.5946534	1.2063856	-0.28970772	0.5169755	-2.3118052
LINC00587	1.2421526	-1.818982	-0.05395194	-0.393106	0.93106884	0.90341234	0.8886971	-0.6569153	-1.0423796
LINC00616	-0.26896134	-1.1593965	-0.85796374	-0.50822055	0.044986736	2.1325896	1.3026379	-0.11134727	-0.5743194
LINC00877	-0.3964161	-1.2971592	-0.33556646	-0.44096908	-0.65190184	2.148076	1.1976706	0.30915615	-0.5328934
LINC00882	-1.826785	-0.045242466	-0.7895666	-0.64975697	0.75536746	0.1935785	-0.26670378	0.8247197	1.804401
LINC00907	0.9402496	0.866493	0.12932926	-2.6010706	0.1677198	0.6244641	-0.2526565	0.27839687	-0.15297222
LINC01088	1.4429269	-0.39327148	0.3407689	-1.7688221	-0.7480383	0.27508897	0.35800445	1.3941343	-0.9007946
LINC01091	1.8856281	-0.1857358	0.7418864	-0.34788465	-0.5070604	0.17222545	0.6240669	-0.40969402	-1.9734257
LINC01266	-0.96606517	-0.28892216	-0.40198195	0.35509238	0.98897195	-0.18152003	-1.051121	-0.7079991	2.253537
LINC01266	-0.96606517	-0.28892216	-0.40198195	0.35509238	0.98897195	-0.18152003	-1.051121	-0.7079991	2.253537
LINC01376	1.981459	0.18552728	1.130628	-1.1913663	-0.89140517	0.013790523	0.079105146	-0.0683732	-1.239355
LINC01392	-0.09912449	-1.0958107	-0.6952147	-0.99507165	0.73910505	1.4433831	1.766267	-0.5094139	-0.5541213
LINC01393	-0.8759042	1.4092679	-0.8759042	0.70586205	0.8914182	-0.8759042	-0.8759042	-0.8759042	1.3729731
LINC01435	1.9766054	0.16831218	1.067011	-1.5136776	-1.1351736	-0.2082326	-0.24442312	-0.39955816	0.28913864
LINC01448	-1.9511083	-0.1367543	-1.1216978	-0.205666	-0.11697929	1.6034522	0.49551085	0.6254931	0.8077469
LINC01448	-1.9511083	-0.1367543	-1.1216978	-0.205666	-0.11697929	1.6034522	0.49551085	0.6254931	0.8077469
LINC01501	0.27507398	0.37978315	-0.9957897	-0.2956871	1.6931734	0.4102207	0.46875635	0.16650029	-2.1020226
LINC01525	0.63585436	-1.8567249	0.17252469	-0.49764773	0.13477553	1.2928041	1.3360102	-0.03645602	-1.1811368
LINC01550	-0.1610192	-1.5107375	-0.93814147	0.9394371	1.517538	0.8933154	0.7156519	-1.0857725	-0.37026983
LINC01592	0.5564257	-1.259096	-0.73860407	-0.8960038	-0.038500834	0.7952846	2.1237636	-0.75371146	0.21046466
LINC01592	0.5564257	-1.259096	-0.73860407	-0.8960038	-0.038500834	0.7952846	2.1237636	-0.75371146	0.21046466
LINC01592	0.5564257	-1.259096	-0.73860407	-0.8960038	-0.038500834	0.7952846	2.1237636	-0.75371146	0.21046466
LINC01630	0.7716041	-0.9646686	-0.26956078	-0.22804187	-1.1292784	1.3461859	0.92275995	1.0618824	-1.5108968
LINC01630	0.7716041	-0.9646686	-0.26956078	-0.22804187	-1.1292784	1.3461859	0.92275995	1.0618824	-1.5108968
LINC01653	-0.038805522	0.1357116	-0.90572137	1.419169	2.0484052	-0.6482156	-0.431631	-1.0094222	-0.5694913
LINC01713	0.45442286	-1.2027686	-0.06072191	1.1723526	0.37621698	-1.0005529	-0.3254022	1.8012477	-1.2147938
LINC01721	-2.0127556	0.20075987	-0.51762736	-0.07561979	0.25763845	0.33955738	-0.7491672	0.7208204	1.8363942
LINC01725	-1.0359012	-0.36142662	-1.5086292	0.51244557	1.2792001	-0.8777741	0.5187094	-0.12829828	1.6016732
LINC01725	-1.0359012	-0.36142662	-1.5086292	0.51244557	1.2792001	-0.8777741	0.5187094	-0.12829828	1.6016732
LINC01787	1.7463013	-1.2354788	-1.3264233	-0.32474616	0.080540076	0.6592957	1.2572623	-0.13657351	-0.7201715
LINC01807	0.7607162	-0.6199407	0.34496588	-1.5043895	-0.38292915	1.1598129	1.5792843	-0.04651171	-1.2910044
LINC01811	-0.2654823	1.6492559	0.74309444	-1.9624193	-0.711039	-0.06979864	0.06322804	1.0311406	-0.4780158
LINC01830	1.6568958	0.66149294	1.1765631	-0.10728668	-0.2956601	0.012533324	-0.90507656	-0.35954747	-1.839919
LINC01847	-0.47953492	-1.2980382	-0.038095985	0.8127294	1.4103258	0.8142132	0.8731239	-0.40904304	-1.6856865
LINC01877	1.4457781	-0.903339	-1.1288897	-1.7386767	0.21751592	0.7261272	0.07695909	1.079419	0.22510606
LINC01915	1.4302583	0.7831635	-0.005550011	-0.18796138	-1.033079	0.22794025	1.3222471	-0.936932	-1.6000836
LINC01915	1.4302583	0.7831635	-0.005550011	-0.18796138	-1.033079	0.22794025	1.3222471	-0.936932	-1.6000836
LINC01933	-0.7578404	-1.3238028	-1.247666	-0.14602832	2.099626	0.41978028	0.43807846	-0.04487876	0.5627224
LINC01965	1.2187153	-0.81228495	-0.6171076	0.7003172	1.9459194	-0.46734	-0.8399374	6.0775827e-05	-1.1283426
LINC01965	1.2187153	-0.81228495	-0.6171076	0.7003172	1.9459194	-0.46734	-0.8399374	6.0775827e-05	-1.1283426
LINC02055	0.8707755	0.7158287	0.4606085	0.83996	1.1628159	-1.9676338	-0.611985	-0.99247617	-0.47789803
LINC02055	0.8707755	0.7158287	0.4606085	0.83996	1.1628159	-1.9676338	-0.611985	-0.99247617	-0.47789803
LINC02055	0.8707755	0.7158287	0.4606085	0.83996	1.1628159	-1.9676338	-0.611985	-0.99247617	-0.47789803
LINC02055	0.8707755	0.7158287	0.4606085	0.83996	1.1628159	-1.9676338	-0.611985	-0.99247617	-0.47789803
LINC02055	0.8707755	0.7158287	0.4606085	0.83996	1.1628159	-1.9676338	-0.611985	-0.99247617	-0.47789803
LINC02055	0.8707755	0.7158287	0.4606085	0.83996	1.1628159	-1.9676338	-0.611985	-0.99247617	-0.47789803
LINC02112	-1.5857092	-0.7833169	-0.99928266	0.4929855	1.9993948	0.03741471	-0.1790499	0.30681446	0.7107513
LINC02147	-1.0844033	-1.2722098	-0.5780301	-1.1313622	1.5044684	1.2810279	0.6668605	0.14246021	0.4711636
LINC02153	-1.7387551	-0.34728065	-1.3517514	1.301877	1.441036	0.019382171	0.035382617	0.4796344	0.16046697
LINC02197	2.4735596	-1.3568947	-0.22142707	-0.38370693	0.56713367	-0.6447583	-0.08211946	-0.3139218	-0.037877865
LINC02240	1.0275493	-0.90076596	0.07850712	-0.9504411	-0.44366795	1.5065835	1.2658997	-0.12096415	-1.4627004
LINC02240	1.0275493	-0.90076596	0.07850712	-0.9504411	-0.44366795	1.5065835	1.2658997	-0.12096415	-1.4627004
LINC02253	-0.8886136	1.4833598	-0.36315542	0.46531078	0.8147649	0.67554307	-0.74792606	0.49408337	-1.9333651
LINC02306	0.085077465	0.66884696	-0.38673362	0.8836958	1.3188834	0.129518	-1.5078815	0.6033208	-1.7947129
LINC02338	1.6764182	0.43576023	1.0773152	-0.35236877	-0.8070063	-0.11458323	0.22983931	-0.15170015	-1.9936736
LINC02343	1.5689682	-0.031792983	0.4708088	-0.97690076	-0.61190534	1.044188	0.17802975	0.30131036	-1.9427024
LINC02391	-0.15548857	-0.8833116	-1.4326239	-0.5909112	0.1492149	1.8529161	1.4891075	-0.3348915	-0.09402413
LINC02408	0.90233976	-1.5387417	-0.74142075	-0.69047534	-0.6544515	0.34037736	1.99875	-0.10722861	0.49084908
LINC02408	0.90233976	-1.5387417	-0.74142075	-0.69047534	-0.6544515	0.34037736	1.99875	-0.10722861	0.49084908
LINC02428	-0.15360636	-1.6225924	-1.3891239	-0.29233474	0.50047904	1.3954461	1.445486	0.18953325	-0.07329612
LINC02506	0.36680937	-1.4368988	-0.85137326	-0.9911413	0.028594812	1.7799474	1.2962209	0.23999465	-0.43215716
LINC02541	0.4884447	-1.5465558	-0.9017988	-0.79147476	0.96105236	1.3852376	1.2458105	-0.118721	-0.7219906
LINC02549	1.7593726	0.9374531	1.0592344	-0.6761275	-0.9089727	0.0458309	-0.51671326	-0.17691062	-1.5231684
LINC02552	0.1498175	0.70674825	0.46451384	0.4607742	0.49120137	0.27749237	-0.36911067	0.52423537	-2.7056663
LINC02552	0.1498175	0.70674825	0.46451384	0.4607742	0.49120137	0.27749237	-0.36911067	0.52423537	-2.7056663
LIPJ	-0.68654484	0.3479968	-0.19860785	-2.0959523	0.42524016	-0.4760335	1.003087	0.082470626	1.5983337
LIX1-AS1	1.7161725	-0.103925616	0.8823651	-0.76876414	-0.074592	0.14155766	0.15496431	0.19399288	-2.1417599
LMCD1-AS1	2.1162026	-0.63864976	1.0593594	-0.9677942	-0.34908894	0.06409012	-0.5423883	-1.195404	0.45365128
LMCD1-AS1	2.1162026	-0.63864976	1.0593594	-0.9677942	-0.34908894	0.06409012	-0.5423883	-1.195404	0.45365128
LMCD1-AS1	2.1162026	-0.63864976	1.0593594	-0.9677942	-0.34908894	0.06409012	-0.5423883	-1.195404	0.45365128
LMCD1-AS1	2.1162026	-0.63864976	1.0593594	-0.9677942	-0.34908894	0.06409012	-0.5423883	-1.195404	0.45365128
LMO7	0.68812966	0.97165596	0.36574143	0.5361286	1.3784624	-1.2411835	-1.400938	-1.3255497	0.02752008
LNPEP	-1.8288251	-0.35045052	-0.48721528	1.0165764	1.1735796	-0.96390784	0.33858877	-0.23465477	1.3362873
LPP	1.5077345	0.699421	1.0948584	-0.15031025	0.49505597	-0.58451664	-0.25016043	-0.95161694	-1.8604689
LRMDA	1.185798	-0.05132171	-0.14057654	0.28957954	1.4379059	-0.753885	0.8819994	-1.5083628	-1.3411314
LRMDA	1.185798	-0.05132171	-0.14057654	0.28957954	1.4379059	-0.753885	0.8819994	-1.5083628	-1.3411314
LRP1B	1.362258	0.21408424	0.6933112	0.3183896	1.3888747	-1.6372455	-0.79702294	-0.9734076	-0.56925756
LRRC4C	1.5352453	0.29087225	0.4683105	-0.32237786	-0.07037099	-1.4819148	-0.2680453	-1.4813411	1.3296354
LRRIQ1	1.9986532	0.0016331065	1.0148884	-0.86178666	-1.1483463	0.40574604	-0.043720458	-0.045949753	-1.3211191
LSAMP	1.6765313	1.2734692	0.76450217	-0.3888637	-0.21538411	-0.3193427	-1.7183237	-0.25732228	-0.81524146
LUCAT1	1.2944049	-0.16507304	-0.09663665	0.077557445	0.62546366	1.3530803	-0.18749756	-0.8119085	-2.0893855
LYPD6B	0.96175945	-0.78586483	-1.32286	0.9351432	1.9127934	-0.056423426	-0.1250997	-0.78228456	-0.73715824
LYPD6B	0.96175945	-0.78586483	-1.32286	0.9351432	1.9127934	-0.056423426	-0.1250997	-0.78228456	-0.73715824
LYPLAL1-DT	-0.085549325	-1.3758819	-0.5128354	-0.7526667	1.4616443	-0.26013297	-0.15123647	-0.3100513	1.9867175
MACROD2	2.0029972	0.48462936	0.99294704	-1.0378879	-0.98545396	0.16014075	-0.28608423	-0.06350096	-1.2678094
MACROD2	2.0029972	0.48462936	0.99294704	-1.0378879	-0.98545396	0.16014075	-0.28608423	-0.06350096	-1.2678094
MACROD2	2.0029972	0.48462936	0.99294704	-1.0378879	-0.98545396	0.16014075	-0.28608423	-0.06350096	-1.2678094
MACROD2	2.0029972	0.48462936	0.99294704	-1.0378879	-0.98545396	0.16014075	-0.28608423	-0.06350096	-1.2678094
MAGI3	-0.9599487	-1.1835221	-0.41422817	0.15583311	1.3863657	-1.1421766	1.3496717	-0.3400667	1.1480718
MAMDC2	0.92245626	-0.40733945	0.3156018	-1.456586	1.7832825	-1.3187894	0.6295435	-0.6443785	0.17621365
MAMDC2	0.92245626	-0.40733945	0.3156018	-1.456586	1.7832825	-1.3187894	0.6295435	-0.6443785	0.17621365
MAP3K5	0.60290116	0.17351459	1.0312219	-0.9837377	-2.3260715	0.30202734	0.8881222	-0.18747364	0.49950787
MAST4	-1.2891972	0.34423897	-0.61835957	0.5145075	1.2933586	-1.2451211	-0.55033344	-0.18468617	1.7355992
MATN2	-0.0077310884	-1.2724286	-0.4275292	-0.45430288	-1.0976614	1.0738425	2.1400335	0.18553336	-0.13974687
MB21D2	1.3331332	0.27516866	0.70837307	-0.926979	-2.1366541	0.4308019	-0.4025899	-0.19504102	0.9137583
MCUB	2.6182773	-0.9250707	-0.38502517	-0.08914087	-0.24923344	0.2651279	0.15997237	-0.6675875	-0.7273268
MDFIC	0.89964	0.6342574	0.42931193	-0.0012025961	0.35548675	0.66560173	-1.6689732	0.6440404	-1.9581623
MDGA2	-0.03898042	-0.25001854	-0.13508816	-1.2646574	1.4696221	-0.46431315	-1.2688257	0.13118035	1.8209506
MEGF10	-0.24703947	-0.7645092	-1.7002027	-0.11128123	1.2389796	0.5056933	-0.11263359	-0.61667806	1.807664
MEGF10	-0.24703947	-0.7645092	-1.7002027	-0.11128123	1.2389796	0.5056933	-0.11263359	-0.61667806	1.807664
MESD	0.23395313	-1.8755641	-0.27522102	1.7064084	0.16705361	-0.77639186	1.094097	-0.67317456	0.39880446
MFHAS1	-0.31665385	-1.8876393	-0.9342575	0.84100586	1.3674182	-0.24270664	-0.39505827	0.31359056	1.2543011
MFHAS1	-0.31665385	-1.8876393	-0.9342575	0.84100586	1.3674182	-0.24270664	-0.39505827	0.31359056	1.2543011
MGAT4C	1.6025443	0.29960093	0.27019128	0.3344353	0.6395141	-2.176849	0.35785288	-0.68207246	-0.6452208
MGLL	0.30535397	0.0552027	-0.8454267	1.1850559	1.360036	-1.6445558	0.19788413	-1.3075114	0.6939764
MIR181A1HG	0.9099841	-0.01630859	0.04951164	-0.98860973	-0.7754502	-0.15262103	-1.2033714	-0.084131524	2.2609878
MIR3681HG	0.6537902	-0.47036222	-0.9068955	-0.5376713	0.20703548	2.115023	0.6452927	-0.20056811	-1.5056405
MIR4500HG	1.4644865	0.43859783	1.0615234	-0.05514079	-0.13405225	-0.07777103	-0.038471617	-0.33662584	-2.3225467
MIR4713HG	1.7296063	-0.7407576	-0.76804215	-0.6711206	-0.13954271	-0.2160164	-0.46278238	-0.6568673	1.9255313
MIR646HG	1.4039901	0.95912147	0.9579095	0.69064635	0.08894692	-0.87798256	-0.6330485	-0.99329543	-1.5962969
MLLT3	0.68847424	0.61285	-0.13724628	-1.6000419	0.8950128	-1.0570046	-0.89351344	-0.18771614	1.6791481
MOCOS	0.10023873	-1.3486679	-1.2040648	0.36565745	1.6595577	0.9436128	0.8430257	-0.28698593	-1.0723709
MOCOS	0.10023873	-1.3486679	-1.2040648	0.36565745	1.6595577	0.9436128	0.8430257	-0.28698593	-1.0723709
MOXD1	1.0517374	0.420573	0.5192797	0.76436645	0.59774697	-0.38773245	-0.32051757	-0.14937669	-2.4960723
MPP7	-1.5360245	-0.13424131	-0.5912103	0.05353011	0.90986085	-1.0342405	2.0419965	0.42872778	-0.13840476
MREG	-1.6895382	0.1343784	-0.7373353	0.8649506	2.074708	-0.45329583	-0.2323077	-0.34888014	0.38732958
MSI2	-1.2440599	-0.5839609	-1.0484322	0.68244135	1.0374007	-0.56316864	0.2132918	-0.46593434	1.9724149
MTSS1	0.060802706	-0.84045476	-0.06065055	0.8918478	1.0880581	-1.2772973	-0.5577152	-1.0880221	1.7834433
MTTP	0.0155084515	1.3610578	-0.44643632	-0.41079047	1.4787538	-0.05278328	-0.89176327	0.74592465	-1.7994677
MVB12B	-1.1578022	1.4560422	1.0935689	1.2796719	0.018345602	-1.0860353	-0.009366234	-0.4401044	-1.1542933
MYO10	0.22739473	-1.0833834	-0.79334366	-0.92686516	-0.46193978	1.8421687	1.500749	0.2837427	-0.5885293
MYOF	0.15793446	-1.4992355	-1.3431516	-0.34539655	0.17201118	1.701155	1.3586013	-0.1855065	-0.016410595
MYRIP	-0.7569812	-0.34424496	-1.2956699	-0.14670277	1.4336201	-0.7923533	-0.44298673	0.47314438	1.8721646
MYZAP	-0.7259249	-0.7259249	0.08855391	1.0669025	2.275903	-0.7259249	-0.7259249	0.19826525	-0.7259249
NAALADL2	1.7827358	-1.2509009	-0.9174705	-1.3874928	0.15953255	0.009930189	0.8132832	-0.10020644	0.8906128
NAV2	0.41704252	1.1491995	1.2223219	-0.12147945	0.7604848	-2.0242448	-0.06700704	-1.1282252	-0.20809221
NCALD	-1.454821	-0.53935045	0.06461282	-0.6864415	-0.3650104	-0.3172731	0.81569725	0.20777702	2.274817
NCKAP5	1.3835068	-0.89720345	1.4096228	-1.2141427	-0.29223272	0.5186126	0.9021107	-0.98591644	-0.82435507
NEK7	1.6565089	-1.6526891	-0.016127901	-0.28448337	0.04884318	-0.49727154	0.35138837	-1.0263326	1.4201795
NELL1	-2.2470524	-0.17921826	-0.47099638	-0.29278693	0.035637215	1.4018761	-0.050193843	0.99382657	0.80891156
NF2	-0.929845	-0.9135984	-1.1769834	1.10268	2.152743	-0.24463156	0.057597935	-0.045408133	-0.0025436003
NFIA	1.3167583	0.90989894	-0.7344066	0.8021326	1.1130738	-1.3625405	-0.5761823	-1.3465099	-0.122215256
NFIA	1.3167583	0.90989894	-0.7344066	0.8021326	1.1130738	-1.3625405	-0.5761823	-1.3465099	-0.122215256
NFIA	1.3167583	0.90989894	-0.7344066	0.8021326	1.1130738	-1.3625405	-0.5761823	-1.3465099	-0.122215256
NFIA	1.3167583	0.90989894	-0.7344066	0.8021326	1.1130738	-1.3625405	-0.5761823	-1.3465099	-0.122215256
NFIA	1.3167583	0.90989894	-0.7344066	0.8021326	1.1130738	-1.3625405	-0.5761823	-1.3465099	-0.122215256
NFKB1	-1.1838764	-0.28218228	-1.2149311	0.06521659	1.166011	-0.4875886	-0.28272134	0.13616456	2.0839152
NKAIN3	1.0502198	-0.5090009	0.81513315	0.34560657	1.6728631	-1.1593121	0.08769411	-1.3121301	-0.9910697
NKAIN3	1.0502198	-0.5090009	0.81513315	0.34560657	1.6728631	-1.1593121	0.08769411	-1.3121301	-0.9910697
NLN	-0.104466856	-0.16135047	-0.42563623	0.017303	1.6477365	0.3467264	-0.91167516	1.381849	-1.7904395
NME7	1.7793845	0.89610875	1.1860648	-1.1303643	-0.42290616	-0.3428624	-0.5546151	-0.094181664	-1.3166001
NME7	1.7793845	0.89610875	1.1860648	-1.1303643	-0.42290616	-0.3428624	-0.5546151	-0.094181664	-1.3166001
NOS1AP	1.3452189	0.7803996	0.008807438	0.24068345	0.9079935	-1.9252982	-0.537143	-1.2370379	0.4163469
NOTCH2	-1.4374375	-0.60045445	-0.79424834	-0.16525055	0.4465879	-0.4627977	0.6921778	0.08185576	2.2395663
NPAS3	-1.7222668	-0.6948993	0.07898049	-1.1960002	-0.16951178	1.4060807	0.445744	1.2382101	0.61368364
NPFFR2	2.7331026	-0.5579067	-0.17319189	-0.34184763	0.045838945	-0.54316545	0.07724489	-0.6153967	-0.6246804
NRCAM	1.083154	1.4408756	1.3595862	-0.54956746	-0.8897877	-0.8183894	0.07308446	-0.26216763	-1.436871
NREP	-0.011052989	1.6480972	-0.44136497	1.008162	0.9239392	-1.8490802	-0.16696483	-0.83321023	-0.2785347
NREP	-0.011052989	1.6480972	-0.44136497	1.008162	0.9239392	-1.8490802	-0.16696483	-0.83321023	-0.2785347
NRG1	-0.35742322	-0.36099347	-0.9579769	0.6015672	1.6107064	-1.5228425	0.22069713	-0.6672507	1.4335178
NRG1	-0.35742322	-0.36099347	-0.9579769	0.6015672	1.6107064	-1.5228425	0.22069713	-0.6672507	1.4335178
NRG1	-0.35742322	-0.36099347	-0.9579769	0.6015672	1.6107064	-1.5228425	0.22069713	-0.6672507	1.4335178
NRG1	-0.35742322	-0.36099347	-0.9579769	0.6015672	1.6107064	-1.5228425	0.22069713	-0.6672507	1.4335178
NRG1	-0.35742322	-0.36099347	-0.9579769	0.6015672	1.6107064	-1.5228425	0.22069713	-0.6672507	1.4335178
NRG3	1.6319937	1.1318564	1.299405	-0.7687697	-0.18078114	-1.0372603	-0.48340365	-0.5093638	-1.0836587
NRXN3	0.62648916	2.0400953	1.0441854	-1.0660461	-0.4285302	-0.0100903	-1.2563204	-0.52801925	-0.42173597
NTM	-1.2552773	-0.27603865	-0.9193758	-0.11459902	0.79531133	0.44376346	-1.3036413	0.8135297	1.8162986
NUBPL	1.4689085	-0.044871595	1.1074331	-1.8910878	-1.1392778	0.030595314	0.77298486	-0.37012932	0.06544477
OGFRL1	-1.1558805	-0.09482253	-0.9228452	1.1121256	0.3665243	-1.451423	0.8305571	-0.282893	1.5986431
OLFML3	0.2554189	-0.9159254	-1.0489165	-0.87826043	-0.09331649	0.8582396	1.3401898	1.5766591	-1.0940881
OPN5	-0.6156182	0.01315165	-0.94014144	0.5021146	0.93135506	-1.2682691	-0.122534186	-0.6408925	2.1408339
OR51B5	-0.10774705	0.75326174	-0.2295061	2.283471	0.46715397	-0.28242463	-0.8685919	-0.82036453	-1.1952524
OR5B2	1.0226777	1.461722	0.5390991	-0.5672939	0.8247974	-0.39118633	-1.9649132	-0.666318	-0.25858793
OSBPL1A	-1.6595132	0.15383872	-1.296803	-0.3400247	-0.15016298	0.24906114	0.74852306	0.39043704	1.9046588
OSBPL3	0.09730353	0.82262	-0.566036	1.2919363	1.4710864	-1.5636028	-1.0618172	-0.7290356	0.23755908
OSBPL3	0.09730353	0.82262	-0.566036	1.2919363	1.4710864	-1.5636028	-1.0618172	-0.7290356	0.23755908
OXCT1	-0.1932048	1.6762657	0.8420927	-1.364091	-1.5719942	0.10734862	0.5161593	0.6393678	-0.6519494
PACS1	1.4391121	-0.46307573	-0.5485692	0.69376665	1.1812394	-0.45103875	0.68223923	-0.6930345	-1.8405889
PAG1	-0.95220983	0.4659652	-0.72589725	0.21810092	1.6622449	-0.7776378	-1.1021304	-0.39051878	1.6020933
PAG1	-0.95220983	0.4659652	-0.72589725	0.21810092	1.6622449	-0.7776378	-1.1021304	-0.39051878	1.6020933
PAM	-2.4576268	-0.49088305	0.4294029	-0.05443806	0.3613687	-0.0014405698	0.57210857	0.21797249	1.4234972
PAPPA2	0.7323551	-0.17065135	0.615392	-0.44137657	-1.0248206	1.3027632	-0.20093104	1.1335795	-1.9463269
PAPPA2	0.7323551	-0.17065135	0.615392	-0.44137657	-1.0248206	1.3027632	-0.20093104	1.1335795	-1.9463269
PBX3	-1.8432708	-0.71234566	-0.7271215	1.082061	1.7075849	0.4206392	-0.41818568	0.3058542	0.18478572
PCAT1	0.76698655	-1.087119	-1.5920395	-0.20163871	0.50211257	1.3881379	1.177267	0.086568385	-1.040269
PCDH15	1.9828808	-0.13236775	1.1788026	-0.52320397	-0.57381034	0.058166783	0.24699484	-0.62346095	-1.6139991
PCDH17	1.7151368	0.6393073	0.7754537	0.4138152	-0.06610041	-0.34755313	-0.8009437	-0.3285034	-2.0006082
PDE1A	1.010727	0.56873196	0.62724924	0.04715606	-0.40106657	0.3826854	0.19221275	0.19473265	-2.6224303
PDE4D	0.64952064	0.91056156	0.82948613	-0.15075952	0.18371676	0.4963581	-1.020525	0.44990304	-2.3482373
PDE7A	-0.7432486	-0.70695573	-0.82047564	-0.15665464	0.7653908	-0.90110356	0.07945964	0.06664537	2.416921
PDE7A	-0.7432486	-0.70695573	-0.82047564	-0.15665464	0.7653908	-0.90110356	0.07945964	0.06664537	2.416921
PDZRN3	-0.7765852	0.4020755	0.46090302	-1.7067287	-1.2077363	-0.070211336	1.0153495	0.29239044	1.59057
PELI2	-0.72090185	-0.9451813	-0.9463384	0.17727514	1.1913661	-0.9535371	0.44087735	-0.26073632	2.017178
PIEZO2	0.046758693	-1.511702	-1.2811397	-0.50756556	0.4044844	1.6331999	1.3537028	0.1963444	-0.33408955
PIGN	0.6962422	-0.44200474	0.7148307	-2.3884869	-0.38860342	-0.011854948	0.34201425	0.12898399	1.3488001
PIK3CG	-0.28299955	-0.49623907	0.17352016	1.0008389	1.6843041	-0.22724666	0.5242991	-0.2786683	-2.0978093
PIP4K2A	-0.70405656	-0.6095791	-0.6020251	0.7689136	1.7952297	-1.0727916	-0.27990803	-0.76120716	1.4654483
PKN2-AS1	0.7931716	0.7126665	0.49133864	0.73324084	0.9515241	-0.18778174	-1.2094336	-0.124879695	-2.1598485
PKN2-AS1	0.7931716	0.7126665	0.49133864	0.73324084	0.9515241	-0.18778174	-1.2094336	-0.124879695	-2.1598485
PKN2-AS1	0.7931716	0.7126665	0.49133864	0.73324084	0.9515241	-0.18778174	-1.2094336	-0.124879695	-2.1598485
PKN2-AS1	0.7931716	0.7126665	0.49133864	0.73324084	0.9515241	-0.18778174	-1.2094336	-0.124879695	-2.1598485
PKP2	-0.52897686	-1.4217968	-1.4726436	-0.26378682	0.40169662	1.2756627	1.4550035	-0.17023338	0.7250691
PKP2	-0.52897686	-1.4217968	-1.4726436	-0.26378682	0.40169662	1.2756627	1.4550035	-0.17023338	0.7250691
PKP2	-0.52897686	-1.4217968	-1.4726436	-0.26378682	0.40169662	1.2756627	1.4550035	-0.17023338	0.7250691
PLA2G4A	-1.8389189	0.24806705	0.50749254	-0.992228	-1.175445	0.48060533	0.9041518	0.6656149	1.2006618
PLCB4	-2.081407	-0.33668968	-0.80477685	0.22088495	1.5995508	0.12289234	0.22813034	1.1085815	-0.05716386
PLCE1	-0.43395698	-1.6369536	-1.2238153	-0.123866394	0.33123875	0.8831721	1.9178387	0.07179495	0.21453683
PLCL1	1.731331	1.1224339	0.56519496	-0.98608595	-1.148468	0.43041587	-1.0639074	0.22351603	-0.8744884
PLEKHH1	-1.3151051	-0.9115283	-1.3701607	1.3237505	0.93036765	0.13903582	-0.2023	0.033723835	1.3722185
PLPPR1	2.4889057	-0.60722774	0.48393098	-0.06155447	-0.20497872	-0.14028679	-0.36997443	-0.18699096	-1.4018207
PLPPR1	2.4889057	-0.60722774	0.48393098	-0.06155447	-0.20497872	-0.14028679	-0.36997443	-0.18699096	-1.4018207
PLXNA4	-0.9898426	-0.54152524	-1.1002526	1.894299	1.3016981	-0.39213952	0.008413137	-0.819518	0.6388788
PLXNA4	-0.9898426	-0.54152524	-1.1002526	1.894299	1.3016981	-0.39213952	0.008413137	-0.819518	0.6388788
PLXNC1	0.93396795	1.066436	1.0130798	-0.077253446	-0.8971916	0.54426134	-0.8377629	0.27431414	-2.019864
POPDC3	-1.0864192	0.4636762	-0.47380528	0.8273944	2.1586003	0.0044110604	-1.3222585	-0.036488388	-0.53511804
POT1-AS1	-0.009082075	-1.062688	0.7886252	-0.8173933	-0.56123877	-1.0706713	1.3924732	-0.3982862	1.7382777
POT1-AS1	-0.009082075	-1.062688	0.7886252	-0.8173933	-0.56123877	-1.0706713	1.3924732	-0.3982862	1.7382777
PPFIBP1	0.5674044	1.4320867	0.6130428	0.2093299	-0.4885451	0.12661918	-0.7859195	0.5654741	-2.2395089
PPP1R12B	-0.8213311	-0.06639161	-0.9454572	0.0056556277	1.9530519	-1.5436391	0.8622352	-0.1294345	0.6853108
PPP1R3A	-0.36526313	-0.6558851	-1.0115436	-1.1734868	0.15366232	1.0449489	1.9473033	0.78072107	-0.72045875
PPP2R1B	-0.29931697	-0.53314304	-0.19682577	1.4592407	2.0766876	-0.8376792	-0.06263283	-1.0767133	-0.5295958
PPP4R4	1.2460299	0.6431597	1.30841	-0.36414912	-0.9334211	0.18234466	0.24083607	-0.2875315	-2.0356846
PRKD1	-1.5001206	1.1130589	-0.040330634	0.5950886	1.2517674	-0.50228184	-1.577881	-0.22992574	0.8906163
PRKD1	-1.5001206	1.1130589	-0.040330634	0.5950886	1.2517674	-0.50228184	-1.577881	-0.22992574	0.8906163
PRKG1	1.1763022	-0.9333017	0.6761729	-0.524383	-1.3031272	-0.6571395	1.6795282	-0.78358567	0.66953707
PRKG1	1.1763022	-0.9333017	0.6761729	-0.524383	-1.3031272	-0.6571395	1.6795282	-0.78358567	0.66953707
PRKN	1.6103276	0.5247903	1.1833969	-0.83530873	-0.33919472	0.05546967	-0.26595694	0.026975406	-1.9605309
PRKN	1.6103276	0.5247903	1.1833969	-0.83530873	-0.33919472	0.05546967	-0.26595694	0.026975406	-1.9605309
PRRX1	0.022496196	1.1905973	-0.22615696	0.9480896	1.54304	-1.1661744	-1.3313117	-1.0550265	0.07444715
PSMA1	-0.8812304	-0.4818601	-0.92389256	-0.12017651	0.8823681	-0.9993044	0.7310756	-0.3692056	2.162234
PTCHD4	-0.64487684	-0.23256904	-0.7677785	0.6091201	0.9551411	-1.3775587	-0.07624099	-0.5697837	2.104544
PTCHD4	-0.64487684	-0.23256904	-0.7677785	0.6091201	0.9551411	-1.3775587	-0.07624099	-0.5697837	2.104544
PTCHD4	-0.64487684	-0.23256904	-0.7677785	0.6091201	0.9551411	-1.3775587	-0.07624099	-0.5697837	2.104544
PTH2R	-2.272038	1.1240451	-0.27545804	0.04699518	0.5183625	0.8329787	-0.17024325	0.9595508	-0.7642037
PTPRD	0.31834647	-0.08547304	0.74225724	-1.384643	-1.0285208	-0.5690601	0.95922595	-0.81255764	1.8604081
PTPRD	0.31834647	-0.08547304	0.74225724	-1.384643	-1.0285208	-0.5690601	0.95922595	-0.81255764	1.8604081
PTPRG	-1.0435708	0.0037945348	0.6362797	-1.1514164	-1.6357553	1.3531075	1.0251704	0.7888012	0.023601353
PTPRK	1.1267339	1.1936182	0.83470637	0.37895092	0.71742356	-0.9012886	-1.5127863	-0.63411075	-1.2032337
PTPRT	0.0061639976	0.58207756	-0.40114135	-0.4315546	-0.43164432	-1.1375222	0.39354777	-0.973789	2.3938622
PTPRT	0.0061639976	0.58207756	-0.40114135	-0.4315546	-0.43164432	-1.1375222	0.39354777	-0.973789	2.3938622
PTPRT	0.0061639976	0.58207756	-0.40114135	-0.4315546	-0.43164432	-1.1375222	0.39354777	-0.973789	2.3938622
PURPL	1.1024497	0.24568346	1.1110446	-0.5902713	-0.39807853	0.5512612	-0.07983182	0.40482473	-2.3470817
PXDNL	-0.5953933	-0.791172	-1.233284	-0.1464515	0.9733874	-0.7008122	0.73984474	-0.33819565	2.092068
RAI14	1.740968	-0.51652795	0.9545745	-0.7834493	-1.169773	0.672867	0.7214129	-0.29848176	-1.321581
RALYL	2.1898088	0.7799572	0.50822353	-0.22095641	-0.05269737	-0.930262	-1.3998775	-0.6362867	-0.23793001
RARB	-1.0515772	0.52845716	1.4706643	-0.9683671	-0.70890474	1.1608903	-1.1175787	1.1111783	-0.4247561
RASGEF1B	-0.58372027	-1.237015	-1.0732772	-0.6208983	-0.3603185	0.8067985	1.4911184	-0.030934425	1.6082542
RASGRP3	-0.4125114	-0.5158616	-1.2285243	0.014085503	1.2233162	1.8603837	-0.07581613	0.49397022	-1.3590311
RASGRP3	-0.4125114	-0.5158616	-1.2285243	0.014085503	1.2233162	1.8603837	-0.07581613	0.49397022	-1.3590311
RBFOX1	1.03512	0.6010554	-0.06332368	-1.4953424	-1.129074	1.3276287	-0.84272444	1.1256707	-0.55899525
RBFOX1	1.03512	0.6010554	-0.06332368	-1.4953424	-1.129074	1.3276287	-0.84272444	1.1256707	-0.55899525
RBMS1	-1.7955841	-0.08003716	-0.9889971	0.5708683	1.0878705	-0.2914393	-0.30468562	0.04059418	1.7614156
RBMS3	-0.27262038	-1.6455225	-1.2576094	-0.7691589	0.72440314	0.96164584	1.2034645	-0.01542305	1.0708219
RBMS3	-0.27262038	-1.6455225	-1.2576094	-0.7691589	0.72440314	0.96164584	1.2034645	-0.01542305	1.0708219
RBMS3-AS3	-1.0013981	0.6364223	0.0653155	-1.2228837	0.37059495	-1.6062052	0.8981831	0.28239316	1.5775752
RBMS3-AS3	-1.0013981	0.6364223	0.0653155	-1.2228837	0.37059495	-1.6062052	0.8981831	0.28239316	1.5775752
REEP1	-1.1830826	0.0004176227	-0.80244076	1.7573735	1.36999	-1.1498091	0.6486363	-0.46695334	-0.17416573
RGL1	1.0077118	1.0312321	0.9322151	-0.35275692	-0.4366728	0.55358815	-1.1544876	0.40288082	-1.9837635
RGS13	-1.4696002	-0.8394175	-1.0202913	1.0683753	1.650728	0.6493211	-0.5867763	0.6690775	-0.1214168
RGS6	-1.3187947	0.4684567	1.4285272	-1.0439624	-0.9290127	0.9528645	0.6625466	0.8052233	-1.0258722
RGS6	-1.3187947	0.4684567	1.4285272	-1.0439624	-0.9290127	0.9528645	0.6625466	0.8052233	-1.0258722
RGS9	-1.0208257	-1.6034393	-1.4204779	0.42349374	0.5616479	0.9598572	0.9964394	0.13243635	0.9708695
RIT2	0.861106	0.9701887	0.1237877	0.16657583	0.9689304	-1.6413728	0.41183475	-1.8632275	0.002193569
ROBO1	1.1709025	-0.28328493	1.6631533	-1.0643466	-0.35844636	0.10269986	0.21139123	0.38041446	-1.8224686
ROBO2	1.2552814	0.35647127	0.87671894	0.059095334	0.32874745	0.039793875	-0.27434957	-0.12699193	-2.5147595
ROBO2	1.2552814	0.35647127	0.87671894	0.059095334	0.32874745	0.039793875	-0.27434957	-0.12699193	-2.5147595
ROBO2	1.2552814	0.35647127	0.87671894	0.059095334	0.32874745	0.039793875	-0.27434957	-0.12699193	-2.5147595
ROBO2	1.2552814	0.35647127	0.87671894	0.059095334	0.32874745	0.039793875	-0.27434957	-0.12699193	-2.5147595
ROBO2	1.2552814	0.35647127	0.87671894	0.059095334	0.32874745	0.039793875	-0.27434957	-0.12699193	-2.5147595
ROBO2	1.2552814	0.35647127	0.87671894	0.059095334	0.32874745	0.039793875	-0.27434957	-0.12699193	-2.5147595
ROR1	-0.46704614	-0.6762439	-0.7305272	-0.14380722	-0.03681456	-0.18670245	-0.29239127	-0.22305155	2.7565837
ROR1	-0.46704614	-0.6762439	-0.7305272	-0.14380722	-0.03681456	-0.18670245	-0.29239127	-0.22305155	2.7565837
ROR2	1.1284342	-0.6109234	-0.78669125	-1.5091838	-0.49667215	0.7898114	0.40921065	-0.6536455	1.7296528
RORA	-0.825449	-0.46120426	-0.636923	-0.21363938	0.045194454	-0.38013685	-0.11468225	-0.14688073	2.733741
RPS6KA2	0.43195754	-0.4470517	-0.10149979	1.2204723	2.0155272	-1.0076036	-0.10767296	-1.0921296	-0.91200185
RPS6KA5	1.6662232	-0.2637676	-0.243906	0.5419616	1.6184756	-1.3849617	-0.54218835	-0.67640126	-0.7154336
RUNX1	1.588376	-0.75577587	0.2828294	0.6429931	0.33989197	-0.1389222	0.9390305	-1.1366342	-1.7617865
RUNX1T1	1.8573891	0.94496864	0.74448586	-0.3165903	-0.71740437	0.19969916	-1.5194298	-0.13411592	-1.0589849
RYBP	1.46828	-1.889349	1.1666018	-0.2752658	-0.5460232	0.93058664	-0.290822	0.1817098	-0.7456908
SAMMSON	0.29697886	-1.5374608	-0.5048947	-0.18707001	0.878129	0.59998554	1.9684952	-0.5272009	-0.9869639
SAMMSON	0.29697886	-1.5374608	-0.5048947	-0.18707001	0.878129	0.59998554	1.9684952	-0.5272009	-0.9869639
SDK1	0.6275506	-0.07942562	0.5585338	1.2765087	1.5445669	-1.2755277	-0.8711422	-0.50272214	-1.2783428
SDK1	0.6275506	-0.07942562	0.5585338	1.2765087	1.5445669	-1.2755277	-0.8711422	-0.50272214	-1.2783428
SDK1	0.6275506	-0.07942562	0.5585338	1.2765087	1.5445669	-1.2755277	-0.8711422	-0.50272214	-1.2783428
SDK1	0.6275506	-0.07942562	0.5585338	1.2765087	1.5445669	-1.2755277	-0.8711422	-0.50272214	-1.2783428
SDK1	0.6275506	-0.07942562	0.5585338	1.2765087	1.5445669	-1.2755277	-0.8711422	-0.50272214	-1.2783428
SDK1	0.6275506	-0.07942562	0.5585338	1.2765087	1.5445669	-1.2755277	-0.8711422	-0.50272214	-1.2783428
SDK1	0.6275506	-0.07942562	0.5585338	1.2765087	1.5445669	-1.2755277	-0.8711422	-0.50272214	-1.2783428
SDK1	0.6275506	-0.07942562	0.5585338	1.2765087	1.5445669	-1.2755277	-0.8711422	-0.50272214	-1.2783428
SEMA6A	0.04655077	0.232747	0.09019126	-0.063631885	0.25221822	-0.5210521	-2.1057584	0.02880026	2.0399315
SEMA6D	0.4347898	1.1781842	-0.6933434	-0.529171	-1.3016504	-0.9143891	-0.64971876	0.66928923	1.8059924
SEMA6D	0.4347898	1.1781842	-0.6933434	-0.529171	-1.3016504	-0.9143891	-0.64971876	0.66928923	1.8059924
SETBP1	-1.064942	0.46167475	-0.78436726	0.25157747	0.56099457	-0.8646312	-1.0932503	0.39784783	2.135053
SETBP1	-1.064942	0.46167475	-0.78436726	0.25157747	0.56099457	-0.8646312	-1.0932503	0.39784783	2.135053
SFMBT2	1.3244792	0.12890911	0.89475095	0.52014124	0.18747543	0.35207465	-0.9071034	-0.23812973	-2.2626016
SFRP1	-0.33870947	-1.6389825	-1.2736799	-0.31647992	1.2994725	1.4639325	0.80087256	-0.03981497	0.043387163
SHC4	0.21900916	1.0997032	0.14488383	0.06713472	-1.1251813	0.11923342	-0.5535751	-1.7363316	1.7651192
SHISA6	-1.7237788	-0.7257743	-1.0190537	0.44599405	1.3651462	-0.23808637	0.40402216	0.014821864	1.4767174
SIPA1L3	0.27609828	-0.47805664	-1.245299	1.5991155	1.8563254	-0.2823313	-0.36384687	-0.71021414	-0.6518038
SIPA1L3	0.27609828	-0.47805664	-1.245299	1.5991155	1.8563254	-0.2823313	-0.36384687	-0.71021414	-0.6518038
SKA3	0.08096391	-1.8848678	-1.2853426	-0.28748053	0.14246309	1.1280375	1.3693643	0.73350805	0.003347006
SKAP1	0.7927323	-0.19692789	-1.3041217	0.62074625	1.0758057	1.1441479	0.12057984	-0.34296414	-1.91001
SKAP2	0.1214879	0.15211697	0.7645716	-0.05679742	0.062525705	0.9446007	0.26240596	0.4359407	-2.6868613
SLC10A7	-0.6531094	-0.8741175	-0.5615791	-0.6581654	1.6976714	-0.9356418	0.23106568	-0.048211306	1.8021055
SLC12A8	0.063545406	2.4854932	0.42073715	0.1569976	-0.7459931	-0.9280305	-0.8870848	-0.6377702	0.07211817
SLC14A2	1.0544817	0.5103682	0.024170987	1.3652146	0.88307464	-0.6386322	-0.81421083	-0.4608883	-1.9235823
SLC14A2	1.0544817	0.5103682	0.024170987	1.3652146	0.88307464	-0.6386322	-0.81421083	-0.4608883	-1.9235823
SLC24A2	-1.7043169	-0.29113096	-1.0168409	0.746355	1.0351039	-0.5393685	0.04631219	-0.023821827	1.7477031
SLC24A2	-1.7043169	-0.29113096	-1.0168409	0.746355	1.0351039	-0.5393685	0.04631219	-0.023821827	1.7477031
SLC24A2	-1.7043169	-0.29113096	-1.0168409	0.746355	1.0351039	-0.5393685	0.04631219	-0.023821827	1.7477031
SLC24A2	-1.7043169	-0.29113096	-1.0168409	0.746355	1.0351039	-0.5393685	0.04631219	-0.023821827	1.7477031
SLC24A2	-1.7043169	-0.29113096	-1.0168409	0.746355	1.0351039	-0.5393685	0.04631219	-0.023821827	1.7477031
SLC24A2	-1.7043169	-0.29113096	-1.0168409	0.746355	1.0351039	-0.5393685	0.04631219	-0.023821827	1.7477031
SLC25A21	-0.59741324	-0.03694677	0.16269717	-1.4000397	-0.76491326	1.3118011	1.7606856	0.5417388	-0.9776203
SLC25A24	-0.06420968	-1.1531323	-0.6308435	0.06401627	0.257164	-1.4424254	1.1512554	-0.12510052	1.9432802
SLC25A24	-0.06420968	-1.1531323	-0.6308435	0.06401627	0.257164	-1.4424254	1.1512554	-0.12510052	1.9432802
SLC25A48	-0.124588855	-0.6754333	-1.6938554	1.2306983	1.7051274	0.38328645	0.48325995	-0.6380771	-0.67041165
SLC28A3	-0.72171235	-1.409826	-1.0294435	-0.5512098	0.680659	1.4661554	1.5134307	0.36003956	-0.3081006
SLC35F1	0.6137598	-0.49396142	-1.3722652	0.9173665	1.7111168	-1.2552468	-0.5050657	-0.44899637	0.8332908
SLC35F1	0.6137598	-0.49396142	-1.3722652	0.9173665	1.7111168	-1.2552468	-0.5050657	-0.44899637	0.8332908
SLC35F1	0.6137598	-0.49396142	-1.3722652	0.9173665	1.7111168	-1.2552468	-0.5050657	-0.44899637	0.8332908
SLC35F1	0.6137598	-0.49396142	-1.3722652	0.9173665	1.7111168	-1.2552468	-0.5050657	-0.44899637	0.8332908
SLC35F3	-1.7698355	0.068768635	-0.38887084	0.54319954	1.5780873	0.72684556	-0.8698381	0.96002084	-0.8483774
SLC35F4	-0.020849442	-1.0983393	-0.42524087	0.11775206	0.31062585	-0.900741	1.0301957	-1.1102448	2.096843
SLC39A2	-0.39166886	-0.9231251	-1.0500977	2.4346962	0.35643554	0.27004728	0.16677432	-0.8580058	-0.0050574276
SLC39A2	-0.39166886	-0.9231251	-1.0500977	2.4346962	0.35643554	0.27004728	0.16677432	-0.8580058	-0.0050574276
SLC7A11	2.0699503	0.33800125	0.3483529	0.6708049	0.4066824	-0.86086655	-0.99719816	-0.6902964	-1.2854323
SLC7A14	-0.14786167	-0.096274614	0.759702	2.1182327	0.08837074	-0.9872872	0.4593945	-0.70740867	-1.4868747
SLC9A9	1.613725	-1.1864629	0.804532	-0.37464142	0.30899888	-1.3322036	0.23615347	-1.1009003	1.030812
SLC9A9	1.613725	-1.1864629	0.804532	-0.37464142	0.30899888	-1.3322036	0.23615347	-1.1009003	1.030812
SLIT1	0.7872719	0.7137636	0.75613135	0.6460078	-0.0006756802	0.08896958	-0.087373994	-0.30111918	-2.6029716
SLIT2	-1.477007	-0.9734126	0.27845782	-0.53629524	0.41892794	-0.81553096	1.9170643	0.21664248	0.97113603
SMIM10L2B-AS1	0.9572708	-0.2754743	0.28078896	0.11254216	-0.87023836	0.56775504	1.0993874	0.45605066	-2.3280768
SMIM35	-0.38048655	-1.5912436	-0.9469046	-0.036493883	1.147837	1.6022462	0.9790373	-0.011204719	-0.7627914
SMIM8	0.45369685	-0.52648354	-1.0486304	-0.25109863	2.1136518	-1.2665198	-0.049095944	-0.45952228	1.0339876
SMYD3	0.71595347	0.6379216	0.011657772	0.11600374	1.5800239	-0.23899423	-1.1590576	0.34851593	-2.0120642
SMYD3	0.71595347	0.6379216	0.011657772	0.11600374	1.5800239	-0.23899423	-1.1590576	0.34851593	-2.0120642
SNTG2	1.4182955	-0.5125206	-0.5893951	1.404652	1.3296801	-0.8516026	-1.1128068	-0.74770594	-0.33859548
SORCS1	-0.5386727	0.39010778	-1.6035662	0.65152264	1.0830469	-0.030495387	-1.6155645	0.3879994	1.2756292
SOX6	0.08770196	-1.3172612	-1.4822066	-0.8149879	0.38444883	1.1824253	1.6616967	0.00014387663	0.2980313
SPATA5	-0.7425039	-0.7894221	-0.76591146	-0.34665233	1.0653692	-0.78970546	0.293165	-0.21116705	2.2868164
SPECC1L-ADORA2A	-1.5928205	-0.61807334	-1.1190035	0.74994785	0.039316017	2.0065439	0.10076543	-0.042678323	0.4760036
SPOCK3	0.635175	0.42362335	-0.7589726	0.7592313	1.1986532	0.1289951	-1.3629488	0.79761684	-1.8213714
SPOCK3	0.635175	0.42362335	-0.7589726	0.7592313	1.1986532	0.1289951	-1.3629488	0.79761684	-1.8213714
SPON1	0.9888031	-0.5469597	-0.016967414	-0.3829368	-0.6734045	-0.77991986	-0.15329418	-0.8404356	2.4051185
SPTB	-0.82623	-1.4730016	-0.037986446	1.1244347	0.006054837	-0.5639111	1.3078635	-0.9403962	1.4031856
SPTBN5	-1.0201362	-0.6179905	-1.1179421	1.2784183	1.9278005	-0.5443033	0.14726956	-0.59991693	0.5468024
SRGAP1	2.5294874	-0.7465297	0.34499845	0.08340855	-0.1958461	-0.41920468	0.20638302	-1.0370786	-0.7656322
ST3GAL1	0.38768536	-0.2264362	-0.26101193	1.3930881	1.3926129	-0.09322706	-0.49774224	0.04781153	-2.1427805
ST6GALNAC3	0.2660614	-0.7123788	-0.89994895	0.477213	1.6196865	-0.99833924	1.6204524	-0.37334824	-0.9993833
ST6GALNAC3	0.2660614	-0.7123788	-0.89994895	0.477213	1.6196865	-0.99833924	1.6204524	-0.37334824	-0.9993833
ST6GALNAC5	0.34355414	0.8373252	0.71978945	-0.23008268	-0.42546302	0.92416984	-0.5272852	0.7519781	-2.393995
STARD4-AS1	-1.3705595	1.2459893	0.05491513	-0.84300506	0.011951048	1.3583785	-0.72363865	1.2400241	-0.9740412
STEAP1B	-0.06890978	-1.1888608	-0.9429198	1.1803699	0.98352283	-1.287717	1.5535505	-0.45673132	0.2276736
STK39	0.983761	1.3758624	0.9226944	-0.33406848	0.58343107	-0.16871302	-1.4385448	-0.29651836	-1.6279008
STXBP4	2.386456	0.014256765	0.8951899	-1.1308397	-0.3098656	-0.44821984	-0.11445486	-0.44734588	-0.8451769
STXBP6	1.352976	0.8413659	0.97434026	0.28532773	-0.39275825	-0.29458103	-0.46100754	-0.07598421	-2.2296796
STXBP6	1.352976	0.8413659	0.97434026	0.28532773	-0.39275825	-0.29458103	-0.46100754	-0.07598421	-2.2296796
SULF1	0.12348056	-1.1509589	-1.0710567	-0.55480397	-0.25048596	0.20619862	1.1196643	-0.5528799	2.1308427
SUSD1	0.5951836	0.39220187	0.93817836	-1.3471152	-1.9980153	0.97203726	0.8226403	0.05014328	-0.42528057
SV2C	-1.1326913	-0.6449162	-1.3113098	1.4117283	1.8217578	-0.41878527	-0.11522177	0.14327593	0.24616437
SV2C	-1.1326913	-0.6449162	-1.3113098	1.4117283	1.8217578	-0.41878527	-0.11522177	0.14327593	0.24616437
SYNE3	-0.7584626	-0.521754	-0.7001704	0.12159721	0.18704446	-0.46651104	0.008697777	-0.5363609	2.6659157
SYNPO2	-1.1885287	0.79738843	-1.3039792	0.5433673	1.3354598	-0.50680304	-1.1749091	0.29443225	1.2035606
SYNPR	1.8664421	0.8499218	1.1773887	-0.7829967	-1.1267296	-0.37853152	0.018214805	-0.6338727	-0.9898317
SYNPR-AS1	2.040589	0.6025988	1.0848154	-0.7533051	-0.8778017	-0.67413783	0.17082089	-0.47690156	-1.116676
SYT14	0.10948848	0.1822333	1.2551446	-0.66880226	1.9888011	-1.2192223	-0.06866923	-0.44405153	-1.1350721
SYT2	-0.9897676	-0.86340827	-1.0231197	1.2397459	1.6753002	-0.7834953	0.08425185	-0.39274183	1.053234
TAF4B	-1.9124197	-0.47931382	-1.1397322	-0.106881276	1.3140433	0.1843544	0.20429315	0.7161769	1.2194892
TANC1	-0.12094287	-0.606247	-1.2285126	0.9625489	1.7376189	-0.7047952	-0.30724207	-0.99223596	1.2598046
TANC1	-0.12094287	-0.606247	-1.2285126	0.9625489	1.7376189	-0.7047952	-0.30724207	-0.99223596	1.2598046
TASP1	0.34851426	1.8492458	0.41054562	-1.6805462	0.25558385	-0.096788846	-1.3249456	0.6703284	-0.43189314
TCEAL2	-1.7628839	-0.37508726	-0.8859481	1.291183	-0.17212296	-0.48919728	1.2844213	-0.06372886	1.173351
TCF12	-0.98821884	-0.19307616	-0.9978703	0.05075127	2.2113993	-0.817828	-0.5814356	0.3232588	0.99304146
TCF4	1.929012	1.6751322	-0.47026017	-0.37235552	-0.17820409	-0.57756436	-0.9521177	-0.14860608	-0.9050438
TECTA	1.8021439	0.43793204	-0.41018376	0.5907702	1.1612488	-1.2633498	-0.73929507	-1.1801989	-0.39906758
TENM1	2.118744	-0.26466015	0.48149458	-0.35335693	0.023458378	-1.2583653	-0.23818588	-1.3301613	0.821027
TEX26	-0.19797239	-0.6822417	-1.0483596	1.2598478	2.1842806	-0.32529548	0.06731608	-0.8904195	-0.3671537
TEX26-AS1	0.040275753	-1.7622465	-0.8469579	0.5849084	1.3339653	1.4147828	0.3014501	-0.08974938	-0.9764268
TEX41	0.18143854	0.78437626	-0.52045727	0.47061148	1.1673907	-0.116645075	-0.14731468	0.64050657	-2.4599037
TG	0.8660438	-0.648975	1.5892047	-0.18636559	-0.67536736	0.63855135	0.93902916	-0.8473483	-1.6747693
TGFBI	2.0407684	1.16212	0.25334737	0.334235	-0.5300514	-0.57852054	-0.53766644	-0.84271246	-1.3015198
THSD7A	-0.8436528	-1.3983326	0.46082798	-0.41201848	-0.23335877	-0.6050793	2.015263	-0.18192042	1.1982644
TLL2	-0.55288136	-1.599105	-1.2224177	-0.13162762	0.12843962	1.6214654	1.3816413	0.16657098	0.20791452
TMC1	1.256147	-1.1856755	-0.6803938	-1.0113566	-0.3487054	1.5429643	1.2626725	-0.21208088	-0.6235672
TMEM182	-0.30718273	-1.253616	-1.1298336	0.15673509	1.6015435	1.2664704	0.9335896	-0.326453	-0.9412466
TMEM182	-0.30718273	-1.253616	-1.1298336	0.15673509	1.6015435	1.2664704	0.9335896	-0.326453	-0.9412466
TMEM182	-0.30718273	-1.253616	-1.1298336	0.15673509	1.6015435	1.2664704	0.9335896	-0.326453	-0.9412466
TMEM74	1.6832501	0.7807006	0.45954177	0.82592785	0.39014128	-0.92415416	-1.1358258	-0.719517	-1.3600603
TMEM74	1.6832501	0.7807006	0.45954177	0.82592785	0.39014128	-0.92415416	-1.1358258	-0.719517	-1.3600603
TMLHE	1.0546436	-0.4255518	0.71581674	-1.7411875	1.1191812	0.04386542	-1.488136	0.8261247	-0.10480044
TNC	-1.1172369	-0.8121695	-1.5349734	0.89829236	1.8303224	0.3369052	0.64528716	-0.22002727	-0.026396956
TNFRSF11A	0.3760195	0.39378056	1.0689708	-0.5144254	-1.1946827	1.2706894	-0.035457104	0.6062686	-1.9711611
TNIK	-1.3284255	-0.2992913	-0.75355875	-0.2719554	0.6022629	-0.47956812	0.15782863	-0.052880213	2.4255903
TNS1	-1.0379798	-0.90112364	-0.9242625	0.81644076	1.6119591	-0.43546453	0.107747436	-0.7365217	1.4992067
TNS3	-0.534801	-1.5279799	-0.5862608	1.2181638	1.0806879	0.9514989	0.9591944	-0.36749083	-1.1930219
TPD52L1	0.4166935	0.06409861	-1.893724	0.995568	1.0241463	0.2828933	-1.6066564	0.73107	-0.014079547
TPD52L1	0.4166935	0.06409861	-1.893724	0.995568	1.0241463	0.2828933	-1.6066564	0.73107	-0.014079547
TRAF3IP3	1.3775314	0.8722702	0.77108365	-0.1825625	-0.0656154	0.21227437	-0.90660095	0.1189353	-2.1973202
TRAM2-AS1	-0.16322362	-1.3551635	0.19952568	-0.55524814	0.23883057	0.11629039	-0.6974679	-0.2657029	2.4821675
TRIM2	1.1198727	0.74842334	0.6271597	0.9890612	0.7416293	-0.9051205	-1.4064451	-0.39420155	-1.5203412
TRIM71	1.4881688	-0.80622894	0.5562247	-0.16798057	-0.72803164	0.9402021	0.7433342	-0.069585234	-1.9561049
TRPC4	1.8804975	-1.2108299	-0.21798377	0.5280591	1.0867045	-0.82504046	0.09298508	0.0075722933	-1.341989
TRPC6	1.3306956	0.7400228	-0.041837234	0.752243	0.99361914	-0.4643989	-1.5874774	-0.18807271	-1.5347943
TRPC6	1.3306956	0.7400228	-0.041837234	0.752243	0.99361914	-0.4643989	-1.5874774	-0.18807271	-1.5347943
TRPC6	1.3306956	0.7400228	-0.041837234	0.752243	0.99361914	-0.4643989	-1.5874774	-0.18807271	-1.5347943
TRPM1	-0.15506016	-1.350981	-1.3243213	-0.45533207	0.38392785	1.5448838	1.5626655	0.20734733	-0.41312104
TRPM3	-1.2081745	-0.31268314	-1.041671	0.32894975	1.0467224	-1.1490719	0.30428228	0.10016672	1.9314872
TRPM3	-1.2081745	-0.31268314	-1.041671	0.32894975	1.0467224	-1.1490719	0.30428228	0.10016672	1.9314872
TRPM3	-1.2081745	-0.31268314	-1.041671	0.32894975	1.0467224	-1.1490719	0.30428228	0.10016672	1.9314872
TRPS1	1.3054134	0.6982828	1.6524237	-0.12943578	-0.20810759	-0.4745649	-0.3636337	-0.69973737	-1.7806338
TSPAN8	0.7056839	-1.6958281	-1.239183	-0.27239725	0.75285006	1.266652	1.2035015	-0.09920721	-0.6220564
TSPAN8	0.7056839	-1.6958281	-1.239183	-0.27239725	0.75285006	1.266652	1.2035015	-0.09920721	-0.6220564
TTC39C	-0.6919763	-0.52915084	-1.3527448	0.117052756	0.5469567	-0.758345	0.6487553	-0.22787088	2.2473295
TTC39C-AS1	-0.4992029	0.037075557	-0.14491057	-0.3749457	0.88991416	-0.8796843	-0.76036716	-0.70616126	2.4382832
TTN	0.6169847	1.588558	1.305942	-0.6055259	0.36972907	-1.5056148	0.0170141	-1.0006868	-0.7864029
UBASH3B	-0.3352476	0.20378241	-0.665209	1.9521776	1.4696988	-0.23162296	-1.0443634	-0.23984583	-1.1093674
UBASH3B	-0.3352476	0.20378241	-0.665209	1.9521776	1.4696988	-0.23162296	-1.0443634	-0.23984583	-1.1093674
UBASH3B	-0.3352476	0.20378241	-0.665209	1.9521776	1.4696988	-0.23162296	-1.0443634	-0.23984583	-1.1093674
UBE2E2	-1.0425094	0.12280134	-0.27910522	-0.82177955	1.6295604	-1.0664895	-0.16991816	-0.1859255	1.81344
UBL3	-0.9712107	-0.5294836	-1.1123863	0.8151694	1.4678515	-0.51010644	-0.7856355	-0.059133116	1.6849262
UNC5D	-1.7562336	0.80686677	1.2082281	-0.91749614	-0.7280785	0.22791155	1.3234147	0.47266456	-0.6372716
USH2A	-0.87369275	-0.8983566	-1.1751184	0.046917584	0.7490644	-0.45054972	0.6790172	-0.25784346	2.1805668
USH2A	-0.87369275	-0.8983566	-1.1751184	0.046917584	0.7490644	-0.45054972	0.6790172	-0.25784346	2.1805668
UST	-1.5871876	-0.46867925	-0.679789	-0.44863546	0.011110156	0.092480265	0.490755	0.29638878	2.293562
VAV3	-1.3435352	-0.7203831	-0.7427627	0.6265185	0.82012796	-0.8511631	1.154258	-0.5769214	1.633861
VEPH1	-1.162566	-0.62642616	-0.93468666	-1.1555067	1.3899844	0.8645855	-0.4126838	0.7716931	1.2656279
VLDLR-AS1	0.42925188	0.8716352	1.3067544	-1.6951879	-1.0096576	0.7891872	-0.30460235	0.7186379	-1.1060187
VLDLR-AS1	0.42925188	0.8716352	1.3067544	-1.6951879	-1.0096576	0.7891872	-0.30460235	0.7186379	-1.1060187
VWC2L	-1.024707	0.046841145	-1.058941	0.7044539	0.75385356	-0.827098	-0.14157133	-0.6158172	2.1629868
VWC2L	-1.024707	0.046841145	-1.058941	0.7044539	0.75385356	-0.827098	-0.14157133	-0.6158172	2.1629868
VWC2L	-1.024707	0.046841145	-1.058941	0.7044539	0.75385356	-0.827098	-0.14157133	-0.6158172	2.1629868
WEE2	0.49825525	-0.8913567	-0.69341016	-1.2188036	-0.21951973	-1.1001953	1.6903697	1.0091285	0.9255359
WWOX	-1.2805936	-0.51798236	-0.5525887	-0.35281083	0.57731915	-0.14141311	-0.029443353	-0.20559093	2.5031006
XKR6	-2.1470044	-0.17644769	-0.88143146	0.53766096	1.2734531	0.02249045	-0.31688115	0.57424486	1.113947
ZFHX4	-1.5030389	-1.2034733	-0.7132998	0.84688944	1.4216137	-0.5413219	0.5134711	-0.040352356	1.2195127
ZFPM2	-1.9041494	0.08820381	-0.81026256	0.323287	1.4248824	0.9142779	-0.7999739	1.0173093	-0.2536245
ZMIZ1-AS1	-1.5153453	0.047531575	0.12682952	0.33178014	-0.47788852	1.884085	0.07029887	0.92460054	-1.3918778
ZNF366	1.3058598	-0.7134819	-0.111351304	-0.8387267	-0.49527046	2.0343149	0.15416159	-0.04706567	-1.2884492
ZNF385D	-1.320116	-0.7384651	-0.639184	0.7112589	2.1461473	-0.08743898	-0.26803863	0.83714134	-0.641306
ZNF385D	-1.320116	-0.7384651	-0.639184	0.7112589	2.1461473	-0.08743898	-0.26803863	0.83714134	-0.641306
ZNF385D	-1.320116	-0.7384651	-0.639184	0.7112589	2.1461473	-0.08743898	-0.26803863	0.83714134	-0.641306
ZNF385D	-1.320116	-0.7384651	-0.639184	0.7112589	2.1461473	-0.08743898	-0.26803863	0.83714134	-0.641306
ZNF385D	-1.320116	-0.7384651	-0.639184	0.7112589	2.1461473	-0.08743898	-0.26803863	0.83714134	-0.641306
ZNF503-AS1	1.5223572	0.3059655	0.0037375414	0.19526532	0.4164989	0.04771614	0.3163876	-0.32401302	-2.4839158
ZNF521	-0.8959267	-0.43617657	0.25205994	-1.058966	-1.3660568	0.58371884	1.4706013	-0.11136409	1.5621182
ZNF618	1.3237541	-1.7151155	-0.41928664	1.4708396	0.22590552	-1.1373277	-0.08048419	-0.36369687	0.6954011
ZNF618	1.3237541	-1.7151155	-0.41928664	1.4708396	0.22590552	-1.1373277	-0.08048419	-0.36369687	0.6954011
ZNF644	-0.5841575	-0.5908145	-0.7062642	-1.1290737	1.5147508	-0.41513756	-0.4340697	0.42014992	1.9246635
ZNF804A	0.011665371	-0.23022534	0.13800351	1.0486444	1.7276393	-0.96025914	0.043380633	0.1916107	-1.970464
ZNF804B	1.2257257	0.6633272	-0.3445198	0.83609676	1.429175	-0.97378135	-1.34442	-0.34011313	-1.151481
ZNF804B	1.2257257	0.6633272	-0.3445198	0.83609676	1.429175	-0.97378135	-1.34442	-0.34011313	-1.151481
ZNF831	1.224948	0.14443845	0.99510866	0.26853102	-0.3160771	0.2746137	0.22524598	-0.3541164	-2.4626892
ZPLD1	-0.7999004	-1.2304274	-1.1555784	-0.5203851	0.3701998	1.5425134	1.6454579	0.12479625	0.023329763
AATF	-1.023533	-0.2806731	-0.6149958	0.7048965	2.3335645	0.53817827	-0.7630076	-0.07223552	-0.8221598
ABCA12	-0.6472095	-0.78262776	-1.2400287	-0.59952277	-0.13466397	0.2269437	1.2914069	-0.18768658	2.073383
ABHD2	-0.07527453	0.6014134	0.26020727	0.6927789	0.74604946	0.23864144	-0.07736406	0.32629722	-2.712746
ABLIM1	-0.28620055	-0.36196387	-0.70893043	1.1594028	2.022889	-0.9638916	0.30990925	0.16845053	-1.3396602
ABLIM1	-0.28620055	-0.36196387	-0.70893043	1.1594028	2.022889	-0.9638916	0.30990925	0.16845053	-1.3396602
ABLIM1	-0.28620055	-0.36196387	-0.70893043	1.1594028	2.022889	-0.9638916	0.30990925	0.16845053	-1.3396602
ABLIM1	-0.28620055	-0.36196387	-0.70893043	1.1594028	2.022889	-0.9638916	0.30990925	0.16845053	-1.3396602
ACAN	-1.1572484	-0.9151868	-1.1106423	1.0483316	2.079903	-0.21674506	-0.12045795	0.08124131	0.31080416
ACAN	-1.1572484	-0.9151868	-1.1106423	1.0483316	2.079903	-0.21674506	-0.12045795	0.08124131	0.31080416
ACSL6	-0.7903919	-1.0690663	-0.7586279	0.65844244	1.3046793	-1.0708905	0.58985496	-0.5231311	1.659134
ACSM4	-0.80794543	-0.48357445	-1.1918468	0.5536725	2.1649637	-0.8581726	0.22449806	-0.44617897	0.84458476
ACSM4	-0.80794543	-0.48357445	-1.1918468	0.5536725	2.1649637	-0.8581726	0.22449806	-0.44617897	0.84458476
ACTA2	-1.7766889	-0.6728543	-0.98364675	0.26639813	0.90560734	-0.3457853	0.1982697	0.71844244	1.6902524
ACVR1	0.6674636	-0.90255785	-0.37706143	1.6166351	1.1398284	-1.3721881	0.55764604	-1.2157819	-0.11398749
ACVR1	0.6674636	-0.90255785	-0.37706143	1.6166351	1.1398284	-1.3721881	0.55764604	-1.2157819	-0.11398749
ADAM32	-2.0073571	0.124439634	0.40776372	-0.30919796	0.9549242	1.0944486	-0.77266943	1.2175525	-0.7099345
ADAMTS17	-0.6420075	-0.4072088	-0.9891092	-0.16545492	0.49434403	-0.62917066	0.10688071	-0.34604785	2.5777686
ADAMTS2	-0.4335176	-1.0238252	-0.87584186	1.8176491	1.6824982	-0.77190584	-0.05619707	-0.4901195	0.15126902
ADAMTSL1	-1.6634716	-0.39131194	-1.297892	1.011568	1.0424768	-0.20539859	-0.4260004	0.64956284	1.2804646
ADAMTSL1	-1.6634716	-0.39131194	-1.297892	1.011568	1.0424768	-0.20539859	-0.4260004	0.64956284	1.2804646
ADAMTSL1	-1.6634716	-0.39131194	-1.297892	1.011568	1.0424768	-0.20539859	-0.4260004	0.64956284	1.2804646
ADCY2	1.281197	0.56978196	0.90027356	0.44522113	0.5155207	-0.76086515	-0.14551477	-0.62067634	-2.184966
ADCY2	1.281197	0.56978196	0.90027356	0.44522113	0.5155207	-0.76086515	-0.14551477	-0.62067634	-2.184966
ADCY2	1.281197	0.56978196	0.90027356	0.44522113	0.5155207	-0.76086515	-0.14551477	-0.62067634	-2.184966
ADCY2	1.281197	0.56978196	0.90027356	0.44522113	0.5155207	-0.76086515	-0.14551477	-0.62067634	-2.184966
ADCY5	-0.9691187	-0.8399916	-0.47683764	1.6835451	1.1477866	-0.8987417	0.076246835	-0.8920241	1.1691257
ADCY9	-1.8114419	-0.94068605	-1.1255509	0.6864535	1.0860388	1.1142553	0.8059079	0.02906992	0.15596956
ADGRL2	1.0468496	-0.1996088	-0.65645987	0.732534	1.4624567	-0.9829286	0.55469507	-0.0932841	-1.8642422
ADGRL2	1.0468496	-0.1996088	-0.65645987	0.732534	1.4624567	-0.9829286	0.55469507	-0.0932841	-1.8642422
ADGRL2	1.0468496	-0.1996088	-0.65645987	0.732534	1.4624567	-0.9829286	0.55469507	-0.0932841	-1.8642422
ADGRL2	1.0468496	-0.1996088	-0.65645987	0.732534	1.4624567	-0.9829286	0.55469507	-0.0932841	-1.8642422
ADGRL4	-0.85480994	-0.9776883	-1.027371	0.41551742	1.0852509	-0.45438114	1.7956232	-0.8503229	0.8681808
ADGRL4	-0.85480994	-0.9776883	-1.027371	0.41551742	1.0852509	-0.45438114	1.7956232	-0.8503229	0.8681808
ADGRV1	1.6750529	-1.4101311	0.16163588	-0.88815355	-0.5152858	-0.16519965	-0.017785609	-0.52121156	1.6810702
ADRA1A	0.47845688	-1.5330145	1.0020044	0.8015098	0.28258684	-1.4608506	1.1972084	-1.0290984	0.2611964
AFF3	1.4628406	0.6531272	-0.53374654	0.5756861	1.0552081	-0.05773557	-1.8118099	-0.16421966	-1.1793227
AFF3	1.4628406	0.6531272	-0.53374654	0.5756861	1.0552081	-0.05773557	-1.8118099	-0.16421966	-1.1793227
AFG1L	-1.7309082	-0.13040432	-1.2012273	-0.47838968	1.460885	-0.23215516	0.71422786	0.38655075	1.2114141
AFP	-1.0024066	-0.66923916	-0.6795268	-0.033111423	0.39844573	-0.4030758	0.17510867	-0.3563274	2.5701334
AFP	-1.0024066	-0.66923916	-0.6795268	-0.033111423	0.39844573	-0.4030758	0.17510867	-0.3563274	2.5701334
AGBL4	0.5354894	1.2878007	-0.6703266	-0.91806996	0.5097987	0.19485466	-2.1380343	0.8953398	0.30322027
AGBL4	0.5354894	1.2878007	-0.6703266	-0.91806996	0.5097987	0.19485466	-2.1380343	0.8953398	0.30322027
AGBL4	0.5354894	1.2878007	-0.6703266	-0.91806996	0.5097987	0.19485466	-2.1380343	0.8953398	0.30322027
AGBL4	0.5354894	1.2878007	-0.6703266	-0.91806996	0.5097987	0.19485466	-2.1380343	0.8953398	0.30322027
AGPAT5	-0.95216817	-0.25374502	-0.13806887	-0.4667859	2.143407	-1.0601175	-0.8140909	0.43677533	1.1047521
AIG1	-0.8988419	-0.17755789	-0.9864874	-0.28476447	0.2307637	-0.8083756	0.4118758	0.01746345	2.4959242
AIG1	-0.8988419	-0.17755789	-0.9864874	-0.28476447	0.2307637	-0.8083756	0.4118758	0.01746345	2.4959242
AIG1	-0.8988419	-0.17755789	-0.9864874	-0.28476447	0.2307637	-0.8083756	0.4118758	0.01746345	2.4959242
AIG1	-0.8988419	-0.17755789	-0.9864874	-0.28476447	0.2307637	-0.8083756	0.4118758	0.01746345	2.4959242
AIG1	-0.8988419	-0.17755789	-0.9864874	-0.28476447	0.2307637	-0.8083756	0.4118758	0.01746345	2.4959242
AIG1	-0.8988419	-0.17755789	-0.9864874	-0.28476447	0.2307637	-0.8083756	0.4118758	0.01746345	2.4959242
AK9	-0.61889297	-0.69346637	-1.0981975	-0.5977612	1.4483169	-0.47215623	-0.19280322	0.17977439	2.0451586
AKAP7	-1.1349641	-0.88963974	-0.9625601	-0.3696642	0.43099156	-0.0433271	0.2626242	0.36891073	2.337633
ALCAM	1.2360154	0.4702669	0.7639513	0.6272859	0.38154146	-0.8416944	-2.3165512	-0.19289114	-0.12792756
ALDH1A1	-0.89472765	-0.84387016	-1.0331317	0.30390766	1.1115667	-0.779783	0.8224563	-0.5566334	1.8702158
ALK	1.7875135	-0.27617672	0.57661796	-0.573208	-0.059041638	0.38851145	0.22473153	0.13219538	-2.2011497
ALK	1.7875135	-0.27617672	0.57661796	-0.573208	-0.059041638	0.38851145	0.22473153	0.13219538	-2.2011497
ALK	1.7875135	-0.27617672	0.57661796	-0.573208	-0.059041638	0.38851145	0.22473153	0.13219538	-2.2011497
ALK	1.7875135	-0.27617672	0.57661796	-0.573208	-0.059041638	0.38851145	0.22473153	0.13219538	-2.2011497
AMOTL1	0.50697976	0.10068452	-0.57191414	1.576303	1.4316491	-1.1679177	-1.136116	-1.0565119	0.31684136
AMOTL1	0.50697976	0.10068452	-0.57191414	1.576303	1.4316491	-1.1679177	-1.136116	-1.0565119	0.31684136
AMOTL1	0.50697976	0.10068452	-0.57191414	1.576303	1.4316491	-1.1679177	-1.136116	-1.0565119	0.31684136
ANGPT2	0.5275447	-0.5858185	-2.0458405	-0.62532175	1.2568941	-0.06749384	-0.4553325	0.8986011	1.0967559
ANK1	-1.0597055	-0.87906885	-1.0787816	0.5466057	1.2560433	-0.638269	0.25306267	-0.27522522	1.8753382
ANK1	-1.0597055	-0.87906885	-1.0787816	0.5466057	1.2560433	-0.638269	0.25306267	-0.27522522	1.8753382
ANK1	-1.0597055	-0.87906885	-1.0787816	0.5466057	1.2560433	-0.638269	0.25306267	-0.27522522	1.8753382
ANK1	-1.0597055	-0.87906885	-1.0787816	0.5466057	1.2560433	-0.638269	0.25306267	-0.27522522	1.8753382
ANKH	-1.081528	-0.95971966	-0.56651944	0.8848476	1.2651953	-1.148657	0.46509588	-0.43378097	1.5750316
ANKRD18A	1.2784966	-0.36814615	-0.4481465	0.36711916	1.6508532	0.39671424	-1.5072258	-0.05162524	-1.3180327
ANKRD29	-1.3682033	-0.4819535	-1.3275331	0.57093275	1.1728092	-0.56259173	0.48306224	-0.17513776	1.6886145
ANKRD7	0.5422619	-0.36441135	0.059848227	-1.8567667	1.9065983	-0.10839077	-1.0391357	0.3169526	0.5430148
ANKS1A	-1.9831465	-0.37936416	-1.3427275	0.4842894	0.9194348	0.38296366	0.06817832	0.6275776	1.2227983
ANKS1B	-1.3576221	0.62039363	-0.566152	-0.820754	0.65921247	-0.4150669	-0.6734034	0.42300138	2.130391
ANKS1B	-1.3576221	0.62039363	-0.566152	-0.820754	0.65921247	-0.4150669	-0.6734034	0.42300138	2.130391
ANKS1B	-1.3576221	0.62039363	-0.566152	-0.820754	0.65921247	-0.4150669	-0.6734034	0.42300138	2.130391
ANKS1B	-1.3576221	0.62039363	-0.566152	-0.820754	0.65921247	-0.4150669	-0.6734034	0.42300138	2.130391
ANO2	-1.1334957	-1.2918068	-0.7123516	-0.3572514	-0.17377657	1.3483206	0.7493136	1.7256345	-0.154586
ANO5	-0.3457813	0.6190083	-0.110691205	0.13144787	1.1015536	0.67683446	-0.8439082	1.0181837	-2.2466261
ANTXR1	-1.3898104	-0.6934793	-0.73670936	-0.010768392	1.0368559	-0.3411149	-0.12667759	0.06324761	2.1984494
AOAH	-0.92993915	0.07114994	-0.68947893	0.84841955	1.6506795	-1.408096	0.9153858	-1.030496	0.5723843
AOAH	-0.92993915	0.07114994	-0.68947893	0.84841955	1.6506795	-1.408096	0.9153858	-1.030496	0.5723843
AOAH	-0.92993915	0.07114994	-0.68947893	0.84841955	1.6506795	-1.408096	0.9153858	-1.030496	0.5723843
AOAH	-0.92993915	0.07114994	-0.68947893	0.84841955	1.6506795	-1.408096	0.9153858	-1.030496	0.5723843
AOAH	-0.92993915	0.07114994	-0.68947893	0.84841955	1.6506795	-1.408096	0.9153858	-1.030496	0.5723843
AOAH	-0.92993915	0.07114994	-0.68947893	0.84841955	1.6506795	-1.408096	0.9153858	-1.030496	0.5723843
AOAH	-0.92993915	0.07114994	-0.68947893	0.84841955	1.6506795	-1.408096	0.9153858	-1.030496	0.5723843
APP	-0.9941543	1.4557513	0.3724555	1.8089104	-0.7187178	-0.43375194	-0.91503775	0.3343582	-0.9098239
AQP12A	-1.1716294	-0.08435535	-1.3071371	1.645651	0.08628481	1.4876994	-0.9644073	0.10286108	0.2050314
ARAP1-AS2	-1.174817	-1.534105	-0.31659353	1.3996688	1.0281783	-0.47004357	0.92048407	-0.6580984	0.805324
ARHGAP15	1.7066628	-0.86456776	-0.804581	0.49100235	1.6078315	-0.36931401	0.08874397	-0.93245316	-0.9233264
ARHGAP15	1.7066628	-0.86456776	-0.804581	0.49100235	1.6078315	-0.36931401	0.08874397	-0.93245316	-0.9233264
ARHGAP15	1.7066628	-0.86456776	-0.804581	0.49100235	1.6078315	-0.36931401	0.08874397	-0.93245316	-0.9233264
ARHGAP15	1.7066628	-0.86456776	-0.804581	0.49100235	1.6078315	-0.36931401	0.08874397	-0.93245316	-0.9233264
ARHGAP15	1.7066628	-0.86456776	-0.804581	0.49100235	1.6078315	-0.36931401	0.08874397	-0.93245316	-0.9233264
ARHGAP22	1.342676	1.3294234	1.207196	-0.18469234	-0.40643367	0.03103687	-1.3620441	-0.94837976	-1.0088017
ARHGAP22	1.342676	1.3294234	1.207196	-0.18469234	-0.40643367	0.03103687	-1.3620441	-0.94837976	-1.0088017
ARHGAP25	1.4825071	0.42536822	-0.9912853	1.0027922	0.7356608	0.28980604	-1.5303235	-0.1304259	-1.2840991
ARHGAP25	1.4825071	0.42536822	-0.9912853	1.0027922	0.7356608	0.28980604	-1.5303235	-0.1304259	-1.2840991
ARHGAP26	-1.3963048	0.776302	-0.49148163	-0.010128815	1.2664936	0.91297406	-1.1112982	1.1518995	-1.0984747
ARHGAP39	-1.6021926	-0.8101233	-1.5566322	0.526877	1.2651258	0.3501378	0.25870973	0.6160082	0.952071
ARHGAP39	-1.6021926	-0.8101233	-1.5566322	0.526877	1.2651258	0.3501378	0.25870973	0.6160082	0.952071
ARHGEF10L	-0.9314673	-0.67451453	-1.112998	1.1732993	0.9131583	-0.7417966	0.3812336	-0.73622835	1.7293094
ARHGEF10L	-0.9314673	-0.67451453	-1.112998	1.1732993	0.9131583	-0.7417966	0.3812336	-0.73622835	1.7293094
ARHGEF11	-0.94506395	0.2424342	-1.4947516	1.1847304	1.4792573	-0.56871307	-1.0744618	0.42701203	0.7495107
ARHGEF3	-0.6558816	0.30625048	-0.41653195	0.59547055	1.5934029	0.7473253	-1.0752264	0.6966079	-1.7914087
ARHGEF3	-0.6558816	0.30625048	-0.41653195	0.59547055	1.5934029	0.7473253	-1.0752264	0.6966079	-1.7914087
ARMC9	1.3573849	-0.6325869	-1.7250655	0.2576337	0.74620575	0.644222	-0.7700826	1.0961915	-0.9739642
ARMH4	1.9794704	-0.81466675	1.1419288	-0.086366765	-0.030031942	-0.0644477	0.27204478	-0.9228623	-1.4750648
ARMH4	1.9794704	-0.81466675	1.1419288	-0.086366765	-0.030031942	-0.0644477	0.27204478	-0.9228623	-1.4750648
ARSF	0.9582298	-0.816362	-0.48278216	-0.8376581	0.3504702	1.4109336	0.8694099	0.40451008	-1.8567537
ASAP1	0.09609456	1.9050355	0.2713793	-0.13137224	-0.49488577	0.33455774	-2.0687478	0.6053446	-0.51739794
ASAP2	-1.2272431	0.5348908	-1.0695224	1.2611234	1.5708575	0.19955283	-0.7709855	0.54037464	-1.0390468
ASAP2	-1.2272431	0.5348908	-1.0695224	1.2611234	1.5708575	0.19955283	-0.7709855	0.54037464	-1.0390468
ASAP2	-1.2272431	0.5348908	-1.0695224	1.2611234	1.5708575	0.19955283	-0.7709855	0.54037464	-1.0390468
ASAP3	0.048288338	-0.9172702	-0.9360707	1.4045883	2.0661206	-0.62554544	-0.019288998	-0.76102304	-0.25980136
ASAP3	0.048288338	-0.9172702	-0.9360707	1.4045883	2.0661206	-0.62554544	-0.019288998	-0.76102304	-0.25980136
ASIC2	-0.13576254	0.76037115	-0.67814	1.5677202	1.5515231	-0.9260316	-0.74662304	-0.10780911	-1.2852849
ASIC2	-0.13576254	0.76037115	-0.67814	1.5677202	1.5515231	-0.9260316	-0.74662304	-0.10780911	-1.2852849
ASIC2	-0.13576254	0.76037115	-0.67814	1.5677202	1.5515231	-0.9260316	-0.74662304	-0.10780911	-1.2852849
ASIC2	-0.13576254	0.76037115	-0.67814	1.5677202	1.5515231	-0.9260316	-0.74662304	-0.10780911	-1.2852849
ASIC2	-0.13576254	0.76037115	-0.67814	1.5677202	1.5515231	-0.9260316	-0.74662304	-0.10780911	-1.2852849
ASIC2	-0.13576254	0.76037115	-0.67814	1.5677202	1.5515231	-0.9260316	-0.74662304	-0.10780911	-1.2852849
ASIC2	-0.13576254	0.76037115	-0.67814	1.5677202	1.5515231	-0.9260316	-0.74662304	-0.10780911	-1.2852849
ASTN2	-1.2508506	-0.56576794	-0.93879396	0.74217284	1.2927634	-0.8480041	0.35992453	-0.49865305	1.707213
ASTN2	-1.2508506	-0.56576794	-0.93879396	0.74217284	1.2927634	-0.8480041	0.35992453	-0.49865305	1.707213
ASTN2	-1.2508506	-0.56576794	-0.93879396	0.74217284	1.2927634	-0.8480041	0.35992453	-0.49865305	1.707213
ASTN2	-1.2508506	-0.56576794	-0.93879396	0.74217284	1.2927634	-0.8480041	0.35992453	-0.49865305	1.707213
ASTN2	-1.2508506	-0.56576794	-0.93879396	0.74217284	1.2927634	-0.8480041	0.35992453	-0.49865305	1.707213
ASTN2	-1.2508506	-0.56576794	-0.93879396	0.74217284	1.2927634	-0.8480041	0.35992453	-0.49865305	1.707213
ASTN2	-1.2508506	-0.56576794	-0.93879396	0.74217284	1.2927634	-0.8480041	0.35992453	-0.49865305	1.707213
ASTN2	-1.2508506	-0.56576794	-0.93879396	0.74217284	1.2927634	-0.8480041	0.35992453	-0.49865305	1.707213
ASTN2	-1.2508506	-0.56576794	-0.93879396	0.74217284	1.2927634	-0.8480041	0.35992453	-0.49865305	1.707213
ASTN2	-1.2508506	-0.56576794	-0.93879396	0.74217284	1.2927634	-0.8480041	0.35992453	-0.49865305	1.707213
ASTN2	-1.2508506	-0.56576794	-0.93879396	0.74217284	1.2927634	-0.8480041	0.35992453	-0.49865305	1.707213
ASTN2	-1.2508506	-0.56576794	-0.93879396	0.74217284	1.2927634	-0.8480041	0.35992453	-0.49865305	1.707213
ASTN2	-1.2508506	-0.56576794	-0.93879396	0.74217284	1.2927634	-0.8480041	0.35992453	-0.49865305	1.707213
ASTN2	-1.2508506	-0.56576794	-0.93879396	0.74217284	1.2927634	-0.8480041	0.35992453	-0.49865305	1.707213
ASTN2	-1.2508506	-0.56576794	-0.93879396	0.74217284	1.2927634	-0.8480041	0.35992453	-0.49865305	1.707213
ATP10B	0.70460343	0.43905255	1.3231771	-1.2003725	-0.98623294	1.0923811	0.77653635	-0.93202007	-1.2171497
ATP11A-AS1	-0.73694927	-1.4855762	-0.5818583	-0.48521164	0.47936425	0.42937127	0.35654426	-0.22996956	2.2542892
ATP1A1	-1.2305467	-0.2997761	-0.8171728	1.6800758	1.0895593	-1.19325	0.20463178	-0.45573226	1.0222088
ATP8A2	-1.4569852	-0.36649936	-0.5935481	0.022437308	1.3005186	-0.8488461	0.48381576	-0.42791194	1.8870598
ATP8A2	-1.4569852	-0.36649936	-0.5935481	0.022437308	1.3005186	-0.8488461	0.48381576	-0.42791194	1.8870598
AUTS2	0.20081517	-0.8662785	0.54505926	-0.8805627	-0.6380094	1.365332	-0.91545206	-0.6939878	1.8830547
AUTS2	0.20081517	-0.8662785	0.54505926	-0.8805627	-0.6380094	1.365332	-0.91545206	-0.6939878	1.8830547
B3GALT1	-1.5868481	0.11471919	-1.0878099	1.7960079	1.0806755	-0.7822495	-0.20276788	0.2458173	0.42244875
B3GALT1	-1.5868481	0.11471919	-1.0878099	1.7960079	1.0806755	-0.7822495	-0.20276788	0.2458173	0.42244875
BANK1	0.64715236	-1.1480021	-1.313302	-1.5651271	0.3344145	1.3112081	0.94017124	0.22484528	0.56861466
BANK1	0.64715236	-1.1480021	-1.313302	-1.5651271	0.3344145	1.3112081	0.94017124	0.22484528	0.56861466
BBS9	-0.3041226	-0.34913802	-0.621535	-0.13879518	1.7768787	-1.1674742	-0.6065061	-0.4119572	1.8226876
BBX	-2.2157185	-0.67186576	-0.32706234	0.34565315	1.1567327	0.1397086	0.02654386	0.11748008	1.428526
BBX	-2.2157185	-0.67186576	-0.32706234	0.34565315	1.1567327	0.1397086	0.02654386	0.11748008	1.428526
BBX	-2.2157185	-0.67186576	-0.32706234	0.34565315	1.1567327	0.1397086	0.02654386	0.11748008	1.428526
BBX	-2.2157185	-0.67186576	-0.32706234	0.34565315	1.1567327	0.1397086	0.02654386	0.11748008	1.428526
BBX	-2.2157185	-0.67186576	-0.32706234	0.34565315	1.1567327	0.1397086	0.02654386	0.11748008	1.428526
BCL11B	0.4173396	0.25769266	-0.09408761	1.2736964	1.4564127	-0.18610373	-1.3018446	-0.012711152	-1.810396
BICC1	-0.3309699	0.715145	0.8329179	-0.23067132	-0.21110697	1.0238152	-0.06984613	0.72267157	-2.4519725
BICC1	-0.3309699	0.715145	0.8329179	-0.23067132	-0.21110697	1.0238152	-0.06984613	0.72267157	-2.4519725
BLOC1S5-TXNDC5	-0.08661304	-1.777359	-0.8685849	-0.17895804	1.8364047	-0.13270906	1.1384895	-0.38870987	0.4580178
BLOC1S5-TXNDC5	-0.08661304	-1.777359	-0.8685849	-0.17895804	1.8364047	-0.13270906	1.1384895	-0.38870987	0.4580178
BLOC1S5-TXNDC5	-0.08661304	-1.777359	-0.8685849	-0.17895804	1.8364047	-0.13270906	1.1384895	-0.38870987	0.4580178
BLOC1S5-TXNDC5	-0.08661304	-1.777359	-0.8685849	-0.17895804	1.8364047	-0.13270906	1.1384895	-0.38870987	0.4580178
BMPER	-2.045769	0.5331603	-0.7774742	1.0642694	1.2242949	-0.38820255	-0.67969286	0.3001504	0.7692618
BMPR1B	-2.1646624	-0.8154529	-0.32427388	0.4995693	1.2631757	0.41810864	-0.45257968	0.5915502	0.984562
BMPR1B	-2.1646624	-0.8154529	-0.32427388	0.4995693	1.2631757	0.41810864	-0.45257968	0.5915502	0.984562
BMPR1B	-2.1646624	-0.8154529	-0.32427388	0.4995693	1.2631757	0.41810864	-0.45257968	0.5915502	0.984562
BMPR1B	-2.1646624	-0.8154529	-0.32427388	0.4995693	1.2631757	0.41810864	-0.45257968	0.5915502	0.984562
BMPR1B	-2.1646624	-0.8154529	-0.32427388	0.4995693	1.2631757	0.41810864	-0.45257968	0.5915502	0.984562
BMPR1B	-2.1646624	-0.8154529	-0.32427388	0.4995693	1.2631757	0.41810864	-0.45257968	0.5915502	0.984562
BMPR1B	-2.1646624	-0.8154529	-0.32427388	0.4995693	1.2631757	0.41810864	-0.45257968	0.5915502	0.984562
BSN	-0.38115406	-1.2946812	0.12555015	1.8244164	-0.62169975	0.90643275	0.82326317	0.013637593	-1.3957739
BVES-AS1	-2.0478756	0.10147195	-0.48305476	-0.3524117	1.6948749	1.137852	-0.08955242	0.381491	-0.3427984
C10orf67	1.3122627	0.6092292	0.71652836	-0.22854315	-0.46323666	0.59551364	-0.40151894	0.21836035	-2.3586094
C10orf67	1.3122627	0.6092292	0.71652836	-0.22854315	-0.46323666	0.59551364	-0.40151894	0.21836035	-2.3586094
C20orf173	-1.2220571	-1.3652943	-1.1980247	1.0110849	1.1977834	0.11583901	0.2672665	-0.093717456	1.2871183
C21orf62-AS1	-0.30816394	-1.4978492	-1.5207044	0.69877857	1.5248635	-0.042035736	-0.34804437	0.36070326	1.1324451
C4orf19	-0.8406502	-1.292704	-1.2383592	-0.16573577	0.3231406	1.1308445	1.6941042	-0.41037962	0.79974556
C4orf54	-0.7693771	0.5456398	-0.48513746	1.1544327	1.5354122	-1.5940176	-1.1594703	0.40988752	0.36262938
C8orf34	1.9445405	-0.40984407	-0.37499335	-0.057516463	-0.049583606	-1.0335882	0.99797153	-1.5862297	0.5692342
CACHD1	1.0152115	0.7868849	1.0769109	-0.41527885	-0.40238997	0.54328746	-0.3312446	0.060606882	-2.3339856
CACNA1A	-0.151813	-1.1671951	-1.2141786	0.047491994	0.042650577	-0.10617892	1.1219001	-0.6733706	2.1007004
CACNA1C	-1.7484812	-0.53011054	0.9617886	-0.40933844	-1.1017222	0.44521648	1.423926	-0.09944631	1.0581762
CACNA1C	-1.7484812	-0.53011054	0.9617886	-0.40933844	-1.1017222	0.44521648	1.423926	-0.09944631	1.0581762
CACNA1E	1.8146942	0.4772412	1.1651759	-0.016782448	-0.8141394	-0.25511473	-0.03176813	-0.59685874	-1.7424275
CACNA2D3	-1.1777681	1.6144149	-0.4577112	0.7608607	1.5481007	-0.7080656	-0.9345534	0.022809528	-0.6680078
CACNA2D3	-1.1777681	1.6144149	-0.4577112	0.7608607	1.5481007	-0.7080656	-0.9345534	0.022809528	-0.6680078
CACNA2D3-AS1	-0.9575789	2.2319255	0.11581664	0.74554497	0.382504	-1.3656218	-0.21076588	-0.34221154	-0.5996156
CACNB2	1.4622983	0.6874903	0.5718844	0.18696919	0.056801803	0.28761163	-1.0689795	0.0064396206	-2.190508
CACNG2	-1.7526393	-0.8755685	-1.0793297	0.78632164	1.4873898	0.23268126	0.09920253	0.053541493	1.0484296
CACNG2	-1.7526393	-0.8755685	-1.0793297	0.78632164	1.4873898	0.23268126	0.09920253	0.053541493	1.0484296
CACNG2	-1.7526393	-0.8755685	-1.0793297	0.78632164	1.4873898	0.23268126	0.09920253	0.053541493	1.0484296
CADM2	1.019413	0.30569407	-0.1493324	-2.464293	-0.068876244	-0.55739665	0.83362293	0.83847517	0.24270615
CADPS	1.2144669	0.47920603	1.1175234	-0.1398597	0.34157372	0.47230428	-1.3346984	-0.18262963	-1.9678657
CADPS	1.2144669	0.47920603	1.1175234	-0.1398597	0.34157372	0.47230428	-1.3346984	-0.18262963	-1.9678657
CADPS	1.2144669	0.47920603	1.1175234	-0.1398597	0.34157372	0.47230428	-1.3346984	-0.18262963	-1.9678657
CADPS	1.2144669	0.47920603	1.1175234	-0.1398597	0.34157372	0.47230428	-1.3346984	-0.18262963	-1.9678657
CADPS	1.2144669	0.47920603	1.1175234	-0.1398597	0.34157372	0.47230428	-1.3346984	-0.18262963	-1.9678657
CADPS	1.2144669	0.47920603	1.1175234	-0.1398597	0.34157372	0.47230428	-1.3346984	-0.18262963	-1.9678657
CADPS	1.2144669	0.47920603	1.1175234	-0.1398597	0.34157372	0.47230428	-1.3346984	-0.18262963	-1.9678657
CADPS	1.2144669	0.47920603	1.1175234	-0.1398597	0.34157372	0.47230428	-1.3346984	-0.18262963	-1.9678657
CADPS	1.2144669	0.47920603	1.1175234	-0.1398597	0.34157372	0.47230428	-1.3346984	-0.18262963	-1.9678657
CALD1	-0.6022579	-0.36172482	-1.2990516	0.7193194	2.004108	-0.9197804	-0.46762785	-0.16526565	1.092269
CALD1	-0.6022579	-0.36172482	-1.2990516	0.7193194	2.004108	-0.9197804	-0.46762785	-0.16526565	1.092269
CALN1	1.7836044	-0.83483446	0.11012504	0.27934134	-0.67067015	-0.8697318	0.78346246	-1.5240686	0.94277173
CALN1	1.7836044	-0.83483446	0.11012504	0.27934134	-0.67067015	-0.8697318	0.78346246	-1.5240686	0.94277173
CALN1	1.7836044	-0.83483446	0.11012504	0.27934134	-0.67067015	-0.8697318	0.78346246	-1.5240686	0.94277173
CAMK1D	0.6609744	-0.26670527	-0.20009626	0.82214934	-0.025309328	0.6724922	1.3562928	-0.83028656	-2.1895711
CAMKMT	-0.57171154	-0.8157537	-0.50267196	-0.65602785	1.8252896	-0.49142364	-0.025521917	-0.6027032	1.8405321
CAPS2	-0.6740657	0.96295065	0.5040588	-1.189136	0.76993763	0.83936346	-1.7672327	1.1066086	-0.5524605
CASC9	0.57725495	-1.3336865	-1.4924679	-0.6159615	0.30509922	1.0858294	1.7253838	-0.14175421	-0.10969723
CCBE1	1.4170992	0.775187	0.6457757	0.34893462	0.004542219	-0.26806763	-0.2296064	-0.32246318	-2.3714025
CCBE1	1.4170992	0.775187	0.6457757	0.34893462	0.004542219	-0.26806763	-0.2296064	-0.32246318	-2.3714025
CCDC122	0.15835069	-0.7849113	-1.0943842	-0.8839434	0.5408553	0.49322715	-1.2548648	1.0405835	1.7850801
CCDC171	0.8470978	0.6985363	0.6895549	-2.2699554	-0.54347706	1.072822	-0.11373248	0.37280446	-0.7536953
CCDC171	0.8470978	0.6985363	0.6895549	-2.2699554	-0.54347706	1.072822	-0.11373248	0.37280446	-0.7536953
CCDC18	1.0606834	-0.1942556	0.41075101	-1.8332698	-1.2555875	1.086954	0.06303606	1.1453243	-0.48364407
CCDC26	1.3801447	0.591775	-0.705136	-0.54346347	-0.2463452	0.7994552	0.78291935	0.092636324	-2.1519933
CCDC30	0.5886953	-0.5356427	-1.6308013	-1.1016246	1.2941078	0.6016026	-0.96090245	0.7958792	0.9487026
CCDC39	-1.3977385	-0.42825338	-1.0110664	0.017051158	1.7159244	-0.09213012	-0.79427433	0.62405163	1.3664491
CCDC85A	1.2763088	0.5451836	1.7261714	-1.043236	-0.74567556	-0.46244308	0.37337348	-0.24214302	-1.4275417
CCDC85A	1.2763088	0.5451836	1.7261714	-1.043236	-0.74567556	-0.46244308	0.37337348	-0.24214302	-1.4275417
CCL2	-1.0887631	-1.1129926	-0.8639805	1.1966434	1.2297404	-0.703272	0.49146903	-0.5196191	1.3707758
CCL2	-1.0887631	-1.1129926	-0.8639805	1.1966434	1.2297404	-0.703272	0.49146903	-0.5196191	1.3707758
CCL5	1.3413978	-1.3830336	-0.58708584	0.9856602	-0.5843254	0.8336231	0.23186505	0.7057453	-1.5438498
CCNG2	-1.5273347	-0.19976449	-0.74405396	0.21729557	-0.022150498	-0.2783972	0.35343182	-0.2036255	2.4046075
CCNG2	-1.5273347	-0.19976449	-0.74405396	0.21729557	-0.022150498	-0.2783972	0.35343182	-0.2036255	2.4046075
CCR2	1.552597	-0.9280613	0.08087732	0.7999827	0.36473766	-0.556343	-0.8156523	1.1383226	-1.6364633
CCSER1	1.0649003	1.1770796	0.3389146	0.23968855	0.8889121	-0.37778124	-1.6426446	-0.053737376	-1.6352688
CD109	-0.3923161	0.094020285	0.17206989	-1.6525589	-1.1907942	1.8461835	-0.05575875	1.1149312	0.06422951
CD300E	-1.7090265	-1.1443369	-0.6205347	-0.21281761	0.6535559	1.1382152	1.6024134	0.09067907	0.20185982
CDC14A	-0.78102845	-1.293014	-1.2851676	-0.3619044	0.6893497	1.3465154	1.6120298	-0.114798054	0.18802477
CDCA7L	-0.48684558	-1.1804347	-0.61560106	0.82687277	2.3278794	0.22677773	0.09489653	-0.35683265	-0.8367118
CDCA7L	-0.48684558	-1.1804347	-0.61560106	0.82687277	2.3278794	0.22677773	0.09489653	-0.35683265	-0.8367118
CDH10	1.592562	1.1784663	1.0582508	-0.28156182	-0.34335402	-0.60881776	-0.47149915	-0.3878055	-1.736242
CDH10	1.592562	1.1784663	1.0582508	-0.28156182	-0.34335402	-0.60881776	-0.47149915	-0.3878055	-1.736242
CDH13	1.5603676	-0.11341247	0.9545643	0.5989045	0.3924379	-1.233305	0.36617178	-0.88624793	-1.6394956
CDH18	-0.07539077	1.4447986	0.9909442	-1.079227	0.93510604	0.2662248	-0.5419373	-0.065163024	-1.8753482
CDH20	-0.41548315	-1.0481994	-0.35040268	0.7578388	1.2390013	-1.5027289	0.7624655	-0.8396093	1.3971162
CDH20	-0.41548315	-1.0481994	-0.35040268	0.7578388	1.2390013	-1.5027289	0.7624655	-0.8396093	1.3971162
CDH23	-0.46799088	-1.2251283	-1.035219	-0.09564168	0.2745449	1.9612057	1.3473347	-0.08451459	-0.67458355
CDH23	-0.46799088	-1.2251283	-1.035219	-0.09564168	0.2745449	1.9612057	1.3473347	-0.08451459	-0.67458355
CDH24	-1.0885613	-0.73516697	-0.9389485	1.3246087	1.2382499	-0.660804	-0.30717567	-0.38877413	1.5565747
CDH4	0.005617681	-0.08205517	0.5858085	1.2114621	0.7847243	-0.42557052	0.9351399	-0.8127409	-2.202382
CDH4	0.005617681	-0.08205517	0.5858085	1.2114621	0.7847243	-0.42557052	0.9351399	-0.8127409	-2.202382
CDH6	-0.6110445	-1.279394	-0.6032406	1.236957	2.1925015	-0.44327575	-0.12215938	-0.25133535	-0.119016975
CDH6	-0.6110445	-1.279394	-0.6032406	1.236957	2.1925015	-0.44327575	-0.12215938	-0.25133535	-0.119016975
CDH6	-0.6110445	-1.279394	-0.6032406	1.236957	2.1925015	-0.44327575	-0.12215938	-0.25133535	-0.119016975
CDK14	-1.0892036	0.28663805	-0.93078923	0.19586116	1.3504788	-1.2679387	0.3647454	-0.6098706	1.7000884
CDK14	-1.0892036	0.28663805	-0.93078923	0.19586116	1.3504788	-1.2679387	0.3647454	-0.6098706	1.7000884
CDK14	-1.0892036	0.28663805	-0.93078923	0.19586116	1.3504788	-1.2679387	0.3647454	-0.6098706	1.7000884
CDK19	-0.6604153	-0.5363666	-0.7061411	-1.3020135	-1.0268158	1.5104373	0.8770169	0.55018485	1.2940845
CDK6	2.1382864	-0.167081	0.3625482	-0.07388776	0.7155646	-0.6008496	-0.9686671	0.15235183	-1.5583113
CDK6	2.1382864	-0.167081	0.3625482	-0.07388776	0.7155646	-0.6008496	-0.9686671	0.15235183	-1.5583113
CDR2	0.5009031	-1.4530861	-0.23560265	-0.0057396265	-0.2115957	2.1198678	0.35544235	0.2847869	-1.3550054
CDYL2	-0.8186241	0.4139557	-0.58887774	0.97127247	2.082644	-0.09181165	-1.1849941	0.24511553	-1.0286981
CDYL2	-0.8186241	0.4139557	-0.58887774	0.97127247	2.082644	-0.09181165	-1.1849941	0.24511553	-1.0286981
CENPF	-0.2245389	-1.4242378	-1.6183513	0.6127346	1.0301374	0.35862684	1.1176982	-0.78528684	0.933222
CES5A	1.1023263	-0.32727686	-0.20928456	0.15513602	-1.0609384	1.3734109	1.234422	-0.6325128	-1.6352924
CFAP161	-1.1938621	0.22598062	-1.3850651	0.95979565	1.5168308	-0.6908863	-0.588847	-0.08940951	1.2454629
CFAP58	2.396275	-0.24147756	0.8981238	-0.6319841	-0.7822025	0.016279392	-0.15549336	-0.40847018	-1.0910518
CFAP58	2.396275	-0.24147756	0.8981238	-0.6319841	-0.7822025	0.016279392	-0.15549336	-0.40847018	-1.0910518
CHD5	-0.50663733	-0.22976115	-0.7639586	1.5690507	-0.7219048	1.5337466	0.82688123	-0.2924226	-1.414994
CHD7	-0.07850511	0.015415281	-1.3590553	1.1910875	2.020941	-1.0263097	-0.4327227	-0.5827887	0.2519372
CHD7	-0.07850511	0.015415281	-1.3590553	1.1910875	2.020941	-1.0263097	-0.4327227	-0.5827887	0.2519372
CHD7	-0.07850511	0.015415281	-1.3590553	1.1910875	2.020941	-1.0263097	-0.4327227	-0.5827887	0.2519372
CHKA	0.38442224	0.2723149	0.034545355	0.21744585	0.7339388	0.9766345	-0.96360606	0.74345225	-2.3991349
CHRM3	0.84794843	0.40080202	1.1448907	-0.8416437	-0.6804586	0.7433473	-0.18220924	0.7025156	-2.1351545
CHST11	1.2722188	-0.8754454	0.21665674	0.562391	0.50592875	-1.5229743	0.7201757	-1.6166518	0.73770034
CHST15	0.22031084	0.16399007	-0.24022125	1.9282048	1.3000121	-0.4831545	-0.8098531	-0.5880622	-1.4912215
CHST15	0.22031084	0.16399007	-0.24022125	1.9282048	1.3000121	-0.4831545	-0.8098531	-0.5880622	-1.4912215
CHST15	0.22031084	0.16399007	-0.24022125	1.9282048	1.3000121	-0.4831545	-0.8098531	-0.5880622	-1.4912215
CHST15	0.22031084	0.16399007	-0.24022125	1.9282048	1.3000121	-0.4831545	-0.8098531	-0.5880622	-1.4912215
CHST15	0.22031084	0.16399007	-0.24022125	1.9282048	1.3000121	-0.4831545	-0.8098531	-0.5880622	-1.4912215
CHST3	-0.87593156	-1.1785555	-1.5480845	0.6665823	1.5519392	0.74006766	0.97533023	-0.023417948	-0.30792773
CISTR	-1.5669398	-0.85145557	-1.2198368	0.53123724	0.93892896	0.01341069	0.55201066	-0.08715579	1.6898012
CLDN6	1.4181147	-1.4913812	-1.8224677	0.0043062875	0.5515765	0.15895107	0.7062637	-0.263869	0.73850447
CLEC2L	-0.4336855	-0.29081655	-1.8494424	1.120146	1.5582544	-0.33388835	-0.6072652	-0.21161981	1.0483257
CLMP	-0.81061685	-0.8817231	-1.0621574	0.39125764	0.93103355	-0.532831	0.6064692	-0.7068639	2.065432
CLMP	-0.81061685	-0.8817231	-1.0621574	0.39125764	0.93103355	-0.532831	0.6064692	-0.7068639	2.065432
CLMP	-0.81061685	-0.8817231	-1.0621574	0.39125764	0.93103355	-0.532831	0.6064692	-0.7068639	2.065432
CLSTN2	0.5804939	0.10232429	-0.2227652	1.0544512	1.3467519	-1.8331736	-0.19998959	-1.3973913	0.5692974
CMYA5	-1.0759115	-0.8720383	-0.76295716	0.23931934	0.79505754	-0.729034	0.61649525	-0.3896988	2.1787722
CNBD1	1.4786448	-1.3713542	-0.81176907	-0.75528234	0.042627055	0.9111379	1.5257778	-0.4012595	-0.61852944
CNGA3	-0.23492672	-0.40539387	-0.3236783	1.8167202	1.7984208	-0.52354443	-0.32069358	-0.6470227	-1.1598824
CNKSR3	0.30822125	-0.3367959	-1.2274066	1.2868545	1.9520382	-1.0384384	-0.33952785	-0.7725682	0.16762806
CNKSR3	0.30822125	-0.3367959	-1.2274066	1.2868545	1.9520382	-1.0384384	-0.33952785	-0.7725682	0.16762806
CNKSR3	0.30822125	-0.3367959	-1.2274066	1.2868545	1.9520382	-1.0384384	-0.33952785	-0.7725682	0.16762806
CNTN1	1.5021521	1.1923051	1.1747183	-1.5322574	-0.14285505	-0.6384302	-0.7408493	-0.02962068	-0.785135
CNTN2	-1.6304123	-0.66348404	-1.2080808	1.2394676	1.1278956	-0.32294315	0.14266834	0.0897486	1.2251345
CNTN3	1.240775	0.6387806	1.7618773	-1.0191605	-0.9239583	-0.07331126	0.26311883	-0.62881446	-1.2592951
CNTN4	1.6198432	0.8606195	1.2144266	-0.068927124	0.3417442	-1.22738	-0.85613203	-0.83133537	-1.0528667
CNTN5	0.53841126	-0.6915386	-0.36402705	0.08126719	-0.01965136	-1.2395688	0.6273422	-1.1382741	2.2060428
CNTN5	0.53841126	-0.6915386	-0.36402705	0.08126719	-0.01965136	-1.2395688	0.6273422	-1.1382741	2.2060428
CNTN5	0.53841126	-0.6915386	-0.36402705	0.08126719	-0.01965136	-1.2395688	0.6273422	-1.1382741	2.2060428
CNTN6	1.4400834	0.693211	0.7100085	0.49901983	0.9214347	-0.9958798	-1.0418475	-0.7331318	-1.4928963
CNTNAP2	0.22890268	0.8969819	1.7396069	-0.51937145	1.0109864	-1.590157	-0.8342395	-0.75394356	-0.17880167
CNTNAP2	0.22890268	0.8969819	1.7396069	-0.51937145	1.0109864	-1.590157	-0.8342395	-0.75394356	-0.17880167
CNTNAP5	-1.1275549	-0.10043467	-0.64794475	-0.27593797	-0.6442928	-0.47360116	1.1394827	-0.16281903	2.29308
CNTNAP5	-1.1275549	-0.10043467	-0.64794475	-0.27593797	-0.6442928	-0.47360116	1.1394827	-0.16281903	2.29308
COBL	-0.025452718	1.6079029	1.7582713	-0.6920986	-0.30923107	-0.5992156	-0.2972076	0.07197646	-1.51502
COL13A1	-0.8940294	-0.55938697	-0.81146777	-0.43628818	-0.2642663	0.11230897	0.2803126	-0.049306024	2.6221201
COL14A1	-1.3550916	-0.85264033	-0.33989677	0.6247373	0.11636218	-0.8566818	1.0217896	-0.3608691	2.0022936
COL15A1	-0.13254286	-1.9586606	-1.2385811	0.28138417	0.011011308	1.6460329	0.7964058	0.37504476	0.21989541
COL15A1	-0.13254286	-1.9586606	-1.2385811	0.28138417	0.011011308	1.6460329	0.7964058	0.37504476	0.21989541
COL19A1	1.6644909	1.15143	0.13726592	-0.27425003	-0.34490815	-1.2250154	0.22853175	-1.7278425	0.39029938
COL24A1	0.73228365	1.0649065	0.7274677	-0.2732904	0.18239444	0.5198982	-0.5432264	0.06404536	-2.4744859
COL27A1	-0.99298906	-0.359797	-1.3246543	1.7797421	1.4080877	0.2921083	-0.097442776	0.21149272	-0.91655105
COL4A3	-1.613546	-1.3104053	-0.65387625	-0.18456075	0.7705323	1.1339777	1.4443142	-0.08175554	0.49531662
COL5A2	-0.23121928	1.1254449	0.007410661	0.30444	0.76953334	0.4323725	-0.5741674	0.63179594	-2.4656055
COL5A2	-0.23121928	1.1254449	0.007410661	0.30444	0.76953334	0.4323725	-0.5741674	0.63179594	-2.4656055
COL5A2	-0.23121928	1.1254449	0.007410661	0.30444	0.76953334	0.4323725	-0.5741674	0.63179594	-2.4656055
COL9A1	0.874819	-0.6141845	-0.95029527	-0.65892196	0.62989765	-0.2684803	-0.19775508	-1.0370009	2.2219133
COLEC10	-1.3785518	-0.49774733	-1.347861	-0.6772578	0.76675963	0.5300682	0.24530584	0.52228236	1.8370051
COLEC10	-1.3785518	-0.49774733	-1.347861	-0.6772578	0.76675963	0.5300682	0.24530584	0.52228236	1.8370051
CPED1	-0.051533565	-1.4804513	-0.7348872	-0.9672336	0.15177448	0.45100722	1.9469148	-0.39226308	1.0766696
CPQ	-0.22175007	0.098177485	-0.10833316	-1.9785414	1.6212584	-0.49428442	-0.6935528	0.68580335	1.0911872
CPXM2	-0.00054322253	0.07217758	-1.3267754	0.9999979	1.7978611	-1.5199306	-0.10217646	-0.542702	0.62209487
CPXM2	-0.00054322253	0.07217758	-1.3267754	0.9999979	1.7978611	-1.5199306	-0.10217646	-0.542702	0.62209487
CRACR2A	1.0005285	1.3631259	-0.5248944	1.1693426	0.7634083	-0.65323925	-0.7078432	-1.0023799	-1.4080603
CREB3L2	-1.6237242	-1.0138754	-1.1104443	0.21940829	1.0763687	0.44666457	0.056030978	0.345211	1.6043572
CRTAC1	-1.0955645	-0.25930423	-1.1894464	1.0899622	1.373443	-1.0608768	-0.025174199	-0.26397943	1.4309357
CRTAC1	-1.0955645	-0.25930423	-1.1894464	1.0899622	1.373443	-1.0608768	-0.025174199	-0.26397943	1.4309357
CRTC3-AS1	-0.2440982	-1.4166449	-1.2581387	-0.75902855	0.1658101	1.7837582	1.1708084	0.41840997	0.13910359
CRYBG3	0.42920354	1.1389341	-0.14986654	0.9005779	1.6303626	-1.0488474	-1.0256974	-0.694742	-1.179927
CSMD1	1.629182	0.5312198	1.2352157	-1.5299462	-0.9231506	-0.551903	0.6391994	-0.7401314	-0.28966373
CSMD1	1.629182	0.5312198	1.2352157	-1.5299462	-0.9231506	-0.551903	0.6391994	-0.7401314	-0.28966373
CSMD2	-0.9360004	-0.8048114	-0.74872446	0.12115843	0.15564947	-0.15982574	0.093173	-0.3171416	2.5965137
CSMD2	-0.9360004	-0.8048114	-0.74872446	0.12115843	0.15564947	-0.15982574	0.093173	-0.3171416	2.5965137
CTBP2	-0.21806902	-1.2831104	-1.2754025	0.6075661	1.3959092	-0.74670523	0.4536188	-0.47436932	1.5405707
CTNNA1	1.1095861	0.9325104	0.39221844	0.052855115	0.97909003	-0.2224432	-1.0079235	-0.06465422	-2.171273
CTNNA1	1.1095861	0.9325104	0.39221844	0.052855115	0.97909003	-0.2224432	-1.0079235	-0.06465422	-2.171273
CTNNA2	-1.0629919	0.18105188	0.4731425	-1.0980095	0.66416025	0.7774903	-1.8686147	0.9478528	0.98591816
CTNNA2	-1.0629919	0.18105188	0.4731425	-1.0980095	0.66416025	0.7774903	-1.8686147	0.9478528	0.98591816
CTNNA2	-1.0629919	0.18105188	0.4731425	-1.0980095	0.66416025	0.7774903	-1.8686147	0.9478528	0.98591816
CTNNA2	-1.0629919	0.18105188	0.4731425	-1.0980095	0.66416025	0.7774903	-1.8686147	0.9478528	0.98591816
CTNNA3	-0.42501882	-0.46075428	0.38824266	-1.4470018	-0.7232525	1.6967709	0.83601797	1.1287073	-0.9937233
CTNNA3	-0.42501882	-0.46075428	0.38824266	-1.4470018	-0.7232525	1.6967709	0.83601797	1.1287073	-0.9937233
CTNND2	0.75232184	1.0992035	0.7857753	-0.5032113	-0.39902624	0.6556321	-1.079426	0.71206254	-2.0233216
CTSZ	-0.9667339	-0.85579944	-1.2214205	1.9497856	1.036206	-0.3786641	-0.090946905	-0.3171411	0.84471476
CUX1	-1.0120668	-1.1154106	-0.9421367	0.24159837	0.47923094	-0.40673825	1.0423154	-0.33430338	2.047513
CUX1	-1.0120668	-1.1154106	-0.9421367	0.24159837	0.47923094	-0.40673825	1.0423154	-0.33430338	2.047513
CUX1	-1.0120668	-1.1154106	-0.9421367	0.24159837	0.47923094	-0.40673825	1.0423154	-0.33430338	2.047513
CYB5B	-1.6263348	-0.99675107	-0.7744924	0.17448536	1.0487318	1.0215235	0.93628824	1.0268959	-0.8103946
CYP7B1	0.75818855	-1.1153723	-0.016943866	-0.6968224	-0.30436203	-0.96299994	0.84165466	-0.63853747	2.1352117
CYSLTR1	-0.040782496	-0.49853998	-0.27198875	-2.1173232	-0.65584606	1.4577456	0.99393296	0.50286216	0.62994474
CYSTM1	-0.6220121	-1.288947	-1.24257	0.2781233	1.6429589	0.04873469	-0.20265841	-0.20864046	1.5950214
CYSTM1	-0.6220121	-1.288947	-1.24257	0.2781233	1.6429589	0.04873469	-0.20265841	-0.20864046	1.5950214
DAB2IP	-1.5153389	-0.7622259	-1.0904802	1.1650587	1.3166863	-0.3307573	0.3569384	-0.35602924	1.2161524
DAPK2	-0.69220686	-0.671859	-1.3439384	0.9850092	1.2939374	-0.7420418	0.5347211	-0.81753397	1.4539098
DAPK2	-0.69220686	-0.671859	-1.3439384	0.9850092	1.2939374	-0.7420418	0.5347211	-0.81753397	1.4539098
DAPK2	-0.69220686	-0.671859	-1.3439384	0.9850092	1.2939374	-0.7420418	0.5347211	-0.81753397	1.4539098
DAPK2	-0.69220686	-0.671859	-1.3439384	0.9850092	1.2939374	-0.7420418	0.5347211	-0.81753397	1.4539098
DAPK2	-0.69220686	-0.671859	-1.3439384	0.9850092	1.2939374	-0.7420418	0.5347211	-0.81753397	1.4539098
DCC	-0.72228795	-0.40023306	-1.2278892	-1.3011968	-0.30338022	0.45999596	1.0478384	0.62299985	1.8241595
DCDC1	0.2190434	0.75494516	0.2506135	-1.083714	-1.0248054	1.405024	-0.65930724	1.4248798	-1.2866803
DCDC2C	-1.0611966	-0.39322755	-0.33366957	-1.0562046	-0.4002798	0.5316765	-0.25686392	0.59783494	2.3719277
DCHS2	0.91484797	0.99913025	1.1167226	-0.008184381	-0.3147098	0.48236987	-1.6914148	0.14557387	-1.644341
DDR2	1.4923266	0.78687865	0.40775573	-1.420733	-1.0860413	0.5148861	0.6870442	0.049657203	-1.4317639
DDR2	1.4923266	0.78687865	0.40775573	-1.420733	-1.0860413	0.5148861	0.6870442	0.049657203	-1.4317639
DDX10	0.416681	0.33446014	1.7435892	-1.5850968	-0.92669296	0.9156782	0.32243577	-0.055914517	-1.1651443
DEPTOR	-1.3910786	-1.4226586	-0.9574781	-0.32372275	0.24942121	0.8259327	0.80544966	0.8111884	1.4029367
DERA	-0.5896503	0.047556754	0.28744417	-1.87041	0.0067493212	-0.08521066	-0.39410266	0.42342663	2.174185
DGAT2	-0.3618283	-1.0922503	-0.6606862	0.91639394	0.56439596	-1.2719553	0.57472754	-0.6085656	1.9397701
DGKI	-0.7929601	1.9796857	0.12981544	-1.0736463	-0.49218637	0.7714872	-0.9232849	1.0700811	-0.6689713
DGUOK-AS1	-0.033298828	-1.7954128	-1.267051	0.9431633	1.4862807	0.29898465	0.8760814	-0.04814047	-0.46059763
DHRS7C	1.3877518	1.2139474	-0.4178624	1.1370544	0.49098736	-1.0832846	-0.6628936	-0.7632079	-1.3024924
DIRC3	0.88199526	1.2472019	0.10951863	0.6035412	0.58818036	-0.47745836	-0.7291222	0.05251828	-2.2764041
DIRC3	0.88199526	1.2472019	0.10951863	0.6035412	0.58818036	-0.47745836	-0.7291222	0.05251828	-2.2764041
DIRC3	0.88199526	1.2472019	0.10951863	0.6035412	0.58818036	-0.47745836	-0.7291222	0.05251828	-2.2764041
DISC1	0.6128769	0.04408066	1.2429067	-0.91391087	-1.0931484	1.3069834	0.5331334	0.0148686925	-1.7477866
DISP1	-0.68222404	0.003672088	-0.64591044	0.13509618	0.5551855	-1.4953969	0.546406	-0.62313706	2.2063098
DKK2	1.034753	-0.030356262	0.7024248	-1.5984144	-1.0839553	1.4961543	0.016511468	0.5444833	-1.0816025
DLC1	-1.9082574	-0.43538108	-0.94315064	0.56670237	1.4680908	-0.013693569	-0.2131672	0.16327843	1.3155738
DLG2	1.2127836	0.6599767	1.0893762	-0.94662213	-0.7407129	0.5553643	-0.38466015	0.4940277	-1.939495
DLG2	1.2127836	0.6599767	1.0893762	-0.94662213	-0.7407129	0.5553643	-0.38466015	0.4940277	-1.939495
DMD	0.8567267	0.6174944	0.7297077	-0.50102407	-0.19551279	0.47056583	0.2455513	0.35613385	-2.5796194
DNAH5	1.4250816	0.8250809	1.0298628	-0.5252786	-1.0144889	0.42225948	-0.20605098	-0.03270495	-1.9237548
DNAH5	1.4250816	0.8250809	1.0298628	-0.5252786	-1.0144889	0.42225948	-0.20605098	-0.03270495	-1.9237548
DOCK2	-1.0682974	-1.2264402	-1.2430886	0.884743	1.6555704	0.44837415	0.9685939	-0.03878659	-0.38067642
DOCK4	1.2029754	1.1572235	0.63622844	0.11586078	-0.35466814	0.33233875	-1.2232217	0.14379632	-2.010544
DOCK4	1.2029754	1.1572235	0.63622844	0.11586078	-0.35466814	0.33233875	-1.2232217	0.14379632	-2.010544
DOCK5	-0.7952871	-0.9356125	-1.3517376	0.6132176	2.1569464	0.15166672	0.4378002	-0.57637185	0.2993737
DOCK9	1.2965091	0.6972212	0.94087565	0.17848775	-0.06724865	-0.070881166	-0.14143944	-0.44928008	-2.3842058
DPF3	-1.5913446	-0.31332853	0.6659726	1.0466506	0.31825227	-0.59279454	1.8243146	-0.9317811	-0.42593616
DPH6	1.2565141	0.16387315	0.95186853	-1.6792645	-1.646065	-0.13736995	0.96533364	0.051666446	0.07346343
DPH6-DT	2.0959938	0.083258204	0.42332834	-0.5128067	-0.042575	0.38909513	-1.31645	0.34684357	-1.4666808
DPP10	0.9548066	1.338308	0.6873368	-0.7082976	-0.671757	0.7105858	-1.5793135	0.53002053	-1.261672
DPP4	-1.4793086	-0.37758577	-1.0435191	0.6790586	1.5937856	-0.525509	-0.3930083	0.08272927	1.463356
DPP4	-1.4793086	-0.37758577	-1.0435191	0.6790586	1.5937856	-0.525509	-0.3930083	0.08272927	1.463356
DPY19L3	1.2276543	-0.24188171	0.6533018	-1.0963814	-0.46626702	-0.847232	-0.23798876	-0.9627191	1.971504
DPY19L3	1.2276543	-0.24188171	0.6533018	-1.0963814	-0.46626702	-0.847232	-0.23798876	-0.9627191	1.971504
DPYSL5	1.562349	-0.43578842	0.6194269	-1.0255795	-1.8261989	1.0474529	0.58523166	-0.1629777	-0.36391383
DSCAM	-1.4348817	-0.03134983	-1.1009843	0.0072481157	1.096433	-0.4064791	-0.25859365	0.05729972	2.0713203
DSCAML1	0.3266561	-0.72080356	-0.6147764	1.6038994	1.6010864	-0.7558887	-1.1698165	-0.7997907	0.5294449
DSCAML1	0.3266561	-0.72080356	-0.6147764	1.6038994	1.6010864	-0.7558887	-1.1698165	-0.7997907	0.5294449
DSCAML1	0.3266561	-0.72080356	-0.6147764	1.6038994	1.6010864	-0.7558887	-1.1698165	-0.7997907	0.5294449
DST	-1.5663416	1.0970622	-0.18824507	-0.21648183	1.1063292	-0.9182822	-0.9840888	0.19075325	1.4794267
DTNBP1	0.8896034	-0.94457114	0.8370316	-0.33604106	0.5218966	0.88043	0.5210163	-0.09452506	-2.2748451
DTNBP1	0.8896034	-0.94457114	0.8370316	-0.33604106	0.5218966	0.88043	0.5210163	-0.09452506	-2.2748451
EDAR	-0.109685145	-1.3388942	-1.6203449	-0.2933754	1.3642406	0.4100231	0.5638941	-0.38571256	1.4098662
EDIL3	-1.398854	-1.1982251	-0.3090913	0.011057419	0.38901782	-0.35122752	1.4804935	-0.33564022	1.7124819
EDN3	-0.60924226	0.17010064	-0.1345022	1.543989	1.0185571	0.59482354	-0.078608505	-0.34079278	-2.1643255
EDN3	-0.60924226	0.17010064	-0.1345022	1.543989	1.0185571	0.59482354	-0.078608505	-0.34079278	-2.1643255
EDN3	-0.60924226	0.17010064	-0.1345022	1.543989	1.0185571	0.59482354	-0.078608505	-0.34079278	-2.1643255
EFL1	0.96635437	-0.82289195	-0.6866179	-0.18914586	1.9352288	-1.061351	-1.1141955	0.10175316	0.8708767
ELMO1	0.3904628	1.188872	0.23320062	1.037741	1.1364483	-1.4623979	-1.4481798	-0.22458614	-0.85149705
ELMO1	0.3904628	1.188872	0.23320062	1.037741	1.1364483	-1.4623979	-1.4481798	-0.22458614	-0.85149705
ELMO1	0.3904628	1.188872	0.23320062	1.037741	1.1364483	-1.4623979	-1.4481798	-0.22458614	-0.85149705
ELMO1	0.3904628	1.188872	0.23320062	1.037741	1.1364483	-1.4623979	-1.4481798	-0.22458614	-0.85149705
ELOVL7	-1.2445786	-1.121492	-0.27592933	0.60271	1.5964878	-0.19402072	0.7176423	-1.1913427	1.1104763
ELOVL7	-1.2445786	-1.121492	-0.27592933	0.60271	1.5964878	-0.19402072	0.7176423	-1.1913427	1.1104763
ELP3	-0.85119396	0.007250958	-0.25664046	0.7361226	1.5152748	-1.6344728	-1.094736	0.4315573	1.1469212
EMCN	0.15581548	-0.2459617	-0.3564551	-0.4155535	1.9504677	0.28392437	-0.7928679	1.1128134	-1.6922023
EML1	-0.2725893	0.004576077	0.24820642	0.14999618	-0.6452993	1.8020744	0.030205922	0.80927163	-2.1264648
ENKUR	1.7855226	-0.33063135	0.5111195	-1.7135073	-1.0574685	0.6257977	0.05934955	0.76158434	-0.6417524
ENOX1	1.108746	0.8609756	0.6635959	-0.11508694	-0.013937947	0.35525858	-0.84898305	0.35622805	-2.3667963
ENOX1	1.108746	0.8609756	0.6635959	-0.11508694	-0.013937947	0.35525858	-0.84898305	0.35622805	-2.3667963
ENPEP	-1.5062435	-0.33702838	-1.2782689	-0.1368037	1.0489283	0.4645682	-0.25313187	0.1076907	1.8902932
ENPP6	-1.4558194	-0.9656374	-0.6730842	1.3033437	1.7748102	0.3081177	0.42960593	-0.12961186	-0.59172606
ENPP6	-1.4558194	-0.9656374	-0.6730842	1.3033437	1.7748102	0.3081177	0.42960593	-0.12961186	-0.59172606
EPB41L4A	-1.3565987	-0.31491834	-0.10830309	0.8625158	1.5319414	-0.12249767	0.7062899	0.56826663	-1.7666864
EPB41L4A	-1.3565987	-0.31491834	-0.10830309	0.8625158	1.5319414	-0.12249767	0.7062899	0.56826663	-1.7666864
EPHA5	1.6398731	0.16397841	1.3952603	-1.5359682	-1.382744	-0.09739906	0.08696223	-0.05592565	-0.2140556
EPHB1	-2.1433933	-0.1258671	-0.78121483	0.38810095	1.1119268	-0.1991288	-0.2535631	0.62574047	1.3773973
EPHB1	-2.1433933	-0.1258671	-0.78121483	0.38810095	1.1119268	-0.1991288	-0.2535631	0.62574047	1.3773973
EPHB1	-2.1433933	-0.1258671	-0.78121483	0.38810095	1.1119268	-0.1991288	-0.2535631	0.62574047	1.3773973
EPHB1	-2.1433933	-0.1258671	-0.78121483	0.38810095	1.1119268	-0.1991288	-0.2535631	0.62574047	1.3773973
EPHB2	-1.2009907	-0.1983801	-1.1886734	1.3892518	1.1803473	-0.8527904	0.71564496	-0.79700506	0.95260954
EPHB2	-1.2009907	-0.1983801	-1.1886734	1.3892518	1.1803473	-0.8527904	0.71564496	-0.79700506	0.95260954
EPHB2	-1.2009907	-0.1983801	-1.1886734	1.3892518	1.1803473	-0.8527904	0.71564496	-0.79700506	0.95260954
EPYC	0.769724	0.53508043	0.41875106	0.04138522	0.6667247	0.6496108	-1.3668028	0.5102031	-2.2246745
ERC2	0.93124187	0.17623974	1.3511951	-1.1197094	-1.809593	0.29508647	1.0015225	-0.8107201	-0.0152581055
ERC2	0.93124187	0.17623974	1.3511951	-1.1197094	-1.809593	0.29508647	1.0015225	-0.8107201	-0.0152581055
ERG	-0.90974414	-0.94212973	-1.146102	-0.016108671	0.5316738	0.10189397	0.71768224	-0.54341424	2.2062461
ERG	-0.90974414	-0.94212973	-1.146102	-0.016108671	0.5316738	0.10189397	0.71768224	-0.54341424	2.2062461
ERG	-0.90974414	-0.94212973	-1.146102	-0.016108671	0.5316738	0.10189397	0.71768224	-0.54341424	2.2062461
ERI1	-0.47020936	-1.5936594	-1.1771495	-0.82709527	1.0275539	0.2769944	0.5194297	0.76927495	1.4748569
ERRFI1	-2.089424	-0.041616317	-0.70255756	1.1891094	1.5493389	-0.33556336	-0.028887674	0.00010249535	0.45947704
ESRRG	-1.4932343	-0.6667688	-1.0628119	0.54215443	1.3728608	-0.6301548	0.21364745	0.1245788	1.5997386
ESRRG	-1.4932343	-0.6667688	-1.0628119	0.54215443	1.3728608	-0.6301548	0.21364745	0.1245788	1.5997386
ESRRG	-1.4932343	-0.6667688	-1.0628119	0.54215443	1.3728608	-0.6301548	0.21364745	0.1245788	1.5997386
ESRRG	-1.4932343	-0.6667688	-1.0628119	0.54215443	1.3728608	-0.6301548	0.21364745	0.1245788	1.5997386
ESRRG	-1.4932343	-0.6667688	-1.0628119	0.54215443	1.3728608	-0.6301548	0.21364745	0.1245788	1.5997386
ETV4	-1.1599338	-1.5400847	-1.0458144	0.27788308	1.5211884	0.36759022	-0.12739892	0.54491717	1.161656
EXOC1L	0.15815748	-0.85166705	-1.0711874	0.56484395	2.2099054	-0.7198465	-0.4739274	-0.66306114	0.8467832
FABP12	1.878794	0.152155	0.37823242	-0.80898285	-0.9129602	0.023421373	1.303372	-0.796677	-1.217354
FABP12	1.878794	0.152155	0.37823242	-0.80898285	-0.9129602	0.023421373	1.303372	-0.796677	-1.217354
FAM13C	0.7909992	1.0114263	1.188469	-0.87842077	-1.845441	0.51998127	0.40410766	-0.03941835	-1.1516794
FAM78B	-1.2340808	-0.47215348	-1.1932886	0.7308729	0.99861133	-0.68368316	0.073197305	-0.16823763	1.9487675
FAP	-2.2486136	0.09116892	-0.4922254	0.11322909	1.646821	-0.49993932	0.5059677	0.63151705	0.2520762
FARS2	-1.9530106	0.8810701	1.0290086	-0.7141563	-0.524383	1.3556451	-0.5544599	0.6306915	-0.1504581
FARS2	-1.9530106	0.8810701	1.0290086	-0.7141563	-0.524383	1.3556451	-0.5544599	0.6306915	-0.1504581
FAS	-1.8822491	-0.21003304	-0.99409825	0.41433993	0.14168814	0.68516475	-0.49363458	1.7958555	0.5429691
FAT3	-0.01888054	1.2624388	0.57618123	0.3172412	0.73185146	-1.9229691	0.9448609	-0.77258694	-1.1181209
FAT3	-0.01888054	1.2624388	0.57618123	0.3172412	0.73185146	-1.9229691	0.9448609	-0.77258694	-1.1181209
FAT3	-0.01888054	1.2624388	0.57618123	0.3172412	0.73185146	-1.9229691	0.9448609	-0.77258694	-1.1181209
FAT3	-0.01888054	1.2624388	0.57618123	0.3172412	0.73185146	-1.9229691	0.9448609	-0.77258694	-1.1181209
FAT3	-0.01888054	1.2624388	0.57618123	0.3172412	0.73185146	-1.9229691	0.9448609	-0.77258694	-1.1181209
FAT3	-0.01888054	1.2624388	0.57618123	0.3172412	0.73185146	-1.9229691	0.9448609	-0.77258694	-1.1181209
FBLN1	0.020069975	-1.6365525	-1.3917452	-0.28495526	0.22429419	1.5162073	1.3904315	0.01995146	0.14229852
FBLN1	0.020069975	-1.6365525	-1.3917452	-0.28495526	0.22429419	1.5162073	1.3904315	0.01995146	0.14229852
FBLN1	0.020069975	-1.6365525	-1.3917452	-0.28495526	0.22429419	1.5162073	1.3904315	0.01995146	0.14229852
FBLN5	0.29856765	0.23385383	1.4908676	-1.2209877	-1.3432182	1.2553968	0.76508665	-0.9428935	-0.5366669
FBXO15	1.049244	-0.26267192	1.0633763	-2.1850426	-0.94815165	0.42880023	0.8282926	-0.2658848	0.29203495
FGD4	0.5589127	-0.9780001	-0.54693	0.85923994	2.089721	-1.1494393	-0.15976478	-0.9504979	0.2767532
FGD5	-0.011800431	-0.766954	-1.4664325	1.022794	1.5563022	-0.76098347	-0.0630217	-0.77717113	1.2672693
FGF13	-0.8680993	-1.1339386	-0.570874	-0.32677636	-0.05181775	-0.34300104	0.59031534	0.25602132	2.4481735
FGF13-AS1	0.13134004	-1.4708185	1.6568379	-1.0028768	-0.09962111	0.5051787	1.217278	0.1955676	-1.1328846
FGGY	1.4788465	0.5945219	1.0384504	-1.7135981	-0.71522456	0.35143253	0.30519482	-0.029791469	-1.3098389
FHIT	-0.61220574	-1.2127365	-0.62157786	-0.48437256	1.536061	-0.4207385	-0.25216123	0.08628756	1.9814043
FHIT	-0.61220574	-1.2127365	-0.62157786	-0.48437256	1.536061	-0.4207385	-0.25216123	0.08628756	1.9814043
FKBP5	-1.7679769	-0.6186519	-0.64345926	0.38123277	1.9607128	-0.17410788	-0.23348121	0.099197246	0.99653727
FLNB	1.5076891	-0.9093689	-0.32474536	0.9688114	0.29209262	-0.20204939	1.2042013	-1.0917743	-1.444871
FLNB	1.5076891	-0.9093689	-0.32474536	0.9688114	0.29209262	-0.20204939	1.2042013	-1.0917743	-1.444871
FLT3	-0.87072325	-1.0447071	-1.3636206	0.7472203	2.1484933	0.0800817	0.03182298	-0.054462336	0.32590377
FMN1	-1.2080665	-0.09120571	-1.357628	-0.27020267	0.90333635	-0.66333497	-0.03235302	0.78468275	1.9347582
FNDC1	1.7415484	-1.5509202	-0.2928302	-0.59058744	-0.02478098	0.8025287	1.2190164	-0.922421	-0.3815561
FNDC1	1.7415484	-1.5509202	-0.2928302	-0.59058744	-0.02478098	0.8025287	1.2190164	-0.922421	-0.3815561
FOXO3	-1.8758266	-1.1758995	-0.78460556	0.6386384	0.9554334	0.19103803	0.27991617	0.3964742	1.3748372
FRAS1	-0.9886223	1.9423704	0.7944218	-1.1000078	0.44704106	-1.3585405	-0.12849693	0.5633049	-0.17146078
FRK	0.4181753	-0.25038984	-0.8332648	0.49934867	2.1987617	-1.1094804	0.6803893	-0.8499135	-0.75363994
FRMD4A	2.1607623	0.59383667	0.8879665	-0.35270545	-0.9934026	-0.076118074	-0.67830294	-0.31063634	-1.2314
FRMD4B	1.2821925	-1.3005694	-1.4884092	-0.24662694	1.5739058	0.5347623	0.5043991	-0.4546893	-0.40497297
FRMD5	-1.7435476	-0.3909966	-1.1357515	-0.09677839	0.9003944	-0.23855725	0.38577554	0.52666503	1.7927765
FRMPD4	1.0249277	0.88979733	1.112308	-2.1035178	-1.0024146	-0.25830704	-0.3052438	0.07163147	0.57088304
FSTL5	1.5544945	0.49885747	1.3358471	-1.0935098	-0.7956751	-0.57149804	-0.9502322	-0.852728	0.87443817
FUT10	-1.2142643	-1.3676573	-1.2857186	0.47153726	1.6687213	0.31894347	0.49319896	0.11761396	0.7976357
GABRG3	-1.4064488	-0.591536	-0.44251978	0.02264216	0.5013975	-0.3518881	0.12057277	-0.30077094	2.4485557
GALNT14	1.1897457	1.2642149	1.5533932	-0.50171673	-1.2920699	-0.43979195	-0.46404305	-1.0939668	-0.21576402
GALNT2	0.3632611	0.50872964	-0.26514047	1.7437218	1.3824055	-1.1146634	-1.0721762	-0.775911	-0.7702272
GALNT2	0.3632611	0.50872964	-0.26514047	1.7437218	1.3824055	-1.1146634	-1.0721762	-0.775911	-0.7702272
GALNT5	-1.3548908	-0.77193016	-1.5081322	0.7898915	1.3908554	-0.16874258	0.15690453	0.18175425	1.2842883
GALNT9	-1.4805646	0.33086526	-1.1375816	1.8313056	0.6335194	0.8124414	0.23536673	-0.310101	-0.9152688
GARNL3	-1.710869	-0.5066793	-1.1398294	0.6187041	1.2725465	-0.8026084	0.6916968	0.51587623	1.061165
GATB	1.0771616	0.9090252	0.78817624	0.5441208	-0.012496309	-0.3122234	-0.48825827	-0.10793194	-2.3975868
GBE1	2.4827478	0.12170328	0.33364102	-0.6450171	0.011622938	-1.2244262	-0.47049135	-0.7448672	0.13507769
[truncated: 18,965 more rows]
