# Supplementary material for: Single-cell multiomic human brain atlas reveals regulatory drivers of cortical regionality
Source: Nat Commun. 2026 Feb 21;17:3051. doi: 10.1038/s41467-026-69368-2 (PMC13039890; doi:10.1038/s41467-026-69368-2)
Supplement: Supplementary file 16 — Source data [file 41467_2026_69368_MOESM16_ESM.zip › Source Data Final/Fig5b.xlsx]

## Sheet: 5b
Negatively Correlated				Positively Correlated
	TS - Total	TS - Unique			TS - Total	TS - Unique
L23IT	311	164		L23IT	537	349
PVALB	251	135		PVALB	196	96
L5IT	137	41		L5IT	148	44
SST	85	27		SST	124	48
L6 CT	104	46		L6CT	97	43
VIP	88	44		VIP	93	52
LAMP5 LHX6	98	48		LAMP5LHX6	72	35
L6 IT	56	16		L6IT	113	35
L6 IT CAR3	69	35		L6ITCAR3	75	32
L4 IT	75	22		L4IT	39	8
L56 NP	78	44		L56NP	34	17
LAMP5	55	20		LAMP5	57	23
L5ET	51	20		L5ET	57	24
L6B	64	28		L6B	33	13
Chandelier	36	14		Chandelier	28	11
Astro	35	28		Astro	28	22
SNCG	25	7		SNCG	17	9
OPC	7	4		OPC	15	11
PAX6	7	0		PAX6	9	2
Oligo	2	2		Oligo	3	3
