# Supplementary material for: Single-cell multiomic human brain atlas reveals regulatory drivers of cortical regionality
Source: Nat Commun. 2026 Feb 21;17:3051. doi: 10.1038/s41467-026-69368-2 (PMC13039890; doi:10.1038/s41467-026-69368-2)
Supplement: Supplementary file 16 — Source data [file 41467_2026_69368_MOESM16_ESM.zip › Source Data Final/FigS6a.tsv]

subclass	region	edger_unique	edger_subclass_total	normed	total_peaks_called	normed_total
L2_3_IT	A24	3	16062	0.00018677624206200972	72550	4.135079255685734e-05
L2_3_IT	A9	3	16062	0.00018677624206200972	72550	4.135079255685734e-05
L2_3_IT	FI	7	16062	0.00043581123147802265	72550	9.648518263266712e-05
L2_3_IT	M1C	7	16062	0.00043581123147802265	72550	9.648518263266712e-05
L2_3_IT	S1C	6	16062	0.00037355248412401944	72550	8.270158511371467e-05
L2_3_IT	MTG	3	16062	0.00018677624206200972	72550	4.135079255685734e-05
L2_3_IT	A1C	1	16062	6.225874735400324e-05	72550	1.3783597518952446e-05
L2_3_IT	AnG	5	16062	0.0003112937367700162	72550	6.891798759476223e-05
L2_3_IT	V1C	22	16062	0.0013696924417880712	72550	0.00030323914541695383
L4_IT	A24	10	17811	0.0005614507888383584	75064	0.0001332196525631461
L4_IT	A9	6	17811	0.000336870473303015	75064	7.993179153788767e-05
L4_IT	FI	8	17811	0.00044916063107068664	75064	0.00010657572205051689
L4_IT	M1C	2	17811	0.00011229015776767166	75064	2.664393051262922e-05
L4_IT	S1C	8	17811	0.00044916063107068664	75064	0.00010657572205051689
L4_IT	MTG	8	17811	0.00044916063107068664	75064	0.00010657572205051689
L4_IT	A1C	3	17811	0.0001684352366515075	75064	3.996589576894384e-05
L4_IT	AnG	7	17811	0.0003930155521868508	75064	9.325375679420228e-05
L4_IT	V1C	16	17811	0.0008983212621413733	75064	0.00021315144410103377
L5_IT	A24	8	21812	0.00036677058499908307	91634	8.730383918632822e-05
L5_IT	A9	5	21812	0.0002292316156244269	91634	5.456489949145514e-05
L5_IT	FI	5	21812	0.0002292316156244269	91634	5.456489949145514e-05
L5_IT	M1C	7	21812	0.00032092426187419767	91634	7.639085928803719e-05
L5_IT	S1C	11	21812	0.0005043095543737392	91634	0.0001200427788812013
L5_IT	MTG	2	21812	9.169264624977077e-05	91634	2.1825959796582054e-05
L5_IT	A1C	3	21812	0.00013753896937465616	91634	3.273893969487308e-05
L5_IT	AnG	6	21812	0.0002750779387493123	91634	6.547787938974616e-05
L5_IT	V1C	5	21812	0.0002292316156244269	91634	5.456489949145514e-05
L6_IT	A24	9	28669	0.0003139279360982246	73968	0.00012167423750811162
L6_IT	A9	6	28669	0.0002092852907321497	73968	8.111615833874107e-05
L6_IT	FI	4	28669	0.00013952352715476647	73968	5.4077438892494055e-05
L6_IT	M1C	5	28669	0.00017440440894345808	73968	6.759679861561756e-05
L6_IT	S1C	12	28669	0.0004185705814642994	73968	0.00016223231667748214
L6_IT	MTG	6	28669	0.0002092852907321497	73968	8.111615833874107e-05
L6_IT	A1C	6	28669	0.0002092852907321497	73968	8.111615833874107e-05
L6_IT	AnG	24	28669	0.0008371411629285988	73968	0.0003244646333549643
L6_IT	V1C	39	28669	0.0013603543897589732	73968	0.000527255029201817
L5_6_NP	A24	5	14045	0.000355998576005696	55211	9.0561663436634e-05
L5_6_NP	A9	10	14045	0.000711997152011392	55211	0.000181123326873268
L5_6_NP	FI	2	14045	0.00014239943040227838	55211	3.62246653746536e-05
L5_6_NP	M1C	5	14045	0.000355998576005696	55211	9.0561663436634e-05
L5_6_NP	S1C	2	14045	0.00014239943040227838	55211	3.62246653746536e-05
L5_6_NP	MTG	4	14045	0.00028479886080455676	55211	7.24493307493072e-05
L5_6_NP	A1C	3	14045	0.0002135991456034176	55211	5.43369980619804e-05
L5_6_NP	AnG	4	14045	0.00028479886080455676	55211	7.24493307493072e-05
L5_6_NP	V1C	2	14045	0.00014239943040227838	55211	3.62246653746536e-05
L5_ET	A24	3	800	0.00375	41064	7.305669199298655e-05
L5_ET	A9	2	800	0.0025	41064	4.87044613286577e-05
L5_ET	FI	0	800	0.0	41064	0.0
L5_ET	M1C	1	800	0.00125	41064	2.435223066432885e-05
L5_ET	S1C	1	800	0.00125	41064	2.435223066432885e-05
L5_ET	MTG	0	800	0.0	41064	0.0
L5_ET	A1C	0	800	0.0	41064	0.0
L5_ET	AnG	2	800	0.0025	41064	4.87044613286577e-05
L5_ET	V1C	0	800	0.0	41064	0.0
L6_CT	A24	14	20626	0.0006787549694560264	76814	0.0001822584424714245
L6_CT	A9	3	20626	0.0001454474934548628	76814	3.905538052959096e-05
L6_CT	FI	2	20626	9.69649956365752e-05	76814	2.603692035306064e-05
L6_CT	M1C	1	20626	4.84824978182876e-05	76814	1.301846017653032e-05
L6_CT	S1C	9	20626	0.0004363424803645884	76814	0.00011716614158877287
L6_CT	MTG	9	20626	0.0004363424803645884	76814	0.00011716614158877287
L6_CT	A1C	15	20626	0.000727237467274314	76814	0.0001952769026479548
L6_CT	AnG	7	20626	0.0003393774847280132	76814	9.112922123571225e-05
L6_CT	V1C	25	20626	0.0012120624454571899	76814	0.000325461504413258
L6B	A24	2	14273	0.00014012471099278357	72427	2.7614011349358665e-05
L6B	A9	6	14273	0.0004203741329783507	72427	8.2842034048076e-05
L6B	FI	4	14273	0.00028024942198556714	72427	5.522802269871733e-05
L6B	M1C	2	14273	0.00014012471099278357	72427	2.7614011349358665e-05
L6B	S1C	2	14273	0.00014012471099278357	72427	2.7614011349358665e-05
L6B	MTG	4	14273	0.00028024942198556714	72427	5.522802269871733e-05
L6B	A1C	3	14273	0.00021018706648917536	72427	4.1421017024038e-05
L6B	AnG	3	14273	0.00021018706648917536	72427	4.1421017024038e-05
L6B	V1C	8	14273	0.0005604988439711343	72427	0.00011045604539743466
L6_IT_Car3	A24	0	19388	0.0	73112	0.0
L6_IT_Car3	A9	2	19388	0.00010315659170621003	73112	2.735529051318525e-05
L6_IT_Car3	FI	1	19388	5.1578295853105015e-05	73112	1.3677645256592625e-05
L6_IT_Car3	M1C	4	19388	0.00020631318341242006	73112	5.47105810263705e-05
L6_IT_Car3	S1C	5	19388	0.00025789147926552505	73112	6.838822628296312e-05
L6_IT_Car3	MTG	8	19388	0.0004126263668248401	73112	0.000109421162052741
L6_IT_Car3	A1C	7	19388	0.0003610480709717351	73112	9.574351679614838e-05
L6_IT_Car3	AnG	4	19388	0.00020631318341242006	73112	5.47105810263705e-05
L6_IT_Car3	V1C	23	19388	0.0011863008046214152	73112	0.0003145858409016304
SNCG	A24	1	3750	0.0002666666666666667	37858	2.6414496275556025e-05
SNCG	A9	0	3750	0.0	37858	0.0
SNCG	FI	3	3750	0.0008	37858	7.924348882666808e-05
SNCG	M1C	0	3750	0.0	37858	0.0
SNCG	S1C	1	3750	0.0002666666666666667	37858	2.6414496275556025e-05
SNCG	MTG	0	3750	0.0	37858	0.0
SNCG	A1C	1	3750	0.0002666666666666667	37858	2.6414496275556025e-05
SNCG	AnG	0	3750	0.0	37858	0.0
SNCG	V1C	2	3750	0.0005333333333333334	37858	5.282899255111205e-05
SST	A24	7	8301	0.0008432718949524154	71062	9.850553038192002e-05
SST	A9	4	8301	0.00048186965425852307	71062	5.628887450395429e-05
SST	FI	2	8301	0.00024093482712926153	71062	2.8144437251977146e-05
SST	M1C	1	8301	0.00012046741356463077	71062	1.4072218625988573e-05
SST	S1C	2	8301	0.00024093482712926153	71062	2.8144437251977146e-05
SST	MTG	3	8301	0.0003614022406938923	71062	4.221665587796572e-05
SST	A1C	4	8301	0.00048186965425852307	71062	5.628887450395429e-05
SST	AnG	1	8301	0.00012046741356463077	71062	1.4072218625988573e-05
SST	V1C	5	8301	0.0006023370678231539	71062	7.036109312994287e-05
LAMP5	A24	6	6472	0.000927070457354759	51289	0.00011698414864785821
LAMP5	A9	1	6472	0.00015451174289245981	51289	1.9497358107976368e-05
LAMP5	FI	3	6472	0.0004635352286773795	51289	5.8492074323929107e-05
LAMP5	M1C	0	6472	0.0	51289	0.0
LAMP5	S1C	3	6472	0.0004635352286773795	51289	5.8492074323929107e-05
LAMP5	MTG	0	6472	0.0	51289	0.0
LAMP5	A1C	1	6472	0.00015451174289245981	51289	1.9497358107976368e-05
LAMP5	AnG	0	6472	0.0	51289	0.0
LAMP5	V1C	1	6472	0.00015451174289245981	51289	1.9497358107976368e-05
LAMP5_LHX6	A24	2	10191	0.00019625159454420566	59278	3.3739329936907456e-05
LAMP5_LHX6	A9	3	10191	0.00029437739181630853	59278	5.060899490536118e-05
LAMP5_LHX6	FI	3	10191	0.00029437739181630853	59278	5.060899490536118e-05
LAMP5_LHX6	M1C	0	10191	0.0	59278	0.0
LAMP5_LHX6	S1C	1	10191	9.812579727210283e-05	59278	1.6869664968453728e-05
LAMP5_LHX6	MTG	4	10191	0.0003925031890884113	59278	6.747865987381491e-05
LAMP5_LHX6	A1C	5	10191	0.0004906289863605142	59278	8.434832484226863e-05
LAMP5_LHX6	AnG	1	10191	9.812579727210283e-05	59278	1.6869664968453728e-05
LAMP5_LHX6	V1C	1	10191	9.812579727210283e-05	59278	1.6869664968453728e-05
VIP	A24	2	8803	0.00022719527433829378	65418	3.057262527133205e-05
VIP	A9	1	8803	0.00011359763716914689	65418	1.5286312635666025e-05
VIP	FI	1	8803	0.00011359763716914689	65418	1.5286312635666025e-05
VIP	M1C	2	8803	0.00022719527433829378	65418	3.057262527133205e-05
VIP	S1C	5	8803	0.0005679881858457344	65418	7.643156317833013e-05
VIP	MTG	2	8803	0.00022719527433829378	65418	3.057262527133205e-05
VIP	A1C	0	8803	0.0	65418	0.0
VIP	AnG	5	8803	0.0005679881858457344	65418	7.643156317833013e-05
VIP	V1C	5	8803	0.0005679881858457344	65418	7.643156317833013e-05
PAX6	A24	2	4316	0.0004633920296570899	43619	4.585157844058782e-05
PAX6	A9	0	4316	0.0	43619	0.0
PAX6	FI	4	4316	0.0009267840593141798	43619	9.170315688117564e-05
PAX6	M1C	1	4316	0.00023169601482854495	43619	2.292578922029391e-05
PAX6	S1C	2	4316	0.0004633920296570899	43619	4.585157844058782e-05
PAX6	MTG	0	4316	0.0	43619	0.0
PAX6	A1C	1	4316	0.00023169601482854495	43619	2.292578922029391e-05
PAX6	AnG	4	4316	0.0009267840593141798	43619	9.170315688117564e-05
PAX6	V1C	0	4316	0.0	43619	0.0
PVALB	A24	14	15544	0.0009006690684508493	77715	0.00018014540307533937
PVALB	A9	4	15544	0.0002573340195573855	77715	5.147011516438268e-05
PVALB	FI	2	15544	0.00012866700977869275	77715	2.573505758219134e-05
PVALB	M1C	2	15544	0.00012866700977869275	77715	2.573505758219134e-05
PVALB	S1C	9	15544	0.0005790015440041174	77715	0.00011580775911986103
PVALB	MTG	3	15544	0.00019300051466803912	77715	3.860258637328701e-05
PVALB	A1C	6	15544	0.00038600102933607824	77715	7.720517274657402e-05
PVALB	AnG	12	15544	0.0007720020586721565	77715	0.00015441034549314804
PVALB	V1C	15	15544	0.0009650025733401956	77715	0.00019301293186643504
Chandelier	A24	2	5658	0.0003534817956875221	36187	5.5268466576394836e-05
Chandelier	A9	2	5658	0.0003534817956875221	36187	5.5268466576394836e-05
Chandelier	FI	1	5658	0.00017674089784376105	36187	2.7634233288197418e-05
Chandelier	M1C	1	5658	0.00017674089784376105	36187	2.7634233288197418e-05
Chandelier	S1C	2	5658	0.0003534817956875221	36187	5.5268466576394836e-05
Chandelier	MTG	2	5658	0.0003534817956875221	36187	5.5268466576394836e-05
Chandelier	A1C	2	5658	0.0003534817956875221	36187	5.5268466576394836e-05
Chandelier	AnG	2	5658	0.0003534817956875221	36187	5.5268466576394836e-05
Chandelier	V1C	5	5658	0.0008837044892188052	36187	0.0001381711664409871
Oligo	A24	1	6978	0.00014330753797649757	54573	1.832407967309842e-05
Oligo	A9	4	6978	0.0005732301519059903	54573	7.329631869239368e-05
Oligo	FI	0	6978	0.0	54573	0.0
Oligo	M1C	0	6978	0.0	54573	0.0
Oligo	S1C	1	6978	0.00014330753797649757	54573	1.832407967309842e-05
Oligo	MTG	2	6978	0.00028661507595299513	54573	3.664815934619684e-05
Oligo	A1C	0	6978	0.0	54573	0.0
Oligo	AnG	1	6978	0.00014330753797649757	54573	1.832407967309842e-05
Oligo	V1C	1	6978	0.00014330753797649757	54573	1.832407967309842e-05
Astro	A24	7	3987	0.0017557060446450965	55694	0.00012568678852300068
Astro	A9	1	3987	0.00025081514923501377	55694	1.7955255503285813e-05
Astro	FI	1	3987	0.00025081514923501377	55694	1.7955255503285813e-05
Astro	M1C	0	3987	0.0	55694	0.0
Astro	S1C	1	3987	0.00025081514923501377	55694	1.7955255503285813e-05
Astro	MTG	1	3987	0.00025081514923501377	55694	1.7955255503285813e-05
Astro	A1C	0	3987	0.0	55694	0.0
Astro	AnG	0	3987	0.0	55694	0.0
Astro	V1C	4	3987	0.001003260596940055	55694	7.182102201314325e-05
Micro	A24	0	4302	0.0	39011	0.0
Micro	A9	2	4302	0.00046490004649000463	39011	5.126759119222783e-05
Micro	FI	3	4302	0.000697350069735007	39011	7.690138678834175e-05
Micro	M1C	1	4302	0.00023245002324500232	39011	2.5633795596113916e-05
Micro	S1C	0	4302	0.0	39011	0.0
Micro	MTG	0	4302	0.0	39011	0.0
Micro	A1C	0	4302	0.0	39011	0.0
Micro	AnG	1	4302	0.00023245002324500232	39011	2.5633795596113916e-05
Micro	V1C	2	4302	0.00046490004649000463	39011	5.126759119222783e-05
OPC	A24	5	9053	0.0005523031039434442	48442	0.00010321621733206721
OPC	A9	3	9053	0.00033138186236606647	48442	6.192973039924033e-05
OPC	FI	2	9053	0.00022092124157737766	48442	4.128648693282689e-05
OPC	M1C	0	9053	0.0	48442	0.0
OPC	S1C	4	9053	0.0004418424831547553	48442	8.257297386565378e-05
OPC	MTG	4	9053	0.0004418424831547553	48442	8.257297386565378e-05
OPC	A1C	0	9053	0.0	48442	0.0
OPC	AnG	4	9053	0.0004418424831547553	48442	8.257297386565378e-05
OPC	V1C	7	9053	0.0007732243455208218	48442	0.0001445027042648941
Endo	A24	0	14	0.0	4782	0.0
Endo	A9	0	14	0.0	4782	0.0
Endo	FI	0	14	0.0	4782	0.0
Endo	M1C	0	14	0.0	4782	0.0
Endo	S1C	0	14	0.0	4782	0.0
Endo	MTG	0	14	0.0	4782	0.0
Endo	A1C	0	14	0.0	4782	0.0
Endo	AnG	0	14	0.0	4782	0.0
Endo	V1C	0	14	0.0	4782	0.0
VLMC	A24	1	656	0.001524390243902439	15777	6.338340622425049e-05
VLMC	A9	0	656	0.0	15777	0.0
VLMC	FI	0	656	0.0	15777	0.0
VLMC	M1C	0	656	0.0	15777	0.0
VLMC	S1C	0	656	0.0	15777	0.0
VLMC	MTG	0	656	0.0	15777	0.0
VLMC	A1C	1	656	0.001524390243902439	15777	6.338340622425049e-05
VLMC	AnG	0	656	0.0	15777	0.0
VLMC	V1C	0	656	0.0	15777	0.0
