# Supplementary material for: Single-cell multiomic human brain atlas reveals regulatory drivers of cortical regionality
Source: Nat Commun. 2026 Feb 21;17:3051. doi: 10.1038/s41467-026-69368-2 (PMC13039890; doi:10.1038/s41467-026-69368-2)
Supplement: Supplementary file 16 — Source data [file 41467_2026_69368_MOESM16_ESM.zip › Source Data Final/FigS3a.xlsx]

## Sheet: Sheet1
Subclass	Gene	p_val	avg_log2FC	pct.1	pct.2	p_val_adj
L2/3 IT	AC008574.1	0	1.0794	0.366	0.071	0
L2/3 IT	LINC02306	0	1.59877	0.375	0.077	0
L2/3 IT	LINC02296	0	1.17897	0.441	0.097	0
L2/3 IT	CUX2	0	2.38694	0.914	0.209	0
L2/3 IT	TESPA1	0	1.114	0.639	0.15	0
L2/3 IT	AJ009632.2	0	1.40799	0.404	0.1	0
L2/3 IT	LINC02055	0	2.0062	0.593	0.149	0
L2/3 IT	AC073365.1	0	1.08064	0.435	0.116	0
L2/3 IT	RORB	0	1.87562	0.616	0.176	0
L2/3 IT	LY86-AS1	0	1.01315	0.542	0.183	0
L2/3 IT	FAM19A1	0	1.72985	0.944	0.347	0
L2/3 IT	COL5A2	1.13303e-219	1.13287	0.385	0.142	3.72517e-215
L2/3 IT	ARHGAP10	0	1.3409	0.68	0.252	0
L2/3 IT	PTK2B	0	1.00436	0.743	0.291	0
L2/3 IT	LINC01378	4.6162e-250	1.178	0.485	0.193	1.51771e-245
L2/3 IT	CA10	0	1.49245	0.784	0.325	0
L2/3 IT	CBLN2	2.81361e-266	1.03817	0.555	0.231	9.25058e-262
L2/3 IT	VAV3	9.28481e-252	1.22929	0.494	0.208	3.05266e-247
L2/3 IT	ENC1	0	1.00744	0.638	0.269	0
L2/3 IT	TRHDE	0	1.23308	0.738	0.339	0
L2/3 IT	NECTIN3	0	1.2143	0.714	0.33	0
L2/3 IT	FSTL4	0	1.03011	0.836	0.393	0
L2/3 IT	NTNG1	4.21457e-275	1.21475	0.648	0.308	1.38567e-270
L2/3 IT	KCNH5	1.9458e-262	1.1639	0.635	0.31	6.39741e-258
L2/3 IT	GAB1	0	1.17746	0.748	0.37	0
L2/3 IT	RGS6	0	1.44627	0.913	0.452	0
L2/3 IT	COL26A1	0	1.13493	0.808	0.402	0
L2/3 IT	PTPRK	0	1.47378	0.871	0.454	0
L2/3 IT	LINC01250	0	1.30721	0.847	0.459	0
L2/3 IT	POU6F2	1.09319e-276	1.44491	0.691	0.375	3.59418e-272
L2/3 IT	FAT3	0	1.13291	0.913	0.498	0
L2/3 IT	AC011287.1	0	1.78943	0.781	0.431	0
L2/3 IT	EPHA4	0	1.17306	0.842	0.467	0
L2/3 IT	CAMK2A	0	1.28027	0.912	0.523	0
L2/3 IT	KCNH1	1.73575e-245	1.11771	0.764	0.457	5.70679e-241
L2/3 IT	GLIS3	5.19495e-102	1.04774	0.456	0.275	1.708e-97
L2/3 IT	LDB2	0	1.25089	0.881	0.538	0
L2/3 IT	SYN3	0	1.0573	0.907	0.557	0
L2/3 IT	HS6ST3	0	1.74467	0.977	0.615	0
L2/3 IT	RAPGEF5	0	1.06984	0.932	0.59	0
L2/3 IT	IQCJ-SCHIP1	0	1.59075	0.979	0.622	0
L2/3 IT	FAM19A2	0	1.56232	0.952	0.61	0
L2/3 IT	LINGO2	0	1.33918	0.952	0.61	0
L2/3 IT	LAMA2	5.0492e-113	1.52057	0.514	0.331	1.66008e-108
L4 IT	AC246817.1	0	1.1657	0.571	0.082	0
L4 IT	RORB	0	2.39095	0.96	0.161	0
L4 IT	AC073365.1	0	1.45399	0.524	0.112	0
L4 IT	AC008415.1	0	2.46429	0.771	0.167	0
L4 IT	AC109466.1	0	3.30483	0.844	0.221	0
L4 IT	LINC02055	0	1.37782	0.528	0.152	0
L4 IT	SCHLAP1	0	1.50703	0.621	0.179	0
L4 IT	AC067956.1	0	1.07705	0.757	0.221	0
L4 IT	AC019211.1	0	1.17777	0.815	0.242	0
L4 IT	LINC01725	0	1.49519	0.702	0.228	0
L4 IT	CUX2	0	1.05504	0.641	0.221	0
L4 IT	PHLDB2	0	1.00223	0.574	0.211	0
L4 IT	TRHDE	0	1.15997	0.897	0.332	0
L4 IT	POU6F2	0	1.59189	0.967	0.363	0
L4 IT	TSHZ2	3.52268e-304	1.03206	0.533	0.203	1.15819e-299
L4 IT	LINC00923	4.10121e-266	1.0863	0.5	0.194	1.34839e-261
L4 IT	NTNG1	0	1.35503	0.765	0.302	0
L4 IT	FSTL4	0	1.04814	0.864	0.392	0
L4 IT	CPNE4	0	1.21961	0.913	0.418	0
L4 IT	IL1RAPL2	0	1.34227	0.821	0.391	0
L4 IT	PLCH1	7.08693e-173	1.46451	0.502	0.267	2.33004e-168
L4 IT	SLC44A5	0	1.14921	0.952	0.579	0
L4 IT	FAM19A2	0	1.2684	0.987	0.608	0
L4 IT	CNTN5	0	1.19087	0.994	0.651	0
L4 IT	GRM7	0	1.01218	0.978	0.646	0
L5 IT	AC027701.1	0	1.03764	0.429	0.04	0
L5 IT	RORB	0	2.22168	0.945	0.161	0
L5 IT	AC073365.1	0	1.24378	0.553	0.111	0
L5 IT	AC008415.1	0	2.37124	0.768	0.167	0
L5 IT	TLL1	0	1.18498	0.609	0.142	0
L5 IT	IPCEF1	0	1.17529	0.694	0.181	0
L5 IT	AC109466.1	0	2.68464	0.843	0.221	0
L5 IT	HTR2A	0	1.04498	0.65	0.172	0
L5 IT	SLC22A10	0	1.33394	0.701	0.189	0
L5 IT	LRRK1	0	1.7556	0.885	0.241	0
L5 IT	ZBBX	0	1.1066	0.575	0.173	0
L5 IT	COL11A1	0	1.35871	0.828	0.263	0
L5 IT	RXFP1	0	1.21897	0.834	0.267	0
L5 IT	LINC01378	0	1.07101	0.584	0.189	0
L5 IT	FOXP2	0	1.34889	0.928	0.309	0
L5 IT	HS3ST2	0	1.03794	0.826	0.278	0
L5 IT	AL117329.1	0	1.07003	0.668	0.226	0
L5 IT	EPHA3	0	1.90946	0.896	0.324	0
L5 IT	LINC01725	0	1.04074	0.607	0.232	0
L5 IT	POU6F2	0	1.37392	0.938	0.364	0
L5 IT	NEFL	0	1.1329	0.633	0.247	0
L5 IT	CADPS2	0	2.01915	0.989	0.394	0
L5 IT	SV2B	0	1.22804	0.971	0.387	0
L5 IT	FSTL4	0	1.91402	0.964	0.388	0
L5 IT	NREP	0	1.02518	0.739	0.303	0
L5 IT	CPNE4	0	1.6309	0.967	0.415	0
L5 IT	LHFPL6	0	1.01242	0.825	0.363	0
L5 IT	DNAH6	0	1.27995	0.764	0.346	0
L5 IT	FAM19A1	0	1.39343	0.77	0.355	0
L5 IT	IL1RAPL2	0	1.9567	0.843	0.39	0
L5 IT	PDE1A	0	1.10738	0.988	0.468	0
L5 IT	ST6GALNAC5	0	1.31311	0.858	0.407	0
L5 IT	ITPK1	0	1.01028	0.815	0.388	0
L5 IT	CCDC85A	0	1.58456	0.959	0.487	0
L5 IT	CDH10	0	1.11545	0.929	0.474	0
L5 IT	EPHA4	0	1.06691	0.908	0.464	0
L5 IT	PDE1C	0	1.06468	0.872	0.446	0
L5 IT	FAT3	0	1.41363	0.967	0.495	0
L5 IT	PTPRK	0	1.18689	0.876	0.454	0
L5 IT	AC060765.1	0	1.08988	0.708	0.368	0
L5 IT	RGS6	0	1.54741	0.857	0.454	0
L5 IT	ELAVL4	0	1.04118	0.89	0.474	0
L5 IT	CNTN3	0	1.00622	0.858	0.457	0
L5 IT	BRINP3	0	1.18948	0.847	0.454	0
L5 IT	ARPP21	0	1.03794	0.995	0.534	0
L5 IT	LDB2	0	1.0537	0.989	0.533	0
L5 IT	CLSTN2	0	1.29025	0.993	0.547	0
L5 IT	PDZRN3	0	1.05557	0.943	0.536	0
L5 IT	SNAP25	0	1.44386	0.892	0.523	0
L5 IT	VSNL1	0	1.02075	0.931	0.557	0
L5 IT	NCALD	0	1.45873	0.984	0.594	0
L5 IT	PIK3R1	0	1.15939	0.928	0.571	0
L5 IT	KCNH7	0	1.23903	0.883	0.547	0
L5 IT	IQCJ-SCHIP1	0	1.1308	0.994	0.621	0
L5 IT	RALYL	0	1.2349	1	0.646	0
L5 IT	FAM19A2	0	1.32224	0.944	0.61	0
L5 IT	CNKSR2	0	1.01667	0.973	0.633	0
L5 IT	SLC24A2	0	1.14929	0.988	0.643	0
L5 IT	KHDRBS3	0	1.17594	0.987	0.645	0
L5 IT	FMN1	0	1.35833	0.99	0.651	0
L5 IT	PCDH7	0	1.19874	0.99	0.655	0
L5 IT	HECW1	0	1.30229	0.993	0.662	0
L6 IT	THEMIS	0	1.84266	0.828	0.087	0
L6 IT	ADAMTS3	0	1.38846	0.625	0.08	0
L6 IT	AC093607.1	0	1.63878	0.477	0.082	0
L6 IT	TESPA1	0	1.37371	0.746	0.145	0
L6 IT	LY86-AS1	0	1.86734	0.86	0.169	0
L6 IT	AC067956.1	0	2.31212	0.968	0.212	0
L6 IT	AC019211.1	0	2.71484	0.991	0.234	0
L6 IT	CBLN2	0	1.70519	0.904	0.215	0
L6 IT	AL117329.1	0	2.06786	0.888	0.216	0
L6 IT	FRMD6	0	1.19186	0.713	0.192	0
L6 IT	ADAMTS16	0	1.02952	0.59	0.162	0
L6 IT	PTH2R	0	1.11835	0.576	0.159	0
L6 IT	RXFP1	0	1.45302	0.924	0.263	0
L6 IT	ARHGEF28	0	1.53816	0.837	0.239	0
L6 IT	ZBBX	0	1.15958	0.596	0.172	0
L6 IT	LINC00299	0	1.04635	0.641	0.191	0
L6 IT	DACH1	0	1.42305	0.727	0.217	0
L6 IT	SEC24D	0	1.03356	0.729	0.218	0
L6 IT	ANO3	0	1.29848	0.788	0.244	0
L6 IT	LINC01378	0	1.32066	0.607	0.188	0
L6 IT	ENC1	0	1.41872	0.838	0.26	0
L6 IT	COL19A1	0	1.21032	0.826	0.27	0
L6 IT	AC138305.1	9.98027e-239	1.03244	0.367	0.121	3.28131e-234
L6 IT	AL591501.1	0	1.20885	0.773	0.255	0
L6 IT	MLIP	0	1.58294	0.919	0.307	0
L6 IT	AL592043.1	0	1.12611	0.763	0.256	0
L6 IT	COL24A1	0	1.00785	0.732	0.248	0
L6 IT	SMAD3	0	1.15051	0.74	0.256	0
L6 IT	GRM1	0	1.64809	0.911	0.318	0
L6 IT	AC007563.2	0	1.66984	0.86	0.301	0
L6 IT	HS3ST2	0	1.23897	0.792	0.28	0
L6 IT	PTK2B	0	1.08797	0.806	0.288	0
L6 IT	SLIT3	0	1.40361	0.882	0.316	0
L6 IT	PDGFC	0	1.19143	0.744	0.268	0
L6 IT	CREG2	0	1.09076	0.795	0.288	0
L6 IT	CA10	0	1.59603	0.883	0.321	0
L6 IT	SYNJ2	0	1.05274	0.799	0.291	0
L6 IT	KIAA1211L	0	1.46102	0.934	0.344	0
L6 IT	AQP4-AS1	0	1.02229	0.655	0.242	0
L6 IT	SATB2	0	1.34361	0.964	0.359	0
L6 IT	RIT2	0	1.18638	0.83	0.312	0
L6 IT	POU6F2	0	1.76197	0.964	0.363	0
L6 IT	NGEF	0	1.06886	0.841	0.32	0
L6 IT	SYTL2	0	1.12343	0.778	0.297	0
L6 IT	LMO4	0	1.02732	0.815	0.318	0
L6 IT	SV2B	0	1.50396	0.981	0.387	0
L6 IT	KCNK1	0	1.10139	0.8	0.316	0
L6 IT	CDYL2	0	1.09082	0.769	0.304	0
L6 IT	SNTB2	0	1.40431	0.852	0.337	0
L6 IT	CNTN6	0	1.12007	0.687	0.275	0
L6 IT	GBE1	0	1.12532	0.71	0.285	0
L6 IT	FIGN	0	1.10283	0.746	0.301	0
L6 IT	NECAB1	0	1.64747	0.95	0.387	0
L6 IT	FOXP2	0	1.02765	0.774	0.316	0
L6 IT	PDZRN4	0	1.49905	0.964	0.396	0
L6 IT	CADPS2	0	1.58193	0.957	0.395	0
L6 IT	DNAH6	0	1.13762	0.829	0.343	0
L6 IT	PKN2-AS1	0	1.40525	0.87	0.361	0
L6 IT	SYNPO2	0	1.00662	0.847	0.352	0
L6 IT	DENND3	0	1.05743	0.814	0.345	0
L6 IT	FSTL4	0	1.65065	0.917	0.39	0
L6 IT	DNAH7	0	1.12217	0.82	0.354	0
L6 IT	SLIT1	0	1.0856	0.828	0.359	0
L6 IT	IGSF21	0	1.31298	0.895	0.398	0
L6 IT	ZNF804B	0	1.56072	0.965	0.43	0
L6 IT	MYO1D	0	1.63419	0.936	0.423	0
L6 IT	DIRC3	0	1.09419	0.823	0.372	0
L6 IT	RGS6	0	2.07843	0.989	0.448	0
L6 IT	ANKRD24	0	1.06438	0.823	0.373	0
L6 IT	ZNF365	0	1.33302	0.861	0.391	0
L6 IT	HTR1E	0	1.00687	0.744	0.339	0
L6 IT	PTPRK	0	2.24546	0.985	0.449	0
L6 IT	SNCA	0	1.16343	0.897	0.416	0
L6 IT	GAP43	0	1.29975	0.884	0.415	0
L6 IT	CDH9	0	1.00322	0.866	0.407	0
L6 IT	SH3BGRL2	0	1.12044	0.835	0.397	0
L6 IT	CPNE4	0	1.03942	0.877	0.419	0
L6 IT	CCDC3	0	1.47049	0.907	0.436	0
L6 IT	SLC39A11	0	1.38222	0.908	0.439	0
L6 IT	AC090568.2	0	1.22468	0.908	0.439	0
L6 IT	MIR137HG	0	1.18087	0.918	0.447	0
L6 IT	AC011287.1	0	2.08819	0.873	0.427	0
L6 IT	LINC01250	0	1.56548	0.93	0.455	0
L6 IT	NELL1	0	1.66527	0.985	0.483	0
L6 IT	CSGALNACT1	0	1.46871	0.934	0.463	0
L6 IT	NUAK1	0	1.13029	0.862	0.429	0
L6 IT	LRFN2	0	1.31992	0.931	0.465	0
L6 IT	KCTD1	0	1.31717	0.929	0.471	0
L6 IT	CABP1	0	1.40368	0.973	0.5	0
L6 IT	KCNH1	0	1.40636	0.876	0.452	0
L6 IT	FAT3	0	1.00395	0.956	0.496	0
L6 IT	SORCS1	0	1.52818	0.972	0.514	0
L6 IT	PLXDC2	0	1.30025	0.903	0.479	0
L6 IT	DPYD	0	1.20204	0.878	0.466	0
L6 IT	BRINP3	0	1.40472	0.854	0.454	0
L6 IT	PPFIBP1	0	1.46265	0.946	0.503	0
L6 IT	PRKAR2B	0	1.08022	0.872	0.465	0
L6 IT	LDB2	0	1.64815	0.995	0.533	0
L6 IT	GPATCH2	0	1.15319	0.852	0.457	0
L6 IT	ARPP21	0	1.01873	0.995	0.534	0
L6 IT	WASF1	0	1.29749	0.921	0.495	0
L6 IT	CHN1	0	1.20261	0.978	0.533	0
L6 IT	GRIK4	0	1.14151	0.846	0.465	0
L6 IT	CLSTN2	0	1.58752	0.993	0.547	0
L6 IT	NRG1	0	1.41303	0.974	0.539	0
L6 IT	NELL2	0	1.55385	0.994	0.552	0
L6 IT	CAMK2A	0	1.20615	0.937	0.521	0
L6 IT	NETO1	0	1.42342	0.968	0.541	0
L6 IT	SLC39A10	0	1.2421	0.901	0.51	0
L6 IT	PLXNA2	0	1.01038	0.908	0.514	0
L6 IT	ITPR1	0	1.13977	0.954	0.541	0
L6 IT	PRKAG2	0	1.27905	0.964	0.549	0
L6 IT	SLC35F3	0	1.89121	0.978	0.558	0
L6 IT	PGBD5	0	1.0995	0.893	0.51	0
L6 IT	SYN3	0	1.86129	0.97	0.554	0
L6 IT	PRICKLE1	0	1.00759	0.92	0.528	0
L6 IT	NFIA	0	1.21926	0.919	0.529	0
L6 IT	SH3GL2	0	1.23114	0.973	0.564	0
L6 IT	PRKD1	0	1.11997	0.867	0.504	0
L6 IT	CDH13	1.43671e-265	1.04853	0.823	0.483	4.72361e-261
L6 IT	MICAL2	0	1.0562	0.942	0.553	0
L6 IT	VSNL1	0	1.10791	0.945	0.556	0
L6 IT	RAP1GAP2	0	1.06043	0.953	0.566	0
L6 IT	RUNX1T1	0	1.28475	0.944	0.561	0
L6 IT	GFOD1	0	1.17393	0.918	0.546	0
L6 IT	COBL	0	1.23392	0.958	0.572	0
L6 IT	NIN	0	1.18204	0.96	0.574	0
L6 IT	RAPGEF5	0	1.1876	0.976	0.588	0
L6 IT	PCSK2	0	1.26152	0.968	0.586	0
L6 IT	GUCY1A2	0	1.16822	0.968	0.59	0
L6 IT	MAN2A1	0	1.15318	0.948	0.582	0
L6 IT	CHRM3	0	1.10489	0.988	0.607	0
L6 IT	NLK	0	1.57127	0.966	0.594	0
L6 IT	MMP16	0	1.20371	0.987	0.607	0
L6 IT	NEO1	0	1.04531	0.881	0.544	0
L6 IT	CDH2	0	1.30474	0.953	0.59	0
L6 IT	ADGRL2	0	1.75749	0.991	0.615	0
L6 IT	EFNA5	0	1.75438	0.994	0.623	0
L6 IT	CACNA1E	0	1.09884	0.948	0.599	0
L6 IT	MAGI3	0	1.10519	0.949	0.602	0
L6 IT	CDH12	0	2.24388	0.998	0.637	0
L6 IT	MCTP1	0	1.63366	0.985	0.631	0
L6 IT	CNKSR2	0	1.30381	0.983	0.632	0
L6 IT	PLXNA4	0	1.03904	0.953	0.613	0
L6 IT	RALYL	0	1.58254	1	0.646	0
L6 IT	HS6ST3	0	1.00784	0.949	0.616	0
L6 IT	KHDRBS3	0	1.3925	0.992	0.645	0
L6 IT	AK5	0	1.3846	0.98	0.638	0
L6 IT	PEX5L	0	1.50486	0.995	0.648	0
L6 IT	TMEM232	0	1.39106	0.968	0.631	0
L6 IT	SLC24A2	0	1.03916	0.983	0.643	0
L6 IT	NR3C1	0	1.19827	0.948	0.623	0
L6 IT	PPP2R2C	0	1.01584	0.967	0.636	0
L6 IT	AMPH	0	1.07269	0.947	0.623	0
L6 IT	RASA2	0	1.09909	0.941	0.621	0
L6 IT	PCDH7	0	1.21428	0.992	0.655	0
L6 IT	KCTD16	0	1.65807	0.999	0.662	0
L6 IT	MKL2	0	1.24451	0.971	0.646	0
L6 IT Car3	SMYD1	0	1.20022	0.633	0.008	0
L6 IT Car3	POSTN	0	2.2978	0.746	0.028	0
L6 IT Car3	OLFML2B	0	1.27111	0.657	0.031	0
L6 IT Car3	LINC00348	0	1.3125	0.289	0.015	0
L6 IT Car3	NR4A2	0	1.41701	0.7	0.055	0
L6 IT Car3	FAP	0	1.35946	0.545	0.049	0
L6 IT Car3	NTNG2	0	2.40376	0.881	0.091	0
L6 IT Car3	THEMIS	0	1.86116	0.822	0.088	0
L6 IT Car3	PLA2G4A	0	1.26957	0.604	0.069	0
L6 IT Car3	SNTB1	0	1.76085	0.631	0.083	0
L6 IT Car3	ITGA11	0	1.44249	0.672	0.09	0
L6 IT Car3	PTPRQ	0	1.37991	0.592	0.086	0
L6 IT Car3	MOXD1	0	1.09548	0.56	0.084	0
L6 IT Car3	MCTP2	0	1.55137	0.629	0.097	0
L6 IT Car3	LINC01579	0	1.13193	0.562	0.09	0
L6 IT Car3	TESC	0	1.42798	0.763	0.123	0
L6 IT Car3	LINC02197	0	1.62326	0.758	0.131	0
L6 IT Car3	BACE2	0	1.06121	0.539	0.096	0
L6 IT Car3	SLC24A4	0	1.62182	0.829	0.15	0
L6 IT Car3	PTPRU	0	1.17427	0.721	0.134	0
L6 IT Car3	AC110023.1	0	1.96298	0.779	0.145	0
L6 IT Car3	KLHL1	0	1.93015	0.848	0.16	0
L6 IT Car3	MCHR2	0	1.37799	0.702	0.134	0
L6 IT Car3	NHSL2	0	1.03121	0.586	0.123	0
L6 IT Car3	STUM	0	1.04532	0.57	0.128	0
L6 IT Car3	SAMD3	0	1.54446	0.621	0.14	0
L6 IT Car3	MYOM2	0	1.14392	0.535	0.121	0
L6 IT Car3	NPY1R	0	1.39571	0.764	0.177	0
L6 IT Car3	AC091078.1	0	1.60931	0.708	0.166	0
L6 IT Car3	GFRA1	0	1.74113	0.691	0.163	0
L6 IT Car3	B3GAT2	0	1.01229	0.629	0.149	0
L6 IT Car3	NWD2	0	2.88004	0.968	0.234	0
L6 IT Car3	EPB41L4A	0	1.15277	0.721	0.175	0
L6 IT Car3	KCNIP2	0	1.0509	0.696	0.17	0
L6 IT Car3	ITGB8	0	1.87337	0.824	0.203	0
L6 IT Car3	AC138305.1	0	1.42916	0.466	0.116	0
L6 IT Car3	DACH1	0	1.8091	0.833	0.212	0
L6 IT Car3	GPR63	0	1.21258	0.736	0.194	0
L6 IT Car3	CBLN2	0	1.13824	0.822	0.219	0
L6 IT Car3	CACHD1	0	1.56647	0.774	0.209	0
L6 IT Car3	GSG1L	0	2.06772	0.935	0.253	0
L6 IT Car3	SLC26A4	0	1.22489	0.741	0.206	0
L6 IT Car3	CPNE5	0	1.67337	0.88	0.246	0
L6 IT Car3	ATP10A	0	1.31265	0.537	0.153	0
L6 IT Car3	RXFP1	0	1.53311	0.923	0.263	0
L6 IT Car3	RASGEF1C	0	1.39468	0.803	0.229	0
L6 IT Car3	ARNTL2	0	1.53459	0.859	0.246	0
L6 IT Car3	TRPC5	0	1.83619	0.836	0.24	0
L6 IT Car3	PBX3	0	1.16845	0.671	0.196	0
L6 IT Car3	TRPC4	0	1.06691	0.803	0.241	0
L6 IT Car3	PDLIM5	0	1.07905	0.543	0.163	0
L6 IT Car3	LAMA4	0	1.27546	0.54	0.169	0
L6 IT Car3	CA10	0	2.39135	0.98	0.317	0
L6 IT Car3	GNG2	0	1.67783	0.895	0.29	0
L6 IT Car3	RIT2	0	1.85387	0.94	0.307	0
L6 IT Car3	SPEF2	0	1.26328	0.808	0.265	0
L6 IT Car3	ATP8B1	0	1.1271	0.766	0.252	0
L6 IT Car3	GALNT14	0	2.35196	0.957	0.315	0
L6 IT Car3	CNTN6	0	1.55535	0.815	0.269	0
L6 IT Car3	MYO10	0	1.03301	0.595	0.197	0
L6 IT Car3	STK32C	0	1.07466	0.729	0.244	0
L6 IT Car3	HPSE2	0	1.76409	0.832	0.283	0
L6 IT Car3	GNB4	0	1.51035	0.826	0.282	0
L6 IT Car3	TRHDE	0	2.00897	0.961	0.329	0
L6 IT Car3	KCNIP4-IT1	0	1.79151	0.925	0.317	0
L6 IT Car3	GBE1	0	1.63995	0.807	0.28	0
L6 IT Car3	AL592043.1	0	1.08118	0.74	0.257	0
L6 IT Car3	DYSF	0	1.2848	0.819	0.285	0
L6 IT Car3	TMEM163	0	1.53498	0.879	0.308	0
L6 IT Car3	MPP7	0	1.5427	0.87	0.307	0
L6 IT Car3	ARPP19	0	1.2059	0.782	0.282	0
L6 IT Car3	SATB2	0	1.99693	0.982	0.358	0
L6 IT Car3	AL591501.1	0	1.08198	0.704	0.258	0
L6 IT Car3	ANKRD30B	0	1.05285	0.685	0.253	0
L6 IT Car3	STK32B	0	1.20139	0.541	0.2	0
L6 IT Car3	CRTAC1	0	1.0776	0.757	0.28	0
L6 IT Car3	AL117329.1	0	1.18847	0.611	0.229	0
L6 IT Car3	CREG2	0	1.07314	0.765	0.29	0
L6 IT Car3	RASGRP1	0	1.1529	0.784	0.298	0
L6 IT Car3	CAMKK2	0	1.27535	0.854	0.326	0
L6 IT Car3	LINC01106	0	1.18583	0.808	0.309	0
L6 IT Car3	KIAA1211L	0	1.04565	0.9	0.345	0
L6 IT Car3	SLIT1	0	1.48011	0.922	0.355	0
L6 IT Car3	SYNPR	0	1.16297	0.883	0.34	0
L6 IT Car3	TLL1	1.55238e-203	1.33951	0.391	0.151	5.10392e-199
L6 IT Car3	TEX2	0	1.19367	0.819	0.327	0
L6 IT Car3	CADPS2	0	1.87415	0.979	0.394	0
L6 IT Car3	GAB1	0	1.53686	0.899	0.363	0
L6 IT Car3	GRM1	0	1.24061	0.779	0.324	0
L6 IT Car3	NECAB1	0	1.23077	0.926	0.388	0
L6 IT Car3	MAP2K1	0	1.44862	0.863	0.364	0
L6 IT Car3	C1GALT1	0	1.06604	0.754	0.319	0
L6 IT Car3	PDZRN4	0	1.63557	0.937	0.397	0
L6 IT Car3	GPD2	0	1.08305	0.781	0.331	0
L6 IT Car3	CTNNAL1	0	1.14782	0.819	0.348	0
L6 IT Car3	FBXW8	0	1.90649	0.918	0.391	0
L6 IT Car3	CPNE4	0	2.13397	0.967	0.415	0
L6 IT Car3	RGS12	0	2.64757	0.994	0.427	0
L6 IT Car3	CAB39L	0	1.13492	0.802	0.345	0
L6 IT Car3	ZNF804B	0	2.69383	0.993	0.429	0
L6 IT Car3	ABCC8	0	1.05149	0.783	0.342	0
L6 IT Car3	FAM102B	0	1.0138	0.782	0.342	0
L6 IT Car3	DNAH7	0	1.07974	0.807	0.354	0
L6 IT Car3	ZNF365	0	1.46774	0.886	0.39	0
L6 IT Car3	SEMA6D	0	2.36244	0.977	0.432	0
L6 IT Car3	STK38L	0	1.10316	0.787	0.348	0
L6 IT Car3	AC090568.2	0	1.92675	0.97	0.436	0
L6 IT Car3	ZNF804A	0	1.97977	0.972	0.438	0
L6 IT Car3	SKAP2	0	1.00577	0.764	0.347	0
L6 IT Car3	PDE2A	0	1.01216	0.808	0.368	0
L6 IT Car3	CPLX2	0	1.02017	0.807	0.368	0
L6 IT Car3	AFF2	0	1.11794	0.802	0.37	0
L6 IT Car3	PTPRK	0	1.75948	0.972	0.45	0
L6 IT Car3	LTBP1	3.00246e-243	1.06847	0.548	0.254	9.87147e-239
L6 IT Car3	LIN7A	0	1.18212	0.821	0.383	0
L6 IT Car3	LRMDA	0	1.68798	0.667	0.314	0
L6 IT Car3	PDE1A	0	1.97962	0.993	0.468	0
L6 IT Car3	EPB41	0	1.0136	0.842	0.397	0
L6 IT Car3	MAN1C1	0	1.09023	0.828	0.396	0
L6 IT Car3	CSGALNACT1	0	1.79358	0.958	0.462	0
L6 IT Car3	RPS6KA5	0	1.17193	0.802	0.388	0
L6 IT Car3	LRFN2	0	1.7899	0.957	0.464	0
L6 IT Car3	TMEM178A	0	1.12107	0.874	0.425	0
L6 IT Car3	DGKH	0	1.04598	0.876	0.437	0
L6 IT Car3	KCTD1	0	1.24527	0.932	0.471	0
L6 IT Car3	GPC5	0	1.22636	0.793	0.404	0
L6 IT Car3	DPYD	0	1.00501	0.911	0.465	0
L6 IT Car3	EPHA4	0	1.1925	0.909	0.464	0
L6 IT Car3	PPFIBP1	0	1.88891	0.973	0.502	0
L6 IT Car3	CCDC3	0	1.13681	0.845	0.438	0
L6 IT Car3	PLXDC2	0	1.42111	0.921	0.478	0
L6 IT Car3	KIF13A	0	1.23313	0.848	0.441	0
L6 IT Car3	ARAP2	0	1.95227	0.986	0.517	0
L6 IT Car3	GNG7	0	1.43454	0.901	0.473	0
L6 IT Car3	CTNNA3	0	3.04189	0.94	0.495	0
L6 IT Car3	PRMT8	0	1.01325	0.794	0.419	0
L6 IT Car3	STPG2	1.59734e-292	1.14666	0.703	0.373	5.25172e-288
L6 IT Car3	ARMC2	0	1.05364	0.833	0.443	0
L6 IT Car3	WASF1	0	1.24472	0.925	0.495	0
L6 IT Car3	FRAS1	0	1.65171	0.981	0.527	0
L6 IT Car3	BRINP2	0	1.11127	0.892	0.48	0
L6 IT Car3	PLCL1	0	1.32044	0.936	0.504	0
L6 IT Car3	LINGO1	0	1.01389	0.87	0.472	0
L6 IT Car3	NRG1	0	1.73408	0.987	0.538	0
L6 IT Car3	GPATCH2	0	1.05112	0.838	0.457	0
L6 IT Car3	CLSTN2	0	1.65423	0.985	0.547	0
L6 IT Car3	NELL2	0	1.35812	0.992	0.552	0
L6 IT Car3	MED27	0	1.33668	0.888	0.497	0
L6 IT Car3	BSN	0	1.01412	0.852	0.477	0
L6 IT Car3	RETREG1	0	1.05353	0.889	0.499	0
L6 IT Car3	PDZRN3	0	1.35106	0.951	0.535	0
L6 IT Car3	ITPR1	0	1.11123	0.954	0.541	0
L6 IT Car3	SYBU	0	1.09577	0.894	0.509	0
L6 IT Car3	MED12L	0	1.02369	0.875	0.5	0
L6 IT Car3	EDIL3	0	1.05828	0.94	0.538	0
L6 IT Car3	JAKMIP1	0	1.10782	0.911	0.527	0
L6 IT Car3	SH3GL2	0	1.219	0.97	0.564	0
L6 IT Car3	TTLL11	0	1.2204	0.922	0.537	0
L6 IT Car3	FHOD3	0	1.01255	0.845	0.494	0
L6 IT Car3	SFMBT2	1.05561e-268	1.34679	0.731	0.432	3.47064e-264
L6 IT Car3	CTDSPL	0	1.36322	0.935	0.557	0
L6 IT Car3	PCSK2	0	1.61666	0.98	0.585	0
L6 IT Car3	CDK17	0	1.06535	0.901	0.538	0
L6 IT Car3	NIN	0	1.32314	0.953	0.574	0
L6 IT Car3	CACNA1E	0	1.74617	0.989	0.597	0
L6 IT Car3	UNC13A	0	1.04013	0.929	0.562	0
L6 IT Car3	TENM3	0	1.18091	0.948	0.575	0
L6 IT Car3	GFOD1	0	1.05138	0.898	0.547	0
L6 IT Car3	RNF144A	0	1.20572	0.93	0.567	0
L6 IT Car3	MAGI3	0	1.8209	0.98	0.6	0
L6 IT Car3	MMP16	0	1.83084	0.991	0.607	0
L6 IT Car3	CHRM3	0	1.10089	0.99	0.607	0
L6 IT Car3	CDH2	0	1.34902	0.961	0.59	0
L6 IT Car3	NLK	0	1.36828	0.964	0.594	0
L6 IT Car3	ATP6V1H	0	1.18701	0.893	0.551	0
L6 IT Car3	IQCJ-SCHIP1	0	1.9534	0.995	0.621	0
L6 IT Car3	MBOAT2	0	1.12364	0.92	0.577	0
L6 IT Car3	ADGRL2	0	1.07077	0.975	0.615	0
L6 IT Car3	CUX2	1.32043e-62	1.14418	0.369	0.233	4.34132e-58
L6 IT Car3	UNC5D	0	1.1185	0.986	0.625	0
L6 IT Car3	2023-09-11	0	1.08712	0.937	0.597	0
L6 IT Car3	EFNA5	0	1.00494	0.979	0.624	0
L6 IT Car3	MGAT5	0	2.28922	0.977	0.623	0
L6 IT Car3	CDH12	0	2.21788	0.996	0.637	0
L6 IT Car3	CUX1	0	2.90633	0.997	0.639	0
L6 IT Car3	AK5	0	1.99479	0.994	0.638	0
L6 IT Car3	CHSY3	0	1.24385	0.983	0.634	0
L6 IT Car3	INPP4B	0	1.21318	0.981	0.634	0
L6 IT Car3	GUCY1A2	0	1.08956	0.916	0.593	0
L6 IT Car3	CNKSR2	0	1.2325	0.975	0.633	0
L6 IT Car3	SORBS2	0	2.48069	0.996	0.649	0
L6 IT Car3	STT3B	4.28535e-156	1.22368	0.622	0.406	1.40894e-151
L6 IT Car3	ST7	0	1.06619	0.903	0.592	0
L6 IT Car3	CACNA2D1	0	1.09688	0.983	0.645	0
L6 IT Car3	PPP2R2C	0	1.20519	0.965	0.636	0
L6 IT Car3	CDKL5	0	1.20311	0.961	0.637	0
L6 IT Car3	KCTD16	0	2.57607	0.998	0.662	0
L6 IT Car3	ADAM23	0	1.36248	0.986	0.656	0
L6 IT Car3	ARHGAP44	0	1.05772	0.96	0.64	0
L5 ET	LINC00861	0	1.03379	0.544	0.007	0
L5 ET	LINC02424	0	1.08424	0.367	0.009	0
L5 ET	PQLC2L	0	1.16706	0.61	0.022	0
L5 ET	AC128707.1	0	1.71996	0.464	0.023	0
L5 ET	CACNA1H	0	1.04062	0.602	0.031	0
L5 ET	AL139158.2	0	2.07642	0.889	0.049	0
L5 ET	AL138694.1	0	1.26113	0.453	0.027	0
L5 ET	ATP6V1C2	0	1.08186	0.578	0.048	0
L5 ET	TXK	0	1.46081	0.711	0.061	0
L5 ET	CHST8	0	2.1017	0.878	0.086	0
L5 ET	LINC00922	0	1.06348	0.293	0.029	0
L5 ET	AC079098.1	0	1.65956	0.269	0.028	0
L5 ET	AJ009632.2	0	3.84872	0.741	0.084	0
L5 ET	AC015522.1	0	1.07379	0.482	0.055	0
L5 ET	LRP2	0	1.19758	0.617	0.075	0
L5 ET	CYP1B1-AS1	0	1.4721	0.692	0.088	0
L5 ET	DNAI1	0	1.15887	0.648	0.085	0
L5 ET	SLC5A8	0	1.25386	0.713	0.094	0
L5 ET	ADTRP	0	1.43743	0.683	0.092	0
L5 ET	GRB14	0	1.41583	0.741	0.104	0
L5 ET	CNKSR3	0	1.56661	0.81	0.117	0
L5 ET	AC008574.1	0	1.07101	0.443	0.067	0
L5 ET	TESPA1	0	2.07251	0.91	0.138	0
L5 ET	PART1	0	1.39622	0.774	0.121	0
L5 ET	COL5A2	0	3.07011	0.778	0.125	0
L5 ET	IL12A-AS1	0	1.41742	0.784	0.129	0
L5 ET	CRYM	0	1.94408	0.911	0.157	0
L5 ET	AC025887.2	0	1.57779	0.754	0.136	0
L5 ET	RBM20	0	1.37238	0.728	0.132	0
L5 ET	MIR34AHG	0	1.51871	0.76	0.139	0
L5 ET	ERG	0	1.42674	0.641	0.119	0
L5 ET	PROS1	0	1.55543	0.74	0.138	0
L5 ET	RNF152	0	1.52111	0.782	0.146	0
L5 ET	SEC16B	0	1.07747	0.588	0.11	0
L5 ET	PCSK6	0	2.57459	0.96	0.18	0
L5 ET	SULF2	0	2.19945	0.919	0.174	0
L5 ET	ANGPT1	0	1.2461	0.59	0.112	0
L5 ET	NRP1	0	2.66318	0.96	0.185	0
L5 ET	VWA3A	0	2.1059	0.925	0.18	0
L5 ET	GFRA1	0	1.64583	0.802	0.158	0
L5 ET	PHEX	0	1.06051	0.697	0.141	0
L5 ET	CFAP299	0	1.99312	0.868	0.176	0
L5 ET	ANXA4	0	1.93913	0.869	0.178	0
L5 ET	VAT1L	0	3.0281	0.982	0.204	0
L5 ET	RAB37	0	1.26641	0.755	0.162	0
L5 ET	HTR4	0	1.72634	0.808	0.176	0
L5 ET	SLC26A4	0	1.88384	0.901	0.199	0
L5 ET	CDH22	0	1.6525	0.868	0.192	0
L5 ET	NEFH	0	1.00774	0.555	0.123	0
L5 ET	NEFM	0	1.48932	0.753	0.168	0
L5 ET	FAM126A	0	1.30842	0.738	0.165	0
L5 ET	SYT2	0	1.24956	0.608	0.137	0
L5 ET	CCBE1	0	1.87198	0.858	0.195	0
L5 ET	CBLN2	0	3.206	0.941	0.214	0
L5 ET	ATP10A	0	1.37635	0.647	0.148	0
L5 ET	LINC01830	0	1.14415	0.371	0.085	0
L5 ET	GULP1	0	1.79257	0.877	0.201	0
L5 ET	CCDC26	0	1.27128	0.63	0.146	0
L5 ET	PCAT1	0	1.59634	0.772	0.179	0
L5 ET	PRKCG	0	1.04804	0.717	0.167	0
L5 ET	NRGN	0	1.17166	0.784	0.186	0
L5 ET	PTCHD1	0	1.0623	0.712	0.169	0
L5 ET	LINC00290	0	1.02657	0.695	0.165	0
L5 ET	COL24A1	0	3.3037	0.991	0.236	0
L5 ET	CRYBG3	0	1.29749	0.692	0.168	0
L5 ET	GREM2	0	1.22119	0.712	0.174	0
L5 ET	TRIM36	0	1.3128	0.802	0.198	0
L5 ET	OTOGL	0	1.91539	0.724	0.179	0
L5 ET	RGS4	0	1.21641	0.745	0.185	0
L5 ET	LINC01090	0	1.66239	0.482	0.12	0
L5 ET	CLEC2L	0	1.85017	0.92	0.23	0
L5 ET	ANO3	0	2.07647	0.944	0.237	0
L5 ET	EPHA10	0	1.37456	0.796	0.202	0
L5 ET	SERPINE2	0	1.00005	0.522	0.134	0
L5 ET	LINC02055	0	1.44242	0.58	0.15	0
L5 ET	TLE1	0	1.09313	0.722	0.187	0
L5 ET	LRRK1	0	1.76998	0.924	0.24	0
L5 ET	PDE9A	0	1.2058	0.735	0.191	0
L5 ET	LIN28B	0	1.01717	0.674	0.178	0
L5 ET	SGPP2	0	1.1598	0.757	0.201	0
L5 ET	CFAP54	0	1.07181	0.696	0.185	0
L5 ET	SPON1	0	1.74532	0.702	0.189	0
L5 ET	AC046195.1	0	1.06172	0.604	0.163	0
L5 ET	TCERG1L	0	2.44331	0.953	0.26	0
L5 ET	RHBDL3	0	1.23656	0.796	0.218	0
L5 ET	HHAT	0	1.26063	0.758	0.208	0
L5 ET	SEC24D	0	1.27131	0.783	0.215	0
L5 ET	NWD2	0	1.26248	0.863	0.239	0
L5 ET	MAOB	0	1.34095	0.836	0.233	0
L5 ET	SPHKAP	0	1.94661	0.964	0.27	0
L5 ET	KLHL1	0	1.17058	0.607	0.171	0
L5 ET	MEIS2	0	2.06882	0.938	0.265	0
L5 ET	MSC-AS1	0	1.10036	0.577	0.165	0
L5 ET	HS3ST2	0	1.81266	0.952	0.273	0
L5 ET	DCHS2	0	1.57513	0.755	0.218	0
L5 ET	ZNF189	0	1.10227	0.714	0.209	0
L5 ET	PTK2B	0	2.08011	0.959	0.281	0
L5 ET	AC005537.1	0	1.15048	0.739	0.218	0
L5 ET	SMAD3	0	1.26552	0.845	0.252	0
L5 ET	KCNK10	0	1.30437	0.797	0.238	0
L5 ET	CACHD1	0	1.01518	0.708	0.212	0
L5 ET	ST3GAL1	0	1.88899	0.925	0.277	0
L5 ET	IQCA1	0	1.16387	0.783	0.237	0
L5 ET	PTPRF	0	1.14556	0.768	0.233	0
L5 ET	NTNG1	0	1.71989	0.958	0.294	0
L5 ET	LINC00970	0	1.39142	0.813	0.25	0
L5 ET	CEMIP2	0	1.41037	0.839	0.258	0
L5 ET	LINC02008	0	1.99639	0.482	0.15	0
L5 ET	PLCH1	0	1.59739	0.812	0.253	0
L5 ET	CKMT1A	0	1.03795	0.754	0.235	0
L5 ET	ENC1	0	1.05615	0.833	0.26	0
L5 ET	AC120193.1	0	2.26161	0.944	0.296	0
L5 ET	GABRA3	0	1.24585	0.827	0.26	0
L5 ET	ADRA1A	0	2.41771	0.978	0.309	0
L5 ET	FAM95C	0	1.00973	0.742	0.235	0
L5 ET	SLIT3	0	2.25349	0.973	0.311	0
L5 ET	AC098864.1	0	1.46825	0.862	0.277	0
L5 ET	GDA	0	1.65065	0.932	0.3	0
L5 ET	CCDC191	0	1.00224	0.726	0.234	0
L5 ET	ETV1	0	1.22962	0.785	0.254	0
L5 ET	RIT2	0	2.44084	0.947	0.307	0
L5 ET	EIF2AK3	0	1.01757	0.711	0.231	0
L5 ET	PEPD	0	1.01644	0.741	0.242	0
L5 ET	TOX2	0	1.10801	0.841	0.275	0
L5 ET	EPHB6	0	1.05426	0.798	0.263	0
L5 ET	KCNIP4-IT1	0	1.73624	0.955	0.315	0
L5 ET	ANKRD33B	0	1.01457	0.812	0.268	0
L5 ET	COL21A1	0	2.0527	0.665	0.22	0
L5 ET	RTN4RL1	0	1.16483	0.819	0.272	0
L5 ET	GLB1L3	0	1.03728	0.761	0.253	0
L5 ET	TMEM163	0	1.51564	0.914	0.306	0
L5 ET	CNTN6	0	1.17808	0.798	0.27	0
L5 ET	DYSF	0	1.11587	0.834	0.284	0
L5 ET	MIR2052HG	0	1.47377	0.84	0.288	0
L5 ET	LINC00511	0	1.88085	0.945	0.325	0
L5 ET	FAM19A1	0	3.71368	0.999	0.344	0
L5 ET	ETV5	0	1.57884	0.899	0.312	0
L5 ET	RAVER2	0	1.31681	0.823	0.286	0
L5 ET	MLIP	0	1.03135	0.887	0.309	0
L5 ET	PPARGC1A	0	1.54741	0.895	0.312	0
L5 ET	NEFL	0	1.02561	0.699	0.245	0
L5 ET	CFAP46	0	1.76259	0.928	0.327	0
L5 ET	SEC14L5	0	1.33888	0.902	0.318	0
L5 ET	GRIK3	0	1.16026	0.888	0.314	0
L5 ET	GRM8	0	2.94215	0.995	0.353	0
L5 ET	KIAA1211L	0	1.69327	0.963	0.343	0
L5 ET	LINC02389	0	1.0695	0.789	0.283	0
L5 ET	RASGRP1	0	1.0894	0.822	0.296	0
L5 ET	ARL13B	0	1.0664	0.788	0.284	0
L5 ET	CCDC192	0	1.14393	0.777	0.283	0
L5 ET	B3GAT1	0	1.45478	0.902	0.33	0
L5 ET	GALNT9	0	1.26313	0.858	0.314	0
L5 ET	NGEF	0	1.0306	0.867	0.318	0
L5 ET	BCL11B	0	2.11646	0.972	0.357	0
L5 ET	E2F3	0	1.31675	0.864	0.319	0
L5 ET	RAB8B	0	1.06575	0.786	0.291	0
L5 ET	KCNK1	0	1.06692	0.847	0.314	0
L5 ET	SATB2	0	1.47948	0.968	0.359	0
L5 ET	ATP2B4	0	1.23624	0.857	0.32	0
L5 ET	SLIT1	0	1.40546	0.945	0.354	0
L5 ET	THSD4	0	1.18706	0.699	0.263	0
L5 ET	STAT4	0	1.41719	0.839	0.316	0
L5 ET	LHFPL6	0	1.8016	0.947	0.357	0
L5 ET	EML1	0	1.50778	0.907	0.343	0
L5 ET	PVT1	0	1.25342	0.854	0.323	0
L5 ET	MAPK4	0	1.31279	0.875	0.331	0
L5 ET	CFAP221	0	1.37492	0.884	0.336	0
L5 ET	SYT7	0	1.02658	0.876	0.335	0
L5 ET	LIPA	0	1.02664	0.758	0.29	0
L5 ET	TMEM150C	0	1.1777	0.769	0.295	0
L5 ET	C4orf50	0	1.07595	0.821	0.315	0
L5 ET	AC006504.5	0	1.39232	0.878	0.337	0
L5 ET	SYNPO2	0	1.50969	0.909	0.349	0
L5 ET	CAMKK2	0	1.04976	0.848	0.326	0
L5 ET	ADGRV1	0	1.01292	0.827	0.318	0
L5 ET	TAPT1	0	1.03863	0.731	0.282	0
L5 ET	NDST3	0	2.17966	0.95	0.367	0
L5 ET	CPEB1	0	1.00189	0.758	0.293	0
L5 ET	ADAMTSL3	0	2.31421	0.885	0.343	0
L5 ET	SH3RF1	0	1.33807	0.846	0.329	0
L5 ET	DAB2IP	0	1.15587	0.835	0.326	0
L5 ET	SV2B	0	1.60142	0.99	0.387	0
L5 ET	IGSF9B	0	1.00468	0.817	0.32	0
L5 ET	CKMT1B	0	1.55579	0.906	0.355	0
L5 ET	DENND3	0	1.19832	0.871	0.342	0
L5 ET	KCNN2	0	2.53181	0.979	0.385	0
L5 ET	LPCAT4	0	1.29559	0.857	0.339	0
L5 ET	RRAS2	0	1.00115	0.782	0.31	0
L5 ET	AC019211.1	0	1.09916	0.63	0.25	0
L5 ET	ANKRD34C-AS1	0	1.19944	0.879	0.351	0
L5 ET	CDHR3	0	1.78371	0.943	0.378	0
L5 ET	MYO16	0	1.75713	0.957	0.385	0
L5 ET	SIDT1	0	1.14864	0.884	0.356	0
L5 ET	CDK6	0	1.1838	0.844	0.34	0
L5 ET	PKN2-AS1	0	2.60268	0.893	0.36	0
L5 ET	IGSF21	0	2.21616	0.975	0.394	0
L5 ET	ST6GALNAC5	0	2.44667	0.99	0.401	0
L5 ET	CTBP2	0	1.12071	0.793	0.322	0
L5 ET	SLIT2	0	1.92606	0.991	0.403	0
L5 ET	ITGB1BP1	0	1.00472	0.778	0.322	0
L5 ET	DNAH7	0	1.19506	0.85	0.352	0
L5 ET	MIR4500HG	0	1.02654	0.682	0.283	0
L5 ET	AACS	0	1.46488	0.932	0.387	0
L5 ET	AL117329.1	1.97069e-253	1.1205	0.556	0.231	6.47922e-249
L5 ET	RCOR1	0	1.05042	0.807	0.337	0
L5 ET	RYR3	0	1.88336	0.987	0.413	0
L5 ET	SORCS2	0	1.58938	0.961	0.403	0
L5 ET	COL12A1	0	1.01946	0.675	0.284	0
L5 ET	LMF1	0	1.09709	0.827	0.349	0
L5 ET	GLCE	0	1.25541	0.829	0.351	0
L5 ET	POLN	0	1.05797	0.838	0.355	0
L5 ET	NECAB1	0	1.12725	0.912	0.388	0
L5 ET	SUSD1	0	1.02252	0.816	0.348	0
L5 ET	ERVMER61-1	1.47034e-188	1.00727	0.424	0.181	4.83417e-184
L5 ET	DNAH14	0	1.24024	0.878	0.376	0
L5 ET	RPE	0	1.31408	0.869	0.375	0
L5 ET	ACSL6	0	1.14441	0.852	0.368	0
L5 ET	EPM2A	0	1.23144	0.794	0.344	0
L5 ET	ZNF804B	0	2.29404	0.99	0.429	0
L5 ET	IPO11	0	1.01537	0.798	0.346	0
L5 ET	STXBP5-AS1	0	1.67618	0.921	0.4	0
L5 ET	COLGALT2	0	1.22863	0.856	0.372	0
L5 ET	NDFIP2	0	1.24114	0.924	0.403	0
L5 ET	COL26A1	0	1.41347	0.91	0.398	0
L5 ET	ADAM17	0	1.11648	0.842	0.369	0
L5 ET	ACTN1	0	1.07202	0.876	0.384	0
L5 ET	CDH20	0	2.32459	0.977	0.43	0
L5 ET	TMTC1	0	2.41363	0.98	0.432	0
L5 ET	TOX	0	2.32651	0.985	0.436	0
L5 ET	ARHGEF3	0	1.75644	0.948	0.42	0
L5 ET	GAP43	0	1.4627	0.929	0.413	0
L5 ET	PDE1C	0	2.97144	0.991	0.441	0
L5 ET	KIAA1671	0	1.50973	0.939	0.418	0
L5 ET	ARNTL	0	1.0427	0.852	0.381	0
L5 ET	GMCL1	0	1.15985	0.84	0.376	0
L5 ET	SLC39A11	0	2.32408	0.974	0.436	0
L5 ET	CNIH3	0	1.33208	0.897	0.402	0
L5 ET	EPB41	0	1.27717	0.882	0.396	0
L5 ET	RAB27B	0	1.07042	0.844	0.379	0
L5 ET	PTPN2	0	1.19776	0.857	0.386	0
L5 ET	NQO2	0	1.04491	0.826	0.374	0
L5 ET	MIPEP	0	1.07173	0.828	0.375	0
L5 ET	MYO1D	0	1.46962	0.929	0.423	0
L5 ET	CNTN3	0	2.28863	0.987	0.451	0
L5 ET	AC022639.1	0	2.0055	0.944	0.432	0
L5 ET	PGM2L1	0	1.08367	0.868	0.398	0
L5 ET	GAS2	0	1.0247	0.833	0.382	0
L5 ET	MPPED1	0	1.31727	0.94	0.434	0
L5 ET	SPRY4-AS1	0	1.46708	0.917	0.425	0
L5 ET	FAM81A	0	1.54267	0.94	0.436	0
L5 ET	SHANK1	0	1.07736	0.859	0.399	0
L5 ET	ETV6	0	1.18331	0.875	0.407	0
L5 ET	CPNE8	0	1.32084	0.734	0.342	0
L5 ET	DGKH	0	1.60275	0.933	0.435	0
L5 ET	STMN2	0	1.29516	0.924	0.431	0
L5 ET	LRP12	0	1.03026	0.842	0.393	0
L5 ET	DGKG	0	1.21971	0.938	0.438	0
L5 ET	ADGRB1	0	1.34584	0.901	0.421	0
L5 ET	EFCAB6	0	1.20591	0.862	0.403	0
L5 ET	GPC6	0	1.91843	0.928	0.434	0
L5 ET	DOPEY2	0	1.12183	0.907	0.427	0
L5 ET	CLSTN3	0	1.06157	0.879	0.414	0
L5 ET	AKAP12	0	1.45333	0.929	0.438	0
L5 ET	ASAP2	0	1.45731	0.936	0.442	0
L5 ET	PTCHD1-AS	0	2.56551	0.988	0.468	0
L5 ET	ZNF827	0	1.10468	0.857	0.408	0
L5 ET	JAM3	0	1.35112	0.901	0.43	0
L5 ET	SSX2IP	0	1.07214	0.877	0.419	0
L5 ET	SPATA7	0	1.18391	0.9	0.43	0
L5 ET	PRSS51	0	1.09236	0.881	0.421	0
L5 ET	AC024901.1	0	1.31874	0.906	0.433	0
L5 ET	KIAA1549	0	1.30635	0.906	0.433	0
L5 ET	PRUNE2	0	1.62823	0.94	0.45	0
L5 ET	TRPM2	0	1.14154	0.893	0.428	0
L5 ET	DCX	0	1.10082	0.838	0.402	0
L5 ET	DGKE	0	1.20047	0.854	0.41	0
L5 ET	DTWD2	0	1.07512	0.817	0.394	0
L5 ET	ARHGAP20	0	1.67594	0.942	0.455	0
L5 ET	UNC13B	0	1.22165	0.898	0.434	0
L5 ET	CAMK2G	0	1.43173	0.932	0.451	0
L5 ET	DGKZ	0	1.03729	0.892	0.433	0
L5 ET	TTC39C	0	1.05002	0.873	0.424	0
L5 ET	XYLT1	0	2.07308	0.985	0.479	0
L5 ET	SNX25	0	1.13286	0.863	0.422	0
L5 ET	ATF7IP2	0	1.32318	0.912	0.446	0
L5 ET	FNBP1L	0	1.46592	0.939	0.46	0
L5 ET	PDE1A	0	1.60493	0.959	0.47	0
L5 ET	CACNG3	0	1.59728	0.947	0.465	0
L5 ET	ASXL3	0	1.23531	0.912	0.449	0
L5 ET	PIP4K2A	0	1.13221	0.855	0.421	0
L5 ET	KCTD1	0	1.37432	0.954	0.47	0
L5 ET	PPP1R21	0	1.16691	0.889	0.438	0
L5 ET	FGD4	0	1.1783	0.848	0.418	0
L5 ET	MOK	0	1.17165	0.89	0.44	0
L5 ET	LRRN2	0	1.22177	0.923	0.457	0
L5 ET	ELAVL4	0	1.58506	0.951	0.471	0
L5 ET	CD99L2	0	1.13672	0.873	0.433	0
L5 ET	MTMR1	0	1.00048	0.85	0.422	0
L5 ET	OLFM3	0	1.2954	0.966	0.48	0
L5 ET	BMPER	0	1.54613	0.974	0.484	0
L5 ET	FAT3	0	2.63082	0.994	0.494	0
L5 ET	NCKAP5	0	1.01025	0.724	0.36	0
L5 ET	KIAA1841	0	1.36868	0.929	0.462	0
L5 ET	MIA2	0	1.15011	0.892	0.444	0
L5 ET	CARMIL1	0	1.61319	0.959	0.478	0
L5 ET	CDH8	0	1.27332	0.917	0.458	0
L5 ET	FBXO34	0	1.1107	0.879	0.44	0
L5 ET	CABP1	0	2.36095	0.996	0.499	0
L5 ET	TRMT9B	0	1.60657	0.972	0.487	0
L5 ET	SRPK1	0	1.61219	0.937	0.471	0
L5 ET	PPP1R16B	0	1.54915	0.954	0.481	0
L5 ET	KIAA1958	0	1.21802	0.882	0.446	0
L5 ET	SLC13A3	0	1.0607	0.852	0.431	0
L5 ET	PAPSS1	0	1.09766	0.879	0.445	0
L5 ET	KCNT1	0	1.0025	0.914	0.463	0
L5 ET	RAPH1	0	1.05975	0.847	0.43	0
L5 ET	EPHA6	0	2.45805	0.994	0.506	0
L5 ET	GAREM1	0	1.33637	0.92	0.469	0
L5 ET	TET3	0	1.08055	0.859	0.438	0
L5 ET	FHOD3	0	1.52406	0.959	0.489	0
L5 ET	LMCD1-AS1	0	1.01371	0.837	0.428	0
L5 ET	TAF1D	0	1.00079	0.862	0.441	0
L5 ET	DPYD	0	1.00376	0.907	0.465	0
L5 ET	CHCHD6	0	1.04118	0.873	0.45	0
L5 ET	ZFPM2	0	1.68434	0.983	0.507	0
L5 ET	CDH13	0	1.62698	0.928	0.479	0
L5 ET	MTERF1	0	1.09837	0.875	0.452	0
L5 ET	LIN52	0	1.05788	0.849	0.439	0
L5 ET	GPATCH2	0	1.02127	0.878	0.455	0
L5 ET	KLHL3	0	1.16101	0.904	0.469	0
L5 ET	PTPRO	0	1.44701	0.953	0.496	0
L5 ET	CAPRIN2	0	1.17084	0.893	0.465	0
L5 ET	TEAD1	0	1.67608	0.95	0.495	0
L5 ET	SSBP3	0	1.10678	0.914	0.477	0
L5 ET	ARMC9	0	1.38793	0.947	0.495	0
L5 ET	ARAP2	0	2.07427	0.988	0.517	0
L5 ET	MPP6	0	1.54844	0.96	0.503	0
L5 ET	ST8SIA1	0	1.61403	0.95	0.498	0
L5 ET	SFXN5	0	1.16103	0.922	0.484	0
L5 ET	CCDC14	0	1.29902	0.893	0.469	0
L5 ET	PTPN9	0	1.24971	0.907	0.477	0
L5 ET	SORCS1	0	2.05593	0.976	0.514	0
L5 ET	SUSD4	0	1.76701	0.972	0.512	0
L5 ET	SYNDIG1	0	1.07295	0.93	0.491	0
L5 ET	GLRB	0	1.01254	0.894	0.472	0
L5 ET	CAMK2A	0	1.54114	0.983	0.519	0
L5 ET	SPATS2	0	1.36576	0.94	0.497	0
L5 ET	DIAPH2	0	2.29525	0.968	0.512	0
L5 ET	ZRANB3	0	1.07567	0.872	0.462	0
L5 ET	ELMOD1	0	1.11113	0.905	0.48	0
L5 ET	SLC12A2	0	1.36748	0.923	0.49	0
L5 ET	OXSR1	0	1.09734	0.902	0.48	0
L5 ET	LMO7	0	2.68299	0.994	0.529	0
L5 ET	TRAF3	0	1.37578	0.937	0.499	0
L5 ET	CCDC30	0	1.22308	0.925	0.493	0
L5 ET	PKD1	0	1.0211	0.896	0.478	0
L5 ET	MIR646HG	1.6455e-194	1.4581	0.551	0.294	5.41008e-190
L5 ET	ACTR3B	0	1.11898	0.876	0.468	0
L5 ET	ARPP21	0	1.81161	0.999	0.534	0
L5 ET	KLHL29	0	1.37069	0.952	0.509	0
L5 ET	HIVEP1	0	1.21719	0.917	0.491	0
L5 ET	ST8SIA5	0	1.28488	0.956	0.512	0
L5 ET	LDB2	0	2.27155	0.995	0.533	0
L5 ET	LUZP1	0	1.21674	0.922	0.494	0
L5 ET	PCDH15	0	1.95601	0.803	0.431	0
L5 ET	FCHO2	0	1.01495	0.883	0.474	0
L5 ET	CTNNA1	0	1.40967	0.898	0.483	0
L5 ET	CAMKMT	0	1.16419	0.873	0.47	0
L5 ET	CHN1	0	1.53362	0.988	0.532	0
L5 ET	NRG1	0	2.18332	0.999	0.538	0
L5 ET	NBPF12	0	1.22101	0.876	0.473	0
L5 ET	FAM135B	0	2.23843	0.992	0.536	0
L5 ET	FAM153A	0	1.10617	0.922	0.499	0
L5 ET	WASF1	0	1.00425	0.915	0.496	0
L5 ET	SLC38A6	0	1.23677	0.917	0.498	0
L5 ET	PRKAA2	0	1.26672	0.884	0.482	0
L5 ET	FP700111.1	0	1.23014	0.937	0.512	0
L5 ET	KCNH7	0	2.10561	0.991	0.542	0
L5 ET	AF117829.1	0	1.06041	0.879	0.481	0
L5 ET	TARSL2	0	1.016	0.86	0.471	0
L5 ET	RNF115	0	1.12026	0.891	0.488	0
L5 ET	ACTR2	0	1.06268	0.909	0.498	0
L5 ET	TPK1	0	1.16696	0.81	0.444	0
L5 ET	ITPR1	0	1.51465	0.985	0.54	0
L5 ET	CPE	0	1.19409	0.941	0.516	0
L5 ET	ADCY1	0	1.09122	0.953	0.523	0
L5 ET	FRAS1	0	1.1596	0.962	0.528	0
L5 ET	ADCY9	0	1.18669	0.932	0.512	0
L5 ET	SH3D19	0	1.46153	0.922	0.507	0
L5 ET	LINC00894	0	1.37689	0.931	0.512	0
L5 ET	MOSMO	0	1.09076	0.878	0.483	0
L5 ET	EML4	0	1.07204	0.888	0.489	0
L5 ET	PRICKLE1	0	1.3982	0.955	0.526	0
L5 ET	MROH1	0	1.09931	0.922	0.508	0
L5 ET	ST6GALNAC3	0	1.33129	0.921	0.508	0
L5 ET	CACNG8	0	1.12976	0.94	0.519	0
L5 ET	JAKMIP1	0	1.20386	0.952	0.526	0
L5 ET	HECTD2	0	1.14931	0.906	0.501	0
L5 ET	DDX10	0	1.07534	0.9	0.499	0
L5 ET	NELL2	0	1.60712	0.995	0.552	0
L5 ET	BTBD10	0	1.01547	0.894	0.496	0
L5 ET	TRERF1	0	1.08765	0.908	0.504	0
L5 ET	NPAS2	0	1.37699	0.925	0.514	0
L5 ET	TMTC2	0	1.81124	0.962	0.535	0
L5 ET	HOMER1	0	2.64566	0.986	0.549	0
L5 ET	PRKAG2	0	1.52278	0.984	0.548	0
L5 ET	SGSM1	0	1.17772	0.939	0.524	0
L5 ET	FAM13A	0	1.06397	0.852	0.476	0
L5 ET	LONRF2	0	1.12618	0.891	0.498	0
L5 ET	NCOA7	0	1.16293	0.916	0.512	0
L5 ET	PID1	0	1.24275	0.965	0.54	0
L5 ET	SLC35F3	0	2.4483	0.994	0.557	0
L5 ET	KLHL32	0	2.18733	0.976	0.548	0
L5 ET	PRKAR1B	0	1.08577	0.933	0.524	0
L5 ET	TBC1D19	0	1.07608	0.915	0.514	0
L5 ET	PTPRR	0	1.18268	0.952	0.535	0
L5 ET	ZNF721	0	1.24263	0.937	0.527	0
L5 ET	TTLL11	0	1.49933	0.953	0.536	0
L5 ET	FAM153C	0	1.29611	0.952	0.536	0
L5 ET	REEP1	0	1.01817	0.905	0.511	0
L5 ET	SIL1	0	1.03512	0.901	0.509	0
L5 ET	MAPK14	0	1.25048	0.929	0.526	0
L5 ET	KCNB2	0	1.3833	0.905	0.513	0
L5 ET	MICAL2	0	1.43203	0.973	0.552	0
L5 ET	DAPK1	0	1.21001	0.955	0.543	0
L5 ET	DOK6	0	1.22038	0.918	0.522	0
L5 ET	ZFYVE28	0	1.15404	0.932	0.53	0
L5 ET	DENND1B	0	1.19505	0.922	0.525	0
L5 ET	RASGRF1	0	1.027	0.892	0.508	0
L5 ET	TAPT1-AS1	0	1.07335	0.869	0.495	0
L5 ET	RAB3C	0	1.30789	0.953	0.543	0
L5 ET	VSNL1	0	1.47694	0.972	0.555	0
L5 ET	PLEKHM3	0	1.09596	0.917	0.524	0
L5 ET	NAA25	0	1.00901	0.89	0.509	0
L5 ET	FSD1L	0	1.02117	0.886	0.509	0
L5 ET	HACE1	0	1.07466	0.908	0.522	0
L5 ET	NEK10	0	1.28504	0.946	0.546	0
L5 ET	KCNJ6	0	1.12835	0.947	0.547	0
L5 ET	SPRED2	0	1.14225	0.914	0.528	0
L5 ET	PCNT	0	1.18585	0.957	0.554	0
L5 ET	RAP1GAP2	0	1.28687	0.976	0.565	0
L5 ET	ADD2	0	1.24025	0.953	0.552	0
L5 ET	LRRC49	0	1.07564	0.905	0.525	0
L5 ET	NIN	0	1.74584	0.986	0.573	0
L5 ET	RNF24	0	1.3885	0.952	0.554	0
L5 ET	SNX29	0	2.27097	0.975	0.568	0
L5 ET	CAMK2B	0	1.05906	0.946	0.552	0
L5 ET	ANO5	0	1.09395	0.925	0.54	0
L5 ET	NME7	0	1.25489	0.934	0.546	0
L5 ET	ALMS1	0	1.10011	0.904	0.529	0
L5 ET	NOS1AP	0	1.0969	0.945	0.554	0
L5 ET	CEP112	0	1.29467	0.929	0.545	0
L5 ET	DDHD1	0	1.50183	0.941	0.553	0
L5 ET	ARID5B	0	1.35448	0.958	0.564	0
L5 ET	NDUFA10	0	1.13354	0.941	0.554	0
L5 ET	PARP8	0	1.44862	0.946	0.557	0
L5 ET	SEZ6L	0	1.39147	0.923	0.544	0
L5 ET	RAPGEF5	0	2.35039	0.996	0.588	0
L5 ET	NNT	0	1.11188	0.909	0.537	0
L5 ET	CTDSPL	0	1.2294	0.941	0.556	0
L5 ET	SLC4A8	0	1.41019	0.966	0.571	0
L5 ET	PIK3R1	0	1.45423	0.964	0.57	0
L5 ET	AC007388.1	0	1.1963	0.957	0.566	0
L5 ET	COBL	0	1.28044	0.965	0.571	0
L5 ET	TENM3	0	1.09599	0.97	0.574	0
L5 ET	CLIP2	0	1.07659	0.919	0.544	0
L5 ET	CHKA	0	1.06891	0.882	0.523	0
L5 ET	CCDC171	0	1.25717	0.947	0.562	0
L5 ET	MTA3	0	1.05897	0.909	0.54	0
L5 ET	VPS50	0	1.12119	0.907	0.539	0
L5 ET	FAM171A1	0	1.29327	0.959	0.571	0
L5 ET	OSBPL3	0	1.17422	0.92	0.548	0
L5 ET	SLCO3A1	0	1.45383	0.939	0.56	0
L5 ET	PSME4	0	1.45987	0.928	0.554	0
L5 ET	ATP6V1H	0	1.09247	0.919	0.549	0
L5 ET	KCNT2	0	1.16968	0.922	0.551	0
L5 ET	RAB11FIP3	0	1.00368	0.92	0.55	0
L5 ET	LRRC8B	0	1.2431	0.939	0.562	0
L5 ET	NCOR2	0	1.33808	0.947	0.567	0
L5 ET	EFR3A	0	1.06136	0.931	0.558	0
L5 ET	TASP1	0	1.02468	0.911	0.549	0
L5 ET	ASIC2	0	2.00613	0.998	0.602	0
L5 ET	WNK2	0	1.14568	0.958	0.578	0
L5 ET	FAM189A1	0	2.02013	0.995	0.601	0
L5 ET	ULK4	0	1.06854	0.933	0.564	0
L5 ET	PRDM2	0	1.11034	0.943	0.571	0
L5 ET	EVL	0	1.025	0.928	0.562	0
L5 ET	DIP2A	0	1.01872	0.928	0.562	0
L5 ET	MIPOL1	0	1.03611	0.93	0.564	0
L5 ET	CBWD3	0	1.17685	0.925	0.561	0
L5 ET	ABHD2	0	1.05717	0.91	0.552	0
L5 ET	HSD17B4	0	1.40715	0.928	0.563	0
L5 ET	CCPG1	0	1.08271	0.955	0.58	0
L5 ET	LUC7L	0	1.06236	0.929	0.565	0
L5 ET	USP25	0	1.42652	0.946	0.576	0
L5 ET	NFIB	0	1.97569	0.99	0.603	0
L5 ET	MTMR7	0	1.00595	0.911	0.555	0
L5 ET	TUSC3	0	1.12269	0.948	0.578	0
L5 ET	PPHLN1	0	1.02132	0.915	0.558	0
L5 ET	ATR	0	1.12948	0.931	0.568	0
L5 ET	CBWD6	0	1.122	0.919	0.561	0
L5 ET	DCAF6	0	1.44706	0.963	0.588	0
L5 ET	ANO4	0	1.64149	0.984	0.601	0
L5 ET	PAK1	0	1.29769	0.959	0.586	0
L5 ET	SUGP2	0	1.03635	0.936	0.572	0
L5 ET	PIK3C3	0	1.14856	0.928	0.568	0
L5 ET	APBA2	0	1.85307	0.984	0.606	0
L5 ET	CLSTN1	0	1.03811	0.945	0.582	0
L5 ET	TBC1D32	0	1.20163	0.938	0.578	0
L5 ET	RCOR3	0	1.10357	0.921	0.568	0
L5 ET	CD47	0	1.00271	0.921	0.568	0
L5 ET	EXOC2	0	1.04019	0.89	0.549	0
L5 ET	IQSEC1	0	1.7218	0.977	0.603	0
L5 ET	SORL1	0	1.65901	0.983	0.607	0
L5 ET	EPB41L2	0	1.72867	0.981	0.606	0
L5 ET	SH3PXD2A	0	1.04462	0.944	0.584	0
L5 ET	LMBR1	0	1.06386	0.924	0.572	0
L5 ET	STK39	0	2.18787	0.987	0.611	0
L5 ET	PPIP5K2	0	1.39751	0.941	0.583	0
L5 ET	PATJ	0	1.12596	0.929	0.576	0
L5 ET	KCNB1	0	1.42655	0.969	0.601	0
L5 ET	MBOAT2	0	1.0383	0.928	0.576	0
L5 ET	KCNQ1OT1	0	1.2637	0.922	0.573	0
L5 ET	NUMB	0	1.27304	0.941	0.585	0
L5 ET	2023-09-11	0	1.102	0.957	0.596	0
L5 ET	TNR	0	1.12782	0.977	0.609	0
L5 ET	WDR17	0	1.26672	0.957	0.597	0
L5 ET	PLCL2	0	1.13843	0.952	0.594	0
L5 ET	ATXN7L1	0	1.01893	0.942	0.588	0
L5 ET	NLK	0	1.21493	0.953	0.595	0
L5 ET	DLGAP4	0	1.20758	0.957	0.598	0
L5 ET	MTR	0	1.09475	0.932	0.583	0
L5 ET	NDFIP1	0	1.04153	0.912	0.571	0
L5 ET	HYDIN	0	1.35359	0.963	0.603	0
L5 ET	SHC3	0	1.51961	0.973	0.61	0
L5 ET	MBNL2	0	1.35795	0.961	0.603	0
L5 ET	C11orf49	0	1.15273	0.945	0.593	0
L5 ET	ESYT2	0	1.26476	0.949	0.596	0
L5 ET	CBWD5	0	1.17396	0.932	0.586	0
L5 ET	ZNF407	0	1.18583	0.93	0.585	0
L5 ET	ATP2A2	0	1.00204	0.93	0.586	0
L5 ET	RGL1	0	1.59585	0.968	0.61	0
L5 ET	ANKRD30BL	0	1.28515	0.979	0.617	0
L5 ET	RNF150	0	1.31407	0.955	0.602	0
L5 ET	FAR1	0	1.11824	0.927	0.585	0
L5 ET	ROBO1	0	1.17108	0.931	0.589	0
L5 ET	PEAK1	0	1.30454	0.942	0.597	0
L5 ET	TENT2	0	1.19799	0.922	0.585	0
L5 ET	KIAA1468	0	1.00629	0.917	0.582	0
L5 ET	HTT	0	1.08641	0.939	0.596	0
L5 ET	TMEM108	0	1.46096	0.983	0.624	0
L5 ET	PAM	0	1.23551	0.971	0.617	0
L5 ET	LINC01184	0	1.1564	0.93	0.591	0
L5 ET	CHSY3	0	1.46946	0.994	0.633	0
L5 ET	SIK2	0	1.22099	0.943	0.601	0
L5 ET	ELMO1	0	1.51133	0.979	0.624	0
L5 ET	ATRN	0	1.13706	0.94	0.6	0
L5 ET	AL109659.1	0	1.34849	0.938	0.599	0
L5 ET	FLRT2	0	1.20042	0.974	0.622	0
L5 ET	SRSF5	0	1.08313	0.926	0.592	0
L5 ET	CNKSR2	0	1.40896	0.988	0.632	0
L5 ET	ICA1L	0	1.12079	0.958	0.614	0
L5 ET	DYNC2H1	0	1.31815	0.964	0.618	0
L5 ET	TMEM117	0	1.50664	0.964	0.619	0
L5 ET	ZNF385B	0	1.84669	0.996	0.64	0
L5 ET	CLEC16A	0	1.18187	0.939	0.604	0
L5 ET	ARFGEF2	0	1.1143	0.942	0.606	0
L5 ET	PACS1	0	1.03797	0.94	0.605	0
L5 ET	IQCJ-SCHIP1	0	1.64952	0.966	0.622	0
L5 ET	PPP2R2C	0	1.6289	0.986	0.635	0
L5 ET	GRAMD1B	0	1.34895	0.965	0.622	0
L5 ET	GRIA3	0	2.14142	0.997	0.644	0
L5 ET	MIR29B2CHG	0	1.04084	0.936	0.605	0
L5 ET	RALYL	0	1.39114	0.999	0.646	0
L5 ET	PSD3	0	1.85485	0.99	0.641	0
L5 ET	ECPAS	0	1.31603	0.957	0.62	0
L5 ET	SRRM3	0	1.07365	0.97	0.629	0
L5 ET	PEX5L	0	2.62015	0.999	0.648	0
L5 ET	CEP290	0	1.06286	0.934	0.606	0
L5 ET	KHDRBS3	0	1.74739	0.994	0.645	0
L5 ET	TARBP1	0	1.161	0.963	0.625	0
L5 ET	TFDP2	0	1.46651	0.966	0.627	0
L5 ET	KANSL1L	0	1.20023	0.935	0.607	0
L5 ET	GRM7	0	2.0653	0.995	0.646	0
L5 ET	EVI5	0	1.46486	0.971	0.631	0
L5 ET	ADGRL2	0	1.22521	0.949	0.617	0
L5 ET	MKL2	0	1.80953	0.992	0.645	0
L5 ET	CEP85L	0	1.28353	0.952	0.619	0
L5 ET	VPS8	0	1.28685	0.951	0.619	0
L5 ET	PDZD2	0	1.093	0.932	0.607	0
L5 ET	TLN2	0	1.31455	0.98	0.639	0
L5 ET	CHL1	0	1.95105	0.991	0.647	0
L5 ET	ESRRG	0	2.54771	0.993	0.649	0
L5 ET	NPIPB13	0	1.03428	0.939	0.614	0
L5 ET	CDKL5	0	1.25017	0.974	0.637	0
L5 ET	EML6	0	1.46243	0.987	0.646	0
L5 ET	INPP4A	0	1.29035	0.974	0.638	0
L5 ET	CACNA2D1	0	1.02235	0.983	0.645	0
L5 ET	GPI	0	1.1099	0.961	0.631	0
L5 ET	TIAM2	0	1.26613	0.97	0.637	0
L5 ET	GRID2	0	1.3753	0.979	0.643	0
L5 ET	FMN1	0	1.57517	0.99	0.651	0
L5 ET	PCDH7	0	1.29471	0.996	0.655	0
L5 ET	PPP1R9A	0	1.57592	0.979	0.644	0
L5 ET	RASA2	0	1.11274	0.944	0.621	0
L5 ET	NR3C2	0	1.20162	0.965	0.635	0
L5 ET	SCLT1	0	1.02719	0.939	0.618	0
L5 ET	PPM1E	0	1.2239	0.98	0.645	0
L5 ET	MYH10	0	1.41711	0.985	0.649	0
L5 ET	MKL1	0	1.11155	0.95	0.626	0
L5 ET	USP9Y	0	1.13368	0.883	0.582	0
L5 ET	ATP6V0A1	0	1.02885	0.954	0.629	0
L5 ET	EPB41L3	0	1.13033	0.969	0.639	0
L5 ET	NEDD4L	0	1.20846	0.976	0.645	0
L5 ET	MEG8	0	1.77322	0.986	0.652	0
L5 ET	PPM1L	0	1.20016	0.976	0.646	0
L5 ET	BBS9	0	1.34209	0.959	0.635	0
L5 ET	HSPA12A	0	1.47819	0.983	0.651	0
L5 ET	VPS53	0	1.28287	0.969	0.642	0
L5 ET	ATP9A	0	1.02169	0.969	0.642	0
L5 ET	MIAT	0	1.65899	0.99	0.656	0
L5 ET	ASCC3	0	1.35975	0.964	0.639	0
L5 ET	DNM1	0	1.06409	0.976	0.647	0
L5 ET	HECW1	0	1.48699	0.997	0.662	0
L5 ET	PREPL	0	1.00402	0.956	0.635	0
L5 ET	PCMTD1	0	1.06016	0.924	0.614	0
L5 ET	SLC23A2	0	1.02203	0.939	0.624	0
L5 ET	PTPRS	0	1.13057	0.971	0.647	0
L5 ET	SRRM4	0	1.05891	0.942	0.628	0
L5/6 NP	ROBO3	0	1.24659	0.63	0.026	0
L5/6 NP	GDNF-AS1	0	1.81531	0.799	0.038	0
L5/6 NP	FER1L6-AS2	0	1.20127	0.641	0.037	0
L5/6 NP	IFNG-AS1	0	3.21026	0.818	0.049	0
L5/6 NP	LINC01885	0	1.02341	0.515	0.032	0
L5/6 NP	NPSR1	0	2.31794	0.756	0.058	0
L5/6 NP	SLC9C1	0	1.68126	0.669	0.063	0
L5/6 NP	CD36	0	1.62523	0.596	0.063	0
L5/6 NP	ADAMTS12	0	1.26096	0.615	0.068	0
L5/6 NP	HTR2C	0	4.46935	0.975	0.108	0
L5/6 NP	AC105180.1	0	1.23313	0.577	0.073	0
L5/6 NP	TLL1	0	2.43784	0.942	0.127	0
L5/6 NP	LMNTD1	0	1.05119	0.431	0.059	0
L5/6 NP	NR4A3	0	1.11935	0.648	0.104	0
L5/6 NP	CRYM	0	1.80423	0.911	0.157	0
L5/6 NP	PCP4	0	1.1733	0.704	0.124	0
L5/6 NP	SAMD3	0	1.58052	0.752	0.134	0
L5/6 NP	FAM160A1	0	1.0198	0.597	0.107	0
L5/6 NP	ATP2C2	0	1.72455	0.851	0.154	0
L5/6 NP	TSHZ2	0	3.65255	0.996	0.182	0
L5/6 NP	SEMA5B	0	2.00486	0.9	0.166	0
L5/6 NP	ERG	0	1.15492	0.642	0.119	0
L5/6 NP	NXPH2	0	2.01736	0.879	0.164	0
L5/6 NP	SEMA3E	0	1.67384	0.906	0.171	0
L5/6 NP	PLPP3	0	1.24617	0.644	0.122	0
L5/6 NP	CPNE7	0	1.17151	0.695	0.135	0
L5/6 NP	AC024610.2	0	1.10796	0.726	0.142	0
L5/6 NP	AC114689.3	0	1.82376	0.585	0.116	0
L5/6 NP	AC099753.1	0	1.19674	0.389	0.08	0
L5/6 NP	FGFR1	0	1.70108	0.886	0.191	0
L5/6 NP	LRMP	0	1.00012	0.632	0.141	0
L5/6 NP	MIR3681HG	0	1.66881	0.684	0.154	0
L5/6 NP	AC092902.3	0	1.48517	0.851	0.193	0
L5/6 NP	LY86-AS1	0	1.49688	0.76	0.174	0
L5/6 NP	ITGA8	0	2.61873	0.947	0.225	0
L5/6 NP	GRM4	0	1.52893	0.827	0.198	0
L5/6 NP	GREM2	0	1.19349	0.718	0.174	0
L5/6 NP	ROR1	0	1.4686	0.705	0.171	0
L5/6 NP	CDH6	0	1.53473	0.833	0.203	0
L5/6 NP	PHLDB2	0	1.62947	0.82	0.2	0
L5/6 NP	PDE9A	0	1.40272	0.771	0.19	0
L5/6 NP	PDIA5	0	1.20013	0.725	0.18	0
L5/6 NP	PAPSS2	0	1.0066	0.59	0.148	0
L5/6 NP	GPRIN3	0	1.30814	0.791	0.201	0
L5/6 NP	AC127526.1	0	1.01836	0.701	0.181	0
L5/6 NP	MDM1	0	1.03835	0.592	0.153	0
L5/6 NP	SEL1L3	0	1.9762	0.931	0.245	0
L5/6 NP	LRRC1	0	1.11029	0.666	0.178	0
L5/6 NP	AC092422.1	0	1.20033	0.661	0.178	0
L5/6 NP	SPON1	0	1.395	0.7	0.189	0
L5/6 NP	FAT1	0	1.12313	0.718	0.194	0
L5/6 NP	C3orf70	0	1.01558	0.68	0.184	0
L5/6 NP	MMD2	0	1.16393	0.764	0.211	0
L5/6 NP	ETV1	0	1.77242	0.9	0.249	0
L5/6 NP	SGPP2	0	1.06399	0.73	0.202	0
L5/6 NP	LINC01811	0	1.4833	0.687	0.193	0
L5/6 NP	DIRAS2	0	1.59804	0.879	0.251	0
L5/6 NP	ADAM12	0	1.39257	0.745	0.214	0
L5/6 NP	MEIS2	0	1.64005	0.9	0.266	0
L5/6 NP	AL033504.1	0	1.75933	0.881	0.264	0
L5/6 NP	SAMD5	0	1.91579	0.931	0.282	0
L5/6 NP	SCPEP1	0	1.08532	0.762	0.233	0
L5/6 NP	GHR	0	2.14346	0.94	0.292	0
L5/6 NP	FOXP2	0	1.66889	0.975	0.307	0
L5/6 NP	SATB1	0	1.06956	0.786	0.248	0
L5/6 NP	RFC3	0	1.02789	0.641	0.205	0
L5/6 NP	GABRA3	0	1.25196	0.812	0.261	0
L5/6 NP	UST	0	1.74852	0.879	0.283	0
L5/6 NP	TSHZ3	0	1.46218	0.881	0.291	0
L5/6 NP	MPP7	0	1.80631	0.914	0.305	0
L5/6 NP	ARNTL2	0	1.07829	0.752	0.251	0
L5/6 NP	TRHDE	0	2.50665	0.978	0.328	0
L5/6 NP	AC025809.1	0	1.13255	0.815	0.274	0
L5/6 NP	PDGFC	0	1.15964	0.789	0.266	0
L5/6 NP	GALNT14	0	1.61516	0.918	0.317	0
L5/6 NP	USP6NL	0	1.11682	0.756	0.263	0
L5/6 NP	PALM2	0	1.04959	0.751	0.264	0
L5/6 NP	TLE4	0	2.23984	0.988	0.351	0
L5/6 NP	LINC02223	0	1.04373	0.686	0.245	0
L5/6 NP	GRM8	0	2.06421	0.986	0.354	0
L5/6 NP	COL11A1	0	1.43834	0.742	0.267	0
L5/6 NP	PWRN1	0	1.45711	0.908	0.332	0
L5/6 NP	COL12A1	0	2.01018	0.765	0.28	0
L5/6 NP	RARB	0	1.36533	0.791	0.296	0
L5/6 NP	STAT4	0	1.14231	0.798	0.318	0
L5/6 NP	BCL11B	0	1.01094	0.898	0.36	0
L5/6 NP	PCDH17	0	1.5203	0.913	0.367	0
L5/6 NP	STXBP6	0	1.08943	0.628	0.253	0
L5/6 NP	PELI2	0	1.11134	0.69	0.278	0
L5/6 NP	SORCS2	0	2.75361	0.991	0.402	0
L5/6 NP	LHFPL2	0	1.02413	0.744	0.302	0
L5/6 NP	SIDT1	0	1.19926	0.878	0.357	0
L5/6 NP	NCK2	0	1.24994	0.859	0.354	0
L5/6 NP	CPNE4	0	2.20466	0.993	0.414	0
L5/6 NP	DPY19L1	0	1.96659	0.956	0.401	0
L5/6 NP	ST6GAL2	0	1.1723	0.876	0.369	0
L5/6 NP	HLF	0	1.15572	0.828	0.355	0
L5/6 NP	CNTN6	0	1.25048	0.638	0.277	0
L5/6 NP	TSPOAP1	0	1.08962	0.805	0.35	0
L5/6 NP	EPB41	0	1.07688	0.897	0.395	0
L5/6 NP	ST3GAL6	0	1.19802	0.856	0.378	0
L5/6 NP	TOX	0	1.83763	0.987	0.436	0
L5/6 NP	HS3ST4	0	2.09682	0.999	0.445	0
L5/6 NP	BCL11A	0	1.20362	0.935	0.422	0
L5/6 NP	EPB41L4B	0	1.27172	0.905	0.409	0
L5/6 NP	PLPPR1	0	1.25935	0.755	0.342	0
L5/6 NP	ANKRD20A4	0	1.01151	0.828	0.376	0
L5/6 NP	SASH1	0	1.18015	0.861	0.391	0
L5/6 NP	AC090568.2	0	1.91357	0.961	0.437	0
L5/6 NP	KIAA1671	0	1.2935	0.916	0.419	0
L5/6 NP	LINC02008	5.21472e-126	1.08419	0.34	0.156	1.7145e-121
L5/6 NP	LHFPL3	0	1.43067	0.917	0.424	0
L5/6 NP	KCNIP1	0	1.23287	0.924	0.431	0
L5/6 NP	ASXL3	0	1.51149	0.932	0.448	0
L5/6 NP	OLFM3	0	2.17323	0.993	0.479	0
L5/6 NP	ANKRD20A2	0	1.03994	0.845	0.408	0
L5/6 NP	PRR16	0	2.0318	0.987	0.477	0
L5/6 NP	ALCAM	0	1.97457	0.98	0.475	0
L5/6 NP	NYAP2	0	1.34325	0.952	0.462	0
L5/6 NP	TRPM2	0	1.0423	0.88	0.429	0
L5/6 NP	NEK11	0	1.46383	0.923	0.45	0
L5/6 NP	TRMT9B	0	2.00806	0.988	0.486	0
L5/6 NP	CDH11	0	1.84195	0.966	0.477	0
L5/6 NP	NELL1	0	1.85933	0.977	0.483	0
L5/6 NP	ADAMTSL1	6.27533e-205	1.30788	0.545	0.271	2.0632e-200
L5/6 NP	BMPER	0	1.42818	0.966	0.484	0
L5/6 NP	TBC1D1	0	1.01165	0.86	0.432	0
L5/6 NP	CDH8	0	1.74816	0.911	0.458	0
L5/6 NP	GRM3	0	2.06055	0.98	0.495	0
L5/6 NP	NGLY1	0	1.10601	0.869	0.439	0
L5/6 NP	ANKRD20A1	0	1.10397	0.891	0.453	0
L5/6 NP	GAREM1	0	1.46579	0.922	0.469	0
L5/6 NP	FAM85B	0	1.61373	0.931	0.474	0
L5/6 NP	ELL2	0	1.00242	0.896	0.457	0
L5/6 NP	ELAVL4	0	1.13164	0.922	0.472	0
L5/6 NP	LUZP2	0	1.0262	0.9	0.463	0
L5/6 NP	KCNB2	0	2.04132	0.981	0.509	0
L5/6 NP	LRRN2	0	1.01848	0.879	0.458	0
L5/6 NP	BCL2	0	1.17134	0.871	0.455	0
L5/6 NP	PRB2	0	1.08876	0.848	0.443	0
L5/6 NP	LINC00937	0	1.62398	0.95	0.498	0
L5/6 NP	ITPR2	0	1.0073	0.808	0.425	0
L5/6 NP	GPC6	0	1.96334	0.832	0.438	0
L5/6 NP	GALNT1	0	1.11028	0.849	0.449	0
L5/6 NP	LDB2	0	1.59677	0.995	0.533	0
L5/6 NP	ARPP21	0	1.019	0.995	0.534	0
L5/6 NP	ST8SIA1	0	1.05383	0.929	0.499	0
L5/6 NP	KIAA0319	0	1.2508	0.942	0.506	0
L5/6 NP	KLHL3	0	1.05612	0.874	0.47	0
L5/6 NP	EPHA7	0	1.08133	0.915	0.495	0
L5/6 NP	RALGPS2	0	1.21012	0.899	0.487	0
L5/6 NP	FRAS1	0	1.12207	0.966	0.528	0
L5/6 NP	PTPN13	1.3229e-231	1.00791	0.669	0.366	4.34942e-227
L5/6 NP	PRICKLE1	0	1.25152	0.96	0.526	0
L5/6 NP	DCC	0	1.79996	0.872	0.479	0
L5/6 NP	FAM135B	0	1.26845	0.976	0.537	0
L5/6 NP	CLSTN2	0	1.44407	0.994	0.547	0
L5/6 NP	RPH3A	0	1.25559	0.947	0.522	0
L5/6 NP	CPE	0	1.03725	0.93	0.516	0
L5/6 NP	GALNT13	0	1.91886	0.985	0.551	0
L5/6 NP	CAMK4	0	1.32578	0.951	0.533	0
L5/6 NP	PTPRR	0	1.11136	0.954	0.535	0
L5/6 NP	KCNT2	0	1.70105	0.974	0.548	0
L5/6 NP	SLC35F3	0	1.70779	0.984	0.557	0
L5/6 NP	RANBP17	0	1.77578	0.959	0.543	0
L5/6 NP	PCDH11Y	0	1.47653	0.937	0.541	0
L5/6 NP	KCNJ6	0	1.30769	0.941	0.547	0
L5/6 NP	RNF144A	0	1.60872	0.969	0.566	0
L5/6 NP	ALOX12-AS1	0	1.00213	0.867	0.509	0
L5/6 NP	DLC1	0	1.26105	0.972	0.575	0
L5/6 NP	RUNX1T1	0	1.0538	0.947	0.561	0
L5/6 NP	CAP2	0	1.18443	0.959	0.574	0
L5/6 NP	DIP2A	0	1.336	0.937	0.562	0
L5/6 NP	ASIC2	0	2.67827	1	0.602	0
L5/6 NP	CWC27	0	1.31328	0.853	0.518	0
L5/6 NP	ZNF385D	0	2.18789	0.996	0.605	0
L5/6 NP	FAM171A1	0	1.06467	0.939	0.572	0
L5/6 NP	LINGO2	0	1.13091	0.994	0.608	0
L5/6 NP	ZNF704	0	1.39272	0.957	0.589	0
L5/6 NP	HS6ST3	0	1.60405	0.996	0.614	0
L5/6 NP	PAK5	0	1.45356	0.978	0.604	0
L5/6 NP	PLXNA4	0	1.47736	0.986	0.611	0
L5/6 NP	SMAP1	0	1.15975	0.931	0.578	0
L5/6 NP	CAMK2D	0	1.56428	0.971	0.605	0
L5/6 NP	PDE3B	0	1.60729	0.909	0.572	0
L5/6 NP	AC006148.1	0	1.09959	0.941	0.593	0
L5/6 NP	MGAT4C	0	1.34371	0.993	0.626	0
L5/6 NP	PTPRT	0	1.62642	0.957	0.607	0
L5/6 NP	BACH2	0	1.1399	0.935	0.596	0
L5/6 NP	CHSY3	0	1.30028	0.993	0.633	0
L5/6 NP	MAGI3	0	1.00388	0.943	0.602	0
L5/6 NP	ZNF385B	0	1.49372	0.997	0.64	0
L5/6 NP	SLC24A2	0	1.48099	0.997	0.642	0
L5/6 NP	FARP1	0	1.33022	0.968	0.627	0
L5/6 NP	SORL1	0	1.09741	0.94	0.609	0
L5/6 NP	TMEM232	0	1.14847	0.971	0.631	0
L5/6 NP	CDH13	6.99511e-225	1.1888	0.748	0.487	2.29985e-220
L5/6 NP	PPM1H	0	1.25074	0.933	0.608	0
L5/6 NP	PHKB	0	1.03959	0.916	0.599	0
L5/6 NP	EML6	0	1.91297	0.986	0.646	0
L5/6 NP	KCTD8	0	1.87909	0.781	0.513	0
L5/6 NP	PCDH7	0	1.13523	0.993	0.655	0
L5/6 NP	CDH18	0	1.95569	0.997	0.658	0
L5/6 NP	SH3RF3	0	1.791	0.986	0.651	0
L5/6 NP	PSD3	0	1.11012	0.972	0.642	0
L5/6 NP	MARK1	0	1.03908	0.957	0.634	0
L5/6 NP	GPC5	2.88533e-129	1.72092	0.619	0.412	9.48638e-125
L5/6 NP	SORBS2	0	1.11642	0.975	0.65	0
L6B	AC092131.1	0	1.57144	0.431	0.04	0
L6B	LINC01776	0	1.09103	0.555	0.059	0
L6B	AC022126.1	0	1.15944	0.379	0.042	0
L6B	ARSJ	0	1.67251	0.764	0.086	0
L6B	LINC02232	0	2.44373	0.921	0.115	0
L6B	MDFIC	0	1.92021	0.506	0.068	0
L6B	SEMA3D	0	1.1159	0.419	0.064	0
L6B	ADTRP	0	1.04711	0.59	0.096	0
L6B	FAM160A1	0	1.46416	0.616	0.106	0
L6B	DPP4	0	1.60666	0.795	0.138	0
L6B	MCTP2	0	1.47569	0.56	0.1	0
L6B	NPFFR2	0	1.03605	0.26	0.049	0
L6B	KCNK2	0	1.93102	0.778	0.152	0
L6B	HCRTR2	0	1.50564	0.715	0.141	0
L6B	ERG	0	1.43485	0.586	0.122	0
L6B	SEMA3C	0	1.25842	0.563	0.119	0
L6B	AP000943.3	0	1.3124	0.748	0.165	0
L6B	SEMA3E	0	1.73902	0.787	0.176	0
L6B	RBM20	0	1.02412	0.582	0.139	0
L6B	VCAN	0	1.30602	0.443	0.106	0
L6B	SULF1	0	1.34056	0.504	0.121	0
L6B	MRAP2	0	1.37	0.761	0.183	0
L6B	SEMA3A	0	2.19797	0.929	0.232	0
L6B	HPCAL1	0	1.07452	0.662	0.168	0
L6B	MIR222HG	0	1.29131	0.755	0.194	0
L6B	DCHS2	0	1.60309	0.832	0.214	0
L6B	ZBTB7C	0	1.57808	0.697	0.19	0
L6B	AL133346.1	0	1.33473	0.707	0.198	0
L6B	LINC01811	0	1.19989	0.686	0.193	0
L6B	SEC24D	0	1.26086	0.749	0.217	0
L6B	CCBE1	0	1.84021	0.693	0.202	0
L6B	DIRAS2	0	1.42074	0.864	0.252	0
L6B	RNF220	0	1.92625	0.735	0.215	0
L6B	COL19A1	0	2.18308	0.906	0.266	0
L6B	RXFP1	0	1.755	0.898	0.264	0
L6B	LINC02217	0	1.13347	0.671	0.198	0
L6B	LINC02223	0	1.59222	0.794	0.24	0
L6B	AC138305.1	3.28082e-295	1.10033	0.394	0.12	1.07867e-290
L6B	LMO3	0	1.6675	0.886	0.272	0
L6B	ANKRD33B	0	1.33036	0.852	0.266	0
L6B	MLIP	0	1.85351	0.947	0.306	0
L6B	MAOB	0	1.03228	0.729	0.238	0
L6B	ADAMTSL1	0	2.15804	0.792	0.26	0
L6B	GRIK3	0	1.72274	0.945	0.312	0
L6B	GDA	0	1.43181	0.903	0.301	0
L6B	SDK2	0	1.58127	0.802	0.269	0
L6B	SLC22A10	0	1.01033	0.578	0.195	0
L6B	AL391117.1	0	1.29368	0.483	0.164	0
L6B	CDH6	0	1.04149	0.619	0.212	0
L6B	PCSK5	0	2.57011	0.933	0.326	0
L6B	TLE4	0	2.43924	0.986	0.351	0
L6B	TSHZ3	0	1.19777	0.813	0.294	0
L6B	SATB2	0	1.83905	0.977	0.358	0
L6B	UST	0	1.16304	0.783	0.287	0
L6B	MSC-AS1	2.32334e-292	1.43687	0.462	0.17	7.63867e-288
L6B	ILDR2	0	1.42937	0.864	0.32	0
L6B	DACH1	0	1.2559	0.595	0.222	0
L6B	FRMD3	0	1.81123	0.925	0.346	0
L6B	NGEF	0	1.18814	0.852	0.319	0
L6B	KIAA1211L	0	1.13349	0.908	0.345	0
L6B	AMOTL1	0	1.01458	0.722	0.277	0
L6B	AC007563.2	0	1.63998	0.792	0.304	0
L6B	SPHKAP	0	1.1428	0.726	0.28	0
L6B	NREP	0	1.71885	0.78	0.301	0
L6B	RASGRP1	0	1.0168	0.762	0.299	0
L6B	SV2B	0	1.63281	0.981	0.387	0
L6B	SYNPO2	0	1.59231	0.884	0.35	0
L6B	SLIT3	0	1.51441	0.802	0.319	0
L6B	PDZRN4	0	2.31376	0.985	0.395	0
L6B	KIAA1147	0	1.05307	0.732	0.298	0
L6B	SCN3B	0	1.15331	0.8	0.327	0
L6B	PLCXD3	0	1.01641	0.688	0.282	0
L6B	PWRN1	0	1.02777	0.818	0.336	0
L6B	EPHA3	0	1.33118	0.794	0.328	0
L6B	KCNMB4	0	1.45532	0.88	0.364	0
L6B	GLIS1	0	1.09159	0.775	0.322	0
L6B	GLCE	0	1.40168	0.841	0.35	0
L6B	POU6F2	0	1.74193	0.881	0.367	0
L6B	KLHL5	0	1.06879	0.8	0.334	0
L6B	RYR3	0	2.03992	0.982	0.413	0
L6B	CDH9	0	1.74947	0.949	0.403	0
L6B	DIRC3	0	1.27455	0.859	0.37	0
L6B	STXBP5-AS1	0	1.55101	0.92	0.4	0
L6B	ZFHX3	0	2.77701	0.976	0.426	0
L6B	DNAH14	0	1.18586	0.862	0.377	0
L6B	HS3ST4	0	3.0584	1	0.445	0
L6B	LHFPL6	0	1.19848	0.815	0.363	0
L6B	NDFIP2	0	1.30348	0.903	0.404	0
L6B	FOXP2	0	1.60252	0.71	0.318	0
L6B	ACVR2A	0	1.3643	0.859	0.386	0
L6B	BCL11A	0	1.57609	0.938	0.422	0
L6B	DGKG	0	1.93223	0.966	0.437	0
L6B	MIR137HG	0	2.10568	0.976	0.444	0
L6B	RAP1GAP	0	1.18452	0.882	0.405	0
L6B	DPY19L1	0	1.28634	0.879	0.404	0
L6B	ETV1	1.84498e-244	1.00651	0.572	0.264	6.06591e-240
L6B	ARHGAP22	0	1.01785	0.754	0.349	0
L6B	PTPRB	0	1.09594	0.855	0.399	0
L6B	KIAA1671	0	1.20282	0.894	0.42	0
L6B	PDE1A	0	1.62111	0.985	0.468	0
L6B	BRINP3	0	1.5093	0.944	0.45	0
L6B	CDH10	0	2.33242	0.981	0.472	0
L6B	DPYD	0	1.95218	0.955	0.463	0
L6B	PRKG1	0	1.76084	0.947	0.46	0
L6B	DGKH	0	1.41724	0.893	0.436	0
L6B	THSD7B	5.53057e-238	1.41115	0.596	0.291	1.81834e-233
L6B	CEP126	0	1.52715	0.917	0.45	0
L6B	LINC01122	0	2.31766	0.985	0.484	0
L6B	LRMDA	0	2.03334	0.638	0.316	0
L6B	CDH11	0	1.88235	0.962	0.477	0
L6B	TBC1D1	0	1.35267	0.866	0.431	0
L6B	TENM1	0	1.20913	0.918	0.464	0
L6B	BRINP2	0	1.65599	0.945	0.478	0
L6B	UTRN	0	1.84558	0.927	0.469	0
L6B	PLXDC2	0	1.25204	0.938	0.477	0
L6B	BMPER	0	1.24152	0.952	0.485	0
L6B	ZFPM2	0	2.15318	0.984	0.507	0
L6B	ANKRD24	0	1.00648	0.729	0.377	0
L6B	PNPLA7	0	1.4915	0.906	0.47	0
L6B	ARHGAP20	0	1.06313	0.869	0.458	0
L6B	KCTD1	0	1.1473	0.894	0.473	0
L6B	PTCHD1-AS	0	1.1579	0.891	0.472	0
L6B	SLC1A2	0	1.22268	0.946	0.505	0
L6B	ARPP21	0	2.09684	1	0.534	0
L6B	CHN1	0	1.54931	0.986	0.532	0
L6B	PCDH11X	0	2.49784	0.996	0.539	0
L6B	STARD13	0	1.34499	0.914	0.495	0
L6B	UPP2	0	1.21234	0.86	0.466	0
L6B	FNBP1L	0	1.12122	0.855	0.464	0
L6B	NFIA	0	2.05184	0.966	0.527	0
L6B	KCNB2	0	1.30952	0.936	0.511	0
L6B	PCDH11Y	0	2.16515	0.986	0.539	0
L6B	PTPRR	0	1.8106	0.976	0.534	0
L6B	OSBPL10	0	1.1692	0.881	0.483	0
L6B	FRAS1	0	1.15327	0.963	0.528	0
L6B	PLXNA2	0	1.26907	0.929	0.513	0
L6B	EPHA7	0	1.1227	0.894	0.496	0
L6B	LMO7	0	1.16885	0.957	0.531	0
L6B	NRG1	0	1.44746	0.97	0.539	0
L6B	RGS6	0	1.32672	0.819	0.456	0
L6B	CLSTN2	0	1.14078	0.979	0.547	0
L6B	HIVEP1	0	1.05505	0.88	0.493	0
L6B	PTPRO	0	1.16106	0.887	0.498	0
L6B	WWC2	0	1.17458	0.86	0.483	0
L6B	SEZ6L	0	1.50577	0.965	0.542	0
L6B	NELL2	0	1.23985	0.983	0.553	0
L6B	GABBR1	0	1.10834	0.859	0.484	0
L6B	PRKAG2	0	1.54679	0.969	0.548	0
L6B	LRCH1	0	1.19355	0.898	0.509	0
L6B	AC011287.1	5.39117e-298	1.29466	0.761	0.432	1.77251e-293
L6B	GSE1	0	1.34228	0.904	0.515	0
L6B	OSBPL3	0	1.32349	0.955	0.546	0
L6B	SH3GL2	0	1.70244	0.984	0.564	0
L6B	DOK6	0	1.23882	0.908	0.523	0
L6B	ADD3	0	1.70317	0.939	0.541	0
L6B	BASP1	0	1.18475	0.943	0.544	0
L6B	PCDH15	5.30978e-251	1.30149	0.747	0.433	1.74575e-246
L6B	SMURF1	0	1.02449	0.85	0.494	0
L6B	NOS1AP	0	1.53879	0.952	0.554	0
L6B	EPHA5	0	1.71439	0.951	0.555	0
L6B	RAP1GAP2	0	1.33279	0.965	0.566	0
L6B	KCNJ6	0	1.04834	0.93	0.548	0
L6B	MAP3K4	0	1.13596	0.862	0.509	0
L6B	CALN1	0	1.28797	0.957	0.566	0
L6B	TENM3	0	1.13607	0.961	0.574	0
L6B	TMEFF2	0	1.38913	0.941	0.564	0
L6B	DLC1	0	1.94214	0.961	0.576	0
L6B	RAPGEF5	0	1.40414	0.977	0.588	0
L6B	DIP2A	0	1.26679	0.932	0.562	0
L6B	KIAA1217	0	2.90773	1	0.605	0
L6B	SLC12A2	0	1.01058	0.814	0.494	0
L6B	CACNA1E	0	1.53635	0.982	0.598	0
L6B	MMP16	0	1.56454	0.994	0.607	0
L6B	TRPM3	5.22989e-215	1.09753	0.74	0.453	1.71948e-210
L6B	CAMK2D	0	1.96183	0.985	0.604	0
L6B	MAN2A1	0	1.34899	0.949	0.582	0
L6B	SORCS3	0	1.63449	0.988	0.607	0
L6B	GUCY1A2	0	1.18322	0.961	0.591	0
L6B	PARP8	0	1.01585	0.907	0.558	0
L6B	LINGO2	0	1.5162	0.985	0.608	0
L6B	NFIB	0	1.04061	0.974	0.604	0
L6B	CDH2	0	1.4493	0.951	0.59	0
L6B	PAK1	0	1.13533	0.943	0.587	0
L6B	MBOAT2	0	1.0864	0.922	0.576	0
L6B	ANKRD30BL	0	1.1515	0.979	0.617	0
L6B	2023-09-11	0	1.18692	0.947	0.597	0
L6B	GAS7	0	1.69526	0.988	0.623	0
L6B	WDR17	0	1.25506	0.946	0.597	0
L6B	FAM189A1	0	1.06873	0.952	0.603	0
L6B	SGCZ	0	1.62658	0.957	0.607	0
L6B	MCTP1	0	1.89538	0.991	0.631	0
L6B	PAK5	0	1.24947	0.95	0.605	0
L6B	2023-03-01	0	2.50929	0.993	0.636	0
L6B	VPS41	0	1.02485	0.913	0.586	0
L6B	EFNA5	0	1.02629	0.969	0.624	0
L6B	TMEM108	0	1.4978	0.968	0.625	0
L6B	RALYL	0	1.53248	0.999	0.646	0
L6B	NR2F1-AS1	0	1.13052	0.946	0.614	0
L6B	PDE4B	0	1.40942	0.955	0.62	0
L6B	SLC24A2	0	1.4865	0.99	0.643	0
L6B	KHDRBS3	0	1.40631	0.989	0.645	0
L6B	TMEM232	0	1.45353	0.966	0.631	0
L6B	PITPNC1	0	1.1248	0.96	0.628	0
L6B	AK5	0	1.09752	0.972	0.639	0
L6B	AMPH	0	1.04609	0.946	0.623	0
L6B	PPP2R2C	0	1.05022	0.958	0.636	0
L6B	GRID2	0	1.33918	0.967	0.643	0
L6B	ARHGAP44	0	1.0861	0.961	0.64	0
L6B	GRIA3	0	1.23476	0.968	0.645	0
L6B	MKL2	0	1.16694	0.969	0.646	0
L6 CT	SYT6	0	1.56261	0.656	0.056	0
L6 CT	TPO	0	1.05949	0.482	0.076	0
L6 CT	SEMA3E	0	2.86519	0.974	0.168	0
L6 CT	SULF1	0	1.58888	0.55	0.119	0
L6 CT	SEMA5B	0	1.26436	0.772	0.171	0
L6 CT	NPTX1	0	1.02742	0.7	0.159	0
L6 CT	AC016598.1	0	1.05029	0.51	0.119	0
L6 CT	B4GALNT3	0	1.7127	0.858	0.201	0
L6 CT	NRP1	0	1.50625	0.806	0.192	0
L6 CT	SERPINE2	0	1.36611	0.552	0.132	0
L6 CT	TECTA	0	1.07652	0.572	0.14	0
L6 CT	AC067956.1	0	1.75941	0.882	0.216	0
L6 CT	LINC01378	0	1.60594	0.72	0.183	0
L6 CT	SEMA3A	0	1.92503	0.904	0.233	0
L6 CT	RBM20	0	1.30554	0.538	0.141	0
L6 CT	AC019211.1	0	1.83231	0.892	0.238	0
L6 CT	LINC02217	0	1.17956	0.719	0.196	0
L6 CT	ITGA11	0	1.10639	0.377	0.103	0
L6 CT	MEIS2	0	1.97012	0.906	0.266	0
L6 CT	ADAMTSL1	0	2.67012	0.843	0.258	0
L6 CT	SEC24D	0	1.24137	0.712	0.218	0
L6 CT	ANO3	0	1.2175	0.792	0.244	0
L6 CT	AL133346.1	0	1.27124	0.649	0.2	0
L6 CT	FOXP2	0	2.53204	0.981	0.306	0
L6 CT	SEMA5A	0	2.35675	0.845	0.266	0
L6 CT	COL24A1	0	1.59058	0.78	0.246	0
L6 CT	RXFP1	0	1.6979	0.843	0.267	0
L6 CT	DIRAS2	0	1.12401	0.788	0.255	0
L6 CT	MAOB	0	1.12421	0.728	0.238	0
L6 CT	CDH7	0	1.28232	0.637	0.209	0
L6 CT	RSPO2	0	1.38552	0.72	0.239	0
L6 CT	GRIK3	0	1.69665	0.935	0.312	0
L6 CT	SLIT3	0	1.87037	0.936	0.313	0
L6 CT	AQP4-AS1	0	1.10257	0.695	0.24	0
L6 CT	MLIP	0	1.41728	0.891	0.309	0
L6 CT	SYNJ2	0	1.33923	0.826	0.289	0
L6 CT	LINC01811	0	1.02938	0.563	0.199	0
L6 CT	TLE4	0	2.29094	0.977	0.352	0
L6 CT	HS3ST2	0	1.76535	0.765	0.281	0
L6 CT	KCNK2	1.01129e-265	1.09082	0.454	0.167	3.32492e-261
L6 CT	ATP8B1	0	1.04097	0.688	0.255	0
L6 CT	BAIAP2	0	1.07545	0.801	0.297	0
L6 CT	KIAA1211L	0	1.40465	0.927	0.344	0
L6 CT	NIPAL2	0	1.59134	0.862	0.321	0
L6 CT	CEMIP2	0	1.0862	0.706	0.264	0
L6 CT	NGEF	0	1.25984	0.853	0.319	0
L6 CT	GALNT9	0	1.24818	0.836	0.315	0
L6 CT	SYT7	0	1.32287	0.885	0.335	0
L6 CT	GDA	0	1.1016	0.799	0.306	0
L6 CT	KCNH5	0	1.4044	0.79	0.303	0
L6 CT	SYNPO2	0	1.56831	0.896	0.35	0
L6 CT	SV2B	0	1.92035	0.988	0.387	0
L6 CT	KCNK1	0	1.12685	0.803	0.316	0
L6 CT	GLIS1	0	1.13041	0.809	0.32	0
L6 CT	PDZRN4	0	2.14043	0.969	0.396	0
L6 CT	CADPS2	0	2.07549	0.966	0.395	0
L6 CT	AC120193.1	0	1.03443	0.745	0.305	0
L6 CT	RYR3	0	2.35965	0.987	0.413	0
L6 CT	MCC	0	1.49472	0.838	0.356	0
L6 CT	SNTB2	0	1.23466	0.794	0.339	0
L6 CT	TMEM163	0	1.02304	0.734	0.314	0
L6 CT	CNTNAP3	0	1.09633	0.878	0.383	0
L6 CT	ETV5	0	1.04685	0.725	0.32	0
L6 CT	HS3ST4	0	2.99663	1	0.445	0
L6 CT	IGSF21	0	1.23807	0.889	0.398	0
L6 CT	TRPM3	0	2.72519	0.983	0.442	0
L6 CT	ARHGAP22	0	1.13788	0.77	0.349	0
L6 CT	NDFIP2	0	1.30873	0.892	0.405	0
L6 CT	KCNMB4	0	1.10718	0.804	0.367	0
L6 CT	DGKG	0	1.69086	0.953	0.437	0
L6 CT	GNAL	0	1.11334	0.775	0.356	0
L6 CT	AC090568.2	0	1.91248	0.939	0.438	0
L6 CT	EPHB2	0	1.0332	0.783	0.366	0
L6 CT	DPY19L1	0	1.25568	0.866	0.405	0
L6 CT	CNTNAP3B	0	1.14662	0.923	0.434	0
L6 CT	LHFPL6	0	1.24948	0.776	0.365	0
L6 CT	PDE1A	0	2.15629	0.994	0.468	0
L6 CT	BCL11A	0	1.29233	0.896	0.424	0
L6 CT	CPNE8	0	1.19011	0.721	0.343	0
L6 CT	CDHR3	0	1.02202	0.806	0.384	0
L6 CT	KLHL2	0	1.17484	0.844	0.406	0
L6 CT	SNCA	0	1.19212	0.864	0.417	0
L6 CT	ST6GAL2	0	1.15131	0.772	0.373	0
L6 CT	TMEM178A	0	1.22262	0.876	0.425	0
L6 CT	OLFM3	0	1.87846	0.984	0.48	0
L6 CT	MIR137HG	0	1.2181	0.915	0.447	0
L6 CT	KIAA1671	0	1.07876	0.859	0.422	0
L6 CT	MIR646HG	8.43737e-241	1.40106	0.591	0.292	2.77404e-236
L6 CT	GRIK4	0	1.73901	0.931	0.461	0
L6 CT	LUZP2	0	1.33046	0.932	0.462	0
L6 CT	MYO1D	0	1.04757	0.859	0.426	0
L6 CT	UNC13B	0	1.2417	0.877	0.435	0
L6 CT	STXBP5-AS1	0	1.08513	0.808	0.405	0
L6 CT	LRFN2	0	1.1508	0.918	0.466	0
L6 CT	KCTD1	0	1.27962	0.927	0.471	0
L6 CT	LINC01122	0	1.46497	0.95	0.485	0
L6 CT	ZFHX3	0	1.10041	0.842	0.432	0
L6 CT	JAM3	0	1.12886	0.842	0.433	0
L6 CT	CDH11	0	1.30892	0.925	0.479	0
L6 CT	TENM1	0	1.15625	0.892	0.465	0
L6 CT	SSBP3	0	1.40066	0.914	0.477	0
L6 CT	BMPER	0	1.42131	0.931	0.486	0
L6 CT	ASAP2	0	1.15839	0.854	0.446	0
L6 CT	KCNT1	0	1.11308	0.886	0.464	0
L6 CT	CDH4	0	1.0732	0.836	0.439	0
L6 CT	CABP1	0	1.42194	0.953	0.501	0
L6 CT	STARD13	0	1.54874	0.939	0.494	0
L6 CT	ZFPM2	0	1.93537	0.965	0.508	0
L6 CT	CAMK2G	0	1.07923	0.862	0.454	0
L6 CT	DPYD	0	1.12872	0.883	0.466	0
L6 CT	TRMT9B	0	1.12672	0.919	0.489	0
L6 CT	ARPP21	0	1.56377	0.998	0.534	0
L6 CT	SLIT1	4.21897e-274	1.24682	0.681	0.365	1.38711e-269
L6 CT	TET3	0	1.0393	0.816	0.44	0
L6 CT	PTCHD1-AS	0	1.23487	0.876	0.473	0
L6 CT	PLCB4	0	1.46309	0.885	0.478	0
L6 CT	NRG1	0	1.72988	0.994	0.538	0
L6 CT	PPP1R16B	0	1.0326	0.889	0.483	0
L6 CT	LDB2	0	1.43588	0.977	0.533	0
L6 CT	CHN1	0	1.65009	0.973	0.533	0
L6 CT	ADCY1	0	1.42778	0.953	0.523	0
L6 CT	CLSTN2	0	2.06267	0.996	0.547	0
L6 CT	STIM1	0	1.02766	0.815	0.448	0
L6 CT	CPE	0	1.30688	0.935	0.516	0
L6 CT	PLXDC2	0	1.06033	0.868	0.48	0
L6 CT	NELL2	0	1.59455	0.989	0.552	0
L6 CT	TEAD1	0	1.42157	0.892	0.498	0
L6 CT	PCDH11X	0	1.39773	0.967	0.54	0
L6 CT	PRICKLE1	0	1.32851	0.939	0.527	0
L6 CT	PLCL1	0	1.46691	0.9	0.506	0
L6 CT	SMURF1	0	1.27584	0.876	0.493	0
L6 CT	NFIA	0	1.6079	0.934	0.528	0
L6 CT	HIVEP1	0	1.06263	0.872	0.493	0
L6 CT	TRAF3	0	1.02659	0.886	0.501	0
L6 CT	FZD3	0	1.15226	0.882	0.499	0
L6 CT	GRM3	0	1.13699	0.882	0.5	0
L6 CT	PCDH11Y	0	1.39717	0.954	0.541	0
L6 CT	LMO7	0	1.19095	0.937	0.532	0
L6 CT	PTPRR	0	1.43268	0.939	0.536	0
L6 CT	AC011287.1	6.1664e-301	1.65514	0.753	0.433	2.02739e-296
L6 CT	SH3GL2	0	1.6758	0.977	0.564	0
L6 CT	FAM153A	0	1.05779	0.869	0.502	0
L6 CT	FAM135B	0	1.20709	0.932	0.539	0
L6 CT	ZFYVE28	0	1.06881	0.917	0.531	0
L6 CT	ITPR1	0	1.266	0.935	0.542	0
L6 CT	NETO1	0	1.31575	0.932	0.543	0
L6 CT	PRKAG2	0	1.63896	0.943	0.55	0
L6 CT	SGSM1	0	1.11986	0.9	0.526	0
L6 CT	DLC1	0	2.11801	0.983	0.575	0
L6 CT	HOMER1	0	1.34641	0.94	0.551	0
L6 CT	RAP1GAP2	0	1.28789	0.962	0.566	0
L6 CT	NOS1AP	0	1.47019	0.943	0.555	0
L6 CT	PNPLA7	0	1.23469	0.807	0.475	0
L6 CT	DOK6	0	1.0197	0.89	0.524	0
L6 CT	PLXNA2	0	1.50328	0.873	0.516	0
L6 CT	CALN1	0	1.29216	0.951	0.566	0
L6 CT	EPHA5	0	1.11396	0.928	0.556	0
L6 CT	NIN	0	1.20738	0.958	0.574	0
L6 CT	BASP1	0	1.00573	0.911	0.546	0
L6 CT	MICAL2	0	1.02983	0.924	0.554	0
L6 CT	TMEFF2	0	1.61251	0.94	0.564	0
L6 CT	PCNT	0	1.3439	0.922	0.555	0
L6 CT	ASIC2	0	2.08297	0.998	0.602	0
L6 CT	KIAA1217	0	2.57058	1	0.605	0
L6 CT	DIP2A	0	1.17503	0.92	0.562	0
L6 CT	AC007388.1	0	1.05442	0.924	0.567	0
L6 CT	FAM153C	0	1.04709	0.875	0.539	0
L6 CT	MMP16	0	1.39012	0.983	0.607	0
L6 CT	CDH2	0	1.42177	0.955	0.59	0
L6 CT	SPARCL1	0	1.35279	0.955	0.592	0
L6 CT	NFIB	0	1.12165	0.974	0.604	0
L6 CT	GUCY1A2	0	1.36206	0.949	0.591	0
L6 CT	CACNA1E	0	1.10743	0.957	0.599	0
L6 CT	PDE4B	0	1.93836	0.983	0.618	0
L6 CT	TNPO1	0	1.01983	0.904	0.57	0
L6 CT	MBNL2	0	1.34636	0.955	0.603	0
L6 CT	EFR3A	0	1.01972	0.886	0.56	0
L6 CT	CHRM3	0	1.06407	0.961	0.608	0
L6 CT	PAK5	0	1.28929	0.956	0.605	0
L6 CT	EFNA5	0	1.57627	0.984	0.624	0
L6 CT	CAP2	0	1.00558	0.909	0.577	0
L6 CT	CLSTN1	0	1.02656	0.915	0.583	0
L6 CT	MCTP1	0	1.92057	0.99	0.631	0
L6 CT	MAN2A1	0	1.13107	0.915	0.584	0
L6 CT	SORT1	0	1.02631	0.877	0.56	0
L6 CT	GAS7	0	1.60075	0.974	0.624	0
L6 CT	RALYL	0	2.00671	1	0.646	0
L6 CT	PLCL2	0	1.18245	0.919	0.596	0
L6 CT	KHDRBS3	0	1.95889	0.993	0.645	0
L6 CT	NCALD	0	1.22834	0.918	0.597	0
L6 CT	CBWD5	0	1.02711	0.901	0.587	0
L6 CT	SORL1	0	1.05689	0.934	0.609	0
L6 CT	SLC24A2	0	1.71463	0.985	0.643	0
L6 CT	NUMB	0	1.12127	0.899	0.587	0
L6 CT	PEX5L	0	1.87184	0.992	0.648	0
L6 CT	ZNF385B	0	1.36395	0.98	0.641	0
L6 CT	PCDH7	0	1.77107	0.996	0.655	0
L6 CT	CAMK2D	0	1.1352	0.92	0.607	0
L6 CT	TMEM232	0	1.19891	0.956	0.631	0
L6 CT	PSME4	0	1.05806	0.844	0.558	0
L6 CT	GRIA3	0	1.1584	0.975	0.645	0
L6 CT	NR3C1	0	1.23913	0.94	0.623	0
L6 CT	HDAC4	0	1.49063	0.958	0.636	0
LAMP5 LHX6	SFRP1	0	1.02757	0.572	0.029	0
LAMP5 LHX6	LAMP5	0	1.39063	0.707	0.036	0
LAMP5 LHX6	CHRDL1	0	1.05525	0.574	0.049	0
LAMP5 LHX6	LINC01344	0	1.60518	0.696	0.062	0
LAMP5 LHX6	KIRREL1	0	1.83047	0.808	0.072	0
LAMP5 LHX6	PDGFD	0	3.0785	0.942	0.084	0
LAMP5 LHX6	ADGRG6	0	1.03728	0.554	0.055	0
LAMP5 LHX6	CA2	0	1.01757	0.494	0.054	0
LAMP5 LHX6	KIT	0	1.94787	0.874	0.103	0
LAMP5 LHX6	CTXND1	0	1.57366	0.729	0.095	0
LAMP5 LHX6	ANO1	0	1.11924	0.681	0.095	0
LAMP5 LHX6	PKP2	0	1.67039	0.816	0.115	0
LAMP5 LHX6	EYA4	0	3.11587	0.967	0.138	0
LAMP5 LHX6	AC137770.1	0	1.52809	0.6	0.087	0
LAMP5 LHX6	CA13	0	1.31355	0.673	0.1	0
LAMP5 LHX6	CA8	0	1.37001	0.774	0.124	0
LAMP5 LHX6	CA1	0	1.70116	0.751	0.122	0
LAMP5 LHX6	SV2C	0	1.94112	0.91	0.15	0
LAMP5 LHX6	FBN2	0	1.12326	0.483	0.083	0
LAMP5 LHX6	LINC00298	0	1.16708	0.594	0.106	0
LAMP5 LHX6	CA3	0	2.06465	0.825	0.152	0
LAMP5 LHX6	ARHGAP31	0	1.14518	0.627	0.127	0
LAMP5 LHX6	HCRTR2	0	1.21525	0.67	0.143	0
LAMP5 LHX6	TACR1	0	1.45427	0.798	0.183	0
LAMP5 LHX6	ATP11C	0	1.15795	0.693	0.159	0
LAMP5 LHX6	NOS1	0	1.2508	0.756	0.174	0
LAMP5 LHX6	COL4A2	0	1.66156	0.869	0.201	0
LAMP5 LHX6	NXPH2	0	1.2374	0.731	0.171	0
LAMP5 LHX6	COL4A1	0	1.09935	0.689	0.167	0
LAMP5 LHX6	EGFR	0	1.46902	0.879	0.222	0
LAMP5 LHX6	GAD2	0	2.5016	0.975	0.251	0
LAMP5 LHX6	ANKRD55	0	1.1909	0.76	0.198	0
LAMP5 LHX6	VAV3	0	1.76521	0.727	0.198	0
LAMP5 LHX6	GOLIM4	0	1.34649	0.804	0.226	0
LAMP5 LHX6	SPHKAP	0	1.85451	0.95	0.27	0
LAMP5 LHX6	LTBP1	0	1.83098	0.838	0.241	0
LAMP5 LHX6	ITGA8	0	1.17627	0.8	0.232	0
LAMP5 LHX6	NTNG1	0	2.43237	0.977	0.293	0
LAMP5 LHX6	TOX2	0	1.58579	0.895	0.272	0
LAMP5 LHX6	RERG	0	1.44389	0.845	0.258	0
LAMP5 LHX6	DLX6-AS1	0	1.39964	0.881	0.27	0
LAMP5 LHX6	NXPH1	0	2.24287	0.995	0.307	0
LAMP5 LHX6	COL25A1	0	2.07069	0.799	0.247	0
LAMP5 LHX6	FBXL7	0	2.82428	0.961	0.305	0
LAMP5 LHX6	PCBP3	0	1.14324	0.762	0.249	0
LAMP5 LHX6	KITLG	0	1.01959	0.69	0.228	0
LAMP5 LHX6	GRIN3A	0	1.83104	0.941	0.314	0
LAMP5 LHX6	KCNH5	0	1.42945	0.859	0.3	0
LAMP5 LHX6	PREX2	0	1.57629	0.823	0.289	0
LAMP5 LHX6	ST5	0	1.04141	0.697	0.246	0
LAMP5 LHX6	SLC6A1	0	1.99733	0.972	0.353	0
LAMP5 LHX6	SLC35F4	0	1.39372	0.834	0.309	0
LAMP5 LHX6	SLCO5A1	0	1.15685	0.756	0.285	0
LAMP5 LHX6	PRELID2	0	2.84368	0.898	0.344	0
LAMP5 LHX6	MYO16	0	2.19537	0.989	0.384	0
LAMP5 LHX6	UBASH3B	0	1.78391	0.94	0.365	0
LAMP5 LHX6	METAP1D	0	1.46702	0.878	0.342	0
LAMP5 LHX6	RAB3IP	0	1.8413	0.906	0.353	0
LAMP5 LHX6	NKAIN3	0	2.19426	0.915	0.362	0
LAMP5 LHX6	PIP5K1B	0	1.79264	0.932	0.369	0
LAMP5 LHX6	ALK	0	1.82279	0.974	0.39	0
LAMP5 LHX6	ZNF536	0	2.13488	0.991	0.399	0
LAMP5 LHX6	ADARB2	0	1.90707	0.966	0.395	0
LAMP5 LHX6	GRIK1	0	1.27569	0.938	0.388	0
LAMP5 LHX6	CDHR3	0	1.52337	0.915	0.379	0
LAMP5 LHX6	SLIT2	0	1.67098	0.957	0.404	0
LAMP5 LHX6	AC125613.1	0	1.25519	0.726	0.307	0
LAMP5 LHX6	FGF13	0	3.43774	0.997	0.432	0
LAMP5 LHX6	PARD3B	0	1.20505	0.687	0.298	0
LAMP5 LHX6	SLC27A6	0	1.06062	0.578	0.253	0
LAMP5 LHX6	SEMA6D	0	2.15658	0.982	0.432	0
LAMP5 LHX6	EEPD1	0	1.14411	0.857	0.379	0
LAMP5 LHX6	TOX	0	1.77156	0.981	0.437	0
LAMP5 LHX6	PTCHD4	0	2.29501	0.98	0.438	0
LAMP5 LHX6	UNC13C	0	1.94602	0.969	0.437	0
LAMP5 LHX6	KIRREL3	0	2.22579	0.992	0.459	0
LAMP5 LHX6	KCNIP1	0	1.16144	0.927	0.431	0
LAMP5 LHX6	DGKD	0	1.45352	0.916	0.427	0
LAMP5 LHX6	DOCK10	0	1.09968	0.925	0.432	0
LAMP5 LHX6	IGSF11	0	2.21567	0.957	0.454	0
LAMP5 LHX6	PTPRB	0	1.13993	0.833	0.4	0
LAMP5 LHX6	FAM110B	0	1.21856	0.891	0.434	0
LAMP5 LHX6	KIAA1211	0	1.71529	0.975	0.488	0
LAMP5 LHX6	C8orf34	0	1.41749	0.912	0.467	0
LAMP5 LHX6	NYAP2	0	1.29296	0.904	0.464	0
LAMP5 LHX6	FSTL5	0	1.76572	0.973	0.504	0
LAMP5 LHX6	DNER	0	1.46981	0.953	0.494	0
LAMP5 LHX6	GALNT18	0	1.16492	0.925	0.491	0
LAMP5 LHX6	SGK1	0	1.53744	0.942	0.501	0
LAMP5 LHX6	SCN1A	0	1.10217	0.901	0.486	0
LAMP5 LHX6	SDK1	0	1.34458	0.981	0.535	0
LAMP5 LHX6	RPH3A	0	1.13227	0.942	0.522	0
LAMP5 LHX6	PRKG1	3.24695e-295	1.00582	0.837	0.465	1.06753e-290
LAMP5 LHX6	RASGRF2	0	1.09639	0.932	0.527	0
LAMP5 LHX6	CDH13	0	1.40815	0.85	0.482	0
LAMP5 LHX6	MIR181A1HG	0	1.12189	0.876	0.5	0
LAMP5 LHX6	PDZRN3	0	1.05934	0.932	0.536	0
LAMP5 LHX6	PTPRO	0	1.21994	0.861	0.5	0
LAMP5 LHX6	RAB3C	0	1.11225	0.928	0.544	0
LAMP5 LHX6	KCNAB1	0	1.21897	0.972	0.577	0
LAMP5 LHX6	ERBB4	0	1.32787	1	0.604	0
LAMP5 LHX6	PTPRT	0	1.80656	0.999	0.605	0
LAMP5 LHX6	BTBD8	0	1.28261	0.923	0.559	0
LAMP5 LHX6	NFIB	0	1.45835	0.987	0.603	0
LAMP5 LHX6	SGCZ	0	2.32862	0.988	0.606	0
LAMP5 LHX6	PDZD2	0	1.32958	0.972	0.605	0
LAMP5 LHX6	UNC5D	0	2.49327	1	0.624	0
LAMP5 LHX6	PTPRM	0	1.15673	0.974	0.61	0
LAMP5 LHX6	KCNC2	0	1.73222	0.992	0.623	0
LAMP5 LHX6	MGAT4C	0	1.9102	0.994	0.626	0
LAMP5 LHX6	MTSS1	0	1.18263	0.93	0.594	0
LAMP5 LHX6	RNF150	0	1.03663	0.94	0.602	0
LAMP5 LHX6	TIAM1	0	1.36153	0.973	0.63	0
LAMP5 LHX6	CACNA2D1	0	1.92027	0.985	0.645	0
LAMP5 LHX6	RIMBP2	0	1.12223	0.966	0.644	0
LAMP5	LINC00298	0	1.52369	0.746	0.099	0
LAMP5	KIT	0	2.53436	0.779	0.107	0
LAMP5	SLC25A48	0	1.4024	0.734	0.125	0
LAMP5	SV2C	0	1.80975	0.866	0.152	0
LAMP5	EYA4	0	1.73902	0.795	0.146	0
LAMP5	AC137770.1	0	1.05847	0.495	0.091	0
LAMP5	BMP6	0	1.0435	0.534	0.1	0
LAMP5	CXCL14	0	1.60385	0.742	0.142	0
LAMP5	PKP2	0	1.37722	0.558	0.127	0
LAMP5	NXPH2	0	1.35268	0.733	0.171	0
LAMP5	RELN	0	3.28891	0.731	0.172	0
LAMP5	EGFR	0	1.97075	0.915	0.22	0
LAMP5	TRPC3	0	1.87746	0.747	0.18	0
LAMP5	LINC01630	0	1.08624	0.519	0.128	0
LAMP5	FAT1	0	1.36564	0.761	0.192	0
LAMP5	ATP11C	0	1.01451	0.63	0.161	0
LAMP5	GAD2	0	2.0082	0.946	0.252	0
LAMP5	DLX6-AS1	0	1.8605	0.943	0.267	0
LAMP5	ANKRD55	0	1.12776	0.706	0.2	0
LAMP5	TOX3	0	1.43439	0.753	0.214	0
LAMP5	FREM1	0	2.23728	0.93	0.276	0
LAMP5	NXPH1	0	1.54076	0.984	0.308	0
LAMP5	GOLIM4	0	1.22707	0.679	0.232	0
LAMP5	TOX2	0	1.05949	0.782	0.277	0
LAMP5	FBXL7	0	2.37106	0.87	0.309	0
LAMP5	GRIN3A	0	1.37708	0.879	0.316	0
LAMP5	GAD1	0	1.02725	0.805	0.291	0
LAMP5	ADAMTS9-AS2	0	1.16953	0.788	0.289	0
LAMP5	SLC6A1	0	2.00397	0.96	0.353	0
LAMP5	ADARB2	0	2.25018	1	0.393	0
LAMP5	MYO16	0	1.44686	0.965	0.385	0
LAMP5	ALK	0	1.59354	0.957	0.39	0
LAMP5	ZNF536	0	1.43253	0.973	0.4	0
LAMP5	GRIK1	0	1.47138	0.923	0.388	0
LAMP5	PIP5K1B	0	1.35989	0.851	0.372	0
LAMP5	DOCK10	0	1.90686	0.976	0.429	0
LAMP5	PRELID2	0	2.03703	0.788	0.349	0
LAMP5	FGF13	0	2.3689	0.968	0.433	0
LAMP5	RBMS3	0	1.02927	0.778	0.351	0
LAMP5	UBASH3B	0	1.24168	0.812	0.371	0
LAMP5	KCNIP1	0	1.34073	0.928	0.431	0
LAMP5	PTCHD4	0	1.90501	0.944	0.44	0
LAMP5	NYAP2	0	1.37167	0.918	0.463	0
LAMP5	CCDC85A	0	1.15897	0.943	0.488	0
LAMP5	FSTL5	0	1.3766	0.964	0.504	0
LAMP5	DNER	0	1.58145	0.941	0.494	0
LAMP5	CNTNAP4	0	1.55534	0.973	0.511	0
LAMP5	IGSF11	0	1.26208	0.859	0.458	0
LAMP5	DGKD	0	1.19506	0.8	0.432	0
LAMP5	GALNT18	0	1.02057	0.903	0.492	0
LAMP5	SGK1	0	1.15494	0.917	0.502	0
LAMP5	ZMAT4	0	1.03571	0.915	0.502	0
LAMP5	LUZP2	1.62596e-295	1.03012	0.841	0.466	5.34582e-291
LAMP5	RAB3C	0	1.51155	0.951	0.543	0
LAMP5	FRAS1	2.2473e-301	1.07089	0.912	0.53	7.38867e-297
LAMP5	KCNAB1	0	1.60388	0.974	0.576	0
LAMP5	ERBB4	0	1.18021	0.999	0.604	0
LAMP5	PID1	0	1.07019	0.897	0.543	0
LAMP5	SGCZ	0	1.36226	0.994	0.605	0
LAMP5	PTPRT	0	1.32293	0.984	0.606	0
LAMP5	PTPRM	0	1.64355	0.974	0.61	0
LAMP5	TMTC2	0	1.17543	0.86	0.539	0
LAMP5	ABI1	0	1.27704	0.872	0.551	0
LAMP5	MGAT4C	0	1.161	0.983	0.627	0
LAMP5	MTSS1	0	1.14628	0.927	0.594	0
LAMP5	UNC13C	6.86986e-235	1.65535	0.68	0.45	2.25867e-230
LAMP5	RIMBP2	0	1.22921	0.971	0.643	0
SNCG	CXCL14	0	2.11846	0.894	0.135	0
SNCG	PROX1	0	1.26859	0.699	0.108	0
SNCG	SLC25A48	0	1.27527	0.717	0.126	0
SNCG	AC016766.1	0	1.11141	0.428	0.084	0
SNCG	FAT4	0	1.13195	0.613	0.122	0
SNCG	CHRNA7	0	1.55588	0.833	0.208	0
SNCG	EGFR	0	1.53168	0.841	0.224	0
SNCG	COL21A1	0	1.38127	0.757	0.215	0
SNCG	CNR1	0	1.44629	0.93	0.283	0
SNCG	RELN	0	1.31527	0.568	0.179	0
SNCG	DLX6-AS1	0	1.19629	0.855	0.271	0
SNCG	BTBD11	0	1.07403	0.827	0.266	0
SNCG	THSD7B	0	2.68605	0.852	0.28	0
SNCG	L3MBTL4	0	1.31508	0.878	0.325	0
SNCG	AC068633.1	1.24404e-186	1.13534	0.325	0.121	4.09014e-182
SNCG	AC104151.1	0	1.15816	0.686	0.256	0
SNCG	ADARB2	0	1.89292	0.999	0.393	0
SNCG	PRELID2	0	1.62185	0.848	0.346	0
SNCG	SYNPR	0	1.07123	0.838	0.342	0
SNCG	ADAMTS9-AS2	0	1.37558	0.706	0.292	0
SNCG	GRIK1	0	1.03032	0.911	0.389	0
SNCG	PLPPR1	0	1.03046	0.794	0.341	0
SNCG	PLD5	0	1.46659	0.924	0.403	0
SNCG	RGS12	0	1.43923	0.969	0.428	0
SNCG	CDH9	0	1.36568	0.912	0.405	0
SNCG	DOCK10	0	1.36453	0.945	0.431	0
SNCG	THSD7A	0	1.10327	0.873	0.4	0
SNCG	MIR4300HG	1.5862e-218	1.09172	0.525	0.251	5.21511e-214
SNCG	AC233296.1	0	1.08264	0.789	0.38	0
SNCG	GALNTL6	0	1.17573	0.972	0.49	0
SNCG	C8orf34	0	1.27184	0.922	0.467	0
SNCG	AL589740.1	0	1.35213	0.824	0.42	0
SNCG	FSTL5	0	1.89096	0.984	0.503	0
SNCG	CNTNAP4	0	1.62451	0.943	0.512	0
SNCG	EPHA6	0	1.01666	0.929	0.509	0
SNCG	CDH4	1.29914e-275	1.17335	0.752	0.443	4.27133e-271
SNCG	ERBB4	0	1.17841	0.996	0.604	0
SNCG	SORCS1	5.40732e-303	1.3493	0.849	0.519	1.77782e-298
SNCG	SDK1	0	1.07651	0.87	0.54	0
SNCG	INPP4B	0	1.78401	0.953	0.635	0
VIP	VIP	0	1.37638	0.546	0.012	0
VIP	CALB2	0	1.01591	0.524	0.042	0
VIP	PROX1	0	1.38687	0.768	0.104	0
VIP	IQGAP2	0	1.03564	0.416	0.079	0
VIP	AC087564.1	0	1.03231	0.561	0.136	0
VIP	LAMA3	0	1.11133	0.573	0.14	0
VIP	DLX6-AS1	0	1.74411	0.934	0.267	0
VIP	EGFR	0	1.06754	0.776	0.226	0
VIP	ADAMTS6	0	1.13566	0.644	0.205	0
VIP	SYNPR	0	1.93821	0.957	0.336	0
VIP	L3MBTL4	0	1.49115	0.869	0.325	0
VIP	SLC24A3	0	1.80618	0.916	0.352	0
VIP	ADARB2	0	1.76451	0.999	0.393	0
VIP	ABI3BP	1.94059e-134	1.13729	0.276	0.109	6.38026e-130
VIP	FIGN	0	1.13581	0.741	0.301	0
VIP	THSD7A	0	1.76515	0.922	0.397	0
VIP	PLD5	0	1.40975	0.916	0.403	0
VIP	RGS12	0	1.33326	0.96	0.428	0
VIP	DACH2	3.40994e-168	1.1911	0.391	0.176	1.12112e-163
VIP	AC233296.1	0	1.28207	0.833	0.378	0
VIP	METAP1D	0	1.19374	0.76	0.347	0
VIP	GALNTL6	0	1.98207	0.996	0.489	0
VIP	LINC01322	0	1.02327	0.777	0.39	0
VIP	ZNF804A	0	1.03047	0.85	0.443	0
VIP	MIR4300HG	1.3609e-148	1.082	0.471	0.253	4.47437e-144
VIP	AL589740.1	7.89676e-256	1.36605	0.733	0.424	2.5963e-251
VIP	THSD7B	1.19245e-140	1.54431	0.506	0.295	3.92055e-136
VIP	GALNT13	0	1.35827	0.94	0.553	0
VIP	ROBO1	0	1.29479	0.978	0.586	0
VIP	ERBB4	0	1.69194	1	0.603	0
VIP	PTPRE	0	1.11334	0.914	0.559	0
VIP	SDK1	1.20803e-299	1.16322	0.866	0.54	3.97175e-295
VIP	GRM7	0	1.21332	0.978	0.646	0
PAX6	AC006305.1	0	1.10189	0.398	0.021	0
PAX6	AC009271.1	0	1.03811	0.386	0.023	0
PAX6	ABCB5	0	1.00476	0.518	0.049	0
PAX6	WIF1	0	1.44926	0.691	0.077	0
PAX6	LINC01162	0	1.12899	0.432	0.053	0
PAX6	CXCL14	0	2.2116	0.887	0.136	0
[truncated: 619 more rows]
