# Supplementary material for: Single-cell multiomic human brain atlas reveals regulatory drivers of cortical regionality
Source: Nat Commun. 2026 Feb 21;17:3051. doi: 10.1038/s41467-026-69368-2 (PMC13039890; doi:10.1038/s41467-026-69368-2)
Supplement: Supplementary file 16 — Source data [file 41467_2026_69368_MOESM16_ESM.zip › Source Data Final/FigS9c.xlsx]

## Sheet: S9c
	RC - Negative			RC - Positive
L5 ET	92		L5 ET	100
L4 IT	96		L4 IT	53
L5/6 NP	71		L5/6 NP	36
L2/3 IT	52		L2/3 IT	36
L6 CT	49		L6 CT	24
L6 IT Car3	30		L6 IT Car3	26
L5 IT	28		L5 IT	13
L6 IT	12		L6 IT	15
VIP	20		VIP	7
L6B	10		L6B	13
SST	14		SST	9
Chandelier	7		Chandelier	9
LAMP5 LHX6	7		LAMP5 LHX6	6
PAX6	8		PAX6	4
LAMP5	5		LAMP5	1
PVALB	0		PVALB	6
SNCG	1		SNCG	3
Micro	0		Micro	0
OPC	0		OPC	0
VLMC	0		VLMC	0
Oligo	0		Oligo	0
SST CHODL	0		SST CHODL	0
Astro	0		Astro	0
Endo	0		Endo	0
