# Supplementary material for: Single-cell multiomic human brain atlas reveals regulatory drivers of cortical regionality
Source: Nat Commun. 2026 Feb 21;17:3051. doi: 10.1038/s41467-026-69368-2 (PMC13039890; doi:10.1038/s41467-026-69368-2)
Supplement: Supplementary file 16 — Source data [file 41467_2026_69368_MOESM16_ESM.zip › Source Data Final/Fig4h.xlsx]

## Sheet: 4h
	Values are Pearson Expression Correlation
	L23IT	L4IT	L5IT	L6IT
GRIN2A	0.231973	0.568863	0.148209	-0.12381
GRIN2B	-0.63627	-0.66349	-0.66574	-0.58254
ATP2B2	0.61554	0.671101	0.505124	0.471138
ATP2B3	0.378067	0.632603	0.465075	0.255805
TRPC3	0.605951	0.613566	0.580568	0.654884
RYR2	0.342813	-0.55899	-0.26793	0.343236
ITPR2	0.166964	0.731456	0.424744	0.128467
PLCB1	0.631052	0.631475	0.330826	0.446742
PRKCA	0.156529	0.701137	-0.06586	0.188681
CAMK2A	0.309	0.544	-0.14	-0.14
CAMK2B	0.415	0.568	0.43	0.402
PPP3CA	0.493701	0.621745	0.509918	0.464934
PPP3CC	0.593682	0.728213	0.60581	0.53925
RCAN2	0.51429	0.700855	0.530084	0.398938
NFAT5	0.274137	0.735546	0.472408	0.375247
CACNA2D2	0.558146	0.618501	0.632321	0.667857
CATSPERB	0.2496	0.741468	0.211808	0.462677
