# Supplementary material for: Single-cell multiomic human brain atlas reveals regulatory drivers of cortical regionality
Source: Nat Commun. 2026 Feb 21;17:3051. doi: 10.1038/s41467-026-69368-2 (PMC13039890; doi:10.1038/s41467-026-69368-2)
Supplement: Supplementary file 16 — Source data [file 41467_2026_69368_MOESM16_ESM.zip › Source Data Final/Fig3c.xlsx]

## Sheet: L2_3_IT_200um_neighbors
CellType	Sampled_x	Sampled_y	Area	CellTypeCounts
L2/3 IT	3101.64	8977.56	FI	{'L2/3 IT': 15, 'Astro': 10, 'Oligo': 6, 'Micro/PVM': 5, 'OPC': 5, 'Chandelier': 2, 'LAMP5 LHX6': 1, 'L5/6 NP': 1, 'PVALB': 1, 'SNCG': 1}
L2/3 IT	5789.91	6416.33	FI	{'L2/3 IT': 14, 'Oligo': 4, 'Astro': 3, 'SNCG': 3, 'OPC': 2, 'Micro/PVM': 2, 'Chandelier': 2, 'Endo': 1, 'L6B': 1, 'SST': 1}
L2/3 IT	5985.31	12560.4	FI	{'L5 IT': 12, 'PVALB': 5, 'OPC': 4, 'Micro/PVM': 4, 'L4 IT': 4, 'Oligo': 4, 'L2/3 IT': 3, 'Astro': 3, 'SNCG': 2, 'VIP': 2, 'LAMP5 LHX6': 2, 'SST': 2, 'L5/6 NP': 1, 'L6 IT Car3': 1, 'LAMP5': 1, 'Chandelier': 1, 'L6 CT': 1, 'VLMC': 1, 'L6 IT': 1}
L2/3 IT	4179.15	8125.93	FI	{'L2/3 IT': 11, 'OPC': 8, 'Astro': 7, 'VIP': 6, 'Micro/PVM': 4, 'Oligo': 2, 'Endo': 1, 'SNCG': 1, 'L5/6 NP': 1, 'Chandelier': 1, 'L6 CT': 1, 'PVALB': 1, 'LAMP5 LHX6': 1}
L2/3 IT	5299.43	6367.68	FI	{'L2/3 IT': 13, 'Astro': 7, 'Micro/PVM': 5, 'VIP': 4, 'Oligo': 4, 'SNCG': 2, 'Chandelier': 2, 'OPC': 2, 'Endo': 1, 'L4 IT': 1, 'L6B': 1, 'PVALB': 1, 'PAX6': 1}
L2/3 IT	3139.58	17719.1	FI	{'Oligo': 28, 'L6 IT': 7, 'L6 CT': 4, 'Micro/PVM': 3, 'L2/3 IT': 3, 'L6 IT Car3': 3, 'L6B': 2, 'Astro': 2, 'VIP': 2, 'Endo': 1, 'LAMP5 LHX6': 1, 'OPC': 1}
L2/3 IT	5327.58	5091.11	FI	{'L2/3 IT': 19, 'Astro': 10, 'Micro/PVM': 6, 'SNCG': 6, 'VIP': 3, 'OPC': 2, 'PAX6': 2, 'LAMP5': 1, 'Oligo': 1, 'SST': 1, 'LAMP5 LHX6': 1, 'L4 IT': 1}
L2/3 IT	4018.87	5328.4	FI	{'L2/3 IT': 19, 'VIP': 8, 'Micro/PVM': 6, 'Astro': 5, 'PAX6': 4, 'OPC': 2, 'Oligo': 2, 'VLMC': 1, 'L6B': 1, 'SNCG': 1}
L2/3 IT	2236.63	5580.86	FI	{'L2/3 IT': 24, 'VIP': 9, 'Astro': 8, 'Micro/PVM': 3, 'SST': 2, 'SNCG': 2, 'VLMC': 2, 'OPC': 1, 'PVALB': 1}
L2/3 IT	3116.39	12253.5	FI	{'Astro': 13, 'Oligo': 13, 'L2/3 IT': 11, 'L4 IT': 10, 'L5 IT': 8, 'VIP': 6, 'Micro/PVM': 4, 'SST': 3, 'Chandelier': 3, 'PVALB': 3, 'L6 CT': 2, 'LAMP5 LHX6': 2, 'L6 IT Car3': 2, 'SST CHODL': 1, 'Endo': 1, 'L5/6 NP': 1, 'L6 IT': 1}
L2/3 IT	4644.13	6633.69	FI	{'L2/3 IT': 9, 'Astro': 8, 'Micro/PVM': 3, 'OPC': 3, 'VIP': 3, 'Oligo': 3, 'SNCG': 3, 'PVALB': 2, 'PAX6': 1, 'Endo': 1, 'L5 ET': 1}
L2/3 IT	5962.46	9370.36	FI	{'Micro/PVM': 6, 'L2/3 IT': 6, 'Oligo': 4, 'VIP': 3, 'Astro': 3, 'OPC': 2, 'Endo': 2, 'PVALB': 1, 'L5 IT': 1}
L2/3 IT	3480.27	22895	FI	{'Oligo': 123, 'Astro': 4, 'Micro/PVM': 4, 'OPC': 3, 'L6 IT': 1, 'L2/3 IT': 1, 'VIP': 1}
L2/3 IT	5102.01	15193.7	FI	{'Oligo': 22, 'L6 IT': 8, 'L5 IT': 7, 'Astro': 5, 'L6B': 5, 'L6 CT': 5, 'L5/6 NP': 4, 'Micro/PVM': 4, 'L6 IT Car3': 4, 'PVALB': 3, 'L2/3 IT': 3, 'OPC': 2, 'VLMC': 1, 'SST': 1, 'VIP': 1, 'L4 IT': 1}
L2/3 IT	2338.13	5361.88	FI	{'L2/3 IT': 25, 'Astro': 10, 'VIP': 9, 'Oligo': 2, 'Micro/PVM': 2, 'SST': 2, 'SNCG': 2, 'VLMC': 2, 'Endo': 1, 'PAX6': 1, 'OPC': 1}
L2/3 IT	2770.02	17657	FI	{'Oligo': 27, 'L6 CT': 7, 'L6 IT': 6, 'L6 IT Car3': 4, 'Astro': 3, 'Micro/PVM': 3, 'L2/3 IT': 3, 'VLMC': 2, 'Chandelier': 2, 'OPC': 2, 'LAMP5 LHX6': 1, 'VIP': 1, 'L6B': 1}
L2/3 IT	2282.25	14020.7	FI	{'Oligo': 15, 'L6 IT Car3': 4, 'Micro/PVM': 4, 'SST': 3, 'L6 IT': 3, 'L5 IT': 3, 'L6 CT': 3, 'VLMC': 3, 'L5/6 NP': 2, 'L2/3 IT': 2, 'Astro': 2, 'L5 ET': 2, 'Chandelier': 2, 'OPC': 1, 'SST CHODL': 1, 'VIP': 1, 'PVALB': 1}
L2/3 IT	5093.48	8086.39	FI	{'L2/3 IT': 15, 'Micro/PVM': 7, 'Oligo': 6, 'OPC': 6, 'Astro': 4, 'SST': 3, 'Endo': 2, 'PVALB': 2, 'L5/6 NP': 2, 'L6B': 1, 'LAMP5 LHX6': 1, 'Chandelier': 1}
L2/3 IT	4342.49	20588.6	FI	{'Oligo': 62, 'Micro/PVM': 3, 'L2/3 IT': 2, 'VIP': 2, 'Chandelier': 2, 'Astro': 1, 'L6 CT': 1}
L2/3 IT	2048.96	11719.4	FI	{'Astro': 7, 'L4 IT': 7, 'Oligo': 4, 'L2/3 IT': 4, 'VIP': 4, 'L5 IT': 3, 'Micro/PVM': 3, 'L5/6 NP': 3, 'VLMC': 2, 'Endo': 2, 'SST': 1, 'PVALB': 1, 'L6 CT': 1}
L2/3 IT	3227.25	6186.26	FI	{'L2/3 IT': 32, 'VIP': 4, 'Micro/PVM': 4, 'Astro': 3, 'L6 CT': 2, 'Chandelier': 2, 'Oligo': 2, 'OPC': 2, 'Endo': 1, 'L6 IT Car3': 1, 'LAMP5': 1, 'VLMC': 1}
L2/3 IT	5712.92	10842.3	FI	{'Oligo': 10, 'L2/3 IT': 8, 'L4 IT': 8, 'Astro': 4, 'L5 IT': 3, 'VIP': 3, 'PVALB': 3, 'Micro/PVM': 3, 'L5/6 NP': 1, 'L6B': 1, 'OPC': 1, 'Chandelier': 1, 'SST': 1, 'L6 IT Car3': 1, 'SNCG': 1}
L2/3 IT	4924.01	10863.1	FI	{'L4 IT': 11, 'Astro': 9, 'L2/3 IT': 8, 'Oligo': 6, 'Micro/PVM': 5, 'VIP': 5, 'L5 IT': 4, 'PVALB': 3, 'OPC': 2, 'Chandelier': 2, 'L5/6 NP': 2, 'LAMP5': 1, 'SNCG': 1, 'Endo': 1, 'VLMC': 1}
L2/3 IT	5619.85	6046.49	FI	{'L2/3 IT': 21, 'Micro/PVM': 4, 'Astro': 3, 'Oligo': 3, 'SNCG': 2, 'OPC': 2, 'VIP': 2, 'Chandelier': 2, 'SST': 1, 'Endo': 1, 'L4 IT': 1, 'L6B': 1}
L2/3 IT	3740.79	7285.54	FI	{'L2/3 IT': 18, 'VLMC': 5, 'Oligo': 4, 'Astro': 4, 'VIP': 2, 'OPC': 2, 'L6 IT': 1, 'Endo': 1, 'SNCG': 1, 'Micro/PVM': 1, 'PVALB': 1}
L2/3 IT	5525.72	11712.6	FI	{'L4 IT': 12, 'L2/3 IT': 9, 'Oligo': 8, 'PVALB': 6, 'Micro/PVM': 6, 'L5 IT': 5, 'OPC': 5, 'SST': 4, 'L5/6 NP': 4, 'VIP': 4, 'Astro': 4, 'SNCG': 2, 'LAMP5': 1, 'L6 IT': 1, 'LAMP5 LHX6': 1, 'VLMC': 1, 'L6 IT Car3': 1, 'SST CHODL': 1}
L2/3 IT	2194.66	10666.8	FI	{'Astro': 5, 'Oligo': 4, 'L2/3 IT': 3, 'OPC': 3, 'LAMP5': 1, 'L4 IT': 1, 'L5/6 NP': 1, 'VIP': 1, 'SST': 1, 'VLMC': 1}
L2/3 IT	3188.16	15856.5	FI	{'Oligo': 27, 'L6B': 9, 'L6 IT': 7, 'Astro': 6, 'L6 CT': 4, 'L6 IT Car3': 4, 'Micro/PVM': 4, 'OPC': 2, 'L5/6 NP': 2, 'Chandelier': 2, 'L2/3 IT': 2, 'VIP': 1, 'SST': 1, 'LAMP5 LHX6': 1}
L2/3 IT	3028.1	3447.5	FI	{'Astro': 7, 'Micro/PVM': 6, 'L2/3 IT': 4, 'Oligo': 3, 'OPC': 2, 'SNCG': 1}
L2/3 IT	4957.21	6699.28	FI	{'L2/3 IT': 14, 'Astro': 6, 'SNCG': 3, 'Micro/PVM': 3, 'OPC': 3, 'VIP': 3, 'Chandelier': 2, 'Oligo': 2, 'PVALB': 2, 'PAX6': 1, 'Endo': 1, 'SST': 1, 'L5 ET': 1}
L2/3 IT	2817.13	8151.4	FI	{'L2/3 IT': 11, 'Oligo': 9, 'Astro': 6, 'Micro/PVM': 4, 'OPC': 3, 'PVALB': 1, 'L6 IT Car3': 1, 'L5/6 NP': 1, 'SNCG': 1, 'Endo': 1, 'LAMP5 LHX6': 1, 'L4 IT': 1}
L2/3 IT	5715.38	5248.12	FI	{'L2/3 IT': 16, 'SNCG': 7, 'Astro': 6, 'Micro/PVM': 4, 'OPC': 2, 'SST': 1, 'VIP': 1}
L2/3 IT	3562.94	20756.9	FI	{'Oligo': 85, 'Micro/PVM': 3, 'Chandelier': 2, 'L2/3 IT': 2, 'OPC': 1, 'Astro': 1}
L2/3 IT	2183.59	5664.29	FI	{'L2/3 IT': 19, 'VIP': 9, 'Astro': 8, 'Micro/PVM': 3, 'SST': 2, 'SNCG': 2, 'VLMC': 2, 'PVALB': 1, 'Oligo': 1}
L2/3 IT	3443.17	6585.44	FI	{'L2/3 IT': 19, 'VLMC': 5, 'Oligo': 4, 'Micro/PVM': 4, 'Astro': 3, 'L6 CT': 2, 'OPC': 2, 'Endo': 1, 'L6 IT Car3': 1, 'Chandelier': 1, 'L6 IT': 1, 'VIP': 1, 'L6B': 1}
L2/3 IT	4350.7	5153.86	FI	{'L2/3 IT': 19, 'Micro/PVM': 7, 'PAX6': 5, 'VIP': 5, 'Astro': 5, 'OPC': 2, 'LAMP5 LHX6': 1, 'VLMC': 1}
L2/3 IT	3156.31	3509.39	FI	{'Astro': 9, 'Micro/PVM': 8, 'L2/3 IT': 4, 'Oligo': 3, 'VLMC': 1, 'SNCG': 1, 'OPC': 1}
L2/3 IT	2242.55	7117.08	FI	{'L2/3 IT': 8, 'Astro': 7, 'VIP': 5, 'Micro/PVM': 4, 'Oligo': 4, 'LAMP5 LHX6': 2, 'PVALB': 1, 'L5/6 NP': 1, 'L6B': 1, 'SST': 1, 'Endo': 1}
L2/3 IT	4652	6918.35	FI	{'L2/3 IT': 15, 'Astro': 7, 'VIP': 3, 'Oligo': 2, 'Endo': 2, 'Micro/PVM': 2, 'PVALB': 2, 'SNCG': 2, 'PAX6': 1, 'L5 ET': 1, 'OPC': 1}
L2/3 IT	4936.91	7059.51	FI	{'L2/3 IT': 15, 'Astro': 7, 'Oligo': 3, 'VIP': 3, 'Micro/PVM': 3, 'SST': 3, 'PVALB': 2, 'SNCG': 2, 'PAX6': 1, 'L5 ET': 1, 'OPC': 1, 'Endo': 1}
L2/3 IT	5504.34	9107.35	FI	{'Oligo': 10, 'L2/3 IT': 9, 'Micro/PVM': 7, 'Astro': 5, 'VIP': 4, 'OPC': 1, 'Endo': 1, 'PVALB': 1, 'L5/6 NP': 1, 'L6 IT': 1, 'Chandelier': 1, 'L6 IT Car3': 1, 'L5 IT': 1}
L2/3 IT	4702.89	5090.4	FI	{'L2/3 IT': 19, 'Astro': 8, 'Micro/PVM': 7, 'PAX6': 5, 'VIP': 4, 'SNCG': 3, 'OPC': 2, 'SST': 1, 'LAMP5 LHX6': 1}
L2/3 IT	3458.55	13259.8	FI	{'Oligo': 22, 'L5 IT': 11, 'L4 IT': 7, 'Astro': 6, 'SST': 5, 'L2/3 IT': 5, 'Micro/PVM': 5, 'OPC': 5, 'L6 IT': 4, 'LAMP5 LHX6': 3, 'L6 CT': 2, 'L5/6 NP': 2, 'L6 IT Car3': 2, 'VIP': 2, 'Chandelier': 1, 'SST CHODL': 1, 'L6B': 1, 'L5 ET': 1}
L2/3 IT	4010.96	12564.2	FI	{'Oligo': 23, 'L2/3 IT': 14, 'L5 IT': 13, 'VIP': 9, 'Micro/PVM': 9, 'L5/6 NP': 7, 'Astro': 7, 'L4 IT': 5, 'L6 IT': 4, 'L6 CT': 3, 'OPC': 3, 'SST': 2, 'LAMP5 LHX6': 2, 'PVALB': 2, 'L5 ET': 1, 'L6 IT Car3': 1, 'SST CHODL': 1, 'Chandelier': 1}
L2/3 IT	2910.57	21178.1	FI	{'Oligo': 92, 'Micro/PVM': 3, 'Astro': 2, 'OPC': 2, 'L2/3 IT': 1}
L2/3 IT	2498.89	6550.23	FI	{'L2/3 IT': 18, 'Astro': 8, 'Micro/PVM': 7, 'VIP': 3, 'Oligo': 3, 'PVALB': 2, 'L6B': 2, 'LAMP5 LHX6': 2, 'Chandelier': 1, 'OPC': 1, 'VLMC': 1, 'L5/6 NP': 1, 'SST': 1}
L2/3 IT	4194.7	5431.56	FI	{'L2/3 IT': 21, 'Micro/PVM': 8, 'VIP': 6, 'Astro': 5, 'PAX6': 3, 'OPC': 2, 'LAMP5 LHX6': 2, 'VLMC': 1, 'PVALB': 1, 'L6B': 1, 'SNCG': 1}
L2/3 IT	3686.89	2718.38	FI	{'Astro': 10, 'Micro/PVM': 3, 'L2/3 IT': 2, 'LAMP5': 1, 'OPC': 1, 'SNCG': 1, 'PAX6': 1}
L2/3 IT	4246.51	5180.01	FI	{'L2/3 IT': 19, 'Micro/PVM': 6, 'PAX6': 4, 'Astro': 4, 'VIP': 4, 'OPC': 2, 'LAMP5 LHX6': 1, 'Oligo': 1, 'VLMC': 1}
L2/3 IT	2670.87	8540.39	FI	{'L2/3 IT': 13, 'Astro': 11, 'Oligo': 8, 'Micro/PVM': 5, 'L5/6 NP': 3, 'OPC': 2, 'SNCG': 1, 'L4 IT': 1, 'LAMP5': 1}
L2/3 IT	4638.39	19305.7	FI	{'Oligo': 51, 'L6B': 4, 'VIP': 3, 'L6 CT': 3, 'OPC': 3, 'L6 IT': 3, 'L2/3 IT': 2, 'Endo': 2, 'Micro/PVM': 2, 'VLMC': 1, 'LAMP5 LHX6': 1, 'L6 IT Car3': 1, 'Astro': 1}
L2/3 IT	4965.48	10639.4	FI	{'L2/3 IT': 10, 'Astro': 9, 'L4 IT': 7, 'VIP': 6, 'Oligo': 5, 'PVALB': 4, 'Micro/PVM': 4, 'Chandelier': 3, 'L5 IT': 3, 'L5/6 NP': 2, 'OPC': 1, 'LAMP5': 1, 'SNCG': 1}
L2/3 IT	5668.7	11497.1	FI	{'L4 IT': 12, 'L2/3 IT': 10, 'Oligo': 7, 'PVALB': 5, 'Astro': 5, 'L5 IT': 4, 'SST': 3, 'L5/6 NP': 3, 'VIP': 3, 'Micro/PVM': 2, 'SNCG': 2, 'OPC': 2, 'Chandelier': 1, 'L6 IT Car3': 1, 'LAMP5 LHX6': 1, 'VLMC': 1}
L2/3 IT	3994.16	5970.81	FI	{'L2/3 IT': 15, 'VIP': 8, 'Micro/PVM': 6, 'Astro': 4, 'OPC': 2, 'Endo': 2, 'Oligo': 2, 'LAMP5 LHX6': 1, 'VLMC': 1, 'PVALB': 1, 'L6B': 1, 'SNCG': 1, 'L6 CT': 1, 'L6 IT Car3': 1, 'Chandelier': 1}
L2/3 IT	2979.64	16896.9	FI	{'Oligo': 16, 'L6 CT': 7, 'L6B': 6, 'Astro': 6, 'OPC': 5, 'Micro/PVM': 4, 'L6 IT Car3': 4, 'L6 IT': 4, 'Chandelier': 3, 'Endo': 2, 'L5/6 NP': 1, 'L2/3 IT': 1, 'VLMC': 1, 'LAMP5 LHX6': 1, 'VIP': 1}
L2/3 IT	4062.29	21661.5	FI	{'Oligo': 84, 'L2/3 IT': 3, 'OPC': 3, 'L6 CT': 2, 'Astro': 2, 'Micro/PVM': 2, 'VIP': 1, 'Chandelier': 1, 'L5/6 NP': 1, 'L5 ET': 1}
L2/3 IT	4053.75	2822.57	FI	{'Astro': 11, 'Micro/PVM': 3, 'LAMP5': 2, 'OPC': 2, 'L2/3 IT': 2, 'VLMC': 2, 'SNCG': 1, 'PAX6': 1, 'VIP': 1}
L2/3 IT	5844.42	10690.3	FI	{'Oligo': 8, 'L2/3 IT': 6, 'L4 IT': 5, 'Astro': 4, 'L5 IT': 3, 'Micro/PVM': 3, 'PVALB': 2, 'L5/6 NP': 1, 'VIP': 1, 'L6B': 1, 'OPC': 1, 'Chandelier': 1, 'SST': 1}
L2/3 IT	5559.54	7255.6	FI	{'L2/3 IT': 13, 'Micro/PVM': 6, 'SST': 5, 'Astro': 3, 'VIP': 3, 'Oligo': 2, 'PVALB': 2, 'Endo': 2, 'Chandelier': 1, 'SNCG': 1, 'L5 ET': 1}
L2/3 IT	5385.02	11670.3	FI	{'L4 IT': 18, 'L2/3 IT': 9, 'Oligo': 9, 'Micro/PVM': 6, 'L5 IT': 6, 'Astro': 5, 'OPC': 5, 'PVALB': 5, 'VIP': 5, 'L5/6 NP': 3, 'SST': 3, 'SNCG': 2, 'LAMP5 LHX6': 1, 'L6 IT Car3': 1, 'VLMC': 1, 'Endo': 1, 'L6 IT': 1, 'SST CHODL': 1}
L2/3 IT	3045.57	4637.03	FI	{'L2/3 IT': 11, 'Astro': 7, 'Oligo': 5, 'Micro/PVM': 4, 'OPC': 2, 'PAX6': 2, 'SNCG': 2, 'LAMP5': 1, 'Endo': 1}
L2/3 IT	4303.82	5234.62	FI	{'L2/3 IT': 19, 'Micro/PVM': 6, 'VIP': 5, 'Astro': 5, 'PAX6': 4, 'OPC': 2, 'LAMP5 LHX6': 1, 'VLMC': 1}
L2/3 IT	3048.95	8204.93	FI	{'L2/3 IT': 13, 'Oligo': 7, 'Micro/PVM': 6, 'Astro': 5, 'L5/6 NP': 2, 'OPC': 2, 'PVALB': 1, 'L6 IT Car3': 1, 'SNCG': 1, 'Endo': 1, 'LAMP5 LHX6': 1, 'L4 IT': 1}
L2/3 IT	4440.44	6325.71	FI	{'L2/3 IT': 11, 'Astro': 5, 'VIP': 4, 'Micro/PVM': 4, 'PVALB': 3, 'OPC': 3, 'SNCG': 3, 'Oligo': 2, 'PAX6': 1, 'LAMP5 LHX6': 1, 'Endo': 1, 'L6 CT': 1, 'L6 IT Car3': 1}
L2/3 IT	2695.44	4772.71	FI	{'L2/3 IT': 17, 'Astro': 10, 'VIP': 6, 'Micro/PVM': 4, 'Oligo': 3, 'PAX6': 2, 'SNCG': 2, 'OPC': 1, 'LAMP5': 1, 'Endo': 1, 'SST': 1}
L2/3 IT	2079.98	4504.3	FI	{'L2/3 IT': 8, 'Astro': 5, 'VIP': 4, 'Micro/PVM': 3, 'Oligo': 1, 'SNCG': 1, 'OPC': 1, 'PAX6': 1}
L2/3 IT	3823.74	21174.2	FI	{'Oligo': 77, 'L2/3 IT': 4, 'Chandelier': 2, 'Astro': 2, 'Micro/PVM': 2, 'VIP': 1, 'L6 CT': 1}
L2/3 IT	2949.4	7772.85	FI	{'L2/3 IT': 12, 'Oligo': 6, 'VIP': 4, 'Astro': 4, 'Micro/PVM': 3, 'VLMC': 1, 'LAMP5': 1, 'PVALB': 1, 'L6 IT Car3': 1, 'L5/6 NP': 1, 'SNCG': 1, 'Endo': 1, 'L4 IT': 1, 'OPC': 1}
L2/3 IT	2591.63	9216.67	FI	{'L2/3 IT': 16, 'Astro': 12, 'Micro/PVM': 5, 'Oligo': 4, 'OPC': 2, 'SNCG': 1, 'LAMP5 LHX6': 1, 'VIP': 1}
L2/3 IT	5113.29	7266.25	FI	{'L2/3 IT': 19, 'Astro': 6, 'SST': 4, 'Micro/PVM': 4, 'VIP': 3, 'OPC': 3, 'Oligo': 2, 'PVALB': 2, 'SNCG': 1, 'L5 ET': 1, 'Endo': 1}
L2/3 IT	2062.85	9249.45	FI	{'Astro': 9, 'Micro/PVM': 5, 'L2/3 IT': 4, 'Oligo': 1, 'LAMP5': 1, 'L5/6 NP': 1, 'OPC': 1}
L2/3 IT	3025.62	7800.26	FI	{'L2/3 IT': 12, 'Oligo': 7, 'VIP': 3, 'Micro/PVM': 3, 'Astro': 3, 'VLMC': 1, 'LAMP5': 1, 'PVALB': 1, 'L6 IT Car3': 1, 'L5/6 NP': 1, 'SNCG': 1, 'Endo': 1, 'L4 IT': 1, 'OPC': 1}
L2/3 IT	5532.8	19095.4	FI	{'Oligo': 43, 'L6 CT': 6, 'VIP': 5, 'Astro': 3, 'L2/3 IT': 3, 'OPC': 2, 'L6 IT Car3': 2, 'Micro/PVM': 2, 'L6B': 1, 'Endo': 1, 'VLMC': 1}
L2/3 IT	3637.04	17709.6	FI	{'Oligo': 25, 'L6 IT': 10, 'L6B': 7, 'Micro/PVM': 6, 'L6 IT Car3': 5, 'Astro': 4, 'L6 CT': 2, 'L2/3 IT': 2, 'Endo': 1, 'VIP': 1, 'LAMP5 LHX6': 1}
L2/3 IT	3163.08	7286.39	FI	{'L2/3 IT': 17, 'Oligo': 5, 'VIP': 5, 'VLMC': 2, 'Astro': 2, 'Micro/PVM': 2, 'OPC': 1, 'L6B': 1, 'LAMP5': 1, 'PVALB': 1, 'L6 IT Car3': 1}
L2/3 IT	5730.14	7388.32	FI	{'L2/3 IT': 9, 'SST': 4, 'Micro/PVM': 2, 'Astro': 2, 'Endo': 2, 'SNCG': 1, 'PVALB': 1, 'L5 ET': 1, 'VIP': 1, 'LAMP5 LHX6': 1, 'LAMP5': 1}
L2/3 IT	5599.63	20191.9	FI	{'Oligo': 44, 'L6 IT Car3': 3, 'L6 IT': 2, 'VIP': 2, 'OPC': 2, 'L6B': 1, 'L6 CT': 1, 'Astro': 1, 'PVALB': 1, 'L2/3 IT': 1, 'Micro/PVM': 1}
L2/3 IT	2492	6390.41	FI	{'L2/3 IT': 18, 'Micro/PVM': 7, 'VIP': 6, 'Astro': 6, 'Oligo': 3, 'VLMC': 2, 'PVALB': 2, 'SST': 2, 'LAMP5 LHX6': 2, 'Chandelier': 1, 'OPC': 1, 'SNCG': 1, 'L5/6 NP': 1, 'L6B': 1}
L2/3 IT	5526.05	5274.62	FI	{'L2/3 IT': 21, 'Astro': 8, 'SNCG': 7, 'Micro/PVM': 4, 'VIP': 3, 'OPC': 2, 'SST': 1, 'L4 IT': 1}
L2/3 IT	2693.19	4454.91	FI	{'L2/3 IT': 12, 'Micro/PVM': 6, 'Astro': 6, 'VIP': 4, 'OPC': 3, 'Oligo': 2, 'PAX6': 2, 'Endo': 1}
L2/3 IT	5341.6	10881.9	FI	{'L2/3 IT': 10, 'Oligo': 8, 'Astro': 8, 'L4 IT': 8, 'L5 IT': 6, 'VIP': 4, 'Micro/PVM': 4, 'PVALB': 2, 'OPC': 2, 'L5/6 NP': 1, 'L6B': 1, 'Chandelier': 1, 'SST': 1, 'SNCG': 1}
L2/3 IT	4428.74	4001.4	FI	{'Astro': 15, 'Micro/PVM': 6, 'Oligo': 3, 'LAMP5': 3, 'L2/3 IT': 2, 'VIP': 2, 'SNCG': 2, 'OPC': 1}
L2/3 IT	3819.44	7803.21	FI	{'L2/3 IT': 15, 'Astro': 7, 'VIP': 5, 'OPC': 4, 'Oligo': 3, 'Micro/PVM': 3, 'SNCG': 1, 'Chandelier': 1, 'L6 CT': 1, 'VLMC': 1, 'PVALB': 1, 'LAMP5 LHX6': 1}
L2/3 IT	3135.9	5937.3	FI	{'L2/3 IT': 29, 'VIP': 6, 'Micro/PVM': 4, 'Astro': 3, 'OPC': 3, 'SNCG': 2, 'Chandelier': 2, 'VLMC': 2, 'L6B': 1, 'Endo': 1, 'SST': 1, 'LAMP5': 1, 'L6 CT': 1, 'Oligo': 1}
L2/3 IT	5660.87	16559.4	FI	{'Oligo': 13, 'Astro': 6, 'L6 IT Car3': 5, 'L6 CT': 5, 'OPC': 4, 'L6 IT': 3, 'Chandelier': 2, 'L6B': 2, 'L2/3 IT': 2, 'Micro/PVM': 2, 'LAMP5 LHX6': 1, 'SST': 1, 'PAX6': 1, 'VIP': 1}
L2/3 IT	5383.59	15564.4	FI	{'Oligo': 16, 'L6B': 7, 'L6 IT': 6, 'Astro': 5, 'L6 CT': 5, 'Micro/PVM': 5, 'L6 IT Car3': 4, 'L2/3 IT': 3, 'PVALB': 2, 'L5 IT': 2, 'L5/6 NP': 2, 'SST': 2, 'VIP': 1, 'Chandelier': 1, 'OPC': 1, 'LAMP5 LHX6': 1}
L2/3 IT	2940.07	8785.85	FI	{'L2/3 IT': 16, 'Astro': 11, 'Micro/PVM': 7, 'Oligo': 6, 'OPC': 5, 'SNCG': 2, 'LAMP5 LHX6': 1, 'L5/6 NP': 1, 'PVALB': 1, 'Chandelier': 1}
L2/3 IT	3883.34	7349.02	FI	{'L2/3 IT': 17, 'Astro': 7, 'VLMC': 5, 'Oligo': 4, 'OPC': 3, 'VIP': 2, 'L6 IT': 1, 'Endo': 1, 'SNCG': 1, 'Micro/PVM': 1}
L2/3 IT	3204.61	5951.87	FI	{'L2/3 IT': 29, 'VIP': 6, 'Micro/PVM': 4, 'Astro': 3, 'OPC': 3, 'SNCG': 2, 'Chandelier': 2, 'L6B': 1, 'Endo': 1, 'L6 IT Car3': 1, 'LAMP5': 1, 'VLMC': 1, 'L6 CT': 1, 'Oligo': 1}
L2/3 IT	3015.81	10462.9	FI	{'L2/3 IT': 9, 'Oligo': 4, 'Astro': 4, 'SST': 3, 'VIP': 2, 'L6B': 1, 'PVALB': 1, 'OPC': 1, 'L6 IT Car3': 1, 'Micro/PVM': 1, 'LAMP5': 1, 'Endo': 1, 'L4 IT': 1, 'L5/6 NP': 1}
L2/3 IT	3545.07	5007.85	FI	{'L2/3 IT': 11, 'Astro': 6, 'Oligo': 5, 'VIP': 5, 'PAX6': 3, 'Micro/PVM': 3, 'SNCG': 3, 'OPC': 2, 'LAMP5': 1, 'L6B': 1, 'Endo': 1}
L2/3 IT	3262.06	6040.54	FI	{'L2/3 IT': 30, 'Micro/PVM': 4, 'VIP': 4, 'Astro': 3, 'OPC': 3, 'L6 CT': 2, 'Chandelier': 2, 'L6B': 1, 'SNCG': 1, 'Endo': 1, 'L6 IT Car3': 1, 'LAMP5': 1, 'VLMC': 1, 'Oligo': 1}
L2/3 IT	2779.28	9836.24	FI	{'L2/3 IT': 15, 'Astro': 6, 'Oligo': 4, 'Micro/PVM': 3, 'OPC': 2, 'SNCG': 1, 'SST': 1, 'L6B': 1, 'LAMP5 LHX6': 1, 'PVALB': 1, 'VIP': 1, 'LAMP5': 1}
L2/3 IT	4732.2	7242.81	FI	{'L2/3 IT': 18, 'Astro': 10, 'Oligo': 4, 'VIP': 4, 'Micro/PVM': 3, 'SNCG': 3, 'SST': 2, 'PVALB': 2, 'OPC': 2, 'L5 ET': 1, 'Endo': 1}
L2/3 IT	2303.78	11751.7	FI	{'Astro': 10, 'L4 IT': 9, 'Oligo': 5, 'Micro/PVM': 5, 'L2/3 IT': 5, 'L5 IT': 4, 'VIP': 4, 'SST': 3, 'L5/6 NP': 3, 'VLMC': 2, 'Endo': 2, 'L6 IT': 1, 'PVALB': 1, 'L6 CT': 1, 'SNCG': 1}
L2/3 IT	5415.92	8185.95	FI	{'L2/3 IT': 12, 'Micro/PVM': 8, 'Oligo': 8, 'OPC': 4, 'Astro': 3, 'LAMP5 LHX6': 2, 'SST': 2, 'PVALB': 2, 'LAMP5': 1, 'Endo': 1, 'L6B': 1, 'L5/6 NP': 1}
L2/3 IT	5749.44	5475.12	FI	{'L2/3 IT': 18, 'Astro': 5, 'SNCG': 4, 'Micro/PVM': 4, 'OPC': 2, 'SST': 1, 'VIP': 1, 'L4 IT': 1}
L2/3 IT	4259.31	7597.92	FI	{'L2/3 IT': 14, 'Astro': 8, 'OPC': 6, 'VIP': 4, 'Oligo': 3, 'Endo': 2, 'Micro/PVM': 2, 'L5 ET': 1, 'VLMC': 1, 'SNCG': 1, 'Chandelier': 1, 'L6 CT': 1}
L2/3 IT	5051.64	5133.71	FI	{'L2/3 IT': 19, 'Astro': 10, 'Micro/PVM': 7, 'SNCG': 4, 'VIP': 4, 'OPC': 3, 'PAX6': 3, 'SST': 1, 'LAMP5 LHX6': 1, 'L4 IT': 1}
L2/3 IT	3127.68	5794.64	FI	{'L2/3 IT': 29, 'VIP': 8, 'Micro/PVM': 4, 'Astro': 4, 'SNCG': 2, 'Oligo': 2, 'OPC': 2, 'L6B': 1, 'Endo': 1, 'SST': 1, 'LAMP5': 1, 'VLMC': 1, 'L6 CT': 1, 'Chandelier': 1}
L2/3 IT	12143	-10740	M1C	{'Oligo': 31, 'L2/3 IT': 5, 'L5 IT': 3, 'Micro/PVM': 2, 'L4 IT': 2, 'SST': 2, 'Chandelier': 2, 'L5/6 NP': 1, 'PVALB': 1, 'L6 IT Car3': 1}
L2/3 IT	12001	-14001	M1C	{'Oligo': 9, 'L2/3 IT': 5, 'Astro': 2, 'VIP': 2, 'Micro/PVM': 2, 'LAMP5': 1, 'SNCG': 1, 'OPC': 1}
L2/3 IT	14466	-15225	M1C	{'L2/3 IT': 44, 'Oligo': 12, 'VIP': 8, 'Astro': 5, 'OPC': 3, 'Micro/PVM': 3, 'L6 IT': 1, 'SNCG': 1}
L2/3 IT	15156	-10617	M1C	{'Oligo': 72, 'L2/3 IT': 9, 'L5 IT': 7, 'VIP': 6, 'L4 IT': 6, 'L5 ET': 5, 'Endo': 2, 'SST': 2, 'PVALB': 2, 'Micro/PVM': 1, 'LAMP5': 1, 'Chandelier': 1, 'Astro': 1, 'OPC': 1, 'SNCG': 1}
L2/3 IT	12757	-14448	M1C	{'L2/3 IT': 21, 'Oligo': 18, 'VIP': 5, 'Micro/PVM': 4, 'SNCG': 2, 'OPC': 2, 'LAMP5': 2, 'L6 IT Car3': 1, 'Endo': 1, 'Astro': 1}
L2/3 IT	12628	-8253	M1C	{'Oligo': 41, 'L6 IT': 6, 'L5 IT': 4, 'Astro': 3, 'L5/6 NP': 2, 'L6 IT Car3': 2, 'SST': 2, 'L6B': 2, 'L2/3 IT': 2, 'Micro/PVM': 1, 'L4 IT': 1, 'PVALB': 1, 'OPC': 1}
L2/3 IT	13869	-10774	M1C	{'Oligo': 64, 'L2/3 IT': 13, 'L4 IT': 5, 'L5 IT': 4, 'L5 ET': 4, 'VLMC': 2, 'LAMP5 LHX6': 2, 'PVALB': 2, 'Chandelier': 1, 'VIP': 1}
L2/3 IT	13475	-14289	M1C	{'L2/3 IT': 27, 'Oligo': 12, 'VIP': 4, 'OPC': 3, 'SNCG': 3, 'Astro': 2, 'Micro/PVM': 2, 'L6B': 1, 'VLMC': 1, 'L6 IT Car3': 1}
L2/3 IT	13777	-11878	M1C	{'Oligo': 39, 'L2/3 IT': 9, 'L4 IT': 3, 'VIP': 2, 'SST': 2, 'Astro': 2, 'LAMP5 LHX6': 2, 'L5 ET': 1, 'PVALB': 1, 'SNCG': 1, 'Micro/PVM': 1, 'Endo': 1, 'L5 IT': 1}
L2/3 IT	13612	-14609	M1C	{'L2/3 IT': 30, 'Oligo': 12, 'Micro/PVM': 5, 'SNCG': 4, 'OPC': 2, 'VIP': 2, 'Astro': 2, 'L6 IT Car3': 1}
L2/3 IT	15860	-14964	M1C	{'L2/3 IT': 22, 'Oligo': 10, 'Astro': 8, 'VIP': 3, 'PVALB': 2, 'SST': 1, 'Endo': 1, 'OPC': 1}
L2/3 IT	14833	-10321	M1C	{'Oligo': 82, 'L2/3 IT': 15, 'L5 IT': 11, 'L4 IT': 6, 'VIP': 3, 'SST': 3, 'L5 ET': 3, 'Micro/PVM': 2, 'Astro': 2, 'L6 IT': 1, 'VLMC': 1, 'LAMP5': 1, 'Chandelier': 1, 'PVALB': 1, 'SNCG': 1}
L2/3 IT	14684	-13043	M1C	{'L2/3 IT': 15, 'Oligo': 14, 'VIP': 6, 'OPC': 5, 'SNCG': 3, 'L5/6 NP': 2, 'Micro/PVM': 2, 'L4 IT': 2, 'PVALB': 1, 'Chandelier': 1, 'SST': 1, 'LAMP5 LHX6': 1}
L2/3 IT	14251	-15540	M1C	{'L2/3 IT': 28, 'Oligo': 7, 'Micro/PVM': 5, 'Astro': 4, 'VIP': 4, 'OPC': 2, 'L6 IT': 1, 'SNCG': 1}
L2/3 IT	14337	-11328	M1C	{'Oligo': 60, 'L2/3 IT': 11, 'LAMP5 LHX6': 4, 'PVALB': 4, 'L4 IT': 4, 'Chandelier': 2, 'L5 ET': 2, 'L5 IT': 2, 'SNCG': 2, 'OPC': 2, 'Endo': 1, 'VIP': 1, 'SST': 1, 'Micro/PVM': 1}
L2/3 IT	15008	-14931	M1C	{'L2/3 IT': 41, 'Oligo': 11, 'VIP': 6, 'Astro': 5, 'OPC': 3, 'L6 IT': 2, 'Chandelier': 1, 'SST': 1, 'PVALB': 1, 'Endo': 1, 'Micro/PVM': 1}
L2/3 IT	12905	-5943	M1C	{'Oligo': 42, 'L6 IT': 7, 'L6 IT Car3': 5, 'L6 CT': 3, 'L2/3 IT': 2, 'Astro': 2, 'L5 IT': 2, 'OPC': 2, 'L6B': 1, 'L5/6 NP': 1, 'Micro/PVM': 1, 'SST': 1, 'LAMP5 LHX6': 1}
L2/3 IT	13685	-14985	M1C	{'L2/3 IT': 32, 'Oligo': 16, 'Micro/PVM': 6, 'Astro': 3, 'VIP': 3, 'SNCG': 2, 'OPC': 1, 'L6 IT': 1}
L2/3 IT	15555	-15070	M1C	{'L2/3 IT': 31, 'Oligo': 10, 'Astro': 9, 'VIP': 6, 'PVALB': 2, 'Endo': 2, 'OPC': 2, 'SST': 1, 'L6 IT': 1}
L2/3 IT	15431	-11846	M1C	{'Oligo': 49, 'L2/3 IT': 20, 'VIP': 5, 'OPC': 4, 'LAMP5 LHX6': 3, 'L4 IT': 3, 'Micro/PVM': 2, 'L5 IT': 2, 'Chandelier': 1, 'PVALB': 1}
L2/3 IT	14051	-15332	M1C	{'L2/3 IT': 30, 'Oligo': 7, 'Micro/PVM': 5, 'VIP': 4, 'Astro': 3, 'L6 IT': 1, 'SNCG': 1, 'OPC': 1}
L2/3 IT	13302	-12111	M1C	{'Oligo': 31, 'L2/3 IT': 10, 'L4 IT': 2, 'VIP': 2, 'Astro': 1, 'SNCG': 1, 'Endo': 1, 'Chandelier': 1, 'L5 IT': 1, 'LAMP5 LHX6': 1, 'Micro/PVM': 1, 'OPC': 1}
L2/3 IT	12748	-12931	M1C	{'Oligo': 19, 'L2/3 IT': 12, 'Micro/PVM': 3, 'OPC': 3, 'L4 IT': 2, 'Chandelier': 1}
L2/3 IT	14808	-15671	M1C	{'L2/3 IT': 25, 'VIP': 5, 'OPC': 4, 'Astro': 3, 'Endo': 2, 'Oligo': 2, 'L6 IT': 1, 'Micro/PVM': 1}
L2/3 IT	15058	-11825	M1C	{'Oligo': 51, 'L2/3 IT': 16, 'VIP': 6, 'L4 IT': 4, 'Micro/PVM': 4, 'OPC': 4, 'Chandelier': 3, 'LAMP5 LHX6': 2, 'Endo': 1, 'L5 IT': 1, 'SNCG': 1, 'PVALB': 1, 'SST': 1}
L2/3 IT	12421	-15160	M1C	{'L2/3 IT': 18, 'Micro/PVM': 7, 'Oligo': 5, 'Astro': 4, 'LAMP5': 3, 'VIP': 3, 'OPC': 1, 'Endo': 1, 'SNCG': 1, 'Chandelier': 1, 'PAX6': 1}
L2/3 IT	13095	-13751	M1C	{'L2/3 IT': 18, 'Oligo': 12, 'Micro/PVM': 4, 'OPC': 2, 'VIP': 2, 'Astro': 2, 'SNCG': 2, 'PVALB': 1, 'LAMP5 LHX6': 1, 'LAMP5': 1, 'L6B': 1}
L2/3 IT	13657	-13800	M1C	{'L2/3 IT': 15, 'Oligo': 10, 'SNCG': 3, 'VIP': 2, 'Astro': 2, 'OPC': 2, 'PVALB': 1, 'Micro/PVM': 1, 'LAMP5 LHX6': 1, 'L6B': 1, 'VLMC': 1}
L2/3 IT	15271	-12890	M1C	{'L2/3 IT': 19, 'Oligo': 14, 'OPC': 6, 'VIP': 5, 'Chandelier': 2, 'LAMP5': 2, 'Endo': 2, 'SNCG': 2, 'L4 IT': 1, 'L5/6 NP': 1, 'PVALB': 1, 'SST': 1, 'Micro/PVM': 1}
L2/3 IT	12953	-11469	M1C	{'Oligo': 33, 'L2/3 IT': 6, 'L4 IT': 4, 'SNCG': 2, 'Micro/PVM': 2, 'PVALB': 1, 'VIP': 1, 'LAMP5': 1, 'L5 IT': 1, 'Chandelier': 1}
L2/3 IT	14571	-12553	M1C	{'Oligo': 23, 'L2/3 IT': 15, 'VIP': 5, 'OPC': 4, 'Micro/PVM': 3, 'L4 IT': 3, 'SST': 2, 'L5/6 NP': 2, 'Astro': 1, 'Chandelier': 1, 'LAMP5 LHX6': 1, 'SNCG': 1}
L2/3 IT	13880	-14505	M1C	{'L2/3 IT': 32, 'Oligo': 13, 'SNCG': 4, 'Micro/PVM': 4, 'OPC': 3, 'Astro': 2, 'VIP': 2, 'L6B': 1, 'VLMC': 1, 'L6 IT': 1}
L2/3 IT	14411	-13950	M1C	{'L2/3 IT': 21, 'Oligo': 11, 'VIP': 5, 'OPC': 3, 'Micro/PVM': 2, 'L6 IT': 2, 'L4 IT': 1, 'LAMP5 LHX6': 1, 'L6B': 1, 'VLMC': 1, 'Astro': 1, 'SNCG': 1, 'LAMP5': 1, 'Chandelier': 1}
L2/3 IT	12249	-15059	M1C	{'L2/3 IT': 15, 'Micro/PVM': 5, 'Oligo': 4, 'Astro': 4, 'LAMP5': 3, 'VIP': 2, 'OPC': 1, 'Endo': 1, 'SNCG': 1, 'Chandelier': 1, 'PAX6': 1}
L2/3 IT	13383	-14495	M1C	{'L2/3 IT': 30, 'Oligo': 14, 'Micro/PVM': 6, 'OPC': 3, 'VIP': 3, 'SNCG': 3, 'Astro': 2, 'L6 IT Car3': 1, 'Endo': 1}
L2/3 IT	12619	-14271	M1C	{'L2/3 IT': 19, 'Oligo': 16, 'VIP': 5, 'Micro/PVM': 5, 'Astro': 2, 'LAMP5': 2, 'SNCG': 2, 'OPC': 2, 'L6 IT Car3': 1, 'Endo': 1}
L2/3 IT	14090	-15016	M1C	{'L2/3 IT': 44, 'Oligo': 12, 'VIP': 5, 'Micro/PVM': 5, 'Astro': 4, 'SNCG': 2, 'L6 IT': 1, 'OPC': 1}
L2/3 IT	15617	-13780	M1C	{'L2/3 IT': 21, 'Oligo': 6, 'SNCG': 3, 'OPC': 2, 'PVALB': 2, 'SST': 2, 'Micro/PVM': 2, 'Astro': 2, 'Endo': 1, 'L4 IT': 1, 'VIP': 1}
L2/3 IT	14492	-14696	M1C	{'L2/3 IT': 39, 'Oligo': 11, 'VIP': 6, 'Astro': 3, 'OPC': 2, 'Micro/PVM': 2, 'L6 IT': 2, 'LAMP5': 1, 'SNCG': 1, 'Chandelier': 1}
L2/3 IT	14910	-13051	M1C	{'L2/3 IT': 19, 'Oligo': 15, 'VIP': 6, 'OPC': 6, 'SNCG': 3, 'L4 IT': 2, 'LAMP5': 1, 'L5/6 NP': 1, 'PVALB': 1, 'Chandelier': 1, 'SST': 1}
L2/3 IT	14851	-14170	M1C	{'L2/3 IT': 26, 'Oligo': 12, 'VIP': 5, 'L4 IT': 2, 'L6 IT': 2, 'Astro': 2, 'OPC': 2, 'LAMP5 LHX6': 1, 'SNCG': 1, 'LAMP5': 1, 'Micro/PVM': 1, 'Chandelier': 1}
L2/3 IT	14170	-15194	M1C	{'L2/3 IT': 38, 'Oligo': 10, 'VIP': 6, 'Micro/PVM': 5, 'Astro': 4, 'OPC': 2, 'L6 IT': 1, 'SNCG': 1}
L2/3 IT	14707	-13978	M1C	{'L2/3 IT': 24, 'Oligo': 10, 'VIP': 5, 'OPC': 2, 'Micro/PVM': 2, 'L4 IT': 2, 'L6 IT': 2, 'SST': 1, 'LAMP5 LHX6': 1, 'Astro': 1, 'SNCG': 1, 'LAMP5': 1, 'Chandelier': 1}
L2/3 IT	12705	-13493	M1C	{'L2/3 IT': 14, 'Oligo': 13, 'OPC': 3, 'Micro/PVM': 2, 'Astro': 2, 'VIP': 2, 'Chandelier': 1, 'L4 IT': 1, 'PVALB': 1, 'LAMP5 LHX6': 1, 'LAMP5': 1, 'SNCG': 1}
L2/3 IT	15138	-10258	M1C	{'Oligo': 63, 'L5 IT': 12, 'L2/3 IT': 11, 'VIP': 5, 'L4 IT': 5, 'SST': 4, 'L5 ET': 3, 'Micro/PVM': 2, 'L6 IT': 1, 'Endo': 1, 'LAMP5': 1, 'Astro': 1, 'PVALB': 1, 'OPC': 1}
L2/3 IT	14041	-9756	M1C	{'Oligo': 64, 'L5 IT': 8, 'L2/3 IT': 7, 'Micro/PVM': 5, 'L4 IT': 3, 'L5 ET': 2, 'OPC': 2, 'SST': 2, 'VLMC': 2, 'VIP': 1, 'L6 CT': 1, 'Chandelier': 1, 'LAMP5 LHX6': 1, 'Astro': 1}
L2/3 IT	13905	-9931	M1C	{'Oligo': 68, 'L2/3 IT': 9, 'L5 IT': 7, 'Micro/PVM': 5, 'L4 IT': 3, 'SST': 2, 'VLMC': 2, 'Chandelier': 1, 'VIP': 1, 'LAMP5 LHX6': 1, 'Astro': 1, 'OPC': 1, 'L6 IT': 1}
L2/3 IT	15987	-14024	M1C	{'L2/3 IT': 10, 'Astro': 3, 'SNCG': 2, 'Micro/PVM': 1, 'SST': 1, 'OPC': 1, 'Oligo': 1, 'PVALB': 1}
L2/3 IT	14675	-13791	M1C	{'L2/3 IT': 18, 'Oligo': 9, 'VIP': 6, 'OPC': 4, 'Micro/PVM': 2, 'L4 IT': 2, 'L6 IT': 2, 'SNCG': 1, 'Chandelier': 1, 'SST': 1, 'LAMP5 LHX6': 1, 'Astro': 1, 'LAMP5': 1}
L2/3 IT	13659	-14260	M1C	{'L2/3 IT': 22, 'Oligo': 11, 'Astro': 3, 'SNCG': 3, 'OPC': 2, 'Micro/PVM': 2, 'L6B': 1, 'VLMC': 1, 'L6 IT Car3': 1}
L2/3 IT	14703	-15085	M1C	{'L2/3 IT': 44, 'Oligo': 10, 'VIP': 7, 'Astro': 4, 'OPC': 3, 'L6 IT': 2, 'Chandelier': 1, 'PVALB': 1, 'Endo': 1, 'Micro/PVM': 1}
L2/3 IT	15378	-15178	M1C	{'L2/3 IT': 36, 'Astro': 10, 'Oligo': 9, 'VIP': 8, 'OPC': 4, 'Endo': 2, 'SST': 1, 'PVALB': 1, 'L6 IT': 1}
L2/3 IT	12925	-12479	M1C	{'Oligo': 24, 'L2/3 IT': 13, 'VIP': 2, 'OPC': 2, 'SNCG': 1, 'Endo': 1, 'Chandelier': 1, 'L5 IT': 1, 'Micro/PVM': 1, 'L4 IT': 1}
L2/3 IT	12247	-14785	M1C	{'L2/3 IT': 20, 'Oligo': 9, 'Micro/PVM': 6, 'VIP': 4, 'Astro': 2, 'LAMP5': 2, 'OPC': 1, 'Endo': 1, 'SNCG': 1, 'Chandelier': 1, 'PAX6': 1}
L2/3 IT	14630	-14316	M1C	{'L2/3 IT': 29, 'Oligo': 9, 'VIP': 5, 'Astro': 3, 'L6 IT': 2, 'OPC': 2, 'LAMP5 LHX6': 1, 'SNCG': 1, 'LAMP5': 1, 'Micro/PVM': 1, 'Chandelier': 1}
L2/3 IT	15094	-14446	M1C	{'L2/3 IT': 28, 'Oligo': 10, 'VIP': 5, 'Astro': 3, 'OPC': 2, 'PVALB': 2, 'SNCG': 1, 'LAMP5': 1, 'Micro/PVM': 1, 'L6 IT': 1, 'Chandelier': 1, 'SST': 1}
L2/3 IT	14282	-15497	M1C	{'L2/3 IT': 32, 'Oligo': 7, 'VIP': 5, 'Micro/PVM': 5, 'Astro': 4, 'OPC': 2, 'L6 IT': 1, 'SNCG': 1}
L2/3 IT	13810	-6867	M1C	{'Oligo': 36, 'Astro': 8, 'L6 CT': 8, 'L6 IT': 8, 'LAMP5 LHX6': 3, 'L6 IT Car3': 2, 'L2/3 IT': 2, 'SST': 2, 'VLMC': 1, 'Micro/PVM': 1, 'L5 IT': 1, 'PVALB': 1, 'L5/6 NP': 1}
L2/3 IT	13085	-12403	M1C	{'Oligo': 25, 'L2/3 IT': 13, 'L4 IT': 2, 'VIP': 2, 'OPC': 2, 'SNCG': 1, 'Endo': 1, 'Chandelier': 1, 'L5 IT': 1, 'LAMP5 LHX6': 1, 'Micro/PVM': 1}
L2/3 IT	15030	-11617	M1C	{'Oligo': 58, 'L2/3 IT': 16, 'VIP': 6, 'OPC': 4, 'PVALB': 3, 'L4 IT': 3, 'LAMP5 LHX6': 3, 'Micro/PVM': 3, 'Chandelier': 2, 'Endo': 1, 'L5 IT': 1, 'SNCG': 1}
L2/3 IT	12251	-11561	M1C	{'Oligo': 24, 'L2/3 IT': 6, 'L5 IT': 2, 'L6 IT Car3': 1, 'Chandelier': 1, 'L4 IT': 1, 'VIP': 1, 'Micro/PVM': 1, 'OPC': 1}
L2/3 IT	12484	-11906	M1C	{'Oligo': 29, 'L2/3 IT': 10, 'L5 IT': 2, 'L4 IT': 2, 'VIP': 2, 'Micro/PVM': 2, 'Chandelier': 1, 'OPC': 1}
L2/3 IT	14663	-9985	M1C	{'Oligo': 69, 'L2/3 IT': 13, 'L5 IT': 13, 'L5 ET': 3, 'Micro/PVM': 3, 'OPC': 2, 'SST': 2, 'VLMC': 2, 'L4 IT': 2, 'L6 CT': 1, 'VIP': 1, 'Astro': 1, 'LAMP5': 1, 'Chandelier': 1}
L2/3 IT	12820	-14600	M1C	{'L2/3 IT': 27, 'Oligo': 18, 'VIP': 6, 'Micro/PVM': 5, 'LAMP5': 3, 'OPC': 2, 'L6 IT Car3': 1, 'Endo': 1, 'Astro': 1, 'SNCG': 1}
L2/3 IT	15017	-13813	M1C	{'L2/3 IT': 22, 'Oligo': 8, 'VIP': 5, 'OPC': 4, 'SNCG': 3, 'Micro/PVM': 2, 'L4 IT': 2, 'L6 IT': 2, 'Astro': 2, 'L5/6 NP': 1, 'Chandelier': 1, 'SST': 1, 'LAMP5 LHX6': 1, 'LAMP5': 1}
L2/3 IT	14330	-15190	M1C	{'L2/3 IT': 41, 'Oligo': 10, 'VIP': 6, 'Micro/PVM': 6, 'Astro': 5, 'OPC': 3, 'L6 IT': 1, 'SNCG': 1}
L2/3 IT	15545	-9510	M1C	{'Oligo': 47, 'L2/3 IT': 6, 'L5 IT': 5, 'VIP': 5, 'Micro/PVM': 2, 'PVALB': 2, 'L6 IT': 2, 'L4 IT': 2, 'Astro': 1, 'Endo': 1, 'L5 ET': 1, 'SST': 1}
L2/3 IT	15487	-15541	M1C	{'L2/3 IT': 28, 'Astro': 9, 'Oligo': 8, 'VIP': 6, 'OPC': 4, 'Endo': 2, 'PVALB': 1, 'L6 IT': 1, 'Micro/PVM': 1, 'SNCG': 1}
L2/3 IT	15550	-12382	M1C	{'Oligo': 25, 'L2/3 IT': 16, 'VIP': 4, 'OPC': 3, 'LAMP5 LHX6': 2, 'L4 IT': 2, 'LAMP5': 2, 'PVALB': 1, 'Micro/PVM': 1, 'L5 IT': 1, 'Chandelier': 1, 'Endo': 1, 'SNCG': 1}
L2/3 IT	12617	-9294	M1C	{'Oligo': 51, 'L2/3 IT': 5, 'L5 IT': 4, 'SST': 4, 'L6 IT': 3, 'PVALB': 3, 'L6 CT': 3, 'L4 IT': 2, 'LAMP5 LHX6': 2, 'OPC': 1, 'L6 IT Car3': 1, 'L5 ET': 1, 'L6B': 1, 'SNCG': 1, 'Micro/PVM': 1, 'Astro': 1}
L2/3 IT	12243	-8799	M1C	{'Oligo': 37, 'L2/3 IT': 6, 'L6 IT': 4, 'L5 IT': 2, 'PVALB': 2, 'L4 IT': 2, 'L6 CT': 2, 'Micro/PVM': 1, 'L5/6 NP': 1, 'Astro': 1, 'L6B': 1, 'L6 IT Car3': 1, 'SST': 1, 'L5 ET': 1, 'SNCG': 1}
L2/3 IT	15613	-14787	M1C	{'L2/3 IT': 27, 'Oligo': 8, 'Astro': 7, 'VIP': 5, 'PVALB': 2, 'SST': 1, 'Endo': 1}
L2/3 IT	14536	-11628	M1C	{'Oligo': 57, 'L2/3 IT': 12, 'LAMP5 LHX6': 3, 'PVALB': 3, 'L4 IT': 3, 'OPC': 3, 'SNCG': 2, 'SST': 2, 'Micro/PVM': 2, 'Endo': 1, 'VIP': 1, 'L5 IT': 1, 'Chandelier': 1}
L2/3 IT	14707	-12805	M1C	{'Oligo': 19, 'L2/3 IT': 17, 'OPC': 6, 'VIP': 5, 'L4 IT': 3, 'Chandelier': 2, 'L5/6 NP': 2, 'SNCG': 2, 'Micro/PVM': 1}
L2/3 IT	13487	-10399	M1C	{'Oligo': 58, 'L2/3 IT': 9, 'L5 IT': 6, 'L4 IT': 5, 'SST': 2, 'Micro/PVM': 2, 'OPC': 2, 'PVALB': 2, 'LAMP5 LHX6': 1, 'VIP': 1, 'L6 IT': 1, 'VLMC': 1, 'L5 ET': 1}
L2/3 IT	12220	-9355	M1C	{'Oligo': 37, 'L2/3 IT': 5, 'L4 IT': 3, 'SST': 3, 'L5 IT': 2, 'L6 CT': 2, 'PVALB': 2, 'LAMP5 LHX6': 2, 'L6 IT Car3': 1, 'L5 ET': 1, 'SNCG': 1, 'Astro': 1, 'L6 IT': 1, 'VIP': 1, 'Micro/PVM': 1}
L2/3 IT	14510	-14864	M1C	{'L2/3 IT': 40, 'Oligo': 11, 'VIP': 9, 'Astro': 4, 'OPC': 3, 'Micro/PVM': 2, 'L6 IT': 2, 'LAMP5': 1, 'Chandelier': 1}
L2/3 IT	15280	-15452	M1C	{'L2/3 IT': 31, 'Astro': 9, 'VIP': 8, 'Oligo': 7, 'OPC': 4, 'Endo': 2, 'PVALB': 1, 'L6 IT': 1, 'Micro/PVM': 1}
L2/3 IT	15630	-15241	M1C	{'L2/3 IT': 28, 'Oligo': 10, 'Astro': 8, 'VIP': 6, 'Endo': 2, 'OPC': 2, 'SST': 1, 'PVALB': 1, 'L6 IT': 1}
L2/3 IT	15710	-11623	M1C	{'Oligo': 42, 'L2/3 IT': 12, 'OPC': 3, 'Micro/PVM': 2, 'L5 IT': 2, 'VIP': 2, 'LAMP5 LHX6': 2, 'Chandelier': 1, 'L4 IT': 1, 'PVALB': 1}
L2/3 IT	15235	-12077	M1C	{'Oligo': 41, 'L2/3 IT': 19, 'OPC': 5, 'VIP': 5, 'L4 IT': 4, 'LAMP5 LHX6': 3, 'PVALB': 1, 'Micro/PVM': 1, 'Chandelier': 1}
L2/3 IT	13106	-13063	M1C	{'Oligo': 15, 'L2/3 IT': 12, 'Micro/PVM': 3, 'OPC': 2, 'PVALB': 2, 'L4 IT': 1, 'LAMP5 LHX6': 1, 'VIP': 1}
L2/3 IT	13812	-14804	M1C	{'L2/3 IT': 38, 'Oligo': 13, 'SNCG': 4, 'Astro': 4, 'Micro/PVM': 4, 'VIP': 3, 'OPC': 1, 'L6 IT': 1}
L2/3 IT	15211	-12814	M1C	{'L2/3 IT': 19, 'Oligo': 14, 'OPC': 6, 'VIP': 5, 'L4 IT': 3, 'Chandelier': 2, 'LAMP5': 2, 'Endo': 2, 'SNCG': 2, 'L5/6 NP': 1, 'PVALB': 1, 'SST': 1}
L2/3 IT	14825	-14761	M1C	{'L2/3 IT': 32, 'Oligo': 12, 'VIP': 6, 'Astro': 4, 'OPC': 3, 'L6 IT': 2, 'LAMP5': 1, 'Micro/PVM': 1, 'Chandelier': 1, 'SST': 1, 'PVALB': 1, 'Endo': 1}
L2/3 IT	13247	-12288	M1C	{'Oligo': 31, 'L2/3 IT': 13, 'L4 IT': 2, 'VIP': 2, 'Astro': 1, 'SNCG': 1, 'Endo': 1, 'Chandelier': 1, 'L5 IT': 1, 'LAMP5 LHX6': 1, 'Micro/PVM': 1, 'OPC': 1}
L2/3 IT	15138	-9452	M1C	{'Oligo': 58, 'L5 IT': 11, 'L2/3 IT': 6, 'VIP': 5, 'Astro': 4, 'SST': 4, 'OPC': 2, 'Micro/PVM': 2, 'PVALB': 2, 'L5 ET': 2, 'L6 IT': 2, 'L6 IT Car3': 1, 'Chandelier': 1, 'Endo': 1, 'L6 CT': 1, 'L4 IT': 1}
L2/3 IT	14465	-15036	M1C	{'L2/3 IT': 42, 'Oligo': 10, 'VIP': 8, 'Micro/PVM': 4, 'Astro': 4, 'OPC': 3, 'L6 IT': 2, 'Chandelier': 1, 'SNCG': 1}
L2/3 IT	14759	-12195	M1C	{'Oligo': 30, 'L2/3 IT': 17, 'VIP': 4, 'OPC': 3, 'L4 IT': 3, 'Micro/PVM': 3, 'Chandelier': 2, 'LAMP5 LHX6': 2, 'SST': 2, 'SNCG': 1, 'Astro': 1, 'L5/6 NP': 1}
L2/3 IT	12367	-14967	M1C	{'L2/3 IT': 20, 'Micro/PVM': 7, 'Oligo': 5, 'VIP': 4, 'Astro': 3, 'LAMP5': 3, 'OPC': 1, 'Endo': 1, 'SNCG': 1, 'Chandelier': 1, 'PAX6': 1}
L2/3 IT	15753	-15139	M1C	{'L2/3 IT': 27, 'Oligo': 9, 'Astro': 8, 'VIP': 6, 'OPC': 2, 'SST': 1, 'PVALB': 1, 'Endo': 1, 'L6 IT': 1}
L2/3 IT	13114	-12890	M1C	{'Oligo': 18, 'L2/3 IT': 13, 'Micro/PVM': 3, 'OPC': 2, 'PVALB': 2, 'LAMP5 LHX6': 1}
L2/3 IT	15010	-15657	M1C	{'L2/3 IT': 25, 'VIP': 6, 'Oligo': 5, 'Astro': 5, 'OPC': 5, 'Endo': 2, 'L6 IT': 1, 'Micro/PVM': 1}
L2/3 IT	13076	-14518	M1C	{'L2/3 IT': 26, 'Oligo': 15, 'VIP': 4, 'Micro/PVM': 4, 'OPC': 2, 'SNCG': 2, 'Astro': 2, 'LAMP5': 2, 'L6 IT Car3': 1, 'Endo': 1}
L2/3 IT	13753	-11321	M1C	{'Oligo': 51, 'L2/3 IT': 9, 'L4 IT': 6, 'PVALB': 3, 'LAMP5 LHX6': 2, 'L5 ET': 2, 'VIP': 2, 'L5 IT': 1, 'SNCG': 1, 'LAMP5': 1, 'OPC': 1, 'Micro/PVM': 1, 'Astro': 1}
L2/3 IT	15466	-13358	M1C	{'L2/3 IT': 20, 'Oligo': 10, 'OPC': 4, 'SNCG': 4, 'LAMP5': 2, 'Endo': 2, 'VIP': 2, 'SST': 2, 'Micro/PVM': 2, 'L5/6 NP': 1, 'PVALB': 1, 'Chandelier': 1, 'L4 IT': 1, 'Astro': 1}
L2/3 IT	12155	-15009	M1C	{'L2/3 IT': 14, 'Micro/PVM': 5, 'Oligo': 4, 'Astro': 3, 'LAMP5': 2, 'VIP': 2, 'OPC': 1, 'Chandelier': 1, 'PAX6': 1}
L2/3 IT	12058	-10460	M1C	{'Oligo': 26, 'L2/3 IT': 5, 'SST': 3, 'Micro/PVM': 3, 'L5 IT': 3, 'L4 IT': 2, 'VIP': 2, 'L5/6 NP': 1, 'PVALB': 1, 'L6 IT Car3': 1, 'Chandelier': 1}
L2/3 IT	14173	-14374	M1C	{'L2/3 IT': 33, 'Oligo': 10, 'Astro': 3, 'OPC': 3, 'VIP': 2, 'SNCG': 2, 'Micro/PVM': 2, 'L6 IT': 2, 'L6B': 1, 'VLMC': 1, 'LAMP5': 1, 'Chandelier': 1}
L2/3 IT	12251	-13090	M1C	{'Oligo': 12, 'L2/3 IT': 6, 'OPC': 3, 'L4 IT': 2, 'Astro': 2, 'Chandelier': 1, 'Micro/PVM': 1}
L2/3 IT	20031	2594	S1C	{'L2/3 IT': 11, 'Astro': 6, 'LAMP5': 3, 'PAX6': 2, 'Micro/PVM': 2, 'Oligo': 1, 'OPC': 1, 'L6B': 1, 'VLMC': 1}
L2/3 IT	22997	6254	S1C	{'Oligo': 25, 'L2/3 IT': 22, 'PVALB': 9, 'L4 IT': 9, 'VIP': 6, 'Chandelier': 6, 'Micro/PVM': 5, 'SST': 4, 'L6 IT Car3': 3, 'L5 IT': 3, 'Astro': 2, 'L6B': 2, 'LAMP5 LHX6': 2, 'OPC': 1, 'L6 CT': 1, 'LAMP5': 1, 'Endo': 1}
L2/3 IT	22513	4532	S1C	{'L2/3 IT': 24, 'Astro': 11, 'OPC': 7, 'Oligo': 6, 'Micro/PVM': 5, 'VLMC': 4, 'SST': 3, 'SNCG': 3, 'VIP': 2, 'L6 CT': 1, 'PVALB': 1, 'L6 IT Car3': 1, 'Chandelier': 1}
L2/3 IT	22267	6891	S1C	{'Oligo': 23, 'Micro/PVM': 12, 'L2/3 IT': 11, 'PVALB': 11, 'L4 IT': 10, 'VIP': 7, 'L6 CT': 5, 'Astro': 5, 'OPC': 5, 'L6 IT': 4, 'L6 IT Car3': 3, 'LAMP5 LHX6': 3, 'LAMP5': 3, 'L5 IT': 3, 'L5/6 NP': 2, 'L6B': 1, 'SST': 1, 'VLMC': 1, 'Chandelier': 1}
L2/3 IT	21856	5256	S1C	{'L2/3 IT': 13, 'Oligo': 12, 'Astro': 7, 'Micro/PVM': 4, 'SNCG': 2, 'L4 IT': 2, 'VIP': 2, 'PVALB': 2, 'Chandelier': 2, 'VLMC': 1, 'L5/6 NP': 1, 'L5 IT': 1}
L2/3 IT	23698	7215	S1C	{'Oligo': 25, 'L4 IT': 7, 'L2/3 IT': 6, 'L5 IT': 6, 'Micro/PVM': 6, 'L6 CT': 4, 'SST': 4, 'L6 IT': 4, 'Chandelier': 3, 'PVALB': 2, 'L6B': 2, 'Astro': 2, 'L5/6 NP': 1, 'VIP': 1, 'L5 ET': 1, 'LAMP5 LHX6': 1, 'VLMC': 1, 'OPC': 1}
L2/3 IT	22812	6224	S1C	{'Oligo': 26, 'L2/3 IT': 24, 'PVALB': 11, 'L4 IT': 9, 'VIP': 6, 'Chandelier': 5, 'L6 IT Car3': 4, 'L5 IT': 4, 'Micro/PVM': 4, 'SST': 4, 'LAMP5': 3, 'Astro': 2, 'L6B': 2, 'L6 CT': 1, 'OPC': 1, 'L5/6 NP': 1, 'LAMP5 LHX6': 1}
L2/3 IT	20354	3861	S1C	{'L2/3 IT': 16, 'Astro': 6, 'Oligo': 4, 'OPC': 4, 'PVALB': 1, 'SST': 1, 'Chandelier': 1, 'LAMP5': 1, 'SNCG': 1}
L2/3 IT	21976	6170	S1C	{'Oligo': 32, 'L2/3 IT': 12, 'Micro/PVM': 8, 'PVALB': 6, 'L4 IT': 4, 'Chandelier': 4, 'OPC': 4, 'L6 CT': 3, 'SST': 3, 'L5/6 NP': 2, 'L6 IT Car3': 2, 'LAMP5 LHX6': 2, 'VIP': 2, 'L5 IT': 2, 'Astro': 2, 'L6B': 1, 'L6 IT': 1, 'VLMC': 1, 'LAMP5': 1}
L2/3 IT	23422	6090	S1C	{'Oligo': 21, 'L2/3 IT': 18, 'PVALB': 6, 'VIP': 6, 'Micro/PVM': 4, 'L4 IT': 4, 'SST': 3, 'Chandelier': 3, 'L6 IT Car3': 2, 'L5 IT': 2, 'Astro': 1, 'OPC': 1, 'L6 IT': 1, 'L5 ET': 1, 'LAMP5 LHX6': 1, 'L6B': 1}
L2/3 IT	22681	3613	S1C	{'L2/3 IT': 38, 'Astro': 10, 'Micro/PVM': 10, 'SNCG': 6, 'Oligo': 3, 'SST': 2, 'LAMP5': 2, 'VLMC': 2, 'L6B': 1, 'Endo': 1, 'L6 CT': 1}
L2/3 IT	20933	2852	S1C	{'Astro': 15, 'L2/3 IT': 12, 'Oligo': 6, 'PAX6': 3, 'OPC': 2, 'Micro/PVM': 2, 'LAMP5': 1, 'VLMC': 1, 'Chandelier': 1}
L2/3 IT	20847	6616	S1C	{'Oligo': 27, 'Micro/PVM': 11, 'L4 IT': 8, 'L2/3 IT': 8, 'Chandelier': 6, 'SST': 5, 'L6 IT': 5, 'PVALB': 4, 'L6 CT': 3, 'L5 IT': 3, 'VIP': 2, 'LAMP5 LHX6': 2, 'SNCG': 2, 'VLMC': 1, 'OPC': 1, 'L5/6 NP': 1}
L2/3 IT	23101	3031	S1C	{'L2/3 IT': 21, 'Astro': 17, 'Oligo': 7, 'Micro/PVM': 6, 'LAMP5': 5, 'OPC': 2, 'VLMC': 1, 'PAX6': 1, 'SST': 1, 'L6B': 1, 'L4 IT': 1, 'L6 IT Car3': 1, 'SNCG': 1}
L2/3 IT	20243	3140	S1C	{'L2/3 IT': 22, 'Astro': 7, 'Chandelier': 2, 'Micro/PVM': 2, 'OPC': 2, 'L6B': 1, 'LAMP5': 1, 'VLMC': 1, 'PAX6': 1, 'PVALB': 1, 'SST': 1, 'Oligo': 1}
L2/3 IT	20801	3323	S1C	{'L2/3 IT': 23, 'Astro': 12, 'Micro/PVM': 4, 'OPC': 3, 'Chandelier': 2, 'Oligo': 2, 'VLMC': 1, 'PAX6': 1}
L2/3 IT	20427	3481	S1C	{'L2/3 IT': 18, 'Astro': 7, 'OPC': 5, 'Chandelier': 2, 'Micro/PVM': 2, 'Oligo': 2, 'VLMC': 1, 'PAX6': 1, 'PVALB': 1, 'SST': 1, 'LAMP5': 1, 'SNCG': 1}
L2/3 IT	23861	6149	S1C	{'Oligo': 17, 'L2/3 IT': 6, 'PVALB': 4, 'VIP': 4, 'L6 IT Car3': 2, 'Micro/PVM': 2, 'SST': 2, 'L4 IT': 2, 'Chandelier': 2, 'LAMP5 LHX6': 2, 'L5 IT': 2, 'Astro': 1, 'OPC': 1, 'L6 IT': 1, 'L5 ET': 1}
L2/3 IT	22449	4172	S1C	{'L2/3 IT': 30, 'Astro': 11, 'SNCG': 5, 'Oligo': 5, 'VLMC': 4, 'OPC': 4, 'Micro/PVM': 3, 'LAMP5': 1, 'L6 CT': 1, 'LAMP5 LHX6': 1, 'SST': 1, 'PVALB': 1, 'VIP': 1, 'L6 IT Car3': 1, 'Chandelier': 1}
L2/3 IT	22402	5838	S1C	{'L2/3 IT': 20, 'Oligo': 20, 'Micro/PVM': 6, 'PVALB': 6, 'SST': 4, 'Astro': 4, 'L5 IT': 3, 'L4 IT': 3, 'Chandelier': 3, 'VIP': 2, 'L6B': 2, 'LAMP5': 1, 'L6 CT': 1, 'L6 IT Car3': 1, 'OPC': 1}
L2/3 IT	23198	3771	S1C	{'L2/3 IT': 28, 'Astro': 10, 'Micro/PVM': 6, 'Oligo': 6, 'SNCG': 6, 'OPC': 4, 'L4 IT': 1, 'L6 IT Car3': 1, 'LAMP5': 1, 'VLMC': 1, 'VIP': 1}
L2/3 IT	21704	2908	S1C	{'L2/3 IT': 15, 'Astro': 14, 'Oligo': 5, 'Micro/PVM': 5, 'PAX6': 3, 'SNCG': 3, 'OPC': 3, 'LAMP5': 2, 'VLMC': 1, 'PVALB': 1, 'Endo': 1}
L2/3 IT	22495	5856	S1C	{'L2/3 IT': 21, 'Oligo': 20, 'PVALB': 7, 'Micro/PVM': 6, 'SST': 5, 'Astro': 4, 'L4 IT': 3, 'Chandelier': 3, 'VIP': 2, 'L5 IT': 2, 'LAMP5': 1, 'L6 CT': 1, 'L6 IT Car3': 1, 'OPC': 1, 'L6B': 1}
L2/3 IT	22203	5354	S1C	{'L2/3 IT': 16, 'Oligo': 10, 'Astro': 7, 'Micro/PVM': 4, 'OPC': 3, 'SST': 3, 'VIP': 2, 'L4 IT': 2, 'L5 IT': 2, 'PVALB': 2, 'Chandelier': 2, 'SNCG': 1, 'VLMC': 1}
L2/3 IT	22936	4066	S1C	{'L2/3 IT': 32, 'Astro': 11, 'Oligo': 6, 'SNCG': 6, 'Micro/PVM': 5, 'OPC': 4, 'VLMC': 3, 'L6 CT': 1, 'SST': 1, 'PVALB': 1, 'VIP': 1, 'L6 IT Car3': 1, 'Chandelier': 1}
L2/3 IT	20185	3816	S1C	{'L2/3 IT': 15, 'Astro': 3, 'Oligo': 3, 'OPC': 3, 'PVALB': 1, 'SST': 1, 'Chandelier': 1, 'LAMP5': 1, 'SNCG': 1}
L2/3 IT	20200	6381	S1C	{'Oligo': 22, 'L2/3 IT': 11, 'L4 IT': 8, 'Micro/PVM': 6, 'Chandelier': 4, 'L6 IT': 4, 'VIP': 3, 'SST': 2, 'LAMP5 LHX6': 1, 'SNCG': 1}
L2/3 IT	20675	6034	S1C	{'Oligo': 27, 'L2/3 IT': 14, 'Micro/PVM': 10, 'L4 IT': 6, 'PVALB': 5, 'SST': 5, 'VIP': 4, 'Chandelier': 4, 'L6 IT': 3, 'L6 CT': 2, 'VLMC': 2, 'LAMP5 LHX6': 2, 'SNCG': 2, 'OPC': 1, 'L5 IT': 1}
L2/3 IT	20352	9206	S1C	{'Oligo': 15, 'Astro': 7, 'L6 CT': 4, 'L6 IT': 3, 'Micro/PVM': 2, 'L6B': 2, 'LAMP5 LHX6': 2, 'L6 IT Car3': 2, 'VIP': 1, 'OPC': 1, 'L2/3 IT': 1, 'L4 IT': 1, 'SST': 1}
L2/3 IT	20091	4224	S1C	{'L2/3 IT': 9, 'Astro': 4, 'OPC': 4, 'Oligo': 3, 'LAMP5': 2, 'SST': 1, 'Chandelier': 1, 'SNCG': 1}
L2/3 IT	22854	4494	S1C	{'L2/3 IT': 26, 'Astro': 8, 'Oligo': 7, 'OPC': 7, 'Micro/PVM': 4, 'VLMC': 4, 'SNCG': 3, 'SST': 2, 'VIP': 2, 'L6 CT': 1, 'PVALB': 1, 'L6 IT Car3': 1, 'Chandelier': 1}
L2/3 IT	20098	3720	S1C	{'L2/3 IT': 14, 'Astro': 3, 'OPC': 3, 'Oligo': 2, 'Micro/PVM': 1, 'PVALB': 1, 'SST': 1, 'Chandelier': 1, 'LAMP5': 1, 'SNCG': 1}
L2/3 IT	20892	2858	S1C	{'Astro': 14, 'L2/3 IT': 12, 'Oligo': 5, 'PAX6': 3, 'Micro/PVM': 2, 'L6B': 1, 'LAMP5': 1, 'VLMC': 1, 'Chandelier': 1, 'OPC': 1}
L2/3 IT	20366	6593	S1C	{'Oligo': 21, 'L2/3 IT': 10, 'L4 IT': 9, 'Micro/PVM': 8, 'SST': 4, 'Chandelier': 4, 'L6 IT': 4, 'VIP': 2, 'SNCG': 2, 'L5 IT': 2, 'LAMP5 LHX6': 1, 'PVALB': 1, 'Astro': 1}
L2/3 IT	22666	6651	S1C	{'Oligo': 29, 'L2/3 IT': 20, 'L4 IT': 12, 'PVALB': 8, 'VIP': 8, 'OPC': 4, 'L6 IT': 4, 'Chandelier': 4, 'Astro': 4, 'Micro/PVM': 4, 'LAMP5': 3, 'L5 IT': 3, 'L6 IT Car3': 3, 'L6B': 2, 'SST': 2, 'L6 CT': 2, 'L5/6 NP': 2, 'LAMP5 LHX6': 1, 'Endo': 1}
L2/3 IT	20660	4461	S1C	{'L2/3 IT': 14, 'Oligo': 7, 'OPC': 4, 'LAMP5': 2, 'SNCG': 2, 'Astro': 2, 'Micro/PVM': 1, 'VIP': 1}
L2/3 IT	23050	6479	S1C	{'Oligo': 30, 'L2/3 IT': 21, 'PVALB': 8, 'L4 IT': 7, 'VIP': 6, 'Chandelier': 6, 'SST': 4, 'L6B': 3, 'L5 IT': 3, 'L6 IT Car3': 3, 'Micro/PVM': 3, 'LAMP5': 3, 'LAMP5 LHX6': 2, 'Astro': 1, 'OPC': 1, 'L6 CT': 1, 'L5/6 NP': 1, 'Endo': 1, 'L6 IT': 1}
L2/3 IT	23240	4374	S1C	{'L2/3 IT': 23, 'Astro': 12, 'Oligo': 7, 'Micro/PVM': 6, 'SNCG': 5, 'OPC': 5, 'VLMC': 2, 'SST': 1, 'VIP': 1, 'L6 IT Car3': 1, 'Chandelier': 1, 'PAX6': 1}
L2/3 IT	23320	4344	S1C	{'L2/3 IT': 22, 'Astro': 10, 'Oligo': 8, 'Micro/PVM': 6, 'SNCG': 4, 'OPC': 4, 'VLMC': 1, 'VIP': 1, 'L6 IT Car3': 1, 'PAX6': 1, 'SST': 1}
L2/3 IT	20919	5111	S1C	{'L2/3 IT': 14, 'Oligo': 10, 'PVALB': 4, 'Astro': 3, 'Micro/PVM': 2, 'VIP': 2, 'OPC': 2, 'SNCG': 1, 'LAMP5': 1, 'L5/6 NP': 1, 'L4 IT': 1, 'L6 CT': 1, 'VLMC': 1, 'SST': 1}
L2/3 IT	23684	5002	S1C	{'L2/3 IT': 7, 'Oligo': 6, 'Astro': 5, 'Micro/PVM': 2, 'SST': 2, 'PAX6': 1, 'VIP': 1, 'PVALB': 1, 'L6 IT Car3': 1}
L2/3 IT	23547	7194	S1C	{'Oligo': 27, 'L4 IT': 9, 'L2/3 IT': 8, 'L6 IT': 6, 'Micro/PVM': 6, 'Chandelier': 4, 'L6 CT': 4, 'L5 IT': 4, 'SST': 4, 'PVALB': 2, 'VIP': 2, 'L6B': 2, 'OPC': 2, 'VLMC': 1, 'L5/6 NP': 1, 'L5 ET': 1, 'Endo': 1, 'LAMP5 LHX6': 1, 'Astro': 1}
L2/3 IT	22256	5068	S1C	{'L2/3 IT': 17, 'Oligo': 10, 'Astro': 7, 'OPC': 5, 'SNCG': 3, 'Micro/PVM': 3, 'VLMC': 2, 'Chandelier': 2, 'VIP': 2, 'SST': 2, 'L4 IT': 1, 'L5 IT': 1, 'PVALB': 1}
L2/3 IT	21340	11083	S1C	{'Oligo': 52, 'OPC': 4, 'Micro/PVM': 4, 'L6 CT': 2, 'VIP': 2, 'Astro': 2, 'L2/3 IT': 2, 'PVALB': 1, 'L5 ET': 1, 'L6 IT': 1, 'PAX6': 1}
L2/3 IT	20153	5011	S1C	{'L2/3 IT': 8, 'Oligo': 4, 'OPC': 3, 'Astro': 2, 'L4 IT': 2, 'Micro/PVM': 2, 'LAMP5': 1, 'PVALB': 1, 'LAMP5 LHX6': 1, 'L6 CT': 1, 'VLMC': 1}
L2/3 IT	22614	5709	S1C	{'Oligo': 20, 'L2/3 IT': 19, 'Micro/PVM': 6, 'SST': 5, 'PVALB': 5, 'Astro': 4, 'L4 IT': 3, 'Chandelier': 3, 'VIP': 3, 'OPC': 2, 'SNCG': 1, 'VLMC': 1, 'L5 IT': 1, 'LAMP5': 1, 'L6 CT': 1, 'L6 IT Car3': 1, 'L6B': 1}
L2/3 IT	21153	3593	S1C	{'L2/3 IT': 18, 'Astro': 10, 'Oligo': 4, 'OPC': 3, 'Micro/PVM': 3, 'Chandelier': 2, 'PAX6': 1, 'LAMP5': 1, 'PVALB': 1}
L2/3 IT	21539	3400	S1C	{'L2/3 IT': 24, 'Astro': 13, 'Micro/PVM': 7, 'Oligo': 5, 'OPC': 3, 'SNCG': 3, 'PAX6': 2, 'PVALB': 1, 'Endo': 1, 'VLMC': 1, 'LAMP5': 1}
L2/3 IT	22616	4585	S1C	{'L2/3 IT': 24, 'Astro': 10, 'Oligo': 7, 'OPC': 7, 'Micro/PVM': 4, 'VLMC': 4, 'SST': 3, 'SNCG': 3, 'VIP': 2, 'L6 CT': 1, 'PVALB': 1, 'L6 IT Car3': 1, 'Chandelier': 1}
L2/3 IT	23415	4700	S1C	{'L2/3 IT': 17, 'Oligo': 8, 'Astro': 7, 'OPC': 4, 'Micro/PVM': 3, 'SNCG': 2, 'VIP': 2, 'SST': 2, 'PAX6': 1}
L2/3 IT	21356	6952	S1C	{'Oligo': 22, 'Micro/PVM': 10, 'L4 IT': 9, 'L5 IT': 9, 'L2/3 IT': 6, 'L6 CT': 6, 'PVALB': 5, 'L6 IT': 5, 'LAMP5 LHX6': 4, 'VIP': 3, 'Astro': 3, 'Chandelier': 2, 'SST': 2, 'OPC': 2, 'L5/6 NP': 2, 'VLMC': 1, 'LAMP5': 1, 'L6 IT Car3': 1}
L2/3 IT	22012	3829	S1C	{'L2/3 IT': 29, 'Astro': 9, 'Micro/PVM': 7, 'SNCG': 3, 'LAMP5': 3, 'VLMC': 2, 'Oligo': 2, 'PVALB': 2, 'Endo': 1, 'PAX6': 1, 'L6 CT': 1, 'OPC': 1, 'LAMP5 LHX6': 1}
L2/3 IT	20036	4025	S1C	{'L2/3 IT': 10, 'Astro': 3, 'OPC': 3, 'Oligo': 2, 'PVALB': 1, 'SST': 1, 'Chandelier': 1, 'LAMP5': 1, 'SNCG': 1}
L2/3 IT	22312	4075	S1C	{'L2/3 IT': 29, 'Astro': 10, 'Micro/PVM': 6, 'VLMC': 4, 'Oligo': 4, 'SNCG': 3, 'OPC': 3, 'LAMP5': 2, 'Endo': 1, 'L6 CT': 1, 'LAMP5 LHX6': 1, 'SST': 1, 'PVALB': 1, 'L6 IT Car3': 1, 'Chandelier': 1}
L2/3 IT	22192	4403	S1C	{'L2/3 IT': 22, 'Astro': 10, 'Oligo': 8, 'OPC': 3, 'VLMC': 3, 'Micro/PVM': 2, 'SNCG': 2, 'LAMP5': 1, 'L6 CT': 1, 'LAMP5 LHX6': 1, 'SST': 1, 'PVALB': 1, 'L6 IT Car3': 1, 'Chandelier': 1, 'L4 IT': 1}
L2/3 IT	23430	3232	S1C	{'Astro': 17, 'L2/3 IT': 16, 'Micro/PVM': 8, 'Oligo': 7, 'OPC': 5, 'LAMP5': 4, 'SNCG': 2, 'PAX6': 1, 'L4 IT': 1, 'L6 IT Car3': 1}
L2/3 IT	22719	3013	S1C	{'L2/3 IT': 24, 'Astro': 13, 'Micro/PVM': 8, 'LAMP5': 4, 'Oligo': 3, 'SNCG': 2, 'VLMC': 1, 'OPC': 1, 'PVALB': 1, 'SST': 1, 'L6B': 1}
L2/3 IT	22991	4531	S1C	{'L2/3 IT': 23, 'Astro': 11, 'Oligo': 9, 'OPC': 7, 'SNCG': 5, 'Micro/PVM': 5, 'SST': 2, 'VLMC': 2, 'VIP': 2, 'L6 IT Car3': 1, 'Chandelier': 1}
L2/3 IT	21965	6235	S1C	{'Oligo': 32, 'L2/3 IT': 12, 'Micro/PVM': 8, 'PVALB': 6, 'L4 IT': 5, 'Chandelier': 4, 'L6 CT': 4, 'OPC': 4, 'SST': 3, 'L5/6 NP': 2, 'L6 IT Car3': 2, 'LAMP5 LHX6': 2, 'L6B': 2, 'L5 IT': 2, 'VIP': 1, 'LAMP5': 1, 'L6 IT': 1, 'VLMC': 1, 'Astro': 1}
L2/3 IT	22762	6417	S1C	{'Oligo': 30, 'L2/3 IT': 21, 'PVALB': 11, 'L4 IT': 11, 'VIP': 7, 'Chandelier': 5, 'L5 IT': 4, 'SST': 4, 'L6 IT Car3': 3, 'Micro/PVM': 3, 'LAMP5': 3, 'Astro': 3, 'OPC': 2, 'L6B': 2, 'L6 IT': 2, 'L6 CT': 1, 'L5/6 NP': 1, 'LAMP5 LHX6': 1, 'Endo': 1}
L2/3 IT	22205	2628	S1C	{'Astro': 12, 'L2/3 IT': 11, 'LAMP5': 5, 'Micro/PVM': 5, 'Oligo': 3, 'SNCG': 3, 'PAX6': 2, 'VLMC': 2, 'OPC': 2, 'Endo': 1, 'PVALB': 1}
L2/3 IT	22789	3613	S1C	{'L2/3 IT': 34, 'Micro/PVM': 11, 'Astro': 9, 'SNCG': 5, 'Oligo': 4, 'SST': 2, 'LAMP5': 2, 'VLMC': 2, 'L6B': 1, 'L6 CT': 1}
L2/3 IT	22823	3114	S1C	{'L2/3 IT': 27, 'Astro': 13, 'Micro/PVM': 7, 'LAMP5': 4, 'Oligo': 4, 'SNCG': 2, 'VLMC': 1, 'OPC': 1, 'PVALB': 1, 'SST': 1, 'L6B': 1}
L2/3 IT	20779	2910	S1C	{'L2/3 IT': 17, 'Astro': 9, 'Oligo': 5, 'Micro/PVM': 3, 'PAX6': 2, 'L6B': 1, 'LAMP5': 1, 'VLMC': 1, 'Chandelier': 1, 'OPC': 1}
L2/3 IT	23699	4261	S1C	{'L2/3 IT': 16, 'Oligo': 6, 'Astro': 6, 'Micro/PVM': 3, 'SNCG': 3, 'VIP': 2, 'OPC': 2, 'PAX6': 1, 'SST': 1}
L2/3 IT	20557	3552	S1C	{'L2/3 IT': 21, 'Astro': 7, 'OPC': 5, 'Oligo': 4, 'Micro/PVM': 3, 'Chandelier': 2, 'VLMC': 1, 'PAX6': 1, 'PVALB': 1, 'SST': 1, 'LAMP5': 1, 'SNCG': 1}
L2/3 IT	23901	3666	S1C	{'L2/3 IT': 13, 'Astro': 7, 'SNCG': 4, 'Micro/PVM': 4, 'OPC': 3, 'Oligo': 2, 'L4 IT': 1, 'L6 IT Car3': 1, 'LAMP5': 1, 'VIP': 1}
L2/3 IT	22643	2295	S1C	{'Astro': 8, 'Oligo': 5, 'L2/3 IT': 5, 'LAMP5': 4, 'PAX6': 1, 'Endo': 1, 'VLMC': 1, 'SNCG': 1}
L2/3 IT	20286	3416	S1C	{'L2/3 IT': 19, 'Astro': 7, 'OPC': 3, 'LAMP5': 2, 'Micro/PVM': 2, 'L6B': 1, 'VLMC': 1, 'PAX6': 1, 'PVALB': 1, 'SST': 1, 'Oligo': 1, 'Chandelier': 1, 'SNCG': 1}
L2/3 IT	22494	4349	S1C	{'L2/3 IT': 26, 'Astro': 10, 'OPC': 7, 'Oligo': 6, 'Micro/PVM': 4, 'SNCG': 3, 'VLMC': 3, 'VIP': 2, 'LAMP5': 1, 'L6 CT': 1, 'LAMP5 LHX6': 1, 'SST': 1, 'PVALB': 1, 'L6 IT Car3': 1, 'Chandelier': 1}
L2/3 IT	22517	4906	S1C	{'L2/3 IT': 19, 'Astro': 10, 'Oligo': 7, 'OPC': 5, 'SNCG': 3, 'Micro/PVM': 3, 'VLMC': 2, 'SST': 2, 'L6 IT Car3': 1, 'Chandelier': 1, 'VIP': 1, 'L4 IT': 1, 'L5 IT': 1}
L2/3 IT	20530	4814	S1C	{'L2/3 IT': 13, 'Oligo': 7, 'Astro': 3, 'OPC': 3, 'PVALB': 2, 'SNCG': 1, 'LAMP5': 1, 'L4 IT': 1, 'VIP': 1, 'Micro/PVM': 1}
L2/3 IT	22967	3545	S1C	{'L2/3 IT': 29, 'Micro/PVM': 11, 'Astro': 9, 'SNCG': 4, 'Oligo': 3, 'OPC': 2, 'LAMP5': 2, 'SST': 1, 'L6B': 1, 'L6 IT Car3': 1, 'L6 CT': 1}
L2/3 IT	22031	4991	S1C	{'L2/3 IT': 15, 'Astro': 9, 'Oligo': 9, 'Micro/PVM': 5, 'VIP': 3, 'SNCG': 2, 'OPC': 2, 'Chandelier': 1, 'L4 IT': 1, 'VLMC': 1, 'SST': 1, 'L5/6 NP': 1, 'L5 IT': 1, 'PVALB': 1}
L2/3 IT	22405	6314	S1C	{'Oligo': 29, 'L2/3 IT': 20, 'PVALB': 8, 'L4 IT': 8, 'Micro/PVM': 6, 'Chandelier': 5, 'VIP': 5, 'OPC': 3, 'Astro': 3, 'SST': 3, 'LAMP5': 3, 'L6 IT Car3': 3, 'L5/6 NP': 2, 'L6 IT': 2, 'L6 CT': 2, 'L6B': 2, 'L5 IT': 2, 'LAMP5 LHX6': 2}
L2/3 IT	23976	11099	S1C	{'Oligo': 32, 'Astro': 3, 'L6 CT': 3, 'L6 IT': 1, 'LAMP5 LHX6': 1, 'L2/3 IT': 1, 'OPC': 1}
L2/3 IT	23999	3142	S1C	{'Astro': 10, 'L2/3 IT': 6, 'Micro/PVM': 5, 'LAMP5': 4, 'Oligo': 3, 'OPC': 3, 'PAX6': 1, 'SNCG': 1, 'L4 IT': 1, 'L6 IT Car3': 1, 'VIP': 1}
L2/3 IT	20605	2771	S1C	{'L2/3 IT': 21, 'Astro': 10, 'Micro/PVM': 3, 'LAMP5': 3, 'Oligo': 3, 'PAX6': 2, 'OPC': 2, 'L6B': 1, 'VLMC': 1, 'Chandelier': 1}
L2/3 IT	20429	3170	S1C	{'L2/3 IT': 24, 'Astro': 9, 'Chandelier': 2, 'Micro/PVM': 2, 'OPC': 2, 'L6B': 1, 'LAMP5': 1, 'VLMC': 1, 'PAX6': 1, 'PVALB': 1, 'SST': 1, 'Oligo': 1}
L2/3 IT	22259	3114	S1C	{'L2/3 IT': 24, 'Astro': 14, 'Micro/PVM': 10, 'LAMP5': 5, 'SNCG': 5, 'OPC': 3, 'Oligo': 2, 'VLMC': 2, 'PVALB': 1, 'SST': 1, 'L6B': 1, 'Endo': 1}
L2/3 IT	22509	3310	S1C	{'L2/3 IT': 30, 'Astro': 14, 'Micro/PVM': 10, 'SNCG': 4, 'OPC': 2, 'LAMP5': 2, 'VLMC': 1, 'PVALB': 1, 'SST': 1, 'L6B': 1, 'Endo': 1, 'L6 CT': 1}
L2/3 IT	23076	4651	S1C	{'L2/3 IT': 21, 'Astro': 9, 'Oligo': 9, 'OPC': 7, 'Micro/PVM': 6, 'SNCG': 3, 'SST': 3, 'VIP': 3, 'VLMC': 2, 'L6 IT Car3': 1, 'Chandelier': 1}
L2/3 IT	23048	4367	S1C	{'L2/3 IT': 27, 'Astro': 10, 'Oligo': 9, 'SNCG': 5, 'OPC': 5, 'Micro/PVM': 5, 'VLMC': 2, 'L6 CT': 1, 'SST': 1, 'VIP': 1, 'L6 IT Car3': 1, 'Chandelier': 1}
L2/3 IT	22925	5379	S1C	{'L2/3 IT': 12, 'Oligo': 10, 'Astro': 6, 'OPC': 4, 'Micro/PVM': 3, 'SST': 3, 'PVALB': 3, 'VIP': 2, 'SNCG': 1, 'VLMC': 1, 'L4 IT': 1, 'Chandelier': 1, 'L6 CT': 1}
L2/3 IT	22255	3373	S1C	{'L2/3 IT': 27, 'Astro': 12, 'Micro/PVM': 11, 'SNCG': 5, 'OPC': 2, 'LAMP5': 2, 'PVALB': 1, 'SST': 1, 'L6B': 1, 'Endo': 1, 'VLMC': 1, 'Oligo': 1, 'L6 CT': 1}
L2/3 IT	23148	6209	S1C	{'L2/3 IT': 21, 'Oligo': 18, 'L4 IT': 9, 'PVALB': 9, 'SST': 5, 'Micro/PVM': 5, 'Chandelier': 5, 'VIP': 4, 'Astro': 3, 'L6 IT Car3': 3, 'L5 IT': 2, 'L6B': 2, 'LAMP5': 1, 'L6 CT': 1, 'L6 IT': 1, 'LAMP5 LHX6': 1}
L2/3 IT	23672	6207	S1C	{'Oligo': 21, 'L2/3 IT': 14, 'VIP': 6, 'PVALB': 4, 'L4 IT': 3, 'Chandelier': 3, 'L6 IT Car3': 2, 'Micro/PVM': 2, 'SST': 2, 'LAMP5 LHX6': 2, 'L5 IT': 2, 'Astro': 1, 'OPC': 1, 'L6 IT': 1, 'L5 ET': 1, 'L6B': 1}
L2/3 IT	22004	3725	S1C	{'L2/3 IT': 32, 'Micro/PVM': 8, 'Astro': 8, 'SNCG': 3, 'LAMP5': 3, 'PVALB': 2, 'OPC': 2, 'VLMC': 2, 'Oligo': 2, 'Endo': 1, 'PAX6': 1, 'L6 CT': 1, 'LAMP5 LHX6': 1}
L2/3 IT	20186	3295	S1C	{'L2/3 IT': 19, 'Astro': 6, 'OPC': 3, 'Micro/PVM': 2, 'L6B': 1, 'LAMP5': 1, 'VLMC': 1, 'PAX6': 1, 'PVALB': 1, 'SST': 1, 'Oligo': 1, 'Chandelier': 1}
L2/3 IT	21559	4043	S1C	{'L2/3 IT': 19, 'Astro': 6, 'Oligo': 5, 'Micro/PVM': 4, 'OPC': 3, 'SNCG': 1, 'PAX6': 1, 'VLMC': 1, 'LAMP5': 1, 'LAMP5 LHX6': 1, 'PVALB': 1}
L2/3 IT	20939	4931	S1C	{'L2/3 IT': 14, 'Oligo': 9, 'Astro': 4, 'Micro/PVM': 3, 'PVALB': 3, 'VIP': 2, 'SNCG': 1, 'LAMP5': 1, 'L5/6 NP': 1, 'L4 IT': 1, 'OPC': 1}
L2/3 IT	22602	3756	S1C	{'L2/3 IT': 35, 'Astro': 10, 'Micro/PVM': 9, 'SNCG': 5, 'Oligo': 4, 'VLMC': 3, 'SST': 2, 'LAMP5': 2, 'OPC': 2, 'L6B': 1, 'Endo': 1, 'L6 CT': 1, 'PVALB': 1, 'VIP': 1, 'L6 IT Car3': 1}
L2/3 IT	21719	5466	S1C	{'Oligo': 15, 'L2/3 IT': 11, 'Micro/PVM': 4, 'Astro': 3, 'L4 IT': 2, 'VIP': 2, 'PVALB': 2, 'Chandelier': 2, 'L5/6 NP': 1, 'L5 IT': 1, 'OPC': 1, 'L6B': 1}
L2/3 IT	21799	3046	S1C	{'L2/3 IT': 18, 'Astro': 17, 'Micro/PVM': 8, 'PAX6': 4, 'Oligo': 4, 'SNCG': 4, 'OPC': 3, 'LAMP5': 2, 'VLMC': 1, 'PVALB': 1, 'Endo': 1}
L2/3 IT	21977	6817	S1C	{'Oligo': 24, 'L2/3 IT': 12, 'L4 IT': 12, 'Micro/PVM': 11, 'PVALB': 8, 'VIP': 6, 'L6 CT': 6, 'OPC': 6, 'Astro': 5, 'L5 IT': 5, 'L6 IT': 3, 'L5/6 NP': 3, 'LAMP5 LHX6': 3, 'L6 IT Car3': 3, 'Chandelier': 1, 'VLMC': 1, 'LAMP5': 1}
L2/3 IT	22711	6306	S1C	{'Oligo': 28, 'L2/3 IT': 21, 'PVALB': 11, 'L4 IT': 11, 'VIP': 7, 'Chandelier': 5, 'L5 IT': 4, 'L6 IT Car3': 3, 'Micro/PVM': 3, 'LAMP5': 3, 'SST': 3, 'Astro': 2, 'OPC': 2, 'L6B': 2, 'L6 CT': 1, 'L6 IT': 1, 'L5/6 NP': 1, 'LAMP5 LHX6': 1, 'Endo': 1}
L2/3 IT	23316	4664	S1C	{'L2/3 IT': 17, 'Oligo': 9, 'Astro': 7, 'OPC': 5, 'Micro/PVM': 4, 'SNCG': 3, 'VIP': 2, 'SST': 2, 'VLMC': 1, 'L6 IT Car3': 1, 'PAX6': 1}
L2/3 IT	21214	2160	S1C	{'Oligo': 6, 'Astro': 6, 'L2/3 IT': 4, 'PAX6': 2, 'Micro/PVM': 1, 'LAMP5': 1}
L2/3 IT	22406	2227	S1C	{'Astro': 8, 'LAMP5': 5, 'Oligo': 4, 'L2/3 IT': 4, 'PAX6': 2, 'VLMC': 2, 'Endo': 1, 'SNCG': 1}
L2/3 IT	23429	3750	S1C	{'L2/3 IT': 24, 'Astro': 11, 'Micro/PVM': 6, 'SNCG': 5, 'Oligo': 4, 'OPC': 2, 'VIP': 2, 'L4 IT': 1, 'L6 IT Car3': 1, 'LAMP5': 1}
L2/3 IT	2262	11326	V1C	{'L2/3 IT': 47, 'Astro': 6, 'VIP': 4, 'SST': 3, 'OPC': 3, 'Micro/PVM': 2, 'LAMP5': 1, 'L6B': 1, 'L6 IT': 1, 'VLMC': 1}
L2/3 IT	1991	11348	V1C	{'L2/3 IT': 34, 'OPC': 4, 'Astro': 4, 'Micro/PVM': 2, 'LAMP5': 1, 'SST': 1, 'L6B': 1, 'VIP': 1, 'L6 IT': 1, 'VLMC': 1, 'L5 IT': 1}
L2/3 IT	1760	13587	V1C	{'L2/3 IT': 37, 'L4 IT': 19, 'Astro': 7, 'Micro/PVM': 6, 'VIP': 5, 'LAMP5': 4, 'PVALB': 2, 'SST': 2, 'OPC': 2, 'PAX6': 1, 'SNCG': 1, 'L5 IT': 1, 'Chandelier': 1}
L2/3 IT	3282	12469	V1C	{'L2/3 IT': 43, 'Astro': 8, 'Micro/PVM': 7, 'VIP': 7, 'L4 IT': 6, 'OPC': 6, 'SST': 3, 'LAMP5': 3, 'PVALB': 2, 'L6B': 1, 'SNCG': 1, 'Oligo': 1, 'PAX6': 1}
L2/3 IT	3799	13855	V1C	{'L2/3 IT': 27, 'L4 IT': 11, 'OPC': 3, 'VIP': 3, 'Astro': 2, 'VLMC': 2, 'Oligo': 1, 'SNCG': 1, 'PVALB': 1, 'PAX6': 1}
L2/3 IT	3158	14404	V1C	{'L2/3 IT': 38, 'L4 IT': 15, 'OPC': 3, 'Micro/PVM': 2, 'LAMP5': 2, 'Astro': 2, 'SNCG': 1, 'PVALB': 1, 'VLMC': 1, 'Oligo': 1, 'VIP': 1, 'L6B': 1, 'LAMP5 LHX6': 1}
L2/3 IT	1448	14440	V1C	{'L2/3 IT': 55, 'L4 IT': 26, 'Astro': 9, 'Micro/PVM': 6, 'VIP': 6, 'OPC': 5, 'LAMP5': 3, 'L6B': 3, 'SNCG': 2, 'L5 IT': 1, 'Oligo': 1, 'SST': 1, 'PAX6': 1}
L2/3 IT	1564	14377	V1C	{'L2/3 IT': 53, 'L4 IT': 28, 'Astro': 9, 'VIP': 7, 'Micro/PVM': 6, 'LAMP5': 3, 'OPC': 3, 'L6B': 3, 'SNCG': 1, 'L5 IT': 1, 'Oligo': 1, 'SST': 1, 'PAX6': 1}
L2/3 IT	3643	16722	V1C	{'L2/3 IT': 32, 'L4 IT': 8, 'Micro/PVM': 4, 'OPC': 2, 'SNCG': 2, 'Astro': 2, 'Chandelier': 2, 'PAX6': 1, 'Endo': 1, 'SST': 1, 'VLMC': 1, 'LAMP5': 1, 'VIP': 1}
L2/3 IT	1748	16432	V1C	{'L2/3 IT': 40, 'L4 IT': 12, 'Astro': 7, 'Micro/PVM': 4, 'Chandelier': 2, 'LAMP5': 2, 'VIP': 2, 'SST': 1, 'PVALB': 1, 'VLMC': 1, 'L6 IT': 1, 'Oligo': 1, 'PAX6': 1, 'L5 IT': 1}
L2/3 IT	1249	13567	V1C	{'L2/3 IT': 49, 'L4 IT': 15, 'VIP': 9, 'Astro': 7, 'OPC': 3, 'Micro/PVM': 3, 'SST': 2, 'Oligo': 2, 'Chandelier': 1, 'SNCG': 1, 'L6 IT': 1}
L2/3 IT	3835	17533	V1C	{'L2/3 IT': 30, 'Astro': 4, 'Oligo': 3, 'L4 IT': 2, 'OPC': 1, 'VIP': 1, 'PAX6': 1, 'Chandelier': 1, 'LAMP5': 1, 'SNCG': 1}
L2/3 IT	3826	10501	V1C	{'L2/3 IT': 15, 'Astro': 6, 'PAX6': 2, 'L5 IT': 1}
L2/3 IT	1153	14851	V1C	{'L2/3 IT': 56, 'L4 IT': 17, 'Astro': 9, 'VIP': 6, 'Micro/PVM': 3, 'OPC': 3, 'SNCG': 3, 'L6B': 3, 'LAMP5': 2, 'Oligo': 2, 'SST': 2, 'L5/6 NP': 1, 'PVALB': 1, 'PAX6': 1}
L2/3 IT	1446	14645	V1C	{'L2/3 IT': 57, 'L4 IT': 26, 'Astro': 9, 'VIP': 8, 'Micro/PVM': 5, 'OPC': 4, 'L6B': 3, 'SNCG': 2, 'LAMP5': 2, 'Oligo': 2, 'Chandelier': 1, 'L5 IT': 1, 'L5/6 NP': 1, 'SST': 1, 'PAX6': 1}
L2/3 IT	1171	15479	V1C	{'L2/3 IT': 44, 'L4 IT': 15, 'Astro': 13, 'VIP': 9, 'Micro/PVM': 6, 'OPC': 4, 'SNCG': 4, 'PVALB': 2, 'Oligo': 2, 'PAX6': 2, 'LAMP5 LHX6': 2, 'L5/6 NP': 1, 'SST': 1, 'LAMP5': 1, 'VLMC': 1}
L2/3 IT	1319	16569	V1C	{'L2/3 IT': 42, 'L4 IT': 19, 'Astro': 10, 'VIP': 9, 'LAMP5': 3, 'Micro/PVM': 2, 'SST': 2, 'VLMC': 1, 'L6 IT': 1, 'Oligo': 1, 'PAX6': 1, 'L5 IT': 1, 'OPC': 1, 'PVALB': 1, 'SNCG': 1}
L2/3 IT	1938	16746	V1C	{'L2/3 IT': 29, 'L4 IT': 13, 'Astro': 5, 'Micro/PVM': 3, 'VIP': 3, 'SNCG': 2, 'L5 IT': 2, 'Oligo': 2, 'OPC': 2, 'LAMP5': 2, 'Endo': 1, 'Chandelier': 1, 'SST': 1, 'VLMC': 1, 'L6 IT': 1, 'PAX6': 1}
L2/3 IT	1589	24041	V1C	{'Astro': 21, 'L5 IT': 19, 'L4 IT': 17, 'L2/3 IT': 8, 'SST': 8, 'L6 IT': 6, 'L6 IT Car3': 6, 'L6 CT': 5, 'Micro/PVM': 4, 'OPC': 3, 'LAMP5': 3, 'SNCG': 2, 'LAMP5 LHX6': 2, 'L5/6 NP': 2, 'Oligo': 2, 'Endo': 1, 'Chandelier': 1, 'VIP': 1, 'L6B': 1, 'L5 ET': 1, 'PVALB': 1}
L2/3 IT	955	12838	V1C	{'L2/3 IT': 38, 'VIP': 7, 'Astro': 7, 'L4 IT': 4, 'SST': 2, 'Micro/PVM': 2, 'Oligo': 2, 'PVALB': 2, 'VLMC': 1, 'L6 IT': 1, 'LAMP5': 1, 'Chandelier': 1, 'L5 IT': 1}
L2/3 IT	260	14658	V1C	{'L2/3 IT': 34, 'L4 IT': 14, 'VIP': 5, 'SNCG': 4, 'SST': 3, 'Astro': 2, 'PAX6': 1, 'PVALB': 1}
L2/3 IT	3299	14774	V1C	{'L2/3 IT': 43, 'L4 IT': 22, 'VIP': 4, 'Astro': 3, 'Micro/PVM': 3, 'PVALB': 2, 'OPC': 2, 'LAMP5': 2, 'SNCG': 1, 'Oligo': 1, 'PAX6': 1}
L2/3 IT	1526	26541	V1C	{'L6 IT': 21, 'L6 CT': 20, 'SST': 13, 'L5 IT': 12, 'Astro': 11, 'L6 IT Car3': 10, 'L2/3 IT': 8, 'Oligo': 8, 'Micro/PVM': 6, 'PVALB': 5, 'L5/6 NP': 5, 'VIP': 4, 'Chandelier': 3, 'L4 IT': 3, 'L6B': 3, 'Endo': 2, 'OPC': 2, 'LAMP5': 2, 'SNCG': 1, 'VLMC': 1, 'L5 ET': 1}
L2/3 IT	2318	14619	V1C	{'L2/3 IT': 47, 'L4 IT': 26, 'Astro': 8, 'VIP': 7, 'Micro/PVM': 7, 'LAMP5': 3, 'OPC': 3, 'Chandelier': 2, 'LAMP5 LHX6': 1, 'VLMC': 1, 'PVALB': 1, 'SNCG': 1, 'L5 IT': 1}
L2/3 IT	2621	16995	V1C	{'L2/3 IT': 29, 'L4 IT': 8, 'Micro/PVM': 6, 'Oligo': 4, 'LAMP5': 3, 'VIP': 3, 'OPC': 2, 'Astro': 2, 'Chandelier': 1, 'Endo': 1, 'SNCG': 1, 'L5 IT': 1, 'SST': 1}
L2/3 IT	919	15299	V1C	{'L2/3 IT': 44, 'L4 IT': 19, 'Astro': 12, 'VIP': 9, 'SNCG': 5, 'Micro/PVM': 4, 'OPC': 3, 'SST': 2, 'LAMP5 LHX6': 2, 'L5/6 NP': 1, 'PAX6': 1, 'PVALB': 1, 'Oligo': 1, 'VLMC': 1}
L2/3 IT	3592	11667	V1C	{'L2/3 IT': 57, 'Astro': 11, 'VIP': 6, 'LAMP5': 4, 'L6B': 3, 'PVALB': 3, 'OPC': 3, 'Micro/PVM': 3, 'Endo': 3, 'Chandelier': 1, 'Oligo': 1, 'VLMC': 1, 'SST': 1, 'SNCG': 1, 'PAX6': 1}
L2/3 IT	1117	16343	V1C	{'L2/3 IT': 42, 'L4 IT': 18, 'Astro': 11, 'VIP': 10, 'Micro/PVM': 7, 'LAMP5': 4, 'LAMP5 LHX6': 2, 'SST': 2, 'PVALB': 2, 'SNCG': 2, 'Oligo': 1, 'OPC': 1}
L2/3 IT	1546	20192	V1C	{'L4 IT': 27, 'L2/3 IT': 17, 'Astro': 7, 'Micro/PVM': 5, 'VLMC': 3, 'Chandelier': 3, 'PVALB': 3, 'OPC': 3, 'SST': 2, 'L6 CT': 2, 'LAMP5 LHX6': 1, 'Endo': 1, 'Oligo': 1, 'L6 IT Car3': 1}
L2/3 IT	141	26560	V1C	{'L5 IT': 10, 'Astro': 6, 'L6 IT Car3': 5, 'L6 CT': 4, 'L2/3 IT': 4, 'L6 IT': 4, 'LAMP5': 3, 'SST': 3, 'Oligo': 3, 'L5/6 NP': 3, 'L6B': 3, 'L4 IT': 2, 'PVALB': 2, 'LAMP5 LHX6': 1, 'Chandelier': 1}
L2/3 IT	1201	11748	V1C	{'L2/3 IT': 21, 'L5 IT': 1, 'OPC': 1, 'Micro/PVM': 1, 'SNCG': 1, 'SST': 1, 'L4 IT': 1, 'PVALB': 1}
L2/3 IT	3505	15623	V1C	{'L2/3 IT': 46, 'L4 IT': 21, 'Micro/PVM': 3, 'Astro': 3, 'VIP': 2, 'SNCG': 2, 'OPC': 2, 'PAX6': 2, 'Endo': 1, 'PVALB': 1, 'SST': 1, 'L6 IT': 1, 'Oligo': 1, 'LAMP5': 1}
L2/3 IT	3369	22832	V1C	{'L4 IT': 34, 'L2/3 IT': 14, 'L5 IT': 11, 'Astro': 9, 'PVALB': 8, 'Oligo': 8, 'Micro/PVM': 8, 'L6 CT': 5, 'SST': 4, 'L6 IT Car3': 3, 'LAMP5 LHX6': 3, 'L6 IT': 3, 'Chandelier': 2, 'L5/6 NP': 1, 'VLMC': 1, 'LAMP5': 1}
L2/3 IT	2599	14867	V1C	{'L2/3 IT': 47, 'L4 IT': 22, 'Astro': 9, 'VIP': 6, 'Micro/PVM': 6, 'OPC': 3, 'LAMP5': 2, 'Oligo': 1, 'VLMC': 1, 'SST': 1, 'SNCG': 1, 'Chandelier': 1}
L2/3 IT	2337	31720	V1C	{'Astro': 24, 'L6 CT': 19, 'Oligo': 11, 'Micro/PVM': 5, 'L2/3 IT': 4, 'L6B': 3, 'L6 IT': 3, 'LAMP5 LHX6': 3, 'L4 IT': 3, 'OPC': 2, 'SST': 1, 'L5 IT': 1}
L2/3 IT	3039	12577	V1C	{'L2/3 IT': 46, 'Astro': 9, 'Micro/PVM': 7, 'VIP': 7, 'OPC': 6, 'L4 IT': 5, 'LAMP5': 4, 'SST': 2, 'PVALB': 1, 'SNCG': 1, 'Oligo': 1, 'PAX6': 1, 'L6B': 1, 'L6 IT': 1}
L2/3 IT	2583	14264	V1C	{'L2/3 IT': 37, 'L4 IT': 17, 'Micro/PVM': 6, 'LAMP5': 5, 'VIP': 4, 'Astro': 4, 'OPC': 3, 'L6B': 1, 'LAMP5 LHX6': 1, 'PAX6': 1, 'Chandelier': 1, 'PVALB': 1, 'SNCG': 1}
L2/3 IT	3763	14041	V1C	{'L2/3 IT': 29, 'L4 IT': 12, 'OPC': 4, 'VIP': 3, 'Astro': 2, 'SNCG': 1, 'PVALB': 1, 'Micro/PVM': 1, 'PAX6': 1, 'VLMC': 1}
L2/3 IT	1183	16537	V1C	{'L2/3 IT': 44, 'L4 IT': 17, 'Astro': 11, 'VIP': 8, 'Micro/PVM': 5, 'LAMP5': 4, 'OPC': 2, 'SST': 2, 'VLMC': 1, 'L6 IT': 1, 'Oligo': 1, 'L5 IT': 1, 'LAMP5 LHX6': 1, 'PVALB': 1, 'SNCG': 1}
L2/3 IT	174	22431	V1C	{'L4 IT': 16, 'Astro': 11, 'L2/3 IT': 7, 'Oligo': 3, 'PVALB': 3, 'L6 IT Car3': 2, 'L5 IT': 2, 'L6 CT': 2, 'L6 IT': 2, 'Endo': 1, 'VLMC': 1, 'Chandelier': 1, 'Micro/PVM': 1}
L2/3 IT	850	14726	V1C	{'L2/3 IT': 47, 'L4 IT': 18, 'VIP': 6, 'Astro': 5, 'SST': 4, 'L6B': 3, 'OPC': 2, 'Micro/PVM': 2, 'PAX6': 2, 'SNCG': 2, 'Oligo': 1}
L2/3 IT	3671	12686	V1C	{'L2/3 IT': 37, 'Micro/PVM': 7, 'Astro': 6, 'L4 IT': 5, 'VIP': 5, 'OPC': 5, 'Oligo': 3, 'PVALB': 2, 'LAMP5': 2, 'L6B': 1, 'SST': 1, 'VLMC': 1, 'SNCG': 1}
L2/3 IT	2516	12928	V1C	{'L2/3 IT': 33, 'VIP': 11, 'Micro/PVM': 7, 'Astro': 7, 'L4 IT': 6, 'LAMP5': 3, 'PVALB': 2, 'L6B': 1, 'L6 IT': 1, 'SNCG': 1, 'OPC': 1}
L2/3 IT	2880	15535	V1C	{'L2/3 IT': 46, 'L4 IT': 20, 'VIP': 6, 'Astro': 3, 'SST': 3, 'PAX6': 2, 'LAMP5': 2, 'OPC': 2, 'VLMC': 2, 'SNCG': 1, 'L6 IT': 1, 'Oligo': 1, 'Micro/PVM': 1}
L2/3 IT	2567	13025	V1C	{'L2/3 IT': 33, 'Micro/PVM': 8, 'VIP': 8, 'Astro': 8, 'L4 IT': 6, 'LAMP5': 6, 'PVALB': 2, 'Oligo': 1, 'L6B': 1, 'L6 IT': 1, 'PAX6': 1, 'SNCG': 1, 'OPC': 1}
L2/3 IT	2648	23493	V1C	{'L4 IT': 25, 'Astro': 19, 'L5 IT': 18, 'L6 CT': 10, 'L6 IT': 8, 'L2/3 IT': 8, 'PVALB': 7, 'Micro/PVM': 6, 'OPC': 5, 'SST': 5, 'Oligo': 4, 'L6 IT Car3': 3, 'L6B': 3, 'Chandelier': 3, 'LAMP5': 2, 'LAMP5 LHX6': 2, 'L5/6 NP': 2, 'L5 ET': 1, 'VIP': 1, 'Endo': 1, 'VLMC': 1, 'SNCG': 1}
L2/3 IT	2529	17749	V1C	{'L2/3 IT': 39, 'L4 IT': 16, 'Oligo': 7, 'Astro': 7, 'Micro/PVM': 5, 'PVALB': 4, 'VIP': 3, 'OPC': 3, 'SST': 2, 'LAMP5': 2, 'SNCG': 1, 'L6 IT': 1}
L2/3 IT	3910	11329	V1C	{'L2/3 IT': 36, 'Astro': 8, 'LAMP5': 2, 'VIP': 2, 'Micro/PVM': 2, 'PAX6': 2, 'Chandelier': 1, 'Oligo': 1, 'OPC': 1, 'VLMC': 1, 'PVALB': 1, 'SNCG': 1, 'Endo': 1}
L2/3 IT	3840	13592	V1C	{'L2/3 IT': 31, 'L4 IT': 9, 'OPC': 3, 'VIP': 3, 'Astro': 2, 'Oligo': 2, 'VLMC': 2, 'Micro/PVM': 1, 'PVALB': 1, 'PAX6': 1}
L2/3 IT	1206	16736	V1C	{'L2/3 IT': 44, 'L4 IT': 21, 'Astro': 10, 'VIP': 6, 'LAMP5': 4, 'Micro/PVM': 3, 'Oligo': 2, 'SNCG': 2, 'SST': 2, 'VLMC': 1, 'PAX6': 1, 'L5 IT': 1, 'Chandelier': 1, 'OPC': 1, 'PVALB': 1, 'L6 IT Car3': 1}
L2/3 IT	3286	11386	V1C	{'L2/3 IT': 70, 'Astro': 15, 'VIP': 6, 'Micro/PVM': 3, 'Endo': 3, 'OPC': 2, 'LAMP5': 2, 'PVALB': 2, 'L6B': 2, 'Chandelier': 1, 'VLMC': 1, 'SNCG': 1, 'PAX6': 1, 'SST': 1}
L2/3 IT	2520	11276	V1C	{'L2/3 IT': 58, 'Astro': 6, 'VIP': 5, 'Micro/PVM': 3, 'OPC': 3, 'L6B': 2, 'SST': 2, 'LAMP5': 1, 'L6 IT': 1, 'VLMC': 1}
L2/3 IT	630	19836	V1C	{'L2/3 IT': 47, 'L4 IT': 21, 'Oligo': 6, 'Astro': 4, 'SNCG': 3, 'Chandelier': 3, 'Micro/PVM': 3, 'SST': 2, 'PVALB': 2, 'L6 CT': 2, 'OPC': 2, 'VLMC': 1, 'L6 IT Car3': 1, 'LAMP5': 1, 'L6 IT': 1, 'LAMP5 LHX6': 1, 'L5 IT': 1, 'VIP': 1}
L2/3 IT	2744	15148	V1C	{'L2/3 IT': 47, 'L4 IT': 19, 'Astro': 6, 'VIP': 5, 'Micro/PVM': 4, 'LAMP5': 3, 'OPC': 3, 'Oligo': 2, 'SST': 2, 'PAX6': 1, 'VLMC': 1, 'Chandelier': 1}
L2/3 IT	796	16441	V1C	{'L2/3 IT': 47, 'L4 IT': 16, 'VIP': 14, 'Astro': 10, 'Micro/PVM': 9, 'LAMP5': 5, 'SST': 5, 'PVALB': 4, 'OPC': 2, 'SNCG': 2, 'LAMP5 LHX6': 1}
L2/3 IT	2641	13205	V1C	{'L2/3 IT': 30, 'Micro/PVM': 8, 'VIP': 8, 'Astro': 7, 'L4 IT': 6, 'LAMP5': 6, 'L6B': 2, 'Oligo': 1, 'PVALB': 1, 'L6 IT': 1, 'PAX6': 1, 'SNCG': 1}
L2/3 IT	684	18439	V1C	{'L2/3 IT': 35, 'L4 IT': 11, 'Astro': 7, 'Oligo': 5, 'VIP': 4, 'OPC': 2, 'SST': 2, 'Micro/PVM': 2, 'LAMP5': 1, 'L6 CT': 1, 'PVALB': 1, 'LAMP5 LHX6': 1, 'SNCG': 1, 'L6 IT Car3': 1}
L2/3 IT	1085	34871	V1C	{'Oligo': 22, 'Astro': 17, 'L6 CT': 6, 'L2/3 IT': 4, 'Micro/PVM': 3, 'OPC': 3, 'L4 IT': 1, 'LAMP5 LHX6': 1, 'L5/6 NP': 1, 'Chandelier': 1}
L2/3 IT	594	24457	V1C	{'L5 IT': 29, 'Astro': 20, 'L4 IT': 19, 'L2/3 IT': 10, 'SST': 8, 'Oligo': 7, 'Micro/PVM': 6, 'L6 IT': 5, 'PVALB': 5, 'L5/6 NP': 3, 'Chandelier': 3, 'L6 IT Car3': 2, 'SNCG': 1, 'Endo': 1, 'L6B': 1, 'L6 CT': 1, 'OPC': 1}
L2/3 IT	3143	23650	V1C	{'L5 IT': 22, 'Astro': 21, 'L4 IT': 17, 'SST': 8, 'Oligo': 8, 'L2/3 IT': 7, 'L6 IT': 7, 'PVALB': 7, 'L6 CT': 6, 'L6B': 4, 'Micro/PVM': 3, 'L6 IT Car3': 3, 'OPC': 3, 'LAMP5 LHX6': 2, 'Endo': 2, 'LAMP5': 2, 'Chandelier': 2, 'L5/6 NP': 1, 'VLMC': 1}
L2/3 IT	3012	20681	V1C	{'L4 IT': 28, 'L2/3 IT': 14, 'PVALB': 6, 'Micro/PVM': 5, 'Astro': 3, 'SST': 2, 'OPC': 2, 'Oligo': 1, 'VIP': 1, 'L6 IT': 1, 'L5/6 NP': 1, 'Chandelier': 1}
L2/3 IT	3418	16272	V1C	{'L2/3 IT': 42, 'L4 IT': 15, 'Micro/PVM': 5, 'OPC': 2, 'Astro': 2, 'SNCG': 2, 'SST': 2, 'PAX6': 2, 'VIP': 2, 'Endo': 1, 'Chandelier': 1, 'VLMC': 1, 'LAMP5': 1, 'Oligo': 1}
L2/3 IT	3394	22969	V1C	{'L4 IT': 31, 'L5 IT': 17, 'L2/3 IT': 12, 'Astro': 10, 'Oligo': 10, 'PVALB': 9, 'Micro/PVM': 6, 'L6 CT': 5, 'SST': 4, 'LAMP5 LHX6': 4, 'L6 IT Car3': 3, 'L6 IT': 3, 'Chandelier': 2, 'VLMC': 1, 'L5/6 NP': 1, 'Endo': 1, 'LAMP5': 1}
L2/3 IT	791	13752	V1C	{'L2/3 IT': 51, 'L4 IT': 10, 'VIP': 8, 'Astro': 7, 'OPC': 2, 'Micro/PVM': 2, 'SST': 2, 'L6B': 2, 'Chandelier': 1, 'Oligo': 1, 'SNCG': 1, 'L6 IT': 1, 'PVALB': 1, 'L5 IT': 1}
L2/3 IT	194	13102	V1C	{'L2/3 IT': 23, 'VIP': 6, 'L4 IT': 4, 'Astro': 4, 'Micro/PVM': 2, 'OPC': 1, 'L5 IT': 1, 'PVALB': 1, 'LAMP5': 1}
L2/3 IT	49	19295	V1C	{'L2/3 IT': 28, 'L4 IT': 9, 'Astro': 3, 'VIP': 3, 'Oligo': 2, 'L6 IT': 1, 'Micro/PVM': 1, 'SNCG': 1, 'PAX6': 1, 'L5 IT': 1, 'L5/6 NP': 1}
L2/3 IT	3815	15286	V1C	{'L2/3 IT': 31, 'L4 IT': 17, 'VIP': 3, 'Astro': 3, 'PVALB': 2, 'Micro/PVM': 1, 'OPC': 1, 'PAX6': 1, 'SNCG': 1, 'L6 IT': 1}
L2/3 IT	2082	11518	V1C	{'L2/3 IT': 41, 'Astro': 5, 'OPC': 4, 'VIP': 3, 'SST': 2, 'Micro/PVM': 2, 'LAMP5': 1, 'L6B': 1, 'L6 IT': 1, 'VLMC': 1, 'PVALB': 1, 'L5 IT': 1}
L2/3 IT	3492	29244	V1C	{'Astro': 14, 'L6 CT': 13, 'L6 IT': 13, 'Oligo': 7, 'Micro/PVM': 7, 'L6 IT Car3': 5, 'L5 IT': 5, 'L2/3 IT': 5, 'L6B': 3, 'OPC': 2, 'VIP': 2, 'L5/6 NP': 2, 'LAMP5 LHX6': 1, 'PAX6': 1, 'PVALB': 1, 'L4 IT': 1, 'SST': 1, 'Endo': 1}
L2/3 IT	1561	20809	V1C	{'L4 IT': 35, 'L2/3 IT': 16, 'Micro/PVM': 7, 'Oligo': 4, 'Astro': 4, 'L5 IT': 3, 'OPC': 3, 'LAMP5 LHX6': 2, 'VLMC': 1, 'SST': 1, 'Endo': 1, 'Chandelier': 1}
L2/3 IT	2626	16630	V1C	{'L2/3 IT': 42, 'Micro/PVM': 4, 'OPC': 3, 'LAMP5': 3, 'L4 IT': 3, 'Astro': 3, 'VLMC': 2, 'Chandelier': 2, 'VIP': 2, 'PAX6': 1, 'Endo': 1, 'SNCG': 1, 'L5 IT': 1, 'Oligo': 1, 'SST': 1}
L2/3 IT	858	17728	V1C	{'L2/3 IT': 44, 'L4 IT': 17, 'Astro': 8, 'PVALB': 3, 'VLMC': 2, 'Oligo': 2, 'Micro/PVM': 2, 'SNCG': 2, 'SST': 2, 'OPC': 2, 'L6 IT Car3': 1, 'L6 CT': 1, 'Chandelier': 1, 'L5 IT': 1}
L2/3 IT	3714	16611	V1C	{'L2/3 IT': 29, 'L4 IT': 11, 'Micro/PVM': 4, 'OPC': 2, 'SNCG': 2, 'Chandelier': 2, 'PAX6': 1, 'Endo': 1, 'Astro': 1, 'SST': 1, 'VLMC': 1, 'LAMP5': 1}
L2/3 IT	3811	15753	V1C	{'L2/3 IT': 33, 'L4 IT': 16, 'Micro/PVM': 4, 'Astro': 3, 'VIP': 2, 'SNCG': 2, 'Endo': 1, 'OPC': 1, 'SST': 1, 'PAX6': 1, 'L6 IT': 1, 'Oligo': 1}
L2/3 IT	3733	15029	V1C	{'L2/3 IT': 33, 'L4 IT': 18, 'VIP': 3, 'Astro': 3, 'Micro/PVM': 2, 'PVALB': 2, 'SNCG': 2, 'OPC': 1, 'L6 IT': 1, 'Oligo': 1}
L2/3 IT	1425	17484	V1C	{'L2/3 IT': 38, 'L4 IT': 23, 'Astro': 6, 'Oligo': 3, 'OPC': 2, 'PVALB': 2, 'Chandelier': 2, 'SNCG': 2, 'VIP': 1, 'PAX6': 1, 'L5 IT': 1, 'VLMC': 1, 'LAMP5': 1, 'L6 IT Car3': 1, 'Micro/PVM': 1}
L2/3 IT	2069	15442	V1C	{'L2/3 IT': 44, 'L4 IT': 17, 'Astro': 11, 'VIP': 8, 'Micro/PVM': 6, 'OPC': 3, 'SST': 3, 'Chandelier': 3, 'PVALB': 3, 'PAX6': 2, 'VLMC': 1, 'LAMP5': 1, 'Oligo': 1, 'SNCG': 1, 'L5/6 NP': 1}
L2/3 IT	3802	12889	V1C	{'L2/3 IT': 28, 'L4 IT': 6, 'Micro/PVM': 5, 'VIP': 5, 'OPC': 5, 'Astro': 4, 'Oligo': 3, 'L6B': 1, 'VLMC': 1, 'PVALB': 1}
L2/3 IT	2339	16115	V1C	{'L2/3 IT': 40, 'L4 IT': 8, 'VIP': 5, 'Micro/PVM': 4, 'SST': 3, 'OPC': 2, 'Oligo': 2, 'Astro': 2, 'Chandelier': 2, 'PAX6': 1, 'VLMC': 1, 'SNCG': 1, 'L5 IT': 1, 'LAMP5': 1, 'PVALB': 1, 'L6 IT': 1}
L2/3 IT	2607	22327	V1C	{'L4 IT': 45, 'L2/3 IT': 18, 'PVALB': 10, 'Micro/PVM': 8, 'L5 IT': 7, 'Astro': 6, 'Oligo': 5, 'L5/6 NP': 5, 'L6 IT': 3, 'LAMP5 LHX6': 3, 'SST': 2, 'Chandelier': 2, 'L6 CT': 2, 'L6 IT Car3': 1, 'L5 ET': 1, 'OPC': 1}
L2/3 IT	148	16588	V1C	{'L2/3 IT': 42, 'L4 IT': 13, 'Micro/PVM': 7, 'VIP': 6, 'Astro': 4, 'SST': 4, 'PVALB': 3, 'OPC': 2, 'SNCG': 1, 'LAMP5 LHX6': 1, 'LAMP5': 1, 'VLMC': 1}
L2/3 IT	3635	19410	V1C	{'L4 IT': 11, 'L2/3 IT': 9, 'Astro': 4, 'Oligo': 3, 'OPC': 3, 'PVALB': 3, 'L5 IT': 2, 'Micro/PVM': 2, 'L6 IT Car3': 1, 'L6B': 1}
L2/3 IT	972	13146	V1C	{'L2/3 IT': 46, 'Astro': 9, 'L4 IT': 9, 'VIP': 8, 'Micro/PVM': 3, 'SST': 2, 'Oligo': 2, 'VLMC': 1, 'L6 IT': 1, 'LAMP5': 1, 'Chandelier': 1, 'PVALB': 1, 'SNCG': 1, 'OPC': 1, 'L5 IT': 1}
L2/3 IT	2432	14418	V1C	{'L2/3 IT': 39, 'L4 IT': 23, 'Micro/PVM': 8, 'Astro': 6, 'LAMP5': 4, 'VIP': 4, 'OPC': 2, 'L6B': 1, 'LAMP5 LHX6': 1, 'Chandelier': 1, 'PVALB': 1, 'SNCG': 1, 'L5 IT': 1}
L2/3 IT	2977	17118	V1C	{'L2/3 IT': 38, 'L4 IT': 7, 'OPC': 3, 'Oligo': 3, 'Micro/PVM': 3, 'Chandelier': 2, 'LAMP5': 2, 'Astro': 2, 'VLMC': 1, 'SNCG': 1, 'VIP': 1, 'Endo': 1, 'L5 IT': 1}
L2/3 IT	2256	14133	V1C	{'L2/3 IT': 34, 'L4 IT': 26, 'Micro/PVM': 7, 'Astro': 7, 'VIP': 6, 'LAMP5': 5, 'OPC': 2, 'SNCG': 2, 'PVALB': 2, 'L6B': 1, 'LAMP5 LHX6': 1, 'PAX6': 1, 'Chandelier': 1, 'L5 IT': 1}
L2/3 IT	2254	14554	V1C	{'L2/3 IT': 47, 'L4 IT': 26, 'VIP': 9, 'Micro/PVM': 8, 'Astro': 7, 'LAMP5': 5, 'OPC': 3, 'Chandelier': 2, 'LAMP5 LHX6': 1, 'PVALB': 1, 'SNCG': 1, 'L5 IT': 1}
L2/3 IT	3061	17722	V1C	{'L2/3 IT': 43, 'L4 IT': 7, 'Astro': 6, 'Oligo': 6, 'Micro/PVM': 3, 'LAMP5': 2, 'SNCG': 2, 'VIP': 2, 'PVALB': 2, 'Chandelier': 1, 'SST': 1, 'OPC': 1}
L2/3 IT	660	15461	V1C	{'L2/3 IT': 36, 'L4 IT': 22, 'VIP': 10, 'Astro': 7, 'SNCG': 6, 'Micro/PVM': 4, 'OPC': 2, 'VLMC': 1, 'LAMP5 LHX6': 1, 'SST': 1, 'PVALB': 1, 'Chandelier': 1, 'LAMP5': 1}
L2/3 IT	2748	22808	V1C	{'L4 IT': 37, 'L2/3 IT': 16, 'L5 IT': 12, 'Astro': 10, 'Micro/PVM': 10, 'PVALB': 6, 'L6 IT': 6, 'Oligo': 5, 'LAMP5 LHX6': 4, 'L5/6 NP': 4, 'OPC': 3, 'L6 CT': 3, 'L6 IT Car3': 3, 'SST': 3, 'L5 ET': 2, 'LAMP5': 1, 'VLMC': 1, 'L6B': 1, 'Chandelier': 1}
L2/3 IT	2438	21438	V1C	{'L4 IT': 34, 'L2/3 IT': 22, 'Micro/PVM': 11, 'Astro': 4, 'SST': 4, 'Chandelier': 3, 'PVALB': 3, 'Oligo': 3, 'OPC': 2, 'L6 IT': 2, 'L5/6 NP': 1, 'Endo': 1}
L2/3 IT	3117	11987	V1C	{'L2/3 IT': 65, 'Astro': 13, 'VIP': 10, 'SST': 4, 'LAMP5': 4, 'PVALB': 3, 'OPC': 3, 'L4 IT': 3, 'SNCG': 2, 'L6B': 2, 'Micro/PVM': 2, 'Endo': 2, 'PAX6': 1}
L2/3 IT	883	18864	V1C	{'L2/3 IT': 41, 'L4 IT': 12, 'Astro': 9, 'Oligo': 5, 'LAMP5': 3, 'L5 IT': 2, 'LAMP5 LHX6': 2, 'OPC': 2, 'Micro/PVM': 2, 'L5/6 NP': 1, 'PVALB': 1, 'PAX6': 1, 'SST': 1, 'L6 CT': 1, 'L6 IT': 1}
L2/3 IT	3631	15391	V1C	{'L2/3 IT': 38, 'L4 IT': 22, 'Astro': 3, 'VIP': 2, 'PVALB': 2, 'PAX6': 2, 'Micro/PVM': 1, 'Endo': 1, 'OPC': 1, 'SNCG': 1, 'L6 IT': 1, 'Oligo': 1, 'LAMP5': 1}
L2/3 IT	3110	11325	V1C	{'L2/3 IT': 61, 'Astro': 14, 'VIP': 5, 'Micro/PVM': 3, 'Endo': 3, 'LAMP5': 2, 'PVALB': 2, 'L6B': 2, 'SNCG': 1, 'PAX6': 1, 'SST': 1, 'OPC': 1}
L2/3 IT	1594	26927	V1C	{'L6 IT': 24, 'L6 CT': 19, 'SST': 12, 'Astro': 10, 'L2/3 IT': 7, 'L5 IT': 7, 'L6 IT Car3': 6, 'VIP': 5, 'Micro/PVM': 5, 'Chandelier': 5, 'Oligo': 4, 'L4 IT': 4, 'PVALB': 4, 'L5/6 NP': 4, 'OPC': 3, 'Endo': 2, 'L6B': 2, 'SNCG': 1, 'VLMC': 1, 'PAX6': 1, 'SST CHODL': 1}
L2/3 IT	718	16489	V1C	{'L2/3 IT': 55, 'L4 IT': 20, 'VIP': 13, 'Astro': 10, 'Micro/PVM': 9, 'SST': 6, 'LAMP5': 5, 'PVALB': 4, 'SNCG': 2, 'LAMP5 LHX6': 1, 'OPC': 1}
L2/3 IT	2899	15137	V1C	{'L2/3 IT': 44, 'L4 IT': 20, 'VIP': 4, 'Astro': 4, 'LAMP5': 3, 'Oligo': 2, 'OPC': 2, 'Micro/PVM': 2, 'SST': 2, 'L6 IT': 1, 'PAX6': 1, 'VLMC': 1}
L2/3 IT	3538	13894	V1C	{'L2/3 IT': 36, 'L4 IT': 11, 'Astro': 4, 'OPC': 4, 'VIP': 4, 'VLMC': 2, 'Oligo': 1, 'SNCG': 1, 'PVALB': 1, 'Micro/PVM': 1, 'PAX6': 1}
L2/3 IT	2939	16698	V1C	{'L2/3 IT': 43, 'L4 IT': 6, 'Micro/PVM': 4, 'OPC': 3, 'VIP': 3, 'Chandelier': 2, 'LAMP5': 2, 'Astro': 2, 'VLMC': 1, 'PAX6': 1, 'Endo': 1, 'SNCG': 1, 'L5 IT': 1, 'Oligo': 1}
L2/3 IT	5348.98	27046	AnG	{'L2/3 IT': 16, 'Astro': 11, 'Oligo': 11, 'Micro/PVM': 5, 'VLMC': 4, 'VIP': 3, 'PVALB': 2, 'OPC': 1}
L2/3 IT	7807.49	27046.2	AnG	{'Astro': 9, 'Oligo': 7, 'L2/3 IT': 7, 'Micro/PVM': 4, 'OPC': 3, 'SNCG': 3, 'VIP': 2, 'LAMP5': 1, 'LAMP5 LHX6': 1, 'Chandelier': 1}
L2/3 IT	5766.36	27136.9	AnG	{'L2/3 IT': 18, 'Astro': 12, 'Oligo': 10, 'VLMC': 4, 'Micro/PVM': 3, 'OPC': 2, 'PVALB': 2, 'LAMP5': 1, 'VIP': 1}
L2/3 IT	8850.82	25641.6	AnG	{'L2/3 IT': 19, 'Oligo': 6, 'Astro': 6, 'Micro/PVM': 5, 'VIP': 4, 'SNCG': 1, 'Endo': 1, 'OPC': 1, 'SST': 1, 'PAX6': 1}
L2/3 IT	5733.78	26377.9	AnG	{'L2/3 IT': 23, 'Astro': 15, 'Oligo': 8, 'Micro/PVM': 4, 'VLMC': 4, 'OPC': 2, 'VIP': 2, 'PVALB': 2, 'L4 IT': 1, 'SST': 1, 'PAX6': 1}
L2/3 IT	5158.73	25999.7	AnG	{'L2/3 IT': 18, 'Astro': 12, 'Oligo': 5, 'Micro/PVM': 3, 'PVALB': 2, 'VIP': 2, 'OPC': 1, 'VLMC': 1, 'PAX6': 1}
L2/3 IT	5266.28	25567.1	AnG	{'L2/3 IT': 15, 'Astro': 10, 'Micro/PVM': 3, 'Oligo': 2, 'PAX6': 1, 'PVALB': 1, 'SNCG': 1, 'VIP': 1}
L2/3 IT	7073.76	27262.5	AnG	{'Oligo': 11, 'L2/3 IT': 10, 'Micro/PVM': 9, 'VIP': 8, 'Astro': 7, 'L4 IT': 4, 'OPC': 3, 'SNCG': 2, 'PVALB': 2, 'L6 IT': 1, 'LAMP5 LHX6': 1, 'PAX6': 1, 'SST': 1, 'Chandelier': 1}
L2/3 IT	7282.43	25379.7	AnG	{'L2/3 IT': 18, 'Astro': 10, 'OPC': 6, 'Micro/PVM': 5, 'Oligo': 4, 'Endo': 3, 'VIP': 2, 'PVALB': 1, 'SNCG': 1, 'LAMP5': 1, 'Chandelier': 1, 'PAX6': 1}
L2/3 IT	7431.64	26400.9	AnG	{'L2/3 IT': 27, 'Micro/PVM': 8, 'Oligo': 6, 'Astro': 5, 'OPC': 5, 'VIP': 5, 'SNCG': 4, 'Chandelier': 4, 'SST': 1, 'L5/6 NP': 1, 'PVALB': 1}
L2/3 IT	7337.8	28417.9	AnG	{'Oligo': 15, 'L4 IT': 14, 'VIP': 5, 'Astro': 5, 'L2/3 IT': 5, 'Micro/PVM': 5, 'L5 IT': 4, 'PVALB': 3, 'SST': 3, 'OPC': 2, 'LAMP5 LHX6': 2, 'SNCG': 1, 'L6B': 1, 'L5/6 NP': 1, 'Endo': 1, 'LAMP5': 1, 'L6 IT': 1}
L2/3 IT	5470.2	26015.1	AnG	{'L2/3 IT': 29, 'Astro': 16, 'Micro/PVM': 6, 'Oligo': 5, 'VIP': 3, 'PVALB': 2, 'L4 IT': 1, 'OPC': 1, 'SST': 1, 'VLMC': 1, 'PAX6': 1}
L2/3 IT	6414.5	25641.1	AnG	{'L2/3 IT': 22, 'Oligo': 8, 'Micro/PVM': 7, 'VIP': 7, 'Astro': 7, 'PAX6': 2, 'SST': 2, 'SNCG': 2, 'OPC': 1, 'Endo': 1, 'L4 IT': 1}
L2/3 IT	6791.54	27812	AnG	{'Oligo': 17, 'L2/3 IT': 10, 'VIP': 7, 'Micro/PVM': 6, 'L4 IT': 5, 'Astro': 5, 'LAMP5': 2, 'OPC': 2, 'LAMP5 LHX6': 2, 'L5 IT': 2, 'L6 IT': 1, 'PVALB': 1, 'Chandelier': 1, 'PAX6': 1}
L2/3 IT	7417.73	26293.5	AnG	{'L2/3 IT': 31, 'Micro/PVM': 7, 'Astro': 6, 'OPC': 6, 'SNCG': 5, 'Oligo': 5, 'VIP': 5, 'Chandelier': 4, 'L5/6 NP': 1, 'PVALB': 1}
L2/3 IT	7231.24	25932.2	AnG	{'L2/3 IT': 38, 'Astro': 6, 'Micro/PVM': 6, 'OPC': 6, 'VIP': 6, 'Chandelier': 4, 'Oligo': 4, 'SNCG': 2, 'Endo': 2, 'PVALB': 1, 'L5/6 NP': 1, 'PAX6': 1}
L2/3 IT	8550.32	26262.6	AnG	{'L2/3 IT': 16, 'Oligo': 9, 'Astro': 7, 'VIP': 3, 'SNCG': 3, 'Micro/PVM': 2, 'PVALB': 1, 'Endo': 1, 'OPC': 1, 'SST': 1}
L2/3 IT	6628.32	26251.1	AnG	{'L2/3 IT': 32, 'Micro/PVM': 8, 'VIP': 7, 'Oligo': 7, 'Astro': 6, 'PVALB': 4, 'Chandelier': 3, 'OPC': 2, 'L5/6 NP': 1, 'SNCG': 1, 'PAX6': 1, 'Endo': 1, 'SST': 1, 'L4 IT': 1}
L2/3 IT	7142.35	26519.4	AnG	{'L2/3 IT': 31, 'Micro/PVM': 9, 'VIP': 6, 'Astro': 5, 'Oligo': 4, 'Chandelier': 4, 'PVALB': 3, 'SNCG': 2, 'OPC': 1, 'SST': 1, 'L4 IT': 1, 'L5/6 NP': 1}
L2/3 IT	7122.5	25543.6	AnG	{'L2/3 IT': 24, 'Astro': 8, 'OPC': 6, 'VIP': 6, 'Micro/PVM': 6, 'Oligo': 4, 'Endo': 3, 'PAX6': 2, 'PVALB': 1, 'SNCG': 1, 'LAMP5': 1, 'Chandelier': 1}
L2/3 IT	8491.37	26559.4	AnG	{'Oligo': 11, 'Astro': 7, 'L2/3 IT': 7, 'SNCG': 3, 'VIP': 2, 'Micro/PVM': 2, 'L4 IT': 1, 'PVALB': 1, 'LAMP5': 1, 'OPC': 1}
L2/3 IT	5681.81	30762	AnG	{'Oligo': 34, 'Astro': 15, 'L5 IT': 7, 'Micro/PVM': 6, 'OPC': 4, 'L5/6 NP': 4, 'SST': 3, 'L6 CT': 2, 'L5 ET': 2, 'L4 IT': 2, 'Endo': 2, 'L6 IT Car3': 1, 'L6 IT': 1, 'VIP': 1, 'PVALB': 1, 'L2/3 IT': 1}
L2/3 IT	8898.21	25364.7	AnG	{'L2/3 IT': 19, 'Astro': 6, 'VIP': 5, 'Micro/PVM': 5, 'Oligo': 4, 'SNCG': 1, 'Endo': 1, 'OPC': 1, 'SST': 1, 'Chandelier': 1, 'PAX6': 1}
L2/3 IT	8924.26	25972.6	AnG	{'L2/3 IT': 16, 'Oligo': 8, 'Astro': 6, 'VIP': 4, 'Micro/PVM': 2, 'SNCG': 1, 'Endo': 1, 'OPC': 1, 'SST': 1}
L2/3 IT	8002.61	27806.7	AnG	{'Oligo': 11, 'Astro': 8, 'L2/3 IT': 5, 'Micro/PVM': 4, 'VIP': 4, 'L4 IT': 2, 'L6B': 1, 'LAMP5 LHX6': 1, 'SST': 1, 'L5/6 NP': 1, 'OPC': 1, 'L6 IT': 1}
L2/3 IT	8186.26	27940.1	AnG	{'Oligo': 14, 'Astro': 9, 'Micro/PVM': 5, 'VIP': 5, 'L2/3 IT': 5, 'L4 IT': 2, 'OPC': 2, 'PVALB': 1, 'L6B': 1, 'LAMP5 LHX6': 1, 'SST': 1, 'L5/6 NP': 1}
L2/3 IT	5863.33	27979.9	AnG	{'Oligo': 14, 'L2/3 IT': 12, 'Astro': 7, 'Micro/PVM': 5, 'SNCG': 4, 'VIP': 3, 'PVALB': 3, 'L4 IT': 2, 'LAMP5': 2, 'L5/6 NP': 2, 'LAMP5 LHX6': 2, 'SST': 1}
L2/3 IT	7101.81	25853.8	AnG	{'L2/3 IT': 36, 'Micro/PVM': 7, 'VIP': 7, 'Astro': 5, 'OPC': 4, 'Oligo': 3, 'SNCG': 2, 'Chandelier': 2, 'PAX6': 2, 'Endo': 2, 'PVALB': 1, 'L5/6 NP': 1, 'SST': 1}
L2/3 IT	5620.74	28652.4	AnG	{'Oligo': 20, 'L4 IT': 7, 'SST': 6, 'L2/3 IT': 4, 'LAMP5 LHX6': 3, 'Micro/PVM': 3, 'SNCG': 3, 'PVALB': 3, 'L5/6 NP': 2, 'SST CHODL': 1, 'OPC': 1, 'VIP': 1, 'Chandelier': 1, 'LAMP5': 1, 'Astro': 1}
L2/3 IT	8320.57	25342.4	AnG	{'L2/3 IT': 21, 'Astro': 10, 'VIP': 6, 'Micro/PVM': 6, 'Oligo': 6, 'OPC': 5, 'LAMP5': 2, 'SNCG': 1, 'Endo': 1, 'SST': 1, 'Chandelier': 1, 'PAX6': 1, 'PVALB': 1}
L2/3 IT	8893.43	24979.3	AnG	{'L2/3 IT': 14, 'Micro/PVM': 7, 'Oligo': 5, 'VIP': 4, 'Astro': 4, 'SNCG': 2, 'Chandelier': 1, 'PAX6': 1, 'Endo': 1}
L2/3 IT	6636.14	27716.6	AnG	{'Oligo': 15, 'L2/3 IT': 10, 'Micro/PVM': 8, 'VIP': 7, 'L4 IT': 6, 'Astro': 5, 'LAMP5 LHX6': 2, 'L5 IT': 2, 'PVALB': 1, 'Chandelier': 1, 'PAX6': 1, 'LAMP5': 1}
L2/3 IT	5490.01	26180.4	AnG	{'L2/3 IT': 26, 'Astro': 16, 'Oligo': 8, 'Micro/PVM': 4, 'VLMC': 3, 'VIP': 3, 'PVALB': 2, 'L4 IT': 1, 'OPC': 1, 'SST': 1, 'PAX6': 1}
L2/3 IT	6977.23	25684.8	AnG	{'L2/3 IT': 30, 'VIP': 8, 'Astro': 7, 'Micro/PVM': 6, 'Oligo': 5, 'OPC': 4, 'Endo': 3, 'SNCG': 2, 'PAX6': 2, 'L5/6 NP': 1, 'Chandelier': 1, 'SST': 1}
L2/3 IT	7455.58	26215.1	AnG	{'L2/3 IT': 28, 'Micro/PVM': 7, 'SNCG': 5, 'Oligo': 5, 'OPC': 5, 'Astro': 5, 'VIP': 4, 'Chandelier': 4, 'PVALB': 1, 'L5/6 NP': 1}
L2/3 IT	6385.02	25571.6	AnG	{'L2/3 IT': 20, 'VIP': 7, 'Astro': 7, 'Micro/PVM': 6, 'Oligo': 5, 'PAX6': 2, 'SST': 2, 'SNCG': 2, 'OPC': 1, 'Endo': 1, 'L4 IT': 1}
L2/3 IT	6165.73	33693.7	AnG	{'Oligo': 40, 'Astro': 10, 'OPC': 8, 'Micro/PVM': 6, 'L6 IT': 3, 'L6 CT': 3, 'L6B': 2, 'L5 IT': 1, 'L6 IT Car3': 1, 'L2/3 IT': 1, 'PVALB': 1}
L2/3 IT	6751.18	26398.1	AnG	{'L2/3 IT': 30, 'Micro/PVM': 8, 'Oligo': 7, 'VIP': 7, 'Astro': 6, 'PVALB': 4, 'Chandelier': 3, 'SST': 2, 'L4 IT': 1, 'L5/6 NP': 1, 'SNCG': 1, 'PAX6': 1, 'OPC': 1}
L2/3 IT	6326.51	25728.4	AnG	{'L2/3 IT': 22, 'Micro/PVM': 7, 'VIP': 7, 'Oligo': 7, 'Astro': 6, 'PAX6': 2, 'SST': 2, 'SNCG': 2, 'PVALB': 1, 'OPC': 1, 'Endo': 1, 'L4 IT': 1}
L2/3 IT	5409.45	26403.5	AnG	{'L2/3 IT': 22, 'Astro': 16, 'Oligo': 9, 'Micro/PVM': 6, 'VLMC': 4, 'VIP': 3, 'OPC': 2, 'PVALB': 2, 'L4 IT': 1, 'SST': 1, 'PAX6': 1}
L2/3 IT	6866.96	26285.1	AnG	{'L2/3 IT': 31, 'Micro/PVM': 8, 'VIP': 7, 'Oligo': 6, 'Astro': 4, 'PVALB': 4, 'Chandelier': 3, 'OPC': 3, 'SNCG': 2, 'SST': 2, 'L5/6 NP': 1, 'PAX6': 1, 'Endo': 1}
L2/3 IT	7067.94	25490.7	AnG	{'L2/3 IT': 24, 'Astro': 7, 'VIP': 6, 'Micro/PVM': 6, 'OPC': 4, 'Oligo': 4, 'Endo': 3, 'PAX6': 2, 'PVALB': 1, 'SNCG': 1, 'LAMP5': 1, 'Chandelier': 1}
L2/3 IT	7436.77	27753.5	AnG	{'Oligo': 11, 'L2/3 IT': 9, 'Astro': 6, 'Micro/PVM': 6, 'VIP': 5, 'L4 IT': 4, 'OPC': 4, 'LAMP5 LHX6': 3, 'L5/6 NP': 1, 'Endo': 1, 'LAMP5': 1, 'L6 IT': 1, 'PVALB': 1, 'SNCG': 1, 'L5 IT': 1}
L2/3 IT	5415.05	26777.3	AnG	{'L2/3 IT': 20, 'Astro': 14, 'Oligo': 10, 'Micro/PVM': 6, 'VLMC': 4, 'PVALB': 3, 'OPC': 2, 'VIP': 2}
L2/3 IT	5896.41	26302.6	AnG	{'L2/3 IT': 23, 'Astro': 13, 'Micro/PVM': 6, 'Oligo': 5, 'PVALB': 4, 'SST': 2, 'VLMC': 2, 'VIP': 2, 'L4 IT': 1, 'OPC': 1, 'PAX6': 1}
L2/3 IT	6765.45	26344.6	AnG	{'L2/3 IT': 33, 'Micro/PVM': 7, 'VIP': 7, 'Astro': 6, 'Oligo': 6, 'PVALB': 4, 'Chandelier': 3, 'SST': 2, 'OPC': 2, 'L5/6 NP': 1, 'SNCG': 1, 'PAX6': 1, 'Endo': 1}
L2/3 IT	7578.81	26091.4	AnG	{'L2/3 IT': 29, 'OPC': 7, 'Astro': 6, 'Oligo': 6, 'SNCG': 5, 'Micro/PVM': 5, 'VIP': 5, 'Chandelier': 2, 'PVALB': 1, 'L5/6 NP': 1}
L2/3 IT	8975.84	25027.2	AnG	{'L2/3 IT': 12, 'Micro/PVM': 7, 'Astro': 5, 'Oligo': 5, 'VIP': 4, 'SNCG': 2, 'Chandelier': 1, 'PAX6': 1, 'Endo': 1}
L2/3 IT	5343.94	27326.9	AnG	{'L2/3 IT': 15, 'Astro': 8, 'Oligo': 7, 'Micro/PVM': 3, 'VLMC': 3, 'VIP': 2, 'SNCG': 1, 'OPC': 1, 'PVALB': 1}
L2/3 IT	7112.44	28349.2	AnG	{'Oligo': 16, 'L4 IT': 13, 'Micro/PVM': 8, 'L2/3 IT': 7, 'L5 IT': 4, 'VIP': 4, 'PVALB': 3, 'Astro': 3, 'LAMP5 LHX6': 2, 'OPC': 2, 'SST': 2, 'LAMP5': 1, 'L6 IT': 1, 'L5/6 NP': 1, 'Endo': 1, 'SNCG': 1, 'L6B': 1, 'Chandelier': 1}
L2/3 IT	6502.43	26661	AnG	{'L2/3 IT': 19, 'Oligo': 8, 'Micro/PVM': 7, 'Astro': 7, 'VIP': 6, 'PVALB': 4, 'Chandelier': 2, 'OPC': 2, 'SST': 1, 'L4 IT': 1, 'PAX6': 1}
L2/3 IT	5304.97	25998.3	AnG	{'L2/3 IT': 21, 'Astro': 15, 'Micro/PVM': 5, 'Oligo': 5, 'VIP': 3, 'PVALB': 2, 'L4 IT': 1, 'OPC': 1, 'SST': 1, 'VLMC': 1, 'PAX6': 1}
L2/3 IT	5005.96	28859.2	AnG	{'Oligo': 10, 'L4 IT': 7, 'L2/3 IT': 3, 'PVALB': 2, 'SST': 2, 'Chandelier': 1, 'L5/6 NP': 1, 'LAMP5': 1}
L2/3 IT	7987.36	27903.4	AnG	{'Oligo': 12, 'Astro': 8, 'L2/3 IT': 5, 'Micro/PVM': 4, 'VIP': 4, 'SST': 2, 'L4 IT': 2, 'L6B': 1, 'LAMP5 LHX6': 1, 'L5/6 NP': 1, 'OPC': 1, 'L6 IT': 1}
L2/3 IT	8272.19	25080.2	AnG	{'L2/3 IT': 16, 'Astro': 8, 'VIP': 6, 'Micro/PVM': 6, 'Oligo': 4, 'OPC': 3, 'LAMP5': 2, 'SST': 1, 'Chandelier': 1, 'PAX6': 1, 'SNCG': 1, 'Endo': 1}
L2/3 IT	5979.15	26299.5	AnG	{'L2/3 IT': 26, 'Astro': 13, 'Micro/PVM': 7, 'Oligo': 5, 'PVALB': 4, 'PAX6': 2, 'OPC': 2, 'SST': 2, 'VLMC': 2, 'VIP': 2, 'L4 IT': 1}
L2/3 IT	8483.63	28075.1	AnG	{'Oligo': 13, 'L2/3 IT': 6, 'Astro': 6, 'VIP': 4, 'L4 IT': 3, 'Micro/PVM': 3, 'PVALB': 2, 'L6B': 1, 'OPC': 1, 'LAMP5 LHX6': 1, 'SST': 1}
L2/3 IT	8442.59	26290.9	AnG	{'L2/3 IT': 16, 'Oligo': 12, 'Astro': 7, 'Micro/PVM': 3, 'SNCG': 3, 'OPC': 2, 'PVALB': 1, 'Endo': 1, 'SST': 1, 'VIP': 1}
L2/3 IT	7970.45	25172.9	AnG	{'L2/3 IT': 14, 'Astro': 5, 'VIP': 4, 'Micro/PVM': 4, 'OPC': 4, 'Oligo': 2, 'LAMP5': 2, 'SST': 1, 'PAX6': 1, 'PVALB': 1, 'SNCG': 1, 'Endo': 1}
L2/3 IT	5003.39	27321.7	AnG	{'L2/3 IT': 11, 'Oligo': 7, 'Astro': 6, 'Micro/PVM': 2, 'VIP': 2, 'OPC': 1, 'PVALB': 1, 'VLMC': 1}
L2/3 IT	8749.2	25293.4	AnG	{'L2/3 IT': 19, 'Astro': 7, 'Micro/PVM': 7, 'VIP': 5, 'Oligo': 4, 'SNCG': 1, 'Endo': 1, 'OPC': 1, 'SST': 1, 'Chandelier': 1, 'PAX6': 1}
L2/3 IT	8868.1	25067.8	AnG	{'L2/3 IT': 14, 'Micro/PVM': 7, 'Astro': 6, 'VIP': 5, 'Oligo': 5, 'SNCG': 2, 'OPC': 1, 'Chandelier': 1, 'PAX6': 1, 'Endo': 1}
L2/3 IT	6503.89	31486.5	AnG	{'Oligo': 28, 'Astro': 21, 'Micro/PVM': 8, 'L6 CT': 4, 'SST': 4, 'L6 IT Car3': 4, 'L6B': 3, 'L5 IT': 3, 'L6 IT': 3, 'L5/6 NP': 2, 'OPC': 2, 'VIP': 1, 'Endo': 1, 'SNCG': 1, 'L2/3 IT': 1, 'L5 ET': 1}
L2/3 IT	6063.92	25916.9	AnG	{'L2/3 IT': 25, 'Astro': 10, 'VIP': 7, 'Micro/PVM': 6, 'Oligo': 4, 'PVALB': 3, 'PAX6': 2, 'OPC': 2, 'SST': 2, 'SNCG': 2, 'L4 IT': 1}
L2/3 IT	6509.59	28762.1	AnG	{'Oligo': 23, 'L4 IT': 16, 'Micro/PVM': 12, 'VIP': 5, 'L5 IT': 5, 'PVALB': 4, 'Astro': 3, 'OPC': 3, 'SNCG': 2, 'SST': 2, 'L2/3 IT': 2, 'L5/6 NP': 1, 'Chandelier': 1, 'Endo': 1, 'SST CHODL': 1, 'LAMP5 LHX6': 1}
L2/3 IT	6911.66	27035.4	AnG	{'L2/3 IT': 12, 'Oligo': 9, 'Micro/PVM': 8, 'VIP': 8, 'Astro': 6, 'OPC': 3, 'SNCG': 2, 'Chandelier': 2, 'PVALB': 2, 'LAMP5 LHX6': 1, 'PAX6': 1, 'SST': 1, 'L4 IT': 1}
L2/3 IT	5392.7	27220.7	AnG	{'L2/3 IT': 15, 'Astro': 10, 'Oligo': 8, 'Micro/PVM': 3, 'VLMC': 3, 'OPC': 2, 'VIP': 2, 'PVALB': 2}
L2/3 IT	6470.79	26770.7	AnG	{'L2/3 IT': 18, 'Oligo': 8, 'Micro/PVM': 8, 'Astro': 6, 'VIP': 5, 'PVALB': 4, 'Chandelier': 2, 'SST': 1, 'L4 IT': 1, 'OPC': 1}
L2/3 IT	8520.93	27293.1	AnG	{'Oligo': 9, 'Astro': 8, 'L2/3 IT': 7, 'VIP': 4, 'Micro/PVM': 3, 'PVALB': 2, 'OPC': 1, 'L4 IT': 1, 'LAMP5': 1}
L2/3 IT	5685.57	27831.1	AnG	{'L2/3 IT': 14, 'Oligo': 9, 'Astro': 9, 'SNCG': 3, 'L4 IT': 2, 'Micro/PVM': 2, 'VIP': 2, 'PVALB': 2, 'L5/6 NP': 2, 'LAMP5 LHX6': 2, 'LAMP5': 1}
L2/3 IT	6763.14	25875.5	AnG	{'L2/3 IT': 32, 'VIP': 8, 'Micro/PVM': 8, 'Oligo': 7, 'Astro': 4, 'OPC': 3, 'Chandelier': 2, 'PVALB': 2, 'Endo': 2, 'L5/6 NP': 1, 'SNCG': 1, 'PAX6': 1, 'SST': 1}
L2/3 IT	7043.27	32623.5	AnG	{'Oligo': 31, 'Astro': 12, 'Micro/PVM': 8, 'L6 CT': 8, 'L6 IT': 4, 'L6 IT Car3': 3, 'SST': 2, 'L2/3 IT': 2, 'L6B': 1, 'LAMP5 LHX6': 1, 'VIP': 1, 'OPC': 1, 'Endo': 1}
L2/3 IT	6096.54	26334.1	AnG	{'L2/3 IT': 28, 'Astro': 11, 'Micro/PVM': 8, 'Oligo': 6, 'VIP': 4, 'PVALB': 3, 'PAX6': 2, 'OPC': 2, 'SST': 2, 'L4 IT': 1, 'VLMC': 1}
L2/3 IT	5263.33	27916.3	AnG	{'L2/3 IT': 10, 'Astro': 4, 'PVALB': 3, 'SNCG': 3, 'Oligo': 3, 'L5/6 NP': 2, 'LAMP5 LHX6': 2, 'L4 IT': 1, 'LAMP5': 1, 'VIP': 1}
L2/3 IT	7314.06	26520	AnG	{'L2/3 IT': 27, 'Micro/PVM': 8, 'Astro': 5, 'Oligo': 4, 'Chandelier': 4, 'VIP': 4, 'OPC': 3, 'SNCG': 3, 'PVALB': 2, 'SST': 1, 'L5/6 NP': 1}
L2/3 IT	7478.36	26832.8	AnG	{'L2/3 IT': 17, 'Astro': 9, 'Oligo': 7, 'Micro/PVM': 6, 'VIP': 4, 'OPC': 4, 'SNCG': 3, 'Chandelier': 3, 'PVALB': 2, 'LAMP5': 1, 'LAMP5 LHX6': 1, 'SST': 1, 'L5/6 NP': 1}
L2/3 IT	6659.51	25809	AnG	{'L2/3 IT': 33, 'VIP': 7, 'Oligo': 7, 'Micro/PVM': 7, 'Astro': 6, 'OPC': 3, 'Chandelier': 2, 'PVALB': 2, 'PAX6': 2, 'Endo': 2, 'SNCG': 1, 'SST': 1}
L2/3 IT	8369.91	26338.9	AnG	{'L2/3 IT': 16, 'Oligo': 12, 'Astro': 7, 'Micro/PVM': 4, 'SNCG': 3, 'PVALB': 1, 'LAMP5': 1, 'Endo': 1, 'SST': 1, 'VIP': 1, 'OPC': 1}
L2/3 IT	8542.64	25543	AnG	{'L2/3 IT': 24, 'Astro': 8, 'VIP': 7, 'Oligo': 7, 'Micro/PVM': 5, 'SNCG': 1, 'Endo': 1, 'OPC': 1, 'SST': 1, 'Chandelier': 1, 'PAX6': 1}
L2/3 IT	6433.26	26228	AnG	{'L2/3 IT': 27, 'Micro/PVM': 8, 'VIP': 7, 'Astro': 7, 'Oligo': 6, 'PVALB': 3, 'Chandelier': 2, 'PAX6': 2, 'SST': 2, 'OPC': 1, 'Endo': 1, 'L4 IT': 1}
L2/3 IT	8813.84	25851.3	AnG	{'L2/3 IT': 16, 'Oligo': 7, 'Astro': 6, 'Micro/PVM': 5, 'VIP': 4, 'SNCG': 1, 'Endo': 1, 'OPC': 1, 'SST': 1}
L2/3 IT	8210.76	26759.7	AnG	{'L2/3 IT': 11, 'Oligo': 10, 'Astro': 9, 'Micro/PVM': 4, 'SNCG': 3, 'VIP': 2, 'PVALB': 1, 'LAMP5': 1, 'OPC': 1, 'Chandelier': 1}
L2/3 IT	5591.3	27113.2	AnG	{'L2/3 IT': 16, 'Astro': 10, 'Oligo': 8, 'Micro/PVM': 4, 'VLMC': 4, 'OPC': 2, 'VIP': 2, 'PVALB': 2}
L2/3 IT	7250.71	26099.7	AnG	{'L2/3 IT': 37, 'VIP': 8, 'Astro': 7, 'Micro/PVM': 7, 'OPC': 6, 'Chandelier': 4, 'Oligo': 4, 'SNCG': 3, 'PVALB': 2, 'L5/6 NP': 1, 'PAX6': 1, 'Endo': 1}
L2/3 IT	6298.07	27529.9	AnG	{'L2/3 IT': 14, 'Oligo': 11, 'Astro': 9, 'VIP': 7, 'L4 IT': 3, 'Micro/PVM': 3, 'Chandelier': 1, 'PAX6': 1, 'LAMP5': 1, 'L5/6 NP': 1, 'LAMP5 LHX6': 1, 'PVALB': 1, 'SNCG': 1, 'OPC': 1}
L2/3 IT	6803.34	26616.6	AnG	{'L2/3 IT': 24, 'Micro/PVM': 9, 'VIP': 7, 'Astro': 6, 'Oligo': 4, 'PVALB': 4, 'OPC': 2, 'SNCG': 2, 'Chandelier': 2, 'SST': 1, 'L4 IT': 1, 'L5/6 NP': 1, 'PAX6': 1}
L2/3 IT	8707.98	25348.7	AnG	{'L2/3 IT': 19, 'Astro': 8, 'Micro/PVM': 6, 'VIP': 5, 'Oligo': 4, 'SNCG': 1, 'Endo': 1, 'OPC': 1, 'SST': 1, 'Chandelier': 1, 'PAX6': 1}
L2/3 IT	7402.85	25451.8	AnG	{'L2/3 IT': 20, 'OPC': 7, 'Astro': 7, 'Oligo': 4, 'Micro/PVM': 4, 'VIP': 3, 'Endo': 3, 'PVALB': 1, 'SNCG': 1, 'LAMP5': 1, 'Chandelier': 1, 'PAX6': 1}
L2/3 IT	7242.3	25872.8	AnG	{'L2/3 IT': 36, 'Micro/PVM': 6, 'OPC': 6, 'Astro': 6, 'VIP': 6, 'Oligo': 5, 'SNCG': 2, 'Chandelier': 2, 'PAX6': 2, 'Endo': 2, 'PVALB': 1, 'L5/6 NP': 1, 'LAMP5': 1}
L2/3 IT	5771.32	27405.2	AnG	{'L2/3 IT': 13, 'Astro': 11, 'Oligo': 10, 'Micro/PVM': 4, 'PVALB': 2, 'OPC': 2, 'VLMC': 2, 'VIP': 1, 'LAMP5': 1, 'L5/6 NP': 1, 'LAMP5 LHX6': 1, 'SNCG': 1}
L2/3 IT	5312.55	25642.3	AnG	{'L2/3 IT': 16, 'Astro': 12, 'Micro/PVM': 4, 'Oligo': 2, 'SST': 1, 'PAX6': 1, 'PVALB': 1, 'SNCG': 1, 'VIP': 1}
L2/3 IT	6418.95	25483.1	AnG	{'L2/3 IT': 18, 'Astro': 7, 'VIP': 6, 'Micro/PVM': 5, 'Oligo': 4, 'PAX6': 2, 'Endo': 2, 'SNCG': 2, 'OPC': 1, 'SST': 1}
L2/3 IT	8150.1	25833.4	AnG	{'L2/3 IT': 19, 'Oligo': 9, 'Astro': 7, 'OPC': 6, 'VIP': 5, 'SNCG': 4, 'Micro/PVM': 4, 'Endo': 1, 'SST': 1, 'PVALB': 1, 'LAMP5': 1}
L2/3 IT	6139.83	26152	AnG	{'L2/3 IT': 32, 'Astro': 9, 'VIP': 6, 'Micro/PVM': 5, 'Oligo': 4, 'PVALB': 2, 'PAX6': 2, 'OPC': 2, 'SST': 2, 'L4 IT': 1, 'VLMC': 1}
L2/3 IT	8512.58	24855.4	AnG	{'L2/3 IT': 15, 'Micro/PVM': 7, 'Astro': 6, 'Oligo': 6, 'VIP': 4, 'SNCG': 2, 'Chandelier': 1, 'PAX6': 1, 'Endo': 1, 'LAMP5': 1}
L2/3 IT	7309.17	26321.3	AnG	{'L2/3 IT': 30, 'Micro/PVM': 9, 'VIP': 6, 'Oligo': 5, 'OPC': 5, 'Astro': 5, 'SNCG': 4, 'Chandelier': 4, 'SST': 1, 'L5/6 NP': 1, 'PVALB': 1}
L2/3 IT	8561.78	25712.7	AnG	{'L2/3 IT': 22, 'Oligo': 7, 'Astro': 7, 'VIP': 6, 'Micro/PVM': 5, 'SNCG': 1, 'Endo': 1, 'OPC': 1, 'SST': 1, 'PAX6': 1}
L2/3 IT	5490.61	25984.2	AnG	{'L2/3 IT': 30, 'Astro': 16, 'Micro/PVM': 6, 'Oligo': 5, 'VIP': 3, 'PVALB': 2, 'L4 IT': 1, 'OPC': 1, 'SST': 1, 'VLMC': 1, 'PAX6': 1, 'SNCG': 1}
L2/3 IT	6492.47	25822.7	AnG	{'L2/3 IT': 30, 'Oligo': 8, 'Micro/PVM': 7, 'VIP': 7, 'Astro': 6, 'OPC': 2, 'PVALB': 2, 'PAX6': 2, 'SST': 2, 'Chandelier': 1, 'Endo': 1, 'L4 IT': 1, 'SNCG': 1}
L2/3 IT	6359.27	25775.8	AnG	{'L2/3 IT': 24, 'Micro/PVM': 7, 'VIP': 7, 'Oligo': 7, 'Astro': 6, 'PVALB': 2, 'PAX6': 2, 'SST': 2, 'SNCG': 2, 'OPC': 1, 'Endo': 1, 'L4 IT': 1}
L2/3 IT	17983	-11787	MTG	{'L2/3 IT': 19, 'Oligo': 9, 'VIP': 7, 'Micro/PVM': 6, 'PVALB': 5, 'SNCG': 5, 'Astro': 4, 'OPC': 3, 'Chandelier': 2, 'SST': 2, 'LAMP5 LHX6': 2, 'PAX6': 2, 'L5/6 NP': 1, 'LAMP5': 1}
L2/3 IT	18503	-11499	MTG	{'L2/3 IT': 19, 'Astro': 9, 'PVALB': 8, 'Oligo': 7, 'VIP': 7, 'SNCG': 3, 'SST': 3, 'LAMP5 LHX6': 3, 'Micro/PVM': 3, 'Chandelier': 2, 'OPC': 2, 'L5/6 NP': 1, 'L6 CT': 1, 'LAMP5': 1, 'PAX6': 1}
L2/3 IT	18716	-11733	MTG	{'L2/3 IT': 11, 'PVALB': 7, 'Astro': 5, 'Oligo': 4, 'SST': 3, 'LAMP5 LHX6': 3, 'OPC': 3, 'Micro/PVM': 2, 'Chandelier': 2, 'VIP': 2, 'SNCG': 2, 'L5/6 NP': 1, 'L6 CT': 1, 'PAX6': 1}
L2/3 IT	17115	-10265	MTG	{'L2/3 IT': 18, 'Astro': 7, 'Oligo': 7, 'L4 IT': 5, 'PVALB': 3, 'OPC': 3, 'Micro/PVM': 3, 'L5 IT': 2, 'VIP': 2, 'SST': 2, 'LAMP5': 2, 'L6B': 1, 'VLMC': 1, 'Chandelier': 1, 'L5/6 NP': 1, 'L6 IT Car3': 1, 'SNCG': 1, 'L6 CT': 1, 'L5 ET': 1, 'SST CHODL': 1, 'LAMP5 LHX6': 1}
L2/3 IT	17129	-11095	MTG	{'L2/3 IT': 27, 'Astro': 9, 'PVALB': 7, 'VIP': 5, 'Micro/PVM': 5, 'OPC': 4, 'Oligo': 4, 'PAX6': 2, 'Chandelier': 2, 'L4 IT': 2, 'SST CHODL': 1, 'LAMP5 LHX6': 1, 'SNCG': 1, 'SST': 1, 'L5 IT': 1, 'LAMP5': 1, 'L6 CT': 1}
L2/3 IT	15500	-9352	MTG	{'Oligo': 9, 'L2/3 IT': 8, 'L6 CT': 5, 'VIP': 5, 'L4 IT': 5, 'L5 IT': 3, 'OPC': 3, 'Astro': 2, 'L6 IT': 2, 'SNCG': 1, 'L5/6 NP': 1, 'Micro/PVM': 1, 'SST': 1, 'PVALB': 1, 'PAX6': 1, 'Chandelier': 1, 'L6 IT Car3': 1}
L2/3 IT	15501	-12267	MTG	{'L2/3 IT': 14, 'Astro': 6, 'OPC': 4, 'Oligo': 4, 'Chandelier': 3, 'LAMP5 LHX6': 3, 'SST': 3, 'VIP': 2, 'Endo': 1, 'PVALB': 1, 'Micro/PVM': 1, 'VLMC': 1, 'SNCG': 1, 'L6 CT': 1}
L2/3 IT	16128	-10226	MTG	{'L2/3 IT': 17, 'Oligo': 13, 'VIP': 6, 'L5 IT': 5, 'L4 IT': 5, 'Astro': 4, 'L6 IT Car3': 3, 'Micro/PVM': 3, 'OPC': 3, 'LAMP5 LHX6': 3, 'Chandelier': 2, 'PVALB': 2, 'VLMC': 2, 'SST': 2, 'L6B': 1, 'L5 ET': 1, 'L6 CT': 1, 'Endo': 1}
L2/3 IT	18210	-11257	MTG	{'L2/3 IT': 21, 'VIP': 9, 'PVALB': 8, 'Oligo': 8, 'Astro': 7, 'SNCG': 5, 'SST': 4, 'LAMP5 LHX6': 3, 'Micro/PVM': 3, 'L5/6 NP': 2, 'Chandelier': 2, 'SST CHODL': 1, 'OPC': 1, 'PAX6': 1}
L2/3 IT	16146	-11925	MTG	{'L2/3 IT': 21, 'Oligo': 7, 'Astro': 6, 'LAMP5 LHX6': 4, 'PVALB': 4, 'OPC': 4, 'VIP': 3, 'SST': 3, 'Chandelier': 2, 'Micro/PVM': 2, 'L6 IT Car3': 2, 'VLMC': 2, 'SNCG': 2, 'SST CHODL': 1, 'Endo': 1}
L2/3 IT	16287	-8905	MTG	{'L4 IT': 19, 'L5 IT': 10, 'L2/3 IT': 8, 'Oligo': 6, 'Micro/PVM': 5, 'OPC': 5, 'Chandelier': 4, 'Astro': 4, 'L6 IT Car3': 3, 'SST': 3, 'LAMP5': 3, 'VIP': 3, 'PVALB': 2, 'L6 CT': 2, 'L6 IT': 1, 'L5/6 NP': 1}
L2/3 IT	18645	-10938	MTG	{'L2/3 IT': 14, 'PVALB': 8, 'Astro': 6, 'Oligo': 5, 'VIP': 5, 'SST': 4, 'SNCG': 2, 'SST CHODL': 1, 'L5/6 NP': 1, 'LAMP5 LHX6': 1, 'Micro/PVM': 1, 'OPC': 1}
L2/3 IT	17725	-8669	MTG	{'L4 IT': 18, 'Oligo': 10, 'L2/3 IT': 8, 'L5 IT': 7, 'VIP': 5, 'SST': 5, 'Micro/PVM': 4, 'L6B': 4, 'L5/6 NP': 4, 'L6 CT': 3, 'PVALB': 3, 'L6 IT': 2, 'LAMP5': 2, 'OPC': 2, 'LAMP5 LHX6': 2, 'Astro': 2, 'SST CHODL': 1}
L2/3 IT	15214	-10496	MTG	{'L2/3 IT': 12, 'Oligo': 4, 'L5 IT': 2, 'L6 IT Car3': 2, 'LAMP5 LHX6': 2, 'Astro': 2, 'VLMC': 2, 'PVALB': 1, 'SST': 1, 'L4 IT': 1, 'L5/6 NP': 1, 'LAMP5': 1, 'Micro/PVM': 1}
L2/3 IT	17278	-9208	MTG	{'L4 IT': 11, 'Oligo': 8, 'L2/3 IT': 8, 'L5 IT': 6, 'Micro/PVM': 4, 'Astro': 4, 'SST': 4, 'VIP': 3, 'PVALB': 3, 'L6B': 2, 'L6 CT': 2, 'SST CHODL': 2, 'L5/6 NP': 2, 'LAMP5': 2, 'OPC': 1, 'VLMC': 1, 'SNCG': 1, 'L6 IT': 1}
L2/3 IT	16451	-9380	MTG	{'L4 IT': 10, 'Oligo': 9, 'L2/3 IT': 8, 'L5 IT': 6, 'VIP': 5, 'OPC': 5, 'Micro/PVM': 4, 'L6 IT Car3': 4, 'PVALB': 3, 'Astro': 2, 'LAMP5': 2, 'SST': 2, 'L6 CT': 1, 'L5/6 NP': 1, 'SNCG': 1, 'Chandelier': 1, 'L5 ET': 1}
L2/3 IT	16569	-11746	MTG	{'L2/3 IT': 22, 'Astro': 4, 'Oligo': 4, 'PVALB': 3, 'Chandelier': 3, 'VIP': 3, 'PAX6': 2, 'OPC': 2, 'Micro/PVM': 2, 'L6 IT Car3': 2, 'SNCG': 2, 'SST CHODL': 1, 'L6 CT': 1, 'VLMC': 1, 'SST': 1, 'Endo': 1}
L2/3 IT	16043	-11308	MTG	{'L2/3 IT': 20, 'Oligo': 5, 'VIP': 5, 'Astro': 5, 'OPC': 4, 'PVALB': 4, 'Micro/PVM': 4, 'LAMP5 LHX6': 3, 'PAX6': 2, 'Chandelier': 2, 'SST': 2, 'VLMC': 2, 'SNCG': 1, 'Endo': 1, 'SST CHODL': 1, 'L6 IT Car3': 1, 'L4 IT': 1}
L2/3 IT	15390	-12063	MTG	{'L2/3 IT': 16, 'Astro': 4, 'SST': 4, 'Oligo': 4, 'OPC': 4, 'Chandelier': 3, 'LAMP5 LHX6': 3, 'Micro/PVM': 2, 'VIP': 2, 'L5/6 NP': 1, 'PAX6': 1, 'Endo': 1, 'PVALB': 1, 'VLMC': 1, 'L6 CT': 1}
L2/3 IT	18720	-8749	MTG	{'L4 IT': 21, 'Oligo': 11, 'VIP': 7, 'OPC': 6, 'PVALB': 6, 'L5 IT': 5, 'SST': 5, 'Micro/PVM': 4, 'L2/3 IT': 4, 'L6 IT Car3': 3, 'SNCG': 3, 'LAMP5 LHX6': 2, 'L5/6 NP': 2, 'L6 CT': 2, 'L6B': 1, 'Chandelier': 1, 'Endo': 1, 'Astro': 1, 'L6 IT': 1, 'LAMP5': 1}
L2/3 IT	17144	-10694	MTG	{'L2/3 IT': 24, 'Astro': 9, 'Oligo': 4, 'Micro/PVM': 4, 'OPC': 4, 'PVALB': 3, 'LAMP5': 2, 'SNCG': 2, 'Chandelier': 2, 'L4 IT': 2, 'L5/6 NP': 1, 'VLMC': 1, 'L5 IT': 1, 'SST': 1, 'LAMP5 LHX6': 1, 'VIP': 1}
L2/3 IT	18115	-8764	MTG	{'L4 IT': 21, 'L5 IT': 9, 'L2/3 IT': 9, 'PVALB': 8, 'Oligo': 8, 'VIP': 7, 'SST': 4, 'L5/6 NP': 4, 'L6 CT': 4, 'Micro/PVM': 4, 'Astro': 3, 'L6B': 3, 'LAMP5 LHX6': 3, 'L6 IT Car3': 3, 'OPC': 2, 'L6 IT': 2, 'SNCG': 2, 'LAMP5': 1, 'Endo': 1, 'SST CHODL': 1, 'Chandelier': 1}
L2/3 IT	17682	-8619	MTG	{'L4 IT': 17, 'Oligo': 10, 'L5 IT': 8, 'L2/3 IT': 6, 'SST': 4, 'VIP': 4, 'PVALB': 4, 'L5/6 NP': 4, 'L6B': 4, 'L6 CT': 3, 'Astro': 3, 'OPC': 3, 'Micro/PVM': 3, 'L6 IT': 3, 'LAMP5': 2, 'LAMP5 LHX6': 2, 'SST CHODL': 1}
L2/3 IT	15149	-8405	MTG	{'L4 IT': 9, 'L6 IT Car3': 6, 'L5 IT': 6, 'VIP': 5, 'Chandelier': 5, 'Oligo': 5, 'Astro': 3, 'L6 CT': 3, 'PVALB': 2, 'L2/3 IT': 2, 'Micro/PVM': 2, 'OPC': 2, 'L6B': 1, 'SST': 1, 'LAMP5': 1, 'SNCG': 1, 'L5/6 NP': 1}
L2/3 IT	16289	-9401	MTG	{'L4 IT': 10, 'Oligo': 10, 'L2/3 IT': 9, 'L5 IT': 7, 'VIP': 5, 'L6 IT Car3': 4, 'OPC': 3, 'Micro/PVM': 2, 'PVALB': 2, 'Astro': 2, 'LAMP5': 2, 'L5/6 NP': 1, 'SST': 1, 'L6 CT': 1, 'Chandelier': 1, 'LAMP5 LHX6': 1}
L2/3 IT	15771	-12143	MTG	{'L2/3 IT': 20, 'Oligo': 6, 'Astro': 6, 'OPC': 5, 'LAMP5 LHX6': 3, 'SST': 3, 'VIP': 2, 'Chandelier': 2, 'SNCG': 2, 'PAX6': 1, 'Endo': 1, 'PVALB': 1, 'Micro/PVM': 1, 'VLMC': 1, 'L6 CT': 1}
L2/3 IT	15801	-11166	MTG	{'L2/3 IT': 19, 'Oligo': 5, 'VIP': 4, 'Astro': 4, 'Micro/PVM': 3, 'Chandelier': 2, 'VLMC': 2, 'LAMP5 LHX6': 2, 'PVALB': 2, 'PAX6': 1, 'L5/6 NP': 1, 'OPC': 1, 'L4 IT': 1, 'SNCG': 1, 'LAMP5': 1, 'Endo': 1, 'SST': 1}
L2/3 IT	15550	-10312	MTG	{'L2/3 IT': 15, 'Oligo': 12, 'VIP': 5, 'L6 IT Car3': 4, 'LAMP5 LHX6': 4, 'Astro': 4, 'L4 IT': 3, 'OPC': 2, 'L5 IT': 2, 'L6 IT': 1, 'PVALB': 1, 'SST': 1, 'L5/6 NP': 1, 'VLMC': 1, 'LAMP5': 1}
L2/3 IT	16024	-11760	MTG	{'L2/3 IT': 24, 'Oligo': 7, 'Astro': 6, 'PVALB': 5, 'OPC': 5, 'VIP': 4, 'LAMP5 LHX6': 4, 'SST': 4, 'SNCG': 3, 'Chandelier': 3, 'Micro/PVM': 3, 'L6 IT Car3': 2, 'VLMC': 2, 'SST CHODL': 1, 'PAX6': 1, 'Endo': 1}
L2/3 IT	18058	-12711	MTG	{'Astro': 12, 'OPC': 4, 'Oligo': 4, 'L2/3 IT': 3, 'Micro/PVM': 2, 'Endo': 1, 'LAMP5': 1, 'L6 IT Car3': 1, 'SST': 1, 'SNCG': 1, 'VIP': 1, 'LAMP5 LHX6': 1}
L2/3 IT	16172	-11833	MTG	{'L2/3 IT': 23, 'Oligo': 7, 'LAMP5 LHX6': 4, 'PVALB': 4, 'OPC': 4, 'Astro': 4, 'VIP': 4, 'SST': 3, 'Chandelier': 2, 'Micro/PVM': 2, 'L6 IT Car3': 2, 'VLMC': 2, 'SNCG': 2, 'PAX6': 1, 'SST CHODL': 1, 'Endo': 1}
L2/3 IT	17659	-10772	MTG	{'L2/3 IT': 20, 'Oligo': 10, 'Astro': 8, 'PVALB': 5, 'VIP': 5, 'SST': 4, 'SNCG': 3, 'Micro/PVM': 3, 'L4 IT': 2, 'OPC': 2, 'LAMP5 LHX6': 2, 'L5 IT': 2, 'LAMP5': 2, 'L6 CT': 1, 'SST CHODL': 1, 'L5/6 NP': 1, 'Chandelier': 1}
L2/3 IT	16600	-10425	MTG	{'L2/3 IT': 22, 'Oligo': 11, 'Astro': 7, 'OPC': 6, 'Micro/PVM': 5, 'L4 IT': 4, 'PVALB': 3, 'VIP': 3, 'L5 IT': 3, 'Chandelier': 2, 'LAMP5 LHX6': 2, 'L5/6 NP': 1, 'LAMP5': 1, 'VLMC': 1, 'L5 ET': 1, 'L6B': 1, 'SST': 1, 'L6 CT': 1, 'L6 IT Car3': 1, 'Endo': 1}
L2/3 IT	17980	-10910	MTG	{'L2/3 IT': 16, 'Oligo': 8, 'VIP': 7, 'Astro': 7, 'PVALB': 6, 'SST': 5, 'Micro/PVM': 4, 'LAMP5 LHX6': 2, 'L4 IT': 2, 'L5/6 NP': 2, 'L5 IT': 1, 'OPC': 1, 'SST CHODL': 1, 'SNCG': 1, 'Chandelier': 1}
L2/3 IT	17723	-6377	MTG	{'Oligo': 17, 'L6 IT': 6, 'PVALB': 5, 'L6 CT': 4, 'Micro/PVM': 3, 'Astro': 3, 'L4 IT': 3, 'L5 IT': 3, 'L6 IT Car3': 2, 'OPC': 2, 'L2/3 IT': 2, 'Chandelier': 2, 'L6B': 2, 'VIP': 2, 'SST': 2, 'L5 ET': 1, 'SNCG': 1, 'LAMP5': 1, 'L5/6 NP': 1}
L2/3 IT	18137	-11083	MTG	{'L2/3 IT': 19, 'PVALB': 7, 'Astro': 7, 'VIP': 7, 'Oligo': 6, 'SST': 5, 'LAMP5 LHX6': 3, 'Micro/PVM': 3, 'L5/6 NP': 2, 'SNCG': 2, 'Chandelier': 2, 'SST CHODL': 1, 'L4 IT': 1, 'OPC': 1}
L2/3 IT	18486	-9993	MTG	{'Oligo': 11, 'SST': 9, 'L4 IT': 7, 'L2/3 IT': 6, 'Astro': 5, 'L5 IT': 4, 'PVALB': 4, 'VIP': 3, 'Micro/PVM': 2, 'LAMP5 LHX6': 2, 'Chandelier': 1, 'SNCG': 1}
L2/3 IT	16169	-9920	MTG	{'L2/3 IT': 15, 'Oligo': 14, 'L4 IT': 7, 'L5 IT': 6, 'VIP': 6, 'Astro': 4, 'OPC': 3, 'L6 IT Car3': 3, 'L6 CT': 2, 'Micro/PVM': 2, 'Chandelier': 2, 'PVALB': 2, 'LAMP5 LHX6': 2, 'SST': 2, 'L5 ET': 1, 'L6B': 1, 'VLMC': 1}
L2/3 IT	15764	-10553	MTG	{'L2/3 IT': 17, 'Oligo': 12, 'LAMP5 LHX6': 5, 'VIP': 4, 'Astro': 4, 'L6 IT Car3': 3, 'L4 IT': 3, 'L5 IT': 2, 'Micro/PVM': 2, 'VLMC': 2, 'SST': 1, 'OPC': 1, 'L5/6 NP': 1, 'Endo': 1, 'LAMP5': 1, 'SNCG': 1}
L2/3 IT	16037	-12097	MTG	{'L2/3 IT': 20, 'Astro': 8, 'Oligo': 7, 'LAMP5 LHX6': 3, 'SST': 3, 'OPC': 3, 'Micro/PVM': 2, 'L6 IT Car3': 2, 'Chandelier': 2, 'VLMC': 2, 'VIP': 2, 'SNCG': 2, 'Endo': 1, 'PVALB': 1}
L2/3 IT	16751	-9279	MTG	{'L4 IT': 15, 'L2/3 IT': 9, 'L5 IT': 8, 'Oligo': 8, 'Micro/PVM': 5, 'Astro': 5, 'OPC': 4, 'VIP': 4, 'PVALB': 3, 'LAMP5': 3, 'SST': 3, 'Chandelier': 2, 'L5/6 NP': 1, 'SNCG': 1, 'VLMC': 1, 'SST CHODL': 1, 'L6B': 1, 'L6 IT Car3': 1, 'L6 CT': 1, 'L5 ET': 1}
L2/3 IT	16376	-11842	MTG	{'L2/3 IT': 24, 'Oligo': 6, 'Astro': 5, 'VIP': 5, 'PVALB': 4, 'LAMP5 LHX6': 3, 'OPC': 3, 'Chandelier': 2, 'Micro/PVM': 2, 'L6 IT Car3': 2, 'SST': 2, 'SNCG': 2, 'PAX6': 1, 'SST CHODL': 1, 'VLMC': 1, 'Endo': 1}
L2/3 IT	17934	-11548	MTG	{'L2/3 IT': 24, 'VIP': 10, 'Astro': 8, 'SNCG': 6, 'PVALB': 6, 'Oligo': 6, 'Micro/PVM': 6, 'LAMP5 LHX6': 3, 'L5/6 NP': 2, 'Chandelier': 2, 'OPC': 2, 'SST': 2, 'PAX6': 2, 'L4 IT': 1, 'LAMP5': 1}
L2/3 IT	15548	-11079	MTG	{'L2/3 IT': 18, 'Oligo': 6, 'Micro/PVM': 4, 'Astro': 3, 'LAMP5 LHX6': 2, 'SST': 2, 'VIP': 2, 'VLMC': 2, 'LAMP5': 1, 'Endo': 1, 'SNCG': 1, 'OPC': 1, 'L5/6 NP': 1, 'PVALB': 1, 'PAX6': 1, 'Chandelier': 1, 'L4 IT': 1}
L2/3 IT	15304	-11752	MTG	{'L2/3 IT': 14, 'OPC': 4, 'Chandelier': 3, 'SST': 3, 'Oligo': 3, 'PVALB': 2, 'Micro/PVM': 2, 'Astro': 2, 'LAMP5 LHX6': 2, 'VIP': 2, 'L5/6 NP': 1, 'PAX6': 1, 'Endo': 1, 'VLMC': 1}
L2/3 IT	15161	-9750	MTG	{'L2/3 IT': 10, 'Oligo': 6, 'L5 IT': 3, 'L6 IT Car3': 3, 'L6 CT': 2, 'L6 IT': 2, 'L4 IT': 2, 'OPC': 2, 'LAMP5 LHX6': 2, 'Astro': 1, 'PAX6': 1, 'VIP': 1, 'PVALB': 1, 'SST': 1, 'L5/6 NP': 1}
L2/3 IT	16587	-10829	MTG	{'L2/3 IT': 24, 'Oligo': 9, 'VIP': 7, 'PVALB': 6, 'Astro': 6, 'OPC': 5, 'Micro/PVM': 4, 'L4 IT': 3, 'Chandelier': 2, 'LAMP5 LHX6': 2, 'L5 IT': 1, 'PAX6': 1, 'SNCG': 1, 'Endo': 1, 'SST': 1, 'LAMP5': 1, 'VLMC': 1, 'L6B': 1, 'SST CHODL': 1}
L2/3 IT	16369	-9173	MTG	{'L4 IT': 13, 'Oligo': 8, 'L5 IT': 8, 'L2/3 IT': 6, 'OPC': 4, 'VIP': 3, 'Micro/PVM': 3, 'L6 IT Car3': 2, 'SST': 2, 'Chandelier': 2, 'LAMP5': 2, 'L5/6 NP': 1, 'L6 IT': 1, 'Astro': 1, 'PVALB': 1, 'L6 CT': 1, 'SNCG': 1}
L2/3 IT	16793	-11652	MTG	{'L2/3 IT': 24, 'Astro': 5, 'PVALB': 5, 'Chandelier': 4, 'Micro/PVM': 4, 'VIP': 4, 'Oligo': 2, 'SNCG': 2, 'L6 IT Car3': 2, 'PAX6': 2, 'L6 CT': 1, 'VLMC': 1, 'SST': 1, 'L5 IT': 1, 'SST CHODL': 1, 'OPC': 1, 'Endo': 1}
L2/3 IT	16563	-10503	MTG	{'L2/3 IT': 22, 'Oligo': 11, 'Astro': 7, 'L4 IT': 5, 'Micro/PVM': 5, 'VIP': 5, 'OPC': 5, 'L5 IT': 2, 'LAMP5 LHX6': 2, 'PVALB': 2, 'Chandelier': 2, 'L6 IT Car3': 1, 'L6 CT': 1, 'SST': 1, 'L6B': 1, 'L5 ET': 1, 'L5/6 NP': 1, 'VLMC': 1, 'LAMP5': 1, 'Endo': 1}
L2/3 IT	17889	-11128	MTG	{'L2/3 IT': 23, 'PVALB': 9, 'Astro': 9, 'VIP': 9, 'Oligo': 8, 'SST': 4, 'SNCG': 4, 'Chandelier': 3, 'Micro/PVM': 3, 'L4 IT': 2, 'L5/6 NP': 2, 'LAMP5 LHX6': 2, 'SST CHODL': 1}
L2/3 IT	15920	-8476	MTG	{'L4 IT': 19, 'L5 IT': 10, 'Oligo': 8, 'L6 IT Car3': 7, 'VIP': 6, 'L2/3 IT': 5, 'Micro/PVM': 5, 'SST': 4, 'Chandelier': 4, 'Astro': 3, 'OPC': 3, 'L6 IT': 3, 'L6 CT': 2, 'L5/6 NP': 2, 'L6B': 1, 'PVALB': 1, 'LAMP5': 1, 'LAMP5 LHX6': 1}
L2/3 IT	17213	-10492	MTG	{'L2/3 IT': 20, 'Oligo': 6, 'Astro': 6, 'OPC': 4, 'L4 IT': 3, 'LAMP5': 2, 'PVALB': 2, 'Micro/PVM': 2, 'SNCG': 2, 'L6 CT': 1, 'L5/6 NP': 1, 'VIP': 1, 'Chandelier': 1, 'L5 ET': 1, 'L6 IT Car3': 1, 'VLMC': 1, 'L5 IT': 1, 'SST': 1, 'LAMP5 LHX6': 1}
L2/3 IT	18368	-10981	MTG	{'L2/3 IT': 17, 'PVALB': 9, 'Astro': 7, 'Oligo': 6, 'VIP': 5, 'SST': 4, 'Micro/PVM': 3, 'L5/6 NP': 2, 'LAMP5 LHX6': 2, 'SST CHODL': 1, 'SNCG': 1, 'Chandelier': 1, 'OPC': 1}
L2/3 IT	18762	-7342	MTG	{'Oligo': 9, 'L4 IT': 7, 'L5 IT': 6, 'PVALB': 6, 'L6 CT': 4, 'Micro/PVM': 3, 'VIP': 3, 'SST': 2, 'L6 IT': 2, 'LAMP5 LHX6': 2, 'L5/6 NP': 2, 'L6 IT Car3': 2, 'Chandelier': 1, 'L6B': 1, 'L5 ET': 1, 'L2/3 IT': 1}
L2/3 IT	15494	-9304	MTG	{'Oligo': 11, 'L2/3 IT': 8, 'L4 IT': 5, 'VIP': 5, 'L6 CT': 5, 'OPC': 3, 'L6 IT': 2, 'L5 IT': 2, 'Astro': 2, 'PAX6': 1, 'PVALB': 1, 'SNCG': 1, 'Micro/PVM': 1, 'L5/6 NP': 1, 'SST': 1, 'Chandelier': 1, 'L6 IT Car3': 1}
L2/3 IT	15328	-10731	MTG	{'L2/3 IT': 12, 'LAMP5 LHX6': 3, 'Oligo': 3, 'L6 IT Car3': 2, 'Astro': 2, 'L5/6 NP': 2, 'VLMC': 2, 'SST': 1, 'L4 IT': 1, 'VIP': 1, 'LAMP5': 1, 'Micro/PVM': 1}
L2/3 IT	18746	-11849	MTG	{'L2/3 IT': 10, 'Astro': 8, 'PVALB': 5, 'Oligo': 4, 'OPC': 4, 'LAMP5 LHX6': 3, 'Micro/PVM': 3, 'SST': 2, 'VIP': 2, 'SNCG': 2, 'L6 CT': 1, 'PAX6': 1, 'Endo': 1, 'L6 IT Car3': 1}
L2/3 IT	16766	-9756	MTG	{'L2/3 IT': 11, 'Oligo': 8, 'L5 IT': 8, 'L4 IT': 7, 'Astro': 5, 'VIP': 3, 'PVALB': 3, 'SST': 3, 'Chandelier': 2, 'L6 IT Car3': 2, 'L5/6 NP': 2, 'LAMP5': 2, 'Micro/PVM': 2, 'OPC': 2, 'SST CHODL': 1, 'SNCG': 1, 'L5 ET': 1, 'L6 CT': 1, 'L6B': 1}
L2/3 IT	18463	-9905	MTG	{'Oligo': 12, 'SST': 9, 'L2/3 IT': 8, 'L4 IT': 8, 'L5 IT': 5, 'Astro': 5, 'PVALB': 4, 'VIP': 3, 'Micro/PVM': 2, 'LAMP5 LHX6': 2, 'OPC': 1, 'LAMP5': 1, 'Chandelier': 1, 'SNCG': 1}
L2/3 IT	15741	-7015	MTG	{'Oligo': 20, 'L5 IT': 7, 'PVALB': 5, 'OPC': 5, 'L6 IT': 4, 'Micro/PVM': 4, 'L6 IT Car3': 3, 'L4 IT': 2, 'L6B': 2, 'SST': 2, 'L5 ET': 1, 'Chandelier': 1, 'L5/6 NP': 1, 'L6 CT': 1, 'L2/3 IT': 1, 'Endo': 1, 'VIP': 1, 'Astro': 1, 'SNCG': 1}
L2/3 IT	17760	-11831	MTG	{'L2/3 IT': 15, 'Oligo': 8, 'PVALB': 6, 'VIP': 6, 'Micro/PVM': 6, 'SNCG': 6, 'Astro': 5, 'Chandelier': 3, 'SST': 3, 'PAX6': 3, 'LAMP5 LHX6': 2, 'L4 IT': 1, 'L5/6 NP': 1, 'L6 CT': 1, 'L5 IT': 1, 'LAMP5': 1}
L2/3 IT	15022	-9491	MTG	{'Oligo': 6, 'L2/3 IT': 6, 'L4 IT': 4, 'L6 CT': 3, 'VIP': 3, 'Astro': 2, 'PVALB': 2, 'L6 IT': 2, 'SNCG': 1, 'L5/6 NP': 1, 'PAX6': 1, 'L5 IT': 1, 'OPC': 1, 'L6 IT Car3': 1}
L2/3 IT	16444	-11923	MTG	{'L2/3 IT': 21, 'Oligo': 5, 'PVALB': 4, 'Astro': 4, 'SNCG': 3, 'VIP': 3, 'PAX6': 2, 'Chandelier': 2, 'OPC': 2, 'Micro/PVM': 2, 'L6 IT Car3': 2, 'LAMP5 LHX6': 2, 'SST': 2, 'Endo': 1, 'SST CHODL': 1, 'VLMC': 1, 'L6 CT': 1, 'LAMP5': 1}
L2/3 IT	17455	-11396	MTG	{'L2/3 IT': 25, 'VIP': 8, 'Micro/PVM': 8, 'Oligo': 5, 'SNCG': 5, 'Astro': 5, 'PVALB': 4, 'Chandelier': 4, 'SST': 2, 'L4 IT': 2, 'PAX6': 2, 'LAMP5 LHX6': 1, 'L5/6 NP': 1, 'L6 CT': 1, 'L5 IT': 1}
L2/3 IT	16585	-10538	MTG	{'L2/3 IT': 23, 'Oligo': 10, 'L4 IT': 5, 'VIP': 5, 'Micro/PVM': 5, 'Astro': 5, 'OPC': 5, 'PVALB': 3, 'LAMP5 LHX6': 3, 'Chandelier': 2, 'L5/6 NP': 1, 'L5 IT': 1, 'LAMP5': 1, 'VLMC': 1, 'SST': 1, 'L6B': 1, 'L6 CT': 1, 'L6 IT Car3': 1, 'L5 ET': 1, 'Endo': 1}
L2/3 IT	17627	-8408	MTG	{'L4 IT': 17, 'Oligo': 10, 'L5 IT': 9, 'L5/6 NP': 5, 'SST': 5, 'L2/3 IT': 5, 'PVALB': 4, 'Micro/PVM': 4, 'L6 IT': 3, 'L6B': 3, 'LAMP5 LHX6': 2, 'Astro': 2, 'OPC': 2, 'LAMP5': 2, 'L6 CT': 2, 'VIP': 2, 'L6 IT Car3': 1, 'SST CHODL': 1}
L2/3 IT	17812	-11108	MTG	{'L2/3 IT': 23, 'Astro': 9, 'Oligo': 9, 'VIP': 9, 'PVALB': 8, 'SST': 4, 'SNCG': 4, 'Micro/PVM': 4, 'LAMP5 LHX6': 3, 'Chandelier': 3, 'L4 IT': 2, 'L5/6 NP': 2, 'OPC': 1, 'SST CHODL': 1}
L2/3 IT	18453	-11454	MTG	{'L2/3 IT': 21, 'PVALB': 9, 'VIP': 8, 'Oligo': 8, 'Astro': 8, 'SST': 4, 'SNCG': 4, 'Micro/PVM': 4, 'LAMP5 LHX6': 3, 'L5/6 NP': 2, 'Chandelier': 2, 'OPC': 2, 'L6 CT': 1, 'LAMP5': 1, 'PAX6': 1}
L2/3 IT	15992	-5221	MTG	{'Oligo': 13, 'VIP': 6, 'Micro/PVM': 4, 'L6 CT': 4, 'L6 IT': 4, 'SST': 2, 'OPC': 2, 'L4 IT': 2, 'PVALB': 2, 'LAMP5 LHX6': 1, 'L2/3 IT': 1, 'L6 IT Car3': 1}
L2/3 IT	16965	-11602	MTG	{'L2/3 IT': 22, 'PVALB': 6, 'Micro/PVM': 6, 'Astro': 5, 'Chandelier': 4, 'VIP': 4, 'PAX6': 3, 'SNCG': 3, 'L6 IT Car3': 2, 'Oligo': 2, 'L4 IT': 1, 'SST CHODL': 1, 'L6 CT': 1, 'VLMC': 1, 'SST': 1, 'L5 IT': 1, 'Endo': 1}
L2/3 IT	15743	-11617	MTG	{'L2/3 IT': 24, 'Oligo': 6, 'OPC': 6, 'VIP': 4, 'LAMP5 LHX6': 4, 'Astro': 4, 'Micro/PVM': 3, 'SST': 3, 'PVALB': 2, 'Chandelier': 2, 'SNCG': 1, 'L5/6 NP': 1, 'PAX6': 1, 'Endo': 1, 'VLMC': 1}
L2/3 IT	16336	-10450	MTG	{'L2/3 IT': 19, 'Oligo': 10, 'VIP': 7, 'Astro': 7, 'Micro/PVM': 5, 'L4 IT': 4, 'OPC': 4, 'LAMP5 LHX6': 3, 'VLMC': 2, 'L5 IT': 2, 'PVALB': 2, 'Chandelier': 2, 'L6 IT Car3': 2, 'L5 ET': 1, 'L6 CT': 1, 'SST': 1, 'L6B': 1, 'Endo': 1}
L2/3 IT	15559	-9969	MTG	{'L2/3 IT': 14, 'Oligo': 10, 'L4 IT': 4, 'L6 IT Car3': 4, 'LAMP5 LHX6': 4, 'Astro': 4, 'L5 IT': 3, 'OPC': 3, 'VIP': 3, 'L6 CT': 1, 'PAX6': 1, 'L6 IT': 1, 'PVALB': 1, 'SST': 1, 'L5/6 NP': 1}
L2/3 IT	15109	-11939	MTG	{'L2/3 IT': 12, 'OPC': 4, 'Astro': 3, 'Chandelier': 3, 'Micro/PVM': 2, 'SST': 2, 'Oligo': 2, 'VIP': 2, 'L5/6 NP': 1, 'PAX6': 1, 'Endo': 1, 'LAMP5 LHX6': 1, 'VLMC': 1}
L2/3 IT	17791	-9322	MTG	{'L4 IT': 11, 'L2/3 IT': 10, 'Oligo': 10, 'Astro': 6, 'L5 IT': 6, 'SST': 3, 'VIP': 3, 'PVALB': 3, 'L6 CT': 3, 'SST CHODL': 2, 'L6B': 2, 'Micro/PVM': 2, 'VLMC': 2, 'LAMP5 LHX6': 1, 'OPC': 1, 'L6 IT Car3': 1, 'L6 IT': 1, 'LAMP5': 1}
L2/3 IT	17754	-9907	MTG	{'L2/3 IT': 10, 'L4 IT': 7, 'Oligo': 7, 'Astro': 6, 'L5 IT': 6, 'SST': 5, 'PVALB': 3, 'L6 CT': 2, 'LAMP5': 1, 'LAMP5 LHX6': 1, 'VIP': 1, 'SNCG': 1, 'SST CHODL': 1, 'L6 IT Car3': 1, 'VLMC': 1, 'L6 IT': 1, 'Micro/PVM': 1}
L2/3 IT	15837	-11476	MTG	{'L2/3 IT': 23, 'Oligo': 6, 'VIP': 4, 'Chandelier': 4, 'Astro': 4, 'Micro/PVM': 3, 'LAMP5 LHX6': 3, 'PVALB': 3, 'OPC': 3, 'Endo': 2, 'SST': 2, 'L4 IT': 1, 'SNCG': 1, 'L5/6 NP': 1, 'PAX6': 1, 'VLMC': 1}
L2/3 IT	18184	-9270	MTG	{'L4 IT': 12, 'L2/3 IT': 8, 'Oligo': 7, 'VIP': 6, 'SST': 6, 'L5 IT': 5, 'PVALB': 5, 'Astro': 4, 'Micro/PVM': 4, 'L6 CT': 3, 'L6B': 2, 'L6 IT Car3': 2, 'OPC': 2, 'LAMP5 LHX6': 2, 'Chandelier': 1, 'SNCG': 1, 'L6 IT': 1, 'LAMP5': 1}
L2/3 IT	15541	-9195	MTG	{'Oligo': 12, 'L4 IT': 8, 'VIP': 7, 'L2/3 IT': 7, 'L6 CT': 5, 'L5 IT': 5, 'Astro': 3, 'OPC': 3, 'L6 IT': 2, 'LAMP5': 1, 'Micro/PVM': 1, 'PAX6': 1, 'PVALB': 1, 'SST': 1, 'L5/6 NP': 1, 'SNCG': 1, 'Chandelier': 1, 'L6 IT Car3': 1}
L2/3 IT	18427	-11586	MTG	{'L2/3 IT': 20, 'Astro': 9, 'VIP': 7, 'PVALB': 7, 'Oligo': 6, 'SNCG': 5, 'Micro/PVM': 4, 'SST': 3, 'LAMP5 LHX6': 3, 'OPC': 3, 'Chandelier': 2, 'L5/6 NP': 1, 'L6 CT': 1, 'LAMP5': 1, 'PAX6': 1}
L2/3 IT	18170	-10822	MTG	{'L2/3 IT': 16, 'Oligo': 7, 'VIP': 7, 'PVALB': 7, 'Astro': 6, 'SST': 5, 'LAMP5 LHX6': 2, 'Micro/PVM': 2, 'L5 IT': 1, 'SST CHODL': 1, 'L5/6 NP': 1, 'SNCG': 1, 'Chandelier': 1}
L2/3 IT	17207	-10795	MTG	{'L2/3 IT': 23, 'Astro': 9, 'Oligo': 4, 'Micro/PVM': 4, 'PVALB': 4, 'OPC': 3, 'VIP': 3, 'LAMP5': 2, 'SNCG': 2, 'L4 IT': 2, 'L5/6 NP': 1, 'VLMC': 1, 'L5 IT': 1, 'SST': 1, 'LAMP5 LHX6': 1, 'Chandelier': 1}
L2/3 IT	17854	-9801	MTG	{'L2/3 IT': 13, 'L4 IT': 9, 'Oligo': 9, 'L5 IT': 7, 'SST': 6, 'Astro': 6, 'VIP': 4, 'PVALB': 3, 'L6 CT': 2, 'SST CHODL': 1, 'L6 IT': 1, 'VLMC': 1, 'L6 IT Car3': 1, 'LAMP5': 1, 'SNCG': 1, 'LAMP5 LHX6': 1, 'Micro/PVM': 1}
L2/3 IT	18901	-11041	MTG	{'L2/3 IT': 8, 'Astro': 5, 'VIP': 4, 'PVALB': 4, 'Oligo': 3, 'SNCG': 1, 'SST': 1, 'LAMP5 LHX6': 1, 'Micro/PVM': 1, 'OPC': 1}
L2/3 IT	17224	-11352	MTG	{'L2/3 IT': 23, 'Astro': 7, 'Micro/PVM': 7, 'PVALB': 6, 'VIP': 6, 'Oligo': 4, 'SNCG': 4, 'PAX6': 3, 'L5 IT': 2, 'L4 IT': 2, 'Chandelier': 2, 'LAMP5': 1, 'SST': 1, 'LAMP5 LHX6': 1, 'SST CHODL': 1, 'L6 CT': 1}
L2/3 IT	18083	-12644	MTG	{'Astro': 12, 'OPC': 4, 'Oligo': 4, 'L2/3 IT': 3, 'VIP': 2, 'SNCG': 2, 'PAX6': 1, 'Endo': 1, 'LAMP5': 1, 'L6 IT Car3': 1, 'SST': 1, 'LAMP5 LHX6': 1, 'Micro/PVM': 1}
L2/3 IT	18988	-11803	MTG	{'L2/3 IT': 9, 'Astro': 3, 'OPC': 2, 'PVALB': 2, 'VIP': 2, 'Micro/PVM': 2, 'SST': 1, 'LAMP5 LHX6': 1, 'Oligo': 1, 'L6 CT': 1, 'SNCG': 1}
L2/3 IT	15050	-10051	MTG	{'L2/3 IT': 8, 'Oligo': 7, 'L5 IT': 3, 'L4 IT': 3, 'L6 IT Car3': 3, 'LAMP5 LHX6': 2, 'Astro': 1, 'PAX6': 1, 'L6 IT': 1, 'VIP': 1, 'OPC': 1, 'PVALB': 1, 'SST': 1, 'L5/6 NP': 1}
L2/3 IT	17124	-11625	MTG	{'L2/3 IT': 20, 'Astro': 6, 'VIP': 6, 'Micro/PVM': 6, 'PVALB': 5, 'SNCG': 5, 'Chandelier': 3, 'PAX6': 3, 'Oligo': 2, 'L6 IT Car3': 2, 'L4 IT': 1, 'SST CHODL': 1, 'L6 CT': 1, 'SST': 1, 'L5 IT': 1, 'Endo': 1}
L2/3 IT	16545	-10428	MTG	{'L2/3 IT': 22, 'Oligo': 11, 'Astro': 7, 'OPC': 6, 'L4 IT': 5, 'Micro/PVM': 5, 'VIP': 4, 'PVALB': 3, 'L5 IT': 2, 'Chandelier': 2, 'LAMP5 LHX6': 2, 'L5/6 NP': 1, 'LAMP5': 1, 'VLMC': 1, 'L5 ET': 1, 'L6B': 1, 'SST': 1, 'L6 CT': 1, 'L6 IT Car3': 1, 'Endo': 1}
L2/3 IT	15977	-10616	MTG	{'L2/3 IT': 22, 'Oligo': 12, 'L4 IT': 5, 'VIP': 5, 'LAMP5 LHX6': 4, 'Astro': 4, 'OPC': 4, 'L6 IT Car3': 3, 'Micro/PVM': 3, 'L5 IT': 2, 'VLMC': 2, 'PVALB': 1, 'Endo': 1, 'SST': 1, 'Chandelier': 1, 'L6B': 1, 'L6 CT': 1, 'SNCG': 1}
L2/3 IT	17858	-9506	MTG	{'L4 IT': 11, 'L2/3 IT': 9, 'Oligo': 8, 'L5 IT': 7, 'Astro': 6, 'SST': 5, 'PVALB': 4, 'L6 CT': 3, 'VIP': 3, 'VLMC': 2, 'Micro/PVM': 2, 'L6 IT Car3': 2, 'L6B': 2, 'OPC': 1, 'L6 IT': 1, 'LAMP5': 1, 'SST CHODL': 1}
L2/3 IT	16857	-11469	MTG	{'L2/3 IT': 25, 'PVALB': 6, 'Astro': 6, 'Micro/PVM': 5, 'VIP': 4, 'Chandelier': 4, 'Oligo': 3, 'OPC': 2, 'L6 IT Car3': 2, 'PAX6': 2, 'SNCG': 2, 'L4 IT': 1, 'SST CHODL': 1, 'L6 CT': 1, 'VLMC': 1, 'SST': 1, 'L5 IT': 1, 'Endo': 1}
L2/3 IT	17463	-11601	MTG	{'L2/3 IT': 23, 'Micro/PVM': 8, 'VIP': 7, 'Oligo': 5, 'SNCG': 5, 'PVALB': 4, 'Astro': 4, 'Chandelier': 4, 'PAX6': 2, 'L4 IT': 1, 'L5/6 NP': 1, 'SST': 1, 'L6 CT': 1, 'L5 IT': 1, 'LAMP5': 1}
L2/3 IT	16225	-11701	MTG	{'L2/3 IT': 24, 'VIP': 6, 'Oligo': 6, 'PVALB': 5, 'LAMP5 LHX6': 4, 'OPC': 4, 'Astro': 4, 'SNCG': 2, 'Chandelier': 2, 'Micro/PVM': 2, 'L6 IT Car3': 2, 'SST': 2, 'PAX6': 1, 'SST CHODL': 1, 'VLMC': 1}
L2/3 IT	16638	-10443	MTG	{'L2/3 IT': 24, 'Oligo': 10, 'Astro': 6, 'OPC': 6, 'L4 IT': 4, 'Micro/PVM': 4, 'PVALB': 3, 'VIP': 3, 'L5 IT': 3, 'LAMP5 LHX6': 3, 'Chandelier': 2, 'L5/6 NP': 1, 'LAMP5': 1, 'VLMC': 1, 'L5 ET': 1, 'L6B': 1, 'SST': 1, 'L6 CT': 1, 'L6 IT Car3': 1, 'Endo': 1}
L2/3 IT	16125	-12805	MTG	{'Astro': 8, 'L2/3 IT': 3, 'Oligo': 3, 'SNCG': 2, 'LAMP5 LHX6': 1, 'SST': 1, 'Micro/PVM': 1, 'L6 CT': 1}
L2/3 IT	16467	-11257	MTG	{'L2/3 IT': 24, 'Astro': 5, 'VIP': 5, 'Micro/PVM': 5, 'Oligo': 5, 'PVALB': 4, 'OPC': 4, 'L6 IT Car3': 2, 'Chandelier': 2, 'L4 IT': 2, 'LAMP5 LHX6': 2, 'SNCG': 1, 'PAX6': 1, 'SST CHODL': 1, 'Endo': 1, 'VLMC': 1, 'SST': 1}
L2/3 IT	17332	-11306	MTG	{'L2/3 IT': 25, 'VIP': 7, 'Micro/PVM': 7, 'Oligo': 6, 'Astro': 5, 'SNCG': 5, 'PVALB': 4, 'L5 IT': 2, 'L4 IT': 2, 'Chandelier': 2, 'PAX6': 2, 'OPC': 1, 'LAMP5': 1, 'SST': 1, 'LAMP5 LHX6': 1, 'L6 CT': 1}
L2/3 IT	7833	-18729	A1C	{'L2/3 IT': 29, 'VIP': 8, 'Oligo': 6, 'Micro/PVM': 6, 'PVALB': 4, 'Astro': 3, 'SST': 3, 'PAX6': 1, 'L5 IT': 1, 'Endo': 1, 'Chandelier': 1, 'OPC': 1, 'LAMP5 LHX6': 1, 'SNCG': 1, 'L6 IT Car3': 1, 'L4 IT': 1}
L2/3 IT	9356	-16142	A1C	{'Oligo': 16, 'L2/3 IT': 14, 'L4 IT': 8, 'Micro/PVM': 5, 'OPC': 3, 'SST': 3, 'VIP': 3, 'SNCG': 2, 'VLMC': 2, 'PVALB': 2, 'LAMP5': 1, 'Astro': 1, 'L5 ET': 1}
L2/3 IT	6160	-18626	A1C	{'L2/3 IT': 26, 'Oligo': 17, 'Micro/PVM': 6, 'VIP': 6, 'Astro': 4, 'PVALB': 3, 'SST': 2, 'VLMC': 2, 'Chandelier': 2, 'Endo': 2, 'L5 IT': 1, 'L6 IT': 1}
L2/3 IT	8524	-16816	A1C	{'L2/3 IT': 25, 'Oligo': 15, 'L4 IT': 9, 'Micro/PVM': 6, 'PVALB': 5, 'OPC': 4, 'VIP': 4, 'SST': 4, 'Chandelier': 3, 'LAMP5': 1}
L2/3 IT	8625	-17243	A1C	{'Oligo': 17, 'L2/3 IT': 16, 'Micro/PVM': 7, 'VIP': 4, 'Astro': 4, 'L4 IT': 3, 'OPC': 3, 'Chandelier': 3, 'SST': 2, 'PVALB': 2, 'L6B': 1}
L2/3 IT	5579	-19790	A1C	{'L2/3 IT': 16, 'Astro': 8, 'VIP': 4, 'Chandelier': 3, 'SNCG': 3, 'OPC': 3, 'Micro/PVM': 2, 'SST': 2, 'Oligo': 2, 'L4 IT': 2, 'Endo': 1, 'L5/6 NP': 1, 'VLMC': 1}
L2/3 IT	8779	-15660	A1C	{'Oligo': 29, 'L4 IT': 15, 'L2/3 IT': 11, 'Micro/PVM': 7, 'PVALB': 4, 'SNCG': 2, 'VIP': 2, 'OPC': 2, 'L5 IT': 2, 'VLMC': 2, 'SST': 1, 'Astro': 1, 'Endo': 1, 'Chandelier': 1, 'L6 CT': 1, 'L5 ET': 1, 'LAMP5': 1}
L2/3 IT	8187	-10221	A1C	{'Oligo': 27, 'Astro': 12, 'L6 CT': 9, 'Micro/PVM': 9, 'L6 IT': 4, 'L6B': 3, 'L2/3 IT': 3, 'L5/6 NP': 3, 'L6 IT Car3': 2, 'LAMP5 LHX6': 2, 'SST': 2, 'OPC': 2, 'VIP': 1, 'PVALB': 1}
L2/3 IT	8634	-16538	A1C	{'L2/3 IT': 26, 'Oligo': 12, 'L4 IT': 8, 'Micro/PVM': 4, 'PVALB': 4, 'VIP': 4, 'SST': 4, 'Chandelier': 3, 'OPC': 3, 'LAMP5': 1, 'L5 ET': 1}
L2/3 IT	7448	-16862	A1C	{'L2/3 IT': 20, 'Oligo': 20, 'L4 IT': 9, 'Micro/PVM': 9, 'Chandelier': 4, 'SST': 3, 'OPC': 3, 'SNCG': 2, 'Endo': 2, 'PVALB': 2, 'L6 IT Car3': 2, 'VIP': 1, 'VLMC': 1}
L2/3 IT	6287	-19131	A1C	{'L2/3 IT': 35, 'Oligo': 11, 'VIP': 9, 'Micro/PVM': 8, 'Chandelier': 5, 'SST': 4, 'Astro': 4, 'Endo': 3, 'PVALB': 2, 'OPC': 2, 'LAMP5': 1, 'L6 IT': 1, 'VLMC': 1, 'L5/6 NP': 1, 'SNCG': 1}
L2/3 IT	9477	-19054	A1C	{'L2/3 IT': 19, 'Oligo': 6, 'VIP': 4, 'PVALB': 3, 'Micro/PVM': 2, 'OPC': 2}
L2/3 IT	7951	-18820	A1C	{'L2/3 IT': 27, 'Oligo': 10, 'VIP': 10, 'Micro/PVM': 6, 'Astro': 5, 'PVALB': 3, 'SST': 3, 'LAMP5 LHX6': 1, 'L4 IT': 1, 'L6 IT Car3': 1, 'SNCG': 1, 'Endo': 1, 'OPC': 1, 'Chandelier': 1, 'L5 IT': 1, 'PAX6': 1, 'L6 IT': 1}
L2/3 IT	7419	-16492	A1C	{'L2/3 IT': 21, 'Oligo': 16, 'L4 IT': 10, 'Micro/PVM': 8, 'SST': 5, 'Chandelier': 5, 'PVALB': 3, 'VIP': 2, 'SNCG': 2, 'Endo': 2, 'L5 IT': 1, 'Astro': 1, 'LAMP5': 1, 'OPC': 1, 'L6 IT Car3': 1, 'VLMC': 1}
L2/3 IT	8756	-18265	A1C	{'L2/3 IT': 18, 'Oligo': 10, 'Astro': 6, 'Micro/PVM': 2, 'OPC': 2, 'SNCG': 2, 'VIP': 2, 'VLMC': 2, 'L6B': 1, 'PAX6': 1, 'Endo': 1}
L2/3 IT	7322	-19259	A1C	{'L2/3 IT': 32, 'VIP': 9, 'Astro': 9, 'Micro/PVM': 7, 'Oligo': 7, 'SST': 5, 'OPC': 1, 'LAMP5': 1, 'L4 IT': 1, 'SNCG': 1, 'L6B': 1}
L2/3 IT	7201	-18614	A1C	{'L2/3 IT': 31, 'Oligo': 9, 'VIP': 7, 'SST': 7, 'Micro/PVM': 6, 'Astro': 5, 'PVALB': 3, 'L4 IT': 2, 'Chandelier': 2, 'OPC': 2, 'VLMC': 1, 'L5 IT': 1, 'L6 IT Car3': 1, 'LAMP5': 1}
L2/3 IT	7517	-18636	A1C	{'L2/3 IT': 28, 'Micro/PVM': 9, 'VIP': 7, 'SST': 6, 'Oligo': 5, 'Astro': 4, 'PVALB': 3, 'L4 IT': 2, 'OPC': 2, 'PAX6': 1, 'L5 IT': 1, 'L6 IT Car3': 1, 'Chandelier': 1, 'LAMP5 LHX6': 1}
L2/3 IT	7331	-18831	A1C	{'L2/3 IT': 34, 'VIP': 10, 'Micro/PVM': 8, 'Astro': 7, 'SST': 7, 'Oligo': 6, 'PVALB': 3, 'OPC': 2, 'L5 IT': 1, 'L6 IT Car3': 1, 'Chandelier': 1, 'LAMP5': 1, 'L4 IT': 1, 'SNCG': 1}
L2/3 IT	9182	-16282	A1C	{'L2/3 IT': 19, 'Oligo': 16, 'L4 IT': 9, 'Micro/PVM': 6, 'SST': 4, 'OPC': 3, 'VIP': 3, 'VLMC': 2, 'PVALB': 2, 'LAMP5': 1, 'Astro': 1, 'L5 ET': 1, 'SNCG': 1}
L2/3 IT	8104	-8029	A1C	{'Oligo': 39, 'Astro': 12, 'Micro/PVM': 6, 'L6 IT': 3, 'OPC': 3, 'L6 IT Car3': 2, 'L6 CT': 2, 'L2/3 IT': 1, 'L6B': 1, 'LAMP5': 1, 'VIP': 1, 'SST': 1}
L2/3 IT	7557	-18526	A1C	{'L2/3 IT': 25, 'Micro/PVM': 10, 'VIP': 6, 'Oligo': 5, 'Astro': 4, 'SST': 4, 'PVALB': 3, 'L4 IT': 2, 'OPC': 2, 'Endo': 1, 'PAX6': 1, 'L5 IT': 1, 'L6 IT Car3': 1, 'Chandelier': 1, 'LAMP5 LHX6': 1}
L2/3 IT	8697	-18158	A1C	{'L2/3 IT': 16, 'Oligo': 11, 'Astro': 6, 'Micro/PVM': 2, 'OPC': 2, 'SNCG': 2, 'VIP': 2, 'VLMC': 2, 'L6B': 1, 'PAX6': 1, 'Endo': 1}
L2/3 IT	7839	-19997	A1C	{'L2/3 IT': 21, 'Astro': 11, 'Oligo': 8, 'Micro/PVM': 3, 'VIP': 3, 'SST': 2, 'OPC': 2, 'SNCG': 2, 'L6B': 1, 'Endo': 1, 'LAMP5': 1}
L2/3 IT	6907	-20311	A1C	{'Astro': 13, 'L2/3 IT': 12, 'Oligo': 8, 'OPC': 3, 'SNCG': 2, 'Micro/PVM': 2, 'VIP': 1}
L2/3 IT	6329	-19802	A1C	{'L2/3 IT': 22, 'Oligo': 10, 'Astro': 9, 'VIP': 8, 'OPC': 6, 'Micro/PVM': 5, 'SNCG': 5, 'Chandelier': 3, 'VLMC': 2, 'SST': 2, 'L6 IT': 1, 'Endo': 1, 'L5/6 NP': 1, 'L4 IT': 1}
L2/3 IT	7093	-17840	A1C	{'L2/3 IT': 26, 'Oligo': 12, 'Micro/PVM': 8, 'Astro': 6, 'L4 IT': 3, 'PVALB': 3, 'VIP': 3, 'SNCG': 1, 'SST': 1, 'OPC': 1, 'Chandelier': 1, 'L6 IT Car3': 1}
L2/3 IT	7159	-19514	A1C	{'L2/3 IT': 29, 'Astro': 12, 'Oligo': 7, 'SST': 6, 'Micro/PVM': 6, 'VIP': 4, 'OPC': 2, 'LAMP5': 1, 'L4 IT': 1, 'VLMC': 1, 'SNCG': 1, 'L6B': 1}
L2/3 IT	9189	-16743	A1C	{'L2/3 IT': 19, 'Oligo': 17, 'Micro/PVM': 8, 'L4 IT': 7, 'VIP': 6, 'PVALB': 3, 'SST': 3, 'OPC': 2, 'Astro': 1, 'L5 ET': 1, 'SNCG': 1, 'Chandelier': 1}
L2/3 IT	9004	-20467	A1C	{'L2/3 IT': 24, 'Astro': 9, 'Micro/PVM': 6, 'Oligo': 6, 'VIP': 6, 'SST': 2, 'OPC': 2, 'Endo': 1, 'SNCG': 1}
L2/3 IT	8273	-20635	A1C	{'Astro': 9, 'L2/3 IT': 7, 'VIP': 4, 'OPC': 3, 'Oligo': 2, 'Micro/PVM': 2, 'Endo': 1, 'SNCG': 1, 'SST': 1, 'LAMP5': 1, 'PAX6': 1}
L2/3 IT	7381	-18066	A1C	{'L2/3 IT': 28, 'Oligo': 10, 'Micro/PVM': 9, 'PVALB': 4, 'Astro': 4, 'L4 IT': 3, 'VIP': 3, 'SST': 3, 'OPC': 2, 'Endo': 1, 'L5 IT': 1, 'L6 IT Car3': 1, 'Chandelier': 1}
L2/3 IT	6618	-16440	A1C	{'Oligo': 32, 'L2/3 IT': 15, 'L4 IT': 10, 'Micro/PVM': 8, 'VIP': 6, 'SST': 4, 'SNCG': 3, 'Chandelier': 2, 'LAMP5': 1, 'Astro': 1, 'PVALB': 1, 'VLMC': 1, 'OPC': 1, 'L6 IT Car3': 1, 'Endo': 1}
L2/3 IT	8697	-19519	A1C	{'L2/3 IT': 34, 'Oligo': 12, 'VIP': 11, 'Astro': 6, 'Micro/PVM': 6, 'OPC': 4, 'PVALB': 3, 'Endo': 2, 'SST': 2, 'SNCG': 1, 'L6 IT Car3': 1, 'L6 IT': 1}
L2/3 IT	8783	-19999	A1C	{'L2/3 IT': 39, 'VIP': 9, 'Oligo': 8, 'Micro/PVM': 8, 'Astro': 7, 'OPC': 3, 'Endo': 2, 'SST': 2, 'PVALB': 1}
L2/3 IT	6623	-19922	A1C	{'L2/3 IT': 23, 'Astro': 9, 'Oligo': 7, 'VIP': 5, 'OPC': 5, 'Micro/PVM': 4, 'SST': 2, 'SNCG': 2, 'VLMC': 1, 'L4 IT': 1}
L2/3 IT	9408	-17728	A1C	{'Oligo': 11, 'L2/3 IT': 6, 'Micro/PVM': 5, 'SNCG': 3, 'Astro': 3, 'VIP': 2}
L2/3 IT	9214	-7336	A1C	{'Oligo': 33, 'Astro': 6, 'Micro/PVM': 4, 'L2/3 IT': 3, 'L6 CT': 2, 'L6B': 2, 'L6 IT': 2, 'VIP': 1, 'L6 IT Car3': 1, 'OPC': 1}
L2/3 IT	5936	-19871	A1C	{'L2/3 IT': 19, 'Astro': 9, 'SNCG': 7, 'VIP': 6, 'Oligo': 6, 'Micro/PVM': 5, 'OPC': 5, 'Chandelier': 3, 'Endo': 2, 'SST': 2, 'L4 IT': 2, 'L5/6 NP': 1, 'VLMC': 1, 'LAMP5': 1}
L2/3 IT	6029	-17699	A1C	{'L2/3 IT': 17, 'Oligo': 12, 'Micro/PVM': 5, 'Astro': 4, 'Chandelier': 3, 'VIP': 3, 'SST': 3, 'PVALB': 2, 'LAMP5': 1}
L2/3 IT	7351	-19310	A1C	{'L2/3 IT': 30, 'Astro': 9, 'VIP': 8, 'Micro/PVM': 7, 'Oligo': 6, 'SST': 5, 'OPC': 2, 'LAMP5': 1, 'L4 IT': 1, 'SNCG': 1, 'L6B': 1}
L2/3 IT	6342	-17580	A1C	{'L2/3 IT': 17, 'Oligo': 16, 'VIP': 5, 'Micro/PVM': 5, 'Chandelier': 4, 'Astro': 4, 'SST': 2, 'PVALB': 1, 'SNCG': 1}
L2/3 IT	8344	-17050	A1C	{'Oligo': 20, 'L2/3 IT': 17, 'L4 IT': 7, 'Micro/PVM': 6, 'Chandelier': 4, 'PVALB': 4, 'SST': 3, 'VIP': 3, 'Astro': 3, 'OPC': 2, 'LAMP5': 1, 'L6B': 1}
L2/3 IT	5901	-16770	A1C	{'Oligo': 16, 'L2/3 IT': 9, 'VIP': 7, 'Micro/PVM': 6, 'SST': 5, 'L4 IT': 2, 'Chandelier': 2, 'Astro': 2, 'SNCG': 1, 'VLMC': 1, 'PVALB': 1, 'LAMP5': 1}
L2/3 IT	9389	-16301	A1C	{'L2/3 IT': 16, 'Oligo': 14, 'L4 IT': 8, 'Micro/PVM': 4, 'OPC': 3, 'SST': 3, 'VIP': 3, 'VLMC': 2, 'PVALB': 2, 'LAMP5': 1, 'Astro': 1, 'L5 ET': 1, 'SNCG': 1}
L2/3 IT	6609	-16296	A1C	{'Oligo': 34, 'L2/3 IT': 14, 'L4 IT': 12, 'Micro/PVM': 10, 'SST': 5, 'VIP': 5, 'SNCG': 4, 'OPC': 2, 'LAMP5': 1, 'Astro': 1, 'PVALB': 1, 'VLMC': 1, 'Chandelier': 1, 'L6 IT Car3': 1}
L2/3 IT	5690	-13503	A1C	{'Oligo': 23, 'OPC': 7, 'Astro': 6, 'L5 IT': 5, 'PVALB': 3, 'VIP': 2, 'Micro/PVM': 2, 'L6B': 2, 'SST': 2, 'L5/6 NP': 2, 'L6 IT Car3': 1, 'VLMC': 1, 'L2/3 IT': 1, 'Endo': 1, 'L4 IT': 1, 'L5 ET': 1, 'SNCG': 1}
L2/3 IT	6721	-18845	A1C	{'L2/3 IT': 27, 'Oligo': 11, 'Micro/PVM': 8, 'Astro': 6, 'VIP': 6, 'SST': 5, 'Chandelier': 3, 'VLMC': 2, 'PVALB': 2, 'L6 IT Car3': 1, 'OPC': 1, 'LAMP5': 1, 'L6 IT': 1, 'Endo': 1}
L2/3 IT	8648	-20483	A1C	{'L2/3 IT': 17, 'Astro': 10, 'Oligo': 5, 'VIP': 5, 'Micro/PVM': 5, 'SST': 2, 'OPC': 2, 'Endo': 1, 'SNCG': 1}
L2/3 IT	8903	-18930	A1C	{'L2/3 IT': 25, 'Oligo': 13, 'VIP': 10, 'Astro': 4, 'OPC': 4, 'Micro/PVM': 3, 'VLMC': 2, 'PVALB': 2, 'SNCG': 1, 'L6 IT Car3': 1, 'L6 IT': 1, 'Endo': 1}
L2/3 IT	8783	-15470	A1C	{'Oligo': 28, 'L4 IT': 12, 'Micro/PVM': 7, 'L2/3 IT': 6, 'L5 IT': 4, 'PVALB': 3, 'OPC': 3, 'SNCG': 2, 'VIP': 2, 'VLMC': 2, 'L6B': 1, 'SST': 1, 'Astro': 1, 'Endo': 1, 'Chandelier': 1, 'L6 CT': 1, 'L5 ET': 1, 'LAMP5': 1}
L2/3 IT	6614	-16680	A1C	{'Oligo': 23, 'L2/3 IT': 14, 'Micro/PVM': 6, 'L4 IT': 5, 'VIP': 4, 'SNCG': 4, 'SST': 4, 'PVALB': 2, 'Chandelier': 2, 'VLMC': 1, 'OPC': 1, 'L6 IT Car3': 1, 'Endo': 1, 'Astro': 1}
L2/3 IT	9316	-19185	A1C	{'L2/3 IT': 23, 'Oligo': 7, 'VIP': 7, 'Micro/PVM': 3, 'PVALB': 3, 'OPC': 3, 'Astro': 2, 'VLMC': 1, 'Endo': 1}
L2/3 IT	7510	-17682	A1C	{'L2/3 IT': 22, 'Oligo': 17, 'Micro/PVM': 11, 'Astro': 5, 'PVALB': 4, 'L4 IT': 3, 'Chandelier': 2, 'OPC': 2, 'VIP': 2, 'L6 IT Car3': 1, 'SST': 1, 'Endo': 1}
L2/3 IT	6074	-17180	A1C	{'Oligo': 15, 'L2/3 IT': 12, 'SST': 5, 'Micro/PVM': 5, 'VIP': 4, 'Chandelier': 3, 'Astro': 2, 'VLMC': 1, 'PVALB': 1, 'LAMP5': 1, 'SNCG': 1}
L2/3 IT	5540	-17785	A1C	{'L2/3 IT': 11, 'Oligo': 5, 'Micro/PVM': 4, 'Chandelier': 3, 'VIP': 3, 'SST': 3, 'Astro': 2, 'LAMP5': 1, 'PVALB': 1, 'L5 IT': 1}
L2/3 IT	7214	-20495	A1C	{'Astro': 20, 'L2/3 IT': 9, 'Oligo': 4, 'Micro/PVM': 2, 'SST': 1, 'SNCG': 1, 'OPC': 1, 'LAMP5': 1, 'Endo': 1}
L2/3 IT	6488	-9568	A1C	{'Oligo': 42, 'L6 CT': 7, 'L6 IT': 7, 'Astro': 7, 'OPC': 3, 'Micro/PVM': 3, 'L6B': 3, 'VIP': 2, 'L6 IT Car3': 1, 'SST': 1, 'L2/3 IT': 1, 'VLMC': 1, 'LAMP5 LHX6': 1, 'Endo': 1}
L2/3 IT	9131	-20403	A1C	{'L2/3 IT': 21, 'VIP': 6, 'Micro/PVM': 6, 'Astro': 6, 'Oligo': 5, 'SST': 2, 'OPC': 2, 'Endo': 1, 'SNCG': 1}
L2/3 IT	7358	-17959	A1C	{'L2/3 IT': 31, 'Oligo': 11, 'Micro/PVM': 10, 'PVALB': 4, 'Astro': 4, 'L4 IT': 3, 'VIP': 3, 'SST': 1, 'OPC': 1, 'Endo': 1, 'L5 IT': 1, 'L6 IT Car3': 1, 'Chandelier': 1}
L2/3 IT	8461	-19672	A1C	{'L2/3 IT': 32, 'Oligo': 11, 'VIP': 10, 'Astro': 8, 'Micro/PVM': 6, 'OPC': 5, 'Endo': 3, 'SST': 2, 'SNCG': 1, 'L6 IT Car3': 1, 'L6 IT': 1, 'PVALB': 1, 'L6B': 1}
L2/3 IT	6065	-18765	A1C	{'L2/3 IT': 29, 'Oligo': 15, 'Micro/PVM': 8, 'VIP': 6, 'Chandelier': 5, 'Astro': 4, 'PVALB': 3, 'Endo': 3, 'VLMC': 2, 'SST': 1, 'L5 IT': 1, 'L6 IT': 1}
L2/3 IT	8973	-19336	A1C	{'L2/3 IT': 31, 'VIP': 11, 'Oligo': 11, 'Astro': 6, 'OPC': 4, 'Micro/PVM': 4, 'PVALB': 3, 'VLMC': 1, 'L6 IT Car3': 1, 'L6 IT': 1, 'Endo': 1}
L2/3 IT	7717	-19319	A1C	{'L2/3 IT': 31, 'Oligo': 11, 'VIP': 9, 'Astro': 8, 'Micro/PVM': 7, 'SST': 3, 'OPC': 2, 'LAMP5 LHX6': 1, 'L4 IT': 1, 'PVALB': 1, 'SNCG': 1, 'L6B': 1, 'Endo': 1}
L2/3 IT	6086	-19194	A1C	{'L2/3 IT': 30, 'VIP': 11, 'Oligo': 9, 'Micro/PVM': 9, 'Astro': 5, 'Chandelier': 4, 'Endo': 3, 'OPC': 3, 'PVALB': 2, 'SST': 2, 'L6 IT': 1, 'VLMC': 1, 'L5/6 NP': 1, 'SNCG': 1}
L2/3 IT	7628	-18488	A1C	{'L2/3 IT': 27, 'Micro/PVM': 9, 'Oligo': 7, 'VIP': 6, 'Astro': 4, 'PVALB': 3, 'SST': 3, 'Endo': 2, 'OPC': 2, 'L4 IT': 1, 'PAX6': 1, 'L5 IT': 1, 'L6 IT Car3': 1, 'Chandelier': 1, 'LAMP5 LHX6': 1}
L2/3 IT	8887	-17270	A1C	{'L2/3 IT': 18, 'Oligo': 13, 'Micro/PVM': 8, 'L4 IT': 4, 'VIP': 4, 'Astro': 4, 'SNCG': 3, 'Chandelier': 2, 'PVALB': 2, 'OPC': 1, 'SST': 1, 'L6B': 1}
L2/3 IT	6384	-18426	A1C	{'L2/3 IT': 26, 'Oligo': 15, 'Micro/PVM': 6, 'Astro': 5, 'VIP': 4, 'SST': 3, 'PVALB': 3, 'Chandelier': 2, 'VLMC': 2, 'L5 IT': 1, 'L6 IT Car3': 1, 'OPC': 1}
L2/3 IT	7556	-16744	A1C	{'Oligo': 20, 'L2/3 IT': 20, 'L4 IT': 8, 'Micro/PVM': 8, 'Chandelier': 5, 'PVALB': 3, 'SST': 3, 'OPC': 3, 'Endo': 2, 'L6 IT Car3': 2, 'VIP': 1, 'SNCG': 1, 'LAMP5': 1, 'VLMC': 1}
L2/3 IT	7907	-18288	A1C	{'L2/3 IT': 25, 'Oligo': 8, 'Micro/PVM': 6, 'Astro': 4, 'VIP': 4, 'PVALB': 3, 'OPC': 2, 'Endo': 2, 'SST': 2, 'PAX6': 1, 'L5 IT': 1, 'Chandelier': 1, 'LAMP5 LHX6': 1}
L2/3 IT	9002	-20240	A1C	{'L2/3 IT': 28, 'VIP': 8, 'Astro': 6, 'Micro/PVM': 6, 'Oligo': 6, 'SST': 2, 'OPC': 2, 'PVALB': 1, 'Endo': 1, 'SNCG': 1}
L2/3 IT	6038	-20107	A1C	{'L2/3 IT': 18, 'Oligo': 9, 'Astro': 8, 'SNCG': 7, 'OPC': 5, 'VIP': 5, 'Micro/PVM': 2, 'L4 IT': 2, 'L5/6 NP': 1, 'SST': 1, 'VLMC': 1, 'LAMP5': 1}
L2/3 IT	5875	-19197	A1C	{'L2/3 IT': 30, 'Oligo': 10, 'VIP': 6, 'Astro': 5, 'Chandelier': 4, 'Micro/PVM': 4, 'Endo': 3, 'OPC': 3, 'PVALB': 2, 'SST': 2, 'L6 IT': 1, 'VLMC': 1, 'L5/6 NP': 1, 'SNCG': 1}
L2/3 IT	8648	-17739	A1C	{'L2/3 IT': 17, 'Oligo': 13, 'Astro': 7, 'Micro/PVM': 5, 'L4 IT': 2, 'SNCG': 2, 'PVALB': 1, 'Chandelier': 1, 'L6B': 1, 'OPC': 1}
L2/3 IT	7161	-18229	A1C	{'L2/3 IT': 29, 'Micro/PVM': 9, 'Oligo': 9, 'Astro': 5, 'Chandelier': 3, 'PVALB': 3, 'SST': 3, 'OPC': 2, 'VIP': 2, 'Endo': 1, 'L4 IT': 1, 'VLMC': 1, 'L5 IT': 1, 'L6 IT Car3': 1}
L2/3 IT	6852	-19205	A1C	{'L2/3 IT': 30, 'Oligo': 12, 'Micro/PVM': 9, 'SST': 7, 'Astro': 7, 'VIP': 6, 'OPC': 3, 'PVALB': 1, 'LAMP5': 1, 'L4 IT': 1, 'Endo': 1, 'VLMC': 1, 'SNCG': 1}
L2/3 IT	7275	-19448	A1C	{'L2/3 IT': 24, 'Astro': 11, 'SST': 6, 'Micro/PVM': 6, 'Oligo': 6, 'VIP': 5, 'OPC': 3, 'LAMP5': 1, 'L4 IT': 1, 'SNCG': 1, 'L6B': 1}
L2/3 IT	8048	-19366	A1C	{'L2/3 IT': 33, 'Oligo': 9, 'VIP': 9, 'Micro/PVM': 7, 'Astro': 7, 'SST': 3, 'OPC': 3, 'LAMP5 LHX6': 1, 'SNCG': 1, 'L6 IT Car3': 1, 'L4 IT': 1, 'L6 IT': 1, 'PVALB': 1, 'L6B': 1, 'Endo': 1}
L2/3 IT	7042	-16489	A1C	{'Oligo': 25, 'L2/3 IT': 22, 'Micro/PVM': 9, 'L4 IT': 6, 'SST': 4, 'Chandelier': 4, 'SNCG': 3, 'VIP': 3, 'Endo': 2, 'L5 IT': 1, 'Astro': 1, 'PVALB': 1, 'OPC': 1, 'L6 IT Car3': 1, 'VLMC': 1}
L2/3 IT	7096	-17690	A1C	{'L2/3 IT': 26, 'Oligo': 13, 'Micro/PVM': 8, 'Astro': 5, 'Chandelier': 3, 'L4 IT': 3, 'VIP': 2, 'L6 IT Car3': 1, 'SNCG': 1, 'PVALB': 1, 'SST': 1, 'OPC': 1}
L2/3 IT	8734	-8650	A1C	{'Oligo': 39, 'L6 CT': 7, 'Micro/PVM': 5, 'Astro': 5, 'L6 IT Car3': 4, 'OPC': 3, 'L6 IT': 2, 'SST': 2, 'LAMP5': 1, 'L6B': 1, 'L2/3 IT': 1, 'L5/6 NP': 1, 'L5 ET': 1}
L2/3 IT	9500	-19028	A1C	{'L2/3 IT': 17, 'Oligo': 5, 'VIP': 4, 'PVALB': 3, 'Micro/PVM': 2, 'OPC': 2}
L2/3 IT	6092	-16096	A1C	{'Oligo': 32, 'L4 IT': 9, 'Micro/PVM': 9, 'L2/3 IT': 9, 'VIP': 7, 'SST': 4, 'LAMP5': 2, 'L5/6 NP': 1, 'Chandelier': 1, 'L5 IT': 1, 'OPC': 1, 'PVALB': 1, 'SNCG': 1, 'VLMC': 1}
L2/3 IT	7133	-14876	A1C	{'Oligo': 46, 'L4 IT': 14, 'L5 IT': 10, 'SST': 5, 'PVALB': 4, 'L6 IT Car3': 4, 'LAMP5 LHX6': 3, 'Chandelier': 3, 'Micro/PVM': 3, 'SNCG': 3, 'VIP': 2, 'L5 ET': 2, 'L6 CT': 2, 'Astro': 2, 'VLMC': 1, 'L2/3 IT': 1, 'L6B': 1, 'LAMP5': 1}
L2/3 IT	8946	-19828	A1C	{'L2/3 IT': 38, 'Oligo': 11, 'VIP': 10, 'Micro/PVM': 7, 'Astro': 6, 'OPC': 4, 'PVALB': 2, 'Endo': 2, 'SST': 2}
L2/3 IT	8808	-16409	A1C	{'L2/3 IT': 26, 'Oligo': 14, 'L4 IT': 8, 'Micro/PVM': 5, 'VIP': 4, 'PVALB': 3, 'SST': 3, 'OPC': 2, 'Chandelier': 2, 'VLMC': 1, 'LAMP5': 1, 'Astro': 1, 'L5 ET': 1, 'SNCG': 1}
L2/3 IT	8400	-19656	A1C	{'L2/3 IT': 33, 'VIP': 13, 'Oligo': 10, 'Astro': 8, 'Micro/PVM': 6, 'OPC': 5, 'Endo': 3, 'SNCG': 1, 'L6 IT Car3': 1, 'L6 IT': 1, 'PVALB': 1, 'SST': 1, 'L6B': 1}
L2/3 IT	6649	-19905	A1C	{'L2/3 IT': 22, 'Astro': 9, 'Oligo': 7, 'VIP': 5, 'OPC': 5, 'Micro/PVM': 4, 'SST': 2, 'SNCG': 2, 'VLMC': 1, 'L4 IT': 1}
L2/3 IT	9005	-20422	A1C	{'L2/3 IT': 23, 'Astro': 8, 'VIP': 7, 'Oligo': 7, 'Micro/PVM': 6, 'SST': 2, 'OPC': 2, 'Endo': 1, 'SNCG': 1}
L2/3 IT	8632	-18218	A1C	{'L2/3 IT': 16, 'Oligo': 11, 'Astro': 5, 'Micro/PVM': 2, 'OPC': 2, 'SNCG': 2, 'VIP': 2, 'VLMC': 2, 'L6B': 1, 'PAX6': 1, 'Endo': 1}
L2/3 IT	9468	-19724	A1C	{'L2/3 IT': 27, 'VIP': 8, 'Oligo': 7, 'Micro/PVM': 3, 'OPC': 2, 'PVALB': 2, 'Astro': 2, 'SST': 1}
L2/3 IT	5564	-19741	A1C	{'L2/3 IT': 17, 'Astro': 8, 'Chandelier': 3, 'SNCG': 3, 'OPC': 3, 'VIP': 3, 'Micro/PVM': 2, 'SST': 2, 'Oligo': 2, 'L4 IT': 2, 'Endo': 1, 'L5/6 NP': 1, 'VLMC': 1}
L2/3 IT	6689	-18248	A1C	{'L2/3 IT': 28, 'Oligo': 11, 'Micro/PVM': 5, 'Astro': 4, 'SST': 4, 'Chandelier': 2, 'VIP': 2, 'L4 IT': 1, 'VLMC': 1, 'L6 IT Car3': 1, 'OPC': 1, 'PVALB': 1}
L2/3 IT	9393	-20362	A1C	{'L2/3 IT': 21, 'Micro/PVM': 5, 'Oligo': 4, 'VIP': 4, 'Astro': 3, 'SST': 2, 'OPC': 1, 'SNCG': 1}
L2/3 IT	7392	-17454	A1C	{'L2/3 IT': 21, 'Oligo': 16, 'Micro/PVM': 10, 'L4 IT': 4, 'Endo': 3, 'Chandelier': 3, 'Astro': 3, 'OPC': 2, 'VIP': 2, 'VLMC': 1, 'L6 IT Car3': 1, 'SNCG': 1, 'PVALB': 1, 'SST': 1}
L2/3 IT	6930	-19194	A1C	{'L2/3 IT': 30, 'Oligo': 11, 'Micro/PVM': 8, 'Astro': 8, 'SST': 7, 'VIP': 6, 'OPC': 3, 'L6 IT Car3': 1, 'LAMP5': 1, 'L4 IT': 1, 'Endo': 1, 'VLMC': 1, 'SNCG': 1}
L2/3 IT	7615	-16561	A1C	{'L2/3 IT': 19, 'Oligo': 18, 'L4 IT': 10, 'Micro/PVM': 7, 'Chandelier': 5, 'PVALB': 4, 'SST': 3, 'OPC': 2, 'L6 IT Car3': 2, 'Astro': 1, 'VIP': 1, 'SNCG': 1, 'LAMP5': 1, 'Endo': 1, 'VLMC': 1}
L2/3 IT	8970	-17883	A1C	{'L2/3 IT': 16, 'Oligo': 13, 'Astro': 5, 'Micro/PVM': 3, 'SNCG': 3, 'VIP': 2, 'PVALB': 1, 'L6B': 1, 'OPC': 1}
L2/3 IT	6286	-14397	A1C	{'Oligo': 39, 'L4 IT': 13, 'L5 IT': 8, 'SST': 6, 'Astro': 5, 'OPC': 4, 'L6 IT Car3': 4, 'Micro/PVM': 4, 'PVALB': 4, 'VIP': 3, 'L5 ET': 2, 'LAMP5 LHX6': 2, 'L5/6 NP': 2, 'L6 IT': 2, 'VLMC': 2, 'Endo': 1, 'SST CHODL': 1, 'L2/3 IT': 1, 'L6 CT': 1, 'Chandelier': 1, 'LAMP5': 1}
L2/3 IT	6484	-18841	A1C	{'L2/3 IT': 26, 'Oligo': 13, 'Micro/PVM': 9, 'VIP': 7, 'Astro': 6, 'SST': 5, 'Chandelier': 3, 'VLMC': 2, 'PVALB': 2, 'L6 IT Car3': 1, 'OPC': 1, 'LAMP5': 1, 'L6 IT': 1, 'Endo': 1}
L2/3 IT	13289.9	-12820.8	DFC	{'Oligo': 15, 'L2/3 IT': 11, 'Astro': 6, 'Micro/PVM': 5, 'VIP': 2, 'SST CHODL': 1, 'VLMC': 1, 'PVALB': 1, 'OPC': 1, 'LAMP5 LHX6': 1}
L2/3 IT	14715.5	-13895.6	DFC	{'L2/3 IT': 18, 'Oligo': 15, 'Astro': 7, 'OPC': 5, 'VIP': 3, 'PVALB': 2, 'LAMP5': 1, 'SST': 1, 'Chandelier': 1, 'Micro/PVM': 1, 'SNCG': 1, 'VLMC': 1}
L2/3 IT	13621.1	-14685.2	DFC	{'L2/3 IT': 20, 'Oligo': 12, 'Micro/PVM': 6, 'Astro': 3, 'OPC': 3, 'LAMP5': 3, 'SNCG': 2, 'VIP': 2, 'Endo': 1, 'SST': 1}
L2/3 IT	14667.3	-14251.2	DFC	{'L2/3 IT': 16, 'Oligo': 14, 'OPC': 5, 'VIP': 3, 'Astro': 3, 'Micro/PVM': 3, 'PVALB': 3, 'LAMP5': 1, 'SST': 1, 'Chandelier': 1, 'SNCG': 1, 'VLMC': 1}
L2/3 IT	16881.5	-12518.1	DFC	{'L2/3 IT': 8, 'Oligo': 6, 'Micro/PVM': 3, 'Astro': 3, 'LAMP5': 2, 'OPC': 2, 'VIP': 1}
L2/3 IT	14293.7	-15198.2	DFC	{'L2/3 IT': 18, 'Oligo': 11, 'Micro/PVM': 6, 'OPC': 3, 'Chandelier': 3, 'VIP': 2, 'Astro': 2, 'PVALB': 2, 'SST': 1, 'LAMP5': 1}
L2/3 IT	15517.2	-15639.1	DFC	{'L2/3 IT': 30, 'Oligo': 10, 'Astro': 5, 'SNCG': 3, 'Micro/PVM': 3, 'VIP': 3, 'OPC': 2, 'Chandelier': 2, 'PAX6': 1, 'LAMP5': 1}
L2/3 IT	14448.3	-11630.5	DFC	{'Oligo': 20, 'L2/3 IT': 19, 'Astro': 6, 'Micro/PVM': 4, 'L4 IT': 3, 'SST': 2, 'L5 IT': 2, 'PVALB': 2, 'Endo': 1, 'OPC': 1, 'VLMC': 1, 'L6B': 1, 'VIP': 1}
L2/3 IT	13945.7	-16391	DFC	{'L2/3 IT': 14, 'Oligo': 8, 'Micro/PVM': 2, 'Astro': 2, 'PAX6': 1, 'OPC': 1, 'VIP': 1, 'Endo': 1, 'VLMC': 1}
L2/3 IT	16933.5	-14397.9	DFC	{'L2/3 IT': 15, 'Oligo': 14, 'Micro/PVM': 2, 'SST': 2, 'SNCG': 1, 'L5 ET': 1, 'VIP': 1, 'Astro': 1}
L2/3 IT	16351.8	-13049.4	DFC	{'L2/3 IT': 10, 'Oligo': 9, 'Micro/PVM': 7, 'Astro': 5, 'VIP': 3, 'OPC': 2, 'PVALB': 2, 'L4 IT': 1, 'LAMP5': 1, 'LAMP5 LHX6': 1}
L2/3 IT	16820.3	-16210.1	DFC	{'L2/3 IT': 13, 'Oligo': 5, 'Micro/PVM': 2, 'Endo': 1, 'SNCG': 1, 'VLMC': 1}
L2/3 IT	15678.3	-16060	DFC	{'L2/3 IT': 26, 'Oligo': 10, 'VIP': 3, 'Astro': 2, 'Chandelier': 2, 'SNCG': 2, 'OPC': 1, 'PAX6': 1, 'LAMP5': 1}
L2/3 IT	15109.3	-12201.6	DFC	{'Oligo': 14, 'L2/3 IT': 11, 'Astro': 7, 'Micro/PVM': 6, 'PVALB': 2, 'L6B': 1, 'L5 IT': 1, 'L4 IT': 1, 'Endo': 1, 'OPC': 1, 'SNCG': 1}
L2/3 IT	16605.1	-12062.9	DFC	{'L2/3 IT': 12, 'Oligo': 9, 'Micro/PVM': 5, 'Astro': 5, 'OPC': 3, 'VLMC': 1, 'Endo': 1, 'LAMP5': 1, 'Chandelier': 1, 'VIP': 1}
L2/3 IT	16779.1	-12597.5	DFC	{'L2/3 IT': 9, 'Oligo': 7, 'Astro': 5, 'Micro/PVM': 4, 'VIP': 3, 'LAMP5': 2, 'OPC': 2, 'PVALB': 1}
L2/3 IT	15546.3	-16080.8	DFC	{'L2/3 IT': 26, 'Oligo': 10, 'OPC': 3, 'VIP': 3, 'Astro': 2, 'Chandelier': 2, 'SNCG': 2, 'Micro/PVM': 1, 'PAX6': 1, 'LAMP5': 1}
L2/3 IT	15676.3	-13011.6	DFC	{'L2/3 IT': 14, 'Oligo': 10, 'Micro/PVM': 6, 'OPC': 4, 'Astro': 3, 'VIP': 3, 'SNCG': 1, 'LAMP5 LHX6': 1, 'L4 IT': 1, 'L6 IT Car3': 1, 'LAMP5': 1}
L2/3 IT	15087.9	-12946.7	DFC	{'Oligo': 17, 'L2/3 IT': 15, 'Astro': 12, 'Micro/PVM': 6, 'OPC': 5, 'VIP': 4, 'Endo': 1, 'SNCG': 1, 'LAMP5 LHX6': 1}
L2/3 IT	14048.3	-12905.3	DFC	{'Oligo': 9, 'L2/3 IT': 7, 'Astro': 7, 'Micro/PVM': 4, 'OPC': 2, 'VIP': 2, 'LAMP5 LHX6': 2, 'SST CHODL': 1, 'VLMC': 1, 'PVALB': 1, 'LAMP5': 1, 'Chandelier': 1}
L2/3 IT	16456.4	-14300.3	DFC	{'Oligo': 20, 'L2/3 IT': 17, 'Astro': 5, 'Micro/PVM': 4, 'VIP': 2, 'SST': 2, 'SNCG': 1, 'L5 ET': 1, 'LAMP5 LHX6': 1}
L2/3 IT	16970.4	-15874.1	DFC	{'L2/3 IT': 12, 'Oligo': 5, 'Micro/PVM': 3, 'Astro': 1, 'VIP': 1, 'Endo': 1, 'VLMC': 1}
L2/3 IT	14559.7	-11453.5	DFC	{'Oligo': 20, 'L2/3 IT': 19, 'L4 IT': 5, 'Astro': 4, 'Micro/PVM': 3, 'SST': 2, 'OPC': 2, 'L5 IT': 2, 'PVALB': 2, 'Endo': 1, 'Chandelier': 1, 'VLMC': 1, 'L6B': 1, 'VIP': 1}
L2/3 IT	13427.3	-13218.9	DFC	{'L2/3 IT': 16, 'Oligo': 15, 'Astro': 8, 'Micro/PVM': 7, 'PVALB': 1, 'OPC': 1, 'VIP': 1, 'Endo': 1}
L2/3 IT	16574.3	-12710.2	DFC	{'L2/3 IT': 12, 'Oligo': 8, 'Astro': 6, 'Micro/PVM': 5, 'VIP': 4, 'OPC': 3, 'LAMP5': 2, 'L4 IT': 1, 'PVALB': 1}
L2/3 IT	13815.9	-10207.8	DFC	{'Oligo': 29, 'L4 IT': 5, 'Micro/PVM': 5, 'OPC': 4, 'SST': 4, 'PVALB': 3, 'VIP': 3, 'L2/3 IT': 3, 'VLMC': 2, 'LAMP5 LHX6': 2, 'L5 ET': 1, 'L5 IT': 1, 'L5/6 NP': 1}
L2/3 IT	14006.7	-11261.3	DFC	{'Oligo': 23, 'L2/3 IT': 20, 'Micro/PVM': 6, 'L4 IT': 4, 'Astro': 2, 'L5 IT': 2, 'PVALB': 1, 'VIP': 1, 'Endo': 1, 'SST': 1, 'OPC': 1}
L2/3 IT	15283.5	-15471.8	DFC	{'L2/3 IT': 24, 'Oligo': 12, 'Astro': 9, 'Micro/PVM': 6, 'OPC': 3, 'Chandelier': 2, 'SNCG': 2, 'PVALB': 1, 'Endo': 1, 'VIP': 1, 'PAX6': 1, 'LAMP5': 1}
L2/3 IT	14009.1	-14923.1	DFC	{'L2/3 IT': 26, 'Oligo': 8, 'Micro/PVM': 5, 'LAMP5': 3, 'Astro': 2, 'VIP': 2, 'OPC': 2, 'SNCG': 1, 'SST': 1, 'Chandelier': 1, 'PVALB': 1}
L2/3 IT	13282.2	-12644.3	DFC	{'Oligo': 16, 'L2/3 IT': 11, 'Astro': 5, 'VIP': 3, 'LAMP5 LHX6': 2, 'Micro/PVM': 2, 'SST CHODL': 1, 'VLMC': 1, 'PVALB': 1, 'OPC': 1}
L2/3 IT	16346.5	-10988.7	DFC	{'Oligo': 21, 'L2/3 IT': 8, 'Micro/PVM': 5, 'L4 IT': 2, 'L5 IT': 2, 'PVALB': 1, 'OPC': 1, 'SST': 1}
L2/3 IT	13155.1	-14910.4	DFC	{'L2/3 IT': 13, 'Oligo': 6, 'OPC': 4, 'Micro/PVM': 2, 'SNCG': 2, 'LAMP5': 2, 'Astro': 1, 'VIP': 1, 'SST': 1}
L2/3 IT	14816.8	-14484.1	DFC	{'L2/3 IT': 25, 'Oligo': 13, 'Micro/PVM': 6, 'OPC': 6, 'Astro': 5, 'VIP': 5, 'PVALB': 4, 'Chandelier': 2, 'SST': 1, 'SNCG': 1, 'VLMC': 1, 'Endo': 1}
L2/3 IT	16898.6	-13606.4	DFC	{'Oligo': 9, 'Astro': 5, 'L2/3 IT': 4, 'Micro/PVM': 4, 'PVALB': 2, 'VIP': 1, 'L5 ET': 1, 'LAMP5 LHX6': 1, 'OPC': 1, 'SST': 1}
L2/3 IT	16541.2	-15283.4	DFC	{'L2/3 IT': 25, 'Oligo': 14, 'Micro/PVM': 6, 'VIP': 5, 'Astro': 2, 'LAMP5 LHX6': 1, 'SST': 1, 'SNCG': 1, 'Chandelier': 1, 'VLMC': 1}
L2/3 IT	13039	-11209.5	DFC	{'Oligo': 9, 'L2/3 IT': 4, 'Micro/PVM': 2, 'PVALB': 2, 'OPC': 2, 'Astro': 2, 'L6 IT': 1, 'SST': 1, 'L4 IT': 1, 'VIP': 1}
L2/3 IT	14037.5	-15160	DFC	{'L2/3 IT': 22, 'Oligo': 9, 'Micro/PVM': 4, 'LAMP5': 3, 'Astro': 3, 'VIP': 2, 'SNCG': 1, 'SST': 1, 'OPC': 1, 'Chandelier': 1, 'PVALB': 1}
L2/3 IT	13980.3	-13441.1	DFC	{'L2/3 IT': 11, 'Oligo': 9, 'Astro': 9, 'Micro/PVM': 8, 'PVALB': 1, 'Chandelier': 1, 'Endo': 1, 'LAMP5 LHX6': 1, 'SNCG': 1, 'OPC': 1, 'LAMP5': 1}
L2/3 IT	13962.6	-15295.7	DFC	{'L2/3 IT': 22, 'Oligo': 11, 'Astro': 4, 'OPC': 3, 'VIP': 3, 'Micro/PVM': 3, 'SNCG': 2, 'LAMP5': 2, 'SST': 1, 'PAX6': 1, 'Chandelier': 1}
L2/3 IT	15997.1	-11763.8	DFC	{'Oligo': 14, 'L2/3 IT': 10, 'Micro/PVM': 3, 'Astro': 3, 'OPC': 2, 'VLMC': 1, 'Endo': 1, 'LAMP5': 1}
L2/3 IT	14230.9	-10997	DFC	{'Oligo': 28, 'L2/3 IT': 18, 'Micro/PVM': 8, 'L4 IT': 6, 'OPC': 4, 'Astro': 4, 'SST': 3, 'VIP': 2, 'L5 IT': 2, 'PVALB': 1, 'Endo': 1, 'Chandelier': 1, 'VLMC': 1}
L2/3 IT	16258.7	-11480.7	DFC	{'Oligo': 21, 'L2/3 IT': 12, 'Micro/PVM': 6, 'OPC': 2, 'Astro': 2, 'VLMC': 1, 'Endo': 1, 'LAMP5': 1, 'Chandelier': 1}
L2/3 IT	16819.2	-14512	DFC	{'L2/3 IT': 17, 'Oligo': 16, 'Micro/PVM': 2, 'VIP': 2, 'Astro': 2, 'SNCG': 1, 'L5 ET': 1, 'SST': 1}
L2/3 IT	13687.5	-11556.2	DFC	{'Oligo': 21, 'L2/3 IT': 12, 'VIP': 4, 'Micro/PVM': 3, 'Astro': 3, 'L4 IT': 3, 'L6 IT': 1, 'PVALB': 1, 'L5 IT': 1, 'LAMP5 LHX6': 1, 'Endo': 1}
L2/3 IT	13797.9	-14358.9	DFC	{'L2/3 IT': 16, 'Oligo': 13, 'Micro/PVM': 6, 'Astro': 3, 'LAMP5': 3, 'VIP': 3, 'OPC': 2, 'Endo': 2, 'SST': 2, 'VLMC': 1, 'SNCG': 1}
L2/3 IT	15860.2	-15247	DFC	{'L2/3 IT': 21, 'Oligo': 14, 'Astro': 8, 'Micro/PVM': 4, 'VIP': 3, 'SNCG': 2, 'SST': 1, 'LAMP5 LHX6': 1, 'PAX6': 1, 'LAMP5': 1, 'Chandelier': 1}
L2/3 IT	15447.4	-11867.9	DFC	{'Oligo': 11, 'L2/3 IT': 10, 'Astro': 3, 'Chandelier': 1, 'L4 IT': 1, 'Endo': 1, 'OPC': 1}
L2/3 IT	15294.2	-15899.4	DFC	{'L2/3 IT': 24, 'Oligo': 9, 'Astro': 5, 'Chandelier': 4, 'OPC': 4, 'Micro/PVM': 3, 'VIP': 2, 'PAX6': 1, 'SNCG': 1, 'LAMP5': 1}
L2/3 IT	13990.4	-14459.6	DFC	{'L2/3 IT': 17, 'Oligo': 13, 'Micro/PVM': 7, 'VIP': 4, 'LAMP5': 3, 'Astro': 2, 'SST': 2, 'OPC': 2, 'Endo': 1, 'SNCG': 1}
L2/3 IT	14612.4	-16016.2	DFC	{'L2/3 IT': 20, 'Oligo': 12, 'OPC': 5, 'Micro/PVM': 5, 'Chandelier': 3, 'VIP': 3, 'Astro': 2, 'Endo': 1, 'VLMC': 1}
L2/3 IT	16789.8	-5894.87	DFC	{'Oligo': 19, 'Astro': 2, 'L6 IT Car3': 2, 'Micro/PVM': 2, 'L6B': 2, 'L6 IT': 1, 'VIP': 1, 'OPC': 1, 'SST': 1, 'L2/3 IT': 1, 'Chandelier': 1, 'L5 IT': 1}
L2/3 IT	15108.9	-14216.3	DFC	{'L2/3 IT': 22, 'Oligo': 15, 'Astro': 9, 'OPC': 6, 'VIP': 5, 'Micro/PVM': 5, 'PVALB': 3, 'Chandelier': 2, 'SNCG': 1, 'VLMC': 1, 'Endo': 1}
L2/3 IT	16248	-15287.3	DFC	{'L2/3 IT': 27, 'Oligo': 15, 'VIP': 6, 'Micro/PVM': 5, 'Astro': 3, 'SST': 1, 'LAMP5 LHX6': 1, 'PAX6': 1, 'SNCG': 1, 'Chandelier': 1}
L2/3 IT	16639.7	-15000.8	DFC	{'L2/3 IT': 23, 'Oligo': 16, 'Micro/PVM': 6, 'VIP': 5, 'Astro': 2, 'LAMP5 LHX6': 1, 'SST': 1, 'Chandelier': 1, 'VLMC': 1}
L2/3 IT	13764.5	-15528.9	DFC	{'L2/3 IT': 28, 'Oligo': 16, 'Astro': 5, 'OPC': 3, 'VIP': 3, 'SNCG': 2, 'Micro/PVM': 1, 'SST': 1, 'LAMP5': 1, 'PAX6': 1, 'Chandelier': 1}
L2/3 IT	14510.7	-10792.5	DFC	{'Oligo': 29, 'L2/3 IT': 16, 'Micro/PVM': 8, 'L4 IT': 6, 'VIP': 5, 'OPC': 4, 'SST': 4, 'Astro': 4, 'L5 IT': 2, 'L5/6 NP': 1, 'Chandelier': 1, 'VLMC': 1}
L2/3 IT	15242.4	-14993.1	DFC	{'L2/3 IT': 31, 'Oligo': 12, 'Astro': 9, 'OPC': 7, 'Micro/PVM': 7, 'VIP': 4, 'PVALB': 3, 'Chandelier': 2, 'VLMC': 1, 'Endo': 1, 'SNCG': 1, 'SST': 1}
L2/3 IT	13970.1	-15842.8	DFC	{'L2/3 IT': 23, 'Oligo': 16, 'Astro': 6, 'Micro/PVM': 3, 'Chandelier': 2, 'VIP': 2, 'LAMP5': 1, 'PAX6': 1, 'OPC': 1, 'Endo': 1, 'VLMC': 1}
L2/3 IT	14717.5	-16274.3	DFC	{'L2/3 IT': 18, 'Oligo': 9, 'Micro/PVM': 4, 'OPC': 3, 'Astro': 2, 'Endo': 1, 'VLMC': 1, 'Chandelier': 1, 'VIP': 1}
L2/3 IT	14368	-11273.6	DFC	{'Oligo': 23, 'L2/3 IT': 22, 'Micro/PVM': 6, 'L4 IT': 5, 'Astro': 4, 'L5 IT': 3, 'SST': 2, 'OPC': 2, 'VIP': 2, 'PVALB': 1, 'Endo': 1, 'Chandelier': 1, 'VLMC': 1}
L2/3 IT	13787.6	-11090.9	DFC	{'Oligo': 26, 'L2/3 IT': 13, 'Micro/PVM': 6, 'Astro': 4, 'OPC': 3, 'SST': 3, 'VIP': 3, 'L4 IT': 3, 'L5 IT': 2, 'L6 IT': 1, 'PVALB': 1, 'Endo': 1}
L2/3 IT	13648.1	-14556.5	DFC	{'L2/3 IT': 20, 'Oligo': 14, 'Micro/PVM': 5, 'Astro': 3, 'SNCG': 3, 'LAMP5': 3, 'OPC': 2, 'Endo': 2, 'VIP': 2, 'VLMC': 1, 'SST': 1}
L2/3 IT	14554.6	-15002.4	DFC	{'L2/3 IT': 24, 'Oligo': 14, 'Micro/PVM': 8, 'Astro': 3, 'PVALB': 3, 'OPC': 3, 'VIP': 2, 'VLMC': 1, 'Chandelier': 1, 'Endo': 1, 'SNCG': 1}
L2/3 IT	13068.9	-11517.7	DFC	{'Oligo': 7, 'L2/3 IT': 5, 'VIP': 4, 'Micro/PVM': 3, 'L4 IT': 2, 'OPC': 1, 'L6 IT': 1, 'Astro': 1}
L2/3 IT	16731.8	-14459.3	DFC	{'Oligo': 17, 'L2/3 IT': 17, 'Micro/PVM': 4, 'SST': 2, 'Astro': 2, 'SNCG': 1, 'L5 ET': 1, 'VIP': 1}
L2/3 IT	15574.5	-10579.9	DFC	{'Oligo': 18, 'Micro/PVM': 7, 'L2/3 IT': 4, 'VLMC': 3, 'L4 IT': 2, 'L5 IT': 2, 'Astro': 2, 'PVALB': 2, 'OPC': 2, 'L5/6 NP': 1, 'VIP': 1, 'Endo': 1, 'SST': 1}
L2/3 IT	16608.5	-15192.9	DFC	{'L2/3 IT': 21, 'Oligo': 16, 'Micro/PVM': 6, 'VIP': 5, 'Astro': 2, 'LAMP5 LHX6': 1, 'SST': 1, 'Chandelier': 1, 'VLMC': 1}
L2/3 IT	15920.3	-15424.9	DFC	{'L2/3 IT': 26, 'Oligo': 13, 'Astro': 6, 'VIP': 4, 'Micro/PVM': 3, 'SST': 1, 'LAMP5 LHX6': 1, 'PAX6': 1, 'LAMP5': 1, 'SNCG': 1, 'Chandelier': 1}
L2/3 IT	14669.3	-15941.6	DFC	{'L2/3 IT': 22, 'Oligo': 14, 'OPC': 5, 'Micro/PVM': 5, 'Chandelier': 3, 'VIP': 3, 'Astro': 3, 'Endo': 1, 'VLMC': 1}
L2/3 IT	13725.8	-14283.8	DFC	{'L2/3 IT': 16, 'Oligo': 14, 'Micro/PVM': 8, 'Astro': 3, 'LAMP5': 3, 'OPC': 2, 'Endo': 2, 'VIP': 2, 'VLMC': 1, 'SNCG': 1, 'SST': 1}
L2/3 IT	13769.3	-11410.6	DFC	{'Oligo': 23, 'L2/3 IT': 16, 'L4 IT': 4, 'VIP': 4, 'Astro': 3, 'Micro/PVM': 3, 'OPC': 2, 'L5 IT': 2, 'L6 IT': 1, 'PVALB': 1, 'Endo': 1, 'SST': 1}
L2/3 IT	14280	-14283.9	DFC	{'L2/3 IT': 17, 'Oligo': 11, 'Micro/PVM': 5, 'Astro': 3, 'VIP': 3, 'SNCG': 2, 'LAMP5': 2, 'OPC': 2, 'Endo': 1, 'SST': 1, 'Chandelier': 1}
L2/3 IT	15036.8	-15641.1	DFC	{'L2/3 IT': 23, 'Oligo': 14, 'Astro': 6, 'Micro/PVM': 4, 'Chandelier': 3, 'OPC': 3, 'SNCG': 2, 'PVALB': 1, 'Endo': 1, 'VIP': 1}
L2/3 IT	14949.4	-13402.5	DFC	{'Oligo': 22, 'L2/3 IT': 15, 'Astro': 9, 'Micro/PVM': 5, 'OPC': 4, 'VIP': 3, 'PVALB': 1, 'LAMP5 LHX6': 1}
L2/3 IT	14271.3	-16393.1	DFC	{'L2/3 IT': 17, 'Oligo': 9, 'Micro/PVM': 3, 'OPC': 3, 'Astro': 2, 'VIP': 1, 'Endo': 1, 'VLMC': 1}
L2/3 IT	15376.6	-11830.5	DFC	{'Oligo': 12, 'L2/3 IT': 9, 'Astro': 4, 'VIP': 1, 'L5 IT': 1, 'PVALB': 1, 'Chandelier': 1, 'L4 IT': 1, 'Endo': 1, 'OPC': 1}
L2/3 IT	14730.1	-11376.4	DFC	{'Oligo': 22, 'L2/3 IT': 16, 'Astro': 4, 'L4 IT': 3, 'SST': 2, 'OPC': 2, 'L5 IT': 2, 'VIP': 2, 'Chandelier': 2, 'Micro/PVM': 2, 'VLMC': 1, 'L6B': 1, 'Endo': 1, 'PVALB': 1}
L2/3 IT	13240	-15817.3	DFC	{'Oligo': 14, 'L2/3 IT': 11, 'Micro/PVM': 3, 'SNCG': 3, 'Astro': 3, 'OPC': 1, 'PAX6': 1}
L2/3 IT	15584.4	-14960.8	DFC	{'L2/3 IT': 23, 'Oligo': 10, 'Micro/PVM': 8, 'Astro': 8, 'VIP': 5, 'OPC': 3, 'VLMC': 1, 'PVALB': 1, 'Chandelier': 1, 'Endo': 1, 'SNCG': 1, 'SST': 1, 'LAMP5 LHX6': 1, 'PAX6': 1}
L2/3 IT	15267.4	-9739.78	DFC	{'Oligo': 28, 'L4 IT': 8, 'L5 IT': 7, 'Astro': 7, 'Micro/PVM': 6, 'PVALB': 6, 'SST': 2, 'OPC': 2, 'LAMP5 LHX6': 1, 'L2/3 IT': 1, 'L5/6 NP': 1, 'VLMC': 1}
L2/3 IT	14044.2	-16122.3	DFC	{'L2/3 IT': 23, 'Oligo': 13, 'Astro': 4, 'Micro/PVM': 2, 'Chandelier': 2, 'VIP': 2, 'PAX6': 1, 'OPC': 1, 'Endo': 1, 'VLMC': 1}
L2/3 IT	13581.1	-14888.5	DFC	{'L2/3 IT': 22, 'Oligo': 8, 'Micro/PVM': 5, 'OPC': 3, 'LAMP5': 3, 'Astro': 3, 'SNCG': 2, 'VIP': 1, 'SST': 1}
L2/3 IT	16050.6	-16113.3	DFC	{'L2/3 IT': 21, 'Oligo': 9, 'SNCG': 3, 'Astro': 2, 'Chandelier': 2, 'VIP': 2, 'Micro/PVM': 2, 'PAX6': 1, 'LAMP5': 1, 'Endo': 1}
L2/3 IT	14979.6	-12742.2	DFC	{'Oligo': 17, 'L2/3 IT': 14, 'Astro': 11, 'Micro/PVM': 8, 'VIP': 4, 'OPC': 3, 'LAMP5 LHX6': 1, 'Endo': 1, 'SNCG': 1}
L2/3 IT	16002.7	-14336.2	DFC	{'L2/3 IT': 13, 'Oligo': 13, 'Astro': 8, 'Micro/PVM': 7, 'VIP': 6, 'OPC': 2, 'SST': 2, 'Chandelier': 1, 'Endo': 1, 'SNCG': 1, 'L5 ET': 1, 'LAMP5 LHX6': 1}
L2/3 IT	14609.8	-14350.7	DFC	{'L2/3 IT': 18, 'Oligo': 12, 'Micro/PVM': 5, 'OPC': 5, 'VIP': 3, 'Astro': 3, 'PVALB': 3, 'LAMP5': 1, 'SST': 1, 'Chandelier': 1, 'SNCG': 1, 'VLMC': 1}
L2/3 IT	14799.8	-13939.7	DFC	{'L2/3 IT': 19, 'Oligo': 17, 'Astro': 8, 'OPC': 4, 'VIP': 3, 'PVALB': 2, 'Micro/PVM': 2, 'LAMP5': 1, 'SST': 1, 'Chandelier': 1, 'SNCG': 1, 'VLMC': 1}
L2/3 IT	15659.8	-11136.1	DFC	{'Oligo': 19, 'L2/3 IT': 10, 'Micro/PVM': 6, 'OPC': 3, 'VIP': 2, 'PVALB': 1, 'Endo': 1, 'SST': 1, 'VLMC': 1, 'Chandelier': 1, 'Astro': 1}
L2/3 IT	15612.7	-14287.7	DFC	{'L2/3 IT': 15, 'Oligo': 10, 'Micro/PVM': 9, 'Astro': 9, 'VIP': 4, 'OPC': 3, 'SNCG': 1, 'PVALB': 1, 'VLMC': 1, 'Chandelier': 1, 'Endo': 1, 'SST': 1, 'LAMP5 LHX6': 1}
L2/3 IT	14853.5	-13544.6	DFC	{'Oligo': 19, 'L2/3 IT': 13, 'Astro': 10, 'Micro/PVM': 5, 'OPC': 4, 'VIP': 3, 'PVALB': 2, 'Chandelier': 1}
L2/3 IT	15974.6	-15632.9	DFC	{'L2/3 IT': 26, 'Oligo': 12, 'VIP': 4, 'Astro': 2, 'SNCG': 2, 'Micro/PVM': 2, 'PAX6': 1, 'LAMP5': 1}
L2/3 IT	16560.5	-15552	DFC	{'L2/3 IT': 26, 'Oligo': 10, 'VIP': 4, 'Micro/PVM': 4, 'Astro': 2, 'SNCG': 1, 'Chandelier': 1, 'Endo': 1, 'VLMC': 1}
L2/3 IT	16793.5	-15610.4	DFC	{'L2/3 IT': 22, 'Oligo': 9, 'Micro/PVM': 4, 'VIP': 3, 'Chandelier': 1, 'Astro': 1, 'Endo': 1, 'VLMC': 1}
L2/3 IT	15386.2	-15874	DFC	{'L2/3 IT': 25, 'Oligo': 9, 'Astro': 5, 'SNCG': 3, 'OPC': 2, 'Micro/PVM': 2, 'VIP': 2, 'Chandelier': 2, 'PAX6': 1, 'LAMP5': 1}
L2/3 IT	14609.4	-16275.4	DFC	{'L2/3 IT': 17, 'Oligo': 10, 'OPC': 4, 'Micro/PVM': 4, 'VIP': 2, 'Astro': 2, 'Endo': 1, 'VLMC': 1, 'Chandelier': 1}
L2/3 IT	14101.8	-16028.6	DFC	{'L2/3 IT': 23, 'Oligo': 13, 'Astro': 5, 'Micro/PVM': 3, 'Chandelier': 2, 'VIP': 2, 'PAX6': 1, 'OPC': 1, 'Endo': 1, 'VLMC': 1}
L2/3 IT	13137.6	-15112.7	DFC	{'L2/3 IT': 12, 'Oligo': 8, 'OPC': 3, 'Micro/PVM': 2, 'SNCG': 2, 'LAMP5': 2, 'Astro': 2, 'VIP': 1}
L2/3 IT	15449.9	-4967.69	DFC	{'Oligo': 22, 'Astro': 7, 'L6 IT': 5, 'OPC': 1, 'Micro/PVM': 1, 'L2/3 IT': 1, 'L6B': 1, 'LAMP5': 1, 'LAMP5 LHX6': 1, 'L6 CT': 1}
L2/3 IT	13158.3	-15460.7	DFC	{'Oligo': 15, 'L2/3 IT': 15, 'SNCG': 3, 'Astro': 3, 'OPC': 2, 'Micro/PVM': 2, 'LAMP5': 1, 'PAX6': 1}
L2/3 IT	14651.4	-14822.8	DFC	{'L2/3 IT': 26, 'Oligo': 13, 'Micro/PVM': 7, 'OPC': 4, 'PVALB': 3, 'VIP': 2, 'Chandelier': 2, 'SNCG': 2, 'Astro': 2, 'SST': 1, 'VLMC': 1, 'Endo': 1}
L2/3 IT	3159.66	-26972.9	ACC	{'L2/3 IT': 22, 'Astro': 18, 'SST': 10, 'Micro/PVM': 9, 'VIP': 6, 'SNCG': 4, 'LAMP5': 4, 'PVALB': 4, 'OPC': 3, 'Chandelier': 2, 'Oligo': 1}
L2/3 IT	5515.63	-22207.7	ACC	{'Oligo': 4, 'Micro/PVM': 4, 'L5 ET': 3, 'Astro': 2, 'L2/3 IT': 2, 'L4 IT': 1, 'SST': 1, 'PAX6': 1}
L2/3 IT	3848.93	-24789	ACC	{'Astro': 10, 'Micro/PVM': 8, 'L2/3 IT': 7, 'L4 IT': 5, 'SNCG': 4, 'Endo': 3, 'VIP': 3, 'PVALB': 2, 'OPC': 2, 'Oligo': 2, 'LAMP5 LHX6': 1, 'L5/6 NP': 1, 'Chandelier': 1, 'LAMP5': 1}
L2/3 IT	3662.72	-27215.9	ACC	{'L2/3 IT': 23, 'Astro': 13, 'Micro/PVM': 8, 'SST': 5, 'VIP': 5, 'Chandelier': 4, 'LAMP5': 2, 'OPC': 2, 'PAX6': 1, 'VLMC': 1, 'Oligo': 1, 'SNCG': 1, 'PVALB': 1}
L2/3 IT	5574.03	-24929.3	ACC	{'Astro': 7, 'Micro/PVM': 5, 'SST': 3, 'PVALB': 3, 'L4 IT': 2, 'L5 IT': 2, 'L2/3 IT': 1, 'OPC': 1, 'Oligo': 1, 'Chandelier': 1}
L2/3 IT	4227.83	-26836.8	ACC	{'L2/3 IT': 22, 'Astro': 22, 'Micro/PVM': 14, 'SST': 12, 'SNCG': 4, 'OPC': 3, 'VLMC': 3, 'VIP': 3, 'Chandelier': 3, 'L4 IT': 2, 'PVALB': 2, 'PAX6': 2, 'Endo': 1, 'Oligo': 1, 'LAMP5': 1}
L2/3 IT	3470.29	-26822.3	ACC	{'L2/3 IT': 24, 'Astro': 19, 'Micro/PVM': 13, 'SST': 8, 'VIP': 6, 'Chandelier': 5, 'LAMP5': 4, 'OPC': 3, 'PVALB': 3, 'SNCG': 2, 'VLMC': 1, 'Oligo': 1}
L2/3 IT	2477.6	-22534.1	ACC	{'Astro': 13, 'Oligo': 8, 'L2/3 IT': 7, 'L5 IT': 5, 'L4 IT': 4, 'Micro/PVM': 4, 'SST': 4, 'VIP': 3, 'OPC': 2, 'VLMC': 2, 'L5/6 NP': 2, 'L5 ET': 2, 'Endo': 1, 'L6 IT Car3': 1, 'LAMP5': 1, 'L6 IT': 1}
L2/3 IT	4160.96	-26826.7	ACC	{'L2/3 IT': 24, 'Astro': 22, 'Micro/PVM': 15, 'SST': 10, 'SNCG': 4, 'VIP': 4, 'OPC': 3, 'Chandelier': 3, 'L4 IT': 2, 'PVALB': 2, 'Oligo': 2, 'VLMC': 2, 'PAX6': 2, 'Endo': 1, 'LAMP5': 1}
L2/3 IT	5658.12	-26135.7	ACC	{'Astro': 12, 'L2/3 IT': 4, 'Micro/PVM': 4, 'SNCG': 4, 'VIP': 3, 'OPC': 2, 'PVALB': 2, 'L6 CT': 1, 'VLMC': 1, 'Oligo': 1, 'SST': 1, 'L4 IT': 1, 'L5 ET': 1, 'L6 IT Car3': 1}
L2/3 IT	1847.56	-24649.3	ACC	{'Astro': 10, 'Micro/PVM': 5, 'L2/3 IT': 5, 'SST': 4, 'VIP': 3, 'Oligo': 2, 'L4 IT': 2, 'L6B': 2, 'L6 IT': 1, 'L5 ET': 1, 'VLMC': 1, 'PVALB': 1, 'Endo': 1}
L2/3 IT	4516.15	-26830.9	ACC	{'Astro': 21, 'L2/3 IT': 14, 'Micro/PVM': 13, 'SST': 11, 'SNCG': 4, 'VLMC': 3, 'L4 IT': 2, 'PVALB': 2, 'OPC': 2, 'VIP': 2, 'PAX6': 2, 'Chandelier': 2, 'Endo': 1, 'Oligo': 1, 'LAMP5': 1}
L2/3 IT	3148.51	-27132.2	ACC	{'L2/3 IT': 19, 'Astro': 17, 'SST': 9, 'Micro/PVM': 9, 'VIP': 5, 'PVALB': 5, 'OPC': 4, 'SNCG': 3, 'LAMP5': 3, 'Chandelier': 2, 'Oligo': 1}
L2/3 IT	2074.64	-27405.4	ACC	{'Micro/PVM': 7, 'L2/3 IT': 7, 'Astro': 7, 'SNCG': 4, 'PVALB': 3, 'SST': 3, 'VIP': 2, 'LAMP5': 2, 'OPC': 1, 'Chandelier': 1, 'Endo': 1}
L2/3 IT	5262.44	-26536.8	ACC	{'Astro': 19, 'L2/3 IT': 10, 'SST': 7, 'Micro/PVM': 6, 'SNCG': 6, 'VIP': 3, 'PVALB': 3, 'OPC': 2, 'L4 IT': 2, 'L6 CT': 1, 'Oligo': 1, 'L5 ET': 1, 'L6 IT Car3': 1, 'Endo': 1, 'VLMC': 1}
L2/3 IT	4717.94	-16966.6	ACC	{'Oligo': 21, 'Astro': 14, 'L6 IT': 6, 'OPC': 5, 'Micro/PVM': 5, 'L6B': 4, 'L6 CT': 2, 'L2/3 IT': 2, 'L5/6 NP': 1, 'L6 IT Car3': 1, 'VLMC': 1, 'SST': 1}
L2/3 IT	3526.11	-27127.3	ACC	{'L2/3 IT': 24, 'Astro': 16, 'Micro/PVM': 12, 'SST': 8, 'VIP': 6, 'Chandelier': 4, 'LAMP5': 3, 'OPC': 2, 'SNCG': 2, 'PVALB': 2, 'PAX6': 1, 'VLMC': 1, 'Oligo': 1}
L2/3 IT	4573.64	-25836.2	ACC	{'L2/3 IT': 11, 'Astro': 10, 'Micro/PVM': 8, 'L4 IT': 4, 'VIP': 3, 'SST': 3, 'OPC': 3, 'Oligo': 2, 'L5 ET': 1, 'L6B': 1, 'PVALB': 1, 'L5 IT': 1, 'SNCG': 1, 'L5/6 NP': 1, 'VLMC': 1, 'Chandelier': 1}
L2/3 IT	2045.95	-26089	ACC	{'L2/3 IT': 13, 'Astro': 4, 'Micro/PVM': 3, 'VIP': 3, 'LAMP5': 2, 'SST': 2, 'Endo': 2, 'L5 IT': 1, 'Oligo': 1, 'PVALB': 1, 'OPC': 1}
L2/3 IT	4062.23	-26898.7	ACC	{'L2/3 IT': 21, 'Astro': 19, 'Micro/PVM': 14, 'SST': 9, 'SNCG': 4, 'VIP': 4, 'Chandelier': 3, 'VLMC': 2, 'PAX6': 2, 'OPC': 2, 'PVALB': 1, 'L4 IT': 1, 'LAMP5': 1, 'Oligo': 1}
L2/3 IT	2279.35	-25356.6	ACC	{'L2/3 IT': 14, 'Astro': 12, 'Micro/PVM': 7, 'PVALB': 3, 'SST': 3, 'VIP': 3, 'Endo': 2, 'LAMP5': 2, 'L6B': 2, 'SNCG': 1, 'OPC': 1, 'Oligo': 1}
L2/3 IT	1919.17	-26295.8	ACC	{'L2/3 IT': 10, 'Astro': 6, 'VIP': 3, 'Micro/PVM': 2, 'LAMP5': 2, 'Endo': 2, 'SST': 2, 'L5 IT': 1, 'Oligo': 1, 'PAX6': 1, 'PVALB': 1, 'OPC': 1}
L2/3 IT	5715.13	-26843	ACC	{'Astro': 9, 'L2/3 IT': 7, 'Micro/PVM': 4, 'SNCG': 3, 'SST': 3, 'VIP': 2, 'PVALB': 2, 'L6 CT': 1, 'L6 IT Car3': 1}
L2/3 IT	3797.04	-23621.7	ACC	{'Astro': 11, 'Micro/PVM': 9, 'L5 IT': 9, 'L4 IT': 6, 'L5/6 NP': 5, 'Oligo': 5, 'VIP': 4, 'OPC': 3, 'SST': 2, 'SNCG': 1, 'L6 IT Car3': 1, 'Endo': 1, 'L2/3 IT': 1, 'PVALB': 1, 'L5 ET': 1}
L2/3 IT	2629.47	-23112.5	ACC	{'Astro': 15, 'Oligo': 10, 'Micro/PVM': 9, 'L5 IT': 6, 'L2/3 IT': 5, 'VLMC': 3, 'L4 IT': 3, 'SST': 3, 'VIP': 3, 'L5 ET': 2, 'PVALB': 2, 'L5/6 NP': 2, 'OPC': 1, 'LAMP5': 1, 'SNCG': 1, 'Endo': 1}
L2/3 IT	2744.98	-27051.9	ACC	{'L2/3 IT': 16, 'Astro': 15, 'Micro/PVM': 12, 'SST': 8, 'PVALB': 5, 'LAMP5': 4, 'VIP': 4, 'SNCG': 4, 'Chandelier': 3, 'OPC': 3, 'Oligo': 1, 'PAX6': 1}
L2/3 IT	2216.59	-27062	ACC	{'Micro/PVM': 10, 'L2/3 IT': 10, 'Astro': 10, 'SST': 5, 'LAMP5': 3, 'SNCG': 3, 'PVALB': 3, 'VIP': 3, 'PAX6': 1, 'OPC': 1, 'Chandelier': 1, 'Endo': 1}
L2/3 IT	4700.99	-24812.3	ACC	{'Astro': 13, 'L4 IT': 7, 'PVALB': 6, 'L2/3 IT': 6, 'Micro/PVM': 3, 'SST': 2, 'L5 IT': 2, 'SNCG': 2, 'Oligo': 2, 'Endo': 2, 'OPC': 2, 'Chandelier': 1, 'VLMC': 1, 'L6B': 1, 'VIP': 1}
L2/3 IT	3807.82	-25257.7	ACC	{'L2/3 IT': 7, 'Micro/PVM': 6, 'VIP': 6, 'Astro': 5, 'L4 IT': 5, 'SNCG': 3, 'Endo': 2, 'OPC': 2, 'Oligo': 2, 'Chandelier': 2, 'L5/6 NP': 1, 'SST': 1, 'LAMP5': 1}
L2/3 IT	2302.41	-27347.5	ACC	{'Micro/PVM': 10, 'Astro': 10, 'L2/3 IT': 8, 'SST': 6, 'SNCG': 4, 'OPC': 3, 'PVALB': 3, 'VIP': 2, 'LAMP5': 2, 'Oligo': 1, 'PAX6': 1, 'Chandelier': 1, 'Endo': 1}
L2/3 IT	3105.68	-26331	ACC	{'Astro': 12, 'L2/3 IT': 11, 'SST': 7, 'Micro/PVM': 6, 'LAMP5': 5, 'PVALB': 4, 'VIP': 3, 'Chandelier': 1, 'OPC': 1, 'SNCG': 1, 'Oligo': 1, 'VLMC': 1, 'L5 IT': 1}
L2/3 IT	5491.21	-26884.4	ACC	{'Astro': 11, 'L2/3 IT': 8, 'SST': 6, 'SNCG': 5, 'Micro/PVM': 4, 'VIP': 2, 'PVALB': 2, 'L6 CT': 1, 'L6 IT Car3': 1, 'Endo': 1, 'OPC': 1}
L2/3 IT	4114.49	-24713.7	ACC	{'Astro': 15, 'L4 IT': 7, 'Micro/PVM': 7, 'L2/3 IT': 6, 'Endo': 4, 'SNCG': 4, 'PVALB': 3, 'OPC': 3, 'VIP': 3, 'Oligo': 2, 'L5 IT': 2, 'SST': 1, 'LAMP5 LHX6': 1, 'L5/6 NP': 1, 'Chandelier': 1}
L2/3 IT	3245.17	-27485.2	ACC	{'L2/3 IT': 14, 'Astro': 11, 'Micro/PVM': 7, 'OPC': 5, 'VIP': 4, 'PVALB': 4, 'SST': 3, 'SNCG': 2, 'Chandelier': 2, 'LAMP5': 1, 'Oligo': 1}
L2/3 IT	5350.35	-23889.8	ACC	{'Astro': 10, 'Micro/PVM': 7, 'L5 IT': 6, 'L4 IT': 6, 'SST': 5, 'L2/3 IT': 3, 'SNCG': 3, 'Endo': 2, 'PVALB': 2, 'VIP': 2, 'OPC': 1, 'Oligo': 1, 'L5 ET': 1, 'VLMC': 1, 'L5/6 NP': 1}
L2/3 IT	4470.28	-26238.6	ACC	{'Astro': 15, 'L2/3 IT': 13, 'Micro/PVM': 12, 'SST': 5, 'L4 IT': 4, 'VIP': 3, 'SNCG': 2, 'OPC': 2, 'Oligo': 2, 'VLMC': 2, 'Chandelier': 2, 'L5 IT': 1, 'PVALB': 1, 'PAX6': 1}
L2/3 IT	3765.45	-27151.1	ACC	{'L2/3 IT': 23, 'Astro': 16, 'Micro/PVM': 12, 'SST': 5, 'VIP': 5, 'Chandelier': 4, 'LAMP5': 2, 'OPC': 2, 'SNCG': 2, 'PAX6': 1, 'VLMC': 1, 'Oligo': 1, 'PVALB': 1}
L2/3 IT	2510.71	-22642.3	ACC	{'Astro': 13, 'Oligo': 8, 'L2/3 IT': 7, 'Micro/PVM': 6, 'L5 IT': 5, 'L5 ET': 3, 'VLMC': 3, 'SST': 3, 'VIP': 3, 'L4 IT': 2, 'OPC': 1, 'L5/6 NP': 1, 'Endo': 1, 'L6 IT Car3': 1, 'LAMP5': 1, 'L6 IT': 1}
L2/3 IT	3225.02	-20980.8	ACC	{'Oligo': 14, 'Astro': 9, 'Micro/PVM': 8, 'L5 IT': 4, 'L6 IT Car3': 3, 'OPC': 3, 'SST': 3, 'L5/6 NP': 1, 'VLMC': 1, 'L6 CT': 1, 'Endo': 1, 'L2/3 IT': 1, 'PVALB': 1, 'L4 IT': 1, 'VIP': 1}
L2/3 IT	4316.45	-26711.6	ACC	{'Astro': 24, 'L2/3 IT': 18, 'Micro/PVM': 17, 'SST': 11, 'SNCG': 4, 'OPC': 3, 'VLMC': 3, 'VIP': 3, 'Chandelier': 3, 'L4 IT': 2, 'PVALB': 2, 'PAX6': 2, 'Endo': 1, 'Oligo': 1, 'LAMP5': 1}
L2/3 IT	3188.7	-13890.6	ACC	{'Oligo': 27, 'Astro': 8, 'Micro/PVM': 3, 'OPC': 3, 'L6 CT': 3, 'SST': 2, 'L6 IT': 2, 'L6B': 2, 'LAMP5 LHX6': 2, 'L2/3 IT': 1}
L2/3 IT	3737.51	-26687.6	ACC	{'L2/3 IT': 26, 'Astro': 20, 'Micro/PVM': 13, 'SST': 7, 'Chandelier': 4, 'VIP': 3, 'LAMP5': 3, 'OPC': 3, 'PAX6': 2, 'SNCG': 2, 'VLMC': 1, 'Oligo': 1}
L2/3 IT	2498.11	-22556.6	ACC	{'Astro': 13, 'Oligo': 8, 'L2/3 IT': 7, 'L5 IT': 5, 'VIP': 4, 'Micro/PVM': 4, 'SST': 4, 'L5 ET': 3, 'L4 IT': 3, 'VLMC': 2, 'L5/6 NP': 2, 'OPC': 1, 'Endo': 1, 'L6 IT Car3': 1, 'LAMP5': 1, 'L6 IT': 1}
L2/3 IT	4238.02	-26202.5	ACC	{'L2/3 IT': 16, 'Astro': 14, 'Micro/PVM': 14, 'VIP': 4, 'SST': 4, 'L4 IT': 3, 'OPC': 3, 'Chandelier': 3, 'Oligo': 2, 'PVALB': 1, 'SNCG': 1, 'VLMC': 1, 'PAX6': 1}
L2/3 IT	4037.25	-25024.3	ACC	{'Astro': 11, 'L2/3 IT': 8, 'L4 IT': 6, 'SNCG': 5, 'VIP': 5, 'Micro/PVM': 4, 'PVALB': 3, 'Endo': 3, 'OPC': 2, 'Oligo': 2, 'Chandelier': 2, 'LAMP5 LHX6': 1, 'L5/6 NP': 1, 'LAMP5': 1}
L2/3 IT	4750.77	-24368.3	ACC	{'Astro': 12, 'Micro/PVM': 8, 'L4 IT': 5, 'PVALB': 5, 'SST': 4, 'L5 IT': 4, 'Oligo': 3, 'L2/3 IT': 3, 'VIP': 2, 'SNCG': 2, 'Chandelier': 1, 'VLMC': 1, 'L5/6 NP': 1, 'Endo': 1}
L2/3 IT	2305.09	-27535.2	ACC	{'Micro/PVM': 8, 'Astro': 6, 'L2/3 IT': 6, 'SST': 5, 'SNCG': 4, 'OPC': 3, 'PVALB': 3, 'VIP': 2, 'Oligo': 1, 'Chandelier': 1, 'LAMP5': 1}
L2/3 IT	4275.69	-25543.3	ACC	{'L2/3 IT': 10, 'Astro': 10, 'Micro/PVM': 7, 'VIP': 5, 'L4 IT': 5, 'SST': 4, 'OPC': 3, 'SNCG': 3, 'Oligo': 2, 'PVALB': 1, 'L5 IT': 1, 'Endo': 1, 'L5/6 NP': 1, 'VLMC': 1, 'Chandelier': 1, 'LAMP5': 1}
L2/3 IT	3772.03	-26951.6	ACC	{'L2/3 IT': 24, 'Astro': 19, 'Micro/PVM': 13, 'SST': 7, 'VIP': 5, 'Chandelier': 4, 'PAX6': 2, 'LAMP5': 2, 'OPC': 2, 'SNCG': 2, 'VLMC': 1, 'Oligo': 1, 'PVALB': 1}
L2/3 IT	4238.36	-18739.1	ACC	{'Oligo': 15, 'Astro': 14, 'Micro/PVM': 9, 'L6 CT': 7, 'SST': 5, 'L6 IT Car3': 5, 'OPC': 3, 'L6 IT': 3, 'L5/6 NP': 2, 'Endo': 1, 'L2/3 IT': 1, 'L6B': 1}
L2/3 IT	3287.71	-22934.1	ACC	{'L5 IT': 8, 'Astro': 7, 'Oligo': 7, 'Micro/PVM': 7, 'L4 IT': 6, 'SST': 5, 'L5 ET': 3, 'VIP': 3, 'L2/3 IT': 3, 'OPC': 2, 'PVALB': 2, 'VLMC': 2, 'Endo': 1, 'L6 CT': 1, 'L5/6 NP': 1, 'LAMP5': 1}
L2/3 IT	3602.69	-26791	ACC	{'L2/3 IT': 24, 'Astro': 20, 'Micro/PVM': 11, 'SST': 8, 'Chandelier': 5, 'VIP': 4, 'LAMP5': 4, 'OPC': 3, 'SNCG': 2, 'PAX6': 1, 'VLMC': 1, 'Oligo': 1, 'PVALB': 1}
L2/3 IT	2072.77	-25837.5	ACC	{'L2/3 IT': 14, 'VIP': 5, 'Astro': 5, 'Micro/PVM': 4, 'OPC': 2, 'LAMP5': 2, 'SNCG': 1, 'L5 IT': 1, 'Oligo': 1, 'PVALB': 1, 'L6B': 1, 'SST': 1, 'Endo': 1}
L2/3 IT	4870.67	-27025.8	ACC	{'Astro': 18, 'L2/3 IT': 12, 'SST': 10, 'Micro/PVM': 8, 'SNCG': 4, 'PVALB': 3, 'L4 IT': 2, 'OPC': 2, 'VLMC': 2, 'PAX6': 2, 'VIP': 1, 'L6 IT Car3': 1, 'Endo': 1}
L2/3 IT	5345.96	-27003	ACC	{'Astro': 13, 'L2/3 IT': 8, 'SST': 7, 'PVALB': 4, 'SNCG': 4, 'Micro/PVM': 2, 'VIP': 2, 'L6 CT': 1, 'L6 IT Car3': 1, 'L4 IT': 1, 'Endo': 1, 'OPC': 1, 'VLMC': 1}
L2/3 IT	2365.88	-25482.5	ACC	{'L2/3 IT': 16, 'Astro': 12, 'Micro/PVM': 7, 'VIP': 4, 'PVALB': 3, 'SST': 3, 'Endo': 2, 'LAMP5': 2, 'SNCG': 1, 'OPC': 1, 'Oligo': 1, 'L6B': 1}
L2/3 IT	2153.69	-25096.3	ACC	{'Astro': 14, 'L2/3 IT': 13, 'Micro/PVM': 4, 'SST': 3, 'VIP': 3, 'Endo': 2, 'L6B': 2, 'Oligo': 1, 'SNCG': 1, 'L4 IT': 1, 'OPC': 1, 'PVALB': 1}
L2/3 IT	4696.02	-25829.2	ACC	{'Astro': 12, 'L2/3 IT': 10, 'Micro/PVM': 8, 'L4 IT': 4, 'VIP': 3, 'SST': 3, 'L5 IT': 2, 'OPC': 2, 'Oligo': 2, 'L5 ET': 1, 'L6B': 1, 'PVALB': 1, 'SNCG': 1, 'VLMC': 1, 'Chandelier': 1}
L2/3 IT	3207.96	-14963.1	ACC	{'Oligo': 23, 'Micro/PVM': 7, 'Astro': 4, 'L6 CT': 4, 'SST': 3, 'L6 IT': 3, 'VLMC': 2, 'L6B': 2, 'LAMP5 LHX6': 2, 'OPC': 1, 'L2/3 IT': 1, 'PVALB': 1}
L2/3 IT	3081.3	-27159.5	ACC	{'L2/3 IT': 19, 'Astro': 17, 'Micro/PVM': 10, 'SST': 8, 'PVALB': 6, 'VIP': 5, 'OPC': 4, 'LAMP5': 4, 'SNCG': 3, 'Chandelier': 2, 'Oligo': 1}
L2/3 IT	3711.53	-25373.5	ACC	{'Micro/PVM': 6, 'L2/3 IT': 6, 'Astro': 5, 'VIP': 5, 'L4 IT': 4, 'SNCG': 3, 'Endo': 2, 'OPC': 2, 'Oligo': 2, 'Chandelier': 2, 'L5/6 NP': 1, 'SST': 1, 'LAMP5': 1}
L2/3 IT	4748.57	-23502.4	ACC	{'Micro/PVM': 10, 'SST': 7, 'Astro': 6, 'L5 IT': 5, 'L4 IT': 4, 'Oligo': 4, 'SNCG': 3, 'PVALB': 3, 'L5/6 NP': 3, 'L5 ET': 2, 'VLMC': 2, 'L2/3 IT': 2, 'VIP': 2, 'OPC': 1, 'L6 IT Car3': 1}
L2/3 IT	1917.08	-22293	ACC	{'Astro': 6, 'L2/3 IT': 6, 'Oligo': 3, 'L4 IT': 2, 'SST': 2, 'L5 IT': 2, 'Micro/PVM': 2, 'L5 ET': 1, 'VLMC': 1, 'Endo': 1, 'L6 IT Car3': 1, 'VIP': 1, 'L5/6 NP': 1, 'L6 IT': 1}
L2/3 IT	4787.21	-25323.4	ACC	{'Astro': 9, 'Micro/PVM': 7, 'L2/3 IT': 7, 'PVALB': 5, 'SST': 4, 'L4 IT': 4, 'OPC': 3, 'L5 IT': 2, 'L6B': 1, 'VIP': 1, 'SNCG': 1, 'Endo': 1, 'L5/6 NP': 1, 'Oligo': 1}
L2/3 IT	4564.44	-18093.7	ACC	{'Oligo': 27, 'Astro': 11, 'L6 CT': 6, 'L6 IT': 5, 'Micro/PVM': 5, 'OPC': 4, 'SST': 4, 'L6B': 3, 'L6 IT Car3': 2, 'LAMP5 LHX6': 1, 'L2/3 IT': 1, 'Endo': 1, 'L5/6 NP': 1}
L2/3 IT	5048.96	-25728.5	ACC	{'Astro': 8, 'Micro/PVM': 6, 'OPC': 4, 'SST': 4, 'L2/3 IT': 4, 'L4 IT': 3, 'SNCG': 3, 'PVALB': 2, 'VIP': 2, 'L5 IT': 2, 'VLMC': 1, 'Oligo': 1, 'L5 ET': 1, 'L6B': 1}
L2/3 IT	3378.24	-22792.9	ACC	{'Astro': 8, 'Micro/PVM': 8, 'L5 IT': 7, 'Oligo': 7, 'L4 IT': 6, 'SST': 3, 'VIP': 3, 'L5 ET': 2, 'L2/3 IT': 2, 'Endo': 1, 'L6 CT': 1, 'PVALB': 1, 'VLMC': 1, 'OPC': 1, 'L5/6 NP': 1}
L2/3 IT	2797.6	-26776.9	ACC	{'L2/3 IT': 15, 'Astro': 15, 'Micro/PVM': 11, 'SST': 9, 'VIP': 7, 'PVALB': 5, 'LAMP5': 4, 'Chandelier': 2, 'SNCG': 2, 'L5 IT': 1, 'PAX6': 1, 'OPC': 1}
L2/3 IT	5661.52	-23439.9	ACC	{'Astro': 9, 'Micro/PVM': 5, 'L5 IT': 4, 'L4 IT': 4, 'SST': 3, 'Endo': 2, 'L2/3 IT': 2, 'SNCG': 2, 'Oligo': 2, 'L5/6 NP': 1, 'OPC': 1, 'PVALB': 1, 'L5 ET': 1}
L2/3 IT	2183.59	-22143.9	ACC	{'Astro': 6, 'L2/3 IT': 6, 'Oligo': 4, 'Micro/PVM': 4, 'L4 IT': 3, 'L5 IT': 2, 'VLMC': 2, 'SST': 2, 'OPC': 1, 'L5 ET': 1, 'Endo': 1, 'Chandelier': 1, 'L6 IT Car3': 1, 'VIP': 1, 'L5/6 NP': 1, 'L6 IT': 1}
L2/3 IT	2178.25	-25547.3	ACC	{'L2/3 IT': 16, 'Astro': 9, 'Micro/PVM': 5, 'VIP': 4, 'PVALB': 3, 'LAMP5': 2, 'SNCG': 1, 'OPC': 1, 'Oligo': 1, 'Endo': 1, 'L6B': 1, 'SST': 1}
L2/3 IT	2467.44	-25622	ACC	{'L2/3 IT': 15, 'Astro': 12, 'Micro/PVM': 7, 'VIP': 4, 'PVALB': 3, 'SST': 3, 'LAMP5': 2, 'Endo': 1, 'VLMC': 1, 'SNCG': 1, 'OPC': 1, 'L5 IT': 1, 'Oligo': 1}
L2/3 IT	3893.82	-27255.5	ACC	{'L2/3 IT': 19, 'Astro': 16, 'Micro/PVM': 13, 'SST': 7, 'VIP': 4, 'Chandelier': 3, 'OPC': 2, 'PAX6': 1, 'LAMP5': 1, 'VLMC': 1, 'SNCG': 1, 'PVALB': 1}
L2/3 IT	4190.95	-27182.1	ACC	{'Astro': 20, 'L2/3 IT': 17, 'Micro/PVM': 12, 'SST': 9, 'OPC': 3, 'VLMC': 3, 'SNCG': 3, 'VIP': 3, 'PAX6': 2, 'Chandelier': 2, 'Endo': 1, 'PVALB': 1, 'L4 IT': 1, 'LAMP5': 1}
L2/3 IT	3371.57	-27226.7	ACC	{'L2/3 IT': 19, 'Astro': 16, 'Micro/PVM': 11, 'SST': 9, 'VIP': 6, 'OPC': 4, 'PVALB': 3, 'SNCG': 2, 'Chandelier': 2, 'LAMP5': 2, 'VLMC': 1, 'Oligo': 1}
L2/3 IT	2957.77	-22123.9	ACC	{'Micro/PVM': 9, 'Oligo': 9, 'Astro': 7, 'L5 IT': 6, 'L2/3 IT': 4, 'OPC': 2, 'L4 IT': 2, 'L5 ET': 2, 'VLMC': 2, 'L6 CT': 1, 'PVALB': 1, 'VIP': 1, 'Endo': 1, 'L6 IT Car3': 1}
L2/3 IT	3269.15	-26906.2	ACC	{'L2/3 IT': 22, 'Astro': 18, 'Micro/PVM': 12, 'SST': 9, 'VIP': 6, 'Chandelier': 3, 'SNCG': 3, 'LAMP5': 3, 'PVALB': 3, 'OPC': 2, 'Oligo': 1}
L2/3 IT	3584.25	-26459.5	ACC	{'L2/3 IT': 19, 'Astro': 16, 'Micro/PVM': 9, 'SST': 6, 'VIP': 5, 'Chandelier': 4, 'SNCG': 2, 'LAMP5': 2, 'VLMC': 1, 'OPC': 1, 'Oligo': 1, 'PVALB': 1}
L2/3 IT	1825.94	-25901.5	ACC	{'L2/3 IT': 12, 'Astro': 4, 'VIP': 3, 'Micro/PVM': 2, 'Oligo': 1, 'LAMP5': 1, 'PVALB': 1, 'L6B': 1, 'SST': 1, 'Endo': 1, 'OPC': 1}
L2/3 IT	3239.91	-26855.1	ACC	{'L2/3 IT': 23, 'Astro': 19, 'Micro/PVM': 12, 'SST': 10, 'VIP': 5, 'LAMP5': 4, 'Chandelier': 3, 'SNCG': 3, 'PVALB': 3, 'OPC': 2, 'Oligo': 1}
L2/3 IT	2323.79	-25027.9	ACC	{'Astro': 16, 'L2/3 IT': 12, 'Micro/PVM': 6, 'SST': 3, 'SNCG': 2, 'Endo': 2, 'Oligo': 2, 'VIP': 2, 'L6B': 2, 'LAMP5 LHX6': 1, 'L6 IT': 1, 'L4 IT': 1, 'OPC': 1, 'PVALB': 1}
L2/3 IT	4227.55	-26229.1	ACC	{'L2/3 IT': 17, 'Astro': 15, 'Micro/PVM': 15, 'VIP': 5, 'SST': 4, 'L4 IT': 3, 'OPC': 3, 'Chandelier': 3, 'Oligo': 2, 'SNCG': 2, 'PVALB': 1, 'VLMC': 1, 'PAX6': 1}
L2/3 IT	3062.26	-24441.8	ACC	{'Micro/PVM': 14, 'Astro': 10, 'L4 IT': 4, 'VIP': 3, 'Oligo': 3, 'OPC': 3, 'L2/3 IT': 3, 'SNCG': 2, 'L6 IT': 1, 'L5/6 NP': 1, 'PVALB': 1, 'LAMP5 LHX6': 1, 'Endo': 1, 'SST': 1}
L2/3 IT	4090.23	-26717.3	ACC	{'L2/3 IT': 24, 'Astro': 19, 'Micro/PVM': 16, 'SST': 10, 'SNCG': 4, 'VIP': 4, 'OPC': 3, 'Chandelier': 3, 'L4 IT': 2, 'Oligo': 2, 'VLMC': 2, 'PAX6': 2, 'PVALB': 1, 'LAMP5': 1}
L2/3 IT	2275.95	-25745.8	ACC	{'L2/3 IT': 15, 'Astro': 10, 'Micro/PVM': 6, 'VIP': 4, 'PVALB': 2, 'LAMP5': 2, 'SNCG': 1, 'OPC': 1, 'L5 IT': 1, 'Oligo': 1, 'L6B': 1, 'SST': 1}
L2/3 IT	2159.19	-21025.1	ACC	{'Oligo': 12, 'Astro': 5, 'Micro/PVM': 4, 'SST': 4, 'L5 IT': 4, 'VIP': 4, 'L4 IT': 3, 'Chandelier': 2, 'L2/3 IT': 2, 'L5/6 NP': 1, 'L6B': 1, 'VLMC': 1, 'OPC': 1, 'L6 CT': 1}
L2/3 IT	3205.33	-26544.4	ACC	{'L2/3 IT': 19, 'Astro': 15, 'SST': 10, 'Micro/PVM': 8, 'VIP': 4, 'LAMP5': 4, 'PVALB': 3, 'Chandelier': 2, 'SNCG': 2, 'OPC': 1, 'Oligo': 1, 'VLMC': 1}
L2/3 IT	4342.29	-25753.2	ACC	{'Micro/PVM': 9, 'L2/3 IT': 8, 'Astro': 8, 'VIP': 4, 'SST': 4, 'L4 IT': 4, 'OPC': 3, 'SNCG': 2, 'Oligo': 2, 'PVALB': 1, 'L5 IT': 1, 'Endo': 1, 'L5/6 NP': 1, 'VLMC': 1, 'Chandelier': 1}
L2/3 IT	2150.08	-26713.3	ACC	{'L2/3 IT': 10, 'Astro': 10, 'Micro/PVM': 8, 'SST': 5, 'VIP': 4, 'LAMP5': 3, 'SNCG': 2, 'Endo': 2, 'L5 IT': 1, 'PAX6': 1, 'PVALB': 1, 'OPC': 1}
L2/3 IT	3713.19	-26871.1	ACC	{'L2/3 IT': 25, 'Astro': 18, 'Micro/PVM': 12, 'SST': 8, 'VIP': 5, 'Chandelier': 4, 'PAX6': 2, 'LAMP5': 2, 'OPC': 2, 'SNCG': 2, 'VLMC': 1, 'Oligo': 1, 'PVALB': 1}
L2/3 IT	3722.63	-27115	ACC	{'L2/3 IT': 24, 'Astro': 19, 'Micro/PVM': 11, 'SST': 5, 'VIP': 5, 'Chandelier': 4, 'LAMP5': 2, 'OPC': 2, 'SNCG': 2, 'PAX6': 1, 'VLMC': 1, 'Oligo': 1, 'PVALB': 1}
L2/3 IT	2600.32	-26685.8	ACC	{'Astro': 14, 'L2/3 IT': 12, 'Micro/PVM': 12, 'SST': 9, 'VIP': 6, 'LAMP5': 5, 'PVALB': 3, 'SNCG': 2, 'VLMC': 1, 'L5 IT': 1, 'PAX6': 1, 'Endo': 1}
L2/3 IT	4373.83	-26489.1	ACC	{'Astro': 21, 'Micro/PVM': 18, 'L2/3 IT': 13, 'SST': 8, 'SNCG': 4, 'L4 IT': 4, 'VIP': 4, 'VLMC': 3, 'Chandelier': 3, 'OPC': 2, 'PAX6': 2, 'PVALB': 1, 'Endo': 1, 'Oligo': 1, 'LAMP5': 1}
L2/3 IT	4676.73	-26499.1	ACC	{'Astro': 28, 'L2/3 IT': 16, 'Micro/PVM': 10, 'SST': 10, 'SNCG': 5, 'VIP': 3, 'PVALB': 3, 'L4 IT': 3, 'OPC': 3, 'VLMC': 2, 'PAX6': 2, 'Chandelier': 2, 'L6 IT Car3': 1, 'Endo': 1, 'Oligo': 1}
L2/3 IT	2092.18	-25693.5	ACC	{'L2/3 IT': 16, 'Astro': 6, 'Micro/PVM': 4, 'VIP': 4, 'LAMP5': 2, 'Endo': 2, 'SNCG': 1, 'OPC': 1, 'L5 IT': 1, 'Oligo': 1, 'PVALB': 1, 'L6B': 1, 'SST': 1}
L2/3 IT	4343.74	-16524.4	ACC	{'Astro': 17, 'Oligo': 8, 'L6 IT': 4, 'Micro/PVM': 3, 'OPC': 2, 'L2/3 IT': 2, 'L6B': 2, 'SST': 2, 'L6 IT Car3': 1, 'L6 CT': 1, 'L5/6 NP': 1, 'PVALB': 1}
L2/3 IT	3602.39	-25143.9	ACC	{'L2/3 IT': 8, 'Astro': 7, 'Micro/PVM': 6, 'VIP': 6, 'L4 IT': 3, 'SNCG': 3, 'Endo': 2, 'OPC': 2, 'Chandelier': 2, 'PVALB': 2, 'L5/6 NP': 1, 'Oligo': 1, 'SST': 1, 'LAMP5': 1}
L2/3 IT	5305.45	-27002.5	ACC	{'Astro': 13, 'L2/3 IT': 8, 'SST': 7, 'SNCG': 5, 'PVALB': 4, 'Micro/PVM': 2, 'VIP': 2, 'VLMC': 2, 'L6 IT Car3': 1, 'L4 IT': 1, 'Endo': 1, 'OPC': 1}
L2/3 IT	5517.56	-21616.1	ACC	{'Oligo': 6, 'Astro': 4, 'L4 IT': 3, 'L2/3 IT': 2, 'Micro/PVM': 2, 'L5 ET': 2, 'SST': 2, 'L5/6 NP': 1}
L2/3 IT	5162.08	-26540.9	ACC	{'Astro': 19, 'L2/3 IT': 10, 'SST': 9, 'SNCG': 8, 'Micro/PVM': 6, 'OPC': 3, 'VIP': 3, 'PVALB': 3, 'Oligo': 2, 'L4 IT': 2, 'VLMC': 2, 'L6 CT': 1, 'L5 ET': 1, 'L6 IT Car3': 1, 'Endo': 1}

## Sheet: L4_IT_200um_neighbors
CellType	Sampled_x	Sampled_y	Area	CellTypeCounts
L4 IT	5053.92	12461.6	FI	{'L5 IT': 15, 'L4 IT': 12, 'Micro/PVM': 12, 'Oligo': 12, 'PVALB': 7, 'OPC': 6, 'L5/6 NP': 6, 'Astro': 6, 'L2/3 IT': 4, 'SST': 4, 'VIP': 4, 'L6 IT': 3, 'LAMP5 LHX6': 2, 'SNCG': 1, 'SST CHODL': 1, 'L6 IT Car3': 1, 'LAMP5': 1, 'L5 ET': 1, 'VLMC': 1, 'Endo': 1}
L4 IT	3526.16	11785.3	FI	{'Oligo': 14, 'L4 IT': 13, 'L2/3 IT': 11, 'L5 IT': 9, 'Astro': 7, 'L5/6 NP': 5, 'Chandelier': 5, 'VIP': 5, 'SST': 3, 'PVALB': 3, 'OPC': 1, 'Micro/PVM': 1, 'LAMP5': 1, 'L5 ET': 1, 'SST CHODL': 1, 'Endo': 1, 'L6 CT': 1}
L4 IT	4265.25	11430.4	FI	{'L4 IT': 15, 'Oligo': 9, 'Micro/PVM': 7, 'Astro': 6, 'VIP': 6, 'Chandelier': 6, 'PVALB': 4, 'L2/3 IT': 4, 'L5 IT': 4, 'L5/6 NP': 3, 'SST': 3, 'LAMP5': 2, 'SNCG': 2, 'Endo': 1, 'VLMC': 1, 'OPC': 1}
L4 IT	4226.67	10348.4	FI	{'Astro': 11, 'VIP': 8, 'L2/3 IT': 6, 'L4 IT': 5, 'Chandelier': 4, 'Micro/PVM': 4, 'Oligo': 4, 'SNCG': 3, 'PVALB': 3, 'SST': 1, 'Endo': 1, 'OPC': 1, 'LAMP5': 1, 'L6 IT Car3': 1}
L4 IT	3204.1	11308.8	FI	{'L4 IT': 11, 'L5 IT': 8, 'Oligo': 8, 'L2/3 IT': 6, 'Astro': 6, 'SST': 4, 'L5/6 NP': 4, 'Chandelier': 3, 'VIP': 3, 'OPC': 2, 'Micro/PVM': 2, 'PVALB': 2, 'SNCG': 1, 'Endo': 1, 'LAMP5': 1, 'L6 IT': 1}
L4 IT	5186.3	5747.97	FI	{'L2/3 IT': 22, 'Astro': 9, 'Micro/PVM': 9, 'VIP': 5, 'SNCG': 3, 'OPC': 3, 'PAX6': 2, 'SST': 1, 'LAMP5 LHX6': 1, 'L4 IT': 1, 'Chandelier': 1, 'PVALB': 1}
L4 IT	4830.27	13507.5	FI	{'Oligo': 19, 'Astro': 11, 'Micro/PVM': 7, 'L5 ET': 7, 'L4 IT': 6, 'L5 IT': 5, 'Chandelier': 3, 'L5/6 NP': 3, 'SST CHODL': 2, 'OPC': 2, 'Endo': 2, 'PVALB': 2, 'L2/3 IT': 2, 'SNCG': 1, 'VIP': 1, 'L6 IT': 1, 'VLMC': 1, 'L6B': 1, 'LAMP5': 1}
L4 IT	5239.13	11649.7	FI	{'L4 IT': 18, 'Oligo': 9, 'L2/3 IT': 8, 'Micro/PVM': 7, 'VIP': 7, 'L5 IT': 6, 'Astro': 6, 'OPC': 5, 'PVALB': 4, 'L5/6 NP': 3, 'SST': 2, 'SNCG': 1, 'LAMP5 LHX6': 1, 'VLMC': 1, 'Endo': 1, 'L6 IT': 1, 'SST CHODL': 1}
L4 IT	5262.44	11194.1	FI	{'L4 IT': 15, 'L2/3 IT': 12, 'Oligo': 9, 'Astro': 8, 'L5 IT': 6, 'Micro/PVM': 5, 'VIP': 5, 'OPC': 3, 'PVALB': 2, 'SST': 2, 'L5/6 NP': 2, 'Chandelier': 1, 'SNCG': 1, 'LAMP5 LHX6': 1, 'Endo': 1}
L4 IT	4764.04	11444.2	FI	{'L4 IT': 20, 'Oligo': 12, 'Micro/PVM': 9, 'Astro': 8, 'L5 IT': 7, 'L2/3 IT': 6, 'VIP': 6, 'Chandelier': 4, 'L5/6 NP': 4, 'OPC': 3, 'PVALB': 3, 'L6 IT': 1, 'SNCG': 1, 'LAMP5': 1, 'VLMC': 1, 'Endo': 1, 'SST': 1}
L4 IT	5602.62	10822.9	FI	{'Oligo': 10, 'L2/3 IT': 10, 'L4 IT': 9, 'Astro': 6, 'L5 IT': 4, 'Micro/PVM': 4, 'VIP': 3, 'PVALB': 2, 'OPC': 2, 'L5/6 NP': 1, 'L6B': 1, 'Chandelier': 1, 'SST': 1, 'SNCG': 1}
L4 IT	4298.35	11524.7	FI	{'L4 IT': 15, 'Oligo': 10, 'Micro/PVM': 8, 'VIP': 6, 'Chandelier': 5, 'L5 IT': 5, 'L5/6 NP': 4, 'PVALB': 4, 'L2/3 IT': 4, 'Astro': 4, 'LAMP5': 2, 'OPC': 2, 'SNCG': 1, 'SST': 1, 'VLMC': 1, 'Endo': 1, 'L5 ET': 1}
L4 IT	3857.49	11418.5	FI	{'L4 IT': 15, 'Oligo': 12, 'L2/3 IT': 7, 'Astro': 7, 'L5/6 NP': 6, 'L5 IT': 6, 'Chandelier': 6, 'Micro/PVM': 5, 'VIP': 5, 'SST': 3, 'SNCG': 2, 'VLMC': 1, 'Endo': 1, 'LAMP5': 1, 'PVALB': 1, 'OPC': 1, 'L5 ET': 1}
L4 IT	2275.7	12517.9	FI	{'Astro': 11, 'Oligo': 10, 'L5 IT': 9, 'OPC': 6, 'L4 IT': 6, 'Micro/PVM': 5, 'L2/3 IT': 5, 'L5/6 NP': 4, 'VIP': 4, 'L6 IT Car3': 3, 'L6 CT': 3, 'PVALB': 2, 'Endo': 2, 'SST': 2, 'L6 IT': 2, 'SNCG': 1, 'LAMP5': 1, 'LAMP5 LHX6': 1}
L4 IT	2849.07	13076.1	FI	{'Oligo': 13, 'L5 IT': 12, 'Astro': 10, 'OPC': 7, 'L6 IT Car3': 7, 'L4 IT': 5, 'L2/3 IT': 4, 'Micro/PVM': 4, 'VIP': 3, 'L5/6 NP': 3, 'SST': 3, 'LAMP5 LHX6': 3, 'L6 IT': 3, 'SST CHODL': 2, 'L6 CT': 2, 'PVALB': 1, 'L5 ET': 1, 'LAMP5': 1, 'Endo': 1, 'Chandelier': 1}
L4 IT	5281.95	12463.6	FI	{'L5 IT': 16, 'L4 IT': 12, 'Micro/PVM': 12, 'Oligo': 10, 'PVALB': 7, 'OPC': 6, 'Astro': 5, 'L5/6 NP': 5, 'VIP': 5, 'SST': 4, 'L2/3 IT': 3, 'LAMP5 LHX6': 3, 'LAMP5': 2, 'SNCG': 2, 'L6 IT': 2, 'SST CHODL': 1, 'L6 IT Car3': 1, 'L6 CT': 1, 'Chandelier': 1, 'VLMC': 1, 'L5 ET': 1}
L4 IT	2173.35	12191.9	FI	{'L4 IT': 10, 'Astro': 9, 'Oligo': 7, 'Micro/PVM': 6, 'L2/3 IT': 6, 'VIP': 5, 'OPC': 3, 'L5/6 NP': 3, 'L6 CT': 2, 'Endo': 2, 'L5 IT': 2, 'PVALB': 1, 'VLMC': 1, 'SNCG': 1, 'L6 IT Car3': 1, 'SST': 1, 'LAMP5': 1}
L4 IT	2861.09	11647.6	FI	{'L4 IT': 14, 'Astro': 13, 'Oligo': 11, 'L5 IT': 10, 'L2/3 IT': 7, 'VIP': 4, 'SST': 4, 'Micro/PVM': 4, 'L5/6 NP': 3, 'Chandelier': 3, 'Endo': 3, 'PVALB': 2, 'L6 IT': 2, 'VLMC': 2, 'OPC': 1}
L4 IT	3050.59	13497.1	FI	{'Oligo': 21, 'L5 IT': 11, 'Astro': 9, 'L6 IT': 6, 'L4 IT': 6, 'L6 IT Car3': 5, 'Micro/PVM': 4, 'L5/6 NP': 4, 'SST': 4, 'OPC': 3, 'L2/3 IT': 3, 'SST CHODL': 2, 'L5 ET': 2, 'Chandelier': 2, 'VLMC': 2, 'L6B': 1, 'L6 CT': 1}
L4 IT	4853.55	12004.9	FI	{'L4 IT': 17, 'Oligo': 12, 'Micro/PVM': 12, 'L5 IT': 9, 'L5/6 NP': 9, 'Astro': 6, 'L2/3 IT': 6, 'VIP': 5, 'OPC': 5, 'PVALB': 4, 'L6 IT': 2, 'SST': 2, 'SST CHODL': 1, 'Endo': 1, 'Chandelier': 1, 'LAMP5 LHX6': 1, 'LAMP5': 1}
L4 IT	4518.87	11400.4	FI	{'L4 IT': 16, 'Oligo': 10, 'Micro/PVM': 8, 'Astro': 7, 'L2/3 IT': 6, 'L5 IT': 6, 'PVALB': 5, 'VIP': 5, 'Chandelier': 5, 'L5/6 NP': 3, 'SNCG': 2, 'OPC': 2, 'L6 IT': 1, 'LAMP5': 1, 'VLMC': 1, 'Endo': 1, 'SST': 1}
L4 IT	2005.24	10189.3	FI	{'L2/3 IT': 8, 'Astro': 3, 'Oligo': 2, 'OPC': 2, 'LAMP5': 1, 'Micro/PVM': 1, 'L4 IT': 1}
L4 IT	4237.07	11432.8	FI	{'L4 IT': 13, 'Oligo': 10, 'Micro/PVM': 7, 'VIP': 6, 'Chandelier': 6, 'Astro': 5, 'PVALB': 4, 'L2/3 IT': 4, 'L5 IT': 4, 'L5/6 NP': 3, 'SST': 3, 'LAMP5': 2, 'SNCG': 2, 'Endo': 1, 'VLMC': 1, 'OPC': 1}
L4 IT	5613.39	11497.7	FI	{'L4 IT': 15, 'L2/3 IT': 10, 'Oligo': 7, 'PVALB': 5, 'Astro': 5, 'L5 IT': 4, 'VIP': 4, 'SST': 3, 'L5/6 NP': 3, 'OPC': 3, 'Micro/PVM': 2, 'Chandelier': 1, 'L6 IT Car3': 1, 'SNCG': 1, 'LAMP5 LHX6': 1, 'VLMC': 1}
L4 IT	2633.82	11686.7	FI	{'L4 IT': 14, 'Astro': 13, 'Oligo': 7, 'VIP': 7, 'L5 IT': 7, 'L2/3 IT': 7, 'Micro/PVM': 5, 'SST': 4, 'PVALB': 3, 'L5/6 NP': 2, 'VLMC': 2, 'Endo': 2, 'OPC': 1, 'L6 IT': 1, 'Chandelier': 1}
L4 IT	3802.63	10832	FI	{'L4 IT': 8, 'Oligo': 8, 'L2/3 IT': 7, 'Astro': 6, 'VIP': 6, 'Micro/PVM': 5, 'SNCG': 3, 'SST': 3, 'PVALB': 2, 'OPC': 2, 'Chandelier': 2, 'L5 IT': 2, 'L5/6 NP': 2, 'LAMP5': 1, 'L6 IT Car3': 1, 'Endo': 1}
L4 IT	2164.13	11624.1	FI	{'Astro': 8, 'L4 IT': 8, 'Oligo': 6, 'L2/3 IT': 5, 'L5 IT': 4, 'VIP': 4, 'Micro/PVM': 3, 'SST': 2, 'VLMC': 2, 'Endo': 2, 'L5/6 NP': 2, 'L6 IT': 1, 'PVALB': 1, 'L6 CT': 1}
L4 IT	5463.66	11287.2	FI	{'L4 IT': 15, 'L2/3 IT': 10, 'Oligo': 8, 'Astro': 6, 'L5 IT': 5, 'PVALB': 4, 'Micro/PVM': 3, 'SST': 3, 'VIP': 3, 'L5/6 NP': 2, 'OPC': 2, 'L6B': 1, 'Chandelier': 1, 'L6 IT Car3': 1, 'SNCG': 1, 'LAMP5 LHX6': 1}
L4 IT	3095.06	12277.3	FI	{'Astro': 13, 'Oligo': 13, 'L2/3 IT': 11, 'L4 IT': 10, 'L5 IT': 9, 'VIP': 6, 'Micro/PVM': 4, 'SST': 3, 'Chandelier': 3, 'PVALB': 3, 'L6 CT': 2, 'LAMP5 LHX6': 2, 'L6 IT Car3': 2, 'SST CHODL': 1, 'Endo': 1, 'L5/6 NP': 1, 'L6 IT': 1}
L4 IT	5921.45	11384.1	FI	{'L2/3 IT': 9, 'L4 IT': 9, 'Oligo': 5, 'PVALB': 4, 'Astro': 3, 'SST': 2, 'L5 IT': 2, 'L6B': 1, 'Chandelier': 1, 'Micro/PVM': 1, 'L6 IT Car3': 1, 'SNCG': 1, 'LAMP5 LHX6': 1, 'L5/6 NP': 1, 'VIP': 1, 'OPC': 1}
L4 IT	2192.95	11961.6	FI	{'Astro': 9, 'L4 IT': 9, 'Micro/PVM': 6, 'L2/3 IT': 6, 'Oligo': 4, 'VIP': 4, 'L5/6 NP': 3, 'SST': 2, 'Endo': 2, 'L5 IT': 2, 'VLMC': 1, 'PVALB': 1, 'L6 CT': 1, 'SNCG': 1, 'OPC': 1}
L4 IT	4868.87	12131.4	FI	{'L4 IT': 15, 'L5 IT': 13, 'Micro/PVM': 12, 'Oligo': 11, 'L5/6 NP': 10, 'L2/3 IT': 6, 'VIP': 5, 'OPC': 5, 'PVALB': 5, 'Astro': 3, 'SST': 3, 'L6 IT': 2, 'SST CHODL': 1, 'LAMP5 LHX6': 1, 'LAMP5': 1}
L4 IT	4567.39	12117.3	FI	{'Oligo': 18, 'L4 IT': 13, 'Micro/PVM': 11, 'L5 IT': 9, 'L5/6 NP': 8, 'L2/3 IT': 7, 'Astro': 6, 'VIP': 5, 'PVALB': 5, 'OPC': 3, 'LAMP5 LHX6': 2, 'L6 IT': 2, 'SST': 1, 'Chandelier': 1, 'LAMP5': 1, 'L5 ET': 1, 'L6 CT': 1}
L4 IT	5280.11	11533.9	FI	{'L4 IT': 17, 'L2/3 IT': 10, 'Oligo': 9, 'Astro': 7, 'VIP': 6, 'L5 IT': 5, 'Micro/PVM': 4, 'PVALB': 3, 'SST': 3, 'L5/6 NP': 3, 'OPC': 3, 'L6 IT Car3': 1, 'SNCG': 1, 'LAMP5 LHX6': 1, 'VLMC': 1, 'Endo': 1, 'L6 IT': 1}
L4 IT	3253.47	11702.7	FI	{'L4 IT': 12, 'Astro': 11, 'Oligo': 11, 'L5 IT': 9, 'L2/3 IT': 8, 'L5/6 NP': 5, 'Chandelier': 5, 'SST': 4, 'Micro/PVM': 3, 'VIP': 3, 'PVALB': 3, 'Endo': 2, 'L6 IT': 2, 'OPC': 1, 'LAMP5': 1, 'SST CHODL': 1, 'L6 CT': 1}
L4 IT	4609.48	11787.1	FI	{'L4 IT': 18, 'Micro/PVM': 12, 'Oligo': 11, 'L5/6 NP': 10, 'L5 IT': 9, 'L2/3 IT': 7, 'VIP': 5, 'Astro': 4, 'PVALB': 4, 'OPC': 3, 'Chandelier': 2, 'Endo': 1, 'VLMC': 1, 'SNCG': 1, 'L6 IT': 1, 'SST': 1, 'LAMP5 LHX6': 1}
L4 IT	5192.32	10879.4	FI	{'L2/3 IT': 10, 'Astro': 9, 'L4 IT': 8, 'Oligo': 6, 'VIP': 5, 'L5 IT': 5, 'Micro/PVM': 4, 'L5/6 NP': 3, 'PVALB': 2, 'OPC': 2, 'Chandelier': 2, 'L6B': 1, 'LAMP5': 1, 'Endo': 1}
L4 IT	4789.81	12980.1	FI	{'Oligo': 16, 'L5 IT': 13, 'Astro': 12, 'Micro/PVM': 9, 'L4 IT': 8, 'L5 ET': 5, 'L6 IT': 5, 'VIP': 4, 'L5/6 NP': 3, 'L2/3 IT': 2, 'Chandelier': 2, 'LAMP5': 2, 'OPC': 2, 'VLMC': 1, 'LAMP5 LHX6': 1, 'SST': 1, 'Endo': 1, 'SNCG': 1, 'L6 IT Car3': 1, 'L6B': 1, 'SST CHODL': 1}
L4 IT	3061.86	11873.5	FI	{'L4 IT': 14, 'Astro': 14, 'Oligo': 12, 'L5 IT': 10, 'L2/3 IT': 7, 'VIP': 5, 'SST': 4, 'Chandelier': 3, 'PVALB': 3, 'Micro/PVM': 3, 'L5/6 NP': 2, 'L6 IT': 2, 'LAMP5': 1, 'SST CHODL': 1, 'Endo': 1, 'L6 CT': 1}
L4 IT	5505.09	11906.8	FI	{'L4 IT': 17, 'L2/3 IT': 8, 'L5 IT': 8, 'Micro/PVM': 7, 'OPC': 7, 'Oligo': 7, 'PVALB': 6, 'VIP': 5, 'L5/6 NP': 4, 'Astro': 4, 'SST': 3, 'SNCG': 3, 'LAMP5 LHX6': 2, 'L6 IT Car3': 1, 'VLMC': 1, 'L6 CT': 1, 'LAMP5': 1, 'L6 IT': 1, 'SST CHODL': 1}
L4 IT	3942.53	13299.1	FI	{'Oligo': 24, 'L5 IT': 9, 'Astro': 8, 'L6 IT': 6, 'Micro/PVM': 6, 'OPC': 5, 'L4 IT': 5, 'SST': 4, 'VIP': 3, 'L2/3 IT': 3, 'LAMP5 LHX6': 3, 'PVALB': 2, 'SST CHODL': 2, 'L5/6 NP': 2, 'L6 IT Car3': 2, 'L6 CT': 1, 'Endo': 1, 'Chandelier': 1, 'L6B': 1, 'L5 ET': 1}
L4 IT	5773.7	12437.6	FI	{'L5 IT': 11, 'L4 IT': 7, 'OPC': 6, 'Micro/PVM': 6, 'PVALB': 5, 'Oligo': 4, 'SST': 4, 'L2/3 IT': 3, 'Astro': 3, 'VIP': 2, 'SNCG': 2, 'LAMP5 LHX6': 2, 'VLMC': 1, 'L6 CT': 1, 'LAMP5': 1, 'Chandelier': 1, 'L5/6 NP': 1, 'SST CHODL': 1, 'L6 IT Car3': 1, 'L6 IT': 1}
L4 IT	2963.05	12050.4	FI	{'Astro': 15, 'L4 IT': 12, 'L5 IT': 10, 'Oligo': 10, 'L2/3 IT': 8, 'PVALB': 5, 'Micro/PVM': 5, 'VIP': 4, 'Chandelier': 3, 'SST': 3, 'Endo': 2, 'L6 IT Car3': 2, 'L5/6 NP': 1, 'SST CHODL': 1, 'L6 CT': 1, 'L6 IT': 1}
L4 IT	5055.09	11136.2	FI	{'L4 IT': 16, 'Astro': 10, 'L2/3 IT': 9, 'Oligo': 7, 'L5 IT': 6, 'VIP': 5, 'Micro/PVM': 3, 'L5/6 NP': 3, 'Chandelier': 2, 'PVALB': 2, 'OPC': 2, 'SNCG': 1, 'LAMP5': 1, 'Endo': 1, 'VLMC': 1}
L4 IT	4537.82	11284.4	FI	{'L4 IT': 15, 'Oligo': 9, 'VIP': 7, 'Astro': 7, 'L5 IT': 6, 'Micro/PVM': 6, 'PVALB': 5, 'Chandelier': 4, 'L2/3 IT': 3, 'OPC': 3, 'L5/6 NP': 3, 'SNCG': 2, 'LAMP5': 1, 'Endo': 1, 'VLMC': 1}
L4 IT	5998.99	11134.6	FI	{'Oligo': 6, 'L2/3 IT': 6, 'L4 IT': 6, 'PVALB': 4, 'L5 IT': 3, 'Micro/PVM': 2, 'Astro': 2, 'SST': 2, 'L6B': 1, 'Chandelier': 1, 'L6 IT Car3': 1, 'SNCG': 1, 'LAMP5 LHX6': 1, 'L5/6 NP': 1, 'VIP': 1}
L4 IT	4174.19	10722.1	FI	{'Astro': 8, 'Micro/PVM': 8, 'L4 IT': 7, 'VIP': 7, 'Oligo': 5, 'L2/3 IT': 5, 'Chandelier': 4, 'SNCG': 4, 'PVALB': 4, 'L5/6 NP': 2, 'SST': 2, 'OPC': 1, 'LAMP5': 1, 'VLMC': 1, 'L6 IT Car3': 1}
L4 IT	5437.36	12584.9	FI	{'L5 IT': 16, 'L4 IT': 9, 'Oligo': 9, 'Micro/PVM': 7, 'OPC': 6, 'PVALB': 6, 'Astro': 5, 'SST': 4, 'VIP': 4, 'LAMP5 LHX6': 3, 'L5/6 NP': 3, 'L2/3 IT': 3, 'SNCG': 2, 'LAMP5': 2, 'Chandelier': 1, 'L6 CT': 1, 'VLMC': 1, 'SST CHODL': 1, 'L6 IT Car3': 1, 'L6 IT': 1, 'L5 ET': 1}
L4 IT	3861.77	9893.44	FI	{'Astro': 9, 'Oligo': 7, 'L2/3 IT': 6, 'VIP': 5, 'Micro/PVM': 4, 'OPC': 2, 'SST': 2, 'Chandelier': 2, 'SNCG': 2, 'Endo': 2, 'L4 IT': 2, 'VLMC': 1, 'L6B': 1}
L4 IT	2265.15	11740.2	FI	{'Astro': 9, 'L4 IT': 9, 'Oligo': 5, 'Micro/PVM': 5, 'L2/3 IT': 5, 'L5 IT': 4, 'VIP': 4, 'SST': 3, 'L5/6 NP': 3, 'VLMC': 2, 'Endo': 2, 'L6 IT': 1, 'PVALB': 1, 'L6 CT': 1, 'SNCG': 1}
L4 IT	5313.23	10979.5	FI	{'L2/3 IT': 11, 'L4 IT': 11, 'Astro': 8, 'Oligo': 8, 'L5 IT': 6, 'VIP': 5, 'Micro/PVM': 4, 'L5/6 NP': 2, 'PVALB': 2, 'OPC': 2, 'L6B': 1, 'Chandelier': 1, 'SST': 1, 'SNCG': 1, 'Endo': 1}
L4 IT	2496.96	11834.2	FI	{'Astro': 12, 'L4 IT': 12, 'L5 IT': 7, 'VIP': 7, 'L2/3 IT': 7, 'Oligo': 5, 'Micro/PVM': 5, 'SST': 4, 'L6 IT': 2, 'VLMC': 2, 'Endo': 2, 'L5/6 NP': 2, 'Chandelier': 1, 'PVALB': 1, 'L6 CT': 1, 'SNCG': 1}
L4 IT	5832.56	12826.4	FI	{'L5 IT': 12, 'L4 IT': 6, 'OPC': 5, 'Oligo': 5, 'Micro/PVM': 4, 'PVALB': 4, 'Astro': 4, 'SST': 3, 'SNCG': 2, 'LAMP5 LHX6': 2, 'L6 IT': 2, 'L2/3 IT': 2, 'L6 IT Car3': 1, 'VIP': 1, 'L5/6 NP': 1, 'Chandelier': 1, 'LAMP5': 1, 'L6 CT': 1, 'L5 ET': 1}
L4 IT	3568.29	13597.3	FI	{'Oligo': 29, 'L5 IT': 12, 'L4 IT': 7, 'L6 IT': 6, 'OPC': 5, 'Astro': 5, 'SST': 5, 'L2/3 IT': 4, 'Micro/PVM': 4, 'L5/6 NP': 4, 'LAMP5 LHX6': 3, 'Endo': 2, 'VLMC': 2, 'L6 IT Car3': 1, 'Chandelier': 1, 'PVALB': 1, 'SST CHODL': 1, 'L6B': 1, 'L5 ET': 1, 'L6 CT': 1}
L4 IT	2784.03	14774.7	FI	{'Oligo': 27, 'Micro/PVM': 6, 'Chandelier': 4, 'SST': 4, 'L5/6 NP': 4, 'L6 IT Car3': 4, 'L6 IT': 3, 'L6 CT': 3, 'L5 ET': 3, 'Astro': 2, 'OPC': 2, 'VIP': 2, 'L5 IT': 2, 'L6B': 2, 'PVALB': 1, 'L4 IT': 1}
L4 IT	3239.1	11635.8	FI	{'L4 IT': 13, 'Oligo': 10, 'Astro': 9, 'L5 IT': 8, 'L2/3 IT': 7, 'SST': 5, 'Chandelier': 5, 'L5/6 NP': 4, 'Micro/PVM': 3, 'VIP': 3, 'Endo': 2, 'PVALB': 2, 'OPC': 1, 'LAMP5': 1, 'L6 IT': 1, 'SST CHODL': 1}
L4 IT	4089.13	11640.3	FI	{'L4 IT': 15, 'Oligo': 12, 'L2/3 IT': 9, 'Micro/PVM': 7, 'L5/6 NP': 7, 'L5 IT': 7, 'Chandelier': 6, 'Astro': 4, 'VIP': 4, 'SST': 3, 'PVALB': 3, 'OPC': 2, 'SNCG': 1, 'VLMC': 1, 'LAMP5': 1, 'LAMP5 LHX6': 1, 'L5 ET': 1}
L4 IT	4633.46	12531.7	FI	{'Oligo': 22, 'Micro/PVM': 13, 'L5 IT': 12, 'L4 IT': 11, 'Astro': 9, 'L2/3 IT': 8, 'L5/6 NP': 7, 'VIP': 5, 'PVALB': 4, 'OPC': 3, 'L6 IT': 3, 'SST': 2, 'LAMP5 LHX6': 2, 'SST CHODL': 1, 'LAMP5': 1, 'L5 ET': 1, 'VLMC': 1, 'L6 CT': 1, 'Endo': 1, 'SNCG': 1, 'L6 IT Car3': 1}
L4 IT	3612.64	11467.6	FI	{'L4 IT': 13, 'Oligo': 13, 'L2/3 IT': 8, 'Astro': 7, 'L5 IT': 7, 'VIP': 5, 'Chandelier': 5, 'L5/6 NP': 5, 'PVALB': 3, 'Micro/PVM': 3, 'SST': 3, 'SNCG': 2, 'Endo': 2, 'OPC': 1, 'LAMP5': 1, 'SST CHODL': 1}
L4 IT	4552.04	15584.6	FI	{'Oligo': 19, 'L6 IT': 7, 'Micro/PVM': 6, 'Astro': 5, 'L6 IT Car3': 5, 'L6B': 5, 'L6 CT': 5, 'OPC': 5, 'L2/3 IT': 4, 'SST': 2, 'L5/6 NP': 2, 'L4 IT': 1, 'Chandelier': 1, 'VIP': 1, 'LAMP5 LHX6': 1}
L4 IT	4448.99	10788.2	FI	{'L4 IT': 10, 'Astro': 9, 'Micro/PVM': 8, 'L2/3 IT': 7, 'Oligo': 7, 'VIP': 7, 'Chandelier': 4, 'PVALB': 4, 'L5 IT': 3, 'SNCG': 2, 'L5/6 NP': 2, 'OPC': 1, 'LAMP5': 1, 'Endo': 1, 'VLMC': 1}
L4 IT	3084.01	13570.9	FI	{'Oligo': 23, 'L5 IT': 12, 'Astro': 8, 'L4 IT': 6, 'L6 IT': 6, 'L6 IT Car3': 5, 'Micro/PVM': 5, 'L2/3 IT': 4, 'L5/6 NP': 4, 'OPC': 3, 'SST': 3, 'SST CHODL': 2, 'L5 ET': 2, 'Chandelier': 2, 'VLMC': 2, 'LAMP5 LHX6': 1, 'L6B': 1, 'L6 CT': 1, 'Endo': 1}
L4 IT	5007.65	11835.3	FI	{'L4 IT': 20, 'Oligo': 12, 'VIP': 8, 'L5 IT': 8, 'Micro/PVM': 8, 'L2/3 IT': 7, 'PVALB': 7, 'Astro': 6, 'OPC': 5, 'L5/6 NP': 4, 'SST': 3, 'Endo': 1, 'L6 IT': 1, 'SST CHODL': 1}
L4 IT	2687.17	12190.9	FI	{'Astro': 14, 'L4 IT': 13, 'L2/3 IT': 10, 'Oligo': 8, 'L5 IT': 7, 'VIP': 6, 'Micro/PVM': 6, 'L6 IT Car3': 3, 'L5/6 NP': 3, 'PVALB': 3, 'Endo': 3, 'SST': 3, 'L6 CT': 2, 'LAMP5 LHX6': 2, 'Chandelier': 2, 'L6 IT': 1, 'SNCG': 1, 'OPC': 1, 'LAMP5': 1}
L4 IT	4962.27	12265.9	FI	{'L5 IT': 14, 'L4 IT': 14, 'Oligo': 12, 'Micro/PVM': 12, 'L5/6 NP': 8, 'PVALB': 7, 'OPC': 6, 'L2/3 IT': 5, 'VIP': 5, 'Astro': 4, 'SST': 4, 'L6 IT': 2, 'SNCG': 1, 'SST CHODL': 1, 'L6 IT Car3': 1, 'LAMP5 LHX6': 1, 'LAMP5': 1}
L4 IT	5209.11	13440.3	FI	{'Oligo': 15, 'L5 IT': 13, 'Astro': 9, 'L5 ET': 7, 'Micro/PVM': 6, 'L6 IT': 5, 'L4 IT': 5, 'PVALB': 3, 'Chandelier': 3, 'VLMC': 2, 'L6B': 2, 'L2/3 IT': 2, 'OPC': 2, 'VIP': 1, 'Endo': 1, 'SNCG': 1, 'SST': 1, 'L5/6 NP': 1, 'L6 IT Car3': 1, 'SST CHODL': 1, 'LAMP5': 1}
L4 IT	5952.05	13535	FI	{'Oligo': 11, 'L5 IT': 8, 'Astro': 4, 'L6 IT': 3, 'Micro/PVM': 3, 'OPC': 2, 'L4 IT': 2, 'PVALB': 2, 'Chandelier': 2, 'L5 ET': 1, 'L6B': 1, 'LAMP5 LHX6': 1, 'L5/6 NP': 1}
L4 IT	2003.65	12167	FI	{'L4 IT': 8, 'L2/3 IT': 6, 'Astro': 6, 'Micro/PVM': 5, 'Oligo': 5, 'VIP': 4, 'L5/6 NP': 3, 'OPC': 3, 'L5 IT': 2, 'Endo': 2, 'L6 CT': 2, 'PVALB': 1, 'SNCG': 1}
L4 IT	3969	12327.9	FI	{'Oligo': 27, 'L2/3 IT': 14, 'L5 IT': 10, 'VIP': 8, 'L5/6 NP': 7, 'L4 IT': 6, 'Micro/PVM': 6, 'Astro': 4, 'PVALB': 3, 'L6 CT': 3, 'SST': 2, 'Chandelier': 2, 'LAMP5 LHX6': 2, 'L6 IT': 2, 'L6 IT Car3': 1, 'SST CHODL': 1, 'LAMP5': 1, 'L5 ET': 1, 'OPC': 1, 'Endo': 1}
L4 IT	3805.98	11089.4	FI	{'L4 IT': 11, 'Oligo': 8, 'L2/3 IT': 7, 'VIP': 6, 'Micro/PVM': 6, 'Chandelier': 5, 'L5 IT': 3, 'SNCG': 3, 'Astro': 3, 'L5/6 NP': 3, 'SST': 3, 'PVALB': 2, 'OPC': 2, 'Endo': 1, 'VLMC': 1, 'L6 IT Car3': 1, 'LAMP5': 1}
L4 IT	2668.36	13128.1	FI	{'Oligo': 16, 'L5 IT': 11, 'OPC': 9, 'Astro': 9, 'L6 IT Car3': 7, 'L4 IT': 4, 'L2/3 IT': 3, 'LAMP5 LHX6': 3, 'Micro/PVM': 3, 'SST': 3, 'L6 IT': 3, 'VIP': 2, 'L6 CT': 2, 'L5/6 NP': 2, 'PVALB': 1, 'L5 ET': 1, 'LAMP5': 1, 'Endo': 1, 'SST CHODL': 1, 'Chandelier': 1}
L4 IT	4953.57	13245.5	FI	{'Oligo': 15, 'Astro': 13, 'L5 IT': 10, 'L5 ET': 7, 'L4 IT': 6, 'Micro/PVM': 5, 'PVALB': 3, 'Chandelier': 3, 'L6 IT': 3, 'LAMP5': 2, 'SST': 2, 'L2/3 IT': 2, 'OPC': 2, 'L5/6 NP': 2, 'SST CHODL': 2, 'VLMC': 1, 'VIP': 1, 'Endo': 1, 'SNCG': 1, 'L6B': 1}
L4 IT	3437.54	12281.4	FI	{'Oligo': 18, 'L2/3 IT': 13, 'L5 IT': 10, 'Astro': 10, 'L4 IT': 9, 'VIP': 9, 'Micro/PVM': 4, 'PVALB': 4, 'SST': 3, 'Chandelier': 3, 'LAMP5 LHX6': 3, 'L5/6 NP': 3, 'L6 CT': 3, 'L6 IT': 2, 'Endo': 1, 'LAMP5': 1, 'SST CHODL': 1, 'L5 ET': 1, 'OPC': 1}
L4 IT	3577	13331.8	FI	{'Oligo': 21, 'L5 IT': 14, 'L4 IT': 6, 'Astro': 6, 'L6 IT': 6, 'Micro/PVM': 5, 'OPC': 5, 'SST': 4, 'L2/3 IT': 3, 'L5/6 NP': 3, 'L6 IT Car3': 2, 'LAMP5 LHX6': 2, 'L6 CT': 2, 'Endo': 1, 'VIP': 1, 'Chandelier': 1, 'SST CHODL': 1, 'L6B': 1, 'L5 ET': 1}
L4 IT	4751.27	11923	FI	{'L4 IT': 18, 'Oligo': 12, 'L5 IT': 11, 'Micro/PVM': 11, 'L5/6 NP': 9, 'L2/3 IT': 7, 'VIP': 5, 'Astro': 5, 'OPC': 5, 'PVALB': 4, 'SST': 2, 'Endo': 1, 'L6 IT': 1, 'SST CHODL': 1, 'Chandelier': 1, 'LAMP5 LHX6': 1}
L4 IT	4306.31	11291.2	FI	{'L4 IT': 15, 'Oligo': 9, 'Astro': 7, 'VIP': 7, 'Micro/PVM': 7, 'PVALB': 5, 'Chandelier': 5, 'L2/3 IT': 5, 'L5 IT': 4, 'SNCG': 3, 'L5/6 NP': 2, 'LAMP5': 1, 'Endo': 1, 'VLMC': 1, 'SST': 1, 'OPC': 1}
L4 IT	2524.6	7915.07	FI	{'L2/3 IT': 11, 'Oligo': 8, 'Astro': 7, 'Micro/PVM': 3, 'VIP': 2, 'L6 IT Car3': 1, 'L5/6 NP': 1, 'SNCG': 1, 'Endo': 1, 'L4 IT': 1, 'OPC': 1}
L4 IT	5382.93	13228.5	FI	{'L5 IT': 16, 'Oligo': 12, 'Astro': 9, 'L4 IT': 8, 'L5 ET': 7, 'L6 IT': 5, 'OPC': 4, 'PVALB': 3, 'Chandelier': 3, 'Micro/PVM': 3, 'SST': 2, 'L6B': 2, 'L2/3 IT': 1, 'L6 IT Car3': 1, 'LAMP5 LHX6': 1, 'VLMC': 1, 'VIP': 1, 'Endo': 1, 'L5/6 NP': 1, 'SST CHODL': 1}
L4 IT	5236.19	11721.6	FI	{'L4 IT': 18, 'Oligo': 10, 'L2/3 IT': 8, 'VIP': 7, 'L5 IT': 7, 'Micro/PVM': 7, 'OPC': 6, 'PVALB': 6, 'L5/6 NP': 4, 'Astro': 4, 'SST': 2, 'LAMP5 LHX6': 1, 'VLMC': 1, 'Endo': 1, 'SNCG': 1, 'L6 IT': 1, 'SST CHODL': 1}
L4 IT	4936.86	10093.2	FI	{'L2/3 IT': 10, 'Micro/PVM': 8, 'Astro': 8, 'Oligo': 7, 'PVALB': 4, 'Chandelier': 3, 'VIP': 2, 'L5 IT': 2, 'L4 IT': 1, 'OPC': 1, 'SST': 1, 'SNCG': 1}
L4 IT	5680.45	12223.6	FI	{'L4 IT': 9, 'L5 IT': 9, 'Micro/PVM': 7, 'OPC': 6, 'PVALB': 6, 'Oligo': 5, 'L2/3 IT': 5, 'SST': 4, 'Astro': 4, 'VIP': 3, 'LAMP5 LHX6': 3, 'L5/6 NP': 3, 'SNCG': 2, 'VLMC': 1, 'L6 CT': 1, 'LAMP5': 1, 'Chandelier': 1, 'SST CHODL': 1, 'L6 IT Car3': 1}
L4 IT	3993.82	14145	FI	{'Oligo': 30, 'L6 CT': 6, 'L5 IT': 6, 'L6 IT': 6, 'L5/6 NP': 5, 'OPC': 3, 'PVALB': 3, 'Micro/PVM': 3, 'L4 IT': 3, 'Astro': 3, 'LAMP5 LHX6': 2, 'L2/3 IT': 2, 'L6B': 2, 'SST': 1, 'L6 IT Car3': 1, 'Endo': 1}
L4 IT	2795.12	12410.7	FI	{'Astro': 13, 'L5 IT': 11, 'L4 IT': 10, 'Oligo': 9, 'L2/3 IT': 9, 'VIP': 6, 'Micro/PVM': 5, 'SST': 5, 'L6 IT Car3': 3, 'OPC': 3, 'Endo': 2, 'L6 CT': 2, 'Chandelier': 2, 'L6 IT': 2, 'PVALB': 2, 'LAMP5 LHX6': 2, 'SNCG': 1, 'L5/6 NP': 1, 'LAMP5': 1}
L4 IT	4217.65	14326.3	FI	{'Oligo': 24, 'L6 CT': 7, 'L6 IT': 5, 'Micro/PVM': 4, 'L5/6 NP': 4, 'L5 IT': 3, 'PVALB': 2, 'L6 IT Car3': 2, 'OPC': 2, 'Astro': 2, 'L4 IT': 2, 'LAMP5 LHX6': 1, 'L2/3 IT': 1, 'VIP': 1, 'L6B': 1}
L4 IT	4961.95	11491.5	FI	{'L4 IT': 22, 'Oligo': 13, 'Astro': 9, 'L2/3 IT': 7, 'VIP': 6, 'L5 IT': 6, 'Micro/PVM': 6, 'L5/6 NP': 4, 'OPC': 3, 'PVALB': 3, 'SST': 2, 'Chandelier': 2, 'Endo': 1, 'VLMC': 1, 'L6 IT': 1}
L4 IT	4486.2	12990.4	FI	{'Oligo': 25, 'Micro/PVM': 11, 'Astro': 11, 'L5 IT': 10, 'L4 IT': 7, 'L2/3 IT': 5, 'L6 IT': 5, 'L5/6 NP': 4, 'L5 ET': 4, 'VIP': 3, 'OPC': 2, 'Endo': 2, 'L6 IT Car3': 2, 'SST': 2, 'LAMP5': 1, 'LAMP5 LHX6': 1, 'VLMC': 1, 'Chandelier': 1, 'SNCG': 1, 'SST CHODL': 1, 'PVALB': 1}
L4 IT	3801.25	13087.9	FI	{'Oligo': 24, 'L5 IT': 14, 'Micro/PVM': 8, 'VIP': 7, 'L2/3 IT': 7, 'Astro': 6, 'OPC': 5, 'L6 IT': 5, 'L4 IT': 5, 'SST': 4, 'L5/6 NP': 2, 'LAMP5 LHX6': 2, 'L6 CT': 2, 'SST CHODL': 2, 'L6 IT Car3': 2, 'Endo': 1, 'Chandelier': 1, 'L6B': 1, 'L5 ET': 1}
L4 IT	5672.27	11765.1	FI	{'L4 IT': 12, 'L2/3 IT': 8, 'PVALB': 7, 'Micro/PVM': 7, 'Oligo': 6, 'OPC': 5, 'SST': 4, 'L5/6 NP': 4, 'VIP': 4, 'L5 IT': 3, 'Astro': 3, 'SNCG': 2, 'L6 CT': 1, 'LAMP5': 1, 'LAMP5 LHX6': 1, 'VLMC': 1, 'L6 IT Car3': 1, 'SST CHODL': 1}
L4 IT	2857.99	11052.4	FI	{'Astro': 8, 'Oligo': 8, 'L5 IT': 6, 'L2/3 IT': 5, 'L4 IT': 5, 'L5/6 NP': 3, 'SST': 2, 'OPC': 2, 'Endo': 2, 'VIP': 2, 'PVALB': 1, 'L6 IT': 1, 'VLMC': 1, 'Micro/PVM': 1}
L4 IT	15562	-10697	M1C	{'Oligo': 52, 'L4 IT': 7, 'VIP': 6, 'L2/3 IT': 5, 'L5 IT': 4, 'L5 ET': 3, 'Chandelier': 2, 'SST': 2, 'Endo': 1, 'Astro': 1, 'OPC': 1, 'L6 IT': 1, 'Micro/PVM': 1}
L4 IT	14322	-10516	M1C	{'Oligo': 81, 'L2/3 IT': 11, 'L4 IT': 6, 'L5 IT': 6, 'L5 ET': 3, 'PVALB': 3, 'VLMC': 2, 'LAMP5 LHX6': 2, 'Astro': 1, 'OPC': 1, 'Micro/PVM': 1, 'LAMP5': 1, 'Chandelier': 1, 'VIP': 1, 'SST': 1, 'SNCG': 1}
L4 IT	15905	-10366	M1C	{'Oligo': 35, 'L4 IT': 6, 'L5 IT': 3, 'VIP': 3, 'L6 IT': 2, 'L5 ET': 2, 'Chandelier': 1, 'Endo': 1, 'L2/3 IT': 1, 'SST': 1, 'OPC': 1}
L4 IT	14937	-11203	M1C	{'Oligo': 70, 'L2/3 IT': 12, 'L4 IT': 5, 'VIP': 5, 'OPC': 4, 'PVALB': 3, 'LAMP5 LHX6': 3, 'Micro/PVM': 2, 'L5 IT': 2, 'SNCG': 2, 'Chandelier': 2, 'LAMP5': 1, 'Astro': 1, 'L5 ET': 1, 'SST': 1, 'Endo': 1}
L4 IT	13463	-9044	M1C	{'Oligo': 51, 'L5 IT': 9, 'Astro': 3, 'L6 CT': 3, 'L6 IT': 3, 'L4 IT': 3, 'Micro/PVM': 3, 'L6B': 2, 'L5/6 NP': 2, 'SST': 2, 'L2/3 IT': 2, 'OPC': 1, 'PVALB': 1, 'Chandelier': 1, 'VIP': 1}
L4 IT	12232	-10077	M1C	{'Oligo': 36, 'L5 IT': 5, 'PVALB': 4, 'L2/3 IT': 4, 'L4 IT': 3, 'SST': 3, 'VIP': 3, 'Micro/PVM': 3, 'LAMP5 LHX6': 2, 'Astro': 1, 'L6 IT': 1, 'L5/6 NP': 1}
L4 IT	12445	-13137	M1C	{'Oligo': 14, 'L2/3 IT': 9, 'OPC': 3, 'L4 IT': 2, 'Micro/PVM': 2, 'Astro': 2, 'Chandelier': 1, 'LAMP5': 1}
L4 IT	13915	-11512	M1C	{'Oligo': 53, 'L2/3 IT': 7, 'L4 IT': 6, 'L5 IT': 1, 'LAMP5 LHX6': 1, 'L5 ET': 1, 'OPC': 1, 'VIP': 1, 'SNCG': 1, 'PVALB': 1, 'SST': 1, 'Astro': 1, 'Micro/PVM': 1, 'Endo': 1}
L4 IT	15233	-13625	M1C	{'L2/3 IT': 25, 'Oligo': 9, 'OPC': 5, 'SNCG': 4, 'VIP': 4, 'SST': 2, 'Micro/PVM': 2, 'L4 IT': 2, 'Astro': 2, 'Endo': 1, 'L5/6 NP': 1, 'PVALB': 1, 'Chandelier': 1, 'LAMP5 LHX6': 1}
L4 IT	15325	-9540	M1C	{'Oligo': 57, 'L5 IT': 10, 'L2/3 IT': 6, 'VIP': 6, 'Micro/PVM': 2, 'PVALB': 2, 'SST': 2, 'L6 IT': 2, 'Chandelier': 1, 'Astro': 1, 'Endo': 1, 'L5 ET': 1, 'L4 IT': 1}
L4 IT	13917	-10984	M1C	{'Oligo': 56, 'L2/3 IT': 12, 'L4 IT': 6, 'L5 IT': 4, 'PVALB': 4, 'L5 ET': 3, 'LAMP5 LHX6': 2, 'Chandelier': 1, 'OPC': 1, 'VIP': 1}
L4 IT	12194	-9893	M1C	{'Oligo': 33, 'L5 IT': 5, 'L2/3 IT': 4, 'PVALB': 4, 'SST': 3, 'Micro/PVM': 3, 'LAMP5 LHX6': 2, 'L4 IT': 2, 'VIP': 2, 'SNCG': 1, 'Astro': 1, 'L6 IT': 1, 'L5/6 NP': 1}
L4 IT	12823	-10285	M1C	{'Oligo': 46, 'L5 IT': 6, 'L2/3 IT': 6, 'SST': 5, 'VIP': 3, 'Micro/PVM': 3, 'L4 IT': 3, 'PVALB': 3, 'OPC': 1, 'L6 IT': 1, 'L5/6 NP': 1, 'Chandelier': 1}
L4 IT	13386	-11910	M1C	{'Oligo': 37, 'L2/3 IT': 12, 'L4 IT': 3, 'SNCG': 2, 'Micro/PVM': 2, 'LAMP5': 1, 'Astro': 1, 'Endo': 1, 'Chandelier': 1, 'L5 IT': 1, 'VIP': 1, 'LAMP5 LHX6': 1}
L4 IT	12443	-12495	M1C	{'Oligo': 21, 'L2/3 IT': 12, 'OPC': 3, 'Chandelier': 2, 'L4 IT': 2, 'VIP': 1, 'Micro/PVM': 1}
L4 IT	13713	-9774	M1C	{'Oligo': 58, 'L5 IT': 6, 'Micro/PVM': 6, 'L2/3 IT': 6, 'L4 IT': 3, 'SST': 2, 'OPC': 2, 'VLMC': 2, 'PVALB': 1, 'Chandelier': 1, 'VIP': 1, 'LAMP5 LHX6': 1, 'Astro': 1, 'L6 IT': 1}
L4 IT	14449	-10523	M1C	{'Oligo': 82, 'L2/3 IT': 11, 'L5 IT': 8, 'L4 IT': 4, 'SST': 3, 'L5 ET': 3, 'PVALB': 3, 'Astro': 2, 'VLMC': 2, 'LAMP5 LHX6': 2, 'OPC': 1, 'Micro/PVM': 1, 'LAMP5': 1, 'Chandelier': 1, 'VIP': 1, 'SNCG': 1}
L4 IT	12765	-10980	M1C	{'Oligo': 51, 'L2/3 IT': 7, 'L4 IT': 2, 'PVALB': 2, 'Chandelier': 2, 'SST': 1, 'L5 ET': 1, 'VIP': 1, 'SNCG': 1, 'LAMP5': 1, 'L5 IT': 1, 'Micro/PVM': 1}
L4 IT	12625	-8195	M1C	{'Oligo': 40, 'L6 IT': 6, 'Astro': 3, 'L5 IT': 3, 'L6 IT Car3': 2, 'L5/6 NP': 2, 'SST': 2, 'L6B': 2, 'L5 ET': 1, 'Micro/PVM': 1, 'L4 IT': 1, 'L2/3 IT': 1, 'PVALB': 1}
L4 IT	14700	-12330	M1C	{'Oligo': 25, 'L2/3 IT': 18, 'VIP': 4, 'OPC': 3, 'Micro/PVM': 3, 'SST': 2, 'L4 IT': 2, 'LAMP5 LHX6': 1, 'Astro': 1, 'Chandelier': 1, 'L5/6 NP': 1}
L4 IT	12328	-9158	M1C	{'Oligo': 40, 'L2/3 IT': 5, 'L6 IT': 4, 'L5 IT': 3, 'PVALB': 3, 'L4 IT': 2, 'SST': 2, 'L6 CT': 2, 'LAMP5 LHX6': 2, 'L6 IT Car3': 1, 'L5 ET': 1, 'SNCG': 1, 'Astro': 1}
L4 IT	15843	-10071	M1C	{'Oligo': 34, 'L5 IT': 4, 'L4 IT': 4, 'L2/3 IT': 3, 'VIP': 3, 'SST': 2, 'PVALB': 1, 'L6 IT': 1, 'Chandelier': 1, 'Endo': 1, 'L5 ET': 1}
L4 IT	13662	-8713	M1C	{'Oligo': 45, 'L5 IT': 9, 'L6 IT': 3, 'L6B': 3, 'Astro': 3, 'L6 CT': 3, 'L4 IT': 3, 'L5/6 NP': 2, 'PVALB': 1, 'OPC': 1, 'SST': 1, 'L2/3 IT': 1, 'Micro/PVM': 1}
L4 IT	15193	-11746	M1C	{'Oligo': 53, 'L2/3 IT': 17, 'VIP': 6, 'OPC': 5, 'L4 IT': 3, 'Chandelier': 3, 'LAMP5 LHX6': 3, 'Micro/PVM': 2, 'Endo': 1, 'L5 IT': 1, 'SNCG': 1, 'PVALB': 1}
L4 IT	15320	-10731	M1C	{'Oligo': 65, 'L2/3 IT': 9, 'VIP': 7, 'L4 IT': 7, 'L5 IT': 6, 'L5 ET': 3, 'Endo': 2, 'SST': 2, 'PVALB': 2, 'Micro/PVM': 1, 'LAMP5': 1, 'Astro': 1, 'OPC': 1, 'L6 IT': 1, 'Chandelier': 1}
L4 IT	13895	-8758	M1C	{'Oligo': 44, 'L5 IT': 9, 'L6 IT': 5, 'L5/6 NP': 3, 'Astro': 3, 'L4 IT': 3, 'L6B': 2, 'L5 ET': 2, 'PVALB': 1, 'L6 CT': 1, 'SST': 1, 'Micro/PVM': 1}
L4 IT	13524	-11819	M1C	{'Oligo': 38, 'L2/3 IT': 8, 'L4 IT': 3, 'SNCG': 2, 'VIP': 2, 'L5 ET': 1, 'LAMP5': 1, 'Micro/PVM': 1, 'PVALB': 1, 'Astro': 1, 'Endo': 1, 'Chandelier': 1, 'L5 IT': 1, 'LAMP5 LHX6': 1}
L4 IT	14077	-12828	M1C	{'Oligo': 21, 'L2/3 IT': 10, 'VIP': 4, 'OPC': 2, 'Astro': 1, 'L5/6 NP': 1, 'LAMP5 LHX6': 1, 'Micro/PVM': 1, 'L4 IT': 1, 'PVALB': 1, 'SNCG': 1}
L4 IT	12048	-8926	M1C	{'Oligo': 27, 'L6 IT': 4, 'L2/3 IT': 4, 'Astro': 2, 'L5 IT': 2, 'PVALB': 2, 'L4 IT': 2, 'L6 CT': 2, 'L5/6 NP': 1, 'L6 IT Car3': 1, 'SST': 1, 'L5 ET': 1, 'SNCG': 1}
L4 IT	15482	-12521	M1C	{'Oligo': 19, 'L2/3 IT': 14, 'OPC': 5, 'VIP': 5, 'PVALB': 2, 'LAMP5 LHX6': 2, 'L4 IT': 2, 'LAMP5': 2, 'Endo': 2, 'Micro/PVM': 1, 'L5 IT': 1, 'Chandelier': 1, 'SNCG': 1}
L4 IT	13963	-10892	M1C	{'Oligo': 66, 'L2/3 IT': 13, 'L4 IT': 6, 'L5 IT': 4, 'L5 ET': 4, 'LAMP5 LHX6': 2, 'PVALB': 2, 'VLMC': 1, 'Chandelier': 1, 'OPC': 1, 'VIP': 1}
L4 IT	14997	-12240	M1C	{'Oligo': 32, 'L2/3 IT': 19, 'VIP': 5, 'L4 IT': 4, 'Micro/PVM': 3, 'LAMP5 LHX6': 2, 'OPC': 2, 'PVALB': 1, 'SST': 1, 'Chandelier': 1, 'L5/6 NP': 1, 'LAMP5': 1}
L4 IT	13901	-10015	M1C	{'Oligo': 66, 'L2/3 IT': 9, 'L5 IT': 7, 'L4 IT': 4, 'Micro/PVM': 4, 'SST': 2, 'VLMC': 2, 'Chandelier': 1, 'LAMP5 LHX6': 1, 'Astro': 1, 'OPC': 1, 'L6 IT': 1}
L4 IT	13746	-10881	M1C	{'Oligo': 58, 'L2/3 IT': 12, 'L4 IT': 5, 'L5 IT': 4, 'LAMP5 LHX6': 2, 'PVALB': 2, 'L5 ET': 2, 'VIP': 2}
L4 IT	15163	-10547	M1C	{'Oligo': 70, 'L2/3 IT': 9, 'L5 IT': 7, 'VIP': 7, 'L4 IT': 6, 'L5 ET': 5, 'SST': 2, 'L6 IT': 1, 'Endo': 1, 'Micro/PVM': 1, 'LAMP5': 1, 'Chandelier': 1, 'Astro': 1, 'PVALB': 1, 'OPC': 1, 'SNCG': 1}
L4 IT	15380	-10708	M1C	{'Oligo': 66, 'L2/3 IT': 9, 'VIP': 7, 'L4 IT': 7, 'L5 IT': 6, 'L5 ET': 3, 'SST': 2, 'Endo': 1, 'Micro/PVM': 1, 'Astro': 1, 'PVALB': 1, 'OPC': 1, 'L6 IT': 1, 'Chandelier': 1}
L4 IT	13995	-9636	M1C	{'Oligo': 67, 'L5 IT': 6, 'Micro/PVM': 5, 'L2/3 IT': 5, 'L5 ET': 3, 'L4 IT': 3, 'SST': 3, 'Astro': 2, 'OPC': 2, 'VLMC': 2, 'L6 IT': 1, 'VIP': 1, 'L5/6 NP': 1, 'L6 CT': 1, 'PVALB': 1, 'Chandelier': 1, 'LAMP5 LHX6': 1}
L4 IT	15371	-10315	M1C	{'Oligo': 58, 'L2/3 IT': 10, 'L5 IT': 8, 'L4 IT': 7, 'VIP': 6, 'L5 ET': 3, 'L6 IT': 1, 'Chandelier': 1, 'Endo': 1, 'Micro/PVM': 1, 'SST': 1, 'Astro': 1, 'OPC': 1}
L4 IT	12281	-11550	M1C	{'Oligo': 23, 'L2/3 IT': 7, 'L5 IT': 2, 'L6 IT Car3': 1, 'Chandelier': 1, 'L4 IT': 1, 'VIP': 1, 'Micro/PVM': 1, 'OPC': 1}
L4 IT	14789	-13572	M1C	{'L2/3 IT': 20, 'Oligo': 11, 'OPC': 6, 'VIP': 6, 'SNCG': 2, 'Micro/PVM': 2, 'L4 IT': 2, 'L5/6 NP': 1, 'PVALB': 1, 'Chandelier': 1, 'SST': 1, 'LAMP5 LHX6': 1, 'L6 IT': 1, 'Astro': 1, 'LAMP5': 1}
L4 IT	23644	3342	S1C	{'L2/3 IT': 14, 'Astro': 12, 'Micro/PVM': 7, 'OPC': 5, 'Oligo': 4, 'LAMP5': 3, 'SNCG': 2, 'PAX6': 1, 'L4 IT': 1, 'L6 IT Car3': 1, 'VIP': 1}
L4 IT	22866	5589	S1C	{'L2/3 IT': 16, 'Oligo': 13, 'Astro': 6, 'Micro/PVM': 4, 'PVALB': 4, 'OPC': 3, 'SST': 3, 'Chandelier': 3, 'VIP': 2, 'L4 IT': 2, 'SNCG': 1, 'VLMC': 1, 'L5 IT': 1, 'LAMP5': 1, 'L6 CT': 1}
L4 IT	21573	7093	S1C	{'Oligo': 23, 'Micro/PVM': 11, 'L4 IT': 8, 'L5 IT': 7, 'PVALB': 6, 'OPC': 6, 'L2/3 IT': 6, 'L6 CT': 6, 'Astro': 6, 'L6 IT': 5, 'VIP': 3, 'LAMP5 LHX6': 3, 'L5/6 NP': 2, 'Chandelier': 2, 'LAMP5': 1, 'L6 IT Car3': 1, 'VLMC': 1, 'SST': 1}
L4 IT	23159	6264	S1C	{'Oligo': 20, 'L2/3 IT': 20, 'PVALB': 10, 'L4 IT': 8, 'SST': 5, 'Micro/PVM': 5, 'Chandelier': 5, 'VIP': 5, 'L6 IT Car3': 3, 'Astro': 2, 'L6 IT': 2, 'L5 IT': 2, 'L6B': 2, 'L6 CT': 1, 'LAMP5': 1, 'L5 ET': 1, 'LAMP5 LHX6': 1, 'Endo': 1}
L4 IT	23401	7351	S1C	{'Oligo': 32, 'L4 IT': 8, 'L6 IT': 7, 'L2/3 IT': 7, 'Micro/PVM': 7, 'SST': 6, 'L5 IT': 6, 'L6 CT': 4, 'VIP': 3, 'Chandelier': 3, 'Astro': 3, 'L6B': 2, 'L5/6 NP': 2, 'OPC': 2, 'PVALB': 2, 'Endo': 1, 'VLMC': 1, 'L5 ET': 1, 'LAMP5 LHX6': 1}
L4 IT	21621	8091	S1C	{'Oligo': 25, 'Astro': 10, 'L5/6 NP': 5, 'L6 IT': 5, 'L5 IT': 5, 'L4 IT': 4, 'Micro/PVM': 3, 'L6 CT': 3, 'VIP': 2, 'OPC': 2, 'PVALB': 2, 'L6 IT Car3': 1, 'SST': 1, 'VLMC': 1, 'LAMP5 LHX6': 1, 'Endo': 1, 'SNCG': 1}
L4 IT	22334	7151	S1C	{'Oligo': 25, 'L4 IT': 10, 'Micro/PVM': 9, 'Astro': 8, 'PVALB': 7, 'L2/3 IT': 7, 'VIP': 6, 'OPC': 5, 'L6 IT': 5, 'L5 IT': 4, 'L6 CT': 4, 'LAMP5 LHX6': 3, 'L5/6 NP': 3, 'LAMP5': 3, 'L5 ET': 3, 'VLMC': 1, 'Chandelier': 1, 'L6 IT Car3': 1}
L4 IT	22252	6820	S1C	{'Oligo': 24, 'L2/3 IT': 13, 'PVALB': 11, 'L4 IT': 10, 'Micro/PVM': 8, 'VIP': 7, 'L6 CT': 5, 'Astro': 5, 'OPC': 5, 'L6 IT': 4, 'L6 IT Car3': 3, 'LAMP5 LHX6': 3, 'LAMP5': 3, 'L5/6 NP': 2, 'L5 IT': 2, 'L6B': 1, 'SST': 1, 'VLMC': 1, 'Chandelier': 1}
L4 IT	22599	7587	S1C	{'Oligo': 26, 'Astro': 8, 'L6 IT': 7, 'Micro/PVM': 6, 'PVALB': 5, 'L4 IT': 5, 'L5 IT': 4, 'OPC': 3, 'L6 CT': 3, 'L5/6 NP': 3, 'L5 ET': 3, 'L2/3 IT': 2, 'VIP': 2, 'LAMP5 LHX6': 2, 'VLMC': 1, 'LAMP5': 1, 'Chandelier': 1, 'L6 IT Car3': 1}
L4 IT	20175	6218	S1C	{'Oligo': 24, 'L2/3 IT': 10, 'L4 IT': 8, 'Micro/PVM': 7, 'VIP': 4, 'Chandelier': 4, 'SST': 2, 'L6 IT': 2, 'LAMP5 LHX6': 1}
L4 IT	20743	7807	S1C	{'Oligo': 22, 'Astro': 13, 'L6 CT': 6, 'L5 IT': 6, 'Micro/PVM': 4, 'OPC': 3, 'L5/6 NP': 3, 'L6 IT': 3, 'PVALB': 3, 'L4 IT': 3, 'SST': 2, 'VIP': 2, 'L6B': 1, 'L5 ET': 1, 'L2/3 IT': 1, 'LAMP5 LHX6': 1, 'VLMC': 1}
L4 IT	21359	5219	S1C	{'L2/3 IT': 13, 'Oligo': 11, 'Micro/PVM': 3, 'PVALB': 3, 'Astro': 2, 'VIP': 2, 'L4 IT': 2, 'L5/6 NP': 1, 'L5 IT': 1, 'Chandelier': 1}
L4 IT	21334	7127	S1C	{'Oligo': 21, 'L4 IT': 9, 'L5 IT': 9, 'Micro/PVM': 9, 'L6 CT': 6, 'L6 IT': 5, 'Astro': 5, 'PVALB': 5, 'L2/3 IT': 4, 'OPC': 4, 'LAMP5 LHX6': 4, 'VIP': 3, 'Chandelier': 2, 'SST': 2, 'VLMC': 1, 'LAMP5': 1, 'L6 IT Car3': 1, 'L5/6 NP': 1}
L4 IT	23973	7065	S1C	{'Oligo': 16, 'L4 IT': 6, 'L2/3 IT': 5, 'Micro/PVM': 5, 'L6 CT': 3, 'PVALB': 2, 'SST': 2, 'L6B': 2, 'L5 IT': 2, 'LAMP5 LHX6': 1, 'Chandelier': 1, 'VLMC': 1, 'L5 ET': 1, 'L5/6 NP': 1}
L4 IT	23598	5972	S1C	{'Oligo': 19, 'L2/3 IT': 14, 'PVALB': 6, 'VIP': 5, 'Micro/PVM': 3, 'Chandelier': 3, 'L6 IT Car3': 2, 'SST': 2, 'L4 IT': 2, 'L5 IT': 2, 'Astro': 1, 'OPC': 1, 'L6 IT': 1, 'L5 ET': 1, 'LAMP5 LHX6': 1}
L4 IT	22961	6579	S1C	{'Oligo': 30, 'L2/3 IT': 20, 'PVALB': 9, 'L4 IT': 9, 'VIP': 9, 'Chandelier': 6, 'SST': 4, 'L6 IT': 3, 'L6B': 3, 'L5 IT': 3, 'L6 IT Car3': 3, 'Micro/PVM': 3, 'LAMP5': 3, 'LAMP5 LHX6': 2, 'OPC': 2, 'Astro': 1, 'L6 CT': 1, 'L5/6 NP': 1, 'Endo': 1}
L4 IT	20026	5871	S1C	{'Oligo': 18, 'L2/3 IT': 9, 'Micro/PVM': 5, 'L4 IT': 4, 'VIP': 4, 'SST': 3, 'OPC': 2, 'LAMP5 LHX6': 2, 'L6 CT': 1, 'VLMC': 1, 'L6 IT': 1}
L4 IT	20161	5533	S1C	{'Oligo': 13, 'L2/3 IT': 8, 'Micro/PVM': 5, 'L4 IT': 4, 'VIP': 4, 'PVALB': 3, 'OPC': 2, 'SST': 2, 'LAMP5 LHX6': 1, 'L6 CT': 1, 'VLMC': 1}
L4 IT	23754	7228	S1C	{'Oligo': 23, 'L4 IT': 7, 'L5 IT': 6, 'L2/3 IT': 6, 'Micro/PVM': 5, 'SST': 4, 'L6 IT': 4, 'L6 CT': 4, 'L6B': 2, 'Chandelier': 2, 'Astro': 2, 'LAMP5 LHX6': 1, 'L5 ET': 1, 'L5/6 NP': 1, 'VIP': 1, 'VLMC': 1, 'PVALB': 1, 'OPC': 1}
L4 IT	22228	6724	S1C	{'Oligo': 27, 'L2/3 IT': 15, 'L4 IT': 11, 'Micro/PVM': 9, 'PVALB': 9, 'VIP': 6, 'L6 CT': 4, 'OPC': 4, 'Astro': 4, 'L6 IT Car3': 3, 'L6 IT': 3, 'LAMP5 LHX6': 3, 'LAMP5': 3, 'L5 IT': 2, 'SST': 2, 'L5/6 NP': 2, 'L6B': 1, 'VLMC': 1, 'Chandelier': 1}
L4 IT	21733	7025	S1C	{'Oligo': 22, 'L4 IT': 12, 'Micro/PVM': 11, 'L6 CT': 7, 'L2/3 IT': 7, 'Astro': 6, 'PVALB': 6, 'OPC': 6, 'L5 IT': 6, 'L6 IT': 5, 'VIP': 4, 'LAMP5 LHX6': 3, 'L5/6 NP': 2, 'L6 IT Car3': 2, 'Chandelier': 2, 'VLMC': 1, 'LAMP5': 1}
L4 IT	23653	7832	S1C	{'Oligo': 15, 'L5 IT': 10, 'Astro': 7, 'L4 IT': 6, 'Micro/PVM': 6, 'L6 IT': 6, 'L6 CT': 5, 'L2/3 IT': 4, 'SST': 4, 'L6B': 3, 'L5/6 NP': 2, 'PVALB': 2, 'OPC': 2, 'Chandelier': 2, 'VIP': 2, 'LAMP5 LHX6': 1}
L4 IT	22610	7850	S1C	{'Oligo': 25, 'L6 IT': 8, 'L5 IT': 7, 'Astro': 6, 'Micro/PVM': 6, 'L6 CT': 5, 'L5 ET': 4, 'L6 IT Car3': 3, 'SST': 3, 'L5/6 NP': 3, 'L4 IT': 3, 'VIP': 3, 'PVALB': 3, 'LAMP5 LHX6': 2, 'OPC': 2, 'Chandelier': 1, 'VLMC': 1}
L4 IT	20080	8314	S1C	{'Oligo': 18, 'Astro': 4, 'OPC': 3, 'VIP': 2, 'Micro/PVM': 2, 'L6 IT': 2, 'L6B': 1, 'PVALB': 1, 'L5 ET': 1, 'L2/3 IT': 1, 'L6 CT': 1, 'L4 IT': 1, 'L6 IT Car3': 1}
L4 IT	21075	6334	S1C	{'Oligo': 31, 'PVALB': 7, 'Chandelier': 7, 'Micro/PVM': 6, 'L2/3 IT': 6, 'L4 IT': 5, 'VIP': 3, 'L6 CT': 3, 'L6 IT': 3, 'L5 IT': 3, 'LAMP5 LHX6': 2, 'OPC': 2, 'SST': 2, 'SNCG': 2, 'VLMC': 1, 'L5/6 NP': 1}
L4 IT	20812	6154	S1C	{'Oligo': 32, 'L2/3 IT': 12, 'Micro/PVM': 9, 'L4 IT': 6, 'SST': 5, 'PVALB': 5, 'Chandelier': 5, 'VIP': 4, 'L6 IT': 3, 'VLMC': 2, 'LAMP5 LHX6': 2, 'SNCG': 2, 'OPC': 1, 'L6 CT': 1, 'L5 IT': 1}
L4 IT	20290	6860	S1C	{'Oligo': 22, 'Micro/PVM': 9, 'L4 IT': 8, 'L2/3 IT': 7, 'L6 IT': 4, 'L5 IT': 4, 'SST': 3, 'Chandelier': 2, 'PVALB': 2, 'Astro': 2, 'VIP': 1}
L4 IT	20347	6841	S1C	{'Oligo': 24, 'Micro/PVM': 9, 'L4 IT': 8, 'L2/3 IT': 7, 'SST': 4, 'L6 IT': 4, 'L5 IT': 4, 'Chandelier': 3, 'PVALB': 2, 'Astro': 2, 'VIP': 1}
L4 IT	22628	6373	S1C	{'Oligo': 31, 'L2/3 IT': 24, 'L4 IT': 11, 'PVALB': 10, 'VIP': 7, 'Micro/PVM': 5, 'Chandelier': 4, 'L5 IT': 4, 'LAMP5': 3, 'SST': 3, 'Astro': 3, 'L6 IT Car3': 3, 'OPC': 3, 'L6 CT': 2, 'L6B': 2, 'L6 IT': 2, 'L5/6 NP': 1, 'LAMP5 LHX6': 1, 'Endo': 1}
L4 IT	23742	6782	S1C	{'Oligo': 26, 'L2/3 IT': 11, 'L4 IT': 6, 'Micro/PVM': 5, 'Chandelier': 4, 'VIP': 3, 'SST': 3, 'L5 IT': 2, 'L6B': 2, 'PVALB': 2, 'LAMP5 LHX6': 2, 'L5 ET': 2, 'L6 IT': 2, 'L6 CT': 2, 'VLMC': 1, 'L6 IT Car3': 1, 'L5/6 NP': 1}
L4 IT	21692	7078	S1C	{'Oligo': 21, 'L4 IT': 11, 'Micro/PVM': 11, 'L2/3 IT': 7, 'L5 IT': 7, 'PVALB': 6, 'OPC': 6, 'L6 CT': 6, 'Astro': 6, 'L6 IT': 5, 'VIP': 3, 'LAMP5 LHX6': 3, 'L5/6 NP': 2, 'Chandelier': 2, 'LAMP5': 1, 'L6 IT Car3': 1, 'VLMC': 1}
L4 IT	22023	8581	S1C	{'Oligo': 27, 'L6 IT': 6, 'Astro': 6, 'L6 CT': 5, 'Micro/PVM': 4, 'L4 IT': 3, 'L5/6 NP': 3, 'LAMP5 LHX6': 3, 'Endo': 2, 'L5 IT': 1, 'VIP': 1, 'SST': 1}
L4 IT	21337	7189	S1C	{'Oligo': 20, 'L4 IT': 9, 'L5 IT': 9, 'Micro/PVM': 8, 'Astro': 7, 'L6 CT': 7, 'L6 IT': 5, 'L2/3 IT': 4, 'OPC': 4, 'PVALB': 4, 'VIP': 3, 'SST': 2, 'Chandelier': 2, 'LAMP5 LHX6': 2, 'LAMP5': 1, 'L6 IT Car3': 1, 'L5/6 NP': 1, 'VLMC': 1}
L4 IT	22680	6197	S1C	{'Oligo': 28, 'L2/3 IT': 21, 'PVALB': 11, 'L4 IT': 10, 'Micro/PVM': 6, 'VIP': 5, 'Chandelier': 5, 'SST': 4, 'L5 IT': 4, 'L6 IT Car3': 3, 'L6B': 2, 'LAMP5': 2, 'Astro': 2, 'L6 CT': 1, 'OPC': 1, 'L6 IT': 1, 'L5/6 NP': 1, 'LAMP5 LHX6': 1}
L4 IT	20120	7075	S1C	{'Oligo': 14, 'Micro/PVM': 6, 'L4 IT': 6, 'L2/3 IT': 3, 'L5 IT': 3, 'SST': 2, 'Astro': 2, 'PVALB': 2, 'Chandelier': 1, 'L6 IT': 1, 'VIP': 1}
L4 IT	20932	9235	S1C	{'Oligo': 19, 'Astro': 10, 'L6 CT': 9, 'VIP': 3, 'LAMP5 LHX6': 3, 'L6 IT Car3': 3, 'Micro/PVM': 2, 'PVALB': 2, 'L4 IT': 2, 'L6B': 1, 'L6 IT': 1, 'Endo': 1, 'L2/3 IT': 1, 'OPC': 1, 'SST': 1}
L4 IT	23984	7270	S1C	{'Oligo': 15, 'L4 IT': 7, 'Micro/PVM': 5, 'L5 IT': 5, 'L2/3 IT': 5, 'L6 CT': 4, 'L6 IT': 2, 'L6B': 2, 'Chandelier': 2, 'SST': 2, 'LAMP5 LHX6': 1, 'L5 ET': 1, 'L5/6 NP': 1, 'VLMC': 1, 'PVALB': 1, 'OPC': 1, 'Astro': 1}
L4 IT	21401	7026	S1C	{'Oligo': 21, 'Micro/PVM': 11, 'L5 IT': 9, 'L4 IT': 8, 'PVALB': 7, 'L2/3 IT': 6, 'L6 CT': 5, 'L6 IT': 4, 'Astro': 4, 'OPC': 4, 'LAMP5 LHX6': 4, 'VIP': 3, 'L5/6 NP': 2, 'Chandelier': 2, 'SST': 2, 'LAMP5': 1, 'L6 IT Car3': 1, 'VLMC': 1}
L4 IT	23469	8160	S1C	{'Oligo': 16, 'L5 IT': 9, 'Astro': 8, 'L6 IT': 7, 'L6 CT': 5, 'SST': 4, 'OPC': 4, 'Micro/PVM': 4, 'VIP': 3, 'L6B': 2, 'L5/6 NP': 2, 'PVALB': 2, 'L4 IT': 2, 'Chandelier': 2, 'LAMP5 LHX6': 1, 'L5 ET': 1, 'L6 IT Car3': 1}
L4 IT	20176	5022	S1C	{'L2/3 IT': 8, 'Oligo': 4, 'OPC': 3, 'Astro': 2, 'L4 IT': 2, 'PVALB': 2, 'Micro/PVM': 2, 'LAMP5': 1, 'LAMP5 LHX6': 1, 'L6 CT': 1, 'VLMC': 1}
L4 IT	22352	6739	S1C	{'Oligo': 30, 'L2/3 IT': 16, 'L4 IT': 11, 'PVALB': 9, 'Micro/PVM': 7, 'VIP': 7, 'L6 IT': 4, 'OPC': 4, 'Astro': 4, 'L6 IT Car3': 3, 'L6 CT': 3, 'LAMP5 LHX6': 3, 'LAMP5': 3, 'SST': 2, 'L5 IT': 2, 'L5/6 NP': 2, 'L6B': 1, 'VLMC': 1, 'Chandelier': 1}
L4 IT	22006	5057	S1C	{'L2/3 IT': 14, 'Oligo': 10, 'Astro': 8, 'Micro/PVM': 4, 'VIP': 3, 'SNCG': 2, 'OPC': 2, 'L4 IT': 2, 'PVALB': 2, 'VLMC': 1, 'SST': 1, 'L5/6 NP': 1, 'L5 IT': 1}
L4 IT	23989	7502	S1C	{'Oligo': 12, 'L5 IT': 7, 'L4 IT': 6, 'Micro/PVM': 5, 'L2/3 IT': 4, 'L6 CT': 4, 'L6 IT': 3, 'Astro': 3, 'Chandelier': 2, 'L5/6 NP': 2, 'PVALB': 2, 'L6B': 2, 'VLMC': 1, 'L5 ET': 1, 'OPC': 1, 'SST': 1}
L4 IT	20003	7168	S1C	{'Oligo': 13, 'Micro/PVM': 6, 'L4 IT': 6, 'L5 IT': 3, 'L2/3 IT': 2, 'SST': 2, 'Astro': 2, 'PVALB': 2, 'L6 IT': 1, 'VIP': 1, 'L6B': 1}
L4 IT	21530	7114	S1C	{'Oligo': 22, 'Micro/PVM': 11, 'L4 IT': 9, 'L5 IT': 8, 'L6 CT': 7, 'PVALB': 6, 'OPC': 6, 'L2/3 IT': 6, 'Astro': 6, 'VIP': 4, 'L6 IT': 4, 'LAMP5 LHX6': 3, 'L5/6 NP': 2, 'Chandelier': 2, 'SST': 2, 'LAMP5': 1, 'L6 IT Car3': 1, 'VLMC': 1}
L4 IT	23008	6780	S1C	{'Oligo': 35, 'L2/3 IT': 19, 'L4 IT': 10, 'VIP': 8, 'PVALB': 7, 'Micro/PVM': 6, 'Chandelier': 5, 'SST': 4, 'L6B': 3, 'L5 IT': 3, 'L6 IT Car3': 2, 'L5/6 NP': 2, 'LAMP5': 2, 'OPC': 2, 'L6 IT': 2, 'Astro': 2, 'LAMP5 LHX6': 1, 'Endo': 1, 'VLMC': 1, 'L5 ET': 1, 'L6 CT': 1}
L4 IT	21155	7704	S1C	{'Oligo': 16, 'Astro': 10, 'L5 IT': 8, 'L6 CT': 6, 'L4 IT': 6, 'Micro/PVM': 5, 'L5/6 NP': 4, 'VIP': 4, 'L6 IT': 4, 'OPC': 4, 'PVALB': 3, 'SST': 2, 'LAMP5 LHX6': 2, 'VLMC': 1, 'L6 IT Car3': 1, 'L5 ET': 1, 'L2/3 IT': 1, 'Endo': 1}
L4 IT	21702	6172	S1C	{'Oligo': 24, 'Micro/PVM': 10, 'PVALB': 8, 'L2/3 IT': 8, 'L6 CT': 5, 'Chandelier': 4, 'SST': 4, 'OPC': 3, 'LAMP5 LHX6': 3, 'L5 IT': 2, 'VLMC': 2, 'L4 IT': 2, 'L5/6 NP': 2, 'L6B': 1, 'VIP': 1}
L4 IT	22769	6761	S1C	{'Oligo': 30, 'L2/3 IT': 20, 'L4 IT': 12, 'PVALB': 9, 'VIP': 9, 'Astro': 5, 'Chandelier': 4, 'L6 IT': 4, 'Micro/PVM': 4, 'L6B': 3, 'SST': 3, 'L6 IT Car3': 3, 'OPC': 3, 'L5 IT': 3, 'LAMP5': 2, 'L5/6 NP': 1, 'LAMP5 LHX6': 1, 'Endo': 1}
L4 IT	23085	6676	S1C	{'Oligo': 32, 'L2/3 IT': 21, 'L4 IT': 9, 'VIP': 8, 'PVALB': 7, 'Chandelier': 6, 'Micro/PVM': 4, 'SST': 4, 'L6B': 3, 'L5 IT': 3, 'L6 IT Car3': 3, 'LAMP5 LHX6': 2, 'L5/6 NP': 2, 'LAMP5': 2, 'L6 IT': 2, 'OPC': 1, 'Endo': 1, 'VLMC': 1, 'L5 ET': 1}
L4 IT	21256	9837	S1C	{'Oligo': 32, 'L6 CT': 6, 'OPC': 5, 'L6 IT': 3, 'L6B': 3, 'L4 IT': 2, 'LAMP5 LHX6': 2, 'L6 IT Car3': 2, 'Micro/PVM': 2, 'VIP': 2, 'Astro': 2, 'VLMC': 2, 'PVALB': 1, 'L5/6 NP': 1, 'Endo': 1}
L4 IT	20503	6727	S1C	{'Oligo': 27, 'L4 IT': 10, 'Micro/PVM': 9, 'L2/3 IT': 7, 'SST': 5, 'Chandelier': 4, 'L6 IT': 4, 'L5 IT': 3, 'SNCG': 2, 'PVALB': 2, 'Astro': 2, 'VIP': 1, 'LAMP5 LHX6': 1, 'L6 CT': 1}
L4 IT	20890	5948	S1C	{'Oligo': 32, 'L2/3 IT': 12, 'Micro/PVM': 8, 'PVALB': 6, 'Chandelier': 5, 'SST': 4, 'VIP': 4, 'L4 IT': 4, 'OPC': 2, 'L6 CT': 2, 'VLMC': 2, 'LAMP5 LHX6': 2, 'SNCG': 2, 'L6 IT': 2, 'L5 IT': 1}
L4 IT	20389	7238	S1C	{'Oligo': 17, 'Micro/PVM': 7, 'L4 IT': 7, 'L5 IT': 5, 'L6 IT': 3, 'SST': 3, 'L6 CT': 3, 'PVALB': 3, 'L2/3 IT': 2, 'Astro': 2, 'VIP': 2, 'L6B': 1}
L4 IT	20348	6291	S1C	{'Oligo': 26, 'L2/3 IT': 11, 'Micro/PVM': 8, 'L4 IT': 8, 'VIP': 4, 'Chandelier': 4, 'L6 IT': 3, 'PVALB': 2, 'SST': 2, 'SNCG': 2, 'LAMP5 LHX6': 1, 'VLMC': 1, 'L6 CT': 1}
L4 IT	22474	6965	S1C	{'Oligo': 26, 'L4 IT': 11, 'L2/3 IT': 10, 'Micro/PVM': 9, 'PVALB': 8, 'VIP': 6, 'OPC': 5, 'Astro': 4, 'L6 IT': 4, 'L5/6 NP': 3, 'L6 CT': 3, 'LAMP5 LHX6': 3, 'LAMP5': 3, 'L6 IT Car3': 3, 'L5 IT': 2, 'Chandelier': 2, 'SST': 1, 'L6B': 1, 'Endo': 1, 'L5 ET': 1}
L4 IT	22163	8049	S1C	{'Oligo': 25, 'L6 IT': 8, 'Micro/PVM': 7, 'Astro': 6, 'L4 IT': 5, 'L6 CT': 4, 'L5 IT': 4, 'L5/6 NP': 4, 'L5 ET': 3, 'LAMP5 LHX6': 3, 'L6 IT Car3': 3, 'PVALB': 2, 'OPC': 2, 'VIP': 2, 'VLMC': 1, 'SST': 1}
L4 IT	21704	7165	S1C	{'Oligo': 19, 'Micro/PVM': 12, 'L4 IT': 11, 'L5 IT': 7, 'L2/3 IT': 7, 'PVALB': 7, 'OPC': 6, 'L6 CT': 6, 'Astro': 6, 'L6 IT': 5, 'VIP': 4, 'LAMP5 LHX6': 3, 'L5/6 NP': 2, 'L6 IT Car3': 2, 'Chandelier': 2, 'VLMC': 1, 'LAMP5': 1}
L4 IT	3293	13675	V1C	{'L2/3 IT': 35, 'VIP': 7, 'L4 IT': 6, 'Astro': 4, 'OPC': 4, 'LAMP5': 4, 'PVALB': 2, 'VLMC': 2, 'Micro/PVM': 2, 'Oligo': 1, 'PAX6': 1, 'L6B': 1}
L4 IT	2560	13780	V1C	{'L2/3 IT': 23, 'L4 IT': 13, 'VIP': 9, 'Astro': 7, 'LAMP5': 5, 'OPC': 3, 'PVALB': 3, 'Micro/PVM': 3, 'VLMC': 1, 'L6B': 1, 'LAMP5 LHX6': 1, 'PAX6': 1, 'SNCG': 1, 'Chandelier': 1}
L4 IT	2143	18636	V1C	{'L2/3 IT': 38, 'L4 IT': 28, 'PVALB': 8, 'Oligo': 8, 'Astro': 8, 'Micro/PVM': 4, 'SNCG': 3, 'SST': 3, 'VIP': 3, 'LAMP5': 2, 'L6 IT': 2, 'L5 IT': 2, 'OPC': 1, 'Chandelier': 1, 'L5/6 NP': 1}
L4 IT	2818	23377	V1C	{'L4 IT': 28, 'L5 IT': 19, 'Astro': 17, 'L2/3 IT': 9, 'L6 CT': 9, 'PVALB': 8, 'L6 IT': 6, 'Oligo': 5, 'SST': 5, 'OPC': 4, 'Micro/PVM': 4, 'L6B': 3, 'Chandelier': 2, 'LAMP5 LHX6': 2, 'L6 IT Car3': 2, 'LAMP5': 2, 'L5/6 NP': 2, 'L5 ET': 1, 'VLMC': 1, 'Endo': 1, 'VIP': 1}
L4 IT	623	30754	V1C	{'L6 CT': 22, 'Astro': 13, 'Oligo': 10, 'L6 IT': 9, 'L5 IT': 6, 'L6B': 5, 'L4 IT': 4, 'Micro/PVM': 2, 'SNCG': 1, 'OPC': 1, 'L5/6 NP': 1, 'VIP': 1, 'PVALB': 1, 'L6 IT Car3': 1, 'L2/3 IT': 1}
L4 IT	2000	22261	V1C	{'L4 IT': 41, 'L2/3 IT': 16, 'Astro': 11, 'PVALB': 8, 'Micro/PVM': 5, 'L6 IT': 4, 'Oligo': 4, 'L5/6 NP': 3, 'L5 IT': 3, 'L6 CT': 3, 'OPC': 2, 'L6 IT Car3': 2, 'VLMC': 2, 'L5 ET': 1, 'LAMP5 LHX6': 1, 'VIP': 1, 'Endo': 1, 'SST': 1}
L4 IT	3492	24325	V1C	{'L5 IT': 19, 'Astro': 16, 'L4 IT': 11, 'SST': 10, 'L2/3 IT': 6, 'L6 IT Car3': 5, 'Micro/PVM': 5, 'Oligo': 5, 'L5/6 NP': 4, 'PVALB': 4, 'L6 IT': 3, 'L6 CT': 3, 'LAMP5 LHX6': 2, 'L6B': 2, 'Endo': 1, 'VIP': 1, 'OPC': 1}
L4 IT	3655	21678	V1C	{'L4 IT': 34, 'L2/3 IT': 7, 'Astro': 6, 'L5 IT': 3, 'Micro/PVM': 3, 'PVALB': 2, 'Chandelier': 2, 'OPC': 2, 'VLMC': 1, 'L6 CT': 1, 'PAX6': 1, 'VIP': 1}
L4 IT	1206	18125	V1C	{'L2/3 IT': 31, 'L4 IT': 15, 'Astro': 7, 'Oligo': 4, 'PVALB': 3, 'Chandelier': 1, 'L5/6 NP': 1, 'VLMC': 1, 'SST': 1, 'L6 CT': 1, 'SNCG': 1, 'Micro/PVM': 1}
L4 IT	788	17514	V1C	{'L2/3 IT': 51, 'L4 IT': 16, 'Astro': 8, 'OPC': 3, 'SNCG': 3, 'PVALB': 3, 'Oligo': 2, 'Micro/PVM': 2, 'SST': 2, 'L6 IT Car3': 1, 'L6 CT': 1, 'LAMP5': 1, 'Chandelier': 1, 'L5 IT': 1, 'VLMC': 1}
L4 IT	1497	22406	V1C	{'L4 IT': 35, 'L2/3 IT': 14, 'Astro': 12, 'Oligo': 6, 'L5 IT': 5, 'PVALB': 4, 'L6 IT Car3': 4, 'L6 CT': 4, 'Chandelier': 3, 'Micro/PVM': 2, 'L6 IT': 2, 'L5/6 NP': 2, 'OPC': 2, 'VLMC': 2, 'LAMP5 LHX6': 1, 'VIP': 1, 'Endo': 1, 'SST': 1}
L4 IT	2779	12299	V1C	{'L2/3 IT': 51, 'Astro': 9, 'VIP': 8, 'Micro/PVM': 7, 'OPC': 4, 'L4 IT': 4, 'SST': 4, 'LAMP5': 3, 'Endo': 2, 'L6B': 2, 'SNCG': 1, 'PAX6': 1, 'L6 IT': 1}
L4 IT	3512	21810	V1C	{'L4 IT': 41, 'L2/3 IT': 8, 'Astro': 6, 'Micro/PVM': 5, 'L5 IT': 4, 'OPC': 2, 'PVALB': 2, 'Chandelier': 2, 'SST': 2, 'VLMC': 1, 'L6 CT': 1, 'Oligo': 1, 'PAX6': 1, 'VIP': 1}
L4 IT	1715	20047	V1C	{'L4 IT': 25, 'Astro': 14, 'L2/3 IT': 14, 'Micro/PVM': 5, 'Chandelier': 4, 'VLMC': 3, 'SST': 3, 'PVALB': 2, 'OPC': 2, 'L6 CT': 2, 'LAMP5 LHX6': 1, 'Endo': 1}
L4 IT	984	21584	V1C	{'L4 IT': 34, 'L2/3 IT': 12, 'Astro': 6, 'Oligo': 5, 'Micro/PVM': 4, 'PVALB': 3, 'Chandelier': 3, 'VLMC': 2, 'L5 IT': 2, 'OPC': 2, 'L6 IT': 1, 'LAMP5': 1, 'VIP': 1, 'L6B': 1, 'Endo': 1, 'SST': 1}
L4 IT	3764	23298	V1C	{'L5 IT': 14, 'L4 IT': 14, 'L2/3 IT': 7, 'Oligo': 7, 'Astro': 6, 'Micro/PVM': 5, 'PVALB': 4, 'LAMP5 LHX6': 4, 'L6 IT': 3, 'Chandelier': 2, 'SST': 2, 'L6 IT Car3': 2, 'L6 CT': 2, 'Endo': 1, 'L6B': 1, 'VLMC': 1}
L4 IT	1697	18360	V1C	{'L4 IT': 26, 'L2/3 IT': 25, 'PVALB': 5, 'Astro': 5, 'Oligo': 4, 'VIP': 3, 'SST': 2, 'SNCG': 2, 'LAMP5': 2, 'L6 IT': 1, 'L5/6 NP': 1, 'VLMC': 1}
L4 IT	937	21697	V1C	{'L4 IT': 34, 'L2/3 IT': 14, 'Astro': 8, 'Oligo': 4, 'Micro/PVM': 4, 'PVALB': 3, 'Chandelier': 3, 'L5 IT': 2, 'VLMC': 2, 'OPC': 2, 'L6 IT': 1, 'SST': 1, 'LAMP5': 1, 'VIP': 1, 'L6 IT Car3': 1, 'L6B': 1, 'L6 CT': 1, 'Endo': 1}
L4 IT	3471	20844	V1C	{'L4 IT': 29, 'L2/3 IT': 12, 'Astro': 9, 'PVALB': 6, 'Oligo': 3, 'L5 IT': 1, 'Chandelier': 1, 'L5 ET': 1, 'Micro/PVM': 1, 'PAX6': 1, 'SST': 1, 'OPC': 1, 'VIP': 1}
L4 IT	2127	21877	V1C	{'L4 IT': 39, 'L2/3 IT': 18, 'PVALB': 8, 'Micro/PVM': 6, 'Astro': 5, 'L6 CT': 3, 'L5 IT': 3, 'Oligo': 3, 'L5/6 NP': 2, 'OPC': 2, 'Endo': 2, 'VIP': 1, 'L6 IT Car3': 1, 'SST': 1, 'Chandelier': 1, 'L6 IT': 1, 'VLMC': 1}
L4 IT	3366	22647	V1C	{'L4 IT': 37, 'L2/3 IT': 14, 'Astro': 9, 'PVALB': 9, 'L5 IT': 8, 'Micro/PVM': 8, 'Oligo': 7, 'LAMP5 LHX6': 4, 'Chandelier': 3, 'SST': 3, 'L6 CT': 3, 'L5/6 NP': 2, 'L6 IT': 2, 'L6 IT Car3': 2, 'VLMC': 1}
L4 IT	3154	21256	V1C	{'L4 IT': 40, 'L2/3 IT': 14, 'Astro': 7, 'Micro/PVM': 7, 'Chandelier': 4, 'PVALB': 3, 'L5 IT': 2, 'SST': 2, 'OPC': 2, 'VLMC': 1, 'PAX6': 1, 'VIP': 1, 'L6 IT': 1}
L4 IT	2651	20589	V1C	{'L4 IT': 27, 'L2/3 IT': 15, 'Micro/PVM': 8, 'PVALB': 6, 'SST': 4, 'Astro': 4, 'Chandelier': 2, 'Oligo': 2, 'L5/6 NP': 1, 'OPC': 1, 'VLMC': 1, 'LAMP5 LHX6': 1}
L4 IT	371	16613	V1C	{'L2/3 IT': 49, 'L4 IT': 16, 'VIP': 10, 'Micro/PVM': 8, 'SST': 6, 'Astro': 6, 'PVALB': 4, 'LAMP5': 3, 'OPC': 2, 'SNCG': 1, 'LAMP5 LHX6': 1, 'VLMC': 1}
L4 IT	3597	18202	V1C	{'L2/3 IT': 35, 'L4 IT': 8, 'Astro': 5, 'Oligo': 4, 'PVALB': 4, 'VIP': 3, 'OPC': 2, 'L5 IT': 2, 'SNCG': 2, 'LAMP5': 1, 'Micro/PVM': 1}
L4 IT	1962	17364	V1C	{'L2/3 IT': 37, 'L4 IT': 14, 'Oligo': 4, 'Astro': 4, 'LAMP5': 2, 'VIP': 2, 'PVALB': 2, 'Chandelier': 2, 'Micro/PVM': 1, 'SST': 1, 'OPC': 1, 'L6 IT': 1, 'PAX6': 1, 'L5 IT': 1, 'SNCG': 1, 'VLMC': 1}
L4 IT	3704	14897	V1C	{'L2/3 IT': 33, 'L4 IT': 21, 'VIP': 3, 'Astro': 2, 'Micro/PVM': 2, 'PVALB': 2, 'SNCG': 1, 'OPC': 1, 'L6 IT': 1, 'Oligo': 1}
L4 IT	1627	20785	V1C	{'L4 IT': 37, 'L2/3 IT': 16, 'Micro/PVM': 6, 'Astro': 6, 'Oligo': 4, 'L5 IT': 3, 'Endo': 2, 'OPC': 2, 'VLMC': 1, 'LAMP5 LHX6': 1, 'SST': 1, 'Chandelier': 1}
L4 IT	1770	14332	V1C	{'L2/3 IT': 51, 'L4 IT': 25, 'Astro': 8, 'Micro/PVM': 7, 'VIP': 5, 'OPC': 4, 'LAMP5': 3, 'L6B': 2, 'Chandelier': 1, 'PVALB': 1, 'SNCG': 1, 'L5 IT': 1}
L4 IT	2733	14391	V1C	{'L2/3 IT': 42, 'L4 IT': 17, 'Micro/PVM': 5, 'VIP': 4, 'OPC': 3, 'Astro': 3, 'LAMP5': 2, 'Oligo': 1, 'L6B': 1, 'LAMP5 LHX6': 1, 'Chandelier': 1, 'PVALB': 1}
L4 IT	567	22063	V1C	{'L4 IT': 29, 'L2/3 IT': 14, 'Astro': 13, 'PVALB': 5, 'Chandelier': 4, 'L5 IT': 3, 'VLMC': 2, 'Micro/PVM': 2, 'OPC': 2, 'L6 IT Car3': 2, 'L6 CT': 2, 'L6 IT': 2, 'L5/6 NP': 1, 'Oligo': 1, 'L6B': 1, 'Endo': 1}
L4 IT	2061	21081	V1C	{'L4 IT': 40, 'L2/3 IT': 20, 'Micro/PVM': 11, 'Astro': 6, 'Oligo': 4, 'Chandelier': 3, 'SST': 3, 'Endo': 2, 'VLMC': 1, 'LAMP5 LHX6': 1, 'OPC': 1, 'L5 IT': 1, 'PVALB': 1}
L4 IT	3191	24569	V1C	{'L5 IT': 23, 'Astro': 20, 'L2/3 IT': 11, 'L4 IT': 10, 'L6 IT Car3': 8, 'SST': 8, 'Oligo': 8, 'Micro/PVM': 7, 'L5/6 NP': 5, 'L6 IT': 5, 'L6 CT': 5, 'VIP': 2, 'PVALB': 2, 'Chandelier': 2, 'OPC': 2, 'LAMP5 LHX6': 1, 'L6B': 1}
L4 IT	1242	21205	V1C	{'L4 IT': 35, 'L2/3 IT': 13, 'Micro/PVM': 6, 'Astro': 5, 'Oligo': 5, 'L5 IT': 3, 'OPC': 2, 'PVALB': 1, 'L6 IT': 1, 'VLMC': 1, 'LAMP5': 1, 'LAMP5 LHX6': 1, 'VIP': 1, 'SNCG': 1, 'L6B': 1}
L4 IT	2493	22305	V1C	{'L4 IT': 49, 'L2/3 IT': 17, 'PVALB': 9, 'Micro/PVM': 6, 'Astro': 6, 'Oligo': 5, 'L5/6 NP': 5, 'L5 IT': 4, 'L6 IT': 4, 'LAMP5 LHX6': 3, 'SST': 2, 'Chandelier': 2, 'L6 IT Car3': 2, 'L6 CT': 2, 'L5 ET': 1, 'OPC': 1}
L4 IT	1123	21418	V1C	{'L4 IT': 35, 'L2/3 IT': 13, 'Astro': 5, 'Oligo': 5, 'Micro/PVM': 5, 'L5 IT': 3, 'Chandelier': 3, 'OPC': 3, 'PVALB': 2, 'VLMC': 2, 'L6B': 2, 'L6 IT': 1, 'LAMP5': 1, 'VIP': 1, 'SNCG': 1, 'SST': 1}
L4 IT	2097	14818	V1C	{'L2/3 IT': 51, 'L4 IT': 24, 'Astro': 11, 'Micro/PVM': 9, 'VIP': 7, 'OPC': 4, 'SST': 2, 'Chandelier': 2, 'SNCG': 2, 'LAMP5': 2, 'VLMC': 1, 'L5 IT': 1, 'Oligo': 1}
L4 IT	3397	23095	V1C	{'L4 IT': 28, 'L5 IT': 19, 'L2/3 IT': 12, 'Astro': 10, 'Oligo': 9, 'PVALB': 8, 'Micro/PVM': 5, 'L6 CT': 4, 'LAMP5 LHX6': 4, 'SST': 3, 'L6 IT': 3, 'Chandelier': 2, 'L6 IT Car3': 2, 'VLMC': 1, 'L5/6 NP': 1, 'Endo': 1, 'LAMP5': 1}
L4 IT	2789	22221	V1C	{'L4 IT': 45, 'L2/3 IT': 18, 'Micro/PVM': 10, 'PVALB': 8, 'L5 IT': 7, 'Astro': 6, 'Oligo': 4, 'L5/6 NP': 4, 'L6 IT': 3, 'SST': 2, 'Chandelier': 2, 'OPC': 2, 'LAMP5 LHX6': 2, 'L6 CT': 1, 'L6 IT Car3': 1, 'L5 ET': 1}
L4 IT	3512	20715	V1C	{'L4 IT': 23, 'L2/3 IT': 12, 'Astro': 8, 'PVALB': 7, 'Oligo': 3, 'Chandelier': 1, 'L5 ET': 1, 'Micro/PVM': 1, 'PAX6': 1, 'SST': 1, 'OPC': 1, 'VIP': 1}
L4 IT	2010	18025	V1C	{'L2/3 IT': 33, 'L4 IT': 21, 'Oligo': 7, 'Astro': 6, 'PVALB': 6, 'VIP': 4, 'OPC': 3, 'SST': 2, 'Micro/PVM': 1, 'SNCG': 1, 'L6 IT': 1, 'Chandelier': 1, 'VLMC': 1}
L4 IT	577	22316	V1C	{'L4 IT': 22, 'Astro': 14, 'L2/3 IT': 13, 'PVALB': 6, 'Oligo': 6, 'L5 IT': 5, 'Chandelier': 4, 'Micro/PVM': 2, 'L6 IT Car3': 2, 'L6 CT': 2, 'L6 IT': 2, 'L5/6 NP': 1, 'OPC': 1, 'L6B': 1, 'Endo': 1, 'VLMC': 1}
L4 IT	2872	18124	V1C	{'L2/3 IT': 41, 'L4 IT': 16, 'Oligo': 10, 'Astro': 6, 'Micro/PVM': 5, 'SNCG': 3, 'PVALB': 3, 'SST': 2, 'LAMP5': 2, 'VIP': 2, 'OPC': 2, 'L5 IT': 1}
L4 IT	3320	13617	V1C	{'L2/3 IT': 35, 'L4 IT': 9, 'VIP': 8, 'Astro': 5, 'OPC': 5, 'Micro/PVM': 3, 'LAMP5': 3, 'PVALB': 2, 'VLMC': 2, 'Oligo': 1, 'PAX6': 1, 'L6B': 1}
L4 IT	1158	26937	V1C	{'L6 IT': 16, 'L6 CT': 15, 'Astro': 12, 'L6 IT Car3': 11, 'SST': 10, 'L2/3 IT': 8, 'Oligo': 6, 'PVALB': 5, 'L5/6 NP': 5, 'L5 IT': 5, 'Micro/PVM': 4, 'VIP': 4, 'L6B': 3, 'OPC': 3, 'Chandelier': 3, 'LAMP5': 3, 'L4 IT': 2, 'Endo': 1, 'L5 ET': 1, 'PAX6': 1, 'SST CHODL': 1, 'VLMC': 1, 'LAMP5 LHX6': 1}
L4 IT	2637	20664	V1C	{'L4 IT': 29, 'L2/3 IT': 17, 'Micro/PVM': 9, 'PVALB': 5, 'SST': 4, 'Astro': 4, 'Chandelier': 2, 'Oligo': 2, 'L5/6 NP': 1, 'OPC': 1, 'VLMC': 1, 'LAMP5 LHX6': 1}
L4 IT	115	22780	V1C	{'L4 IT': 11, 'Astro': 6, 'L2/3 IT': 6, 'L5 IT': 5, 'Oligo': 4, 'Micro/PVM': 4, 'PVALB': 4, 'L6 CT': 1, 'L6 IT Car3': 1, 'VLMC': 1, 'Chandelier': 1, 'L6 IT': 1}
L4 IT	444	13361	V1C	{'L2/3 IT': 40, 'L4 IT': 7, 'Astro': 6, 'VIP': 5, 'Oligo': 2, 'PVALB': 2, 'Micro/PVM': 2, 'SNCG': 1, 'OPC': 1, 'L6 IT': 1, 'L5 IT': 1, 'LAMP5': 1}
L4 IT	2308	18670	V1C	{'L2/3 IT': 33, 'L4 IT': 31, 'PVALB': 8, 'Astro': 8, 'Oligo': 7, 'VIP': 5, 'Micro/PVM': 4, 'SNCG': 3, 'SST': 3, 'LAMP5': 2, 'L6 CT': 1, 'OPC': 1, 'Chandelier': 1, 'L6 IT': 1, 'L5 IT': 1}
L4 IT	330	24609	V1C	{'L5 IT': 23, 'Astro': 15, 'L4 IT': 14, 'Oligo': 8, 'L2/3 IT': 8, 'SST': 6, 'PVALB': 6, 'Micro/PVM': 5, 'L6 IT': 4, 'L5/6 NP': 2, 'Chandelier': 2, 'L6 IT Car3': 2, 'L6 CT': 2, 'Endo': 1, 'L6B': 1, 'OPC': 1}
L4 IT	3191	12931	V1C	{'L2/3 IT': 39, 'VIP': 10, 'Astro': 8, 'L4 IT': 6, 'Micro/PVM': 6, 'OPC': 5, 'Oligo': 3, 'LAMP5': 3, 'PVALB': 2, 'VLMC': 1, 'SNCG': 1, 'SST': 1}
L4 IT	1333	37308	V1C	{'Oligo': 39, 'Astro': 15, 'Micro/PVM': 5, 'OPC': 5, 'L4 IT': 1, 'L5 IT': 1}
L4 IT	1997	13581	V1C	{'L2/3 IT': 33, 'L4 IT': 21, 'Astro': 7, 'Micro/PVM': 5, 'VIP': 4, 'LAMP5': 4, 'PVALB': 3, 'OPC': 2, 'PAX6': 1, 'SNCG': 1, 'Chandelier': 1, 'L5 IT': 1, 'SST': 1}
L4 IT	3913	23206	V1C	{'L4 IT': 12, 'L5 IT': 11, 'L2/3 IT': 7, 'Oligo': 7, 'Astro': 6, 'LAMP5 LHX6': 4, 'Micro/PVM': 3, 'Chandelier': 2, 'PVALB': 2, 'SST': 2, 'L6 IT': 1, 'Endo': 1, 'L6 IT Car3': 1}
L4 IT	1519	17075	V1C	{'L2/3 IT': 41, 'L4 IT': 14, 'Astro': 8, 'SST': 3, 'VIP': 3, 'Oligo': 2, 'Chandelier': 2, 'PVALB': 1, 'VLMC': 1, 'PAX6': 1, 'L5 IT': 1, 'SNCG': 1, 'OPC': 1, 'LAMP5': 1, 'L6 IT Car3': 1}
L4 IT	1652	14846	V1C	{'L2/3 IT': 59, 'L4 IT': 18, 'Astro': 13, 'VIP': 8, 'Micro/PVM': 5, 'OPC': 4, 'SNCG': 2, 'SST': 2, 'LAMP5': 2, 'Oligo': 2, 'Chandelier': 1, 'L5 IT': 1, 'L5/6 NP': 1, 'PVALB': 1, 'L6B': 1, 'PAX6': 1}
L4 IT	97	17407	V1C	{'L2/3 IT': 38, 'L4 IT': 8, 'Astro': 4, 'SST': 3, 'PVALB': 2, 'OPC': 2, 'VIP': 2, 'SNCG': 2, 'Chandelier': 1, 'Micro/PVM': 1, 'L5 IT': 1, 'VLMC': 1}
L4 IT	195	16872	V1C	{'L2/3 IT': 46, 'L4 IT': 12, 'Astro': 6, 'Micro/PVM': 4, 'VIP': 4, 'SNCG': 3, 'PVALB': 3, 'SST': 3, 'OPC': 3, 'LAMP5': 2, 'VLMC': 2, 'Chandelier': 1, 'LAMP5 LHX6': 1}
L4 IT	252	24821	V1C	{'L5 IT': 20, 'Oligo': 10, 'Astro': 8, 'L4 IT': 8, 'L2/3 IT': 7, 'Micro/PVM': 6, 'L6 IT': 4, 'SST': 4, 'PVALB': 4, 'Chandelier': 3, 'L6 CT': 3, 'L5/6 NP': 2, 'L6 IT Car3': 2, 'Endo': 1, 'LAMP5 LHX6': 1, 'L6B': 1}
L4 IT	2107	20960	V1C	{'L4 IT': 46, 'L2/3 IT': 18, 'Micro/PVM': 12, 'Astro': 5, 'Chandelier': 4, 'SST': 3, 'Oligo': 3, 'Endo': 2, 'OPC': 2, 'VLMC': 1, 'LAMP5 LHX6': 1, 'L5 IT': 1}
L4 IT	1917	21571	V1C	{'L4 IT': 45, 'L2/3 IT': 14, 'Micro/PVM': 6, 'Astro': 4, 'PVALB': 4, 'Chandelier': 2, 'L6 IT': 2, 'SST': 2, 'Oligo': 2, 'Endo': 2, 'L5 IT': 2, 'OPC': 1, 'L6 IT Car3': 1, 'L6 CT': 1, 'VIP': 1, 'VLMC': 1}
L4 IT	1902	18746	V1C	{'L2/3 IT': 28, 'L4 IT': 24, 'Astro': 7, 'PVALB': 7, 'Oligo': 6, 'VIP': 3, 'Micro/PVM': 2, 'L5 IT': 2, 'SNCG': 2, 'SST': 2, 'LAMP5': 2, 'Chandelier': 1, 'L6 IT': 1, 'L5/6 NP': 1}
L4 IT	719	17087	V1C	{'L2/3 IT': 57, 'L4 IT': 17, 'Astro': 8, 'SST': 5, 'VIP': 5, 'Micro/PVM': 4, 'SNCG': 4, 'OPC': 3, 'PVALB': 3, 'LAMP5': 2, 'Oligo': 1, 'L6 IT Car3': 1, 'Chandelier': 1, 'VLMC': 1}
L4 IT	324	22071	V1C	{'L4 IT': 19, 'Astro': 13, 'L2/3 IT': 12, 'PVALB': 5, 'Chandelier': 3, 'OPC': 2, 'Oligo': 2, 'L6 IT Car3': 2, 'L6 CT': 2, 'L6 IT': 2, 'Micro/PVM': 1, 'L6B': 1, 'Endo': 1, 'VLMC': 1, 'L5 IT': 1}
L4 IT	404	18565	V1C	{'L2/3 IT': 32, 'L4 IT': 10, 'Oligo': 5, 'Astro': 5, 'VIP': 4, 'SST': 2, 'Micro/PVM': 2, 'L6 CT': 1, 'PVALB': 1, 'L6 IT': 1, 'LAMP5 LHX6': 1, 'SNCG': 1, 'L6 IT Car3': 1, 'L5 IT': 1, 'L5/6 NP': 1}
L4 IT	3540	15626	V1C	{'L2/3 IT': 44, 'L4 IT': 21, 'Micro/PVM': 3, 'Astro': 3, 'VIP': 2, 'SNCG': 2, 'OPC': 2, 'PAX6': 2, 'Endo': 1, 'PVALB': 1, 'SST': 1, 'L6 IT': 1, 'Oligo': 1, 'LAMP5': 1}
L4 IT	1954	17700	V1C	{'L2/3 IT': 37, 'L4 IT': 20, 'Astro': 5, 'PVALB': 5, 'Oligo': 5, 'VIP': 3, 'OPC': 2, 'SST': 2, 'SNCG': 2, 'Chandelier': 2, 'Micro/PVM': 1, 'L6 IT': 1, 'PAX6': 1, 'VLMC': 1}
L4 IT	2769	20731	V1C	{'L4 IT': 25, 'L2/3 IT': 17, 'Micro/PVM': 9, 'PVALB': 5, 'SST': 4, 'Astro': 3, 'OPC': 2, 'Chandelier': 2, 'Oligo': 2, 'VIP': 1, 'L6 IT': 1, 'L5/6 NP': 1}
L4 IT	1352	22078	V1C	{'L4 IT': 39, 'L2/3 IT': 13, 'Astro': 10, 'Oligo': 8, 'Micro/PVM': 4, 'L5 IT': 4, 'Chandelier': 3, 'PVALB': 3, 'L6 IT Car3': 3, 'L6 CT': 3, 'VLMC': 3, 'OPC': 1, 'L5/6 NP': 1, 'Endo': 1, 'L6 IT': 1, 'SST': 1, 'VIP': 1, 'L6B': 1}
L4 IT	2908	19048	V1C	{'L2/3 IT': 28, 'L4 IT': 21, 'Astro': 7, 'Oligo': 5, 'PVALB': 4, 'Micro/PVM': 4, 'SNCG': 3, 'VIP': 2, 'L5 IT': 1, 'L6 CT': 1, 'OPC': 1, 'LAMP5': 1, 'Chandelier': 1}
L4 IT	2152	17852	V1C	{'L2/3 IT': 38, 'L4 IT': 18, 'Astro': 7, 'Oligo': 7, 'PVALB': 6, 'VIP': 4, 'OPC': 3, 'Micro/PVM': 2, 'SST': 2, 'LAMP5': 1, 'SNCG': 1, 'L6 IT': 1, 'Chandelier': 1, 'VLMC': 1}
L4 IT	815	16545	V1C	{'L2/3 IT': 51, 'L4 IT': 18, 'Astro': 12, 'VIP': 10, 'Micro/PVM': 9, 'SST': 6, 'LAMP5': 5, 'PVALB': 4, 'OPC': 2, 'SNCG': 1, 'LAMP5 LHX6': 1}
L4 IT	2199	20268	V1C	{'L4 IT': 27, 'L2/3 IT': 13, 'Astro': 11, 'Micro/PVM': 7, 'PVALB': 4, 'SST': 3, 'Chandelier': 3, 'OPC': 2, 'Oligo': 2, 'VLMC': 2, 'L5/6 NP': 1, 'LAMP5 LHX6': 1, 'Endo': 1}
L4 IT	817	19826	V1C	{'L2/3 IT': 45, 'L4 IT': 19, 'Astro': 5, 'SST': 3, 'SNCG': 3, 'Chandelier': 3, 'Micro/PVM': 2, 'Oligo': 2, 'PVALB': 2, 'L5 IT': 2, 'L6 CT': 2, 'OPC': 2, 'L6 IT Car3': 1, 'LAMP5 LHX6': 1, 'LAMP5': 1, 'L6 IT': 1, 'VLMC': 1, 'VIP': 1}
L4 IT	3456	15157	V1C	{'L2/3 IT': 48, 'L4 IT': 20, 'VIP': 4, 'Astro': 3, 'LAMP5': 3, 'Micro/PVM': 2, 'PVALB': 2, 'OPC': 2, 'PAX6': 2, 'Oligo': 2, 'SNCG': 1, 'L6 IT': 1}
L4 IT	3811	21073	V1C	{'L4 IT': 23, 'L2/3 IT': 8, 'Astro': 6, 'PVALB': 4, 'Oligo': 2, 'L5 IT': 1, 'VLMC': 1, 'Chandelier': 1, 'L5 ET': 1, 'Micro/PVM': 1, 'PAX6': 1, 'SST': 1, 'OPC': 1}
L4 IT	3422	16032	V1C	{'L2/3 IT': 48, 'L4 IT': 14, 'Micro/PVM': 5, 'Astro': 2, 'SNCG': 2, 'SST': 2, 'PAX6': 2, 'VLMC': 2, 'LAMP5': 2, 'Endo': 1, 'L6 IT': 1, 'Chandelier': 1, 'VIP': 1, 'OPC': 1, 'Oligo': 1}
L4 IT	2788	20955	V1C	{'L4 IT': 32, 'L2/3 IT': 17, 'Micro/PVM': 10, 'Astro': 4, 'SST': 4, 'PVALB': 3, 'Chandelier': 3, 'Oligo': 3, 'OPC': 2, 'VIP': 1, 'L6 IT': 1, 'L5/6 NP': 1, 'Endo': 1}
L4 IT	294	14372	V1C	{'L2/3 IT': 38, 'L4 IT': 10, 'VIP': 4, 'Astro': 3, 'SST': 2, 'PVALB': 2, 'L6 IT': 1, 'PAX6': 1, 'SNCG': 1}
L4 IT	1846	19531	V1C	{'L4 IT': 24, 'L2/3 IT': 12, 'Astro': 12, 'PVALB': 5, 'SST': 4, 'Chandelier': 2, 'L5 IT': 2, 'VIP': 2, 'VLMC': 2, 'L6 IT': 1, 'LAMP5': 1, 'SNCG': 1, 'Oligo': 1}
L4 IT	2724	19023	V1C	{'L2/3 IT': 31, 'L4 IT': 27, 'Astro': 7, 'Oligo': 5, 'PVALB': 4, 'Micro/PVM': 3, 'VIP': 2, 'SNCG': 2, 'L6 CT': 1, 'OPC': 1, 'LAMP5': 1, 'Chandelier': 1, 'L6 IT': 1, 'L5 IT': 1}
L4 IT	2544	18017	V1C	{'L2/3 IT': 42, 'L4 IT': 20, 'Oligo': 10, 'Astro': 7, 'Micro/PVM': 5, 'PVALB': 5, 'SNCG': 3, 'SST': 3, 'OPC': 3, 'LAMP5': 2, 'VIP': 2, 'L6 IT': 1}
L4 IT	3650	15738	V1C	{'L2/3 IT': 37, 'L4 IT': 20, 'Micro/PVM': 4, 'Astro': 3, 'VIP': 2, 'SNCG': 2, 'PAX6': 2, 'Endo': 1, 'OPC': 1, 'SST': 1, 'L6 IT': 1, 'Oligo': 1}
L4 IT	3144	22052	V1C	{'L4 IT': 46, 'L2/3 IT': 14, 'Micro/PVM': 8, 'L5 IT': 6, 'Astro': 6, 'PVALB': 5, 'Oligo': 2, 'OPC': 2, 'L5/6 NP': 2, 'Chandelier': 2, 'SST': 2, 'LAMP5 LHX6': 2, 'L6 CT': 1, 'L6 IT Car3': 1, 'L6 IT': 1}
L4 IT	720	23197	V1C	{'L4 IT': 31, 'L5 IT': 15, 'Astro': 12, 'L2/3 IT': 9, 'PVALB': 6, 'Oligo': 6, 'L6 IT Car3': 4, 'Micro/PVM': 4, 'L6 CT': 3, 'L6B': 2, 'SNCG': 1, 'LAMP5': 1, 'SST': 1, 'L6 IT': 1, 'OPC': 1, 'Endo': 1, 'L5/6 NP': 1}
L4 IT	3033	18769	V1C	{'L2/3 IT': 42, 'L4 IT': 21, 'Astro': 7, 'Oligo': 6, 'VIP': 4, 'PVALB': 3, 'SNCG': 3, 'Micro/PVM': 3, 'L5 IT': 2, 'OPC': 1, 'L6 CT': 1, 'LAMP5': 1}
L4 IT	3514	16588	V1C	{'L2/3 IT': 38, 'L4 IT': 12, 'Micro/PVM': 5, 'OPC': 3, 'SNCG': 2, 'Chandelier': 2, 'PAX6': 1, 'Endo': 1, 'Astro': 1, 'SST': 1, 'VLMC': 1, 'LAMP5': 1, 'VIP': 1}
L4 IT	3982	21678	V1C	{'L4 IT': 18, 'Astro': 4, 'L2/3 IT': 3, 'L5 IT': 2, 'PVALB': 2, 'Chandelier': 2, 'VLMC': 1, 'Micro/PVM': 1, 'OPC': 1, 'PAX6': 1}
L4 IT	749	23706	V1C	{'L4 IT': 38, 'L5 IT': 25, 'Astro': 16, 'L2/3 IT': 13, 'Micro/PVM': 5, 'PVALB': 5, 'L6 IT': 5, 'SST': 5, 'Oligo': 4, 'L6 IT Car3': 3, 'SNCG': 2, 'LAMP5': 2, 'OPC': 2, 'L5/6 NP': 2, 'L6B': 2, 'Endo': 1, 'L6 CT': 1, 'Chandelier': 1}
L4 IT	3067	15752	V1C	{'L2/3 IT': 48, 'L4 IT': 12, 'VIP': 5, 'SST': 3, 'PAX6': 3, 'Micro/PVM': 2, 'LAMP5': 2, 'OPC': 2, 'SNCG': 1, 'L6 IT': 1, 'Astro': 1, 'Oligo': 1, 'VLMC': 1}
L4 IT	12	21068	V1C	{'L2/3 IT': 13, 'L4 IT': 11, 'Astro': 5, 'Micro/PVM': 4, 'OPC': 3, 'Chandelier': 2, 'VIP': 2, 'SST': 1, 'PVALB': 1}
L4 IT	16	24890	V1C	{'L5 IT': 11, 'Astro': 8, 'Oligo': 6, 'L4 IT': 6, 'L2/3 IT': 5, 'L6 IT': 4, 'Micro/PVM': 4, 'SST': 4, 'PVALB': 4, 'L6 CT': 3, 'L6 IT Car3': 1, 'Endo': 1, 'LAMP5 LHX6': 1, 'L5/6 NP': 1, 'L6B': 1}
L4 IT	1562	23130	V1C	{'L4 IT': 27, 'Astro': 17, 'L5 IT': 12, 'L2/3 IT': 10, 'Oligo': 9, 'L6 IT Car3': 7, 'L6 IT': 6, 'SST': 6, 'OPC': 5, 'Micro/PVM': 5, 'PVALB': 4, 'LAMP5 LHX6': 3, 'L5/6 NP': 2, 'VIP': 1, 'SNCG': 1, 'L5 ET': 1, 'L6 CT': 1, 'Endo': 1}
L4 IT	2098	15565	V1C	{'L2/3 IT': 44, 'L4 IT': 15, 'VIP': 9, 'Astro': 9, 'Micro/PVM': 4, 'Chandelier': 4, 'OPC': 3, 'SST': 3, 'PVALB': 3, 'PAX6': 2, 'VLMC': 1, 'LAMP5': 1, 'Oligo': 1, 'L5/6 NP': 1}
L4 IT	113	19613	V1C	{'L2/3 IT': 34, 'L4 IT': 11, 'SNCG': 3, 'Oligo': 3, 'Micro/PVM': 2, 'Astro': 2, 'PAX6': 1, 'VIP': 1}
L4 IT	2280	27061	V1C	{'L6 IT': 20, 'L6 CT': 18, 'Astro': 11, 'Micro/PVM': 8, 'L5 IT': 8, 'SST': 8, 'PVALB': 6, 'L5/6 NP': 5, 'Oligo': 5, 'L4 IT': 3, 'Chandelier': 3, 'L2/3 IT': 3, 'L6 IT Car3': 3, 'LAMP5': 2, 'VIP': 2, 'L5 ET': 2, 'L6B': 1, 'SNCG': 1, 'Endo': 1}
L4 IT	396	14982	V1C	{'L2/3 IT': 39, 'L4 IT': 21, 'SNCG': 6, 'VIP': 4, 'Astro': 3, 'SST': 3, 'OPC': 1, 'Micro/PVM': 1, 'LAMP5 LHX6': 1, 'PAX6': 1, 'PVALB': 1, 'LAMP5': 1}
L4 IT	3027	21709	V1C	{'L4 IT': 45, 'L2/3 IT': 16, 'Micro/PVM': 10, 'Astro': 5, 'L5 IT': 4, 'OPC': 3, 'PVALB': 3, 'SST': 3, 'Chandelier': 2, 'LAMP5 LHX6': 2, 'PAX6': 1, 'VIP': 1, 'L6 IT': 1}
L4 IT	2761	23397	V1C	{'L4 IT': 27, 'Astro': 19, 'L5 IT': 18, 'L6 CT': 9, 'L2/3 IT': 8, 'L6 IT': 8, 'PVALB': 8, 'Micro/PVM': 6, 'Oligo': 5, 'SST': 5, 'OPC': 4, 'L6B': 3, 'LAMP5 LHX6': 2, 'L6 IT Car3': 2, 'LAMP5': 2, 'L5/6 NP': 2, 'Chandelier': 2, 'VLMC': 1, 'Endo': 1, 'L5 ET': 1, 'VIP': 1}
L4 IT	1606	25501	V1C	{'Astro': 19, 'L5 IT': 11, 'L6 IT': 11, 'L6 CT': 10, 'L6 IT Car3': 6, 'Micro/PVM': 5, 'Oligo': 5, 'PVALB': 5, 'SST': 5, 'L4 IT': 4, 'L5/6 NP': 4, 'L6B': 3, 'Chandelier': 2, 'SNCG': 2, 'VLMC': 1, 'L2/3 IT': 1}
L4 IT	8106.87	29179.8	AnG	{'Oligo': 13, 'Micro/PVM': 11, 'L4 IT': 10, 'PVALB': 9, 'L5 IT': 8, 'Astro': 6, 'SST': 4, 'OPC': 3, 'SNCG': 2, 'L6 CT': 2, 'VIP': 2, 'Endo': 1, 'L5/6 NP': 1, 'L6 IT Car3': 1, 'Chandelier': 1, 'L6B': 1}
L4 IT	7025.64	28687.6	AnG	{'L4 IT': 19, 'Oligo': 15, 'Micro/PVM': 9, 'L5 IT': 6, 'PVALB': 5, 'L2/3 IT': 4, 'OPC': 3, 'VIP': 3, 'SST': 2, 'Astro': 2, 'LAMP5 LHX6': 2, 'L6B': 1, 'SNCG': 1, 'L5/6 NP': 1, 'Endo': 1, 'LAMP5': 1, 'Chandelier': 1}
L4 IT	8155.75	28801.4	AnG	{'L4 IT': 10, 'PVALB': 9, 'Oligo': 9, 'Micro/PVM': 8, 'Astro': 7, 'L5 IT': 6, 'VIP': 3, 'SST': 3, 'L6 CT': 2, 'OPC': 2, 'L6 IT Car3': 1, 'SNCG': 1, 'Chandelier': 1, 'LAMP5 LHX6': 1, 'L6B': 1}
L4 IT	8717.22	28996.8	AnG	{'Oligo': 9, 'L5 IT': 7, 'Micro/PVM': 7, 'L4 IT': 7, 'PVALB': 6, 'SST': 2, 'Astro': 2, 'SNCG': 2, 'Chandelier': 2, 'L6 CT': 2, 'L6 IT Car3': 1, 'VIP': 1}
L4 IT	5998.68	29606.8	AnG	{'L4 IT': 22, 'Oligo': 14, 'L5 IT': 14, 'Micro/PVM': 11, 'Astro': 8, 'SST': 8, 'PVALB': 4, 'Chandelier': 2, 'LAMP5': 1, 'OPC': 1, 'LAMP5 LHX6': 1, 'SST CHODL': 1, 'VLMC': 1, 'Endo': 1, 'L6 IT Car3': 1, 'L5 ET': 1, 'SNCG': 1, 'L2/3 IT': 1, 'L5/6 NP': 1}
L4 IT	6093.26	29328.8	AnG	{'L4 IT': 25, 'Oligo': 17, 'L5 IT': 12, 'Micro/PVM': 9, 'SST': 6, 'Astro': 6, 'PVALB': 4, 'Chandelier': 3, 'LAMP5 LHX6': 2, 'SNCG': 1, 'Endo': 1, 'L5 ET': 1, 'L2/3 IT': 1, 'LAMP5': 1, 'SST CHODL': 1, 'OPC': 1}
L4 IT	5380.76	29429.3	AnG	{'L4 IT': 16, 'Oligo': 14, 'L5 IT': 9, 'SST': 7, 'Chandelier': 3, 'Micro/PVM': 3, 'Astro': 2, 'PVALB': 2, 'L5/6 NP': 2, 'L5 ET': 1, 'L6 IT Car3': 1, 'LAMP5': 1, 'VLMC': 1, 'SST CHODL': 1, 'L6 IT': 1, 'L2/3 IT': 1}
L4 IT	5647.2	29824.6	AnG	{'L4 IT': 18, 'Oligo': 16, 'L5 IT': 13, 'Astro': 8, 'Micro/PVM': 7, 'PVALB': 4, 'SST': 4, 'Chandelier': 3, 'L5/6 NP': 2, 'L5 ET': 1, 'Endo': 1, 'L6 IT Car3': 1, 'LAMP5': 1, 'VLMC': 1, 'L6 IT': 1}
L4 IT	6055.66	29311	AnG	{'L4 IT': 26, 'Oligo': 18, 'L5 IT': 12, 'Micro/PVM': 8, 'SST': 6, 'PVALB': 4, 'Astro': 4, 'Chandelier': 3, 'LAMP5 LHX6': 2, 'SNCG': 1, 'Endo': 1, 'L5 ET': 1, 'LAMP5': 1, 'SST CHODL': 1, 'OPC': 1}
L4 IT	7024.25	29196.9	AnG	{'L4 IT': 22, 'Oligo': 19, 'L5 IT': 12, 'Micro/PVM': 12, 'VIP': 7, 'PVALB': 6, 'Astro': 5, 'SST': 3, 'L5/6 NP': 2, 'SNCG': 2, 'L6B': 1, 'OPC': 1, 'Chandelier': 1, 'Endo': 1, 'L2/3 IT': 1}
L4 IT	6502.04	27672.7	AnG	{'Oligo': 15, 'L2/3 IT': 10, 'Micro/PVM': 7, 'VIP': 7, 'L4 IT': 5, 'Astro': 5, 'PVALB': 2, 'LAMP5 LHX6': 2, 'L5 IT': 1, 'Chandelier': 1, 'PAX6': 1, 'LAMP5': 1, 'L5/6 NP': 1, 'OPC': 1}
L4 IT	5116.22	29496.7	AnG	{'Oligo': 13, 'L4 IT': 12, 'L5 IT': 7, 'SST': 4, 'Astro': 2, 'PVALB': 2, 'L5/6 NP': 2, 'L6 IT Car3': 1, 'LAMP5': 1, 'VLMC': 1, 'Micro/PVM': 1, 'L6 IT': 1, 'Chandelier': 1, 'L2/3 IT': 1}
L4 IT	7307.21	29233.9	AnG	{'Oligo': 23, 'L4 IT': 20, 'L5 IT': 11, 'Micro/PVM': 11, 'VIP': 7, 'Astro': 7, 'PVALB': 6, 'OPC': 4, 'SST': 3, 'L5/6 NP': 2, 'L6B': 1, 'SNCG': 1, 'Chandelier': 1}
L4 IT	7781.26	28957.9	AnG	{'L4 IT': 16, 'PVALB': 8, 'Astro': 8, 'Oligo': 8, 'Micro/PVM': 7, 'L5 IT': 5, 'OPC': 3, 'SST': 3, 'SNCG': 2, 'VIP': 2, 'L6 IT Car3': 1, 'L6 CT': 1, 'Chandelier': 1, 'L5/6 NP': 1, 'L6B': 1, 'L2/3 IT': 1}
L4 IT	5879.95	29218.5	AnG	{'L4 IT': 24, 'Oligo': 19, 'L5 IT': 9, 'SST': 7, 'Micro/PVM': 6, 'Astro': 3, 'Chandelier': 3, 'PVALB': 2, 'LAMP5 LHX6': 2, 'SNCG': 1, 'Endo': 1, 'LAMP5': 1, 'SST CHODL': 1, 'OPC': 1, 'L2/3 IT': 1}
L4 IT	6731.03	29329.8	AnG	{'L4 IT': 25, 'Oligo': 16, 'L5 IT': 13, 'Micro/PVM': 12, 'Astro': 6, 'SST': 5, 'VIP': 5, 'PVALB': 4, 'L5/6 NP': 3, 'SNCG': 2, 'OPC': 1, 'Chandelier': 1, 'Endo': 1, 'L2/3 IT': 1}
L4 IT	8666.63	28127.6	AnG	{'Oligo': 13, 'Astro': 5, 'L4 IT': 4, 'L2/3 IT': 4, 'VIP': 3, 'Micro/PVM': 2, 'PVALB': 2, 'L6B': 1, 'OPC': 1, 'LAMP5 LHX6': 1, 'SST': 1}
L4 IT	8468.23	28651.5	AnG	{'Oligo': 13, 'L4 IT': 8, 'Astro': 6, 'Micro/PVM': 5, 'L5 IT': 3, 'VIP': 3, 'PVALB': 3, 'SST': 2, 'Chandelier': 2, 'L6 CT': 2, 'SNCG': 1, 'L2/3 IT': 1, 'L6B': 1, 'LAMP5 LHX6': 1}
L4 IT	6552.17	29532.9	AnG	{'L4 IT': 21, 'Oligo': 19, 'L5 IT': 14, 'Micro/PVM': 13, 'Astro': 7, 'SST': 5, 'VIP': 4, 'PVALB': 4, 'L5/6 NP': 2, 'Chandelier': 2, 'L6 IT Car3': 1, 'OPC': 1, 'SNCG': 1, 'Endo': 1, 'SST CHODL': 1}
L4 IT	7382.38	28931.3	AnG	{'L4 IT': 18, 'Oligo': 17, 'Micro/PVM': 8, 'PVALB': 7, 'Astro': 7, 'L5 IT': 6, 'VIP': 5, 'SST': 4, 'OPC': 4, 'L2/3 IT': 3, 'Chandelier': 2, 'L5/6 NP': 2, 'L6B': 1, 'SNCG': 1, 'Endo': 1, 'LAMP5': 1}
L4 IT	7139.3	28982	AnG	{'L4 IT': 22, 'Oligo': 19, 'Micro/PVM': 10, 'L5 IT': 8, 'PVALB': 6, 'VIP': 6, 'Astro': 5, 'L2/3 IT': 4, 'SST': 3, 'OPC': 3, 'L5/6 NP': 2, 'SNCG': 2, 'L6B': 1, 'Endo': 1, 'Chandelier': 1}
L4 IT	6567.87	29100.8	AnG	{'L4 IT': 23, 'Oligo': 20, 'Micro/PVM': 14, 'L5 IT': 7, 'VIP': 5, 'Astro': 4, 'SST': 3, 'PVALB': 2, 'OPC': 2, 'L5/6 NP': 1, 'SNCG': 1, 'Chandelier': 1, 'Endo': 1, 'L2/3 IT': 1, 'SST CHODL': 1, 'LAMP5 LHX6': 1}
L4 IT	6376.46	29391.6	AnG	{'L4 IT': 22, 'Oligo': 16, 'Micro/PVM': 13, 'L5 IT': 11, 'Astro': 6, 'SST': 4, 'PVALB': 3, 'Chandelier': 3, 'VIP': 2, 'OPC': 2, 'L5/6 NP': 1, 'SNCG': 1, 'Endo': 1, 'L2/3 IT': 1, 'SST CHODL': 1, 'LAMP5 LHX6': 1}
L4 IT	7420.52	29168	AnG	{'L4 IT': 20, 'Oligo': 19, 'Micro/PVM': 11, 'L5 IT': 10, 'VIP': 8, 'Astro': 8, 'PVALB': 7, 'OPC': 4, 'SST': 3, 'L5/6 NP': 2, 'Chandelier': 1, 'L6B': 1, 'SNCG': 1}
L4 IT	5558.32	29210.6	AnG	{'L4 IT': 21, 'Oligo': 17, 'L5 IT': 7, 'SST': 7, 'Micro/PVM': 4, 'Chandelier': 3, 'L2/3 IT': 3, 'PVALB': 2, 'LAMP5 LHX6': 2, 'L5/6 NP': 2, 'Astro': 1, 'LAMP5': 1, 'VLMC': 1, 'SST CHODL': 1, 'OPC': 1}
L4 IT	5088.87	30608	AnG	{'Oligo': 16, 'Astro': 8, 'L5 IT': 6, 'L5/6 NP': 4, 'L4 IT': 3, 'Endo': 2, 'SST': 2, 'L2/3 IT': 1, 'Micro/PVM': 1, 'SNCG': 1, 'VIP': 1, 'L6 IT': 1}
L4 IT	7080.31	29026.2	AnG	{'Oligo': 21, 'L4 IT': 20, 'Micro/PVM': 12, 'L5 IT': 9, 'PVALB': 6, 'VIP': 6, 'Astro': 5, 'SST': 3, 'OPC': 3, 'L2/3 IT': 3, 'L5/6 NP': 2, 'SNCG': 2, 'L6B': 1, 'Chandelier': 1, 'Endo': 1}
L4 IT	8317.46	28826.7	AnG	{'Oligo': 13, 'L4 IT': 10, 'Micro/PVM': 9, 'L5 IT': 7, 'PVALB': 7, 'Astro': 7, 'SST': 4, 'SNCG': 2, 'Chandelier': 2, 'L6 CT': 2, 'VIP': 2, 'L6 IT Car3': 1, 'OPC': 1, 'LAMP5 LHX6': 1}
L4 IT	5481.76	29513.4	AnG	{'L4 IT': 18, 'Oligo': 14, 'L5 IT': 10, 'SST': 7, 'Micro/PVM': 5, 'Astro': 5, 'PVALB': 3, 'Chandelier': 3, 'L5/6 NP': 2, 'L5 ET': 1, 'L6 IT Car3': 1, 'LAMP5': 1, 'VLMC': 1, 'SST CHODL': 1, 'L6 IT': 1}
L4 IT	6219.92	29297.8	AnG	{'L4 IT': 23, 'Oligo': 19, 'Micro/PVM': 13, 'L5 IT': 9, 'SST': 6, 'Astro': 5, 'Chandelier': 3, 'PVALB': 2, 'OPC': 2, 'LAMP5 LHX6': 2, 'VIP': 1, 'SNCG': 1, 'Endo': 1, 'L2/3 IT': 1, 'LAMP5': 1, 'SST CHODL': 1}
L4 IT	6774.76	27089.7	AnG	{'L2/3 IT': 13, 'Micro/PVM': 10, 'Oligo': 10, 'Astro': 8, 'VIP': 6, 'OPC': 2, 'L4 IT': 2, 'Chandelier': 2, 'PVALB': 2, 'LAMP5 LHX6': 1, 'PAX6': 1, 'SST': 1}
L4 IT	7112.1	27842.3	AnG	{'Oligo': 13, 'L2/3 IT': 9, 'Micro/PVM': 8, 'Astro': 4, 'VIP': 4, 'L4 IT': 4, 'L5 IT': 3, 'LAMP5 LHX6': 3, 'OPC': 2, 'L5/6 NP': 1, 'Endo': 1, 'LAMP5': 1, 'L6 IT': 1, 'PVALB': 1, 'Chandelier': 1, 'PAX6': 1}
L4 IT	5993.2	26049.3	AnG	{'L2/3 IT': 28, 'Astro': 11, 'Micro/PVM': 5, 'VIP': 5, 'Oligo': 5, 'PVALB': 3, 'PAX6': 2, 'OPC': 2, 'SST': 2, 'L4 IT': 1, 'VLMC': 1, 'SNCG': 1}
L4 IT	7583.03	28745.8	AnG	{'L4 IT': 17, 'Oligo': 13, 'L5 IT': 6, 'Astro': 6, 'Micro/PVM': 6, 'PVALB': 4, 'OPC': 3, 'SST': 3, 'VIP': 3, 'L2/3 IT': 3, 'L5/6 NP': 2, 'Chandelier': 1, 'L6B': 1, 'SNCG': 1, 'Endo': 1, 'LAMP5': 1}
L4 IT	5664.25	29176.1	AnG	{'L4 IT': 23, 'Oligo': 17, 'L5 IT': 7, 'SST': 7, 'Micro/PVM': 5, 'Chandelier': 3, 'Astro': 2, 'PVALB': 2, 'LAMP5 LHX6': 2, 'L5/6 NP': 2, 'L2/3 IT': 2, 'LAMP5': 1, 'SST CHODL': 1, 'OPC': 1}
L4 IT	7278.5	28948.9	AnG	{'L4 IT': 20, 'Oligo': 18, 'Micro/PVM': 10, 'PVALB': 8, 'Astro': 6, 'L5 IT': 6, 'VIP': 5, 'SST': 4, 'OPC': 3, 'L2/3 IT': 3, 'L5/6 NP': 2, 'L6B': 1, 'SNCG': 1, 'Endo': 1, 'LAMP5': 1, 'Chandelier': 1}
L4 IT	6482.1	29066.3	AnG	{'L4 IT': 23, 'Oligo': 17, 'Micro/PVM': 13, 'L5 IT': 7, 'SST': 5, 'VIP': 3, 'Astro': 3, 'PVALB': 2, 'OPC': 2, 'L5/6 NP': 1, 'SNCG': 1, 'Chandelier': 1, 'Endo': 1, 'L2/3 IT': 1, 'SST CHODL': 1, 'LAMP5 LHX6': 1}
L4 IT	7327.41	29503.2	AnG	{'Oligo': 25, 'L4 IT': 16, 'L5 IT': 12, 'Micro/PVM': 11, 'VIP': 7, 'Astro': 6, 'SST': 5, 'PVALB': 4, 'OPC': 2, 'L5/6 NP': 2, 'L5 ET': 1, 'SNCG': 1}
L4 IT	5927.44	29398.2	AnG	{'L4 IT': 23, 'Oligo': 18, 'L5 IT': 13, 'SST': 7, 'Astro': 6, 'Micro/PVM': 6, 'PVALB': 4, 'Chandelier': 3, 'LAMP5 LHX6': 2, 'VLMC': 1, 'OPC': 1, 'SST CHODL': 1, 'L5 ET': 1, 'LAMP5': 1, 'L6 IT Car3': 1, 'Endo': 1, 'SNCG': 1, 'L5/6 NP': 1}
L4 IT	7318.95	30831.6	AnG	{'Oligo': 32, 'L5 IT': 8, 'L6 IT Car3': 7, 'Astro': 6, 'L5/6 NP': 4, 'SST': 4, 'Micro/PVM': 4, 'L6 CT': 3, 'VLMC': 3, 'L6 IT': 3, 'L6B': 2, 'PVALB': 2, 'SNCG': 1, 'OPC': 1, 'L4 IT': 1, 'Chandelier': 1}
L4 IT	7376.86	29160.6	AnG	{'Oligo': 21, 'L4 IT': 20, 'Micro/PVM': 11, 'L5 IT': 10, 'VIP': 8, 'Astro': 8, 'PVALB': 6, 'OPC': 4, 'SST': 3, 'Chandelier': 2, 'L5/6 NP': 2, 'L6B': 1, 'SNCG': 1}
L4 IT	6258.3	29596.9	AnG	{'L4 IT': 24, 'Micro/PVM': 17, 'Oligo': 14, 'L5 IT': 12, 'SST': 7, 'Astro': 7, 'PVALB': 4, 'Chandelier': 3, 'Endo': 1, 'LAMP5 LHX6': 1, 'SST CHODL': 1, 'LAMP5': 1, 'L5 ET': 1, 'L2/3 IT': 1, 'SNCG': 1, 'VIP': 1, 'L6 IT Car3': 1, 'L5/6 NP': 1, 'OPC': 1}
L4 IT	8996.01	27821	AnG	{'Oligo': 8, 'L2/3 IT': 4, 'Astro': 4, 'L4 IT': 3, 'Micro/PVM': 2, 'PVALB': 1, 'VIP': 1, 'L6B': 1, 'OPC': 1}
L4 IT	5620.31	29387	AnG	{'L4 IT': 22, 'Oligo': 14, 'L5 IT': 8, 'SST': 7, 'Astro': 6, 'Micro/PVM': 4, 'Chandelier': 3, 'L5/6 NP': 2, 'LAMP5 LHX6': 2, 'PVALB': 2, 'VLMC': 1, 'SST CHODL': 1, 'LAMP5': 1, 'OPC': 1, 'L6 IT Car3': 1, 'L5 ET': 1, 'L6 IT': 1}
L4 IT	7636.54	29827.1	AnG	{'Oligo': 24, 'L5 IT': 11, 'Astro': 7, 'Micro/PVM': 7, 'VIP': 5, 'SST': 4, 'L4 IT': 4, 'OPC': 3, 'L5/6 NP': 3, 'PVALB': 3, 'Endo': 1, 'L6 CT': 1, 'L5 ET': 1}
L4 IT	6714.94	29014.5	AnG	{'L4 IT': 23, 'Oligo': 21, 'Micro/PVM': 11, 'L5 IT': 8, 'PVALB': 5, 'VIP': 5, 'Astro': 4, 'SST': 3, 'SNCG': 2, 'OPC': 2, 'L5/6 NP': 1, 'Chandelier': 1, 'Endo': 1, 'L2/3 IT': 1, 'LAMP5 LHX6': 1}
L4 IT	5710.6	28726.3	AnG	{'Oligo': 21, 'L4 IT': 11, 'Micro/PVM': 6, 'SST': 6, 'LAMP5 LHX6': 3, 'SNCG': 3, 'PVALB': 3, 'L2/3 IT': 3, 'L5/6 NP': 2, 'L5 IT': 1, 'SST CHODL': 1, 'OPC': 1, 'VIP': 1, 'Chandelier': 1, 'LAMP5': 1, 'Astro': 1}
L4 IT	5790.27	29573.2	AnG	{'L4 IT': 23, 'Oligo': 15, 'L5 IT': 11, 'SST': 8, 'Astro': 7, 'Micro/PVM': 6, 'PVALB': 4, 'Chandelier': 3, 'L5 ET': 1, 'L6 IT Car3': 1, 'LAMP5': 1, 'VLMC': 1, 'SST CHODL': 1, 'LAMP5 LHX6': 1, 'OPC': 1, 'L5/6 NP': 1, 'L6 IT': 1}
L4 IT	6714.26	28546.5	AnG	{'Oligo': 23, 'L4 IT': 11, 'Micro/PVM': 10, 'L2/3 IT': 6, 'L5 IT': 6, 'PVALB': 4, 'VIP': 3, 'SNCG': 2, 'Astro': 2, 'Endo': 2, 'OPC': 2, 'Chandelier': 2, 'SST': 2, 'LAMP5 LHX6': 2, 'L5/6 NP': 1, 'LAMP5': 1}
L4 IT	5040.31	28703.8	AnG	{'Oligo': 7, 'L4 IT': 4, 'L2/3 IT': 4, 'SST': 2, 'SNCG': 2, 'Chandelier': 1, 'L5/6 NP': 1, 'LAMP5': 1, 'PVALB': 1, 'LAMP5 LHX6': 1}
L4 IT	8829.47	27157.5	AnG	{'L2/3 IT': 6, 'Astro': 5, 'Oligo': 4, 'Micro/PVM': 3, 'L4 IT': 2, 'PVALB': 2, 'VIP': 2, 'OPC': 1}
L4 IT	7675.92	28275	AnG	{'Oligo': 14, 'Micro/PVM': 7, 'L2/3 IT': 7, 'L4 IT': 5, 'Astro': 5, 'PVALB': 3, 'SST': 3, 'OPC': 3, 'VIP': 3, 'LAMP5 LHX6': 2, 'L6B': 1, 'L5/6 NP': 1, 'Endo': 1, 'LAMP5': 1, 'L5 IT': 1, 'L6 IT': 1}
L4 IT	6338.63	29274.7	AnG	{'L4 IT': 22, 'Oligo': 17, 'Micro/PVM': 14, 'L5 IT': 11, 'SST': 7, 'Astro': 6, 'PVALB': 3, 'Chandelier': 3, 'OPC': 2, 'LAMP5 LHX6': 2, 'VIP': 1, 'L5/6 NP': 1, 'SNCG': 1, 'Endo': 1, 'L2/3 IT': 1, 'SST CHODL': 1}
L4 IT	6829.89	29519.8	AnG	{'Oligo': 23, 'L4 IT': 21, 'L5 IT': 14, 'Micro/PVM': 11, 'VIP': 6, 'Astro': 5, 'PVALB': 5, 'SST': 4, 'L5/6 NP': 3, 'OPC': 1, 'SNCG': 1, 'Chandelier': 1, 'Endo': 1}
L4 IT	6160.12	29231.5	AnG	{'L4 IT': 22, 'Oligo': 18, 'Micro/PVM': 11, 'L5 IT': 9, 'SST': 5, 'Astro': 4, 'Chandelier': 3, 'OPC': 2, 'LAMP5 LHX6': 2, 'SNCG': 1, 'PVALB': 1, 'Endo': 1, 'L2/3 IT': 1, 'LAMP5': 1, 'SST CHODL': 1}
L4 IT	6591.18	29986.3	AnG	{'Oligo': 22, 'Micro/PVM': 16, 'L5 IT': 14, 'L4 IT': 10, 'Astro': 9, 'SST': 7, 'PVALB': 5, 'VIP': 3, 'L6 IT Car3': 2, 'VLMC': 1, 'Chandelier': 1, 'OPC': 1, 'L5/6 NP': 1, 'L2/3 IT': 1, 'SNCG': 1}
L4 IT	7299.38	27829.4	AnG	{'Oligo': 12, 'L2/3 IT': 10, 'Micro/PVM': 6, 'L4 IT': 4, 'Astro': 4, 'VIP': 4, 'OPC': 3, 'LAMP5 LHX6': 3, 'L5 IT': 2, 'L5/6 NP': 1, 'Endo': 1, 'LAMP5': 1, 'L6 IT': 1, 'PVALB': 1, 'Chandelier': 1, 'PAX6': 1}
L4 IT	5456.5	29125.8	AnG	{'L4 IT': 19, 'Oligo': 17, 'SST': 7, 'L5 IT': 6, 'Micro/PVM': 3, 'PVALB': 3, 'L2/3 IT': 3, 'Chandelier': 2, 'LAMP5': 2, 'LAMP5 LHX6': 2, 'L5/6 NP': 2, 'SST CHODL': 1, 'OPC': 1}
L4 IT	5144.7	30277.2	AnG	{'Oligo': 11, 'L5 IT': 8, 'Astro': 7, 'L4 IT': 4, 'L5/6 NP': 3, 'SST': 3, 'Endo': 2, 'Micro/PVM': 1, 'L6 IT Car3': 1, 'VLMC': 1, 'L6 IT': 1}
L4 IT	7816.15	28984.8	AnG	{'L4 IT': 14, 'PVALB': 8, 'Astro': 8, 'Oligo': 8, 'Micro/PVM': 6, 'L5 IT': 5, 'OPC': 3, 'SST': 3, 'SNCG': 2, 'VIP': 2, 'L6 IT Car3': 1, 'L6 CT': 1, 'Chandelier': 1, 'L5/6 NP': 1, 'L6B': 1}
L4 IT	7094.67	28859.2	AnG	{'L4 IT': 21, 'Oligo': 18, 'Micro/PVM': 11, 'L5 IT': 6, 'PVALB': 5, 'VIP': 5, 'Astro': 4, 'L2/3 IT': 4, 'OPC': 3, 'L5/6 NP': 2, 'SST': 2, 'LAMP5': 1, 'Chandelier': 1, 'L6B': 1, 'Endo': 1, 'SNCG': 1, 'LAMP5 LHX6': 1}
L4 IT	5540.23	28485	AnG	{'Oligo': 15, 'L2/3 IT': 8, 'SST': 5, 'L4 IT': 5, 'PVALB': 4, 'LAMP5 LHX6': 3, 'SNCG': 3, 'Micro/PVM': 2, 'L5/6 NP': 2, 'OPC': 1, 'VIP': 1, 'LAMP5': 1, 'Astro': 1}
L4 IT	5521.39	29673	AnG	{'L4 IT': 17, 'Oligo': 14, 'L5 IT': 12, 'Astro': 6, 'SST': 6, 'Micro/PVM': 5, 'PVALB': 3, 'Chandelier': 3, 'L5/6 NP': 3, 'L5 ET': 1, 'L6 IT Car3': 1, 'LAMP5': 1, 'VLMC': 1, 'SST CHODL': 1, 'L6 IT': 1}
L4 IT	6372.07	27982.1	AnG	{'Oligo': 16, 'L2/3 IT': 9, 'Micro/PVM': 8, 'L4 IT': 4, 'VIP': 4, 'Astro': 4, 'PVALB': 3, 'L5 IT': 2, 'LAMP5 LHX6': 2, 'SNCG': 2, 'Chandelier': 1, 'SST': 1, 'PAX6': 1, 'LAMP5': 1, 'L5/6 NP': 1}
L4 IT	5356.96	30931.2	AnG	{'Oligo': 29, 'Astro': 15, 'L5 IT': 7, 'L5/6 NP': 5, 'Micro/PVM': 4, 'L4 IT': 3, 'L6 CT': 2, 'SST': 2, 'OPC': 2, 'VIP': 2, 'Endo': 2, 'PVALB': 1, 'L5 ET': 1, 'L2/3 IT': 1, 'SNCG': 1}
L4 IT	6899.63	29357.5	AnG	{'L4 IT': 25, 'Oligo': 23, 'Micro/PVM': 13, 'L5 IT': 12, 'VIP': 6, 'SST': 5, 'Astro': 4, 'PVALB': 4, 'L5/6 NP': 3, 'SNCG': 2, 'OPC': 1, 'Chandelier': 1, 'Endo': 1}
L4 IT	8803.76	28840.1	AnG	{'Oligo': 10, 'L5 IT': 6, 'L4 IT': 6, 'Micro/PVM': 5, 'Astro': 3, 'PVALB': 3, 'SST': 2, 'SNCG': 2, 'Chandelier': 1, 'L6 CT': 1, 'VIP': 1}
L4 IT	6080.25	29230.5	AnG	{'L4 IT': 24, 'Oligo': 17, 'Micro/PVM': 9, 'L5 IT': 9, 'SST': 5, 'PVALB': 3, 'Chandelier': 3, 'Astro': 3, 'LAMP5 LHX6': 2, 'SNCG': 1, 'Endo': 1, 'L2/3 IT': 1, 'LAMP5': 1, 'SST CHODL': 1, 'OPC': 1}
L4 IT	6579.61	30103.9	AnG	{'Oligo': 23, 'L5 IT': 13, 'Micro/PVM': 11, 'Astro': 10, 'SST': 7, 'L4 IT': 6, 'PVALB': 5, 'L6 IT Car3': 3, 'Chandelier': 2, 'L5/6 NP': 2, 'OPC': 2, 'L6B': 1, 'VLMC': 1, 'VIP': 1, 'L2/3 IT': 1}
L4 IT	8920.03	28668.8	AnG	{'Oligo': 10, 'L4 IT': 6, 'Astro': 3, 'L5 IT': 2, 'Micro/PVM': 2, 'PVALB': 2, 'SST': 1, 'Chandelier': 1, 'VIP': 1, 'SNCG': 1}
L4 IT	6741.78	29781.6	AnG	{'Oligo': 25, 'Micro/PVM': 17, 'L4 IT': 13, 'L5 IT': 12, 'Astro': 7, 'SST': 6, 'PVALB': 5, 'VIP': 4, 'Chandelier': 2, 'VLMC': 1, 'L5/6 NP': 1, 'L6 IT Car3': 1, 'L2/3 IT': 1, 'SNCG': 1}
L4 IT	7696.03	28547.8	AnG	{'L4 IT': 14, 'Oligo': 12, 'Micro/PVM': 7, 'Astro': 6, 'L5 IT': 5, 'VIP': 3, 'L2/3 IT': 3, 'PVALB': 3, 'SST': 3, 'OPC': 2, 'Chandelier': 1, 'L6B': 1, 'SNCG': 1, 'L5/6 NP': 1, 'Endo': 1, 'LAMP5': 1, 'LAMP5 LHX6': 1}
L4 IT	5588.34	29560	AnG	{'L4 IT': 21, 'Oligo': 14, 'L5 IT': 10, 'SST': 7, 'Astro': 6, 'Micro/PVM': 5, 'PVALB': 3, 'Chandelier': 3, 'L5/6 NP': 2, 'L5 ET': 1, 'L6 IT Car3': 1, 'LAMP5': 1, 'VLMC': 1, 'SST CHODL': 1, 'L6 IT': 1}
L4 IT	5098.77	29519.9	AnG	{'Oligo': 13, 'L4 IT': 12, 'L5 IT': 7, 'SST': 4, 'Astro': 2, 'PVALB': 2, 'L5/6 NP': 2, 'L6 IT Car3': 1, 'LAMP5': 1, 'VLMC': 1, 'Micro/PVM': 1, 'L6 IT': 1, 'Chandelier': 1, 'L2/3 IT': 1}
L4 IT	7469.44	29115.5	AnG	{'Oligo': 21, 'L4 IT': 18, 'Micro/PVM': 10, 'Astro': 8, 'VIP': 8, 'L5 IT': 8, 'PVALB': 7, 'OPC': 4, 'SST': 4, 'L5/6 NP': 2, 'Chandelier': 1, 'L6B': 1, 'SNCG': 1}
L4 IT	6900.87	28090	AnG	{'Oligo': 18, 'Micro/PVM': 10, 'L2/3 IT': 10, 'L4 IT': 7, 'VIP': 4, 'Astro': 3, 'L5 IT': 3, 'PVALB': 2, 'LAMP5 LHX6': 2, 'Endo': 1, 'LAMP5': 1, 'L6 IT': 1, 'OPC': 1, 'Chandelier': 1, 'PAX6': 1}
L4 IT	18654	-8270	MTG	{'L4 IT': 22, 'Oligo': 14, 'L5 IT': 12, 'VIP': 7, 'PVALB': 7, 'SST': 5, 'OPC': 3, 'L6 IT Car3': 3, 'L2/3 IT': 3, 'L6B': 3, 'Micro/PVM': 3, 'LAMP5 LHX6': 2, 'L5/6 NP': 2, 'SNCG': 2, 'L6 IT': 2, 'SST CHODL': 1, 'LAMP5': 1, 'L6 CT': 1, 'Endo': 1, 'Astro': 1, 'Chandelier': 1}
L4 IT	15464	-8332	MTG	{'L4 IT': 14, 'L5 IT': 9, 'Oligo': 7, 'L6 IT Car3': 6, 'Chandelier': 6, 'VIP': 6, 'L2/3 IT': 5, 'Astro': 4, 'SST': 4, 'OPC': 4, 'Micro/PVM': 3, 'L6 CT': 3, 'PVALB': 3, 'L5/6 NP': 2, 'L6 IT': 2, 'LAMP5 LHX6': 1, 'L6B': 1, 'LAMP5': 1, 'SNCG': 1}
L4 IT	15123	-6214	MTG	{'L5 IT': 6, 'Oligo': 6, 'L6 IT': 4, 'VIP': 2, 'L6B': 2, 'L4 IT': 2, 'Micro/PVM': 2, 'L5/6 NP': 1, 'L6 CT': 1, 'PVALB': 1, 'L6 IT Car3': 1, 'Astro': 1, 'SNCG': 1}
L4 IT	16882	-8427	MTG	{'L4 IT': 19, 'Oligo': 7, 'L5 IT': 6, 'PVALB': 5, 'L6 IT': 4, 'Astro': 4, 'VIP': 4, 'L6 CT': 3, 'Micro/PVM': 3, 'Chandelier': 3, 'L5/6 NP': 2, 'OPC': 2, 'L6 IT Car3': 2, 'SST': 1, 'LAMP5': 1, 'L6B': 1, 'L2/3 IT': 1}
L4 IT	16760	-7850	MTG	{'L4 IT': 13, 'Oligo': 13, 'L5 IT': 11, 'PVALB': 4, 'L6 IT': 4, 'L6 IT Car3': 3, 'L5/6 NP': 3, 'Astro': 3, 'VIP': 3, 'L6 CT': 2, 'Micro/PVM': 2, 'Chandelier': 2, 'LAMP5 LHX6': 1, 'OPC': 1, 'SST CHODL': 1, 'SST': 1, 'L6B': 1}
L4 IT	16830	-8519	MTG	{'L4 IT': 22, 'Oligo': 6, 'PVALB': 5, 'L5 IT': 5, 'OPC': 4, 'Micro/PVM': 4, 'Chandelier': 3, 'L6 IT': 3, 'VIP': 3, 'L6 CT': 3, 'L5/6 NP': 3, 'Astro': 3, 'L6 IT Car3': 2, 'SST': 2, 'L2/3 IT': 2, 'L6B': 1, 'SST CHODL': 1}
L4 IT	18971	-8685	MTG	{'L4 IT': 11, 'Oligo': 9, 'VIP': 6, 'PVALB': 5, 'SST': 4, 'OPC': 4, 'L5 IT': 3, 'L2/3 IT': 3, 'SNCG': 3, 'L6 IT Car3': 2, 'Micro/PVM': 2, 'L6B': 2, 'Endo': 1, 'L6 IT': 1, 'Astro': 1, 'LAMP5 LHX6': 1, 'L5/6 NP': 1, 'Chandelier': 1, 'LAMP5': 1}
L4 IT	17307	-6926	MTG	{'Oligo': 19, 'L5 IT': 12, 'L6 IT Car3': 7, 'L4 IT': 6, 'PVALB': 4, 'OPC': 4, 'Micro/PVM': 3, 'L6 IT': 3, 'L2/3 IT': 2, 'Astro': 2, 'L6 CT': 2, 'L5/6 NP': 2, 'L6B': 1, 'VLMC': 1, 'VIP': 1, 'Chandelier': 1, 'LAMP5 LHX6': 1}
L4 IT	18067	-8251	MTG	{'L4 IT': 21, 'SST': 10, 'L5 IT': 10, 'Oligo': 9, 'L2/3 IT': 6, 'Micro/PVM': 5, 'VIP': 5, 'L5/6 NP': 4, 'PVALB': 4, 'L6B': 3, 'L6 CT': 3, 'LAMP5 LHX6': 3, 'LAMP5': 2, 'OPC': 2, 'Astro': 1, 'SST CHODL': 1, 'L6 IT Car3': 1, 'L6 IT': 1, 'Endo': 1, 'SNCG': 1}
L4 IT	18510	-9838	MTG	{'Oligo': 11, 'SST': 9, 'L4 IT': 8, 'L2/3 IT': 7, 'L5 IT': 5, 'Astro': 5, 'PVALB': 3, 'OPC': 2, 'Micro/PVM': 2, 'LAMP5 LHX6': 2, 'VIP': 2, 'L6 IT Car3': 1, 'LAMP5': 1, 'Chandelier': 1}
L4 IT	18414	-7450	MTG	{'Oligo': 11, 'L5 IT': 10, 'PVALB': 9, 'L4 IT': 8, 'L6 CT': 4, 'Micro/PVM': 4, 'SST': 4, 'VIP': 3, 'L6B': 2, 'L6 IT': 2, 'LAMP5 LHX6': 2, 'L5/6 NP': 2, 'L6 IT Car3': 2, 'L5 ET': 1, 'Astro': 1, 'Chandelier': 1, 'L2/3 IT': 1, 'OPC': 1}
L4 IT	18494	-8497	MTG	{'L4 IT': 22, 'Oligo': 12, 'L5 IT': 11, 'PVALB': 10, 'VIP': 7, 'SST': 6, 'L2/3 IT': 4, 'OPC': 4, 'L6 IT Car3': 4, 'LAMP5 LHX6': 3, 'SNCG': 3, 'L6 CT': 3, 'L5/6 NP': 3, 'Micro/PVM': 3, 'L6B': 3, 'L6 IT': 2, 'SST CHODL': 1, 'LAMP5': 1, 'Endo': 1, 'Astro': 1, 'Chandelier': 1}
L4 IT	17114	-7035	MTG	{'Oligo': 20, 'L5 IT': 13, 'L6 IT Car3': 9, 'L4 IT': 7, 'PVALB': 4, 'OPC': 4, 'L5/6 NP': 2, 'L6 CT': 2, 'L2/3 IT': 2, 'Astro': 2, 'SST': 1, 'Chandelier': 1, 'L6B': 1, 'VLMC': 1, 'LAMP5 LHX6': 1, 'L6 IT': 1, 'Micro/PVM': 1}
L4 IT	17222	-8150	MTG	{'L4 IT': 22, 'Oligo': 11, 'L5 IT': 8, 'PVALB': 6, 'L5/6 NP': 5, 'L6 IT': 5, 'SST': 4, 'VIP': 4, 'Astro': 4, 'L6 CT': 3, 'L2/3 IT': 3, 'Micro/PVM': 2, 'L6B': 2, 'L6 IT Car3': 1, 'OPC': 1, 'LAMP5': 1, 'Chandelier': 1}
L4 IT	18220	-9007	MTG	{'L4 IT': 15, 'L2/3 IT': 9, 'Oligo': 9, 'PVALB': 8, 'L5 IT': 7, 'SST': 7, 'VIP': 6, 'Micro/PVM': 5, 'OPC': 3, 'Astro': 3, 'L6 IT Car3': 3, 'SNCG': 2, 'L5/6 NP': 2, 'LAMP5 LHX6': 2, 'L6 CT': 2, 'L6B': 2, 'Endo': 1, 'Chandelier': 1, 'L6 IT': 1, 'LAMP5': 1}
L4 IT	15535	-9057	MTG	{'L4 IT': 13, 'Oligo': 11, 'L5 IT': 9, 'L2/3 IT': 7, 'VIP': 6, 'L6 CT': 5, 'L6 IT Car3': 4, 'Astro': 3, 'OPC': 3, 'PVALB': 2, 'Chandelier': 2, 'L6 IT': 2, 'LAMP5': 1, 'L6B': 1, 'SST': 1, 'SNCG': 1, 'L5/6 NP': 1, 'Micro/PVM': 1, 'PAX6': 1}
L4 IT	18626	-9928	MTG	{'Oligo': 8, 'SST': 8, 'L4 IT': 7, 'Astro': 5, 'L2/3 IT': 4, 'L5 IT': 3, 'PVALB': 3, 'VIP': 3, 'OPC': 2, 'Micro/PVM': 2, 'LAMP5': 1, 'LAMP5 LHX6': 1, 'Chandelier': 1, 'SNCG': 1}
L4 IT	15850	-3206	MTG	{'Oligo': 36, 'OPC': 2, 'Micro/PVM': 2, 'VIP': 2, 'PVALB': 2, 'SNCG': 2, 'SST': 1, 'L4 IT': 1, 'Chandelier': 1}
L4 IT	15202	-8979	MTG	{'Oligo': 8, 'L4 IT': 7, 'L2/3 IT': 7, 'VIP': 6, 'L6 CT': 5, 'L6 IT Car3': 4, 'Chandelier': 3, 'Astro': 3, 'L5 IT': 3, 'OPC': 2, 'PVALB': 2, 'L6B': 1, 'SST': 1, 'SNCG': 1, 'L5/6 NP': 1, 'Micro/PVM': 1, 'L6 IT': 1, 'PAX6': 1}
L4 IT	15355	-9747	MTG	{'L2/3 IT': 10, 'Oligo': 7, 'VIP': 4, 'L4 IT': 4, 'L5 IT': 3, 'L6 IT Car3': 3, 'LAMP5 LHX6': 3, 'PVALB': 2, 'L6 IT': 2, 'Astro': 2, 'OPC': 2, 'L6 CT': 1, 'PAX6': 1, 'SST': 1, 'L5/6 NP': 1}
L4 IT	15877	-8530	MTG	{'L4 IT': 19, 'L5 IT': 10, 'L6 IT Car3': 8, 'Oligo': 7, 'VIP': 6, 'L2/3 IT': 5, 'Micro/PVM': 5, 'OPC': 4, 'SST': 4, 'Chandelier': 4, 'Astro': 3, 'L6 CT': 3, 'L6 IT': 3, 'PVALB': 2, 'L6B': 1, 'L5/6 NP': 1, 'LAMP5': 1, 'LAMP5 LHX6': 1}
L4 IT	18575	-8283	MTG	{'L4 IT': 22, 'Oligo': 16, 'L5 IT': 12, 'PVALB': 7, 'VIP': 6, 'SST': 5, 'L2/3 IT': 4, 'OPC': 3, 'L6 IT Car3': 3, 'L6 IT': 3, 'L6B': 3, 'Micro/PVM': 3, 'LAMP5 LHX6': 3, 'L5/6 NP': 2, 'SNCG': 2, 'L6 CT': 2, 'LAMP5': 1, 'SST CHODL': 1, 'Endo': 1, 'Astro': 1, 'Chandelier': 1}
L4 IT	18739	-7978	MTG	{'L4 IT': 17, 'Oligo': 13, 'L5 IT': 9, 'PVALB': 8, 'VIP': 4, 'SST': 4, 'L6 IT Car3': 3, 'Micro/PVM': 3, 'L6B': 2, 'OPC': 2, 'SNCG': 2, 'L2/3 IT': 2, 'LAMP5 LHX6': 2, 'L6 IT': 1, 'L6 CT': 1, 'SST CHODL': 1, 'LAMP5': 1, 'L5/6 NP': 1, 'Endo': 1}
L4 IT	16862	-8662	MTG	{'L4 IT': 20, 'Oligo': 7, 'L5 IT': 5, 'Micro/PVM': 4, 'PVALB': 4, 'OPC': 4, 'L2/3 IT': 4, 'SST': 3, 'L6 CT': 3, 'L5/6 NP': 3, 'Astro': 3, 'Chandelier': 2, 'LAMP5': 2, 'L6 IT': 2, 'L6B': 2, 'VIP': 1, 'SST CHODL': 1, 'L6 IT Car3': 1, 'SNCG': 1}
L4 IT	18294	-8267	MTG	{'L4 IT': 23, 'Oligo': 15, 'L5 IT': 10, 'SST': 8, 'PVALB': 8, 'L2/3 IT': 6, 'VIP': 5, 'Micro/PVM': 4, 'LAMP5 LHX6': 3, 'L6 CT': 3, 'L5/6 NP': 3, 'OPC': 3, 'SNCG': 2, 'L6 IT Car3': 2, 'SST CHODL': 1, 'L6 IT': 1, 'LAMP5': 1, 'L6B': 1, 'Endo': 1, 'Astro': 1}
L4 IT	18245	-7145	MTG	{'Oligo': 12, 'L5 IT': 6, 'PVALB': 5, 'L6 IT': 5, 'Micro/PVM': 4, 'L4 IT': 4, 'L6B': 3, 'L6 CT': 3, 'L6 IT Car3': 3, 'VIP': 2, 'SST': 2, 'OPC': 2, 'L5/6 NP': 2, 'LAMP5 LHX6': 1, 'Chandelier': 1, 'L5 ET': 1, 'Astro': 1, 'L2/3 IT': 1}
L4 IT	16695	-7362	MTG	{'Oligo': 19, 'L5 IT': 15, 'L4 IT': 10, 'L6 IT Car3': 8, 'VIP': 3, 'OPC': 2, 'Micro/PVM': 2, 'Chandelier': 2, 'L6 IT': 2, 'VLMC': 1, 'L2/3 IT': 1, 'L6B': 1, 'LAMP5 LHX6': 1, 'PVALB': 1, 'SST CHODL': 1, 'Astro': 1, 'SST': 1}
L4 IT	16526	-10238	MTG	{'L2/3 IT': 20, 'Oligo': 10, 'Astro': 6, 'VIP': 5, 'OPC': 4, 'L4 IT': 4, 'Micro/PVM': 4, 'LAMP5 LHX6': 3, 'PVALB': 3, 'L5 IT': 3, 'L6 IT Car3': 2, 'Chandelier': 2, 'L5 ET': 1, 'L6 CT': 1, 'SST': 1, 'L6B': 1, 'L5/6 NP': 1, 'VLMC': 1, 'LAMP5': 1}
L4 IT	16872	-8745	MTG	{'L4 IT': 18, 'Oligo': 6, 'L2/3 IT': 5, 'PVALB': 4, 'OPC': 4, 'L5/6 NP': 3, 'L5 IT': 3, 'SST': 3, 'Astro': 3, 'L6 CT': 3, 'Micro/PVM': 3, 'LAMP5': 2, 'Chandelier': 2, 'L6B': 2, 'VIP': 1, 'SST CHODL': 1, 'L6 IT Car3': 1, 'L6 IT': 1, 'VLMC': 1, 'SNCG': 1}
L4 IT	18753	-9425	MTG	{'L4 IT': 11, 'Oligo': 6, 'Astro': 6, 'SST': 6, 'PVALB': 5, 'L5 IT': 5, 'VIP': 5, 'L2/3 IT': 4, 'L6 IT Car3': 3, 'Micro/PVM': 3, 'OPC': 2, 'Chandelier': 2, 'SNCG': 1, 'L6B': 1, 'L6 IT': 1, 'L5/6 NP': 1, 'LAMP5': 1, 'LAMP5 LHX6': 1}
L4 IT	17779	-7800	MTG	{'L4 IT': 14, 'L5 IT': 12, 'Oligo': 11, 'PVALB': 7, 'SST': 7, 'Micro/PVM': 5, 'L6 IT': 4, 'L5/6 NP': 3, 'VIP': 2, 'OPC': 2, 'L6 IT Car3': 2, 'L6 CT': 2, 'LAMP5': 2, 'L2/3 IT': 2, 'Astro': 1, 'SST CHODL': 1, 'L6B': 1}
L4 IT	15976	-8775	MTG	{'L4 IT': 19, 'L5 IT': 9, 'L2/3 IT': 7, 'Oligo': 7, 'L6 IT Car3': 6, 'Chandelier': 5, 'VIP': 5, 'OPC': 4, 'Micro/PVM': 3, 'Astro': 3, 'L6 CT': 3, 'PVALB': 2, 'SST': 2, 'LAMP5': 2, 'LAMP5 LHX6': 1, 'L6 IT': 1}
L4 IT	18848	-7723	MTG	{'L4 IT': 10, 'Oligo': 10, 'L5 IT': 9, 'PVALB': 5, 'VIP': 4, 'SST': 3, 'L5/6 NP': 2, 'L6 IT Car3': 2, 'LAMP5 LHX6': 2, 'L6B': 2, 'Micro/PVM': 1, 'L2/3 IT': 1, 'L6 IT': 1, 'L6 CT': 1, 'SNCG': 1, 'OPC': 1}
L4 IT	17257	-9371	MTG	{'L4 IT': 10, 'L2/3 IT': 9, 'Oligo': 6, 'L5 IT': 6, 'Astro': 5, 'VIP': 3, 'PVALB': 3, 'SST': 3, 'Micro/PVM': 2, 'SST CHODL': 2, 'OPC': 2, 'VLMC': 2, 'LAMP5': 2, 'L6 IT': 1, 'L6 CT': 1, 'L5/6 NP': 1, 'SNCG': 1, 'L6B': 1, 'L6 IT Car3': 1}
L4 IT	17625	-8432	MTG	{'L4 IT': 17, 'Oligo': 11, 'L5 IT': 8, 'L5/6 NP': 5, 'SST': 5, 'L2/3 IT': 5, 'Micro/PVM': 4, 'L6 IT': 3, 'PVALB': 3, 'L6B': 3, 'LAMP5 LHX6': 2, 'Astro': 2, 'OPC': 2, 'LAMP5': 2, 'L6 CT': 2, 'VIP': 2, 'L6 IT Car3': 1, 'SST CHODL': 1}
L4 IT	16295	-10011	MTG	{'L2/3 IT': 18, 'Oligo': 14, 'L5 IT': 7, 'VIP': 6, 'Astro': 5, 'L4 IT': 5, 'PVALB': 3, 'L6 IT Car3': 3, 'OPC': 3, 'Micro/PVM': 2, 'Chandelier': 2, 'LAMP5 LHX6': 2, 'L5 ET': 1, 'L6 CT': 1, 'SST': 1, 'L6B': 1, 'VLMC': 1}
L4 IT	17123	-7964	MTG	{'L4 IT': 19, 'L5 IT': 14, 'Oligo': 11, 'PVALB': 5, 'L6 IT': 4, 'Astro': 4, 'L5/6 NP': 3, 'VIP': 3, 'SST': 3, 'L6 CT': 3, 'L6 IT Car3': 2, 'Micro/PVM': 2, 'Chandelier': 2, 'L6B': 2, 'LAMP5': 1, 'LAMP5 LHX6': 1, 'OPC': 1, 'L2/3 IT': 1}
L4 IT	18557	-8396	MTG	{'L4 IT': 22, 'Oligo': 14, 'L5 IT': 11, 'PVALB': 10, 'VIP': 6, 'SST': 5, 'L2/3 IT': 4, 'OPC': 4, 'SNCG': 3, 'LAMP5 LHX6': 3, 'L6 IT Car3': 3, 'L6 CT': 3, 'L5/6 NP': 3, 'Micro/PVM': 3, 'L6B': 3, 'L6 IT': 3, 'SST CHODL': 1, 'LAMP5': 1, 'Endo': 1, 'Astro': 1, 'Chandelier': 1}
L4 IT	16144	-10966	MTG	{'L2/3 IT': 21, 'Oligo': 9, 'Micro/PVM': 4, 'Astro': 4, 'VIP': 4, 'OPC': 4, 'PVALB': 4, 'LAMP5 LHX6': 3, 'VLMC': 2, 'L4 IT': 2, 'Endo': 1, 'SNCG': 1, 'PAX6': 1, 'Chandelier': 1}
L4 IT	17019	-6892	MTG	{'Oligo': 18, 'L5 IT': 12, 'L6 IT Car3': 8, 'L4 IT': 7, 'PVALB': 4, 'L2/3 IT': 3, 'OPC': 3, 'Astro': 2, 'L6 CT': 2, 'Chandelier': 1, 'SST': 1, 'L5/6 NP': 1, 'L6B': 1, 'VLMC': 1, 'LAMP5 LHX6': 1}
L4 IT	16521	-8090	MTG	{'L4 IT': 15, 'Oligo': 8, 'L5 IT': 8, 'PVALB': 5, 'Chandelier': 5, 'VIP': 4, 'L6 IT': 4, 'Astro': 4, 'L6 IT Car3': 3, 'SST': 2, 'L5/6 NP': 2, 'L6 CT': 2, 'OPC': 2, 'SST CHODL': 1, 'L2/3 IT': 1, 'LAMP5 LHX6': 1, 'Micro/PVM': 1}
L4 IT	16365	-7816	MTG	{'Oligo': 17, 'L4 IT': 9, 'L6 IT': 6, 'L5 IT': 6, 'VIP': 4, 'PVALB': 3, 'Astro': 3, 'L6 IT Car3': 3, 'Micro/PVM': 3, 'Chandelier': 3, 'L5/6 NP': 2, 'SST': 2, 'SST CHODL': 1, 'OPC': 1, 'L2/3 IT': 1, 'L6 CT': 1, 'LAMP5 LHX6': 1}
L4 IT	15901	-8623	MTG	{'L4 IT': 19, 'L5 IT': 10, 'L6 IT Car3': 7, 'Oligo': 7, 'VIP': 6, 'L2/3 IT': 6, 'Micro/PVM': 5, 'Chandelier': 4, 'OPC': 4, 'Astro': 3, 'L6 CT': 3, 'PVALB': 2, 'SST': 2, 'LAMP5': 2, 'L6 IT': 2, 'LAMP5 LHX6': 1, 'L5/6 NP': 1, 'L6B': 1}
L4 IT	17309	-7897	MTG	{'L4 IT': 15, 'Oligo': 14, 'L5 IT': 9, 'L6 IT': 6, 'PVALB': 5, 'VIP': 4, 'Astro': 3, 'SST': 3, 'L6 CT': 2, 'L2/3 IT': 2, 'L6B': 2, 'L5/6 NP': 2, 'Micro/PVM': 2, 'L6 IT Car3': 1, 'Chandelier': 1, 'OPC': 1, 'LAMP5': 1, 'LAMP5 LHX6': 1}
L4 IT	17077	-9449	MTG	{'L4 IT': 9, 'L2/3 IT': 7, 'L5 IT': 6, 'Oligo': 6, 'Astro': 5, 'Micro/PVM': 4, 'PVALB': 3, 'SST': 3, 'SST CHODL': 2, 'OPC': 2, 'LAMP5': 2, 'SNCG': 1, 'L6 IT Car3': 1, 'L6 CT': 1, 'L5/6 NP': 1, 'VLMC': 1, 'L6B': 1, 'VIP': 1, 'L5 ET': 1}
L4 IT	16201	-8891	MTG	{'L4 IT': 19, 'L5 IT': 9, 'L2/3 IT': 9, 'Oligo': 8, 'OPC': 5, 'VIP': 5, 'Micro/PVM': 4, 'Chandelier': 4, 'Astro': 4, 'L6 IT Car3': 3, 'SST': 3, 'PVALB': 2, 'L6 CT': 2, 'LAMP5': 2, 'LAMP5 LHX6': 1, 'L6 IT': 1, 'L5/6 NP': 1}
L4 IT	18964	-6289	MTG	{'Oligo': 10, 'L5 IT': 3, 'L6B': 3, 'PVALB': 2, 'L5 ET': 2, 'Astro': 2, 'L4 IT': 2, 'Micro/PVM': 2, 'L6 CT': 2, 'L6 IT Car3': 1, 'L5/6 NP': 1, 'SNCG': 1, 'L6 IT': 1, 'SST CHODL': 1, 'SST': 1, 'Chandelier': 1}
L4 IT	17005	-9051	MTG	{'L4 IT': 16, 'Oligo': 7, 'L5 IT': 6, 'L2/3 IT': 5, 'Astro': 5, 'L6 CT': 3, 'SST': 3, 'LAMP5': 3, 'OPC': 3, 'Micro/PVM': 3, 'L6B': 2, 'PVALB': 2, 'L5/6 NP': 2, 'Chandelier': 2, 'VIP': 1, 'SST CHODL': 1, 'VLMC': 1, 'SNCG': 1}
L4 IT	15351	-8588	MTG	{'L4 IT': 14, 'L5 IT': 8, 'Oligo': 7, 'L6 IT Car3': 6, 'VIP': 6, 'L2/3 IT': 5, 'OPC': 4, 'L6 CT': 4, 'Chandelier': 4, 'PVALB': 3, 'Micro/PVM': 3, 'SST': 3, 'Astro': 2, 'L6B': 1, 'LAMP5': 1, 'SNCG': 1, 'L5/6 NP': 1, 'L6 IT': 1}
L4 IT	15761	-8230	MTG	{'L4 IT': 15, 'Oligo': 13, 'L5 IT': 12, 'L6 IT Car3': 8, 'VIP': 5, 'Chandelier': 5, 'Micro/PVM': 4, 'SST': 4, 'OPC': 4, 'L2/3 IT': 4, 'PVALB': 3, 'L6 IT': 3, 'Astro': 2, 'LAMP5': 1, 'L5/6 NP': 1, 'L6B': 1, 'LAMP5 LHX6': 1, 'L6 CT': 1}
L4 IT	18442	-8378	MTG	{'L4 IT': 21, 'Oligo': 13, 'L5 IT': 11, 'PVALB': 10, 'SST': 6, 'VIP': 6, 'L2/3 IT': 5, 'OPC': 4, 'LAMP5 LHX6': 3, 'SNCG': 3, 'L6 CT': 3, 'Micro/PVM': 3, 'L6B': 3, 'L6 IT': 3, 'L5/6 NP': 2, 'L6 IT Car3': 2, 'SST CHODL': 1, 'LAMP5': 1, 'Endo': 1, 'Astro': 1, 'Chandelier': 1}
L4 IT	17587	-8118	MTG	{'L4 IT': 15, 'L5 IT': 10, 'Oligo': 10, 'SST': 6, 'L5/6 NP': 5, 'PVALB': 5, 'Micro/PVM': 4, 'L6 IT': 4, 'L2/3 IT': 4, 'OPC': 2, 'L6 IT Car3': 2, 'VIP': 2, 'Astro': 2, 'L6 CT': 2, 'LAMP5': 2, 'L6B': 2}
L4 IT	16177	-7379	MTG	{'Oligo': 24, 'L5 IT': 12, 'L6 IT Car3': 4, 'OPC': 3, 'L2/3 IT': 3, 'Micro/PVM': 3, 'SST': 3, 'Chandelier': 3, 'L4 IT': 3, 'L6 IT': 2, 'PVALB': 2, 'VIP': 2, 'Endo': 1, 'L5 ET': 1, 'SST CHODL': 1, 'L5/6 NP': 1}
L4 IT	15910	-8546	MTG	{'L4 IT': 19, 'L5 IT': 10, 'Oligo': 7, 'L6 IT Car3': 7, 'VIP': 6, 'L2/3 IT': 5, 'Micro/PVM': 5, 'SST': 4, 'OPC': 4, 'Chandelier': 4, 'Astro': 3, 'L6 CT': 3, 'L6 IT': 3, 'LAMP5': 2, 'PVALB': 1, 'L6B': 1, 'L5/6 NP': 1, 'LAMP5 LHX6': 1}
L4 IT	18576	-8106	MTG	{'L4 IT': 21, 'Oligo': 14, 'L5 IT': 11, 'PVALB': 8, 'SST': 7, 'VIP': 6, 'OPC': 4, 'LAMP5 LHX6': 3, 'L6 IT Car3': 3, 'L5/6 NP': 3, 'Micro/PVM': 3, 'L2/3 IT': 3, 'L6 IT': 2, 'L6B': 2, 'SNCG': 2, 'L6 CT': 1, 'SST CHODL': 1, 'LAMP5': 1, 'Endo': 1}
L4 IT	17756	-10059	MTG	{'L2/3 IT': 11, 'Oligo': 9, 'L4 IT': 6, 'SST': 6, 'Astro': 5, 'L5 IT': 4, 'PVALB': 3, 'SNCG': 1, 'LAMP5 LHX6': 1, 'VIP': 1, 'L5/6 NP': 1, 'VLMC': 1, 'LAMP5': 1, 'L6 CT': 1, 'L6 IT Car3': 1, 'SST CHODL': 1, 'Micro/PVM': 1}
L4 IT	15140	-6486	MTG	{'Oligo': 8, 'L5 IT': 7, 'L6 IT': 4, 'L6B': 3, 'PVALB': 3, 'VIP': 2, 'L4 IT': 2, 'Micro/PVM': 2, 'L6 CT': 1, 'L6 IT Car3': 1, 'Astro': 1, 'SNCG': 1, 'Endo': 1, 'OPC': 1}
L4 IT	17568	-8270	MTG	{'L4 IT': 17, 'Oligo': 11, 'L5 IT': 8, 'L5/6 NP': 6, 'SST': 6, 'PVALB': 5, 'Micro/PVM': 4, 'L2/3 IT': 4, 'L6 IT': 3, 'L6B': 3, 'L6 CT': 3, 'LAMP5': 2, 'VIP': 2, 'OPC': 2, 'Astro': 2, 'L6 IT Car3': 2, 'LAMP5 LHX6': 1}
L4 IT	16763	-8672	MTG	{'L4 IT': 21, 'Oligo': 5, 'L2/3 IT': 4, 'PVALB': 4, 'OPC': 4, 'Micro/PVM': 4, 'L6 CT': 3, 'L6 IT Car3': 3, 'Astro': 3, 'L6 IT': 2, 'SST': 2, 'LAMP5': 2, 'VIP': 2, 'L6B': 2, 'Chandelier': 2, 'L5 IT': 2, 'L5/6 NP': 2, 'SST CHODL': 1, 'SNCG': 1}
L4 IT	16801	-8555	MTG	{'L4 IT': 22, 'Oligo': 6, 'L5 IT': 5, 'OPC': 4, 'Micro/PVM': 4, 'PVALB': 4, 'VIP': 3, 'Astro': 3, 'L6 CT': 3, 'Chandelier': 3, 'L6 IT': 3, 'L5/6 NP': 2, 'SST': 2, 'L6 IT Car3': 2, 'L2/3 IT': 2, 'L6B': 1, 'SST CHODL': 1}
L4 IT	16211	-8852	MTG	{'L4 IT': 19, 'L5 IT': 11, 'Oligo': 8, 'L2/3 IT': 8, 'OPC': 5, 'Chandelier': 5, 'Micro/PVM': 4, 'Astro': 4, 'VIP': 4, 'L6 IT Car3': 3, 'SST': 3, 'PVALB': 2, 'L6 CT': 2, 'LAMP5': 2, 'LAMP5 LHX6': 1, 'L6 IT': 1, 'L5/6 NP': 1}
L4 IT	17489	-7854	MTG	{'Oligo': 13, 'L4 IT': 12, 'L5 IT': 10, 'L6 IT': 6, 'PVALB': 5, 'SST': 4, 'OPC': 3, 'Micro/PVM': 3, 'L5/6 NP': 3, 'VIP': 3, 'L6 IT Car3': 2, 'Astro': 2, 'L2/3 IT': 2, 'L6B': 2, 'LAMP5': 1, 'L6 CT': 1}
L4 IT	17362	-7481	MTG	{'Oligo': 13, 'L4 IT': 12, 'L5 IT': 12, 'L6 IT Car3': 5, 'PVALB': 5, 'L6 IT': 5, 'L5/6 NP': 3, 'OPC': 3, 'Micro/PVM': 3, 'Astro': 2, 'VIP': 2, 'SST': 2, 'L6 CT': 1, 'L6B': 1, 'LAMP5 LHX6': 1}
L4 IT	16463	-9304	MTG	{'L4 IT': 14, 'Oligo': 9, 'L2/3 IT': 8, 'L5 IT': 7, 'Micro/PVM': 4, 'VIP': 4, 'OPC': 3, 'PVALB': 3, 'Chandelier': 2, 'L6 IT Car3': 2, 'Astro': 2, 'LAMP5': 2, 'SST': 2, 'L6 CT': 1, 'L5/6 NP': 1, 'SNCG': 1}
L4 IT	18967	-9618	MTG	{'L4 IT': 6, 'SST': 5, 'Oligo': 5, 'L5 IT': 4, 'Astro': 4, 'Micro/PVM': 3, 'VIP': 3, 'PVALB': 2, 'OPC': 2, 'L2/3 IT': 2, 'L6 IT Car3': 1, 'LAMP5': 1, 'LAMP5 LHX6': 1, 'Chandelier': 1}
L4 IT	17465	-6579	MTG	{'Oligo': 16, 'L6 IT Car3': 7, 'L5 IT': 7, 'L6 IT': 6, 'PVALB': 4, 'L4 IT': 4, 'OPC': 3, 'L2/3 IT': 3, 'Micro/PVM': 3, 'L6 CT': 3, 'SST': 2, 'L6B': 2, 'Chandelier': 2, 'Astro': 2, 'SNCG': 1, 'VIP': 1, 'LAMP5': 1, 'L5/6 NP': 1}
L4 IT	18121	-7155	MTG	{'Oligo': 9, 'L5 IT': 7, 'PVALB': 6, 'L6 IT': 5, 'L6 IT Car3': 4, 'L4 IT': 4, 'Micro/PVM': 4, 'L6 CT': 3, 'SST': 3, 'VIP': 2, 'OPC': 2, 'L5/6 NP': 2, 'LAMP5 LHX6': 1, 'Astro': 1, 'L5 ET': 1, 'L6B': 1, 'Chandelier': 1, 'L2/3 IT': 1}
L4 IT	17233	-8870	MTG	{'L4 IT': 17, 'Oligo': 7, 'L2/3 IT': 6, 'L5 IT': 6, 'Micro/PVM': 4, 'L6 CT': 4, 'L6B': 4, 'VIP': 4, 'SST': 4, 'LAMP5': 3, 'PVALB': 3, 'L5/6 NP': 3, 'OPC': 2, 'Astro': 2, 'Chandelier': 2, 'SST CHODL': 1, 'VLMC': 1, 'SNCG': 1, 'L6 IT': 1}
L4 IT	15836	-5360	MTG	{'Oligo': 10, 'L6 IT': 8, 'L6 CT': 4, 'VIP': 4, 'PVALB': 3, 'Micro/PVM': 3, 'OPC': 2, 'L4 IT': 2, 'Astro': 2, 'L5 IT': 2, 'LAMP5 LHX6': 1, 'L2/3 IT': 1, 'L6 IT Car3': 1, 'L5/6 NP': 1}
L4 IT	15412	-7396	MTG	{'Oligo': 17, 'OPC': 7, 'L5 IT': 7, 'Micro/PVM': 5, 'PVALB': 4, 'L6 IT': 3, 'L6 IT Car3': 3, 'SST': 2, 'L4 IT': 2, 'Chandelier': 2, 'L6B': 1, 'L5/6 NP': 1, 'SNCG': 1, 'L5 ET': 1, 'L2/3 IT': 1, 'Endo': 1, 'Astro': 1}
L4 IT	18419	-8194	MTG	{'L4 IT': 21, 'Oligo': 17, 'L5 IT': 11, 'PVALB': 8, 'SST': 7, 'L2/3 IT': 5, 'OPC': 4, 'VIP': 4, 'LAMP5 LHX6': 3, 'Micro/PVM': 3, 'L6B': 2, 'L5/6 NP': 2, 'L6 CT': 2, 'SNCG': 2, 'L6 IT': 2, 'L6 IT Car3': 2, 'SST CHODL': 1, 'LAMP5': 1, 'Endo': 1, 'Astro': 1}
L4 IT	17418	-10864	MTG	{'L2/3 IT': 22, 'Astro': 9, 'Oligo': 5, 'VIP': 4, 'Micro/PVM': 4, 'PVALB': 4, 'SNCG': 3, 'LAMP5': 2, 'OPC': 2, 'L4 IT': 2, 'L5 IT': 1, 'SST': 1, 'SST CHODL': 1, 'LAMP5 LHX6': 1, 'L5/6 NP': 1, 'Chandelier': 1}
L4 IT	18350	-6411	MTG	{'Oligo': 12, 'L6 CT': 5, 'L6 IT': 5, 'Micro/PVM': 5, 'L6B': 4, 'L5 IT': 4, 'VIP': 3, 'Astro': 3, 'L5 ET': 3, 'L5/6 NP': 2, 'L4 IT': 2, 'L6 IT Car3': 2, 'SNCG': 1, 'L2/3 IT': 1, 'OPC': 1, 'SST CHODL': 1, 'PVALB': 1, 'SST': 1, 'Chandelier': 1}
L4 IT	16213	-8749	MTG	{'L4 IT': 21, 'L5 IT': 11, 'Oligo': 7, 'L2/3 IT': 6, 'Chandelier': 5, 'Astro': 4, 'Micro/PVM': 4, 'VIP': 4, 'OPC': 4, 'L6 IT Car3': 3, 'SST': 3, 'LAMP5': 2, 'L5/6 NP': 2, 'PVALB': 2, 'L6 CT': 2, 'L6 IT': 1, 'LAMP5 LHX6': 1}
L4 IT	18574	-10031	MTG	{'Oligo': 10, 'SST': 9, 'L4 IT': 7, 'Astro': 6, 'L2/3 IT': 5, 'L5 IT': 4, 'PVALB': 4, 'VIP': 4, 'Micro/PVM': 2, 'LAMP5 LHX6': 2, 'Chandelier': 1, 'SNCG': 1}
L4 IT	17442	-9270	MTG	{'L2/3 IT': 10, 'L4 IT': 10, 'Oligo': 7, 'L5 IT': 6, 'Astro': 5, 'Micro/PVM': 3, 'VIP': 3, 'SST': 3, 'LAMP5': 2, 'VLMC': 2, 'SST CHODL': 2, 'L6B': 2, 'PVALB': 2, 'L5/6 NP': 2, 'OPC': 1, 'SNCG': 1, 'L6 IT': 1, 'L6 CT': 1, 'L6 IT Car3': 1}
L4 IT	18214	-8407	MTG	{'L4 IT': 25, 'Oligo': 12, 'L5 IT': 10, 'SST': 8, 'PVALB': 8, 'VIP': 7, 'L2/3 IT': 7, 'Micro/PVM': 5, 'L6B': 4, 'L6 CT': 4, 'OPC': 3, 'L5/6 NP': 3, 'LAMP5 LHX6': 3, 'SNCG': 2, 'L6 IT Car3': 2, 'Astro': 2, 'LAMP5': 1, 'L6 IT': 1, 'SST CHODL': 1, 'Endo': 1}
L4 IT	17610	-8383	MTG	{'L4 IT': 17, 'Oligo': 8, 'L5 IT': 7, 'SST': 6, 'PVALB': 5, 'L2/3 IT': 5, 'L5/6 NP': 5, 'Micro/PVM': 4, 'L6 IT': 3, 'L6 CT': 3, 'L6B': 3, 'Astro': 2, 'L6 IT Car3': 2, 'OPC': 2, 'LAMP5': 2, 'LAMP5 LHX6': 2, 'VIP': 1}
L4 IT	16045	-8804	MTG	{'L4 IT': 17, 'L5 IT': 9, 'Oligo': 9, 'L2/3 IT': 7, 'Chandelier': 5, 'VIP': 5, 'L6 IT Car3': 4, 'Astro': 4, 'OPC': 4, 'Micro/PVM': 3, 'PVALB': 2, 'SST': 2, 'LAMP5': 2, 'L6 CT': 2, 'LAMP5 LHX6': 1, 'L6 IT': 1}
L4 IT	15441	-8323	MTG	{'L4 IT': 13, 'L5 IT': 8, 'Oligo': 7, 'L6 IT Car3': 6, 'Chandelier': 6, 'VIP': 6, 'L2/3 IT': 5, 'Astro': 4, 'SST': 4, 'OPC': 4, 'Micro/PVM': 3, 'L6 CT': 3, 'PVALB': 3, 'L5/6 NP': 2, 'L6 IT': 2, 'LAMP5 LHX6': 1, 'L6B': 1, 'LAMP5': 1, 'SNCG': 1}
L4 IT	16236	-8804	MTG	{'L4 IT': 19, 'L5 IT': 11, 'Oligo': 7, 'L2/3 IT': 7, 'Micro/PVM': 5, 'Chandelier': 5, 'OPC': 5, 'Astro': 4, 'VIP': 4, 'SST': 3, 'L6 IT Car3': 3, 'LAMP5': 2, 'L5/6 NP': 2, 'PVALB': 2, 'L6 CT': 2, 'L6 IT': 1, 'LAMP5 LHX6': 1}
L4 IT	16636	-8478	MTG	{'L4 IT': 22, 'L5 IT': 7, 'VIP': 5, 'Oligo': 5, 'Chandelier': 4, 'Astro': 4, 'PVALB': 4, 'Micro/PVM': 4, 'OPC': 3, 'L6 IT Car3': 3, 'L6 CT': 3, 'L5/6 NP': 2, 'L6 IT': 2, 'SST': 1, 'L6B': 1, 'L2/3 IT': 1, 'LAMP5': 1}
L4 IT	16378	-10569	MTG	{'L2/3 IT': 20, 'Oligo': 10, 'Astro': 8, 'VIP': 5, 'L4 IT': 4, 'Micro/PVM': 4, 'OPC': 4, 'LAMP5 LHX6': 3, 'Chandelier': 2, 'PVALB': 2, 'VLMC': 1, 'Endo': 1, 'LAMP5': 1, 'L6 CT': 1, 'L6B': 1, 'SST': 1, 'L6 IT Car3': 1, 'SNCG': 1}
L4 IT	17524	-8793	MTG	{'L4 IT': 16, 'L2/3 IT': 8, 'Oligo': 8, 'VIP': 4, 'L5 IT': 4, 'L6 CT': 4, 'L6B': 4, 'PVALB': 4, 'SST': 4, 'Micro/PVM': 3, 'Astro': 3, 'L5/6 NP': 2, 'LAMP5 LHX6': 2, 'LAMP5': 2, 'OPC': 1, 'SST CHODL': 1, 'VLMC': 1, 'SNCG': 1, 'L6 IT': 1}
L4 IT	17817	-9245	MTG	{'L4 IT': 13, 'L2/3 IT': 11, 'Oligo': 6, 'L5 IT': 5, 'SST': 4, 'PVALB': 4, 'Astro': 4, 'L6 CT': 3, 'VIP': 3, 'L5/6 NP': 2, 'VLMC': 2, 'LAMP5 LHX6': 2, 'Micro/PVM': 2, 'L6B': 2, 'SST CHODL': 2, 'L6 IT': 1, 'OPC': 1, 'L6 IT Car3': 1, 'LAMP5': 1}
L4 IT	18208	-8268	MTG	{'L4 IT': 24, 'Oligo': 13, 'SST': 10, 'L5 IT': 9, 'PVALB': 8, 'L2/3 IT': 7, 'VIP': 5, 'Micro/PVM': 5, 'OPC': 4, 'LAMP5 LHX6': 3, 'L6 CT': 3, 'L5/6 NP': 3, 'SNCG': 2, 'L6B': 2, 'SST CHODL': 1, 'L6 IT Car3': 1, 'L6 IT': 1, 'LAMP5': 1, 'Endo': 1, 'Astro': 1}
L4 IT	18104	-8458	MTG	{'L4 IT': 25, 'Oligo': 10, 'SST': 9, 'L5 IT': 8, 'VIP': 7, 'PVALB': 7, 'L2/3 IT': 7, 'Micro/PVM': 5, 'L6B': 4, 'L5/6 NP': 4, 'L6 CT': 4, 'OPC': 3, 'LAMP5 LHX6': 3, 'Astro': 2, 'LAMP5': 2, 'L6 IT Car3': 2, 'L6 IT': 1, 'Endo': 1, 'SNCG': 1, 'SST CHODL': 1}
L4 IT	15573	-8358	MTG	{'L4 IT': 16, 'L5 IT': 11, 'Oligo': 8, 'L6 IT Car3': 7, 'VIP': 6, 'L2/3 IT': 5, 'Chandelier': 5, 'PVALB': 4, 'SST': 4, 'OPC': 4, 'Astro': 3, 'Micro/PVM': 3, 'L6 CT': 3, 'L6 IT': 2, 'LAMP5': 1, 'L5/6 NP': 1, 'L6B': 1, 'LAMP5 LHX6': 1, 'SNCG': 1}
L4 IT	15506	-9647	MTG	{'L2/3 IT': 11, 'Oligo': 9, 'L4 IT': 4, 'VIP': 4, 'L6 IT Car3': 4, 'Astro': 3, 'L5 IT': 3, 'PVALB': 2, 'L6 IT': 2, 'OPC': 2, 'LAMP5 LHX6': 2, 'Micro/PVM': 1, 'L6 CT': 1, 'PAX6': 1, 'SST': 1}
L4 IT	15406	-8458	MTG	{'L4 IT': 14, 'L5 IT': 9, 'Oligo': 8, 'L6 IT Car3': 6, 'VIP': 5, 'OPC': 4, 'Chandelier': 4, 'L2/3 IT': 4, 'SST': 3, 'Micro/PVM': 3, 'Astro': 3, 'PVALB': 3, 'L6 CT': 3, 'L5/6 NP': 2, 'L6 IT': 2, 'LAMP5': 1, 'LAMP5 LHX6': 1, 'L6B': 1, 'SNCG': 1}
L4 IT	18468	-8711	MTG	{'L4 IT': 21, 'Oligo': 11, 'L5 IT': 8, 'VIP': 7, 'PVALB': 6, 'Micro/PVM': 6, 'OPC': 5, 'L2/3 IT': 5, 'SST': 5, 'L6 IT Car3': 4, 'SNCG': 3, 'L6 CT': 3, 'LAMP5 LHX6': 3, 'Astro': 2, 'L6B': 2, 'L5/6 NP': 2, 'L6 IT': 1, 'LAMP5': 1, 'Endo': 1, 'SST CHODL': 1, 'Chandelier': 1}
L4 IT	16718	-8018	MTG	{'L4 IT': 16, 'Oligo': 11, 'L5 IT': 10, 'Chandelier': 5, 'L6 IT': 5, 'L6 IT Car3': 4, 'PVALB': 4, 'Astro': 4, 'VIP': 3, 'L6 CT': 2, 'SST CHODL': 1, 'SST': 1, 'L5/6 NP': 1, 'OPC': 1, 'Micro/PVM': 1, 'L6B': 1}
L4 IT	17526	-10038	MTG	{'L2/3 IT': 14, 'Oligo': 9, 'L5 IT': 5, 'Astro': 5, 'L4 IT': 4, 'SST': 4, 'OPC': 3, 'L6 CT': 2, 'LAMP5': 2, 'PVALB': 2, 'Micro/PVM': 2, 'VLMC': 1, 'SST CHODL': 1, 'L6 IT Car3': 1, 'SNCG': 1, 'L5/6 NP': 1, 'VIP': 1, 'LAMP5 LHX6': 1}
L4 IT	16154	-8463	MTG	{'L4 IT': 22, 'L5 IT': 10, 'Oligo': 7, 'Chandelier': 7, 'OPC': 4, 'Astro': 4, 'L6 IT Car3': 4, 'L6 CT': 4, 'L2/3 IT': 4, 'VIP': 4, 'SST': 3, 'L6 IT': 3, 'L5/6 NP': 2, 'Micro/PVM': 2, 'LAMP5': 2, 'LAMP5 LHX6': 1, 'PVALB': 1}
L4 IT	15773	-8514	MTG	{'L4 IT': 19, 'L5 IT': 10, 'L6 IT Car3': 8, 'Oligo': 8, 'VIP': 8, 'L2/3 IT': 6, 'Micro/PVM': 5, 'Chandelier': 5, 'OPC': 4, 'SST': 4, 'L6 IT': 3, 'PVALB': 3, 'L6 CT': 3, 'Astro': 2, 'L5/6 NP': 1, 'LAMP5 LHX6': 1, 'L6B': 1, 'LAMP5': 1, 'SNCG': 1}
L4 IT	15990	-9748	MTG	{'Oligo': 14, 'L2/3 IT': 11, 'L5 IT': 7, 'VIP': 6, 'L4 IT': 5, 'OPC': 3, 'L6 IT Car3': 3, 'Astro': 3, 'L6 CT': 2, 'LAMP5 LHX6': 2, 'L6 IT': 1, 'Chandelier': 1, 'PVALB': 1, 'SST': 1, 'L6B': 1}
L4 IT	16612	-8178	MTG	{'L4 IT': 18, 'L5 IT': 9, 'Oligo': 8, 'Chandelier': 5, 'PVALB': 4, 'L6 IT': 4, 'Astro': 4, 'L6 IT Car3': 3, 'L6 CT': 3, 'VIP': 3, 'SST': 2, 'OPC': 2, 'Micro/PVM': 2, 'L2/3 IT': 1, 'SST CHODL': 1, 'L5/6 NP': 1, 'LAMP5 LHX6': 1, 'L6B': 1}
L4 IT	16640	-7949	MTG	{'L4 IT': 14, 'Oligo': 12, 'L5 IT': 11, 'L6 IT Car3': 4, 'PVALB': 4, 'L6 IT': 4, 'Astro': 4, 'Chandelier': 3, 'VIP': 3, 'SST': 2, 'L6 CT': 2, 'SST CHODL': 1, 'L2/3 IT': 1, 'L5/6 NP': 1, 'OPC': 1, 'Micro/PVM': 1}
L4 IT	15627	-10366	MTG	{'L2/3 IT': 16, 'Oligo': 13, 'VIP': 5, 'L6 IT Car3': 4, 'LAMP5 LHX6': 4, 'Astro': 4, 'L4 IT': 2, 'OPC': 2, 'L5 IT': 2, 'PVALB': 1, 'SST': 1, 'L5/6 NP': 1, 'VLMC': 1, 'Endo': 1, 'LAMP5': 1, 'Micro/PVM': 1}
L4 IT	15587	-3936	MTG	{'Oligo': 37, 'PVALB': 3, 'SNCG': 2, 'OPC': 2, 'L5 IT': 2, 'Micro/PVM': 1, 'VIP': 1, 'L4 IT': 1, 'SST': 1, 'Astro': 1, 'L6 IT': 1}
L4 IT	6518	-15814	A1C	{'Oligo': 43, 'L4 IT': 11, 'L2/3 IT': 9, 'VIP': 8, 'Micro/PVM': 7, 'SST': 3, 'LAMP5': 2, 'PVALB': 2, 'L5 IT': 2, 'OPC': 2, 'L5 ET': 1, 'LAMP5 LHX6': 1, 'Chandelier': 1, 'L5/6 NP': 1, 'SNCG': 1, 'Astro': 1}
L4 IT	9039	-15278	A1C	{'Oligo': 24, 'L4 IT': 15, 'Micro/PVM': 6, 'L5 IT': 5, 'L2/3 IT': 5, 'VLMC': 3, 'OPC': 3, 'VIP': 2, 'SST': 2, 'PVALB': 2, 'SNCG': 2, 'Endo': 1, 'L6 CT': 1, 'Chandelier': 1, 'L5 ET': 1, 'Astro': 1, 'L6B': 1, 'LAMP5': 1}
L4 IT	7170	-18091	A1C	{'L2/3 IT': 30, 'Micro/PVM': 9, 'Oligo': 8, 'Astro': 5, 'PVALB': 4, 'VIP': 3, 'L4 IT': 2, 'OPC': 2, 'Chandelier': 2, 'SST': 2, 'Endo': 1, 'VLMC': 1, 'L5 IT': 1, 'L6 IT Car3': 1}
L4 IT	5560	-14700	A1C	{'Oligo': 23, 'L4 IT': 13, 'L5 IT': 6, 'L6 IT Car3': 3, 'PVALB': 3, 'VIP': 2, 'SST': 2, 'Astro': 2, 'L5 ET': 1, 'L5/6 NP': 1, 'L6 CT': 1, 'OPC': 1, 'L6 IT': 1, 'Micro/PVM': 1, 'LAMP5': 1, 'L2/3 IT': 1}
L4 IT	8428	-16513	A1C	{'L2/3 IT': 22, 'Oligo': 10, 'L4 IT': 9, 'PVALB': 6, 'Micro/PVM': 5, 'SST': 5, 'VIP': 4, 'Chandelier': 3, 'OPC': 3, 'LAMP5': 1}
L4 IT	9491	-16553	A1C	{'L2/3 IT': 15, 'Oligo': 12, 'L4 IT': 7, 'Micro/PVM': 4, 'VIP': 3, 'OPC': 2, 'VLMC': 1, 'Astro': 1, 'SST': 1, 'L5 ET': 1, 'SNCG': 1, 'Chandelier': 1}
L4 IT	6077	-15940	A1C	{'Oligo': 33, 'L4 IT': 10, 'Micro/PVM': 8, 'VIP': 7, 'L2/3 IT': 5, 'SST': 4, 'PVALB': 3, 'LAMP5': 2, 'L5/6 NP': 1, 'Chandelier': 1, 'L5 IT': 1, 'OPC': 1, 'SNCG': 1, 'VLMC': 1}
L4 IT	7187	-15308	A1C	{'Oligo': 40, 'L4 IT': 12, 'L5 IT': 6, 'SNCG': 4, 'Micro/PVM': 4, 'SST': 4, 'VIP': 4, 'Chandelier': 3, 'LAMP5 LHX6': 2, 'PVALB': 2, 'LAMP5': 1, 'L6 CT': 1, 'L5 ET': 1, 'L2/3 IT': 1, 'L6 IT Car3': 1, 'Astro': 1, 'OPC': 1}
L4 IT	6540	-14338	A1C	{'Oligo': 35, 'L4 IT': 13, 'L6 IT Car3': 7, 'L5 IT': 6, 'SST': 6, 'Astro': 5, 'PVALB': 5, 'Micro/PVM': 4, 'OPC': 3, 'VIP': 3, 'L5/6 NP': 2, 'L6 IT': 2, 'LAMP5 LHX6': 2, 'L6 CT': 2, 'VLMC': 1, 'L2/3 IT': 1, 'L5 ET': 1, 'L6B': 1, 'SST CHODL': 1, 'Endo': 1, 'Chandelier': 1}
L4 IT	8248	-6109	A1C	{'Oligo': 57, 'Astro': 7, 'OPC': 5, 'Micro/PVM': 3, 'L6 IT': 3, 'L6 CT': 1, 'Endo': 1, 'L4 IT': 1, 'L2/3 IT': 1, 'LAMP5 LHX6': 1, 'L6B': 1}
L4 IT	5810	-15014	A1C	{'Oligo': 31, 'L4 IT': 13, 'L5 IT': 5, 'L6 IT Car3': 4, 'PVALB': 4, 'L5/6 NP': 2, 'Micro/PVM': 2, 'VIP': 2, 'L6 CT': 1, 'OPC': 1, 'L6 IT': 1, 'Astro': 1, 'LAMP5': 1, 'SST': 1, 'L2/3 IT': 1, 'Chandelier': 1}
L4 IT	7298	-16295	A1C	{'Oligo': 21, 'L2/3 IT': 21, 'L4 IT': 9, 'Micro/PVM': 7, 'Chandelier': 4, 'SST': 4, 'VIP': 4, 'PVALB': 3, 'SNCG': 2, 'L5 IT': 1, 'Astro': 1, 'OPC': 1, 'Endo': 1, 'L6 IT Car3': 1, 'VLMC': 1}
L4 IT	7467	-15453	A1C	{'Oligo': 35, 'L4 IT': 13, 'SST': 5, 'L5 IT': 5, 'Chandelier': 5, 'VIP': 4, 'Micro/PVM': 4, 'PVALB': 3, 'SNCG': 2, 'L2/3 IT': 1, 'L6 CT': 1, 'LAMP5 LHX6': 1, 'LAMP5': 1, 'Endo': 1}
L4 IT	7745	-14858	A1C	{'Oligo': 32, 'L5 IT': 12, 'L4 IT': 11, 'Micro/PVM': 4, 'SST': 3, 'VIP': 3, 'SNCG': 3, 'PVALB': 2, 'Chandelier': 2, 'L5 ET': 1, 'L6B': 1, 'L5/6 NP': 1, 'L6 IT Car3': 1, 'L2/3 IT': 1, 'L6 CT': 1, 'Astro': 1, 'LAMP5 LHX6': 1, 'Endo': 1}
L4 IT	9327	-15384	A1C	{'Oligo': 21, 'L4 IT': 15, 'Micro/PVM': 6, 'L2/3 IT': 4, 'VLMC': 3, 'L5 IT': 2, 'VIP': 2, 'SST': 2, 'OPC': 2, 'SNCG': 2, 'L5 ET': 1, 'Endo': 1, 'L6 CT': 1, 'Chandelier': 1, 'PVALB': 1, 'L6B': 1, 'LAMP5': 1}
L4 IT	8326	-14082	A1C	{'Oligo': 32, 'Micro/PVM': 8, 'L5 IT': 7, 'Astro': 6, 'SST': 4, 'L5/6 NP': 3, 'L6B': 3, 'L4 IT': 3, 'L5 ET': 2, 'PVALB': 2, 'VIP': 1, 'LAMP5 LHX6': 1, 'L6 IT Car3': 1, 'Endo': 1, 'L2/3 IT': 1, 'Chandelier': 1}
L4 IT	6162	-14745	A1C	{'Oligo': 42, 'L4 IT': 17, 'L6 IT Car3': 6, 'L5 IT': 6, 'PVALB': 4, 'SST': 4, 'VIP': 3, 'Astro': 3, 'LAMP5 LHX6': 2, 'Micro/PVM': 2, 'L5/6 NP': 2, 'L2/3 IT': 2, 'L5 ET': 2, 'L6 CT': 1, 'OPC': 1, 'VLMC': 1, 'SST CHODL': 1, 'L6 IT': 1, 'Chandelier': 1, 'LAMP5': 1}
L4 IT	8504	-14350	A1C	{'Oligo': 33, 'L5 IT': 9, 'Micro/PVM': 6, 'Astro': 6, 'L6B': 5, 'L4 IT': 4, 'SST': 3, 'PVALB': 2, 'L2/3 IT': 2, 'L6 IT Car3': 1, 'L5 ET': 1, 'Endo': 1, 'Chandelier': 1, 'L5/6 NP': 1, 'OPC': 1}
L4 IT	8204	-17287	A1C	{'Oligo': 21, 'L2/3 IT': 21, 'Micro/PVM': 5, 'L4 IT': 5, 'Astro': 4, 'PVALB': 3, 'OPC': 3, 'SST': 2, 'VIP': 2, 'Chandelier': 2, 'L6 IT Car3': 1, 'L6B': 1}
L4 IT	6068	-16187	A1C	{'Oligo': 30, 'Micro/PVM': 10, 'L2/3 IT': 9, 'L4 IT': 7, 'VIP': 6, 'SST': 4, 'LAMP5': 2, 'OPC': 1, 'PVALB': 1, 'SNCG': 1, 'VLMC': 1}
L4 IT	8645	-15468	A1C	{'Oligo': 26, 'L4 IT': 11, 'Micro/PVM': 6, 'L2/3 IT': 6, 'L5 IT': 4, 'OPC': 3, 'PVALB': 2, 'SNCG': 2, 'VIP': 2, 'L6B': 1, 'SST': 1, 'VLMC': 1, 'Astro': 1, 'Endo': 1, 'Chandelier': 1, 'L6 CT': 1, 'L5 ET': 1, 'LAMP5': 1}
L4 IT	8011	-16113	A1C	{'Oligo': 20, 'L2/3 IT': 18, 'L4 IT': 11, 'PVALB': 6, 'Chandelier': 5, 'SST': 5, 'Micro/PVM': 4, 'Endo': 1, 'VIP': 1, 'LAMP5': 1}
L4 IT	7865	-16099	A1C	{'Oligo': 19, 'L2/3 IT': 17, 'L4 IT': 13, 'SST': 5, 'PVALB': 5, 'Micro/PVM': 5, 'Chandelier': 5, 'L5 IT': 2, 'Endo': 1, 'VIP': 1, 'LAMP5': 1}
L4 IT	5962	-14607	A1C	{'Oligo': 34, 'L4 IT': 17, 'L5 IT': 8, 'SST': 5, 'L6 IT Car3': 5, 'VIP': 3, 'PVALB': 3, 'Astro': 3, 'L5 ET': 2, 'L2/3 IT': 2, 'SST CHODL': 1, 'L5/6 NP': 1, 'L6 CT': 1, 'OPC': 1, 'L6 IT': 1, 'Micro/PVM': 1, 'Chandelier': 1, 'LAMP5': 1}
L4 IT	8225	-15259	A1C	{'Oligo': 36, 'L4 IT': 12, 'L5 IT': 8, 'Micro/PVM': 3, 'SST': 3, 'VIP': 3, 'L2/3 IT': 3, 'PVALB': 2, 'L5/6 NP': 1, 'L6 IT Car3': 1, 'OPC': 1, 'Chandelier': 1, 'SNCG': 1, 'Endo': 1, 'Astro': 1}
L4 IT	5822	-15144	A1C	{'Oligo': 27, 'L4 IT': 11, 'PVALB': 4, 'L6 IT Car3': 3, 'Micro/PVM': 3, 'L5 IT': 2, 'SST': 2, 'VIP': 2, 'OPC': 1, 'L6 IT': 1, 'Astro': 1, 'LAMP5': 1, 'L2/3 IT': 1, 'L5/6 NP': 1, 'Chandelier': 1}
L4 IT	6975	-14308	A1C	{'Oligo': 34, 'L5 IT': 10, 'L6 IT Car3': 7, 'L4 IT': 6, 'SST': 5, 'PVALB': 4, 'Astro': 4, 'Micro/PVM': 3, 'L2/3 IT': 2, 'SNCG': 2, 'LAMP5 LHX6': 2, 'OPC': 2, 'Chandelier': 1, 'SST CHODL': 1, 'L5/6 NP': 1, 'L6 CT': 1, 'L6 IT': 1, 'L6B': 1, 'VLMC': 1, 'VIP': 1}
L4 IT	8688	-16449	A1C	{'L2/3 IT': 27, 'Oligo': 15, 'L4 IT': 8, 'Micro/PVM': 5, 'VIP': 4, 'SST': 4, 'PVALB': 3, 'Chandelier': 3, 'LAMP5': 2, 'OPC': 2, 'L5 ET': 1}
L4 IT	5772	-14348	A1C	{'Oligo': 27, 'L4 IT': 12, 'L5 IT': 8, 'L6 IT Car3': 4, 'PVALB': 3, 'Micro/PVM': 3, 'Astro': 3, 'OPC': 3, 'SST': 3, 'VIP': 3, 'L5 ET': 2, 'L6B': 1, 'Endo': 1, 'SST CHODL': 1, 'L2/3 IT': 1, 'L5/6 NP': 1, 'VLMC': 1, 'L6 CT': 1, 'L6 IT': 1}
L4 IT	9412	-15958	A1C	{'Oligo': 17, 'L4 IT': 11, 'L2/3 IT': 11, 'Micro/PVM': 4, 'VLMC': 2, 'OPC': 2, 'SST': 2, 'L6 CT': 1, 'Chandelier': 1, 'SNCG': 1, 'PVALB': 1, 'LAMP5': 1, 'Astro': 1, 'VIP': 1, 'L5 ET': 1}
L4 IT	7646	-17476	A1C	{'L2/3 IT': 20, 'Oligo': 19, 'Micro/PVM': 9, 'Astro': 6, 'L4 IT': 5, 'Chandelier': 3, 'OPC': 2, 'VIP': 2, 'VLMC': 1, 'L6 IT Car3': 1, 'PVALB': 1, 'SST': 1, 'Endo': 1}
L4 IT	6513	-15006	A1C	{'Oligo': 41, 'L4 IT': 15, 'L5 IT': 7, 'SST': 6, 'L6 IT Car3': 5, 'PVALB': 4, 'VIP': 4, 'Micro/PVM': 4, 'L5/6 NP': 2, 'OPC': 2, 'LAMP5 LHX6': 2, 'Chandelier': 2, 'L2/3 IT': 2, 'LAMP5': 2, 'L6 CT': 1, 'Astro': 1, 'VLMC': 1, 'L6 IT': 1, 'L5 ET': 1}
L4 IT	6553	-14968	A1C	{'Oligo': 41, 'L4 IT': 12, 'L5 IT': 8, 'SST': 6, 'L6 IT Car3': 5, 'PVALB': 4, 'VIP': 4, 'Micro/PVM': 3, 'Chandelier': 2, 'L2/3 IT': 2, 'L5/6 NP': 2, 'LAMP5': 2, 'LAMP5 LHX6': 2, 'L5 ET': 1, 'L6 CT': 1, 'L6 IT': 1, 'VLMC': 1, 'Astro': 1, 'OPC': 1}
L4 IT	9436	-16871	A1C	{'Oligo': 11, 'L2/3 IT': 10, 'Micro/PVM': 6, 'VIP': 4, 'L4 IT': 4, 'OPC': 2, 'SNCG': 2, 'SST': 1, 'L5 ET': 1, 'Chandelier': 1, 'PVALB': 1}
L4 IT	8363	-14189	A1C	{'Oligo': 34, 'L5 IT': 8, 'Micro/PVM': 7, 'Astro': 6, 'L6B': 4, 'L4 IT': 4, 'SST': 3, 'L5/6 NP': 2, 'L5 ET': 2, 'PVALB': 2, 'LAMP5 LHX6': 1, 'L6 IT Car3': 1, 'Endo': 1, 'L2/3 IT': 1, 'Chandelier': 1}
L4 IT	9489	-15384	A1C	{'Oligo': 17, 'L4 IT': 13, 'Micro/PVM': 5, 'VLMC': 3, 'L2/3 IT': 2, 'VIP': 2, 'OPC': 2, 'SST': 2, 'L5 ET': 1, 'Endo': 1, 'L6 CT': 1, 'Chandelier': 1, 'SNCG': 1, 'PVALB': 1}
L4 IT	6022	-16111	A1C	{'Oligo': 29, 'L4 IT': 8, 'Micro/PVM': 8, 'L2/3 IT': 8, 'VIP': 7, 'SST': 5, 'LAMP5': 2, 'L5/6 NP': 1, 'Chandelier': 1, 'OPC': 1, 'PVALB': 1, 'SNCG': 1, 'VLMC': 1}
L4 IT	9016	-15184	A1C	{'Oligo': 30, 'L4 IT': 14, 'L5 IT': 6, 'Micro/PVM': 5, 'L2/3 IT': 4, 'OPC': 3, 'VLMC': 2, 'L6B': 2, 'SNCG': 2, 'VIP': 2, 'L5 ET': 1, 'Endo': 1, 'L6 CT': 1, 'Chandelier': 1, 'Astro': 1, 'PVALB': 1, 'SST': 1}
L4 IT	7184	-14633	A1C	{'Oligo': 35, 'L5 IT': 10, 'L4 IT': 9, 'SST': 5, 'L6 IT Car3': 5, 'Micro/PVM': 4, 'PVALB': 4, 'SNCG': 3, 'Chandelier': 3, 'L6 CT': 2, 'VIP': 2, 'LAMP5 LHX6': 2, 'Astro': 2, 'L6B': 1, 'L5/6 NP': 1, 'L5 ET': 1, 'VLMC': 1, 'OPC': 1, 'L2/3 IT': 1}
L4 IT	9055	-16156	A1C	{'L2/3 IT': 20, 'Oligo': 16, 'L4 IT': 11, 'Micro/PVM': 7, 'SST': 5, 'VIP': 4, 'OPC': 3, 'SNCG': 2, 'VLMC': 2, 'PVALB': 2, 'LAMP5': 1, 'Astro': 1, 'L5 ET': 1}
L4 IT	6702	-15156	A1C	{'Oligo': 37, 'L4 IT': 9, 'L5 IT': 5, 'SST': 5, 'VIP': 5, 'Micro/PVM': 4, 'L6 IT Car3': 3, 'LAMP5 LHX6': 3, 'LAMP5': 3, 'Chandelier': 2, 'PVALB': 2, 'L6 IT': 1, 'VLMC': 1, 'L2/3 IT': 1, 'Astro': 1, 'L5 ET': 1, 'SNCG': 1, 'L5/6 NP': 1, 'OPC': 1}
L4 IT	6316	-14241	A1C	{'Oligo': 37, 'L4 IT': 11, 'L5 IT': 10, 'SST': 7, 'L6 IT Car3': 6, 'OPC': 5, 'Astro': 5, 'Micro/PVM': 4, 'PVALB': 4, 'VIP': 3, 'L5/6 NP': 2, 'VLMC': 2, 'L6 IT': 2, 'LAMP5 LHX6': 2, 'L5 ET': 2, 'L6B': 1, 'Endo': 1, 'SNCG': 1, 'SST CHODL': 1, 'L2/3 IT': 1, 'L6 CT': 1}
L4 IT	6597	-15625	A1C	{'Oligo': 45, 'L4 IT': 12, 'VIP': 7, 'Micro/PVM': 6, 'L2/3 IT': 5, 'SST': 3, 'Chandelier': 2, 'LAMP5': 2, 'PVALB': 2, 'L5 IT': 2, 'OPC': 2, 'L5 ET': 1, 'LAMP5 LHX6': 1, 'L5/6 NP': 1, 'SNCG': 1, 'Astro': 1}
L4 IT	5650	-14869	A1C	{'Oligo': 28, 'L4 IT': 12, 'L5 IT': 5, 'L6 IT Car3': 4, 'PVALB': 4, 'Astro': 2, 'L5 ET': 1, 'L5/6 NP': 1, 'L6 CT': 1, 'OPC': 1, 'L6 IT': 1, 'Micro/PVM': 1, 'LAMP5': 1, 'SST': 1, 'L2/3 IT': 1, 'Chandelier': 1}
L4 IT	9302	-14710	A1C	{'Oligo': 27, 'L4 IT': 9, 'L5 IT': 7, 'Micro/PVM': 5, 'L6B': 2, 'L2/3 IT': 2, 'L5/6 NP': 1, 'Astro': 1, 'Chandelier': 1, 'VLMC': 1, 'L5 ET': 1, 'SNCG': 1, 'VIP': 1, 'OPC': 1, 'Endo': 1, 'L6 CT': 1}
L4 IT	7236	-16365	A1C	{'Oligo': 23, 'L2/3 IT': 21, 'L4 IT': 9, 'Micro/PVM': 9, 'SST': 4, 'VIP': 4, 'SNCG': 3, 'Chandelier': 3, 'PVALB': 2, 'L5 IT': 1, 'Astro': 1, 'OPC': 1, 'Endo': 1, 'L6 IT Car3': 1, 'VLMC': 1}
L4 IT	7441	-14840	A1C	{'Oligo': 38, 'L5 IT': 11, 'L4 IT': 10, 'L6 IT Car3': 4, 'PVALB': 4, 'SST': 4, 'Micro/PVM': 3, 'VIP': 3, 'SNCG': 3, 'Astro': 2, 'Chandelier': 2, 'L5/6 NP': 1, 'L6 CT': 1, 'L5 ET': 1, 'L2/3 IT': 1, 'VLMC': 1, 'L6B': 1, 'LAMP5 LHX6': 1}
L4 IT	7925	-15525	A1C	{'Oligo': 37, 'L4 IT': 15, 'L5 IT': 5, 'Chandelier': 4, 'PVALB': 4, 'SST': 3, 'VIP': 2, 'Micro/PVM': 2, 'L2/3 IT': 2, 'SNCG': 1, 'Endo': 1, 'Astro': 1}
L4 IT	6209	-14406	A1C	{'Oligo': 37, 'L4 IT': 12, 'L5 IT': 8, 'SST': 6, 'L6 IT Car3': 5, 'Astro': 4, 'Micro/PVM': 4, 'PVALB': 4, 'OPC': 3, 'VIP': 3, 'L5 ET': 2, 'LAMP5 LHX6': 2, 'L5/6 NP': 2, 'L6 IT': 2, 'VLMC': 2, 'Endo': 1, 'SST CHODL': 1, 'L2/3 IT': 1, 'L6 CT': 1, 'Chandelier': 1, 'LAMP5': 1}
L4 IT	9282	-14786	A1C	{'Oligo': 28, 'L4 IT': 10, 'L5 IT': 6, 'Micro/PVM': 5, 'Chandelier': 2, 'L6B': 2, 'L2/3 IT': 2, 'VIP': 2, 'L5/6 NP': 1, 'Astro': 1, 'VLMC': 1, 'L5 ET': 1, 'SNCG': 1, 'OPC': 1, 'Endo': 1, 'L6 CT': 1}
L4 IT	5734	-14034	A1C	{'Oligo': 25, 'L5 IT': 8, 'L4 IT': 7, 'OPC': 5, 'Astro': 4, 'SST': 3, 'VIP': 3, 'L6 IT Car3': 2, 'L5 ET': 2, 'Micro/PVM': 2, 'L5/6 NP': 2, 'L6B': 2, 'L2/3 IT': 2, 'Endo': 1, 'L6 IT': 1, 'VLMC': 1, 'PVALB': 1, 'SNCG': 1, 'L6 CT': 1}
L4 IT	6064	-14694	A1C	{'Oligo': 39, 'L4 IT': 16, 'L5 IT': 7, 'L6 IT Car3': 6, 'SST': 5, 'PVALB': 4, 'VIP': 4, 'Astro': 3, 'L5 ET': 2, 'L2/3 IT': 2, 'SST CHODL': 1, 'L5/6 NP': 1, 'L6 CT': 1, 'OPC': 1, 'LAMP5 LHX6': 1, 'L6 IT': 1, 'Micro/PVM': 1, 'Chandelier': 1, 'LAMP5': 1}
L4 IT	6850	-15231	A1C	{'Oligo': 44, 'L4 IT': 11, 'L5 IT': 6, 'VIP': 6, 'Micro/PVM': 5, 'SST': 5, 'LAMP5 LHX6': 3, 'L6 IT Car3': 3, 'Chandelier': 3, 'SNCG': 2, 'PVALB': 2, 'LAMP5': 2, 'L5/6 NP': 1, 'L2/3 IT': 1, 'L5 ET': 1, 'L6 CT': 1, 'VLMC': 1, 'Astro': 1, 'OPC': 1}
L4 IT	7203	-14255	A1C	{'Oligo': 34, 'L5 IT': 10, 'L6 IT Car3': 8, 'L4 IT': 6, 'Micro/PVM': 5, 'PVALB': 4, 'Astro': 4, 'SST': 3, 'OPC': 2, 'L5/6 NP': 2, 'LAMP5 LHX6': 2, 'L6 CT': 2, 'SNCG': 2, 'VIP': 1, 'Chandelier': 1, 'L6B': 1, 'L5 ET': 1, 'VLMC': 1, 'L2/3 IT': 1}
L4 IT	7056	-16320	A1C	{'Oligo': 30, 'L2/3 IT': 21, 'Micro/PVM': 8, 'L4 IT': 7, 'SNCG': 3, 'SST': 3, 'VIP': 3, 'Chandelier': 2, 'Endo': 2, 'LAMP5': 1, 'L5 IT': 1, 'Astro': 1, 'PVALB': 1, 'OPC': 1, 'L6 IT Car3': 1}
L4 IT	6012	-14230	A1C	{'Oligo': 32, 'L4 IT': 11, 'L5 IT': 10, 'Astro': 5, 'SST': 5, 'OPC': 4, 'L6 IT Car3': 4, 'VIP': 3, 'L6 IT': 2, 'PVALB': 2, 'L5 ET': 2, 'Micro/PVM': 2, 'L5/6 NP': 2, 'L6B': 2, 'SST CHODL': 1, 'L2/3 IT': 1, 'SNCG': 1, 'Endo': 1, 'LAMP5 LHX6': 1, 'VLMC': 1, 'L6 CT': 1}
L4 IT	6542	-16360	A1C	{'Oligo': 35, 'L2/3 IT': 14, 'L4 IT': 10, 'Micro/PVM': 9, 'VIP': 6, 'SST': 4, 'SNCG': 3, 'OPC': 2, 'LAMP5': 1, 'Astro': 1, 'PVALB': 1, 'VLMC': 1, 'Chandelier': 1, 'L6 IT Car3': 1}
L4 IT	7994	-15192	A1C	{'Oligo': 34, 'L4 IT': 13, 'L5 IT': 9, 'SST': 4, 'PVALB': 3, 'Chandelier': 3, 'Micro/PVM': 3, 'VIP': 2, 'Endo': 1, 'SNCG': 1, 'LAMP5 LHX6': 1, 'L6 IT Car3': 1, 'OPC': 1, 'L6 CT': 1, 'L5/6 NP': 1, 'L5 ET': 1, 'Astro': 1}
L4 IT	8862	-16588	A1C	{'L2/3 IT': 28, 'Oligo': 14, 'L4 IT': 9, 'Micro/PVM': 8, 'VIP': 5, 'PVALB': 4, 'SST': 3, 'OPC': 2, 'Chandelier': 2, 'LAMP5': 1, 'Astro': 1, 'L5 ET': 1, 'SNCG': 1}
L4 IT	8542	-15626	A1C	{'Oligo': 25, 'L4 IT': 12, 'L2/3 IT': 8, 'Micro/PVM': 4, 'L5 IT': 3, 'PVALB': 3, 'OPC': 2, 'VIP': 2, 'SST': 2, 'SNCG': 1, 'Chandelier': 1, 'Endo': 1, 'Astro': 1, 'VLMC': 1, 'LAMP5': 1}
L4 IT	6190	-20018	A1C	{'L2/3 IT': 21, 'Astro': 12, 'Oligo': 8, 'SNCG': 7, 'VIP': 6, 'OPC': 6, 'Micro/PVM': 4, 'VLMC': 2, 'SST': 2, 'L4 IT': 2, 'L5/6 NP': 1, 'LAMP5': 1}
L4 IT	8821	-15614	A1C	{'Oligo': 27, 'L4 IT': 15, 'L2/3 IT': 11, 'Micro/PVM': 8, 'PVALB': 4, 'SNCG': 2, 'VIP': 2, 'OPC': 2, 'L5 IT': 2, 'SST': 2, 'VLMC': 2, 'Astro': 1, 'Endo': 1, 'Chandelier': 1, 'L6 CT': 1, 'L5 ET': 1, 'LAMP5': 1}
L4 IT	5734	-15327	A1C	{'Oligo': 26, 'L4 IT': 8, 'Micro/PVM': 5, 'PVALB': 3, 'L5 IT': 2, 'LAMP5': 2, 'SST': 2, 'VIP': 2, 'OPC': 1, 'Astro': 1, 'L6 IT Car3': 1, 'L2/3 IT': 1, 'L5/6 NP': 1, 'Chandelier': 1}
L4 IT	6958	-15475	A1C	{'Oligo': 41, 'L4 IT': 10, 'VIP': 8, 'L5 IT': 6, 'Micro/PVM': 5, 'Chandelier': 4, 'SST': 3, 'L2/3 IT': 2, 'LAMP5 LHX6': 2, 'SNCG': 2, 'LAMP5': 2, 'PVALB': 2, 'L6 IT Car3': 1, 'L5 ET': 1, 'OPC': 1, 'Astro': 1}
L4 IT	6099	-16062	A1C	{'Oligo': 32, 'L4 IT': 9, 'Micro/PVM': 9, 'L2/3 IT': 8, 'VIP': 7, 'SST': 4, 'LAMP5': 2, 'L5/6 NP': 1, 'Chandelier': 1, 'L5 IT': 1, 'OPC': 1, 'PVALB': 1, 'SNCG': 1, 'VLMC': 1}
L4 IT	5954	-15432	A1C	{'Oligo': 35, 'L4 IT': 12, 'Micro/PVM': 6, 'PVALB': 3, 'VIP': 3, 'L5 IT': 2, 'LAMP5': 2, 'SST': 2, 'L2/3 IT': 2, 'Astro': 1, 'L6 IT Car3': 1, 'LAMP5 LHX6': 1, 'L5/6 NP': 1, 'Chandelier': 1, 'OPC': 1}
L4 IT	8995	-16077	A1C	{'Oligo': 20, 'L2/3 IT': 20, 'L4 IT': 13, 'Micro/PVM': 7, 'SST': 5, 'OPC': 3, 'Astro': 2, 'VLMC': 2, 'PVALB': 2, 'VIP': 2, 'Chandelier': 1, 'SNCG': 1, 'LAMP5': 1, 'L5 ET': 1}
L4 IT	9417	-15791	A1C	{'Oligo': 15, 'L4 IT': 12, 'L2/3 IT': 9, 'Micro/PVM': 4, 'OPC': 2, 'VLMC': 2, 'SST': 2, 'Endo': 1, 'L6 CT': 1, 'VIP': 1, 'Chandelier': 1, 'SNCG': 1, 'PVALB': 1, 'LAMP5': 1, 'Astro': 1}
L4 IT	7482	-19177	A1C	{'L2/3 IT': 37, 'Astro': 8, 'VIP': 7, 'Micro/PVM': 7, 'Oligo': 6, 'SST': 4, 'OPC': 2, 'L5 IT': 1, 'Chandelier': 1, 'LAMP5 LHX6': 1, 'LAMP5': 1, 'L4 IT': 1, 'SNCG': 1, 'L6B': 1}
L4 IT	8453	-16340	A1C	{'L2/3 IT': 22, 'Oligo': 15, 'L4 IT': 11, 'SST': 5, 'Micro/PVM': 4, 'PVALB': 4, 'VIP': 4, 'Chandelier': 3, 'OPC': 2, 'LAMP5': 1}
L4 IT	9469	-15291	A1C	{'Oligo': 17, 'L4 IT': 13, 'Micro/PVM': 5, 'VLMC': 3, 'L2/3 IT': 2, 'VIP': 2, 'OPC': 2, 'SST': 2, 'L5 IT': 1, 'L6B': 1, 'L5 ET': 1, 'Endo': 1, 'L6 CT': 1, 'Chandelier': 1, 'SNCG': 1, 'PVALB': 1}
L4 IT	7244	-15667	A1C	{'Oligo': 32, 'L4 IT': 13, 'VIP': 6, 'Micro/PVM': 5, 'L5 IT': 4, 'SST': 4, 'Chandelier': 4, 'L2/3 IT': 4, 'SNCG': 2, 'LAMP5': 2, 'PVALB': 2, 'LAMP5 LHX6': 1, 'OPC': 1, 'Astro': 1}
L4 IT	9353	-15454	A1C	{'Oligo': 21, 'L4 IT': 12, 'Micro/PVM': 6, 'L2/3 IT': 5, 'VLMC': 3, 'SNCG': 2, 'VIP': 2, 'OPC': 2, 'SST': 2, 'L5 ET': 1, 'Endo': 1, 'L6 CT': 1, 'Chandelier': 1, 'PVALB': 1, 'LAMP5': 1, 'Astro': 1}
L4 IT	7035	-16569	A1C	{'Oligo': 29, 'L2/3 IT': 22, 'Micro/PVM': 8, 'L4 IT': 6, 'SST': 4, 'VIP': 3, 'Chandelier': 3, 'SNCG': 2, 'Endo': 2, 'Astro': 1, 'PVALB': 1, 'OPC': 1, 'L6 IT Car3': 1, 'VLMC': 1}
L4 IT	8340	-15641	A1C	{'Oligo': 27, 'L4 IT': 14, 'L2/3 IT': 8, 'L5 IT': 4, 'PVALB': 4, 'Micro/PVM': 4, 'VIP': 3, 'SST': 2, 'Chandelier': 1, 'SNCG': 1, 'Endo': 1, 'Astro': 1}
L4 IT	9454	-15108	A1C	{'Oligo': 17, 'L4 IT': 12, 'L5 IT': 4, 'Micro/PVM': 3, 'SNCG': 2, 'VIP': 2, 'L2/3 IT': 1, 'L6B': 1, 'VLMC': 1, 'L5 ET': 1, 'OPC': 1, 'Endo': 1, 'L6 CT': 1, 'Chandelier': 1, 'PVALB': 1, 'SST': 1}
L4 IT	5568	-19922	A1C	{'L2/3 IT': 13, 'Astro': 7, 'SNCG': 4, 'OPC': 4, 'VIP': 3, 'Chandelier': 2, 'Oligo': 2, 'L4 IT': 2, 'Endo': 1, 'Micro/PVM': 1, 'L5/6 NP': 1, 'SST': 1, 'VLMC': 1, 'LAMP5': 1}
L4 IT	8332	-15733	A1C	{'Oligo': 24, 'L4 IT': 16, 'L2/3 IT': 9, 'PVALB': 5, 'Micro/PVM': 4, 'L5 IT': 3, 'VIP': 3, 'SST': 2, 'Endo': 1, 'Astro': 1, 'Chandelier': 1}
L4 IT	7650	-15840	A1C	{'Oligo': 29, 'L4 IT': 12, 'L2/3 IT': 9, 'Chandelier': 5, 'SST': 5, 'VIP': 4, 'PVALB': 4, 'SNCG': 2, 'L5 IT': 2, 'Micro/PVM': 2, 'Endo': 1, 'Astro': 1}
L4 IT	8375	-17367	A1C	{'Oligo': 20, 'L2/3 IT': 19, 'Micro/PVM': 5, 'Astro': 4, 'OPC': 3, 'L4 IT': 3, 'VIP': 2, 'PVALB': 2, 'Chandelier': 2, 'L6B': 1}
L4 IT	5878	-15223	A1C	{'Oligo': 29, 'L4 IT': 12, 'Micro/PVM': 5, 'PVALB': 4, 'L5 IT': 3, 'VIP': 3, 'L6 IT Car3': 2, 'SST': 2, 'OPC': 1, 'L6 IT': 1, 'Astro': 1, 'LAMP5': 1, 'LAMP5 LHX6': 1, 'L2/3 IT': 1, 'L5/6 NP': 1, 'Chandelier': 1}
L4 IT	7658	-14992	A1C	{'Oligo': 35, 'L4 IT': 12, 'L5 IT': 11, 'Micro/PVM': 4, 'SST': 4, 'VIP': 3, 'SNCG': 3, 'PVALB': 3, 'L6 IT Car3': 2, 'Chandelier': 2, 'L5 ET': 1, 'L5/6 NP': 1, 'L2/3 IT': 1, 'L6 CT': 1, 'Astro': 1, 'LAMP5 LHX6': 1, 'Endo': 1}
L4 IT	6673	-8070	A1C	{'Oligo': 44, 'Astro': 9, 'L6 IT': 4, 'OPC': 2, 'Micro/PVM': 2, 'L6B': 1, 'LAMP5 LHX6': 1, 'L4 IT': 1, 'L6 CT': 1, 'L6 IT Car3': 1}
L4 IT	7837	-15514	A1C	{'Oligo': 35, 'L4 IT': 15, 'L5 IT': 7, 'PVALB': 5, 'Chandelier': 4, 'SST': 3, 'VIP': 2, 'Micro/PVM': 2, 'L2/3 IT': 2, 'LAMP5 LHX6': 1, 'SNCG': 1, 'Endo': 1}
L4 IT	7994	-14730	A1C	{'Oligo': 31, 'L5 IT': 13, 'L4 IT': 8, 'SST': 4, 'Micro/PVM': 4, 'PVALB': 2, 'SNCG': 2, 'VIP': 2, 'Astro': 2, 'L6B': 1, 'L5 ET': 1, 'L5/6 NP': 1, 'L6 IT Car3': 1, 'L6 CT': 1, 'OPC': 1, 'Chandelier': 1, 'L2/3 IT': 1}
L4 IT	8810	-12840	A1C	{'Oligo': 35, 'Astro': 8, 'Micro/PVM': 8, 'L5 IT': 8, 'L6 IT Car3': 5, 'L6B': 4, 'L5/6 NP': 4, 'PVALB': 3, 'SST': 3, 'L6 IT': 2, 'L6 CT': 2, 'Chandelier': 1, 'OPC': 1, 'L4 IT': 1, 'LAMP5 LHX6': 1, 'VLMC': 1, 'L2/3 IT': 1}
L4 IT	9182	-14771	A1C	{'Oligo': 29, 'L4 IT': 9, 'L5 IT': 6, 'Micro/PVM': 5, 'Chandelier': 2, 'L6B': 2, 'L2/3 IT': 2, 'OPC': 2, 'VIP': 2, 'L5/6 NP': 1, 'Astro': 1, 'VLMC': 1, 'L5 ET': 1, 'SNCG': 1, 'Endo': 1, 'L6 CT': 1}
L4 IT	7838	-16864	A1C	{'L2/3 IT': 24, 'Oligo': 23, 'Micro/PVM': 7, 'L4 IT': 6, 'Chandelier': 5, 'SST': 4, 'PVALB': 3, 'VIP': 2, 'OPC': 2, 'LAMP5': 1, 'Endo': 1, 'VLMC': 1, 'L6 IT Car3': 1}
L4 IT	7907	-17086	A1C	{'Oligo': 23, 'L2/3 IT': 23, 'Micro/PVM': 7, 'L4 IT': 6, 'Chandelier': 5, 'Astro': 4, 'SST': 3, 'PVALB': 3, 'OPC': 2, 'VIP': 2, 'LAMP5': 1, 'Endo': 1, 'VLMC': 1, 'L6 IT Car3': 1}
L4 IT	8031	-16249	A1C	{'L2/3 IT': 21, 'Oligo': 17, 'L4 IT': 11, 'Micro/PVM': 5, 'SST': 5, 'PVALB': 5, 'Chandelier': 4, 'VIP': 2, 'LAMP5': 1, 'OPC': 1}
L4 IT	7055	-16647	A1C	{'Oligo': 25, 'L2/3 IT': 24, 'Micro/PVM': 8, 'L4 IT': 6, 'VIP': 3, 'Chandelier': 3, 'SNCG': 2, 'SST': 2, 'Endo': 2, 'Astro': 1, 'PVALB': 1, 'OPC': 1, 'L6 IT Car3': 1, 'VLMC': 1}
L4 IT	8846	-16517	A1C	{'L2/3 IT': 25, 'Oligo': 15, 'L4 IT': 9, 'Micro/PVM': 6, 'VIP': 5, 'PVALB': 3, 'SST': 3, 'OPC': 2, 'Chandelier': 2, 'LAMP5': 1, 'Astro': 1, 'L5 ET': 1, 'SNCG': 1}
L4 IT	6106	-14714	A1C	{'Oligo': 43, 'L4 IT': 16, 'L5 IT': 7, 'L6 IT Car3': 6, 'SST': 5, 'PVALB': 4, 'Astro': 3, 'L5 ET': 3, 'VIP': 3, 'L2/3 IT': 2, 'Micro/PVM': 2, 'LAMP5 LHX6': 2, 'SST CHODL': 1, 'L5/6 NP': 1, 'L6 CT': 1, 'OPC': 1, 'VLMC': 1, 'L6 IT': 1, 'Chandelier': 1, 'LAMP5': 1}
L4 IT	7701	-15737	A1C	{'Oligo': 34, 'L4 IT': 14, 'L2/3 IT': 7, 'Chandelier': 4, 'PVALB': 4, 'SST': 4, 'VIP': 3, 'SNCG': 2, 'L5 IT': 2, 'Micro/PVM': 2, 'Endo': 1}
L4 IT	5592	-16136	A1C	{'Oligo': 15, 'Micro/PVM': 7, 'VIP': 6, 'L4 IT': 5, 'L2/3 IT': 3, 'SST': 2, 'Chandelier': 1, 'PVALB': 1, 'LAMP5': 1, 'OPC': 1}
L4 IT	7186	-14554	A1C	{'Oligo': 34, 'L5 IT': 12, 'L4 IT': 8, 'L6 IT Car3': 5, 'SST': 5, 'Micro/PVM': 4, 'PVALB': 3, 'L6 CT': 2, 'VIP': 2, 'Astro': 2, 'LAMP5 LHX6': 2, 'SNCG': 2, 'L5/6 NP': 1, 'OPC': 1, 'L6B': 1, 'L5 ET': 1, 'VLMC': 1, 'L2/3 IT': 1}
L4 IT	7346	-17425	A1C	{'L2/3 IT': 22, 'Oligo': 16, 'Micro/PVM': 9, 'L4 IT': 4, 'Chandelier': 3, 'Astro': 3, 'Endo': 2, 'VIP': 2, 'VLMC': 1, 'L6 IT Car3': 1, 'SNCG': 1, 'PVALB': 1, 'SST': 1, 'OPC': 1}
L4 IT	8906	-15510	A1C	{'Oligo': 26, 'L4 IT': 17, 'Micro/PVM': 7, 'L2/3 IT': 6, 'OPC': 3, 'L5 IT': 3, 'PVALB': 2, 'SST': 2, 'SNCG': 2, 'VIP': 2, 'VLMC': 2, 'L6B': 1, 'Astro': 1, 'Endo': 1, 'Chandelier': 1, 'L6 CT': 1, 'L5 ET': 1, 'LAMP5': 1}
L4 IT	13781.6	-6257.31	DFC	{'Oligo': 15, 'Astro': 9, 'Micro/PVM': 5, 'L6 CT': 5, 'OPC': 2, 'Endo': 2, 'L5/6 NP': 2, 'SST': 2, 'L6 IT Car3': 2, 'L6 IT': 2, 'L4 IT': 1, 'VLMC': 1, 'L6B': 1, 'VIP': 1}
L4 IT	14370.1	-7557.84	DFC	{'Oligo': 18, 'Astro': 6, 'Micro/PVM': 5, 'L6 IT Car3': 4, 'OPC': 3, 'SST': 3, 'L6 CT': 2, 'L4 IT': 2, 'L6B': 2, 'L5 IT': 1, 'PVALB': 1, 'SNCG': 1, 'L5/6 NP': 1, 'Chandelier': 1}
L4 IT	15443.3	-9593.09	DFC	{'Oligo': 31, 'L4 IT': 11, 'Astro': 10, 'L5 IT': 7, 'PVALB': 6, 'Micro/PVM': 5, 'OPC': 3, 'LAMP5 LHX6': 1, 'L2/3 IT': 1, 'VIP': 1, 'SST': 1, 'Chandelier': 1, 'VLMC': 1}
L4 IT	14795.7	-7402.83	DFC	{'Oligo': 17, 'Astro': 9, 'Micro/PVM': 5, 'OPC': 4, 'L5 IT': 2, 'L4 IT': 2, 'L6B': 2, 'L6 IT Car3': 1, 'L6 CT': 1, 'PVALB': 1, 'L6 IT': 1, 'L5/6 NP': 1, 'Chandelier': 1, 'SST': 1}
L4 IT	13304.8	-11409.1	DFC	{'Oligo': 12, 'L2/3 IT': 10, 'VIP': 4, 'Micro/PVM': 3, 'Astro': 3, 'OPC': 2, 'L4 IT': 2, 'L6 IT': 1, 'PVALB': 1, 'L5 IT': 1, 'Endo': 1}
L4 IT	16853.6	-9094.42	DFC	{'Oligo': 14, 'Astro': 6, 'L5 IT': 6, 'L4 IT': 5, 'OPC': 4, 'L6 IT': 3, 'Micro/PVM': 1, 'VIP': 1, 'Chandelier': 1, 'SST': 1}
L4 IT	15520.4	-9607.57	DFC	{'Oligo': 31, 'Astro': 10, 'L4 IT': 10, 'L5 IT': 8, 'PVALB': 6, 'Micro/PVM': 5, 'OPC': 3, 'SST': 2, 'LAMP5 LHX6': 1, 'L2/3 IT': 1, 'VIP': 1, 'Chandelier': 1, 'SNCG': 1, 'VLMC': 1}
L4 IT	16382.1	-6843.05	DFC	{'Oligo': 15, 'Astro': 5, 'OPC': 3, 'L6 IT': 3, 'Micro/PVM': 3, 'L6B': 3, 'L6 IT Car3': 3, 'L6 CT': 3, 'VLMC': 2, 'L5/6 NP': 2, 'L4 IT': 2, 'SST': 2, 'PVALB': 2, 'Chandelier': 1, 'L5 IT': 1, 'L2/3 IT': 1, 'LAMP5 LHX6': 1, 'Endo': 1}
L4 IT	15573.1	-10252.3	DFC	{'Oligo': 22, 'Micro/PVM': 8, 'L4 IT': 6, 'OPC': 4, 'PVALB': 4, 'Astro': 3, 'VLMC': 3, 'L2/3 IT': 2, 'L5 IT': 2, 'SST': 2, 'L5/6 NP': 1, 'VIP': 1, 'Endo': 1}
L4 IT	13492.9	-9581.3	DFC	{'Oligo': 14, 'L4 IT': 7, 'PVALB': 5, 'L5 IT': 4, 'Astro': 4, 'SST': 2, 'L5 ET': 2, 'VLMC': 2, 'Endo': 1, 'Micro/PVM': 1, 'LAMP5 LHX6': 1, 'OPC': 1, 'VIP': 1}
L4 IT	16050.6	-12523.3	DFC	{'L2/3 IT': 10, 'Oligo': 7, 'Astro': 5, 'Micro/PVM': 4, 'VIP': 3, 'OPC': 2, 'LAMP5': 2, 'VLMC': 1, 'Endo': 1, 'L4 IT': 1}
L4 IT	13199.4	-8767.56	DFC	{'Oligo': 17, 'L4 IT': 7, 'Micro/PVM': 5, 'Astro': 4, 'L5 IT': 3, 'SST': 3, 'L5/6 NP': 2, 'Chandelier': 1, 'L5 ET': 1, 'Endo': 1, 'PVALB': 1}
L4 IT	14344.5	-11590.3	DFC	{'L2/3 IT': 21, 'Oligo': 21, 'Astro': 6, 'Micro/PVM': 5, 'L4 IT': 4, 'L5 IT': 3, 'PVALB': 2, 'Endo': 1, 'SST': 1, 'OPC': 1, 'VLMC': 1, 'L6B': 1}
L4 IT	15219.8	-9584.15	DFC	{'Oligo': 25, 'L4 IT': 11, 'L5 IT': 7, 'Astro': 7, 'PVALB': 6, 'Micro/PVM': 5, 'L2/3 IT': 2, 'OPC': 2, 'Chandelier': 1, 'SST': 1, 'Endo': 1, 'VLMC': 1, 'LAMP5 LHX6': 1}
L4 IT	14126.7	-8269.47	DFC	{'Oligo': 15, 'Micro/PVM': 8, 'Astro': 6, 'SST': 5, 'L5 IT': 3, 'L5/6 NP': 2, 'L4 IT': 2, 'L6 IT': 2, 'L5 ET': 1, 'SNCG': 1, 'VIP': 1, 'OPC': 1, 'L6 CT': 1, 'L2/3 IT': 1}
L4 IT	13882.5	-9822.43	DFC	{'Oligo': 27, 'L4 IT': 8, 'PVALB': 5, 'L5 IT': 3, 'VIP': 3, 'L2/3 IT': 3, 'OPC': 2, 'Astro': 2, 'VLMC': 2, 'SST': 2, 'Micro/PVM': 2, 'L5/6 NP': 2, 'LAMP5 LHX6': 1, 'L5 ET': 1, 'Chandelier': 1, 'SNCG': 1, 'Endo': 1, 'L6 IT': 1}
L4 IT	13499.3	-9124.26	DFC	{'Oligo': 21, 'L4 IT': 7, 'L5 IT': 7, 'Micro/PVM': 6, 'Astro': 5, 'PVALB': 5, 'SST': 4, 'OPC': 2, 'L5/6 NP': 1, 'Chandelier': 1, 'L5 ET': 1, 'Endo': 1, 'LAMP5 LHX6': 1}
L4 IT	13272.9	-9432.35	DFC	{'Oligo': 15, 'L4 IT': 7, 'L5 IT': 4, 'Astro': 4, 'Micro/PVM': 3, 'SST': 2, 'Chandelier': 1, 'L5 ET': 1, 'Endo': 1, 'PVALB': 1, 'VLMC': 1, 'LAMP5 LHX6': 1, 'OPC': 1}
L4 IT	14824.5	-11072.9	DFC	{'Oligo': 20, 'L2/3 IT': 15, 'L4 IT': 4, 'OPC': 4, 'VIP': 4, 'Micro/PVM': 3, 'Astro': 3, 'SST': 2, 'Chandelier': 2, 'L5 IT': 1, 'VLMC': 1, 'PVALB': 1, 'Endo': 1}
L4 IT	14339.9	-10420.2	DFC	{'Oligo': 32, 'Micro/PVM': 9, 'L2/3 IT': 8, 'L4 IT': 6, 'VIP': 5, 'SST': 4, 'L5/6 NP': 3, 'OPC': 3, 'Astro': 2, 'L5 IT': 2, 'Endo': 1, 'L6 IT': 1, 'Chandelier': 1}
L4 IT	16615.2	-9199.28	DFC	{'Oligo': 17, 'Astro': 9, 'L5 IT': 7, 'L4 IT': 7, 'OPC': 6, 'SST': 3, 'Micro/PVM': 3, 'L6 IT': 3, 'VLMC': 2, 'SNCG': 1, 'VIP': 1}
L4 IT	16634.7	-8821.43	DFC	{'Oligo': 14, 'Astro': 10, 'L5 IT': 7, 'SST': 5, 'L4 IT': 5, 'OPC': 4, 'Micro/PVM': 4, 'L6 IT': 3, 'LAMP5 LHX6': 1, 'L5/6 NP': 1, 'SNCG': 1, 'VIP': 1, 'Chandelier': 1}
L4 IT	16813.2	-9386.34	DFC	{'Oligo': 13, 'L5 IT': 6, 'L4 IT': 6, 'Astro': 3, 'OPC': 3, 'L6 IT': 3, 'Micro/PVM': 2, 'VIP': 1, 'VLMC': 1, 'SST': 1}
L4 IT	13146.7	-10384.9	DFC	{'Oligo': 11, 'OPC': 4, 'Micro/PVM': 3, 'L4 IT': 3, 'L2/3 IT': 3, 'VIP': 2, 'VLMC': 1, 'PVALB': 1, 'L5 ET': 1, 'Astro': 1, 'LAMP5 LHX6': 1, 'SST': 1}
L4 IT	13541.1	-9337.79	DFC	{'Oligo': 20, 'L4 IT': 8, 'L5 IT': 7, 'PVALB': 5, 'Micro/PVM': 4, 'Astro': 4, 'SST': 3, 'Chandelier': 2, 'OPC': 2, 'L5 ET': 1, 'Endo': 1, 'LAMP5 LHX6': 1, 'VLMC': 1, 'VIP': 1}
L4 IT	13523.4	-10386.4	DFC	{'Oligo': 25, 'Micro/PVM': 6, 'OPC': 6, 'L4 IT': 5, 'L2/3 IT': 4, 'VIP': 3, 'SST': 3, 'VLMC': 2, 'Astro': 2, 'PVALB': 1, 'L5 ET': 1, 'LAMP5 LHX6': 1, 'L5/6 NP': 1}
L4 IT	14570.2	-9621.33	DFC	{'Oligo': 32, 'L5 IT': 7, 'PVALB': 7, 'L4 IT': 6, 'Micro/PVM': 5, 'Astro': 2, 'Chandelier': 2, 'SST': 2, 'VIP': 1, 'SNCG': 1, 'L6B': 1, 'L5/6 NP': 1, 'Endo': 1, 'L6 IT': 1, 'LAMP5 LHX6': 1, 'OPC': 1}
L4 IT	14604.6	-10973.7	DFC	{'Oligo': 24, 'L2/3 IT': 17, 'Micro/PVM': 7, 'L4 IT': 7, 'OPC': 4, 'Astro': 4, 'VIP': 4, 'SST': 3, 'L5 IT': 2, 'Chandelier': 1, 'VLMC': 1, 'Endo': 1}
L4 IT	16424.9	-10368.8	DFC	{'Oligo': 18, 'Micro/PVM': 6, 'L5 IT': 3, 'L2/3 IT': 3, 'VLMC': 2, 'L4 IT': 2, 'PVALB': 2, 'Endo': 1, 'SST': 1, 'Astro': 1, 'OPC': 1}
L4 IT	16361.1	-9685.36	DFC	{'Oligo': 27, 'L4 IT': 9, 'Astro': 7, 'OPC': 4, 'Micro/PVM': 4, 'PVALB': 3, 'SST': 3, 'VLMC': 3, 'L5 IT': 2, 'Chandelier': 1, 'SNCG': 1, 'VIP': 1, 'Endo': 1}
L4 IT	15026.5	-9064.95	DFC	{'Oligo': 22, 'Micro/PVM': 9, 'L5 IT': 8, 'Astro': 7, 'L4 IT': 5, 'PVALB': 5, 'L6 IT': 2, 'SST': 2, 'L6B': 2, 'OPC': 1, 'Chandelier': 1, 'L2/3 IT': 1, 'VLMC': 1, 'L5 ET': 1, 'LAMP5 LHX6': 1, 'VIP': 1}
L4 IT	14130.9	-8476.25	DFC	{'Oligo': 13, 'Micro/PVM': 10, 'Astro': 6, 'L5 IT': 6, 'SST': 6, 'L4 IT': 3, 'L6 IT': 2, 'SNCG': 1, 'VIP': 1, 'OPC': 1, 'L6 CT': 1, 'L2/3 IT': 1}
L4 IT	16858.9	-7109.12	DFC	{'Oligo': 11, 'Micro/PVM': 3, 'L4 IT': 3, 'L6 IT': 2, 'L6 CT': 2, 'L6B': 1, 'L6 IT Car3': 1, 'VLMC': 1, 'L5 IT': 1, 'LAMP5 LHX6': 1, 'L5/6 NP': 1, 'Astro': 1, 'Endo': 1, 'SST': 1}
L4 IT	16551	-9478.57	DFC	{'Oligo': 20, 'L5 IT': 7, 'L4 IT': 7, 'Astro': 6, 'Micro/PVM': 4, 'OPC': 4, 'VLMC': 3, 'SST': 2, 'L6 IT': 2, 'SNCG': 1, 'VIP': 1}
L4 IT	15686.6	-9353.67	DFC	{'Oligo': 28, 'Astro': 11, 'L5 IT': 9, 'L4 IT': 9, 'PVALB': 6, 'Micro/PVM': 5, 'VLMC': 3, 'OPC': 2, 'SST': 2, 'L5 ET': 1, 'LAMP5 LHX6': 1, 'L2/3 IT': 1, 'VIP': 1, 'Chandelier': 1, 'SNCG': 1}
L4 IT	14154.2	-10923.8	DFC	{'Oligo': 32, 'L2/3 IT': 15, 'Micro/PVM': 8, 'L4 IT': 6, 'SST': 4, 'VIP': 4, 'OPC': 3, 'Astro': 3, 'L5 IT': 2, 'L5/6 NP': 1, 'PVALB': 1, 'Endo': 1, 'Chandelier': 1, 'VLMC': 1}
L4 IT	15834.5	-9293.55	DFC	{'Oligo': 27, 'Astro': 13, 'L4 IT': 10, 'Micro/PVM': 5, 'L5 IT': 5, 'VLMC': 3, 'PVALB': 3, 'SST': 3, 'VIP': 2, 'L5 ET': 1, 'LAMP5 LHX6': 1, 'Chandelier': 1, 'SNCG': 1, 'OPC': 1}
L4 IT	13427.5	-7154.5	DFC	{'Oligo': 21, 'Astro': 8, 'Micro/PVM': 4, 'L6 CT': 3, 'SST': 3, 'OPC': 3, 'L6 IT Car3': 3, 'L5/6 NP': 2, 'L6B': 1, 'VLMC': 1, 'L4 IT': 1}
L4 IT	13096.3	-11964.3	DFC	{'Oligo': 9, 'VIP': 5, 'L2/3 IT': 4, 'Micro/PVM': 2, 'L4 IT': 2, 'L6 IT': 1, 'Astro': 1, 'LAMP5 LHX6': 1}
L4 IT	13180.4	-8494.47	DFC	{'Oligo': 19, 'Micro/PVM': 6, 'Astro': 4, 'SST': 3, 'L5/6 NP': 3, 'L5 IT': 2, 'L4 IT': 2, 'OPC': 1, 'Chandelier': 1}
L4 IT	15728.8	-9568.56	DFC	{'Oligo': 30, 'L4 IT': 11, 'Astro': 10, 'L5 IT': 7, 'Micro/PVM': 5, 'PVALB': 4, 'VLMC': 3, 'OPC': 2, 'SST': 2, 'LAMP5 LHX6': 1, 'L2/3 IT': 1, 'VIP': 1, 'Chandelier': 1, 'SNCG': 1, 'Endo': 1}
L4 IT	16728.5	-7737.03	DFC	{'Oligo': 23, 'Micro/PVM': 4, 'L5 IT': 3, 'SST': 3, 'L6 IT': 2, 'L5/6 NP': 2, 'L4 IT': 2, 'LAMP5 LHX6': 1, 'Chandelier': 1, 'L5 ET': 1, 'Endo': 1, 'OPC': 1, 'Astro': 1}
L4 IT	15015.2	-10462.5	DFC	{'Oligo': 25, 'Micro/PVM': 9, 'OPC': 6, 'L4 IT': 5, 'L2/3 IT': 5, 'VIP': 4, 'Astro': 3, 'L5 IT': 3, 'SST': 3, 'VLMC': 3, 'L5/6 NP': 1, 'Chandelier': 1, 'PVALB': 1, 'Endo': 1}
L4 IT	14816.7	-9112.39	DFC	{'Oligo': 24, 'Micro/PVM': 10, 'Astro': 7, 'L5 IT': 7, 'L4 IT': 6, 'PVALB': 5, 'L6 IT': 3, 'L2/3 IT': 2, 'Chandelier': 2, 'SST': 2, 'L6B': 2, 'OPC': 1, 'VLMC': 1, 'L5 ET': 1, 'LAMP5 LHX6': 1}
L4 IT	16089	-9524.77	DFC	{'Oligo': 27, 'L4 IT': 11, 'Astro': 9, 'L5 IT': 6, 'Micro/PVM': 5, 'SST': 3, 'VLMC': 3, 'VIP': 2, 'PVALB': 2, 'OPC': 2, 'Chandelier': 1, 'SNCG': 1, 'Endo': 1}
L4 IT	13614.7	-9246.33	DFC	{'Oligo': 23, 'L4 IT': 8, 'L5 IT': 7, 'Astro': 6, 'Micro/PVM': 6, 'PVALB': 5, 'SST': 4, 'Chandelier': 2, 'OPC': 2, 'L5 ET': 1, 'Endo': 1, 'LAMP5 LHX6': 1, 'L6 IT': 1, 'VIP': 1}
L4 IT	14482.9	-9620.56	DFC	{'Oligo': 32, 'L5 IT': 7, 'L4 IT': 6, 'PVALB': 5, 'Micro/PVM': 5, 'Astro': 3, 'SST': 3, 'Chandelier': 2, 'L5/6 NP': 2, 'VIP': 1, 'SNCG': 1, 'L6B': 1, 'Endo': 1, 'L6 IT': 1, 'OPC': 1}
L4 IT	14425.6	-8947.79	DFC	{'Oligo': 23, 'Micro/PVM': 9, 'L5 IT': 7, 'L4 IT': 6, 'SST': 4, 'PVALB': 4, 'Astro': 3, 'VIP': 2, 'OPC': 2, 'L6 IT': 2, 'L2/3 IT': 2, 'Chandelier': 2, 'L6B': 1}
L4 IT	16915.5	-11071.2	DFC	{'Oligo': 18, 'L2/3 IT': 5, 'Micro/PVM': 4, 'L5 IT': 2, 'L4 IT': 1, 'SST': 1, 'Chandelier': 1}
L4 IT	14117.4	-10089.7	DFC	{'Oligo': 32, 'Micro/PVM': 6, 'L4 IT': 6, 'PVALB': 4, 'L2/3 IT': 4, 'VIP': 4, 'Astro': 3, 'OPC': 3, 'SST': 3, 'L5 IT': 2, 'L5/6 NP': 2, 'LAMP5 LHX6': 1, 'Endo': 1, 'VLMC': 1, 'SNCG': 1, 'Chandelier': 1, 'L5 ET': 1, 'L6 IT': 1}
L4 IT	13478.5	-9320.14	DFC	{'Oligo': 18, 'L4 IT': 8, 'L5 IT': 7, 'Astro': 5, 'PVALB': 5, 'Micro/PVM': 4, 'SST': 2, 'Chandelier': 1, 'L5 ET': 1, 'Endo': 1, 'LAMP5 LHX6': 1, 'OPC': 1, 'VIP': 1}
L4 IT	15756.4	-9496.74	DFC	{'Oligo': 30, 'L4 IT': 10, 'Astro': 9, 'L5 IT': 7, 'Micro/PVM': 5, 'PVALB': 4, 'OPC': 2, 'SST': 2, 'VLMC': 2, 'LAMP5 LHX6': 1, 'L2/3 IT': 1, 'VIP': 1, 'Chandelier': 1, 'SNCG': 1}
L4 IT	13087.6	-10407.3	DFC	{'Oligo': 11, 'OPC': 4, 'Micro/PVM': 3, 'L4 IT': 3, 'VIP': 2, 'L2/3 IT': 2, 'VLMC': 1, 'PVALB': 1, 'L5 ET': 1, 'Astro': 1, 'LAMP5 LHX6': 1, 'SST': 1}
L4 IT	14046.9	-11047.8	DFC	{'Oligo': 28, 'L2/3 IT': 17, 'Micro/PVM': 7, 'L4 IT': 5, 'SST': 3, 'VIP': 3, 'OPC': 3, 'Astro': 2, 'L5 IT': 2, 'PVALB': 1, 'Endo': 1, 'VLMC': 1}
L4 IT	15255.2	-12046.8	DFC	{'Oligo': 12, 'L2/3 IT': 10, 'Astro': 5, 'Micro/PVM': 3, 'PVALB': 2, 'L6B': 1, 'L5 IT': 1, 'Chandelier': 1, 'L4 IT': 1, 'Endo': 1, 'OPC': 1, 'SNCG': 1}
L4 IT	15501.6	-9704.11	DFC	{'Oligo': 29, 'L4 IT': 10, 'Astro': 9, 'L5 IT': 7, 'PVALB': 5, 'Micro/PVM': 5, 'OPC': 3, 'VLMC': 2, 'LAMP5 LHX6': 1, 'L2/3 IT': 1, 'VIP': 1, 'SST': 1, 'Chandelier': 1}
L4 IT	5240.92	-16360.6	ACC	{'Oligo': 25, 'Astro': 15, 'L6 CT': 6, 'Micro/PVM': 6, 'OPC': 3, 'L6B': 3, 'L6 IT': 2, 'VIP': 1, 'L5 IT': 1, 'SST': 1, 'L4 IT': 1, 'L6 IT Car3': 1, 'L5/6 NP': 1, 'PVALB': 1}
L4 IT	4917.06	-21492.3	ACC	{'Oligo': 15, 'Astro': 12, 'L4 IT': 4, 'L5/6 NP': 4, 'PVALB': 4, 'Micro/PVM': 3, 'SST': 3, 'L5 ET': 3, 'OPC': 3, 'L2/3 IT': 1, 'PAX6': 1, 'L6 CT': 1, 'L5 IT': 1}
L4 IT	2450.2	-18858	ACC	{'Oligo': 13, 'Astro': 8, 'Micro/PVM': 6, 'PVALB': 4, 'L6 CT': 3, 'OPC': 3, 'L4 IT': 2, 'L5 IT': 1, 'L5/6 NP': 1, 'SST': 1, 'VLMC': 1, 'L6 IT': 1, 'LAMP5 LHX6': 1, 'L5 ET': 1}
L4 IT	3520.94	-18066.9	ACC	{'Oligo': 14, 'Astro': 11, 'SST': 6, 'L6 CT': 5, 'Micro/PVM': 4, 'L6 IT': 4, 'L5/6 NP': 3, 'L6B': 3, 'Endo': 3, 'OPC': 3, 'L6 IT Car3': 2, 'L4 IT': 1, 'VIP': 1, 'SNCG': 1, 'VLMC': 1}
L4 IT	3045.74	-22912	ACC	{'Astro': 12, 'Oligo': 9, 'L5 IT': 7, 'VIP': 6, 'Micro/PVM': 6, 'L2/3 IT': 6, 'L4 IT': 5, 'SST': 4, 'VLMC': 3, 'L5 ET': 2, 'PVALB': 2, 'Endo': 1, 'L6 CT': 1, 'OPC': 1, 'L5/6 NP': 1, 'LAMP5': 1}
L4 IT	3115.58	-25231.9	ACC	{'Astro': 14, 'Micro/PVM': 8, 'L2/3 IT': 6, 'VIP': 4, 'SNCG': 3, 'OPC': 3, 'PVALB': 3, 'L4 IT': 2, 'SST': 2, 'Chandelier': 1, 'LAMP5': 1, 'LAMP5 LHX6': 1, 'Endo': 1}
L4 IT	2254.12	-24404.7	ACC	{'Astro': 14, 'Micro/PVM': 8, 'SST': 4, 'L2/3 IT': 4, 'L4 IT': 3, 'Oligo': 2, 'VIP': 2, 'VLMC': 2, 'OPC': 1, 'SNCG': 1, 'L6 IT': 1, 'L6B': 1, 'L5 ET': 1, 'PVALB': 1}
L4 IT	4365.89	-24589.4	ACC	{'Astro': 14, 'L2/3 IT': 6, 'L4 IT': 6, 'Micro/PVM': 6, 'L5 IT': 4, 'PVALB': 4, 'Endo': 4, 'SNCG': 3, 'Oligo': 2, 'SST': 2, 'VIP': 2, 'VLMC': 1, 'OPC': 1, 'LAMP5 LHX6': 1}
L4 IT	2919.93	-22960.2	ACC	{'Astro': 13, 'Oligo': 10, 'L5 IT': 7, 'L2/3 IT': 6, 'Micro/PVM': 5, 'VIP': 4, 'SST': 4, 'L4 IT': 3, 'L5 ET': 3, 'VLMC': 3, 'PVALB': 2, 'L5/6 NP': 2, 'L6 CT': 1, 'OPC': 1, 'LAMP5': 1}
L4 IT	4436.31	-21320.8	ACC	{'Astro': 18, 'Oligo': 16, 'L5/6 NP': 6, 'PVALB': 5, 'L4 IT': 3, 'OPC': 3, 'L5 ET': 3, 'SST': 2, 'L6 CT': 1, 'L5 IT': 1, 'Micro/PVM': 1}
L4 IT	2450.37	-21911	ACC	{'Oligo': 9, 'Micro/PVM': 8, 'L2/3 IT': 6, 'Astro': 6, 'VIP': 5, 'L5 IT': 3, 'L4 IT': 3, 'SST': 3, 'VLMC': 3, 'Endo': 1, 'L6 IT Car3': 1, 'Chandelier': 1, 'L6B': 1, 'L5 ET': 1, 'OPC': 1, 'PVALB': 1, 'L5/6 NP': 1}
L4 IT	5057.74	-21433.9	ACC	{'Oligo': 13, 'Astro': 11, 'OPC': 4, 'L4 IT': 4, 'PVALB': 4, 'Micro/PVM': 3, 'SST': 3, 'L5 ET': 2, 'L5/6 NP': 2, 'L2/3 IT': 1, 'L6 CT': 1, 'PAX6': 1, 'L5 IT': 1}
L4 IT	3539.3	-23023	ACC	{'Astro': 9, 'Oligo': 8, 'L5 IT': 7, 'L4 IT': 6, 'Micro/PVM': 4, 'SST': 3, 'L2/3 IT': 3, 'VIP': 3, 'L5 ET': 2, 'OPC': 2, 'PVALB': 2, 'Endo': 1, 'L6 CT': 1, 'VLMC': 1}
L4 IT	3910.34	-23723.9	ACC	{'Astro': 12, 'L5 IT': 9, 'Micro/PVM': 8, 'L5/6 NP': 5, 'Oligo': 5, 'L4 IT': 5, 'OPC': 3, 'VIP': 3, 'SST': 2, 'SNCG': 1, 'L6 IT Car3': 1, 'L2/3 IT': 1}
L4 IT	4441.1	-20264.6	ACC	{'Oligo': 16, 'Astro': 14, 'L6 CT': 7, 'Micro/PVM': 6, 'L6 IT': 4, 'OPC': 3, 'L5/6 NP': 2, 'SST': 2, 'L5 ET': 2, 'PVALB': 1, 'SST CHODL': 1, 'L6B': 1, 'L4 IT': 1}
L4 IT	2211.91	-14541.6	ACC	{'Oligo': 15, 'Astro': 10, 'Micro/PVM': 5, 'L6 IT': 4, 'L6 CT': 3, 'SST': 2, 'PVALB': 1, 'VLMC': 1, 'L4 IT': 1, 'L5/6 NP': 1, 'SNCG': 1}
L4 IT	5354.7	-23326.5	ACC	{'Astro': 9, 'Micro/PVM': 7, 'L5 IT': 4, 'L4 IT': 4, 'Oligo': 4, 'L2/3 IT': 3, 'SNCG': 3, 'SST': 3, 'PVALB': 3, 'OPC': 2, 'L5/6 NP': 1, 'Endo': 1, 'L5 ET': 1, 'VLMC': 1}
L4 IT	5683.65	-23847.1	ACC	{'Astro': 9, 'L4 IT': 6, 'Micro/PVM': 5, 'L5 IT': 4, 'SST': 3, 'Endo': 2, 'L2/3 IT': 2, 'L5/6 NP': 1, 'SNCG': 1, 'OPC': 1, 'PVALB': 1, 'Oligo': 1, 'L5 ET': 1}
L4 IT	1838.2	-20804.7	ACC	{'Oligo': 4, 'Astro': 4, 'L5 IT': 3, 'VIP': 3, 'OPC': 3, 'SST': 2, 'Chandelier': 1, 'L2/3 IT': 1, 'L6 CT': 1, 'L4 IT': 1}
L4 IT	4694.42	-24594.6	ACC	{'Astro': 15, 'PVALB': 5, 'Micro/PVM': 5, 'L2/3 IT': 4, 'L4 IT': 4, 'Oligo': 3, 'SST': 3, 'L5 IT': 3, 'SNCG': 2, 'Chandelier': 1, 'VLMC': 1, 'VIP': 1, 'Endo': 1}
L4 IT	3954.21	-23837.4	ACC	{'Astro': 11, 'L5 IT': 10, 'Micro/PVM': 9, 'L5/6 NP': 5, 'L4 IT': 4, 'OPC': 3, 'Oligo': 3, 'SST': 2, 'VIP': 2, 'PVALB': 1, 'L6 IT Car3': 1, 'SNCG': 1, 'L2/3 IT': 1, 'LAMP5 LHX6': 1, 'Endo': 1}
L4 IT	2858.27	-23750	ACC	{'Astro': 11, 'Micro/PVM': 8, 'L4 IT': 4, 'Oligo': 4, 'VIP': 3, 'L5/6 NP': 3, 'L5 IT': 2, 'L5 ET': 2, 'OPC': 2, 'VLMC': 2, 'PVALB': 1, 'L6 IT': 1, 'L2/3 IT': 1, 'SNCG': 1, 'Endo': 1}
L4 IT	2442.51	-20347.7	ACC	{'Oligo': 15, 'Astro': 5, 'Micro/PVM': 4, 'L5/6 NP': 3, 'OPC': 3, 'L4 IT': 2, 'PVALB': 2, 'L5 IT': 2, 'L6 CT': 1, 'SNCG': 1, 'VLMC': 1, 'L5 ET': 1, 'Chandelier': 1}
L4 IT	1888.9	-21511.7	ACC	{'Oligo': 6, 'SST': 4, 'VIP': 4, 'Astro': 4, 'Micro/PVM': 3, 'L2/3 IT': 3, 'L4 IT': 2, 'L5 IT': 2, 'Chandelier': 1, 'L6 CT': 1, 'L5/6 NP': 1}
L4 IT	3665.25	-19536.6	ACC	{'Oligo': 15, 'Astro': 14, 'Micro/PVM': 5, 'PVALB': 3, 'L6 CT': 3, 'L5/6 NP': 3, 'L6 IT Car3': 2, 'L6 IT': 2, 'L5 ET': 2, 'VIP': 2, 'SST': 1, 'L4 IT': 1, 'LAMP5': 1, 'OPC': 1}
L4 IT	5263.49	-23484.5	ACC	{'Astro': 8, 'Micro/PVM': 8, 'SST': 6, 'L5 IT': 5, 'L4 IT': 4, 'Oligo': 4, 'L2/3 IT': 3, 'SNCG': 3, 'PVALB': 3, 'L5/6 NP': 2, 'Endo': 2, 'OPC': 2, 'L5 ET': 1, 'VLMC': 1, 'VIP': 1}
L4 IT	4458.37	-25328.7	ACC	{'L2/3 IT': 8, 'Astro': 8, 'L4 IT': 6, 'Micro/PVM': 5, 'OPC': 3, 'PVALB': 2, 'SST': 2, 'SNCG': 2, 'Endo': 2, 'Oligo': 2, 'L6B': 1, 'VIP': 1, 'L5 IT': 1, 'L5/6 NP': 1, 'VLMC': 1, 'Chandelier': 1}
L4 IT	4571.39	-25356.4	ACC	{'Astro': 9, 'L2/3 IT': 8, 'Micro/PVM': 7, 'L4 IT': 4, 'SST': 3, 'OPC': 3, 'L5 IT': 2, 'PVALB': 2, 'SNCG': 2, 'L6B': 1, 'VIP': 1, 'Endo': 1, 'L5/6 NP': 1, 'VLMC': 1, 'Oligo': 1, 'Chandelier': 1}
L4 IT	5351.86	-26113.2	ACC	{'Astro': 14, 'Micro/PVM': 6, 'L2/3 IT': 5, 'SNCG': 4, 'VIP': 3, 'OPC': 2, 'PVALB': 2, 'L6 CT': 1, 'VLMC': 1, 'Oligo': 1, 'SST': 1, 'L4 IT': 1, 'L5 ET': 1, 'L6 IT Car3': 1}
L4 IT	3966.09	-23000.8	ACC	{'Astro': 10, 'Oligo': 8, 'L5 IT': 5, 'SST': 4, 'Micro/PVM': 4, 'L4 IT': 4, 'OPC': 3, 'L2/3 IT': 3, 'VIP': 3, 'L5 ET': 2, 'SNCG': 2, 'L5/6 NP': 2, 'VLMC': 1, 'L6 IT Car3': 1, 'Endo': 1}
L4 IT	2760.71	-19955	ACC	{'Oligo': 19, 'Astro': 11, 'Micro/PVM': 5, 'L5/6 NP': 3, 'PVALB': 3, 'OPC': 2, 'L4 IT': 2, 'LAMP5': 1, 'VIP': 1, 'L6 IT': 1, 'L6 CT': 1, 'SNCG': 1, 'VLMC': 1, 'L5 ET': 1}
L4 IT	1811.92	-22313.9	ACC	{'L2/3 IT': 4, 'Astro': 3, 'Oligo': 3, 'SST': 2, 'L5 IT': 2, 'Micro/PVM': 2, 'VLMC': 1, 'Endo': 1, 'L6 IT Car3': 1, 'L5/6 NP': 1, 'L6 IT': 1, 'L4 IT': 1}
L4 IT	4087.29	-25879.5	ACC	{'L2/3 IT': 10, 'Micro/PVM': 9, 'Astro': 8, 'VIP': 7, 'SST': 4, 'L4 IT': 3, 'OPC': 3, 'SNCG': 2, 'Oligo': 2, 'Chandelier': 2, 'L5 IT': 1, 'Endo': 1, 'L5/6 NP': 1, 'VLMC': 1, 'LAMP5': 1}
L4 IT	5223.23	-23701.3	ACC	{'Astro': 9, 'Micro/PVM': 7, 'SST': 7, 'L5 IT': 6, 'L4 IT': 5, 'L2/3 IT': 4, 'SNCG': 3, 'Endo': 2, 'PVALB': 2, 'VLMC': 2, 'VIP': 2, 'OPC': 1, 'Oligo': 1, 'L5 ET': 1, 'L5/6 NP': 1}
L4 IT	3646.64	-23203.4	ACC	{'Astro': 12, 'L5 IT': 7, 'Oligo': 7, 'Micro/PVM': 6, 'L4 IT': 6, 'L5/6 NP': 3, 'L5 ET': 3, 'L2/3 IT': 3, 'VIP': 3, 'SST': 2, 'PVALB': 2, 'SNCG': 1, 'L6 IT Car3': 1, 'Endo': 1, 'OPC': 1, 'VLMC': 1}
L4 IT	2899.89	-24133.3	ACC	{'Micro/PVM': 12, 'Astro': 11, 'L4 IT': 5, 'OPC': 3, 'Oligo': 3, 'L6 IT': 2, 'L5/6 NP': 2, 'SNCG': 2, 'VIP': 1, 'PVALB': 1, 'L5 ET': 1, 'L5 IT': 1, 'L2/3 IT': 1, 'VLMC': 1}
L4 IT	3709.13	-24394.8	ACC	{'Micro/PVM': 10, 'Astro': 7, 'L4 IT': 5, 'L5 IT': 4, 'VIP': 4, 'L2/3 IT': 3, 'PVALB': 2, 'SNCG': 2, 'OPC': 2, 'L5/6 NP': 2, 'Endo': 2, 'SST': 1, 'LAMP5 LHX6': 1, 'Oligo': 1, 'Chandelier': 1, 'L6 IT': 1}
L4 IT	4468.15	-26659.5	ACC	{'Astro': 23, 'Micro/PVM': 17, 'L2/3 IT': 14, 'SST': 11, 'SNCG': 4, 'VLMC': 3, 'L4 IT': 2, 'PVALB': 2, 'OPC': 2, 'VIP': 2, 'PAX6': 2, 'Chandelier': 2, 'Endo': 1, 'Oligo': 1, 'LAMP5': 1}
L4 IT	4543.73	-25875.2	ACC	{'Astro': 11, 'L2/3 IT': 11, 'Micro/PVM': 8, 'VIP': 4, 'SST': 4, 'OPC': 4, 'L4 IT': 4, 'Oligo': 2, 'L5 ET': 1, 'L6B': 1, 'PVALB': 1, 'L5 IT': 1, 'SNCG': 1, 'L5/6 NP': 1, 'VLMC': 1, 'Chandelier': 1}
L4 IT	2798.22	-21319.8	ACC	{'Oligo': 17, 'Micro/PVM': 13, 'L5 IT': 9, 'SST': 4, 'OPC': 3, 'Astro': 2, 'L2/3 IT': 2, 'PVALB': 2, 'L4 IT': 2, 'VIP': 2, 'L6 IT Car3': 1, 'L6B': 1, 'VLMC': 1, 'Chandelier': 1}
L4 IT	5286.73	-19978	ACC	{'Oligo': 19, 'Astro': 12, 'Micro/PVM': 6, 'SST': 5, 'L6 IT': 4, 'L6 CT': 4, 'L6 IT Car3': 3, 'L5/6 NP': 2, 'L6B': 2, 'L5 ET': 1, 'VIP': 1, 'L4 IT': 1, 'PVALB': 1, 'OPC': 1, 'SST CHODL': 1}
L4 IT	4583.04	-24650.3	ACC	{'Astro': 14, 'Micro/PVM': 6, 'L2/3 IT': 6, 'L4 IT': 6, 'PVALB': 5, 'SST': 3, 'L5 IT': 3, 'SNCG': 2, 'Oligo': 2, 'Endo': 2, 'Chandelier': 1, 'VLMC': 1, 'VIP': 1, 'LAMP5 LHX6': 1}
L4 IT	5319.01	-21868	ACC	{'Oligo': 7, 'Astro': 5, 'Micro/PVM': 4, 'L5 ET': 3, 'L4 IT': 3, 'L2/3 IT': 2, 'SST': 2, 'L5/6 NP': 2, 'PAX6': 1, 'PVALB': 1, 'L5 IT': 1, 'L6 IT': 1, 'OPC': 1}
L4 IT	3568.98	-24945.8	ACC	{'Astro': 8, 'L2/3 IT': 8, 'Micro/PVM': 7, 'VIP': 5, 'L4 IT': 4, 'SNCG': 4, 'PVALB': 3, 'Endo': 2, 'OPC': 2, 'LAMP5 LHX6': 1, 'L5/6 NP': 1, 'Oligo': 1, 'Chandelier': 1, 'LAMP5': 1}
L4 IT	2299.67	-19138.5	ACC	{'Oligo': 12, 'Astro': 9, 'Micro/PVM': 6, 'PVALB': 4, 'OPC': 3, 'L4 IT': 2, 'L5/6 NP': 1, 'SST': 1, 'VLMC': 1, 'L6 IT': 1, 'LAMP5 LHX6': 1, 'L5 ET': 1, 'L6 CT': 1, 'L5 IT': 1, 'Chandelier': 1}
L4 IT	4095.6	-25076	ACC	{'Astro': 10, 'L2/3 IT': 8, 'L4 IT': 6, 'VIP': 6, 'SNCG': 5, 'Micro/PVM': 4, 'Endo': 3, 'PVALB': 2, 'OPC': 2, 'Oligo': 2, 'Chandelier': 2, 'LAMP5 LHX6': 1, 'L5/6 NP': 1, 'LAMP5': 1}
L4 IT	4418.29	-24402.5	ACC	{'Astro': 11, 'L5 IT': 6, 'Micro/PVM': 5, 'L2/3 IT': 5, 'PVALB': 4, 'L4 IT': 4, 'SST': 3, 'VIP': 3, 'L5/6 NP': 2, 'SNCG': 2, 'Oligo': 2, 'Endo': 2, 'VLMC': 1, 'OPC': 1, 'LAMP5 LHX6': 1}
L4 IT	3039.19	-23950	ACC	{'Micro/PVM': 11, 'Astro': 9, 'L4 IT': 5, 'L5/6 NP': 3, 'Oligo': 2, 'OPC': 2, 'VLMC': 2, 'SNCG': 2, 'VIP': 1, 'PVALB': 1, 'L5 ET': 1, 'L5 IT': 1, 'L6 IT': 1, 'L2/3 IT': 1}
L4 IT	5396.53	-24313.3	ACC	{'Astro': 8, 'Micro/PVM': 7, 'L4 IT': 4, 'L2/3 IT': 4, 'PVALB': 3, 'L5 IT': 2, 'Oligo': 2, 'SST': 2, 'OPC': 1, 'Endo': 1, 'Chandelier': 1, 'VLMC': 1, 'SNCG': 1, 'VIP': 1}
L4 IT	2578.7	-17455.9	ACC	{'Micro/PVM': 8, 'Astro': 7, 'L6 CT': 7, 'Oligo': 7, 'L5/6 NP': 5, 'LAMP5 LHX6': 4, 'L6 IT': 4, 'SST': 3, 'L6B': 2, 'PVALB': 1, 'L5 IT': 1, 'L4 IT': 1, 'L5 ET': 1, 'OPC': 1}
L4 IT	4377.09	-23020.1	ACC	{'Oligo': 9, 'Astro': 9, 'Micro/PVM': 5, 'L5 IT': 5, 'OPC': 3, 'SST': 3, 'L4 IT': 3, 'VLMC': 2, 'PVALB': 2, 'L5 ET': 2, 'SNCG': 2, 'L5/6 NP': 2, 'L2/3 IT': 1, 'L6 IT Car3': 1, 'Endo': 1}
L4 IT	1800.17	-24341	ACC	{'Astro': 7, 'Micro/PVM': 3, 'Oligo': 2, 'L4 IT': 2, 'L2/3 IT': 2, 'SST': 2, 'VIP': 2, 'VLMC': 2, 'L6 IT': 1, 'L6B': 1, 'L5 ET': 1, 'PVALB': 1}
L4 IT	2402.84	-16100.3	ACC	{'Oligo': 26, 'Astro': 11, 'L6 CT': 8, 'Micro/PVM': 6, 'OPC': 4, 'SST': 3, 'VLMC': 3, 'L6 IT': 1, 'L4 IT': 1, 'PVALB': 1}
L4 IT	5626.84	-24492.8	ACC	{'Astro': 8, 'Micro/PVM': 4, 'L4 IT': 3, 'SST': 2, 'L2/3 IT': 2, 'PVALB': 2, 'OPC': 1, 'Endo': 1, 'L5 IT': 1, 'Oligo': 1, 'Chandelier': 1, 'VLMC': 1, 'SNCG': 1}
L4 IT	3400.45	-23478.5	ACC	{'Astro': 10, 'Oligo': 8, 'L4 IT': 8, 'L5 IT': 7, 'Micro/PVM': 6, 'L5/6 NP': 5, 'VIP': 4, 'L2/3 IT': 3, 'SST': 2, 'PVALB': 2, 'VLMC': 2, 'Endo': 1, 'OPC': 1, 'L5 ET': 1}
L4 IT	4594.41	-22629.5	ACC	{'Oligo': 11, 'Micro/PVM': 7, 'Astro': 7, 'L5 ET': 5, 'OPC': 4, 'SST': 2, 'L4 IT': 2, 'SNCG': 2, 'PAX6': 1, 'L6 IT': 1, 'L5/6 NP': 1, 'PVALB': 1, 'VLMC': 1}
L4 IT	4789.46	-26769.1	ACC	{'Astro': 23, 'L2/3 IT': 14, 'Micro/PVM': 9, 'SST': 9, 'SNCG': 5, 'VIP': 3, 'PVALB': 3, 'L4 IT': 2, 'OPC': 2, 'VLMC': 2, 'PAX6': 2, 'L6 IT Car3': 1, 'Endo': 1, 'Oligo': 1, 'Chandelier': 1}
L4 IT	2991.44	-24471.1	ACC	{'Micro/PVM': 14, 'Astro': 12, 'OPC': 3, 'L4 IT': 3, 'L2/3 IT': 3, 'VIP': 2, 'SNCG': 2, 'Oligo': 2, 'L6 IT': 1, 'L5/6 NP': 1, 'PVALB': 1, 'LAMP5 LHX6': 1, 'Endo': 1, 'SST': 1}
L4 IT	3221.28	-22056.4	ACC	{'Oligo': 12, 'Micro/PVM': 12, 'L5 IT': 7, 'Astro': 5, 'OPC': 3, 'PVALB': 2, 'SST': 1, 'L6 CT': 1, 'L4 IT': 1, 'VIP': 1, 'L5 ET': 1, 'L2/3 IT': 1, 'VLMC': 1}

## Sheet: PVALB_200um_neighbors
CellType	Sampled_x	Sampled_y	Area	CellTypeCounts
PVALB	4455.46	11860.2	FI	{'L4 IT': 18, 'Oligo': 17, 'L5 IT': 11, 'Micro/PVM': 9, 'L5/6 NP': 9, 'L2/3 IT': 7, 'VIP': 5, 'PVALB': 5, 'Astro': 4, 'Chandelier': 3, 'OPC': 3, 'SNCG': 1, 'L6 IT': 1, 'Endo': 1, 'SST': 1, 'LAMP5 LHX6': 1, 'L5 ET': 1, 'L6 CT': 1}
PVALB	5306.39	8167.14	FI	{'L2/3 IT': 12, 'Micro/PVM': 8, 'Oligo': 8, 'OPC': 6, 'SST': 3, 'Astro': 3, 'LAMP5 LHX6': 2, 'PVALB': 2, 'L5/6 NP': 2, 'LAMP5': 1, 'Endo': 1, 'L6B': 1}
PVALB	4745.98	12162.7	FI	{'Oligo': 15, 'L4 IT': 11, 'Micro/PVM': 11, 'L5 IT': 11, 'L5/6 NP': 8, 'L2/3 IT': 7, 'OPC': 5, 'VIP': 4, 'PVALB': 4, 'Astro': 3, 'SST': 3, 'L6 IT': 2, 'LAMP5 LHX6': 2, 'SST CHODL': 1, 'Chandelier': 1, 'LAMP5': 1}
PVALB	4873.79	9437.21	FI	{'Astro': 10, 'Oligo': 4, 'Micro/PVM': 4, 'L2/3 IT': 3, 'Chandelier': 3, 'PVALB': 3, 'VIP': 2, 'OPC': 2, 'L5/6 NP': 1, 'L6 IT': 1, 'L6 IT Car3': 1, 'L5 IT': 1, 'L4 IT': 1, 'SST': 1}
PVALB	5918.73	11466.7	FI	{'L2/3 IT': 8, 'L4 IT': 8, 'Oligo': 5, 'PVALB': 4, 'Astro': 3, 'SST': 2, 'L5 IT': 2, 'SNCG': 2, 'VIP': 2, 'Chandelier': 1, 'Micro/PVM': 1, 'L6 IT Car3': 1, 'LAMP5 LHX6': 1, 'L5/6 NP': 1, 'OPC': 1, 'VLMC': 1}
PVALB	3507.1	14423.2	FI	{'Oligo': 27, 'L6 IT': 6, 'L5 IT': 6, 'Micro/PVM': 6, 'L6 CT': 4, 'Astro': 4, 'L5/6 NP': 4, 'L6B': 2, 'PVALB': 2, 'SST': 2, 'VLMC': 2, 'OPC': 2, 'Endo': 2, 'VIP': 2, 'L2/3 IT': 1, 'Chandelier': 1, 'LAMP5 LHX6': 1, 'L6 IT Car3': 1, 'L4 IT': 1}
PVALB	4495.02	13634.8	FI	{'Oligo': 21, 'Astro': 10, 'L5 IT': 8, 'Micro/PVM': 5, 'L4 IT': 4, 'OPC': 4, 'L5/6 NP': 4, 'L6 CT': 3, 'L5 ET': 3, 'L2/3 IT': 3, 'L6 IT': 3, 'SST CHODL': 2, 'PVALB': 2, 'Endo': 2, 'SST': 2, 'L6 IT Car3': 2, 'VIP': 1, 'LAMP5': 1, 'L6B': 1, 'SNCG': 1, 'LAMP5 LHX6': 1}
PVALB	5611.6	12175	FI	{'L4 IT': 13, 'L2/3 IT': 8, 'Micro/PVM': 7, 'L5 IT': 7, 'OPC': 6, 'PVALB': 6, 'Oligo': 5, 'SST': 4, 'L5/6 NP': 4, 'VIP': 4, 'Astro': 3, 'LAMP5 LHX6': 3, 'SNCG': 2, 'VLMC': 1, 'L6 CT': 1, 'LAMP5': 1, 'Chandelier': 1, 'SST CHODL': 1, 'L6 IT Car3': 1}
PVALB	2817.53	12561.4	FI	{'Oligo': 13, 'L5 IT': 11, 'Astro': 10, 'L2/3 IT': 9, 'L4 IT': 8, 'Micro/PVM': 5, 'L6 IT Car3': 5, 'SST': 4, 'VIP': 4, 'LAMP5 LHX6': 3, 'OPC': 3, 'L5/6 NP': 3, 'Endo': 2, 'PVALB': 2, 'L6 IT': 2, 'L6 CT': 2, 'SNCG': 1, 'Chandelier': 1, 'LAMP5': 1}
PVALB	4502.41	8891.92	FI	{'L2/3 IT': 7, 'OPC': 6, 'Astro': 4, 'Micro/PVM': 3, 'VIP': 3, 'PVALB': 3, 'LAMP5 LHX6': 2, 'L5/6 NP': 1, 'L6 IT': 1, 'Chandelier': 1, 'L6 IT Car3': 1, 'Oligo': 1, 'L5 IT': 1}
PVALB	2347.02	15872.6	FI	{'Oligo': 25, 'L6B': 6, 'L6 IT Car3': 6, 'Astro': 5, 'SST': 5, 'Micro/PVM': 4, 'Chandelier': 3, 'L6 IT': 3, 'OPC': 2, 'L5/6 NP': 2, 'L5 ET': 1, 'L5 IT': 1, 'L6 CT': 1, 'PVALB': 1, 'LAMP5 LHX6': 1, 'L2/3 IT': 1}
PVALB	4780.22	6939.78	FI	{'L2/3 IT': 15, 'Astro': 6, 'Oligo': 2, 'VIP': 2, 'Micro/PVM': 2, 'SST': 2, 'PVALB': 2, 'SNCG': 2, 'PAX6': 1, 'Endo': 1, 'L5 ET': 1, 'OPC': 1}
PVALB	4846.3	12254.7	FI	{'Oligo': 15, 'L4 IT': 12, 'Micro/PVM': 12, 'L5 IT': 12, 'L5/6 NP': 9, 'VIP': 5, 'L2/3 IT': 5, 'OPC': 5, 'PVALB': 5, 'Astro': 3, 'SST': 3, 'L6 IT': 2, 'SST CHODL': 1, 'LAMP5 LHX6': 1, 'LAMP5': 1}
PVALB	5516.94	12829.2	FI	{'L5 IT': 17, 'Oligo': 9, 'Astro': 9, 'L4 IT': 9, 'Micro/PVM': 5, 'Chandelier': 4, 'OPC': 4, 'PVALB': 4, 'VIP': 3, 'SST': 3, 'L2/3 IT': 2, 'L5/6 NP': 2, 'LAMP5 LHX6': 2, 'L6 IT': 2, 'L5 ET': 2, 'LAMP5': 1, 'L6 CT': 1, 'SNCG': 1, 'SST CHODL': 1, 'L6 IT Car3': 1}
PVALB	2363.03	6514.56	FI	{'L2/3 IT': 14, 'Astro': 8, 'Micro/PVM': 6, 'VIP': 3, 'Oligo': 3, 'PVALB': 2, 'LAMP5 LHX6': 2, 'Chandelier': 1, 'OPC': 1, 'VLMC': 1, 'SNCG': 1, 'L5/6 NP': 1, 'L6B': 1, 'SST': 1}
PVALB	5965.44	11173	FI	{'L2/3 IT': 8, 'L4 IT': 8, 'Oligo': 7, 'PVALB': 4, 'L5 IT': 3, 'Astro': 3, 'Micro/PVM': 2, 'SST': 2, 'L6B': 1, 'Chandelier': 1, 'L6 IT Car3': 1, 'SNCG': 1, 'LAMP5 LHX6': 1, 'L5/6 NP': 1, 'VIP': 1}
PVALB	4945.66	8068.1	FI	{'L2/3 IT': 17, 'Micro/PVM': 8, 'OPC': 7, 'Astro': 6, 'Oligo': 5, 'SST': 3, 'PVALB': 2, 'L6B': 1, 'Endo': 1, 'LAMP5 LHX6': 1, 'L5/6 NP': 1, 'Chandelier': 1, 'VIP': 1, 'L6 CT': 1}
PVALB	4959	7117.21	FI	{'L2/3 IT': 17, 'Astro': 7, 'Oligo': 3, 'VIP': 3, 'Micro/PVM': 3, 'SST': 3, 'PVALB': 2, 'SNCG': 1, 'L5 ET': 1, 'OPC': 1, 'Endo': 1}
PVALB	5455.03	15602.1	FI	{'Oligo': 15, 'L6 IT': 6, 'L6B': 6, 'L6 CT': 6, 'Astro': 5, 'Micro/PVM': 5, 'L6 IT Car3': 4, 'L2/3 IT': 3, 'PVALB': 2, 'L5 IT': 2, 'L5/6 NP': 2, 'SST': 2, 'Chandelier': 2, 'VIP': 1, 'OPC': 1, 'LAMP5 LHX6': 1}
PVALB	4085.46	11022.3	FI	{'L4 IT': 14, 'Astro': 8, 'Oligo': 7, 'VIP': 7, 'Micro/PVM': 7, 'Chandelier': 6, 'PVALB': 4, 'L2/3 IT': 4, 'SNCG': 3, 'L5/6 NP': 3, 'L5 IT': 3, 'OPC': 2, 'SST': 2, 'LAMP5': 1, 'VLMC': 1, 'L6 IT Car3': 1}
PVALB	4898.07	14696.2	FI	{'Oligo': 20, 'L5 IT': 10, 'L6 IT': 8, 'Micro/PVM': 7, 'L6 CT': 6, 'L6 IT Car3': 6, 'L5/6 NP': 6, 'Astro': 5, 'L6B': 4, 'OPC': 2, 'L2/3 IT': 2, 'VLMC': 1, 'PVALB': 1, 'VIP': 1, 'SST': 1}
PVALB	4139.87	13778	FI	{'Oligo': 27, 'L5 IT': 7, 'L6 IT': 6, 'L6 CT': 6, 'L5/6 NP': 5, 'OPC': 5, 'Micro/PVM': 4, 'L4 IT': 4, 'Astro': 3, 'PVALB': 2, 'L6 IT Car3': 2, 'SST': 2, 'LAMP5 LHX6': 2, 'L2/3 IT': 2, 'LAMP5': 1, 'SST CHODL': 1, 'Endo': 1, 'L5 ET': 1, 'L6B': 1}
PVALB	5917.95	20301	FI	{'Oligo': 29, 'L6 IT': 2, 'VIP': 2, 'OPC': 2, 'L6B': 1, 'L6 CT': 1, 'Astro': 1, 'PVALB': 1, 'L2/3 IT': 1, 'L6 IT Car3': 1, 'Micro/PVM': 1}
PVALB	5318.7	10084.7	FI	{'Micro/PVM': 8, 'Astro': 8, 'Oligo': 7, 'L2/3 IT': 7, 'L5 IT': 4, 'VIP': 4, 'Chandelier': 2, 'PVALB': 2, 'Endo': 1, 'L5/6 NP': 1, 'L4 IT': 1, 'OPC': 1}
PVALB	5749.83	9398.19	FI	{'L2/3 IT': 6, 'Micro/PVM': 6, 'Astro': 5, 'Oligo': 5, 'VIP': 4, 'OPC': 2, 'Endo': 2, 'PVALB': 1, 'L5 IT': 1}
PVALB	5847.37	10724.1	FI	{'Oligo': 8, 'L2/3 IT': 6, 'L4 IT': 6, 'L5 IT': 3, 'Micro/PVM': 3, 'Astro': 3, 'PVALB': 2, 'L5/6 NP': 1, 'VIP': 1, 'L6B': 1, 'OPC': 1, 'Chandelier': 1, 'SST': 1, 'SNCG': 1}
PVALB	3010.02	9869.29	FI	{'L2/3 IT': 16, 'Oligo': 6, 'Astro': 3, 'VIP': 3, 'Micro/PVM': 3, 'OPC': 2, 'Chandelier': 1, 'SNCG': 1, 'SST': 1, 'L6B': 1, 'LAMP5 LHX6': 1, 'PVALB': 1, 'LAMP5': 1}
PVALB	4529.39	11731.6	FI	{'L4 IT': 16, 'Oligo': 11, 'Micro/PVM': 9, 'L5/6 NP': 9, 'L5 IT': 8, 'L2/3 IT': 8, 'VIP': 5, 'PVALB': 5, 'Astro': 4, 'OPC': 3, 'Chandelier': 3, 'Endo': 1, 'VLMC': 1, 'SNCG': 1, 'L6 IT': 1, 'SST': 1, 'LAMP5 LHX6': 1}
PVALB	4007.72	12348.7	FI	{'Oligo': 24, 'L2/3 IT': 14, 'L5 IT': 10, 'Micro/PVM': 8, 'VIP': 8, 'L5/6 NP': 7, 'Astro': 5, 'L4 IT': 4, 'L6 IT': 3, 'L6 CT': 3, 'PVALB': 3, 'LAMP5 LHX6': 2, 'SST': 2, 'OPC': 1, 'LAMP5': 1, 'L5 ET': 1, 'Chandelier': 1, 'SST CHODL': 1, 'L6 IT Car3': 1}
PVALB	5573.61	12049.1	FI	{'L4 IT': 13, 'L2/3 IT': 8, 'Micro/PVM': 7, 'L5 IT': 7, 'Oligo': 6, 'PVALB': 6, 'OPC': 6, 'SST': 4, 'VIP': 4, 'L5/6 NP': 4, 'Astro': 4, 'SNCG': 3, 'L6 IT Car3': 2, 'LAMP5 LHX6': 2, 'VLMC': 1, 'L6 CT': 1, 'LAMP5': 1, 'Chandelier': 1, 'SST CHODL': 1}
PVALB	3184.68	7638.7	FI	{'L2/3 IT': 17, 'Oligo': 5, 'VIP': 4, 'Astro': 4, 'Micro/PVM': 3, 'OPC': 1, 'VLMC': 1, 'LAMP5': 1, 'PVALB': 1, 'L6 IT Car3': 1, 'L5/6 NP': 1, 'SNCG': 1, 'Endo': 1}
PVALB	4805.19	5919.02	FI	{'L2/3 IT': 11, 'Astro': 11, 'VIP': 7, 'Micro/PVM': 7, 'OPC': 3, 'LAMP5 LHX6': 2, 'PAX6': 2, 'PVALB': 2, 'SST': 1, 'L4 IT': 1, 'Chandelier': 1, 'SNCG': 1, 'Endo': 1, 'Oligo': 1}
PVALB	4005.8	14687.7	FI	{'Oligo': 23, 'L6 CT': 9, 'Micro/PVM': 6, 'L6 IT': 6, 'L5/6 NP': 4, 'L5 IT': 3, 'Astro': 3, 'OPC': 2, 'L4 IT': 2, 'PVALB': 2, 'L2/3 IT': 2, 'L6 IT Car3': 2, 'VIP': 1, 'L6B': 1, 'Endo': 1, 'LAMP5 LHX6': 1}
PVALB	5719.32	13747	FI	{'Oligo': 16, 'L5 IT': 12, 'Astro': 5, 'Micro/PVM': 4, 'L6 IT': 3, 'OPC': 3, 'L4 IT': 3, 'L5 ET': 3, 'LAMP5 LHX6': 2, 'Chandelier': 2, 'PVALB': 2, 'VIP': 1, 'L6B': 1, 'L5/6 NP': 1, 'L2/3 IT': 1, 'L6 IT Car3': 1, 'SST CHODL': 1, 'L6 CT': 1, 'VLMC': 1}
PVALB	5681.06	12457.8	FI	{'L5 IT': 11, 'L4 IT': 8, 'OPC': 6, 'Micro/PVM': 6, 'PVALB': 5, 'Oligo': 5, 'SST': 4, 'L2/3 IT': 3, 'L5/6 NP': 3, 'Astro': 3, 'VIP': 2, 'SNCG': 2, 'LAMP5 LHX6': 2, 'VLMC': 1, 'L6 CT': 1, 'LAMP5': 1, 'Chandelier': 1, 'SST CHODL': 1, 'L6 IT Car3': 1, 'L6 IT': 1}
PVALB	3612.65	12295.2	FI	{'Oligo': 22, 'L2/3 IT': 14, 'L5 IT': 10, 'VIP': 9, 'L4 IT': 7, 'Astro': 7, 'Micro/PVM': 6, 'L5/6 NP': 5, 'L6 CT': 4, 'PVALB': 3, 'Chandelier': 3, 'LAMP5 LHX6': 2, 'SST': 2, 'L6 IT': 2, 'L5 ET': 1, 'LAMP5': 1, 'SST CHODL': 1, 'Endo': 1, 'OPC': 1}
PVALB	5907.56	7250	FI	{'L2/3 IT': 8, 'SST': 3, 'Micro/PVM': 2, 'Oligo': 1, 'SNCG': 1, 'Astro': 1, 'PVALB': 1, 'L5 ET': 1, 'Endo': 1, 'VIP': 1}
PVALB	4580.49	10709.3	FI	{'L4 IT': 8, 'VIP': 7, 'Astro': 7, 'L2/3 IT': 7, 'Micro/PVM': 6, 'Oligo': 6, 'Chandelier': 4, 'PVALB': 4, 'L5 IT': 3, 'L5/6 NP': 2, 'OPC': 1, 'LAMP5': 1, 'SNCG': 1, 'Endo': 1, 'VLMC': 1}
PVALB	4230.89	6048.05	FI	{'L2/3 IT': 12, 'Micro/PVM': 8, 'Astro': 5, 'VIP': 5, 'OPC': 3, 'PVALB': 2, 'SNCG': 2, 'Endo': 2, 'Oligo': 2, 'LAMP5 LHX6': 1, 'VLMC': 1, 'L6 CT': 1, 'L6 IT Car3': 1, 'Chandelier': 1}
PVALB	2462.13	14438	FI	{'Oligo': 21, 'SST': 5, 'L5/6 NP': 4, 'Micro/PVM': 4, 'L6 IT Car3': 3, 'L5 ET': 3, 'L5 IT': 3, 'Astro': 2, 'Chandelier': 2, 'L6 CT': 2, 'L2/3 IT': 2, 'VIP': 2, 'L6 IT': 2, 'VLMC': 1, 'PVALB': 1, 'L4 IT': 1}
PVALB	5377.85	13632.8	FI	{'Oligo': 16, 'L5 IT': 10, 'Astro': 10, 'L5 ET': 6, 'L4 IT': 5, 'Micro/PVM': 5, 'OPC': 4, 'L6 IT': 3, 'Chandelier': 3, 'L6B': 2, 'PVALB': 2, 'L6 CT': 2, 'SST CHODL': 1, 'L2/3 IT': 1, 'LAMP5': 1, 'LAMP5 LHX6': 1, 'L6 IT Car3': 1, 'L5/6 NP': 1, 'VIP': 1, 'VLMC': 1}
PVALB	3139.99	11525.3	FI	{'Oligo': 10, 'L4 IT': 10, 'Astro': 9, 'L5 IT': 9, 'SST': 5, 'L2/3 IT': 5, 'Chandelier': 4, 'L5/6 NP': 4, 'Micro/PVM': 3, 'VIP': 3, 'OPC': 2, 'Endo': 2, 'PVALB': 2, 'LAMP5': 1, 'L6 IT': 1, 'SST CHODL': 1}
PVALB	4495.07	11055.3	FI	{'L4 IT': 12, 'Oligo': 9, 'Micro/PVM': 8, 'Astro': 8, 'L2/3 IT': 8, 'VIP': 7, 'PVALB': 5, 'L5 IT': 4, 'Chandelier': 4, 'SNCG': 2, 'L5/6 NP': 2, 'LAMP5': 1, 'Endo': 1, 'VLMC': 1}
PVALB	2347.94	12207.8	FI	{'Astro': 14, 'L4 IT': 11, 'L2/3 IT': 8, 'Micro/PVM': 7, 'Oligo': 7, 'VIP': 5, 'L5 IT': 4, 'L5/6 NP': 3, 'OPC': 3, 'L6 CT': 2, 'L6 IT Car3': 2, 'Endo': 2, 'PVALB': 2, 'L6 IT': 2, 'SST': 2, 'SNCG': 1, 'LAMP5': 1}
PVALB	4416.5	8664.49	FI	{'OPC': 9, 'Astro': 8, 'L2/3 IT': 8, 'VIP': 6, 'Micro/PVM': 4, 'L5/6 NP': 2, 'PVALB': 2, 'LAMP5 LHX6': 2, 'Chandelier': 1, 'L6 CT': 1, 'L6 IT Car3': 1, 'Oligo': 1, 'L5 IT': 1}
PVALB	5710.1	11710.7	FI	{'L4 IT': 11, 'L2/3 IT': 8, 'Oligo': 6, 'PVALB': 6, 'Micro/PVM': 5, 'OPC': 5, 'VIP': 4, 'SST': 4, 'L5/6 NP': 4, 'L5 IT': 3, 'Astro': 3, 'SNCG': 2, 'LAMP5 LHX6': 1, 'L6 IT Car3': 1, 'VLMC': 1, 'L6 CT': 1, 'LAMP5': 1}
PVALB	3252.49	8973.59	FI	{'L2/3 IT': 14, 'Astro': 9, 'Oligo': 6, 'OPC': 5, 'Micro/PVM': 4, 'Chandelier': 2, 'VIP': 1, 'LAMP5 LHX6': 1, 'L5/6 NP': 1, 'PVALB': 1, 'VLMC': 1, 'SNCG': 1}
PVALB	5061.7	21337	FI	{'Oligo': 75, 'Micro/PVM': 4, 'L6B': 4, 'OPC': 4, 'L6 IT Car3': 1, 'L6 CT': 1, 'L6 IT': 1, 'LAMP5': 1, 'PVALB': 1, 'L2/3 IT': 1, 'Astro': 1}
PVALB	4400.22	10482.3	FI	{'L2/3 IT': 10, 'Astro': 9, 'Micro/PVM': 6, 'L4 IT': 5, 'Chandelier': 5, 'VIP': 5, 'Oligo': 4, 'PVALB': 4, 'SNCG': 3, 'L5 IT': 2, 'SST': 1, 'OPC': 1, 'LAMP5': 1, 'L5/6 NP': 1, 'VLMC': 1}
PVALB	2460.94	6148.96	FI	{'L2/3 IT': 26, 'Astro': 7, 'VIP': 7, 'Micro/PVM': 4, 'VLMC': 3, 'Oligo': 3, 'SNCG': 2, 'PVALB': 2, 'LAMP5': 1, 'Chandelier': 1, 'OPC': 1, 'SST': 1, 'L5/6 NP': 1, 'L6B': 1}
PVALB	5757.47	14994.4	FI	{'Oligo': 16, 'L5 IT': 7, 'L6 IT Car3': 4, 'L6 IT': 4, 'Micro/PVM': 3, 'L6B': 3, 'L6 CT': 3, 'L2/3 IT': 3, 'VLMC': 2, 'L5/6 NP': 2, 'PVALB': 2, 'Astro': 2, 'SST CHODL': 1, 'LAMP5 LHX6': 1, 'OPC': 1}
PVALB	5172.4	9807.87	FI	{'Astro': 8, 'L2/3 IT': 7, 'Micro/PVM': 7, 'Oligo': 5, 'VIP': 3, 'PVALB': 3, 'L5 IT': 2, 'Chandelier': 2, 'Endo': 1, 'L4 IT': 1}
PVALB	5531.66	12299.8	FI	{'L4 IT': 12, 'L5 IT': 10, 'PVALB': 7, 'Micro/PVM': 7, 'L2/3 IT': 6, 'OPC': 6, 'SST': 5, 'Oligo': 5, 'VIP': 5, 'L5/6 NP': 3, 'Astro': 3, 'SNCG': 2, 'LAMP5 LHX6': 2, 'L6 CT': 1, 'LAMP5': 1, 'Chandelier': 1, 'VLMC': 1, 'SST CHODL': 1, 'L6 IT Car3': 1, 'L6 IT': 1}
PVALB	5427.92	17856	FI	{'Oligo': 25, 'L6B': 4, 'OPC': 4, 'L6 CT': 4, 'Micro/PVM': 3, 'Astro': 3, 'L6 IT': 2, 'PVALB': 1, 'L6 IT Car3': 1, 'Chandelier': 1, 'L2/3 IT': 1}
PVALB	3223.6	11750.8	FI	{'Oligo': 12, 'L4 IT': 12, 'Astro': 12, 'L5 IT': 9, 'L2/3 IT': 8, 'VIP': 5, 'Chandelier': 5, 'L5/6 NP': 5, 'SST': 4, 'Micro/PVM': 3, 'PVALB': 3, 'L6 IT': 2, 'OPC': 1, 'LAMP5': 1, 'SST CHODL': 1, 'Endo': 1, 'L6 CT': 1}
PVALB	15335	-13166	M1C	{'L2/3 IT': 21, 'Oligo': 12, 'OPC': 5, 'L4 IT': 3, 'SNCG': 3, 'VIP': 3, 'LAMP5': 2, 'Endo': 2, 'Micro/PVM': 2, 'L5/6 NP': 1, 'PVALB': 1, 'Chandelier': 1, 'SST': 1}
PVALB	12591	-9546	M1C	{'Oligo': 45, 'L5 IT': 7, 'SST': 6, 'VIP': 4, 'L2/3 IT': 4, 'L4 IT': 3, 'Micro/PVM': 3, 'L6 IT': 2, 'L6 CT': 2, 'LAMP5 LHX6': 2, 'PVALB': 2, 'Astro': 1, 'OPC': 1, 'L6 IT Car3': 1, 'SNCG': 1, 'L6B': 1, 'L5 ET': 1, 'L5/6 NP': 1}
PVALB	14776	-11170	M1C	{'Oligo': 81, 'L2/3 IT': 13, 'VIP': 4, 'PVALB': 4, 'LAMP5 LHX6': 3, 'OPC': 3, 'L5 ET': 2, 'L5 IT': 2, 'Chandelier': 2, 'L4 IT': 2, 'SNCG': 2, 'Micro/PVM': 1, 'LAMP5': 1, 'Astro': 1, 'SST': 1, 'Endo': 1}
PVALB	12332	-10311	M1C	{'Oligo': 41, 'L5 IT': 5, 'L2/3 IT': 5, 'L4 IT': 3, 'SST': 3, 'VIP': 3, 'Micro/PVM': 3, 'PVALB': 3, 'LAMP5 LHX6': 2, 'L5/6 NP': 1, 'Chandelier': 1, 'L6 IT Car3': 1}
PVALB	13333	-8326	M1C	{'Oligo': 43, 'L5 IT': 8, 'L6 IT': 6, 'Astro': 4, 'L6 CT': 3, 'SST': 2, 'L6B': 2, 'L5 ET': 1, 'L5/6 NP': 1, 'PVALB': 1, 'L4 IT': 1, 'OPC': 1}
PVALB	15076	-8566	M1C	{'Oligo': 55, 'L5 IT': 6, 'Astro': 6, 'PVALB': 3, 'L6 IT': 3, 'Micro/PVM': 2, 'OPC': 2, 'L6 IT Car3': 2, 'SST': 2, 'L6 CT': 1, 'LAMP5 LHX6': 1, 'Chandelier': 1, 'Endo': 1, 'L5 ET': 1}
PVALB	15636	-14393	M1C	{'L2/3 IT': 16, 'Astro': 5, 'Oligo': 5, 'SST': 2, 'PVALB': 2, 'OPC': 1, 'SNCG': 1, 'VIP': 1}
PVALB	14140	-11631	M1C	{'Oligo': 54, 'L2/3 IT': 7, 'L4 IT': 3, 'LAMP5 LHX6': 2, 'PVALB': 2, 'OPC': 2, 'SST': 2, 'Micro/PVM': 2, 'L5 ET': 1, 'VIP': 1, 'SNCG': 1, 'Chandelier': 1, 'Astro': 1}
PVALB	12324	-9353	M1C	{'Oligo': 40, 'L2/3 IT': 5, 'L4 IT': 3, 'SST': 3, 'L5 IT': 2, 'L6 CT': 2, 'L6 IT': 2, 'PVALB': 2, 'LAMP5 LHX6': 2, 'L6 IT Car3': 1, 'L5 ET': 1, 'SNCG': 1, 'Astro': 1, 'VIP': 1, 'Micro/PVM': 1}
PVALB	15841	-6300	M1C	{'Oligo': 30, 'Astro': 10, 'L6 CT': 4, 'L6 IT': 3, 'L6B': 1, 'PVALB': 1, 'VIP': 1, 'SST': 1, 'Chandelier': 1}
PVALB	14079	-7425	M1C	{'Oligo': 53, 'L6 IT': 8, 'Astro': 5, 'SST': 3, 'L6 IT Car3': 3, 'L5/6 NP': 3, 'L6 CT': 2, 'L2/3 IT': 2, 'Micro/PVM': 1, 'LAMP5 LHX6': 1, 'L6B': 1, 'PVALB': 1, 'OPC': 1, 'L5 IT': 1, 'Endo': 1}
PVALB	12786	-10272	M1C	{'Oligo': 47, 'L5 IT': 6, 'SST': 5, 'L2/3 IT': 5, 'L4 IT': 3, 'VIP': 3, 'Micro/PVM': 3, 'PVALB': 3, 'OPC': 1, 'L6 IT': 1, 'L5/6 NP': 1, 'Chandelier': 1}
PVALB	12284	-7442	M1C	{'Oligo': 44, 'L6 IT Car3': 5, 'L6 IT': 4, 'Astro': 4, 'PVALB': 2, 'L5/6 NP': 2, 'OPC': 2, 'SST': 2, 'L6 CT': 1, 'Micro/PVM': 1, 'Chandelier': 1, 'VIP': 1}
PVALB	13328	-9495	M1C	{'Oligo': 50, 'SST': 7, 'L5 IT': 6, 'Micro/PVM': 5, 'L4 IT': 3, 'L6 IT': 3, 'L2/3 IT': 2, 'L6 CT': 1, 'L6B': 1, 'PVALB': 1, 'Chandelier': 1, 'VIP': 1, 'LAMP5 LHX6': 1, 'OPC': 1}
PVALB	15318	-9120	M1C	{'Oligo': 50, 'L5 IT': 7, 'Astro': 6, 'L2/3 IT': 4, 'VIP': 4, 'SST': 3, 'PVALB': 3, 'Micro/PVM': 2, 'OPC': 1, 'L6 IT Car3': 1, 'Chandelier': 1, 'Endo': 1, 'L5 ET': 1, 'L6 IT': 1, 'L4 IT': 1}
PVALB	14536	-11118	M1C	{'Oligo': 76, 'L2/3 IT': 11, 'L4 IT': 5, 'PVALB': 5, 'VIP': 4, 'LAMP5 LHX6': 4, 'L5 IT': 3, 'L5 ET': 2, 'Chandelier': 2, 'SNCG': 2, 'OPC': 2, 'Micro/PVM': 1, 'LAMP5': 1, 'Astro': 1, 'SST': 1, 'Endo': 1}
PVALB	12600	-6674	M1C	{'Oligo': 52, 'L6 IT': 9, 'L6 IT Car3': 5, 'L6 CT': 4, 'Astro': 2, 'OPC': 2, 'L5 IT': 2, 'PVALB': 2, 'Micro/PVM': 2, 'VLMC': 1, 'SST': 1, 'Endo': 1, 'L5/6 NP': 1}
PVALB	15487	-6937	M1C	{'Oligo': 48, 'Astro': 8, 'L6 IT': 8, 'L6 CT': 6, 'SST': 3, 'L6 IT Car3': 2, 'L5 IT': 2, 'VIP': 1, 'OPC': 1, 'Chandelier': 1, 'PVALB': 1, 'Micro/PVM': 1, 'L2/3 IT': 1}
PVALB	15583	-11944	M1C	{'Oligo': 43, 'L2/3 IT': 17, 'OPC': 5, 'VIP': 5, 'L4 IT': 3, 'Micro/PVM': 2, 'L5 IT': 2, 'LAMP5 LHX6': 2, 'Chandelier': 1, 'PVALB': 1}
PVALB	12813	-7276	M1C	{'Oligo': 50, 'L6 IT': 8, 'L6 IT Car3': 5, 'Astro': 5, 'SST': 4, 'L5 IT': 3, 'PVALB': 3, 'OPC': 3, 'L5/6 NP': 3, 'VLMC': 2, 'Micro/PVM': 2, 'Endo': 1, 'L6 CT': 1, 'L5 ET': 1}
PVALB	13220	-10948	M1C	{'Oligo': 49, 'L2/3 IT': 11, 'L4 IT': 3, 'L5 ET': 2, 'L5 IT': 2, 'Chandelier': 1, 'PVALB': 1, 'VIP': 1, 'SNCG': 1, 'LAMP5': 1, 'Micro/PVM': 1}
PVALB	13584	-13026	M1C	{'Oligo': 17, 'L2/3 IT': 8, 'PVALB': 2, 'Micro/PVM': 1, 'LAMP5 LHX6': 1, 'OPC': 1, 'L4 IT': 1, 'VIP': 1}
PVALB	12814	-10325	M1C	{'Oligo': 48, 'L2/3 IT': 7, 'L5 IT': 6, 'SST': 5, 'VIP': 3, 'Micro/PVM': 3, 'L4 IT': 3, 'PVALB': 3, 'OPC': 1, 'L6 IT': 1, 'L5/6 NP': 1, 'Chandelier': 1}
PVALB	15350	-14898	M1C	{'L2/3 IT': 38, 'Oligo': 10, 'VIP': 6, 'Astro': 6, 'PVALB': 2, 'L6 IT': 2, 'OPC': 2, 'Chandelier': 1, 'SST': 1, 'Endo': 1}
PVALB	14202	-10818	M1C	{'Oligo': 73, 'L2/3 IT': 11, 'L5 IT': 6, 'L4 IT': 5, 'PVALB': 4, 'L5 ET': 3, 'LAMP5 LHX6': 3, 'VLMC': 2, 'VIP': 2, 'Micro/PVM': 1, 'LAMP5': 1, 'Chandelier': 1, 'SST': 1, 'SNCG': 1, 'OPC': 1}
PVALB	14160	-8158	M1C	{'Oligo': 51, 'L5 IT': 6, 'L6 IT': 4, 'L6 CT': 2, 'L6 IT Car3': 2, 'L5/6 NP': 2, 'Astro': 2, 'SST': 1, 'Endo': 1, 'L5 ET': 1, 'PVALB': 1, 'L6B': 1, 'L4 IT': 1}
PVALB	12506	-8659	M1C	{'Oligo': 43, 'L5 IT': 5, 'L6 IT': 5, 'L2/3 IT': 5, 'L4 IT': 3, 'L6 CT': 3, 'SST': 2, 'L6B': 2, 'Astro': 2, 'Micro/PVM': 1, 'L5/6 NP': 1, 'PVALB': 1, 'OPC': 1, 'L6 IT Car3': 1, 'L5 ET': 1}
PVALB	15527	-9526	M1C	{'Oligo': 48, 'L2/3 IT': 6, 'L5 IT': 5, 'VIP': 5, 'Micro/PVM': 2, 'PVALB': 2, 'L6 IT': 2, 'L4 IT': 2, 'Chandelier': 1, 'Astro': 1, 'Endo': 1, 'L5 ET': 1, 'SST': 1}
PVALB	13323	-13411	M1C	{'Oligo': 19, 'L2/3 IT': 13, 'PVALB': 2, 'VIP': 2, 'Micro/PVM': 1, 'LAMP5 LHX6': 1, 'Astro': 1, 'L6B': 1, 'VLMC': 1, 'OPC': 1}
PVALB	14829	-10782	M1C	{'Oligo': 73, 'L2/3 IT': 13, 'L5 IT': 7, 'L4 IT': 6, 'VIP': 5, 'PVALB': 4, 'L5 ET': 3, 'LAMP5 LHX6': 2, 'Micro/PVM': 1, 'LAMP5': 1, 'Chandelier': 1, 'Astro': 1, 'OPC': 1, 'SST': 1, 'SNCG': 1, 'Endo': 1}
PVALB	15232	-7982	M1C	{'Oligo': 52, 'L6 IT': 5, 'L6 IT Car3': 4, 'L5 IT': 4, 'Astro': 4, 'SST': 3, 'OPC': 2, 'PVALB': 2, 'Micro/PVM': 2, 'L5/6 NP': 1, 'L6 CT': 1}
PVALB	22446	6766	S1C	{'Oligo': 26, 'L2/3 IT': 15, 'L4 IT': 11, 'PVALB': 11, 'Micro/PVM': 8, 'VIP': 7, 'OPC': 4, 'Astro': 4, 'L6 IT': 4, 'LAMP5 LHX6': 3, 'L6 IT Car3': 3, 'LAMP5': 3, 'Chandelier': 2, 'L5 IT': 2, 'L5/6 NP': 2, 'L6 CT': 1, 'VLMC': 1, 'SST': 1, 'L6B': 1, 'Endo': 1}
PVALB	23492	7882	S1C	{'Oligo': 17, 'L5 IT': 11, 'Astro': 8, 'Micro/PVM': 7, 'L6 IT': 7, 'L6 CT': 6, 'OPC': 5, 'SST': 4, 'L4 IT': 4, 'L2/3 IT': 4, 'L6B': 3, 'VIP': 2, 'Chandelier': 2, 'PVALB': 2, 'LAMP5 LHX6': 2, 'L5/6 NP': 2, 'VLMC': 1, 'L5 ET': 1, 'L6 IT Car3': 1}
PVALB	22289	6544	S1C	{'Oligo': 25, 'L2/3 IT': 16, 'L4 IT': 10, 'Micro/PVM': 9, 'PVALB': 8, 'LAMP5': 4, 'L6 CT': 4, 'OPC': 4, 'VIP': 4, 'L6 IT': 3, 'L6 IT Car3': 3, 'LAMP5 LHX6': 3, 'SST': 3, 'Astro': 3, 'Chandelier': 2, 'L6B': 2, 'L5/6 NP': 2, 'L5 IT': 2, 'VLMC': 1}
PVALB	21281	9160	S1C	{'Oligo': 21, 'L6 CT': 9, 'Astro': 7, 'VIP': 3, 'L6B': 3, 'Micro/PVM': 3, 'L6 IT': 3, 'PVALB': 3, 'OPC': 2, 'L4 IT': 2, 'L6 IT Car3': 2, 'SNCG': 1, 'Endo': 1, 'SST': 1, 'LAMP5 LHX6': 1}
PVALB	22677	6529	S1C	{'Oligo': 29, 'L2/3 IT': 21, 'L4 IT': 11, 'PVALB': 9, 'VIP': 8, 'Chandelier': 4, 'L6 IT': 4, 'OPC': 4, 'Micro/PVM': 4, 'SST': 4, 'L5 IT': 4, 'LAMP5': 3, 'L6 IT Car3': 3, 'Astro': 3, 'L6 CT': 2, 'L6B': 2, 'L5/6 NP': 2, 'LAMP5 LHX6': 1, 'Endo': 1}
PVALB	23536	7476	S1C	{'Oligo': 27, 'L5 IT': 9, 'Micro/PVM': 7, 'L4 IT': 7, 'L2/3 IT': 6, 'L6 IT': 6, 'SST': 6, 'L6 CT': 5, 'Astro': 3, 'L6B': 3, 'PVALB': 2, 'Chandelier': 2, 'L5/6 NP': 2, 'OPC': 2, 'VIP': 2, 'L5 ET': 1, 'VLMC': 1, 'LAMP5 LHX6': 1}
PVALB	23015	5933	S1C	{'L2/3 IT': 23, 'Oligo': 20, 'PVALB': 9, 'L4 IT': 6, 'Micro/PVM': 5, 'VIP': 4, 'Chandelier': 4, 'Astro': 3, 'SST': 3, 'L5 IT': 3, 'L6 IT Car3': 3, 'L6B': 2, 'LAMP5': 1, 'L6 CT': 1, 'LAMP5 LHX6': 1}
PVALB	22927	6312	S1C	{'Oligo': 26, 'L2/3 IT': 22, 'PVALB': 12, 'VIP': 7, 'L4 IT': 7, 'Chandelier': 6, 'Micro/PVM': 4, 'L5 IT': 4, 'L6 IT Car3': 3, 'SST': 3, 'LAMP5': 3, 'Astro': 2, 'LAMP5 LHX6': 2, 'L6B': 2, 'L6 CT': 1, 'OPC': 1, 'L5/6 NP': 1, 'Endo': 1, 'L6 IT': 1}
PVALB	20439	5192	S1C	{'L2/3 IT': 13, 'Oligo': 10, 'Astro': 3, 'OPC': 3, 'PVALB': 3, 'Micro/PVM': 3, 'L4 IT': 2, 'VIP': 2, 'LAMP5': 1, 'LAMP5 LHX6': 1, 'L6 CT': 1, 'VLMC': 1, 'SST': 1}
PVALB	20900	6544	S1C	{'Oligo': 28, 'Micro/PVM': 10, 'L4 IT': 8, 'L2/3 IT': 7, 'Chandelier': 6, 'PVALB': 5, 'SST': 5, 'VIP': 3, 'L6 IT': 3, 'L5 IT': 3, 'LAMP5 LHX6': 2, 'SNCG': 2, 'VLMC': 1, 'L6 CT': 1, 'OPC': 1, 'L5/6 NP': 1}
PVALB	21799	5538	S1C	{'Oligo': 15, 'L2/3 IT': 14, 'Micro/PVM': 5, 'L4 IT': 3, 'Chandelier': 3, 'Astro': 2, 'VIP': 2, 'L5 IT': 2, 'PVALB': 2, 'SST': 2, 'L5/6 NP': 1, 'OPC': 1, 'L6B': 1}
PVALB	22293	4219	S1C	{'L2/3 IT': 24, 'Astro': 11, 'Oligo': 5, 'SNCG': 4, 'VLMC': 4, 'Micro/PVM': 4, 'OPC': 3, 'LAMP5': 1, 'L6 CT': 1, 'LAMP5 LHX6': 1, 'SST': 1, 'PVALB': 1, 'L6 IT Car3': 1, 'Chandelier': 1}
PVALB	21435	5373	S1C	{'Oligo': 15, 'L2/3 IT': 12, 'Micro/PVM': 3, 'VIP': 3, 'PVALB': 3, 'Astro': 2, 'L4 IT': 2, 'L5/6 NP': 1, 'L5 IT': 1, 'Chandelier': 1, 'OPC': 1}
PVALB	20550	7910	S1C	{'Oligo': 25, 'Astro': 12, 'Micro/PVM': 5, 'L6 CT': 5, 'L4 IT': 4, 'L5 IT': 4, 'PVALB': 3, 'L6 IT': 3, 'VIP': 3, 'L5/6 NP': 3, 'OPC': 2, 'SST': 1, 'L6B': 1, 'L5 ET': 1, 'L2/3 IT': 1, 'LAMP5 LHX6': 1, 'VLMC': 1, 'L6 IT Car3': 1}
PVALB	20300	7374	S1C	{'Oligo': 18, 'L4 IT': 7, 'Micro/PVM': 6, 'L5 IT': 4, 'SST': 3, 'Astro': 3, 'L6 CT': 3, 'PVALB': 3, 'L2/3 IT': 2, 'L6 IT': 2, 'VIP': 2, 'L6B': 1, 'L5 ET': 1}
PVALB	21146	6018	S1C	{'Oligo': 28, 'Micro/PVM': 6, 'L2/3 IT': 6, 'PVALB': 5, 'Chandelier': 5, 'L4 IT': 4, 'SST': 3, 'VIP': 3, 'LAMP5 LHX6': 2, 'OPC': 2, 'L6 CT': 2, 'SNCG': 2, 'L6B': 1, 'VLMC': 1, 'L5 IT': 1, 'L6 IT': 1}
PVALB	22469	6212	S1C	{'Oligo': 29, 'L2/3 IT': 21, 'PVALB': 9, 'L4 IT': 8, 'Micro/PVM': 6, 'Chandelier': 5, 'VIP': 5, 'OPC': 3, 'L6 IT Car3': 3, 'SST': 3, 'L6 CT': 2, 'L6B': 2, 'L5 IT': 2, 'Astro': 2, 'LAMP5': 1, 'L6 IT': 1, 'L5/6 NP': 1, 'LAMP5 LHX6': 1}
PVALB	21871	9329	S1C	{'Oligo': 45, 'Astro': 8, 'L6 CT': 7, 'LAMP5 LHX6': 5, 'L6 IT': 4, 'OPC': 4, 'L6B': 4, 'Micro/PVM': 2, 'PVALB': 2, 'SST': 1, 'Endo': 1, 'VIP': 1, 'L5/6 NP': 1, 'L6 IT Car3': 1}
PVALB	21462	6165	S1C	{'Oligo': 23, 'Micro/PVM': 6, 'Chandelier': 5, 'L2/3 IT': 5, 'PVALB': 5, 'L4 IT': 4, 'OPC': 3, 'SST': 3, 'L6 CT': 3, 'VLMC': 2, 'SNCG': 2, 'L5 IT': 2, 'L6B': 1, 'L6 IT': 1, 'LAMP5 LHX6': 1, 'L5/6 NP': 1}
PVALB	20788	5749	S1C	{'Oligo': 24, 'L2/3 IT': 12, 'Micro/PVM': 7, 'PVALB': 5, 'L4 IT': 5, 'VIP': 4, 'OPC': 3, 'SST': 3, 'Chandelier': 3, 'L6 CT': 2, 'VLMC': 2, 'SNCG': 2, 'Astro': 1, 'LAMP5 LHX6': 1}
PVALB	23266	6211	S1C	{'Oligo': 24, 'L2/3 IT': 20, 'PVALB': 8, 'L4 IT': 7, 'VIP': 6, 'SST': 5, 'Micro/PVM': 5, 'Chandelier': 5, 'L6 IT Car3': 2, 'L5 IT': 2, 'L6B': 2, 'Astro': 1, 'L6 CT': 1, 'L6 IT': 1, 'L5 ET': 1, 'LAMP5 LHX6': 1}
PVALB	21260	6961	S1C	{'Oligo': 21, 'L4 IT': 9, 'L5 IT': 9, 'Micro/PVM': 9, 'L6 CT': 7, 'L6 IT': 6, 'PVALB': 5, 'L2/3 IT': 5, 'LAMP5 LHX6': 4, 'VIP': 3, 'Chandelier': 3, 'OPC': 3, 'SST': 2, 'Astro': 2, 'L5/6 NP': 1, 'LAMP5': 1, 'L6 IT Car3': 1, 'VLMC': 1}
PVALB	22057	7257	S1C	{'Oligo': 23, 'Micro/PVM': 13, 'L4 IT': 12, 'PVALB': 8, 'VIP': 7, 'Astro': 7, 'L2/3 IT': 6, 'L5 IT': 6, 'L6 CT': 5, 'L6 IT': 4, 'OPC': 4, 'LAMP5 LHX6': 3, 'L6 IT Car3': 3, 'L5/6 NP': 2, 'L5 ET': 2, 'VLMC': 1, 'LAMP5': 1}
PVALB	22686	10167	S1C	{'Oligo': 41, 'Astro': 10, 'L6 IT': 7, 'L6 CT': 5, 'Micro/PVM': 5, 'LAMP5 LHX6': 2, 'VIP': 2, 'PVALB': 1, 'L6B': 1, 'LAMP5': 1}
PVALB	22147	3087	S1C	{'L2/3 IT': 25, 'Astro': 17, 'Micro/PVM': 9, 'LAMP5': 5, 'SNCG': 4, 'OPC': 3, 'Oligo': 1, 'PAX6': 1, 'VLMC': 1, 'PVALB': 1, 'SST': 1, 'L6B': 1, 'Endo': 1}
PVALB	22697	7242	S1C	{'Oligo': 28, 'L4 IT': 10, 'VIP': 7, 'L2/3 IT': 5, 'L6 IT': 5, 'PVALB': 5, 'Astro': 5, 'Micro/PVM': 4, 'OPC': 3, 'L5 ET': 3, 'L6 CT': 2, 'SST': 2, 'LAMP5': 2, 'Chandelier': 2, 'L5 IT': 2, 'L5/6 NP': 2, 'LAMP5 LHX6': 2, 'L6 IT Car3': 1, 'L6B': 1, 'Endo': 1, 'VLMC': 1}
PVALB	21366	7135	S1C	{'Oligo': 19, 'L4 IT': 9, 'L5 IT': 9, 'Micro/PVM': 8, 'L6 CT': 6, 'Astro': 6, 'PVALB': 6, 'L2/3 IT': 5, 'L6 IT': 5, 'OPC': 4, 'LAMP5 LHX6': 4, 'VIP': 3, 'Chandelier': 2, 'SST': 2, 'VLMC': 1, 'L5/6 NP': 1, 'LAMP5': 1, 'L6 IT Car3': 1}
PVALB	23748	5327	S1C	{'Oligo': 7, 'L2/3 IT': 4, 'SST': 3, 'Astro': 2, 'VIP': 2, 'PVALB': 2, 'PAX6': 1, 'L6 IT Car3': 1, 'Micro/PVM': 1, 'OPC': 1, 'L4 IT': 1}
PVALB	23426	5870	S1C	{'Oligo': 19, 'L2/3 IT': 16, 'VIP': 6, 'PVALB': 6, 'L4 IT': 3, 'Micro/PVM': 3, 'Chandelier': 3, 'L6 IT Car3': 2, 'SST': 2, 'L5 IT': 2, 'Astro': 1, 'OPC': 1, 'L6 IT': 1, 'L5 ET': 1, 'LAMP5 LHX6': 1, 'L6B': 1}
PVALB	22591	7425	S1C	{'Oligo': 22, 'Micro/PVM': 7, 'L4 IT': 6, 'VIP': 6, 'PVALB': 6, 'Astro': 6, 'L6 IT': 5, 'L2/3 IT': 4, 'OPC': 4, 'L5 IT': 4, 'L5/6 NP': 3, 'LAMP5 LHX6': 3, 'L5 ET': 3, 'L6 CT': 3, 'LAMP5': 2, 'Endo': 1, 'Chandelier': 1, 'VLMC': 1}
PVALB	20001	3505	S1C	{'L2/3 IT': 16, 'Astro': 6, 'Micro/PVM': 2, 'OPC': 2, 'VLMC': 1, 'PAX6': 1, 'PVALB': 1, 'SST': 1, 'Oligo': 1, 'Chandelier': 1, 'SNCG': 1}
PVALB	21303	8372	S1C	{'Oligo': 17, 'Astro': 13, 'L5/6 NP': 7, 'Micro/PVM': 7, 'L6 CT': 5, 'PVALB': 2, 'L5 IT': 2, 'LAMP5 LHX6': 2, 'L4 IT': 2, 'L6 IT': 2, 'SST': 1, 'VIP': 1, 'SNCG': 1, 'OPC': 1, 'Endo': 1, 'VLMC': 1, 'L6B': 1}
PVALB	23368	6341	S1C	{'Oligo': 27, 'L2/3 IT': 20, 'PVALB': 7, 'L4 IT': 7, 'VIP': 6, 'SST': 4, 'Chandelier': 4, 'Micro/PVM': 3, 'L6 IT Car3': 2, 'L6 IT': 2, 'LAMP5 LHX6': 2, 'L5 IT': 2, 'L5 ET': 1, 'L6B': 1, 'Endo': 1, 'VLMC': 1}
PVALB	21411	4191	S1C	{'L2/3 IT': 16, 'Oligo': 10, 'Astro': 5, 'Micro/PVM': 4, 'OPC': 3, 'PAX6': 1, 'VLMC': 1, 'LAMP5': 1, 'LAMP5 LHX6': 1, 'PVALB': 1, 'SNCG': 1}
PVALB	22312	7456	S1C	{'Oligo': 22, 'Astro': 10, 'L4 IT': 7, 'Micro/PVM': 7, 'PVALB': 6, 'L5 IT': 6, 'VIP': 5, 'L6 IT': 5, 'OPC': 4, 'L2/3 IT': 3, 'LAMP5': 3, 'L6 CT': 3, 'LAMP5 LHX6': 3, 'L5/6 NP': 3, 'L5 ET': 3, 'L6 IT Car3': 1, 'VLMC': 1}
PVALB	21692	6529	S1C	{'Oligo': 24, 'L2/3 IT': 12, 'L4 IT': 12, 'Micro/PVM': 9, 'PVALB': 7, 'L6 CT': 5, 'L5 IT': 4, 'LAMP5 LHX6': 3, 'VIP': 3, 'Chandelier': 3, 'OPC': 3, 'SST': 2, 'L6 IT Car3': 2, 'L6 IT': 2, 'L5/6 NP': 2, 'L6B': 1, 'VLMC': 1, 'LAMP5': 1}
PVALB	21920	7487	S1C	{'Oligo': 18, 'L4 IT': 12, 'Astro': 9, 'L5 IT': 9, 'Micro/PVM': 8, 'PVALB': 6, 'L2/3 IT': 5, 'L6 IT': 5, 'L6 CT': 4, 'OPC': 4, 'VIP': 4, 'L5 ET': 3, 'LAMP5 LHX6': 2, 'L6 IT Car3': 2, 'LAMP5': 1, 'L5/6 NP': 1}
PVALB	22635	5814	S1C	{'L2/3 IT': 21, 'Oligo': 21, 'Micro/PVM': 6, 'PVALB': 6, 'SST': 4, 'Astro': 4, 'L4 IT': 4, 'Chandelier': 4, 'VIP': 3, 'OPC': 2, 'L5 IT': 2, 'LAMP5': 1, 'L6 CT': 1, 'L6 IT Car3': 1, 'L6B': 1}
PVALB	23838	6445	S1C	{'Oligo': 23, 'L2/3 IT': 10, 'VIP': 4, 'L4 IT': 4, 'Micro/PVM': 3, 'PVALB': 3, 'Chandelier': 3, 'SST': 2, 'LAMP5 LHX6': 2, 'L5 IT': 2, 'OPC': 1, 'L6 IT Car3': 1, 'L6 IT': 1, 'L5 ET': 1, 'L6B': 1, 'VLMC': 1}
PVALB	22725	6224	S1C	{'Oligo': 28, 'L2/3 IT': 22, 'PVALB': 11, 'L4 IT': 9, 'VIP': 6, 'Chandelier': 5, 'Micro/PVM': 5, 'SST': 4, 'L5 IT': 4, 'L6 IT Car3': 3, 'LAMP5': 3, 'Astro': 2, 'L6B': 2, 'L6 CT': 1, 'OPC': 1, 'L6 IT': 1, 'L5/6 NP': 1, 'LAMP5 LHX6': 1}
PVALB	20931	10753	S1C	{'Oligo': 65, 'L6 CT': 7, 'Micro/PVM': 5, 'OPC': 4, 'L6 IT': 3, 'VIP': 2, 'Astro': 2, 'SST CHODL': 1, 'PVALB': 1, 'PAX6': 1, 'L2/3 IT': 1}
PVALB	22249	6322	S1C	{'Oligo': 30, 'L2/3 IT': 19, 'PVALB': 9, 'L4 IT': 8, 'Micro/PVM': 7, 'VIP': 4, 'OPC': 3, 'L6 IT Car3': 3, 'L6 CT': 3, 'SST': 3, 'Astro': 3, 'Chandelier': 3, 'LAMP5 LHX6': 3, 'L6B': 2, 'L5 IT': 2, 'L6 IT': 2, 'L5/6 NP': 2, 'LAMP5': 1, 'VLMC': 1}
PVALB	20761	5376	S1C	{'Oligo': 17, 'L2/3 IT': 13, 'VIP': 5, 'L4 IT': 4, 'PVALB': 4, 'Micro/PVM': 4, 'Astro': 2, 'OPC': 2, 'LAMP5 LHX6': 2, 'L5/6 NP': 1, 'L6 CT': 1, 'VLMC': 1, 'SST': 1}
PVALB	21239	9012	S1C	{'Oligo': 20, 'L6 CT': 9, 'Astro': 8, 'Micro/PVM': 4, 'PVALB': 3, 'LAMP5 LHX6': 3, 'VIP': 2, 'L6 IT': 2, 'OPC': 2, 'L6 IT Car3': 2, 'L5/6 NP': 1, 'SNCG': 1, 'L6B': 1, 'Endo': 1, 'L4 IT': 1, 'SST': 1}
PVALB	21114	6047	S1C	{'Oligo': 29, 'Micro/PVM': 6, 'L2/3 IT': 6, 'Chandelier': 6, 'PVALB': 5, 'L4 IT': 4, 'SST': 3, 'VIP': 3, 'LAMP5 LHX6': 2, 'OPC': 2, 'L6 CT': 2, 'SNCG': 2, 'L6B': 1, 'VLMC': 1, 'L5 IT': 1, 'L6 IT': 1}
PVALB	21653	6862	S1C	{'Oligo': 24, 'Micro/PVM': 12, 'L4 IT': 11, 'L2/3 IT': 8, 'L6 CT': 7, 'PVALB': 6, 'L5 IT': 6, 'LAMP5 LHX6': 4, 'OPC': 4, 'L6 IT': 4, 'Astro': 4, 'VIP': 3, 'Chandelier': 2, 'L6 IT Car3': 2, 'L5/6 NP': 2, 'SST': 1, 'VLMC': 1, 'LAMP5': 1}
PVALB	20384	7624	S1C	{'Oligo': 22, 'Astro': 8, 'Micro/PVM': 6, 'L4 IT': 4, 'L5 IT': 4, 'L6 CT': 4, 'L6 IT': 3, 'PVALB': 3, 'VIP': 3, 'SST': 2, 'OPC': 2, 'L6B': 1, 'L5 ET': 1, 'L2/3 IT': 1, 'LAMP5 LHX6': 1}
PVALB	2082	13654	V1C	{'L2/3 IT': 34, 'L4 IT': 20, 'LAMP5': 6, 'Astro': 6, 'VIP': 5, 'Micro/PVM': 5, 'PVALB': 3, 'OPC': 2, 'PAX6': 1, 'SNCG': 1, 'Chandelier': 1, 'L5 IT': 1}
PVALB	3615	26699	V1C	{'Astro': 16, 'L6 CT': 15, 'L6 IT': 13, 'L5 IT': 9, 'SST': 5, 'L6 IT Car3': 5, 'L5/6 NP': 4, 'PVALB': 3, 'OPC': 3, 'L2/3 IT': 3, 'Oligo': 2, 'L4 IT': 2, 'Micro/PVM': 2, 'VLMC': 2, 'Chandelier': 1, 'VIP': 1}
PVALB	731	30161	V1C	{'L6 CT': 19, 'Astro': 16, 'L6 IT': 11, 'Oligo': 7, 'L6B': 6, 'L5 IT': 6, 'L4 IT': 3, 'Micro/PVM': 3, 'PVALB': 3, 'L5/6 NP': 2, 'LAMP5': 2, 'L6 IT Car3': 1, 'OPC': 1, 'PAX6': 1, 'L2/3 IT': 1}
PVALB	1973	25084	V1C	{'Astro': 20, 'L5 IT': 12, 'L6 CT': 8, 'L6 IT Car3': 7, 'L6 IT': 7, 'Oligo': 7, 'Micro/PVM': 5, 'PVALB': 3, 'L4 IT': 3, 'L6B': 2, 'Endo': 2, 'LAMP5 LHX6': 2, 'SST': 2, 'SNCG': 2, 'Chandelier': 1, 'VLMC': 1, 'L2/3 IT': 1, 'L5 ET': 1}
PVALB	1982	25486	V1C	{'Astro': 15, 'L5 IT': 14, 'L6 CT': 13, 'L6 IT': 10, 'L6 IT Car3': 7, 'Micro/PVM': 5, 'L5/6 NP': 5, 'Oligo': 5, 'SST': 5, 'L6B': 3, 'L4 IT': 3, 'PVALB': 3, 'SNCG': 2, 'VIP': 1, 'Endo': 1, 'L2/3 IT': 1, 'LAMP5 LHX6': 1, 'OPC': 1, 'Chandelier': 1, 'VLMC': 1}
PVALB	3294	28045	V1C	{'L6 CT': 20, 'Astro': 16, 'L5 IT': 14, 'L6 IT': 12, 'Micro/PVM': 11, 'L6 IT Car3': 8, 'SST': 7, 'L2/3 IT': 5, 'L6B': 5, 'L5/6 NP': 5, 'PVALB': 3, 'L4 IT': 3, 'Oligo': 2, 'VIP': 1, 'L5 ET': 1, 'OPC': 1, 'Endo': 1, 'PAX6': 1, 'LAMP5 LHX6': 1}
PVALB	2362	19176	V1C	{'L4 IT': 27, 'L2/3 IT': 25, 'Astro': 12, 'Oligo': 5, 'PVALB': 5, 'VIP': 4, 'Micro/PVM': 3, 'Chandelier': 2, 'L5 IT': 2, 'SST': 2, 'L6 CT': 1, 'SNCG': 1, 'OPC': 1, 'L6 IT': 1, 'LAMP5': 1}
PVALB	245	26956	V1C	{'Astro': 11, 'L6 IT Car3': 10, 'L5 IT': 8, 'PVALB': 6, 'L6 CT': 6, 'LAMP5': 4, 'SST': 4, 'L6 IT': 4, 'L2/3 IT': 3, 'Oligo': 3, 'L5/6 NP': 3, 'L6B': 3, 'LAMP5 LHX6': 1, 'L4 IT': 1, 'Chandelier': 1}
PVALB	2217	18480	V1C	{'L2/3 IT': 41, 'L4 IT': 29, 'PVALB': 8, 'Oligo': 8, 'Astro': 8, 'Micro/PVM': 4, 'VIP': 4, 'SST': 3, 'SNCG': 2, 'LAMP5': 2, 'OPC': 2, 'L6 IT': 2, 'Chandelier': 1, 'L5 IT': 1, 'L5/6 NP': 1}
PVALB	1856	17584	V1C	{'L2/3 IT': 36, 'L4 IT': 17, 'Oligo': 5, 'Astro': 3, 'PVALB': 3, 'VIP': 2, 'SST': 2, 'Chandelier': 2, 'Micro/PVM': 1, 'OPC': 1, 'L6 IT': 1, 'PAX6': 1, 'SNCG': 1, 'VLMC': 1}
PVALB	949	16642	V1C	{'L2/3 IT': 47, 'L4 IT': 18, 'Astro': 13, 'VIP': 8, 'LAMP5': 5, 'Micro/PVM': 5, 'SST': 3, 'OPC': 1, 'PVALB': 1, 'SNCG': 1, 'LAMP5 LHX6': 1}
PVALB	3764	14942	V1C	{'L2/3 IT': 34, 'L4 IT': 21, 'VIP': 3, 'Astro': 2, 'Micro/PVM': 2, 'PVALB': 2, 'SNCG': 1, 'OPC': 1, 'L6 IT': 1, 'Oligo': 1}
PVALB	3181	25173	V1C	{'L5 IT': 17, 'Astro': 13, 'Micro/PVM': 10, 'L2/3 IT': 9, 'L6 IT Car3': 8, 'L6 CT': 6, 'SST': 6, 'PVALB': 6, 'L6 IT': 5, 'L4 IT': 5, 'Chandelier': 4, 'Oligo': 4, 'L5/6 NP': 3, 'OPC': 2, 'L6B': 1, 'L5 ET': 1, 'SNCG': 1}
PVALB	3783	18896	V1C	{'L2/3 IT': 17, 'L4 IT': 11, 'Astro': 5, 'PVALB': 4, 'OPC': 3, 'L5 IT': 3, 'VIP': 2, 'Oligo': 1, 'Micro/PVM': 1}
PVALB	3502	11729	V1C	{'L2/3 IT': 59, 'Astro': 11, 'VIP': 7, 'LAMP5': 4, 'L6B': 3, 'PVALB': 3, 'OPC': 3, 'Micro/PVM': 3, 'Endo': 3, 'SNCG': 2, 'Chandelier': 1, 'Oligo': 1, 'VLMC': 1, 'SST': 1, 'PAX6': 1, 'L4 IT': 1}
PVALB	2611	19900	V1C	{'L4 IT': 17, 'Astro': 10, 'L2/3 IT': 7, 'PVALB': 6, 'Micro/PVM': 3, 'OPC': 3, 'SST': 3, 'Oligo': 2, 'L5/6 NP': 1, 'L6 IT': 1, 'Chandelier': 1}
PVALB	1309	19084	V1C	{'L2/3 IT': 35, 'L4 IT': 19, 'Astro': 6, 'LAMP5': 4, 'Oligo': 4, 'SST': 3, 'L5 IT': 3, 'OPC': 3, 'VIP': 2, 'PVALB': 2, 'SNCG': 1, 'L5/6 NP': 1, 'VLMC': 1, 'LAMP5 LHX6': 1, 'PAX6': 1, 'L6 IT': 1}
PVALB	2160	21852	V1C	{'L4 IT': 40, 'L2/3 IT': 18, 'PVALB': 8, 'Micro/PVM': 7, 'Astro': 4, 'Oligo': 3, 'L6 CT': 2, 'L5 IT': 2, 'L5/6 NP': 2, 'OPC': 2, 'Endo': 2, 'VIP': 1, 'L6 IT Car3': 1, 'SST': 1, 'Chandelier': 1, 'L6 IT': 1, 'VLMC': 1}
PVALB	2661	23887	V1C	{'Astro': 21, 'L5 IT': 18, 'L4 IT': 16, 'L6 CT': 10, 'L2/3 IT': 8, 'L6 IT': 8, 'SST': 7, 'OPC': 5, 'Chandelier': 4, 'PVALB': 4, 'Oligo': 4, 'L6B': 3, 'L6 IT Car3': 3, 'Micro/PVM': 3, 'LAMP5': 2, 'L5/6 NP': 1, 'Endo': 1, 'LAMP5 LHX6': 1, 'VIP': 1, 'SNCG': 1}
PVALB	376	16204	V1C	{'L2/3 IT': 43, 'L4 IT': 19, 'VIP': 12, 'Micro/PVM': 8, 'Astro': 4, 'SNCG': 3, 'LAMP5': 3, 'PVALB': 3, 'SST': 3, 'LAMP5 LHX6': 1, 'Chandelier': 1, 'OPC': 1, 'VLMC': 1}
PVALB	3340	25782	V1C	{'Astro': 11, 'L6 CT': 11, 'L6 IT': 8, 'L5 IT': 8, 'SST': 6, 'L6 IT Car3': 6, 'PVALB': 6, 'Chandelier': 4, 'L2/3 IT': 3, 'Micro/PVM': 3, 'L5 ET': 2, 'Oligo': 2, 'OPC': 2, 'PAX6': 1, 'L6B': 1, 'SNCG': 1}
PVALB	445	23169	V1C	{'L4 IT': 26, 'L5 IT': 13, 'L2/3 IT': 11, 'Astro': 8, 'Oligo': 6, 'PVALB': 5, 'Micro/PVM': 5, 'L6 IT Car3': 3, 'L6B': 2, 'L6 CT': 2, 'L6 IT': 1, 'LAMP5': 1, 'SNCG': 1, 'SST': 1}
PVALB	3355	25480	V1C	{'L5 IT': 13, 'Astro': 11, 'Micro/PVM': 7, 'SST': 7, 'L2/3 IT': 7, 'PVALB': 7, 'L6 IT Car3': 6, 'L6 CT': 5, 'Chandelier': 5, 'Oligo': 4, 'L6 IT': 4, 'L5 ET': 2, 'L5/6 NP': 2, 'OPC': 2, 'L6B': 1, 'PAX6': 1, 'SNCG': 1}
PVALB	398	23525	V1C	{'L4 IT': 30, 'L5 IT': 15, 'Astro': 13, 'L2/3 IT': 10, 'Oligo': 6, 'Micro/PVM': 5, 'L6B': 3, 'PVALB': 3, 'L6 IT Car3': 2, 'OPC': 1, 'Chandelier': 1, 'SNCG': 1, 'L6 CT': 1, 'L5/6 NP': 1, 'LAMP5': 1, 'L6 IT': 1, 'SST': 1}
PVALB	379	22731	V1C	{'L4 IT': 21, 'L5 IT': 8, 'Astro': 8, 'L2/3 IT': 6, 'PVALB': 5, 'Oligo': 4, 'L6 CT': 3, 'Micro/PVM': 3, 'L6 IT': 2, 'L6 IT Car3': 2, 'L5/6 NP': 1, 'VLMC': 1, 'Chandelier': 1}
PVALB	112	28490	V1C	{'L6 IT': 10, 'L6 CT': 9, 'SST': 9, 'Astro': 6, 'Micro/PVM': 4, 'L5 IT': 4, 'Chandelier': 4, 'L6 IT Car3': 3, 'L4 IT': 2, 'L2/3 IT': 2, 'Oligo': 2, 'PVALB': 2, 'L5/6 NP': 2, 'L6B': 1, 'VIP': 1, 'LAMP5 LHX6': 1, 'SNCG': 1, 'LAMP5': 1}
PVALB	1104	23194	V1C	{'L4 IT': 25, 'L5 IT': 15, 'Astro': 12, 'L2/3 IT': 10, 'Oligo': 7, 'L6 IT Car3': 6, 'SST': 5, 'PVALB': 5, 'OPC': 3, 'L6 CT': 3, 'L6B': 2, 'SNCG': 2, 'L6 IT': 2, 'Micro/PVM': 2, 'LAMP5': 2, 'L5 ET': 1, 'Endo': 1, 'L5/6 NP': 1}
PVALB	238	16439	V1C	{'L2/3 IT': 41, 'L4 IT': 15, 'VIP': 10, 'Micro/PVM': 6, 'Astro': 5, 'SST': 4, 'PVALB': 3, 'LAMP5': 2, 'SNCG': 1, 'LAMP5 LHX6': 1, 'Chandelier': 1, 'OPC': 1, 'VLMC': 1}
PVALB	2985	25921	V1C	{'L6 CT': 14, 'Astro': 9, 'L6 IT': 7, 'L5 IT': 6, 'PVALB': 6, 'SST': 5, 'Oligo': 4, 'L6 IT Car3': 4, 'L2/3 IT': 4, 'Micro/PVM': 4, 'OPC': 4, 'Chandelier': 3, 'PAX6': 2, 'L5/6 NP': 2, 'L5 ET': 1, 'L6B': 1, 'SNCG': 1, 'VIP': 1, 'LAMP5 LHX6': 1}
PVALB	3306	18785	V1C	{'L2/3 IT': 34, 'L4 IT': 17, 'Astro': 5, 'PVALB': 5, 'VIP': 4, 'Oligo': 4, 'L5 IT': 3, 'SNCG': 3, 'OPC': 1, 'L6 CT': 1, 'Micro/PVM': 1, 'LAMP5': 1}
PVALB	3464	22615	V1C	{'L4 IT': 36, 'L2/3 IT': 12, 'Astro': 8, 'PVALB': 8, 'Oligo': 7, 'L5 IT': 7, 'Micro/PVM': 7, 'L6 CT': 3, 'LAMP5 LHX6': 3, 'Chandelier': 2, 'SST': 2, 'L6 IT Car3': 2, 'OPC': 1, 'L5/6 NP': 1, 'L6 IT': 1}
PVALB	3687	18468	V1C	{'L2/3 IT': 29, 'L4 IT': 10, 'Oligo': 5, 'Astro': 4, 'PVALB': 4, 'L5 IT': 3, 'VIP': 3, 'OPC': 1, 'LAMP5': 1, 'SNCG': 1}
PVALB	2325	22155	V1C	{'L4 IT': 39, 'L2/3 IT': 19, 'PVALB': 8, 'Micro/PVM': 7, 'L6 IT': 4, 'Astro': 4, 'L5/6 NP': 3, 'LAMP5 LHX6': 3, 'Oligo': 3, 'L6 CT': 3, 'L6 IT Car3': 2, 'L5 IT': 2, 'SST': 1, 'Chandelier': 1, 'L5 ET': 1, 'OPC': 1, 'VIP': 1, 'Endo': 1, 'VLMC': 1}
PVALB	3765	20050	V1C	{'L4 IT': 11, 'PVALB': 6, 'Oligo': 5, 'L2/3 IT': 4, 'Astro': 4, 'Micro/PVM': 2, 'L6 IT Car3': 1, 'L6B': 1, 'L5 ET': 1}
PVALB	3079	22547	V1C	{'L4 IT': 45, 'L2/3 IT': 21, 'PVALB': 10, 'L5 IT': 9, 'Micro/PVM': 9, 'Astro': 7, 'Oligo': 5, 'LAMP5 LHX6': 5, 'L6 CT': 3, 'L5/6 NP': 3, 'SST': 2, 'Chandelier': 2, 'L6 IT': 2, 'L6 IT Car3': 2}
PVALB	27	24271	V1C	{'L4 IT': 21, 'L5 IT': 20, 'Astro': 10, 'L2/3 IT': 9, 'SST': 5, 'Oligo': 5, 'PVALB': 5, 'Micro/PVM': 3, 'L6 IT Car3': 2, 'L6 IT': 2, 'L6B': 2, 'Endo': 1, 'L5/6 NP': 1, 'L6 CT': 1, 'Chandelier': 1, 'OPC': 1}
PVALB	2775	18692	V1C	{'L2/3 IT': 40, 'L4 IT': 24, 'PVALB': 6, 'Astro': 6, 'Oligo': 6, 'Micro/PVM': 4, 'SNCG': 3, 'VIP': 2, 'L5 IT': 1, 'L6 CT': 1, 'LAMP5': 1, 'OPC': 1, 'Chandelier': 1, 'L6 IT': 1}
PVALB	3352	25565	V1C	{'L5 IT': 11, 'Astro': 11, 'Micro/PVM': 7, 'L6 CT': 7, 'SST': 7, 'PVALB': 7, 'L6 IT Car3': 6, 'L2/3 IT': 6, 'L6 IT': 6, 'Chandelier': 5, 'Oligo': 3, 'L5/6 NP': 2, 'OPC': 2, 'L5 ET': 2, 'PAX6': 1, 'L6B': 1, 'SNCG': 1}
PVALB	3857	20095	V1C	{'L4 IT': 12, 'PVALB': 5, 'Oligo': 5, 'L2/3 IT': 3, 'Astro': 3, 'Micro/PVM': 2, 'L6 IT Car3': 1, 'L6B': 1, 'L5 ET': 1}
PVALB	3250	20889	V1C	{'L4 IT': 36, 'L2/3 IT': 13, 'Astro': 8, 'PVALB': 7, 'Micro/PVM': 4, 'Oligo': 2, 'Chandelier': 2, 'SST': 2, 'OPC': 2, 'L5 ET': 1, 'PAX6': 1, 'VIP': 1, 'L6 IT': 1, 'L5/6 NP': 1}
PVALB	245	33031	V1C	{'Astro': 10, 'L6 CT': 10, 'L6 IT': 6, 'OPC': 4, 'Oligo': 3, 'L4 IT': 2, 'PVALB': 2, 'L5 IT': 1, 'LAMP5 LHX6': 1, 'VLMC': 1, 'SST': 1, 'Micro/PVM': 1, 'L6B': 1, 'Chandelier': 1, 'L6 IT Car3': 1}
PVALB	1822	18288	V1C	{'L4 IT': 26, 'L2/3 IT': 24, 'Astro': 7, 'Oligo': 5, 'PVALB': 5, 'VIP': 3, 'Micro/PVM': 2, 'SST': 2, 'SNCG': 1, 'L6 IT': 1, 'LAMP5': 1, 'L5/6 NP': 1, 'VLMC': 1}
PVALB	1812	27946	V1C	{'L6 IT': 25, 'L6 CT': 20, 'Astro': 8, 'L5 IT': 6, 'L6B': 6, 'L4 IT': 5, 'L5 ET': 4, 'PVALB': 4, 'L6 IT Car3': 3, 'Chandelier': 3, 'Oligo': 3, 'L2/3 IT': 2, 'L5/6 NP': 2, 'OPC': 2, 'VIP': 2, 'SST': 2, 'Micro/PVM': 2, 'LAMP5': 1, 'VLMC': 1, 'SNCG': 1, 'PAX6': 1}
PVALB	3666	14978	V1C	{'L2/3 IT': 37, 'L4 IT': 19, 'VIP': 3, 'Astro': 2, 'Micro/PVM': 2, 'PVALB': 2, 'SNCG': 1, 'OPC': 1, 'L6 IT': 1, 'Oligo': 1, 'PAX6': 1}
PVALB	3771	18430	V1C	{'L2/3 IT': 24, 'L4 IT': 8, 'Oligo': 5, 'Astro': 4, 'PVALB': 4, 'L5 IT': 3, 'VIP': 3, 'OPC': 1, 'LAMP5': 1, 'SNCG': 1}
PVALB	1906	12120	V1C	{'L2/3 IT': 43, 'Astro': 8, 'VIP': 6, 'Micro/PVM': 4, 'OPC': 4, 'SST': 3, 'L4 IT': 2, 'PVALB': 1, 'LAMP5': 1, 'L5 IT': 1, 'SNCG': 1}
PVALB	376	22291	V1C	{'L4 IT': 18, 'Astro': 14, 'L2/3 IT': 10, 'Oligo': 4, 'PVALB': 4, 'L5 IT': 3, 'Chandelier': 2, 'Micro/PVM': 2, 'L6 IT Car3': 2, 'L6 CT': 2, 'L6 IT': 2, 'L5/6 NP': 1, 'L6B': 1, 'Endo': 1, 'VLMC': 1}
PVALB	288	29812	V1C	{'L6 CT': 16, 'Astro': 12, 'L6 IT': 12, 'L5 IT': 7, 'Oligo': 6, 'L6B': 3, 'PVALB': 3, 'Micro/PVM': 3, 'SST': 2, 'LAMP5': 1, 'L4 IT': 1, 'L6 IT Car3': 1, 'OPC': 1, 'PAX6': 1, 'L2/3 IT': 1}
PVALB	2020	22530	V1C	{'L4 IT': 36, 'L2/3 IT': 16, 'Astro': 13, 'PVALB': 8, 'L5 IT': 7, 'Oligo': 7, 'Micro/PVM': 6, 'L5/6 NP': 5, 'OPC': 4, 'L6 IT': 3, 'L6 CT': 3, 'SST': 2, 'L6 IT Car3': 2, 'L5 ET': 2, 'LAMP5 LHX6': 1, 'Chandelier': 1, 'Endo': 1, 'VLMC': 1}
PVALB	978	20315	V1C	{'L2/3 IT': 29, 'L4 IT': 18, 'Astro': 6, 'Micro/PVM': 5, 'OPC': 4, 'Oligo': 4, 'SST': 3, 'Chandelier': 3, 'VIP': 3, 'L6 CT': 2, 'PVALB': 2, 'SNCG': 2, 'L6 IT Car3': 1, 'LAMP5 LHX6': 1, 'L6B': 1, 'L5 IT': 1}
PVALB	1555	25855	V1C	{'L6 IT': 15, 'L6 CT': 14, 'Astro': 14, 'L5 IT': 14, 'SST': 9, 'L6 IT Car3': 8, 'Micro/PVM': 5, 'L5/6 NP': 5, 'L6B': 4, 'L4 IT': 4, 'Oligo': 4, 'L2/3 IT': 3, 'PVALB': 3, 'SNCG': 2, 'VLMC': 1, 'Chandelier': 1, 'LAMP5': 1, 'VIP': 1, 'L5 ET': 1}
PVALB	1252	22355	V1C	{'L4 IT': 30, 'L2/3 IT': 13, 'Astro': 13, 'Oligo': 7, 'L5 IT': 7, 'L6 CT': 4, 'VLMC': 3, 'L6 IT Car3': 3, 'PVALB': 3, 'Chandelier': 3, 'Micro/PVM': 2, 'OPC': 2, 'L6 IT': 2, 'Endo': 1, 'SST': 1, 'VIP': 1, 'L5/6 NP': 1, 'L6B': 1}
PVALB	2261	14095	V1C	{'L2/3 IT': 31, 'L4 IT': 24, 'Astro': 8, 'VIP': 7, 'LAMP5': 6, 'Micro/PVM': 6, 'OPC': 2, 'SNCG': 2, 'PVALB': 2, 'L6B': 1, 'LAMP5 LHX6': 1, 'PAX6': 1, 'Chandelier': 1, 'L5 IT': 1}
PVALB	3966	24689	V1C	{'Astro': 10, 'L4 IT': 8, 'L5 IT': 5, 'Micro/PVM': 5, 'L6 IT Car3': 5, 'SST': 5, 'L2/3 IT': 5, 'Oligo': 3, 'L5/6 NP': 3, 'PVALB': 2, 'L6 IT': 2, 'OPC': 1, 'LAMP5 LHX6': 1, 'VIP': 1, 'L5 ET': 1, 'L6 CT': 1}
PVALB	532	13721	V1C	{'L2/3 IT': 40, 'L4 IT': 9, 'VIP': 7, 'Astro': 6, 'SST': 2, 'PVALB': 2, 'Micro/PVM': 2, 'SNCG': 1, 'OPC': 1, 'L6 IT': 1, 'L5 IT': 1}
PVALB	2234	22253	V1C	{'L4 IT': 39, 'L2/3 IT': 19, 'PVALB': 8, 'Micro/PVM': 7, 'L6 IT': 5, 'Oligo': 4, 'L5 IT': 4, 'Astro': 4, 'L5/6 NP': 4, 'L6 IT Car3': 3, 'LAMP5 LHX6': 3, 'L6 CT': 3, 'SST': 1, 'Chandelier': 1, 'L5 ET': 1, 'OPC': 1, 'VIP': 1, 'Endo': 1, 'VLMC': 1}
PVALB	3338	11787	V1C	{'L2/3 IT': 70, 'Astro': 11, 'VIP': 8, 'LAMP5': 4, 'PVALB': 3, 'OPC': 3, 'Micro/PVM': 3, 'SST': 3, 'Endo': 3, 'SNCG': 2, 'L6B': 2, 'PAX6': 2, 'Chandelier': 1, 'Oligo': 1, 'VLMC': 1, 'L4 IT': 1}
PVALB	3093	18017	V1C	{'L2/3 IT': 47, 'L4 IT': 12, 'Astro': 5, 'Oligo': 5, 'VIP': 4, 'LAMP5': 3, 'SNCG': 3, 'Micro/PVM': 3, 'PVALB': 2, 'OPC': 2, 'L5 IT': 1, 'SST': 1}
PVALB	3005	23815	V1C	{'L5 IT': 25, 'Astro': 23, 'L4 IT': 15, 'SST': 9, 'L6 CT': 8, 'L6 IT': 8, 'L2/3 IT': 6, 'PVALB': 5, 'Oligo': 5, 'L6B': 4, 'OPC': 3, 'Chandelier': 3, 'L6 IT Car3': 3, 'Micro/PVM': 2, 'LAMP5': 2, 'LAMP5 LHX6': 2, 'L5/6 NP': 1, 'VLMC': 1, 'Endo': 1}
PVALB	2558	22911	V1C	{'L4 IT': 34, 'L2/3 IT': 14, 'L5 IT': 13, 'Astro': 12, 'Micro/PVM': 9, 'Oligo': 7, 'L6 IT': 7, 'PVALB': 6, 'L5/6 NP': 5, 'SST': 4, 'L6 CT': 4, 'L6 IT Car3': 3, 'OPC': 3, 'LAMP5': 2, 'LAMP5 LHX6': 2, 'L5 ET': 2, 'VLMC': 1, 'L6B': 1, 'Chandelier': 1, 'VIP': 1}
PVALB	497	27481	V1C	{'L6 CT': 14, 'Astro': 13, 'L6 IT': 12, 'L6 IT Car3': 8, 'L5 IT': 7, 'SST': 6, 'PVALB': 6, 'LAMP5': 5, 'Micro/PVM': 4, 'L6B': 4, 'Oligo': 3, 'L2/3 IT': 3, 'L5/6 NP': 3, 'Chandelier': 2, 'L5 ET': 1, 'PAX6': 1, 'OPC': 1}
PVALB	3437	22428	V1C	{'L4 IT': 38, 'L2/3 IT': 11, 'Micro/PVM': 9, 'L5 IT': 8, 'Astro': 6, 'PVALB': 6, 'LAMP5 LHX6': 5, 'Chandelier': 4, 'Oligo': 4, 'SST': 3, 'L6 CT': 2, 'L5/6 NP': 2, 'OPC': 1, 'L6 IT': 1, 'L6 IT Car3': 1}
PVALB	3407	24950	V1C	{'L5 IT': 19, 'Astro': 11, 'L2/3 IT': 9, 'Micro/PVM': 8, 'L4 IT': 7, 'L6 IT Car3': 7, 'SST': 7, 'PVALB': 6, 'L5/6 NP': 4, 'L6 IT': 4, 'L6 CT': 4, 'Chandelier': 4, 'Oligo': 3, 'OPC': 2, 'LAMP5 LHX6': 1, 'VIP': 1, 'L5 ET': 1, 'SNCG': 1}
PVALB	3444	29522	V1C	{'L6 CT': 15, 'L6 IT': 14, 'Astro': 12, 'Oligo': 9, 'Micro/PVM': 7, 'L2/3 IT': 6, 'L6 IT Car3': 4, 'L5 IT': 4, 'SST': 4, 'L5/6 NP': 3, 'L4 IT': 2, 'L6B': 2, 'OPC': 2, 'VIP': 2, 'PAX6': 1, 'LAMP5 LHX6': 1, 'PVALB': 1}
PVALB	1682	23271	V1C	{'L4 IT': 25, 'Astro': 22, 'L5 IT': 13, 'L2/3 IT': 8, 'L6 IT': 7, 'OPC': 7, 'SST': 7, 'Oligo': 6, 'Micro/PVM': 6, 'L6 IT Car3': 6, 'PVALB': 4, 'L6 CT': 3, 'LAMP5 LHX6': 3, 'VIP': 2, 'L5/6 NP': 2, 'Chandelier': 1, 'SNCG': 1, 'L5 ET': 1, 'LAMP5': 1, 'Endo': 1}
PVALB	3095	20237	V1C	{'L4 IT': 20, 'PVALB': 8, 'L2/3 IT': 7, 'Oligo': 4, 'Astro': 3, 'Micro/PVM': 3, 'SST': 3, 'OPC': 2, 'L5 ET': 1, 'L5/6 NP': 1, 'L6 IT': 1}
PVALB	1597	21513	V1C	{'L4 IT': 45, 'L2/3 IT': 11, 'Astro': 6, 'Micro/PVM': 5, 'Oligo': 4, 'SST': 3, 'PVALB': 3, 'VLMC': 3, 'Chandelier': 2, 'Endo': 2, 'L5 IT': 2, 'OPC': 1, 'L6 IT Car3': 1, 'VIP': 1, 'L6 IT': 1}
PVALB	766	18143	V1C	{'L2/3 IT': 40, 'L4 IT': 16, 'Astro': 6, 'Oligo': 4, 'SST': 3, 'SNCG': 2, 'PVALB': 2, 'VIP': 2, 'L6 CT': 1, 'Micro/PVM': 1, 'LAMP5 LHX6': 1, 'L5 IT': 1, 'L6 IT Car3': 1}
PVALB	2935	23145	V1C	{'L4 IT': 31, 'Astro': 16, 'L5 IT': 15, 'L2/3 IT': 12, 'PVALB': 9, 'Micro/PVM': 8, 'Oligo': 7, 'L6 IT': 6, 'L6 CT': 5, 'LAMP5 LHX6': 4, 'SST': 4, 'L5/6 NP': 3, 'OPC': 3, 'L6 IT Car3': 3, 'L6B': 2, 'LAMP5': 2, 'Chandelier': 2, 'VLMC': 1, 'Endo': 1, 'L5 ET': 1, 'VIP': 1}
PVALB	1547	27846	V1C	{'L6 IT': 21, 'L6 CT': 17, 'Astro': 8, 'L5 IT': 8, 'L6B': 7, 'Oligo': 6, 'SST': 5, 'PVALB': 5, 'L5 ET': 4, 'Micro/PVM': 4, 'L4 IT': 3, 'VIP': 3, 'L5/6 NP': 3, 'Chandelier': 2, 'PAX6': 2, 'LAMP5': 2, 'LAMP5 LHX6': 1, 'SST CHODL': 1, 'L2/3 IT': 1, 'OPC': 1, 'SNCG': 1, 'L6 IT Car3': 1}
PVALB	848	22896	V1C	{'L4 IT': 23, 'L5 IT': 13, 'Astro': 12, 'L2/3 IT': 10, 'Oligo': 8, 'PVALB': 5, 'L6 IT Car3': 4, 'L6 CT': 4, 'L6B': 2, 'OPC': 2, 'Micro/PVM': 2, 'VLMC': 1, 'SNCG': 1, 'Endo': 1, 'L6 IT': 1, 'L5/6 NP': 1, 'SST': 1, 'Chandelier': 1}
PVALB	3249	25434	V1C	{'L5 IT': 15, 'Astro': 12, 'Micro/PVM': 7, 'SST': 7, 'L2/3 IT': 7, 'PVALB': 7, 'L6 IT Car3': 6, 'L6 CT': 6, 'Chandelier': 5, 'L6 IT': 4, 'Oligo': 3, 'L5/6 NP': 2, 'OPC': 2, 'L5 ET': 2, 'PAX6': 1, 'L6B': 1, 'SNCG': 1}
PVALB	272	14322	V1C	{'L2/3 IT': 33, 'L4 IT': 9, 'VIP': 4, 'Astro': 2, 'SST': 2, 'PVALB': 2, 'L6 IT': 1, 'PAX6': 1, 'SNCG': 1}
PVALB	1429	27217	V1C	{'L6 IT': 24, 'L6 CT': 20, 'Astro': 13, 'SST': 11, 'PVALB': 7, 'Oligo': 6, 'Micro/PVM': 6, 'L2/3 IT': 5, 'VIP': 4, 'Chandelier': 4, 'L6 IT Car3': 4, 'L5/6 NP': 3, 'L5 IT': 3, 'OPC': 3, 'L4 IT': 2, 'Endo': 2, 'L5 ET': 2, 'LAMP5': 2, 'L6B': 2, 'SNCG': 1, 'PAX6': 1, 'VLMC': 1, 'SST CHODL': 1}
PVALB	2440	26644	V1C	{'L6 CT': 20, 'L6 IT': 18, 'Astro': 16, 'L5 IT': 16, 'SST': 11, 'Oligo': 6, 'L5/6 NP': 6, 'PVALB': 5, 'Micro/PVM': 5, 'L2/3 IT': 4, 'L6 IT Car3': 3, 'L4 IT': 3, 'Chandelier': 3, 'PAX6': 1, 'LAMP5': 1, 'VIP': 1, 'SNCG': 1, 'Endo': 1}
PVALB	1835	21764	V1C	{'L4 IT': 42, 'L2/3 IT': 15, 'PVALB': 7, 'Astro': 6, 'Oligo': 4, 'L5 IT': 3, 'Micro/PVM': 3, 'Endo': 2, 'L6 CT': 2, 'VLMC': 2, 'SST': 2, 'L6 IT': 2, 'Chandelier': 1, 'OPC': 1, 'L6 IT Car3': 1, 'VIP': 1, 'L5/6 NP': 1}
PVALB	11	24116	V1C	{'L4 IT': 19, 'L5 IT': 18, 'L2/3 IT': 11, 'Astro': 10, 'Oligo': 5, 'PVALB': 5, 'L6 IT Car3': 4, 'SST': 3, 'Micro/PVM': 2, 'L6B': 2, 'L6 IT': 1, 'L6 CT': 1, 'Chandelier': 1, 'OPC': 1}
PVALB	2745	19993	V1C	{'L4 IT': 17, 'L2/3 IT': 7, 'PVALB': 5, 'Astro': 5, 'Micro/PVM': 4, 'OPC': 3, 'Oligo': 2, 'SST': 2, 'L5/6 NP': 1, 'L6 IT': 1, 'Chandelier': 1}
PVALB	3850	20565	V1C	{'L4 IT': 16, 'L2/3 IT': 5, 'PVALB': 5, 'Astro': 4, 'Oligo': 4, 'L6 IT Car3': 1, 'Chandelier': 1, 'L5 ET': 1, 'Micro/PVM': 1, 'SST': 1}
PVALB	1695	22779	V1C	{'L4 IT': 30, 'Astro': 15, 'L2/3 IT': 13, 'Oligo': 9, 'L5 IT': 9, 'SST': 5, 'OPC': 5, 'PVALB': 5, 'L6 IT Car3': 5, 'L6 CT': 4, 'Micro/PVM': 4, 'L6 IT': 4, 'Endo': 2, 'L5 ET': 2, 'L5/6 NP': 2, 'SNCG': 1, 'LAMP5 LHX6': 1, 'VLMC': 1}
PVALB	870	12606	V1C	{'L2/3 IT': 29, 'Astro': 6, 'VIP': 4, 'LAMP5': 2, 'Oligo': 2, 'PVALB': 2, 'L4 IT': 2, 'VLMC': 1, 'L6 IT': 1, 'Chandelier': 1, 'Micro/PVM': 1}
PVALB	2847	26973	V1C	{'L6 CT': 22, 'L6 IT': 21, 'Astro': 17, 'L5 IT': 12, 'SST': 10, 'L5/6 NP': 8, 'Micro/PVM': 6, 'Oligo': 5, 'L6 IT Car3': 4, 'PVALB': 4, 'L2/3 IT': 3, 'L4 IT': 3, 'OPC': 1, 'Chandelier': 1, 'VIP': 1}
PVALB	3232	22535	V1C	{'L4 IT': 43, 'L2/3 IT': 19, 'Astro': 9, 'PVALB': 9, 'L5 IT': 8, 'Micro/PVM': 8, 'Oligo': 6, 'LAMP5 LHX6': 5, 'SST': 3, 'Chandelier': 3, 'L6 CT': 3, 'L5/6 NP': 3, 'L6 IT': 2, 'L6 IT Car3': 2, 'OPC': 1}
PVALB	1948	13329	V1C	{'L2/3 IT': 36, 'L4 IT': 13, 'Astro': 8, 'Micro/PVM': 5, 'VIP': 5, 'LAMP5': 3, 'PVALB': 2, 'SST': 2, 'L6 IT': 1, 'PAX6': 1, 'SNCG': 1, 'OPC': 1}
PVALB	1977	18207	V1C	{'L2/3 IT': 31, 'L4 IT': 23, 'Oligo': 8, 'PVALB': 6, 'Astro': 5, 'VIP': 3, 'OPC': 3, 'Micro/PVM': 3, 'SST': 2, 'SNCG': 1, 'L6 IT': 1, 'LAMP5': 1, 'L5/6 NP': 1, 'VLMC': 1}
PVALB	3238	20186	V1C	{'L4 IT': 18, 'PVALB': 9, 'L2/3 IT': 6, 'Astro': 5, 'Oligo': 5, 'SST': 3, 'Micro/PVM': 2, 'OPC': 2, 'L5 ET': 1, 'L5/6 NP': 1, 'L6 IT': 1}
PVALB	846	26872	V1C	{'L6 CT': 12, 'Astro': 12, 'L6 IT Car3': 12, 'L6 IT': 9, 'L5 IT': 8, 'Oligo': 7, 'PVALB': 7, 'SST': 7, 'LAMP5': 6, 'L5/6 NP': 5, 'L2/3 IT': 5, 'VIP': 3, 'L6B': 3, 'OPC': 3, 'Chandelier': 2, 'L4 IT': 2, 'Micro/PVM': 1, 'L5 ET': 1, 'VLMC': 1, 'Endo': 1, 'LAMP5 LHX6': 1}
PVALB	3826	21024	V1C	{'L4 IT': 22, 'L2/3 IT': 8, 'Astro': 6, 'PVALB': 4, 'Oligo': 2, 'L5 IT': 1, 'VLMC': 1, 'Chandelier': 1, 'L5 ET': 1, 'Micro/PVM': 1, 'PAX6': 1, 'SST': 1, 'OPC': 1}
PVALB	3015	20825	V1C	{'L4 IT': 30, 'L2/3 IT': 14, 'Micro/PVM': 6, 'Astro': 5, 'PVALB': 5, 'SST': 3, 'OPC': 2, 'Chandelier': 2, 'PAX6': 1, 'VIP': 1, 'L6 IT': 1, 'L5/6 NP': 1}
PVALB	2141	26941	V1C	{'L6 IT': 21, 'L6 CT': 17, 'Astro': 13, 'L5 IT': 10, 'SST': 9, 'Oligo': 7, 'Micro/PVM': 7, 'PVALB': 5, 'L5/6 NP': 5, 'L6 IT Car3': 4, 'L2/3 IT': 4, 'Chandelier': 4, 'L4 IT': 3, 'VIP': 3, 'L5 ET': 2, 'LAMP5': 1, 'L6B': 1, 'SNCG': 1, 'Endo': 1}
PVALB	1513	24816	V1C	{'L5 IT': 17, 'Astro': 14, 'L6 IT': 9, 'Oligo': 7, 'SST': 7, 'L6 CT': 6, 'L6 IT Car3': 4, 'Micro/PVM': 3, 'L2/3 IT': 3, 'L5/6 NP': 3, 'L4 IT': 3, 'Chandelier': 3, 'PVALB': 2, 'SNCG': 2, 'L6B': 2, 'LAMP5 LHX6': 1, 'Endo': 1, 'LAMP5': 1, 'L5 ET': 1}
PVALB	678	21641	V1C	{'L4 IT': 27, 'L2/3 IT': 11, 'Astro': 9, 'Micro/PVM': 5, 'Oligo': 4, 'Chandelier': 4, 'PVALB': 3, 'OPC': 2, 'VLMC': 1, 'L5 IT': 1, 'LAMP5': 1, 'VIP': 1, 'L6B': 1, 'Endo': 1, 'SST': 1, 'L6 IT': 1}
PVALB	1856	27077	V1C	{'L6 IT': 24, 'L6 CT': 19, 'SST': 9, 'Astro': 8, 'L5 IT': 7, 'L6 IT Car3': 5, 'L2/3 IT': 5, 'Micro/PVM': 5, 'PVALB': 5, 'Oligo': 5, 'VIP': 4, 'Chandelier': 4, 'L5/6 NP': 2, 'L5 ET': 2, 'L4 IT': 2, 'L6B': 1, 'SNCG': 1, 'Endo': 1, 'PAX6': 1, 'VLMC': 1, 'SST CHODL': 1, 'OPC': 1}
PVALB	298	32635	V1C	{'L6 CT': 10, 'Astro': 10, 'L6 IT': 3, 'L5 IT': 2, 'Oligo': 2, 'L4 IT': 2, 'PVALB': 2, 'L6B': 2, 'LAMP5': 1, 'VLMC': 1, 'L2/3 IT': 1, 'LAMP5 LHX6': 1, 'Micro/PVM': 1}
PVALB	297	21650	V1C	{'L4 IT': 21, 'Astro': 10, 'L2/3 IT': 10, 'PVALB': 4, 'OPC': 3, 'Chandelier': 2, 'Micro/PVM': 2, 'Oligo': 1, 'L6B': 1, 'Endo': 1, 'SST': 1, 'L6 IT': 1}
PVALB	1798	19996	V1C	{'L4 IT': 22, 'Astro': 14, 'L2/3 IT': 13, 'Micro/PVM': 5, 'Chandelier': 4, 'VLMC': 3, 'SST': 3, 'PVALB': 2, 'OPC': 2, 'LAMP5 LHX6': 1}
PVALB	3821	23751	V1C	{'L5 IT': 16, 'Astro': 13, 'L4 IT': 10, 'Oligo': 7, 'SST': 5, 'L6 IT Car3': 4, 'L2/3 IT': 4, 'Micro/PVM': 3, 'PVALB': 2, 'L6 IT': 2, 'L6 CT': 2, 'Endo': 1, 'VIP': 1, 'L6B': 1, 'LAMP5 LHX6': 1, 'OPC': 1}
PVALB	3729	22722	V1C	{'L4 IT': 24, 'L2/3 IT': 11, 'L5 IT': 9, 'Astro': 7, 'PVALB': 6, 'Oligo': 6, 'Micro/PVM': 6, 'LAMP5 LHX6': 3, 'Chandelier': 2, 'SST': 1, 'L6 IT Car3': 1, 'L6 CT': 1, 'L5/6 NP': 1}
PVALB	680	27292	V1C	{'L6 CT': 14, 'Astro': 13, 'L6 IT': 11, 'L6 IT Car3': 10, 'L5 IT': 9, 'SST': 8, 'PVALB': 6, 'LAMP5': 6, 'L6B': 5, 'Oligo': 4, 'L2/3 IT': 4, 'L5/6 NP': 3, 'Chandelier': 2, 'Micro/PVM': 2, 'OPC': 2, 'L5 ET': 1, 'L4 IT': 1, 'Endo': 1, 'SST CHODL': 1, 'LAMP5 LHX6': 1}
PVALB	470	29586	V1C	{'Astro': 18, 'L6 CT': 15, 'L6 IT': 13, 'L5 IT': 8, 'Micro/PVM': 5, 'Oligo': 4, 'SST': 4, 'PVALB': 3, 'LAMP5': 2, 'L2/3 IT': 2, 'L6 IT Car3': 2, 'LAMP5 LHX6': 1, 'L4 IT': 1, 'L6B': 1, 'OPC': 1, 'PAX6': 1}
PVALB	5964.27	30796.2	AnG	{'Oligo': 30, 'Astro': 19, 'Micro/PVM': 8, 'OPC': 5, 'L5 IT': 5, 'L5/6 NP': 3, 'SST': 3, 'L6 IT Car3': 2, 'L6 CT': 2, 'L5 ET': 2, 'PVALB': 2, 'L2/3 IT': 2, 'L6 IT': 1, 'VIP': 1, 'L4 IT': 1}
PVALB	7560.5	28760.6	AnG	{'L4 IT': 18, 'Oligo': 14, 'Micro/PVM': 7, 'L5 IT': 6, 'Astro': 6, 'PVALB': 5, 'SST': 3, 'OPC': 3, 'VIP': 3, 'L5/6 NP': 3, 'L2/3 IT': 3, 'Chandelier': 1, 'L6B': 1, 'SNCG': 1, 'Endo': 1, 'LAMP5': 1, 'LAMP5 LHX6': 1}
PVALB	6360.49	30538.9	AnG	{'Oligo': 26, 'Astro': 14, 'Micro/PVM': 10, 'L5 IT': 7, 'PVALB': 6, 'L6 IT Car3': 5, 'OPC': 3, 'SST': 3, 'L6 IT': 2, 'Chandelier': 2, 'L5/6 NP': 2, 'L5 ET': 2, 'L4 IT': 2, 'L6B': 1, 'VLMC': 1, 'L2/3 IT': 1}
PVALB	5669.9	29753.8	AnG	{'L4 IT': 19, 'Oligo': 15, 'L5 IT': 13, 'Micro/PVM': 7, 'Astro': 7, 'SST': 5, 'PVALB': 4, 'Chandelier': 3, 'L5/6 NP': 2, 'L5 ET': 1, 'L6 IT Car3': 1, 'LAMP5': 1, 'VLMC': 1, 'SST CHODL': 1, 'L6 IT': 1}
PVALB	8224.41	29353.6	AnG	{'Oligo': 17, 'L5 IT': 12, 'Micro/PVM': 11, 'PVALB': 7, 'L4 IT': 6, 'Astro': 5, 'SST': 4, 'SNCG': 2, 'L6 CT': 2, 'VIP': 2, 'OPC': 2, 'Endo': 1, 'L5/6 NP': 1, 'L6 IT Car3': 1, 'Chandelier': 1}
PVALB	6757.75	30442.3	AnG	{'Oligo': 27, 'Micro/PVM': 12, 'L5 IT': 10, 'Astro': 10, 'L6 IT Car3': 6, 'SST': 6, 'L4 IT': 4, 'PVALB': 4, 'Chandelier': 2, 'L5/6 NP': 2, 'OPC': 2, 'L6 IT': 1, 'L6B': 1, 'VLMC': 1, 'L2/3 IT': 1}
PVALB	5111.44	27339.9	AnG	{'L2/3 IT': 13, 'Astro': 7, 'Oligo': 6, 'VLMC': 3, 'Micro/PVM': 2, 'VIP': 2, 'OPC': 1, 'PVALB': 1}
PVALB	5413.13	29372.6	AnG	{'L4 IT': 18, 'Oligo': 16, 'SST': 8, 'L5 IT': 7, 'Micro/PVM': 4, 'Chandelier': 3, 'Astro': 2, 'PVALB': 2, 'L5/6 NP': 2, 'L6 IT Car3': 1, 'LAMP5': 1, 'VLMC': 1, 'SST CHODL': 1, 'L6 IT': 1, 'LAMP5 LHX6': 1, 'L2/3 IT': 1}
PVALB	5430.38	26106.9	AnG	{'L2/3 IT': 28, 'Astro': 15, 'Oligo': 7, 'Micro/PVM': 5, 'VIP': 3, 'VLMC': 2, 'PVALB': 2, 'L4 IT': 1, 'OPC': 1, 'SST': 1, 'PAX6': 1}
PVALB	8117.67	29265.5	AnG	{'Oligo': 15, 'Micro/PVM': 11, 'L5 IT': 9, 'L4 IT': 8, 'PVALB': 7, 'Astro': 5, 'SST': 4, 'SNCG': 2, 'L6 CT': 2, 'VIP': 2, 'OPC': 2, 'Endo': 1, 'L5/6 NP': 1, 'L6 IT Car3': 1, 'Chandelier': 1, 'L6B': 1}
PVALB	7069.31	28027.2	AnG	{'Oligo': 17, 'L4 IT': 8, 'Micro/PVM': 8, 'L2/3 IT': 8, 'VIP': 5, 'Astro': 4, 'L5 IT': 3, 'LAMP5 LHX6': 3, 'PVALB': 2, 'L5/6 NP': 1, 'Endo': 1, 'LAMP5': 1, 'L6 IT': 1, 'OPC': 1, 'Chandelier': 1, 'PAX6': 1}
PVALB	7823.88	29374.7	AnG	{'Oligo': 17, 'L4 IT': 13, 'Micro/PVM': 11, 'PVALB': 8, 'L5 IT': 7, 'Astro': 7, 'SST': 3, 'VIP': 3, 'OPC': 3, 'L5/6 NP': 2, 'Endo': 1, 'L6 IT Car3': 1, 'L6 CT': 1, 'SNCG': 1, 'Chandelier': 1, 'L6B': 1}
PVALB	7278.52	29396.9	AnG	{'Oligo': 25, 'L4 IT': 19, 'Micro/PVM': 10, 'L5 IT': 10, 'VIP': 7, 'PVALB': 6, 'Astro': 6, 'SST': 3, 'OPC': 2, 'L5/6 NP': 2, 'L6B': 1, 'SNCG': 1, 'Chandelier': 1}
PVALB	7686.2	25605	AnG	{'L2/3 IT': 27, 'OPC': 7, 'Astro': 6, 'Micro/PVM': 6, 'Oligo': 5, 'VIP': 4, 'Endo': 2, 'SST': 1, 'PVALB': 1, 'SNCG': 1, 'LAMP5': 1, 'Chandelier': 1}
PVALB	5200	28501.9	AnG	{'Oligo': 6, 'L2/3 IT': 6, 'L4 IT': 4, 'LAMP5 LHX6': 2, 'PVALB': 2, 'SST': 2, 'L5/6 NP': 2, 'SNCG': 2, 'Micro/PVM': 1, 'LAMP5': 1, 'Astro': 1}
PVALB	8976.85	27736.8	AnG	{'Oligo': 8, 'L2/3 IT': 5, 'Astro': 5, 'L4 IT': 3, 'Micro/PVM': 2, 'PVALB': 1, 'VIP': 1, 'L6B': 1, 'OPC': 1}
PVALB	5261.28	32021.5	AnG	{'Oligo': 31, 'Astro': 8, 'Micro/PVM': 4, 'L6 IT': 3, 'L6B': 2, 'OPC': 2, 'L5 IT': 2, 'L6 IT Car3': 1, 'SST': 1, 'L6 CT': 1, 'Endo': 1, 'PVALB': 1, 'L5/6 NP': 1}
PVALB	5920.96	30057.8	AnG	{'Oligo': 15, 'L5 IT': 12, 'L4 IT': 10, 'Astro': 10, 'Micro/PVM': 8, 'SST': 7, 'PVALB': 4, 'L5/6 NP': 3, 'OPC': 2, 'L6 IT Car3': 2, 'L5 ET': 2, 'Chandelier': 2, 'L2/3 IT': 1, 'Endo': 1, 'LAMP5': 1, 'VLMC': 1}
PVALB	8983.96	30810.8	AnG	{'Oligo': 12, 'Astro': 9, 'Micro/PVM': 3, 'L6B': 3, 'L6 CT': 2, 'OPC': 2, 'PVALB': 1, 'Endo': 1, 'L5 IT': 1, 'SNCG': 1, 'VIP': 1}
PVALB	5829.35	27852.4	AnG	{'Oligo': 12, 'L2/3 IT': 12, 'Astro': 8, 'Micro/PVM': 5, 'SNCG': 4, 'VIP': 3, 'L4 IT': 3, 'PVALB': 3, 'L5/6 NP': 2, 'LAMP5 LHX6': 2, 'SST': 1, 'LAMP5': 1, 'OPC': 1}
PVALB	8338.98	29001.7	AnG	{'L5 IT': 10, 'Oligo': 10, 'Micro/PVM': 9, 'L4 IT': 9, 'PVALB': 8, 'Astro': 7, 'SST': 3, 'VIP': 3, 'SNCG': 2, 'Chandelier': 2, 'L6 CT': 2, 'L5/6 NP': 1, 'L6 IT Car3': 1, 'OPC': 1}
PVALB	7922.59	28867.6	AnG	{'L4 IT': 14, 'Oligo': 11, 'PVALB': 8, 'Micro/PVM': 7, 'L5 IT': 6, 'Astro': 6, 'VIP': 3, 'SST': 3, 'SNCG': 2, 'OPC': 2, 'L6 IT Car3': 1, 'L6 CT': 1, 'Chandelier': 1, 'L6B': 1}
PVALB	5764.21	33794.7	AnG	{'Oligo': 37, 'Astro': 18, 'OPC': 7, 'Micro/PVM': 4, 'L6 IT': 4, 'L2/3 IT': 2, 'L6B': 2, 'L6 CT': 2, 'L6 IT Car3': 1, 'PVALB': 1}
PVALB	5813.78	28460.4	AnG	{'Oligo': 17, 'L2/3 IT': 6, 'Micro/PVM': 4, 'LAMP5 LHX6': 4, 'SNCG': 4, 'SST': 4, 'PVALB': 4, 'VIP': 2, 'L4 IT': 2, 'Astro': 2, 'L5/6 NP': 2, 'L5 IT': 1, 'OPC': 1, 'LAMP5': 1}
PVALB	6898.27	29089.2	AnG	{'L4 IT': 22, 'Oligo': 20, 'Micro/PVM': 11, 'L5 IT': 10, 'VIP': 6, 'PVALB': 5, 'SST': 4, 'Astro': 4, 'L5/6 NP': 2, 'SNCG': 2, 'OPC': 1, 'Chandelier': 1, 'Endo': 1, 'L2/3 IT': 1}
PVALB	8528.42	29355.3	AnG	{'Oligo': 14, 'L5 IT': 11, 'Micro/PVM': 7, 'Astro': 5, 'PVALB': 5, 'L4 IT': 5, 'SST': 3, 'SNCG': 2, 'L6 CT': 2, 'VIP': 2, 'Endo': 1, 'L5/6 NP': 1, 'L6 IT Car3': 1, 'OPC': 1, 'Chandelier': 1}
PVALB	6790.27	26921.1	AnG	{'L2/3 IT': 17, 'Oligo': 9, 'VIP': 8, 'Micro/PVM': 7, 'Astro': 5, 'PVALB': 4, 'OPC': 2, 'Chandelier': 2, 'SNCG': 1, 'PAX6': 1, 'SST': 1, 'L4 IT': 1}
PVALB	6440.19	26458.7	AnG	{'L2/3 IT': 24, 'VIP': 8, 'Micro/PVM': 7, 'Astro': 6, 'PVALB': 4, 'Oligo': 4, 'Chandelier': 2, 'PAX6': 1, 'OPC': 1, 'SST': 1, 'L4 IT': 1}
PVALB	8292.97	29412.6	AnG	{'Oligo': 15, 'L5 IT': 13, 'Micro/PVM': 10, 'PVALB': 7, 'L4 IT': 6, 'Astro': 5, 'SST': 4, 'SNCG': 2, 'L6 CT': 2, 'VIP': 2, 'OPC': 2, 'Endo': 1, 'L5/6 NP': 1, 'L6 IT Car3': 1, 'Chandelier': 1}
PVALB	6532.87	26336.8	AnG	{'L2/3 IT': 25, 'VIP': 8, 'Micro/PVM': 6, 'Astro': 5, 'Oligo': 5, 'PVALB': 4, 'Chandelier': 3, 'L5/6 NP': 1, 'SNCG': 1, 'PAX6': 1, 'OPC': 1, 'SST': 1, 'L4 IT': 1}
PVALB	7012.87	28554.1	AnG	{'Oligo': 16, 'L4 IT': 12, 'Micro/PVM': 8, 'L5 IT': 6, 'L2/3 IT': 5, 'PVALB': 4, 'OPC': 3, 'SST': 2, 'Astro': 2, 'VIP': 2, 'LAMP5 LHX6': 2, 'L6B': 1, 'SNCG': 1, 'L5/6 NP': 1, 'Endo': 1, 'LAMP5': 1, 'Chandelier': 1}
PVALB	6893.28	26662.4	AnG	{'L2/3 IT': 27, 'Micro/PVM': 9, 'VIP': 8, 'Astro': 4, 'PVALB': 4, 'Oligo': 3, 'OPC': 2, 'SNCG': 2, 'Chandelier': 2, 'SST': 1, 'L4 IT': 1, 'L5/6 NP': 1, 'PAX6': 1}
PVALB	6866.5	30733.3	AnG	{'Oligo': 30, 'Astro': 11, 'Micro/PVM': 9, 'L5 IT': 8, 'L6 IT Car3': 6, 'L5/6 NP': 3, 'SST': 3, 'PVALB': 3, 'VLMC': 2, 'L6B': 2, 'L6 IT': 2, 'L4 IT': 2, 'Chandelier': 2, 'L6 CT': 1, 'OPC': 1}
PVALB	6645.11	29229.3	AnG	{'L4 IT': 24, 'Oligo': 17, 'Micro/PVM': 12, 'L5 IT': 10, 'Astro': 6, 'VIP': 6, 'SST': 5, 'PVALB': 4, 'SNCG': 2, 'OPC': 2, 'L5/6 NP': 1, 'Chandelier': 1, 'Endo': 1, 'L2/3 IT': 1, 'SST CHODL': 1, 'LAMP5 LHX6': 1}
PVALB	8734.88	26914.3	AnG	{'L2/3 IT': 10, 'Oligo': 6, 'Astro': 6, 'Micro/PVM': 3, 'OPC': 1, 'L4 IT': 1, 'VIP': 1, 'PVALB': 1, 'SNCG': 1, 'LAMP5': 1}
PVALB	6334.69	29932.4	AnG	{'Oligo': 16, 'L4 IT': 15, 'L5 IT': 14, 'Micro/PVM': 12, 'Astro': 9, 'SST': 6, 'PVALB': 5, 'Chandelier': 3, 'OPC': 2, 'L5/6 NP': 1, 'L6 IT Car3': 1, 'L2/3 IT': 1, 'SNCG': 1, 'L5 ET': 1, 'LAMP5': 1}
PVALB	8466.93	28574.9	AnG	{'Oligo': 14, 'L4 IT': 8, 'Astro': 6, 'Micro/PVM': 4, 'VIP': 3, 'PVALB': 3, 'Chandelier': 2, 'L5 IT': 2, 'L2/3 IT': 2, 'SST': 2, 'SNCG': 1, 'L6B': 1, 'LAMP5 LHX6': 1}
PVALB	7108.42	29568.4	AnG	{'Oligo': 25, 'L4 IT': 18, 'Micro/PVM': 13, 'L5 IT': 11, 'VIP': 5, 'Astro': 4, 'PVALB': 4, 'L5/6 NP': 3, 'SST': 3, 'OPC': 2, 'SNCG': 2, 'Chandelier': 1}
PVALB	5947.55	28506.5	AnG	{'Oligo': 16, 'L2/3 IT': 6, 'Micro/PVM': 6, 'LAMP5 LHX6': 4, 'SNCG': 4, 'SST': 4, 'L4 IT': 3, 'PVALB': 3, 'L5 IT': 2, 'VIP': 2, 'Astro': 2, 'L5/6 NP': 2, 'SST CHODL': 1, 'OPC': 1, 'LAMP5': 1}
PVALB	5411.05	26612.2	AnG	{'L2/3 IT': 22, 'Astro': 14, 'Oligo': 8, 'Micro/PVM': 6, 'VLMC': 4, 'OPC': 2, 'VIP': 2, 'PVALB': 2}
PVALB	17741	-7698	MTG	{'L5 IT': 12, 'Oligo': 12, 'L4 IT': 12, 'PVALB': 6, 'SST': 6, 'L6 IT Car3': 4, 'L6 IT': 4, 'Micro/PVM': 4, 'L5/6 NP': 3, 'OPC': 2, 'VIP': 2, 'L6 CT': 2, 'Astro': 1, 'LAMP5': 1, 'L2/3 IT': 1}
PVALB	16024	-3392	MTG	{'Oligo': 42, 'OPC': 3, 'Micro/PVM': 3, 'PVALB': 3, 'SST': 2, 'L4 IT': 2, 'VIP': 2, 'Astro': 2, 'SNCG': 2, 'Chandelier': 1}
PVALB	15211	-7151	MTG	{'Oligo': 11, 'L5 IT': 8, 'OPC': 5, 'L6 IT Car3': 3, 'PVALB': 3, 'L4 IT': 3, 'Micro/PVM': 3, 'L6B': 2, 'Astro': 2, 'L6 IT': 2, 'L5 ET': 1, 'L5/6 NP': 1, 'SNCG': 1, 'L2/3 IT': 1, 'Endo': 1, 'VIP': 1, 'SST': 1}
PVALB	15300	-7737	MTG	{'Oligo': 13, 'OPC': 6, 'L6 IT Car3': 6, 'L4 IT': 6, 'Micro/PVM': 5, 'PVALB': 4, 'L5 IT': 4, 'L6 IT': 3, 'SST': 3, 'VIP': 3, 'L5/6 NP': 2, 'Chandelier': 2, 'Astro': 1, 'L6B': 1, 'L2/3 IT': 1}
PVALB	16150	-6622	MTG	{'L5 IT': 9, 'Oligo': 9, 'L6B': 5, 'L6 IT': 4, 'Micro/PVM': 3, 'PVALB': 3, 'L6 IT Car3': 3, 'Astro': 2, 'Chandelier': 2, 'L6 CT': 2, 'OPC': 2, 'SST': 2, 'L2/3 IT': 2, 'VIP': 1, 'Endo': 1, 'L5 ET': 1}
PVALB	16722	-7542	MTG	{'Oligo': 19, 'L5 IT': 17, 'L4 IT': 13, 'L6 IT Car3': 6, 'PVALB': 3, 'VIP': 3, 'L6 IT': 3, 'Chandelier': 2, 'L5/6 NP': 2, 'Micro/PVM': 2, 'SST': 2, 'OPC': 2, 'LAMP5 LHX6': 1, 'L6B': 1, 'SST CHODL': 1, 'L2/3 IT': 1, 'Astro': 1, 'VLMC': 1, 'L6 CT': 1}
PVALB	16029	-5502	MTG	{'Oligo': 11, 'L6 IT': 8, 'VIP': 6, 'L6 CT': 5, 'OPC': 2, 'L5 IT': 2, 'Micro/PVM': 2, 'L4 IT': 2, 'SST': 1, 'L2/3 IT': 1, 'PVALB': 1, 'L6 IT Car3': 1, 'L5/6 NP': 1, 'LAMP5 LHX6': 1, 'Astro': 1, 'L6B': 1, 'Chandelier': 1}
PVALB	15604	-11382	MTG	{'L2/3 IT': 18, 'Oligo': 5, 'Astro': 4, 'SST': 3, 'Micro/PVM': 3, 'VIP': 3, 'LAMP5 LHX6': 3, 'OPC': 3, 'Chandelier': 2, 'PVALB': 2, 'VLMC': 2, 'L5/6 NP': 1, 'SNCG': 1, 'PAX6': 1, 'L4 IT': 1, 'LAMP5': 1, 'Endo': 1}
PVALB	17644	-4348	MTG	{'Oligo': 29, 'PVALB': 4, 'VIP': 3, 'Endo': 1, 'SST': 1, 'L6 IT Car3': 1, 'L6 CT': 1, 'Astro': 1, 'OPC': 1, 'L6B': 1}
PVALB	17670	-5783	MTG	{'Oligo': 16, 'L6 IT': 8, 'VIP': 4, 'Micro/PVM': 4, 'PVALB': 3, 'L6 IT Car3': 3, 'SST': 2, 'L6 CT': 2, 'L5 IT': 2, 'Astro': 1, 'VLMC': 1, 'LAMP5': 1, 'SNCG': 1, 'Chandelier': 1, 'L6B': 1, 'L2/3 IT': 1}
PVALB	18180	-9048	MTG	{'L4 IT': 15, 'L2/3 IT': 9, 'Oligo': 8, 'L5 IT': 7, 'VIP': 6, 'SST': 6, 'PVALB': 5, 'Micro/PVM': 4, 'OPC': 3, 'L6 CT': 3, 'Astro': 3, 'SNCG': 2, 'L5/6 NP': 2, 'LAMP5 LHX6': 2, 'L6B': 2, 'L6 IT Car3': 2, 'Endo': 1, 'Chandelier': 1, 'L6 IT': 1}
PVALB	18748	-7821	MTG	{'L4 IT': 14, 'L5 IT': 11, 'Oligo': 11, 'PVALB': 7, 'VIP': 4, 'SST': 3, 'L6 IT Car3': 3, 'Micro/PVM': 2, 'L6B': 2, 'LAMP5 LHX6': 2, 'L5/6 NP': 2, 'L2/3 IT': 1, 'L6 IT': 1, 'L6 CT': 1, 'SNCG': 1, 'SST CHODL': 1, 'LAMP5': 1, 'OPC': 1}
PVALB	17748	-11133	MTG	{'L2/3 IT': 24, 'Astro': 10, 'Oligo': 9, 'VIP': 9, 'PVALB': 8, 'SST': 4, 'SNCG': 4, 'Chandelier': 3, 'Micro/PVM': 3, 'LAMP5 LHX6': 2, 'L4 IT': 2, 'L5/6 NP': 2, 'OPC': 1, 'L5 IT': 1, 'SST CHODL': 1}
PVALB	17134	-7917	MTG	{'L4 IT': 17, 'L5 IT': 12, 'Oligo': 11, 'PVALB': 5, 'L6 IT': 4, 'L5/6 NP': 3, 'Astro': 3, 'VIP': 3, 'SST': 3, 'L6 CT': 3, 'L6 IT Car3': 2, 'Micro/PVM': 2, 'Chandelier': 2, 'L6B': 2, 'LAMP5': 1, 'LAMP5 LHX6': 1, 'OPC': 1, 'L2/3 IT': 1}
PVALB	16462	-11299	MTG	{'L2/3 IT': 25, 'Oligo': 6, 'Astro': 5, 'Micro/PVM': 5, 'PVALB': 4, 'OPC': 4, 'VIP': 4, 'L6 IT Car3': 2, 'Chandelier': 2, 'LAMP5 LHX6': 2, 'SNCG': 1, 'PAX6': 1, 'L4 IT': 1, 'SST CHODL': 1, 'Endo': 1, 'VLMC': 1, 'SST': 1}
PVALB	17204	-8772	MTG	{'L4 IT': 18, 'Oligo': 7, 'L2/3 IT': 7, 'L5 IT': 6, 'Micro/PVM': 4, 'PVALB': 4, 'L6B': 4, 'SST': 4, 'L6 CT': 3, 'Astro': 3, 'L5/6 NP': 3, 'LAMP5': 2, 'VIP': 2, 'Chandelier': 2, 'OPC': 2, 'SST CHODL': 1, 'VLMC': 1, 'SNCG': 1}
PVALB	16548	-11433	MTG	{'L2/3 IT': 25, 'Oligo': 6, 'OPC': 5, 'Astro': 5, 'Chandelier': 4, 'PVALB': 4, 'VIP': 4, 'Micro/PVM': 4, 'PAX6': 2, 'L6 IT Car3': 2, 'SNCG': 1, 'L4 IT': 1, 'LAMP5 LHX6': 1, 'SST CHODL': 1, 'L6 CT': 1, 'VLMC': 1, 'SST': 1}
PVALB	18193	-10647	MTG	{'L2/3 IT': 14, 'Oligo': 8, 'Astro': 7, 'PVALB': 6, 'SST': 5, 'VIP': 5, 'L5 IT': 2, 'LAMP5 LHX6': 2, 'Micro/PVM': 2, 'SST CHODL': 1, 'L5/6 NP': 1, 'SNCG': 1}
PVALB	16561	-9994	MTG	{'L2/3 IT': 18, 'Oligo': 12, 'L4 IT': 6, 'VIP': 4, 'L5 IT': 4, 'Astro': 4, 'Micro/PVM': 3, 'PVALB': 3, 'OPC': 2, 'L6 IT Car3': 2, 'Chandelier': 2, 'LAMP5': 1, 'L5 ET': 1, 'LAMP5 LHX6': 1, 'L6 CT': 1, 'SST': 1, 'L6B': 1, 'L5/6 NP': 1, 'VLMC': 1}
PVALB	15912	-8361	MTG	{'L4 IT': 19, 'L5 IT': 11, 'L6 IT Car3': 8, 'Oligo': 8, 'VIP': 6, 'OPC': 5, 'Micro/PVM': 5, 'L2/3 IT': 4, 'Chandelier': 4, 'SST': 4, 'L6 IT': 3, 'Astro': 2, 'PVALB': 2, 'L5/6 NP': 2, 'L6 CT': 2, 'LAMP5 LHX6': 1, 'L6B': 1, 'LAMP5': 1}
PVALB	17272	-5318	MTG	{'Oligo': 18, 'L6 IT': 7, 'PVALB': 3, 'L6B': 2, 'VIP': 2, 'L6 IT Car3': 2, 'L5 IT': 2, 'SST': 2, 'Astro': 1, 'OPC': 1, 'Endo': 1, 'Micro/PVM': 1, 'VLMC': 1, 'LAMP5': 1}
PVALB	18876	-11027	MTG	{'L2/3 IT': 8, 'PVALB': 5, 'Astro': 5, 'Oligo': 4, 'VIP': 4, 'SST': 3, 'SNCG': 1, 'LAMP5 LHX6': 1, 'Micro/PVM': 1, 'OPC': 1}
PVALB	18181	-4777	MTG	{'Oligo': 23, 'VIP': 5, 'L6 IT': 5, 'L6 CT': 3, 'PVALB': 2, 'Micro/PVM': 2, 'OPC': 2, 'SST': 1, 'L6 IT Car3': 1, 'LAMP5': 1, 'L6B': 1, 'Astro': 1}
PVALB	18900	-8973	MTG	{'L4 IT': 10, 'Oligo': 7, 'VIP': 6, 'PVALB': 5, 'SST': 4, 'OPC': 4, 'L6 IT Car3': 3, 'L5 IT': 3, 'L2/3 IT': 3, 'SNCG': 2, 'Astro': 2, 'Micro/PVM': 2, 'L6 IT': 1, 'Endo': 1, 'L5/6 NP': 1, 'Chandelier': 1, 'L6B': 1, 'L6 CT': 1, 'LAMP5': 1, 'LAMP5 LHX6': 1}
PVALB	18701	-7841	MTG	{'L4 IT': 15, 'Oligo': 11, 'L5 IT': 10, 'PVALB': 7, 'SST': 4, 'VIP': 4, 'L6 IT Car3': 3, 'Micro/PVM': 2, 'L6B': 2, 'OPC': 2, 'LAMP5 LHX6': 2, 'L5/6 NP': 2, 'L2/3 IT': 1, 'L6 IT': 1, 'L6 CT': 1, 'SNCG': 1, 'SST CHODL': 1, 'LAMP5': 1}
PVALB	18348	-10793	MTG	{'L2/3 IT': 18, 'Oligo': 9, 'PVALB': 9, 'Astro': 6, 'SST': 5, 'VIP': 5, 'LAMP5 LHX6': 2, 'SNCG': 2, 'L5 IT': 1, 'SST CHODL': 1, 'L5/6 NP': 1, 'Micro/PVM': 1}
PVALB	15104	-8611	MTG	{'L4 IT': 9, 'L6 IT Car3': 6, 'Oligo': 6, 'VIP': 5, 'L6 CT': 4, 'Chandelier': 4, 'L2/3 IT': 3, 'Micro/PVM': 3, 'L5 IT': 3, 'Astro': 2, 'PVALB': 2, 'OPC': 2, 'L6B': 1, 'LAMP5': 1, 'SST': 1, 'SNCG': 1, 'L5/6 NP': 1, 'L6 IT': 1}
PVALB	16904	-9840	MTG	{'L2/3 IT': 12, 'L4 IT': 8, 'Oligo': 8, 'L5 IT': 7, 'Astro': 5, 'PVALB': 3, 'Micro/PVM': 3, 'LAMP5': 3, 'SST': 3, 'Chandelier': 2, 'L6 IT Car3': 2, 'VIP': 2, 'L5/6 NP': 2, 'OPC': 2, 'SST CHODL': 1, 'SNCG': 1, 'L5 ET': 1, 'L6 CT': 1, 'L6B': 1, 'VLMC': 1}
PVALB	15444	-6462	MTG	{'L5 IT': 10, 'Oligo': 10, 'L6 IT': 5, 'L6B': 3, 'VIP': 2, 'L4 IT': 2, 'Micro/PVM': 2, 'L6 IT Car3': 2, 'Endo': 1, 'L5 ET': 1, 'L2/3 IT': 1, 'OPC': 1, 'PVALB': 1, 'SNCG': 1, 'Astro': 1, 'L6 CT': 1, 'L5/6 NP': 1}
PVALB	16851	-8352	MTG	{'L4 IT': 17, 'L5 IT': 7, 'Oligo': 7, 'PVALB': 5, 'L6 IT': 4, 'Chandelier': 4, 'VIP': 4, 'Astro': 4, 'L6 CT': 3, 'Micro/PVM': 3, 'L6 IT Car3': 2, 'OPC': 2, 'SST': 1, 'L5/6 NP': 1, 'LAMP5': 1, 'L6B': 1, 'L2/3 IT': 1}
PVALB	18189	-10018	MTG	{'L2/3 IT': 11, 'Oligo': 11, 'L4 IT': 8, 'SST': 7, 'L5 IT': 6, 'Astro': 5, 'PVALB': 5, 'VIP': 3, 'Micro/PVM': 2, 'VLMC': 1, 'Chandelier': 1, 'L6 CT': 1, 'SNCG': 1, 'LAMP5 LHX6': 1}
PVALB	15839	-12007	MTG	{'L2/3 IT': 22, 'Astro': 9, 'Oligo': 7, 'OPC': 5, 'SST': 4, 'Micro/PVM': 3, 'Chandelier': 3, 'LAMP5 LHX6': 3, 'PVALB': 2, 'VLMC': 2, 'VIP': 2, 'SNCG': 2, 'PAX6': 1, 'Endo': 1, 'L6 CT': 1}
PVALB	15183	-5100	MTG	{'Oligo': 7, 'L6 IT': 6, 'Micro/PVM': 3, 'OPC': 2, 'VIP': 2, 'PVALB': 2, 'L6B': 1, 'SNCG': 1, 'LAMP5 LHX6': 1, 'Chandelier': 1, 'L6 CT': 1, 'L4 IT': 1, 'Astro': 1, 'L5/6 NP': 1, 'L5 IT': 1}
PVALB	18380	-9065	MTG	{'L4 IT': 17, 'Oligo': 10, 'VIP': 8, 'PVALB': 7, 'L2/3 IT': 6, 'L5 IT': 6, 'SST': 5, 'Micro/PVM': 4, 'OPC': 4, 'Astro': 3, 'L6 IT Car3': 3, 'SNCG': 2, 'L5/6 NP': 2, 'LAMP5 LHX6': 2, 'L6 CT': 2, 'L6 IT': 2, 'L6B': 2, 'Endo': 1, 'Chandelier': 1, 'LAMP5': 1}
PVALB	18501	-9820	MTG	{'Oligo': 12, 'SST': 10, 'L2/3 IT': 8, 'L4 IT': 8, 'L5 IT': 5, 'Astro': 5, 'PVALB': 3, 'OPC': 2, 'Micro/PVM': 2, 'VIP': 2, 'L6 IT Car3': 1, 'LAMP5': 1, 'LAMP5 LHX6': 1, 'Chandelier': 1}
PVALB	18671	-6640	MTG	{'Oligo': 11, 'L5 IT': 6, 'Micro/PVM': 4, 'L6 CT': 4, 'L6B': 3, 'L6 IT': 3, 'L5 ET': 3, 'Astro': 3, 'L4 IT': 3, 'PVALB': 2, 'L5/6 NP': 2, 'SST CHODL': 1, 'L6 IT Car3': 1, 'SNCG': 1, 'SST': 1, 'Chandelier': 1, 'LAMP5 LHX6': 1}
PVALB	16909	-11128	MTG	{'L2/3 IT': 21, 'Astro': 8, 'PVALB': 6, 'OPC': 5, 'VIP': 5, 'Micro/PVM': 4, 'Oligo': 4, 'Chandelier': 3, 'PAX6': 2, 'L4 IT': 2, 'LAMP5 LHX6': 2, 'SNCG': 1, 'L5 IT': 1, 'LAMP5': 1, 'SST CHODL': 1, 'L6 IT Car3': 1, 'L6 CT': 1}
PVALB	18024	-7354	MTG	{'Oligo': 13, 'L5 IT': 10, 'PVALB': 7, 'L4 IT': 6, 'L6 IT': 5, 'L6 IT Car3': 3, 'Micro/PVM': 3, 'SST': 3, 'L5/6 NP': 2, 'OPC': 2, 'VIP': 2, 'Astro': 1, 'L6 CT': 1, 'L5 ET': 1, 'LAMP5 LHX6': 1}
PVALB	18762	-8655	MTG	{'L4 IT': 20, 'Oligo': 11, 'L5 IT': 8, 'VIP': 7, 'PVALB': 6, 'OPC': 6, 'SST': 5, 'L2/3 IT': 4, 'SNCG': 3, 'L6 CT': 3, 'Micro/PVM': 3, 'L6B': 3, 'L6 IT Car3': 3, 'LAMP5': 2, 'LAMP5 LHX6': 2, 'L5/6 NP': 2, 'SST CHODL': 1, 'Endo': 1, 'L6 IT': 1, 'Astro': 1, 'Chandelier': 1}
PVALB	17499	-6272	MTG	{'Oligo': 18, 'L6 IT': 6, 'PVALB': 5, 'L5 IT': 5, 'L6 CT': 5, 'L6 IT Car3': 3, 'L2/3 IT': 3, 'SST': 2, 'VIP': 2, 'Chandelier': 2, 'Micro/PVM': 2, 'OPC': 2, 'Astro': 2, 'L4 IT': 2, 'LAMP5': 1, 'SNCG': 1, 'VLMC': 1, 'L6B': 1, 'L5/6 NP': 1}
PVALB	18144	-11679	MTG	{'L2/3 IT': 21, 'VIP': 8, 'Astro': 8, 'PVALB': 7, 'Oligo': 7, 'SNCG': 6, 'LAMP5 LHX6': 3, 'Micro/PVM': 3, 'OPC': 3, 'Chandelier': 2, 'SST': 2, 'PAX6': 2, 'L5/6 NP': 1, 'LAMP5': 1}
PVALB	16128	-4088	MTG	{'Oligo': 29, 'OPC': 4, 'L5 IT': 4, 'PVALB': 3, 'VIP': 3, 'Micro/PVM': 2, 'SST': 2, 'SNCG': 2, 'Chandelier': 2, 'L6 IT': 2, 'L4 IT': 1, 'Astro': 1}
PVALB	17411	-6570	MTG	{'Oligo': 17, 'L5 IT': 7, 'L6 IT Car3': 6, 'L6 IT': 6, 'PVALB': 4, 'L4 IT': 4, 'OPC': 3, 'L2/3 IT': 3, 'Micro/PVM': 3, 'L6 CT': 3, 'SST': 2, 'L6B': 2, 'Chandelier': 2, 'Astro': 2, 'VIP': 1, 'SNCG': 1, 'LAMP5': 1, 'L5/6 NP': 1, 'VLMC': 1}
PVALB	16866	-8118	MTG	{'L4 IT': 17, 'L5 IT': 10, 'Oligo': 10, 'PVALB': 4, 'Chandelier': 4, 'L6 IT': 4, 'Astro': 4, 'VIP': 3, 'L6 CT': 3, 'L6 IT Car3': 3, 'L5/6 NP': 2, 'SST': 1, 'SST CHODL': 1, 'OPC': 1, 'Micro/PVM': 1, 'LAMP5': 1, 'L6B': 1}
PVALB	15295	-5284	MTG	{'Oligo': 9, 'L6 IT': 7, 'Micro/PVM': 3, 'L5 IT': 3, 'VIP': 2, 'PVALB': 2, 'OPC': 1, 'LAMP5 LHX6': 1, 'Chandelier': 1, 'L2/3 IT': 1, 'L6 CT': 1, 'L4 IT': 1, 'Astro': 1, 'L5/6 NP': 1}
PVALB	18876	-11089	MTG	{'L2/3 IT': 11, 'Astro': 6, 'PVALB': 5, 'Oligo': 5, 'VIP': 4, 'SST': 3, 'Micro/PVM': 2, 'SNCG': 1, 'LAMP5 LHX6': 1, 'OPC': 1, 'L6 CT': 1}
PVALB	17319	-4898	MTG	{'Oligo': 23, 'VIP': 4, 'PVALB': 3, 'L6 IT': 3, 'Endo': 2, 'L6 IT Car3': 2, 'L5 IT': 1, 'L6 CT': 1, 'Astro': 1, 'OPC': 1, 'L6B': 1, 'Micro/PVM': 1}
PVALB	18230	-7953	MTG	{'L4 IT': 21, 'Oligo': 13, 'L5 IT': 12, 'PVALB': 10, 'SST': 8, 'Micro/PVM': 5, 'VIP': 4, 'OPC': 3, 'L5/6 NP': 2, 'SNCG': 2, 'L6 IT Car3': 2, 'L6 IT': 2, 'LAMP5 LHX6': 2, 'L6B': 1, 'L6 CT': 1, 'SST CHODL': 1, 'LAMP5': 1, 'L2/3 IT': 1}
PVALB	16550	-11400	MTG	{'L2/3 IT': 26, 'Oligo': 6, 'OPC': 5, 'Astro': 5, 'Micro/PVM': 4, 'VIP': 4, 'PVALB': 4, 'Chandelier': 4, 'LAMP5 LHX6': 2, 'L6 IT Car3': 2, 'PAX6': 2, 'VLMC': 1, 'L6 CT': 1, 'SNCG': 1, 'SST CHODL': 1, 'L4 IT': 1, 'SST': 1}
PVALB	16579	-10371	MTG	{'L2/3 IT': 23, 'Oligo': 11, 'Astro': 6, 'OPC': 6, 'L4 IT': 4, 'Micro/PVM': 4, 'VIP': 3, 'L5 IT': 3, 'PVALB': 3, 'L6 IT Car3': 2, 'Chandelier': 2, 'LAMP5 LHX6': 2, 'L5 ET': 1, 'L6 CT': 1, 'SST': 1, 'L6B': 1, 'L5/6 NP': 1, 'VLMC': 1, 'LAMP5': 1, 'Endo': 1}
PVALB	16753	-8879	MTG	{'L4 IT': 17, 'L2/3 IT': 7, 'Oligo': 6, 'L5 IT': 4, 'Micro/PVM': 3, 'SST': 3, 'Astro': 3, 'LAMP5': 3, 'OPC': 3, 'PVALB': 3, 'VIP': 2, 'L6 IT Car3': 2, 'Chandelier': 2, 'L6 CT': 2, 'L6B': 2, 'L6 IT': 1, 'SST CHODL': 1, 'L5/6 NP': 1, 'VLMC': 1, 'SNCG': 1}
PVALB	18240	-11791	MTG	{'L2/3 IT': 18, 'Astro': 8, 'Oligo': 7, 'VIP': 6, 'PVALB': 6, 'SNCG': 5, 'Micro/PVM': 4, 'LAMP5 LHX6': 3, 'OPC': 3, 'Chandelier': 2, 'SST': 2, 'PAX6': 2, 'LAMP5': 2, 'L5/6 NP': 1, 'L6 CT': 1, 'Endo': 1}
PVALB	16647	-6446	MTG	{'Oligo': 15, 'L5 IT': 8, 'L6B': 6, 'L6 IT Car3': 5, 'L6 CT': 3, 'PVALB': 3, 'SST': 2, 'VLMC': 2, 'L2/3 IT': 2, 'OPC': 2, 'LAMP5 LHX6': 1, 'VIP': 1, 'Chandelier': 1, 'L6 IT': 1, 'Astro': 1, 'L4 IT': 1}
PVALB	18158	-7509	MTG	{'Oligo': 12, 'L5 IT': 10, 'PVALB': 10, 'Micro/PVM': 5, 'L4 IT': 5, 'SST': 3, 'L5/6 NP': 3, 'L6 IT Car3': 3, 'LAMP5 LHX6': 2, 'L6 IT': 2, 'L6 CT': 2, 'OPC': 2, 'VIP': 2, 'SST CHODL': 1, 'L6B': 1, 'Astro': 1, 'L2/3 IT': 1, 'L5 ET': 1, 'LAMP5': 1}
PVALB	17798	-8445	MTG	{'L4 IT': 20, 'Oligo': 12, 'L5 IT': 9, 'SST': 7, 'L5/6 NP': 5, 'L2/3 IT': 5, 'Micro/PVM': 5, 'L6 CT': 4, 'PVALB': 4, 'L6B': 3, 'VIP': 3, 'L6 IT': 2, 'LAMP5': 2, 'Astro': 2, 'OPC': 2, 'LAMP5 LHX6': 2, 'SST CHODL': 1, 'L6 IT Car3': 1}
PVALB	18430	-7480	MTG	{'L5 IT': 11, 'Oligo': 10, 'PVALB': 9, 'L4 IT': 8, 'Micro/PVM': 4, 'SST': 4, 'VIP': 3, 'L6 CT': 3, 'L6B': 2, 'L6 IT': 2, 'LAMP5 LHX6': 2, 'L5/6 NP': 2, 'L6 IT Car3': 2, 'OPC': 1, 'Chandelier': 1, 'L2/3 IT': 1, 'Astro': 1, 'L5 ET': 1, 'SST CHODL': 1}
PVALB	18448	-9048	MTG	{'L4 IT': 17, 'Oligo': 10, 'VIP': 8, 'PVALB': 7, 'L5 IT': 6, 'SST': 5, 'L2/3 IT': 5, 'Micro/PVM': 4, 'OPC': 4, 'Astro': 3, 'L6 IT Car3': 3, 'SNCG': 2, 'L5/6 NP': 2, 'LAMP5 LHX6': 2, 'L6 CT': 2, 'L6 IT': 2, 'Endo': 1, 'Chandelier': 1, 'L6B': 1, 'LAMP5': 1}
PVALB	18354	-7175	MTG	{'Oligo': 12, 'L5 IT': 8, 'PVALB': 6, 'L6 IT Car3': 4, 'L4 IT': 4, 'Micro/PVM': 4, 'L6 IT': 4, 'L6 CT': 3, 'L6B': 3, 'SST': 2, 'LAMP5 LHX6': 2, 'L5/6 NP': 2, 'OPC': 2, 'Chandelier': 1, 'Astro': 1, 'L5 ET': 1, 'L2/3 IT': 1, 'VIP': 1}
PVALB	18802	-8641	MTG	{'L4 IT': 19, 'Oligo': 10, 'L5 IT': 6, 'VIP': 6, 'PVALB': 5, 'OPC': 5, 'SST': 4, 'L2/3 IT': 4, 'L6 IT Car3': 3, 'Micro/PVM': 3, 'SNCG': 3, 'L6B': 3, 'LAMP5 LHX6': 2, 'L5/6 NP': 2, 'Endo': 1, 'SST CHODL': 1, 'L6 IT': 1, 'Astro': 1, 'Chandelier': 1, 'L6 CT': 1, 'LAMP5': 1}
PVALB	18763	-11777	MTG	{'L2/3 IT': 10, 'PVALB': 6, 'Astro': 5, 'Oligo': 4, 'LAMP5 LHX6': 3, 'Micro/PVM': 3, 'OPC': 3, 'SST': 2, 'VIP': 2, 'SNCG': 2, 'L6 CT': 1, 'PAX6': 1}
PVALB	15152	-10026	MTG	{'Oligo': 8, 'L2/3 IT': 8, 'L5 IT': 3, 'L4 IT': 3, 'L6 IT Car3': 3, 'Astro': 2, 'LAMP5 LHX6': 2, 'PAX6': 1, 'L6 IT': 1, 'VIP': 1, 'OPC': 1, 'PVALB': 1, 'SST': 1, 'L5/6 NP': 1}
PVALB	18992	-5649	MTG	{'Oligo': 6, 'VIP': 3, 'L6 IT': 3, 'L6 IT Car3': 3, 'Astro': 2, 'L5 IT': 2, 'L5/6 NP': 2, 'L6B': 1, 'PVALB': 1, 'SNCG': 1, 'L5 ET': 1, 'L4 IT': 1}
PVALB	18649	-7767	MTG	{'L4 IT': 14, 'L5 IT': 11, 'Oligo': 10, 'PVALB': 8, 'SST': 4, 'VIP': 4, 'Micro/PVM': 3, 'L6 IT Car3': 3, 'L5/6 NP': 3, 'LAMP5 LHX6': 3, 'OPC': 2, 'L6B': 2, 'L2/3 IT': 1, 'L6 IT': 1, 'L6 CT': 1, 'SNCG': 1, 'SST CHODL': 1, 'LAMP5': 1}
PVALB	18835	-11639	MTG	{'L2/3 IT': 11, 'PVALB': 7, 'Astro': 4, 'LAMP5 LHX6': 3, 'Oligo': 3, 'SST': 2, 'Micro/PVM': 2, 'OPC': 2, 'VIP': 2, 'SNCG': 2, 'L6 CT': 1}
PVALB	18563	-10416	MTG	{'L2/3 IT': 10, 'Oligo': 8, 'SST': 7, 'PVALB': 7, 'Astro': 6, 'VIP': 5, 'L5 IT': 3, 'L4 IT': 3, 'Micro/PVM': 1, 'Chandelier': 1, 'LAMP5 LHX6': 1, 'SNCG': 1, 'SST CHODL': 1}
PVALB	17258	-11007	MTG	{'L2/3 IT': 25, 'Astro': 8, 'Micro/PVM': 5, 'VIP': 5, 'Oligo': 4, 'PVALB': 4, 'OPC': 3, 'L4 IT': 2, 'Chandelier': 2, 'LAMP5': 1, 'L5 IT': 1, 'SST': 1, 'LAMP5 LHX6': 1, 'SNCG': 1, 'L6 CT': 1}
PVALB	18164	-11357	MTG	{'L2/3 IT': 25, 'VIP': 9, 'Astro': 9, 'Oligo': 8, 'PVALB': 6, 'SNCG': 5, 'SST': 4, 'LAMP5 LHX6': 3, 'Micro/PVM': 3, 'L5/6 NP': 2, 'Chandelier': 2, 'OPC': 2, 'SST CHODL': 1, 'L4 IT': 1, 'LAMP5': 1, 'PAX6': 1}
PVALB	18130	-8080	MTG	{'L4 IT': 23, 'L5 IT': 11, 'Oligo': 9, 'PVALB': 9, 'SST': 8, 'Micro/PVM': 5, 'VIP': 5, 'L2/3 IT': 4, 'LAMP5 LHX6': 3, 'L6 CT': 3, 'L5/6 NP': 3, 'OPC': 3, 'L6B': 2, 'LAMP5': 2, 'SST CHODL': 1, 'L6 IT Car3': 1, 'L6 IT': 1, 'Astro': 1, 'Endo': 1, 'SNCG': 1}
PVALB	15767	-7685	MTG	{'Oligo': 23, 'L5 IT': 8, 'L4 IT': 6, 'Micro/PVM': 5, 'OPC': 5, 'SST': 4, 'L6 IT Car3': 4, 'Chandelier': 3, 'L6 IT': 3, 'PVALB': 3, 'L2/3 IT': 2, 'L5/6 NP': 2, 'L5 ET': 1, 'Astro': 1, 'VIP': 1, 'LAMP5 LHX6': 1}
PVALB	15991	-3756	MTG	{'Oligo': 36, 'SST': 3, 'PVALB': 3, 'OPC': 2, 'L4 IT': 2, 'Chandelier': 2, 'Micro/PVM': 2, 'SNCG': 2, 'L5 IT': 2, 'VIP': 1, 'L6 IT': 1, 'Astro': 1}
PVALB	17873	-9366	MTG	{'L4 IT': 12, 'L2/3 IT': 9, 'Oligo': 8, 'Astro': 5, 'L5 IT': 5, 'PVALB': 4, 'SST': 4, 'L6 CT': 3, 'VIP': 3, 'VLMC': 2, 'Micro/PVM': 2, 'L6B': 2, 'SST CHODL': 2, 'L6 IT': 1, 'LAMP5 LHX6': 1, 'L6 IT Car3': 1, 'OPC': 1, 'LAMP5': 1}
PVALB	17480	-6932	MTG	{'Oligo': 15, 'L5 IT': 11, 'L4 IT': 7, 'L6 IT Car3': 7, 'PVALB': 5, 'OPC': 4, 'L6 IT': 4, 'Micro/PVM': 3, 'Astro': 2, 'L2/3 IT': 2, 'L6 CT': 2, 'L5/6 NP': 2, 'VIP': 1, 'Chandelier': 1, 'L6B': 1, 'VLMC': 1, 'LAMP5 LHX6': 1}
PVALB	17496	-4008	MTG	{'Oligo': 32, 'Micro/PVM': 2, 'PVALB': 2, 'SNCG': 1, 'VIP': 1, 'Endo': 1, 'L6 CT': 1, 'Astro': 1}
PVALB	15121	-7160	MTG	{'Oligo': 11, 'L5 IT': 7, 'OPC': 5, 'L4 IT': 3, 'PVALB': 3, 'L6 IT Car3': 3, 'L6 IT': 2, 'L6B': 2, 'Micro/PVM': 2, 'SNCG': 1, 'Endo': 1, 'VIP': 1, 'L2/3 IT': 1, 'L5 ET': 1, 'L5/6 NP': 1, 'SST': 1, 'Astro': 1, 'Chandelier': 1}
PVALB	18231	-11464	MTG	{'L2/3 IT': 26, 'VIP': 9, 'Oligo': 9, 'Astro': 9, 'PVALB': 8, 'SNCG': 5, 'SST': 4, 'LAMP5 LHX6': 3, 'Micro/PVM': 3, 'L5/6 NP': 2, 'Chandelier': 2, 'OPC': 2, 'LAMP5': 1, 'PAX6': 1}
PVALB	17368	-6767	MTG	{'Oligo': 15, 'L5 IT': 10, 'L6 IT Car3': 7, 'L4 IT': 5, 'PVALB': 4, 'OPC': 4, 'L6 IT': 4, 'L6 CT': 3, 'L2/3 IT': 3, 'Micro/PVM': 2, 'Astro': 2, 'Chandelier': 2, 'SST': 1, 'VIP': 1, 'L5/6 NP': 1, 'L6B': 1, 'VLMC': 1, 'LAMP5 LHX6': 1}
PVALB	18125	-10465	MTG	{'L2/3 IT': 15, 'Oligo': 10, 'Astro': 8, 'SST': 7, 'VIP': 6, 'PVALB': 5, 'L4 IT': 2, 'L5 IT': 2, 'SNCG': 2, 'Chandelier': 1, 'L6 CT': 1, 'LAMP5 LHX6': 1, 'Micro/PVM': 1, 'SST CHODL': 1, 'L5/6 NP': 1}
PVALB	17281	-11391	MTG	{'L2/3 IT': 24, 'VIP': 7, 'Micro/PVM': 7, 'Oligo': 6, 'Astro': 5, 'PVALB': 4, 'SNCG': 4, 'L5 IT': 2, 'L4 IT': 2, 'Chandelier': 2, 'PAX6': 2, 'SST': 1, 'LAMP5 LHX6': 1, 'SST CHODL': 1, 'L6 CT': 1}
PVALB	16216	-6372	MTG	{'Oligo': 8, 'L5 IT': 7, 'VIP': 4, 'L6 IT': 4, 'L6B': 4, 'PVALB': 3, 'L6 IT Car3': 3, 'Astro': 2, 'L6 CT': 2, 'LAMP5 LHX6': 1, 'VLMC': 1, 'Chandelier': 1, 'Micro/PVM': 1, 'L2/3 IT': 1, 'OPC': 1, 'SST': 1}
PVALB	15446	-9083	MTG	{'L4 IT': 11, 'Oligo': 11, 'L5 IT': 8, 'L2/3 IT': 6, 'L6 CT': 5, 'VIP': 5, 'L6 IT Car3': 4, 'Astro': 3, 'PVALB': 2, 'Chandelier': 2, 'OPC': 2, 'L6 IT': 2, 'LAMP5': 1, 'SST': 1, 'SNCG': 1, 'L5/6 NP': 1, 'Micro/PVM': 1, 'PAX6': 1}
PVALB	7168	-8829	A1C	{'Oligo': 32, 'Astro': 10, 'L6 IT': 7, 'Micro/PVM': 5, 'L6 CT': 5, 'L6 IT Car3': 3, 'OPC': 3, 'L6B': 2, 'PVALB': 1, 'SST': 1}
PVALB	8966	-11874	A1C	{'Oligo': 22, 'Astro': 7, 'L6 IT Car3': 5, 'L6 IT': 5, 'PVALB': 5, 'Micro/PVM': 4, 'L6 CT': 3, 'OPC': 2, 'SST': 2, 'L2/3 IT': 2, 'L5 IT': 1, 'VIP': 1, 'VLMC': 1, 'Chandelier': 1, 'L5/6 NP': 1}
PVALB	8388	-15542	A1C	{'Oligo': 31, 'L4 IT': 12, 'L2/3 IT': 7, 'L5 IT': 5, 'Micro/PVM': 4, 'VIP': 3, 'SST': 2, 'PVALB': 2, 'OPC': 1, 'Chandelier': 1, 'SNCG': 1, 'Endo': 1, 'Astro': 1, 'VLMC': 1}
PVALB	6472	-12595	A1C	{'Oligo': 29, 'Astro': 14, 'Micro/PVM': 7, 'L6 IT': 5, 'L6 IT Car3': 5, 'PVALB': 5, 'SST': 4, 'L5/6 NP': 3, 'L5 IT': 3, 'L6B': 3, 'Chandelier': 2, 'OPC': 2, 'L2/3 IT': 1, 'L6 CT': 1}
PVALB	6136	-17152	A1C	{'Oligo': 16, 'L2/3 IT': 14, 'VIP': 5, 'SST': 5, 'Micro/PVM': 5, 'Astro': 3, 'SNCG': 2, 'Chandelier': 2, 'VLMC': 1, 'PVALB': 1, 'LAMP5': 1}
PVALB	6403	-18669	A1C	{'L2/3 IT': 24, 'Oligo': 16, 'Micro/PVM': 7, 'SST': 5, 'Astro': 5, 'VIP': 5, 'PVALB': 3, 'VLMC': 2, 'Chandelier': 2, 'L5 IT': 1, 'L6 IT Car3': 1, 'OPC': 1, 'LAMP5': 1, 'L6 IT': 1, 'Endo': 1}
PVALB	7986	-16155	A1C	{'Oligo': 18, 'L2/3 IT': 18, 'L4 IT': 12, 'PVALB': 5, 'Micro/PVM': 5, 'Chandelier': 5, 'SST': 5, 'VIP': 1, 'LAMP5': 1}
PVALB	8426	-14362	A1C	{'Oligo': 33, 'L5 IT': 11, 'Micro/PVM': 6, 'Astro': 6, 'L6B': 4, 'L4 IT': 4, 'SST': 3, 'L6 IT Car3': 2, 'PVALB': 2, 'L2/3 IT': 2, 'L5 ET': 1, 'Endo': 1, 'Chandelier': 1, 'L5/6 NP': 1, 'OPC': 1}
PVALB	7423	-17449	A1C	{'L2/3 IT': 21, 'Oligo': 18, 'Micro/PVM': 10, 'L4 IT': 4, 'Astro': 4, 'Endo': 3, 'Chandelier': 3, 'OPC': 2, 'VIP': 2, 'VLMC': 1, 'L6 IT Car3': 1, 'SNCG': 1, 'PVALB': 1, 'SST': 1}
PVALB	8975	-12437	A1C	{'Oligo': 28, 'Astro': 8, 'PVALB': 5, 'Micro/PVM': 5, 'L5 IT': 4, 'L6 IT Car3': 3, 'L6B': 2, 'L6 IT': 2, 'L6 CT': 2, 'L5/6 NP': 2, 'L4 IT': 1, 'L2/3 IT': 1, 'OPC': 1, 'Chandelier': 1, 'VLMC': 1, 'VIP': 1, 'SST': 1, 'LAMP5 LHX6': 1}
PVALB	7467	-18299	A1C	{'L2/3 IT': 27, 'Oligo': 8, 'Micro/PVM': 8, 'VIP': 5, 'Astro': 4, 'OPC': 3, 'PVALB': 3, 'SST': 2, 'Endo': 1, 'L4 IT': 1, 'L5 IT': 1, 'L6 IT Car3': 1, 'Chandelier': 1}
PVALB	6332	-10704	A1C	{'Oligo': 17, 'Astro': 16, 'L6 IT': 8, 'L6 CT': 5, 'OPC': 4, 'VIP': 3, 'Micro/PVM': 2, 'L5/6 NP': 2, 'L6B': 2, 'Endo': 2, 'PVALB': 2, 'VLMC': 1, 'L6 IT Car3': 1, 'L2/3 IT': 1, 'SST': 1, 'Chandelier': 1}
PVALB	9327	-15702	A1C	{'Oligo': 17, 'L4 IT': 13, 'L2/3 IT': 9, 'Micro/PVM': 6, 'VIP': 2, 'OPC': 2, 'VLMC': 2, 'SST': 2, 'Endo': 1, 'L6 CT': 1, 'Chandelier': 1, 'SNCG': 1, 'PVALB': 1, 'LAMP5': 1, 'Astro': 1}
PVALB	5773	-15310	A1C	{'Oligo': 26, 'L4 IT': 11, 'Micro/PVM': 5, 'PVALB': 3, 'VIP': 3, 'L5 IT': 2, 'LAMP5': 2, 'SST': 2, 'OPC': 1, 'Astro': 1, 'L6 IT Car3': 1, 'L2/3 IT': 1, 'L5/6 NP': 1, 'Chandelier': 1}
PVALB	6522	-12287	A1C	{'Oligo': 26, 'Astro': 12, 'Micro/PVM': 8, 'L6 IT': 5, 'L6 IT Car3': 4, 'L5 IT': 4, 'PVALB': 4, 'L5/6 NP': 3, 'Chandelier': 2, 'L6 CT': 2, 'OPC': 2, 'SST': 2, 'LAMP5 LHX6': 1, 'L2/3 IT': 1, 'L6B': 1}
PVALB	7918	-13308	A1C	{'Oligo': 32, 'Micro/PVM': 11, 'L5 IT': 8, 'Astro': 7, 'L5/6 NP': 6, 'L6 IT Car3': 6, 'SST': 5, 'PVALB': 3, 'L6 CT': 2, 'L5 ET': 2, 'VLMC': 1, 'L2/3 IT': 1, 'Chandelier': 1, 'LAMP5 LHX6': 1}
PVALB	8446	-11981	A1C	{'Oligo': 27, 'Astro': 7, 'PVALB': 6, 'L6 IT': 5, 'L6 IT Car3': 4, 'L6B': 3, 'L5/6 NP': 3, 'Micro/PVM': 2, 'L5 IT': 2, 'SST': 2, 'OPC': 1, 'Chandelier': 1, 'VIP': 1, 'L2/3 IT': 1, 'L6 CT': 1, 'Endo': 1, 'SNCG': 1, 'VLMC': 1, 'LAMP5 LHX6': 1}
PVALB	8527	-11519	A1C	{'Oligo': 27, 'L6 CT': 6, 'L6 IT Car3': 5, 'Astro': 5, 'L6B': 4, 'L6 IT': 4, 'PVALB': 4, 'Micro/PVM': 3, 'L5 IT': 2, 'OPC': 2, 'SST': 2, 'VLMC': 1, 'L2/3 IT': 1, 'SNCG': 1, 'VIP': 1}
PVALB	8202	-16529	A1C	{'L2/3 IT': 26, 'Oligo': 12, 'L4 IT': 10, 'Micro/PVM': 7, 'PVALB': 5, 'SST': 5, 'Chandelier': 3, 'VIP': 3, 'LAMP5': 1, 'VLMC': 1, 'OPC': 1}
PVALB	7161	-13388	A1C	{'Oligo': 34, 'L5 IT': 9, 'Astro': 8, 'L6 IT Car3': 7, 'SST': 7, 'Micro/PVM': 6, 'PVALB': 3, 'L6B': 2, 'L6 CT': 2, 'L5/6 NP': 2, 'Chandelier': 2, 'L6 IT': 1, 'OPC': 1}
PVALB	7229	-15286	A1C	{'Oligo': 38, 'L4 IT': 13, 'VIP': 6, 'L5 IT': 6, 'SST': 4, 'Micro/PVM': 4, 'SNCG': 4, 'Chandelier': 3, 'LAMP5 LHX6': 2, 'PVALB': 2, 'L6 IT Car3': 1, 'L2/3 IT': 1, 'L6 CT': 1, 'Astro': 1, 'L5 ET': 1, 'LAMP5': 1, 'OPC': 1}
PVALB	7717	-18325	A1C	{'L2/3 IT': 25, 'Oligo': 7, 'Micro/PVM': 7, 'VIP': 6, 'Astro': 3, 'PVALB': 3, 'Endo': 2, 'SST': 2, 'L4 IT': 1, 'PAX6': 1, 'L5 IT': 1, 'L6 IT Car3': 1, 'Chandelier': 1, 'OPC': 1, 'LAMP5 LHX6': 1}
PVALB	7477	-18332	A1C	{'L2/3 IT': 29, 'Micro/PVM': 9, 'Oligo': 8, 'Astro': 5, 'VIP': 5, 'OPC': 3, 'PVALB': 3, 'SST': 2, 'Endo': 1, 'L4 IT': 1, 'PAX6': 1, 'L5 IT': 1, 'L6 IT Car3': 1, 'Chandelier': 1}
PVALB	6219	-18863	A1C	{'L2/3 IT': 28, 'Oligo': 14, 'Micro/PVM': 8, 'VIP': 7, 'Chandelier': 5, 'Astro': 4, 'SST': 3, 'VLMC': 3, 'PVALB': 3, 'Endo': 3, 'L5 IT': 1, 'LAMP5': 1, 'L6 IT': 1, 'L5/6 NP': 1}
PVALB	8576	-13243	A1C	{'Oligo': 36, 'Micro/PVM': 11, 'L5 IT': 5, 'L6 IT Car3': 5, 'Astro': 5, 'L6 CT': 4, 'L5/6 NP': 4, 'SST': 4, 'PVALB': 3, 'L6B': 3, 'L5 ET': 2, 'LAMP5 LHX6': 2, 'L2/3 IT': 1, 'VLMC': 1, 'VIP': 1, 'L4 IT': 1, 'Chandelier': 1}
PVALB	6704	-12382	A1C	{'Oligo': 33, 'Astro': 12, 'L6 IT': 7, 'Micro/PVM': 7, 'L6 IT Car3': 5, 'L5 IT': 5, 'PVALB': 4, 'Chandelier': 2, 'L5/6 NP': 2, 'L6 CT': 2, 'OPC': 2, 'SST': 2, 'VIP': 1, 'LAMP5 LHX6': 1, 'L2/3 IT': 1, 'L6B': 1}
PVALB	8031	-14558	A1C	{'Oligo': 34, 'L5 IT': 13, 'L4 IT': 8, 'SST': 5, 'Astro': 5, 'Micro/PVM': 5, 'PVALB': 2, 'Chandelier': 2, 'L5/6 NP': 1, 'OPC': 1, 'L6 CT': 1, 'L6 IT Car3': 1, 'L2/3 IT': 1, 'SNCG': 1, 'L5 ET': 1, 'L6B': 1, 'VIP': 1}
PVALB	6935	-14486	A1C	{'Oligo': 37, 'L5 IT': 11, 'L4 IT': 9, 'SST': 7, 'L6 IT Car3': 6, 'Astro': 4, 'Micro/PVM': 4, 'PVALB': 3, 'SNCG': 2, 'L2/3 IT': 2, 'L6 CT': 2, 'VIP': 2, 'LAMP5 LHX6': 2, 'L5/6 NP': 1, 'SST CHODL': 1, 'L6B': 1, 'OPC': 1, 'VLMC': 1, 'Chandelier': 1, 'L5 ET': 1}
PVALB	6280	-13267	A1C	{'Oligo': 34, 'Astro': 9, 'Micro/PVM': 6, 'L6 IT Car3': 5, 'OPC': 5, 'SST': 4, 'L5 IT': 4, 'PVALB': 3, 'L6B': 3, 'L5/6 NP': 2, 'L6 IT': 1, 'L6 CT': 1, 'L2/3 IT': 1, 'SNCG': 1, 'VLMC': 1, 'Endo': 1}
PVALB	6780	-14301	A1C	{'Oligo': 33, 'L6 IT Car3': 8, 'L5 IT': 8, 'L4 IT': 7, 'SST': 6, 'PVALB': 5, 'Astro': 4, 'Micro/PVM': 3, 'L5/6 NP': 2, 'L2/3 IT': 2, 'L6 CT': 2, 'LAMP5 LHX6': 2, 'Chandelier': 2, 'OPC': 2, 'SST CHODL': 1, 'VIP': 1, 'L6 IT': 1, 'Endo': 1, 'L6B': 1, 'VLMC': 1, 'SNCG': 1}
PVALB	8130	-15496	A1C	{'Oligo': 32, 'L4 IT': 15, 'L5 IT': 6, 'L2/3 IT': 5, 'SST': 3, 'PVALB': 3, 'Micro/PVM': 3, 'Chandelier': 2, 'VIP': 2, 'OPC': 1, 'Endo': 1, 'Astro': 1}
PVALB	8223	-19314	A1C	{'L2/3 IT': 33, 'Oligo': 11, 'VIP': 10, 'Astro': 7, 'Micro/PVM': 6, 'OPC': 3, 'SST': 2, 'Endo': 2, 'LAMP5 LHX6': 1, 'SNCG': 1, 'L6 IT Car3': 1, 'L6 IT': 1, 'PVALB': 1, 'L6B': 1}
PVALB	6703	-16255	A1C	{'Oligo': 34, 'L2/3 IT': 15, 'L4 IT': 12, 'Micro/PVM': 10, 'SST': 5, 'VIP': 5, 'SNCG': 4, 'OPC': 2, 'LAMP5': 1, 'L5 IT': 1, 'Astro': 1, 'PVALB': 1, 'VLMC': 1, 'Chandelier': 1, 'L6 IT Car3': 1}
PVALB	6774	-12439	A1C	{'Oligo': 33, 'Astro': 11, 'Micro/PVM': 8, 'L6 IT': 7, 'L5 IT': 7, 'L6 IT Car3': 5, 'PVALB': 4, 'L6 CT': 3, 'Chandelier': 2, 'OPC': 2, 'SST': 2, 'L6B': 2, 'VIP': 1, 'L2/3 IT': 1, 'L5/6 NP': 1}
PVALB	6931	-15312	A1C	{'Oligo': 42, 'L4 IT': 11, 'L5 IT': 7, 'VIP': 6, 'Micro/PVM': 5, 'SST': 4, 'LAMP5 LHX6': 3, 'Chandelier': 3, 'SNCG': 2, 'L6 IT Car3': 2, 'PVALB': 2, 'LAMP5': 2, 'OPC': 1, 'Astro': 1, 'L5 ET': 1, 'VLMC': 1, 'L2/3 IT': 1, 'L6 CT': 1}
PVALB	9246	-19317	A1C	{'L2/3 IT': 25, 'VIP': 9, 'Oligo': 8, 'Astro': 4, 'PVALB': 3, 'OPC': 3, 'Micro/PVM': 2, 'Endo': 1}
PVALB	8816	-17052	A1C	{'L2/3 IT': 20, 'Oligo': 16, 'Micro/PVM': 8, 'L4 IT': 7, 'VIP': 5, 'SST': 3, 'OPC': 2, 'Chandelier': 2, 'PVALB': 2, 'L5 ET': 1, 'SNCG': 1}
PVALB	5850	-14988	A1C	{'Oligo': 33, 'L4 IT': 15, 'L5 IT': 5, 'L6 IT Car3': 4, 'PVALB': 4, 'SST': 3, 'L5/6 NP': 2, 'Micro/PVM': 2, 'VIP': 2, 'L6 CT': 1, 'OPC': 1, 'L6 IT': 1, 'Astro': 1, 'LAMP5': 1, 'L2/3 IT': 1, 'Chandelier': 1}
PVALB	9435	-18825	A1C	{'L2/3 IT': 13, 'Oligo': 7, 'VIP': 4, 'OPC': 3, 'PVALB': 2, 'Micro/PVM': 1, 'VLMC': 1}
PVALB	8371	-10472	A1C	{'Oligo': 30, 'L6 CT': 13, 'Micro/PVM': 7, 'Astro': 5, 'L6B': 3, 'L5/6 NP': 3, 'L6 IT': 3, 'OPC': 3, 'SST': 2, 'L2/3 IT': 1, 'PVALB': 1, 'L5 IT': 1}
PVALB	9068	-13840	A1C	{'Oligo': 32, 'L5 IT': 10, 'Micro/PVM': 8, 'Astro': 6, 'L6B': 4, 'L6 CT': 2, 'L6 IT Car3': 2, 'L5/6 NP': 2, 'SST': 1, 'VIP': 1, 'L5 ET': 1, 'Chandelier': 1, 'PVALB': 1, 'Endo': 1}
PVALB	5725	-10644	A1C	{'Oligo': 10, 'Astro': 7, 'Micro/PVM': 4, 'L6 IT': 4, 'L6B': 3, 'OPC': 3, 'L6 CT': 3, 'L6 IT Car3': 2, 'PVALB': 2, 'VLMC': 1, 'L5 IT': 1}
PVALB	8762	-17225	A1C	{'L2/3 IT': 19, 'Oligo': 14, 'Micro/PVM': 9, 'VIP': 4, 'L4 IT': 3, 'Astro': 3, 'Chandelier': 2, 'PVALB': 2, 'OPC': 1, 'SST': 1, 'L6B': 1}
PVALB	8719	-16225	A1C	{'L2/3 IT': 25, 'Oligo': 18, 'L4 IT': 12, 'Micro/PVM': 7, 'SST': 4, 'OPC': 3, 'VIP': 3, 'Astro': 2, 'VLMC': 2, 'LAMP5': 2, 'PVALB': 2, 'Chandelier': 2, 'L5 ET': 1}
PVALB	5534	-15559	A1C	{'Oligo': 11, 'L4 IT': 8, 'Micro/PVM': 5, 'PVALB': 3, 'L2/3 IT': 2, 'L6 IT Car3': 1, 'L5/6 NP': 1, 'Chandelier': 1, 'VIP': 1, 'LAMP5': 1, 'OPC': 1, 'SST': 1}
PVALB	5959	-14102	A1C	{'Oligo': 29, 'L5 IT': 10, 'L4 IT': 10, 'Astro': 6, 'OPC': 5, 'SST': 4, 'L6 IT Car3': 4, 'VIP': 3, 'PVALB': 2, 'L5 ET': 2, 'L6 IT': 2, 'Micro/PVM': 2, 'L5/6 NP': 2, 'L6B': 2, 'L2/3 IT': 2, 'Endo': 1, 'VLMC': 1, 'LAMP5 LHX6': 1, 'SNCG': 1, 'SST CHODL': 1, 'L6 CT': 1}
PVALB	5529	-17696	A1C	{'L2/3 IT': 10, 'Oligo': 5, 'Chandelier': 3, 'Micro/PVM': 3, 'VIP': 3, 'SST': 3, 'Astro': 2, 'LAMP5': 1, 'PVALB': 1}
PVALB	8283	-12432	A1C	{'Oligo': 43, 'Astro': 8, 'L5 IT': 5, 'Micro/PVM': 4, 'L5/6 NP': 4, 'PVALB': 3, 'L6 IT Car3': 3, 'SST': 2, 'L6 IT': 2, 'L2/3 IT': 1, 'VLMC': 1, 'L4 IT': 1, 'L6B': 1, 'OPC': 1, 'LAMP5 LHX6': 1, 'Chandelier': 1, 'VIP': 1, 'L6 CT': 1}
PVALB	7104	-14060	A1C	{'Oligo': 30, 'L5 IT': 10, 'Astro': 7, 'L6 IT Car3': 7, 'PVALB': 5, 'L4 IT': 5, 'SST': 4, 'Micro/PVM': 4, 'L5/6 NP': 3, 'OPC': 2, 'L6 CT': 1, 'L6B': 1, 'Chandelier': 1, 'SST CHODL': 1, 'VIP': 1, 'LAMP5 LHX6': 1, 'SNCG': 1}
PVALB	5745	-13318	A1C	{'Oligo': 23, 'Astro': 7, 'OPC': 7, 'L5 IT': 4, 'L5/6 NP': 3, 'L6 IT Car3': 3, 'Micro/PVM': 3, 'L2/3 IT': 2, 'PVALB': 2, 'L6B': 2, 'L6 IT': 1, 'SNCG': 1, 'VLMC': 1}
PVALB	9317	-19655	A1C	{'L2/3 IT': 32, 'VIP': 9, 'Oligo': 8, 'Astro': 4, 'OPC': 3, 'Micro/PVM': 3, 'PVALB': 2, 'Endo': 1, 'SST': 1}
PVALB	7149	-13803	A1C	{'Oligo': 31, 'L5 IT': 11, 'L6 IT Car3': 8, 'Astro': 6, 'SST': 5, 'Micro/PVM': 5, 'PVALB': 4, 'L5/6 NP': 3, 'Chandelier': 2, 'OPC': 2, 'L4 IT': 2, 'LAMP5 LHX6': 1, 'VIP': 1, 'L6 CT': 1, 'L6B': 1}
[truncated: 92 more rows]

## Sheet: Astro_200um_neighbors
CellType	Sampled_x	Sampled_y	Area	CellTypeCounts
[truncated: 894 more rows]

## Sheet: Oligo_200um_neighbors
CellType	Sampled_x	Sampled_y	Area	CellTypeCounts
[truncated: 900 more rows]
