# Supplementary material for: Single-cell multiomic human brain atlas reveals regulatory drivers of cortical regionality
Source: Nat Commun. 2026 Feb 21;17:3051. doi: 10.1038/s41467-026-69368-2 (PMC13039890; doi:10.1038/s41467-026-69368-2)
Supplement: Supplementary file 16 — Source data [file 41467_2026_69368_MOESM16_ESM.zip › Source Data Final/FigS1a.xlsx]

## Sheet: ACC
	Exc	Inh	NN
H19.30.001	6726	4225	32037
H19.30.002	13379	6446	17184
H19.30.004	7092	4777	12287

## Sheet: DFC
	Exc	Inh	NN
H19.30.001	12897	5189	29448
H19.30.002	17949	7565	31382
H19.30.004	19943	11313	25117

## Sheet: FI
	Exc	Inh	NN
H19.30.001	27161	15093	56470
H19.30.002	29364	10719	22335
H19.30.004	15577	6750	25465
UW 7118	8357	3822	7550

## Sheet: M1C
	Exc	Inh	NN
H19.30.001	10892	5628	24114
H19.30.002	10285	4673	33452
H19.30.004	9518	4353	12794
UW 7118	16400	4786	10617
H18.30.001	17918	7327	33590
H18.30.002	23996	11538	76723

## Sheet: S1C
	Exc	Inh	NN
H19.30.001	27433	13882	59528
H19.30.002	10189	3859	16519
H19.30.004	11547	4996	25428
UW 7118	9594	3484	10013

## Sheet: MTG
	Exc	Inh	NN
H19.30.001	19625	11040	27662
H19.30.002	20245	6048	20127
H19.30.004	10921	4450	10920
UW 7118	3905	1332	9796

## Sheet: A1C
	Exc	Inh	NN
H19.30.001	9794	4002	13206
H19.30.002	12602	4200	12737
H19.30.004	23653	7486	20005
UW 7118	9674	4866	30774

## Sheet: AnG
	Exc	Inh	NN
H19.30.001	25727	12708	48941
H19.30.002	36260	15118	46040
H19.30.004	26231	13374	32482

## Sheet: V1C
	Exc	Inh	NN
H19.30.001	22093	4723	20614
H19.30.002	22330	4072	12300
H19.30.004	36132	9701	14481
UW 7118	13149	2792	6877
