# Supplementary material for: Single-cell multiomic human brain atlas reveals regulatory drivers of cortical regionality
Source: Nat Commun. 2026 Feb 21;17:3051. doi: 10.1038/s41467-026-69368-2 (PMC13039890; doi:10.1038/s41467-026-69368-2)
Supplement: Supplementary file 16 — Source data [file 41467_2026_69368_MOESM16_ESM.zip › Source Data Final/FigS14c.tsv]

	A24	A9	FI	MTG	AnG	M1C	S1C	A1C	V1C
BACH2	-0.72441244	-0.38950542	-0.2653447	0.27815875	-0.0080039175	-0.6947066	-1.0655628	0.329938	2.5394423
RORA	-0.8059935	-0.45808733	-0.6437882	-0.35066184	-0.1721213	-0.21523164	0.039896514	-0.13399845	2.740001
JDP2	-1.2812773	-0.64635074	-1.0966017	-0.5739155	-0.2938281	0.61712474	0.92610204	0.36027935	1.9884672
RFX3	1.2853693	0.70243424	1.2891867	0.45351526	0.22932033	-0.86724716	-1.0270945	-0.32775575	-1.737723
TCF4	1.9168748	1.6916295	-0.545545	-0.5553688	-0.12024212	-0.31822416	-0.23442142	-0.8715486	-0.9631464
