# Supplementary material for: Single-cell multiomic human brain atlas reveals regulatory drivers of cortical regionality
Source: Nat Commun. 2026 Feb 21;17:3051. doi: 10.1038/s41467-026-69368-2 (PMC13039890; doi:10.1038/s41467-026-69368-2)
Supplement: Supplementary file 16 — Source data [file 41467_2026_69368_MOESM16_ESM.zip › Source Data Final/Fig2d.xls]

A1BG-AS1	chr19	58347717	58347718	chr19	58346008	58346508	D_PVALB,VIP_1	2
A1BG-AS1	chr19	58347717	58347718	chr19	58347642	58348142	PVALB_1,D_PVALB,SST_13,SST_21,VIP_19,VIP_1	6
A1BG-AS1	chr19	58347717	58347718	chr19	58348160	58348660	D_PVALB	1
A1BG-AS1	chr19	58347717	58347718	chr19	58350511	58351011	D_PVALB,VIP_1	2
A1BG-AS1	chr19	58347717	58347718	chr19	58351584	58352084	D_PVALB	1
A1BG-AS1	chr19	58347717	58347718	chr19	58352525	58353025	D_PVALB	1
A1BG-AS1	chr19	58347717	58347718	chr19	58354184	58354684	D_PVALB	1
A1BG-AS1	chr19	58347717	58347718	chr19	58355073	58355573	D_PVALB	1
A1CF	chr10	50885674	50885675	chr10	50807895	50808395	L6_CT_3,L2_3_IT_5,VIP,L6B,L4_IT_1,L6B_2,D_L6B,Astro,L5_IT_2,L2_3_IT_2,CGE,D_PVALB,Astro_3,PVALB,D_L6_CT,L2_3_IT_6,D_VIP,L5_IT,PVALB_6,SST,D_SST,L6_CT,Non,MGE,D_Astro,L23_IT,L4_IT,D_L5_IT	28
A1CF	chr10	50885674	50885675	chr10	50815099	50815599	L4_IT,L23_IT,D_L5_IT,Non,D_Astro,MGE,L6_CT,D_SST,SST,L5_IT,PVALB_6,L2_3_IT_6,D_L6_CT,PVALB,D_PVALB,Astro,D_L6B,L6B_2,L4_IT_1,L6B,L6_CT_3	21
A1CF	chr10	50885674	50885675	chr10	50852380	50852880	L2_3_IT_5,L4_IT_3,L6_CT_3,L5_IT_2,Astro,L4_IT_1,L2_3_IT_2,D_L6_CT,D_PVALB,PVALB,L2_3_IT_6,D_SST,PVALB_6,L5_IT,SST,MGE,Non,D_Astro,L6_CT,L4_IT,D_L5_IT,L23_IT	22
A1CF	chr10	50885674	50885675	chr10	50868765	50869265	L4_IT,L23_IT,D_L5_IT,Non,MGE,D_Astro,L6_CT,L5_IT_6,PVALB_6,L5_IT,L6_IT_Car3,L2_3_IT_6,D_L6_CT,PVALB,D_PVALB,D_L6_IT_Car3,L6_IT_Car3_2,L2_3_IT_2,L5_IT_2,Astro,D_L6B,L6B_2,L4_IT_1,L6B,L2_3_IT_5,L6_CT_3	26
A1CF	chr10	50885674	50885675	chr10	50878989	50879489	L2_3_IT_2,CGE,PVALB,D_PVALB,D_L6_CT,L6_CT_3,L4_IT_3,L2_3_IT_5,VIP,L4_IT_1,L5_IT_2,Astro,L6_CT,Non,MGE,D_Astro,L4_IT,L23_IT,D_L5_IT,L2_3_IT_6,D_VIP,SST,L5_IT,PVALB_6,L5_IT_6,D_SST	26
A2M	chr12	9116228	9116229	chr12	9075216	9075716	D_L23_IT,MGE,D_L5_IT,SNCG,L23_IT,Oligo,D_Oligo,D_LAMP5,D_VIP,D_PAX6,VIP_23,L2_3_IT_6,D_SST,PVALB_6,LAMP5,SST,CGE,L6_IT_2,Astro_3,PVALB,VIP,L5_IT_2,Astro,L4_IT_1,L6_IT,Non,L4_IT,L5_IT,D_L4_IT,D_SNCG,D_L6_IT,SST_30,D_PVALB,D_OPC,PAX6,OPC	36
A2M	chr12	9116228	9116229	chr12	9093923	9094423	Oligo_4,D_OPC,L6_CT_3,VIP,L6_IT,OPC,L4_IT_1,Astro,L5_IT_2,D_L6_IT,CGE,D_L4_IT,PVALB,D_PVALB,L6_IT_2,Astro_3,L2_3_IT_6,D_VIP,SST,PVALB_6,L5_IT,D_SST,Non,MGE,D_L23_IT,D_Oligo,Oligo,L4_IT,L23_IT,D_L5_IT	30
A2M	chr12	9116228	9116229	chr12	9115771	9116271	L4_IT,Non,L5_IT,LAMP5_4,D_L56_NP,D_PVALB,D_L6_IT,D_L4_IT,L6_IT_Car3_2,OPC,VLMC,D_OPC,L2_3_IT_5,D_LAMP5,D_Oligo,Oligo,D_L5_IT,L23_IT,MGE,D_L23_IT,SST,LAMP5,PVALB_6,L6_CT_2,L56_NP,D_SST,VLMC_1,L2_3_IT_6,D_VIP,PVALB,D_VLMC,L6_IT_2,L2_3_IT_2,CGE,L6_IT,L6B_2,L4_IT_1,L5_IT_2,Astro,L6_CT_3,L4_IT_3,VIP	42
A2M-AS1	chr12	9065162	9065163	chr12	9064247	9064747	L4_IT_6,PVALB_3	2
A2M-AS1	chr12	9065162	9065163	chr12	9064753	9065253	L4_IT_6,PVALB_3	2
A2ML1	chr12	8822620	8822621	chr12	8821660	8822160	SST_8,D_Oligo	2
A2ML1	chr12	8822620	8822621	chr12	8824021	8824521	D_Oligo,D_Micro	2
A2ML1	chr12	8822620	8822621	chr12	8828993	8829493	D_Oligo	1
A2ML1	chr12	8822620	8822621	chr12	8834743	8835243	D_Oligo	1
A2ML1	chr12	8822620	8822621	chr12	8839306	8839806	D_Oligo	1
A2ML1	chr12	8822620	8822621	chr12	8843250	8843750	D_Oligo	1
A2ML1	chr12	8822620	8822621	chr12	8844773	8845273	D_Oligo	1
A2ML1	chr12	8822620	8822621	chr12	8849906	8850406	D_Oligo,D_Micro	2
A2ML1	chr12	8822620	8822621	chr12	8860613	8861113	D_Oligo,D_Micro	2
A2ML1	chr12	8822620	8822621	chr12	8867801	8868301	D_Oligo	1
A2ML1	chr12	8822620	8822621	chr12	8870620	8871120	D_Oligo	1
A2ML1-AS1	chr12	8830946	8830947	chr12	8780541	8781041	PVALB_1	1
A2ML1-AS1	chr12	8830946	8830947	chr12	8824021	8824521	D_Micro,Micro	2
A4GNT	chr3	138132389	138132390	chr3	138124934	138125434	Micro	1
A4GNT	chr3	138132389	138132390	chr3	138125641	138126141	Micro,D_LAMP5	2
A4GNT	chr3	138132389	138132390	chr3	138127821	138128321	D_LAMP5,Micro	2
AADAC	chr3	151814072	151814073	chr3	151816085	151816585	L5_IT_2,L5_IT,L2_3_IT_2	3
AADAC	chr3	151814072	151814073	chr3	151817456	151817956	L2_3_IT_2,L5_IT,L5_IT_2	3
AADAC	chr3	151814072	151814073	chr3	151819155	151819655	L5_IT,L5_IT_2,L2_3_IT_2	3
AADACL2	chr3	151733915	151733916	chr3	151757195	151757695	OPC,L4_IT_1,Astro,L5_IT_2,L4_IT,D_L5_IT,D_L4_IT,D_L23_IT,D_Astro,Non	10
AADACL2-AS1	chr3	151928174	151928175	chr3	151757195	151757695	L6_IT,L4_IT_1,L5_IT_2,L6_CT_3,L6_IT_2,D_L6_CT,D_L6_IT,D_L4_IT,L5_IT,L2_3_IT_6,L4_IT,L23_IT,D_L5_IT,IT,Non,D_L23_IT	16
AADACL2-AS1	chr3	151928174	151928175	chr3	151770327	151770827	L23_IT,D_L5_IT,LAMP5_LHX6,Non,D_L23_IT,IT,L5_IT,L2_3_IT_6,D_L6_CT,L6_IT_2,D_VLMC,D_L6_IT,L5_IT_2,D_LAMP5_LHX6,L6_IT,VLMC,L6_CT_3	17
AADACL2-AS1	chr3	151928174	151928175	chr3	151804380	151804880	D_LAMP5_LHX6,L5_IT_2,L6_IT,L6_CT_3,D_L6_CT,L6_IT_2,D_L4_IT,D_L6_IT,L5_IT,L2_3_IT_6,L23_IT,L4_IT,D_L5_IT,D_L23_IT,LAMP5_LHX6,Non,IT	17
AADACL2-AS1	chr3	151928174	151928175	chr3	151816085	151816585	L6_IT_2,D_L6_CT,D_L6_IT,D_L4_IT,L6_IT,L4_IT_1,L5_IT_2,D_LAMP5_LHX6,L6_CT_3,L23_IT,L4_IT,D_L5_IT,IT,LAMP5_LHX6,Non,D_L23_IT,L5_IT,L2_3_IT_6	18
AADACL2-AS1	chr3	151928174	151928175	chr3	151817456	151817956	D_L23_IT,Non,IT,L23_IT,L4_IT,D_L5_IT,L2_3_IT_6,L5_IT,D_L4_IT,D_L6_IT,D_L6_CT,L6_IT_2,L6_CT_3,L5_IT_2,L4_IT_1,L6_IT	16
AADACL2-AS1	chr3	151928174	151928175	chr3	151819155	151819655	D_L6_CT,L6_IT_2,D_L4_IT,D_L6_IT,L5_IT_2,L6_IT,L4_IT_1,L6_CT_3,L23_IT,L4_IT,D_L5_IT,Non,D_L23_IT,IT,L5_IT,L2_3_IT_6	16
AADACL2-AS1	chr3	151928174	151928175	chr3	151837013	151837513	L2_3_IT_6,D_Micro,L5_IT,Non,LAMP5_LHX6,D_L23_IT,IT,L23_IT,L4_IT,D_L5_IT,L6_CT_3,L5_IT_2,D_LAMP5_LHX6,L6_IT,L4_IT_1,D_L4_IT,D_L6_IT,Micro,D_L6_CT,L6_IT_2	20
AADACL2-AS1	chr3	151928174	151928175	chr3	151839098	151839598	D_L4_IT,D_L6_IT,D_L6_CT,Micro,L6_IT_2,D_VLMC,VLMC,L6_CT_3,Chandelier,L5_IT_2,D_LAMP5_LHX6,L6_IT,L4_IT_1,Non,LAMP5_LHX6,D_L23_IT,IT,D_Chandelier,L4_IT,L23_IT,D_L5_IT,L2_3_IT_6,D_Micro,L5_IT	24
AADACL2-AS1	chr3	151928174	151928175	chr3	151888062	151888562	L5_IT,D_Micro,L5_IT_2,L2_3_IT_6,Micro,L23_IT,D_L5_IT,IT,Non,D_L23_IT	10
AADACL2-AS1	chr3	151928174	151928175	chr3	151901671	151902171	D_L6_IT,D_L4_IT,L6_IT_2,Micro,D_L6_CT,L6_CT_3,L6_IT,L4_IT_1,L5_IT_2,D_LAMP5_LHX6,IT,Non,LAMP5_LHX6,D_L23_IT,L4_IT,L23_IT,D_L5_IT,L2_3_IT_6,L5_IT,D_Micro	20
AADACL2-AS1	chr3	151928174	151928175	chr3	151909706	151910206	L5_IT,L2_3_IT_6,L23_IT,L4_IT,D_L5_IT,LAMP5_LHX6,Non,D_L23_IT,D_Chandelier,IT,L5_IT_2,D_LAMP5_LHX6,L6_IT,L4_IT_1,L6_CT_3,Chandelier,D_L6_CT,L6_IT_2,D_L4_IT,D_L6_IT	20
AADACL2-AS1	chr3	151928174	151928175	chr3	151910651	151911151	L2_3_IT_6,L5_IT,IT,Non,LAMP5_LHX6,D_L23_IT,L23_IT,L4_IT,D_L5_IT,L6_IT,L4_IT_1,L5_IT_2,D_LAMP5_LHX6,D_L6_IT,D_L4_IT,L6_IT_2	16
AADACL2-AS1	chr3	151928174	151928175	chr3	151918390	151918890	D_L23_IT,LAMP5_LHX6,Non,IT,D_Chandelier,L23_IT,L4_IT,D_L5_IT,VIP_23,L2_3_IT_6,D_Micro,L5_IT,D_L4_IT,D_L6_IT,D_L6_CT,Micro,L6_IT_2,Chandelier,L6_CT_3,D_LAMP5_LHX6,L5_IT_2,L4_IT_1,L6_IT	23
AADACL2-AS1	chr3	151928174	151928175	chr3	151919392	151919892	D_L6_IT,D_L4_IT,L6_IT_2,Micro,D_L6_CT,L6_CT_3,L4_IT_1,L6_IT,D_LAMP5_LHX6,L5_IT_2,IT,D_L23_IT,Non,LAMP5_LHX6,L4_IT,L23_IT,D_L5_IT,L2_3_IT_6,L5_IT,D_Micro	20
AADACL2-AS1	chr3	151928174	151928175	chr3	151923838	151924338	D_Micro,L5_IT,L2_3_IT_6,D_L5_IT,L4_IT,L23_IT,D_L23_IT,LAMP5_LHX6,Non,IT,D_Chandelier,D_LAMP5_LHX6,L5_IT_2,L4_IT_1,L6_IT,Chandelier,L6_CT_3,Micro,D_L6_CT,L6_IT_2,D_L4_IT,D_L6_IT	22
AADACL2-AS1	chr3	151928174	151928175	chr3	151927156	151927656	D_L6_IT,D_L4_IT,L6_IT_2,D_L6_CT,L6_CT_3,L6_IT,L4_IT_1,L5_IT_2,IT,Non,D_L23_IT,L4_IT,L23_IT,D_L5_IT,L2_3_IT_6,L5_IT	16
AADAT	chr4	170091698	170091699	chr4	170089457	170089957	L6B_4,D_L56_NP,L56_NP	3
AADAT	chr4	170091698	170091699	chr4	170090107	170090607	L56_NP,Astro_5,D_L56_NP	3
AAMP	chr2	218270177	218270178	chr2	218270326	218270826	Astro_5	1
AANAT	chr17	76453350	76453351	chr17	76452462	76452962	VIP_12,VIP_27	2
AANAT	chr17	76453350	76453351	chr17	76453109	76453609	SNCG_5	1
AARD	chr8	116938206	116938207	chr8	116938406	116938906	D_OPC,VIP_19,L5_6_NP_1,D_VIP,D_PVALB,D_L56_NP,L56_NP	7
AARD	chr8	116938206	116938207	chr8	116939836	116940336	D_OPC,D_VIP,D_PVALB	3
AARD	chr8	116938206	116938207	chr8	116941380	116941880	D_VIP,D_OPC,D_PVALB	3
AASDH	chr4	56387507	56387508	chr4	56387401	56387901	SST_30	1
AASS	chr7	122144307	122144308	chr7	122067468	122067968	D_Chandelier,D_L23_IT,MGE,D_LAMP5,L23_IT,VIP_9,D_VIP,PVALB_6,LAMP5,D_SST,CGE,PVALB,Chandelier,VIP_1,L2_3_IT_5,L6B,OPC,L6B_2,D_L6B,Deep	20
AASS	chr7	122144307	122144308	chr7	122076559	122077059	D_L23_IT,MGE,L23_IT,D_SST,PVALB_6,OPC,PVALB	7
AASS	chr7	122144307	122144308	chr7	122083139	122083639	L23_IT,PVALB,D_LAMP5,D_L23_IT,MGE,CGE,D_SST,Deep,OPC,PVALB_6,LAMP5,D_VIP,VIP_1	13
AASS	chr7	122144307	122144308	chr7	122093063	122093563	D_VIP,D_SST,L56_NP,PVALB_6,LAMP5,D_L23_IT,MGE,L5_6_NP_1,L23_IT,D_LAMP5,L2_3_IT_5,L6B,D_L6B,Deep,OPC,L6B_2,CGE,D_L56_NP,PVALB	19
AASS	chr7	122144307	122144308	chr7	122100881	122101381	D_L23_IT,MGE,OPC,PVALB,L23_IT	5
AASS	chr7	122144307	122144308	chr7	122137279	122137779	CGE,L5_ET_2,PVALB,D_L56_NP,Chandelier,L6B,L2_3_IT_5,L6B_6,L6B_2,OPC,L5_ET,Deep,D_LAMP5_LHX6,D_L6B,D_Chandelier,D_L5_ET,L5_6_NP_1,LAMP5_LHX6,MGE,D_L23_IT,L6B_4,D_LAMP5,L23_IT,D_VIP,LAMP5,PVALB_6,L56_NP,D_SST	28
AASS	chr7	122144307	122144308	chr7	122137820	122138320	D_VIP,D_SST,L56_NP,PVALB_6,LAMP5,D_L23_IT,LAMP5_LHX6,MGE,L5_6_NP_1,L23_IT,D_LAMP5,L2_3_IT_5,L6B,D_L6B,D_LAMP5_LHX6,Deep,OPC,L6B_6,L6B_2,CGE,D_L56_NP,PVALB	22
AASS	chr7	122144307	122144308	chr7	122143603	122144103	L23_IT,L6B_4,D_LAMP5,LAMP5_2,LAMP5_LHX6,MGE,D_L23_IT,L56_NP,D_SST,LAMP5,PVALB_6,D_VIP,VIP_9,L6B_3,PVALB,CGE,L5_ET_2,LAMP5_5,D_L6B,D_LAMP5_LHX6,L6B_6,L6B_2,L6B,D_Chandelier,D_L5_ET,L5_6_NP_1,D_L56_NP,Deep,OPC,L5_ET,L2_3_IT_5,VIP_1,Chandelier	33
AASS	chr7	122144307	122144308	chr7	122144248	122144748	L6B_3,PVALB,CGE,L5_ET_2,LAMP5_5,D_LAMP5_LHX6,PVALB_3,D_L6B,L6B_2,L6B_6,L6B,L23_IT,L6B_4,D_LAMP5,LAMP5_2,LAMP5_LHX6,MGE,D_L23_IT,SNCG_1,L56_NP,D_SST,LAMP5,PVALB_6,D_VIP,VIP_9,SST_33,D_L56_NP,Deep,L5_ET,OPC,L2_3_IT_5,VIP_1,Chandelier,SST_1,D_L5_ET,D_Chandelier,L5_6_NP_1,L4_IT_6	38
AATBC	chr21	43812566	43812567	chr21	43810874	43811374	Astro_3	1
AATBC	chr21	43812566	43812567	chr21	43811516	43812016	Astro_3	1
AATBC	chr21	43812566	43812567	chr21	43812697	43813197	Astro_3	1
AATBC	chr21	43812566	43812567	chr21	43814285	43814785	Astro_3	1
AATF	chr17	36948924	36948925	chr17	36946763	36947263	Oligo,Oligo_4	2
AATF	chr17	36948924	36948925	chr17	36948840	36949340	VIP_5,VIP_19,Oligo_4,Oligo,SST_23	5
AATF	chr17	36948924	36948925	chr17	36949354	36949854	Oligo_4,Oligo	2
AATF	chr17	36948924	36948925	chr17	36967594	36968094	Oligo,Oligo_4	2
AATF	chr17	36948924	36948925	chr17	36971426	36971926	Oligo,Oligo_4	2
AATF	chr17	36948924	36948925	chr17	36972387	36972887	Oligo,Oligo_4	2
AATF	chr17	36948924	36948925	chr17	36973324	36973824	Oligo_4,Oligo	2
AATF	chr17	36948924	36948925	chr17	36975934	36976434	Oligo,Oligo_4	2
AATF	chr17	36948924	36948925	chr17	36977209	36977709	Oligo_4,Oligo	2
AATF	chr17	36948924	36948925	chr17	36978607	36979107	Oligo,Oligo_4	2
AATF	chr17	36948924	36948925	chr17	36979824	36980324	Oligo,Oligo_4	2
AATF	chr17	36948924	36948925	chr17	36991394	36991894	Oligo,Oligo_4	2
AATF	chr17	36948924	36948925	chr17	36993064	36993564	Oligo_4,Oligo	2
AATF	chr17	36948924	36948925	chr17	37019369	37019869	Oligo,Oligo_4	2
AATF	chr17	36948924	36948925	chr17	37020595	37021095	Oligo_4,Oligo	2
AATF	chr17	36948924	36948925	chr17	37024238	37024738	Oligo,Oligo_4	2
AATF	chr17	36948924	36948925	chr17	37032504	37033004	Oligo_4,Oligo	2
AATF	chr17	36948924	36948925	chr17	37043753	37044253	Oligo_4,Oligo	2
AATF	chr17	36948924	36948925	chr17	37045427	37045927	Oligo_4,Oligo	2
AATF	chr17	36948924	36948925	chr17	37047699	37048199	Oligo,Oligo_4	2
AATF	chr17	36948924	36948925	chr17	37049681	37050181	Oligo,Oligo_4	2
AATF	chr17	36948924	36948925	chr17	37050549	37051049	Oligo,Oligo_4	2
AATK	chr17	81166220	81166221	chr17	81114740	81115240	D_Endo,Endo	2
AATK	chr17	81166220	81166221	chr17	81116574	81117074	Endo,D_Endo	2
AATK	chr17	81166220	81166221	chr17	81119131	81119631	Endo,D_Endo	2
AATK	chr17	81166220	81166221	chr17	81119700	81120200	D_Endo,Endo	2
AATK	chr17	81166220	81166221	chr17	81128846	81129346	D_Endo,Endo	2
AATK	chr17	81166220	81166221	chr17	81142860	81143360	Endo,D_Endo	2
AATK	chr17	81166220	81166221	chr17	81160388	81160888	D_Endo,Endo	2
ABALON	chr20	31721506	31721507	chr20	31719183	31719683	D_Micro	1
ABALON	chr20	31721506	31721507	chr20	31719898	31720398	D_Micro	1
ABALON	chr20	31721506	31721507	chr20	31720887	31721387	D_Micro	1
ABALON	chr20	31721506	31721507	chr20	31722883	31723383	D_Micro	1
ABCA1	chr9	104928154	104928155	chr9	104780932	104781432	D_L23_IT,LAMP5_LHX6,L6_CT,SNCG,D_L5_IT,L23_IT,Oligo,D_Oligo,D_LAMP5,D_VIP,L6_IT_Car3,L2_3_IT_6,D_SST,L5_IT_6,LAMP5,CGE,L2_3_IT_2,D_L6_CT,Micro,L6_IT_2,Astro_3,VIP,L6B,L6_CT_3,D_L6B,D_LAMP5_LHX6,Astro,L6B_2,L6_IT,Non,L2_3_IT_1,D_Astro,D_Chandelier,IT,LAMP5_4,D_Micro,L5_IT,L6_IT_Car3_2,D_SNCG,D_L6_IT,D_L6_IT_Car3,Oligo_4,Chandelier,Deep	44
ABCA1	chr9	104928154	104928155	chr9	104784198	104784698	Astro,D_LAMP5_LHX6,L6_IT,VIP,L6_CT_3,Micro,D_L6_CT,L6_IT_2,CGE,D_SST,LAMP5,L6_IT_Car3,D_VIP,L2_3_IT_6,Oligo,L23_IT,D_L5_IT,D_LAMP5,D_Oligo,LAMP5_LHX6,D_L23_IT,L6_CT,Deep,Chandelier,D_L6_IT_Car3,L6_IT_Car3_2,D_L6_IT,D_Micro,L5_IT,Non,D_Astro,D_Chandelier,IT	33
ABCA1	chr9	104928154	104928155	chr9	104789323	104789823	Deep,D_SNCG,D_L6_IT,L6_IT_Car3_2,D_L6_IT_Car3,L5_IT,D_Micro,IT,Non,D_Astro,L6_CT_3,VIP,L6B,L6_IT,D_LAMP5_LHX6,D_L6B,Astro,L2_3_IT_2,CGE,L6_IT_2,D_L6_CT,Micro,L2_3_IT_6,D_VIP,L6_IT_Car3,LAMP5,D_SST,L6_CT,D_L23_IT,LAMP5_LHX6,D_Oligo,D_LAMP5,D_L5_IT,SNCG,L23_IT,Oligo	36
ABCA1	chr9	104928154	104928155	chr9	104791879	104792379	VIP,L6B,D_L6B,Astro,Deep,L6_IT,L6_IT_Car3_2,CGE,L2_3_IT_2,D_L6_IT,Micro,L6_IT_2,D_L6_IT_Car3,D_VIP,L6_IT_Car3,L2_3_IT_6,D_SST,D_Micro,L5_IT,D_L23_IT,Non,D_Astro,IT,L23_IT,D_L5_IT,Oligo,D_Oligo	27
ABCA1	chr9	104928154	104928155	chr9	104796937	104797437	Chandelier,Oligo_4,Deep,D_SNCG,D_L6_IT,LAMP5_4,D_Micro,L5_IT,Non,D_Astro,IT,D_Chandelier,VIP,L6_CT_3,D_LAMP5_LHX6,Astro,L6_IT,CGE,L2_3_IT_2,Micro,D_L6_CT,L6_IT_2,D_VIP,L2_3_IT_6,D_SST,L5_IT_6,LAMP5,D_L23_IT,LAMP5_LHX6,L6_CT,SNCG,D_L5_IT,L23_IT,Oligo,D_Oligo,D_LAMP5	36
ABCA1	chr9	104928154	104928155	chr9	104798440	104798940	L6_IT_Car3_2,D_L6_IT,D_SNCG,D_L6_IT_Car3,Deep,D_Astro,Non,IT,D_Micro,L5_IT,CGE,L2_3_IT_2,Micro,D_L6_CT,L6_IT_2,VIP,L6_CT_3,Astro,L6_IT,D_L23_IT,L6_CT,Oligo,L23_IT,D_L5_IT,SNCG,D_LAMP5,D_Oligo,L6_IT_Car3,D_VIP,L2_3_IT_6,D_SST,LAMP5	32
ABCA1	chr9	104928154	104928155	chr9	104802216	104802716	Oligo,SNCG,L23_IT,D_L5_IT,D_LAMP5,D_Oligo,Non,D_Astro,D_L23_IT,IT,L6_CT,D_SST,LAMP5,L5_IT,L6_IT_Car3,D_VIP,L2_3_IT_6,LAMP5_4,D_L6_CT,L6_IT_2,D_L6_IT_Car3,CGE,L6_IT_Car3_2,D_L6_IT,L2_3_IT_2,D_SNCG,Astro,Deep,L6_IT,VIP,L6_CT_3	31
ABCA1	chr9	104928154	104928155	chr9	104805547	104806047	L2_3_IT_2,D_L6_IT,CGE,L6_IT_2,Micro,D_L6_CT,L6_CT_3,VIP,L6_IT,Astro,Deep,L6_CT,IT,D_L23_IT,D_Astro,Non,D_Oligo,L23_IT,D_L5_IT,Oligo,L2_3_IT_6,D_VIP,L5_IT,D_SST,D_Micro	25
ABCA1	chr9	104928154	104928155	chr9	104808180	104808680	PAX6,Chandelier,Oligo_4,Deep,L6_IT_Car3_2,D_SNCG,D_L6_IT,D_L6_IT_Car3,LAMP5_4,D_Micro,L5_IT,L2_3_IT_1,Non,D_Astro,IT,D_Chandelier,VIP,L6B,L6_CT_3,D_LAMP5_LHX6,D_L6B,Astro,L6_IT,L6B_2,CGE,L2_3_IT_2,D_L6_CT,Micro,Astro_3,L6_IT_2,D_VIP,L6_IT_Car3,D_PAX6,L2_3_IT_6,D_SST,LAMP5,D_L23_IT,LAMP5_LHX6,L6_CT,D_L5_IT,SNCG,L23_IT,Oligo,D_Oligo,D_LAMP5	45
ABCA1	chr9	104928154	104928155	chr9	104810607	104811107	VIP_1,PAX6,Oligo_4,Chandelier,Deep,D_L6_IT,D_SNCG,L6_IT_Car3_2,D_L6_IT_Car3,L5_IT,D_Chandelier,IT,Non,D_Astro,L2_3_IT_1,L6B,VIP,L6_IT,Astro,D_L6B,L2_3_IT_2,CGE,L6_IT_2,Astro_3,D_L6_CT,L2_3_IT_6,VIP_23,D_PAX6,L6_IT_Car3,D_VIP,LAMP5,D_SST,L6_CT,D_L23_IT,D_LAMP5,D_Oligo,Oligo,D_L5_IT,SNCG,L23_IT	40
ABCA1	chr9	104928154	104928155	chr9	104815105	104815605	D_L5_IT,L23_IT,Oligo,D_Oligo,D_LAMP5,D_L23_IT,LAMP5_LHX6,Non,D_Astro,L6_CT,IT,D_SST,L5_IT,LAMP5,D_VIP,LAMP5_4,L2_3_IT_6,D_L6_CT,L6_IT_2,CGE,D_L6_IT,D_LAMP5_LHX6,D_L6B,Astro,Deep,L6_IT,VIP,L6B	28
ABCA1	chr9	104928154	104928155	chr9	104830007	104830507	Deep,D_L6_IT_Car3,D_L6_IT,D_SNCG,L6_IT_Car3_2,L5_IT,D_Micro,IT,Non,D_Astro,L6B_2,L6_IT,Astro,D_L6B,L6_CT_3,L6B,VIP,Astro_3,L6_IT_2,Micro,D_L6_CT,L2_3_IT_2,CGE,LAMP5,D_SST,L2_3_IT_6,L6_IT_Car3,D_VIP,L6B_4,D_LAMP5,D_Oligo,Oligo,D_L5_IT,SNCG,L23_IT,L6_CT,D_L23_IT	37
ABCA1	chr9	104928154	104928155	chr9	104833777	104834277	D_SNCG,D_L6_IT,PVALB_5,Deep,PAX6,Chandelier,D_Astro,Non,D_Chandelier,IT,D_Micro,L5_IT,Micro,D_L6_CT,L6_IT_2,CGE,L2_3_IT_2,Astro,L6_IT,VIP,L6_CT_3,SNCG,L23_IT,D_L5_IT,Oligo,D_Oligo,D_LAMP5,D_L23_IT,L6_CT,D_SST,LAMP5,D_VIP,D_PAX6,L2_3_IT_6	34
ABCA1	chr9	104928154	104928155	chr9	104835236	104835736	D_L6_IT_Car3,D_L6_IT,L6_IT_Car3_2,Deep,Chandelier,D_Chandelier,IT,Non,L2_3_IT_1,D_Astro,L5_IT,D_Micro,L6_IT_2,D_L6_CT,Micro,L2_3_IT_2,CGE,L6_IT,Astro,D_LAMP5_LHX6,D_L6B,L6_CT_3,L6B,VIP,D_LAMP5,D_Oligo,Oligo,L23_IT,D_L5_IT,L6_CT,LAMP5_LHX6,D_L23_IT,LAMP5,L5_IT_6,D_SST,L2_3_IT_6,L6_IT_Car3,D_VIP	38
ABCA1	chr9	104928154	104928155	chr9	104836358	104836858	LAMP5_4,L5_IT,D_Micro,D_Chandelier,IT,Non,L2_3_IT_1,D_Astro,Chandelier,Deep,PVALB_5,D_SNCG,D_L6_IT,L6_IT_Car3_2,D_L6_IT_Car3,L2_3_IT_6,D_VIP,L6_IT_Car3,LAMP5,D_SST,L5_IT_6,L6_CT,D_L23_IT,LAMP5_LHX6,D_Oligo,D_LAMP5,SNCG,D_L5_IT,L23_IT,Oligo,L6_CT_3,VIP,L6B,L6_IT,L6B_2,D_L6B,D_LAMP5_LHX6,Astro,L2_3_IT_2,CGE,L6_IT_2,D_L6_CT,Micro	43
ABCA1	chr9	104928154	104928155	chr9	104841994	104842494	CGE,L2_3_IT_2,D_L6_CT,Micro,L6_IT_2,Astro_3,VIP,L6_CT_3,D_LAMP5_LHX6,Astro,L6_IT,D_L23_IT,LAMP5_LHX6,L6_CT,SNCG,L23_IT,D_L5_IT,Oligo,D_Oligo,D_LAMP5,D_VIP,D_PAX6,L6_IT_Car3,L2_3_IT_6,D_SST,LAMP5,L6_IT_Car3_2,D_SNCG,D_L6_IT,D_L6_IT_Car3,PAX6,Deep,Non,D_Astro,IT,LAMP5_4,D_Micro,L5_IT	38
ABCA1	chr9	104928154	104928155	chr9	104844080	104844580	CGE,D_L6_IT,Micro,L6_IT_2,L6B,VIP,Oligo_4,Deep,Astro,D_L6B,L6_IT,D_Astro,Non,D_L23_IT,IT,Oligo,L23_IT,D_L5_IT,D_Oligo,D_VIP,L2_3_IT_6,D_Micro,D_SST,L5_IT	24
ABCA1	chr9	104928154	104928155	chr9	104847207	104847707	Oligo,D_L5_IT,L23_IT,D_Oligo,D_Astro,Non,D_L23_IT,IT,L6_CT,D_Micro,D_SST,L5_IT,L6_IT_Car3,D_VIP,L2_3_IT_6,Micro,D_L6_CT,D_L6_IT_Car3,L6_IT_2,Astro_3,CGE,L6_IT_Car3_2,D_L6_IT,Deep,Astro,L6_IT,VIP,L6_CT_3	28
ABCA1	chr9	104928154	104928155	chr9	104852940	104853440	CGE,D_L6_IT,L2_3_IT_2,D_L6_CT,Micro,L6_IT_2,D_L6_IT_Car3,VIP,L6_CT_3,Deep,Astro,L6_IT,Non,D_Astro,D_L23_IT,IT,L6_CT,Oligo,D_L5_IT,L23_IT,D_LAMP5,D_Oligo,L6_IT_Car3,D_VIP,L2_3_IT_6,D_Micro,D_SST,LAMP5,L5_IT	29
ABCA1	chr9	104928154	104928155	chr9	104855853	104856353	D_Astro,Non,IT,L5_IT,LAMP5_4,VIP_25,D_SNCG,D_L6_IT,Deep,PAX6,VIP_1,SNCG,D_L5_IT,L23_IT,Oligo,D_Oligo,D_LAMP5,D_L23_IT,LAMP5_LHX6,L6_CT,D_SST,LAMP5,D_VIP,D_PAX6,VIP_23,L2_3_IT_6,D_L6_CT,L6_IT_2,Astro_3,CGE,L2_3_IT_2,D_L6B,D_LAMP5_LHX6,Astro,L6_IT,VIP,L6B,L6_CT_3	38
ABCA1	chr9	104928154	104928155	chr9	104856643	104857143	Deep,D_L6_IT,D_SNCG,LAMP5_4,L5_IT,IT,D_Astro,Non,L6_CT_3,VIP,L6_IT,Astro,D_LAMP5_LHX6,L2_3_IT_2,CGE,Astro_3,L6_IT_2,D_L6_CT,L2_3_IT_6,VIP_23,D_VIP,LAMP5,D_SST,L6_CT,LAMP5_LHX6,D_L23_IT,D_LAMP5,D_Oligo,Oligo,L23_IT,SNCG,D_L5_IT	32
ABCA1	chr9	104928154	104928155	chr9	104860355	104860855	D_Oligo,D_LAMP5,L23_IT,SNCG,D_L5_IT,Oligo,L6_CT,D_L23_IT,LAMP5_LHX6,LAMP5,D_SST,L2_3_IT_6,D_VIP,L6_IT_2,D_L6_CT,Micro,CGE,L6B_2,L6_IT,D_L6B,D_LAMP5_LHX6,Astro,L6_CT_3,VIP,L6B,IT,D_Astro,Non,L5_IT,D_Micro,LAMP5_4,D_SNCG,D_L6_IT,Deep	34
ABCA1	chr9	104928154	104928155	chr9	104863314	104863814	Non,L2_3_IT_1,D_Astro,Endo,IT,D_Chandelier,D_Micro,L5_IT,LAMP5_4,VIP_25,D_L6_IT_Car3,L6_IT_Car3_2,D_SNCG,D_L6_IT,D_Endo,Deep,PVALB_5,PAX6,Chandelier,Oligo_4,VIP_1,D_L5_IT,SNCG,L23_IT,Oligo,L6_IT_Car3_1,D_Oligo,L6B_4,D_LAMP5,D_L23_IT,LAMP5_LHX6,L6_CT,D_SST,L5_IT_6,L6_CT_2,LAMP5,D_VIP,L6_IT_Car3,D_PAX6,VIP_23,L2_3_IT_6,D_L6_CT,Micro,L6_IT_2,Astro_3,CGE,L2_3_IT_2,D_L6B,D_LAMP5_LHX6,LAMP5_5,Astro,L6B…	56
ABCA1	chr9	104928154	104928155	chr9	104864706	104865206	IT,D_Astro,Non,L5_IT,D_Micro,LAMP5_4,D_L6_IT_Car3,D_L6_IT,Deep,Oligo_4,D_Oligo,D_LAMP5,L23_IT,D_L5_IT,Oligo,L6_CT,D_L23_IT,LAMP5_LHX6,LAMP5,D_SST,L2_3_IT_6,D_VIP,L6_IT_Car3,L6_IT_2,Astro_3,D_L6_CT,Micro,L2_3_IT_2,CGE,L6_IT,D_L6B,D_LAMP5_LHX6,Astro,L6_CT_3,VIP,L6B	36
ABCA1	chr9	104928154	104928155	chr9	104869083	104869583	D_Oligo,D_LAMP5,L23_IT,D_L5_IT,Oligo,L6_CT,D_L23_IT,LAMP5_LHX6,LAMP5,D_SST,L5_IT_6,L2_3_IT_6,D_VIP,L6_IT_Car3,D_PAX6,L6_IT_2,Astro_3,Micro,D_L6_CT,L2_3_IT_2,CGE,L6_IT,L6B_2,D_LAMP5_LHX6,D_L6B,Astro,L6_CT_3,VIP,L6B,IT,D_Chandelier,D_Astro,Non,L5_IT,D_Micro,D_L6_IT_Car3,D_L6_IT,L6_IT_Car3_2,Deep,PVALB_5,Chandelier,PAX6	42
ABCA1	chr9	104928154	104928155	chr9	104873272	104873772	CGE,L6_IT_Car3_2,D_L6_IT,L2_3_IT_2,Micro,Astro_3,L6_IT_2,D_L6_IT_Car3,VIP,Chandelier,Astro,L6_IT,D_Astro,Non,D_L23_IT,IT,D_Chandelier,Oligo,L23_IT,D_L5_IT,D_LAMP5,D_Oligo,L6_IT_Car3,D_VIP,L2_3_IT_6,D_Micro,D_SST,LAMP5,L5_IT	29
ABCA1	chr9	104928154	104928155	chr9	104878945	104879445	L2_3_IT_2,CGE,Astro_3,L6_IT_2,D_L6_CT,L6_CT_3,VIP,L6_IT,D_LAMP5_LHX6,Astro,L6_CT,D_L23_IT,LAMP5_LHX6,D_Oligo,D_LAMP5,SNCG,D_L5_IT,L23_IT,Oligo,L2_3_IT_6,D_VIP,D_PAX6,LAMP5,D_SST,D_SNCG,D_L6_IT,PAX6,Chandelier,Deep,D_Chandelier,IT,D_Astro,Non,LAMP5_4,L5_IT	35
ABCA1	chr9	104928154	104928155	chr9	104879673	104880173	LAMP5_4,L5_IT,Non,D_Astro,D_Chandelier,IT,Chandelier,PAX6,Deep,D_L6_IT,D_SNCG,D_PAX6,D_VIP,L2_3_IT_6,D_SST,LAMP5,LAMP5_LHX6,D_L23_IT,L6_CT,Oligo,D_L5_IT,SNCG,L23_IT,D_LAMP5,D_Oligo,VIP,L6_CT_3,Astro,D_LAMP5_LHX6,L6_IT,CGE,L2_3_IT_2,D_L6_CT,Astro_3,L6_IT_2	35
ABCA1	chr9	104928154	104928155	chr9	104882316	104882816	D_L6_IT_Car3,D_L6_IT,PAX6_3,D_SNCG,L6_IT_Car3_2,VIP_1,PAX6,IT,Non,D_Astro,L5_IT,VIP_25,L6_IT_2,Astro_3,CGE,L6_IT,Astro,VIP,D_LAMP5,D_Oligo,Oligo,D_L5_IT,SNCG,L23_IT,D_L23_IT,LAMP5,L5_IT_6,D_SST,L2_3_IT_6,VIP_23,D_PAX6,L6_IT_Car3,D_VIP	33
ABCA1	chr9	104928154	104928155	chr9	104889532	104890032	L2_3_IT_1,Non,D_Astro,IT,D_Micro,L5_IT,VIP_25,LAMP5_4,D_L6_IT_Car3,D_L6_IT,D_SNCG,Deep,VIP_1,PAX6,Oligo,L23_IT,SNCG,D_L5_IT,D_LAMP5,D_Oligo,D_L23_IT,L6_CT,L6_CT_2,L5_IT_6,D_SST,LAMP5,D_PAX6,L6_IT_Car3,D_VIP,L2_3_IT_6,D_L6_CT,Micro,L6_IT_2,Astro_3,CGE,L2_3_IT_2,Astro,D_L6B,L6B_2,L6_IT,L6B,VIP,L6_CT_3	43
ABCA1	chr9	104928154	104928155	chr9	104895566	104896066	Astro_3,L6_IT_2,D_L6_CT,L2_3_IT_2,CGE,L6_IT,L6B_2,D_LAMP5_LHX6,D_L6B,Astro,L6_CT_3,VIP,L6B,D_Oligo,D_LAMP5,L23_IT,D_L5_IT,Oligo,L6_CT,D_L23_IT,LAMP5_LHX6,LAMP5,D_SST,L5_IT_6,L2_3_IT_6,D_VIP,L6_IT_Car3,D_L6_IT_Car3,D_L6_IT,L6_IT_Car3_2,Deep,IT,D_Astro,Non,L2_3_IT_1,L5_IT	36
ABCA1	chr9	104928154	104928155	chr9	104901006	104901506	Oligo_4,Deep,L6_IT_Car3_2,D_SNCG,D_L6_IT,D_L6_IT_Car3,LAMP5_4,VIP_25,D_Micro,L5_IT,Non,D_Astro,IT,VIP,L6_CT_3,D_LAMP5_LHX6,Astro,L6_IT,CGE,L2_3_IT_2,Micro,D_L6_CT,L6_IT_2,D_VIP,L6_IT_Car3,L2_3_IT_6,D_SST,LAMP5,D_L23_IT,LAMP5_LHX6,L6_CT,SNCG,L23_IT,D_L5_IT,Oligo,D_Oligo,D_LAMP5	37
ABCA1	chr9	104928154	104928155	chr9	104902665	104903165	D_L6_CT,Micro,L6_IT_2,CGE,L2_3_IT_2,D_L6B,D_LAMP5_LHX6,Astro,L6_IT,VIP,L6B,L6_CT_3,D_L5_IT,SNCG,L23_IT,Oligo,D_Oligo,D_LAMP5,D_L23_IT,LAMP5_LHX6,L6_CT,D_SST,LAMP5,D_VIP,L6_IT_Car3,L2_3_IT_6,D_L6_IT_Car3,L6_IT_Car3_2,D_SNCG,D_L6_IT,Deep,Oligo_4,D_Astro,Non,IT,D_Micro,L5_IT,LAMP5_4	38
ABCA1	chr9	104928154	104928155	chr9	104903802	104904302	Oligo,SNCG,L23_IT,D_L5_IT,D_LAMP5,D_Oligo,LAMP5_LHX6,D_L23_IT,L6_CT,L5_IT_6,D_SST,LAMP5,D_PAX6,D_VIP,L2_3_IT_6,D_L6_CT,Micro,Astro_3,L6_IT_2,CGE,L2_3_IT_2,Astro,D_LAMP5_LHX6,D_L6B,L6B_2,L6_IT,L6B,VIP,L6_CT_3,Non,D_Astro,IT,D_Chandelier,D_Micro,L5_IT,VIP_25,LAMP5_4,D_L6_IT,D_SNCG,Deep,VIP_1,PAX6,Chandelier	43
ABCA1	chr9	104928154	104928155	chr9	104905561	104906061	L5_IT,D_Micro,LAMP5_4,VIP_25,D_Chandelier,IT,D_Astro,Non,Deep,PAX6,Chandelier,VIP_1,D_L6_IT_Car3,D_SNCG,D_L6_IT,L6_IT_Car3_2,LAMP5,D_SST,L5_IT_6,L6_CT_2,VIP_23,L2_3_IT_6,D_VIP,D_PAX6,L6_IT_Car3,D_Oligo,D_LAMP5,D_L5_IT,SNCG,L23_IT,PAX6_1,Oligo,L6_CT,D_L23_IT,LAMP5_LHX6,L6B_2,L6_IT,D_L6B,D_LAMP5_LHX6,LAMP5_5,Astro,L6_CT_3,VIP,L6B,L6_IT_2,D_L6_CT,Micro,L2_3_IT_2,CGE	49
ABCA1	chr9	104928154	104928155	chr9	104907617	104908117	L2_3_IT_2,CGE,Astro_3,L6_IT_2,Micro,D_L6_CT,L6_CT_3,VIP,L6_IT,Astro,LAMP5_5,D_LAMP5_LHX6,L6_CT,LAMP5_LHX6,D_L23_IT,D_LAMP5,D_Oligo,Oligo,SNCG,L23_IT,D_L5_IT,L2_3_IT_6,L6_IT_Car3,D_PAX6,D_VIP,LAMP5,L5_IT_6,D_SST,D_L6_IT,D_SNCG,L6_IT_Car3_2,D_L6_IT_Car3,PAX6,Deep,IT,Non,D_Astro,LAMP5_4,L5_IT,D_Micro	40
ABCA1	chr9	104928154	104928155	chr9	104909923	104910423	D_PAX6,L6_IT_Car3,D_VIP,L2_3_IT_6,L5_IT_6,D_SST,LAMP5,LAMP5_LHX6,D_L23_IT,L6_CT,Oligo,L23_IT,SNCG,D_L5_IT,D_LAMP5,D_Oligo,L6B,VIP,L6_CT_3,LAMP5_5,Astro,D_LAMP5_LHX6,D_L6B,L6_IT,L6B_2,CGE,L2_3_IT_2,Micro,D_L6_CT,Astro_3,L6_IT_2,VIP_25,LAMP5_4,D_Micro,L5_IT,Non,D_Astro,IT,VIP_1,PAX6,Deep,L6_IT_Car3_2,D_L6_IT,D_SNCG,D_L6_IT_Car3	45
ABCA1	chr9	104928154	104928155	chr9	104911106	104911606	D_Micro,L5_IT,VIP_25,LAMP5_4,D_Astro,Non,IT,Deep,VIP_1,PAX6,D_L6_IT,D_SNCG,L5_IT_6,D_SST,LAMP5,D_PAX6,D_VIP,L2_3_IT_6,Oligo,SNCG,L23_IT,D_L5_IT,D_LAMP5,D_Oligo,LAMP5_LHX6,D_L23_IT,L6_CT,Astro,D_LAMP5_LHX6,L6_IT,VIP,L6_CT_3,D_L6_CT,Micro,Astro_3,L6_IT_2,CGE,L2_3_IT_2	38
ABCA1	chr9	104928154	104928155	chr9	104912599	104913099	L2_3_IT_6,D_VIP,L6_IT_Car3,D_PAX6,LAMP5,D_SST,L6_CT,D_L23_IT,LAMP5_LHX6,D_Oligo,D_LAMP5,SNCG,L23_IT,D_L5_IT,Oligo,L6_CT_3,VIP,L6_IT,D_LAMP5_LHX6,Astro,LAMP5_5,L2_3_IT_2,CGE,Astro_3,L6_IT_2,Micro,D_L6_CT,LAMP5_4,VIP_25,L5_IT,D_Micro,IT,D_Astro,Non,PAX6,VIP_1,Deep,D_SNCG,PAX6_3,D_L6_IT,L6_IT_Car3_2,D_L6_IT_Car3	42
ABCA1	chr9	104928154	104928155	chr9	104914613	104915113	Astro_3,L6_IT_2,Micro,D_L6_CT,L2_3_IT_2,CGE,L6_IT,L6B_2,Astro,D_LAMP5_LHX6,D_L6B,L6_CT_3,L6B,VIP,D_LAMP5,D_Oligo,Oligo,SNCG,D_L5_IT,L23_IT,L6_CT,LAMP5_LHX6,D_L23_IT,LAMP5,D_SST,L2_3_IT_6,L6_IT_Car3,D_VIP,D_L6_IT_Car3,D_L6_IT,D_SNCG,L6_IT_Car3_2,Deep,Oligo_4,IT,Non,D_Astro,L5_IT,D_Micro,LAMP5_4	40
ABCA1	chr9	104928154	104928155	chr9	104915910	104916410	D_L6_CT,Micro,L6_IT_2,Astro_3,CGE,L2_3_IT_2,Astro,D_L6B,D_LAMP5_LHX6,L6_IT,L6B_2,L6B,VIP,L6_CT_3,Oligo,SNCG,D_L5_IT,L23_IT,D_LAMP5,D_Oligo,LAMP5_LHX6,D_L23_IT,L6_CT,D_SST,LAMP5,D_PAX6,L6_IT_Car3,D_VIP,L2_3_IT_6,D_L6_IT_Car3,D_L6_IT,D_SNCG,Deep,PAX6,Oligo_4,D_Astro,Non,IT,D_Micro,L5_IT,VIP_25,LAMP5_4	42
ABCA1	chr9	104928154	104928155	chr9	104916531	104917031	IT,D_Chandelier,Non,D_Astro,LAMP5_4,L5_IT,D_Micro,D_SNCG,D_L6_IT,D_L6_IT_Car3,Chandelier,Deep,L6_CT,D_L23_IT,LAMP5_LHX6,D_Oligo,D_LAMP5,D_L5_IT,SNCG,L23_IT,Oligo,L2_3_IT_6,D_VIP,L6_IT_Car3,LAMP5,D_SST,L2_3_IT_2,CGE,Astro_3,L6_IT_2,Micro,D_L6_CT,L6_CT_3,VIP,L6B,L6B_2,L6_IT,D_LAMP5_LHX6,D_L6B,Astro	40
ABCA1	chr9	104928154	104928155	chr9	104923629	104924129	Oligo,D_L5_IT,SNCG,L23_IT,D_LAMP5,D_Oligo,LAMP5_LHX6,D_L23_IT,L6_CT,L5_IT_6,D_SST,LAMP5,D_PAX6,L6_IT_Car3,D_VIP,L2_3_IT_6,Micro,D_L6_CT,Astro_3,L6_IT_2,CGE,L2_3_IT_2,Astro,D_LAMP5_LHX6,D_L6B,L6_IT,L6B_2,L6B,VIP,L6_CT_3,Non,D_Astro,L2_3_IT_1,D_Chandelier,IT,D_Micro,L5_IT,LAMP5_4,D_L6_IT_Car3,L6_IT_Car3_2,D_L6_IT,D_SNCG,Deep,Chandelier,PAX6	45
ABCA1	chr9	104928154	104928155	chr9	104924993	104925493	L6_CT,D_L23_IT,LAMP5_LHX6,D_Oligo,D_LAMP5,L23_IT,SNCG,D_L5_IT,Oligo,L2_3_IT_6,D_VIP,D_PAX6,L6_IT_Car3,LAMP5,D_SST,L5_IT_6,L2_3_IT_2,CGE,Astro_3,L6_IT_2,D_L6_CT,Micro,L6_CT_3,VIP,L6B,L6_IT,D_LAMP5_LHX6,D_L6B,Astro,LAMP5_5,D_Chandelier,IT,Non,D_Astro,LAMP5_4,VIP_25,L5_IT,D_Micro,D_SNCG,D_L6_IT,L6_IT_Car3_2,D_L6_IT_Car3,Oligo_4,PAX6,Chandelier,VIP_1,Deep	47
ABCA1	chr9	104928154	104928155	chr9	104926582	104927082	D_L6_IT_Car3,D_L6_IT,D_SNCG,L6_IT_Car3_2,Deep,PVALB_5,D_Endo,VIP_1,Oligo_4,PAX6,Chandelier,SNCG_5,D_Chandelier,IT,Endo,D_Astro,Non,L2_3_IT_1,L5_IT,D_Micro,VIP_25,LAMP5_4,Astro_3,L6_IT_2,Micro,D_L6_CT,L2_3_IT_2,SNCG_2,CGE,L6B_2,L6_IT,Astro,LAMP5_5,D_LAMP5_LHX6,D_L6B,L6_CT_3,L6B,VIP,D_LAMP5,L6_IT_Car3_1,SST_36,D_Oligo,Oligo,D_L5_IT,SNCG,L23_IT,L6_CT,LAMP5_LHX6,D_L23_IT,LAMP5,L5_IT_6,L6_CT_2,D_SST,L…	58
ABCA1	chr9	104928154	104928155	chr9	104927332	104927832	LAMP5,D_SST,L6_CT_2,L5_IT_6,VIP_23,L2_3_IT_6,D_VIP,D_PAX6,L6_IT_Car3,L6_IT_Car3_1,D_Oligo,D_LAMP5,D_L5_IT,SNCG,L23_IT,SST_19,Oligo,L6_CT,D_L23_IT,LAMP5_LHX6,L6B_2,L6_IT,D_LAMP5_LHX6,D_L6B,LAMP5_5,Astro,L6_CT_3,VIP,L6B,Astro_3,L6_IT_2,D_L6_CT,Micro,L2_3_IT_2,CGE,L5_IT,D_Micro,LAMP5_4,VIP_25,SST_28,SST_1,Endo,IT,D_Chandelier,Non,D_Astro,L2_3_IT_1,D_Endo,Deep,PVALB_5,PAX6,Chandelier,Oligo_4,VIP_1,D_…	59
ABCA1	chr9	104928154	104928155	chr9	104928178	104928678	L2_3_IT_6,VIP_23,D_PAX6,L6_IT_Car3,D_VIP,LAMP5,L5_IT_6,L6_CT_2,D_SST,L6_CT,LAMP5_LHX6,D_L23_IT,D_LAMP5,D_Oligo,L6_IT_Car3_1,Oligo,D_L5_IT,SNCG,L23_IT,VIP_5,L6_CT_3,L6B,VIP,L6_IT,L6B_2,LAMP5_5,Astro,D_LAMP5_LHX6,D_L6B,L2_3_IT_2,CGE,VIP_12,Astro_3,L6_IT_2,D_L6_CT,Micro,VIP_25,LAMP5_4,L5_IT,D_Micro,D_Chandelier,IT,Endo,D_Astro,Non,L2_3_IT_1,SST_1,VIP_1,Oligo_4,PAX6,Chandelier,Deep,PVALB_5,D_Endo,D_L…	59
ABCA1	chr9	104928154	104928155	chr9	104928711	104929211	Deep,PAX6,D_L6_IT_Car3,L6_IT_Car3_2,D_L6_IT,D_SNCG,D_Micro,L5_IT,VIP_25,LAMP5_4,D_Astro,Non,IT,LAMP5_5,Astro,D_LAMP5_LHX6,D_L6B,L6_IT,L6B_2,L6B,VIP,L6_CT_3,Micro,D_L6_CT,L6_IT_2,Astro_3,CGE,L2_3_IT_2,L5_IT_6,D_SST,LAMP5,L6_IT_Car3,D_PAX6,D_VIP,L2_3_IT_6,VIP_23,Oligo,SNCG,L23_IT,D_L5_IT,D_LAMP5,D_Oligo,LAMP5_LHX6,D_L23_IT,L6_CT	45
ABCA10	chr17	69244845	69244846	chr17	69170478	69170978	D_L6_CT,L23_IT,Oligo,L6_IT_2,D_Oligo,D_L23_IT,Non,L6_CT,D_L6B,Deep,L6_IT,L6_CT_3,L2_3_IT_6	13
ABCA10	chr17	69244845	69244846	chr17	69183912	69184412	L23_IT,D_L6_CT,Oligo,D_Oligo,L6_IT_2,D_L23_IT,Non,L6_CT,D_L6B,Deep,OPC,L6_IT,D_OPC,L2_3_IT_6	14
ABCA10	chr17	69244845	69244846	chr17	69207663	69208163	L2_3_IT_6,L6_IT,Deep,L6_CT,Non,D_L23_IT,D_Oligo,L6_IT_2,Oligo,L23_IT,D_L6_CT	11
ABCA10	chr17	69244845	69244846	chr17	69222783	69223283	L2_3_IT_6,D_OPC,Oligo_4,L6_IT,OPC,Non,D_L23_IT,L6_IT_2,D_Oligo,Oligo,L23_IT	11
ABCA10	chr17	69244845	69244846	chr17	69235544	69236044	SNCG,L23_IT,Oligo,D_Oligo,D_L23_IT,Non,L6_CT,L2_3_IT_6,D_L6_CT,L6_IT_2,D_VLMC,D_SNCG,D_L6B,Deep,OPC,L6_IT,L6B_2,Oligo_4,D_OPC,L6_CT_3,VLMC	21
ABCA10	chr17	69244845	69244846	chr17	69237099	69237599	L6_IT_2,D_L6_CT,L6_CT_3,D_OPC,Oligo_4,OPC,L6_IT,D_L6B,Deep,L6_CT,D_L23_IT,Non,D_Oligo,L23_IT,Oligo,L2_3_IT_6	16
ABCA10	chr17	69244845	69244846	chr17	69240374	69240874	OPC,L6_IT,D_L6B,Deep,Oligo_4,L6_CT_3,D_OPC,L6_IT_2,D_L6_CT,L2_3_IT_6,D_Oligo,L23_IT,Oligo,L6_CT,D_L23_IT,Non	16
ABCA12	chr2	215138625	215138626	chr2	214932481	214932981	PVALB_6,L56_NP,L4_IT_5,L6_IT_Car3,D_VIP,Merge,L4_IT,IT,MGE,L2_3_IT_1,D_Astro,L6B_2,L6_IT,L4_IT_1,Deep,Astro,D_L6B,L4_IT_3,L6B,VIP,L2_3_IT_5,PVALB,L6_IT_2,D_L6_IT_Car3,D_L56_NP,D_PVALB,D_L6_IT,CGE,D_L4_IT	29
ABCA12	chr2	215138625	215138626	chr2	214947071	214947571	L56_NP,PVALB_6,D_VIP,SNCG,Merge,MGE,VIP_19,D_L6B,Astro,L4_IT_1,L6B_2,L6_IT,VIP_11,VIP,L6B,VIP_3,L6_IT_2,PVALB,CGE,L4_IT_5,L4_IT,D_Astro,L5_6_NP_1,D_Chandelier,IT,Deep,OPC,L2_3_IT_5,D_OPC,Chandelier,VIP_1,D_L56_NP,D_PVALB,D_L4_IT,D_SNCG,D_L6_IT	36
ABCA12	chr2	215138625	215138626	chr2	214949559	214950059	PVALB,L6_IT_2,D_PVALB,D_L6_IT,CGE,D_L4_IT,L6_IT,L6B_2,OPC,L4_IT_1,Deep,Astro,D_L6B,D_OPC,L6B,VIP,Merge,L4_IT,IT,L2_3_IT_1,MGE,D_Astro,PVALB_6,D_VIP	24
ABCA12	chr2	215138625	215138626	chr2	214954618	214955118	L4_IT_1,OPC,L6_IT,Astro,D_OPC,VIP,D_PVALB,L6_IT_2,D_L6_IT_Car3,PVALB,D_L6_IT,D_L4_IT,CGE,PVALB_6,D_VIP,L6_IT_Car3,Merge,L4_IT,IT,MGE,D_Astro	21
ABCA12	chr2	215138625	215138626	chr2	214959897	214960397	D_OPC,VIP_1,L2_3_IT_5,OPC,Deep,D_SNCG,D_L6_IT,D_L4_IT,D_L56_NP,D_PVALB,L4_IT_5,L5_6_NP_1,IT,D_Astro,L4_IT,VIP,L4_IT_3,L6B,L4_IT_1,L6_IT,L6B_2,D_L6B,Astro,CGE,L6_IT_2,PVALB,D_VIP,PVALB_6,L56_NP,MGE,Merge,SNCG	32
ABCA12	chr2	215138625	215138626	chr2	214960793	214961293	SNCG,Merge,MGE,L56_NP,PVALB_6,L6_IT_Car3,D_PAX6,D_VIP,VIP_23,PVALB,L6_IT_2,CGE,Astro,D_L6B,L6_IT,L6B_2,L4_IT_1,L4_IT_3,L6B,VIP,L4_IT,L2_3_IT_1,D_Astro,IT,L5_6_NP_1,L4_IT_5,D_L56_NP,D_PVALB,D_L6_IT_Car3,D_L4_IT,D_L6_IT,D_SNCG,Deep,OPC,L2_3_IT_5,VIP_1,D_OPC,PAX6	38
ABCA12	chr2	215138625	215138626	chr2	214961385	214961885	SNCG,Merge,L6_IT_Car3_1,MGE,L56_NP,PVALB_6,L6_IT_Car3,D_VIP,PVALB,Astro_3,L6_IT_2,CGE,Astro,D_L6B,L6B_2,L6_IT,L4_IT_1,L6B,L4_IT_3,VIP,L4_IT,L2_3_IT_1,D_Astro,IT,L5_6_NP_1,L4_IT_5,D_L56_NP,D_L6_IT_Car3,D_PVALB,D_L4_IT,D_L6_IT,D_SNCG,Deep,OPC,L2_3_IT_5,D_OPC	36
ABCA12	chr2	215138625	215138626	chr2	214971745	214972245	PVALB,D_L56_NP,L6_IT_2,D_PVALB,D_L6_IT_Car3,D_L6_IT,CGE,D_L4_IT,L6B_2,L6_IT,OPC,L4_IT_1,Deep,Astro,D_L6B,D_OPC,L6B,L4_IT_3,VIP,L2_3_IT_5,Merge,L4_IT,IT,L5_6_NP_1,D_Astro,MGE,PVALB_6,L56_NP,L4_IT_5,L6_IT_Car3,D_VIP	31
ABCA12	chr2	215138625	215138626	chr2	214974866	214975366	IT,L5_6_NP_1,L2_3_IT_1,D_Astro,L4_IT,L4_IT_5,D_L6_IT,D_L4_IT,D_L56_NP,D_PVALB,D_L6_IT_Car3,D_OPC,L2_3_IT_5,OPC,Deep,MGE,Merge,L6_IT_Car3,D_VIP,PVALB_6,L56_NP,CGE,PVALB,L6_IT_2,L6B,L4_IT_3,VIP,L6B_2,L6_IT,L4_IT_1,Astro,D_L6B	32
ABCA12	chr2	215138625	215138626	chr2	214978967	214979467	L6B,L4_IT_3,VIP,L2_3_IT_5,D_OPC,Deep,Astro,D_L6B,L6_IT,L6B_2,OPC,L4_IT_1,CGE,D_L4_IT,D_L6_IT,PVALB,L6_IT_2,D_L6_IT_Car3,D_L56_NP,D_PVALB,L6_IT_Car3,D_VIP,L56_NP,PVALB_6,D_Astro,MGE,L2_3_IT_1,IT,L5_6_NP_1,L4_IT,Merge	31
ABCA12	chr2	215138625	215138626	chr2	214985719	214986219	L4_IT_6,L2_3_IT_1,D_Astro,L5_6_NP_1,IT,D_Chandelier,L4_IT,L2_3_IT_5,Chandelier,D_OPC,Deep,OPC,D_L4_IT,D_L6_IT,D_L56_NP,D_PVALB,D_VIP,L56_NP,PVALB_6,MGE,Merge,VIP,L4_IT_3,L6B,D_L6B,Astro,L4_IT_1,L6B_2,L6_IT,CGE,L6_IT_2,PVALB	32
ABCA12	chr2	215138625	215138626	chr2	214987594	214988094	D_VIP,L56_NP,PVALB_6,MGE,D_Astro,L5_6_NP_1,IT,L4_IT,Merge,L2_3_IT_5,VIP,L6B,D_L6B,Astro,Deep,L4_IT_1,L6_IT,L6B_2,D_L4_IT,CGE,D_L6_IT,D_PVALB,L6_IT_2,D_L56_NP,PVALB	25
ABCA12	chr2	215138625	215138626	chr2	214993043	214993543	MGE,D_Astro,L5_6_NP_1,IT,SNCG,L4_IT,Merge,L6B_4,D_VIP,L56_NP,PVALB_6,D_L4_IT,CGE,D_SNCG,D_L6_IT,D_L56_NP,L6_IT_2,D_PVALB,PVALB,VIP,L2_3_IT_5,L6B,D_OPC,VIP_1,D_L6B,Astro,Deep,OPC,L4_IT_1,L6_IT,L6B_2	31
ABCA12	chr2	215138625	215138626	chr2	214997217	214997717	D_PVALB,D_L56_NP,D_L6_IT_Car3,D_SNCG,D_L6_IT,D_L4_IT,OPC,Deep,D_OPC,PAX6,L2_3_IT_5,L4_IT,L5_6_NP_1,IT,L2_3_IT_1,D_Astro,L4_IT_5,L6_IT_2,PVALB,CGE,L4_IT_1,L6B_6,L6B_2,L6_IT,D_L6B,Astro,VIP,L6B,L4_IT_3,L6B_4,Merge,SNCG,MGE,PVALB_6,L56_NP,D_VIP,L6_IT_Car3,D_PAX6	38
ABCA12	chr2	215138625	215138626	chr2	214998428	214998928	L6_IT_2,D_PVALB,D_L6_IT_Car3,D_L56_NP,PVALB,D_L6_IT,D_L4_IT,CGE,OPC,L4_IT_1,L6_IT,L6B_2,D_L6B,Deep,Astro,D_OPC,L2_3_IT_5,VIP,L6B,Merge,L4_IT,L5_6_NP_1,IT,MGE,L2_3_IT_1,D_Astro,PVALB_6,L4_IT_5,L56_NP,D_VIP,L6_IT_Car3	31
ABCA12	chr2	215138625	215138626	chr2	215002625	215003125	L4_IT_6,VIP_25,L4_IT_5,L2_3_IT_1,D_Astro,D_L5_ET,IT,D_Chandelier,L5_6_NP_1,L4_IT,L2_3_IT_5,VIP_1,D_OPC,PAX6,Chandelier,PVALB_5,Deep,L5_ET,OPC,D_L4_IT,D_L6_IT,D_SNCG,PVALB_1,D_PVALB,D_L56_NP,D_L6_IT_Car3,L6_IT_Car3,D_PAX6,D_VIP,VIP_23,L56_NP,PVALB_6,MGE,SNCG,L6B_4,Merge,L4_IT_3,L6B,VIP,Astro,D_L6B,L6_IT,L6B_6,L6B_2,L4_IT_1,CGE,VIP_3,PVALB,SNCG_3,L6_IT_2,Astro_3	51
ABCA12	chr2	215138625	215138626	chr2	215003165	215003665	L6_IT_2,SST_8,SNCG_3,PVALB,VIP_3,CGE,L4_IT_1,L6B_2,L6_IT,L6B_6,D_L6B,PVALB_3,Astro,VIP,VIP_11,L4_IT_3,L6B,L6_IT_Car3_1,Merge,SNCG_6,L6B_4,SNCG,SNCG_1,MGE,PVALB_6,L56_NP,VIP_23,VIP_9,PVALB_2,D_VIP,D_PAX6,L6_IT_Car3,D_L6_IT_Car3,D_L56_NP,D_PVALB,PVALB_1,D_SNCG,D_L6_IT,D_L4_IT,OPC,L5_ET,Deep,PVALB_5,D_OPC,PAX6,Chandelier,VIP_1,L2_3_IT_5,L4_IT,L5_6_NP_1,D_Chandelier,IT,D_L5_ET,D_Astro,L2_3_IT_1,L4_IT…	57
ABCA12	chr2	215138625	215138626	chr2	215004361	215004861	Deep,OPC,L2_3_IT_5,D_OPC,Chandelier,D_L56_NP,D_PVALB,D_L6_IT_Car3,D_L4_IT,D_SNCG,D_L6_IT,L4_IT_5,L4_IT,L2_3_IT_1,D_Astro,L5_6_NP_1,IT,D_Chandelier,D_L6B,Astro,L4_IT_1,L6_IT,L6B_2,VIP,L4_IT_3,L6B,L6_IT_2,PVALB,CGE,L56_NP,PVALB_6,D_VIP,L6_IT_Car3,SNCG,Merge,MGE	36
ABCA12	chr2	215138625	215138626	chr2	215006318	215006818	L4_IT,L2_3_IT_1,D_Astro,IT,D_L6_IT_Car3,D_PVALB,D_L56_NP,D_L4_IT,D_L6_IT,D_SNCG,Deep,OPC,L2_3_IT_5,D_OPC,PAX6,SNCG,Merge,MGE,L56_NP,PVALB_6,L6_IT_Car3,D_PAX6,D_VIP,PVALB,L6_IT_2,CGE,Astro,D_L6B,L6_IT,L6B_2,L4_IT_1,L6B,VIP	33
ABCA12	chr2	215138625	215138626	chr2	215013067	215013567	OPC,L4_IT_1,L6_IT,D_L6B,Deep,Astro,D_OPC,VIP,L2_3_IT_5,L6B,D_PVALB,L6_IT_2,D_L56_NP,PVALB,D_SNCG,D_L6_IT,D_L4_IT,CGE,PVALB_6,L56_NP,D_VIP,Merge,L4_IT,SNCG,L5_6_NP_1,IT,D_Astro,MGE	28
ABCA12	chr2	215138625	215138626	chr2	215014380	215014880	D_OPC,VIP,L2_3_IT_5,L6B,OPC,L4_IT_1,L6_IT,D_L6B,Astro,Deep,D_SNCG,D_L6_IT,D_L4_IT,CGE,D_PVALB,L6_IT_2,D_L6_IT_Car3,D_L56_NP,PVALB,D_VIP,L6_IT_Car3,PVALB_6,L56_NP,L5_6_NP_1,IT,MGE,D_Astro,Merge,SNCG,L4_IT	30
ABCA12	chr2	215138625	215138626	chr2	215018773	215019273	D_L6_IT,D_SNCG,D_L4_IT,D_PVALB,D_L6_IT_Car3,D_L56_NP,D_OPC,PAX6,OPC,Deep,IT,L5_6_NP_1,D_Astro,L4_IT,CGE,SNCG_3,PVALB,L6_IT_2,L6B,VIP,L6_IT,L4_IT_1,Astro,D_L6B,SNCG_1,MGE,SNCG_6,Merge,SNCG,VIP_23,L6_IT_Car3,D_PAX6,D_VIP,PVALB_6,L56_NP	35
ABCA12	chr2	215138625	215138626	chr2	215022634	215023134	PVALB,L6_IT_2,CGE,L6_IT,L6B_2,L4_IT_1,Astro,D_L6B,L6B,VIP,Merge,SNCG,MGE,PVALB_6,L56_NP,VIP_23,D_PAX6,L6_IT_Car3,D_VIP,PVALB_2,D_L56_NP,D_PVALB,D_L6_IT_Car3,PVALB_1,PAX6_3,D_L6_IT,D_SNCG,D_L4_IT,OPC,PVALB_5,Deep,VIP_1,Chandelier,PAX6,D_OPC,L2_3_IT_5,L4_IT,IT,D_Chandelier,D_Astro	40
ABCA12	chr2	215138625	215138626	chr2	215023163	215023663	L4_IT,D_Astro,L2_3_IT_1,L5_6_NP_1,IT,D_PVALB,D_L56_NP,D_L6_IT_Car3,D_L4_IT,D_SNCG,D_L6_IT,Deep,OPC,D_OPC,PAX6,SNCG,Merge,MGE,L56_NP,PVALB_6,D_VIP,D_PAX6,L6_IT_Car3,VIP_23,L6_IT_2,PVALB,CGE,D_L6B,Astro,L4_IT_1,L6_IT,VIP,L4_IT_3,L6B	34
ABCA12	chr2	215138625	215138626	chr2	215029177	215029677	L6_IT_Car3,D_VIP,PVALB_6,L56_NP,IT,L5_6_NP_1,MGE,D_Astro,Merge,SNCG,L4_IT,D_OPC,VIP,L2_3_IT_5,L6_IT,OPC,L4_IT_1,Astro,Deep,D_L6_IT,D_SNCG,CGE,D_L4_IT,PVALB,D_PVALB,L6_IT_2,D_L56_NP,D_L6_IT_Car3	28
ABCA12	chr2	215138625	215138626	chr2	215032377	215032877	SNCG_3,PVALB,L6_IT_2,CGE,L6_IT,L4_IT_1,Astro,D_L6B,L6B,VIP,Merge,SNCG,SNCG_1,MGE,PVALB_6,L56_NP,VIP_23,D_PAX6,VIP_9,PVALB_2,D_VIP,D_L56_NP,D_PVALB,PVALB_1,D_L6_IT,D_SNCG,D_L4_IT,OPC,PVALB_5,Deep,D_OPC,PAX6,Chandelier,L2_3_IT_5,L4_IT,IT,D_Chandelier,L5_6_NP_1,D_Astro	39
ABCA12	chr2	215138625	215138626	chr2	215034402	215034902	D_L56_NP,L6_IT_2,D_PVALB,PVALB,D_L4_IT,CGE,D_L6_IT,D_L6B,Deep,Astro,L4_IT_1,OPC,L6_IT,VIP,L6B,L4_IT_3,D_OPC,L4_IT,Merge,D_Astro,MGE,L5_6_NP_1,IT,L56_NP,PVALB_6,D_VIP	26
ABCA12	chr2	215138625	215138626	chr2	215036891	215037391	D_VIP,PVALB_6,L56_NP,L5_6_NP_1,IT,MGE,D_Astro,Merge,L4_IT,D_OPC,L2_3_IT_5,VIP,L6B,OPC,L4_IT_1,L6B_2,L6_IT,D_L6B,Astro,Deep,D_L6_IT,D_L4_IT,CGE,D_L56_NP,L6_IT_2,D_PVALB,PVALB	27
ABCA12	chr2	215138625	215138626	chr2	215042947	215043447	PVALB_6,D_PAX6,D_VIP,VIP_23,L4_IT,SNCG,Merge,MGE,D_Astro,IT,SNCG_1,Astro,Deep,L4_IT_1,VIP,VIP_1,PAX6,SNCG_3,PVALB,D_PVALB,CGE,D_L4_IT,D_SNCG	23
ABCA12	chr2	215138625	215138626	chr2	215045495	215045995	L4_IT,SNCG,Merge,MGE,D_Astro,IT,L56_NP,PVALB_6,D_VIP,L6_IT_Car3,D_L56_NP,L6_IT_2,D_PVALB,D_L6_IT_Car3,PVALB,D_L4_IT,CGE,D_SNCG,D_L6_IT,D_L6B,PVALB_5,Deep,Astro,L4_IT_1,OPC,L6_IT,L6B_2,VIP,L6B,D_OPC	30
ABCA12	chr2	215138625	215138626	chr2	215050707	215051207	D_OPC,L2_3_IT_5,L5_ET,OPC,Deep,PVALB_5,D_L6_IT,D_SNCG,D_L4_IT,D_L56_NP,D_PVALB,D_L6_IT_Car3,L4_IT_5,IT,D_L5_ET,L5_6_NP_1,L2_3_IT_1,D_Astro,L4_IT,L6B,L4_IT_3,VIP,L6B_6,L6B_2,L6_IT,L4_IT_1,Astro,D_L6B,PVALB_3,CGE,PVALB,L6_IT_2,L6_IT_Car3,D_VIP,PVALB_6,L56_NP,MGE,L6B_4,Merge,SNCG	40
ABCA12	chr2	215138625	215138626	chr2	215051293	215051793	D_SNCG,D_L6_IT,D_L4_IT,CGE,D_PVALB,L6_IT_2,D_L56_NP,PVALB,D_OPC,L2_3_IT_5,VIP,L6B,OPC,L4_IT_1,L6B_2,L6_IT,D_L6B,Deep,Astro,L5_6_NP_1,IT,L2_3_IT_1,MGE,D_Astro,Merge,L4_IT,SNCG,D_VIP,PVALB_6,L4_IT_5,L56_NP	31
ABCA12	chr2	215138625	215138626	chr2	215054495	215054995	L4_IT,D_Astro,L2_3_IT_1,IT,L5_6_NP_1,L4_IT_5,D_L6_IT_Car3,D_L56_NP,D_PVALB,D_L4_IT,D_L6_IT,D_SNCG,Deep,OPC,L2_3_IT_5,D_OPC,SNCG,Merge,MGE,L56_NP,PVALB_6,L6_IT_Car3,D_VIP,PVALB,L6_IT_2,CGE,Astro,D_L6B,L6_IT,L6B_2,L4_IT_1,L6B,L4_IT_3,VIP	34
ABCA12	chr2	215138625	215138626	chr2	215056202	215056702	L6_IT_2,PVALB,L5_6_NP_5,CGE,L4_IT_1,L6_IT,L6B_2,L6B_6,PVALB_3,D_L6B,Astro,VIP,L6B,L4_IT_3,L6_IT_Car3_1,L6B_4,Merge,SNCG,MGE,PVALB_6,L56_NP,D_VIP,PVALB_2,L6_IT_Car3,D_PVALB,D_L6_IT_Car3,D_L56_NP,PVALB_1,D_SNCG,D_L6_IT,D_L4_IT,OPC,L5_ET,PVALB_5,Deep,D_OPC,Chandelier,L2_3_IT_5,L4_IT,L5_6_NP_1,D_L5_ET,IT,D_Chandelier,D_Astro,L2_3_IT_1,L4_IT_5	46
ABCA12	chr2	215138625	215138626	chr2	215056876	215057376	OPC,Deep,PVALB_5,D_OPC,Chandelier,L2_3_IT_5,D_PVALB,D_L56_NP,D_L6_IT_Car3,D_L6_IT,D_SNCG,D_L4_IT,L4_IT_5,L4_IT,IT,D_Chandelier,L5_6_NP_1,D_Astro,L2_3_IT_1,L6B_2,L6_IT,L4_IT_1,Astro,D_L6B,L6B,L4_IT_3,VIP,PVALB,L6_IT_2,CGE,PVALB_6,L56_NP,L6_IT_Car3,D_VIP,Merge,SNCG,MGE	37
ABCA12	chr2	215138625	215138626	chr2	215059766	215060266	D_L4_IT,D_L6_IT,D_SNCG,D_L6_IT_Car3,D_PVALB,D_L56_NP,L2_3_IT_5,D_OPC,Chandelier,PVALB_5,Deep,L5_ET,OPC,D_Astro,L2_3_IT_1,D_L5_ET,IT,D_Chandelier,L5_6_NP_1,L4_IT,L4_IT_5,CGE,PVALB,L6_IT_2,L6B,L4_IT_3,VIP,Astro,D_L6B,L6B_2,L6_IT,L6B_6,L4_IT_1,MGE,SNCG,L6B_4,Merge,L6_IT_Car3_1,L6_IT_Car3,D_VIP,L56_NP,PVALB_6	42
ABCA12	chr2	215138625	215138626	chr2	215060978	215061478	L4_IT_3,L6B,VIP,L6B_2,L6_IT,L4_IT_1,Astro,D_L6B,PVALB_3,CGE,PVALB,L6_IT_2,L6_IT_Car3,D_PAX6,D_VIP,PVALB_6,L56_NP,MGE,Merge,L6_IT_Car3_1,SNCG,PAX6,Chandelier,D_OPC,L2_3_IT_5,OPC,L5_ET,Deep,PVALB_5,D_L6_IT,D_SNCG,D_L4_IT,D_L6_IT_Car3,D_L56_NP,D_PVALB,PVALB_1,L4_IT_5,IT,D_L5_ET,D_Chandelier,L5_6_NP_1,L2_3_IT_1,D_Astro,L4_IT	44
ABCA12	chr2	215138625	215138626	chr2	215067132	215067632	L4_IT,IT,L5_6_NP_1,L2_3_IT_1,D_Astro,OPC,Deep,D_OPC,L2_3_IT_5,D_L56_NP,D_L6_IT_Car3,D_PVALB,D_L6_IT,D_L4_IT,PVALB_6,L56_NP,L6_IT_Car3,L6B_4,Merge,L6_IT_Car3_1,MGE,L6B_6,L6B_2,L6_IT,L4_IT_1,Astro,D_L6B,L4_IT_3,L6B,PVALB,L6_IT_2,CGE	32
ABCA12	chr2	215138625	215138626	chr2	215079049	215079549	L4_IT_1,L6_IT,Deep,Astro,L2_3_IT_5,D_PVALB,L6_IT_2,D_L56_NP,D_L6_IT_Car3,PVALB,D_L6_IT,D_L4_IT,PVALB_6,L56_NP,L6_IT_Car3,Merge,L4_IT,L5_6_NP_1,IT,D_Astro,MGE	21
ABCA12	chr2	215138625	215138626	chr2	215080736	215081236	D_VIP,L56_NP,PVALB_6,MGE,D_Astro,IT,L5_6_NP_1,L4_IT,Merge,VIP,D_OPC,Deep,Astro,L6_IT,OPC,L4_IT_1,CGE,D_L4_IT,D_L6_IT,PVALB,D_L56_NP,D_PVALB,L6_IT_2	23
ABCA12	chr2	215138625	215138626	chr2	215085038	215085538	CGE,D_L4_IT,D_L6_IT,PVALB,L6_IT_2,D_PVALB,D_L56_NP,L2_3_IT_5,D_OPC,Deep,Astro,L6_IT,OPC,L4_IT_1,D_Astro,MGE,IT,L4_IT,Merge,L56_NP,PVALB_6	21
ABCA12	chr2	215138625	215138626	chr2	215099058	215099558	L6_IT_2,D_L6_IT_Car3,D_L56_NP,D_PVALB,PVALB,D_L4_IT,CGE,D_L6_IT,D_L6B,Deep,Astro,L4_IT_1,OPC,L6B_2,L6_IT,L2_3_IT_5,VIP,L4_IT_3,L6B,D_OPC,L4_IT,L6_IT_Car3_1,Merge,D_Astro,MGE,IT,L56_NP,PVALB_6,D_VIP,L6_IT_Car3	30
ABCA12	chr2	215138625	215138626	chr2	215101011	215101511	PVALB,D_L6_IT_Car3,L6_IT_2,D_PVALB,D_L6_IT,CGE,D_L4_IT,L6B_2,L6_IT,L4_IT_1,Astro,Deep,D_L6B,L4_IT_3,L6B,L2_3_IT_5,VIP,Merge,L4_IT,IT,MGE,L2_3_IT_1,D_Astro,PVALB_6,L6_IT_Car3,D_VIP	26
ABCA12	chr2	215138625	215138626	chr2	215102696	215103196	IT,D_Astro,MGE,L2_3_IT_1,Merge,L6_IT_Car3_1,L4_IT,L6_IT_Car3,PVALB_6,D_L6_IT,D_L4_IT,PVALB,L6_IT_2,D_PVALB,D_L6_IT_Car3,D_OPC,L4_IT_3,L6B,L2_3_IT_5,L6B_2,L6_IT,L4_IT_1,OPC,Deep,Astro,D_L6B	26
ABCA12	chr2	215138625	215138626	chr2	215105298	215105798	D_PVALB,L6_IT_2,D_L6_IT_Car3,PVALB,D_L6_IT,D_L4_IT,L4_IT_1,OPC,L6B_2,L6_IT,D_L6B,Astro,Deep,D_OPC,L2_3_IT_5,L6B,L4_IT_3,L6_IT_Car3_1,Merge,L4_IT,IT,D_Astro,MGE,L2_3_IT_1,PVALB_6,L4_IT_5,L6_IT_Car3	27
ABCA12	chr2	215138625	215138626	chr2	215105850	215106350	L6B,L4_IT_3,L2_3_IT_5,D_OPC,Deep,Astro,D_L6B,L6_IT,L6B_2,L4_IT_1,OPC,D_L4_IT,D_L6_IT,PVALB,D_PVALB,L6_IT_2,D_L6_IT_Car3,L6_IT_Car3,PVALB_6,L2_3_IT_1,MGE,D_Astro,IT,L4_IT,Merge	25
ABCA12	chr2	215138625	215138626	chr2	215110905	215111405	L4_IT,Merge,D_Astro,MGE,IT,D_Chandelier,PVALB_6,L6_IT_Car3,PVALB,D_PVALB,L6_IT_2,Astro_3,D_L6_IT_Car3,D_L4_IT,D_L6_IT,Deep,Astro,D_L6B,L6B_2,L6_IT,OPC,L4_IT_1,L6B,D_OPC,Chandelier	25
ABCA12	chr2	215138625	215138626	chr2	215120448	215120948	L4_IT_1,L6B_2,L6_IT,D_L6B,Deep,Astro,L2_3_IT_5,L6B,L4_IT_3,L6_IT_2,D_L6_IT_Car3,D_L56_NP,D_PVALB,PVALB,D_L6_IT,D_L4_IT,L4_IT_5,L56_NP,L6_IT_Car3,L6_IT_Car3_1,Merge,L4_IT,IT,MGE,L2_3_IT_1,D_Astro	26
ABCA12	chr2	215138625	215138626	chr2	215121081	215121581	L4_IT,Merge,MGE,D_Astro,L2_3_IT_1,IT,L4_IT_5,L56_NP,PVALB_6,L6_IT_Car3,L6_IT_2,D_PVALB,D_L6_IT_Car3,D_L56_NP,PVALB,D_L4_IT,D_L6_IT,Astro,Deep,L4_IT_1,L6_IT,L2_3_IT_5,L4_IT_3	23
ABCA12	chr2	215138625	215138626	chr2	215138672	215139172	D_L6_IT,D_L4_IT,PVALB,L6_IT_2,D_L6_IT_Car3,D_PVALB,Astro_3,D_OPC,L4_IT_3,L2_3_IT_5,L6_IT,L4_IT_1,OPC,Deep,Astro,IT,MGE,L2_3_IT_1,D_Astro,Merge,L4_IT,L6_IT_Car3,PVALB_6	23
ABCA12	chr2	215138625	215138626	chr2	215140313	215140813	PVALB,D_L6_IT_Car3,L6_IT_2,D_PVALB,D_L6_IT,D_L4_IT,L6_IT,L4_IT_1,OPC,Astro,Deep,D_OPC,L4_IT_3,L2_3_IT_5,Merge,L6_IT_Car3_1,L4_IT,IT,D_Astro,MGE,L2_3_IT_1,L4_IT_5,L6_IT_Car3	23
ABCA13	chr7	48171457	48171458	chr7	48179689	48180189	D_L5_ET,L5_ET	2
ABCA13	chr7	48171457	48171458	chr7	48182784	48183284	D_L5_ET,L5_ET_2,L5_ET	3
ABCA13	chr7	48171457	48171458	chr7	48183503	48184003	L5_ET_2,D_L5_ET,L5_ET	3
ABCA13	chr7	48171457	48171458	chr7	48197845	48198345	L5_ET,D_L5_ET	2
ABCA13	chr7	48171457	48171458	chr7	48294821	48295321	L5_ET,D_L5_ET,L5_ET_2	3
ABCA13	chr7	48171457	48171458	chr7	48295437	48295937	L5_ET,D_L5_ET,L5_ET_2	3
ABCA13	chr7	48171457	48171458	chr7	48299135	48299635	D_L5_ET,L5_ET	2
ABCA13	chr7	48171457	48171458	chr7	48299742	48300242	L5_ET,L5_ET_2,D_L5_ET	3
ABCA13	chr7	48171457	48171458	chr7	48337144	48337644	L5_ET,D_L5_ET,L5_ET_2	3
ABCA13	chr7	48171457	48171458	chr7	48364948	48365448	L5_ET_2,D_L5_ET,L5_ET	3
ABCA13	chr7	48171457	48171458	chr7	48408829	48409329	L5_ET,D_L5_ET,L5_ET_2	3
ABCA13	chr7	48171457	48171458	chr7	48511087	48511587	L5_ET,L5_ET_2,D_L5_ET	3
ABCA13	chr7	48171457	48171458	chr7	48547264	48547764	L5_ET,D_L5_ET,L5_ET_2	3
ABCA13	chr7	48171457	48171458	chr7	48621212	48621712	L5_ET,D_L5_ET	2
ABCA2	chr9	137028914	137028915	chr9	137007457	137007957	Non,VLMC,D_Micro,Micro,D_VLMC	5
ABCA2	chr9	137028914	137028915	chr9	137008051	137008551	VLMC,Non,D_VLMC,Micro,D_Micro	5
ABCA2	chr9	137028914	137028915	chr9	137009401	137009901	Micro,D_Micro,Non	3
ABCA2	chr9	137028914	137028915	chr9	137010032	137010532	Non,Micro,D_Micro	3
ABCA2	chr9	137028914	137028915	chr9	137012394	137012894	Micro,D_Micro,Non	3
ABCA2	chr9	137028914	137028915	chr9	137013726	137014226	D_Endo,Micro,D_Micro,Endo,Non	5
ABCA2	chr9	137028914	137028915	chr9	137015035	137015535	Non	1
ABCA2	chr9	137028914	137028915	chr9	137015596	137016096	Micro,D_Micro,Non	3
ABCA2	chr9	137028914	137028915	chr9	137016488	137016988	D_Micro,Micro,Non	3
ABCA2	chr9	137028914	137028915	chr9	137018990	137019490	Non,D_Micro,Micro	3
ABCA2	chr9	137028914	137028915	chr9	137021252	137021752	Non,Micro,D_Micro	3
ABCA2	chr9	137028914	137028915	chr9	137022095	137022595	Non,VLMC,D_Micro,Micro,D_VLMC	5
ABCA2	chr9	137028914	137028915	chr9	137023536	137024036	Micro,D_Micro,D_VLMC,Non,VLMC	5
ABCA2	chr9	137028914	137028915	chr9	137024263	137024763	D_VLMC,D_Micro,Micro,VLMC,Non	5
ABCA2	chr9	137028914	137028915	chr9	137025691	137026191	Non,Endo,VLMC,D_Endo,Micro,D_Micro,D_VLMC	7
ABCA2	chr9	137028914	137028915	chr9	137027099	137027599	Non,Endo,VLMC,Micro,D_Endo,D_Micro,D_VLMC	7
ABCA2	chr9	137028914	137028915	chr9	137028315	137028815	Endo,VLMC,Non,D_VLMC,D_Endo,Micro,D_Micro	7
ABCA2	chr9	137028914	137028915	chr9	137028906	137029406	VLMC,Non,D_VLMC,Micro,D_Micro	5
ABCA2	chr9	137028914	137028915	chr9	137029502	137030002	Endo,VLMC,Non,D_VLMC,Micro,D_Endo,D_Micro	7
ABCA2	chr9	137028914	137028915	chr9	137030656	137031156	VLMC,Non,D_VLMC,Micro,D_Micro	5
ABCA4	chr1	94121147	94121148	chr1	93993140	93993640	D_L4_IT,MGE,IT,D_Chandelier,D_L5_IT,L4_IT,Chandelier,L4_IT_1,L5_IT	9
ABCA4	chr1	94121147	94121148	chr1	93994912	93995412	D_Chandelier,IT,SNCG_1,MGE,D_L4_IT,D_L5_IT,L4_IT,Chandelier,L4_IT_1,L5_IT,L5_IT_6	11
ABCA4	chr1	94121147	94121148	chr1	93995925	93996425	L5_IT,L4_IT_1,Chandelier,L4_IT_3,L4_IT,D_L5_IT,IT,D_Chandelier,D_L4_IT,MGE	10
ABCA4	chr1	94121147	94121148	chr1	93997863	93998363	L5_IT,L4_IT_1,Chandelier,D_L5_IT,L4_IT,MGE,D_L4_IT,D_Chandelier,IT	9
ABCA4	chr1	94121147	94121148	chr1	94002199	94002699	Chandelier,L4_IT_1,L5_IT,L4_IT_5,L5_IT_6,IT,D_Chandelier,D_L4_IT,MGE,D_L5_IT,L4_IT	11
ABCA4	chr1	94121147	94121148	chr1	94005087	94005587	L5_IT,D_L5_IT,L4_IT,IT,MGE,D_L4_IT	6
ABCA4	chr1	94121147	94121148	chr1	94012698	94013198	IT,D_Chandelier,MGE,D_L4_IT,SNCG_3,D_L5_IT,L4_IT,Chandelier,L4_IT_1,L5_IT	10
ABCA4	chr1	94121147	94121148	chr1	94020556	94021056	L4_IT_1,L5_IT,L5_IT_6,L4_IT,D_L5_IT,IT,D_L4_IT,MGE	8
ABCA4	chr1	94121147	94121148	chr1	94022925	94023425	L5_IT,L4_IT_1,L5_IT_6,Chandelier,L4_IT,D_L5_IT,IT,D_Chandelier,MGE,D_L4_IT	10
ABCA4	chr1	94121147	94121148	chr1	94025988	94026488	IT,D_Chandelier,SNCG_1,MGE,D_L4_IT,SNCG_3,L4_IT,D_L5_IT,Chandelier,L4_IT_3,PAX6_2,L4_IT_1,L5_IT,L5_IT_6,L4_IT_5	15
ABCA4	chr1	94121147	94121148	chr1	94027124	94027624	D_L5_IT,L4_IT,MGE,D_L4_IT,IT,D_Chandelier,L5_IT,L4_IT_1,Chandelier	9
ABCA4	chr1	94121147	94121148	chr1	94027775	94028275	L4_IT,D_L5_IT,IT,D_Chandelier,D_L4_IT,MGE,L5_IT,L4_IT_1,Chandelier,L4_IT_3	10
ABCA4	chr1	94121147	94121148	chr1	94031261	94031761	D_L4_IT,MGE,Endo,IT,L4_IT,D_L5_IT,D_VLMC,VLMC,D_Endo,L4_IT_1,L5_IT	11
ABCA4	chr1	94121147	94121148	chr1	94040032	94040532	SST_19,D_L5_IT,L4_IT,MGE,D_L4_IT,D_Chandelier,IT,L5_IT_6,L4_IT_5,L5_IT,L4_IT_1,Chandelier	12
ABCA4	chr1	94121147	94121148	chr1	94040951	94041451	D_Chandelier,IT,MGE,D_L4_IT,D_L5_IT,L4_IT,Chandelier,L5_IT,L4_IT_1,L5_IT_6,L4_IT_5	11
ABCA4	chr1	94121147	94121148	chr1	94043340	94043840	Chandelier,L4_IT_1,L5_IT,L4_IT_5,D_Chandelier,IT,MGE,D_L4_IT,D_L5_IT,L4_IT	10
ABCA4	chr1	94121147	94121148	chr1	94044532	94045032	L5_IT_6,L4_IT_5,L5_IT,MGE,D_Chandelier,IT,Endo,D_L5_IT,L4_IT,L4_IT_3,VLMC,Chandelier,D_Endo,L4_IT_1,D_L4_IT,D_VLMC	16
ABCA4	chr1	94121147	94121148	chr1	94045628	94046128	D_VLMC,SNCG_3,D_L4_IT,L4_IT_1,D_Endo,Chandelier,VLMC,PAX6_2,L4_IT_3,L4_IT,D_L5_IT,Endo,SNCG_1,IT,D_Chandelier,MGE,L5_IT,L4_IT_5,L5_IT_6	19
ABCA4	chr1	94121147	94121148	chr1	94048626	94049126	D_L4_IT,D_VLMC,VLMC,Chandelier,L4_IT_3,L4_IT_1,D_Endo,IT,D_Chandelier,Endo,MGE,D_L5_IT,L4_IT,L5_IT,L5_IT_6,L4_IT_5	16
ABCA4	chr1	94121147	94121148	chr1	94053069	94053569	L4_IT_5,L5_IT_6,L5_IT,L4_IT_1,L4_IT_3,Chandelier,D_L5_IT,L4_IT,D_L4_IT,MGE,IT,D_Chandelier	12
ABCA4	chr1	94121147	94121148	chr1	94053892	94054392	L5_IT,L4_IT_1,L4_IT_5,L5_IT_6,Chandelier,L4_IT_3,SNCG_3,D_L5_IT,L4_IT,SNCG_1,D_Chandelier,IT,D_L4_IT,MGE	14
ABCA4	chr1	94121147	94121148	chr1	94055557	94056057	D_L4_IT,MGE,D_Chandelier,IT,L4_IT,D_L5_IT,L4_IT_3,Chandelier,L4_IT_5,L5_IT_6,L5_IT,L4_IT_1	12
ABCA4	chr1	94121147	94121148	chr1	94057994	94058494	SNCG_3,D_L5_IT,L4_IT,SNCG_1,D_Chandelier,IT,D_L4_IT,MGE,L5_IT,L4_IT_1,L4_IT_5,L5_IT_6,Chandelier,L4_IT_3	14
ABCA4	chr1	94121147	94121148	chr1	94059875	94060375	L4_IT_3,L4_IT_1,L5_IT,L5_IT_6,L4_IT_5,IT,MGE,D_L4_IT,L4_IT,D_L5_IT	10
ABCA4	chr1	94121147	94121148	chr1	94061533	94062033	VLMC,Chandelier,L4_IT_3,PAX6_2,L4_IT_1,D_Endo,D_L4_IT,SNCG_3,D_VLMC,L5_IT,L5_IT_6,L4_IT_5,IT,D_Chandelier,Endo,MGE,D_L5_IT,L4_IT	18
ABCA4	chr1	94121147	94121148	chr1	94063751	94064251	L4_IT,D_L5_IT,D_VLMC,MGE,D_L4_IT,IT,L4_IT_1,L5_IT,VLMC	9
ABCA4	chr1	94121147	94121148	chr1	94068835	94069335	D_L5_IT,L4_IT,D_VLMC,D_L4_IT,MGE,Endo,D_Chandelier,IT,D_Endo,L4_IT_1,L5_IT,Chandelier,VLMC	13
ABCA4	chr1	94121147	94121148	chr1	94070772	94071272	D_L4_IT,MGE,IT,L4_IT,D_L5_IT,D_VLMC,VLMC,L5_IT,L4_IT_1	9
ABCA4	chr1	94121147	94121148	chr1	94071536	94072036	L4_IT,D_L5_IT,MGE,D_L4_IT,IT,D_Chandelier,L5_IT,L4_IT_1,Chandelier	9
ABCA4	chr1	94121147	94121148	chr1	94076821	94077321	MGE,D_L4_IT,IT,D_L5_IT,L4_IT,L5_IT_6,L5_IT,L4_IT_1	8
ABCA4	chr1	94121147	94121148	chr1	94079729	94080229	D_L5_IT,L4_IT,D_Chandelier,IT,MGE,D_L4_IT,L5_IT,L4_IT_1,Chandelier	9
ABCA4	chr1	94121147	94121148	chr1	94080464	94080964	D_L5_IT,L4_IT,D_L4_IT,MGE,IT,D_Chandelier,L5_IT,L4_IT_1,Chandelier	9
ABCA4	chr1	94121147	94121148	chr1	94084200	94084700	Chandelier,L4_IT_3,L5_IT,L4_IT_1,L4_IT_5,L5_IT_6,IT,D_Chandelier,D_L4_IT,MGE,L4_IT,D_L5_IT	12
ABCA4	chr1	94121147	94121148	chr1	94092278	94092778	L4_IT_5,L5_IT_6,L5_IT,MGE,Endo,SNCG_1,IT,D_Chandelier,D_L5_IT,L4_IT,PAX6_2,L4_IT_3,Chandelier,VLMC,D_Endo,L4_IT_1,D_L4_IT,D_VLMC,SNCG_3	19
ABCA4	chr1	94121147	94121148	chr1	94094543	94095043	D_L5_IT,L4_IT,D_VLMC,MGE,D_L4_IT,IT,D_Chandelier,Endo,L5_IT_6,D_Endo,L4_IT_1,L5_IT,PAX6_2,VLMC,Chandelier	15
ABCA4	chr1	94121147	94121148	chr1	94095463	94095963	IT,D_Chandelier,Endo,SNCG_1,MGE,SNCG_5,D_L5_IT,L4_IT,L5_IT,L5_IT_6,L4_IT_5,D_L4_IT,SNCG_3,D_VLMC,VLMC,Chandelier,L4_IT_3,PAX6_2,L4_IT_1,D_Endo	20
ABCA4	chr1	94121147	94121148	chr1	94096428	94096928	D_VLMC,D_L5_IT,L4_IT,IT,D_Chandelier,D_L4_IT,MGE,L4_IT_1,L5_IT,L4_IT_5,L5_IT_6,Chandelier,VLMC,L4_IT_3	14
ABCA4	chr1	94121147	94121148	chr1	94097063	94097563	Chandelier,VLMC,L5_IT,L4_IT_1,D_Chandelier,IT,D_L4_IT,MGE,D_VLMC,D_L5_IT,L4_IT	11
ABCA4	chr1	94121147	94121148	chr1	94101668	94102168	L4_IT_1,L5_IT,L4_IT_5,L5_IT_6,Chandelier,VLMC,L4_IT_3,D_VLMC,L4_IT,D_L5_IT,L6B_3,IT,D_Chandelier,D_L4_IT,MGE	15
ABCA4	chr1	94121147	94121148	chr1	94102228	94102728	D_L5_IT,L4_IT,MGE,D_L4_IT,D_Chandelier,IT,L5_IT_6,L4_IT_1,L5_IT,L4_IT_3,Chandelier	11
ABCA4	chr1	94121147	94121148	chr1	94105630	94106130	L4_IT_3,L5_IT,L4_IT_1,IT,MGE,D_L4_IT,D_L5_IT,L4_IT	8
ABCA4	chr1	94121147	94121148	chr1	94106199	94106699	D_L4_IT,MGE,D_Chandelier,IT,L4_IT,D_L5_IT,Chandelier,L5_IT,L4_IT_1	9
ABCA4	chr1	94121147	94121148	chr1	94109450	94109950	D_L4_IT,MGE,SNCG_1,IT,D_L5_IT,L4_IT,L5_IT_6,L4_IT_1,L5_IT	9
ABCA4	chr1	94121147	94121148	chr1	94110109	94110609	L5_IT,L4_IT_1,L5_IT_6,IT,MGE,D_L4_IT,D_L5_IT,L4_IT	8
ABCA4	chr1	94121147	94121148	chr1	94113737	94114237	L4_IT_3,L4_IT_1,L5_IT,L4_IT_5,L5_IT_6,IT,D_L4_IT,MGE,L4_IT,D_L5_IT	10
ABCA4	chr1	94121147	94121148	chr1	94114392	94114892	L4_IT,D_L5_IT,IT,MGE,D_L4_IT,L5_IT,L4_IT_1,L5_IT_6,L4_IT_5,L4_IT_3	10
ABCA4	chr1	94121147	94121148	chr1	94115964	94116464	MGE,D_L4_IT,IT,L6B_3,L4_IT,D_L5_IT,D_VLMC,L4_IT_3,PAX6_2,VLMC,L5_IT_6,L4_IT_5,L4_IT_1,L5_IT	14
ABCA4	chr1	94121147	94121148	chr1	94117087	94117587	D_VLMC,L4_IT,D_L5_IT,IT,MGE,D_L4_IT,L5_IT,L4_IT_1,L5_IT_6,L4_IT_5,VLMC,L4_IT_3	12
ABCA6	chr17	69141894	69141895	chr17	69099643	69100143	L2_3_IT_6,L6_IT_Car3,PVALB_6,L6_CT,Non,D_L23_IT,D_Oligo,Oligo,L23_IT,L6_CT_3,L6B_2,D_L6B,L2_3_IT_2,PVALB,D_PVALB,Micro,D_L6_CT	17
ABCA6	chr17	69141894	69141895	chr17	69115914	69116414	PVALB_6,L2_3_IT_6,D_Oligo,L23_IT,Oligo,L6_CT,D_L23_IT,Non,L6B_2,D_L6B,L6_CT_3,D_PVALB,PVALB,D_L6_CT,Micro,L2_3_IT_2	16
ABCA6	chr17	69141894	69141895	chr17	69117962	69118462	L2_3_IT_2,L6_IT_Car3_2,PVALB,D_PVALB,D_L6_CT,Micro,L6_CT_3,Oligo_4,L6B_2,OPC,D_L6B,L6_CT,Non,D_L23_IT,D_Oligo,Oligo,L23_IT,L2_3_IT_6,L6_IT_Car3,PVALB_6	20
ABCA6	chr17	69141894	69141895	chr17	69118992	69119492	L2_3_IT_2,D_PVALB,PVALB,D_L6_CT,Micro,L6_CT_3,VIP_27,L6B_2,D_L6B,L6_CT,D_L23_IT,Non,D_Oligo,L23_IT,Oligo,L2_3_IT_6,PVALB_6	17
ABCA6	chr17	69141894	69141895	chr17	69123727	69124227	OPC,L6B_2,D_L6B,Oligo_4,L2_3_IT_6,D_Oligo,D_PVALB,PVALB,D_L6_CT,L23_IT,Oligo,L6_CT,D_L23_IT,Non	14
ABCA6	chr17	69141894	69141895	chr17	69141870	69142370	D_L23_IT,Non,L6_CT,L23_IT,Oligo,D_Oligo,L6_IT_Car3,L2_3_IT_6,PVALB_6,L6_IT_Car3_2,L2_3_IT_2,D_L6_CT,D_VLMC,D_PVALB,PVALB,Oligo_4,L6_CT_3,VLMC,D_L6B,OPC,L6B_2	21
ABCA7	chr19	1039996	1039997	chr19	1039915	1040415	SST_21	1
ABCA7	chr19	1039996	1039997	chr19	1041034	1041534	SST_21	1
ABCA8	chr17	68955391	68955392	chr17	68875366	68875866	D_SST,Merge,Non	3
ABCA8	chr17	68955391	68955392	chr17	68877080	68877580	Merge,D_SST,Astro,Non,D_Astro	5
ABCA8	chr17	68955391	68955392	chr17	68903275	68903775	Merge,OPC,D_Micro,D_SST,Micro,D_OPC,Non	7
ABCA8	chr17	68955391	68955392	chr17	68909073	68909573	Non,D_OPC,D_Micro,D_SST,Micro,Merge,OPC	7
ABCA8	chr17	68955391	68955392	chr17	68910995	68911495	D_OPC,Astro,D_Micro,D_SST,OPC,D_Astro,Non,Micro,Merge	9
ABCA8	chr17	68955391	68955392	chr17	68927100	68927600	Astro,OPC,Merge,Non,D_Astro,D_OPC	6
ABCA8	chr17	68955391	68955392	chr17	68928088	68928588	OPC,Merge,Astro,D_OPC,D_Astro,Non	6
ABCA8	chr17	68955391	68955392	chr17	68940016	68940516	Merge,Micro,D_Micro,Non	4
ABCA8	chr17	68955391	68955392	chr17	68942230	68942730	D_Astro,Non,Micro,Merge,D_OPC,D_SST,D_Micro,Astro,OPC	9
ABCA8	chr17	68955391	68955392	chr17	68950920	68951420	D_Astro,Non,D_OPC,Astro,D_SST,Merge,OPC	7
ABCA8	chr17	68955391	68955392	chr17	68955338	68955838	OPC,Astro,D_Micro,D_SST,D_OPC,Merge,Micro,D_Astro,Non	9
ABCA9	chr17	69060948	69060949	chr17	68981477	68981977	Non,D_Oligo,Oligo,D_Micro	4
ABCA9	chr17	69060948	69060949	chr17	69033476	69033976	Non,Oligo,D_Oligo	3
ABCA9	chr17	69060948	69060949	chr17	69047672	69048172	Non,D_Oligo,D_Micro,Oligo	4
ABCA9	chr17	69060948	69060949	chr17	69061006	69061506	Non,Oligo_4,Oligo,D_Oligo	4
ABCA9	chr17	69060948	69060949	chr17	69061539	69062039	Non,Oligo_4,Oligo,D_Oligo	4
ABCB1	chr7	87713322	87713323	chr7	87506675	87507175	D_L6B,D_LAMP5_LHX6,L6B_2,L6_IT,L6B,VIP,L6_CT_3,D_L6_CT,PVALB,SNCG_3,L6_IT_2,L5_ET_2,L2_3_IT_2,L56_NP,L5_IT_6,D_SST,SST,PVALB_6,L6_IT_Car3,L2_3_IT_6,SNCG,L23_IT,Merge,LAMP5_LHX6,MGE,D_L23_IT,L6_CT,Deep,L5_ET,D_PVALB,D_L6_IT_Car3,D_L56_NP,L6_IT_Car3_2,D_L6_IT,D_SNCG,Non,IT,D_L5_ET	38
ABCB1	chr7	87713322	87713323	chr7	87510478	87510978	D_SST,L5_IT_6,L6_CT_2,L56_NP,PVALB_6,SST,PVALB_2,L6_IT_Car3,L2_3_IT_6,SNCG,L23_IT,Merge,D_L23_IT,LAMP5_LHX6,MGE,VIP_19,L6_CT,D_L6B,PVALB_3,D_LAMP5_LHX6,L6B_6,L6B_2,L6_IT,VIP,VIP_11,L6B,L6_CT_3,D_L6_CT,SST_8,L6_IT_2,PVALB,SST_22,SNCG_3,L5_ET_2,L2_3_IT_2,L4_IT_5,Non,SST_25,L5_6_NP_1,IT,D_L5_ET,PVALB_5,Deep,L5_ET,D_L6_IT_Car3,D_PVALB,D_L56_NP,L6_IT_Car3_2,D_SNCG,D_L6_IT	50
ABCB1	chr7	87713322	87713323	chr7	87511202	87511702	L56_NP,D_SST,SST,PVALB_6,L2_3_IT_6,L23_IT,SNCG,Merge,MGE,Non,D_L23_IT,IT,L6_CT,Deep,D_L6B,L6_IT,L6B,VIP,VIP_11,L6_CT_3,D_L6_CT,PVALB,D_PVALB,SST_8,L6_IT_2,D_L56_NP,D_L6_IT,D_SNCG	28
ABCB1	chr7	87713322	87713323	chr7	87512981	87513481	Non,L5_6_NP_1,SST_25,IT,D_L6_IT_Car3,D_L56_NP,D_PVALB,L6_IT_Car3_2,D_SNCG,D_L6_IT,Deep,PVALB_5,SNCG,L23_IT,Merge,D_L23_IT,MGE,LAMP5_LHX6,L6_CT,VIP_19,D_SST,L5_IT_6,L6_CT_2,L56_NP,PVALB_6,SST,PVALB_2,L6_IT_Car3,L2_3_IT_6,D_L6_CT,SST_8,L6_IT_2,PVALB,SST_22,L2_3_IT_2,PVALB_3,D_L6B,D_LAMP5_LHX6,L6_IT,L6B_6,L6B_2,VIP,L6B,L6_CT_3	44
ABCB1	chr7	87713322	87713323	chr7	87524908	87525408	L6_IT_Car3,L2_3_IT_6,D_SST,SST,PVALB_6,Non,MGE,D_L23_IT,IT,L6_CT,L23_IT,Merge,VIP,L6_CT_3,Deep,L6_IT,L6_IT_Car3_2,D_L6_IT,D_L6_CT,PVALB,D_L6_IT_Car3,L6_IT_2,D_PVALB	23
ABCB1	chr7	87713322	87713323	chr7	87544793	87545293	Merge,L23_IT,IT,MGE,Non,D_L23_IT,SST,PVALB_6,D_SST,L2_3_IT_6,PVALB,L6_IT_2,D_PVALB,D_L6_IT,L6_IT,PVALB_5	16
ABCB1	chr7	87713322	87713323	chr7	87574706	87575206	D_L6B,L6_IT,L6B_2,L6B,VIP,L6_CT_3,D_L6_CT,PVALB,L6_IT_2,L5_ET_2,L2_3_IT_2,L5_IT_6,L56_NP,D_SST,SST,PVALB_6,L6_IT_Car3,L2_3_IT_6,L23_IT,L6B_4,Merge,L6_IT_Car3_1,MGE,D_L23_IT,L6_CT,Deep,L5_ET,D_PVALB,D_L56_NP,D_L6_IT_Car3,L6_IT_Car3_2,D_L6_IT,L4_IT_5,Non,IT,D_L5_ET,SST_25,L5_6_NP_1	38
ABCB1	chr7	87713322	87713323	chr7	87575610	87576110	L6_IT,L6B_2,D_L6B,Deep,L6_CT_3,VIP,L6B,D_L6_IT_Car3,L6_IT_2,D_PVALB,PVALB,D_L6_CT,D_L6_IT,L2_3_IT_2,L6_IT_Car3_2,PVALB_6,SST,D_SST,L5_IT_6,L2_3_IT_6,L6_IT_Car3,Merge,L23_IT,VIP_19,L6_CT,IT,D_L23_IT,Non,MGE	29
ABCB1	chr7	87713322	87713323	chr7	87584333	87584833	D_SST,SST,L2_3_IT_6,L23_IT,Merge,MGE,Non,D_L23_IT,IT,L6_CT,Deep,D_L6B,L6B_2,L6B_6,L6B,L6_CT_3,D_L6_CT	17
ABCB1	chr7	87713322	87713323	chr7	87585027	87585527	L6_IT,L6B_2,Deep,D_L6B,L6_CT_3,L6B,L6_IT_2,D_L6_CT,D_L6_IT,L2_3_IT_6,Merge,L23_IT,IT,L6_CT,Non,D_L23_IT	16
ABCB1	chr7	87713322	87713323	chr7	87596906	87597406	PVALB,L6_IT_2,D_PVALB,D_L6_IT_Car3,D_L6_CT,L2_3_IT_2,D_L6_IT,L6_IT_Car3_2,L6_IT,L6B_2,Deep,D_L6B,L6_CT_3,L6B,VIP,Merge,L23_IT,IT,L6_CT,MGE,Non,D_L23_IT,SST,PVALB_6,D_SST,L2_3_IT_6,L6_IT_Car3	27
ABCB1	chr7	87713322	87713323	chr7	87600827	87601327	VLMC,Deep,L5_ET,L6_IT_Car3_2,D_L6_IT,D_L6_IT_Car3,D_L56_NP,D_PVALB,L4_IT_5,Non,SST_25,L5_6_NP_1,IT,D_L5_ET,VIP,L6B,L6_CT_3,D_L6B,D_LAMP5_LHX6,L6_IT,L6B_6,L6B_2,L5_ET_2,L2_3_IT_2,D_L6_CT,D_VLMC,L6_IT_2,PVALB,L6_IT_Car3,L2_3_IT_6,D_SST,L5_IT_6,L6_CT_2,L56_NP,PVALB_6,SST,D_L23_IT,LAMP5_LHX6,MGE,L6_CT,L23_IT,L6B_4,Merge	43
ABCB1	chr7	87713322	87713323	chr7	87628217	87628717	PVALB_5,Deep,L5_ET,VLMC,D_L6_IT_Car3,D_L56_NP,D_PVALB,L6_IT_Car3_2,D_L6_IT,D_SNCG,L4_IT_5,L4_IT_6,SST_1,Non,D_L5_ET,IT,L5_6_NP_1,SST_25,PVALB_3,D_LAMP5_LHX6,D_L6B,L6B_6,L6_IT,L6B_2,SST_13,L6B,VIP_11,VIP,L6_CT_3,L6B_3,SST_CHODL,D_L6_CT,SST_22,PVALB,SNCG_3,D_SST_CHODL,D_VLMC,SST_8,L6_IT_2,L5_6_NP_5,L5_ET_2,L2_3_IT_2,SNCG_2,L6_CT_2,L56_NP,L5_IT_6,D_SST,VLMC_1,SST,PVALB_6,L6_IT_Car3,PVALB_2,L2_3_IT_6…	63
ABCB1	chr7	87713322	87713323	chr7	87629061	87629561	L6_CT_3,L6B,VIP_11,VIP,L6B_6,L6_IT,L6B_2,PVALB_3,D_LAMP5_LHX6,D_L6B,L2_3_IT_2,L5_ET_2,SST_22,SNCG_3,PVALB,D_VLMC,SST_8,L6_IT_2,L6B_3,D_L6_CT,L2_3_IT_6,L6_IT_Car3,PVALB_2,SST,PVALB_6,L56_NP,L5_IT_6,L6_CT_2,D_SST,VIP_19,L6_CT,MGE,LAMP5_LHX6,D_L23_IT,L6B_4,Merge,L6_IT_Car3_1,SNCG,L23_IT,VLMC,L5_ET,PVALB_5,Deep,D_L6_IT,D_SNCG,L6_IT_Car3_2,D_L6_IT_Car3,D_L56_NP,D_PVALB,L4_IT_6,L4_IT_5,IT,D_L5_ET,SST_2…	57
ABCB1	chr7	87713322	87713323	chr7	87629771	87630271	L6_IT_Car3,L2_3_IT_6,L6_CT_2,L56_NP,L5_IT_6,D_SST,SST,PVALB_6,MGE,LAMP5_LHX6,D_L23_IT,L6_CT,L23_IT,SNCG,Merge,L6B,VIP,L6_CT_3,D_LAMP5_LHX6,D_L6B,L6B_2,L6_IT,L2_3_IT_2,D_L6_CT,PVALB,L6_IT_2,L4_IT_5,Non,IT,D_L5_ET,L5_6_NP_1,SST_25,Deep,L5_ET,L6_IT_Car3_2,D_L6_IT,D_SNCG,D_PVALB,D_L6_IT_Car3,D_L56_NP	40
ABCB1	chr7	87713322	87713323	chr7	87630302	87630802	LAMP5_LHX6,MGE,D_L23_IT,L6_CT,L23_IT,SNCG,Merge,L6_IT_Car3,L2_3_IT_6,L5_IT_6,L56_NP,D_SST,SST,PVALB_6,L2_3_IT_2,D_L6_CT,PVALB,L6_IT_2,L6B,VIP,L6_CT_3,D_L6B,D_LAMP5_LHX6,L6B_2,L6_IT,Non,IT,L5_6_NP_1,L4_IT_5,L6_IT_Car3_2,D_L6_IT,D_SNCG,D_L56_NP,D_L6_IT_Car3,D_PVALB,Deep	36
ABCB1	chr7	87713322	87713323	chr7	87641255	87641755	D_L6_CT,PVALB,SST_8,L6_IT_2,L2_3_IT_2,D_L6B,D_LAMP5_LHX6,L6B_2,L6_IT,L6B,VIP,L6_CT_3,L23_IT,SNCG,Merge,LAMP5_LHX6,MGE,D_L23_IT,L6_CT,L56_NP,L5_IT_6,D_SST,SST,PVALB_6,L6_IT_Car3,L2_3_IT_6,D_L56_NP,D_L6_IT_Car3,D_PVALB,L6_IT_Car3_2,D_L6_IT,D_SNCG,Deep,Non,IT,SST_25	36
ABCB1	chr7	87713322	87713323	chr7	87704747	87705247	L2_3_IT_6,D_SST,SST,PVALB_6,MGE,Non,D_L23_IT,IT,L23_IT,Merge,VIP,L6_IT,D_L6_IT,PVALB,D_PVALB,L6_IT_2	16
ABCB11	chr2	169031323	169031324	chr2	168915576	168916076	Merge,D_L5_IT,L6_CT,IT,D_L5_ET,D_Astro,L5_IT,VIP_23,D_VIP,D_L6_CT,L5_ET_2,CGE,OPC,L5_ET,L6B_2,L6B_6,D_L6B,Astro,L5_IT_2,Deep,L6_CT_3,VIP_1,VIP,L6B	24
ABCB11	chr2	169031323	169031324	chr2	168916174	168916674	D_L6B,L5_IT_2,Deep,Astro,OPC,L6B_6,L6B_2,VIP,L6B,L6_CT_3,D_L6_CT,VIP_3,CGE,L5_IT,D_VIP,D_L5_IT,Merge,L6B_4,D_Astro,L6_CT,IT	21
ABCB11	chr2	169031323	169031324	chr2	168918148	168918648	D_Astro,IT,L6_CT,D_L5_IT,Merge,D_VIP,L5_IT,CGE,D_L6_CT,L6B,VIP,L6_CT_3,Astro,Deep,L5_IT_2,D_L6B,OPC	17
ABCB11	chr2	169031323	169031324	chr2	168923001	168923501	Merge,D_L5_IT,D_L6_CT,IT,L6_CT,D_Astro,CGE,OPC,L5_IT,L5_IT_2,Deep,Astro,L6_CT_3,VIP,D_VIP	15
ABCB11	chr2	169031323	169031324	chr2	168925164	168925664	L6B,D_VIP,VIP,Astro,L5_IT_2,Deep,D_L6B,L5_IT,OPC,D_Astro,CGE,IT,D_L5_IT,Merge	14
ABCB11	chr2	169031323	169031324	chr2	168928634	168929134	VIP,D_VIP,L5_IT,Astro,Deep,IT,CGE,D_Astro,Merge,D_L5_IT	10
ABCB11	chr2	169031323	169031324	chr2	168930851	168931351	Astro,L5_IT_2,Deep,D_L6B,OPC,L5_IT,L6B,L6_CT_3,D_L5_IT,D_L6_CT,Merge,D_Astro,IT,L6_CT	14
ABCB11	chr2	169031323	169031324	chr2	168934202	168934702	L6B_2,L5_IT,OPC,Deep,L5_IT_2,Astro,D_L6B,L6B,Merge,D_L6_CT,D_L5_IT,IT,L6_CT,D_Astro	14
ABCB11	chr2	169031323	169031324	chr2	168938135	168938635	L5_IT_2,Astro,Deep,D_L6B,L6B_2,L6B,VIP,L6_CT_3,D_L6_CT,CGE,L5_IT,D_VIP,D_L5_IT,Merge,D_Astro,IT,L6_CT	17
ABCB11	chr2	169031323	169031324	chr2	168947626	168948126	L6B,VIP,PAX6_2,VIP_11,VIP_1,L6_CT_3,PAX6,Deep,L5_IT_2,Astro,D_L6B,OPC,CGE,D_L6_CT,D_PAX6,D_VIP,VIP_23,L5_IT,D_Astro,IT,L6_CT,D_L5_IT,Merge	23
ABCB11	chr2	169031323	169031324	chr2	168950312	168950812	Deep,Astro,L5_IT_2,D_L6B,OPC,L6B,VIP,L6_CT_3,D_L6_CT,CGE,L5_IT,D_VIP,D_L5_IT,Merge,D_Astro,IT,L6_CT	17
ABCB11	chr2	169031323	169031324	chr2	168959779	168960279	L5_IT,D_Micro,D_VIP,L6B_4,Merge,D_L5_IT,IT,D_L5_ET,L6_CT,D_Astro,L6B_2,L6B_6,OPC,L5_ET,Astro,L5_IT_2,Deep,D_L6B,L6_CT_3,L6B,VIP,Micro,D_L6_CT,CGE,L5_ET_2	25
ABCB11	chr2	169031323	169031324	chr2	168961732	168962232	D_L5_ET,IT,L6_CT,D_Astro,LAMP5_LHX6,Merge,D_L5_IT,D_VIP,L5_IT,D_Micro,CGE,L5_ET_2,Astro_3,Micro,D_L6_CT,VIP_1,L6_CT_3,L6B,VIP,L6B_2,L5_ET,OPC,Astro,Deep,L5_IT_2,D_L6B,D_LAMP5_LHX6	27
ABCB11	chr2	169031323	169031324	chr2	168962719	168963219	D_Micro,L5_IT,D_VIP,LAMP5_4,D_L5_IT,Merge,D_Astro,IT,D_L5_ET,L6_CT,Astro,Deep,L5_IT_2,D_L6B,L6B_2,L5_ET,OPC,L6B,VIP,L6_CT_3,D_L6_CT,Micro,CGE,L5_ET_2	24
ABCB11	chr2	169031323	169031324	chr2	168965546	168966046	D_L6_CT,Micro,CGE,L6B_2,OPC,Astro,L5_IT_2,Deep,D_L6B,L6_CT_3,L6B,VIP,Merge,D_L5_IT,IT,L6_CT,D_Astro,L5_IT,D_Micro,D_VIP	20
ABCB11	chr2	169031323	169031324	chr2	168981572	168982072	CGE,L5_ET_2,Micro,D_L6_CT,L6_CT_3,VIP,L5_ET,Deep,L5_IT_2,Astro,D_L5_ET,IT,L6_CT,D_Astro,Merge,D_L5_IT,L4_IT_6,D_VIP,L5_IT,D_Micro	20
ABCB11	chr2	169031323	169031324	chr2	168997070	168997570	L5_ET_2,CGE,D_L6_CT,Micro,L6B_3,PAX6,L6_CT_3,VIP,L6B,L5_ET,OPC,L6B_6,L6B_2,D_L6B,D_LAMP5_LHX6,L5_IT_2,Astro,Deep,L6_CT,D_L5_ET,IT,D_Astro,LAMP5_LHX6,Merge,D_L5_IT,LAMP5_4,D_VIP,D_PAX6,L5_IT,D_Micro	30
ABCB11	chr2	169031323	169031324	chr2	169007447	169007947	IT,Micro,D_Micro,Merge	4
ABCB11	chr2	169031323	169031324	chr2	169028815	169029315	CGE,D_L6_CT,Micro,Astro_3,VIP,L6_CT_3,L5_IT_2,Deep,Astro,OPC,D_Astro,IT,L6_CT,D_L5_IT,Merge,D_VIP,D_Micro,L5_IT	18
ABCB4	chr7	87480434	87480435	chr7	87411281	87411781	L6_CT_3,L2_3_IT_6,VIP,D_VIP,L23_IT,L6_CT,D_L23_IT,CGE	8
ABCB4	chr7	87480434	87480435	chr7	87412544	87413044	OPC,L4_IT_5,D_OPC,L6_CT_3,L2_3_IT_6,VIP,D_VIP,L23_IT,L6_CT,D_L23_IT,CGE	11
ABCB4	chr7	87480434	87480435	chr7	87413175	87413675	L6_CT,D_L23_IT,CGE,L23_IT,L6_CT_3,L2_3_IT_6,D_VIP,VIP,L4_IT_5	9
ABCB4	chr7	87480434	87480435	chr7	87414470	87414970	L23_IT,D_L23_IT,CGE,L6_CT,L4_IT_5,OPC,D_VIP,VIP,D_OPC,L6_CT_3,L2_3_IT_6	11
ABCB4	chr7	87480434	87480435	chr7	87416060	87416560	D_VIP,VIP,L2_3_IT_6,D_OPC,L6_CT_3,L4_IT_5,OPC,CGE,D_L23_IT,L6_CT,L23_IT,Micro	12
ABCB4	chr7	87480434	87480435	chr7	87416799	87417299	SNCG,L23_IT,L6_CT,D_L23_IT,L4_IT_5,L2_3_IT_6,VIP_9,D_VIP,Micro,D_SNCG,CGE,OPC,LAMP5_5,VIP_1,D_OPC,L6_CT_3,VIP	17
ABCB4	chr7	87480434	87480435	chr7	87425194	87425694	L23_IT,L2_3_IT_6,VIP,D_VIP,D_L23_IT,CGE	6
ABCB4	chr7	87480434	87480435	chr7	87427389	87427889	L2_3_IT_6,L6_CT_3,D_VIP,VIP,L23_IT,Micro,L6_CT,CGE,D_L23_IT	9
ABCB4	chr7	87480434	87480435	chr7	87445837	87446337	D_VIP,VIP,L2_3_IT_6,L6_CT_3,Micro,L23_IT,CGE,D_L23_IT,L6_CT	9
ABCB4	chr7	87480434	87480435	chr7	87448614	87449114	L2_3_IT_6,L6_CT_3,VIP,D_VIP,Micro,L23_IT,L6_CT,CGE,D_L23_IT	9
ABCB4	chr7	87480434	87480435	chr7	87458270	87458770	OPC,VIP,D_VIP,D_OPC,L2_3_IT_6,L23_IT,D_L23_IT,CGE,L6_CT	9
ABCB4	chr7	87480434	87480435	chr7	87460403	87460903	VIP,VIP_11,VIP_9,D_VIP,VIP_1,L2_3_IT_6,SNCG,VIP_3,L23_IT,CGE,D_L23_IT,D_SNCG,VIP_19	13
ABCB4	chr7	87480434	87480435	chr7	87465206	87465706	L23_IT,VIP_1,L2_3_IT_6,CGE,D_L23_IT,VIP,D_VIP	7
ABCB4	chr7	87480434	87480435	chr7	87473134	87473634	Micro,L23_IT,L6_CT,D_L23_IT,CGE,OPC,L6_CT_3,D_OPC,L2_3_IT_6,D_VIP,VIP,VIP_9	12
ABCB4	chr7	87480434	87480435	chr7	87475692	87476192	D_OPC,L6_CT_3,L2_3_IT_6,VIP_1,D_VIP,VIP,VIP_9,OPC,L6_CT,D_L23_IT,CGE,Micro,L23_IT	13
ABCB5	chr7	20615666	20615667	chr7	20652109	20652609	SNCG,Merge,CGE,D_SNCG,D_VIP,VIP,D_PAX6,PAX6	8
ABCB5	chr7	20615666	20615667	chr7	20654092	20654592	Merge,VIP,D_VIP,CGE	4
ABCB5	chr7	20615666	20615667	chr7	20698631	20699131	Merge,D_LAMP5,Astro_3,SNCG,D_SNCG,CGE,LAMP5,LAMP5_4,PAX6,D_PAX6,D_VIP,VIP	12
ABCB5	chr7	20615666	20615667	chr7	20709624	20710124	CGE,VIP,D_VIP,Merge	4
ABCB5	chr7	20615666	20615667	chr7	20745049	20745549	VIP,D_VIP,CGE,Merge,D_LAMP5,LAMP5	6
ABCB6	chr2	219218993	219218994	chr2	219217796	219218296	VLMC,L4_IT_6,D_VLMC	3
ABCB6	chr2	219218993	219218994	chr2	219218333	219218833	VLMC,L4_IT_6,D_VLMC	3
ABCB6	chr2	219218993	219218994	chr2	219218904	219219404	D_VLMC,VLMC,L4_IT_6	3
ABCC1	chr16	15949137	15949138	chr16	15949110	15949610	D_Oligo,Oligo	2
ABCC1	chr16	15949137	15949138	chr16	15949700	15950200	Oligo,D_Oligo	2
ABCC1	chr16	15949137	15949138	chr16	15950584	15951084	D_Oligo,Oligo	2
ABCC1	chr16	15949137	15949138	chr16	15951176	15951676	D_Oligo,Oligo	2
ABCC1	chr16	15949137	15949138	chr16	15954802	15955302	D_Oligo,Oligo	2
ABCC1	chr16	15949137	15949138	chr16	15959071	15959571	Oligo,D_Oligo	2
ABCC1	chr16	15949137	15949138	chr16	15960468	15960968	D_Oligo,Oligo	2
ABCC1	chr16	15949137	15949138	chr16	15961826	15962326	D_Oligo,Oligo	2
ABCC1	chr16	15949137	15949138	chr16	15966394	15966894	D_Oligo,Oligo	2
ABCC1	chr16	15949137	15949138	chr16	15969298	15969798	D_Oligo,Oligo	2
ABCC1	chr16	15949137	15949138	chr16	15970336	15970836	D_Oligo,Oligo	2
ABCC1	chr16	15949137	15949138	chr16	15974092	15974592	D_Oligo,Oligo	2
ABCC1	chr16	15949137	15949138	chr16	15975053	15975553	D_Oligo,Oligo	2
ABCC1	chr16	15949137	15949138	chr16	15977122	15977622	Oligo,D_Oligo	2
ABCC1	chr16	15949137	15949138	chr16	15982934	15983434	Oligo,D_Oligo	2
ABCC1	chr16	15949137	15949138	chr16	15983964	15984464	D_Oligo,Oligo	2
ABCC1	chr16	15949137	15949138	chr16	15987641	15988141	D_Oligo,Oligo	2
ABCC1	chr16	15949137	15949138	chr16	15988508	15989008	D_Oligo,Oligo	2
ABCC1	chr16	15949137	15949138	chr16	15989225	15989725	Oligo,D_Oligo	2
ABCC1	chr16	15949137	15949138	chr16	15990417	15990917	Oligo,D_Oligo	2
ABCC1	chr16	15949137	15949138	chr16	15991899	15992399	D_Oligo,Oligo	2
ABCC1	chr16	15949137	15949138	chr16	15992539	15993039	Oligo,D_Oligo	2
ABCC1	chr16	15949137	15949138	chr16	15994352	15994852	D_Oligo,Oligo	2
ABCC1	chr16	15949137	15949138	chr16	15994987	15995487	Oligo,D_Oligo	2
ABCC1	chr16	15949137	15949138	chr16	15996606	15997106	D_Oligo,Oligo	2
ABCC1	chr16	15949137	15949138	chr16	15998556	15999056	D_Oligo,Oligo	2
ABCC1	chr16	15949137	15949138	chr16	16007247	16007747	D_Oligo,Oligo	2
ABCC1	chr16	15949137	15949138	chr16	16009575	16010075	Oligo,D_Oligo	2
ABCC1	chr16	15949137	15949138	chr16	16014985	16015485	Oligo,D_Oligo	2
ABCC1	chr16	15949137	15949138	chr16	16019705	16020205	D_Oligo,Oligo	2
ABCC1	chr16	15949137	15949138	chr16	16022144	16022644	Oligo,D_Oligo	2
ABCC1	chr16	15949137	15949138	chr16	16022991	16023491	D_Oligo,Oligo	2
ABCC1	chr16	15949137	15949138	chr16	16025648	16026148	Oligo,D_Oligo	2
ABCC1	chr16	15949137	15949138	chr16	16026229	16026729	D_Oligo,Oligo	2
ABCC1	chr16	15949137	15949138	chr16	16027185	16027685	Oligo,D_Oligo	2
ABCC1	chr16	15949137	15949138	chr16	16036239	16036739	Oligo,D_Oligo	2
ABCC1	chr16	15949137	15949138	chr16	16037037	16037537	D_Oligo,Oligo	2
ABCC1	chr16	15949137	15949138	chr16	16042116	16042616	Oligo,D_Oligo	2
ABCC1	chr16	15949137	15949138	chr16	16042623	16043123	D_Oligo,Oligo	2
ABCC1	chr16	15949137	15949138	chr16	16061016	16061516	Oligo,D_Oligo	2
ABCC1	chr16	15949137	15949138	chr16	16062154	16062654	Oligo,D_Oligo	2
ABCC1	chr16	15949137	15949138	chr16	16067230	16067730	D_Oligo,Oligo	2
ABCC1	chr16	15949137	15949138	chr16	16071630	16072130	Oligo,D_Oligo	2
ABCC1	chr16	15949137	15949138	chr16	16076149	16076649	D_Oligo,Oligo	2
ABCC1	chr16	15949137	15949138	chr16	16079553	16080053	Oligo,D_Oligo	2
ABCC1	chr16	15949137	15949138	chr16	16086467	16086967	D_Oligo,Oligo	2
ABCC1	chr16	15949137	15949138	chr16	16088971	16089471	D_Oligo,Oligo	2
ABCC1	chr16	15949137	15949138	chr16	16091375	16091875	D_Oligo,Oligo	2
ABCC1	chr16	15949137	15949138	chr16	16093359	16093859	D_Oligo,Oligo	2
ABCC1	chr16	15949137	15949138	chr16	16094131	16094631	Oligo,D_Oligo	2
ABCC1	chr16	15949137	15949138	chr16	16096388	16096888	Oligo,D_Oligo	2
ABCC1	chr16	15949137	15949138	chr16	16099463	16099963	D_Oligo,Oligo	2
ABCC1	chr16	15949137	15949138	chr16	16102290	16102790	D_Oligo,Oligo	2
ABCC1	chr16	15949137	15949138	chr16	16104661	16105161	D_Oligo,Oligo	2
ABCC1	chr16	15949137	15949138	chr16	16113697	16114197	Oligo,D_Oligo	2
ABCC1	chr16	15949137	15949138	chr16	16120351	16120851	D_Oligo,Oligo	2
ABCC1	chr16	15949137	15949138	chr16	16120993	16121493	D_Oligo,Oligo	2
ABCC1	chr16	15949137	15949138	chr16	16127696	16128196	D_Oligo,Oligo	2
ABCC1	chr16	15949137	15949138	chr16	16135085	16135585	D_Oligo,Oligo	2
ABCC11	chr16	48247567	48247568	chr16	48244200	48244700	PAX6_2	1
ABCC12	chr16	48156017	48156018	chr16	48082219	48082719	Astro_3	1
ABCC12	chr16	48156017	48156018	chr16	48096995	48097495	SST_8	1
ABCC12	chr16	48156017	48156018	chr16	48097502	48098002	SST_8	1
ABCC12	chr16	48156017	48156018	chr16	48102285	48102785	Astro_3	1
ABCC12	chr16	48156017	48156018	chr16	48106041	48106541	SST_8	1
ABCC12	chr16	48156017	48156018	chr16	48106565	48107065	SST_8,Astro_3	2
ABCC12	chr16	48156017	48156018	chr16	48109673	48110173	Astro_3	1
ABCC12	chr16	48156017	48156018	chr16	48113087	48113587	PVALB_1	1
ABCC12	chr16	48156017	48156018	chr16	48117576	48118076	Astro_3	1
ABCC12	chr16	48156017	48156018	chr16	48123226	48123726	Astro_3	1
ABCC12	chr16	48156017	48156018	chr16	48123840	48124340	Astro_3	1
ABCC12	chr16	48156017	48156018	chr16	48127139	48127639	PVALB_1,Astro_3	2
ABCC12	chr16	48156017	48156018	chr16	48132194	48132694	PVALB_1	1
ABCC12	chr16	48156017	48156018	chr16	48138144	48138644	Astro_3	1
ABCC12	chr16	48156017	48156018	chr16	48143974	48144474	Astro_3	1
ABCC12	chr16	48156017	48156018	chr16	48153801	48154301	SST_8,PVALB_1	2
ABCC12	chr16	48156017	48156018	chr16	48156808	48157308	SST_8,Astro_3,SST_23,PVALB_1	4
ABCC2	chr10	99782639	99782640	chr10	99788599	99789099	SST_22	1
ABCC2	chr10	99782639	99782640	chr10	99810299	99810799	SST_22	1
ABCC2	chr10	99782639	99782640	chr10	99845944	99846444	SST_22	1
ABCC3	chr17	50634776	50634777	chr17	50634537	50635037	D_L6_IT_Car3,L6_IT_Car3_1,Merge,L6_IT_Car3_2,IT,L5_IT_6,L4_IT_1,L6_IT_Car3	8
ABCC3	chr17	50634776	50634777	chr17	50635102	50635602	D_L6_IT_Car3,L6_IT_Car3_1,Merge,IT,L6_IT_Car3_2,L4_IT_1,L5_IT_6,L6_IT_Car3	8
ABCC3	chr17	50634776	50634777	chr17	50637261	50637761	Merge,D_L6_IT_Car3,L6_IT_Car3_1,L6_IT_Car3_2,IT,L5_IT_6,L4_IT_1,L6_IT_Car3	8
ABCC3	chr17	50634776	50634777	chr17	50639021	50639521	VLMC,L6_IT_Car3,L4_IT_1,L5_IT_6,IT,L6_IT_Car3_2,L6_IT_Car3_1,D_VLMC,D_L6_IT_Car3,Merge	10
ABCC3	chr17	50634776	50634777	chr17	50641065	50641565	IT,L6_IT_Car3,L6_IT_Car3_2,Merge,L4_IT_1,D_L6_IT_Car3,L5_IT_6	7
ABCC3	chr17	50634776	50634777	chr17	50658641	50659141	D_L6_IT_Car3,L4_IT_1,Merge,L5_IT_6,IT,L6_IT_Car3_2,L6_IT_Car3	7
ABCC3	chr17	50634776	50634777	chr17	50661001	50661501	IT,L6_IT_Car3_2,L6_IT_Car3,L4_IT_1,D_L6_IT_Car3,Merge	6
ABCC3	chr17	50634776	50634777	chr17	50661981	50662481	L4_IT_1,L5_IT_6,L6_IT_Car3,Merge,D_L6_IT_Car3,L6_IT_Car3_1,IT,L6_IT_Car3_2	8
ABCC3	chr17	50634776	50634777	chr17	50664850	50665350	Merge,D_L6_IT_Car3,L4_IT_1,L5_IT_6,IT,L6_IT_Car3,L6_IT_Car3_2	7
ABCC3	chr17	50634776	50634777	chr17	50669454	50669954	L6_IT_Car3_2,L6_IT_Car3,IT,L5_IT_6,L4_IT_1,D_L6_IT_Car3,Merge	7
ABCC3	chr17	50634776	50634777	chr17	50673356	50673856	L5_IT_6,Merge,L4_IT_1,D_L6_IT_Car3,L6_IT_Car3,L6_IT_Car3_2,IT	7
ABCC3	chr17	50634776	50634777	chr17	50674398	50674898	L6_IT_Car3,L6_IT_Car3_2,IT,Merge,D_L6_IT_Car3,L4_IT_1	6
ABCC3	chr17	50634776	50634777	chr17	50675818	50676318	L6_IT_Car3_2,L6_IT_Car3,IT,L5_IT_6,D_L6_IT_Car3,L4_IT_1,Merge	7
ABCC3	chr17	50634776	50634777	chr17	50681390	50681890	L4_IT_1,L5_IT_6,SST_21,L6_IT_Car3,SST_33,Merge,D_L6_IT_Car3,L6_IT_Car3_1,IT,L6_IT_Car3_2	10
ABCC3	chr17	50634776	50634777	chr17	50682220	50682720	L5_IT_6,Merge,L4_IT_1,D_L6_IT_Car3,L6_IT_Car3,L6_IT_Car3_2,IT	7
ABCC3	chr17	50634776	50634777	chr17	50686821	50687321	IT,L6_IT_Car3,L6_IT_Car3_2,Merge,D_L6_IT_Car3,L6_IT_Car3_1,L4_IT_1	7
ABCC3	chr17	50634776	50634777	chr17	50690715	50691215	IT,L6_IT_Car3_2,D_L6_IT_Car3,Merge,SST_33,L6_IT_Car3,L4_IT_1,L5_IT_6	8
ABCC3	chr17	50634776	50634777	chr17	50691675	50692175	L6_IT_Car3_1,D_L6_IT_Car3,Merge,L6_IT_Car3_2,IT,L5_IT_6,L4_IT_1,L6_IT_Car3	8
ABCC4	chr13	95301474	95301475	chr13	95031207	95031707	D_L6_CT,L6_IT_2,D_L6_IT_Car3,D_PVALB,PVALB,CGE,L2_3_IT_2,D_L6_IT,L5_IT_2,Astro,Deep,OPC,L4_IT_1,L6_IT,L2_3_IT_5,VIP,L6_CT_3,L23_IT,L4_IT,D_L5_IT,Merge,D_L23_IT,D_Astro,Non,MGE,L6_CT,D_SST,L5_IT,PVALB_6,SST,L2_3_IT_6	31
ABCC4	chr13	95301474	95301475	chr13	95060042	95060542	L4_IT,L5_6_NP_1,Non,D_Astro,L2_3_IT_1,L5_IT,D_L6_IT_Car3,D_L56_NP,D_PVALB,D_L6_IT,OPC,Deep,L2_3_IT_5,Merge,D_L5_IT,L23_IT,L6_CT,D_L23_IT,MGE,PVALB_6,SST,D_SST,L56_NP,L2_3_IT_6,L6_IT_2,PVALB,D_L6_CT,L2_3_IT_2,CGE,L4_IT_1,L6_IT,L6B_2,D_L6B,Astro,L5_IT_2,L6_CT_3,VIP,L6B	38
ABCC4	chr13	95301474	95301475	chr13	95067074	95067574	D_L6_CT,L6_IT_2,D_PVALB,PVALB,CGE,L2_3_IT_2,D_L6_IT,D_L6B,Deep,L5_IT_2,Astro,OPC,L4_IT_1,L6_IT,L6B,PAX6,L4_IT,D_L5_IT,L23_IT,Merge,D_L23_IT,Non,D_Astro,MGE,L6_CT,D_SST,L5_IT,PVALB_6,SST,D_PAX6,L2_3_IT_6	31
ABCC4	chr13	95301474	95301475	chr13	95073697	95074197	L4_IT,L23_IT,D_L5_IT,Merge,D_L23_IT,Non,MGE,D_Astro,L6_CT,D_SST,L5_IT,PVALB_6,SST,L2_3_IT_6,D_L6_CT,L6_IT_2,D_PVALB,PVALB,CGE,D_L6_IT,Deep,L5_IT_2,Astro,OPC,L4_IT_1,L6_IT,VIP,L6_CT_3	28
ABCC4	chr13	95301474	95301475	chr13	95128079	95128579	PVALB,L6_IT_2,VIP_3,D_L6_CT,CGE,L6_IT,L5_IT_2,Astro,D_LAMP5_LHX6,VIP,Merge,D_L5_IT,L23_IT,L6_CT,MGE,LAMP5_LHX6,D_L23_IT,SST,PVALB_6,D_SST,L2_3_IT_6,D_PAX6,VIP_9,D_PVALB,D_L6_IT,OPC,Deep,VIP_1,PAX6,L2_3_IT_5,L4_IT,D_Astro,Non,L5_IT	34
ABCC4	chr13	95301474	95301475	chr13	95156328	95156828	VIP_1,L2_3_IT_5,OPC,Deep,D_SNCG,D_L6_IT,D_L6_IT_Car3,D_PVALB,D_L56_NP,L5_IT,L4_IT_5,L5_6_NP_1,Non,L2_3_IT_1,D_Astro,L4_IT,L6_CT_3,VIP,L6B,L4_IT_1,L6B_2,L6_IT,D_L6B,L5_IT_2,Astro,L2_3_IT_2,CGE,L6_IT_2,PVALB,D_L6_CT,L2_3_IT_6,PVALB_6,SST,D_SST,L56_NP,L5_IT_6,L6_CT,D_L23_IT,MGE,Merge,SNCG,L23_IT,D_L5_IT	43
ABCC4	chr13	95301474	95301475	chr13	95176891	95177391	L2_3_IT_5,OPC,Deep,D_L6_IT,D_L56_NP,D_L6_IT_Car3,D_PVALB,L5_IT,L4_IT_5,L5_6_NP_1,Non,D_Astro,L4_IT,L6_CT_3,L6B,VIP,L6B_6,L6B_2,L6_IT,L4_IT_1,Astro,L5_IT_2,D_L6B,L2_3_IT_2,CGE,PVALB,L6_IT_2,D_L6_CT,L2_3_IT_6,SST,PVALB_6,L56_NP,D_SST,L6_CT,MGE,D_L23_IT,Merge,L23_IT,D_L5_IT	39
ABCC4	chr13	95301474	95301475	chr13	95180811	95181311	L4_IT,L23_IT,D_L5_IT,Merge,D_L23_IT,MGE,Non,D_Astro,L6_CT,D_Chandelier,D_SST,L5_IT,PVALB_6,SST,D_PAX6,L2_3_IT_6,D_L6_CT,PVALB_1,D_PVALB,PVALB,CGE,PVALB_3,D_L6B,PVALB_5,L5_IT_2,Astro,Deep,L4_IT_1,L6B,Chandelier,PAX6	31
ABCC4	chr13	95301474	95301475	chr13	95189465	95189965	D_L6_CT,VIP_3,PVALB,L6_IT_2,CGE,L2_3_IT_2,Astro,L5_IT_2,PVALB_3,D_LAMP5_LHX6,D_L6B,L6_IT,L6B_2,L6B_6,L4_IT_1,SST_13,L6B,VIP,L6_CT_3,SNCG,L23_IT,D_L5_IT,SNCG_6,Merge,MGE,LAMP5_LHX6,D_L23_IT,L6_CT,VIP_19,L56_NP,L5_IT_6,D_SST,SST,PVALB_6,D_PAX6,VIP_9,PVALB_2,L2_3_IT_6,VIP_23,PVALB_1,D_L6_IT_Car3,D_L56_NP,D_PVALB,D_L6_IT,D_SNCG,PVALB_5,Deep,OPC,L2_3_IT_5,VIP_1,PAX6,Chandelier,L4_IT,D_Astro,Non,L2_3_I…	61
ABCC4	chr13	95301474	95301475	chr13	95190114	95190614	Non,L2_3_IT_1,D_Astro,L5_6_NP_1,SST_25,L4_IT,L4_IT_5,L5_IT,D_SNCG,D_L6_IT,D_L6_IT_Car3,D_PVALB,D_L56_NP,L2_3_IT_5,Deep,OPC,D_L23_IT,MGE,L6_CT,SNCG,L23_IT,D_L5_IT,Merge,L2_3_IT_6,D_SST,L5_IT_6,L56_NP,PVALB_6,SST,CGE,L2_3_IT_2,D_L6_CT,L6_IT_2,PVALB,VIP,L6B,L6_CT_3,D_L6B,Astro,L5_IT_2,L4_IT_1,L6_IT,L6B_2,L6B_6	44
ABCC4	chr13	95301474	95301475	chr13	95191881	95192381	L5_IT,L4_IT_5,D_Chandelier,L5_6_NP_1,SST_25,L2_3_IT_1,Non,D_Astro,L4_IT,VIP_1,Chandelier,L2_3_IT_5,OPC,PVALB_5,Deep,D_L6_IT,D_SNCG,D_L6_IT_Car3,D_L56_NP,D_PVALB,L2_3_IT_6,VIP_23,PVALB_2,SST,PVALB_6,L56_NP,L5_IT_6,D_SST,L6_CT,MGE,LAMP5_LHX6,D_L23_IT,Merge,L6_IT_Car3_1,SNCG,L23_IT,D_L5_IT,L6_CT_3,L6B,VIP,L6B_6,L6_IT,L6B_2,L4_IT_1,Astro,L5_IT_2,D_LAMP5_LHX6,D_L6B,L2_3_IT_2,CGE,PVALB,L6_IT_2,L6B_3,D_…	54
ABCC4	chr13	95301474	95301475	chr13	95197572	95198072	D_SST,L5_IT,SST,L2_3_IT_6,L23_IT,D_L5_IT,Merge,D_L23_IT,Non,D_Astro,MGE,Astro,OPC,L6_IT,VIP,D_PVALB,L6_IT_2,PVALB,CGE,D_L6_IT	20
ABCC4	chr13	95301474	95301475	chr13	95205731	95206231	D_L6_IT,CGE,PVALB,L6_IT_2,D_L6_IT_Car3,D_PVALB,D_L6_CT,L6_CT_3,VIP,L6_IT,OPC,Deep,Astro,L6_CT,D_Astro,Non,MGE,D_L23_IT,Merge,L4_IT,L23_IT,D_L5_IT,L2_3_IT_6,SST,L5_IT,D_SST	26
ABCC4	chr13	95301474	95301475	chr13	95213482	95213982	D_L6_IT,CGE,PVALB,D_PVALB,L6_IT_2,VIP,L6_IT,OPC,L4_IT_1,L5_IT_2,Astro,D_Astro,Non,MGE,D_L23_IT,Merge,L23_IT,L4_IT,D_L5_IT,L2_3_IT_6,SST,PVALB_6,L5_IT,D_SST	24
ABCC4	chr13	95301474	95301475	chr13	95219601	95220101	L2_3_IT_6,SST,PVALB_6,L5_IT,L56_NP,D_SST,L6_CT,MGE,Non,D_Astro,D_L23_IT,Merge,L4_IT,L23_IT,D_L5_IT,L6_CT_3,VIP,L6_IT,L4_IT_1,Astro,L5_IT_2,Deep,D_L6_IT,CGE,PVALB,D_PVALB,L6_IT_2,D_L56_NP,D_L6_CT	29
ABCC4	chr13	95301474	95301475	chr13	95235336	95235836	L2_3_IT_5,OPC,Deep,D_L6_IT,D_PVALB,D_L6_IT_Car3,L5_IT,Non,D_Astro,L4_IT,L6_CT_3,VIP,L4_IT_1,L6_IT,Astro,L5_IT_2,L2_3_IT_2,CGE,L6_IT_2,PVALB,D_L6_CT,L2_3_IT_6,PVALB_6,SST,D_SST,L5_IT_6,L6_CT,D_L23_IT,MGE,Merge,L23_IT,D_L5_IT	32
ABCC4	chr13	95301474	95301475	chr13	95241511	95242011	L5_6_NP_1,Non,D_Astro,L4_IT,L5_IT,L4_IT_5,D_SNCG,D_L6_IT,D_PVALB,D_L6_IT_Car3,D_L56_NP,L2_3_IT_5,OPC,Deep,L6_CT,D_L23_IT,MGE,Merge,L23_IT,SNCG,D_L5_IT,L2_3_IT_6,PVALB_6,SST,D_SST,L56_NP,L5_IT_6,L2_3_IT_2,CGE,L6_IT_2,PVALB,D_L6_CT,L6_CT_3,VIP,L6B,L4_IT_1,L6_IT,D_L6B,Astro,L5_IT_2	40
ABCC4	chr13	95301474	95301475	chr13	95271737	95272237	L5_IT,L4_IT,Non,D_Astro,Deep,OPC,D_L6_IT_Car3,D_PVALB,D_L6_IT,D_SST,SST,PVALB_6,L2_3_IT_6,L23_IT,D_L5_IT,Merge,MGE,D_L23_IT,L6_CT,Astro,L5_IT_2,D_L6B,L6_IT,L6B_2,L4_IT_1,L6B,VIP,L6_CT_3,D_L6_CT,PVALB,L6_IT_2,CGE	32
ABCC4	chr13	95301474	95301475	chr13	95275599	95276099	L5_IT_2,Deep,Astro,L6_IT,OPC,L4_IT_1,L2_3_IT_5,VIP,D_L6_CT,PVALB,L6_IT_2,D_PVALB,CGE,D_L6_IT,L2_3_IT_2,D_SST,SST,PVALB_6,L5_IT,L2_3_IT_6,L23_IT,L4_IT,D_L5_IT,Merge,Non,MGE,D_Astro,D_L23_IT,L6_CT	29
ABCC4	chr13	95301474	95301475	chr13	95283414	95283914	L5_IT,PVALB_6,SST,D_SST,L2_3_IT_6,Merge,L4_IT,L23_IT,D_L5_IT,D_L23_IT,MGE,Non,D_Astro,L4_IT_1,L5_IT_2,Astro,VIP,D_PVALB,PVALB,CGE	20
ABCC4	chr13	95301474	95301475	chr13	95296675	95297175	D_L6_IT,D_PVALB,D_L56_NP,D_L6_IT_Car3,L2_3_IT_5,Chandelier,VIP_1,Deep,OPC,Non,L2_3_IT_1,D_Astro,L5_6_NP_1,D_Chandelier,L4_IT,L4_IT_5,L5_IT,CGE,L2_3_IT_2,D_L6_CT,L6_IT_2,PVALB,VIP,L6B,L6_CT_3,D_L6B,D_LAMP5_LHX6,Astro,L5_IT_2,L4_IT_1,L6_IT,L6B_2,D_L23_IT,LAMP5_LHX6,MGE,L6_CT,D_L5_IT,L23_IT,Merge,L2_3_IT_6,D_SST,L56_NP,L5_IT_6,PVALB_6,SST	45
ABCC4	chr13	95301474	95301475	chr13	95298542	95299042	VIP,L6B,L6_CT_3,D_L6B,D_LAMP5_LHX6,L5_IT_2,Astro,L4_IT_1,L6B_2,L6_IT,CGE,L2_3_IT_2,D_L6_CT,L6_IT_2,PVALB,L2_3_IT_6,D_SST,L56_NP,L5_IT_6,PVALB_6,SST,D_L23_IT,MGE,LAMP5_LHX6,L6_CT,L23_IT,SNCG,D_L5_IT,Merge,L2_3_IT_5,Chandelier,VIP_1,Deep,OPC,D_SNCG,D_L6_IT,D_PVALB,D_L56_NP,D_L6_IT_Car3,L4_IT_5,L5_IT,Non,D_Astro,L2_3_IT_1,L5_6_NP_1,D_Chandelier,L4_IT	47
ABCC4	chr13	95301474	95301475	chr13	95300784	95301284	PVALB_2,VIP_23,L2_3_IT_6,L5_IT_6,L56_NP,PVALB_6,D_L23_IT,L23_IT,PAX6_1,Merge,SNCG_6,VIP,PAX6_2,D_LAMP5_LHX6,Astro,L4_IT_1,L6B_6,D_L6_CT,Non,SST_25,Endo,D_Chandelier,PAX6,VIP_1,D_Endo,PVALB_5,Deep,OPC,D_SNCG,PVALB_1,D_L6_IT_Car3,D_L56_NP,VIP_9,D_PAX6,D_SST,SST,MGE,LAMP5_LHX6,L6_CT,VIP_19,SNCG,D_L5_IT,L6_IT_Car3_1,L6B,L6_CT_3,D_L6B,L5_IT_2,L6_IT,L6B_2,CGE,L2_3_IT_2,VIP_3,SST_8,L6_IT_2,SST_22,PVALB,…	68
ABCC4	chr13	95301474	95301475	chr13	95301479	95301979	VIP_9,D_PAX6,D_SST,SST,MGE,LAMP5_LHX6,L6_CT,VIP_19,SNCG,D_L5_IT,L6_IT_Car3_1,L6B,L6_CT_3,D_L6B,L5_IT_2,L6_IT,L6B_2,CGE,L2_3_IT_2,VIP_3,L6B_3,L6_IT_2,SST_8,PVALB,SST_22,L4_IT_5,L5_IT,D_Astro,L2_3_IT_1,L5_6_NP_1,L4_IT,L2_3_IT_5,Chandelier,D_L6_IT,D_PVALB,PVALB_2,VIP_23,L2_3_IT_6,L5_IT_6,L56_NP,PVALB_6,D_L23_IT,L23_IT,PAX6_1,SNCG_6,Merge,VIP,PAX6_2,D_LAMP5_LHX6,Astro,L4_IT_1,L6B_6,D_L6_CT,Non,SST_25…	65
ABCC4	chr13	95301474	95301475	chr13	95302164	95302664	L4_IT,L5_6_NP_1,D_Astro,Non,L2_3_IT_1,L5_IT,L4_IT_5,D_L56_NP,D_L6_IT_Car3,D_PVALB,D_SNCG,D_L6_IT,OPC,Deep,VIP_1,L2_3_IT_5,Merge,D_L5_IT,SNCG,L23_IT,L6_CT,D_L23_IT,MGE,PVALB_6,SST,D_SST,L5_IT_6,L56_NP,L2_3_IT_6,L6_IT_2,PVALB,D_L6_CT,L2_3_IT_2,CGE,L4_IT_1,L6B_2,L6_IT,D_L6B,L5_IT_2,Astro,L6_CT_3,VIP,L6B	43
ABCC5-AS1	chr3	184006337	184006338	chr3	184004559	184005059	D_L6_IT,D_Chandelier,Chandelier,Micro	4
ABCC5-AS1	chr3	184006337	184006338	chr3	184006061	184006561	Micro,Chandelier,D_Chandelier,D_L6_IT	4
ABCC5-AS1	chr3	184006337	184006338	chr3	184008109	184008609	Micro,D_L6_IT	2
ABCC5-AS1	chr3	184006337	184006338	chr3	184011379	184011879	D_L6_IT,Micro	2
ABCC6	chr16	16223521	16223522	chr16	16150216	16150716	PAX6_1	1
ABCC6	chr16	16223521	16223522	chr16	16194975	16195475	SST_8	1
ABCC8	chr11	17476893	17476894	chr11	17393007	17393507	Oligo_4,D_Oligo,Oligo	3
ABCC8	chr11	17476893	17476894	chr11	17393860	17394360	D_Oligo,Oligo	2
ABCC8	chr11	17476893	17476894	chr11	17395792	17396292	D_Oligo,Oligo	2
ABCC8	chr11	17476893	17476894	chr11	17400206	17400706	Oligo,D_Oligo	2
ABCC8	chr11	17476893	17476894	chr11	17403333	17403833	Oligo,D_Oligo	2
ABCC8	chr11	17476893	17476894	chr11	17405777	17406277	D_Oligo,Oligo,Oligo_4	3
ABCC8	chr11	17476893	17476894	chr11	17408728	17409228	Oligo_4,D_Oligo,Oligo	3
ABCC8	chr11	17476893	17476894	chr11	17411313	17411813	D_Oligo,Oligo	2
ABCC8	chr11	17476893	17476894	chr11	17412883	17413383	Oligo,D_Oligo,Oligo_4	3
ABCC8	chr11	17476893	17476894	chr11	17413462	17413962	D_Oligo,Oligo,Oligo_4	3
ABCC8	chr11	17476893	17476894	chr11	17414204	17414704	Oligo,D_Oligo,Oligo_4	3
ABCC8	chr11	17476893	17476894	chr11	17415730	17416230	Oligo,D_Oligo	2
ABCC8	chr11	17476893	17476894	chr11	17416665	17417165	D_Oligo,Oligo	2
ABCC8	chr11	17476893	17476894	chr11	17420560	17421060	D_Oligo,Oligo	2
ABCC8	chr11	17476893	17476894	chr11	17421926	17422426	D_Oligo,Oligo	2
ABCC8	chr11	17476893	17476894	chr11	17424043	17424543	Oligo,D_Oligo	2
ABCC8	chr11	17476893	17476894	chr11	17428719	17429219	D_Oligo,Oligo	2
ABCC8	chr11	17476893	17476894	chr11	17429491	17429991	D_Oligo,Oligo	2
ABCC8	chr11	17476893	17476894	chr11	17431254	17431754	Oligo,D_Oligo	2
ABCC8	chr11	17476893	17476894	chr11	17432159	17432659	Oligo,D_Oligo	2
ABCC8	chr11	17476893	17476894	chr11	17433389	17433889	D_Oligo,Oligo	2
ABCC8	chr11	17476893	17476894	chr11	17434785	17435285	Oligo,D_Oligo,Oligo_4	3
ABCC8	chr11	17476893	17476894	chr11	17435543	17436043	D_Oligo,Oligo	2
ABCC8	chr11	17476893	17476894	chr11	17436688	17437188	D_Oligo,Oligo	2
ABCC8	chr11	17476893	17476894	chr11	17437651	17438151	Oligo,D_Oligo	2
ABCC8	chr11	17476893	17476894	chr11	17439790	17440290	Oligo,D_Oligo	2
ABCC8	chr11	17476893	17476894	chr11	17444004	17444504	Oligo,D_Oligo	2
ABCC8	chr11	17476893	17476894	chr11	17444546	17445046	D_Oligo,Oligo	2
ABCC8	chr11	17476893	17476894	chr11	17445935	17446435	D_Oligo,Oligo	2
ABCC8	chr11	17476893	17476894	chr11	17446590	17447090	D_Oligo,Oligo	2
ABCC8	chr11	17476893	17476894	chr11	17457782	17458282	Oligo,D_Oligo	2
ABCC8	chr11	17476893	17476894	chr11	17458373	17458873	Oligo,D_Oligo	2
ABCC8	chr11	17476893	17476894	chr11	17464856	17465356	D_Oligo,Oligo	2
ABCC8	chr11	17476893	17476894	chr11	17465389	17465889	D_Oligo,Oligo	2
ABCC8	chr11	17476893	17476894	chr11	17468119	17468619	D_Oligo,Oligo	2
ABCC8	chr11	17476893	17476894	chr11	17468846	17469346	D_Oligo,Oligo	2
ABCC8	chr11	17476893	17476894	chr11	17470380	17470880	D_Oligo,Oligo	2
ABCC8	chr11	17476893	17476894	chr11	17473497	17473997	Oligo,D_Oligo	2
ABCC8	chr11	17476893	17476894	chr11	17475198	17475698	Oligo_4,D_Oligo,Oligo	3
ABCC8	chr11	17476893	17476894	chr11	17475987	17476487	Oligo_4,Oligo,D_Oligo	3
ABCC8	chr11	17476893	17476894	chr11	17476775	17477275	Oligo_4,Oligo,D_Oligo	3
ABCC8	chr11	17476893	17476894	chr11	17477723	17478223	D_Oligo,Oligo,Oligo_4	3
ABCC8	chr11	17476893	17476894	chr11	17478237	17478737	Oligo_4,Oligo,D_Oligo	3
ABCC9	chr12	21942542	21942543	chr12	21818647	21819147	D_L56_NP,L6B_4,Merge,L4_IT,L6B_3,IT,L2_3_IT_2,D_L4_IT,Non,L4_IT_1,D_L6B,L56_NP,L6B	13
ABCC9	chr12	21942542	21942543	chr12	21823716	21824216	IT,Non,D_L4_IT,Merge,D_L56_NP,L4_IT,L6B,L56_NP,D_L6B	9
ABCC9	chr12	21942542	21942543	chr12	21826283	21826783	L4_IT,D_L56_NP,Merge,D_L4_IT,Non,IT,D_L6B,L56_NP,L4_IT_1,L6B	10
ABCC9	chr12	21942542	21942543	chr12	21828399	21828899	L6B,L4_IT_3,D_L6B,L4_IT_5,L56_NP,L4_IT_1,D_L4_IT,Non,L2_3_IT_2,IT,L4_IT,D_L56_NP,Merge,L6B_4	14
ABCC9	chr12	21942542	21942543	chr12	21836927	21837427	D_L56_NP,Merge,L4_IT,IT,D_L4_IT,Non,L4_IT_1,L4_IT_5,L56_NP	9
ABCC9	chr12	21942542	21942543	chr12	21855779	21856279	D_L4_IT,Non,IT,L2_3_IT_2,L4_IT,D_L56_NP,Merge,L6B,L4_IT_5,D_L6B,L56_NP,L4_IT_1	12
ABCC9	chr12	21942542	21942543	chr12	21857615	21858115	L6B,L4_IT_3,L4_IT_5,D_L6B,L56_NP,L4_IT_1,D_L4_IT,Non,L2_3_IT_2,IT,L4_IT,L6B_3,D_L56_NP,L6B_4,Merge	15
ABCC9	chr12	21942542	21942543	chr12	21871537	21872037	D_L6B,L4_IT_5,L56_NP,L4_IT_1,L6B,L4_IT,D_L56_NP,Merge,D_L4_IT,Non,IT,L2_3_IT_2	12
ABCC9	chr12	21942542	21942543	chr12	21873764	21874264	L4_IT_1,L56_NP,L4_IT_5,D_L6B,L6B,L6B_4,Merge,D_L56_NP,L6B_3,L4_IT,IT,L2_3_IT_2,Non,D_L4_IT	14
ABCC9	chr12	21942542	21942543	chr12	21874303	21874803	L6B,L4_IT_5,D_L6B,L56_NP,L4_IT_1,D_L4_IT,Non,IT,L2_3_IT_2,L4_IT,D_L56_NP,Merge	12
ABCC9	chr12	21942542	21942543	chr12	21877768	21878268	L6B,L4_IT_1,D_L6B,L56_NP,L2_3_IT_2,IT,D_L4_IT,Non,D_L56_NP,Merge,L4_IT	11
ABCC9	chr12	21942542	21942543	chr12	21880749	21881249	L2_3_IT_2,IT,D_L4_IT,Non,D_L56_NP,L6B_4,Merge,L4_IT,L6B,L4_IT_1,D_L6B,L4_IT_5,L56_NP	13
ABCC9	chr12	21942542	21942543	chr12	21882067	21882567	L4_IT_3,L6B,L4_IT_1,D_L6B,L56_NP,L2_3_IT_2,IT,D_L4_IT,Non,D_L56_NP,Merge,L4_IT	12
ABCC9	chr12	21942542	21942543	chr12	21888601	21889101	IT,Non,D_L4_IT,Merge,D_L56_NP,L4_IT,L6B,L4_IT_1,L56_NP,D_L6B	10
ABCC9	chr12	21942542	21942543	chr12	21891827	21892327	D_L4_IT,Non,IT,L4_IT,D_L56_NP,Merge,L6B,D_L6B,L56_NP,L4_IT_1	10
ABCC9	chr12	21942542	21942543	chr12	21892440	21892940	D_L4_IT,Non,IT,L4_IT,D_L56_NP,Merge,L6B,D_L6B,L56_NP,L4_IT_1	10
ABCC9	chr12	21942542	21942543	chr12	21894946	21895446	L6B,D_L6B,L56_NP,L4_IT_1,D_L4_IT,Non,IT,L4_IT,D_L56_NP,Merge	10
ABCC9	chr12	21942542	21942543	chr12	21899637	21900137	L6B,L4_IT_1,L56_NP,D_L6B,IT,Non,D_L4_IT,Merge,D_L56_NP,L4_IT	10
ABCC9	chr12	21942542	21942543	chr12	21909874	21910374	L4_IT,Merge,D_L56_NP,Non,D_L4_IT,IT,L2_3_IT_2,L56_NP,D_L6B,L4_IT_1,L6B	11
ABCC9	chr12	21942542	21942543	chr12	21910779	21911279	D_L56_NP,Merge,L4_IT,L2_3_IT_2,IT,D_L4_IT,Non,L4_IT_1,L4_IT_5,D_L6B,L56_NP,L6B	12
ABCC9	chr12	21942542	21942543	chr12	21911743	21912243	L6B,D_L6B,L56_NP,L4_IT_1,D_L4_IT,Non,L2_3_IT_2,IT,L4_IT,D_L56_NP,Merge	11
ABCC9	chr12	21942542	21942543	chr12	21937441	21937941	L4_IT_1,L56_NP,D_L6B,L6B,Merge,D_L56_NP,L4_IT,IT,Non,D_L4_IT	10
ABCC9	chr12	21942542	21942543	chr12	21939594	21940094	L56_NP,L4_IT_5,IT,Non,L6B_4,Merge,L4_IT,VLMC,L6B,L4_IT_1,D_L6B,L2_3_IT_2,D_L4_IT,D_L56_NP,D_VLMC,L6B_3	16
ABCC9	chr12	21942542	21942543	chr12	21941268	21941768	L56_NP,L4_IT_5,L4_IT,Merge,L6B_4,Non,IT,D_L6B,L4_IT_1,L6B,L4_IT_3,VLMC,L6B_3,D_VLMC,D_L56_NP,D_L4_IT,L2_3_IT_2	17
ABCC9	chr12	21942542	21942543	chr12	21942173	21942673	L6B,L4_IT_3,VLMC,D_L6B,L4_IT_5,L56_NP,L4_IT_1,D_L4_IT,Non,IT,L2_3_IT_2,L4_IT,D_VLMC,D_L56_NP,Merge	15
ABCD1	chrX	153724855	153724856	chrX	153724434	153724934	SST_21,PAX6_3	2
ABCD1	chrX	153724855	153724856	chrX	153727273	153727773	PAX6_3	1
ABCD2	chr12	39619802	39619803	chr12	39575242	39575742	D_PAX6,L4_IT_3,PAX6_2,PAX6,Chandelier,PVALB_5,L4_IT_5,PVALB_6,OPC,MGE,Non,CGE,D_Chandelier,PVALB,D_PVALB	15
ABCD2	chr12	39619802	39619803	chr12	39587345	39587845	PAX6,D_PAX6,PVALB_6,OPC,Non,CGE,MGE,PVALB,Astro_3,D_PVALB,Micro	11
ABCD2	chr12	39619802	39619803	chr12	39595829	39596329	PVALB,D_PVALB,D_Chandelier,Non,CGE,MGE,OPC,PVALB_6,L4_IT_5,PAX6,Chandelier,L4_IT_3,D_PAX6	13
ABCD2	chr12	39619802	39619803	chr12	39605339	39605839	MGE,CGE,Non,D_Chandelier,PVALB,D_PVALB,Astro_3,Chandelier,OPC,PVALB_6	10
ABCD2	chr12	39619802	39619803	chr12	39610290	39610790	PVALB_6,OPC,L4_IT_5,CGE,Non,MGE,PVALB,D_PVALB,Astro_3	9
ABCD2	chr12	39619802	39619803	chr12	39610818	39611318	PVALB_6,OPC,L4_IT_5,Chandelier,L4_IT_3,Astro_3,D_PVALB,PVALB,D_Chandelier,Non,MGE,CGE	12
ABCD2	chr12	39619802	39619803	chr12	39611999	39612499	L4_IT_5,PVALB_6,D_PAX6,Non,MGE,D_Chandelier,OPC,L4_IT_3,PAX6_2,PAX6,Chandelier,Micro,PVALB,Astro_3,D_PVALB,CGE	16
ABCD2	chr12	39619802	39619803	chr12	39614340	39614840	Astro_3,D_PVALB,PVALB,D_Chandelier,Non,MGE,CGE,PVALB_6,OPC,L4_IT_5,PAX6,Chandelier,PAX6_2,L4_IT_3,D_PAX6	15
ABCD2	chr12	39619802	39619803	chr12	39615567	39616067	PVALB,D_PVALB,Astro_3,Micro,D_Chandelier,MGE,Non,CGE,OPC,PVALB_6,L4_IT_5,PAX6,Chandelier,D_PAX6,L4_IT_3	15
ABCD2	chr12	39619802	39619803	chr12	39616764	39617264	PVALB_6,L4_IT_5,D_PAX6,D_Chandelier,Non,MGE,OPC,PVALB_5,Chandelier,PAX6,PAX6_2,L4_IT_3,D_PVALB,Astro_3,PVALB,Micro,CGE	17
ABCD2	chr12	39619802	39619803	chr12	39618079	39618579	PVALB_6,L4_IT_5,D_PAX6,D_Chandelier,MGE,Non,OPC,Chandelier,PAX6,L4_IT_3,PAX6_2,PVALB,SST_22,D_PVALB,Astro_3,Micro,CGE	17
ABCD2	chr12	39619802	39619803	chr12	39619741	39620241	CGE,VIP_12,Astro_3,SST_8,D_PVALB,SST_22,PVALB,Micro,VIP_5,PAX6,Chandelier,VIP_11,PAX6_2,L4_IT_3,OPC,PVALB_5,D_Chandelier,MGE,Non,SNCG_5,L5_6_NP_3,D_PAX6,PVALB_6,L4_IT_5	24
ABCD2	chr12	39619802	39619803	chr12	39621130	39621630	L4_IT_5,PVALB_6,D_PAX6,Non,MGE,D_Chandelier,PVALB_5,OPC,PAX6_2,L4_IT_3,Chandelier,PAX6,Micro,SST_8,Astro_3,D_PVALB,PVALB,CGE	18
ABCD3	chr1	94418388	94418389	chr1	94418231	94418731	VLMC_1	1
ABCG1	chr21	42199688	42199689	chr21	42219064	42219564	Oligo_4	1
ABCG1	chr21	42199688	42199689	chr21	42219741	42220241	VLMC_1,L6B_3,Oligo_4	3
ABCG1	chr21	42199688	42199689	chr21	42220283	42220783	VLMC_1,Oligo_4	2
ABCG1	chr21	42199688	42199689	chr21	42221079	42221579	Oligo_4	1
ABCG1	chr21	42199688	42199689	chr21	42221680	42222180	Oligo_4	1
ABCG1	chr21	42199688	42199689	chr21	42228164	42228664	Oligo_4	1
ABCG1	chr21	42199688	42199689	chr21	42233225	42233725	Oligo_4	1
ABCG1	chr21	42199688	42199689	chr21	42234790	42235290	VLMC_1,L6B_3,VIP_4,Oligo_4	4
ABCG1	chr21	42199688	42199689	chr21	42237489	42237989	Oligo_4	1
ABCG1	chr21	42199688	42199689	chr21	42240921	42241421	Oligo_4	1
ABCG1	chr21	42199688	42199689	chr21	42245864	42246364	Oligo_4	1
ABCG1	chr21	42199688	42199689	chr21	42250857	42251357	Oligo_4	1
ABCG1	chr21	42199688	42199689	chr21	42252217	42252717	Oligo_4	1
ABCG1	chr21	42199688	42199689	chr21	42252839	42253339	Oligo_4	1
ABCG1	chr21	42199688	42199689	chr21	42253928	42254428	Oligo_4	1
ABCG1	chr21	42199688	42199689	chr21	42255093	42255593	Oligo_4	1
ABCG1	chr21	42199688	42199689	chr21	42257315	42257815	Oligo_4	1
ABCG1	chr21	42199688	42199689	chr21	42258705	42259205	Oligo_4	1
ABCG1	chr21	42199688	42199689	chr21	42259226	42259726	Oligo_4	1
ABCG1	chr21	42199688	42199689	chr21	42261224	42261724	VLMC_1,Oligo_4	2
ABCG1	chr21	42199688	42199689	chr21	42276752	42277252	Oligo_4	1
ABCG1	chr21	42199688	42199689	chr21	42277551	42278051	Oligo_4	1
ABCG1	chr21	42199688	42199689	chr21	42290672	42291172	Oligo_4	1
ABCG1	chr21	42199688	42199689	chr21	42291534	42292034	Oligo_4	1
ABCG1	chr21	42199688	42199689	chr21	42294722	42295222	Oligo_4	1
ABCG1	chr21	42199688	42199689	chr21	42295468	42295968	Oligo_4	1
ABCG2	chr4	88231627	88231628	chr4	88107849	88108349	Merge,OPC,Non,D_OPC	4
ABCG2	chr4	88231627	88231628	chr4	88110946	88111446	OPC,Merge,D_OPC,Non	4
ABCG2	chr4	88231627	88231628	chr4	88130629	88131129	Merge,Non	2
ABCG2	chr4	88231627	88231628	chr4	88158617	88159117	D_OPC,Non,Merge,OPC	4
ABCG2	chr4	88231627	88231628	chr4	88159175	88159675	OPC,Merge,Non,D_OPC	4
ABCG2	chr4	88231627	88231628	chr4	88175737	88176237	Merge,Non	2
ABCG2	chr4	88231627	88231628	chr4	88178415	88178915	Non,Merge	2
ABCG2	chr4	88231627	88231628	chr4	88204965	88205465	Non,Astro_3,Merge	3
ABCG2	chr4	88231627	88231628	chr4	88212078	88212578	Merge,Astro_3,OPC,Non,D_OPC	5
ABCG2	chr4	88231627	88231628	chr4	88219186	88219686	D_OPC,Non,Merge,OPC,Astro_3	5
ABCG2	chr4	88231627	88231628	chr4	88228139	88228639	Non,D_OPC,Merge,OPC	4
ABCG2	chr4	88231627	88231628	chr4	88229427	88229927	Merge,OPC,D_OPC,Non	4
ABCG2	chr4	88231627	88231628	chr4	88231022	88231522	VLMC,D_OPC,Non,Merge,Astro_3,OPC,D_VLMC	7
ABCG2	chr4	88231627	88231628	chr4	88231631	88232131	D_OPC,Non,Merge,Astro_3,OPC	5
ABCG4	chr11	119149051	119149052	chr11	119149005	119149505	SST_33	1
ABCG4	chr11	119149051	119149052	chr11	119149799	119150299	SST_33	1
ABCG5	chr2	43838864	43838865	chr2	43814852	43815352	D_Oligo,D_Astro	2
ABCG5	chr2	43838864	43838865	chr2	43816031	43816531	D_Astro,D_Oligo	2
ABCG5	chr2	43838864	43838865	chr2	43821099	43821599	D_Astro,D_Oligo	2
ABCG5	chr2	43838864	43838865	chr2	43825338	43825838	D_Oligo,D_Astro	2
ABCG5	chr2	43838864	43838865	chr2	43831867	43832367	D_Astro,SNCG_3,SST_33,SST_8,D_Oligo,SST_28,PAX6_1	7
ABCG5	chr2	43838864	43838865	chr2	43832579	43833079	D_Astro,SST_8,D_Oligo	3
ABCG5	chr2	43838864	43838865	chr2	43834211	43834711	D_Astro,D_Oligo	2
ABCG5	chr2	43838864	43838865	chr2	43835582	43836082	D_Oligo	1
ABCG8	chr2	43831941	43831942	chr2	43831867	43832367	SST_22,LAMP5_5	2
ABCG8	chr2	43831941	43831942	chr2	43832579	43833079	SST_22	1
ABCG8	chr2	43831941	43831942	chr2	43851148	43851648	LAMP5_5	1
ABCG8	chr2	43831941	43831942	chr2	43877995	43878495	SST_21,LAMP5_5	2
ABHD1	chr2	27123788	27123789	chr2	27123680	27124180	SST_21,D_Oligo,SST_36	3
ABHD1	chr2	27123788	27123789	chr2	27124405	27124905	D_Oligo	1
ABHD1	chr2	27123788	27123789	chr2	27128392	27128892	D_Oligo	1
ABHD1	chr2	27123788	27123789	chr2	27128952	27129452	D_Oligo	1
ABHD1	chr2	27123788	27123789	chr2	27129946	27130446	D_Oligo	1
ABHD10	chr3	111979009	111979010	chr3	111978927	111979427	SST_30	1
ABHD11	chr7	73738851	73738852	chr7	73736796	73737296	D_Oligo	1
ABHD11	chr7	73738851	73738852	chr7	73738849	73739349	D_Oligo,PAX6_4	2
ABHD11	chr7	73738851	73738852	chr7	73739427	73739927	D_Oligo	1
ABHD11	chr7	73738851	73738852	chr7	73740760	73741260	D_Oligo	1
ABHD12	chr20	25390834	25390835	chr20	25341784	25342284	D_SST_CHODL,SST_CHODL	2
ABHD12B	chr14	50872052	50872053	chr14	50872010	50872510	D_Astro,D_OPC,D_Micro	3
ABHD12B	chr14	50872052	50872053	chr14	50872751	50873251	D_Micro,D_Astro,D_OPC	3
ABHD12B	chr14	50872052	50872053	chr14	50874724	50875224	D_Micro,D_Astro,D_OPC	3
ABHD12B	chr14	50872052	50872053	chr14	50875774	50876274	D_Micro,D_Astro,D_OPC	3
ABHD12B	chr14	50872052	50872053	chr14	50877140	50877640	D_Micro,D_OPC,D_Astro	3
ABHD12B	chr14	50872052	50872053	chr14	50878829	50879329	D_Astro,D_OPC	2
ABHD12B	chr14	50872052	50872053	chr14	50880389	50880889	D_OPC,D_Astro	2
ABHD12B	chr14	50872052	50872053	chr14	50881086	50881586	D_OPC,D_Astro	2
ABHD12B	chr14	50872052	50872053	chr14	50883393	50883893	D_Micro,D_Astro,D_OPC	3
ABHD13	chr13	108218391	108218392	chr13	108218274	108218774	SNCG_1,VIP_27	2
ABHD14B	chr3	51983408	51983409	chr3	51974017	51974517	SNCG_1,SST_1	2
ABHD14B	chr3	51983408	51983409	chr3	51974527	51975027	SST_1,SNCG_1	2
ABHD14B	chr3	51983408	51983409	chr3	51975052	51975552	VIP_12,SNCG_1	2
ABHD14B	chr3	51983408	51983409	chr3	51975927	51976427	SNCG_1,SST_1	2
ABHD14B	chr3	51983408	51983409	chr3	51982805	51983305	SNCG_1,SST_1	2
ABHD14B	chr3	51983408	51983409	chr3	51983335	51983835	SNCG_1	1
ABHD15	chr17	29567036	29567037	chr17	29560427	29560927	L5_IT_6	1
ABHD15	chr17	29567036	29567037	chr17	29562033	29562533	L5_IT_6	1
ABHD15	chr17	29567036	29567037	chr17	29566113	29566613	L5_IT_6	1
ABHD15	chr17	29567036	29567037	chr17	29567267	29567767	L5_IT_6	1
ABHD15	chr17	29567036	29567037	chr17	29567975	29568475	L5_IT_6	1
ABHD15	chr17	29567036	29567037	chr17	29568616	29569116	L5_IT_6	1
ABHD15-AS1	chr17	29560546	29560547	chr17	29560427	29560927	OPC	1
ABHD15-AS1	chr17	29560546	29560547	chr17	29562033	29562533	OPC	1
ABHD15-AS1	chr17	29560546	29560547	chr17	29566113	29566613	LAMP5_LHX6,OPC,D_LAMP5_LHX6	3
ABHD15-AS1	chr17	29560546	29560547	chr17	29567267	29567767	PAX6_3,PAX6_2,LAMP5_LHX6,OPC,D_LAMP5_LHX6,LAMP5_5	6
ABHD15-AS1	chr17	29560546	29560547	chr17	29567975	29568475	LAMP5_LHX6,SNCG_6,VIP_25,PAX6_2,OPC,SNCG_4,D_LAMP5_LHX6,LAMP5_5	8
ABHD15-AS1	chr17	29560546	29560547	chr17	29568616	29569116	LAMP5_LHX6,PAX6_2,VIP_25,LAMP5_5,D_LAMP5_LHX6,SNCG_6,OPC	7
ABHD15-AS1	chr17	29560546	29560547	chr17	29569526	29570026	VIP_25,LAMP5_LHX6,OPC,D_LAMP5_LHX6,LAMP5_5	5
ABHD15-AS1	chr17	29560546	29560547	chr17	29570557	29571057	D_LAMP5_LHX6,OPC,LAMP5_LHX6	3
ABHD15-AS1	chr17	29560546	29560547	chr17	29571688	29572188	PAX6_2,LAMP5_LHX6,OPC,D_LAMP5_LHX6,LAMP5_5	5
ABHD15-AS1	chr17	29560546	29560547	chr17	29572364	29572864	PAX6_2,LAMP5_LHX6,VIP_25,D_LAMP5_LHX6,LAMP5_5,OPC	6
ABHD15-AS1	chr17	29560546	29560547	chr17	29572891	29573391	LAMP5_LHX6,PAX6_3,SST_1,SNCG_6,PAX6_2,VIP_25,LAMP5_5,D_LAMP5_LHX6,OPC	9
ABHD15-AS1	chr17	29560546	29560547	chr17	29573979	29574479	LAMP5_5,D_LAMP5_LHX6,OPC,LAMP5_LHX6,PAX6_2,VIP_25	6
ABHD15-AS1	chr17	29560546	29560547	chr17	29574778	29575278	OPC,D_LAMP5_LHX6,LAMP5_5,VIP_25,PAX6_2,LAMP5_LHX6	6
ABHD15-AS1	chr17	29560546	29560547	chr17	29576261	29576761	LAMP5_LHX6,OPC,D_LAMP5_LHX6,LAMP5_5	4
ABHD15-AS1	chr17	29560546	29560547	chr17	29577991	29578491	OPC,SNCG_6,SNCG_4,D_LAMP5_LHX6,LAMP5_5,PAX6_2,LAMP5_LHX6	7
ABHD15-AS1	chr17	29560546	29560547	chr17	29578791	29579291	LAMP5_LHX6,PAX6_2,LAMP5_5,D_LAMP5_LHX6,OPC	5
ABHD15-AS1	chr17	29560546	29560547	chr17	29580427	29580927	LAMP5_LHX6,PAX6_2,VIP_25,LAMP5_5,D_LAMP5_LHX6,SNCG_6,OPC	7
ABHD15-AS1	chr17	29560546	29560547	chr17	29581410	29581910	LAMP5_LHX6,SST_1,SNCG_6,PAX6_2,VIP_25,LAMP5_5,D_LAMP5_LHX6,SNCG_4,OPC	9
ABHD15-AS1	chr17	29560546	29560547	chr17	29582132	29582632	OPC,LAMP5_5,D_LAMP5_LHX6,SNCG_4,VIP_25,LAMP5_LHX6	6
ABHD15-AS1	chr17	29560546	29560547	chr17	29582931	29583431	LAMP5_LHX6,SNCG_6,VIP_25,PAX6_2,OPC,LAMP5_5,D_LAMP5_LHX6,SNCG_4	8
ABHD15-AS1	chr17	29560546	29560547	chr17	29584563	29585063	LAMP5_LHX6,OPC,D_LAMP5_LHX6	3
ABHD15-AS1	chr17	29560546	29560547	chr17	29585123	29585623	PAX6_2,LAMP5_LHX6,D_LAMP5_LHX6,LAMP5_5,OPC,SNCG_6	6
ABHD15-AS1	chr17	29560546	29560547	chr17	29585874	29586374	LAMP5_LHX6,D_LAMP5_LHX6,LAMP5_5,OPC	4
ABHD15-AS1	chr17	29560546	29560547	chr17	29586787	29587287	LAMP5_LHX6,VIP_25,D_LAMP5_LHX6,LAMP5_5,OPC	5
ABHD15-AS1	chr17	29560546	29560547	chr17	29588134	29588634	OPC,SNCG_4,D_LAMP5_LHX6,LAMP5_5,VIP_25,PAX6_2,SNCG_6,LAMP5_LHX6	8
ABHD15-AS1	chr17	29560546	29560547	chr17	29588707	29589207	LAMP5_LHX6,SST_1,SNCG_6,PAX6_2,VIP_25,D_LAMP5_LHX6,LAMP5_5,OPC	8
ABHD15-AS1	chr17	29560546	29560547	chr17	29589651	29590151	OPC,LAMP5_5,SNCG_4,D_LAMP5_LHX6,VIP_25,PAX6_2,SNCG_6,LAMP5_LHX6	8
ABHD15-AS1	chr17	29560546	29560547	chr17	29590430	29590930	SST_1,SNCG_6,LAMP5_LHX6,LAMP5_5,D_LAMP5_LHX6,OPC,PAX6_2,VIP_25	8
ABHD15-AS1	chr17	29560546	29560547	chr17	29591765	29592265	LAMP5_LHX6,PAX6_3,SNCG_6,PAX6_2,VIP_25,D_LAMP5_LHX6,SNCG_4,LAMP5_5,OPC	9
ABHD15-AS1	chr17	29560546	29560547	chr17	29592487	29592987	OPC,D_LAMP5_LHX6,SNCG_4,LAMP5_5,VIP_25,PAX6_2,SNCG_6,LAMP5_LHX6	8
ABHD15-AS1	chr17	29560546	29560547	chr17	29593024	29593524	PAX6_2,LAMP5_LHX6,VIP_25,D_LAMP5_LHX6,LAMP5_5,OPC,SNCG_6	7
ABHD15-AS1	chr17	29560546	29560547	chr17	29593661	29594161	LAMP5_LHX6,PAX6_2,VIP_25,LAMP5_5,D_LAMP5_LHX6,SNCG_4,OPC	7
ABHD15-AS1	chr17	29560546	29560547	chr17	29594203	29594703	LAMP5_5,D_LAMP5_LHX6,OPC,LAMP5_LHX6,PAX6_2,PAX6_3,VIP_25	7
ABHD15-AS1	chr17	29560546	29560547	chr17	29594953	29595453	D_LAMP5_LHX6,LAMP5_5,OPC,PAX6_2,LAMP5_LHX6,VIP_25	6
ABHD15-AS1	chr17	29560546	29560547	chr17	29595844	29596344	OPC,D_LAMP5_LHX6,LAMP5_5,VIP_25,PAX6_2,LAMP5_LHX6	6
ABHD15-AS1	chr17	29560546	29560547	chr17	29596377	29596877	OPC,LAMP5_5,SNCG_4,D_LAMP5_LHX6,VIP_25,LAMP5_LHX6	6
ABHD15-AS1	chr17	29560546	29560547	chr17	29596989	29597489	VIP_25,PAX6_2,LAMP5_LHX6,OPC,SNCG_6,D_LAMP5_LHX6,LAMP5_5	7
ABHD15-AS1	chr17	29560546	29560547	chr17	29597659	29598159	OPC,D_LAMP5_LHX6,LAMP5_5,VIP_25,PAX6_2,LAMP5_LHX6	6
ABHD15-AS1	chr17	29560546	29560547	chr17	29599028	29599528	LAMP5_LHX6,OPC,D_LAMP5_LHX6	3
ABHD15-AS1	chr17	29560546	29560547	chr17	29600300	29600800	LAMP5_LHX6,D_LAMP5_LHX6,OPC	3
ABHD15-AS1	chr17	29560546	29560547	chr17	29601009	29601509	OPC	1
ABHD15-AS1	chr17	29560546	29560547	chr17	29602310	29602810	LAMP5_LHX6,VIP_25,D_LAMP5_LHX6,OPC	4
ABHD15-AS1	chr17	29560546	29560547	chr17	29603605	29604105	OPC,D_LAMP5_LHX6,LAMP5_LHX6	3
ABHD15-AS1	chr17	29560546	29560547	chr17	29605479	29605979	OPC	1
ABHD15-AS1	chr17	29560546	29560547	chr17	29607305	29607805	D_LAMP5_LHX6,OPC,LAMP5_LHX6	3
ABHD15-AS1	chr17	29560546	29560547	chr17	29608018	29608518	D_LAMP5_LHX6,OPC,LAMP5_LHX6	3
ABHD15-AS1	chr17	29560546	29560547	chr17	29609175	29609675	OPC,D_LAMP5_LHX6,LAMP5_5,VIP_25,LAMP5_LHX6	5
ABHD15-AS1	chr17	29560546	29560547	chr17	29611387	29611887	PAX6_3,PAX6_2,LAMP5_LHX6,OPC,D_LAMP5_LHX6,LAMP5_5	6
ABHD15-AS1	chr17	29560546	29560547	chr17	29613444	29613944	LAMP5_LHX6,PAX6_3,SNCG_6,PAX6_2,VIP_25,LAMP5_5,D_LAMP5_LHX6,OPC	8
ABHD15-AS1	chr17	29560546	29560547	chr17	29614867	29615367	SST_1,SNCG_6,LAMP5_LHX6,D_LAMP5_LHX6,LAMP5_5,OPC,PAX6_2,VIP_25	8
ABHD15-AS1	chr17	29560546	29560547	chr17	29615593	29616093	LAMP5_LHX6,SNCG_6,SST_1,VIP_25,PAX6_2,OPC,D_LAMP5_LHX6,SNCG_4,LAMP5_5	9
ABHD15-AS1	chr17	29560546	29560547	chr17	29617235	29617735	LAMP5_5,D_LAMP5_LHX6,SNCG_4,OPC,PAX6_2,VIP_25,SNCG_6,LAMP5_LHX6	8
ABHD15-AS1	chr17	29560546	29560547	chr17	29618079	29618579	OPC,D_LAMP5_LHX6,LAMP5_5,VIP_25,PAX6_2,SNCG_6,SST_1,LAMP5_LHX6	8
ABHD15-AS1	chr17	29560546	29560547	chr17	29618667	29619167	LAMP5_LHX6,PAX6_2,VIP_25,LAMP5_5,D_LAMP5_LHX6,SNCG_4,OPC	7
ABHD15-AS1	chr17	29560546	29560547	chr17	29619329	29619829	LAMP5_LHX6,PAX6_2,VIP_25,LAMP5_5,D_LAMP5_LHX6,SNCG_6,OPC	7
ABHD15-AS1	chr17	29560546	29560547	chr17	29620147	29620647	LAMP5_LHX6,D_LAMP5_LHX6,OPC	3
ABHD15-AS1	chr17	29560546	29560547	chr17	29622083	29622583	PAX6_3,LAMP5_LHX6,SNCG_6,VIP_25,PAX6_2,OPC,LAMP5_5,D_LAMP5_LHX6	8
ABHD15-AS1	chr17	29560546	29560547	chr17	29622823	29623323	PAX6_2,VIP_25,LAMP5_5,SNCG_4,D_LAMP5_LHX6,OPC,LAMP5_LHX6,SNCG_6	8
ABHD15-AS1	chr17	29560546	29560547	chr17	29623359	29623859	OPC,D_LAMP5_LHX6,VIP_25,PAX6_2,LAMP5_LHX6	5
ABHD15-AS1	chr17	29560546	29560547	chr17	29625124	29625624	D_LAMP5_LHX6,LAMP5_5,OPC,LAMP5_LHX6,VIP_25	5
ABHD15-AS1	chr17	29560546	29560547	chr17	29627456	29627956	D_LAMP5_LHX6,OPC,PAX6_2,LAMP5_LHX6	4
ABHD15-AS1	chr17	29560546	29560547	chr17	29628709	29629209	PAX6_2,LAMP5_LHX6,D_LAMP5_LHX6,LAMP5_5,OPC	5
ABHD15-AS1	chr17	29560546	29560547	chr17	29629248	29629748	LAMP5_LHX6,D_LAMP5_LHX6,OPC	3
ABHD15-AS1	chr17	29560546	29560547	chr17	29630889	29631389	LAMP5_LHX6,OPC,LAMP5_5,D_LAMP5_LHX6,SNCG_4	5
ABHD15-AS1	chr17	29560546	29560547	chr17	29633953	29634453	OPC	1
ABHD15-AS1	chr17	29560546	29560547	chr17	29639654	29640154	OPC,SNCG_6,D_LAMP5_LHX6,LAMP5_5,VIP_25,PAX6_2,LAMP5_LHX6	7
ABHD15-AS1	chr17	29560546	29560547	chr17	29640393	29640893	VIP_25,LAMP5_LHX6,OPC,D_LAMP5_LHX6	4
ABHD15-AS1	chr17	29560546	29560547	chr17	29641059	29641559	OPC,D_LAMP5_LHX6,LAMP5_LHX6	3
ABHD15-AS1	chr17	29560546	29560547	chr17	29641643	29642143	LAMP5_LHX6,D_LAMP5_LHX6,OPC	3
ABHD15-AS1	chr17	29560546	29560547	chr17	29644815	29645315	LAMP5_LHX6,OPC,D_LAMP5_LHX6	3
ABHD15-AS1	chr17	29560546	29560547	chr17	29645434	29645934	D_LAMP5_LHX6,SNCG_6,OPC,LAMP5_LHX6,PAX6_2,VIP_25	6
ABHD15-AS1	chr17	29560546	29560547	chr17	29645955	29646455	LAMP5_LHX6,D_LAMP5_LHX6,OPC	3
ABHD15-AS1	chr17	29560546	29560547	chr17	29653048	29653548	LAMP5_LHX6,D_LAMP5_LHX6	2
ABHD15-AS1	chr17	29560546	29560547	chr17	29663010	29663510	D_LAMP5_LHX6,LAMP5_5,OPC,LAMP5_LHX6	4
ABHD15-AS1	chr17	29560546	29560547	chr17	29667551	29668051	LAMP5_LHX6,D_LAMP5_LHX6,OPC	3
ABHD15-AS1	chr17	29560546	29560547	chr17	29669325	29669825	D_LAMP5_LHX6,LAMP5_5,LAMP5_LHX6	3
ABHD15-AS1	chr17	29560546	29560547	chr17	29674930	29675430	LAMP5_LHX6,VIP_25,D_LAMP5_LHX6,OPC	4
ABHD15-AS1	chr17	29560546	29560547	chr17	29676085	29676585	LAMP5_LHX6,VIP_25,LAMP5_5,D_LAMP5_LHX6,SNCG_6,OPC	6
ABHD15-AS1	chr17	29560546	29560547	chr17	29677494	29677994	D_LAMP5_LHX6,OPC,LAMP5_LHX6	3
ABHD15-AS1	chr17	29560546	29560547	chr17	29682163	29682663	LAMP5_LHX6,D_LAMP5_LHX6,OPC	3
ABHD15-AS1	chr17	29560546	29560547	chr17	29687714	29688214	LAMP5_LHX6,OPC,D_LAMP5_LHX6	3
ABHD15-AS1	chr17	29560546	29560547	chr17	29692261	29692761	OPC,D_LAMP5_LHX6,LAMP5_LHX6	3
ABHD15-AS1	chr17	29560546	29560547	chr17	29699379	29699879	OPC,D_LAMP5_LHX6,VIP_25,LAMP5_LHX6	4
ABHD16A	chr6	31703355	31703356	chr6	31702729	31703229	PAX6_1	1
ABHD16A	chr6	31703355	31703356	chr6	31703270	31703770	SST_36	1
ABHD17B	chr9	71911192	71911193	chr9	71863717	71864217	OPC,D_OPC	2
ABHD17B	chr9	71911192	71911193	chr9	71871601	71872101	D_OPC,OPC	2
ABHD17B	chr9	71911192	71911193	chr9	71874822	71875322	OPC,D_OPC	2
ABHD17B	chr9	71911192	71911193	chr9	71876979	71877479	D_OPC,OPC	2
ABHD17B	chr9	71911192	71911193	chr9	71890167	71890667	OPC,D_OPC	2
ABHD17B	chr9	71911192	71911193	chr9	71891673	71892173	D_OPC,OPC	2
ABHD17B	chr9	71911192	71911193	chr9	71896052	71896552	D_OPC,OPC	2
ABHD17B	chr9	71911192	71911193	chr9	71899675	71900175	D_OPC,OPC	2
ABHD17B	chr9	71911192	71911193	chr9	71908838	71909338	D_OPC,OPC	2
ABHD17B	chr9	71911192	71911193	chr9	71910652	71911152	D_OPC,SNCG_3,OPC	3
ABHD17B	chr9	71911192	71911193	chr9	71911215	71911715	D_OPC,SNCG_3,OPC	3
ABHD17B	chr9	71911192	71911193	chr9	71911823	71912323	D_OPC,OPC,SNCG_3	3
ABHD17C	chr15	80679683	80679684	chr15	80681900	80682400	Oligo	1
ABHD17C	chr15	80679683	80679684	chr15	80689909	80690409	Oligo	1
ABHD17C	chr15	80679683	80679684	chr15	80694446	80694946	SST_33,Micro,D_Micro,Oligo,L6_CT_2,Oligo_4	6
ABHD17C	chr15	80679683	80679684	chr15	80695653	80696153	SST_13,L6_CT_2,D_Micro,Oligo_4,SST_33,D_SST_CHODL,Oligo,SST_CHODL,Micro,SNCG_1	10
ABHD17C	chr15	80679683	80679684	chr15	80696530	80697030	Micro,Oligo,L6_CT_2,D_Micro	4
ABHD17C	chr15	80679683	80679684	chr15	80697259	80697759	Oligo	1
ABHD17C	chr15	80679683	80679684	chr15	80697908	80698408	Oligo	1
ABHD17C	chr15	80679683	80679684	chr15	80700101	80700601	Oligo,L6_CT_2	2
ABHD17C	chr15	80679683	80679684	chr15	80702308	80702808	Oligo	1
ABHD17C	chr15	80679683	80679684	chr15	80702953	80703453	Oligo	1
ABHD17C	chr15	80679683	80679684	chr15	80704022	80704522	Oligo	1
ABHD17C	chr15	80679683	80679684	chr15	80704733	80705233	VIP_3,Oligo	2
ABHD17C	chr15	80679683	80679684	chr15	80709602	80710102	Oligo	1
ABHD17C	chr15	80679683	80679684	chr15	80711198	80711698	L6_CT_2,Oligo,Oligo_4	3
ABHD17C	chr15	80679683	80679684	chr15	80712027	80712527	Oligo	1
ABHD17C	chr15	80679683	80679684	chr15	80713134	80713634	Oligo	1
ABHD17C	chr15	80679683	80679684	chr15	80714240	80714740	Oligo	1
ABHD17C	chr15	80679683	80679684	chr15	80716238	80716738	Oligo	1
ABHD17C	chr15	80679683	80679684	chr15	80721998	80722498	Oligo	1
ABHD17C	chr15	80679683	80679684	chr15	80722912	80723412	Oligo	1
ABHD17C	chr15	80679683	80679684	chr15	80730382	80730882	Oligo,L6_CT_2	2
ABHD17C	chr15	80679683	80679684	chr15	80731029	80731529	L6_CT_2,Oligo	2
ABHD17C	chr15	80679683	80679684	chr15	80732006	80732506	Oligo,L6_CT_2,VIP_3,SNCG_5,SNCG_1	5
ABHD17C	chr15	80679683	80679684	chr15	80732756	80733256	Oligo,L6_CT_2	2
ABHD17C	chr15	80679683	80679684	chr15	80733559	80734059	L6_CT_2,Oligo	2
ABHD17C	chr15	80679683	80679684	chr15	80735415	80735915	Oligo,L6_CT_2	2
ABHD17C	chr15	80679683	80679684	chr15	80743744	80744244	Oligo	1
ABHD17C	chr15	80679683	80679684	chr15	80744511	80745011	Oligo	1
ABHD17C	chr15	80679683	80679684	chr15	80747936	80748436	Oligo	1
ABHD17C	chr15	80679683	80679684	chr15	80750673	80751173	VIP_3,Oligo	2
ABHD17C	chr15	80679683	80679684	chr15	80752041	80752541	Oligo	1
ABHD17C	chr15	80679683	80679684	chr15	80753322	80753822	Oligo	1
ABHD2	chr15	89087458	89087459	chr15	89085522	89086022	L2_3_IT_5,L6_IT_Car3,L5_IT,L5_IT_2,L2_3_IT_2,L6_IT_Car3_2,D_L4_IT,Non,L2_3_IT_1,D_L6_IT_Car3,D_L5_IT,L4_IT	12
ABHD2	chr15	89087458	89087459	chr15	89086422	89086922	L5_IT,L5_IT_2,L2_3_IT_5,L6_IT_Car3,D_L6_IT_Car3,D_L5_IT,L4_IT,L2_3_IT_2,L6_IT_Car3_2,D_L4_IT,L2_3_IT_1,Non	12
ABHD2	chr15	89087458	89087459	chr15	89088146	89088646	D_L5_IT,L4_IT,D_L6_IT_Car3,L6_IT_Car3_1,L2_3_IT_1,Non,L6_IT_Car3_2,D_L4_IT,L2_3_IT_2,L5_IT_2,L5_IT,L6_IT_Car3,L2_3_IT_5	13
ABHD2	chr15	89087458	89087459	chr15	89088905	89089405	L5_IT,L5_IT_2,L2_3_IT_5,L6_IT_Car3,D_L6_IT_Car3,D_L5_IT,L4_IT,L2_3_IT_2,L6_IT_Car3_2,D_L4_IT,Non,L2_3_IT_1	12
ABHD2	chr15	89087458	89087459	chr15	89089576	89090076	L6_IT_Car3,L2_3_IT_5,L5_IT_2,L5_IT,Non,L2_3_IT_1,D_L4_IT,L6_IT_Car3_2,L2_3_IT_2,D_L5_IT,L4_IT,D_L6_IT_Car3,L6_IT_Car3_1	13
ABHD2	chr15	89087458	89087459	chr15	89090830	89091330	L4_IT,D_L5_IT,L6_IT_Car3_1,D_L6_IT_Car3,L6_IT_Car3_2,D_L4_IT,Non,L2_3_IT_1,L2_3_IT_2,L5_IT_2,L5_IT,L2_3_IT_5,L6_IT_Car3	13
ABHD2	chr15	89087458	89087459	chr15	89091775	89092275	L2_3_IT_5,L6_IT_Car3,L5_IT,L5_IT_2,L2_3_IT_2,D_L4_IT,L6_IT_Car3_2,Non,L2_3_IT_1,D_L6_IT_Car3,L4_IT,D_L5_IT	12
ABHD2	chr15	89087458	89087459	chr15	89092669	89093169	L6_IT_Car3_1,D_L6_IT_Car3,D_L5_IT,L4_IT,L2_3_IT_2,L2_3_IT_1,Non,D_L4_IT,L6_IT_Car3_2,L5_IT,L5_IT_2,L6_IT_Car3,L2_3_IT_5	13
ABHD2	chr15	89087458	89087459	chr15	89093407	89093907	L2_3_IT_2,Non,L2_3_IT_1,L6_IT_Car3_2,D_L4_IT,D_L6_IT_Car3,D_L5_IT,L4_IT,L6_IT_Car3,L2_3_IT_5,L5_IT,L5_IT_2	12
ABHD2	chr15	89087458	89087459	chr15	89094074	89094574	L5_IT,L5_IT_2,L6_IT_Car3,L2_3_IT_5,D_L6_IT_Car3,D_L5_IT,L4_IT,L2_3_IT_2,Non,L2_3_IT_1,D_L4_IT,L6_IT_Car3_2	12
ABHD2	chr15	89087458	89087459	chr15	89095188	89095688	L2_3_IT_5,L6_IT_Car3,L5_IT,L5_IT_2,L2_3_IT_2,L6_IT_Car3_2,D_L4_IT,L2_3_IT_1,Non,D_L6_IT_Car3,D_L5_IT,L4_IT	12
ABHD2	chr15	89087458	89087459	chr15	89096246	89096746	D_L4_IT,L6_IT_Car3_2,L2_3_IT_1,Non,L2_3_IT_2,L4_IT,D_L5_IT,D_L6_IT_Car3,L2_3_IT_5,L6_IT_Car3,L5_IT_2,L5_IT	12
ABHD2	chr15	89087458	89087459	chr15	89096929	89097429	D_L5_IT,L4_IT,D_L6_IT_Car3,L6_IT_Car3_2,D_L4_IT,Non,L2_3_IT_1,L2_3_IT_2,L5_IT_2,L5_IT,L2_3_IT_5,L6_IT_Car3	12
ABHD2	chr15	89087458	89087459	chr15	89097655	89098155	L2_3_IT_1,Non,L6_IT_Car3_2,D_L4_IT,L2_3_IT_2,D_L5_IT,L4_IT,D_L6_IT_Car3,L6_IT_Car3,L2_3_IT_5,L5_IT_2,L5_IT	12
ABHD2	chr15	89087458	89087459	chr15	89098391	89098891	L2_3_IT_1,Non,D_L4_IT,L6_IT_Car3_2,L2_3_IT_2,L4_IT,D_L5_IT,D_L6_IT_Car3,L6_IT_Car3,L2_3_IT_5,L5_IT_2,L5_IT	12
ABHD2	chr15	89087458	89087459	chr15	89099298	89099798	L2_3_IT_5,L6_IT_Car3,L5_IT,L5_IT_2,L2_3_IT_2,D_L4_IT,L6_IT_Car3_2,L2_3_IT_1,Non,D_L6_IT_Car3,L4_IT,D_L5_IT	12
ABHD2	chr15	89087458	89087459	chr15	89101084	89101584	L5_IT,L5_IT_2,L6_IT_Car3,L2_3_IT_5,L6_IT_Car3_1,D_L6_IT_Car3,D_L5_IT,L4_IT,L2_3_IT_2,L2_3_IT_1,Non,L6_IT_Car3_2,D_L4_IT	13
ABHD2	chr15	89087458	89087459	chr15	89101892	89102392	Non,L2_3_IT_1,L6_IT_Car3_2,D_L4_IT,L2_3_IT_2,L4_IT,D_L5_IT,L6_IT_Car3_1,D_L6_IT_Car3,L6_IT_Car3,L2_3_IT_5,L5_IT_2,L5_IT	13
ABHD2	chr15	89087458	89087459	chr15	89102438	89102938	L2_3_IT_2,D_L4_IT,L6_IT_Car3_2,Non,D_L6_IT_Car3,D_L5_IT,L4_IT,L2_3_IT_5,L6_IT_Car3,L5_IT,L5_IT_2	11
ABHD2	chr15	89087458	89087459	chr15	89104180	89104680	Non,L2_3_IT_1,D_L4_IT,L6_IT_Car3_2,L2_3_IT_2,L4_IT,D_L5_IT,D_L6_IT_Car3,L6_IT_Car3,L2_3_IT_5,L5_IT_2,L5_IT	12
ABHD2	chr15	89087458	89087459	chr15	89104724	89105224	L6_IT_Car3,L2_3_IT_5,L5_IT,L5_IT_2,L2_3_IT_2,Non,L2_3_IT_1,D_L4_IT,L6_IT_Car3_2,D_L6_IT_Car3,D_L5_IT,L4_IT	12
ABHD2	chr15	89087458	89087459	chr15	89106485	89106985	L2_3_IT_2,Non,L2_3_IT_1,L6_IT_Car3_2,D_L4_IT,D_L6_IT_Car3,D_L5_IT,L4_IT,L6_IT_Car3,L2_3_IT_5,L5_IT,L5_IT_2	12
ABHD2	chr15	89087458	89087459	chr15	89108156	89108656	L2_3_IT_2,L2_3_IT_1,Non,L6_IT_Car3_2,D_L4_IT,D_L6_IT_Car3,L4_IT,D_L5_IT,L6_IT_Car3,L2_3_IT_5,L5_IT,L5_IT_2	12
ABHD2	chr15	89087458	89087459	chr15	89109082	89109582	L5_IT_2,L5_IT,L2_3_IT_5,L6_IT_Car3,L4_IT,D_L5_IT,D_L6_IT_Car3,D_L4_IT,L6_IT_Car3_2,L2_3_IT_1,Non,L2_3_IT_2	12
ABHD2	chr15	89087458	89087459	chr15	89110350	89110850	L2_3_IT_2,L6_IT_Car3_2,D_L4_IT,L2_3_IT_1,Non,D_L6_IT_Car3,L4_IT,D_L5_IT,L2_3_IT_5,L6_IT_Car3,L5_IT,L5_IT_2	12
ABHD2	chr15	89087458	89087459	chr15	89112401	89112901	L2_3_IT_5,L6_IT_Car3,L5_IT_2,L5_IT,D_L4_IT,L6_IT_Car3_2,Non,L2_3_IT_1,L2_3_IT_2,L4_IT,D_L5_IT,D_L6_IT_Car3	12
ABHD2	chr15	89087458	89087459	chr15	89113031	89113531	L5_IT_2,L5_IT,L6_IT_Car3,L2_3_IT_5,D_L5_IT,L4_IT,D_L6_IT_Car3,L2_3_IT_1,Non,L6_IT_Car3_2,D_L4_IT,L2_3_IT_2	12
ABHD2	chr15	89087458	89087459	chr15	89113772	89114272	D_L6_IT_Car3,L4_IT,D_L5_IT,L2_3_IT_2,D_L4_IT,L6_IT_Car3_2,L2_3_IT_1,Non,L5_IT,L5_IT_2,L2_3_IT_5,L6_IT_Car3	12
ABHD2	chr15	89087458	89087459	chr15	89114474	89114974	L5_IT,L5_IT_2,L6_IT_Car3,L2_3_IT_5,D_L6_IT_Car3,L4_IT,D_L5_IT,L2_3_IT_2,Non,L2_3_IT_1,D_L4_IT,L6_IT_Car3_2	12
ABHD2	chr15	89087458	89087459	chr15	89115080	89115580	L6_IT_Car3,L2_3_IT_5,L5_IT,L5_IT_2,L2_3_IT_2,L2_3_IT_1,Non,D_L4_IT,L6_IT_Car3_2,D_L6_IT_Car3,L4_IT,D_L5_IT	12
ABHD2	chr15	89087458	89087459	chr15	89115797	89116297	D_L4_IT,L6_IT_Car3_2,Non,L2_3_IT_1,L2_3_IT_2,L4_IT,D_L5_IT,D_L6_IT_Car3,L2_3_IT_5,L6_IT_Car3,L5_IT_2,L5_IT	12
ABHD2	chr15	89087458	89087459	chr15	89116546	89117046	D_L6_IT_Car3,D_L5_IT,L4_IT,L2_3_IT_2,Non,L2_3_IT_1,L6_IT_Car3_2,D_L4_IT,L5_IT,L5_IT_2,L6_IT_Car3,L2_3_IT_5	12
ABHD2	chr15	89087458	89087459	chr15	89117454	89117954	L5_IT_2,L5_IT,L6_IT_Car3,L2_3_IT_5,D_L5_IT,L4_IT,D_L6_IT_Car3,L2_3_IT_1,Non,L6_IT_Car3_2,D_L4_IT,L2_3_IT_2	12
ABHD2	chr15	89087458	89087459	chr15	89118046	89118546	L2_3_IT_1,Non,D_L4_IT,L6_IT_Car3_2,L2_3_IT_2,D_L5_IT,L4_IT,D_L6_IT_Car3,L6_IT_Car3,L2_3_IT_5,L5_IT_2,L5_IT	12
ABHD2	chr15	89087458	89087459	chr15	89118589	89119089	L5_IT_2,L5_IT,L6_IT_Car3,L2_3_IT_5,L4_IT,D_L5_IT,D_L6_IT_Car3,L6_IT_Car3_1,L2_3_IT_1,Non,L6_IT_Car3_2,D_L4_IT,L2_3_IT_2	13
ABHD2	chr15	89087458	89087459	chr15	89121599	89122099	D_L6_IT_Car3,L4_IT,D_L5_IT,L2_3_IT_2,Non,L2_3_IT_1,D_L4_IT,L6_IT_Car3_2,L5_IT,L5_IT_2,L6_IT_Car3,L2_3_IT_5	12
ABHD2	chr15	89087458	89087459	chr15	89122698	89123198	L5_IT_2,L5_IT,L2_3_IT_5,L6_IT_Car3,L4_IT,D_L5_IT,D_L6_IT_Car3,L6_IT_Car3_2,D_L4_IT,Non,L2_3_IT_1,L2_3_IT_2	12
ABHD2	chr15	89087458	89087459	chr15	89123220	89123720	L4_IT,D_L5_IT,D_L6_IT_Car3,Non,L2_3_IT_1,D_L4_IT,L6_IT_Car3_2,L2_3_IT_2,L5_IT_2,L5_IT,L6_IT_Car3,L2_3_IT_5	12
ABHD2	chr15	89087458	89087459	chr15	89124331	89124831	L5_IT_2,L5_IT,L2_3_IT_5,L6_IT_Car3,D_L5_IT,L4_IT,D_L6_IT_Car3,D_L4_IT,L6_IT_Car3_2,L2_3_IT_1,Non,L2_3_IT_2	12
ABHD2	chr15	89087458	89087459	chr15	89125754	89126254	D_L6_IT_Car3,D_L5_IT,L4_IT,L2_3_IT_2,L6_IT_Car3_2,D_L4_IT,L2_3_IT_1,Non,L5_IT,L5_IT_2,L2_3_IT_5,L6_IT_Car3	12
ABHD2	chr15	89087458	89087459	chr15	89126275	89126775	L5_IT,L5_IT_2,L2_3_IT_5,L6_IT_Car3,D_L6_IT_Car3,D_L5_IT,L4_IT,L2_3_IT_2,L6_IT_Car3_2,D_L4_IT,L2_3_IT_1,Non	12
ABHD2	chr15	89087458	89087459	chr15	89127092	89127592	D_L5_IT,L4_IT,D_L6_IT_Car3,D_L4_IT,L6_IT_Car3_2,Non,L2_3_IT_1,L2_3_IT_2,L5_IT_2,L5_IT,L2_3_IT_5,L6_IT_Car3	12
ABHD2	chr15	89087458	89087459	chr15	89127907	89128407	L5_IT_2,L5_IT,L6_IT_Car3,L2_3_IT_5,L4_IT,D_L5_IT,D_L6_IT_Car3,L2_3_IT_1,Non,D_L4_IT,L2_3_IT_2	11
ABHD2	chr15	89087458	89087459	chr15	89129619	89130119	L5_IT_2,L5_IT,L6_IT_Car3,L2_3_IT_5,D_L5_IT,L4_IT,D_L6_IT_Car3,L2_3_IT_1,Non,D_L4_IT,L6_IT_Car3_2,L2_3_IT_2	12
ABHD2	chr15	89087458	89087459	chr15	89131760	89132260	L2_3_IT_5,L6_IT_Car3,L5_IT_2,L5_IT,L6_IT_Car3_2,D_L4_IT,Non,L2_3_IT_1,L2_3_IT_2,L4_IT,D_L5_IT,D_L6_IT_Car3	12
ABHD2	chr15	89087458	89087459	chr15	89132446	89132946	L5_IT_2,L5_IT,L2_3_IT_5,L6_IT_Car3,L4_IT,D_L5_IT,D_L6_IT_Car3,L6_IT_Car3_2,D_L4_IT,L2_3_IT_1,Non,L2_3_IT_2	12
ABHD2	chr15	89087458	89087459	chr15	89133392	89133892	D_L4_IT,L6_IT_Car3_2,Non,L2_3_IT_1,L2_3_IT_2,D_L5_IT,L4_IT,D_L6_IT_Car3,L2_3_IT_5,L6_IT_Car3,L5_IT_2,L5_IT	12
ABHD2	chr15	89087458	89087459	chr15	89134214	89134714	L5_IT,L5_IT_2,L2_3_IT_5,L6_IT_Car3,D_L6_IT_Car3,D_L5_IT,L4_IT,L2_3_IT_2,L6_IT_Car3_2,D_L4_IT,L2_3_IT_1,Non	12
ABHD2	chr15	89087458	89087459	chr15	89135670	89136170	D_L4_IT,L6_IT_Car3_2,Non,L2_3_IT_1,L2_3_IT_2,L4_IT,D_L5_IT,D_L6_IT_Car3,L2_3_IT_5,L6_IT_Car3,L5_IT_2,L5_IT	12
ABHD2	chr15	89087458	89087459	chr15	89136273	89136773	L2_3_IT_5,L6_IT_Car3,L5_IT,L5_IT_2,L2_3_IT_2,D_L4_IT,L6_IT_Car3_2,Non,L2_3_IT_1,D_L6_IT_Car3,D_L5_IT,L4_IT	12
ABHD2	chr15	89087458	89087459	chr15	89136831	89137331	D_L4_IT,L6_IT_Car3_2,L2_3_IT_1,Non,L2_3_IT_2,D_L5_IT,L4_IT,D_L6_IT_Car3,L6_IT_Car3_1,L2_3_IT_5,L6_IT_Car3,L5_IT_2,L5_IT	13
ABHD2	chr15	89087458	89087459	chr15	89137605	89138105	L2_3_IT_2,D_L4_IT,L6_IT_Car3_2,Non,L2_3_IT_1,D_L6_IT_Car3,L6_IT_Car3_1,L4_IT,D_L5_IT,L2_3_IT_5,L6_IT_Car3,L5_IT,L5_IT_2	13
ABHD2	chr15	89087458	89087459	chr15	89139129	89139629	L5_IT,L5_IT_2,L6_IT_Car3,L2_3_IT_5,D_L6_IT_Car3,L6_IT_Car3_1,D_L5_IT,L4_IT,L2_3_IT_2,Non,L2_3_IT_1,D_L4_IT,L6_IT_Car3_2	13
ABHD2	chr15	89087458	89087459	chr15	89139886	89140386	L6_IT_Car3,L2_3_IT_5,L5_IT,L5_IT_2,L2_3_IT_2,Non,L2_3_IT_1,D_L4_IT,L6_IT_Car3_2,L6_IT_Car3_1,D_L6_IT_Car3,D_L5_IT,L4_IT	13
ABHD2	chr15	89087458	89087459	chr15	89140672	89141172	L5_IT_2,L5_IT,L6_IT_Car3,L2_3_IT_5,D_L5_IT,L4_IT,D_L6_IT_Car3,L2_3_IT_1,Non,L6_IT_Car3_2,D_L4_IT,L2_3_IT_2	12
ABHD2	chr15	89087458	89087459	chr15	89142456	89142956	L2_3_IT_5,L6_IT_Car3,L5_IT,L5_IT_2,L2_3_IT_2,L6_IT_Car3_2,D_L4_IT,Non,L6_IT_Car3_1,D_L6_IT_Car3,L4_IT,D_L5_IT	12
ABHD2	chr15	89087458	89087459	chr15	89143962	89144462	Non,D_L4_IT,L2_3_IT_2,L4_IT,D_L5_IT,D_L6_IT_Car3,L6_IT_Car3,L2_3_IT_5,L5_IT_2,L5_IT	10
ABHD2	chr15	89087458	89087459	chr15	89145943	89146443	L5_IT_2,L5_IT,L6_IT_Car3,L2_3_IT_5,D_L5_IT,L4_IT,D_L6_IT_Car3,L2_3_IT_1,Non,L6_IT_Car3_2,D_L4_IT,L2_3_IT_2	12
ABHD2	chr15	89087458	89087459	chr15	89147925	89148425	Non,D_L4_IT,L6_IT_Car3_2,D_L6_IT_Car3,D_L5_IT,L4_IT,L6_IT_Car3,L2_3_IT_5,L5_IT,L5_IT_2	10
ABHD2	chr15	89087458	89087459	chr15	89150991	89151491	L2_3_IT_2,L6_IT_Car3_2,D_L4_IT,Non,D_L6_IT_Car3,D_L5_IT,L4_IT,L2_3_IT_5,L6_IT_Car3,L5_IT,L5_IT_2	11
ABHD2	chr15	89087458	89087459	chr15	89151727	89152227	L2_3_IT_2,D_L4_IT,L6_IT_Car3_2,Non,L2_3_IT_1,D_L6_IT_Car3,L4_IT,D_L5_IT,L2_3_IT_5,L6_IT_Car3,L5_IT,L5_IT_2	12
ABHD2	chr15	89087458	89087459	chr15	89152728	89153228	L6_IT_Car3_2,D_L4_IT,L2_3_IT_1,Non,L2_3_IT_2,L4_IT,D_L5_IT,D_L6_IT_Car3,L2_3_IT_5,L6_IT_Car3,L5_IT_2,L5_IT	12
ABHD2	chr15	89087458	89087459	chr15	89155178	89155678	D_L6_IT_Car3,L4_IT,D_L5_IT,L2_3_IT_2,L2_3_IT_1,Non,L6_IT_Car3_2,D_L4_IT,L5_IT,L5_IT_2,L6_IT_Car3,L2_3_IT_5	12
ABHD2	chr15	89087458	89087459	chr15	89158314	89158814	L6_IT_Car3_2,D_L4_IT,L2_3_IT_1,Non,L2_3_IT_2,D_L5_IT,L4_IT,D_L6_IT_Car3,L2_3_IT_5,L6_IT_Car3,L5_IT_2,L5_IT	12
ABHD2	chr15	89087458	89087459	chr15	89159399	89159899	L2_3_IT_2,L2_3_IT_1,Non,L6_IT_Car3_2,D_L4_IT,L6_IT_Car3_1,D_L6_IT_Car3,L4_IT,D_L5_IT,L6_IT_Car3,L2_3_IT_5,L5_IT,L5_IT_2	13
ABHD2	chr15	89087458	89087459	chr15	89162932	89163432	L2_3_IT_5,L6_IT_Car3,L5_IT,L5_IT_2,L2_3_IT_2,L6_IT_Car3_2,D_L4_IT,Non,D_L6_IT_Car3,L4_IT,D_L5_IT	11
ABHD2	chr15	89087458	89087459	chr15	89165077	89165577	L6_IT_Car3_2,D_L4_IT,Non,L2_3_IT_1,L2_3_IT_2,D_L5_IT,L4_IT,D_L6_IT_Car3,L2_3_IT_5,L6_IT_Car3,L5_IT_2,L5_IT	12
ABHD2	chr15	89087458	89087459	chr15	89167817	89168317	D_L4_IT,L6_IT_Car3_2,L2_3_IT_1,Non,L2_3_IT_2,L4_IT,D_L5_IT,L6_IT_Car3_1,D_L6_IT_Car3,L2_3_IT_5,L6_IT_Car3,L5_IT_2,L5_IT	13
ABHD2	chr15	89087458	89087459	chr15	89168459	89168959	L5_IT_2,L5_IT,L6_IT_Car3,L2_3_IT_5,L4_IT,D_L5_IT,L6_IT_Car3_1,D_L6_IT_Car3,L2_3_IT_1,Non,L6_IT_Car3_2,D_L4_IT,L2_3_IT_2	13
ABHD2	chr15	89087458	89087459	chr15	89169612	89170112	D_L5_IT,L4_IT,D_L6_IT_Car3,L2_3_IT_1,Non,D_L4_IT,L6_IT_Car3_2,L2_3_IT_2,L5_IT_2,L5_IT,L6_IT_Car3,L2_3_IT_5	12
ABHD2	chr15	89087458	89087459	chr15	89171600	89172100	D_L4_IT,L6_IT_Car3_2,Non,L2_3_IT_1,L2_3_IT_2,L4_IT,D_L5_IT,D_L6_IT_Car3,L2_3_IT_5,L6_IT_Car3,L5_IT_2,L5_IT	12
ABHD2	chr15	89087458	89087459	chr15	89172147	89172647	L2_3_IT_5,L6_IT_Car3,L5_IT_2,L5_IT,L6_IT_Car3_2,D_L4_IT,Non,L2_3_IT_2,L4_IT,D_L5_IT,D_L6_IT_Car3	11
ABHD2	chr15	89087458	89087459	chr15	89173069	89173569	D_L6_IT_Car3,L4_IT,D_L5_IT,L2_3_IT_2,D_L4_IT,L6_IT_Car3_2,L2_3_IT_1,Non,L5_IT,L5_IT_2,L2_3_IT_5,L6_IT_Car3	12
ABHD2	chr15	89087458	89087459	chr15	89173858	89174358	L6_IT_Car3,L2_3_IT_5,L5_IT,L5_IT_2,L2_3_IT_2,Non,L6_IT_Car3_2,D_L4_IT,D_L6_IT_Car3,L4_IT,D_L5_IT	11
ABHD2	chr15	89087458	89087459	chr15	89174409	89174909	L2_3_IT_5,L6_IT_Car3,L5_IT_2,L5_IT,D_L4_IT,L6_IT_Car3_2,L2_3_IT_1,Non,L2_3_IT_2,L4_IT,D_L5_IT,L6_IT_Car3_1,D_L6_IT_Car3	13
ABHD2	chr15	89087458	89087459	chr15	89175017	89175517	L4_IT,D_L5_IT,L6_IT_Car3_1,D_L6_IT_Car3,Non,L2_3_IT_1,L6_IT_Car3_2,D_L4_IT,L2_3_IT_2,L5_IT_2,L5_IT,L6_IT_Car3,L2_3_IT_5	13
ABHD2	chr15	89087458	89087459	chr15	89175923	89176423	L5_IT,L5_IT_2,L6_IT_Car3,L2_3_IT_5,L6_IT_Car3_1,D_L6_IT_Car3,D_L5_IT,L4_IT,L2_3_IT_2,Non,L2_3_IT_1,L6_IT_Car3_2,D_L4_IT	13
ABHD2	chr15	89087458	89087459	chr15	89177829	89178329	L6_IT_Car3,L2_3_IT_5,L5_IT,L5_IT_2,L2_3_IT_2,Non,L2_3_IT_1,D_L4_IT,L6_IT_Car3_2,L6_IT_Car3_1,D_L6_IT_Car3,D_L5_IT,L4_IT	13
ABHD2	chr15	89087458	89087459	chr15	89178541	89179041	L6_IT_Car3,L2_3_IT_5,L5_IT,L5_IT_2,L2_3_IT_2,Non,L2_3_IT_1,D_L4_IT,L6_IT_Car3_2,D_L6_IT_Car3,D_L5_IT,L4_IT	12
ABHD2	chr15	89087458	89087459	chr15	89184419	89184919	L2_3_IT_5,L6_IT_Car3,L5_IT,L5_IT_2,L2_3_IT_2,L6_IT_Car3_2,D_L4_IT,L2_3_IT_1,Non,D_L6_IT_Car3,D_L5_IT,L4_IT	12
ABHD2	chr15	89087458	89087459	chr15	89186932	89187432	D_L5_IT,L4_IT,D_L6_IT_Car3,Non,L2_3_IT_1,L6_IT_Car3_2,D_L4_IT,L2_3_IT_2,L5_IT_2,L5_IT,L6_IT_Car3,L2_3_IT_5	12
ABHD2	chr15	89087458	89087459	chr15	89188251	89188751	L4_IT,D_L5_IT,D_L6_IT_Car3,L6_IT_Car3_1,D_L4_IT,L6_IT_Car3_2,Non,L2_3_IT_1,L2_3_IT_2,L5_IT_2,L5_IT,L2_3_IT_5,L6_IT_Car3	13
ABHD2	chr15	89087458	89087459	chr15	89189513	89190013	L4_IT,D_L5_IT,D_L6_IT_Car3,L2_3_IT_1,Non,D_L4_IT,L6_IT_Car3_2,L2_3_IT_2,L5_IT_2,L5_IT,L6_IT_Car3,L2_3_IT_5	12
ABHD2	chr15	89087458	89087459	chr15	89192831	89193331	L5_IT_2,L5_IT,L6_IT_Car3,L2_3_IT_5,D_L5_IT,L4_IT,D_L6_IT_Car3,L2_3_IT_1,Non,D_L4_IT,L6_IT_Car3_2,L2_3_IT_2	12
ABHD2	chr15	89087458	89087459	chr15	89195131	89195631	L6_IT_Car3_2,D_L4_IT,Non,L2_3_IT_1,L2_3_IT_2,D_L5_IT,L4_IT,D_L6_IT_Car3,L2_3_IT_5,L6_IT_Car3,L5_IT_2,L5_IT	12
ABHD2	chr15	89087458	89087459	chr15	89195973	89196473	L2_3_IT_5,L6_IT_Car3,L5_IT_2,L5_IT,L6_IT_Car3_2,D_L4_IT,L2_3_IT_1,Non,L2_3_IT_2,L4_IT,D_L5_IT,D_L6_IT_Car3	12
ABHD2	chr15	89087458	89087459	chr15	89197793	89198293	L5_IT_2,L5_IT,L2_3_IT_5,L6_IT_Car3,L4_IT,D_L5_IT,D_L6_IT_Car3,D_L4_IT,L6_IT_Car3_2,L2_3_IT_1,Non,L2_3_IT_2	12
ABHD2	chr15	89087458	89087459	chr15	89199058	89199558	L2_3_IT_5,L6_IT_Car3,L5_IT,L5_IT_2,L2_3_IT_2,L6_IT_Car3_2,D_L4_IT,L2_3_IT_1,Non,D_L6_IT_Car3,L4_IT,D_L5_IT	12
ABHD2	chr15	89087458	89087459	chr15	89199932	89200432	L2_3_IT_2,D_L4_IT,L6_IT_Car3_2,L2_3_IT_1,Non,D_L6_IT_Car3,D_L5_IT,L4_IT,L2_3_IT_5,L6_IT_Car3,L5_IT,L5_IT_2	12
ABHD3	chr18	21704779	21704780	chr18	21654687	21655187	L5_IT_2,SST,D_PVALB	3
ABHD3	chr18	21704779	21704780	chr18	21662882	21663382	D_PVALB,SST,L5_IT_2	3
ABHD3	chr18	21704779	21704780	chr18	21672942	21673442	D_PVALB,SST,L5_IT_2	3
ABHD3	chr18	21704779	21704780	chr18	21678909	21679409	D_PVALB,SST,L5_IT_2	3
ABHD3	chr18	21704779	21704780	chr18	21682883	21683383	L5_IT_2,SST,D_PVALB	3
ABHD3	chr18	21704779	21704780	chr18	21684093	21684593	SST,D_PVALB,L5_IT_2	3
ABHD3	chr18	21704779	21704780	chr18	21686646	21687146	L5_IT_2,SST,D_PVALB,SST_8	4
ABHD3	chr18	21704779	21704780	chr18	21699560	21700060	D_PVALB,SST,L5_IT_2	3
ABHD3	chr18	21704779	21704780	chr18	21700852	21701352	D_PVALB,SST,L5_IT_2	3
ABHD3	chr18	21704779	21704780	chr18	21704722	21705222	L5_ET,SST_13,SST,L5_IT_2,D_L5_ET,L5_ET_2,SST_8,D_PVALB,SST_33,D_SST_CHODL,SST_CHODL,SST_1	12
ABHD4	chr14	22598289	22598290	chr14	22598196	22598696	L6_CT_2	1
ABHD5	chr3	43690107	43690108	chr3	43690806	43691306	Oligo,D_Oligo	2
ABHD5	chr3	43690107	43690108	chr3	43691445	43691945	Oligo,D_Oligo	2
ABHD5	chr3	43690107	43690108	chr3	43692641	43693141	Oligo,D_Oligo	2
ABHD5	chr3	43690107	43690108	chr3	43693360	43693860	Oligo,D_Oligo	2
ABHD5	chr3	43690107	43690108	chr3	43694926	43695426	Oligo,D_Oligo	2
ABHD5	chr3	43690107	43690108	chr3	43697008	43697508	Oligo,D_Oligo	2
ABHD5	chr3	43690107	43690108	chr3	43698535	43699035	D_Oligo,Oligo	2
ABHD5	chr3	43690107	43690108	chr3	43712192	43712692	D_Oligo,Oligo	2
ABHD5	chr3	43690107	43690108	chr3	43722121	43722621	Oligo,D_Oligo	2
ABHD5	chr3	43690107	43690108	chr3	43726643	43727143	D_Oligo,Oligo	2
ABHD5	chr3	43690107	43690108	chr3	43729605	43730105	Oligo,D_Oligo	2
ABHD5	chr3	43690107	43690108	chr3	43733904	43734404	Oligo,D_Oligo	2
ABI1	chr10	26861086	26861087	chr10	26746280	26746780	LAMP5_5,D_LAMP5_LHX6,LAMP5,D_LAMP5,CGE,LAMP5_LHX6,LAMP5_4	7
ABI1	chr10	26861086	26861087	chr10	26748572	26749072	LAMP5_4,CGE,LAMP5_LHX6,LAMP5,D_LAMP5,D_LAMP5_LHX6	6
ABI1	chr10	26861086	26861087	chr10	26754386	26754886	D_LAMP5,LAMP5,LAMP5_5,D_LAMP5_LHX6,LAMP5_4,LAMP5_LHX6,CGE	7
ABI1	chr10	26861086	26861087	chr10	26759059	26759559	D_LAMP5,LAMP5,D_LAMP5_LHX6,LAMP5_4,LAMP5_LHX6,CGE	6
ABI1	chr10	26861086	26861087	chr10	26760357	26760857	D_LAMP5,LAMP5_LHX6,CGE,LAMP5_5,D_LAMP5_LHX6,LAMP5,VIP_25,LAMP5_4	8
ABI1	chr10	26861086	26861087	chr10	26761031	26761531	LAMP5_LHX6,CGE,LAMP5_4,D_LAMP5_LHX6,D_LAMP5,LAMP5	6
ABI1	chr10	26861086	26861087	chr10	26761988	26762488	D_LAMP5_LHX6,D_LAMP5,LAMP5,LAMP5_LHX6,CGE,LAMP5_4	6
ABI1	chr10	26861086	26861087	chr10	26762500	26763000	CGE,LAMP5_LHX6,LAMP5_4,D_LAMP5_LHX6,D_LAMP5,LAMP5	6
ABI1	chr10	26861086	26861087	chr10	26770131	26770631	D_LAMP5,CGE,LAMP5_LHX6,LAMP5_5,D_LAMP5_LHX6,LAMP5,VIP_25,LAMP5_4	8
ABI1	chr10	26861086	26861087	chr10	26771392	26771892	LAMP5_4,LAMP5_LHX6,CGE,LAMP5,D_LAMP5,D_LAMP5_LHX6	6
ABI1	chr10	26861086	26861087	chr10	26775561	26776061	LAMP5_4,LAMP5_LHX6,CGE,D_LAMP5,LAMP5,LAMP5_5,D_LAMP5_LHX6	7
ABI1	chr10	26861086	26861087	chr10	26776098	26776598	LAMP5_5,D_LAMP5_LHX6,LAMP5,D_LAMP5,CGE,LAMP5_LHX6,LAMP5_4	7
ABI1	chr10	26861086	26861087	chr10	26777775	26778275	LAMP5_LHX6,CGE,LAMP5_4,LAMP5_5,D_LAMP5_LHX6,D_LAMP5,LAMP5	7
ABI1	chr10	26861086	26861087	chr10	26779272	26779772	LAMP5,D_LAMP5,D_LAMP5_LHX6,LAMP5_4,LAMP5_LHX6,CGE	6
ABI1	chr10	26861086	26861087	chr10	26781332	26781832	VIP_25,LAMP5_4,LAMP5_5,D_LAMP5_LHX6,LAMP5,LAMP5_LHX6,CGE,D_LAMP5	8
ABI1	chr10	26861086	26861087	chr10	26781918	26782418	D_LAMP5,LAMP5,LAMP5_5,D_LAMP5_LHX6,LAMP5_4,CGE,LAMP5_LHX6	7
ABI1	chr10	26861086	26861087	chr10	26784106	26784606	LAMP5_4,LAMP5_LHX6,CGE,LAMP5,D_LAMP5,D_LAMP5_LHX6	6
ABI1	chr10	26861086	26861087	chr10	26785068	26785568	LAMP5,D_LAMP5,D_LAMP5_LHX6,LAMP5_4,VIP_25,LAMP5_LHX6,CGE	7
ABI1	chr10	26861086	26861087	chr10	26785763	26786263	LAMP5_LHX6,CGE,LAMP5_4,D_LAMP5_LHX6,D_LAMP5,LAMP5	6
ABI1	chr10	26861086	26861087	chr10	26787393	26787893	VIP_25,LAMP5_4,CGE,LAMP5_LHX6,D_LAMP5,LAMP5,D_LAMP5_LHX6	7
ABI1	chr10	26861086	26861087	chr10	26790628	26791128	LAMP5_4,CGE,LAMP5_LHX6,D_LAMP5,LAMP5,D_LAMP5_LHX6	6
ABI1	chr10	26861086	26861087	chr10	26792874	26793374	CGE,LAMP5_LHX6,LAMP5_4,D_LAMP5_LHX6,D_LAMP5,LAMP5	6
ABI1	chr10	26861086	26861087	chr10	26793394	26793894	D_LAMP5_LHX6,LAMP5_5,LAMP5,LAMP5_4,VIP_25,D_LAMP5,LAMP5_LHX6,CGE	8
ABI1	chr10	26861086	26861087	chr10	26794011	26794511	LAMP5_5,D_LAMP5_LHX6,D_LAMP5,LAMP5,CGE,LAMP5_LHX6,LAMP5_4	7
ABI1	chr10	26861086	26861087	chr10	26796972	26797472	LAMP5_5,D_LAMP5_LHX6,LAMP5,VIP_25,LAMP5_4,D_LAMP5,LAMP5_LHX6,CGE	8
ABI1	chr10	26861086	26861087	chr10	26797990	26798490	LAMP5,D_LAMP5,D_LAMP5_LHX6,LAMP5_4,VIP_25,LAMP5_LHX6,CGE	7
ABI1	chr10	26861086	26861087	chr10	26799394	26799894	LAMP5,D_LAMP5_LHX6,LAMP5_5,LAMP5_4,VIP_25,D_LAMP5,LAMP5_LHX6,CGE	8
ABI1	chr10	26861086	26861087	chr10	26800406	26800906	CGE,LAMP5_LHX6,LAMP5_4,VIP_25,D_LAMP5_LHX6,D_LAMP5,LAMP5	7
ABI1	chr10	26861086	26861087	chr10	26801390	26801890	VIP_25,LAMP5_4,LAMP5,LAMP5_5,D_LAMP5_LHX6,LAMP5_LHX6,CGE,D_LAMP5	8
ABI1	chr10	26861086	26861087	chr10	26802327	26802827	LAMP5_4,VIP_25,D_LAMP5_LHX6,LAMP5_5,LAMP5,LAMP5_LHX6,CGE,D_LAMP5	8
ABI1	chr10	26861086	26861087	chr10	26802924	26803424	CGE,LAMP5_LHX6,D_LAMP5,LAMP5_4,VIP_25,D_LAMP5_LHX6,LAMP5_5,LAMP5	8
ABI1	chr10	26861086	26861087	chr10	26805212	26805712	VIP_25,LAMP5_4,LAMP5_LHX6,CGE,D_LAMP5,LAMP5,D_LAMP5_LHX6	7
ABI1	chr10	26861086	26861087	chr10	26805725	26806225	LAMP5_LHX6,CGE,D_LAMP5,VIP_25,LAMP5_4,LAMP5_5,D_LAMP5_LHX6,LAMP5	8
ABI1	chr10	26861086	26861087	chr10	26807330	26807830	LAMP5_LHX6,CGE,LAMP5_4,LAMP5_5,D_LAMP5_LHX6,LAMP5,D_LAMP5	7
ABI1	chr10	26861086	26861087	chr10	26810194	26810694	D_LAMP5_LHX6,LAMP5_5,LAMP5,D_LAMP5,CGE,LAMP5_LHX6,LAMP5_4	7
ABI1	chr10	26861086	26861087	chr10	26816278	26816778	LAMP5_4,LAMP5_LHX6,CGE,LAMP5,D_LAMP5,LAMP5_5,D_LAMP5_LHX6	7
ABI1	chr10	26861086	26861087	chr10	26818870	26819370	LAMP5_LHX6,CGE,LAMP5_4,D_LAMP5_LHX6,LAMP5,D_LAMP5	6
ABI1	chr10	26861086	26861087	chr10	26819585	26820085	CGE,LAMP5_LHX6,D_LAMP5,VIP_25,LAMP5_4,LAMP5_5,D_LAMP5_LHX6,LAMP5	8
ABI1	chr10	26861086	26861087	chr10	26824335	26824835	CGE,LAMP5_LHX6,LAMP5_4,D_LAMP5_LHX6,LAMP5_5,LAMP5,D_LAMP5	7
ABI1	chr10	26861086	26861087	chr10	26826317	26826817	LAMP5_4,LAMP5_LHX6,CGE,LAMP5,D_LAMP5,D_LAMP5_LHX6,LAMP5_5	7
ABI1	chr10	26861086	26861087	chr10	26829942	26830442	LAMP5,D_LAMP5,D_LAMP5_LHX6,LAMP5_4,CGE,LAMP5_LHX6	6
ABI1	chr10	26861086	26861087	chr10	26831824	26832324	LAMP5_LHX6,CGE,LAMP5_4,D_LAMP5_LHX6,LAMP5,D_LAMP5	6
ABI1	chr10	26861086	26861087	chr10	26833130	26833630	D_LAMP5,LAMP5,D_LAMP5_LHX6,LAMP5_5,LAMP5_4,CGE,LAMP5_LHX6	7
ABI1	chr10	26861086	26861087	chr10	26837248	26837748	D_LAMP5,LAMP5,D_LAMP5_LHX6,LAMP5_5,LAMP5_4,CGE,LAMP5_LHX6	7
ABI1	chr10	26861086	26861087	chr10	26840102	26840602	LAMP5,D_LAMP5,LAMP5_5,D_LAMP5_LHX6,LAMP5_4,CGE,LAMP5_LHX6	7
ABI1	chr10	26861086	26861087	chr10	26841046	26841546	D_LAMP5_LHX6,LAMP5_5,LAMP5,D_LAMP5,LAMP5_LHX6,CGE,LAMP5_4	7
ABI1	chr10	26861086	26861087	chr10	26843783	26844283	D_LAMP5_LHX6,D_LAMP5,LAMP5,LAMP5_LHX6,CGE,VIP_25,LAMP5_4	7
ABI1	chr10	26861086	26861087	chr10	26844482	26844982	CGE,LAMP5_LHX6,D_LAMP5,LAMP5_4,VIP_25,D_LAMP5_LHX6,LAMP5_5,LAMP5	8
ABI1	chr10	26861086	26861087	chr10	26849821	26850321	LAMP5_5,D_LAMP5_LHX6,D_LAMP5,LAMP5,CGE,LAMP5_LHX6,LAMP5_4	7
ABI1	chr10	26861086	26861087	chr10	26850983	26851483	VIP_25,LAMP5_4,LAMP5_LHX6,CGE,D_LAMP5,LAMP5,D_LAMP5_LHX6	7
ABI1	chr10	26861086	26861087	chr10	26854486	26854986	LAMP5_4,CGE,LAMP5_LHX6,D_LAMP5,LAMP5,LAMP5_5,D_LAMP5_LHX6	7
ABI1	chr10	26861086	26861087	chr10	26856749	26857249	LAMP5_4,CGE,LAMP5_LHX6,LAMP5,D_LAMP5,D_LAMP5_LHX6	6
ABI1	chr10	26861086	26861087	chr10	26860992	26861492	LAMP5_4,VIP_25,LAMP5,D_LAMP5_LHX6,LAMP5_5,CGE,LAMP5_LHX6,D_LAMP5,PAX6_1	9
ABI1	chr10	26861086	26861087	chr10	26861577	26862077	D_LAMP5_LHX6,LAMP5_5,D_LAMP5,LAMP5,CGE,LAMP5_LHX6,LAMP5_4	7
ABI3BP	chr3	100993514	100993515	chr3	100756570	100757070	D_L5_IT,SNCG,Oligo,D_Oligo,Merge,MGE,L6_CT,D_SST,PVALB_6,SST,D_VIP,VIP_23,D_L6_CT,Astro_3,L6_IT_2,PVALB,CGE,D_L6B,L5_IT_2,Astro,L4_IT_1,L6_IT,VIP_11,VIP,L6B,L6_CT_3,L4_IT,Non,L2_3_IT_1,D_Astro,IT,L4_IT_5,L5_IT,D_L4_IT,D_SNCG,D_L6_IT,Deep,VIP_1	38
ABI3BP	chr3	100993514	100993515	chr3	100760110	100760610	CGE,D_L6_CT,VIP_3,PVALB,L6_IT_2,Astro_3,L6B,VIP_11,VIP,L6_CT_3,Astro,L5_IT_2,D_LAMP5_LHX6,D_L6B,L6_IT,L4_IT_1,LAMP5_LHX6,MGE,L6_CT,Oligo,D_L5_IT,SNCG,SNCG_6,Merge,D_Oligo,D_PAX6,L6_IT_Car3,VIP_9,D_VIP,VIP_23,L56_NP,D_SST,LAMP5,SST,PVALB_6,L6_IT_Car3_2,D_L4_IT,D_L6_IT,D_SNCG,D_L56_NP,VIP_1,PAX6,Chandelier,Deep,D_Astro,VIP_4,Non,IT,D_Chandelier,L4_IT,VIP_25,LAMP5_4,L4_IT_5,L5_IT	54
ABI3BP	chr3	100993514	100993515	chr3	100777334	100777834	D_Oligo,Merge,D_L5_IT,Oligo,L6_CT,MGE,PVALB_6,SST,LAMP5,D_SST,L5_IT_6,L56_NP,D_VIP,L6_IT_2,PVALB,D_L6_CT,CGE,L4_IT_1,L6_IT,D_L6B,L5_IT_2,Astro,L6_CT_3,VIP,L6B,L4_IT_3,L4_IT,SST_25,IT,D_Chandelier,D_Astro,Non,L5_IT,LAMP5_4,D_L56_NP,D_L6_IT,D_L4_IT,Deep,Chandelier	39
ABI3BP	chr3	100993514	100993515	chr3	100779215	100779715	D_L6_IT,D_L4_IT,L6_IT_Car3_2,D_L56_NP,Chandelier,Deep,IT,D_Chandelier,L2_3_IT_1,Non,D_Astro,L4_IT,L5_IT,L4_IT_5,CGE,L6_IT_2,PVALB,D_L6_CT,L6_CT_3,VIP,L6B,L4_IT_3,L4_IT_1,L6B_2,L6_IT,D_L6B,Astro,L5_IT_2,L6_CT,MGE,D_Oligo,Merge,D_L5_IT,Oligo,D_VIP,L6_IT_Car3,PVALB_6,SST,LAMP5,D_SST,L56_NP,L5_IT_6	42
ABI3BP	chr3	100993514	100993515	chr3	100796680	100797180	Chandelier,Oligo_4,Deep,D_L6_IT,L6_IT_Car3_2,D_L4_IT,D_L56_NP,L5_IT,L4_IT_5,IT,D_Chandelier,D_Astro,Non,L2_3_IT_1,L4_IT,L6_CT_3,VIP,L6B,L4_IT_3,L4_IT_1,L6B_2,L6_IT,D_L6B,Astro,L5_IT_2,CGE,Astro_3,L6_IT_2,PVALB,D_L6_CT,D_VIP,L6_IT_Car3,PVALB_6,SST,D_SST,L5_IT_6,L56_NP,L6_CT,MGE,D_Oligo,Merge,D_L5_IT,Oligo	43
ABI3BP	chr3	100993514	100993515	chr3	100810708	100811208	D_VIP,L6_IT_Car3,D_SST,L5_IT_6,PVALB_6,SST,MGE,L6_CT,D_L5_IT,Oligo,D_Oligo,Merge,VIP,L6B,L4_IT_3,L6_CT_3,D_L6B,Astro,L5_IT_2,L4_IT_1,L6B_2,L6_IT,CGE,D_L6_CT,L6_IT_2,PVALB,L4_IT_5,L5_IT,L2_3_IT_1,Non,D_Astro,IT,L4_IT,Deep,L6_IT_Car3_2,D_L4_IT,D_L6_IT	37
ABI3BP	chr3	100993514	100993515	chr3	100833555	100834055	L4_IT,IT,Non,D_Astro,L5_IT,D_Micro,LAMP5_4,D_SNCG,D_L6_IT,D_L4_IT,Deep,Oligo_4,VIP_1,D_Oligo,Merge,D_L5_IT,SNCG,Oligo,L6_CT,MGE,PVALB_6,SST,LAMP5,D_SST,D_VIP,L6_IT_Car3,L6_IT_2,PVALB,D_L6_CT,CGE,L4_IT_1,L6_IT,Astro,L5_IT_2,L6_CT_3,VIP	36
ABI3BP	chr3	100993514	100993515	chr3	100835352	100835852	D_SNCG,D_L6_IT,D_L4_IT,Chandelier,PAX6,VIP_1,D_Chandelier,IT,Non,D_Astro,L4_IT,LAMP5_4,L5_IT,CGE,L6_IT_2,PVALB,VIP,VIP_11,PAX6_2,L4_IT_1,L6_IT,D_LAMP5_LHX6,Astro,MGE,LAMP5_LHX6,D_Oligo,Merge,SNCG,D_L5_IT,Oligo,VIP_23,D_VIP,D_PAX6,SST,LAMP5,D_SST	36
ABI3BP	chr3	100993514	100993515	chr3	100836674	100837174	Oligo,D_L5_IT,SNCG,Merge,D_Oligo,MGE,LAMP5_LHX6,L6_CT,D_SST,LAMP5,SST,PVALB_6,L6_IT_Car3,D_PAX6,VIP_9,D_VIP,D_L6_CT,PVALB,L6_IT_2,CGE,L5_IT_2,Astro,D_LAMP5_LHX6,L6_IT,VIP,VIP_11,PAX6_2,L6_CT_3,L4_IT,Non,D_Astro,IT,D_Chandelier,SST_25,L5_IT,LAMP5_4,L6_IT_Car3_2,D_L4_IT,D_L6_IT,D_SNCG,Deep,VIP_1,Chandelier,PAX6	44
ABI3BP	chr3	100993514	100993515	chr3	100839367	100839867	D_Oligo,Merge,SNCG,D_L5_IT,Oligo,L6_CT,MGE,PVALB_6,LAMP5,SST,D_SST,L5_IT_6,D_VIP,L6_IT_Car3,L6_IT_2,PVALB,D_L6_CT,CGE,L4_IT_1,L6_IT,Astro,L5_IT_2,L6_CT_3,VIP,L4_IT_3,L4_IT,IT,D_Astro,Non,L2_3_IT_1,L5_IT,D_Micro,D_SNCG,D_L6_IT,D_L4_IT,Deep	36
ABI3BP	chr3	100993514	100993515	chr3	100852068	100852568	L5_IT,D_Chandelier,IT,Non,D_Astro,L4_IT,Chandelier,PVALB_5,Deep,D_L6_IT,D_L4_IT,PVALB_2,D_VIP,SST,PVALB_6,D_SST,L6_CT,MGE,Merge,D_Oligo,Oligo,D_L5_IT,L6_CT_3,VIP,L6_IT,L4_IT_1,L5_IT_2,Astro,CGE,PVALB,L6_IT_2,D_L6_CT	32
ABI3BP	chr3	100993514	100993515	chr3	100869521	100870021	D_Micro,L5_IT,L4_IT,D_Astro,Non,IT,Deep,VLMC,D_L4_IT,L6_IT_Car3_2,D_L6_IT,D_SST,SST,PVALB_6,L6_IT_Car3,D_VIP,Oligo,D_L5_IT,Merge,D_Oligo,MGE,L6_CT,L5_IT_2,Astro,D_L6B,L6_IT,L6B,VIP,L6_CT_3,D_L6_CT,PVALB,L6_IT_2,D_VLMC,Astro_3,CGE	35
ABI3BP	chr3	100993514	100993515	chr3	100875437	100875937	L4_IT,Non,D_Astro,L2_3_IT_1,SST_25,D_Chandelier,IT,L4_IT_5,D_Micro,L5_IT,D_L4_IT,L6_IT_Car3_2,D_SNCG,D_L6_IT,Deep,PAX6,Chandelier,VIP_1,D_L5_IT,SNCG,Oligo,D_Oligo,Merge,MGE,LAMP5_LHX6,L6_CT,D_SST,PVALB_6,LAMP5,SST,D_VIP,D_PAX6,L6_IT_Car3,D_L6_CT,Astro_3,L6_IT_2,PVALB,CGE,D_LAMP5_LHX6,D_L6B,Astro,L5_IT_2,L4_IT_1,L6B_2,L6_IT,VIP,PAX6_2,L4_IT_3,L6B,L6_CT_3	50
ABI3BP	chr3	100993514	100993515	chr3	100879161	100879661	L5_IT,L4_IT_5,D_Micro,VIP_25,L4_IT,IT,D_Chandelier,Non,L2_3_IT_1,D_Astro,Deep,Chandelier,PAX6,VIP_1,D_L56_NP,D_SNCG,D_L6_IT,D_L4_IT,L6_IT_Car3_2,PVALB_6,SST,LAMP5,D_SST,L5_IT_6,L56_NP,VIP_23,D_VIP,VIP_9,D_PAX6,L6_IT_Car3,D_Oligo,Merge,SNCG,D_L5_IT,Oligo,VIP_19,L6_CT,MGE,L4_IT_1,L6_IT,L6B_2,D_L6B,Astro,L5_IT_2,L6_CT_3,PAX6_2,VIP,VIP_11,L6B,L4_IT_3,L6_IT_2,Astro_3,PVALB,D_L6_CT,CGE	55
ABI3BP	chr3	100993514	100993515	chr3	100880192	100880692	D_VIP,L6_IT_Car3,D_PAX6,D_SST,L5_IT_6,L6_CT_2,PVALB_6,LAMP5,SST,MGE,L6_CT,D_L5_IT,Oligo,D_Oligo,Merge,VIP,L6B,L4_IT_3,L6_CT_3,D_L6B,Astro,L5_IT_2,L4_IT_1,L6B_2,L6_IT,CGE,D_L6_CT,L6_IT_2,Astro_3,PVALB,L4_IT_6,L4_IT_5,D_Micro,L5_IT,Non,L2_3_IT_1,D_Astro,IT,L4_IT,PAX6,Deep,L6_IT_Car3_2,D_L4_IT,D_L6_IT	44
ABI3BP	chr3	100993514	100993515	chr3	100893673	100894173	PVALB,L6_IT_2,Astro_3,CGE,D_L4_IT,D_L6_IT,L5_IT_2,Astro,L6_IT,VIP,Oligo,D_L5_IT,L4_IT,Merge,D_Oligo,MGE,Non,D_Astro,IT,D_Micro,L5_IT,D_VIP	22
ABI3BP	chr3	100993514	100993515	chr3	100895800	100896300	PVALB,L6_IT_2,CGE,Astro,L5_IT_2,D_L6B,D_LAMP5_LHX6,L6_IT,L4_IT_1,L6B,VIP,Oligo,D_L5_IT,SNCG,Merge,D_Oligo,LAMP5_LHX6,MGE,D_SST,SST,LAMP5,PVALB_6,D_VIP,D_L4_IT,D_L6_IT,D_SNCG,Deep,Chandelier,L4_IT,Non,D_Astro,IT,D_Chandelier,D_Micro,L5_IT,LAMP5_4	36
ABI3BP	chr3	100993514	100993515	chr3	100899491	100899991	L6_IT,L4_IT_1,L5_IT_2,Astro,D_LAMP5_LHX6,VIP,PVALB,L6_IT_2,D_L6_CT,CGE,SST,LAMP5,PVALB_6,D_SST,D_VIP,Merge,D_Oligo,Oligo,D_L5_IT,L6_CT,LAMP5_LHX6,MGE,Deep,Chandelier,D_L6_IT,D_L4_IT,L5_IT,D_Micro,L4_IT,IT,D_Chandelier,Non,D_Astro	33
ABI3BP	chr3	100993514	100993515	chr3	100900227	100900727	D_VIP,L6_IT_Car3,L5_IT,PVALB_6,SST,D_SST,D_Micro,L6_CT,IT,MGE,Non,D_Astro,LAMP5_LHX6,D_Oligo,Merge,D_L5_IT,L4_IT,Oligo,L6_CT_3,VIP,L6_IT,D_LAMP5_LHX6,Astro,L5_IT_2,Deep,D_L6_IT,D_L4_IT,CGE,L6_IT_2,PVALB,D_L6_CT	31
ABI3BP	chr3	100993514	100993515	chr3	100931197	100931697	LAMP5_LHX6,MGE,L6_CT,Oligo,D_L5_IT,SNCG,Merge,D_Oligo,D_VIP,D_SST,LAMP5,SST,CGE,D_L6_CT,PVALB,L6_IT_2,Astro_3,L6B,VIP,VIP_11,L6_CT_3,L5_IT_2,Astro,D_L6B,D_LAMP5_LHX6,L6B_2,L6_IT,Non,D_Astro,IT,SST_25,L4_IT,VIP_25,LAMP5_4,L5_IT,D_L4_IT,D_L6_IT,D_SNCG,Deep	39
ABI3BP	chr3	100993514	100993515	chr3	100948483	100948983	D_VIP,PVALB_6,SST,LAMP5,D_SST,LAMP5_LHX6,MGE,D_Oligo,Merge,D_L5_IT,SNCG,Oligo,VIP,L6B,L4_IT_1,L6_IT,D_LAMP5_LHX6,D_L6B,Astro,L5_IT_2,CGE,L6_IT_2,PVALB,LAMP5_4,L5_IT,IT,D_Chandelier,Non,D_Astro,L4_IT,Chandelier,Deep,D_SNCG,D_L6_IT,D_L4_IT	35
ABI3BP	chr3	100993514	100993515	chr3	100969562	100970062	Non,MGE,D_Astro,L6_CT,IT,L4_IT,D_L5_IT,Oligo,D_Oligo,Merge,D_VIP,L6_IT_Car3,D_SST,L4_IT_5,L5_IT,PVALB_6,SST,L6_IT_Car3_2,D_L4_IT,CGE,D_L6_IT,D_L6_CT,L6_IT_2,PVALB,VIP,Deep,Astro,L5_IT_2,L4_IT_1,L6_IT	30
ABI3BP	chr3	100993514	100993515	chr3	100972645	100973145	CGE,D_L6_CT,VIP_3,PVALB,L6_IT_2,L4_IT_3,L6B,VIP,VIP_11,L6_CT_3,Astro,L5_IT_2,D_L6B,L6_IT,L4_IT_1,MGE,L6_CT,Oligo,D_L5_IT,Merge,D_Oligo,L6_IT_Car3,VIP_9,D_VIP,VIP_23,D_SST,SST,PVALB_6,L6_IT_Car3_2,D_L4_IT,D_L6_IT,Deep,Non,D_Astro,IT,L4_IT,L5_IT	37
ABI3BP	chr3	100993514	100993515	chr3	100981817	100982317	Deep,D_L6_IT,L6_IT_Car3_2,D_L4_IT,L5_IT,D_Micro,L4_IT_5,IT,D_Astro,Non,L4_IT,L6_CT_3,L6B,VIP_11,VIP,L6B_2,L6_IT,L4_IT_1,L5_IT_2,Astro,D_L6B,CGE,PVALB,L6_IT_2,D_L6_CT,L6_IT_Car3,D_VIP,SST,LAMP5,PVALB_6,L6_CT_2,D_SST,L6_CT,MGE,Merge,D_Oligo,Oligo,D_L5_IT	38
ABI3BP	chr3	100993514	100993515	chr3	100982826	100983326	D_SST,L56_NP,L6_CT_2,L5_IT_6,PVALB_6,LAMP5,SST,D_VIP,L6_IT_Car3,D_PAX6,D_L5_IT,Oligo,D_Oligo,Merge,MGE,L6_CT,D_L6B,Astro,L5_IT_2,L4_IT_1,L6_IT,L6B_2,VIP,L6B,L6_CT_3,D_L6_CT,L6_IT_2,Astro_3,D_VLMC,PVALB,CGE,L4_IT_5,L5_IT,LAMP5_4,L4_IT,D_Astro,Non,IT,Deep,PAX6,VLMC,VIP_1,D_L56_NP,L6_IT_Car3_2,D_L4_IT,D_L6_IT	46
ABI3BP	chr3	100993514	100993515	chr3	100988294	100988794	L6_IT,L6B_2,L4_IT_1,Astro,L5_IT_2,D_L6B,L6_CT_3,L6B,VIP,VIP_11,PVALB,L6_IT_2,D_L6_CT,CGE,SST,PVALB_6,D_SST,VIP_23,L6_IT_Car3,D_VIP,Merge,D_Oligo,Oligo,D_L5_IT,L6_CT,MGE,Deep,D_L6_IT,D_L4_IT,L6_IT_Car3_2,L5_IT,D_Micro,L4_IT_5,L4_IT,IT,Non,D_Astro	37
ABI3BP	chr3	100993514	100993515	chr3	100992422	100992922	L6_CT_3,VIP,VIP_11,L4_IT_3,L6B,L4_IT_1,L6B_2,L6_IT,D_L6B,D_LAMP5_LHX6,Astro,L5_IT_2,CGE,D_VLMC,L6_IT_2,Astro_3,PVALB,D_L6_CT,VIP_23,VIP_9,D_VIP,L6_IT_Car3,PVALB_6,SST,LAMP5,D_SST,L5_IT_6,L6_CT_2,L6_CT,MGE,LAMP5_LHX6,D_Oligo,Merge,SNCG,D_L5_IT,Oligo,Chandelier,VLMC,VIP_1,Deep,D_SNCG,D_L6_IT,D_L4_IT,L6_IT_Car3_2,LAMP5_4,L5_IT,L4_IT_5,D_Micro,IT,D_Chandelier,D_Astro,Non,L4_IT	53
ABI3BP	chr3	100993514	100993515	chr3	100993401	100993901	CGE,D_L6_CT,PVALB,Astro_3,L6_IT_2,L6B,L4_IT_3,VIP_11,VIP,L6_CT_3,L5_IT_2,Astro,D_L6B,L6B_2,L6_IT,L4_IT_1,MGE,L6_CT,Oligo,D_L5_IT,SNCG,Merge,D_Oligo,L6_IT_Car3_1,L6_IT_Car3,D_PAX6,VIP_9,D_VIP,VIP_23,L5_IT_6,L56_NP,L6_CT_2,D_SST,LAMP5,SST,PVALB_6,L6_IT_Car3_2,D_L4_IT,D_L6_IT,D_SNCG,D_L56_NP,VIP_1,PAX6,Deep,D_Astro,Non,L2_3_IT_1,IT,SST_25,L4_IT,D_Micro,L4_IT_5,L5_IT	53
ABL1	chr9	130713042	130713043	chr9	130711025	130711525	Micro,D_Micro	2
ABL1	chr9	130713042	130713043	chr9	130712659	130713159	Micro,D_Micro,SST_33	3
ABL1	chr9	130713042	130713043	chr9	130713453	130713953	D_Micro,Micro	2
ABL1	chr9	130713042	130713043	chr9	130715003	130715503	Micro,D_Micro	2
ABL1	chr9	130713042	130713043	chr9	130715718	130716218	Micro,D_Micro	2
ABL1	chr9	130713042	130713043	chr9	130756574	130757074	Micro,D_Micro	2
ABL1	chr9	130713042	130713043	chr9	130764189	130764689	Micro,D_Micro	2
ABL1	chr9	130713042	130713043	chr9	130766641	130767141	D_Micro,Micro	2
ABL1	chr9	130713042	130713043	chr9	130768389	130768889	Micro,D_Micro	2
ABL1	chr9	130713042	130713043	chr9	130771044	130771544	Micro,D_Micro	2
ABL1	chr9	130713042	130713043	chr9	130778420	130778920	D_Micro,Micro	2
ABL1	chr9	130713042	130713043	chr9	130809034	130809534	D_Micro,Micro	2
ABL1	chr9	130713042	130713043	chr9	130820333	130820833	D_Micro,Micro	2
ABL1	chr9	130713042	130713043	chr9	130823936	130824436	Micro,D_Micro	2
ABL1	chr9	130713042	130713043	chr9	130824593	130825093	D_Micro,Micro	2
ABL1	chr9	130713042	130713043	chr9	130825142	130825642	D_Micro,Micro	2
ABL1	chr9	130713042	130713043	chr9	130830239	130830739	Micro,D_Micro	2
ABL1	chr9	130713042	130713043	chr9	130834086	130834586	SST_33,Micro,D_Micro	3
ABL1	chr9	130713042	130713043	chr9	130834927	130835427	SST_33,D_Micro,Micro	3
ABL1	chr9	130713042	130713043	chr9	130835790	130836290	Micro,D_Micro	2
ABL1	chr9	130713042	130713043	chr9	130836398	130836898	Micro,D_Micro	2
ABL1	chr9	130713042	130713043	chr9	130837059	130837559	Micro,D_Micro	2
ABL1	chr9	130713042	130713043	chr9	130838509	130839009	Micro,D_Micro	2
ABL1	chr9	130713042	130713043	chr9	130839840	130840340	D_Micro,Micro	2
ABL1	chr9	130713042	130713043	chr9	130842598	130843098	D_Micro,Micro	2
ABL1	chr9	130713042	130713043	chr9	130843138	130843638	Micro,D_Micro	2
ABL1	chr9	130713042	130713043	chr9	130843765	130844265	D_Micro,Micro	2
ABL1	chr9	130713042	130713043	chr9	130845943	130846443	D_Micro,Micro	2
ABL1	chr9	130713042	130713043	chr9	130846558	130847058	D_Micro,Micro	2
ABL1	chr9	130713042	130713043	chr9	130847399	130847899	Micro,D_Micro	2
ABL1	chr9	130713042	130713043	chr9	130849095	130849595	D_Micro,Micro	2
ABL1	chr9	130713042	130713043	chr9	130858028	130858528	D_Micro,Micro	2
ABL1	chr9	130713042	130713043	chr9	130860888	130861388	D_Micro,Micro	2
ABL1	chr9	130713042	130713043	chr9	130862607	130863107	D_Micro,Micro	2
ABL1	chr9	130713042	130713043	chr9	130863718	130864218	Micro,D_Micro	2
ABL1	chr9	130713042	130713043	chr9	130866519	130867019	Micro,D_Micro	2
ABL1	chr9	130713042	130713043	chr9	130867692	130868192	D_Micro,Micro	2
ABL1	chr9	130713042	130713043	chr9	130870514	130871014	Micro,D_Micro	2
ABL1	chr9	130713042	130713043	chr9	130873124	130873624	Micro,D_Micro	2
ABL1	chr9	130713042	130713043	chr9	130880828	130881328	D_Micro,Micro	2
ABL1	chr9	130713042	130713043	chr9	130884938	130885438	Micro,D_Micro	2
ABL1	chr9	130713042	130713043	chr9	130885732	130886232	Micro,D_Micro	2
ABL2	chr1	179229683	179229684	chr1	179129769	179130269	VLMC_1	1
ABLIM1	chr10	114768060	114768061	chr10	114431156	114431656	L2_3_IT_2,Non,OPC	3
ABLIM1	chr10	114768060	114768061	chr10	114432254	114432754	OPC,L2_3_IT_2,Non	3
ABLIM1	chr10	114768060	114768061	chr10	114433240	114433740	OPC,Non,L2_3_IT_2	3
ABLIM1	chr10	114768060	114768061	chr10	114435679	114436179	L2_3_IT_2,Non,OPC	3
ABLIM1	chr10	114768060	114768061	chr10	114441247	114441747	OPC,L2_3_IT_2,Non	3
ABLIM1	chr10	114768060	114768061	chr10	114442660	114443160	Non,L2_3_IT_2,OPC	3
ABLIM1	chr10	114768060	114768061	chr10	114444914	114445414	Non,OPC	2
ABLIM1	chr10	114768060	114768061	chr10	114449544	114450044	OPC,Non,L2_3_IT_2	3
ABLIM1	chr10	114768060	114768061	chr10	114451414	114451914	Non,L2_3_IT_2,OPC	3
ABLIM1	chr10	114768060	114768061	chr10	114458371	114458871	Non,L2_3_IT_2,OPC	3
ABLIM1	chr10	114768060	114768061	chr10	114459065	114459565	D_Micro,Micro,OPC,Non,L2_3_IT_2	5
ABLIM1	chr10	114768060	114768061	chr10	114471477	114471977	D_VLMC,OPC,D_Micro,Micro,VLMC,L2_3_IT_2,Non	7
ABLIM1	chr10	114768060	114768061	chr10	114472023	114472523	Non,L2_3_IT_2,OPC	3
ABLIM1	chr10	114768060	114768061	chr10	114475741	114476241	L2_3_IT_2,Non,OPC	3
ABLIM1	chr10	114768060	114768061	chr10	114477312	114477812	OPC,D_VLMC,L2_3_IT_2,VLMC,Non	5
ABLIM1	chr10	114768060	114768061	chr10	114479309	114479809	OPC,L2_3_IT_2,Non	3
ABLIM1	chr10	114768060	114768061	chr10	114481714	114482214	OPC,L2_3_IT_2,Non	3
ABLIM1	chr10	114768060	114768061	chr10	114482380	114482880	Non,L2_3_IT_2,VLMC,OPC,D_VLMC	5
ABLIM1	chr10	114768060	114768061	chr10	114482985	114483485	VLMC,L2_3_IT_2,Non,OPC,D_VLMC	5
ABLIM1	chr10	114768060	114768061	chr10	114483690	114484190	Non,L2_3_IT_2,Micro,D_Micro,OPC	5
ABLIM1	chr10	114768060	114768061	chr10	114484996	114485496	OPC,Non,L2_3_IT_2	3
ABLIM1	chr10	114768060	114768061	chr10	114485649	114486149	OPC,L2_3_IT_2,Non	3
ABLIM1	chr10	114768060	114768061	chr10	114486295	114486795	Non,L2_3_IT_2,OPC	3
ABLIM1	chr10	114768060	114768061	chr10	114487254	114487754	OPC,Non,L2_3_IT_2	3
ABLIM1	chr10	114768060	114768061	chr10	114487979	114488479	Non,L2_3_IT_2,VLMC,D_VLMC,OPC	5
ABLIM1	chr10	114768060	114768061	chr10	114489652	114490152	Non,L2_3_IT_2,VLMC,D_VLMC,OPC	5
ABLIM1	chr10	114768060	114768061	chr10	114490408	114490908	Non,L2_3_IT_2,D_Micro,Micro,OPC	5
ABLIM1	chr10	114768060	114768061	chr10	114491567	114492067	L2_3_IT_2,Non,OPC	3
ABLIM1	chr10	114768060	114768061	chr10	114492135	114492635	OPC,L2_3_IT_2,Non	3
ABLIM1	chr10	114768060	114768061	chr10	114493107	114493607	OPC,L2_3_IT_2,Non	3
ABLIM1	chr10	114768060	114768061	chr10	114496613	114497113	OPC,Non,L2_3_IT_2	3
ABLIM1	chr10	114768060	114768061	chr10	114497141	114497641	Non,L2_3_IT_2,OPC	3
ABLIM1	chr10	114768060	114768061	chr10	114498009	114498509	OPC,L2_3_IT_2,Non	3
ABLIM1	chr10	114768060	114768061	chr10	114499410	114499910	OPC,L2_3_IT_2,Non	3
ABLIM1	chr10	114768060	114768061	chr10	114500046	114500546	OPC,Non,L2_3_IT_2	3
ABLIM1	chr10	114768060	114768061	chr10	114505421	114505921	D_VLMC,OPC,Non,VLMC,L2_3_IT_2	5
ABLIM1	chr10	114768060	114768061	chr10	114506954	114507454	Non,VLMC,D_VLMC,OPC	4
ABLIM1	chr10	114768060	114768061	chr10	114513273	114513773	L2_3_IT_2,Non,OPC	3
ABLIM1	chr10	114768060	114768061	chr10	114513900	114514400	Non,VLMC,OPC,D_VLMC	4
ABLIM1	chr10	114768060	114768061	chr10	114515786	114516286	OPC,L2_3_IT_2,Non	3
ABLIM1	chr10	114768060	114768061	chr10	114516724	114517224	D_VLMC,OPC,L2_3_IT_2,VLMC,Non	5
ABLIM1	chr10	114768060	114768061	chr10	114519231	114519731	L2_3_IT_2,Non,OPC	3
ABLIM1	chr10	114768060	114768061	chr10	114519770	114520270	Non,L2_3_IT_2,OPC	3
ABLIM1	chr10	114768060	114768061	chr10	114521743	114522243	L2_3_IT_2,Non,OPC	3
ABLIM1	chr10	114768060	114768061	chr10	114522535	114523035	VLMC,Non,D_VLMC,OPC	4
ABLIM1	chr10	114768060	114768061	chr10	114524171	114524671	Non,OPC	2
ABLIM1	chr10	114768060	114768061	chr10	114525391	114525891	D_VLMC,OPC,Non,L2_3_IT_2,VLMC	5
ABLIM1	chr10	114768060	114768061	chr10	114526805	114527305	L2_3_IT_2,VLMC,Non,OPC,D_VLMC,D_Micro,Micro	7
ABLIM1	chr10	114768060	114768061	chr10	114532319	114532819	L2_3_IT_2,Non,OPC	3
ABLIM1	chr10	114768060	114768061	chr10	114537966	114538466	Non,L2_3_IT_2,OPC	3
ABLIM1	chr10	114768060	114768061	chr10	114540354	114540854	OPC,L2_3_IT_2,Non	3
ABLIM1	chr10	114768060	114768061	chr10	114541519	114542019	Non,VLMC,L2_3_IT_2,OPC,D_VLMC	5
ABLIM1	chr10	114768060	114768061	chr10	114544335	114544835	OPC,Non,L2_3_IT_2	3
ABLIM1	chr10	114768060	114768061	chr10	114546032	114546532	OPC,Non,L2_3_IT_2	3
ABLIM1	chr10	114768060	114768061	chr10	114547578	114548078	OPC,L2_3_IT_2,Non	3
ABLIM1	chr10	114768060	114768061	chr10	114548822	114549322	D_VLMC,OPC,L2_3_IT_2,VLMC,Non	5
ABLIM1	chr10	114768060	114768061	chr10	114550459	114550959	Non,L2_3_IT_2,OPC	3
ABLIM1	chr10	114768060	114768061	chr10	114551279	114551779	L2_3_IT_2,Non,OPC	3
ABLIM1	chr10	114768060	114768061	chr10	114552155	114552655	L2_3_IT_2,Non,OPC	3
ABLIM1	chr10	114768060	114768061	chr10	114552693	114553193	Non,L2_3_IT_2,OPC	3
ABLIM1	chr10	114768060	114768061	chr10	114553507	114554007	L2_3_IT_2,Non,OPC	3
ABLIM1	chr10	114768060	114768061	chr10	114554902	114555402	Non,L2_3_IT_2,OPC	3
ABLIM1	chr10	114768060	114768061	chr10	114559718	114560218	Non,L2_3_IT_2,OPC	3
ABLIM1	chr10	114768060	114768061	chr10	114565100	114565600	OPC,Non,L2_3_IT_2	3
ABLIM1	chr10	114768060	114768061	chr10	114566126	114566626	OPC,Non,L2_3_IT_2	3
ABLIM1	chr10	114768060	114768061	chr10	114571792	114572292	L2_3_IT_2,Non,OPC	3
ABLIM1	chr10	114768060	114768061	chr10	114575639	114576139	L2_3_IT_2,Non,OPC	3
ABLIM1	chr10	114768060	114768061	chr10	114576213	114576713	L2_3_IT_2,Non,OPC	3
ABLIM1	chr10	114768060	114768061	chr10	114577280	114577780	L2_3_IT_2,Non	2
ABLIM1	chr10	114768060	114768061	chr10	114581273	114581773	L2_3_IT_2,Non	2
ABLIM1	chr10	114768060	114768061	chr10	114581874	114582374	L2_3_IT_2,Non	2
ABLIM1	chr10	114768060	114768061	chr10	114584451	114584951	Non,L2_3_IT_2	2
ABLIM1	chr10	114768060	114768061	chr10	114589849	114590349	OPC,Non,L2_3_IT_2	3
ABLIM1	chr10	114768060	114768061	chr10	114604282	114604782	Non,L2_3_IT_2,OPC	3
ABLIM1	chr10	114768060	114768061	chr10	114604840	114605340	L2_3_IT_2,Non,OPC	3
ABLIM1	chr10	114768060	114768061	chr10	114605399	114605899	Non,L2_3_IT_2,OPC	3
ABLIM1	chr10	114768060	114768061	chr10	114607774	114608274	OPC,D_Micro,Micro,L2_3_IT_2,Non	5
ABLIM1	chr10	114768060	114768061	chr10	114610411	114610911	Non,L2_3_IT_2	2
ABLIM1	chr10	114768060	114768061	chr10	114611891	114612391	L2_3_IT_2,Non	2
ABLIM1	chr10	114768060	114768061	chr10	114616298	114616798	Non,L2_3_IT_2,OPC	3
ABLIM1	chr10	114768060	114768061	chr10	114623883	114624383	D_VLMC,VLMC,L2_3_IT_2,Non	4
ABLIM1	chr10	114768060	114768061	chr10	114626219	114626719	Non,L2_3_IT_2,OPC	3
ABLIM1	chr10	114768060	114768061	chr10	114629227	114629727	Non,L2_3_IT_2	2
ABLIM1	chr10	114768060	114768061	chr10	114631535	114632035	OPC,Non,L2_3_IT_2	3
ABLIM1	chr10	114768060	114768061	chr10	114632048	114632548	D_VLMC,OPC,L2_3_IT_2,VLMC,Non	5
ABLIM1	chr10	114768060	114768061	chr10	114633390	114633890	OPC,D_VLMC,VLMC,L2_3_IT_2,Non	5
ABLIM1	chr10	114768060	114768061	chr10	114634584	114635084	OPC,L2_3_IT_2,Non	3
ABLIM1	chr10	114768060	114768061	chr10	114636008	114636508	L2_3_IT_2,Non	2
ABLIM1	chr10	114768060	114768061	chr10	114637189	114637689	L2_3_IT_2,Non	2
ABLIM1	chr10	114768060	114768061	chr10	114642198	114642698	L2_3_IT_2,Non	2
ABLIM1	chr10	114768060	114768061	chr10	114642749	114643249	Non,L2_3_IT_2	2
ABLIM1	chr10	114768060	114768061	chr10	114643284	114643784	L2_3_IT_2,Non	2
ABLIM1	chr10	114768060	114768061	chr10	114645912	114646412	Non,L2_3_IT_2	2
ABLIM1	chr10	114768060	114768061	chr10	114647628	114648128	L2_3_IT_2,Non	2
ABLIM1	chr10	114768060	114768061	chr10	114648476	114648976	L2_3_IT_2,Non	2
ABLIM1	chr10	114768060	114768061	chr10	114649472	114649972	L2_3_IT_2,Non	2
ABLIM1	chr10	114768060	114768061	chr10	114651360	114651860	L2_3_IT_2,Non	2
ABLIM1	chr10	114768060	114768061	chr10	114652494	114652994	OPC,L2_3_IT_2,Non	3
ABLIM1	chr10	114768060	114768061	chr10	114653927	114654427	L2_3_IT_2,Non,OPC	3
ABLIM1	chr10	114768060	114768061	chr10	114655094	114655594	L2_3_IT_2,Non	2
ABLIM1	chr10	114768060	114768061	chr10	114655694	114656194	Non,L2_3_IT_2	2
ABLIM1	chr10	114768060	114768061	chr10	114658160	114658660	L2_3_IT_2,Non	2
ABLIM1	chr10	114768060	114768061	chr10	114660016	114660516	L2_3_IT_2,Non	2
ABLIM1	chr10	114768060	114768061	chr10	114661998	114662498	Non,L2_3_IT_2	2
ABLIM1	chr10	114768060	114768061	chr10	114662729	114663229	L2_3_IT_2,Non	2
ABLIM1	chr10	114768060	114768061	chr10	114663290	114663790	L2_3_IT_2,Non	2
ABLIM1	chr10	114768060	114768061	chr10	114663899	114664399	L2_3_IT_2,Non,Micro,D_Micro	4
ABLIM1	chr10	114768060	114768061	chr10	114665193	114665693	Non,L2_3_IT_2	2
ABLIM1	chr10	114768060	114768061	chr10	114667127	114667627	L2_3_IT_2,Non	2
ABLIM1	chr10	114768060	114768061	chr10	114668845	114669345	Non,L2_3_IT_2	2
ABLIM1	chr10	114768060	114768061	chr10	114669639	114670139	L2_3_IT_2,Non	2
ABLIM1	chr10	114768060	114768061	chr10	114675284	114675784	Non	1
ABLIM1	chr10	114768060	114768061	chr10	114678427	114678927	Non,L2_3_IT_2,OPC	3
ABLIM1	chr10	114768060	114768061	chr10	114680150	114680650	L2_3_IT_2,Non,D_Micro,Micro	4
ABLIM1	chr10	114768060	114768061	chr10	114680842	114681342	L2_3_IT_2,Non	2
ABLIM1	chr10	114768060	114768061	chr10	114681744	114682244	L2_3_IT_2,Non,OPC	3
ABLIM1	chr10	114768060	114768061	chr10	114682653	114683153	OPC,L2_3_IT_2,Non	3
ABLIM1	chr10	114768060	114768061	chr10	114683345	114683845	Non,L2_3_IT_2,Micro,D_Micro,OPC	5
ABLIM1	chr10	114768060	114768061	chr10	114684370	114684870	D_Micro,Micro,OPC,Non,L2_3_IT_2	5
ABLIM1	chr10	114768060	114768061	chr10	114684988	114685488	L2_3_IT_2,Non,OPC	3
ABLIM1	chr10	114768060	114768061	chr10	114691444	114691944	OPC,L2_3_IT_2,Non	3
ABLIM1	chr10	114768060	114768061	chr10	114692144	114692644	Non,OPC	2
ABLIM1	chr10	114768060	114768061	chr10	114697302	114697802	Non,L2_3_IT_2,Micro,D_Micro,OPC	5
ABLIM1	chr10	114768060	114768061	chr10	114698554	114699054	Non,L2_3_IT_2	2
ABLIM1	chr10	114768060	114768061	chr10	114703632	114704132	OPC,L2_3_IT_2,Non	3
ABLIM1	chr10	114768060	114768061	chr10	114704707	114705207	Non,L2_3_IT_2,D_Micro,Micro,OPC	5
ABLIM1	chr10	114768060	114768061	chr10	114708173	114708673	Non	1
ABLIM1	chr10	114768060	114768061	chr10	114713694	114714194	Micro,D_Micro,OPC,Non,L2_3_IT_2	5
ABLIM1	chr10	114768060	114768061	chr10	114716313	114716813	L2_3_IT_2,Non,OPC	3
ABLIM1	chr10	114768060	114768061	chr10	114719615	114720115	L2_3_IT_2,Non	2
ABLIM1	chr10	114768060	114768061	chr10	114720793	114721293	Non,L2_3_IT_2	2
ABLIM1	chr10	114768060	114768061	chr10	114722932	114723432	L2_3_IT_2,Non	2
ABLIM1	chr10	114768060	114768061	chr10	114729202	114729702	L2_3_IT_2,Non,OPC,D_Micro,Micro	5
ABLIM1	chr10	114768060	114768061	chr10	114729751	114730251	OPC,Non	2
ABLIM1	chr10	114768060	114768061	chr10	114730349	114730849	L2_3_IT_2,Non	2
ABLIM1	chr10	114768060	114768061	chr10	114731878	114732378	Non,L2_3_IT_2	2
ABLIM1	chr10	114768060	114768061	chr10	114733402	114733902	Non,L2_3_IT_2	2
ABLIM1	chr10	114768060	114768061	chr10	114736552	114737052	Non,L2_3_IT_2	2
ABLIM1	chr10	114768060	114768061	chr10	114739734	114740234	L2_3_IT_2,Non	2
ABLIM1	chr10	114768060	114768061	chr10	114748459	114748959	L2_3_IT_2,Non	2
ABLIM1	chr10	114768060	114768061	chr10	114749764	114750264	OPC,L2_3_IT_2,Non	3
ABLIM1	chr10	114768060	114768061	chr10	114751124	114751624	L2_3_IT_2,Non	2
ABLIM1	chr10	114768060	114768061	chr10	114751946	114752446	L2_3_IT_2,Non	2
ABLIM1	chr10	114768060	114768061	chr10	114754606	114755106	Non,L2_3_IT_2	2
ABLIM1	chr10	114768060	114768061	chr10	114755417	114755917	Non,L2_3_IT_2	2
ABLIM1	chr10	114768060	114768061	chr10	114756926	114757426	Non,L2_3_IT_2,OPC	3
ABLIM1	chr10	114768060	114768061	chr10	114758355	114758855	Non,L2_3_IT_2,OPC	3
ABLIM1	chr10	114768060	114768061	chr10	114759754	114760254	Non,L2_3_IT_2	2
ABLIM1	chr10	114768060	114768061	chr10	114761401	114761901	L2_3_IT_2,Non	2
ABLIM1	chr10	114768060	114768061	chr10	114764735	114765235	Non,L2_3_IT_2,OPC	3
ABLIM1	chr10	114768060	114768061	chr10	114766564	114767064	OPC,L2_3_IT_2,Non	3
ABLIM1	chr10	114768060	114768061	chr10	114767378	114767878	L2_3_IT_2,Non,OPC,Micro,D_Micro	5
ABLIM1	chr10	114768060	114768061	chr10	114768288	114768788	OPC,Non,L2_3_IT_2	3
ABLIM1	chr10	114768060	114768061	chr10	114768968	114769468	OPC,Non,L2_3_IT_2	3
ABLIM2	chr4	8158831	8158832	chr4	7968108	7968608	D_OPC,VIP_11	2
ABLIM2	chr4	8158831	8158832	chr4	7969768	7970268	D_OPC	1
ABLIM2	chr4	8158831	8158832	chr4	7970695	7971195	D_OPC	1
ABLIM2	chr4	8158831	8158832	chr4	7972839	7973339	D_OPC	1
ABLIM2	chr4	8158831	8158832	chr4	7973811	7974311	D_OPC	1
ABLIM2	chr4	8158831	8158832	chr4	7976121	7976621	D_OPC	1
ABLIM2	chr4	8158831	8158832	chr4	7976768	7977268	D_OPC	1
ABLIM2	chr4	8158831	8158832	chr4	7978940	7979440	D_OPC	1
ABLIM2	chr4	8158831	8158832	chr4	7979683	7980183	D_OPC	1
ABLIM2	chr4	8158831	8158832	chr4	7985965	7986465	D_OPC	1
ABLIM2	chr4	8158831	8158832	chr4	7987477	7987977	VIP_11,D_OPC	2
ABLIM2	chr4	8158831	8158832	chr4	7990886	7991386	D_OPC	1
ABLIM2	chr4	8158831	8158832	chr4	7995868	7996368	D_OPC	1
ABLIM2	chr4	8158831	8158832	chr4	8001500	8002000	D_OPC	1
ABLIM2	chr4	8158831	8158832	chr4	8002904	8003404	D_OPC	1
ABLIM2	chr4	8158831	8158832	chr4	8006701	8007201	D_OPC	1
ABLIM2	chr4	8158831	8158832	chr4	8007703	8008203	D_OPC	1
ABLIM2	chr4	8158831	8158832	chr4	8008398	8008898	D_OPC	1
ABLIM2	chr4	8158831	8158832	chr4	8008916	8009416	D_OPC	1
ABLIM2	chr4	8158831	8158832	chr4	8009883	8010383	D_OPC	1
ABLIM2	chr4	8158831	8158832	chr4	8010747	8011247	VIP_11,D_OPC	2
ABLIM2	chr4	8158831	8158832	chr4	8013686	8014186	D_OPC	1
ABLIM2	chr4	8158831	8158832	chr4	8015650	8016150	D_OPC,VIP_11	2
ABLIM2	chr4	8158831	8158832	chr4	8016418	8016918	D_OPC	1
ABLIM2	chr4	8158831	8158832	chr4	8019322	8019822	VIP_11,D_OPC	2
ABLIM2	chr4	8158831	8158832	chr4	8019907	8020407	D_OPC,VIP_11	2
ABLIM2	chr4	8158831	8158832	chr4	8020428	8020928	D_OPC	1
ABLIM2	chr4	8158831	8158832	chr4	8021964	8022464	VIP_11,D_OPC	2
ABLIM2	chr4	8158831	8158832	chr4	8023597	8024097	VIP_11,D_OPC	2
ABLIM2	chr4	8158831	8158832	chr4	8024469	8024969	D_OPC	1
ABLIM2	chr4	8158831	8158832	chr4	8026531	8027031	D_OPC,VIP_11	2
ABLIM2	chr4	8158831	8158832	chr4	8027593	8028093	D_OPC	1
ABLIM2	chr4	8158831	8158832	chr4	8028742	8029242	D_OPC	1
ABLIM2	chr4	8158831	8158832	chr4	8030560	8031060	D_OPC	1
ABLIM2	chr4	8158831	8158832	chr4	8031341	8031841	D_OPC	1
ABLIM2	chr4	8158831	8158832	chr4	8032622	8033122	D_OPC,VIP_11	2
ABLIM2	chr4	8158831	8158832	chr4	8033185	8033685	D_OPC	1
ABLIM2	chr4	8158831	8158832	chr4	8035901	8036401	D_OPC	1
ABLIM2	chr4	8158831	8158832	chr4	8037867	8038367	D_OPC	1
ABLIM2	chr4	8158831	8158832	chr4	8039418	8039918	D_OPC	1
ABLIM2	chr4	8158831	8158832	chr4	8041419	8041919	D_OPC	1
ABLIM2	chr4	8158831	8158832	chr4	8042312	8042812	D_OPC	1
ABLIM2	chr4	8158831	8158832	chr4	8043833	8044333	VIP_11,D_OPC	2
ABLIM2	chr4	8158831	8158832	chr4	8044817	8045317	D_OPC	1
ABLIM2	chr4	8158831	8158832	chr4	8046752	8047252	D_OPC	1
ABLIM2	chr4	8158831	8158832	chr4	8048185	8048685	D_OPC	1
ABLIM2	chr4	8158831	8158832	chr4	8050180	8050680	VIP_11,D_OPC	2
ABLIM2	chr4	8158831	8158832	chr4	8050747	8051247	D_OPC,VIP_11	2
ABLIM2	chr4	8158831	8158832	chr4	8051416	8051916	VIP_11,D_OPC	2
ABLIM2	chr4	8158831	8158832	chr4	8052103	8052603	D_OPC,VIP_11	2
ABLIM2	chr4	8158831	8158832	chr4	8052637	8053137	VIP_11,D_OPC	2
ABLIM2	chr4	8158831	8158832	chr4	8053362	8053862	D_OPC	1
ABLIM2	chr4	8158831	8158832	chr4	8054138	8054638	D_OPC	1
ABLIM2	chr4	8158831	8158832	chr4	8058275	8058775	D_OPC,VIP_11	2
ABLIM2	chr4	8158831	8158832	chr4	8060044	8060544	D_OPC	1
ABLIM2	chr4	8158831	8158832	chr4	8062182	8062682	D_OPC	1
ABLIM2	chr4	8158831	8158832	chr4	8067051	8067551	D_OPC	1
ABLIM2	chr4	8158831	8158832	chr4	8068716	8069216	D_OPC	1
ABLIM2	chr4	8158831	8158832	chr4	8071034	8071534	D_OPC,VIP_11	2
ABLIM2	chr4	8158831	8158832	chr4	8071998	8072498	D_OPC,VIP_11	2
ABLIM2	chr4	8158831	8158832	chr4	8072563	8073063	D_OPC	1
ABLIM2	chr4	8158831	8158832	chr4	8073307	8073807	D_OPC	1
ABLIM2	chr4	8158831	8158832	chr4	8074346	8074846	D_OPC	1
ABLIM2	chr4	8158831	8158832	chr4	8076009	8076509	D_OPC	1
ABLIM2	chr4	8158831	8158832	chr4	8079256	8079756	D_OPC,VIP_11	2
ABLIM2	chr4	8158831	8158832	chr4	8080644	8081144	VIP_11,D_OPC	2
ABLIM2	chr4	8158831	8158832	chr4	8081605	8082105	D_OPC	1
ABLIM2	chr4	8158831	8158832	chr4	8083545	8084045	D_OPC	1
ABLIM2	chr4	8158831	8158832	chr4	8085570	8086070	D_OPC	1
ABLIM2	chr4	8158831	8158832	chr4	8089149	8089649	D_OPC	1
ABLIM2	chr4	8158831	8158832	chr4	8090346	8090846	D_OPC	1
ABLIM2	chr4	8158831	8158832	chr4	8096414	8096914	VIP_11,D_OPC	2
ABLIM2	chr4	8158831	8158832	chr4	8097342	8097842	D_OPC	1
ABLIM2	chr4	8158831	8158832	chr4	8101475	8101975	D_OPC	1
ABLIM2	chr4	8158831	8158832	chr4	8102065	8102565	D_OPC	1
ABLIM2	chr4	8158831	8158832	chr4	8103885	8104385	D_OPC	1
ABLIM2	chr4	8158831	8158832	chr4	8104789	8105289	D_OPC,VIP_11	2
ABLIM2	chr4	8158831	8158832	chr4	8105394	8105894	VIP_11,D_OPC	2
ABLIM2	chr4	8158831	8158832	chr4	8106073	8106573	VIP_11,D_OPC	2
ABLIM2	chr4	8158831	8158832	chr4	8107563	8108063	VIP_11,D_OPC	2
ABLIM2	chr4	8158831	8158832	chr4	8108282	8108782	VIP_11,D_OPC	2
ABLIM2	chr4	8158831	8158832	chr4	8108916	8109416	D_OPC,VIP_11	2
ABLIM2	chr4	8158831	8158832	chr4	8110086	8110586	D_OPC	1
ABLIM2	chr4	8158831	8158832	chr4	8110627	8111127	D_OPC	1
ABLIM2	chr4	8158831	8158832	chr4	8111404	8111904	D_OPC	1
ABLIM2	chr4	8158831	8158832	chr4	8112710	8113210	D_OPC	1
ABLIM2	chr4	8158831	8158832	chr4	8113253	8113753	D_OPC	1
ABLIM2	chr4	8158831	8158832	chr4	8113903	8114403	D_OPC,VIP_11	2
ABLIM2	chr4	8158831	8158832	chr4	8114507	8115007	D_OPC,VIP_11	2
ABLIM2	chr4	8158831	8158832	chr4	8116965	8117465	D_OPC	1
ABLIM2	chr4	8158831	8158832	chr4	8117488	8117988	D_OPC,VIP_11	2
ABLIM2	chr4	8158831	8158832	chr4	8118220	8118720	D_OPC	1
ABLIM2	chr4	8158831	8158832	chr4	8121039	8121539	D_OPC,VIP_11	2
ABLIM2	chr4	8158831	8158832	chr4	8121553	8122053	D_OPC	1
ABLIM2	chr4	8158831	8158832	chr4	8123453	8123953	D_OPC	1
ABLIM2	chr4	8158831	8158832	chr4	8124154	8124654	D_OPC	1
ABLIM2	chr4	8158831	8158832	chr4	8125590	8126090	D_OPC,VIP_11	2
ABLIM2	chr4	8158831	8158832	chr4	8126138	8126638	D_OPC,VIP_11	2
ABLIM2	chr4	8158831	8158832	chr4	8127473	8127973	D_OPC	1
ABLIM2	chr4	8158831	8158832	chr4	8128236	8128736	VIP_11,D_OPC	2
ABLIM2	chr4	8158831	8158832	chr4	8128789	8129289	D_OPC,VIP_11	2
ABLIM2	chr4	8158831	8158832	chr4	8129901	8130401	D_OPC	1
ABLIM2	chr4	8158831	8158832	chr4	8130943	8131443	VIP_11,D_OPC	2
ABLIM2	chr4	8158831	8158832	chr4	8131630	8132130	D_OPC,VIP_11	2
ABLIM2	chr4	8158831	8158832	chr4	8133046	8133546	D_OPC,VIP_11	2
ABLIM2	chr4	8158831	8158832	chr4	8134035	8134535	VIP_11,D_OPC	2
ABLIM2	chr4	8158831	8158832	chr4	8136002	8136502	D_OPC	1
ABLIM2	chr4	8158831	8158832	chr4	8137108	8137608	D_OPC	1
ABLIM2	chr4	8158831	8158832	chr4	8142487	8142987	D_OPC	1
ABLIM2	chr4	8158831	8158832	chr4	8143740	8144240	D_OPC	1
ABLIM2	chr4	8158831	8158832	chr4	8144477	8144977	VIP_11,D_OPC	2
ABLIM2	chr4	8158831	8158832	chr4	8145283	8145783	D_OPC,VIP_11	2
ABLIM2	chr4	8158831	8158832	chr4	8145828	8146328	D_OPC,VIP_11	2
ABLIM2	chr4	8158831	8158832	chr4	8146915	8147415	D_OPC	1
ABLIM2	chr4	8158831	8158832	chr4	8147534	8148034	D_OPC,VIP_11	2
ABLIM2	chr4	8158831	8158832	chr4	8148900	8149400	VIP_11,D_OPC	2
ABLIM2	chr4	8158831	8158832	chr4	8149796	8150296	VIP_11,D_OPC	2
ABLIM2	chr4	8158831	8158832	chr4	8150634	8151134	D_OPC	1
ABLIM2	chr4	8158831	8158832	chr4	8151159	8151659	D_OPC	1
ABLIM2	chr4	8158831	8158832	chr4	8152216	8152716	D_OPC	1
ABLIM2	chr4	8158831	8158832	chr4	8152995	8153495	D_OPC	1
ABLIM2	chr4	8158831	8158832	chr4	8153568	8154068	D_OPC	1
ABLIM2	chr4	8158831	8158832	chr4	8155830	8156330	D_OPC,VIP_11	2
ABLIM2	chr4	8158831	8158832	chr4	8156851	8157351	D_OPC,VIP_11	2
ABLIM2	chr4	8158831	8158832	chr4	8157429	8157929	VIP_11,D_OPC	2
ABLIM2	chr4	8158831	8158832	chr4	8158825	8159325	D_OPC,VIP_11	2
ABLIM2	chr4	8158831	8158832	chr4	8159339	8159839	VIP_11,D_OPC	2
ABLIM2	chr4	8158831	8158832	chr4	8160266	8160766	VIP_11,D_OPC	2
ABLIM3	chr5	149141482	149141483	chr5	149141384	149141884	D_Astro	1
ABLIM3	chr5	149141482	149141483	chr5	149142083	149142583	D_Astro	1
ABLIM3	chr5	149141482	149141483	chr5	149142689	149143189	D_Astro	1
ABLIM3	chr5	149141482	149141483	chr5	149143629	149144129	D_Astro	1
ABLIM3	chr5	149141482	149141483	chr5	149144233	149144733	D_Astro	1
ABLIM3	chr5	149141482	149141483	chr5	149144786	149145286	D_Astro	1
ABLIM3	chr5	149141482	149141483	chr5	149151581	149152081	D_Astro	1
ABLIM3	chr5	149141482	149141483	chr5	149153956	149154456	D_Astro	1
ABLIM3	chr5	149141482	149141483	chr5	149155890	149156390	D_Astro	1
ABLIM3	chr5	149141482	149141483	chr5	149159801	149160301	D_Astro	1
ABLIM3	chr5	149141482	149141483	chr5	149161448	149161948	D_Astro	1
ABLIM3	chr5	149141482	149141483	chr5	149162949	149163449	D_Astro	1
ABLIM3	chr5	149141482	149141483	chr5	149164679	149165179	D_Astro	1
ABLIM3	chr5	149141482	149141483	chr5	149170449	149170949	D_Astro	1
ABLIM3	chr5	149141482	149141483	chr5	149175799	149176299	D_Astro	1
ABLIM3	chr5	149141482	149141483	chr5	149178452	149178952	D_Astro	1
ABLIM3	chr5	149141482	149141483	chr5	149182369	149182869	D_Astro	1
ABLIM3	chr5	149141482	149141483	chr5	149189397	149189897	D_Astro	1
ABLIM3	chr5	149141482	149141483	chr5	149195457	149195957	D_Astro	1
ABLIM3	chr5	149141482	149141483	chr5	149197184	149197684	D_Astro	1
ABLIM3	chr5	149141482	149141483	chr5	149201467	149201967	D_Astro	1
ABLIM3	chr5	149141482	149141483	chr5	149204002	149204502	D_Astro	1
ABLIM3	chr5	149141482	149141483	chr5	149204752	149205252	D_Astro	1
ABLIM3	chr5	149141482	149141483	chr5	149206032	149206532	D_Astro	1
ABLIM3	chr5	149141482	149141483	chr5	149209640	149210140	D_Astro	1
ABLIM3	chr5	149141482	149141483	chr5	149213033	149213533	D_Astro	1
ABLIM3	chr5	149141482	149141483	chr5	149213630	149214130	D_Astro	1
ABLIM3	chr5	149141482	149141483	chr5	149215804	149216304	D_Astro	1
ABLIM3	chr5	149141482	149141483	chr5	149217569	149218069	D_Astro	1
ABLIM3	chr5	149141482	149141483	chr5	149218525	149219025	D_Astro	1
ABLIM3	chr5	149141482	149141483	chr5	149221293	149221793	D_Astro	1
ABLIM3	chr5	149141482	149141483	chr5	149223232	149223732	D_Astro	1
ABLIM3	chr5	149141482	149141483	chr5	149224435	149224935	D_Astro	1
ABLIM3	chr5	149141482	149141483	chr5	149227312	149227812	D_Astro	1
ABLIM3	chr5	149141482	149141483	chr5	149229130	149229630	D_Astro	1
ABLIM3	chr5	149141482	149141483	chr5	149234945	149235445	D_Astro	1
ABLIM3	chr5	149141482	149141483	chr5	149235968	149236468	D_Astro	1
ABLIM3	chr5	149141482	149141483	chr5	149238675	149239175	D_Astro	1
ABLIM3	chr5	149141482	149141483	chr5	149240645	149241145	D_Astro	1
ABLIM3	chr5	149141482	149141483	chr5	149256576	149257076	D_Astro	1
ABLIM3	chr5	149141482	149141483	chr5	149257142	149257642	D_Astro	1
ABLIM3	chr5	149141482	149141483	chr5	149258111	149258611	D_Astro	1
ABLIM3	chr5	149141482	149141483	chr5	149258819	149259319	D_Astro	1
ABO	chr9	133276023	133276024	chr9	133236666	133237166	L6_IT_Car3_2,D_L4_IT,D_L6_IT,D_SNCG,D_L6_IT_Car3,VIP_1,IT,L5_6_NP_1,L4_IT,L4_IT_5,L5_IT,CGE,VIP_3,L6_IT_2,SST_21,VIP_11,VIP,Astro,L5_IT_2,L6_IT,MGE,D_L23_IT,VIP_19,L23_IT,SNCG,D_L5_IT,L6B_4,Merge,SNCG_6,L6_IT_Car3_1,D_Oligo,L6_IT_Car3,D_VIP,L2_3_IT_6	34
ABO	chr9	133276023	133276024	chr9	133237514	133238014	SNCG,L4_IT,L23_IT,D_L5_IT,D_Oligo,SNCG_6,L6B_4,Merge,D_L23_IT,MGE,VIP_19,L5_6_NP_1,IT,L5_IT,D_VIP,L6_IT_Car3,L2_3_IT_6,D_L6_IT_Car3,L6_IT_2,D_L4_IT,L6_IT_Car3_2,CGE,D_SNCG,D_L6_IT,L5_IT_2,Astro,L6_IT,VIP,VIP_11,L2_3_IT_5,VIP_1	31
ABO	chr9	133276023	133276024	chr9	133238474	133238974	L5_ET_2,CGE,L6_IT_2,D_SST_CHODL,SST_CHODL,VIP_11,VIP,SST_21,L6_IT,Astro,L5_IT_2,VIP_19,D_L23_IT,MGE,D_Oligo,L6_IT_Car3_1,Merge,SNCG,D_L5_IT,L23_IT,L2_3_IT_6,D_VIP,L6_IT_Car3,D_SNCG,D_L6_IT,L6_IT_Car3_2,D_L4_IT,D_L6_IT_Car3,Oligo_4,VIP_1,L2_3_IT_5,L5_ET,L5_6_NP_1,IT,D_L5_ET,L2_3_IT_1,L4_IT,L5_IT,L4_IT_5	39
ABO	chr9	133276023	133276024	chr9	133239163	133239663	D_SNCG,D_L6_IT,L6_IT_Car3_2,D_L4_IT,CGE,D_L6_IT_Car3,L6_IT_2,Oligo_4,VIP_1,VIP,L2_3_IT_5,L6_IT,Astro,L5_IT_2,L5_6_NP_1,IT,D_L23_IT,MGE,L2_3_IT_1,D_Oligo,Merge,L4_IT,SNCG,D_L5_IT,L23_IT,L2_3_IT_6,D_VIP,L6_IT_Car3,L5_IT,L4_IT_5	30
ABO	chr9	133276023	133276024	chr9	133243836	133244336	L2_3_IT_5,VIP,VIP_11,VIP_1,Astro,L5_IT_2,L6_IT,L6_IT_Car3_2,D_L4_IT,CGE,D_SNCG,D_L6_IT,L6_IT_2,D_L6_IT_Car3,D_VIP,L6_IT_Car3,L2_3_IT_6,L4_IT_5,L5_IT,D_L23_IT,MGE,L5_6_NP_1,VIP_19,IT,SNCG,L23_IT,L4_IT,D_L5_IT,D_Oligo,Merge	30
ABO	chr9	133276023	133276024	chr9	133245388	133245888	VIP,VIP_1,L5_IT_2,Astro,L6_IT,L6_IT_Car3_2,D_L4_IT,CGE,D_SNCG,D_L6_IT,L6_IT_2,D_L6_IT_Car3,D_VIP,L6_IT_Car3,L2_3_IT_6,L5_IT,D_L23_IT,L2_3_IT_1,MGE,L5_6_NP_1,IT,SNCG,L4_IT,D_L5_IT,L23_IT,D_Oligo,Merge,SNCG_6	28
ABO	chr9	133276023	133276024	chr9	133273304	133273804	D_L6_IT_Car3,L6_IT_2,CGE,D_L4_IT,L6_IT_Car3_2,D_L6_IT,D_SNCG,L5_IT_2,Astro,L6_IT,L2_3_IT_5,VIP,SNCG,L23_IT,L4_IT,D_L5_IT,Merge,D_Oligo,L2_3_IT_1,MGE,D_L23_IT,IT,L5_6_NP_1,L4_IT_5,L5_IT,L6_IT_Car3,D_VIP,L2_3_IT_6	28
ABO	chr9	133276023	133276024	chr9	133275109	133275609	L5_IT,L4_IT_5,L4_IT,IT,D_L5_ET,L5_6_NP_1,L2_3_IT_1,L5_ET,Oligo_4,L2_3_IT_5,D_L6_IT_Car3,D_L6_IT,D_SNCG,D_L4_IT,L6_IT_Car3_2,L2_3_IT_6,L6_IT_Car3,D_VIP,L6B_4,Merge,L6_IT_Car3_1,D_Oligo,SNCG,L23_IT,D_L5_IT,MGE,D_L23_IT,L6_IT,L5_IT_2,Astro,VIP,L6_IT_2,CGE,L5_ET_2	34
ABO	chr9	133276023	133276024	chr9	133275858	133276358	D_L6_IT_Car3,L6_IT_2,L6_IT_Car3_2,D_L4_IT,L5_ET_2,CGE,D_SNCG,D_L6_IT,Astro,L5_IT_2,L5_ET,L6_IT,VIP,L2_3_IT_5,SNCG,L4_IT,D_L5_IT,L23_IT,D_Oligo,Merge,D_L23_IT,L2_3_IT_1,MGE,L5_6_NP_1,D_L5_ET,IT,L4_IT_5,L5_IT,D_VIP,L6_IT_Car3,L2_3_IT_6	31
ABO	chr9	133276023	133276024	chr9	133276617	133277117	VIP,L2_3_IT_5,Astro,L5_IT_2,L6_IT,L5_ET,CGE,L6_IT_Car3_2,D_L4_IT,L5_ET_2,D_L6_IT,D_L6_IT_Car3,L6_IT_2,L6_IT_Car3,D_VIP,L2_3_IT_6,L4_IT_5,L5_IT,MGE,L2_3_IT_1,D_L23_IT,IT,D_L5_ET,L5_6_NP_1,D_L5_IT,L4_IT,L23_IT,Merge,D_Oligo,L6_IT_Car3_1	30
ABO	chr9	133276023	133276024	chr9	133277758	133278258	D_L6_IT,CGE,D_L4_IT,L6_IT_Car3_2,D_L6_IT_Car3,L6_IT_2,VIP,L2_3_IT_5,L6_IT,Astro,L5_IT_2,IT,L5_6_NP_1,MGE,L2_3_IT_1,D_L23_IT,Merge,D_Oligo,D_L5_IT,L4_IT,L23_IT,L2_3_IT_6,L6_IT_Car3,D_VIP,L5_IT,L4_IT_5	26
ABRA	chr8	106770243	106770244	chr8	106759159	106759659	D_L6_IT_Car3,L6_IT_Car3	2
ABRA	chr8	106770243	106770244	chr8	106761211	106761711	L6_IT_Car3,L6_IT_Car3_2,D_L6_IT_Car3	3
ABRA	chr8	106770243	106770244	chr8	106762618	106763118	L6_IT_Car3,L6_IT_Car3_2,SNCG_1,D_L6_IT_Car3	4
ABRA	chr8	106770243	106770244	chr8	106763153	106763653	PAX6_1,SST_13,L6_IT_Car3_1,D_L6_IT_Car3,L6_IT_Car3,L6_IT_Car3_2,SNCG_1	7
ABRA	chr8	106770243	106770244	chr8	106763747	106764247	D_L6_IT_Car3,L6_IT_Car3_2,L6_IT_Car3	3
ABRA	chr8	106770243	106770244	chr8	106764588	106765088	L6_IT_Car3,L6_IT_Car3_2,D_L6_IT_Car3	3
ABRA	chr8	106770243	106770244	chr8	106765347	106765847	D_L6_IT_Car3,L6_IT_Car3_1,SNCG_1,L6_IT_Car3_2,L6_IT_Car3	5
ABRA	chr8	106770243	106770244	chr8	106766582	106767082	L6_IT_Car3_2,L6_IT_Car3,D_L6_IT_Car3	3
ABRA	chr8	106770243	106770244	chr8	106767177	106767677	D_L6_IT_Car3,L6_IT_Car3_2,L6_IT_Car3	3
ABRA	chr8	106770243	106770244	chr8	106769426	106769926	L6_IT_Car3,L6_IT_Car3_2,L6_IT_Car3_1,D_L6_IT_Car3	4
ABRA	chr8	106770243	106770244	chr8	106770169	106770669	L6_IT_Car3,L6_IT_Car3_2,L6_IT_Car3_1,D_L6_IT_Car3	4
ABRA	chr8	106770243	106770244	chr8	106771461	106771961	L6_IT_Car3_2,L6_IT_Car3,D_L6_IT_Car3	3
ABRACL	chr6	139028744	139028745	chr6	139027551	139028051	D_Micro	1
ABRACL	chr6	139028744	139028745	chr6	139028868	139029368	VIP_12,PAX6_1,PAX6_4,D_Micro	4
ABRACL	chr6	139028744	139028745	chr6	139029471	139029971	D_Micro	1
ABRACL	chr6	139028744	139028745	chr6	139030013	139030513	D_Micro	1
ABRACL	chr6	139028744	139028745	chr6	139031696	139032196	D_Micro	1
ABRACL	chr6	139028744	139028745	chr6	139033097	139033597	D_Micro	1
ABRACL	chr6	139028744	139028745	chr6	139033804	139034304	D_Micro	1
ABRAXAS1	chr4	83523347	83523348	chr4	83485085	83485585	SST_23	1
ABTB1	chr3	127672934	127672935	chr3	127670682	127671182	VIP_27	1
ABTB1	chr3	127672934	127672935	chr3	127672872	127673372	Astro_5	1
ABTB2	chr11	34358009	34358010	chr11	34154494	34154994	D_PAX6,D_VIP,D_SST,SST,PVALB_6,MGE,D_L23_IT,Oligo,SNCG,L23_IT,Merge,D_Oligo,PAX6_2,VIP,Astro,CGE,L2_3_IT_2,Micro,PVALB,Astro_3,D_Micro,Non,L2_3_IT_1,D_Astro,D_L5_ET,L4_IT,L2_3_IT_5,PAX6,D_OPC,Oligo_4,OPC,L5_ET,D_SNCG	33
ABTB2	chr11	34358009	34358010	chr11	34155532	34156032	MGE,D_L23_IT,Oligo,SNCG,L23_IT,Merge,D_Oligo,D_PAX6,D_VIP,D_SST,SST,PVALB_6,CGE,L2_3_IT_2,Micro,PVALB,SST_8,Astro_3,D_VLMC,PAX6_2,VIP,Astro,Non,L2_3_IT_1,D_Astro,D_L5_ET,L4_IT,D_Micro,PAX6_3,D_SNCG,L2_3_IT_5,VLMC,Oligo_4,PAX6,D_OPC,OPC,L5_ET	37
ABTB2	chr11	34358009	34358010	chr11	34156366	34156866	D_L23_IT,Non,L2_3_IT_1,MGE,D_Astro,SNCG,L23_IT,L4_IT,Oligo,D_Oligo,Merge,D_VIP,D_PAX6,D_SST,PVALB_6,SST,CGE,D_SNCG,L2_3_IT_2,Astro_3,PVALB,L2_3_IT_5,VIP,D_OPC,PAX6,Astro,OPC	27
ABTB2	chr11	34358009	34358010	chr11	34157211	34157711	L4_IT,Non,D_Astro,L2_3_IT_1,D_Micro,D_SNCG,OPC,VLMC,Oligo_4,PAX6,D_OPC,L2_3_IT_5,Merge,D_Oligo,Oligo,SNCG,L23_IT,MGE,D_L23_IT,SST,PVALB_6,D_SST,D_PAX6,D_VIP,PVALB,Astro_3,D_VLMC,Micro,L2_3_IT_2,CGE,Astro,VIP	32
ABTB2	chr11	34358009	34358010	chr11	34159471	34159971	PVALB,D_SNCG,L2_3_IT_2,CGE,OPC,Astro,PAX6,Oligo_4,D_OPC,VIP,L2_3_IT_5,D_Oligo,Merge,SNCG,L23_IT,L4_IT,Oligo,D_L23_IT,Non,D_Astro,MGE,L2_3_IT_1,PVALB_6,SST,D_SST,D_VIP,D_PAX6	27
ABTB2	chr11	34358009	34358010	chr11	34160192	34160692	OPC,Astro,D_OPC,PAX6,VIP,L2_3_IT_5,PVALB,Micro,D_SNCG,L2_3_IT_2,PAX6_3,CGE,PVALB_6,SST,D_SST,D_Micro,D_VIP,D_PAX6,D_Oligo,Merge,SNCG,L23_IT,L4_IT,Oligo,D_L23_IT,L2_3_IT_1,Non,MGE,D_Astro	29
ABTB2	chr11	34358009	34358010	chr11	34161519	34162019	Micro,Astro_3,PVALB,CGE,L2_3_IT_2,Astro,VIP,PAX6_2,L23_IT,SNCG,Oligo,D_Oligo,Merge,D_L23_IT,MGE,D_SST,PVALB_6,SST,D_VIP,D_PAX6,D_SNCG,OPC,L5_ET,L2_3_IT_5,D_OPC,PAX6,Oligo_4,L4_IT,D_Astro,Non,L2_3_IT_1,D_L5_ET,D_Micro	33
ABTB2	chr11	34358009	34358010	chr11	34162344	34162844	L2_3_IT_2,CGE,PVALB,D_VLMC,Astro_3,Micro,VIP,PAX6_2,VIP_11,Astro,MGE,D_L23_IT,Merge,D_Oligo,Oligo,SNCG,L23_IT,D_PAX6,D_VIP,SST,PVALB_6,D_SST,D_SNCG,VLMC,Oligo_4,PAX6,D_OPC,L2_3_IT_5,L5_ET,OPC,D_L5_ET,D_Astro,Non,L2_3_IT_1,L4_IT,D_Micro	36
ABTB2	chr11	34358009	34358010	chr11	34163031	34163531	D_L23_IT,Non,MGE,L2_3_IT_1,D_Astro,SNCG,L23_IT,L4_IT,Oligo,D_Oligo,Merge,D_VIP,D_PAX6,D_SST,PVALB_6,SST,CGE,D_SNCG,L2_3_IT_2,PVALB,VIP,L2_3_IT_5,D_OPC,PAX6,Oligo_4,Astro,OPC	27
ABTB2	chr11	34358009	34358010	chr11	34163644	34164144	Non,L2_3_IT_1,MGE,D_Astro,D_L23_IT,Oligo,SNCG,L4_IT,L23_IT,Merge,D_Oligo,D_PAX6,D_VIP,D_Micro,D_SST,SST,PVALB_6,CGE,L2_3_IT_2,D_SNCG,Micro,PVALB,Astro_3,VIP,L2_3_IT_5,D_OPC,PAX6,Oligo_4,Astro,OPC	30
ABTB2	chr11	34358009	34358010	chr11	34166273	34166773	L2_3_IT_2,D_SNCG,CGE,PVALB,PAX6,D_OPC,Oligo_4,VIP,PAX6_2,L2_3_IT_5,OPC,Astro,Non,MGE,D_Astro,D_L23_IT,Merge,D_Oligo,Oligo,SNCG,L23_IT,L4_IT,D_PAX6,D_VIP,SST,PVALB_6,D_SST	27
ABTB2	chr11	34358009	34358010	chr11	34174447	34174947	D_SNCG,PAX6_3,L5_ET,OPC,PVALB_5,Oligo_4,PAX6,D_OPC,VLMC,L2_3_IT_5,L4_IT,D_L5_ET,Non,L2_3_IT_1,D_Astro,D_Micro,L4_IT_6,SST_8,Astro_3,D_VLMC,SST_22,PVALB,SNCG_3,Micro,L2_3_IT_2,CGE,Astro,VIP_11,VIP,PAX6_2,SST_21,D_Oligo,LAMP5_2,Merge,SNCG_6,L23_IT,SNCG,Oligo,D_L23_IT,MGE,PVALB_6,SST,VLMC_1,D_SST,D_VIP,D_PAX6	46
ABTB2	chr11	34358009	34358010	chr11	34175318	34175818	Astro,OPC,L2_3_IT_5,VIP,PAX6,Oligo_4,D_OPC,PVALB,Astro_3,CGE,L2_3_IT_2,D_SNCG,D_SST,SST,PVALB_6,D_PAX6,D_VIP,Oligo,L23_IT,SNCG,L4_IT,Merge,D_Oligo,Non,MGE,D_Astro,L2_3_IT_1,D_L23_IT	28
ABTB2	chr11	34358009	34358010	chr11	34176523	34177023	D_VIP,D_PAX6,D_SST,PVALB_6,SST,D_L23_IT,MGE,Non,D_Astro,SNCG,L4_IT,L23_IT,Oligo,D_Oligo,Merge,VIP,L2_3_IT_5,PAX6,Oligo_4,D_OPC,Astro,OPC,CGE,D_SNCG,L2_3_IT_2,Astro_3,PVALB	27
ABTB2	chr11	34358009	34358010	chr11	34177082	34177582	VIP,L2_3_IT_5,PAX6,Oligo_4,D_OPC,Astro,OPC,CGE,L2_3_IT_2,D_SNCG,PVALB,Astro_3,D_PAX6,D_VIP,D_SST,SST,PVALB_6,L2_3_IT_1,Non,MGE,D_Astro,D_L23_IT,Oligo,SNCG,L23_IT,L4_IT,Merge,D_Oligo	28
ABTB2	chr11	34358009	34358010	chr11	34177871	34178371	PVALB,Astro_3,L2_3_IT_2,D_SNCG,CGE,OPC,Astro,Oligo_4,PAX6,D_OPC,L2_3_IT_5,VIP,Merge,D_Oligo,Oligo,L4_IT,SNCG,L23_IT,MGE,Non,D_Astro,L2_3_IT_1,D_L23_IT,SST,PVALB_6,D_SST,D_PAX6,D_VIP	28
ABTB2	chr11	34358009	34358010	chr11	34180207	34180707	VIP,L2_3_IT_5,Oligo_4,D_OPC,Astro,OPC,CGE,D_SNCG,L2_3_IT_2,Astro_3,PVALB,D_VIP,D_SST,PVALB_6,SST,D_L23_IT,MGE,Non,D_Astro,L23_IT,SNCG,L4_IT,Oligo,D_Oligo,Merge	25
ABTB2	chr11	34358009	34358010	chr11	34181352	34181852	SST,PVALB_6,D_Micro,D_SST,D_VIP,Merge,D_Oligo,Oligo,SNCG,L4_IT,L23_IT,Non,L2_3_IT_1,MGE,D_Astro,D_L23_IT,OPC,Astro,Oligo_4,D_OPC,VIP,L2_3_IT_5,PVALB,Astro_3,Micro,L2_3_IT_2,D_SNCG,CGE	28
ABTB2	chr11	34358009	34358010	chr11	34183960	34184460	Non,MGE,L2_3_IT_1,D_Astro,D_L23_IT,Merge,D_Oligo,Oligo,L4_IT,SNCG,L23_IT,L4_IT_6,D_VIP,SST,PVALB_6,D_SST,L2_3_IT_2,D_SNCG,CGE,PVALB,Astro_3,D_VLMC,VLMC,Oligo_4,D_OPC,L2_3_IT_5,VIP,OPC,Astro	29
ABTB2	chr11	34358009	34358010	chr11	34184843	34185343	D_L23_IT,MGE,Non,L2_3_IT_1,D_Astro,L23_IT,L4_IT,Oligo,D_Oligo,Merge,D_VIP,D_SST,PVALB_6,SST,CGE,L2_3_IT_2,Astro_3,PVALB,L2_3_IT_5,VIP,Oligo_4,D_OPC,Astro,OPC	24
ABTB2	chr11	34358009	34358010	chr11	34186679	34187179	D_Micro,L4_IT,D_Astro,Non,D_L5_ET,L5_ET,OPC,L2_3_IT_5,D_OPC,PAX6,Oligo_4,D_SNCG,D_SST,PVALB_6,SST,D_VIP,D_PAX6,L23_IT,SNCG,Oligo,D_Oligo,Merge,D_L23_IT,MGE,Astro,PAX6_2,VIP,Micro,Astro_3,PVALB,CGE,L2_3_IT_2	32
ABTB2	chr11	34358009	34358010	chr11	34188745	34189245	D_Astro,Non,MGE,D_L23_IT,D_L5_ET,Oligo,SNCG,L23_IT,L4_IT,Merge,D_Oligo,D_VIP,D_SST,SST,PVALB_6,CGE,L2_3_IT_2,D_SNCG,PVALB,SST_8,Astro_3,SST_21,VIP,L2_3_IT_5,D_OPC,Oligo_4,Astro,L5_ET,OPC	29
ABTB2	chr11	34358009	34358010	chr11	34192563	34193063	D_SNCG,L2_3_IT_5,D_OPC,PAX6,Oligo_4,VLMC,L5_ET,OPC,L2_3_IT_1,Non,D_Astro,D_L5_ET,L4_IT,CGE,L2_3_IT_2,Astro_3,D_VLMC,SST_8,PVALB,VIP,VIP_11,Astro,D_L23_IT,MGE,SNCG,L23_IT,Oligo,D_Oligo,Merge,D_VIP,D_PAX6,D_SST,PVALB_6,SST	34
ABTB2	chr11	34358009	34358010	chr11	34193135	34193635	L5_ET,OPC,VLMC,PAX6,D_OPC,Oligo_4,L2_3_IT_5,PAX6_3,D_SNCG,L4_IT,D_L5_ET,Non,L2_3_IT_1,D_Astro,Astro,VIP,VIP_11,PVALB,SST_8,D_VLMC,Astro_3,L2_3_IT_2,CGE,SST,PVALB_6,D_SST,D_PAX6,D_VIP,Merge,D_Oligo,Oligo,SNCG,L23_IT,MGE,D_L23_IT	35
ABTB2	chr11	34358009	34358010	chr11	34204818	34205318	PVALB,CGE,D_SNCG,L2_3_IT_2,Astro,OPC,VIP,L2_3_IT_5,D_OPC,L23_IT,SNCG,L4_IT,Oligo,D_Oligo,Merge,D_L23_IT,MGE,Non,L2_3_IT_1,D_Astro,D_SST,PVALB_6,SST,D_VIP	24
ABTB2	chr11	34358009	34358010	chr11	34207112	34207612	D_Oligo,Merge,L23_IT,L4_IT,Oligo,D_L23_IT,Non,MGE,D_Astro,PVALB_6,SST,D_SST,D_Micro,D_VIP,Astro_3,PVALB,Micro,L2_3_IT_2,CGE,OPC,Astro,D_OPC,Oligo_4,VIP,L2_3_IT_5	25
ABTB2	chr11	34358009	34358010	chr11	34207830	34208330	OPC,Astro,D_OPC,Oligo_4,VIP,PVALB,Astro_3,L2_3_IT_2,CGE,SST,PVALB_6,D_SST,D_VIP,Merge,D_Oligo,Oligo,L4_IT,L23_IT,D_Astro,Non,MGE,D_L23_IT	22
ABTB2	chr11	34358009	34358010	chr11	34208419	34208919	Astro,OPC,L2_3_IT_5,VIP,PAX6,D_OPC,Oligo_4,Micro,PVALB,CGE,L2_3_IT_2,D_Micro,D_SST,SST,PVALB_6,D_PAX6,D_VIP,Oligo,L4_IT,L23_IT,Merge,D_Oligo,Non,MGE,D_Astro,D_L23_IT	26
ABTB2	chr11	34358009	34358010	chr11	34209920	34210420	D_SST,SST,PVALB_6,D_VIP,Oligo,L4_IT,L23_IT,Merge,D_Oligo,Non,MGE,L2_3_IT_1,D_Astro,D_L23_IT,Astro,OPC,VIP,Oligo_4,D_OPC,PVALB,Astro_3,CGE,L2_3_IT_2	23
ABTB2	chr11	34358009	34358010	chr11	34214975	34215475	L2_3_IT_5,VIP,Oligo_4,D_OPC,Astro,OPC,CGE,D_SNCG,L2_3_IT_2,PVALB,D_VIP,D_SST,PVALB_6,SST,D_L23_IT,Non,MGE,D_Astro,SNCG,L23_IT,L4_IT,Oligo,D_Oligo,Merge	24
ABTB2	chr11	34358009	34358010	chr11	34223495	34223995	D_L23_IT,Non,MGE,L2_3_IT_1,D_Astro,D_Oligo,Merge,L23_IT,L4_IT,Oligo,D_VIP,PVALB_6,SST,D_SST,L2_3_IT_2,CGE,D_VLMC,Astro_3,PVALB,D_OPC,Oligo_4,VLMC,L2_3_IT_5,VIP,OPC,Astro	26
ABTB2	chr11	34358009	34358010	chr11	34224696	34225196	CGE,L2_3_IT_2,PVALB,L2_3_IT_5,VIP,Oligo_4,D_OPC,Astro,OPC,D_L23_IT,Non,MGE,D_Astro,L2_3_IT_1,L23_IT,L4_IT,Oligo,D_Oligo,Merge,D_VIP,D_SST,PVALB_6,SST	23
ABTB2	chr11	34358009	34358010	chr11	34234216	34234716	CGE,D_SNCG,L2_3_IT_2,PVALB,VIP,L2_3_IT_5,D_OPC,Oligo_4,Astro,OPC,D_L23_IT,Non,MGE,L2_3_IT_1,D_Astro,L23_IT,SNCG,L4_IT,Oligo,D_Oligo,Merge,D_VIP,D_SST,PVALB_6,SST	25
ABTB2	chr11	34358009	34358010	chr11	34235887	34236387	SST,PVALB_6,D_SST,D_VIP,Merge,D_Oligo,Oligo,L23_IT,L4_IT,MGE,Non,L2_3_IT_1,D_Astro,D_L23_IT,OPC,Astro,Oligo_4,D_OPC,VIP,L2_3_IT_5,PVALB,L2_3_IT_2,CGE	23
ABTB2	chr11	34358009	34358010	chr11	34242161	34242661	D_VIP,D_SST,SST,PVALB_6,MGE,Non,D_Astro,D_L23_IT,Oligo,L23_IT,SNCG,L4_IT,Merge,D_Oligo,VIP,L2_3_IT_5,D_OPC,Oligo_4,Astro,OPC,CGE,L2_3_IT_2,D_SNCG,PVALB	24
ABTB2	chr11	34358009	34358010	chr11	34244338	34244838	Astro,OPC,VIP,L2_3_IT_5,VIP_11,D_OPC,PAX6,Oligo_4,PVALB,CGE,D_SNCG,L2_3_IT_2,D_SST,PVALB_6,SST,D_VIP,D_PAX6,L4_IT,SNCG,L23_IT,Oligo,D_Oligo,Merge,D_L23_IT,D_Astro,Non,MGE	27
ABTB2	chr11	34358009	34358010	chr11	34251089	34251589	PAX6_2,VIP,VIP_11,Astro,L2_3_IT_2,CGE,SST_8,D_VLMC,Astro_3,PVALB,Micro,D_VIP,D_PAX6,PVALB_6,SST,D_SST,D_L23_IT,MGE,D_Oligo,Merge,SNCG,L23_IT,Oligo,PAX6,Oligo_4,D_OPC,VLMC,L2_3_IT_5,L5_ET,OPC,D_SNCG,L4_IT_6,D_Micro,D_L5_ET,L2_3_IT_1,Non,D_Astro,L4_IT	38
ABTB2	chr11	34358009	34358010	chr11	34251781	34252281	D_SNCG,PAX6_3,L5_ET,OPC,PAX6,Oligo_4,D_OPC,VLMC,L2_3_IT_5,L4_IT,D_L5_ET,Non,L2_3_IT_1,D_Astro,D_Micro,D_VLMC,PVALB,Micro,L2_3_IT_2,CGE,Astro,VIP,VIP_11,D_Oligo,Merge,SNCG,L23_IT,Oligo,D_L23_IT,MGE,PVALB_6,SST,D_SST,D_VIP,D_PAX6	35
ABTB2	chr11	34358009	34358010	chr11	34252779	34253279	D_VIP,D_PAX6,PVALB_6,SST,D_SST,D_L23_IT,Non,MGE,D_Astro,D_Oligo,Merge,L4_IT,L23_IT,Oligo,D_OPC,PAX6,Oligo_4,L2_3_IT_5,VIP,OPC,Astro,L2_3_IT_2,CGE,PVALB	24
ABTB2	chr11	34358009	34358010	chr11	34256882	34257382	D_Astro,Non,MGE,D_L23_IT,Merge,D_Oligo,Oligo,L4_IT,SNCG,L23_IT,D_VIP,SST,PVALB_6,D_Micro,D_SST,L2_3_IT_2,D_SNCG,CGE,PVALB,Micro,D_OPC,Oligo_4,VIP,L2_3_IT_5,OPC,Astro	26
ABTB2	chr11	34358009	34358010	chr11	34257519	34258019	SST,PVALB_6,D_Micro,D_SST,D_VIP,Merge,D_Oligo,Oligo,L23_IT,L4_IT,Non,MGE,D_Astro,D_L23_IT,OPC,Astro,D_OPC,Oligo_4,L2_3_IT_5,VIP,PVALB,Micro,L2_3_IT_2,CGE	24
ABTB2	chr11	34358009	34358010	chr11	34262954	34263454	VIP,VIP_11,Astro,CGE,L2_3_IT_2,Micro,Astro_3,D_VLMC,PVALB,D_VIP,D_PAX6,D_SST,PVALB_6,SST,D_L23_IT,MGE,L23_IT,Oligo,D_Oligo,Merge,L2_3_IT_5,PAX6,D_OPC,Oligo_4,VLMC,L5_ET,OPC,D_Micro,D_Astro,Non,D_L5_ET,L4_IT	32
ABTB2	chr11	34358009	34358010	chr11	34263539	34264039	L4_IT,L23_IT,Oligo,D_Oligo,Merge,D_L23_IT,MGE,Non,D_Astro,L2_3_IT_1,D_L5_ET,D_SST,D_Micro,PVALB_6,SST,D_VIP,L4_IT_6,D_PAX6,Micro,Astro_3,PVALB,CGE,L2_3_IT_2,Astro,OPC,L5_ET,VIP,L2_3_IT_5,PAX6,Oligo_4,D_OPC	31
ABTB2	chr11	34358009	34358010	chr11	34264379	34264879	D_VIP,PVALB_6,SST,D_SST,D_Micro,D_L23_IT,Non,D_Astro,MGE,D_Oligo,Merge,SNCG,L4_IT,L23_IT,Oligo,Oligo_4,D_OPC,VIP,L2_3_IT_5,OPC,Astro,D_SNCG,L2_3_IT_2,CGE,Astro_3,PVALB,Micro	27
ABTB2	chr11	34358009	34358010	chr11	34266410	34266910	D_SNCG,OPC,L5_ET,VLMC,Oligo_4,PAX6,D_OPC,L2_3_IT_5,L4_IT,D_L5_ET,Non,L2_3_IT_1,D_Astro,D_Micro,PVALB,D_VLMC,Astro_3,Micro,L2_3_IT_2,CGE,Astro,PAX6_2,VIP,Merge,D_Oligo,Oligo,L23_IT,SNCG,MGE,D_L23_IT,SST,PVALB_6,D_SST,D_PAX6,D_VIP	35
ABTB2	chr11	34358009	34358010	chr11	34267124	34267624	D_OPC,PAX6,Oligo_4,L2_3_IT_5,OPC,D_SNCG,SNCG_4,D_Micro,Non,D_Astro,L4_IT,VIP_11,PAX6_2,VIP,Astro,L2_3_IT_2,CGE,Astro_3,PVALB,Micro,D_VIP,D_PAX6,PVALB_6,SST,D_SST,D_L23_IT,MGE,D_Oligo,Merge,L23_IT,SNCG,Oligo	32
ABTB2	chr11	34358009	34358010	chr11	34273486	34273986	D_PAX6,D_VIP,SST,PVALB_6,D_SST,Non,MGE,D_Astro,D_L23_IT,Merge,D_Oligo,Oligo,SNCG,L4_IT,L23_IT,PAX6,D_OPC,Oligo_4,VIP_11,VIP,L2_3_IT_5,OPC,Astro,L2_3_IT_2,D_SNCG,CGE,PVALB,Astro_3	28
ABTB2	chr11	34358009	34358010	chr11	34274728	34275228	OPC,L2_3_IT_5,VLMC,D_OPC,PAX6,Oligo_4,PAX6_3,D_SNCG,D_Micro,SNCG_4,SST_1,L4_IT,L2_3_IT_1,Non,D_Astro,Astro,PAX6_2,VIP,VIP_11,Micro,PVALB,SST_22,SNCG_3,SST_8,Astro_3,D_VLMC,CGE,L2_3_IT_2,D_SST,SST,PVALB_6,D_PAX6,D_VIP,Oligo,SNCG,L23_IT,Merge,SNCG_6,LAMP5_2,D_Oligo,MGE,D_L23_IT	42
ABTB2	chr11	34358009	34358010	chr11	34278698	34279198	L2_3_IT_5,VIP,PAX6_2,PAX6,D_OPC,Oligo_4,Astro,OPC,CGE,D_SNCG,Astro_3,PVALB,D_VIP,D_PAX6,D_SST,PVALB_6,SST,D_L23_IT,Non,D_Astro,MGE,L4_IT,SNCG,L23_IT,Oligo,D_Oligo,Merge	27
ABTB2	chr11	34358009	34358010	chr11	34281310	34281810	SST_8,PVALB,CGE,D_SNCG,L2_3_IT_2,Astro,OPC,L2_3_IT_5,VIP,Oligo_4,D_OPC,SNCG,L4_IT,L23_IT,Oligo,D_Oligo,Merge,D_L23_IT,Non,MGE,L2_3_IT_1,D_Astro,D_SST,PVALB_6,SST,D_VIP	26
ABTB2	chr11	34358009	34358010	chr11	34284147	34284647	OPC,Astro,Oligo_4,D_OPC,VIP,PVALB,L2_3_IT_2,CGE,PVALB_6,SST,D_SST,D_VIP,D_Oligo,Merge,L4_IT,L23_IT,Oligo,D_L23_IT,Non,D_Astro,MGE	21
ABTB2	chr11	34358009	34358010	chr11	34291025	34291525	Astro,OPC,VIP,Oligo_4,D_OPC,PVALB,CGE,D_SST,SST,D_VIP,L23_IT,L4_IT,Oligo,D_Oligo,Merge,D_L23_IT,Non,MGE,D_Astro	19
ABTB2	chr11	34358009	34358010	chr11	34292195	34292695	D_OPC,Oligo_4,VIP,OPC,Astro,CGE,PVALB,D_VIP,SST,PVALB_6,D_SST,Non,MGE,D_Astro,D_L23_IT,Merge,D_Oligo,Oligo,L23_IT,L4_IT	20
ABTB2	chr11	34358009	34358010	chr11	34300153	34300653	Micro,PVALB,SST_22,SNCG_3,Astro_3,SST_8,CGE,L2_3_IT_2,Astro,SST_21,PAX6_2,VIP,VIP_11,Oligo,L23_IT,SNCG,Merge,D_Oligo,LAMP5_2,MGE,D_L23_IT,D_SST,SST,PVALB_6,D_PAX6,D_VIP,D_SNCG,OPC,PAX6,D_OPC,Oligo_4,L4_IT,Non,D_Astro,D_Micro,SNCG_4	36
ABTB2	chr11	34358009	34358010	chr11	34301500	34302000	SNCG,L4_IT,L23_IT,Oligo,D_Oligo,Merge,D_L23_IT,MGE,Non,D_Astro,D_SST,D_Micro,PVALB_6,SST,D_VIP,D_PAX6,Micro,PVALB,CGE,D_SNCG,L2_3_IT_2,Astro,OPC,PAX6_2,VIP,VIP_11,L2_3_IT_5,PAX6,D_OPC,Oligo_4	30
ABTB2	chr11	34358009	34358010	chr11	34311134	34311634	PAX6,D_OPC,VIP,L2_3_IT_5,OPC,PVALB_5,Astro,L2_3_IT_2,CGE,PVALB,D_PAX6,D_VIP,SST,PVALB_6,D_SST,MGE,Non,L2_3_IT_1,D_Astro,D_L23_IT,Merge,D_Oligo,Oligo,L23_IT,L4_IT	25
ABTB2	chr11	34358009	34358010	chr11	34313257	34313757	D_L23_IT,Non,L2_3_IT_1,MGE,D_Astro,L4_IT,SNCG,L23_IT,Oligo,D_Oligo,Merge,D_VIP,D_SST,D_Micro,PVALB_6,SST,CGE,D_SNCG,L2_3_IT_2,Micro,PVALB,L2_3_IT_5,VIP,D_OPC,Oligo_4,Astro,OPC	27
ABTB2	chr11	34358009	34358010	chr11	34316770	34317270	D_SST,PVALB_6,SST,D_VIP,L4_IT,L23_IT,Oligo,D_Oligo,Merge,D_L23_IT,MGE,Non,D_Astro,Astro,OPC,L2_3_IT_5,VIP,D_OPC,Oligo_4,PVALB,CGE,L2_3_IT_2	22
ABTB2	chr11	34358009	34358010	chr11	34324604	34325104	D_L23_IT,Non,D_Astro,MGE,L4_IT,L23_IT,Oligo,D_Oligo,Merge,D_VIP,D_SST,PVALB_6,SST,CGE,L2_3_IT_2,Astro_3,PVALB,VIP,Oligo_4,D_OPC,Astro,OPC	22
ABTB2	chr11	34358009	34358010	chr11	34328019	34328519	CGE,L2_3_IT_2,SST_8,D_VLMC,Astro_3,PVALB,PAX6_2,VIP,SST_21,Astro,D_L23_IT,MGE,SNCG,L23_IT,Oligo,D_Oligo,Merge,D_VIP,D_PAX6,D_SST,VLMC_1,PVALB_6,SST,D_SNCG,L2_3_IT_5,D_OPC,PAX6,Oligo_4,VLMC,PVALB_5,OPC,Non,L2_3_IT_1,D_Astro,SST_1,L4_IT	36
ABTB2	chr11	34358009	34358010	chr11	34329409	34329909	CGE,L2_3_IT_2,PVALB,L2_3_IT_5,VIP,PAX6,D_OPC,Oligo_4,Astro,OPC,D_L23_IT,MGE,Non,D_Astro,L23_IT,L4_IT,Oligo,D_Oligo,Merge,D_VIP,D_PAX6,D_SST,PVALB_6,SST	24
ABTB2	chr11	34358009	34358010	chr11	34331037	34331537	D_SST,PVALB_6,SST,D_VIP,SNCG,L23_IT,L4_IT,Oligo,D_Oligo,Merge,D_L23_IT,MGE,Non,L2_3_IT_1,D_Astro,Astro,OPC,L2_3_IT_5,VIP,D_OPC,SST_8,SST_22,PVALB,CGE,D_SNCG,L2_3_IT_2	26
ABTB2	chr11	34358009	34358010	chr11	34331648	34332148	L23_IT,L4_IT,Oligo,D_Oligo,Merge,D_L23_IT,MGE,Non,L2_3_IT_1,D_Astro,D_SST,PVALB_6,SST,D_VIP,Astro_3,PVALB,CGE,L2_3_IT_2,Astro,OPC,VIP,L2_3_IT_5,Oligo_4,D_OPC	24
ABTB2	chr11	34358009	34358010	chr11	34332612	34333112	L2_3_IT_2,CGE,PVALB,Astro_3,D_OPC,Oligo_4,VIP,OPC,Astro,Non,MGE,D_Astro,D_L23_IT,Merge,D_Oligo,Oligo,L4_IT,L23_IT,D_VIP,SST,PVALB_6,D_SST	22
ABTB2	chr11	34358009	34358010	chr11	34339661	34340161	VIP,D_OPC,PAX6,Oligo_4,Astro,PVALB_5,OPC,CGE,D_SNCG,PVALB,SST_8,D_PAX6,D_VIP,D_SST,SST,PVALB_6,Non,MGE,D_Astro,D_L23_IT,Oligo,L23_IT,SNCG,L4_IT,Merge,D_Oligo	26
ABTB2	chr11	34358009	34358010	chr11	34343256	34343756	PVALB,CGE,D_SNCG,L2_3_IT_2,Astro,OPC,VIP,L2_3_IT_5,Oligo_4,D_OPC,SNCG,L23_IT,L4_IT,Oligo,D_Oligo,Merge,D_L23_IT,MGE,Non,D_Astro,D_SST,PVALB_6,SST,D_VIP	24
ABTB2	chr11	34358009	34358010	chr11	34345467	34345967	D_SNCG,L2_3_IT_5,VLMC,D_OPC,PAX6,Oligo_4,OPC,L5_ET,L2_3_IT_1,Non,D_Astro,D_L5_ET,L4_IT,CGE,L2_3_IT_2,SNCG_3,PVALB,Astro_3,SST_8,D_VLMC,PAX6_2,VIP,Astro,MGE,D_L23_IT,Oligo,SNCG,L23_IT,SNCG_6,Merge,D_Oligo,D_PAX6,D_VIP,D_SST,SST,PVALB_6	36
ABTB2	chr11	34358009	34358010	chr11	34346035	34346535	L5_ET,OPC,VLMC,Oligo_4,PAX6,D_OPC,L2_3_IT_5,D_SNCG,D_Micro,SNCG_4,L4_IT,D_L5_ET,Non,L2_3_IT_1,D_Astro,Astro,SST_21,PAX6_2,VIP,SNCG_3,SST_22,PVALB,SST_8,Astro_3,D_VLMC,Micro,L2_3_IT_2,CGE,SST,PVALB_6,D_SST,VLMC_1,D_PAX6,D_VIP,Merge,SNCG_6,LAMP5_2,D_Oligo,Oligo,SNCG,L23_IT,MGE,D_L23_IT	43
ABTB2	chr11	34358009	34358010	chr11	34346772	34347272	D_SNCG,OPC,L5_ET,L2_3_IT_5,D_OPC,PAX6,Oligo_4,L4_IT,Non,D_Astro,L2_3_IT_1,D_L5_ET,Astro_3,SST_8,PVALB,CGE,L2_3_IT_2,Astro,VIP,PAX6_2,SNCG,L23_IT,Oligo,D_Oligo,Merge,D_L23_IT,MGE,D_SST,PVALB_6,SST,D_VIP,D_PAX6	32
ABTB2	chr11	34358009	34358010	chr11	34348915	34349415	OPC,Astro,D_OPC,PAX6,PAX6_2,VIP,L2_3_IT_5,PVALB,SST_8,L2_3_IT_2,CGE,SST,PVALB_6,D_SST,D_PAX6,D_VIP,Merge,D_Oligo,Oligo,L23_IT,L4_IT,Non,MGE,D_Astro,D_L23_IT	25
ABTB2	chr11	34358009	34358010	chr11	34350148	34350648	PAX6_2,VIP,L2_3_IT_5,PAX6,Oligo_4,D_OPC,Astro,L5_ET,OPC,CGE,L2_3_IT_2,D_SNCG,PVALB,SST_8,D_PAX6,D_VIP,D_SST,SST,PVALB_6,Non,MGE,L2_3_IT_1,D_Astro,D_L23_IT,D_L5_ET,Oligo,SNCG,L23_IT,L4_IT,Merge,D_Oligo	31
ABTB2	chr11	34358009	34358010	chr11	34357035	34357535	D_SNCG,PAX6_3,PAX6,D_OPC,Oligo_4,VLMC,L2_3_IT_5,L5_ET,OPC,D_Endo,PVALB_5,Endo,D_L5_ET,Non,L2_3_IT_1,D_Astro,L4_IT,SST_1,SNCG_4,D_Micro,L2_3_IT_2,CGE,D_VLMC,SST_8,Astro_3,SNCG_3,SST_22,PVALB,Micro,VIP,VIP_11,PAX6_2,SST_21,Astro,D_L23_IT,MGE,D_Oligo,LAMP5_2,Merge,SNCG_6,L23_IT,SNCG,Oligo,D_VIP,D_PAX6,PVALB_6,SST,D_SST,VLMC_1	49
ABTB2	chr11	34358009	34358010	chr11	34357944	34358444	VLMC_1,D_SST,PVALB_6,SST,D_VIP,D_PAX6,SNCG,L23_IT,Oligo,D_Oligo,LAMP5_2,SNCG_6,Merge,D_L23_IT,MGE,Astro,VIP_11,VIP,PAX6_2,SST_21,Micro,D_VLMC,SST_8,Astro_3,PVALB,SST_22,SNCG_3,CGE,L2_3_IT_2,SNCG_4,D_Micro,L4_IT_6,L4_IT,SST_1,Non,D_Astro,L2_3_IT_1,Endo,D_L5_ET,D_Endo,PVALB_5,L5_ET,OPC,L2_3_IT_5,PAX6,D_OPC,Oligo_4,VLMC,D_SNCG,PAX6_3	50
ABTB2	chr11	34358009	34358010	chr11	34359099	34359599	D_SNCG,PAX6_3,L5_ET,OPC,PVALB_5,PAX6,D_OPC,Oligo_4,VLMC,L2_3_IT_5,L4_IT,D_L5_ET,Non,L2_3_IT_1,D_Astro,SNCG_4,D_Micro,D_VLMC,SST_8,Astro_3,SST_22,PVALB,Micro,L2_3_IT_2,CGE,Astro,VIP,PAX6_2,VIP_11,SST_21,LAMP5_2,D_Oligo,Merge,L23_IT,SNCG,Oligo,D_L23_IT,MGE,PVALB_6,SST,D_SST,D_VIP,D_PAX6	43
ABTB2	chr11	34358009	34358010	chr11	34359604	34360104	D_SST,D_Micro,PVALB_6,SST,D_VIP,D_PAX6,L23_IT,SNCG,L4_IT,Oligo,D_Oligo,Merge,D_L23_IT,Non,L2_3_IT_1,MGE,D_Astro,Astro,OPC,VIP,L2_3_IT_5,Oligo_4,PAX6,D_OPC,Micro,Astro_3,PVALB,CGE,D_SNCG,L2_3_IT_2	30
ACAA2	chr18	49813952	49813953	chr18	49784970	49785470	D_Oligo	1
ACAA2	chr18	49813952	49813953	chr18	49788638	49789138	D_Oligo	1
ACAA2	chr18	49813952	49813953	chr18	49794836	49795336	D_Oligo	1
ACAA2	chr18	49813952	49813953	chr18	49799181	49799681	D_Oligo	1
ACAA2	chr18	49813952	49813953	chr18	49813883	49814383	D_Oligo,SST_36,PVALB_3,L6B_3,LAMP5_5,VIP_9	6
ACAA2	chr18	49813952	49813953	chr18	49814747	49815247	D_Oligo	1
ACACB	chr12	109116586	109116587	chr12	109115709	109116209	Non,Micro,D_Micro	3
ACACB	chr12	109116586	109116587	chr12	109116825	109117325	Non	1
ACACB	chr12	109116586	109116587	chr12	109120556	109121056	Non	1
ACACB	chr12	109116586	109116587	chr12	109131552	109132052	Non	1
ACACB	chr12	109116586	109116587	chr12	109134270	109134770	Non,D_Micro,Micro	3
ACACB	chr12	109116586	109116587	chr12	109148076	109148576	Non	1
ACACB	chr12	109116586	109116587	chr12	109154558	109155058	D_Micro,SST_36,D_SST_CHODL,L6B_4,Micro,VIP_3,SST_CHODL,Non	8
ACACB	chr12	109116586	109116587	chr12	109155290	109155790	Non,D_Micro,Micro	3
ACACB	chr12	109116586	109116587	chr12	109158176	109158676	Micro,D_Micro,Non	3
ACACB	chr12	109116586	109116587	chr12	109159185	109159685	Non	1
ACACB	chr12	109116586	109116587	chr12	109161060	109161560	Non	1
ACACB	chr12	109116586	109116587	chr12	109170603	109171103	Non	1
ACACB	chr12	109116586	109116587	chr12	109182103	109182603	Non	1
ACACB	chr12	109116586	109116587	chr12	109193330	109193830	Non	1
ACACB	chr12	109116586	109116587	chr12	109209481	109209981	Non	1
ACACB	chr12	109116586	109116587	chr12	109214199	109214699	L6B_4,Micro,D_Micro,Non	4
ACACB	chr12	109116586	109116587	chr12	109225532	109226032	Non	1
ACACB	chr12	109116586	109116587	chr12	109232965	109233465	Non	1
ACACB	chr12	109116586	109116587	chr12	109236352	109236852	Non	1
ACACB	chr12	109116586	109116587	chr12	109255476	109255976	Non	1
ACACB	chr12	109116586	109116587	chr12	109264256	109264756	VIP_3,Non	2
ACACB	chr12	109116586	109116587	chr12	109266555	109267055	Non,L6B_4	2
ACAD11	chr3	132660081	132660082	chr3	132659423	132659923	SNCG_1	1
ACAD11	chr3	132660081	132660082	chr3	132660254	132660754	SNCG_1	1
ACADL	chr2	210225446	210225447	chr2	210194786	210195286	L6_IT_Car3_2,CGE,L2_3_IT_2,D_L6_CT,D_L56_NP,D_L6_IT_Car3,Astro_3,D_PVALB,PVALB,VIP,L6_CT_3,Astro,L6B_2,MGE,L6_CT,Oligo,D_Oligo,D_LAMP5,Merge,D_VIP,L6_IT_Car3,D_SST,L56_NP,PVALB_6,SST,LAMP5	26
ACADL	chr2	210225446	210225447	chr2	210195594	210196094	PVALB_5,L2_3_IT_5,Chandelier,D_L6_IT_Car3,D_L56_NP,D_PVALB,L6_IT_Car3_2,LAMP5_4,D_Chandelier,SST_25,LAMP5_5,Astro,D_LAMP5_LHX6,L6B_2,VIP,L6_CT_3,D_L6_CT,PVALB,Astro_3,CGE,L2_3_IT_2,L56_NP,D_SST,LAMP5,SST,PVALB_6,L6_IT_Car3,D_VIP,PVALB_2,Oligo,Merge,D_LAMP5,D_Oligo,LAMP5_LHX6,MGE,L6_CT	36
ACADL	chr2	210225446	210225447	chr2	210196675	210197175	L6_CT,D_Chandelier,LAMP5_LHX6,MGE,D_Oligo,Merge,D_LAMP5,Oligo,LAMP5_4,D_VIP,L6_IT_Car3,PVALB_6,SST,LAMP5,D_SST,L2_3_IT_2,CGE,D_L6_IT_Car3,D_PVALB,PVALB,D_L6_CT,Chandelier,L6_CT_3,L2_3_IT_5,VIP,D_LAMP5_LHX6,Astro	27
ACADL	chr2	210225446	210225447	chr2	210199178	210199678	L2_3_IT_2,CGE,Astro_3,PVALB,D_L6_CT,L6_CT_3,VIP,PAX6_2,L6B_2,D_LAMP5_LHX6,Astro,L6_CT,LAMP5_LHX6,MGE,D_Oligo,D_LAMP5,Merge,Oligo,VIP_23,D_VIP,D_PAX6,L6_IT_Car3,PVALB_6,SST,LAMP5,D_SST,L56_NP,L6_IT_Car3_2,D_L6_IT_Car3,D_PVALB,D_L56_NP,Chandelier,PAX6,L2_3_IT_5,SST_25,D_Chandelier,LAMP5_4	37
ACADL	chr2	210225446	210225447	chr2	210201130	210201630	PVALB,D_PVALB,D_L6_CT,L2_3_IT_2,CGE,L6B_2,Astro,VIP,Merge,D_LAMP5,D_Oligo,Oligo,L6_CT,MGE,SST,LAMP5,PVALB_6,D_SST,LAMP5_4,D_VIP	20
ACADL	chr2	210225446	210225447	chr2	210222625	210223125	CGE,L2_3_IT_2,D_L6_CT,D_PVALB,PVALB,VIP,Chandelier,PAX6,D_LAMP5_LHX6,Astro,LAMP5_5,LAMP5_LHX6,MGE,L6_CT,D_Chandelier,Oligo,D_Oligo,Merge,D_LAMP5,D_VIP,D_PAX6,LAMP5_4,D_SST,PVALB_6,SST,LAMP5	26
ACADL	chr2	210225446	210225447	chr2	210224469	210224969	L6B_2,D_LAMP5_LHX6,PVALB_3,LAMP5_5,Astro,L6_CT_3,VIP,VIP_11,PAX6_2,D_VLMC,Astro_3,PVALB,D_L6_CT,L2_3_IT_2,CGE,PVALB_6,LAMP5,SST,D_SST,L56_NP,D_VIP,PVALB_2,L6_IT_Car3,D_PAX6,LAMP5_2,D_Oligo,D_LAMP5,Merge,Oligo,L6_CT,MGE,LAMP5_LHX6,PVALB_5,PAX6,Chandelier,VLMC,L2_3_IT_5,D_L56_NP,D_PVALB,D_L6_IT_Car3,PAX6_3,L6_IT_Car3_2,LAMP5_4,VIP_25,D_Chandelier	45
ACADL	chr2	210225446	210225447	chr2	210225065	210225565	PAX6_3,L6_IT_Car3_2,SST_33,D_L56_NP,D_L6_IT_Car3,D_PVALB,VLMC,Chandelier,PAX6,L2_3_IT_5,PVALB_5,D_Chandelier,SST_25,VIP_4,VIP_25,LAMP5_4,L2_3_IT_2,CGE,PVALB,Astro_3,SST_8,D_VLMC,D_L6_CT,L6_CT_3,VIP,VIP_11,PAX6_2,L6B_2,LAMP5_5,Astro,PVALB_3,D_LAMP5_LHX6,L6_CT,LAMP5_LHX6,MGE,Merge,D_LAMP5,LAMP5_2,SST_36,D_Oligo,PAX6_1,Oligo,VIP_23,L6_IT_Car3,D_PAX6,D_VIP,PVALB_2,SST,LAMP5,PVALB_6,L56_NP,D_SST	52
ACAN	chr15	88803435	88803436	chr15	88802713	88803213	L5_ET_2,L2_3_IT_2,VIP_3,D_PVALB,PVALB,VIP_5,D_OPC,PVALB_3,D_LAMP5_LHX6,OPC,D_L23_IT,Non,MGE,LAMP5_LHX6,SST_25,Oligo,D_Oligo,D_SST,L6_CT_2,PVALB_6,SST	21
ACAN	chr15	88803435	88803436	chr15	88803589	88804089	D_OPC,OPC,PVALB_3,D_LAMP5_LHX6,L2_3_IT_2,L5_ET_2,PVALB,D_PVALB,SST,PVALB_6,L6_CT_2,D_SST,SST_25,LAMP5_LHX6,Non,MGE,D_L23_IT,D_Oligo,Oligo	19
ACAN	chr15	88803435	88803436	chr15	88804196	88804696	D_L23_IT,MGE,Non,LAMP5_LHX6,SST_25,Oligo,D_Oligo,D_SST,PVALB_6,SST,L5_ET_2,L2_3_IT_2,D_PVALB,PVALB,D_OPC,D_LAMP5_LHX6,OPC	17
ACAN	chr15	88803435	88803436	chr15	88805498	88805998	L2_3_IT_2,D_L23_IT,Non,MGE,LAMP5_LHX6,D_Oligo,D_PVALB,PVALB,Oligo,D_OPC,OPC,PVALB_6,SST,D_LAMP5_LHX6,D_SST	15
ACAN	chr15	88803435	88803436	chr15	88819035	88819535	D_SST,PVALB_6,OPC,SST,D_OPC,Oligo,D_Oligo,D_PVALB,PVALB,D_L23_IT,MGE,Non,L2_3_IT_2	13
ACAN	chr15	88803435	88803436	chr15	88826306	88826806	D_OPC,OPC,PVALB_6,SST,D_LAMP5_LHX6,D_SST,D_L23_IT,Non,MGE,LAMP5_LHX6,D_Oligo,D_PVALB,PVALB,Oligo	14
ACAN	chr15	88803435	88803436	chr15	88830091	88830591	L2_3_IT_2,MGE,Non,D_L23_IT,PVALB,D_PVALB,D_Oligo,Oligo,D_OPC,SST,PVALB_6,OPC,D_SST	13
ACAN	chr15	88803435	88803436	chr15	88834404	88834904	L2_3_IT_2,L5_ET_2,D_PVALB,PVALB,D_OPC,OPC,D_LAMP5_LHX6,SST_25,D_L23_IT,Non,MGE,LAMP5_LHX6,D_Oligo,Oligo,PVALB_6,SST,D_SST	17
ACAN	chr15	88803435	88803436	chr15	88853972	88854472	Non,MGE,D_L23_IT,SST_25,Oligo,PVALB,SST_8,D_PVALB,D_Oligo,D_SST,SST,PVALB_6	12
ACAN	chr15	88803435	88803436	chr15	88874823	88875323	Non,MGE,D_L23_IT,L2_3_IT_2,Oligo,PVALB,D_Oligo,D_PVALB,D_OPC,D_SST,SST,OPC,PVALB_6	13
ACAP1	chr17	7336528	7336529	chr17	7345994	7346494	D_L5_ET,L5_ET_2,L5_ET	3
ACAP1	chr17	7336528	7336529	chr17	7347031	7347531	D_L5_ET,L5_ET	2
ACAP1	chr17	7336528	7336529	chr17	7349851	7350351	L5_ET,L5_ET_2,D_L5_ET	3
ACAP1	chr17	7336528	7336529	chr17	7351422	7351922	SNCG_4,L5_ET,L5_ET_2,D_L5_ET	4
ACAP2	chr3	195443043	195443044	chr3	195441687	195442187	LAMP5_2	1
ACAP2	chr3	195443043	195443044	chr3	195443018	195443518	LAMP5_2	1
ACAT2	chr6	159762044	159762045	chr6	159760580	159761080	D_SST,LAMP5_5,D_Micro,Astro,OPC,SST,PAX6_2,D_PAX6,PAX6,Astro_3	10
ACAT2	chr6	159762044	159762045	chr6	159761791	159762291	Astro_3,LAMP5_5,Astro,SST_13,OPC,PAX6_2,PAX6,SST_1,SST_19,SST_36,SNCG_6,D_SST,D_Micro,SST,PVALB_2,D_PAX6,VIP_23,VIP_25	18
ACAT2	chr6	159762044	159762045	chr6	159762320	159762820	SST_1,SNCG_6,D_PAX6,PVALB_2,VIP_25,VIP_23,D_Micro,D_SST,SST,SST_23,Astro_3,PAX6_2,PAX6,LAMP5_5,Astro,OPC,SST_13	17
ACAT2	chr6	159762044	159762045	chr6	159778258	159778758	SST,OPC,Astro,D_Micro,D_SST	5
ACBD3-AS1	chr1	226148002	226148003	chr1	226146623	226147123	L5_IT_6,D_L5_IT,L4_IT_3	3
ACBD3-AS1	chr1	226148002	226148003	chr1	226148256	226148756	L4_IT_3,D_L5_IT,L5_IT_6	3
ACBD7	chr10	15088775	15088776	chr10	15084580	15085080	L6B_4,SST_8	2
ACBD7	chr10	15088775	15088776	chr10	15088165	15088665	SST_8	1
ACBD7	chr10	15088775	15088776	chr10	15088761	15089261	L6B_4,SST_8	2
ACCS	chr11	44065924	44065925	chr11	44066125	44066625	SST_23	1
ACE	chr17	63477060	63477061	chr17	63475261	63475761	SNCG_3	1
ACE	chr17	63477060	63477061	chr17	63476332	63476832	SNCG_3	1
ACE	chr17	63477060	63477061	chr17	63476976	63477476	SNCG_3,SST_21,VIP_4	3
ACE	chr17	63477060	63477061	chr17	63495627	63496127	SNCG_3	1
ACE2	chrX	15607235	15607236	chrX	15497993	15498493	D_VIP,VIP	2
ACE2	chrX	15607235	15607236	chrX	15511669	15512169	VIP,D_VIP	2
ACE2	chrX	15607235	15607236	chrX	15515841	15516341	D_SNCG,D_VIP,VIP,SNCG	4
ACE2	chrX	15607235	15607236	chrX	15518173	15518673	D_SNCG,VIP,D_VIP,SNCG_3,SNCG,LAMP5_5	6
ACE2	chrX	15607235	15607236	chrX	15533917	15534417	L4_IT_3	1
ACE2	chrX	15607235	15607236	chrX	15565334	15565834	L4_IT_3,VIP,D_VIP,D_SNCG,LAMP5_5,SNCG	6
ACE2	chrX	15607235	15607236	chrX	15579617	15580117	L4_IT_3,D_VIP,VIP	3
ACER2	chr9	19409008	19409009	chr9	19408788	19409288	VIP_9,D_VIP,PVALB_2,L6_IT_Car3,VIP_23,VLMC_1,L6_CT_2,L56_NP,SNCG_1,L6_CT,Oligo,D_Oligo,LAMP5_2,VIP_11,L6_CT_3,PVALB_3,SST_13,L6_IT,D_L6_CT,SST_8,L6_IT_2,D_VLMC,SNCG_3,VIP_4,Non,L5_6_NP_1,Endo,D_Chandelier,L5_6_NP_3,SST_28,Chandelier,Oligo_4,VLMC,D_Endo,Deep,OPC,L6_IT_Car3_2,PVALB_1,D_L56_NP,SST_33	40
ACER2	chr9	19409008	19409009	chr9	19409801	19410301	D_VIP,L6_IT_Car3,L56_NP,L5_6_NP_1,L6_CT,D_Chandelier,Non,D_Oligo,Oligo,Chandelier,L6_CT_3,OPC,L6_IT,Deep,L6_IT_Car3_2,D_L56_NP,L6_IT_2,SST_33,D_L6_CT	19
ACER2	chr9	19409008	19409009	chr9	19413765	19414265	L6_IT_Car3,D_VIP,L56_NP,Non,L6_CT,L5_6_NP_1,Oligo,D_Oligo,L6_CT_3,Deep,L6_IT,OPC,L6_IT_Car3_2,D_L6_CT,D_L56_NP,L6_IT_2	16
ACER2	chr9	19409008	19409009	chr9	19425665	19426165	L6_CT,L5_6_NP_1,D_Chandelier,Non,D_Oligo,Oligo,VIP_23,D_VIP,L6_IT_Car3,L56_NP,L6_CT_2,L6_IT_Car3_2,L6_IT_2,D_L56_NP,SNCG_3,D_L6_CT,L6_CT_3,Chandelier,OPC,L6_IT,Deep	21
ACER2	chr9	19409008	19409009	chr9	19442452	19442952	L6_IT_Car3,D_VIP,L6_CT_3,Deep,L6_IT,OPC,Non,L6_IT_Car3_2,L6_CT,Oligo,D_L6_CT,L6_IT_2,D_Oligo	13
ACER3	chr11	76860858	76860859	chr11	76860823	76861323	D_Micro	1
ACER3	chr11	76860858	76860859	chr11	76861629	76862129	D_Micro	1
ACER3	chr11	76860858	76860859	chr11	76862475	76862975	D_Micro	1
ACER3	chr11	76860858	76860859	chr11	76863121	76863621	D_Micro	1
ACER3	chr11	76860858	76860859	chr11	76888702	76889202	D_Micro	1
ACER3	chr11	76860858	76860859	chr11	76919211	76919711	D_Micro	1
ACER3	chr11	76860858	76860859	chr11	76919997	76920497	D_Micro	1
ACER3	chr11	76860858	76860859	chr11	77022165	77022665	D_Micro	1
ACKR2	chr3	42804751	42804752	chr3	42803931	42804431	VIP_3	1
ACKR2	chr3	42804751	42804752	chr3	42804471	42804971	VIP_3,SST_36	2
ACKR2	chr3	42804751	42804752	chr3	42881034	42881534	VIP_3	1
ACKR3	chr2	236567786	236567787	chr2	236565394	236565894	D_LAMP5_LHX6,Astro,PVALB_6,D_VIP,L6_IT_Car3,L6_CT_3,D_L6_CT,Astro_3,L6_IT_Car3_2,CGE,Non,LAMP5_LHX6,D_Astro,L2_3_IT_1,L6_CT	15
ACKR3	chr2	236567786	236567787	chr2	236566504	236567004	L6_IT_Car3_2,Non,D_Astro,CGE,L2_3_IT_1,L6_CT,D_L6_CT,Astro_3,D_VIP,L6_IT_Car3,L6_CT_3,Astro,PVALB_6	13
ACKR3	chr2	236567786	236567787	chr2	236568182	236568682	Astro,D_LAMP5_LHX6,VLMC,Chandelier,L6_CT_3,Astro_3,D_VLMC,PVALB_1,Micro,D_L6_CT,CGE,L6_IT_Car3_2,PVALB_6,L6_CT_2,VLMC_1,L6_IT_Car3,D_VIP,D_Chandelier,L6_CT,Non,LAMP5_LHX6,D_Astro,L2_3_IT_1	23
ACKR3	chr2	236567786	236567787	chr2	236568819	236569319	L6_IT_Car3,D_VIP,PVALB_6,LAMP5_LHX6,Non,D_Astro,L2_3_IT_1,D_Chandelier,L6_CT,VLMC,L6_CT_3,Chandelier,Astro,D_LAMP5_LHX6,CGE,L6_IT_Car3_2,PVALB_1,D_L6_CT,D_VLMC,Astro_3	20
ACKR3	chr2	236567786	236567787	chr2	236569704	236570204	VLMC,L6_CT_3,Chandelier,Astro,D_LAMP5_LHX6,CGE,L6_IT_Car3_2,PVALB_1,Micro,D_L6_CT,SST_33,SST_22,D_VLMC,Astro_3,L6_IT_Car3,D_VIP,L6_CT_2,VLMC_1,PVALB_6,L2_3_IT_1,Non,LAMP5_LHX6,D_Astro,D_Chandelier,L6_CT	25
ACKR3	chr2	236567786	236567787	chr2	236570702	236571202	D_LAMP5_LHX6,Astro,Chandelier,Astro_3,D_L6_CT,L6_IT_Car3_2,CGE,PVALB_6,D_VIP,L6_IT_Car3,L6_CT,D_Chandelier,Non,LAMP5_LHX6,L2_3_IT_1,D_Astro	16
ACKR3	chr2	236567786	236567787	chr2	236571305	236571805	D_Astro,Non,LAMP5_LHX6,CGE,L2_3_IT_1,L6_IT_Car3_2,Astro_3,L6_IT_Car3,D_VIP,Astro,D_LAMP5_LHX6,PVALB_6	12
ACKR3	chr2	236567786	236567787	chr2	236572649	236573149	Non,LAMP5_LHX6,D_Astro,L2_3_IT_1,L6_CT,D_VIP,L6_IT_Car3,PVALB_6,L6_IT_Car3_2,CGE,D_L6_CT,Astro_3,SST_33,L6_CT_3,D_LAMP5_LHX6,Astro	16
ACKR3	chr2	236567786	236567787	chr2	236573666	236574166	L6_IT_Car3_2,Non,CGE,LAMP5_LHX6,D_Astro,L6_CT,D_L6_CT,Astro_3,SST_33,D_VIP,L6_IT_Car3,L6_CT_3,D_LAMP5_LHX6,Astro,PVALB_6	15
ACKR3	chr2	236567786	236567787	chr2	236575502	236576002	PVALB_6,Astro,D_LAMP5_LHX6,L6_IT_Car3,D_VIP,SST_33,Astro_3,LAMP5_LHX6,Non,CGE,D_Astro,L6_IT_Car3_2	12
ACKR3	chr2	236567786	236567787	chr2	236577732	236578232	D_VIP,VLMC,Astro,D_LAMP5_LHX6,VLMC_1,PVALB_6,LAMP5_LHX6,Non,CGE,D_Astro,L6_CT,D_L6_CT,Astro_3,D_VLMC	14
ACKR3	chr2	236567786	236567787	chr2	236580019	236580519	L6_IT_Car3,D_VIP,L6_CT_3,Astro,D_LAMP5_LHX6,PVALB_6,CGE,Non,LAMP5_LHX6,D_Astro,L2_3_IT_1,L6_CT,D_L6_CT,Astro_3	14
ACKR3	chr2	236567786	236567787	chr2	236581461	236581961	L6_CT_3,D_VIP,L6_IT_Car3,PVALB_6,D_LAMP5_LHX6,Astro,L6_CT,L6_IT_Car3_2,Non,CGE,LAMP5_LHX6,D_Astro,Astro_3,SST_33,D_L6_CT	15
ACLY	chr17	41930541	41930542	chr17	41918252	41918752	SST_1	1
ACLY	chr17	41930541	41930542	chr17	41919005	41919505	SST_1	1
ACLY	chr17	41930541	41930542	chr17	41919567	41920067	SST_1	1
ACO1	chr9	32384602	32384603	chr9	32384499	32384999	SST_30,L5_IT,VLMC_1,D_L5_IT,L5_IT_2,L5_IT_6	6
ACO1	chr9	32384602	32384603	chr9	32385093	32385593	L5_IT_6,L5_IT_2,D_L5_IT,L5_IT	4
ACO1	chr9	32384602	32384603	chr9	32385814	32386314	L5_IT_2,L5_IT_6,D_L5_IT,L5_IT	4
ACO1	chr9	32384602	32384603	chr9	32395945	32396445	L5_IT_2,L5_IT_6,D_L5_IT,L5_IT	4
ACO1	chr9	32384602	32384603	chr9	32398323	32398823	L5_IT,L5_IT_6,L5_IT_2,D_L5_IT	4
ACO1	chr9	32384602	32384603	chr9	32414974	32415474	L5_IT_2,D_L5_IT,L5_IT	3
ACO1	chr9	32384602	32384603	chr9	32420034	32420534	D_L5_IT,L5_IT_2,L5_IT_6,L5_IT	4
ACO1	chr9	32384602	32384603	chr9	32427123	32427623	L5_IT,L5_IT_6,L5_IT_2,D_L5_IT	4
ACO1	chr9	32384602	32384603	chr9	32432079	32432579	L5_IT,L5_IT_2,D_L5_IT	3
ACO1	chr9	32384602	32384603	chr9	32435264	32435764	L5_IT,L5_IT_2,D_L5_IT	3
ACO1	chr9	32384602	32384603	chr9	32450132	32450632	D_L5_IT,L5_IT_6,L5_IT_2,L5_IT	4
ACO1	chr9	32384602	32384603	chr9	32454740	32455240	L5_IT,D_L5_IT,L5_IT_2	3
ACO2	chr22	41447829	41447830	chr22	41445534	41446034	Astro,Astro_3,Non,D_Astro	4
ACO2	chr22	41447829	41447830	chr22	41446889	41447389	Astro_3,Astro,D_Astro,Non	4
ACO2	chr22	41447829	41447830	chr22	41448447	41448947	Astro_3,Astro,D_Astro,Non	4
ACO2	chr22	41447829	41447830	chr22	41449423	41449923	Astro_3,Astro,D_Astro,Non	4
ACO2	chr22	41447829	41447830	chr22	41451985	41452485	Astro,D_Astro,Non	3
ACO2	chr22	41447829	41447830	chr22	41460178	41460678	D_Astro,Non,Astro_3,Astro	4
ACO2	chr22	41447829	41447830	chr22	41469005	41469505	Astro,Astro_3,Non,D_Astro	4
ACO2	chr22	41447829	41447830	chr22	41469527	41470027	D_Astro,Non,Astro_3,Astro	4
ACO2	chr22	41447829	41447830	chr22	41472367	41472867	Astro_3,Astro,Non,D_Astro	4
ACO2	chr22	41447829	41447830	chr22	41479009	41479509	D_Astro,Non,Astro,Astro_3	4
ACO2	chr22	41447829	41447830	chr22	41480011	41480511	Astro_3,Astro,D_Astro,Non	4
ACO2	chr22	41447829	41447830	chr22	41480523	41481023	D_Astro,Non,Astro,Astro_3	4
ACO2	chr22	41447829	41447830	chr22	41481365	41481865	Astro,Astro_3,Non,D_Astro	4
ACO2	chr22	41447829	41447830	chr22	41482457	41482957	Astro,Astro_3,Non,D_Astro	4
ACO2	chr22	41447829	41447830	chr22	41483706	41484206	D_Astro,Non,Astro,Astro_3	4
ACO2	chr22	41447829	41447830	chr22	41485818	41486318	Astro_3,Astro,D_Astro,Non	4
ACO2	chr22	41447829	41447830	chr22	41487167	41487667	D_Astro,Non,Astro_3,Astro	4
ACO2	chr22	41447829	41447830	chr22	41488303	41488803	Astro,Astro_3,Non,D_Astro	4
ACO2	chr22	41447829	41447830	chr22	41489069	41489569	Non,D_Astro,Astro,Astro_3	4
ACO2	chr22	41447829	41447830	chr22	41490443	41490943	Astro_3,Astro,Non,D_Astro	4
ACO2	chr22	41447829	41447830	chr22	41491181	41491681	Non,D_Astro,Astro,Astro_3	4
ACO2	chr22	41447829	41447830	chr22	41491858	41492358	D_Astro,Non,Astro_3,Astro	4
ACO2	chr22	41447829	41447830	chr22	41494025	41494525	Non,D_Astro,Astro,Astro_3	4
ACO2	chr22	41447829	41447830	chr22	41496820	41497320	D_Astro,Non,Astro_3,Astro	4
ACO2	chr22	41447829	41447830	chr22	41501346	41501846	Astro_3,Astro,D_Astro,Non	4
ACO2	chr22	41447829	41447830	chr22	41504486	41504986	Astro,Astro_3,Non,D_Astro	4
ACO2	chr22	41447829	41447830	chr22	41505012	41505512	Non,D_Astro,Astro,Astro_3	4
ACO2	chr22	41447829	41447830	chr22	41509012	41509512	Non,D_Astro,Astro,Astro_3	4
ACO2	chr22	41447829	41447830	chr22	41509662	41510162	D_Astro,Non,Astro_3,Astro	4
ACO2	chr22	41447829	41447830	chr22	41511475	41511975	D_Astro,Non,Astro_3,Astro	4
ACO2	chr22	41447829	41447830	chr22	41513508	41514008	Astro,Astro_3,D_Astro,Non	4
ACO2	chr22	41447829	41447830	chr22	41514246	41514746	D_Astro,Non,Astro_3,Astro	4
ACO2	chr22	41447829	41447830	chr22	41517851	41518351	Non,D_Astro,Astro,Astro_3	4
ACO2	chr22	41447829	41447830	chr22	41521281	41521781	Non,D_Astro,Astro_3,Astro	4
ACO2	chr22	41447829	41447830	chr22	41522024	41522524	Astro_3,Astro,Non,D_Astro	4
ACO2	chr22	41447829	41447830	chr22	41522995	41523495	Astro_3,Astro,Non,D_Astro	4
ACO2	chr22	41447829	41447830	chr22	41523697	41524197	Astro_3,Astro,Non,D_Astro	4
ACO2	chr22	41447829	41447830	chr22	41524291	41524791	Astro_3,Astro,Non,D_Astro	4
ACO2	chr22	41447829	41447830	chr22	41524938	41525438	D_Astro,Non,Astro_3,Astro	4
ACO2	chr22	41447829	41447830	chr22	41526093	41526593	Non,D_Astro,Astro,Astro_3	4
ACO2	chr22	41447829	41447830	chr22	41527619	41528119	Non,D_Astro,Astro_3,Astro	4
ACO2	chr22	41447829	41447830	chr22	41528590	41529090	Non,D_Astro,Astro_3,Astro	4
ACOT11	chr1	54542256	54542257	chr1	54542149	54542649	D_VIP,VIP_9,PVALB_2,L2_3_IT_6,D_Micro,L6_CT_2,PVALB_6,Non,MGE,D_L23_IT,IT,D_L5_ET,L23_IT,VIP,PVALB_5,PVALB_3,L6_IT,L5_ET,CGE,D_L6_IT,PVALB_1,Micro,PVALB,L6_IT_2,D_PVALB	25
ACOT11	chr1	54542256	54542257	chr1	54542735	54543235	PVALB,L6_IT_2,D_PVALB,Micro,D_L6_IT,CGE,L6_IT,L5_ET,VIP,L23_IT,D_L5_ET,IT,Non,MGE,D_L23_IT,PVALB_6,D_Micro,L2_3_IT_6,D_VIP,VIP_9	20
ACOT11	chr1	54542256	54542257	chr1	54543269	54543769	Micro,D_PVALB,L6_IT_2,PVALB,CGE,D_L6_IT,L6_IT,VIP,L23_IT,D_L23_IT,MGE,Non,IT,D_Micro,PVALB_6,D_VIP,L2_3_IT_6	17
ACOT11	chr1	54542256	54542257	chr1	54543922	54544422	SNCG_6,L23_IT,IT,D_L23_IT,MGE,Non,PVALB_6,D_Micro,L2_3_IT_6,VIP_9,D_VIP,D_PVALB,L6_IT_2,PVALB,Micro,D_L6_IT,CGE,L6_IT,VIP	19
ACOT11	chr1	54542256	54542257	chr1	54547831	54548331	L6_IT,VIP,Micro,PVALB,D_PVALB,L6_IT_2,CGE,D_L6_IT,L6_CT_2,D_Micro,PVALB_6,D_VIP,VIP_9,L2_3_IT_6,L23_IT,Non,MGE,D_L23_IT,IT	19
ACOT11	chr1	54542256	54542257	chr1	54548410	54548910	VIP,L6_IT,PVALB_5,PVALB_3,D_L6_IT,CGE,PVALB,L6_IT_2,D_PVALB,PVALB_1,Micro,L2_3_IT_6,VIP_9,D_VIP,PVALB_6,D_Micro,L6_CT_2,IT,Non,MGE,D_L23_IT,L23_IT	22
ACOT11	chr1	54542256	54542257	chr1	54549153	54549653	PVALB_1,Micro,PVALB,D_PVALB,L6_IT_2,CGE,D_L6_IT,PVALB_3,L6_IT,L5_ET,VIP,L23_IT,MGE,Non,D_L23_IT,D_L5_ET,IT,L6_CT_2,D_Micro,PVALB_6,D_VIP,VIP_9,L2_3_IT_6	23
ACOT11	chr1	54542256	54542257	chr1	54551376	54551876	L6_IT_2,D_PVALB,PVALB,L23_IT,IT,D_L6_IT,D_L23_IT,MGE,Non,CGE,PVALB_6,L6_IT,L2_3_IT_6,D_VIP,VIP	15
ACOT11	chr1	54542256	54542257	chr1	54557924	54558424	D_L6_IT,CGE,D_PVALB,L6_IT_2,PVALB,Micro,VIP,L6_IT,PVALB_3,IT,D_L23_IT,Non,MGE,L23_IT,L2_3_IT_6,D_VIP,PVALB_6,L6_CT_2,D_Micro	19
ACOT11	chr1	54542256	54542257	chr1	54558505	54559005	D_L6_IT,CGE,D_PVALB,L6_IT_2,PVALB,Micro,VIP,L5_ET,L6_IT,PVALB_3,D_L5_ET,IT,D_L23_IT,Non,MGE,L23_IT,L2_3_IT_6,D_VIP,PVALB_6,D_Micro	20
ACOT11	chr1	54542256	54542257	chr1	54559346	54559846	D_L6_IT,IT,D_L23_IT,MGE,Non,CGE,L6_IT_2,D_PVALB,PVALB,L23_IT,L2_3_IT_6,VIP,D_VIP,PVALB_6,L6_IT	15
ACOT11	chr1	54542256	54542257	chr1	54559871	54560371	PVALB_1,Micro,PVALB,L6_IT_2,D_PVALB,CGE,D_L6_IT,L6_IT,VIP,L23_IT,Non,MGE,D_L23_IT,IT,D_Micro,PVALB_6,D_VIP,L2_3_IT_6	18
ACOT11	chr1	54542256	54542257	chr1	54568116	54568616	VIP,L6_IT,CGE,D_L6_IT,Micro,D_PVALB,L6_IT_2,PVALB,D_VIP,L2_3_IT_6,D_Micro,PVALB_6,D_L23_IT,MGE,Non,IT,L23_IT	17
ACOT11	chr1	54542256	54542257	chr1	54569462	54569962	D_L6_IT,CGE,L6_IT_2,D_PVALB,PVALB,Micro,VIP,L6_IT,IT,D_L23_IT,Non,MGE,L23_IT,L2_3_IT_6,D_VIP,PVALB_6,D_Micro	17
ACOT11	chr1	54542256	54542257	chr1	54571661	54572161	PVALB_6,D_Micro,L2_3_IT_6,D_VIP,L23_IT,IT,Non,MGE,D_L23_IT,L6_IT,VIP,PVALB,D_PVALB,L6_IT_2,Micro,D_L6_IT,CGE	17
ACOT11	chr1	54542256	54542257	chr1	54572256	54572756	L2_3_IT_6,D_VIP,PVALB_6,D_Micro,IT,Non,MGE,D_L23_IT,L23_IT,VIP,L6_IT,D_L6_IT,CGE,PVALB,D_PVALB,L6_IT_2,Micro	17
ACOT11	chr1	54542256	54542257	chr1	54577809	54578309	Micro,PVALB,D_PVALB,L6_IT_2,CGE,D_L6_IT,L6_IT,VIP,L23_IT,Non,MGE,D_L23_IT,IT,D_Micro,PVALB_6,D_VIP,L2_3_IT_6	17
ACOT11	chr1	54542256	54542257	chr1	54579552	54580052	L2_3_IT_6,D_VIP,VIP,PVALB_6,L6_IT,D_L6_IT,IT,D_L23_IT,MGE,Non,CGE,L6_IT_2,D_PVALB,PVALB,L23_IT	15
ACOT11	chr1	54542256	54542257	chr1	54581694	54582194	Micro,PVALB,L6_IT_2,D_PVALB,CGE,D_L6_IT,L6_IT,VIP,L23_IT,Non,MGE,D_L23_IT,IT,D_Micro,PVALB_6,D_VIP,VIP_9,L2_3_IT_6	18
ACOT11	chr1	54542256	54542257	chr1	54582992	54583492	VIP,L6_IT,L5_ET,CGE,D_L6_IT,Micro,PVALB,L6_IT_2,D_PVALB,D_VIP,L2_3_IT_6,D_Micro,PVALB_6,Non,MGE,D_L23_IT,D_L5_ET,IT,L23_IT,SNCG_6	20
ACOT11	chr1	54542256	54542257	chr1	54584031	54584531	SNCG_6,L23_IT,IT,MGE,Non,D_L23_IT,PVALB_6,L2_3_IT_6,VIP_9,D_VIP,PVALB,L6_IT_2,D_PVALB,PVALB_1,D_L6_IT,CGE,L6_IT,PVALB_5,VIP	19
ACOT11	chr1	54542256	54542257	chr1	54601448	54601948	D_VIP,L2_3_IT_6,D_Micro,PVALB_6,Non,MGE,D_L23_IT,IT,L23_IT,VIP,L6_IT,CGE,D_L6_IT,Micro,PVALB,L6_IT_2,D_PVALB	17
ACOT11	chr1	54542256	54542257	chr1	54609425	54609925	PVALB_6,D_Micro,L2_3_IT_6,D_VIP,L23_IT,IT,D_L23_IT,Non,MGE,L6_IT,VIP,D_PVALB,L6_IT_2,PVALB,Micro,D_L6_IT,CGE	17
ACOT11	chr1	54542256	54542257	chr1	54610119	54610619	L23_IT,D_PVALB,L6_IT_2,PVALB,D_L23_IT,Non,CGE,MGE,D_L6_IT,IT,PVALB_6,L6_IT,D_VIP,VIP,L2_3_IT_6	15
ACOT11	chr1	54542256	54542257	chr1	54616053	54616553	D_Micro,L6_IT,PVALB_6,L2_3_IT_6,Micro,L23_IT,PVALB,L6_IT_2,D_PVALB,MGE,Non,D_L23_IT,D_L6_IT,IT	14
ACOT11	chr1	54542256	54542257	chr1	54616695	54617195	L2_3_IT_6,VIP,D_VIP,PVALB_6,L6_IT,IT,D_L6_IT,D_L23_IT,Non,MGE,CGE,D_PVALB,L6_IT_2,PVALB,L23_IT	15
ACOT11	chr1	54542256	54542257	chr1	54618028	54618528	L23_IT,L6_IT_2,D_PVALB,PVALB,D_L23_IT,Non,CGE,MGE,D_L6_IT,IT,PVALB_6,L6_IT,VIP,D_VIP,L2_3_IT_6	15
ACOT11	chr1	54542256	54542257	chr1	54623630	54624130	L2_3_IT_6,VIP,D_VIP,L6_IT,PVALB_6,IT,D_L6_IT,MGE,Non,CGE,D_L23_IT,PVALB,L6_IT_2,D_PVALB,L23_IT	15
ACOT11	chr1	54542256	54542257	chr1	54627305	54627805	L5_ET,L6_IT,VIP,D_PVALB,L6_IT_2,PVALB,D_L6_IT,CGE,PVALB_6,L6_CT_2,L2_3_IT_6,D_VIP,L23_IT,D_L5_ET,IT,D_L23_IT,Non,MGE	18
ACOT11	chr1	54542256	54542257	chr1	54627860	54628360	PVALB_6,L6_CT_2,L2_3_IT_6,D_VIP,L23_IT,IT,Non,MGE,D_L23_IT,L6_IT,VIP,PVALB,D_PVALB,L6_IT_2,D_L6_IT,CGE	16
ACOT11	chr1	54542256	54542257	chr1	54631159	54631659	PVALB_6,L6_IT,L2_3_IT_6,D_VIP,VIP,D_PVALB,L6_IT_2,PVALB,L23_IT,D_L6_IT,IT,D_L23_IT,Non,CGE,MGE	15
ACOT11	chr1	54542256	54542257	chr1	54632188	54632688	PVALB_6,L6_IT,D_VIP,VIP,L2_3_IT_6,L23_IT,D_PVALB,L6_IT_2,PVALB,D_L23_IT,CGE,Non,MGE,D_L6_IT,IT	15
ACOT11	chr1	54542256	54542257	chr1	54633497	54633997	L2_3_IT_6,D_VIP,VIP,PVALB_6,IT,Non,MGE,CGE,D_L23_IT,PVALB,D_PVALB,L23_IT	12
ACOT11	chr1	54542256	54542257	chr1	54638072	54638572	L6_IT_2,D_PVALB,PVALB,D_L6_IT,CGE,L5_ET,L6_IT,VIP,L23_IT,IT,D_L5_ET,D_L23_IT,Non,MGE,PVALB_6,L6_CT_2,L2_3_IT_6,D_VIP	18
ACOT12	chr5	81394178	81394179	chr5	81354354	81354854	L2_3_IT_6,L6B,L6B_2,SST,L56_NP,D_SST,D_L6B,IT,L5_6_NP_1,MGE,D_L4_IT,D_L56_NP,L6_IT_2,L23_IT,L4_IT	15
ACOT12	chr5	81394178	81394179	chr5	81362617	81363117	D_L5_ET,IT,MGE,L2_3_IT_1,L23_IT,L4_IT,L2_3_IT_6,L6_IT_Car3,SST,L4_IT_5,D_SST,L56_NP,D_L4_IT,L5_ET_2,L6_IT_2,D_L56_NP,D_L6_IT_Car3,L6B,L5_ET,L6B_2,D_L6B	21
ACOT12	chr5	81394178	81394179	chr5	81369590	81370090	L6_IT_2,D_L6_IT_Car3,L6_IT_Car3_2,D_L4_IT,D_L6B,D_LAMP5_LHX6,L6B_2,L6B,L4_IT,L23_IT,MGE,LAMP5_LHX6,L2_3_IT_1,IT,D_SST,L4_IT_5,SST,L6_IT_Car3,L2_3_IT_6	19
ACOT12	chr5	81394178	81394179	chr5	81377204	81377704	D_LAMP5_LHX6,L23_IT,LAMP5_LHX6,L2_3_IT_6,IT,LAMP5_4	6
ACOT12	chr5	81394178	81394179	chr5	81393914	81394414	L5_ET,L6_IT_Car3_2,D_L4_IT,D_L56_NP,D_L6_IT_Car3,LAMP5_4,L4_IT_5,L5_6_NP_1,IT,D_L5_ET,L2_3_IT_1,SST_28,L4_IT,SST_1,L6B,SST_13,L6B_2,D_LAMP5_LHX6,D_L6B,L5_ET_2,L6_IT_2,SST_22,L6B_3,L2_3_IT_6,PVALB_2,VIP_9,L6_IT_Car3,SST,D_SST,L56_NP,LAMP5_LHX6,MGE,SST_36,L23_IT	34
ACOT12	chr5	81394178	81394179	chr5	81394423	81394923	SST_22,L6_IT_2,D_L56_NP,D_L6_IT_Car3,L6_IT_Car3_2,L5_ET_2,D_L4_IT,L6B_2,L5_ET,D_LAMP5_LHX6,D_L6B,L6B,L4_IT,SST_1,L23_IT,D_L5_ET,IT,L5_6_NP_1,LAMP5_LHX6,MGE,L2_3_IT_1,SST,L56_NP,L4_IT_5,D_SST,L2_3_IT_6,LAMP5_4,L6_IT_Car3,VIP_9,PVALB_2	30
ACOT13	chr6	24667034	24667035	chr6	24666843	24667343	Astro_5,SST_33,PAX6_1,VLMC_1,SNCG_1	5
ACOT2	chr14	73567619	73567620	chr14	73569534	73570034	SNCG_5	1
ACOT6	chr14	73610944	73610945	chr14	73612455	73612955	L4_IT_6	1
ACOX2	chr3	58537282	58537283	chr3	58507806	58508306	LAMP5_4,D_LAMP5	2
ACOX2	chr3	58537282	58537283	chr3	58514586	58515086	LAMP5_4,D_LAMP5	2
ACOX2	chr3	58537282	58537283	chr3	58522310	58522810	D_LAMP5,LAMP5_4	2
ACOX2	chr3	58537282	58537283	chr3	58526829	58527329	LAMP5_4,D_LAMP5	2
ACOX2	chr3	58537282	58537283	chr3	58528709	58529209	D_LAMP5,LAMP5_4	2
ACOX2	chr3	58537282	58537283	chr3	58530007	58530507	LAMP5_4,D_LAMP5	2
ACOX2	chr3	58537282	58537283	chr3	58532863	58533363	D_LAMP5,LAMP5_4	2
ACOX2	chr3	58537282	58537283	chr3	58537133	58537633	D_LAMP5,LAMP5_4	2
ACOX2	chr3	58537282	58537283	chr3	58537658	58538158	LAMP5_4,D_LAMP5	2
ACOXL	chr2	110732538	110732539	chr2	110770376	110770876	PVALB_1	1
ACOXL	chr2	110732538	110732539	chr2	110771194	110771694	PVALB_1	1
ACOXL	chr2	110732538	110732539	chr2	110811827	110812327	PVALB_1	1
ACOXL	chr2	110732538	110732539	chr2	110903082	110903582	PVALB_1	1
ACOXL	chr2	110732538	110732539	chr2	110903697	110904197	PVALB_1	1
ACOXL	chr2	110732538	110732539	chr2	110979175	110979675	PVALB_1	1
ACOXL	chr2	110732538	110732539	chr2	111117158	111117658	PVALB_1	1
ACOXL	chr2	110732538	110732539	chr2	111117716	111118216	PVALB_1	1
ACOXL-AS1	chr2	111116406	111116407	chr2	111117158	111117658	L4_IT_5,SST_13	2
ACOXL-AS1	chr2	111116406	111116407	chr2	111117716	111118216	L4_IT_5	1
ACP6	chr1	147670523	147670524	chr1	147669819	147670319	Endo,D_Endo	2
ACP6	chr1	147670523	147670524	chr1	147670510	147671010	Endo,D_Endo	2
ACR	chr22	50738195	50738196	chr22	50737903	50738403	D_LAMP5_LHX6,LAMP5_LHX6,D_L4_IT,Oligo_4	4
ACR	chr22	50738195	50738196	chr22	50740095	50740595	L4_IT_6,D_L4_IT	2
ACRBP	chr12	6647432	6647433	chr12	6646643	6647143	VIP_25	1
ACRBP	chr12	6647432	6647433	chr12	6647375	6647875	VIP_25,SNCG_6	2
ACSBG1	chr15	78245687	78245688	chr15	78171463	78171963	D_OPC,Non,D_Oligo,Merge,Micro,D_Micro,Oligo	7
ACSBG1	chr15	78245687	78245688	chr15	78173347	78173847	Micro,Oligo,D_Oligo,Merge,Non,D_Micro,D_OPC,Oligo_4	8
ACSBG1	chr15	78245687	78245688	chr15	78175397	78175897	Oligo,Micro,Merge,D_Oligo,Non,D_Micro,Oligo_4,D_OPC	8
ACSBG1	chr15	78245687	78245688	chr15	78177473	78177973	Non,Merge,D_Oligo,Oligo,Micro,D_OPC,Oligo_4,D_Micro	8
ACSBG1	chr15	78245687	78245688	chr15	78184808	78185308	Oligo,D_Oligo,Merge,Non,Oligo_4,D_OPC	6
ACSBG1	chr15	78245687	78245688	chr15	78194197	78194697	D_Micro,VLMC,Oligo_4,D_OPC,Merge,D_Oligo,D_VLMC,Oligo,Micro,Non	10
ACSBG1	chr15	78245687	78245688	chr15	78194934	78195434	D_Micro,D_OPC,Oligo_4,D_Oligo,Merge,Micro,Oligo,Non	8
ACSBG1	chr15	78245687	78245688	chr15	78195765	78196265	Oligo_4,D_OPC,D_Micro,Non,Oligo,Micro,Merge,D_Oligo	8
ACSBG1	chr15	78245687	78245688	chr15	78197749	78198249	Oligo,Merge,D_Oligo,Non	4
ACSBG1	chr15	78245687	78245688	chr15	78201972	78202472	Oligo_4,D_OPC,Non,Merge,D_Oligo,Oligo	6
ACSBG1	chr15	78245687	78245688	chr15	78203365	78203865	Oligo,Micro,Merge,D_Oligo,Non,D_Micro,D_OPC,Oligo_4	8
ACSBG1	chr15	78245687	78245688	chr15	78212683	78213183	Oligo,D_Oligo,Merge,Non,Oligo_4,D_OPC	6
ACSBG1	chr15	78245687	78245688	chr15	78213749	78214249	Non,Oligo_4,D_OPC,Oligo,D_Oligo,Merge	6
ACSBG1	chr15	78245687	78245688	chr15	78215138	78215638	Oligo_4,Non,D_Oligo,Merge,Oligo	5
ACSBG1	chr15	78245687	78245688	chr15	78216242	78216742	Oligo,D_Oligo,Merge,Non,Oligo_4,D_OPC	6
ACSBG1	chr15	78245687	78245688	chr15	78219868	78220368	D_Oligo,Merge,Oligo,Non	4
ACSBG1	chr15	78245687	78245688	chr15	78221473	78221973	D_Oligo,Merge,Oligo,D_OPC,Oligo_4,Non	6
ACSBG1	chr15	78245687	78245688	chr15	78229860	78230360	Micro,Oligo,D_Oligo,Merge,Non,D_Micro,Oligo_4,D_OPC	8
ACSBG1	chr15	78245687	78245688	chr15	78233747	78234247	D_OPC,Oligo_4,Non,D_Oligo,Merge,Oligo	6
ACSBG1	chr15	78245687	78245688	chr15	78234512	78235012	Non,D_Oligo,Merge,Micro,Oligo,D_OPC,Oligo_4,D_Micro	8
ACSBG1	chr15	78245687	78245688	chr15	78238688	78239188	Non,Oligo,Merge,D_Oligo	4
ACSBG1	chr15	78245687	78245688	chr15	78241045	78241545	D_Micro,VLMC,Oligo_4,D_OPC,Merge,D_Oligo,D_VLMC,Oligo,Micro,Non	10
ACSBG1	chr15	78245687	78245688	chr15	78242215	78242715	D_Micro,D_OPC,Oligo_4,Merge,D_Oligo,Oligo,Micro,Non	8
ACSBG1	chr15	78245687	78245688	chr15	78243724	78244224	D_Micro,D_OPC,Oligo_4,Oligo,Micro,Merge,D_Oligo,Non	8
ACSBG1	chr15	78245687	78245688	chr15	78246370	78246870	Oligo,Merge,D_Oligo,Non,D_OPC,Oligo_4	6
ACSL1	chr4	184826817	184826818	chr4	184756660	184757160	D_Micro,Micro	2
ACSL1	chr4	184826817	184826818	chr4	184757336	184757836	D_Micro,Micro	2
ACSL1	chr4	184826817	184826818	chr4	184762210	184762710	Micro,D_Micro	2
ACSL1	chr4	184826817	184826818	chr4	184765867	184766367	Micro,D_Micro	2
ACSL1	chr4	184826817	184826818	chr4	184769566	184770066	D_Micro,Micro	2
ACSL1	chr4	184826817	184826818	chr4	184782918	184783418	Micro,D_Micro	2
ACSL1	chr4	184826817	184826818	chr4	184791164	184791664	Micro,D_Micro	2
ACSL1	chr4	184826817	184826818	chr4	184793011	184793511	Micro,D_Micro	2
ACSL1	chr4	184826817	184826818	chr4	184794370	184794870	Micro,D_Micro	2
ACSL1	chr4	184826817	184826818	chr4	184794909	184795409	D_Micro,Micro	2
ACSL1	chr4	184826817	184826818	chr4	184800612	184801112	Micro,D_Micro	2
ACSL1	chr4	184826817	184826818	chr4	184805592	184806092	D_Micro,Micro	2
ACSL1	chr4	184826817	184826818	chr4	184806281	184806781	D_Micro,Micro	2
ACSL1	chr4	184826817	184826818	chr4	184807358	184807858	D_Micro,Micro	2
ACSL1	chr4	184826817	184826818	chr4	184808540	184809040	Micro,D_Micro,Astro_5	3
ACSL1	chr4	184826817	184826818	chr4	184810665	184811165	D_Micro,Micro	2
ACSL1	chr4	184826817	184826818	chr4	184815132	184815632	Micro,D_Micro	2
ACSL1	chr4	184826817	184826818	chr4	184817723	184818223	D_Micro,Micro	2
ACSL1	chr4	184826817	184826818	chr4	184821337	184821837	Micro,D_Micro	2
ACSL1	chr4	184826817	184826818	chr4	184823654	184824154	D_Micro,Micro	2
ACSL1	chr4	184826817	184826818	chr4	184825325	184825825	D_Micro,Micro	2
ACSL1	chr4	184826817	184826818	chr4	184826085	184826585	D_Micro,Micro	2
ACSL1	chr4	184826817	184826818	chr4	184827092	184827592	D_Micro,Micro	2
ACSL1	chr4	184826817	184826818	chr4	184828071	184828571	D_Micro,Micro	2
ACSL3	chr2	222860941	222860942	chr2	222860911	222861411	D_Astro,Astro_3	2
ACSL3	chr2	222860941	222860942	chr2	222861423	222861923	Astro_3,D_Astro	2
ACSL3	chr2	222860941	222860942	chr2	222862271	222862771	Astro_3,D_Astro	2
ACSL3	chr2	222860941	222860942	chr2	222863298	222863798	Astro_3,D_Astro	2
ACSL3	chr2	222860941	222860942	chr2	222864384	222864884	Astro_3,D_Astro	2
ACSL3	chr2	222860941	222860942	chr2	222865554	222866054	D_Astro,Astro_3	2
ACSL3	chr2	222860941	222860942	chr2	222866355	222866855	D_Astro,Astro_3	2
ACSL3	chr2	222860941	222860942	chr2	222872707	222873207	D_Astro	1
ACSL3	chr2	222860941	222860942	chr2	222874467	222874967	D_Astro	1
ACSL3	chr2	222860941	222860942	chr2	222878007	222878507	D_Astro	1
ACSL3	chr2	222860941	222860942	chr2	222879432	222879932	Astro_3,D_Astro	2
ACSL3	chr2	222860941	222860942	chr2	222882571	222883071	D_Astro,Astro_3	2
ACSL3	chr2	222860941	222860942	chr2	222884479	222884979	D_Astro,Astro_3	2
ACSL3	chr2	222860941	222860942	chr2	222885177	222885677	D_Astro,Astro_3	2
ACSL3	chr2	222860941	222860942	chr2	222889616	222890116	D_Astro	1
ACSL3	chr2	222860941	222860942	chr2	222890920	222891420	Astro_3,D_Astro	2
ACSL3	chr2	222860941	222860942	chr2	222893340	222893840	D_Astro	1
ACSL3	chr2	222860941	222860942	chr2	222895268	222895768	D_Astro	1
ACSL3	chr2	222860941	222860942	chr2	222898024	222898524	D_Astro	1
ACSL3	chr2	222860941	222860942	chr2	222900959	222901459	Astro_3,D_Astro	2
ACSL3	chr2	222860941	222860942	chr2	222902956	222903456	Astro_3,D_Astro	2
ACSL3	chr2	222860941	222860942	chr2	222903751	222904251	Astro_3,D_Astro	2
ACSL3	chr2	222860941	222860942	chr2	222905120	222905620	D_Astro,Astro_3	2
ACSL3	chr2	222860941	222860942	chr2	222906086	222906586	Astro_3,D_Astro	2
ACSL3	chr2	222860941	222860942	chr2	222906697	222907197	Astro_3,D_Astro	2
ACSL3	chr2	222860941	222860942	chr2	222907252	222907752	D_Astro,Astro_3	2
ACSL3	chr2	222860941	222860942	chr2	222908220	222908720	Astro_3,D_Astro	2
ACSL3	chr2	222860941	222860942	chr2	222909339	222909839	D_Astro	1
ACSL3	chr2	222860941	222860942	chr2	222909916	222910416	D_Astro,Astro_3	2
ACSL3	chr2	222860941	222860942	chr2	222911282	222911782	D_Astro	1
ACSL3	chr2	222860941	222860942	chr2	222912276	222912776	D_Astro,Astro_3	2
ACSL3	chr2	222860941	222860942	chr2	222912784	222913284	D_Astro,Astro_3	2
ACSL3	chr2	222860941	222860942	chr2	222914320	222914820	D_Astro,Astro_3	2
ACSL3	chr2	222860941	222860942	chr2	222914915	222915415	D_Astro	1
ACSL3	chr2	222860941	222860942	chr2	222916351	222916851	D_Astro	1
ACSL3	chr2	222860941	222860942	chr2	222920789	222921289	Astro_3,D_Astro	2
ACSL3	chr2	222860941	222860942	chr2	222927673	222928173	D_Astro	1
ACSL3	chr2	222860941	222860942	chr2	222931107	222931607	D_Astro	1
ACSL3	chr2	222860941	222860942	chr2	222933622	222934122	D_Astro	1
ACSL3	chr2	222860941	222860942	chr2	222939322	222939822	Astro_3,D_Astro	2
ACSL3	chr2	222860941	222860942	chr2	222940412	222940912	D_Astro	1
ACSL3	chr2	222860941	222860942	chr2	222943119	222943619	D_Astro	1
ACSL4	chrX	109733402	109733403	chrX	109624133	109624633	Astro	1
ACSL4	chrX	109733402	109733403	chrX	109625226	109625726	Astro	1
ACSL4	chrX	109733402	109733403	chrX	109629394	109629894	Astro	1
ACSL4	chrX	109733402	109733403	chrX	109655963	109656463	Astro	1
ACSL4	chrX	109733402	109733403	chrX	109675526	109676026	Astro	1
ACSL4	chrX	109733402	109733403	chrX	109713117	109713617	Astro	1
ACSL4	chrX	109733402	109733403	chrX	109714468	109714968	Astro	1
ACSL4	chrX	109733402	109733403	chrX	109718944	109719444	Astro	1
ACSL4	chrX	109733402	109733403	chrX	109727769	109728269	Astro	1
ACSL4	chrX	109733402	109733403	chrX	109732665	109733165	Astro	1
ACSL4	chrX	109733402	109733403	chrX	109733260	109733760	Astro	1
ACSL4	chrX	109733402	109733403	chrX	109734001	109734501	Astro	1
ACSL6	chr5	132012242	132012243	chr5	131952245	131952745	Non	1
ACSL6	chr5	132012242	132012243	chr5	131954248	131954748	Non	1
ACSL6	chr5	132012242	132012243	chr5	131957799	131958299	Micro,D_Micro,Non	3
ACSL6	chr5	132012242	132012243	chr5	131959798	131960298	Non	1
ACSL6	chr5	132012242	132012243	chr5	131963036	131963536	Non	1
ACSL6	chr5	132012242	132012243	chr5	131965978	131966478	Non	1
ACSL6	chr5	132012242	132012243	chr5	131968471	131968971	Non	1
ACSL6	chr5	132012242	132012243	chr5	131969027	131969527	Non	1
ACSL6	chr5	132012242	132012243	chr5	131969771	131970271	Non	1
ACSL6	chr5	132012242	132012243	chr5	131974171	131974671	Non	1
ACSL6	chr5	132012242	132012243	chr5	131977751	131978251	Non,Micro,D_Micro	3
ACSL6	chr5	132012242	132012243	chr5	131978489	131978989	Non	1
ACSL6	chr5	132012242	132012243	chr5	131979139	131979639	Non,D_Micro,Micro	3
ACSL6	chr5	132012242	132012243	chr5	131979993	131980493	Non	1
ACSL6	chr5	132012242	132012243	chr5	131980744	131981244	Non	1
ACSL6	chr5	132012242	132012243	chr5	131983675	131984175	Non	1
ACSL6	chr5	132012242	132012243	chr5	131985513	131986013	Non	1
ACSL6	chr5	132012242	132012243	chr5	131986043	131986543	Non	1
ACSL6	chr5	132012242	132012243	chr5	131988266	131988766	Non	1
ACSL6	chr5	132012242	132012243	chr5	131991980	131992480	Non	1
ACSL6	chr5	132012242	132012243	chr5	131992530	131993030	Non	1
ACSL6	chr5	132012242	132012243	chr5	131996031	131996531	Non	1
ACSL6	chr5	132012242	132012243	chr5	131996544	131997044	Endo,Non,D_Endo	3
ACSL6	chr5	132012242	132012243	chr5	131997062	131997562	Non	1
ACSL6	chr5	132012242	132012243	chr5	131998004	131998504	Non	1
ACSL6	chr5	132012242	132012243	chr5	132000147	132000647	Non	1
ACSL6	chr5	132012242	132012243	chr5	132000719	132001219	D_Micro,Micro,Non	3
ACSL6	chr5	132012242	132012243	chr5	132001260	132001760	Non,Micro,D_Micro	3
ACSL6	chr5	132012242	132012243	chr5	132002905	132003405	D_Micro,Micro,Non	3
ACSL6	chr5	132012242	132012243	chr5	132003572	132004072	Non,Micro,D_Micro	3
ACSL6	chr5	132012242	132012243	chr5	132004308	132004808	Non	1
ACSL6	chr5	132012242	132012243	chr5	132005117	132005617	Non,Micro,D_Micro	3
ACSL6	chr5	132012242	132012243	chr5	132006373	132006873	Micro,D_Micro,Non	3
ACSL6	chr5	132012242	132012243	chr5	132007943	132008443	Micro,D_Micro,Non	3
ACSL6	chr5	132012242	132012243	chr5	132009131	132009631	Non,Micro,D_Micro	3
ACSL6	chr5	132012242	132012243	chr5	132010131	132010631	Micro,D_Micro,Non	3
ACSL6	chr5	132012242	132012243	chr5	132010890	132011390	D_Micro,Micro,Non	3
ACSL6	chr5	132012242	132012243	chr5	132011631	132012131	Micro,D_Micro,Non	3
ACSL6	chr5	132012242	132012243	chr5	132012654	132013154	Micro,D_Micro,Non	3
ACSL6	chr5	132012242	132012243	chr5	132013439	132013939	Micro,D_Micro,Non	3
ACSM1	chr16	20698889	20698890	chr16	20638763	20639263	D_Oligo	1
ACSM1	chr16	20698889	20698890	chr16	20660361	20660861	D_Oligo	1
ACSM1	chr16	20698889	20698890	chr16	20676647	20677147	Astro,Micro,D_Oligo	3
ACSM1	chr16	20698889	20698890	chr16	20694013	20694513	Micro,D_Oligo	2
ACSM1	chr16	20698889	20698890	chr16	20700446	20700946	D_Oligo	1
ACSM3	chr16	20610242	20610243	chr16	20613001	20613501	D_Micro	1
ACSM3	chr16	20610242	20610243	chr16	20676647	20677147	D_Micro	1
ACSM3	chr16	20610242	20610243	chr16	20694013	20694513	D_Micro	1
ACSM3	chr16	20610242	20610243	chr16	20713842	20714342	D_Micro	1
ACSM3	chr16	20610242	20610243	chr16	20741187	20741687	D_Micro,SST_23,PAX6_3	3
ACSM3	chr16	20610242	20610243	chr16	20741805	20742305	PAX6_3,D_Micro	2
ACSM3	chr16	20610242	20610243	chr16	20744975	20745475	D_Micro	1
ACSM4	chr12	7304071	7304072	chr12	7302141	7302641	L2_3_IT_5,D_L23_IT,L2_3_IT_1,L4_IT_3,CGE,L2_3_IT_2,L23_IT	7
ACSM4	chr12	7304071	7304072	chr12	7302755	7303255	L23_IT,L2_3_IT_2,L2_3_IT_5,D_L23_IT,L2_3_IT_1	5
ACSM6	chr10	95194199	95194200	chr10	95196107	95196607	D_L23_IT,MGE,LAMP5_LHX6,L6_CT,VIP_19,SNCG,D_L5_IT,L23_IT,Oligo,D_Oligo,D_LAMP5,VIP_9,D_VIP,VIP_23,L2_3_IT_6,L6_CT_2,L56_NP,PVALB_6,LAMP5,SST,L2_3_IT_2,D_L6_CT,VIP_3,L6_IT_2,SST_8,PVALB,L6_CT_3,D_LAMP5_LHX6,L5_IT_2,L4_IT_1,L6_IT,L5_6_NP_1,IT,D_Chandelier,L4_IT,LAMP5_4,L4_IT_5,L5_IT,D_L4_IT,D_SNCG,D_L6_IT,D_L56_NP,L2_3_IT_5,D_OPC,Chandelier,PVALB_5,Deep,OPC	48
ACSM6	chr10	95194199	95194200	chr10	95196632	95197132	D_VIP,LAMP5_4,L2_3_IT_6,L56_NP,L5_IT,PVALB_6,SST,LAMP5,D_L23_IT,LAMP5_LHX6,MGE,L5_6_NP_1,L6_CT,IT,L4_IT,L23_IT,D_L5_IT,Oligo,D_Oligo,D_LAMP5,D_OPC,L6_CT_3,D_LAMP5_LHX6,Deep,OPC,L4_IT_1,D_L4_IT,D_L6_CT,D_L56_NP,PVALB	30
ACSM6	chr10	95194199	95194200	chr10	95206040	95206540	Deep,OPC,L2_3_IT_5,D_OPC,D_L6_IT_Car3,D_L4_IT,L6_IT_Car3_2,D_SNCG,D_L6_IT,L5_IT,LAMP5_4,L4_IT,IT,D_L6B,D_LAMP5_LHX6,L5_IT_2,L4_IT_1,L6B_2,L6_IT,L6B,L6_CT_3,D_L6_CT,L6_IT_2,PVALB,PVALB_6,SST,LAMP5,D_VIP,L6_IT_Car3,L2_3_IT_6,D_L5_IT,SNCG,L23_IT,Oligo,D_Oligo,D_LAMP5,D_L23_IT,LAMP5_LHX6,MGE,L6_CT	40
ACSM6	chr10	95194199	95194200	chr10	95217641	95218141	L23_IT,D_L5_IT,Oligo,D_Oligo,L6B_4,D_LAMP5,D_L23_IT,MGE,L6_CT,L6_CT_2,L56_NP,L5_IT_6,PVALB_6,LAMP5,SST,D_VIP,L6_IT_Car3,L2_3_IT_6,D_L6_CT,L6_IT_2,PVALB,L2_3_IT_2,D_L6B,L5_IT_2,L4_IT_1,L6B_6,L6_IT,L6B_2,L4_IT_3,L6B,L6_CT_3,L4_IT,L2_3_IT_1,L5_6_NP_1,IT,L4_IT_5,L5_IT,D_L6_IT_Car3,D_L56_NP,D_L4_IT,L6_IT_Car3_2,D_L6_IT,Deep,OPC,L2_3_IT_5,D_OPC	46
ACSM6	chr10	95194199	95194200	chr10	95218434	95218934	L4_IT_5,L5_IT,L2_3_IT_1,L5_6_NP_1,IT,L4_IT,L2_3_IT_5,Deep,D_L4_IT,L6_IT_Car3_2,D_L6_IT,D_L6_IT_Car3,D_L56_NP,D_VIP,L6_IT_Car3,L2_3_IT_6,L5_IT_6,L56_NP,PVALB_6,SST,D_L23_IT,MGE,L6_CT,D_L5_IT,L23_IT,Oligo,D_Oligo,L6B,L4_IT_3,L6_CT_3,D_L6B,L5_IT_2,L4_IT_1,L6B_2,L6_IT,L2_3_IT_2,D_L6_CT,L6_IT_2,PVALB	39
ACSM6	chr10	95194199	95194200	chr10	95225279	95225779	L4_IT,L2_3_IT_1,IT,L5_6_NP_1,L4_IT_5,L5_IT,D_L6_IT_Car3,D_L56_NP,D_L4_IT,L6_IT_Car3_2,D_L6_IT,Deep,OPC,L2_3_IT_5,D_OPC,Oligo,D_L5_IT,L23_IT,D_Oligo,MGE,LAMP5_LHX6,D_L23_IT,L6_CT,L5_IT_6,L56_NP,SST,PVALB_6,L6_IT_Car3,D_VIP,L2_3_IT_6,D_L6_CT,PVALB,L6_IT_2,L2_3_IT_2,L5_IT_2,D_L6B,D_LAMP5_LHX6,L6_IT,L6B_2,L4_IT_1,L6B,L4_IT_3,L6_CT_3	43
ACSM6	chr10	95194199	95194200	chr10	95227835	95228335	MGE,D_L23_IT,L6_CT,Oligo,SNCG,L23_IT,D_L5_IT,D_LAMP5,D_Oligo,L6_IT_Car3,D_VIP,L2_3_IT_6,L6_CT_2,L5_IT_6,L56_NP,LAMP5,SST,PVALB_6,L2_3_IT_2,D_L6_CT,PVALB,L6_IT_2,L6B,L6_CT_3,L5_IT_2,D_L6B,L6B_2,L6_IT,L4_IT_1,IT,L5_6_NP_1,L4_IT,L5_IT,L6_IT_Car3_2,D_L4_IT,D_L6_IT,D_SNCG,D_L6_IT_Car3,D_L56_NP,L2_3_IT_5,D_OPC,Deep,OPC	43
ACSS1	chr20	25058979	25058980	chr20	25006319	25006819	Merge,Non	2
ACSS1	chr20	25058979	25058980	chr20	25008920	25009420	D_L6_IT_Car3,D_L56_NP,Merge,L6_IT_Car3_2,Non,D_L6B,L56_NP,L6B_2,L6_IT_Car3,L6B	10
ACSS1	chr20	25058979	25058980	chr20	25009859	25010359	D_L6B,L6_IT_Car3,L6B,VIP_3,D_L6_IT_Car3,Merge,VIP_12,Non	8
ACSS1	chr20	25058979	25058980	chr20	25010919	25011419	L6_IT_Car3_2,L6_IT_Car3,Non,L6B,D_L6B,D_L6_IT_Car3,Merge	7
ACSS1	chr20	25058979	25058980	chr20	25011918	25012418	L6_IT_Car3_2,Non,L6B,L6_IT_Car3,D_L6_IT_Car3,Merge,D_L6B	7
ACSS1	chr20	25058979	25058980	chr20	25020940	25021440	L56_NP,D_L6B,L6_IT_Car3,L6B,Merge,D_L6_IT_Car3,D_L56_NP,Non,L6_IT_Car3_2	9
ACSS1	chr20	25058979	25058980	chr20	25030191	25030691	D_L6_IT_Car3,Merge,L6_IT_Car3_2,Non,D_L6B,L6B_2,L6_IT_Car3,L6B	8
ACSS1	chr20	25058979	25058980	chr20	25030761	25031261	L5_ET,Merge,D_L5_ET,L5_ET_2,L2_3_IT_1,Non	6
ACSS1	chr20	25058979	25058980	chr20	25032871	25033371	Merge,L2_3_IT_1,Non,Endo,D_L5_ET,L56_NP,L6_IT_Car3,D_L56_NP,D_L6_IT_Car3,L6_IT_Car3_2,L5_ET_2,D_L6B,D_Endo,L5_ET,L6B_2,L6B	16
ACSS1	chr20	25058979	25058980	chr20	25033717	25034217	L6_IT_Car3,Non,L2_3_IT_1,Merge,D_L6_IT_Car3	5
ACSS1	chr20	25058979	25058980	chr20	25039938	25040438	D_L6_IT_Car3,D_L56_NP,L5_ET_2,L6_IT_Car3_2,L5_ET,D_Endo,D_L6B,L6B,Merge,L5_6_NP_1,Endo,D_L5_ET,L2_3_IT_1,Non,L56_NP,L6_IT_Car3	16
ACSS1	chr20	25058979	25058980	chr20	25044722	25045222	Non,L6B,Merge,D_L6B	4
ACSS1	chr20	25058979	25058980	chr20	25048522	25049022	Merge,Non	2
ACSS1	chr20	25058979	25058980	chr20	25053298	25053798	L6B,L6_IT_Car3,L56_NP,D_L6B,L6B_2,L5_ET,Non,L2_3_IT_1,L5_ET_2,L6_IT_Car3_2,D_L5_ET,Merge,D_L6_IT_Car3,D_L56_NP	14
ACSS1	chr20	25058979	25058980	chr20	25053937	25054437	D_L6_IT_Car3,D_L56_NP,Merge,L5_6_NP_1,D_L5_ET,L6_IT_Car3_2,Non,L2_3_IT_1,L5_ET,L6B_2,D_L6B,L56_NP,L6_IT_Car3,L6B	14
ACSS1	chr20	25058979	25058980	chr20	25054566	25055066	L6_IT_Car3,L6B,D_L6B,L56_NP,L5_6_NP_1,L6_IT_Car3_2,L2_3_IT_1,Non,D_L56_NP,D_L6_IT_Car3,Merge	11
ACSS1	chr20	25058979	25058980	chr20	25057334	25057834	L6_IT_Car3,L56_NP,D_L5_ET,Endo,L5_6_NP_1,Non,L2_3_IT_1,Merge,L6_IT_Car3_1,L6B,L6B_2,L5_ET,D_L6B,D_Endo,L6_IT_Car3_2,L5_ET_2,D_L6_IT_Car3,D_L56_NP,VIP_3	19
ACSS1	chr20	25058979	25058980	chr20	25057907	25058407	L5_ET_2,L6_IT_Car3_2,D_L6_IT_Car3,D_L56_NP,L6B,L6B_2,L5_ET,D_L6B,D_Endo,D_L5_ET,L5_6_NP_1,Endo,Non,L2_3_IT_1,Merge,L6_IT_Car3,L56_NP	17
ACSS1	chr20	25058979	25058980	chr20	25059280	25059780	L6_IT_Car3,L6B,L5_ET,L6B_2,D_L6B,L56_NP,L5_6_NP_1,D_L5_ET,L6_IT_Car3_2,L5_ET_2,L2_3_IT_1,Non,D_L56_NP,D_L6_IT_Car3,Merge	15
ACSS2	chr20	34872145	34872146	chr20	34872824	34873324	Astro_3,SST_33,SST_1	3
ACSS2	chr20	34872145	34872146	chr20	34874142	34874642	SST_1,SST_33,Astro_3	3
ACSS2	chr20	34872145	34872146	chr20	34876313	34876813	PAX6_4,SST_33,Astro_3	3
ACSS2	chr20	34872145	34872146	chr20	34877189	34877689	Astro_3	1
ACSS2	chr20	34872145	34872146	chr20	34907501	34908001	Astro_3	1
ACSS3	chr12	80936413	80936414	chr12	80935196	80935696	L6_IT_Car3_1,D_LAMP5,D_L5_IT,SST_25,LAMP5_LHX6,Non,L5_IT,LAMP5,SST,L4_IT_5,D_SST,LAMP5_4,L6_IT_Car3,D_L6_IT_Car3,D_SST_CHODL,SST_CHODL,L6_IT_Car3_2,CGE,OPC,D_LAMP5_LHX6,L5_IT_2,D_OPC,L2_3_IT_5	23
ACSS3	chr12	80936413	80936414	chr12	80936582	80937082	CGE,L6_IT_Car3_2,Micro,SST_33,D_L6_IT_Car3,SST_21,L2_3_IT_5,D_OPC,L5_IT_2,D_LAMP5_LHX6,OPC,Non,LAMP5_LHX6,SST_25,D_L5_IT,SST_1,D_LAMP5,LAMP5_2,SST_36,L6_IT_Car3_1,L6_IT_Car3,PVALB_2,LAMP5_4,D_Micro,D_SST,L4_IT_5,SST,LAMP5,L5_IT	29
ACSS3	chr12	80936413	80936414	chr12	80937476	80937976	D_Micro,L4_IT_5,D_SST,SST,LAMP5,L5_IT,L6_IT_Car3,PVALB_2,LAMP5_4,SST_1,D_L5_IT,D_LAMP5,SST_36,L6_IT_Car3_1,LAMP5_2,LAMP5_LHX6,Non,SST_25,L5_IT_2,D_LAMP5_LHX6,OPC,SST_21,L2_3_IT_5,D_OPC,Micro,SST_33,D_L6_IT_Car3,CGE,L6_IT_Car3_2	29
ACSS3	chr12	80936413	80936414	chr12	80938344	80938844	D_OPC,L2_3_IT_5,OPC,L5_IT_2,D_LAMP5_LHX6,CGE,L6_IT_Car3_2,D_L6_IT_Car3,Micro,LAMP5_4,L6_IT_Car3,LAMP5,SST,L5_IT,D_Micro,L4_IT_5,D_SST,Non,LAMP5_LHX6,D_LAMP5,L6_IT_Car3_1,D_L5_IT	22
ACSS3	chr12	80936413	80936414	chr12	80939601	80940101	D_LAMP5_LHX6,L5_IT_2,OPC,L2_3_IT_5,D_OPC,D_L6_IT_Car3,L6_IT_Car3_2,CGE,D_SST,L4_IT_5,L5_IT,SST,LAMP5,L6_IT_Car3,LAMP5_4,D_L5_IT,L6_IT_Car3_1,D_LAMP5,Non,LAMP5_LHX6,SST_25	21
ACSS3	chr12	80936413	80936414	chr12	80946236	80946736	L2_3_IT_5,D_LAMP5_LHX6,L5_IT_2,L6_IT_Car3_2,CGE,D_L6_IT_Car3,LAMP5_4,L6_IT_Car3,L5_IT,SST,LAMP5,L4_IT_5,D_SST,SST_25,Non,LAMP5_LHX6,D_LAMP5,D_L5_IT	18
ACSS3	chr12	80936413	80936414	chr12	80946750	80947250	D_L6_IT_Car3,CGE,L6_IT_Car3_2,L5_IT_2,D_LAMP5_LHX6,OPC,L2_3_IT_5,D_OPC,D_L5_IT,D_LAMP5,Non,LAMP5_LHX6,SST_25,L4_IT_5,D_SST,LAMP5,SST,L5_IT,L6_IT_Car3,LAMP5_4	20
ACSS3	chr12	80936413	80936414	chr12	80954661	80955161	L5_IT,LAMP5,SST,D_SST,D_LAMP5_LHX6,L5_IT_2,LAMP5_4,L2_3_IT_5,L6_IT_Car3,D_L6_IT_Car3,D_LAMP5,D_L5_IT,Non,LAMP5_LHX6,CGE	15
ACSS3	chr12	80936413	80936414	chr12	80964518	80965018	L5_IT,OPC,SST,LAMP5,D_SST,D_LAMP5_LHX6,D_OPC,LAMP5_4,D_LAMP5,D_L5_IT,LAMP5_LHX6,Non,CGE	13
ACSS3	chr12	80936413	80936414	chr12	80980243	80980743	D_L5_IT,D_LAMP5,CGE,Non,LAMP5_LHX6,L5_IT_2,D_LAMP5_LHX6,D_SST,LAMP5,SST,L5_IT,L2_3_IT_5,LAMP5_4	13
ACSS3	chr12	80936413	80936414	chr12	80986318	80986818	D_LAMP5,D_L5_IT,Non,CGE,LAMP5_LHX6,LAMP5,SST,OPC,L5_IT,L5_IT_2,D_SST,D_LAMP5_LHX6,LAMP5_4,D_OPC	14
ACSS3	chr12	80936413	80936414	chr12	80998129	80998629	L6_IT_Car3_2,CGE,Non,D_L5_IT,D_L6_IT_Car3,L2_3_IT_5,L6_IT_Car3,L4_IT_5,D_SST,L5_IT_2,L5_IT,SST	12
ACSS3	chr12	80936413	80936414	chr12	80998737	80999237	L6_IT_Car3_2,CGE,Non,LAMP5_LHX6,D_L5_IT,D_L6_IT_Car3,D_LAMP5,L2_3_IT_5,L6_IT_Car3,D_LAMP5_LHX6,D_SST,L5_IT_2,L5_IT,SST,LAMP5	15
ACSS3	chr12	80936413	80936414	chr12	81005755	81006255	CGE,Non,D_LAMP5,SST_1,D_L5_IT,SST_19,PVALB_2,L2_3_IT_5,L5_IT,SST,LAMP5,D_SST,L5_IT_2	13
ACSS3	chr12	80936413	80936414	chr12	81010735	81011235	L6_IT_Car3,L2_3_IT_5,D_Micro,L5_IT_2,L4_IT_5,D_SST,SST,LAMP5,L5_IT,Non,CGE,D_L5_IT,Micro,D_LAMP5,D_L6_IT_Car3	15
ACSS3	chr12	80936413	80936414	chr12	81011677	81012177	Non,L2_3_IT_5,L5_IT_2,D_L5_IT,D_SST,SST,L5_IT	7
ACSS3	chr12	80936413	80936414	chr12	81022607	81023107	L6_IT_Car3,L2_3_IT_5,SST,LAMP5,L5_IT,L5_IT_2,D_SST,L4_IT_5,CGE,Non,L6_IT_Car3_2,D_LAMP5,D_L6_IT_Car3,L6_IT_Car3_1,D_L5_IT	15
ACSS3	chr12	80936413	80936414	chr12	81032072	81032572	CGE,Non,L6_IT_Car3_2,D_L6_IT_Car3,D_L5_IT,L6_IT_Car3,L2_3_IT_5,SST,L5_IT,L5_IT_2,D_SST	11
ACSS3	chr12	80936413	80936414	chr12	81077935	81078435	D_LAMP5,D_L5_IT,Non,LAMP5,SST,L5_IT,D_Micro,D_SST,L6_IT_Car3,D_L6_IT_Car3,Micro,CGE,OPC,L5_IT_2,D_OPC,L2_3_IT_5	16
ACSS3	chr12	80936413	80936414	chr12	81078932	81079432	L6_IT_Car3_2,CGE,Non,D_L5_IT,D_L6_IT_Car3,L2_3_IT_5,L6_IT_Car3,D_OPC,D_SST,L5_IT_2,OPC,L5_IT,SST	13
ACSS3	chr12	80936413	80936414	chr12	81080587	81081087	Non,CGE,Micro,D_L5_IT,D_OPC,SST,OPC,L5_IT,D_Micro,L5_IT_2,D_SST	11
ACSS3	chr12	80936413	80936414	chr12	81086396	81086896	D_Micro,L5_IT_2,LAMP5,L5_IT,L2_3_IT_5,Micro,D_L5_IT,D_LAMP5,CGE,Non	10
ACSS3	chr12	80936413	80936414	chr12	81095937	81096437	LAMP5_4,D_OPC,SST,LAMP5,OPC,L5_IT,L5_IT_2,D_Micro,D_SST,Non,CGE,D_LAMP5,D_L5_IT,Micro	14
ACSS3	chr12	80936413	80936414	chr12	81129032	81129532	Non,LAMP5_LHX6,D_LAMP5,D_L5_IT,LAMP5_4,L6_IT_Car3,L5_IT,LAMP5,SST,D_SST,L4_IT_5,D_Micro,L6_IT_Car3_2,CGE,D_L6_IT_Car3,Micro,D_OPC,L2_3_IT_5,OPC,D_LAMP5_LHX6,L5_IT_2	21
ACSS3	chr12	80936413	80936414	chr12	81141208	81141708	L5_IT_2,D_SST,LAMP5,SST,L5_IT,L6_IT_Car3,L2_3_IT_5,D_L5_IT,D_LAMP5,D_L6_IT_Car3,CGE,Non,L6_IT_Car3_2	13
ACSS3	chr12	80936413	80936414	chr12	81167319	81167819	D_L5_IT,CGE,Non,L5_IT,SST,D_SST,L4_IT_5,L5_IT_2,L2_3_IT_5	9
ACSS3	chr12	80936413	80936414	chr12	81174762	81175262	D_L5_IT,D_L6_IT_Car3,CGE,Non,L6_IT_Car3_2,L5_IT_2,D_SST,SST,L5_IT,L6_IT_Car3	10
ACSS3	chr12	80936413	80936414	chr12	81182725	81183225	L2_3_IT_5,Non,L4_IT_5,D_L5_IT,L5_IT_2,L5_IT	6
ACSS3	chr12	80936413	80936414	chr12	81205647	81206147	L2_3_IT_5,L6_IT_Car3,L5_IT,SST,L4_IT_5,D_SST,D_Micro,L5_IT_2,L6_IT_Car3_2,CGE,Non,D_L6_IT_Car3,D_L5_IT,Micro	14
ACSS3	chr12	80936413	80936414	chr12	81206542	81207042	L6_IT_Car3,L5_IT,SST,L4_IT_5,D_SST,L5_IT_2,L6_IT_Car3_2,CGE,Non,D_L6_IT_Car3,D_L5_IT	11
ACSS3	chr12	80936413	80936414	chr12	81207066	81207566	D_L6_IT_Car3,Micro,L6_IT_Car3_2,CGE,L5_IT_2,L2_3_IT_5,D_LAMP5,D_L5_IT,Non,L5_IT,LAMP5,SST,D_SST,D_Micro,LAMP5_4,L6_IT_Car3	16
ACSS3	chr12	80936413	80936414	chr12	81211600	81212100	L6_IT_Car3_2,CGE,Non,D_L5_IT,D_L6_IT_Car3,L2_3_IT_5,L6_IT_Car3,D_SST,L5_IT_2,L5_IT,SST	11
ACSS3	chr12	80936413	80936414	chr12	81212866	81213366	D_L5_IT,D_L6_IT_Car3,L6_IT_Car3_2,CGE,Non,D_SST,L5_IT_2,L5_IT,SST,L2_3_IT_5,L6_IT_Car3	11
ACSS3	chr12	80936413	80936414	chr12	81221682	81222182	L6_IT_Car3,SST,LAMP5,L5_IT,D_Micro,L4_IT_5,D_SST,Non,D_LAMP5,L6_IT_Car3_1,D_L5_IT,L2_3_IT_5,L5_IT_2,CGE,L6_IT_Car3_2,D_L6_IT_Car3,Micro	17
ACSS3	chr12	80936413	80936414	chr12	81223037	81223537	L6_IT_Car3,PVALB_2,LAMP5_4,D_Micro,D_SST,L4_IT_5,LAMP5,SST,L5_IT,LAMP5_LHX6,Non,SST_25,D_L5_IT,D_LAMP5,L6_IT_Car3_1,L2_3_IT_5,D_OPC,L5_IT_2,D_LAMP5_LHX6,OPC,CGE,L6_IT_Car3_2,Micro,D_L6_IT_Car3	24
ACSS3	chr12	80936413	80936414	chr12	81223847	81224347	LAMP5,SST,L5_IT,L5_IT_2,D_SST,L4_IT_5,L6_IT_Car3,L2_3_IT_5,D_LAMP5,D_L6_IT_Car3,D_L5_IT,Non,CGE,L6_IT_Car3_2	14
ACSS3	chr12	80936413	80936414	chr12	81229833	81230333	L2_3_IT_5,L6_IT_Car3,L5_IT,SST,D_SST,L4_IT_5,L5_IT_2,L6_IT_Car3_2,CGE,Non,D_L6_IT_Car3,D_L5_IT	12
ACSS3	chr12	80936413	80936414	chr12	81230472	81230972	L2_3_IT_5,L6_IT_Car3,L4_IT_5,D_SST,L5_IT_2,L5_IT,SST,L6_IT_Car3_2,Non,D_L5_IT,D_L6_IT_Car3	11
ACSS3	chr12	80936413	80936414	chr12	81231675	81232175	Non,CGE,L6_IT_Car3_2,D_LAMP5,D_L6_IT_Car3,D_L5_IT,L6_IT_Car3,L2_3_IT_5,LAMP5,SST,L5_IT,L5_IT_2,L4_IT_5,D_SST	14
ACSS3	chr12	80936413	80936414	chr12	81233545	81234045	L2_3_IT_5,SST,L5_IT,L5_IT_2,D_SST,CGE,Non,D_L5_IT	8
ACSS3	chr12	80936413	80936414	chr12	81246331	81246831	D_OPC,L6_IT_Car3,L2_3_IT_5,LAMP5,SST,OPC,L5_IT,L5_IT_2,D_SST,Non,CGE,L6_IT_Car3_2,D_LAMP5,D_L6_IT_Car3,D_L5_IT	15
ACSS3	chr12	80936413	80936414	chr12	81251109	81251609	D_L5_IT,D_L6_IT_Car3,D_LAMP5,L6_IT_Car3_2,CGE,Non,L4_IT_5,D_SST,L5_IT_2,L5_IT,SST,LAMP5,L2_3_IT_5,L6_IT_Car3	14
ACSS3	chr12	80936413	80936414	chr12	81253304	81253804	L5_IT_2,OPC,L2_3_IT_5,D_OPC,D_L6_IT_Car3,L6_IT_Car3_2,CGE,L4_IT_5,D_SST,L5_IT,LAMP5,SST,L6_IT_Car3,D_L5_IT,D_LAMP5,Non	16
ACSS3	chr12	80936413	80936414	chr12	81257184	81257684	D_L5_IT,Non,LAMP5_LHX6,L5_IT,SST,L4_IT_5,D_SST,L6_IT_Car3,D_L6_IT_Car3,L6_IT_Car3_2,CGE,OPC,D_LAMP5_LHX6,L5_IT_2,D_OPC,L2_3_IT_5	16
ACSS3	chr12	80936413	80936414	chr12	81258053	81258553	LAMP5_2,L6_IT_Car3_1,D_LAMP5,D_L5_IT,SST_25,Non,LAMP5_LHX6,L5_IT,LAMP5,SST,D_SST,L4_IT_5,D_Micro,LAMP5_4,PVALB_2,L6_IT_Car3,D_L6_IT_Car3,SST_33,Micro,L6_IT_Car3_2,CGE,OPC,D_LAMP5_LHX6,L5_IT_2,D_OPC,L2_3_IT_5	26
ACSS3	chr12	80936413	80936414	chr12	81258705	81259205	D_L6_IT_Car3,L6_IT_Car3_2,CGE,OPC,D_LAMP5_LHX6,L5_IT_2,D_OPC,L2_3_IT_5,D_LAMP5,D_L5_IT,SST_25,LAMP5_LHX6,Non,L5_IT,SST,LAMP5,L4_IT_5,D_SST,LAMP5_4,L6_IT_Car3	20
ACSS3	chr12	80936413	80936414	chr12	81259670	81260170	D_L5_IT,D_LAMP5,Non,LAMP5_LHX6,SST_25,D_SST,L4_IT_5,LAMP5,SST,L5_IT,L6_IT_Car3,LAMP5_4,D_L6_IT_Car3,CGE,L6_IT_Car3_2,L5_IT_2,D_LAMP5_LHX6,OPC,L2_3_IT_5,D_OPC	20
ACTA1	chr1	229434103	229434104	chr1	229430882	229431382	D_L6_CT	1
ACTA1	chr1	229434103	229434104	chr1	229431963	229432463	D_L6_CT	1
ACTA1	chr1	229434103	229434104	chr1	229433284	229433784	D_L6_CT,L6B_6	2
ACTA1	chr1	229434103	229434104	chr1	229434848	229435348	L6B_6,L6_CT_2,D_L6_CT	3
ACTA1	chr1	229434103	229434104	chr1	229436004	229436504	D_L6_CT	1
ACTA2	chr10	88991338	88991339	chr10	88934900	88935400	VLMC,LAMP5_4,Non,D_LAMP5,D_VLMC,PVALB_5,VLMC_1	7
ACTA2	chr10	88991338	88991339	chr10	88935410	88935910	LAMP5_4,VLMC,D_Endo,PVALB_5,SNCG_1,Endo,Non,D_VLMC,D_LAMP5	9
ACTA2	chr10	88991338	88991339	chr10	88937039	88937539	D_LAMP5,Non	2
ACTA2	chr10	88991338	88991339	chr10	88941029	88941529	Non	1
ACTA2	chr10	88991338	88991339	chr10	88948855	88949355	LAMP5_4,Non,D_LAMP5	3
ACTA2	chr10	88991338	88991339	chr10	88951602	88952102	D_VLMC,D_LAMP5,Non,SNCG_1,VLMC_1,PVALB_5,LAMP5_4,VLMC	8
ACTA2	chr10	88991338	88991339	chr10	88952747	88953247	PVALB_5,D_LAMP5,D_VLMC,Non,VLMC,LAMP5_4	6
ACTA2	chr10	88991338	88991339	chr10	88954109	88954609	D_LAMP5,Non	2
ACTA2	chr10	88991338	88991339	chr10	88960081	88960581	Non	1
ACTA2	chr10	88991338	88991339	chr10	88960994	88961494	Non,D_LAMP5	2
ACTA2	chr10	88991338	88991339	chr10	88964944	88965444	Non	1
ACTA2	chr10	88991338	88991339	chr10	88968635	88969135	D_LAMP5,Non	2
ACTA2	chr10	88991338	88991339	chr10	88969368	88969868	D_LAMP5,Non	2
ACTA2	chr10	88991338	88991339	chr10	88971755	88972255	Non,VLMC,D_VLMC	3
ACTA2	chr10	88991338	88991339	chr10	88974055	88974555	LAMP5_4,Non,D_LAMP5	3
ACTA2	chr10	88991338	88991339	chr10	88974849	88975349	Non,VLMC,LAMP5_4,D_LAMP5,D_VLMC	5
ACTA2	chr10	88991338	88991339	chr10	88975471	88975971	Non,VLMC,LAMP5_4,D_LAMP5,D_VLMC	5
ACTA2	chr10	88991338	88991339	chr10	88978576	88979076	LAMP5_4,Non,D_LAMP5	3
ACTA2	chr10	88991338	88991339	chr10	88979240	88979740	D_LAMP5,D_VLMC,VLMC,LAMP5_4,Non	5
ACTA2	chr10	88991338	88991339	chr10	88980309	88980809	Non,VLMC,VLMC_1,D_LAMP5,D_VLMC	5
ACTA2	chr10	88991338	88991339	chr10	88982468	88982968	Non	1
ACTA2	chr10	88991338	88991339	chr10	88983185	88983685	D_VLMC,D_LAMP5,Non,VLMC	4
ACTA2	chr10	88991338	88991339	chr10	88984197	88984697	LAMP5_4,Non,D_LAMP5	3
ACTA2	chr10	88991338	88991339	chr10	88987120	88987620	D_VLMC,D_LAMP5,LAMP5_4,VLMC,Non	5
ACTA2	chr10	88991338	88991339	chr10	88990799	88991299	D_Endo,PVALB_5,LAMP5_4,VLMC,D_VLMC,D_LAMP5,Endo,Non	8
ACTA2	chr10	88991338	88991339	chr10	88991702	88992202	D_VLMC,D_LAMP5,VLMC,Non	4
ACTA2-AS1	chr10	88932389	88932390	chr10	88932750	88933250	SNCG_1	1
ACTA2-AS1	chr10	88932389	88932390	chr10	88935410	88935910	SNCG_1	1
ACTB	chr7	5563901	5563902	chr7	5526413	5526913	L6B_2,L6_IT,L6B_6,L4_IT_1,L5_IT_2,D_LAMP5_LHX6,D_L6B,L6_CT_3,L6B,PVALB,D_VLMC,L6_IT_2,D_L6_CT,L2_3_IT_2,L5_ET_2,PVALB_6,L5_IT_6,L6_CT_2,L56_NP,L2_3_IT_6,VIP_23,L6_IT_Car3,L6B_4,D_LAMP5,L6_IT_Car3_1,L23_IT,D_L5_IT,L6_CT,MGE,LAMP5_LHX6,D_L23_IT,L5_ET,PVALB_5,Deep,VLMC,Chandelier,Oligo_4,L2_3_IT_5,D_L6_IT_Car3,D_L56_NP,D_PVALB,D_L6_IT,L5_IT,L4_IT_5,LAMP5_4,D_Chandelier,IT,D_L5_ET,L5_6_NP_1,L2_3_IT_1	50
ACTB	chr7	5563901	5563902	chr7	5527992	5528492	L6_IT_Car3,L2_3_IT_6,VIP_23,L5_IT_6,L6_CT_2,L56_NP,PVALB_6,LAMP5_LHX6,MGE,D_L23_IT,L6_CT,D_L5_IT,L23_IT,L6B_4,D_LAMP5,L6_IT_Car3_1,L6B,L6_CT_3,L5_IT_2,D_L6B,D_LAMP5_LHX6,L6_IT,L6B_2,L6B_6,L4_IT_1,L5_ET_2,L2_3_IT_2,D_L6_CT,PVALB,D_VLMC,L6_IT_2,LAMP5_4,L4_IT_5,L5_IT,L2_3_IT_1,IT,D_Chandelier,D_L5_ET,L5_6_NP_1,L2_3_IT_5,VLMC,Oligo_4,Chandelier,Deep,PVALB_5,L5_ET,D_L6_IT,PVALB_1,D_PVALB,D_L6_IT_Car3,…	51
ACTB	chr7	5563901	5563902	chr7	5528523	5529023	L4_IT_5,L5_IT,LAMP5_4,L2_3_IT_1,L5_6_NP_1,D_L5_ET,IT,D_Chandelier,Deep,PVALB_5,L5_ET,L2_3_IT_5,Chandelier,Oligo_4,VLMC,PVALB_1,D_L6_IT_Car3,D_L56_NP,D_PVALB,D_L6_IT,L6_CT_2,L5_IT_6,L56_NP,PVALB_6,L6_IT_Car3,VIP_23,L2_3_IT_6,L23_IT,D_L5_IT,L6_IT_Car3_1,D_LAMP5,L6B_4,D_L23_IT,LAMP5_LHX6,MGE,L6_CT,D_LAMP5_LHX6,D_L6B,L5_IT_2,L4_IT_1,L6B_6,L6_IT,L6B_2,L6B,L6_CT_3,D_L6_CT,L6_IT_2,D_VLMC,PVALB,L5_ET_2,L…	51
ACTB	chr7	5563901	5563902	chr7	5529973	5530473	PVALB_1,D_L6_IT_Car3,D_L56_NP,D_PVALB,D_L6_IT,PVALB_5,Deep,L5_ET,L2_3_IT_5,VLMC,Oligo_4,Chandelier,SST_1,L2_3_IT_1,IT,D_L5_ET,D_Chandelier,L5_6_NP_1,L4_IT_5,L5_IT,LAMP5_4,D_L6_CT,PVALB,L6_IT_2,D_VLMC,L5_ET_2,L2_3_IT_2,L5_IT_2,D_L6B,D_LAMP5_LHX6,L6B_2,L6_IT,L6B_6,L4_IT_1,L6B,L6_CT_3,L23_IT,D_L5_IT,L6B_4,D_LAMP5,L6_IT_Car3_1,MGE,LAMP5_LHX6,D_L23_IT,L6_CT,L6_CT_2,L5_IT_6,L56_NP,VLMC_1,PVALB_6,L6_IT_…	53
ACTB	chr7	5563901	5563902	chr7	5530590	5531090	L5_ET,PVALB_5,Deep,Chandelier,Oligo_4,VLMC,L2_3_IT_5,D_L6_IT_Car3,D_L56_NP,D_PVALB,PVALB_1,D_L6_IT,L5_IT,L4_IT_5,LAMP5_4,L5_6_NP_1,IT,D_Chandelier,D_L5_ET,L2_3_IT_1,L4_IT_1,L6B_2,L6_IT,L6B_6,D_LAMP5_LHX6,D_L6B,L5_IT_2,L6_CT_3,L6B,L6_IT_2,D_VLMC,PVALB,D_L6_CT,L2_3_IT_2,L5_ET_2,PVALB_6,L6_CT_2,L5_IT_6,L56_NP,VIP_23,L2_3_IT_6,L6_IT_Car3,L6_IT_Car3_1,L6B_4,D_LAMP5,D_L5_IT,L23_IT,L6_CT,D_L23_IT,MGE,LA…	51
ACTB	chr7	5563901	5563902	chr7	5531701	5532201	LAMP5_4,L5_IT,L4_IT_5,L5_6_NP_1,D_L5_ET,IT,D_Chandelier,L2_3_IT_1,Chandelier,Oligo_4,VLMC,L2_3_IT_5,L5_ET,Deep,PVALB_5,D_L6_IT,D_L6_IT_Car3,D_L56_NP,D_PVALB,VIP_23,L2_3_IT_6,L6_IT_Car3,PVALB_6,L56_NP,L5_IT_6,L6_CT,D_L23_IT,MGE,LAMP5_LHX6,D_LAMP5,D_L5_IT,L23_IT,L6_CT_3,L6B,L4_IT_1,L6B_2,L6_IT,L6B_6,D_L6B,D_LAMP5_LHX6,L5_IT_2,L2_3_IT_2,D_VLMC,L6_IT_2,PVALB,D_L6_CT	46
ACTB	chr7	5563901	5563902	chr7	5532980	5533480	L6_IT_Car3,L2_3_IT_6,L56_NP,L5_IT_6,PVALB_6,MGE,LAMP5_LHX6,D_L23_IT,L6_CT,D_L5_IT,L23_IT,D_LAMP5,L6B,L6_CT_3,L5_IT_2,D_LAMP5_LHX6,D_L6B,L6B_2,L6_IT,L4_IT_1,L2_3_IT_2,D_L6_CT,PVALB,L6_IT_2,LAMP5_4,L5_IT,L2_3_IT_1,IT,D_Chandelier,L5_6_NP_1,L2_3_IT_5,Chandelier,Oligo_4,Deep,D_L6_IT,D_L56_NP,D_L6_IT_Car3,D_PVALB	38
ACTB	chr7	5563901	5563902	chr7	5538710	5539210	L6_CT,MGE,LAMP5_LHX6,D_L23_IT,D_LAMP5,L6_IT_Car3_1,D_L5_IT,L23_IT,L2_3_IT_6,L6_IT_Car3,PVALB_6,L5_IT_6,L56_NP,L2_3_IT_2,PVALB,L6_IT_2,D_L6_CT,L6_CT_3,L6B,L6_IT,L6B_2,L4_IT_1,L5_IT_2,D_L6B,D_LAMP5_LHX6,IT,D_Chandelier,L5_6_NP_1,L2_3_IT_1,LAMP5_4,L5_IT,L4_IT_5,D_L6_IT,D_L6_IT_Car3,D_PVALB,D_L56_NP,Chandelier,Oligo_4,L2_3_IT_5,Deep	40
ACTB	chr7	5563901	5563902	chr7	5541739	5542239	Oligo_4,L2_3_IT_5,Deep,D_L6_IT,D_L56_NP,D_PVALB,D_L6_IT_Car3,LAMP5_4,L5_IT,L5_6_NP_1,IT,L2_3_IT_1,L6_CT_3,L6B,L4_IT_1,L6B_2,L6_IT,D_LAMP5_LHX6,D_L6B,L5_IT_2,L2_3_IT_2,L6_IT_2,PVALB,D_L6_CT,L2_3_IT_6,L6_IT_Car3,PVALB_6,L56_NP,L5_IT_6,L6_CT,D_L23_IT,LAMP5_LHX6,MGE,D_LAMP5,D_L5_IT,L23_IT	36
ACTB	chr7	5563901	5563902	chr7	5546693	5547193	L2_3_IT_1,D_Chandelier,IT,L4_IT_5,L5_IT,LAMP5_4,D_L6_IT_Car3,D_L56_NP,D_PVALB,D_L6_IT,Deep,L2_3_IT_5,Chandelier,D_L5_IT,L23_IT,D_LAMP5,MGE,LAMP5_LHX6,D_L23_IT,L6_CT,L56_NP,L5_IT_6,PVALB_6,L6_IT_Car3,L2_3_IT_6,D_L6_CT,PVALB,L6_IT_2,L2_3_IT_2,L5_IT_2,D_L6B,D_LAMP5_LHX6,L6_IT,L4_IT_1,L6B,L6_CT_3	36
ACTB	chr7	5563901	5563902	chr7	5550250	5550750	IT,L5_IT,D_PVALB,D_L6_IT_Car3,D_L6_IT,Deep,Oligo_4,L2_3_IT_5,D_LAMP5,L6_IT_Car3_1,D_L5_IT,L23_IT,L6_CT,MGE,D_L23_IT,PVALB_6,L6_CT_2,L5_IT_6,L2_3_IT_6,L6_IT_Car3,PVALB,L6_IT_2,D_L6_CT,L2_3_IT_2,L6B_2,L6_IT,L6B_6,L4_IT_1,L5_IT_2,D_L6B,L6_CT_3,L6B	32
ACTB	chr7	5563901	5563902	chr7	5552737	5553237	D_LAMP5,D_L5_IT,L23_IT,L6_CT,D_L23_IT,MGE,LAMP5_LHX6,PVALB_6,L5_IT_6,L56_NP,L2_3_IT_6,L6_IT_Car3,L6_IT_2,PVALB,D_L6_CT,L2_3_IT_2,L4_IT_1,L6_IT,L6B_2,D_LAMP5_LHX6,D_L6B,L5_IT_2,L6_CT_3,L6B,L5_6_NP_1,IT,D_L5_ET,L2_3_IT_1,L5_IT,L4_IT_5,LAMP5_4,D_PVALB,D_L6_IT_Car3,D_L56_NP,D_L6_IT,L5_ET,Deep,L2_3_IT_5	38
ACTB	chr7	5563901	5563902	chr7	5553255	5553755	D_L56_NP,D_PVALB,D_L6_IT_Car3,D_L6_IT,Deep,L2_3_IT_5,Chandelier,L2_3_IT_1,D_Chandelier,IT,L5_6_NP_1,L4_IT_5,L5_IT,LAMP5_4,D_L6_CT,PVALB,L6_IT_2,L2_3_IT_2,L5_IT_2,D_L6B,D_LAMP5_LHX6,L6_IT,L6B_2,L4_IT_1,L6B,L6_CT_3,L23_IT,D_L5_IT,D_LAMP5,L6_IT_Car3_1,MGE,LAMP5_LHX6,D_L23_IT,L6_CT,L5_IT_6,L56_NP,PVALB_6,L6_IT_Car3,L2_3_IT_6	39
ACTB	chr7	5563901	5563902	chr7	5554488	5554988	VIP_23,L2_3_IT_6,L6_IT_Car3,PVALB_6,L5_IT_6,L6_CT_2,L56_NP,L6_CT,D_L23_IT,LAMP5_LHX6,MGE,D_LAMP5,D_L5_IT,L23_IT,L6_CT_3,L6B,L4_IT_1,L6B_2,L6_IT,L6B_6,D_LAMP5_LHX6,D_L6B,L5_IT_2,L2_3_IT_2,L5_ET_2,D_VLMC,L6_IT_2,PVALB,D_L6_CT,LAMP5_4,L5_IT,L4_IT_5,L5_6_NP_1,IT,D_Chandelier,D_L5_ET,L2_3_IT_1,Oligo_4,Chandelier,VLMC,L2_3_IT_5,L5_ET,Deep,D_L6_IT,D_PVALB,D_L56_NP,D_L6_IT_Car3	47
ACTB	chr7	5563901	5563902	chr7	5555086	5555586	L2_3_IT_5,VLMC,Chandelier,Oligo_4,PVALB_5,Deep,L5_ET,D_L6_IT,D_L56_NP,D_L6_IT_Car3,D_PVALB,LAMP5_4,L4_IT_5,L5_IT,L2_3_IT_1,IT,D_Chandelier,D_L5_ET,L5_6_NP_1,L6B,L6_CT_3,L5_IT_2,D_L6B,D_LAMP5_LHX6,L6_IT,L6B_2,L4_IT_1,L5_ET_2,L2_3_IT_2,D_L6_CT,PVALB,L6_IT_2,D_VLMC,L6_IT_Car3,L2_3_IT_6,L56_NP,L6_CT_2,L5_IT_6,PVALB_6,MGE,LAMP5_LHX6,D_L23_IT,L6_CT,D_L5_IT,L23_IT,L6B_4,D_LAMP5,L6_IT_Car3_1	48
ACTB	chr7	5563901	5563902	chr7	5556083	5556583	SST_1,L2_3_IT_1,L5_6_NP_1,IT,D_Chandelier,D_L5_ET,L4_IT_5,L5_IT,LAMP5_4,D_L56_NP,D_PVALB,D_L6_IT_Car3,D_L6_IT,Deep,PVALB_5,L5_ET,L2_3_IT_5,Oligo_4,Chandelier,VLMC,L23_IT,D_L5_IT,L6_IT_Car3_1,D_LAMP5,D_L23_IT,LAMP5_LHX6,MGE,L6_CT,L56_NP,L6_CT_2,L5_IT_6,PVALB_6,L6_IT_Car3,VIP_23,L2_3_IT_6,D_L6_CT,L6_IT_2,D_VLMC,PVALB,L5_ET_2,L2_3_IT_2,D_LAMP5_LHX6,D_L6B,L5_IT_2,L4_IT_1,L6_IT,L6B_2,L6B_6,L6B,L6_CT_3	50
ACTB	chr7	5563901	5563902	chr7	5556597	5557097	L2_3_IT_6,VIP_23,L6_IT_Car3,PVALB_6,L5_IT_6,L6_CT_2,L56_NP,VLMC_1,L6_CT,LAMP5_LHX6,MGE,D_L23_IT,D_LAMP5,L6_IT_Car3_1,D_L5_IT,L23_IT,L6_CT_3,L6B,L6_IT,L6B_2,L6B_6,L4_IT_1,L5_IT_2,D_L6B,D_LAMP5_LHX6,L2_3_IT_2,L5_ET_2,PVALB,D_VLMC,L6_IT_2,D_L6_CT,LAMP5_4,L5_IT,L4_IT_5,IT,D_Chandelier,D_L5_ET,L5_6_NP_1,L2_3_IT_1,VLMC,Oligo_4,Chandelier,L2_3_IT_5,L5_ET,Deep,D_L6_IT,D_L56_NP,D_L6_IT_Car3,D_PVALB,PVALB_1	50
ACTB	chr7	5563901	5563902	chr7	5557857	5558357	L6_CT,D_L23_IT,MGE,LAMP5_LHX6,L6_IT_Car3_1,D_LAMP5,L23_IT,D_L5_IT,VIP_23,L2_3_IT_6,L6_IT_Car3,PVALB_6,VLMC_1,L6_CT_2,L56_NP,L5_IT_6,L2_3_IT_2,D_VLMC,L6_IT_2,PVALB,D_L6_CT,L6_CT_3,L6B,L4_IT_1,L6_IT,L6B_6,L6B_2,D_LAMP5_LHX6,D_L6B,L5_IT_2,L5_6_NP_1,D_L5_ET,IT,D_Chandelier,L2_3_IT_1,LAMP5_4,L5_IT,L4_IT_5,D_L6_IT,D_PVALB,D_L56_NP,D_L6_IT_Car3,Chandelier,Oligo_4,VLMC,L2_3_IT_5,L5_ET,PVALB_5,Deep	49
ACTB	chr7	5563901	5563902	chr7	5558962	5559462	L2_3_IT_2,L5_ET_2,D_VLMC,L6_IT_2,PVALB,D_L6_CT,L6_CT_3,L6B,L4_IT_1,L6B_2,L6_IT,L6B_6,D_L6B,D_LAMP5_LHX6,L5_IT_2,L6_CT,D_L23_IT,LAMP5_LHX6,MGE,L6_IT_Car3_1,L6B_4,D_LAMP5,L23_IT,D_L5_IT,VIP_23,L2_3_IT_6,L6_IT_Car3,PVALB_6,L5_IT_6,L6_CT_2,L56_NP,D_L6_IT,D_L56_NP,D_L6_IT_Car3,D_PVALB,PVALB_1,Chandelier,Oligo_4,VLMC,L2_3_IT_5,L5_ET,Deep,PVALB_5,L5_6_NP_1,IT,D_L5_ET,D_Chandelier,L2_3_IT_1,SST_1,LAMP5_4…	52
ACTB	chr7	5563901	5563902	chr7	5559719	5560219	D_L6B,D_LAMP5_LHX6,L5_IT_2,L4_IT_1,L6B_2,L6_IT,L6B,L6_CT_3,D_L6_CT,D_VLMC,L6_IT_2,PVALB,L2_3_IT_2,L56_NP,L5_IT_6,PVALB_6,L6_IT_Car3,L2_3_IT_6,D_L5_IT,L23_IT,D_LAMP5,D_L23_IT,MGE,LAMP5_LHX6,L6_CT,Deep,L2_3_IT_5,Oligo_4,Chandelier,VLMC,D_L56_NP,D_L6_IT_Car3,D_PVALB,D_L6_IT,L4_IT_5,L5_IT,LAMP5_4,L2_3_IT_1,L5_6_NP_1,D_Chandelier,IT	41
ACTB	chr7	5563901	5563902	chr7	5561994	5562494	L6_CT_3,L6B,L6B_6,L6_IT,L6B_2,L4_IT_1,L5_IT_2,D_L6B,D_LAMP5_LHX6,L2_3_IT_2,L5_ET_2,PVALB,D_VLMC,L6_IT_2,D_L6_CT,L2_3_IT_6,VIP_23,L6_IT_Car3,PVALB_6,L5_IT_6,L6_CT_2,L56_NP,L6_CT,MGE,LAMP5_LHX6,D_L23_IT,L6B_4,D_LAMP5,L6_IT_Car3_1,L23_IT,D_L5_IT,VLMC,Chandelier,Oligo_4,L2_3_IT_5,L5_ET,Deep,PVALB_5,D_L6_IT,D_L6_IT_Car3,D_PVALB,D_L56_NP,PVALB_1,LAMP5_4,L5_IT,L4_IT_5,IT,D_Chandelier,D_L5_ET,L5_6_NP_1,L…	52
ACTB	chr7	5563901	5563902	chr7	5562541	5563041	IT,D_L5_ET,D_Chandelier,L5_6_NP_1,L2_3_IT_1,LAMP5_4,L5_IT,L4_IT_5,D_L6_IT,D_L6_IT_Car3,D_L56_NP,D_PVALB,VLMC,Oligo_4,Chandelier,L2_3_IT_5,L5_ET,Deep,PVALB_5,L6_CT,LAMP5_LHX6,MGE,D_L23_IT,D_LAMP5,L6B_4,L6_IT_Car3_1,L23_IT,D_L5_IT,L2_3_IT_6,VIP_23,L6_IT_Car3,PVALB_6,L6_CT_2,L56_NP,L5_IT_6,L2_3_IT_2,L5_ET_2,PVALB,L6_IT_2,D_VLMC,D_L6_CT,L6_CT_3,L6B,L6B_2,L6_IT,L6B_6,L4_IT_1,L5_IT_2,D_L6B,D_LAMP5_LHX6	50
ACTB	chr7	5563901	5563902	chr7	5563083	5563583	L2_3_IT_1,L5_6_NP_1,IT,D_Chandelier,D_L5_ET,SST_1,LAMP5_4,L4_IT_5,L5_IT,D_L6_IT,PVALB_1,D_L56_NP,D_L6_IT_Car3,D_PVALB,L2_3_IT_5,Chandelier,Oligo_4,VLMC,Deep,PVALB_5,L5_ET,D_L23_IT,LAMP5_LHX6,MGE,L6_CT,L23_IT,D_L5_IT,L6_IT_Car3_1,D_LAMP5,L6B_4,L6_IT_Car3,VIP_23,L2_3_IT_6,L6_CT_2,L56_NP,L5_IT_6,PVALB_6,L5_ET_2,L2_3_IT_2,D_L6_CT,D_VLMC,L6_IT_2,PVALB,L6B,L6_CT_3,D_L6B,D_LAMP5_LHX6,L5_IT_2,L4_IT_1,L6_…	52
[truncated: 260,042 more rows]
