# Supplementary material for: Single-cell multiomic human brain atlas reveals regulatory drivers of cortical regionality
Source: Nat Commun. 2026 Feb 21;17:3051. doi: 10.1038/s41467-026-69368-2 (PMC13039890; doi:10.1038/s41467-026-69368-2)
Supplement: Supplementary file 16 — Source data [file 41467_2026_69368_MOESM16_ESM.zip › Source Data Final/Fig3b.xlsx]

## Sheet: L2_3_IT_density
cell_type	area	y_range	density
L2/3 IT	ACC	0	2.87899
L2/3 IT	ACC	0.001001	2.92991
L2/3 IT	ACC	0.002002	2.98075
L2/3 IT	ACC	0.003003	3.03146
L2/3 IT	ACC	0.004004	3.08202
L2/3 IT	ACC	0.00500501	3.13239
L2/3 IT	ACC	0.00600601	3.18253
L2/3 IT	ACC	0.00700701	3.23243
L2/3 IT	ACC	0.00800801	3.28203
L2/3 IT	ACC	0.00900901	3.33132
L2/3 IT	ACC	0.01001	3.38026
L2/3 IT	ACC	0.011011	3.42881
L2/3 IT	ACC	0.012012	3.47695
L2/3 IT	ACC	0.013013	3.52464
L2/3 IT	ACC	0.014014	3.57185
L2/3 IT	ACC	0.015015	3.61856
L2/3 IT	ACC	0.016016	3.66472
L2/3 IT	ACC	0.017017	3.71032
L2/3 IT	ACC	0.018018	3.75531
L2/3 IT	ACC	0.019019	3.79968
L2/3 IT	ACC	0.02002	3.84339
L2/3 IT	ACC	0.021021	3.88641
L2/3 IT	ACC	0.022022	3.92871
L2/3 IT	ACC	0.023023	3.97028
L2/3 IT	ACC	0.024024	4.01107
L2/3 IT	ACC	0.025025	4.05108
L2/3 IT	ACC	0.026026	4.09026
L2/3 IT	ACC	0.027027	4.1286
L2/3 IT	ACC	0.028028	4.16608
L2/3 IT	ACC	0.029029	4.20267
L2/3 IT	ACC	0.03003	4.23835
L2/3 IT	ACC	0.031031	4.27311
L2/3 IT	ACC	0.032032	4.30691
L2/3 IT	ACC	0.033033	4.33974
L2/3 IT	ACC	0.034034	4.37159
L2/3 IT	ACC	0.035035	4.40244
L2/3 IT	ACC	0.036036	4.43226
L2/3 IT	ACC	0.037037	4.46106
L2/3 IT	ACC	0.038038	4.48881
L2/3 IT	ACC	0.039039	4.51549
L2/3 IT	ACC	0.04004	4.54111
L2/3 IT	ACC	0.041041	4.56565
L2/3 IT	ACC	0.042042	4.58909
L2/3 IT	ACC	0.043043	4.61143
L2/3 IT	ACC	0.044044	4.63267
L2/3 IT	ACC	0.045045	4.65279
L2/3 IT	ACC	0.046046	4.6718
L2/3 IT	ACC	0.047047	4.68968
L2/3 IT	ACC	0.048048	4.70644
L2/3 IT	ACC	0.049049	4.72206
L2/3 IT	ACC	0.0500501	4.73656
L2/3 IT	ACC	0.0510511	4.74992
L2/3 IT	ACC	0.0520521	4.76216
L2/3 IT	ACC	0.0530531	4.77327
L2/3 IT	ACC	0.0540541	4.78325
L2/3 IT	ACC	0.0550551	4.79212
L2/3 IT	ACC	0.0560561	4.79986
L2/3 IT	ACC	0.0570571	4.8065
L2/3 IT	ACC	0.0580581	4.81203
L2/3 IT	ACC	0.0590591	4.81646
L2/3 IT	ACC	0.0600601	4.8198
L2/3 IT	ACC	0.0610611	4.82205
L2/3 IT	ACC	0.0620621	4.82324
L2/3 IT	ACC	0.0630631	4.82336
L2/3 IT	ACC	0.0640641	4.82244
L2/3 IT	ACC	0.0650651	4.82047
L2/3 IT	ACC	0.0660661	4.81747
L2/3 IT	ACC	0.0670671	4.81347
L2/3 IT	ACC	0.0680681	4.80845
L2/3 IT	ACC	0.0690691	4.80246
L2/3 IT	ACC	0.0700701	4.79548
L2/3 IT	ACC	0.0710711	4.78755
L2/3 IT	ACC	0.0720721	4.77868
L2/3 IT	ACC	0.0730731	4.76888
L2/3 IT	ACC	0.0740741	4.75817
L2/3 IT	ACC	0.0750751	4.74657
L2/3 IT	ACC	0.0760761	4.73409
L2/3 IT	ACC	0.0770771	4.72074
L2/3 IT	ACC	0.0780781	4.70656
L2/3 IT	ACC	0.0790791	4.69155
L2/3 IT	ACC	0.0800801	4.67573
L2/3 IT	ACC	0.0810811	4.65913
L2/3 IT	ACC	0.0820821	4.64176
L2/3 IT	ACC	0.0830831	4.62363
L2/3 IT	ACC	0.0840841	4.60477
L2/3 IT	ACC	0.0850851	4.58519
L2/3 IT	ACC	0.0860861	4.56492
L2/3 IT	ACC	0.0870871	4.54398
L2/3 IT	ACC	0.0880881	4.52237
L2/3 IT	ACC	0.0890891	4.50013
L2/3 IT	ACC	0.0900901	4.47726
L2/3 IT	ACC	0.0910911	4.4538
L2/3 IT	ACC	0.0920921	4.42975
L2/3 IT	ACC	0.0930931	4.40514
L2/3 IT	ACC	0.0940941	4.37998
L2/3 IT	ACC	0.0950951	4.35429
L2/3 IT	ACC	0.0960961	4.3281
L2/3 IT	ACC	0.0970971	4.30142
L2/3 IT	ACC	0.0980981	4.27426
L2/3 IT	ACC	0.0990991	4.24665
L2/3 IT	ACC	0.1001	4.21861
L2/3 IT	ACC	0.101101	4.19015
L2/3 IT	ACC	0.102102	4.16128
L2/3 IT	ACC	0.103103	4.13204
L2/3 IT	ACC	0.104104	4.10242
L2/3 IT	ACC	0.105105	4.07246
L2/3 IT	ACC	0.106106	4.04217
L2/3 IT	ACC	0.107107	4.01156
L2/3 IT	ACC	0.108108	3.98066
L2/3 IT	ACC	0.109109	3.94947
L2/3 IT	ACC	0.11011	3.91802
L2/3 IT	ACC	0.111111	3.88631
L2/3 IT	ACC	0.112112	3.85438
L2/3 IT	ACC	0.113113	3.82222
L2/3 IT	ACC	0.114114	3.78986
L2/3 IT	ACC	0.115115	3.75731
L2/3 IT	ACC	0.116116	3.72459
L2/3 IT	ACC	0.117117	3.69171
L2/3 IT	ACC	0.118118	3.65869
L2/3 IT	ACC	0.119119	3.62554
L2/3 IT	ACC	0.12012	3.59227
L2/3 IT	ACC	0.121121	3.5589
L2/3 IT	ACC	0.122122	3.52545
L2/3 IT	ACC	0.123123	3.49192
L2/3 IT	ACC	0.124124	3.45833
L2/3 IT	ACC	0.125125	3.4247
L2/3 IT	ACC	0.126126	3.39103
L2/3 IT	ACC	0.127127	3.35734
L2/3 IT	ACC	0.128128	3.32365
L2/3 IT	ACC	0.129129	3.28996
L2/3 IT	ACC	0.13013	3.25629
L2/3 IT	ACC	0.131131	3.22265
L2/3 IT	ACC	0.132132	3.18906
L2/3 IT	ACC	0.133133	3.15551
L2/3 IT	ACC	0.134134	3.12204
L2/3 IT	ACC	0.135135	3.08864
L2/3 IT	ACC	0.136136	3.05534
L2/3 IT	ACC	0.137137	3.02213
L2/3 IT	ACC	0.138138	2.98904
L2/3 IT	ACC	0.139139	2.95608
L2/3 IT	ACC	0.14014	2.92324
L2/3 IT	ACC	0.141141	2.89056
L2/3 IT	ACC	0.142142	2.85803
L2/3 IT	ACC	0.143143	2.82567
L2/3 IT	ACC	0.144144	2.79348
L2/3 IT	ACC	0.145145	2.76149
L2/3 IT	ACC	0.146146	2.72969
L2/3 IT	ACC	0.147147	2.69809
L2/3 IT	ACC	0.148148	2.66672
L2/3 IT	ACC	0.149149	2.63557
L2/3 IT	ACC	0.15015	2.60465
L2/3 IT	ACC	0.151151	2.57398
L2/3 IT	ACC	0.152152	2.54357
L2/3 IT	ACC	0.153153	2.51341
L2/3 IT	ACC	0.154154	2.48353
L2/3 IT	ACC	0.155155	2.45392
L2/3 IT	ACC	0.156156	2.4246
L2/3 IT	ACC	0.157157	2.39558
L2/3 IT	ACC	0.158158	2.36686
L2/3 IT	ACC	0.159159	2.33844
L2/3 IT	ACC	0.16016	2.31034
L2/3 IT	ACC	0.161161	2.28256
L2/3 IT	ACC	0.162162	2.25511
L2/3 IT	ACC	0.163163	2.228
L2/3 IT	ACC	0.164164	2.20123
L2/3 IT	ACC	0.165165	2.1748
L2/3 IT	ACC	0.166166	2.14872
L2/3 IT	ACC	0.167167	2.12301
L2/3 IT	ACC	0.168168	2.09765
L2/3 IT	ACC	0.169169	2.07266
L2/3 IT	ACC	0.17017	2.04804
L2/3 IT	ACC	0.171171	2.02379
L2/3 IT	ACC	0.172172	1.99992
L2/3 IT	ACC	0.173173	1.97643
L2/3 IT	ACC	0.174174	1.95333
L2/3 IT	ACC	0.175175	1.93061
L2/3 IT	ACC	0.176176	1.90828
L2/3 IT	ACC	0.177177	1.88634
L2/3 IT	ACC	0.178178	1.86479
L2/3 IT	ACC	0.179179	1.84363
L2/3 IT	ACC	0.18018	1.82287
L2/3 IT	ACC	0.181181	1.8025
L2/3 IT	ACC	0.182182	1.78252
L2/3 IT	ACC	0.183183	1.76294
L2/3 IT	ACC	0.184184	1.74376
L2/3 IT	ACC	0.185185	1.72496
L2/3 IT	ACC	0.186186	1.70656
L2/3 IT	ACC	0.187187	1.68855
L2/3 IT	ACC	0.188188	1.67092
L2/3 IT	ACC	0.189189	1.65368
L2/3 IT	ACC	0.19019	1.63683
L2/3 IT	ACC	0.191191	1.62036
L2/3 IT	ACC	0.192192	1.60426
L2/3 IT	ACC	0.193193	1.58854
L2/3 IT	ACC	0.194194	1.57319
L2/3 IT	ACC	0.195195	1.5582
L2/3 IT	ACC	0.196196	1.54358
L2/3 IT	ACC	0.197197	1.52931
L2/3 IT	ACC	0.198198	1.5154
L2/3 IT	ACC	0.199199	1.50183
L2/3 IT	ACC	0.2002	1.48861
L2/3 IT	ACC	0.201201	1.47572
L2/3 IT	ACC	0.202202	1.46316
L2/3 IT	ACC	0.203203	1.45093
L2/3 IT	ACC	0.204204	1.43901
L2/3 IT	ACC	0.205205	1.42741
L2/3 IT	ACC	0.206206	1.41611
L2/3 IT	ACC	0.207207	1.4051
L2/3 IT	ACC	0.208208	1.39439
L2/3 IT	ACC	0.209209	1.38395
L2/3 IT	ACC	0.21021	1.3738
L2/3 IT	ACC	0.211211	1.3639
L2/3 IT	ACC	0.212212	1.35427
L2/3 IT	ACC	0.213213	1.34489
L2/3 IT	ACC	0.214214	1.33575
L2/3 IT	ACC	0.215215	1.32685
L2/3 IT	ACC	0.216216	1.31817
L2/3 IT	ACC	0.217217	1.30971
L2/3 IT	ACC	0.218218	1.30146
L2/3 IT	ACC	0.219219	1.29341
L2/3 IT	ACC	0.22022	1.28555
L2/3 IT	ACC	0.221221	1.27788
L2/3 IT	ACC	0.222222	1.27038
L2/3 IT	ACC	0.223223	1.26305
L2/3 IT	ACC	0.224224	1.25588
L2/3 IT	ACC	0.225225	1.24885
L2/3 IT	ACC	0.226226	1.24197
L2/3 IT	ACC	0.227227	1.23521
L2/3 IT	ACC	0.228228	1.22858
L2/3 IT	ACC	0.229229	1.22207
L2/3 IT	ACC	0.23023	1.21566
L2/3 IT	ACC	0.231231	1.20935
L2/3 IT	ACC	0.232232	1.20313
L2/3 IT	ACC	0.233233	1.19699
L2/3 IT	ACC	0.234234	1.19092
L2/3 IT	ACC	0.235235	1.18492
L2/3 IT	ACC	0.236236	1.17898
L2/3 IT	ACC	0.237237	1.17309
L2/3 IT	ACC	0.238238	1.16725
L2/3 IT	ACC	0.239239	1.16144
L2/3 IT	ACC	0.24024	1.15565
L2/3 IT	ACC	0.241241	1.14989
L2/3 IT	ACC	0.242242	1.14415
L2/3 IT	ACC	0.243243	1.13841
L2/3 IT	ACC	0.244244	1.13267
L2/3 IT	ACC	0.245245	1.12693
L2/3 IT	ACC	0.246246	1.12119
L2/3 IT	ACC	0.247247	1.11542
L2/3 IT	ACC	0.248248	1.10963
L2/3 IT	ACC	0.249249	1.10382
L2/3 IT	ACC	0.25025	1.09797
L2/3 IT	ACC	0.251251	1.09209
L2/3 IT	ACC	0.252252	1.08617
L2/3 IT	ACC	0.253253	1.0802
L2/3 IT	ACC	0.254254	1.07418
L2/3 IT	ACC	0.255255	1.0681
L2/3 IT	ACC	0.256256	1.06197
L2/3 IT	ACC	0.257257	1.05578
L2/3 IT	ACC	0.258258	1.04952
L2/3 IT	ACC	0.259259	1.04319
L2/3 IT	ACC	0.26026	1.0368
L2/3 IT	ACC	0.261261	1.03033
L2/3 IT	ACC	0.262262	1.02379
L2/3 IT	ACC	0.263263	1.01717
L2/3 IT	ACC	0.264264	1.01047
L2/3 IT	ACC	0.265265	1.00369
L2/3 IT	ACC	0.266266	0.996824
L2/3 IT	ACC	0.267267	0.989878
L2/3 IT	ACC	0.268268	0.982848
L2/3 IT	ACC	0.269269	0.975734
L2/3 IT	ACC	0.27027	0.968534
L2/3 IT	ACC	0.271271	0.961249
L2/3 IT	ACC	0.272272	0.953878
L2/3 IT	ACC	0.273273	0.946421
L2/3 IT	ACC	0.274274	0.93888
L2/3 IT	ACC	0.275275	0.931253
L2/3 IT	ACC	0.276276	0.923543
L2/3 IT	ACC	0.277277	0.91575
L2/3 IT	ACC	0.278278	0.907875
L2/3 IT	ACC	0.279279	0.899919
L2/3 IT	ACC	0.28028	0.891883
L2/3 IT	ACC	0.281281	0.88377
L2/3 IT	ACC	0.282282	0.875582
L2/3 IT	ACC	0.283283	0.867319
L2/3 IT	ACC	0.284284	0.858983
L2/3 IT	ACC	0.285285	0.850578
L2/3 IT	ACC	0.286286	0.842106
L2/3 IT	ACC	0.287287	0.833568
L2/3 IT	ACC	0.288288	0.824967
L2/3 IT	ACC	0.289289	0.816307
L2/3 IT	ACC	0.29029	0.807589
L2/3 IT	ACC	0.291291	0.798816
L2/3 IT	ACC	0.292292	0.789993
L2/3 IT	ACC	0.293293	0.78112
L2/3 IT	ACC	0.294294	0.772203
L2/3 IT	ACC	0.295295	0.763243
L2/3 IT	ACC	0.296296	0.754245
L2/3 IT	ACC	0.297297	0.745211
L2/3 IT	ACC	0.298298	0.736145
L2/3 IT	ACC	0.299299	0.72705
L2/3 IT	ACC	0.3003	0.71793
L2/3 IT	ACC	0.301301	0.708789
L2/3 IT	ACC	0.302302	0.699629
L2/3 IT	ACC	0.303303	0.690455
L2/3 IT	ACC	0.304304	0.68127
L2/3 IT	ACC	0.305305	0.672078
L2/3 IT	ACC	0.306306	0.662882
L2/3 IT	ACC	0.307307	0.653687
L2/3 IT	ACC	0.308308	0.644495
L2/3 IT	ACC	0.309309	0.635311
L2/3 IT	ACC	0.31031	0.626138
L2/3 IT	ACC	0.311311	0.61698
L2/3 IT	ACC	0.312312	0.60784
L2/3 IT	ACC	0.313313	0.598722
L2/3 IT	ACC	0.314314	0.589631
L2/3 IT	ACC	0.315315	0.580568
L2/3 IT	ACC	0.316316	0.571539
L2/3 IT	ACC	0.317317	0.562546
L2/3 IT	ACC	0.318318	0.553593
L2/3 IT	ACC	0.319319	0.544683
L2/3 IT	ACC	0.32032	0.535821
L2/3 IT	ACC	0.321321	0.527008
L2/3 IT	ACC	0.322322	0.51825
L2/3 IT	ACC	0.323323	0.509548
L2/3 IT	ACC	0.324324	0.500907
L2/3 IT	ACC	0.325325	0.492329
L2/3 IT	ACC	0.326326	0.483817
L2/3 IT	ACC	0.327327	0.475375
L2/3 IT	ACC	0.328328	0.467006
L2/3 IT	ACC	0.329329	0.458712
L2/3 IT	ACC	0.33033	0.450497
L2/3 IT	ACC	0.331331	0.442363
L2/3 IT	ACC	0.332332	0.434312
L2/3 IT	ACC	0.333333	0.426349
L2/3 IT	ACC	0.334334	0.418475
L2/3 IT	ACC	0.335335	0.410693
L2/3 IT	ACC	0.336336	0.403005
L2/3 IT	ACC	0.337337	0.395413
L2/3 IT	ACC	0.338338	0.387921
L2/3 IT	ACC	0.339339	0.380529
L2/3 IT	ACC	0.34034	0.373242
L2/3 IT	ACC	0.341341	0.366059
L2/3 IT	ACC	0.342342	0.358984
L2/3 IT	ACC	0.343343	0.352018
L2/3 IT	ACC	0.344344	0.345163
L2/3 IT	ACC	0.345345	0.33842
L2/3 IT	ACC	0.346346	0.331792
L2/3 IT	ACC	0.347347	0.32528
L2/3 IT	ACC	0.348348	0.318886
L2/3 IT	ACC	0.349349	0.31261
L2/3 IT	ACC	0.35035	0.306454
L2/3 IT	ACC	0.351351	0.300419
L2/3 IT	ACC	0.352352	0.294507
L2/3 IT	ACC	0.353353	0.288718
L2/3 IT	ACC	0.354354	0.283053
L2/3 IT	ACC	0.355355	0.277513
L2/3 IT	ACC	0.356356	0.272099
L2/3 IT	ACC	0.357357	0.266811
L2/3 IT	ACC	0.358358	0.26165
L2/3 IT	ACC	0.359359	0.256617
L2/3 IT	ACC	0.36036	0.251711
L2/3 IT	ACC	0.361361	0.246934
L2/3 IT	ACC	0.362362	0.242285
L2/3 IT	ACC	0.363363	0.237764
L2/3 IT	ACC	0.364364	0.233371
L2/3 IT	ACC	0.365365	0.229107
L2/3 IT	ACC	0.366366	0.22497
L2/3 IT	ACC	0.367367	0.220962
L2/3 IT	ACC	0.368368	0.217081
L2/3 IT	ACC	0.369369	0.213327
L2/3 IT	ACC	0.37037	0.2097
L2/3 IT	ACC	0.371371	0.206198
L2/3 IT	ACC	0.372372	0.202822
L2/3 IT	ACC	0.373373	0.19957
L2/3 IT	ACC	0.374374	0.196442
L2/3 IT	ACC	0.375375	0.193436
L2/3 IT	ACC	0.376376	0.190552
L2/3 IT	ACC	0.377377	0.187789
L2/3 IT	ACC	0.378378	0.185145
L2/3 IT	ACC	0.379379	0.182619
L2/3 IT	ACC	0.38038	0.18021
L2/3 IT	ACC	0.381381	0.177916
L2/3 IT	ACC	0.382382	0.175737
L2/3 IT	ACC	0.383383	0.17367
L2/3 IT	ACC	0.384384	0.171714
L2/3 IT	ACC	0.385385	0.169867
L2/3 IT	ACC	0.386386	0.168128
L2/3 IT	ACC	0.387387	0.166494
L2/3 IT	ACC	0.388388	0.164965
L2/3 IT	ACC	0.389389	0.163538
L2/3 IT	ACC	0.39039	0.162211
L2/3 IT	ACC	0.391391	0.160982
L2/3 IT	ACC	0.392392	0.15985
L2/3 IT	ACC	0.393393	0.158812
L2/3 IT	ACC	0.394394	0.157866
L2/3 IT	ACC	0.395395	0.15701
L2/3 IT	ACC	0.396396	0.156241
L2/3 IT	ACC	0.397397	0.155559
L2/3 IT	ACC	0.398398	0.154959
L2/3 IT	ACC	0.399399	0.154441
L2/3 IT	ACC	0.4004	0.154002
L2/3 IT	ACC	0.401401	0.153639
L2/3 IT	ACC	0.402402	0.153351
L2/3 IT	ACC	0.403403	0.153134
L2/3 IT	ACC	0.404404	0.152987
L2/3 IT	ACC	0.405405	0.152907
L2/3 IT	ACC	0.406406	0.152892
L2/3 IT	ACC	0.407407	0.15294
L2/3 IT	ACC	0.408408	0.153048
L2/3 IT	ACC	0.409409	0.153214
L2/3 IT	ACC	0.41041	0.153435
L2/3 IT	ACC	0.411411	0.153709
L2/3 IT	ACC	0.412412	0.154034
L2/3 IT	ACC	0.413413	0.154408
L2/3 IT	ACC	0.414414	0.154827
L2/3 IT	ACC	0.415415	0.155291
L2/3 IT	ACC	0.416416	0.155796
L2/3 IT	ACC	0.417417	0.156341
L2/3 IT	ACC	0.418418	0.156923
L2/3 IT	ACC	0.419419	0.15754
L2/3 IT	ACC	0.42042	0.15819
L2/3 IT	ACC	0.421421	0.15887
L2/3 IT	ACC	0.422422	0.159579
L2/3 IT	ACC	0.423423	0.160315
L2/3 IT	ACC	0.424424	0.161076
L2/3 IT	ACC	0.425425	0.161859
L2/3 IT	ACC	0.426426	0.162663
L2/3 IT	ACC	0.427427	0.163486
L2/3 IT	ACC	0.428428	0.164326
L2/3 IT	ACC	0.429429	0.165181
L2/3 IT	ACC	0.43043	0.16605
L2/3 IT	ACC	0.431431	0.16693
L2/3 IT	ACC	0.432432	0.167821
L2/3 IT	ACC	0.433433	0.16872
L2/3 IT	ACC	0.434434	0.169626
L2/3 IT	ACC	0.435435	0.170538
L2/3 IT	ACC	0.436436	0.171454
L2/3 IT	ACC	0.437437	0.172372
L2/3 IT	ACC	0.438438	0.173292
L2/3 IT	ACC	0.439439	0.174212
L2/3 IT	ACC	0.44044	0.17513
L2/3 IT	ACC	0.441441	0.176046
L2/3 IT	ACC	0.442442	0.176959
L2/3 IT	ACC	0.443443	0.177867
L2/3 IT	ACC	0.444444	0.17877
L2/3 IT	ACC	0.445445	0.179666
L2/3 IT	ACC	0.446446	0.180554
L2/3 IT	ACC	0.447447	0.181434
L2/3 IT	ACC	0.448448	0.182304
L2/3 IT	ACC	0.449449	0.183164
L2/3 IT	ACC	0.45045	0.184014
L2/3 IT	ACC	0.451451	0.184852
L2/3 IT	ACC	0.452452	0.185678
L2/3 IT	ACC	0.453453	0.18649
L2/3 IT	ACC	0.454454	0.18729
L2/3 IT	ACC	0.455455	0.188075
L2/3 IT	ACC	0.456456	0.188846
L2/3 IT	ACC	0.457457	0.189602
L2/3 IT	ACC	0.458458	0.190343
L2/3 IT	ACC	0.459459	0.191067
L2/3 IT	ACC	0.46046	0.191776
L2/3 IT	ACC	0.461461	0.192468
L2/3 IT	ACC	0.462462	0.193143
L2/3 IT	ACC	0.463463	0.1938
L2/3 IT	ACC	0.464464	0.194441
L2/3 IT	ACC	0.465465	0.195064
L2/3 IT	ACC	0.466466	0.195668
L2/3 IT	ACC	0.467467	0.196255
L2/3 IT	ACC	0.468468	0.196823
L2/3 IT	ACC	0.469469	0.197373
L2/3 IT	ACC	0.47047	0.197904
L2/3 IT	ACC	0.471471	0.198416
L2/3 IT	ACC	0.472472	0.19891
L2/3 IT	ACC	0.473473	0.199384
L2/3 IT	ACC	0.474474	0.199839
L2/3 IT	ACC	0.475475	0.200275
L2/3 IT	ACC	0.476476	0.200692
L2/3 IT	ACC	0.477477	0.201089
L2/3 IT	ACC	0.478478	0.201466
L2/3 IT	ACC	0.479479	0.201824
L2/3 IT	ACC	0.48048	0.202162
L2/3 IT	ACC	0.481481	0.202481
L2/3 IT	ACC	0.482482	0.202779
L2/3 IT	ACC	0.483483	0.203058
L2/3 IT	ACC	0.484484	0.203316
L2/3 IT	ACC	0.485485	0.203555
L2/3 IT	ACC	0.486486	0.203774
L2/3 IT	ACC	0.487487	0.203972
L2/3 IT	ACC	0.488488	0.20415
L2/3 IT	ACC	0.489489	0.204308
L2/3 IT	ACC	0.49049	0.204445
L2/3 IT	ACC	0.491491	0.204562
L2/3 IT	ACC	0.492492	0.204658
L2/3 IT	ACC	0.493493	0.204734
L2/3 IT	ACC	0.494494	0.204789
L2/3 IT	ACC	0.495495	0.204824
L2/3 IT	ACC	0.496496	0.204838
L2/3 IT	ACC	0.497497	0.204831
L2/3 IT	ACC	0.498498	0.204803
L2/3 IT	ACC	0.499499	0.204754
L2/3 IT	ACC	0.500501	0.204685
L2/3 IT	ACC	0.501502	0.204594
L2/3 IT	ACC	0.502503	0.204483
L2/3 IT	ACC	0.503504	0.20435
L2/3 IT	ACC	0.504505	0.204196
L2/3 IT	ACC	0.505506	0.204022
L2/3 IT	ACC	0.506507	0.203826
L2/3 IT	ACC	0.507508	0.20361
L2/3 IT	ACC	0.508509	0.203372
L2/3 IT	ACC	0.50951	0.203114
L2/3 IT	ACC	0.510511	0.202834
L2/3 IT	ACC	0.511512	0.202534
L2/3 IT	ACC	0.512513	0.202213
L2/3 IT	ACC	0.513514	0.201872
L2/3 IT	ACC	0.514515	0.20151
L2/3 IT	ACC	0.515516	0.201128
L2/3 IT	ACC	0.516517	0.200726
L2/3 IT	ACC	0.517518	0.200304
L2/3 IT	ACC	0.518519	0.199862
L2/3 IT	ACC	0.51952	0.199401
L2/3 IT	ACC	0.520521	0.198921
L2/3 IT	ACC	0.521522	0.198421
L2/3 IT	ACC	0.522523	0.197903
L2/3 IT	ACC	0.523524	0.197367
L2/3 IT	ACC	0.524525	0.196812
L2/3 IT	ACC	0.525526	0.19624
L2/3 IT	ACC	0.526527	0.195651
L2/3 IT	ACC	0.527528	0.195044
L2/3 IT	ACC	0.528529	0.194422
L2/3 IT	ACC	0.52953	0.193784
L2/3 IT	ACC	0.530531	0.19313
L2/3 IT	ACC	0.531532	0.192461
L2/3 IT	ACC	0.532533	0.191778
L2/3 IT	ACC	0.533534	0.191081
L2/3 IT	ACC	0.534535	0.190371
L2/3 IT	ACC	0.535536	0.189649
L2/3 IT	ACC	0.536537	0.188914
L2/3 IT	ACC	0.537538	0.188168
L2/3 IT	ACC	0.538539	0.187412
L2/3 IT	ACC	0.53954	0.186646
L2/3 IT	ACC	0.540541	0.18587
L2/3 IT	ACC	0.541542	0.185086
L2/3 IT	ACC	0.542543	0.184294
L2/3 IT	ACC	0.543544	0.183495
L2/3 IT	ACC	0.544545	0.18269
L2/3 IT	ACC	0.545546	0.181879
L2/3 IT	ACC	0.546547	0.181063
L2/3 IT	ACC	0.547548	0.180244
L2/3 IT	ACC	0.548549	0.179421
L2/3 IT	ACC	0.54955	0.178596
L2/3 IT	ACC	0.550551	0.17777
L2/3 IT	ACC	0.551552	0.176943
L2/3 IT	ACC	0.552553	0.176115
L2/3 IT	ACC	0.553554	0.175289
L2/3 IT	ACC	0.554555	0.174464
L2/3 IT	ACC	0.555556	0.173642
L2/3 IT	ACC	0.556557	0.172822
L2/3 IT	ACC	0.557558	0.172007
L2/3 IT	ACC	0.558559	0.171196
L2/3 IT	ACC	0.55956	0.170391
L2/3 IT	ACC	0.560561	0.169592
L2/3 IT	ACC	0.561562	0.168799
L2/3 IT	ACC	0.562563	0.168015
L2/3 IT	ACC	0.563564	0.167238
L2/3 IT	ACC	0.564565	0.16647
L2/3 IT	ACC	0.565566	0.165712
L2/3 IT	ACC	0.566567	0.164964
L2/3 IT	ACC	0.567568	0.164226
L2/3 IT	ACC	0.568569	0.1635
L2/3 IT	ACC	0.56957	0.162785
L2/3 IT	ACC	0.570571	0.162082
L2/3 IT	ACC	0.571572	0.161392
L2/3 IT	ACC	0.572573	0.160715
L2/3 IT	ACC	0.573574	0.160051
L2/3 IT	ACC	0.574575	0.159401
L2/3 IT	ACC	0.575576	0.158764
L2/3 IT	ACC	0.576577	0.158143
L2/3 IT	ACC	0.577578	0.157535
L2/3 IT	ACC	0.578579	0.156942
L2/3 IT	ACC	0.57958	0.156364
L2/3 IT	ACC	0.580581	0.155801
L2/3 IT	ACC	0.581582	0.155253
L2/3 IT	ACC	0.582583	0.15472
L2/3 IT	ACC	0.583584	0.154202
L2/3 IT	ACC	0.584585	0.153699
L2/3 IT	ACC	0.585586	0.153211
L2/3 IT	ACC	0.586587	0.152738
L2/3 IT	ACC	0.587588	0.152279
L2/3 IT	ACC	0.588589	0.151835
L2/3 IT	ACC	0.58959	0.151405
L2/3 IT	ACC	0.590591	0.150989
L2/3 IT	ACC	0.591592	0.150586
L2/3 IT	ACC	0.592593	0.150197
L2/3 IT	ACC	0.593594	0.14982
L2/3 IT	ACC	0.594595	0.149456
L2/3 IT	ACC	0.595596	0.149103
L2/3 IT	ACC	0.596597	0.148762
L2/3 IT	ACC	0.597598	0.148432
L2/3 IT	ACC	0.598599	0.148113
L2/3 IT	ACC	0.5996	0.147803
L2/3 IT	ACC	0.600601	0.147502
L2/3 IT	ACC	0.601602	0.14721
L2/3 IT	ACC	0.602603	0.146926
L2/3 IT	ACC	0.603604	0.146649
L2/3 IT	ACC	0.604605	0.146378
L2/3 IT	ACC	0.605606	0.146113
L2/3 IT	ACC	0.606607	0.145853
L2/3 IT	ACC	0.607608	0.145598
L2/3 IT	ACC	0.608609	0.145346
L2/3 IT	ACC	0.60961	0.145096
L2/3 IT	ACC	0.610611	0.144849
L2/3 IT	ACC	0.611612	0.144602
L2/3 IT	ACC	0.612613	0.144356
L2/3 IT	ACC	0.613614	0.14411
L2/3 IT	ACC	0.614615	0.143861
L2/3 IT	ACC	0.615616	0.143611
L2/3 IT	ACC	0.616617	0.143358
L2/3 IT	ACC	0.617618	0.1431
L2/3 IT	ACC	0.618619	0.142838
L2/3 IT	ACC	0.61962	0.14257
L2/3 IT	ACC	0.620621	0.142296
L2/3 IT	ACC	0.621622	0.142014
L2/3 IT	ACC	0.622623	0.141725
L2/3 IT	ACC	0.623624	0.141427
L2/3 IT	ACC	0.624625	0.141119
L2/3 IT	ACC	0.625626	0.1408
L2/3 IT	ACC	0.626627	0.140471
L2/3 IT	ACC	0.627628	0.140129
L2/3 IT	ACC	0.628629	0.139775
L2/3 IT	ACC	0.62963	0.139407
L2/3 IT	ACC	0.630631	0.139025
L2/3 IT	ACC	0.631632	0.138629
L2/3 IT	ACC	0.632633	0.138217
L2/3 IT	ACC	0.633634	0.137789
L2/3 IT	ACC	0.634635	0.137345
L2/3 IT	ACC	0.635636	0.136883
L2/3 IT	ACC	0.636637	0.136404
L2/3 IT	ACC	0.637638	0.135906
L2/3 IT	ACC	0.638639	0.13539
L2/3 IT	ACC	0.63964	0.134854
L2/3 IT	ACC	0.640641	0.134299
L2/3 IT	ACC	0.641642	0.133723
L2/3 IT	ACC	0.642643	0.133128
L2/3 IT	ACC	0.643644	0.132511
L2/3 IT	ACC	0.644645	0.131874
L2/3 IT	ACC	0.645646	0.131215
L2/3 IT	ACC	0.646647	0.130535
L2/3 IT	ACC	0.647648	0.129833
L2/3 IT	ACC	0.648649	0.129109
L2/3 IT	ACC	0.64965	0.128363
L2/3 IT	ACC	0.650651	0.127595
L2/3 IT	ACC	0.651652	0.126804
L2/3 IT	ACC	0.652653	0.125991
L2/3 IT	ACC	0.653654	0.125157
L2/3 IT	ACC	0.654655	0.1243
L2/3 IT	ACC	0.655656	0.12342
L2/3 IT	ACC	0.656657	0.122519
L2/3 IT	ACC	0.657658	0.121596
L2/3 IT	ACC	0.658659	0.120651
L2/3 IT	ACC	0.65966	0.119685
L2/3 IT	ACC	0.660661	0.118697
L2/3 IT	ACC	0.661662	0.117688
L2/3 IT	ACC	0.662663	0.116659
L2/3 IT	ACC	0.663664	0.115609
L2/3 IT	ACC	0.664665	0.114539
L2/3 IT	ACC	0.665666	0.11345
L2/3 IT	ACC	0.666667	0.112341
L2/3 IT	ACC	0.667668	0.111214
L2/3 IT	ACC	0.668669	0.110068
L2/3 IT	ACC	0.66967	0.108904
L2/3 IT	ACC	0.670671	0.107724
L2/3 IT	ACC	0.671672	0.106526
L2/3 IT	ACC	0.672673	0.105312
L2/3 IT	ACC	0.673674	0.104083
L2/3 IT	ACC	0.674675	0.102839
L2/3 IT	ACC	0.675676	0.10158
L2/3 IT	ACC	0.676677	0.100308
L2/3 IT	ACC	0.677678	0.0990229
L2/3 IT	ACC	0.678679	0.0977253
L2/3 IT	ACC	0.67968	0.0964161
L2/3 IT	ACC	0.680681	0.0950961
L2/3 IT	ACC	0.681682	0.0937658
L2/3 IT	ACC	0.682683	0.0924261
L2/3 IT	ACC	0.683684	0.0910777
L2/3 IT	ACC	0.684685	0.0897213
L2/3 IT	ACC	0.685686	0.0883578
L2/3 IT	ACC	0.686687	0.0869879
L2/3 IT	ACC	0.687688	0.0856123
L2/3 IT	ACC	0.688689	0.084232
L2/3 IT	ACC	0.68969	0.0828475
L2/3 IT	ACC	0.690691	0.0814598
L2/3 IT	ACC	0.691692	0.0800696
L2/3 IT	ACC	0.692693	0.0786777
L2/3 IT	ACC	0.693694	0.0772849
L2/3 IT	ACC	0.694695	0.075892
L2/3 IT	ACC	0.695696	0.0744997
L2/3 IT	ACC	0.696697	0.0731088
L2/3 IT	ACC	0.697698	0.07172
L2/3 IT	ACC	0.698699	0.0703342
L2/3 IT	ACC	0.6997	0.0689521
L2/3 IT	ACC	0.700701	0.0675744
L2/3 IT	ACC	0.701702	0.0662018
L2/3 IT	ACC	0.702703	0.0648351
L2/3 IT	ACC	0.703704	0.063475
L2/3 IT	ACC	0.704705	0.062122
L2/3 IT	ACC	0.705706	0.060777
L2/3 IT	ACC	0.706707	0.0594406
L2/3 IT	ACC	0.707708	0.0581134
L2/3 IT	ACC	0.708709	0.0567961
L2/3 IT	ACC	0.70971	0.0554892
L2/3 IT	ACC	0.710711	0.0541933
L2/3 IT	ACC	0.711712	0.052909
L2/3 IT	ACC	0.712713	0.0516369
L2/3 IT	ACC	0.713714	0.0503775
L2/3 IT	ACC	0.714715	0.0491314
L2/3 IT	ACC	0.715716	0.0478989
L2/3 IT	ACC	0.716717	0.0466805
L2/3 IT	ACC	0.717718	0.0454768
L2/3 IT	ACC	0.718719	0.0442881
L2/3 IT	ACC	0.71972	0.0431149
L2/3 IT	ACC	0.720721	0.0419575
L2/3 IT	ACC	0.721722	0.0408163
L2/3 IT	ACC	0.722723	0.0396916
L2/3 IT	ACC	0.723724	0.0385837
L2/3 IT	ACC	0.724725	0.037493
L2/3 IT	ACC	0.725726	0.0364196
L2/3 IT	ACC	0.726727	0.0353639
L2/3 IT	ACC	0.727728	0.034326
L2/3 IT	ACC	0.728729	0.0333062
L2/3 IT	ACC	0.72973	0.0323046
L2/3 IT	ACC	0.730731	0.0313215
L2/3 IT	ACC	0.731732	0.0303569
L2/3 IT	ACC	0.732733	0.0294109
L2/3 IT	ACC	0.733734	0.0284836
L2/3 IT	ACC	0.734735	0.0275752
L2/3 IT	ACC	0.735736	0.0266856
L2/3 IT	ACC	0.736737	0.0258149
L2/3 IT	ACC	0.737738	0.0249631
L2/3 IT	ACC	0.738739	0.0241302
L2/3 IT	ACC	0.73974	0.0233162
L2/3 IT	ACC	0.740741	0.022521
L2/3 IT	ACC	0.741742	0.0217446
L2/3 IT	ACC	0.742743	0.0209869
L2/3 IT	ACC	0.743744	0.0202478
L2/3 IT	ACC	0.744745	0.0195271
L2/3 IT	ACC	0.745746	0.0188248
L2/3 IT	ACC	0.746747	0.0181408
L2/3 IT	ACC	0.747748	0.0174747
L2/3 IT	ACC	0.748749	0.0168266
L2/3 IT	ACC	0.74975	0.0161962
L2/3 IT	ACC	0.750751	0.0155834
L2/3 IT	ACC	0.751752	0.0149878
L2/3 IT	ACC	0.752753	0.0144094
L2/3 IT	ACC	0.753754	0.0138478
L2/3 IT	ACC	0.754755	0.0133029
L2/3 IT	ACC	0.755756	0.0127744
L2/3 IT	ACC	0.756757	0.0122621
L2/3 IT	ACC	0.757758	0.0117656
L2/3 IT	ACC	0.758759	0.0112848
L2/3 IT	ACC	0.75976	0.0108193
L2/3 IT	ACC	0.760761	0.0103689
L2/3 IT	ACC	0.761762	0.00993332
L2/3 IT	ACC	0.762763	0.00951223
L2/3 IT	ACC	0.763764	0.00910536
L2/3 IT	ACC	0.764765	0.00871241
L2/3 IT	ACC	0.765766	0.00833308
L2/3 IT	ACC	0.766767	0.00796708
L2/3 IT	ACC	0.767768	0.00761409
L2/3 IT	ACC	0.768769	0.00727383
L2/3 IT	ACC	0.76977	0.00694597
L2/3 IT	ACC	0.770771	0.00663022
L2/3 IT	ACC	0.771772	0.00632627
L2/3 IT	ACC	0.772773	0.00603383
L2/3 IT	ACC	0.773774	0.00575257
L2/3 IT	ACC	0.774775	0.00548221
L2/3 IT	ACC	0.775776	0.00522243
L2/3 IT	ACC	0.776777	0.00497295
L2/3 IT	ACC	0.777778	0.00473347
L2/3 IT	ACC	0.778779	0.00450369
L2/3 IT	ACC	0.77978	0.00428332
L2/3 IT	ACC	0.780781	0.00407207
L2/3 IT	ACC	0.781782	0.00386967
L2/3 IT	ACC	0.782783	0.00367582
L2/3 IT	ACC	0.783784	0.00349026
L2/3 IT	ACC	0.784785	0.00331272
L2/3 IT	ACC	0.785786	0.00314291
L2/3 IT	ACC	0.786787	0.0029806
L2/3 IT	ACC	0.787788	0.0028255
L2/3 IT	ACC	0.788789	0.00267738
L2/3 IT	ACC	0.78979	0.00253598
L2/3 IT	ACC	0.790791	0.00240106
L2/3 IT	ACC	0.791792	0.00227239
L2/3 IT	ACC	0.792793	0.00214973
L2/3 IT	ACC	0.793794	0.00203285
L2/3 IT	ACC	0.794795	0.00192153
L2/3 IT	ACC	0.795796	0.00181556
L2/3 IT	ACC	0.796797	0.00171472
L2/3 IT	ACC	0.797798	0.00161882
L2/3 IT	ACC	0.798799	0.00152765
L2/3 IT	ACC	0.7998	0.00144102
L2/3 IT	ACC	0.800801	0.00135873
L2/3 IT	ACC	0.801802	0.00128062
L2/3 IT	ACC	0.802803	0.0012065
L2/3 IT	ACC	0.803804	0.00113619
L2/3 IT	ACC	0.804805	0.00106954
L2/3 IT	ACC	0.805806	0.00100638
L2/3 IT	ACC	0.806807	0.000946556
L2/3 IT	ACC	0.807808	0.000889918
L2/3 IT	ACC	0.808809	0.000836322
L2/3 IT	ACC	0.80981	0.000785626
L2/3 IT	ACC	0.810811	0.000737696
L2/3 IT	ACC	0.811812	0.000692402
L2/3 IT	ACC	0.812813	0.000649618
L2/3 IT	ACC	0.813814	0.000609223
L2/3 IT	ACC	0.814815	0.000571102
L2/3 IT	ACC	0.815816	0.000535143
L2/3 IT	ACC	0.816817	0.000501238
L2/3 IT	ACC	0.817818	0.000469285
L2/3 IT	ACC	0.818819	0.000439186
L2/3 IT	ACC	0.81982	0.000410845
L2/3 IT	ACC	0.820821	0.000384172
L2/3 IT	ACC	0.821822	0.000359081
L2/3 IT	ACC	0.822823	0.000335488
L2/3 IT	ACC	0.823824	0.000313313
L2/3 IT	ACC	0.824825	0.000292482
L2/3 IT	ACC	0.825826	0.000272921
L2/3 IT	ACC	0.826827	0.000254562
L2/3 IT	ACC	0.827828	0.000237338
L2/3 IT	ACC	0.828829	0.000221186
L2/3 IT	ACC	0.82983	0.000206047
L2/3 IT	ACC	0.830831	0.000191864
L2/3 IT	ACC	0.831832	0.000178582
L2/3 IT	ACC	0.832833	0.000166149
L2/3 IT	ACC	0.833834	0.000154517
L2/3 IT	ACC	0.834835	0.000143639
L2/3 IT	ACC	0.835836	0.000133471
L2/3 IT	ACC	0.836837	0.00012397
L2/3 IT	ACC	0.837838	0.000115097
L2/3 IT	ACC	0.838839	0.000106814
L2/3 IT	ACC	0.83984	9.90854e-05
L2/3 IT	ACC	0.840841	9.18773e-05
L2/3 IT	ACC	0.841842	8.51576e-05
L2/3 IT	ACC	0.842843	7.88961e-05
L2/3 IT	ACC	0.843844	7.30642e-05
L2/3 IT	ACC	0.844845	6.76348e-05
L2/3 IT	ACC	0.845846	6.25824e-05
L2/3 IT	ACC	0.846847	5.78831e-05
L2/3 IT	ACC	0.847848	5.3514e-05
L2/3 IT	ACC	0.848849	4.94538e-05
L2/3 IT	ACC	0.84985	4.56823e-05
L2/3 IT	ACC	0.850851	4.21806e-05
L2/3 IT	ACC	0.851852	3.89309e-05
L2/3 IT	ACC	0.852853	3.59164e-05
L2/3 IT	ACC	0.853854	3.31213e-05
L2/3 IT	ACC	0.854855	3.05308e-05
L2/3 IT	ACC	0.855856	2.81309e-05
L2/3 IT	ACC	0.856857	2.59088e-05
L2/3 IT	ACC	0.857858	2.38521e-05
L2/3 IT	ACC	0.858859	2.19494e-05
L2/3 IT	ACC	0.85986	2.01899e-05
L2/3 IT	ACC	0.860861	1.85636e-05
L2/3 IT	ACC	0.861862	1.7061e-05
L2/3 IT	ACC	0.862863	1.56735e-05
L2/3 IT	ACC	0.863864	1.43926e-05
L2/3 IT	ACC	0.864865	1.32109e-05
L2/3 IT	ACC	0.865866	1.2121e-05
L2/3 IT	ACC	0.866867	1.11164e-05
L2/3 IT	ACC	0.867868	1.01907e-05
L2/3 IT	ACC	0.868869	9.33809e-06
L2/3 IT	ACC	0.86987	8.55321e-06
L2/3 IT	ACC	0.870871	7.83097e-06
L2/3 IT	ACC	0.871872	7.16668e-06
L2/3 IT	ACC	0.872873	6.55596e-06
L2/3 IT	ACC	0.873874	5.99474e-06
L2/3 IT	ACC	0.874875	5.47924e-06
L2/3 IT	ACC	0.875876	5.00594e-06
L2/3 IT	ACC	0.876877	4.57158e-06
L2/3 IT	ACC	0.877878	4.17314e-06
L2/3 IT	ACC	0.878879	3.8078e-06
L2/3 IT	ACC	0.87988	3.47298e-06
L2/3 IT	ACC	0.880881	3.16625e-06
L2/3 IT	ACC	0.881882	2.88539e-06
L2/3 IT	ACC	0.882883	2.62832e-06
L2/3 IT	ACC	0.883884	2.39314e-06
L2/3 IT	ACC	0.884885	2.17807e-06
L2/3 IT	ACC	0.885886	1.9815e-06
L2/3 IT	ACC	0.886887	1.80189e-06
L2/3 IT	ACC	0.887888	1.63787e-06
L2/3 IT	ACC	0.888889	1.48815e-06
L2/3 IT	ACC	0.88989	1.35154e-06
L2/3 IT	ACC	0.890891	1.22695e-06
L2/3 IT	ACC	0.891892	1.11337e-06
L2/3 IT	ACC	0.892893	1.00987e-06
L2/3 IT	ACC	0.893894	9.15607e-07
L2/3 IT	ACC	0.894895	8.29789e-07
L2/3 IT	ACC	0.895896	7.51694e-07
L2/3 IT	ACC	0.896897	6.8066e-07
L2/3 IT	ACC	0.897898	6.16076e-07
L2/3 IT	ACC	0.898899	5.57383e-07
L2/3 IT	ACC	0.8999	5.04066e-07
L2/3 IT	ACC	0.900901	4.55656e-07
L2/3 IT	ACC	0.901902	4.1172e-07
L2/3 IT	ACC	0.902903	3.71862e-07
L2/3 IT	ACC	0.903904	3.3572e-07
L2/3 IT	ACC	0.904905	3.02961e-07
L2/3 IT	ACC	0.905906	2.73283e-07
L2/3 IT	ACC	0.906907	2.46407e-07
L2/3 IT	ACC	0.907908	2.22079e-07
L2/3 IT	ACC	0.908909	2.00068e-07
L2/3 IT	ACC	0.90991	1.80162e-07
L2/3 IT	ACC	0.910911	1.62168e-07
L2/3 IT	ACC	0.911912	1.45908e-07
L2/3 IT	ACC	0.912913	1.31223e-07
L2/3 IT	ACC	0.913914	1.17966e-07
L2/3 IT	ACC	0.914915	1.06003e-07
L2/3 IT	ACC	0.915916	9.5212e-08
L2/3 IT	ACC	0.916917	8.54835e-08
L2/3 IT	ACC	0.917918	7.67163e-08
L2/3 IT	ACC	0.918919	6.88189e-08
L2/3 IT	ACC	0.91992	6.17082e-08
L2/3 IT	ACC	0.920921	5.53087e-08
L2/3 IT	ACC	0.921922	4.95517e-08
L2/3 IT	ACC	0.922923	4.4375e-08
L2/3 IT	ACC	0.923924	3.97222e-08
L2/3 IT	ACC	0.924925	3.55421e-08
L2/3 IT	ACC	0.925926	3.17883e-08
L2/3 IT	ACC	0.926927	2.84189e-08
L2/3 IT	ACC	0.927928	2.53958e-08
L2/3 IT	ACC	0.928929	2.26846e-08
L2/3 IT	ACC	0.92993	2.02542e-08
L2/3 IT	ACC	0.930931	1.80765e-08
L2/3 IT	ACC	0.931932	1.61261e-08
L2/3 IT	ACC	0.932933	1.43799e-08
L2/3 IT	ACC	0.933934	1.28174e-08
L2/3 IT	ACC	0.934935	1.14198e-08
L2/3 IT	ACC	0.935936	1.01703e-08
L2/3 IT	ACC	0.936937	9.05357e-09
L2/3 IT	ACC	0.937938	8.05606e-09
L2/3 IT	ACC	0.938939	7.1654e-09
L2/3 IT	ACC	0.93994	6.37048e-09
L2/3 IT	ACC	0.940941	5.66134e-09
L2/3 IT	ACC	0.941942	5.029e-09
L2/3 IT	ACC	0.942943	4.46538e-09
L2/3 IT	ACC	0.943944	3.96323e-09
L2/3 IT	ACC	0.944945	3.51605e-09
L2/3 IT	ACC	0.945946	3.118e-09
L2/3 IT	ACC	0.946947	2.76383e-09
L2/3 IT	ACC	0.947948	2.44885e-09
L2/3 IT	ACC	0.948949	2.16884e-09
L2/3 IT	ACC	0.94995	1.92003e-09
L2/3 IT	ACC	0.950951	1.69903e-09
L2/3 IT	ACC	0.951952	1.50283e-09
L2/3 IT	ACC	0.952953	1.32872e-09
L2/3 IT	ACC	0.953954	1.17429e-09
L2/3 IT	ACC	0.954955	1.03735e-09
L2/3 IT	ACC	0.955956	9.15999e-10
L2/3 IT	ACC	0.956957	8.08496e-10
L2/3 IT	ACC	0.957958	7.13305e-10
L2/3 IT	ACC	0.958959	6.29053e-10
L2/3 IT	ACC	0.95996	5.54516e-10
L2/3 IT	ACC	0.960961	4.88602e-10
L2/3 IT	ACC	0.961962	4.3034e-10
L2/3 IT	ACC	0.962963	3.78863e-10
L2/3 IT	ACC	0.963964	3.33402e-10
L2/3 IT	ACC	0.964965	2.9327e-10
L2/3 IT	ACC	0.965966	2.5786e-10
L2/3 IT	ACC	0.966967	2.26628e-10
L2/3 IT	ACC	0.967968	1.99093e-10
L2/3 IT	ACC	0.968969	1.7483e-10
L2/3 IT	ACC	0.96997	1.53458e-10
L2/3 IT	ACC	0.970971	1.34641e-10
L2/3 IT	ACC	0.971972	1.18081e-10
L2/3 IT	ACC	0.972973	1.03514e-10
L2/3 IT	ACC	0.973974	9.07046e-11
L2/3 IT	ACC	0.974975	7.94467e-11
L2/3 IT	ACC	0.975976	6.95564e-11
L2/3 IT	ACC	0.976977	6.08713e-11
L2/3 IT	ACC	0.977978	5.3248e-11
L2/3 IT	ACC	0.978979	4.65595e-11
L2/3 IT	ACC	0.97998	4.06938e-11
L2/3 IT	ACC	0.980981	3.55519e-11
L2/3 IT	ACC	0.981982	3.10464e-11
L2/3 IT	ACC	0.982983	2.71004e-11
L2/3 IT	ACC	0.983984	2.36458e-11
L2/3 IT	ACC	0.984985	2.06227e-11
L2/3 IT	ACC	0.985986	1.79785e-11
L2/3 IT	ACC	0.986987	1.56666e-11
L2/3 IT	ACC	0.987988	1.36462e-11
L2/3 IT	ACC	0.988989	1.18813e-11
L2/3 IT	ACC	0.98999	1.03402e-11
L2/3 IT	ACC	0.990991	8.99517e-12
L2/3 IT	ACC	0.991992	7.82176e-12
L2/3 IT	ACC	0.992993	6.79851e-12
L2/3 IT	ACC	0.993994	5.9066e-12
L2/3 IT	ACC	0.994995	5.12952e-12
L2/3 IT	ACC	0.995996	4.45277e-12
L2/3 IT	ACC	0.996997	3.86365e-12
L2/3 IT	ACC	0.997998	3.35104e-12
L2/3 IT	ACC	0.998999	2.90521e-12
L2/3 IT	ACC	1	2.51761e-12
L2/3 IT	DFC	0	1.60667
L2/3 IT	DFC	0.001001	1.62981
L2/3 IT	DFC	0.002002	1.65294
L2/3 IT	DFC	0.003003	1.67604
L2/3 IT	DFC	0.004004	1.69911
L2/3 IT	DFC	0.00500501	1.72214
L2/3 IT	DFC	0.00600601	1.74513
L2/3 IT	DFC	0.00700701	1.76805
L2/3 IT	DFC	0.00800801	1.79091
L2/3 IT	DFC	0.00900901	1.8137
L2/3 IT	DFC	0.01001	1.83641
L2/3 IT	DFC	0.011011	1.85902
L2/3 IT	DFC	0.012012	1.88154
L2/3 IT	DFC	0.013013	1.90396
L2/3 IT	DFC	0.014014	1.92626
L2/3 IT	DFC	0.015015	1.94844
L2/3 IT	DFC	0.016016	1.97049
L2/3 IT	DFC	0.017017	1.99241
L2/3 IT	DFC	0.018018	2.01418
L2/3 IT	DFC	0.019019	2.0358
L2/3 IT	DFC	0.02002	2.05727
L2/3 IT	DFC	0.021021	2.07856
L2/3 IT	DFC	0.022022	2.09969
L2/3 IT	DFC	0.023023	2.12063
L2/3 IT	DFC	0.024024	2.14139
L2/3 IT	DFC	0.025025	2.16195
L2/3 IT	DFC	0.026026	2.18232
L2/3 IT	DFC	0.027027	2.20247
L2/3 IT	DFC	0.028028	2.22241
L2/3 IT	DFC	0.029029	2.24214
L2/3 IT	DFC	0.03003	2.26163
L2/3 IT	DFC	0.031031	2.2809
L2/3 IT	DFC	0.032032	2.29993
L2/3 IT	DFC	0.033033	2.31871
L2/3 IT	DFC	0.034034	2.33725
L2/3 IT	DFC	0.035035	2.35553
L2/3 IT	DFC	0.036036	2.37355
L2/3 IT	DFC	0.037037	2.39131
L2/3 IT	DFC	0.038038	2.4088
L2/3 IT	DFC	0.039039	2.42602
L2/3 IT	DFC	0.04004	2.44296
L2/3 IT	DFC	0.041041	2.45962
L2/3 IT	DFC	0.042042	2.47599
L2/3 IT	DFC	0.043043	2.49207
L2/3 IT	DFC	0.044044	2.50785
L2/3 IT	DFC	0.045045	2.52334
L2/3 IT	DFC	0.046046	2.53852
L2/3 IT	DFC	0.047047	2.55341
L2/3 IT	DFC	0.048048	2.56798
L2/3 IT	DFC	0.049049	2.58225
L2/3 IT	DFC	0.0500501	2.5962
L2/3 IT	DFC	0.0510511	2.60983
L2/3 IT	DFC	0.0520521	2.62315
L2/3 IT	DFC	0.0530531	2.63615
L2/3 IT	DFC	0.0540541	2.64882
L2/3 IT	DFC	0.0550551	2.66117
L2/3 IT	DFC	0.0560561	2.6732
L2/3 IT	DFC	0.0570571	2.6849
L2/3 IT	DFC	0.0580581	2.69627
L2/3 IT	DFC	0.0590591	2.70731
L2/3 IT	DFC	0.0600601	2.71801
L2/3 IT	DFC	0.0610611	2.72839
L2/3 IT	DFC	0.0620621	2.73844
L2/3 IT	DFC	0.0630631	2.74815
L2/3 IT	DFC	0.0640641	2.75752
L2/3 IT	DFC	0.0650651	2.76657
L2/3 IT	DFC	0.0660661	2.77528
L2/3 IT	DFC	0.0670671	2.78365
L2/3 IT	DFC	0.0680681	2.7917
L2/3 IT	DFC	0.0690691	2.7994
L2/3 IT	DFC	0.0700701	2.80678
L2/3 IT	DFC	0.0710711	2.81382
L2/3 IT	DFC	0.0720721	2.82053
L2/3 IT	DFC	0.0730731	2.82691
L2/3 IT	DFC	0.0740741	2.83296
L2/3 IT	DFC	0.0750751	2.83868
L2/3 IT	DFC	0.0760761	2.84407
L2/3 IT	DFC	0.0770771	2.84913
L2/3 IT	DFC	0.0780781	2.85387
L2/3 IT	DFC	0.0790791	2.85829
L2/3 IT	DFC	0.0800801	2.86238
L2/3 IT	DFC	0.0810811	2.86615
L2/3 IT	DFC	0.0820821	2.8696
L2/3 IT	DFC	0.0830831	2.87273
L2/3 IT	DFC	0.0840841	2.87555
L2/3 IT	DFC	0.0850851	2.87805
L2/3 IT	DFC	0.0860861	2.88024
L2/3 IT	DFC	0.0870871	2.88212
L2/3 IT	DFC	0.0880881	2.88369
L2/3 IT	DFC	0.0890891	2.88496
L2/3 IT	DFC	0.0900901	2.88593
L2/3 IT	DFC	0.0910911	2.88659
L2/3 IT	DFC	0.0920921	2.88696
L2/3 IT	DFC	0.0930931	2.88703
L2/3 IT	DFC	0.0940941	2.8868
L2/3 IT	DFC	0.0950951	2.88629
L2/3 IT	DFC	0.0960961	2.88549
L2/3 IT	DFC	0.0970971	2.8844
L2/3 IT	DFC	0.0980981	2.88303
L2/3 IT	DFC	0.0990991	2.88139
L2/3 IT	DFC	0.1001	2.87946
L2/3 IT	DFC	0.101101	2.87726
L2/3 IT	DFC	0.102102	2.87479
L2/3 IT	DFC	0.103103	2.87206
L2/3 IT	DFC	0.104104	2.86906
L2/3 IT	DFC	0.105105	2.86579
L2/3 IT	DFC	0.106106	2.86227
L2/3 IT	DFC	0.107107	2.8585
L2/3 IT	DFC	0.108108	2.85447
L2/3 IT	DFC	0.109109	2.85019
L2/3 IT	DFC	0.11011	2.84567
L2/3 IT	DFC	0.111111	2.84091
L2/3 IT	DFC	0.112112	2.8359
L2/3 IT	DFC	0.113113	2.83067
L2/3 IT	DFC	0.114114	2.8252
L2/3 IT	DFC	0.115115	2.8195
L2/3 IT	DFC	0.116116	2.81358
L2/3 IT	DFC	0.117117	2.80743
L2/3 IT	DFC	0.118118	2.80107
L2/3 IT	DFC	0.119119	2.7945
L2/3 IT	DFC	0.12012	2.78772
L2/3 IT	DFC	0.121121	2.78072
L2/3 IT	DFC	0.122122	2.77353
L2/3 IT	DFC	0.123123	2.76614
L2/3 IT	DFC	0.124124	2.75855
L2/3 IT	DFC	0.125125	2.75078
L2/3 IT	DFC	0.126126	2.74281
L2/3 IT	DFC	0.127127	2.73466
L2/3 IT	DFC	0.128128	2.72634
L2/3 IT	DFC	0.129129	2.71784
L2/3 IT	DFC	0.13013	2.70916
L2/3 IT	DFC	0.131131	2.70032
L2/3 IT	DFC	0.132132	2.69132
L2/3 IT	DFC	0.133133	2.68216
L2/3 IT	DFC	0.134134	2.67285
L2/3 IT	DFC	0.135135	2.66338
L2/3 IT	DFC	0.136136	2.65377
L2/3 IT	DFC	0.137137	2.64402
L2/3 IT	DFC	0.138138	2.63413
L2/3 IT	DFC	0.139139	2.62411
L2/3 IT	DFC	0.14014	2.61396
L2/3 IT	DFC	0.141141	2.60369
L2/3 IT	DFC	0.142142	2.5933
L2/3 IT	DFC	0.143143	2.58279
L2/3 IT	DFC	0.144144	2.57217
L2/3 IT	DFC	0.145145	2.56145
L2/3 IT	DFC	0.146146	2.55063
L2/3 IT	DFC	0.147147	2.53971
L2/3 IT	DFC	0.148148	2.52871
L2/3 IT	DFC	0.149149	2.51761
L2/3 IT	DFC	0.15015	2.50643
L2/3 IT	DFC	0.151151	2.49518
L2/3 IT	DFC	0.152152	2.48386
L2/3 IT	DFC	0.153153	2.47246
L2/3 IT	DFC	0.154154	2.46101
L2/3 IT	DFC	0.155155	2.44949
L2/3 IT	DFC	0.156156	2.43793
L2/3 IT	DFC	0.157157	2.42632
L2/3 IT	DFC	0.158158	2.41466
L2/3 IT	DFC	0.159159	2.40297
L2/3 IT	DFC	0.16016	2.39124
L2/3 IT	DFC	0.161161	2.37948
L2/3 IT	DFC	0.162162	2.3677
L2/3 IT	DFC	0.163163	2.3559
L2/3 IT	DFC	0.164164	2.34409
L2/3 IT	DFC	0.165165	2.33227
L2/3 IT	DFC	0.166166	2.32045
L2/3 IT	DFC	0.167167	2.30862
L2/3 IT	DFC	0.168168	2.29681
L2/3 IT	DFC	0.169169	2.285
L2/3 IT	DFC	0.17017	2.27321
L2/3 IT	DFC	0.171171	2.26143
L2/3 IT	DFC	0.172172	2.24968
L2/3 IT	DFC	0.173173	2.23796
L2/3 IT	DFC	0.174174	2.22628
L2/3 IT	DFC	0.175175	2.21463
L2/3 IT	DFC	0.176176	2.20302
L2/3 IT	DFC	0.177177	2.19146
L2/3 IT	DFC	0.178178	2.17995
L2/3 IT	DFC	0.179179	2.1685
L2/3 IT	DFC	0.18018	2.1571
L2/3 IT	DFC	0.181181	2.14577
L2/3 IT	DFC	0.182182	2.13451
L2/3 IT	DFC	0.183183	2.12332
L2/3 IT	DFC	0.184184	2.1122
L2/3 IT	DFC	0.185185	2.10116
L2/3 IT	DFC	0.186186	2.09021
L2/3 IT	DFC	0.187187	2.07934
L2/3 IT	DFC	0.188188	2.06856
L2/3 IT	DFC	0.189189	2.05788
L2/3 IT	DFC	0.19019	2.04729
L2/3 IT	DFC	0.191191	2.0368
L2/3 IT	DFC	0.192192	2.02642
L2/3 IT	DFC	0.193193	2.01614
L2/3 IT	DFC	0.194194	2.00597
L2/3 IT	DFC	0.195195	1.99591
L2/3 IT	DFC	0.196196	1.98597
L2/3 IT	DFC	0.197197	1.97614
L2/3 IT	DFC	0.198198	1.96643
L2/3 IT	DFC	0.199199	1.95685
L2/3 IT	DFC	0.2002	1.94738
L2/3 IT	DFC	0.201201	1.93805
L2/3 IT	DFC	0.202202	1.92884
L2/3 IT	DFC	0.203203	1.91976
L2/3 IT	DFC	0.204204	1.91081
L2/3 IT	DFC	0.205205	1.90199
L2/3 IT	DFC	0.206206	1.89331
L2/3 IT	DFC	0.207207	1.88476
L2/3 IT	DFC	0.208208	1.87635
L2/3 IT	DFC	0.209209	1.86808
L2/3 IT	DFC	0.21021	1.85994
L2/3 IT	DFC	0.211211	1.85194
L2/3 IT	DFC	0.212212	1.84409
L2/3 IT	DFC	0.213213	1.83637
L2/3 IT	DFC	0.214214	1.82879
L2/3 IT	DFC	0.215215	1.82136
L2/3 IT	DFC	0.216216	1.81406
L2/3 IT	DFC	0.217217	1.80691
L2/3 IT	DFC	0.218218	1.79989
L2/3 IT	DFC	0.219219	1.79302
L2/3 IT	DFC	0.22022	1.78629
L2/3 IT	DFC	0.221221	1.77969
L2/3 IT	DFC	0.222222	1.77324
L2/3 IT	DFC	0.223223	1.76693
L2/3 IT	DFC	0.224224	1.76075
L2/3 IT	DFC	0.225225	1.75471
L2/3 IT	DFC	0.226226	1.7488
L2/3 IT	DFC	0.227227	1.74304
L2/3 IT	DFC	0.228228	1.7374
L2/3 IT	DFC	0.229229	1.7319
L2/3 IT	DFC	0.23023	1.72653
L2/3 IT	DFC	0.231231	1.72128
L2/3 IT	DFC	0.232232	1.71617
L2/3 IT	DFC	0.233233	1.71118
L2/3 IT	DFC	0.234234	1.70632
L2/3 IT	DFC	0.235235	1.70159
L2/3 IT	DFC	0.236236	1.69697
L2/3 IT	DFC	0.237237	1.69247
L2/3 IT	DFC	0.238238	1.6881
L2/3 IT	DFC	0.239239	1.68383
L2/3 IT	DFC	0.24024	1.67969
L2/3 IT	DFC	0.241241	1.67565
L2/3 IT	DFC	0.242242	1.67173
L2/3 IT	DFC	0.243243	1.66791
L2/3 IT	DFC	0.244244	1.6642
L2/3 IT	DFC	0.245245	1.66059
L2/3 IT	DFC	0.246246	1.65708
L2/3 IT	DFC	0.247247	1.65368
L2/3 IT	DFC	0.248248	1.65037
L2/3 IT	DFC	0.249249	1.64715
L2/3 IT	DFC	0.25025	1.64403
L2/3 IT	DFC	0.251251	1.641
L2/3 IT	DFC	0.252252	1.63806
L2/3 IT	DFC	0.253253	1.6352
L2/3 IT	DFC	0.254254	1.63243
L2/3 IT	DFC	0.255255	1.62974
L2/3 IT	DFC	0.256256	1.62713
L2/3 IT	DFC	0.257257	1.62459
L2/3 IT	DFC	0.258258	1.62213
L2/3 IT	DFC	0.259259	1.61975
L2/3 IT	DFC	0.26026	1.61743
L2/3 IT	DFC	0.261261	1.61518
L2/3 IT	DFC	0.262262	1.613
L2/3 IT	DFC	0.263263	1.61088
L2/3 IT	DFC	0.264264	1.60883
L2/3 IT	DFC	0.265265	1.60683
L2/3 IT	DFC	0.266266	1.6049
L2/3 IT	DFC	0.267267	1.60302
L2/3 IT	DFC	0.268268	1.60119
L2/3 IT	DFC	0.269269	1.59942
L2/3 IT	DFC	0.27027	1.59769
L2/3 IT	DFC	0.271271	1.59602
L2/3 IT	DFC	0.272272	1.59439
L2/3 IT	DFC	0.273273	1.59281
L2/3 IT	DFC	0.274274	1.59127
L2/3 IT	DFC	0.275275	1.58977
L2/3 IT	DFC	0.276276	1.58831
L2/3 IT	DFC	0.277277	1.5869
L2/3 IT	DFC	0.278278	1.58551
L2/3 IT	DFC	0.279279	1.58417
L2/3 IT	DFC	0.28028	1.58286
L2/3 IT	DFC	0.281281	1.58158
L2/3 IT	DFC	0.282282	1.58033
L2/3 IT	DFC	0.283283	1.57911
L2/3 IT	DFC	0.284284	1.57792
L2/3 IT	DFC	0.285285	1.57676
L2/3 IT	DFC	0.286286	1.57562
L2/3 IT	DFC	0.287287	1.5745
L2/3 IT	DFC	0.288288	1.57341
L2/3 IT	DFC	0.289289	1.57235
L2/3 IT	DFC	0.29029	1.5713
L2/3 IT	DFC	0.291291	1.57027
L2/3 IT	DFC	0.292292	1.56926
L2/3 IT	DFC	0.293293	1.56827
L2/3 IT	DFC	0.294294	1.5673
L2/3 IT	DFC	0.295295	1.56634
L2/3 IT	DFC	0.296296	1.56539
L2/3 IT	DFC	0.297297	1.56446
L2/3 IT	DFC	0.298298	1.56354
L2/3 IT	DFC	0.299299	1.56263
L2/3 IT	DFC	0.3003	1.56173
L2/3 IT	DFC	0.301301	1.56084
L2/3 IT	DFC	0.302302	1.55995
L2/3 IT	DFC	0.303303	1.55908
L2/3 IT	DFC	0.304304	1.5582
L2/3 IT	DFC	0.305305	1.55734
L2/3 IT	DFC	0.306306	1.55648
L2/3 IT	DFC	0.307307	1.55561
L2/3 IT	DFC	0.308308	1.55475
L2/3 IT	DFC	0.309309	1.5539
L2/3 IT	DFC	0.31031	1.55303
L2/3 IT	DFC	0.311311	1.55217
L2/3 IT	DFC	0.312312	1.55131
L2/3 IT	DFC	0.313313	1.55043
L2/3 IT	DFC	0.314314	1.54956
L2/3 IT	DFC	0.315315	1.54867
L2/3 IT	DFC	0.316316	1.54778
L2/3 IT	DFC	0.317317	1.54688
L2/3 IT	DFC	0.318318	1.54597
L2/3 IT	DFC	0.319319	1.54504
L2/3 IT	DFC	0.32032	1.5441
L2/3 IT	DFC	0.321321	1.54315
L2/3 IT	DFC	0.322322	1.54217
L2/3 IT	DFC	0.323323	1.54118
L2/3 IT	DFC	0.324324	1.54017
L2/3 IT	DFC	0.325325	1.53914
L2/3 IT	DFC	0.326326	1.53808
L2/3 IT	DFC	0.327327	1.537
L2/3 IT	DFC	0.328328	1.5359
L2/3 IT	DFC	0.329329	1.53476
L2/3 IT	DFC	0.33033	1.53359
L2/3 IT	DFC	0.331331	1.53239
L2/3 IT	DFC	0.332332	1.53116
L2/3 IT	DFC	0.333333	1.52989
L2/3 IT	DFC	0.334334	1.52859
L2/3 IT	DFC	0.335335	1.52724
L2/3 IT	DFC	0.336336	1.52585
L2/3 IT	DFC	0.337337	1.52442
L2/3 IT	DFC	0.338338	1.52294
L2/3 IT	DFC	0.339339	1.52141
L2/3 IT	DFC	0.34034	1.51983
L2/3 IT	DFC	0.341341	1.51821
L2/3 IT	DFC	0.342342	1.51652
L2/3 IT	DFC	0.343343	1.51478
L2/3 IT	DFC	0.344344	1.51298
L2/3 IT	DFC	0.345345	1.51111
L2/3 IT	DFC	0.346346	1.50919
L2/3 IT	DFC	0.347347	1.5072
L2/3 IT	DFC	0.348348	1.50513
L2/3 IT	DFC	0.349349	1.503
L2/3 IT	DFC	0.35035	1.5008
L2/3 IT	DFC	0.351351	1.49852
L2/3 IT	DFC	0.352352	1.49616
L2/3 IT	DFC	0.353353	1.49372
L2/3 IT	DFC	0.354354	1.4912
L2/3 IT	DFC	0.355355	1.4886
L2/3 IT	DFC	0.356356	1.48591
L2/3 IT	DFC	0.357357	1.48313
L2/3 IT	DFC	0.358358	1.48025
L2/3 IT	DFC	0.359359	1.47729
L2/3 IT	DFC	0.36036	1.47422
L2/3 IT	DFC	0.361361	1.47106
L2/3 IT	DFC	0.362362	1.4678
L2/3 IT	DFC	0.363363	1.46444
L2/3 IT	DFC	0.364364	1.46097
L2/3 IT	DFC	0.365365	1.4574
L2/3 IT	DFC	0.366366	1.45372
L2/3 IT	DFC	0.367367	1.44993
L2/3 IT	DFC	0.368368	1.44602
L2/3 IT	DFC	0.369369	1.442
L2/3 IT	DFC	0.37037	1.43787
L2/3 IT	DFC	0.371371	1.43362
L2/3 IT	DFC	0.372372	1.42925
L2/3 IT	DFC	0.373373	1.42476
L2/3 IT	DFC	0.374374	1.42014
L2/3 IT	DFC	0.375375	1.41541
L2/3 IT	DFC	0.376376	1.41054
L2/3 IT	DFC	0.377377	1.40556
L2/3 IT	DFC	0.378378	1.40044
L2/3 IT	DFC	0.379379	1.3952
L2/3 IT	DFC	0.38038	1.38983
L2/3 IT	DFC	0.381381	1.38433
L2/3 IT	DFC	0.382382	1.37869
L2/3 IT	DFC	0.383383	1.37293
L2/3 IT	DFC	0.384384	1.36703
L2/3 IT	DFC	0.385385	1.361
L2/3 IT	DFC	0.386386	1.35484
L2/3 IT	DFC	0.387387	1.34855
L2/3 IT	DFC	0.388388	1.34212
L2/3 IT	DFC	0.389389	1.33556
L2/3 IT	DFC	0.39039	1.32886
L2/3 IT	DFC	0.391391	1.32203
L2/3 IT	DFC	0.392392	1.31507
L2/3 IT	DFC	0.393393	1.30798
L2/3 IT	DFC	0.394394	1.30075
L2/3 IT	DFC	0.395395	1.2934
L2/3 IT	DFC	0.396396	1.28591
L2/3 IT	DFC	0.397397	1.27829
L2/3 IT	DFC	0.398398	1.27055
L2/3 IT	DFC	0.399399	1.26268
L2/3 IT	DFC	0.4004	1.25468
L2/3 IT	DFC	0.401401	1.24655
L2/3 IT	DFC	0.402402	1.23831
L2/3 IT	DFC	0.403403	1.22994
L2/3 IT	DFC	0.404404	1.22145
L2/3 IT	DFC	0.405405	1.21284
L2/3 IT	DFC	0.406406	1.20411
L2/3 IT	DFC	0.407407	1.19527
L2/3 IT	DFC	0.408408	1.18632
L2/3 IT	DFC	0.409409	1.17726
L2/3 IT	DFC	0.41041	1.16809
L2/3 IT	DFC	0.411411	1.15881
L2/3 IT	DFC	0.412412	1.14943
L2/3 IT	DFC	0.413413	1.13995
L2/3 IT	DFC	0.414414	1.13038
L2/3 IT	DFC	0.415415	1.1207
L2/3 IT	DFC	0.416416	1.11094
L2/3 IT	DFC	0.417417	1.10108
L2/3 IT	DFC	0.418418	1.09114
L2/3 IT	DFC	0.419419	1.08112
L2/3 IT	DFC	0.42042	1.07101
L2/3 IT	DFC	0.421421	1.06083
L2/3 IT	DFC	0.422422	1.05058
L2/3 IT	DFC	0.423423	1.04025
L2/3 IT	DFC	0.424424	1.02986
L2/3 IT	DFC	0.425425	1.0194
L2/3 IT	DFC	0.426426	1.00889
L2/3 IT	DFC	0.427427	0.99832
L2/3 IT	DFC	0.428428	0.987698
L2/3 IT	DFC	0.429429	0.977026
L2/3 IT	DFC	0.43043	0.96631
L2/3 IT	DFC	0.431431	0.955552
L2/3 IT	DFC	0.432432	0.944757
L2/3 IT	DFC	0.433433	0.933928
L2/3 IT	DFC	0.434434	0.923069
L2/3 IT	DFC	0.435435	0.912185
L2/3 IT	DFC	0.436436	0.901278
L2/3 IT	DFC	0.437437	0.890353
L2/3 IT	DFC	0.438438	0.879413
L2/3 IT	DFC	0.439439	0.868463
L2/3 IT	DFC	0.44044	0.857507
L2/3 IT	DFC	0.441441	0.846547
L2/3 IT	DFC	0.442442	0.835588
L2/3 IT	DFC	0.443443	0.824635
L2/3 IT	DFC	0.444444	0.81369
L2/3 IT	DFC	0.445445	0.802757
L2/3 IT	DFC	0.446446	0.791841
L2/3 IT	DFC	0.447447	0.780944
L2/3 IT	DFC	0.448448	0.770071
L2/3 IT	DFC	0.449449	0.759226
L2/3 IT	DFC	0.45045	0.748411
L2/3 IT	DFC	0.451451	0.737631
L2/3 IT	DFC	0.452452	0.726888
L2/3 IT	DFC	0.453453	0.716188
L2/3 IT	DFC	0.454454	0.705532
L2/3 IT	DFC	0.455455	0.694924
L2/3 IT	DFC	0.456456	0.684368
L2/3 IT	DFC	0.457457	0.673867
L2/3 IT	DFC	0.458458	0.663423
L2/3 IT	DFC	0.459459	0.653041
L2/3 IT	DFC	0.46046	0.642723
L2/3 IT	DFC	0.461461	0.632472
L2/3 IT	DFC	0.462462	0.622291
L2/3 IT	DFC	0.463463	0.612182
L2/3 IT	DFC	0.464464	0.602149
L2/3 IT	DFC	0.465465	0.592195
L2/3 IT	DFC	0.466466	0.582321
L2/3 IT	DFC	0.467467	0.57253
L2/3 IT	DFC	0.468468	0.562825
L2/3 IT	DFC	0.469469	0.553208
L2/3 IT	DFC	0.47047	0.543681
L2/3 IT	DFC	0.471471	0.534247
L2/3 IT	DFC	0.472472	0.524907
L2/3 IT	DFC	0.473473	0.515663
L2/3 IT	DFC	0.474474	0.506517
L2/3 IT	DFC	0.475475	0.497472
L2/3 IT	DFC	0.476476	0.488528
L2/3 IT	DFC	0.477477	0.479687
L2/3 IT	DFC	0.478478	0.470952
L2/3 IT	DFC	0.479479	0.462322
L2/3 IT	DFC	0.48048	0.4538
L2/3 IT	DFC	0.481481	0.445387
L2/3 IT	DFC	0.482482	0.437084
L2/3 IT	DFC	0.483483	0.428892
L2/3 IT	DFC	0.484484	0.420811
L2/3 IT	DFC	0.485485	0.412844
L2/3 IT	DFC	0.486486	0.40499
L2/3 IT	DFC	0.487487	0.39725
L2/3 IT	DFC	0.488488	0.389625
L2/3 IT	DFC	0.489489	0.382116
L2/3 IT	DFC	0.49049	0.374722
L2/3 IT	DFC	0.491491	0.367444
L2/3 IT	DFC	0.492492	0.360283
L2/3 IT	DFC	0.493493	0.353238
L2/3 IT	DFC	0.494494	0.34631
L2/3 IT	DFC	0.495495	0.339498
L2/3 IT	DFC	0.496496	0.332803
L2/3 IT	DFC	0.497497	0.326225
L2/3 IT	DFC	0.498498	0.319762
L2/3 IT	DFC	0.499499	0.313416
L2/3 IT	DFC	0.500501	0.307185
L2/3 IT	DFC	0.501502	0.301069
L2/3 IT	DFC	0.502503	0.295068
L2/3 IT	DFC	0.503504	0.28918
L2/3 IT	DFC	0.504505	0.283407
L2/3 IT	DFC	0.505506	0.277745
L2/3 IT	DFC	0.506507	0.272196
L2/3 IT	DFC	0.507508	0.266758
L2/3 IT	DFC	0.508509	0.26143
L2/3 IT	DFC	0.50951	0.256211
L2/3 IT	DFC	0.510511	0.2511
L2/3 IT	DFC	0.511512	0.246097
L2/3 IT	DFC	0.512513	0.2412
L2/3 IT	DFC	0.513514	0.236408
L2/3 IT	DFC	0.514515	0.231719
L2/3 IT	DFC	0.515516	0.227134
L2/3 IT	DFC	0.516517	0.222649
L2/3 IT	DFC	0.517518	0.218265
L2/3 IT	DFC	0.518519	0.21398
L2/3 IT	DFC	0.51952	0.209791
L2/3 IT	DFC	0.520521	0.205699
L2/3 IT	DFC	0.521522	0.201701
L2/3 IT	DFC	0.522523	0.197796
L2/3 IT	DFC	0.523524	0.193983
L2/3 IT	DFC	0.524525	0.19026
L2/3 IT	DFC	0.525526	0.186625
L2/3 IT	DFC	0.526527	0.183078
L2/3 IT	DFC	0.527528	0.179615
L2/3 IT	DFC	0.528529	0.176237
L2/3 IT	DFC	0.52953	0.17294
L2/3 IT	DFC	0.530531	0.169724
L2/3 IT	DFC	0.531532	0.166588
L2/3 IT	DFC	0.532533	0.163528
L2/3 IT	DFC	0.533534	0.160544
L2/3 IT	DFC	0.534535	0.157634
L2/3 IT	DFC	0.535536	0.154797
L2/3 IT	DFC	0.536537	0.15203
L2/3 IT	DFC	0.537538	0.149333
L2/3 IT	DFC	0.538539	0.146702
L2/3 IT	DFC	0.53954	0.144138
L2/3 IT	DFC	0.540541	0.141638
L2/3 IT	DFC	0.541542	0.1392
L2/3 IT	DFC	0.542543	0.136823
L2/3 IT	DFC	0.543544	0.134506
L2/3 IT	DFC	0.544545	0.132246
L2/3 IT	DFC	0.545546	0.130043
L2/3 IT	DFC	0.546547	0.127894
L2/3 IT	DFC	0.547548	0.125798
L2/3 IT	DFC	0.548549	0.123753
L2/3 IT	DFC	0.54955	0.121758
L2/3 IT	DFC	0.550551	0.119812
L2/3 IT	DFC	0.551552	0.117913
L2/3 IT	DFC	0.552553	0.116059
L2/3 IT	DFC	0.553554	0.114249
L2/3 IT	DFC	0.554555	0.112481
L2/3 IT	DFC	0.555556	0.110755
L2/3 IT	DFC	0.556557	0.109069
L2/3 IT	DFC	0.557558	0.107421
L2/3 IT	DFC	0.558559	0.10581
L2/3 IT	DFC	0.55956	0.104236
L2/3 IT	DFC	0.560561	0.102695
L2/3 IT	DFC	0.561562	0.101188
L2/3 IT	DFC	0.562563	0.0997135
L2/3 IT	DFC	0.563564	0.0982696
L2/3 IT	DFC	0.564565	0.0968555
L2/3 IT	DFC	0.565566	0.0954701
L2/3 IT	DFC	0.566567	0.0941122
L2/3 IT	DFC	0.567568	0.0927809
L2/3 IT	DFC	0.568569	0.091475
L2/3 IT	DFC	0.56957	0.0901936
L2/3 IT	DFC	0.570571	0.0889357
L2/3 IT	DFC	0.571572	0.0877004
L2/3 IT	DFC	0.572573	0.0864868
L2/3 IT	DFC	0.573574	0.0852939
L2/3 IT	DFC	0.574575	0.084121
L2/3 IT	DFC	0.575576	0.0829673
L2/3 IT	DFC	0.576577	0.0818319
L2/3 IT	DFC	0.577578	0.0807142
L2/3 IT	DFC	0.578579	0.0796133
L2/3 IT	DFC	0.57958	0.0785288
L2/3 IT	DFC	0.580581	0.0774597
L2/3 IT	DFC	0.581582	0.0764057
L2/3 IT	DFC	0.582583	0.075366
L2/3 IT	DFC	0.583584	0.0743402
L2/3 IT	DFC	0.584585	0.0733277
L2/3 IT	DFC	0.585586	0.0723279
L2/3 IT	DFC	0.586587	0.0713405
L2/3 IT	DFC	0.587588	0.070365
L2/3 IT	DFC	0.588589	0.069401
L2/3 IT	DFC	0.58959	0.0684481
L2/3 IT	DFC	0.590591	0.0675059
L2/3 IT	DFC	0.591592	0.0665742
L2/3 IT	DFC	0.592593	0.0656526
L2/3 IT	DFC	0.593594	0.0647409
L2/3 IT	DFC	0.594595	0.0638388
L2/3 IT	DFC	0.595596	0.062946
L2/3 IT	DFC	0.596597	0.0620625
L2/3 IT	DFC	0.597598	0.061188
L2/3 IT	DFC	0.598599	0.0603224
L2/3 IT	DFC	0.5996	0.0594656
L2/3 IT	DFC	0.600601	0.0586173
L2/3 IT	DFC	0.601602	0.0577777
L2/3 IT	DFC	0.602603	0.0569465
L2/3 IT	DFC	0.603604	0.0561238
L2/3 IT	DFC	0.604605	0.0553095
L2/3 IT	DFC	0.605606	0.0545036
L2/3 IT	DFC	0.606607	0.0537062
L2/3 IT	DFC	0.607608	0.0529172
L2/3 IT	DFC	0.608609	0.0521368
L2/3 IT	DFC	0.60961	0.0513649
L2/3 IT	DFC	0.610611	0.0506016
L2/3 IT	DFC	0.611612	0.049847
L2/3 IT	DFC	0.612613	0.0491013
L2/3 IT	DFC	0.613614	0.0483645
L2/3 IT	DFC	0.614615	0.0476367
L2/3 IT	DFC	0.615616	0.0469181
L2/3 IT	DFC	0.616617	0.0462089
L2/3 IT	DFC	0.617618	0.0455092
L2/3 IT	DFC	0.618619	0.0448191
L2/3 IT	DFC	0.61962	0.0441388
L2/3 IT	DFC	0.620621	0.0434685
L2/3 IT	DFC	0.621622	0.0428084
L2/3 IT	DFC	0.622623	0.0421586
L2/3 IT	DFC	0.623624	0.0415195
L2/3 IT	DFC	0.624625	0.040891
L2/3 IT	DFC	0.625626	0.0402735
L2/3 IT	DFC	0.626627	0.0396672
L2/3 IT	DFC	0.627628	0.0390723
L2/3 IT	DFC	0.628629	0.0384889
L2/3 IT	DFC	0.62963	0.0379174
L2/3 IT	DFC	0.630631	0.0373578
L2/3 IT	DFC	0.631632	0.0368104
L2/3 IT	DFC	0.632633	0.0362755
L2/3 IT	DFC	0.633634	0.0357531
L2/3 IT	DFC	0.634635	0.0352436
L2/3 IT	DFC	0.635636	0.0347472
L2/3 IT	DFC	0.636637	0.034264
L2/3 IT	DFC	0.637638	0.0337942
L2/3 IT	DFC	0.638639	0.0333381
L2/3 IT	DFC	0.63964	0.0328957
L2/3 IT	DFC	0.640641	0.0324674
L2/3 IT	DFC	0.641642	0.0320533
L2/3 IT	DFC	0.642643	0.0316536
L2/3 IT	DFC	0.643644	0.0312684
L2/3 IT	DFC	0.644645	0.0308979
L2/3 IT	DFC	0.645646	0.0305423
L2/3 IT	DFC	0.646647	0.0302017
L2/3 IT	DFC	0.647648	0.0298763
L2/3 IT	DFC	0.648649	0.0295662
L2/3 IT	DFC	0.64965	0.0292715
L2/3 IT	DFC	0.650651	0.0289923
L2/3 IT	DFC	0.651652	0.0287289
L2/3 IT	DFC	0.652653	0.0284812
L2/3 IT	DFC	0.653654	0.0282494
L2/3 IT	DFC	0.654655	0.0280336
L2/3 IT	DFC	0.655656	0.0278338
L2/3 IT	DFC	0.656657	0.0276501
L2/3 IT	DFC	0.657658	0.0274827
L2/3 IT	DFC	0.658659	0.0273315
L2/3 IT	DFC	0.65966	0.0271966
L2/3 IT	DFC	0.660661	0.027078
L2/3 IT	DFC	0.661662	0.0269758
L2/3 IT	DFC	0.662663	0.0268899
L2/3 IT	DFC	0.663664	0.0268205
L2/3 IT	DFC	0.664665	0.0267674
L2/3 IT	DFC	0.665666	0.0267307
L2/3 IT	DFC	0.666667	0.0267104
L2/3 IT	DFC	0.667668	0.0267064
L2/3 IT	DFC	0.668669	0.0267187
L2/3 IT	DFC	0.66967	0.0267473
L2/3 IT	DFC	0.670671	0.0267921
L2/3 IT	DFC	0.671672	0.026853
L2/3 IT	DFC	0.672673	0.02693
L2/3 IT	DFC	0.673674	0.027023
L2/3 IT	DFC	0.674675	0.0271319
L2/3 IT	DFC	0.675676	0.0272566
L2/3 IT	DFC	0.676677	0.027397
L2/3 IT	DFC	0.677678	0.0275529
L2/3 IT	DFC	0.678679	0.0277243
L2/3 IT	DFC	0.67968	0.0279111
L2/3 IT	DFC	0.680681	0.028113
L2/3 IT	DFC	0.681682	0.02833
L2/3 IT	DFC	0.682683	0.0285618
L2/3 IT	DFC	0.683684	0.0288084
L2/3 IT	DFC	0.684685	0.0290695
L2/3 IT	DFC	0.685686	0.029345
L2/3 IT	DFC	0.686687	0.0296347
L2/3 IT	DFC	0.687688	0.0299384
L2/3 IT	DFC	0.688689	0.0302559
L2/3 IT	DFC	0.68969	0.030587
L2/3 IT	DFC	0.690691	0.0309315
L2/3 IT	DFC	0.691692	0.0312891
L2/3 IT	DFC	0.692693	0.0316598
L2/3 IT	DFC	0.693694	0.0320431
L2/3 IT	DFC	0.694695	0.032439
L2/3 IT	DFC	0.695696	0.0328471
L2/3 IT	DFC	0.696697	0.0332673
L2/3 IT	DFC	0.697698	0.0336992
L2/3 IT	DFC	0.698699	0.0341427
L2/3 IT	DFC	0.6997	0.0345974
L2/3 IT	DFC	0.700701	0.0350632
L2/3 IT	DFC	0.701702	0.0355397
L2/3 IT	DFC	0.702703	0.0360267
L2/3 IT	DFC	0.703704	0.0365239
L2/3 IT	DFC	0.704705	0.037031
L2/3 IT	DFC	0.705706	0.0375478
L2/3 IT	DFC	0.706707	0.0380741
L2/3 IT	DFC	0.707708	0.0386094
L2/3 IT	DFC	0.708709	0.0391536
L2/3 IT	DFC	0.70971	0.0397063
L2/3 IT	DFC	0.710711	0.0402673
L2/3 IT	DFC	0.711712	0.0408362
L2/3 IT	DFC	0.712713	0.0414129
L2/3 IT	DFC	0.713714	0.0419969
L2/3 IT	DFC	0.714715	0.0425881
L2/3 IT	DFC	0.715716	0.0431861
L2/3 IT	DFC	0.716717	0.0437906
L2/3 IT	DFC	0.717718	0.0444013
L2/3 IT	DFC	0.718719	0.045018
L2/3 IT	DFC	0.71972	0.0456404
L2/3 IT	DFC	0.720721	0.0462681
L2/3 IT	DFC	0.721722	0.046901
L2/3 IT	DFC	0.722723	0.0475386
L2/3 IT	DFC	0.723724	0.0481807
L2/3 IT	DFC	0.724725	0.0488271
L2/3 IT	DFC	0.725726	0.0494773
L2/3 IT	DFC	0.726727	0.0501313
L2/3 IT	DFC	0.727728	0.0507886
L2/3 IT	DFC	0.728729	0.0514491
L2/3 IT	DFC	0.72973	0.0521123
L2/3 IT	DFC	0.730731	0.0527781
L2/3 IT	DFC	0.731732	0.0534462
L2/3 IT	DFC	0.732733	0.0541163
L2/3 IT	DFC	0.733734	0.0547882
L2/3 IT	DFC	0.734735	0.0554616
L2/3 IT	DFC	0.735736	0.0561362
L2/3 IT	DFC	0.736737	0.0568118
L2/3 IT	DFC	0.737738	0.0574881
L2/3 IT	DFC	0.738739	0.0581649
L2/3 IT	DFC	0.73974	0.058842
L2/3 IT	DFC	0.740741	0.0595191
L2/3 IT	DFC	0.741742	0.0601959
L2/3 IT	DFC	0.742743	0.0608723
L2/3 IT	DFC	0.743744	0.0615481
L2/3 IT	DFC	0.744745	0.0622229
L2/3 IT	DFC	0.745746	0.0628967
L2/3 IT	DFC	0.746747	0.0635691
L2/3 IT	DFC	0.747748	0.0642401
L2/3 IT	DFC	0.748749	0.0649093
L2/3 IT	DFC	0.74975	0.0655766
L2/3 IT	DFC	0.750751	0.0662418
L2/3 IT	DFC	0.751752	0.0669048
L2/3 IT	DFC	0.752753	0.0675653
L2/3 IT	DFC	0.753754	0.0682232
L2/3 IT	DFC	0.754755	0.0688783
L2/3 IT	DFC	0.755756	0.0695305
L2/3 IT	DFC	0.756757	0.0701796
L2/3 IT	DFC	0.757758	0.0708255
L2/3 IT	DFC	0.758759	0.071468
L2/3 IT	DFC	0.75976	0.072107
L2/3 IT	DFC	0.760761	0.0727424
L2/3 IT	DFC	0.761762	0.0733741
L2/3 IT	DFC	0.762763	0.0740018
L2/3 IT	DFC	0.763764	0.0746256
L2/3 IT	DFC	0.764765	0.0752454
L2/3 IT	DFC	0.765766	0.075861
L2/3 IT	DFC	0.766767	0.0764723
L2/3 IT	DFC	0.767768	0.0770793
L2/3 IT	DFC	0.768769	0.0776819
L2/3 IT	DFC	0.76977	0.07828
L2/3 IT	DFC	0.770771	0.0788736
L2/3 IT	DFC	0.771772	0.0794626
L2/3 IT	DFC	0.772773	0.0800469
L2/3 IT	DFC	0.773774	0.0806266
L2/3 IT	DFC	0.774775	0.0812015
L2/3 IT	DFC	0.775776	0.0817717
L2/3 IT	DFC	0.776777	0.082337
L2/3 IT	DFC	0.777778	0.0828976
L2/3 IT	DFC	0.778779	0.0834534
L2/3 IT	DFC	0.77978	0.0840043
L2/3 IT	DFC	0.780781	0.0845504
L2/3 IT	DFC	0.781782	0.0850917
L2/3 IT	DFC	0.782783	0.0856281
L2/3 IT	DFC	0.783784	0.0861597
L2/3 IT	DFC	0.784785	0.0866866
L2/3 IT	DFC	0.785786	0.0872086
L2/3 IT	DFC	0.786787	0.0877259
L2/3 IT	DFC	0.787788	0.0882384
L2/3 IT	DFC	0.788789	0.0887463
L2/3 IT	DFC	0.78979	0.0892495
L2/3 IT	DFC	0.790791	0.0897481
L2/3 IT	DFC	0.791792	0.0902421
L2/3 IT	DFC	0.792793	0.0907316
L2/3 IT	DFC	0.793794	0.0912166
L2/3 IT	DFC	0.794795	0.0916971
L2/3 IT	DFC	0.795796	0.0921733
L2/3 IT	DFC	0.796797	0.0926452
L2/3 IT	DFC	0.797798	0.0931128
L2/3 IT	DFC	0.798799	0.0935761
L2/3 IT	DFC	0.7998	0.0940353
L2/3 IT	DFC	0.800801	0.0944905
L2/3 IT	DFC	0.801802	0.0949415
L2/3 IT	DFC	0.802803	0.0953886
L2/3 IT	DFC	0.803804	0.0958318
L2/3 IT	DFC	0.804805	0.0962711
L2/3 IT	DFC	0.805806	0.0967066
L2/3 IT	DFC	0.806807	0.0971384
L2/3 IT	DFC	0.807808	0.0975664
L2/3 IT	DFC	0.808809	0.0979909
L2/3 IT	DFC	0.80981	0.0984117
L2/3 IT	DFC	0.810811	0.0988289
L2/3 IT	DFC	0.811812	0.0992427
L2/3 IT	DFC	0.812813	0.0996529
L2/3 IT	DFC	0.813814	0.10006
L2/3 IT	DFC	0.814815	0.100463
L2/3 IT	DFC	0.815816	0.100863
L2/3 IT	DFC	0.816817	0.10126
L2/3 IT	DFC	0.817818	0.101653
L2/3 IT	DFC	0.818819	0.102043
L2/3 IT	DFC	0.81982	0.10243
L2/3 IT	DFC	0.820821	0.102813
L2/3 IT	DFC	0.821822	0.103194
L2/3 IT	DFC	0.822823	0.10357
L2/3 IT	DFC	0.823824	0.103944
L2/3 IT	DFC	0.824825	0.104314
L2/3 IT	DFC	0.825826	0.10468
L2/3 IT	DFC	0.826827	0.105043
L2/3 IT	DFC	0.827828	0.105403
L2/3 IT	DFC	0.828829	0.105759
L2/3 IT	DFC	0.82983	0.106111
L2/3 IT	DFC	0.830831	0.10646
L2/3 IT	DFC	0.831832	0.106805
L2/3 IT	DFC	0.832833	0.107146
L2/3 IT	DFC	0.833834	0.107483
L2/3 IT	DFC	0.834835	0.107816
L2/3 IT	DFC	0.835836	0.108145
L2/3 IT	DFC	0.836837	0.108469
L2/3 IT	DFC	0.837838	0.108789
L2/3 IT	DFC	0.838839	0.109104
L2/3 IT	DFC	0.83984	0.109415
L2/3 IT	DFC	0.840841	0.10972
L2/3 IT	DFC	0.841842	0.110021
L2/3 IT	DFC	0.842843	0.110316
L2/3 IT	DFC	0.843844	0.110605
L2/3 IT	DFC	0.844845	0.110889
L2/3 IT	DFC	0.845846	0.111167
L2/3 IT	DFC	0.846847	0.111439
L2/3 IT	DFC	0.847848	0.111705
L2/3 IT	DFC	0.848849	0.111964
L2/3 IT	DFC	0.84985	0.112216
L2/3 IT	DFC	0.850851	0.112462
L2/3 IT	DFC	0.851852	0.112699
L2/3 IT	DFC	0.852853	0.11293
L2/3 IT	DFC	0.853854	0.113152
L2/3 IT	DFC	0.854855	0.113367
L2/3 IT	DFC	0.855856	0.113573
L2/3 IT	DFC	0.856857	0.11377
L2/3 IT	DFC	0.857858	0.113958
L2/3 IT	DFC	0.858859	0.114137
L2/3 IT	DFC	0.85986	0.114307
L2/3 IT	DFC	0.860861	0.114466
L2/3 IT	DFC	0.861862	0.114615
L2/3 IT	DFC	0.862863	0.114754
L2/3 IT	DFC	0.863864	0.114882
L2/3 IT	DFC	0.864865	0.114999
L2/3 IT	DFC	0.865866	0.115104
L2/3 IT	DFC	0.866867	0.115198
L2/3 IT	DFC	0.867868	0.11528
L2/3 IT	DFC	0.868869	0.115349
L2/3 IT	DFC	0.86987	0.115405
L2/3 IT	DFC	0.870871	0.115449
L2/3 IT	DFC	0.871872	0.115479
L2/3 IT	DFC	0.872873	0.115495
L2/3 IT	DFC	0.873874	0.115497
L2/3 IT	DFC	0.874875	0.115485
L2/3 IT	DFC	0.875876	0.115459
L2/3 IT	DFC	0.876877	0.115417
L2/3 IT	DFC	0.877878	0.115361
L2/3 IT	DFC	0.878879	0.115289
L2/3 IT	DFC	0.87988	0.115201
L2/3 IT	DFC	0.880881	0.115097
L2/3 IT	DFC	0.881882	0.114977
L2/3 IT	DFC	0.882883	0.114841
L2/3 IT	DFC	0.883884	0.114688
L2/3 IT	DFC	0.884885	0.114518
L2/3 IT	DFC	0.885886	0.11433
L2/3 IT	DFC	0.886887	0.114125
L2/3 IT	DFC	0.887888	0.113903
L2/3 IT	DFC	0.888889	0.113663
L2/3 IT	DFC	0.88989	0.113405
L2/3 IT	DFC	0.890891	0.113129
L2/3 IT	DFC	0.891892	0.112834
L2/3 IT	DFC	0.892893	0.112521
L2/3 IT	DFC	0.893894	0.11219
L2/3 IT	DFC	0.894895	0.11184
L2/3 IT	DFC	0.895896	0.111471
L2/3 IT	DFC	0.896897	0.111084
L2/3 IT	DFC	0.897898	0.110677
L2/3 IT	DFC	0.898899	0.110252
L2/3 IT	DFC	0.8999	0.109808
L2/3 IT	DFC	0.900901	0.109345
L2/3 IT	DFC	0.901902	0.108863
L2/3 IT	DFC	0.902903	0.108362
L2/3 IT	DFC	0.903904	0.107842
L2/3 IT	DFC	0.904905	0.107304
L2/3 IT	DFC	0.905906	0.106746
L2/3 IT	DFC	0.906907	0.106171
L2/3 IT	DFC	0.907908	0.105576
L2/3 IT	DFC	0.908909	0.104964
L2/3 IT	DFC	0.90991	0.104333
L2/3 IT	DFC	0.910911	0.103684
L2/3 IT	DFC	0.911912	0.103017
L2/3 IT	DFC	0.912913	0.102332
L2/3 IT	DFC	0.913914	0.10163
L2/3 IT	DFC	0.914915	0.100911
L2/3 IT	DFC	0.915916	0.100175
L2/3 IT	DFC	0.916917	0.0994218
L2/3 IT	DFC	0.917918	0.0986524
L2/3 IT	DFC	0.918919	0.0978669
L2/3 IT	DFC	0.91992	0.0970656
L2/3 IT	DFC	0.920921	0.0962487
L2/3 IT	DFC	0.921922	0.0954167
L2/3 IT	DFC	0.922923	0.0945699
L2/3 IT	DFC	0.923924	0.0937087
L2/3 IT	DFC	0.924925	0.0928334
L2/3 IT	DFC	0.925926	0.0919445
L2/3 IT	DFC	0.926927	0.0910423
L2/3 IT	DFC	0.927928	0.0901274
L2/3 IT	DFC	0.928929	0.0892
L2/3 IT	DFC	0.92993	0.0882608
L2/3 IT	DFC	0.930931	0.08731
L2/3 IT	DFC	0.931932	0.0863483
L2/3 IT	DFC	0.932933	0.085376
L2/3 IT	DFC	0.933934	0.0843936
L2/3 IT	DFC	0.934935	0.0834017
L2/3 IT	DFC	0.935936	0.0824008
L2/3 IT	DFC	0.936937	0.0813912
L2/3 IT	DFC	0.937938	0.0803737
L2/3 IT	DFC	0.938939	0.0793486
L2/3 IT	DFC	0.93994	0.0783165
L2/3 IT	DFC	0.940941	0.0772779
L2/3 IT	DFC	0.941942	0.0762334
L2/3 IT	DFC	0.942943	0.0751835
L2/3 IT	DFC	0.943944	0.0741286
L2/3 IT	DFC	0.944945	0.0730695
L2/3 IT	DFC	0.945946	0.0720065
L2/3 IT	DFC	0.946947	0.0709403
L2/3 IT	DFC	0.947948	0.0698713
L2/3 IT	DFC	0.948949	0.0688001
L2/3 IT	DFC	0.94995	0.0677272
L2/3 IT	DFC	0.950951	0.0666532
L2/3 IT	DFC	0.951952	0.0655786
L2/3 IT	DFC	0.952953	0.0645039
L2/3 IT	DFC	0.953954	0.0634297
L2/3 IT	DFC	0.954955	0.0623564
L2/3 IT	DFC	0.955956	0.0612845
L2/3 IT	DFC	0.956957	0.0602147
L2/3 IT	DFC	0.957958	0.0591472
L2/3 IT	DFC	0.958959	0.0580827
L2/3 IT	DFC	0.95996	0.0570217
L2/3 IT	DFC	0.960961	0.0559645
L2/3 IT	DFC	0.961962	0.0549117
L2/3 IT	DFC	0.962963	0.0538638
L2/3 IT	DFC	0.963964	0.0528211
L2/3 IT	DFC	0.964965	0.0517841
L2/3 IT	DFC	0.965966	0.0507533
L2/3 IT	DFC	0.966967	0.049729
L2/3 IT	DFC	0.967968	0.0487116
L2/3 IT	DFC	0.968969	0.0477016
L2/3 IT	DFC	0.96997	0.0466993
L2/3 IT	DFC	0.970971	0.0457052
L2/3 IT	DFC	0.971972	0.0447195
L2/3 IT	DFC	0.972973	0.0437425
L2/3 IT	DFC	0.973974	0.0427748
L2/3 IT	DFC	0.974975	0.0418164
L2/3 IT	DFC	0.975976	0.0408679
L2/3 IT	DFC	0.976977	0.0399294
L2/3 IT	DFC	0.977978	0.0390012
L2/3 IT	DFC	0.978979	0.0380836
L2/3 IT	DFC	0.97998	0.0371769
L2/3 IT	DFC	0.980981	0.0362813
L2/3 IT	DFC	0.981982	0.035397
L2/3 IT	DFC	0.982983	0.0345242
L2/3 IT	DFC	0.983984	0.0336632
L2/3 IT	DFC	0.984985	0.032814
L2/3 IT	DFC	0.985986	0.031977
L2/3 IT	DFC	0.986987	0.0311522
L2/3 IT	DFC	0.987988	0.0303399
L2/3 IT	DFC	0.988989	0.02954
L2/3 IT	DFC	0.98999	0.0287528
L2/3 IT	DFC	0.990991	0.0279784
L2/3 IT	DFC	0.991992	0.0272168
L2/3 IT	DFC	0.992993	0.0264682
L2/3 IT	DFC	0.993994	0.0257325
L2/3 IT	DFC	0.994995	0.02501
L2/3 IT	DFC	0.995996	0.0243005
L2/3 IT	DFC	0.996997	0.0236041
L2/3 IT	DFC	0.997998	0.0229209
L2/3 IT	DFC	0.998999	0.0222509
[truncated: 7,001 more rows]

## Sheet: L4_IT_density
cell_type	area	y_range	density
L4 IT	ACC	0	0.38561
L4 IT	ACC	0.001001	0.395288
L4 IT	ACC	0.002002	0.405135
L4 IT	ACC	0.003003	0.415152
L4 IT	ACC	0.004004	0.425339
L4 IT	ACC	0.00500501	0.435698
L4 IT	ACC	0.00600601	0.44623
L4 IT	ACC	0.00700701	0.456936
L4 IT	ACC	0.00800801	0.467817
L4 IT	ACC	0.00900901	0.478873
L4 IT	ACC	0.01001	0.490106
L4 IT	ACC	0.011011	0.501516
L4 IT	ACC	0.012012	0.513105
L4 IT	ACC	0.013013	0.524872
L4 IT	ACC	0.014014	0.536819
L4 IT	ACC	0.015015	0.548947
L4 IT	ACC	0.016016	0.561255
L4 IT	ACC	0.017017	0.573746
L4 IT	ACC	0.018018	0.586419
L4 IT	ACC	0.019019	0.599275
L4 IT	ACC	0.02002	0.612314
L4 IT	ACC	0.021021	0.625538
L4 IT	ACC	0.022022	0.638946
L4 IT	ACC	0.023023	0.652539
L4 IT	ACC	0.024024	0.666317
L4 IT	ACC	0.025025	0.680281
L4 IT	ACC	0.026026	0.694431
L4 IT	ACC	0.027027	0.708768
L4 IT	ACC	0.028028	0.723291
L4 IT	ACC	0.029029	0.738001
L4 IT	ACC	0.03003	0.752898
L4 IT	ACC	0.031031	0.767982
L4 IT	ACC	0.032032	0.783253
L4 IT	ACC	0.033033	0.798712
L4 IT	ACC	0.034034	0.814357
L4 IT	ACC	0.035035	0.83019
L4 IT	ACC	0.036036	0.84621
L4 IT	ACC	0.037037	0.862416
L4 IT	ACC	0.038038	0.878809
L4 IT	ACC	0.039039	0.895389
L4 IT	ACC	0.04004	0.912154
L4 IT	ACC	0.041041	0.929106
L4 IT	ACC	0.042042	0.946242
L4 IT	ACC	0.043043	0.963563
L4 IT	ACC	0.044044	0.981068
L4 IT	ACC	0.045045	0.998757
L4 IT	ACC	0.046046	1.01663
L4 IT	ACC	0.047047	1.03468
L4 IT	ACC	0.048048	1.05292
L4 IT	ACC	0.049049	1.07133
L4 IT	ACC	0.0500501	1.08993
L4 IT	ACC	0.0510511	1.1087
L4 IT	ACC	0.0520521	1.12765
L4 IT	ACC	0.0530531	1.14677
L4 IT	ACC	0.0540541	1.16608
L4 IT	ACC	0.0550551	1.18555
L4 IT	ACC	0.0560561	1.2052
L4 IT	ACC	0.0570571	1.22501
L4 IT	ACC	0.0580581	1.245
L4 IT	ACC	0.0590591	1.26515
L4 IT	ACC	0.0600601	1.28547
L4 IT	ACC	0.0610611	1.30595
L4 IT	ACC	0.0620621	1.32659
L4 IT	ACC	0.0630631	1.34739
L4 IT	ACC	0.0640641	1.36835
L4 IT	ACC	0.0650651	1.38946
L4 IT	ACC	0.0660661	1.41072
L4 IT	ACC	0.0670671	1.43214
L4 IT	ACC	0.0680681	1.4537
L4 IT	ACC	0.0690691	1.4754
L4 IT	ACC	0.0700701	1.49725
L4 IT	ACC	0.0710711	1.51923
L4 IT	ACC	0.0720721	1.54135
L4 IT	ACC	0.0730731	1.56361
L4 IT	ACC	0.0740741	1.58599
L4 IT	ACC	0.0750751	1.60849
L4 IT	ACC	0.0760761	1.63112
L4 IT	ACC	0.0770771	1.65386
L4 IT	ACC	0.0780781	1.67672
L4 IT	ACC	0.0790791	1.69969
L4 IT	ACC	0.0800801	1.72276
L4 IT	ACC	0.0810811	1.74594
L4 IT	ACC	0.0820821	1.76921
L4 IT	ACC	0.0830831	1.79257
L4 IT	ACC	0.0840841	1.81603
L4 IT	ACC	0.0850851	1.83956
L4 IT	ACC	0.0860861	1.86317
L4 IT	ACC	0.0870871	1.88686
L4 IT	ACC	0.0880881	1.91061
L4 IT	ACC	0.0890891	1.93443
L4 IT	ACC	0.0900901	1.9583
L4 IT	ACC	0.0910911	1.98223
L4 IT	ACC	0.0920921	2.0062
L4 IT	ACC	0.0930931	2.03021
L4 IT	ACC	0.0940941	2.05425
L4 IT	ACC	0.0950951	2.07832
L4 IT	ACC	0.0960961	2.10241
L4 IT	ACC	0.0970971	2.12652
L4 IT	ACC	0.0980981	2.15064
L4 IT	ACC	0.0990991	2.17475
L4 IT	ACC	0.1001	2.19887
L4 IT	ACC	0.101101	2.22297
L4 IT	ACC	0.102102	2.24705
L4 IT	ACC	0.103103	2.2711
L4 IT	ACC	0.104104	2.29513
L4 IT	ACC	0.105105	2.31911
L4 IT	ACC	0.106106	2.34304
L4 IT	ACC	0.107107	2.36692
L4 IT	ACC	0.108108	2.39074
L4 IT	ACC	0.109109	2.41449
L4 IT	ACC	0.11011	2.43816
L4 IT	ACC	0.111111	2.46174
L4 IT	ACC	0.112112	2.48523
L4 IT	ACC	0.113113	2.50862
L4 IT	ACC	0.114114	2.53189
L4 IT	ACC	0.115115	2.55505
L4 IT	ACC	0.116116	2.57809
L4 IT	ACC	0.117117	2.60099
L4 IT	ACC	0.118118	2.62374
L4 IT	ACC	0.119119	2.64635
L4 IT	ACC	0.12012	2.6688
L4 IT	ACC	0.121121	2.69108
L4 IT	ACC	0.122122	2.71319
L4 IT	ACC	0.123123	2.73511
L4 IT	ACC	0.124124	2.75684
L4 IT	ACC	0.125125	2.77837
L4 IT	ACC	0.126126	2.7997
L4 IT	ACC	0.127127	2.82081
L4 IT	ACC	0.128128	2.84169
L4 IT	ACC	0.129129	2.86234
L4 IT	ACC	0.13013	2.88275
L4 IT	ACC	0.131131	2.90291
L4 IT	ACC	0.132132	2.92281
L4 IT	ACC	0.133133	2.94245
L4 IT	ACC	0.134134	2.96182
L4 IT	ACC	0.135135	2.98091
L4 IT	ACC	0.136136	2.99971
L4 IT	ACC	0.137137	3.01821
L4 IT	ACC	0.138138	3.03641
L4 IT	ACC	0.139139	3.05431
L4 IT	ACC	0.14014	3.07188
L4 IT	ACC	0.141141	3.08913
L4 IT	ACC	0.142142	3.10605
L4 IT	ACC	0.143143	3.12263
L4 IT	ACC	0.144144	3.13887
L4 IT	ACC	0.145145	3.15475
L4 IT	ACC	0.146146	3.17028
L4 IT	ACC	0.147147	3.18545
L4 IT	ACC	0.148148	3.20024
L4 IT	ACC	0.149149	3.21466
L4 IT	ACC	0.15015	3.2287
L4 IT	ACC	0.151151	3.24236
L4 IT	ACC	0.152152	3.25562
L4 IT	ACC	0.153153	3.26848
L4 IT	ACC	0.154154	3.28095
L4 IT	ACC	0.155155	3.29301
L4 IT	ACC	0.156156	3.30466
L4 IT	ACC	0.157157	3.3159
L4 IT	ACC	0.158158	3.32671
L4 IT	ACC	0.159159	3.33711
L4 IT	ACC	0.16016	3.34708
L4 IT	ACC	0.161161	3.35663
L4 IT	ACC	0.162162	3.36574
L4 IT	ACC	0.163163	3.37443
L4 IT	ACC	0.164164	3.38267
L4 IT	ACC	0.165165	3.39048
L4 IT	ACC	0.166166	3.39785
L4 IT	ACC	0.167167	3.40477
L4 IT	ACC	0.168168	3.41126
L4 IT	ACC	0.169169	3.4173
L4 IT	ACC	0.17017	3.4229
L4 IT	ACC	0.171171	3.42805
L4 IT	ACC	0.172172	3.43276
L4 IT	ACC	0.173173	3.43702
L4 IT	ACC	0.174174	3.44084
L4 IT	ACC	0.175175	3.44421
L4 IT	ACC	0.176176	3.44714
L4 IT	ACC	0.177177	3.44963
L4 IT	ACC	0.178178	3.45167
L4 IT	ACC	0.179179	3.45328
L4 IT	ACC	0.18018	3.45445
L4 IT	ACC	0.181181	3.45518
L4 IT	ACC	0.182182	3.45549
L4 IT	ACC	0.183183	3.45536
L4 IT	ACC	0.184184	3.4548
L4 IT	ACC	0.185185	3.45382
L4 IT	ACC	0.186186	3.45241
L4 IT	ACC	0.187187	3.45059
L4 IT	ACC	0.188188	3.44836
L4 IT	ACC	0.189189	3.44572
L4 IT	ACC	0.19019	3.44267
L4 IT	ACC	0.191191	3.43922
L4 IT	ACC	0.192192	3.43537
L4 IT	ACC	0.193193	3.43113
L4 IT	ACC	0.194194	3.4265
L4 IT	ACC	0.195195	3.4215
L4 IT	ACC	0.196196	3.41612
L4 IT	ACC	0.197197	3.41036
L4 IT	ACC	0.198198	3.40425
L4 IT	ACC	0.199199	3.39777
L4 IT	ACC	0.2002	3.39095
L4 IT	ACC	0.201201	3.38377
L4 IT	ACC	0.202202	3.37626
L4 IT	ACC	0.203203	3.36841
L4 IT	ACC	0.204204	3.36024
L4 IT	ACC	0.205205	3.35175
L4 IT	ACC	0.206206	3.34295
L4 IT	ACC	0.207207	3.33384
L4 IT	ACC	0.208208	3.32443
L4 IT	ACC	0.209209	3.31473
L4 IT	ACC	0.21021	3.30475
L4 IT	ACC	0.211211	3.29449
L4 IT	ACC	0.212212	3.28396
L4 IT	ACC	0.213213	3.27317
L4 IT	ACC	0.214214	3.26213
L4 IT	ACC	0.215215	3.25084
L4 IT	ACC	0.216216	3.23931
L4 IT	ACC	0.217217	3.22756
L4 IT	ACC	0.218218	3.21557
L4 IT	ACC	0.219219	3.20338
L4 IT	ACC	0.22022	3.19097
L4 IT	ACC	0.221221	3.17837
L4 IT	ACC	0.222222	3.16557
L4 IT	ACC	0.223223	3.15259
L4 IT	ACC	0.224224	3.13943
L4 IT	ACC	0.225225	3.1261
L4 IT	ACC	0.226226	3.11261
L4 IT	ACC	0.227227	3.09896
L4 IT	ACC	0.228228	3.08517
L4 IT	ACC	0.229229	3.07124
L4 IT	ACC	0.23023	3.05717
L4 IT	ACC	0.231231	3.04299
L4 IT	ACC	0.232232	3.02868
L4 IT	ACC	0.233233	3.01426
L4 IT	ACC	0.234234	2.99974
L4 IT	ACC	0.235235	2.98513
L4 IT	ACC	0.236236	2.97042
L4 IT	ACC	0.237237	2.95564
L4 IT	ACC	0.238238	2.94077
L4 IT	ACC	0.239239	2.92584
L4 IT	ACC	0.24024	2.91084
L4 IT	ACC	0.241241	2.89579
L4 IT	ACC	0.242242	2.88068
L4 IT	ACC	0.243243	2.86553
L4 IT	ACC	0.244244	2.85034
L4 IT	ACC	0.245245	2.83512
L4 IT	ACC	0.246246	2.81987
L4 IT	ACC	0.247247	2.8046
L4 IT	ACC	0.248248	2.78931
L4 IT	ACC	0.249249	2.77402
L4 IT	ACC	0.25025	2.75871
L4 IT	ACC	0.251251	2.7434
L4 IT	ACC	0.252252	2.7281
L4 IT	ACC	0.253253	2.71281
L4 IT	ACC	0.254254	2.69752
L4 IT	ACC	0.255255	2.68226
L4 IT	ACC	0.256256	2.66701
L4 IT	ACC	0.257257	2.65179
L4 IT	ACC	0.258258	2.6366
L4 IT	ACC	0.259259	2.62144
L4 IT	ACC	0.26026	2.60632
L4 IT	ACC	0.261261	2.59124
L4 IT	ACC	0.262262	2.57619
L4 IT	ACC	0.263263	2.5612
L4 IT	ACC	0.264264	2.54625
L4 IT	ACC	0.265265	2.53136
L4 IT	ACC	0.266266	2.51652
L4 IT	ACC	0.267267	2.50173
L4 IT	ACC	0.268268	2.48701
L4 IT	ACC	0.269269	2.47234
L4 IT	ACC	0.27027	2.45774
L4 IT	ACC	0.271271	2.44321
L4 IT	ACC	0.272272	2.42874
L4 IT	ACC	0.273273	2.41434
L4 IT	ACC	0.274274	2.40001
L4 IT	ACC	0.275275	2.38575
L4 IT	ACC	0.276276	2.37157
L4 IT	ACC	0.277277	2.35746
L4 IT	ACC	0.278278	2.34343
L4 IT	ACC	0.279279	2.32947
L4 IT	ACC	0.28028	2.31559
L4 IT	ACC	0.281281	2.30179
L4 IT	ACC	0.282282	2.28806
L4 IT	ACC	0.283283	2.27442
L4 IT	ACC	0.284284	2.26085
L4 IT	ACC	0.285285	2.24737
L4 IT	ACC	0.286286	2.23396
L4 IT	ACC	0.287287	2.22064
L4 IT	ACC	0.288288	2.2074
L4 IT	ACC	0.289289	2.19423
L4 IT	ACC	0.29029	2.18115
L4 IT	ACC	0.291291	2.16815
L4 IT	ACC	0.292292	2.15523
L4 IT	ACC	0.293293	2.14239
L4 IT	ACC	0.294294	2.12963
L4 IT	ACC	0.295295	2.11695
L4 IT	ACC	0.296296	2.10434
L4 IT	ACC	0.297297	2.09182
L4 IT	ACC	0.298298	2.07937
L4 IT	ACC	0.299299	2.067
L4 IT	ACC	0.3003	2.05471
L4 IT	ACC	0.301301	2.04249
L4 IT	ACC	0.302302	2.03035
L4 IT	ACC	0.303303	2.01828
L4 IT	ACC	0.304304	2.00629
L4 IT	ACC	0.305305	1.99437
L4 IT	ACC	0.306306	1.98252
L4 IT	ACC	0.307307	1.97074
L4 IT	ACC	0.308308	1.95904
L4 IT	ACC	0.309309	1.9474
L4 IT	ACC	0.31031	1.93583
L4 IT	ACC	0.311311	1.92433
L4 IT	ACC	0.312312	1.91289
L4 IT	ACC	0.313313	1.90152
L4 IT	ACC	0.314314	1.89022
L4 IT	ACC	0.315315	1.87898
L4 IT	ACC	0.316316	1.8678
L4 IT	ACC	0.317317	1.85668
L4 IT	ACC	0.318318	1.84563
L4 IT	ACC	0.319319	1.83463
L4 IT	ACC	0.32032	1.82369
L4 IT	ACC	0.321321	1.81281
L4 IT	ACC	0.322322	1.80199
L4 IT	ACC	0.323323	1.79122
L4 IT	ACC	0.324324	1.7805
L4 IT	ACC	0.325325	1.76984
L4 IT	ACC	0.326326	1.75923
L4 IT	ACC	0.327327	1.74868
L4 IT	ACC	0.328328	1.73817
L4 IT	ACC	0.329329	1.72771
L4 IT	ACC	0.33033	1.71731
L4 IT	ACC	0.331331	1.70695
L4 IT	ACC	0.332332	1.69663
L4 IT	ACC	0.333333	1.68637
L4 IT	ACC	0.334334	1.67615
L4 IT	ACC	0.335335	1.66597
L4 IT	ACC	0.336336	1.65583
L4 IT	ACC	0.337337	1.64574
L4 IT	ACC	0.338338	1.63569
L4 IT	ACC	0.339339	1.62568
L4 IT	ACC	0.34034	1.61571
L4 IT	ACC	0.341341	1.60578
L4 IT	ACC	0.342342	1.59589
L4 IT	ACC	0.343343	1.58603
L4 IT	ACC	0.344344	1.57622
L4 IT	ACC	0.345345	1.56644
L4 IT	ACC	0.346346	1.55669
L4 IT	ACC	0.347347	1.54698
L4 IT	ACC	0.348348	1.5373
L4 IT	ACC	0.349349	1.52766
L4 IT	ACC	0.35035	1.51805
L4 IT	ACC	0.351351	1.50847
L4 IT	ACC	0.352352	1.49892
L4 IT	ACC	0.353353	1.48941
L4 IT	ACC	0.354354	1.47992
L4 IT	ACC	0.355355	1.47047
L4 IT	ACC	0.356356	1.46104
L4 IT	ACC	0.357357	1.45165
L4 IT	ACC	0.358358	1.44228
L4 IT	ACC	0.359359	1.43294
L4 IT	ACC	0.36036	1.42363
L4 IT	ACC	0.361361	1.41435
L4 IT	ACC	0.362362	1.40509
L4 IT	ACC	0.363363	1.39586
L4 IT	ACC	0.364364	1.38666
L4 IT	ACC	0.365365	1.37748
L4 IT	ACC	0.366366	1.36833
L4 IT	ACC	0.367367	1.3592
L4 IT	ACC	0.368368	1.35011
L4 IT	ACC	0.369369	1.34103
L4 IT	ACC	0.37037	1.33198
L4 IT	ACC	0.371371	1.32296
L4 IT	ACC	0.372372	1.31396
L4 IT	ACC	0.373373	1.30499
L4 IT	ACC	0.374374	1.29604
L4 IT	ACC	0.375375	1.28711
L4 IT	ACC	0.376376	1.27821
L4 IT	ACC	0.377377	1.26934
L4 IT	ACC	0.378378	1.26049
L4 IT	ACC	0.379379	1.25167
L4 IT	ACC	0.38038	1.24287
L4 IT	ACC	0.381381	1.23409
L4 IT	ACC	0.382382	1.22535
L4 IT	ACC	0.383383	1.21662
L4 IT	ACC	0.384384	1.20793
L4 IT	ACC	0.385385	1.19926
L4 IT	ACC	0.386386	1.19061
L4 IT	ACC	0.387387	1.18199
L4 IT	ACC	0.388388	1.1734
L4 IT	ACC	0.389389	1.16484
L4 IT	ACC	0.39039	1.1563
L4 IT	ACC	0.391391	1.14779
L4 IT	ACC	0.392392	1.13932
L4 IT	ACC	0.393393	1.13086
L4 IT	ACC	0.394394	1.12244
L4 IT	ACC	0.395395	1.11405
L4 IT	ACC	0.396396	1.10569
L4 IT	ACC	0.397397	1.09736
L4 IT	ACC	0.398398	1.08906
L4 IT	ACC	0.399399	1.0808
L4 IT	ACC	0.4004	1.07256
L4 IT	ACC	0.401401	1.06436
L4 IT	ACC	0.402402	1.05619
L4 IT	ACC	0.403403	1.04806
L4 IT	ACC	0.404404	1.03996
L4 IT	ACC	0.405405	1.0319
L4 IT	ACC	0.406406	1.02388
L4 IT	ACC	0.407407	1.01589
L4 IT	ACC	0.408408	1.00794
L4 IT	ACC	0.409409	1.00003
L4 IT	ACC	0.41041	0.992154
L4 IT	ACC	0.411411	0.984323
L4 IT	ACC	0.412412	0.976532
L4 IT	ACC	0.413413	0.968783
L4 IT	ACC	0.414414	0.961076
L4 IT	ACC	0.415415	0.953413
L4 IT	ACC	0.416416	0.945793
L4 IT	ACC	0.417417	0.938219
L4 IT	ACC	0.418418	0.93069
L4 IT	ACC	0.419419	0.923208
L4 IT	ACC	0.42042	0.915773
L4 IT	ACC	0.421421	0.908386
L4 IT	ACC	0.422422	0.901048
L4 IT	ACC	0.423423	0.89376
L4 IT	ACC	0.424424	0.886522
L4 IT	ACC	0.425425	0.879336
L4 IT	ACC	0.426426	0.872202
L4 IT	ACC	0.427427	0.86512
L4 IT	ACC	0.428428	0.858092
L4 IT	ACC	0.429429	0.851118
L4 IT	ACC	0.43043	0.8442
L4 IT	ACC	0.431431	0.837337
L4 IT	ACC	0.432432	0.830531
L4 IT	ACC	0.433433	0.823782
L4 IT	ACC	0.434434	0.817092
L4 IT	ACC	0.435435	0.81046
L4 IT	ACC	0.436436	0.803887
L4 IT	ACC	0.437437	0.797374
L4 IT	ACC	0.438438	0.790921
L4 IT	ACC	0.439439	0.78453
L4 IT	ACC	0.44044	0.778201
L4 IT	ACC	0.441441	0.771934
L4 IT	ACC	0.442442	0.765729
L4 IT	ACC	0.443443	0.759588
L4 IT	ACC	0.444444	0.753511
L4 IT	ACC	0.445445	0.747498
L4 IT	ACC	0.446446	0.74155
L4 IT	ACC	0.447447	0.735667
L4 IT	ACC	0.448448	0.729849
L4 IT	ACC	0.449449	0.724097
L4 IT	ACC	0.45045	0.718411
L4 IT	ACC	0.451451	0.712792
L4 IT	ACC	0.452452	0.707239
L4 IT	ACC	0.453453	0.701753
L4 IT	ACC	0.454454	0.696334
L4 IT	ACC	0.455455	0.690983
L4 IT	ACC	0.456456	0.685698
L4 IT	ACC	0.457457	0.680481
L4 IT	ACC	0.458458	0.675332
L4 IT	ACC	0.459459	0.67025
L4 IT	ACC	0.46046	0.665235
L4 IT	ACC	0.461461	0.660288
L4 IT	ACC	0.462462	0.655409
L4 IT	ACC	0.463463	0.650596
L4 IT	ACC	0.464464	0.64585
L4 IT	ACC	0.465465	0.641172
L4 IT	ACC	0.466466	0.63656
L4 IT	ACC	0.467467	0.632014
L4 IT	ACC	0.468468	0.627535
L4 IT	ACC	0.469469	0.623121
L4 IT	ACC	0.47047	0.618772
L4 IT	ACC	0.471471	0.614489
L4 IT	ACC	0.472472	0.61027
L4 IT	ACC	0.473473	0.606115
L4 IT	ACC	0.474474	0.602024
L4 IT	ACC	0.475475	0.597995
L4 IT	ACC	0.476476	0.59403
L4 IT	ACC	0.477477	0.590126
L4 IT	ACC	0.478478	0.586283
L4 IT	ACC	0.479479	0.582501
L4 IT	ACC	0.48048	0.578779
L4 IT	ACC	0.481481	0.575116
L4 IT	ACC	0.482482	0.571511
L4 IT	ACC	0.483483	0.567964
L4 IT	ACC	0.484484	0.564474
L4 IT	ACC	0.485485	0.56104
L4 IT	ACC	0.486486	0.55766
L4 IT	ACC	0.487487	0.554336
L4 IT	ACC	0.488488	0.551064
L4 IT	ACC	0.489489	0.547845
L4 IT	ACC	0.49049	0.544677
L4 IT	ACC	0.491491	0.541559
L4 IT	ACC	0.492492	0.538491
L4 IT	ACC	0.493493	0.535472
L4 IT	ACC	0.494494	0.5325
L4 IT	ACC	0.495495	0.529574
L4 IT	ACC	0.496496	0.526693
L4 IT	ACC	0.497497	0.523856
L4 IT	ACC	0.498498	0.521063
L4 IT	ACC	0.499499	0.518311
L4 IT	ACC	0.500501	0.5156
L4 IT	ACC	0.501502	0.512929
L4 IT	ACC	0.502503	0.510296
L4 IT	ACC	0.503504	0.507701
L4 IT	ACC	0.504505	0.505141
L4 IT	ACC	0.505506	0.502617
L4 IT	ACC	0.506507	0.500126
L4 IT	ACC	0.507508	0.497668
L4 IT	ACC	0.508509	0.495242
L4 IT	ACC	0.50951	0.492845
L4 IT	ACC	0.510511	0.490478
L4 IT	ACC	0.511512	0.488138
L4 IT	ACC	0.512513	0.485825
L4 IT	ACC	0.513514	0.483538
L4 IT	ACC	0.514515	0.481274
L4 IT	ACC	0.515516	0.479034
L4 IT	ACC	0.516517	0.476816
L4 IT	ACC	0.517518	0.474619
L4 IT	ACC	0.518519	0.472441
L4 IT	ACC	0.51952	0.470281
L4 IT	ACC	0.520521	0.468139
L4 IT	ACC	0.521522	0.466014
L4 IT	ACC	0.522523	0.463903
L4 IT	ACC	0.523524	0.461807
L4 IT	ACC	0.524525	0.459723
L4 IT	ACC	0.525526	0.457651
L4 IT	ACC	0.526527	0.455591
L4 IT	ACC	0.527528	0.45354
L4 IT	ACC	0.528529	0.451498
L4 IT	ACC	0.52953	0.449463
L4 IT	ACC	0.530531	0.447436
L4 IT	ACC	0.531532	0.445415
L4 IT	ACC	0.532533	0.443398
L4 IT	ACC	0.533534	0.441386
L4 IT	ACC	0.534535	0.439378
L4 IT	ACC	0.535536	0.437371
L4 IT	ACC	0.536537	0.435367
L4 IT	ACC	0.537538	0.433363
L4 IT	ACC	0.538539	0.431359
L4 IT	ACC	0.53954	0.429354
L4 IT	ACC	0.540541	0.427348
L4 IT	ACC	0.541542	0.425341
L4 IT	ACC	0.542543	0.42333
L4 IT	ACC	0.543544	0.421316
L4 IT	ACC	0.544545	0.419298
L4 IT	ACC	0.545546	0.417275
L4 IT	ACC	0.546547	0.415247
L4 IT	ACC	0.547548	0.413214
L4 IT	ACC	0.548549	0.411174
L4 IT	ACC	0.54955	0.409128
L4 IT	ACC	0.550551	0.407075
L4 IT	ACC	0.551552	0.405015
L4 IT	ACC	0.552553	0.402946
L4 IT	ACC	0.553554	0.40087
L4 IT	ACC	0.554555	0.398785
L4 IT	ACC	0.555556	0.396691
L4 IT	ACC	0.556557	0.394588
L4 IT	ACC	0.557558	0.392475
L4 IT	ACC	0.558559	0.390354
L4 IT	ACC	0.55956	0.388222
L4 IT	ACC	0.560561	0.386081
L4 IT	ACC	0.561562	0.383929
L4 IT	ACC	0.562563	0.381767
L4 IT	ACC	0.563564	0.379595
L4 IT	ACC	0.564565	0.377413
L4 IT	ACC	0.565566	0.37522
L4 IT	ACC	0.566567	0.373017
L4 IT	ACC	0.567568	0.370803
L4 IT	ACC	0.568569	0.368579
L4 IT	ACC	0.56957	0.366345
L4 IT	ACC	0.570571	0.3641
L4 IT	ACC	0.571572	0.361844
L4 IT	ACC	0.572573	0.359579
L4 IT	ACC	0.573574	0.357303
L4 IT	ACC	0.574575	0.355018
L4 IT	ACC	0.575576	0.352722
L4 IT	ACC	0.576577	0.350417
L4 IT	ACC	0.577578	0.348102
L4 IT	ACC	0.578579	0.345777
L4 IT	ACC	0.57958	0.343443
L4 IT	ACC	0.580581	0.341101
L4 IT	ACC	0.581582	0.338749
L4 IT	ACC	0.582583	0.336388
L4 IT	ACC	0.583584	0.33402
L4 IT	ACC	0.584585	0.331642
L4 IT	ACC	0.585586	0.329257
L4 IT	ACC	0.586587	0.326864
L4 IT	ACC	0.587588	0.324464
L4 IT	ACC	0.588589	0.322056
L4 IT	ACC	0.58959	0.319641
L4 IT	ACC	0.590591	0.317219
L4 IT	ACC	0.591592	0.314791
L4 IT	ACC	0.592593	0.312357
L4 IT	ACC	0.593594	0.309916
L4 IT	ACC	0.594595	0.30747
L4 IT	ACC	0.595596	0.305018
L4 IT	ACC	0.596597	0.302561
L4 IT	ACC	0.597598	0.300099
L4 IT	ACC	0.598599	0.297632
L4 IT	ACC	0.5996	0.295161
L4 IT	ACC	0.600601	0.292686
L4 IT	ACC	0.601602	0.290206
L4 IT	ACC	0.602603	0.287723
L4 IT	ACC	0.603604	0.285237
L4 IT	ACC	0.604605	0.282747
L4 IT	ACC	0.605606	0.280255
L4 IT	ACC	0.606607	0.27776
L4 IT	ACC	0.607608	0.275262
L4 IT	ACC	0.608609	0.272762
L4 IT	ACC	0.60961	0.270261
L4 IT	ACC	0.610611	0.267757
L4 IT	ACC	0.611612	0.265253
L4 IT	ACC	0.612613	0.262746
L4 IT	ACC	0.613614	0.260239
L4 IT	ACC	0.614615	0.257732
L4 IT	ACC	0.615616	0.255223
L4 IT	ACC	0.616617	0.252715
L4 IT	ACC	0.617618	0.250206
L4 IT	ACC	0.618619	0.247697
L4 IT	ACC	0.61962	0.245189
L4 IT	ACC	0.620621	0.242681
L4 IT	ACC	0.621622	0.240174
L4 IT	ACC	0.622623	0.237668
L4 IT	ACC	0.623624	0.235163
L4 IT	ACC	0.624625	0.23266
L4 IT	ACC	0.625626	0.230158
L4 IT	ACC	0.626627	0.227658
L4 IT	ACC	0.627628	0.225161
L4 IT	ACC	0.628629	0.222665
L4 IT	ACC	0.62963	0.220172
L4 IT	ACC	0.630631	0.217682
L4 IT	ACC	0.631632	0.215194
L4 IT	ACC	0.632633	0.21271
L4 IT	ACC	0.633634	0.210229
L4 IT	ACC	0.634635	0.207751
L4 IT	ACC	0.635636	0.205278
L4 IT	ACC	0.636637	0.202808
L4 IT	ACC	0.637638	0.200343
L4 IT	ACC	0.638639	0.197882
L4 IT	ACC	0.63964	0.195426
L4 IT	ACC	0.640641	0.192975
L4 IT	ACC	0.641642	0.190529
L4 IT	ACC	0.642643	0.188088
L4 IT	ACC	0.643644	0.185654
L4 IT	ACC	0.644645	0.183225
L4 IT	ACC	0.645646	0.180802
L4 IT	ACC	0.646647	0.178386
L4 IT	ACC	0.647648	0.175977
L4 IT	ACC	0.648649	0.173575
L4 IT	ACC	0.64965	0.17118
L4 IT	ACC	0.650651	0.168792
L4 IT	ACC	0.651652	0.166413
L4 IT	ACC	0.652653	0.164042
L4 IT	ACC	0.653654	0.161679
L4 IT	ACC	0.654655	0.159325
L4 IT	ACC	0.655656	0.15698
L4 IT	ACC	0.656657	0.154645
L4 IT	ACC	0.657658	0.152319
L4 IT	ACC	0.658659	0.150003
L4 IT	ACC	0.65966	0.147698
L4 IT	ACC	0.660661	0.145403
L4 IT	ACC	0.661662	0.143119
L4 IT	ACC	0.662663	0.140847
L4 IT	ACC	0.663664	0.138586
L4 IT	ACC	0.664665	0.136338
L4 IT	ACC	0.665666	0.134101
L4 IT	ACC	0.666667	0.131878
L4 IT	ACC	0.667668	0.129667
L4 IT	ACC	0.668669	0.12747
L4 IT	ACC	0.66967	0.125286
L4 IT	ACC	0.670671	0.123117
L4 IT	ACC	0.671672	0.120961
L4 IT	ACC	0.672673	0.118821
L4 IT	ACC	0.673674	0.116696
L4 IT	ACC	0.674675	0.114586
L4 IT	ACC	0.675676	0.112491
L4 IT	ACC	0.676677	0.110413
L4 IT	ACC	0.677678	0.108352
L4 IT	ACC	0.678679	0.106307
L4 IT	ACC	0.67968	0.104279
L4 IT	ACC	0.680681	0.102268
L4 IT	ACC	0.681682	0.100275
L4 IT	ACC	0.682683	0.0983004
L4 IT	ACC	0.683684	0.0963438
L4 IT	ACC	0.684685	0.0944059
L4 IT	ACC	0.685686	0.0924869
L4 IT	ACC	0.686687	0.0905871
L4 IT	ACC	0.687688	0.0887067
L4 IT	ACC	0.688689	0.0868461
L4 IT	ACC	0.68969	0.0850055
L4 IT	ACC	0.690691	0.0831852
L4 IT	ACC	0.691692	0.0813854
L4 IT	ACC	0.692693	0.0796064
L4 IT	ACC	0.693694	0.0778483
L4 IT	ACC	0.694695	0.0761114
L4 IT	ACC	0.695696	0.074396
L4 IT	ACC	0.696697	0.0727022
L4 IT	ACC	0.697698	0.0710301
L4 IT	ACC	0.698699	0.0693801
L4 IT	ACC	0.6997	0.0677521
L4 IT	ACC	0.700701	0.0661465
L4 IT	ACC	0.701702	0.0645634
L4 IT	ACC	0.702703	0.0630028
L4 IT	ACC	0.703704	0.0614649
L4 IT	ACC	0.704705	0.0599498
L4 IT	ACC	0.705706	0.0584576
L4 IT	ACC	0.706707	0.0569884
L4 IT	ACC	0.707708	0.0555423
L4 IT	ACC	0.708709	0.0541193
L4 IT	ACC	0.70971	0.0527194
L4 IT	ACC	0.710711	0.0513428
L4 IT	ACC	0.711712	0.0499894
L4 IT	ACC	0.712713	0.0486592
L4 IT	ACC	0.713714	0.0473523
L4 IT	ACC	0.714715	0.0460686
L4 IT	ACC	0.715716	0.0448081
L4 IT	ACC	0.716717	0.0435707
L4 IT	ACC	0.717718	0.0423565
L4 IT	ACC	0.718719	0.0411653
L4 IT	ACC	0.71972	0.039997
L4 IT	ACC	0.720721	0.0388517
L4 IT	ACC	0.721722	0.0377292
L4 IT	ACC	0.722723	0.0366293
L4 IT	ACC	0.723724	0.035552
L4 IT	ACC	0.724725	0.0344971
L4 IT	ACC	0.725726	0.0334646
L4 IT	ACC	0.726727	0.0324542
L4 IT	ACC	0.727728	0.0314657
L4 IT	ACC	0.728729	0.0304991
L4 IT	ACC	0.72973	0.0295542
L4 IT	ACC	0.730731	0.0286307
L4 IT	ACC	0.731732	0.0277284
L4 IT	ACC	0.732733	0.0268472
L4 IT	ACC	0.733734	0.0259869
L4 IT	ACC	0.734735	0.0251471
L4 IT	ACC	0.735736	0.0243278
L4 IT	ACC	0.736737	0.0235286
L4 IT	ACC	0.737738	0.0227493
L4 IT	ACC	0.738739	0.0219897
L4 IT	ACC	0.73974	0.0212495
L4 IT	ACC	0.740741	0.0205285
L4 IT	ACC	0.741742	0.0198263
L4 IT	ACC	0.742743	0.0191428
L4 IT	ACC	0.743744	0.0184776
L4 IT	ACC	0.744745	0.0178305
L4 IT	ACC	0.745746	0.0172011
L4 IT	ACC	0.746747	0.0165893
L4 IT	ACC	0.747748	0.0159947
L4 IT	ACC	0.748749	0.0154169
L4 IT	ACC	0.74975	0.0148558
L4 IT	ACC	0.750751	0.014311
L4 IT	ACC	0.751752	0.0137822
L4 IT	ACC	0.752753	0.0132692
L4 IT	ACC	0.753754	0.0127715
L4 IT	ACC	0.754755	0.012289
L4 IT	ACC	0.755756	0.0118213
L4 IT	ACC	0.756757	0.0113681
L4 IT	ACC	0.757758	0.0109291
L4 IT	ACC	0.758759	0.010504
L4 IT	ACC	0.75976	0.0100924
L4 IT	ACC	0.760761	0.00969423
L4 IT	ACC	0.761762	0.00930901
L4 IT	ACC	0.762763	0.00893649
L4 IT	ACC	0.763764	0.00857636
L4 IT	ACC	0.764765	0.00822833
L4 IT	ACC	0.765766	0.00789211
L4 IT	ACC	0.766767	0.0075674
L4 IT	ACC	0.767768	0.00725391
L4 IT	ACC	0.768769	0.00695137
L4 IT	ACC	0.76977	0.00665947
L4 IT	ACC	0.770771	0.00637795
L4 IT	ACC	0.771772	0.00610653
L4 IT	ACC	0.772773	0.00584492
L4 IT	ACC	0.773774	0.00559286
L4 IT	ACC	0.774775	0.00535009
L4 IT	ACC	0.775776	0.00511634
L4 IT	ACC	0.776777	0.00489134
L4 IT	ACC	0.777778	0.00467484
L4 IT	ACC	0.778779	0.0044666
L4 IT	ACC	0.77978	0.00426636
L4 IT	ACC	0.780781	0.00407389
L4 IT	ACC	0.781782	0.00388893
L4 IT	ACC	0.782783	0.00371126
L4 IT	ACC	0.783784	0.00354065
L4 IT	ACC	0.784785	0.00337687
L4 IT	ACC	0.785786	0.0032197
L4 IT	ACC	0.786787	0.00306893
L4 IT	ACC	0.787788	0.00292434
L4 IT	ACC	0.788789	0.00278572
L4 IT	ACC	0.78979	0.00265288
L4 IT	ACC	0.790791	0.00252561
L4 IT	ACC	0.791792	0.00240372
L4 IT	ACC	0.792793	0.00228703
L4 IT	ACC	0.793794	0.00217534
L4 IT	ACC	0.794795	0.00206849
L4 IT	ACC	0.795796	0.00196629
L4 IT	ACC	0.796797	0.00186857
L4 IT	ACC	0.797798	0.00177518
L4 IT	ACC	0.798799	0.00168594
L4 IT	ACC	0.7998	0.0016007
L4 IT	ACC	0.800801	0.00151932
L4 IT	ACC	0.801802	0.00144163
L4 IT	ACC	0.802803	0.0013675
L4 IT	ACC	0.803804	0.00129679
L4 IT	ACC	0.804805	0.00122937
L4 IT	ACC	0.805806	0.00116509
L4 IT	ACC	0.806807	0.00110384
L4 IT	ACC	0.807808	0.0010455
L4 IT	ACC	0.808809	0.000989931
L4 IT	ACC	0.80981	0.000937035
L4 IT	ACC	0.810811	0.000886695
L4 IT	ACC	0.811812	0.000838804
L4 IT	ACC	0.812813	0.000793259
L4 IT	ACC	0.813814	0.000749958
L4 IT	ACC	0.814815	0.000708804
L4 IT	ACC	0.815816	0.000669704
L4 IT	ACC	0.816817	0.000632569
L4 IT	ACC	0.817818	0.00059731
L4 IT	ACC	0.818819	0.000563844
L4 IT	ACC	0.81982	0.000532091
L4 IT	ACC	0.820821	0.000501972
L4 IT	ACC	0.821822	0.000473414
L4 IT	ACC	0.822823	0.000446344
L4 IT	ACC	0.823824	0.000420693
L4 IT	ACC	0.824825	0.000396395
L4 IT	ACC	0.825826	0.000373386
L4 IT	ACC	0.826827	0.000351605
L4 IT	ACC	0.827828	0.000330994
L4 IT	ACC	0.828829	0.000311495
L4 IT	ACC	0.82983	0.000293055
L4 IT	ACC	0.830831	0.000275622
L4 IT	ACC	0.831832	0.000259147
L4 IT	ACC	0.832833	0.000243582
L4 IT	ACC	0.833834	0.000228881
L4 IT	ACC	0.834835	0.000215002
L4 IT	ACC	0.835836	0.000201902
L4 IT	ACC	0.836837	0.000189543
L4 IT	ACC	0.837838	0.000177885
L4 IT	ACC	0.838839	0.000166893
L4 IT	ACC	0.83984	0.000156532
L4 IT	ACC	0.840841	0.00014677
L4 IT	ACC	0.841842	0.000137574
L4 IT	ACC	0.842843	0.000128914
L4 IT	ACC	0.843844	0.000120763
L4 IT	ACC	0.844845	0.000113092
L4 IT	ACC	0.845846	0.000105876
L4 IT	ACC	0.846847	9.90896e-05
L4 IT	ACC	0.847848	9.27098e-05
L4 IT	ACC	0.848849	8.67141e-05
L4 IT	ACC	0.84985	8.10812e-05
L4 IT	ACC	0.850851	7.57909e-05
L4 IT	ACC	0.851852	7.0824e-05
L4 IT	ACC	0.852853	6.61622e-05
L4 IT	ACC	0.853854	6.17882e-05
L4 IT	ACC	0.854855	5.76857e-05
L4 IT	ACC	0.855856	5.38389e-05
L4 IT	ACC	0.856857	5.02332e-05
L4 IT	ACC	0.857858	4.68545e-05
L4 IT	ACC	0.858859	4.36896e-05
L4 IT	ACC	0.85986	4.0726e-05
L4 IT	ACC	0.860861	3.79517e-05
L4 IT	ACC	0.861862	3.53554e-05
L4 IT	ACC	0.862863	3.29267e-05
L4 IT	ACC	0.863864	3.06553e-05
L4 IT	ACC	0.864865	2.85318e-05
L4 IT	ACC	0.865866	2.65472e-05
L4 IT	ACC	0.866867	2.4693e-05
L4 IT	ACC	0.867868	2.29613e-05
L4 IT	ACC	0.868869	2.13444e-05
L4 IT	ACC	0.86987	1.98353e-05
L4 IT	ACC	0.870871	1.84271e-05
L4 IT	ACC	0.871872	1.71137e-05
L4 IT	ACC	0.872873	1.5889e-05
L4 IT	ACC	0.873874	1.47473e-05
L4 IT	ACC	0.874875	1.36835e-05
L4 IT	ACC	0.875876	1.26925e-05
L4 IT	ACC	0.876877	1.17696e-05
L4 IT	ACC	0.877878	1.09105e-05
L4 IT	ACC	0.878879	1.01109e-05
L4 IT	ACC	0.87988	9.36709e-06
L4 IT	ACC	0.880881	8.67529e-06
L4 IT	ACC	0.881882	8.0321e-06
L4 IT	ACC	0.882883	7.43429e-06
L4 IT	ACC	0.883884	6.87886e-06
L4 IT	ACC	0.884885	6.36296e-06
L4 IT	ACC	0.885886	5.88393e-06
L4 IT	ACC	0.886887	5.43928e-06
L4 IT	ACC	0.887888	5.02668e-06
L4 IT	ACC	0.888889	4.64395e-06
L4 IT	ACC	0.88989	4.28903e-06
L4 IT	ACC	0.890891	3.96001e-06
L4 IT	ACC	0.891892	3.6551e-06
L4 IT	ACC	0.892893	3.37263e-06
L4 IT	ACC	0.893894	3.11102e-06
L4 IT	ACC	0.894895	2.86882e-06
L4 IT	ACC	0.895896	2.64466e-06
L4 IT	ACC	0.896897	2.43726e-06
L4 IT	ACC	0.897898	2.24543e-06
L4 IT	ACC	0.898899	2.06806e-06
L4 IT	ACC	0.8999	1.90411e-06
L4 IT	ACC	0.900901	1.75262e-06
L4 IT	ACC	0.901902	1.61268e-06
L4 IT	ACC	0.902903	1.48345e-06
L4 IT	ACC	0.903904	1.36416e-06
L4 IT	ACC	0.904905	1.25407e-06
L4 IT	ACC	0.905906	1.15251e-06
L4 IT	ACC	0.906907	1.05885e-06
L4 IT	ACC	0.907908	9.72499e-07
L4 IT	ACC	0.908909	8.92914e-07
L4 IT	ACC	0.90991	8.19588e-07
L4 IT	ACC	0.910911	7.5205e-07
L4 IT	ACC	0.911912	6.89865e-07
L4 IT	ACC	0.912913	6.32626e-07
L4 IT	ACC	0.913914	5.79956e-07
L4 IT	ACC	0.914915	5.31508e-07
L4 IT	ACC	0.915916	4.86955e-07
L4 IT	ACC	0.916917	4.46e-07
L4 IT	ACC	0.917918	4.08362e-07
L4 IT	ACC	0.918919	3.73785e-07
L4 IT	ACC	0.91992	3.4203e-07
L4 IT	ACC	0.920921	3.12876e-07
L4 IT	ACC	0.921922	2.86118e-07
L4 IT	ACC	0.922923	2.61568e-07
L4 IT	ACC	0.923924	2.3905e-07
L4 IT	ACC	0.924925	2.18403e-07
L4 IT	ACC	0.925926	1.99478e-07
L4 IT	ACC	0.926927	1.82136e-07
L4 IT	ACC	0.927928	1.6625e-07
L4 IT	ACC	0.928929	1.51703e-07
L4 IT	ACC	0.92993	1.38386e-07
L4 IT	ACC	0.930931	1.26199e-07
L4 IT	ACC	0.931932	1.1505e-07
L4 IT	ACC	0.932933	1.04853e-07
L4 IT	ACC	0.933934	9.55302e-08
L4 IT	ACC	0.934935	8.70095e-08
L4 IT	ACC	0.935936	7.92242e-08
L4 IT	ACC	0.936937	7.21132e-08
L4 IT	ACC	0.937938	6.56202e-08
L4 IT	ACC	0.938939	5.96933e-08
L4 IT	ACC	0.93994	5.42849e-08
L4 IT	ACC	0.940941	4.93512e-08
L4 IT	ACC	0.941942	4.48521e-08
L4 IT	ACC	0.942943	4.07505e-08
L4 IT	ACC	0.943944	3.70125e-08
L4 IT	ACC	0.944945	3.3607e-08
L4 IT	ACC	0.945946	3.05054e-08
L4 IT	ACC	0.946947	2.76814e-08
L4 IT	ACC	0.947948	2.51111e-08
L4 IT	ACC	0.948949	2.27725e-08
L4 IT	ACC	0.94995	2.06452e-08
L4 IT	ACC	0.950951	1.87108e-08
L4 IT	ACC	0.951952	1.69525e-08
L4 IT	ACC	0.952953	1.53546e-08
L4 IT	ACC	0.953954	1.3903e-08
L4 IT	ACC	0.954955	1.25848e-08
L4 IT	ACC	0.955956	1.1388e-08
L4 IT	ACC	0.956957	1.03018e-08
L4 IT	ACC	0.957958	9.31639e-09
L4 IT	ACC	0.958959	8.4226e-09
L4 IT	ACC	0.95996	7.6122e-09
L4 IT	ACC	0.960961	6.87764e-09
L4 IT	ACC	0.961962	6.21204e-09
L4 IT	ACC	0.962963	5.60912e-09
L4 IT	ACC	0.963964	5.06315e-09
L4 IT	ACC	0.964965	4.56891e-09
L4 IT	ACC	0.965966	4.12163e-09
L4 IT	ACC	0.966967	3.71699e-09
L4 IT	ACC	0.967968	3.35104e-09
L4 IT	ACC	0.968969	3.02018e-09
L4 IT	ACC	0.96997	2.72115e-09
L4 IT	ACC	0.970971	2.45096e-09
L4 IT	ACC	0.971972	2.20692e-09
L4 IT	ACC	0.972973	1.98656e-09
L4 IT	ACC	0.973974	1.78765e-09
L4 IT	ACC	0.974975	1.60816e-09
L4 IT	ACC	0.975976	1.44624e-09
L4 IT	ACC	0.976977	1.30022e-09
L4 IT	ACC	0.977978	1.16858e-09
L4 IT	ACC	0.978979	1.04995e-09
L4 IT	ACC	0.97998	9.43065e-10
L4 IT	ACC	0.980981	8.468e-10
L4 IT	ACC	0.981982	7.60126e-10
L4 IT	ACC	0.982983	6.82112e-10
L4 IT	ACC	0.983984	6.11915e-10
L4 IT	ACC	0.984985	5.48772e-10
L4 IT	ACC	0.985986	4.91993e-10
L4 IT	ACC	0.986987	4.40951e-10
L4 IT	ACC	0.987988	3.95083e-10
L4 IT	ACC	0.988989	3.53876e-10
L4 IT	ACC	0.98999	3.16869e-10
L4 IT	ACC	0.990991	2.83644e-10
L4 IT	ACC	0.991992	2.53824e-10
L4 IT	ACC	0.992993	2.27069e-10
L4 IT	ACC	0.993994	2.03071e-10
L4 IT	ACC	0.994995	1.81553e-10
L4 IT	ACC	0.995996	1.62265e-10
L4 IT	ACC	0.996997	1.44981e-10
L4 IT	ACC	0.997998	1.29498e-10
L4 IT	ACC	0.998999	1.15633e-10
L4 IT	ACC	1	1.0322e-10
L4 IT	DFC	0	1.20007e-11
L4 IT	DFC	0.001001	1.40483e-11
L4 IT	DFC	0.002002	1.64367e-11
L4 IT	DFC	0.003003	1.92209e-11
L4 IT	DFC	0.004004	2.24647e-11
L4 IT	DFC	0.00500501	2.6242e-11
L4 IT	DFC	0.00600601	3.06382e-11
L4 IT	DFC	0.00700701	3.57518e-11
L4 IT	DFC	0.00800801	4.16968e-11
L4 IT	DFC	0.00900901	4.86045e-11
L4 IT	DFC	0.01001	5.66264e-11
L4 IT	DFC	0.011011	6.59373e-11
L4 IT	DFC	0.012012	7.67384e-11
L4 IT	DFC	0.013013	8.92614e-11
L4 IT	DFC	0.014014	1.03773e-10
L4 IT	DFC	0.015015	1.20579e-10
L4 IT	DFC	0.016016	1.40033e-10
L4 IT	DFC	0.017017	1.6254e-10
L4 IT	DFC	0.018018	1.88563e-10
L4 IT	DFC	0.019019	2.18637e-10
L4 IT	DFC	0.02002	2.53373e-10
L4 IT	DFC	0.021021	2.93472e-10
L4 IT	DFC	0.022022	3.39736e-10
L4 IT	DFC	0.023023	3.93085e-10
L4 IT	DFC	0.024024	4.5457e-10
L4 IT	DFC	0.025025	5.25393e-10
L4 IT	DFC	0.026026	6.06929e-10
L4 IT	DFC	0.027027	7.00746e-10
L4 IT	DFC	0.028028	8.08636e-10
L4 IT	DFC	0.029029	9.32642e-10
L4 IT	DFC	0.03003	1.07509e-09
L4 IT	DFC	0.031031	1.23865e-09
L4 IT	DFC	0.032032	1.42633e-09
L4 IT	DFC	0.033033	1.64157e-09
L4 IT	DFC	0.034034	1.88829e-09
L4 IT	DFC	0.035035	2.17095e-09
L4 IT	DFC	0.036036	2.49459e-09
L4 IT	DFC	0.037037	2.86496e-09
L4 IT	DFC	0.038038	3.28858e-09
L4 IT	DFC	0.039039	3.77283e-09
L4 IT	DFC	0.04004	4.3261e-09
L4 IT	DFC	0.041041	4.95787e-09
L4 IT	DFC	0.042042	5.6789e-09
L4 IT	DFC	0.043043	6.50134e-09
L4 IT	DFC	0.044044	7.43894e-09
L4 IT	DFC	0.045045	8.50726e-09
L4 IT	DFC	0.046046	9.72386e-09
L4 IT	DFC	0.047047	1.11085e-08
L4 IT	DFC	0.048048	1.26837e-08
L4 IT	DFC	0.049049	1.44745e-08
L4 IT	DFC	0.0500501	1.65095e-08
L4 IT	DFC	0.0510511	1.88206e-08
L4 IT	DFC	0.0520521	2.14438e-08
L4 IT	DFC	0.0530531	2.44198e-08
L4 IT	DFC	0.0540541	2.7794e-08
L4 IT	DFC	0.0550551	3.16178e-08
L4 IT	DFC	0.0560561	3.59486e-08
L4 IT	DFC	0.0570571	4.0851e-08
L4 IT	DFC	0.0580581	4.63975e-08
L4 IT	DFC	0.0590591	5.26691e-08
L4 IT	DFC	0.0600601	5.97569e-08
L4 IT	DFC	0.0610611	6.77628e-08
L4 IT	DFC	0.0620621	7.68006e-08
L4 IT	DFC	0.0630631	8.69978e-08
L4 IT	DFC	0.0640641	9.8497e-08
L4 IT	DFC	0.0650651	1.11457e-07
L4 IT	DFC	0.0660661	1.26056e-07
L4 IT	DFC	0.0670671	1.42492e-07
L4 IT	DFC	0.0680681	1.60986e-07
L4 IT	DFC	0.0690691	1.81784e-07
L4 IT	DFC	0.0700701	2.05162e-07
L4 IT	DFC	0.0710711	2.31423e-07
L4 IT	DFC	0.0720721	2.60908e-07
L4 IT	DFC	0.0730731	2.93995e-07
L4 IT	DFC	0.0740741	3.31103e-07
L4 IT	DFC	0.0750751	3.72699e-07
L4 IT	DFC	0.0760761	4.19299e-07
L4 IT	DFC	0.0770771	4.71478e-07
L4 IT	DFC	0.0780781	5.2987e-07
L4 IT	DFC	0.0790791	5.95182e-07
L4 IT	DFC	0.0800801	6.68191e-07
L4 IT	DFC	0.0810811	7.49762e-07
L4 IT	DFC	0.0820821	8.40849e-07
L4 IT	DFC	0.0830831	9.42505e-07
L4 IT	DFC	0.0840841	1.0559e-06
L4 IT	DFC	0.0850851	1.18231e-06
L4 IT	DFC	0.0860861	1.32316e-06
L4 IT	DFC	0.0870871	1.48001e-06
L4 IT	DFC	0.0880881	1.65459e-06
L4 IT	DFC	0.0890891	1.84879e-06
L4 IT	DFC	0.0900901	2.06469e-06
L4 IT	DFC	0.0910911	2.30461e-06
L4 IT	DFC	0.0920921	2.57105e-06
L4 IT	DFC	0.0930931	2.86679e-06
L4 IT	DFC	0.0940941	3.19487e-06
L4 IT	DFC	0.0950951	3.55864e-06
L4 IT	DFC	0.0960961	3.96175e-06
L4 IT	DFC	0.0970971	4.40821e-06
L4 IT	DFC	0.0980981	4.90242e-06
L4 IT	DFC	0.0990991	5.44918e-06
L4 IT	DFC	0.1001	6.05376e-06
L4 IT	DFC	0.101101	6.7219e-06
L4 IT	DFC	0.102102	7.45988e-06
L4 IT	DFC	0.103103	8.27455e-06
L4 IT	DFC	0.104104	9.1734e-06
L4 IT	DFC	0.105105	1.01646e-05
L4 IT	DFC	0.106106	1.1257e-05
L4 IT	DFC	0.107107	1.24603e-05
L4 IT	DFC	0.108108	1.37851e-05
L4 IT	DFC	0.109109	1.52427e-05
L4 IT	DFC	0.11011	1.68457e-05
L4 IT	DFC	0.111111	1.86076e-05
L4 IT	DFC	0.112112	2.05431e-05
L4 IT	DFC	0.113113	2.2668e-05
L4 IT	DFC	0.114114	2.49999e-05
L4 IT	DFC	0.115115	2.75572e-05
L4 IT	DFC	0.116116	3.03604e-05
L4 IT	DFC	0.117117	3.34313e-05
L4 IT	DFC	0.118118	3.67938e-05
L4 IT	DFC	0.119119	4.04735e-05
L4 IT	DFC	0.12012	4.44982e-05
L4 IT	DFC	0.121121	4.88977e-05
L4 IT	DFC	0.122122	5.37043e-05
L4 IT	DFC	0.123123	5.8953e-05
L4 IT	DFC	0.124124	6.46812e-05
L4 IT	DFC	0.125125	7.09292e-05
L4 IT	DFC	0.126126	7.77407e-05
L4 IT	DFC	0.127127	8.51623e-05
L4 IT	DFC	0.128128	9.32443e-05
L4 IT	DFC	0.129129	0.000102041
L4 IT	DFC	0.13013	0.000111609
L4 IT	DFC	0.131131	0.000122013
L4 IT	DFC	0.132132	0.000133317
L4 IT	DFC	0.133133	0.000145594
L4 IT	DFC	0.134134	0.000158919
L4 IT	DFC	0.135135	0.000173376
L4 IT	DFC	0.136136	0.00018905
L4 IT	DFC	0.137137	0.000206036
L4 IT	DFC	0.138138	0.000224432
L4 IT	DFC	0.139139	0.000244347
L4 IT	DFC	0.14014	0.000265892
L4 IT	DFC	0.141141	0.00028919
L4 IT	DFC	0.142142	0.000314368
L4 IT	DFC	0.143143	0.000341564
L4 IT	DFC	0.144144	0.000370924
L4 IT	DFC	0.145145	0.000402603
L4 IT	DFC	0.146146	0.000436765
L4 IT	DFC	0.147147	0.000473585
L4 IT	DFC	0.148148	0.000513248
L4 IT	DFC	0.149149	0.000555951
L4 IT	DFC	0.15015	0.000601902
L4 IT	DFC	0.151151	0.000651321
L4 IT	DFC	0.152152	0.000704441
L4 IT	DFC	0.153153	0.000761509
L4 IT	DFC	0.154154	0.000822785
L4 IT	DFC	0.155155	0.000888543
L4 IT	DFC	0.156156	0.000959073
L4 IT	DFC	0.157157	0.00103468
L4 IT	DFC	0.158158	0.00111569
L4 IT	DFC	0.159159	0.00120244
L4 IT	DFC	0.16016	0.00129528
L4 IT	DFC	0.161161	0.00139459
L4 IT	DFC	0.162162	0.00150077
L4 IT	DFC	0.163163	0.00161423
L4 IT	DFC	0.164164	0.00173539
L4 IT	DFC	0.165165	0.00186472
L4 IT	DFC	0.166166	0.0020027
L4 IT	DFC	0.167167	0.00214981
L4 IT	DFC	0.168168	0.00230659
L4 IT	DFC	0.169169	0.00247357
L4 IT	DFC	0.17017	0.00265133
L4 IT	DFC	0.171171	0.00284046
L4 IT	DFC	0.172172	0.00304159
L4 IT	DFC	0.173173	0.00325535
L4 IT	DFC	0.174174	0.00348241
L4 IT	DFC	0.175175	0.00372349
L4 IT	DFC	0.176176	0.00397931
L4 IT	DFC	0.177177	0.00425063
L4 IT	DFC	0.178178	0.00453822
L4 IT	DFC	0.179179	0.00484291
L4 IT	DFC	0.18018	0.00516554
L4 IT	DFC	0.181181	0.00550699
L4 IT	DFC	0.182182	0.00586815
L4 IT	DFC	0.183183	0.00624998
L4 IT	DFC	0.184184	0.00665343
L4 IT	DFC	0.185185	0.00707952
L4 IT	DFC	0.186186	0.00752926
L4 IT	DFC	0.187187	0.00800372
L4 IT	DFC	0.188188	0.008504
L4 IT	DFC	0.189189	0.00903123
L4 IT	DFC	0.19019	0.00958656
L4 IT	DFC	0.191191	0.0101712
L4 IT	DFC	0.192192	0.0107863
L4 IT	DFC	0.193193	0.0114333
L4 IT	DFC	0.194194	0.0121133
L4 IT	DFC	0.195195	0.0128276
L4 IT	DFC	0.196196	0.0135777
L4 IT	DFC	0.197197	0.0143649
L4 IT	DFC	0.198198	0.0151906
L4 IT	DFC	0.199199	0.0160563
L4 IT	DFC	0.2002	0.0169633
L4 IT	DFC	0.201201	0.0179133
L4 IT	DFC	0.202202	0.0189076
L4 IT	DFC	0.203203	0.0199479
L4 IT	DFC	0.204204	0.0210357
L4 IT	DFC	0.205205	0.0221726
L4 IT	DFC	0.206206	0.0233603
L4 IT	DFC	0.207207	0.0246002
L4 IT	DFC	0.208208	0.0258941
L4 IT	DFC	0.209209	0.0272437
L4 IT	DFC	0.21021	0.0286506
L4 IT	DFC	0.211211	0.0301165
L4 IT	DFC	0.212212	0.031643
L4 IT	DFC	0.213213	0.033232
L4 IT	DFC	0.214214	0.0348852
L4 IT	DFC	0.215215	0.0366041
L4 IT	DFC	0.216216	0.0383907
L4 IT	DFC	0.217217	0.0402465
L4 IT	DFC	0.218218	0.0421734
L4 IT	DFC	0.219219	0.044173
L4 IT	DFC	0.22022	0.046247
L4 IT	DFC	0.221221	0.0483973
L4 IT	DFC	0.222222	0.0506253
L4 IT	DFC	0.223223	0.0529329
L4 IT	DFC	0.224224	0.0553217
L4 IT	DFC	0.225225	0.0577934
L4 IT	DFC	0.226226	0.0603495
L4 IT	DFC	0.227227	0.0629916
L4 IT	DFC	0.228228	0.0657213
L4 IT	DFC	0.229229	0.0685402
L4 IT	DFC	0.23023	0.0714498
L4 IT	DFC	0.231231	0.0744515
L4 IT	DFC	0.232232	0.0775467
L4 IT	DFC	0.233233	0.0807369
L4 IT	DFC	0.234234	0.0840233
L4 IT	DFC	0.235235	0.0874073
L4 IT	DFC	0.236236	0.0908902
L4 IT	DFC	0.237237	0.094473
L4 IT	DFC	0.238238	0.098157
L4 IT	DFC	0.239239	0.101943
L4 IT	DFC	0.24024	0.105833
L4 IT	DFC	0.241241	0.109826
L4 IT	DFC	0.242242	0.113925
L4 IT	DFC	0.243243	0.11813
L4 IT	DFC	0.244244	0.122442
L4 IT	DFC	0.245245	0.126861
L4 IT	DFC	0.246246	0.131388
L4 IT	DFC	0.247247	0.136023
L4 IT	DFC	0.248248	0.140768
L4 IT	DFC	0.249249	0.145622
L4 IT	DFC	0.25025	0.150586
L4 IT	DFC	0.251251	0.15566
L4 IT	DFC	0.252252	0.160844
L4 IT	DFC	0.253253	0.166139
L4 IT	DFC	0.254254	0.171543
L4 IT	DFC	0.255255	0.177058
L4 IT	DFC	0.256256	0.182684
L4 IT	DFC	0.257257	0.188419
L4 IT	DFC	0.258258	0.194263
L4 IT	DFC	0.259259	0.200217
L4 IT	DFC	0.26026	0.20628
L4 IT	DFC	0.261261	0.212451
L4 IT	DFC	0.262262	0.218729
L4 IT	DFC	0.263263	0.225114
L4 IT	DFC	0.264264	0.231606
L4 IT	DFC	0.265265	0.238202
L4 IT	DFC	0.266266	0.244904
L4 IT	DFC	0.267267	0.251708
L4 IT	DFC	0.268268	0.258615
L4 IT	DFC	0.269269	0.265624
L4 IT	DFC	0.27027	0.272732
L4 IT	DFC	0.271271	0.27994
L4 IT	DFC	0.272272	0.287245
L4 IT	DFC	0.273273	0.294647
L4 IT	DFC	0.274274	0.302143
L4 IT	DFC	0.275275	0.309734
L4 IT	DFC	0.276276	0.317416
L4 IT	DFC	0.277277	0.32519
L4 IT	DFC	0.278278	0.333052
L4 IT	DFC	0.279279	0.341002
L4 IT	DFC	0.28028	0.349039
L4 IT	DFC	0.281281	0.35716
L4 IT	DFC	0.282282	0.365364
L4 IT	DFC	0.283283	0.373649
L4 IT	DFC	0.284284	0.382015
L4 IT	DFC	0.285285	0.390458
L4 IT	DFC	0.286286	0.398978
L4 IT	DFC	0.287287	0.407573
L4 IT	DFC	0.288288	0.416242
L4 IT	DFC	0.289289	0.424983
L4 IT	DFC	0.29029	0.433794
L4 IT	DFC	0.291291	0.442673
L4 IT	DFC	0.292292	0.451621
L4 IT	DFC	0.293293	0.460634
L4 IT	DFC	0.294294	0.469712
L4 IT	DFC	0.295295	0.478853
L4 IT	DFC	0.296296	0.488056
L4 IT	DFC	0.297297	0.497319
L4 IT	DFC	0.298298	0.506642
L4 IT	DFC	0.299299	0.516024
L4 IT	DFC	0.3003	0.525463
L4 IT	DFC	0.301301	0.534958
L4 IT	DFC	0.302302	0.544508
L4 IT	DFC	0.303303	0.554114
L4 IT	DFC	0.304304	0.563772
L4 IT	DFC	0.305305	0.573484
L4 IT	DFC	0.306306	0.583249
L4 IT	DFC	0.307307	0.593065
L4 IT	DFC	0.308308	0.602932
L4 IT	DFC	0.309309	0.612851
L4 IT	DFC	0.31031	0.622821
L4 IT	DFC	0.311311	0.632841
L4 IT	DFC	0.312312	0.642912
L4 IT	DFC	0.313313	0.653033
L4 IT	DFC	0.314314	0.663205
L4 IT	DFC	0.315315	0.673428
L4 IT	DFC	0.316316	0.683702
L4 IT	DFC	0.317317	0.694027
L4 IT	DFC	0.318318	0.704404
L4 IT	DFC	0.319319	0.714833
L4 IT	DFC	0.32032	0.725315
L4 IT	DFC	0.321321	0.73585
L4 IT	DFC	0.322322	0.74644
L4 IT	DFC	0.323323	0.757085
L4 IT	DFC	0.324324	0.767786
L4 IT	DFC	0.325325	0.778544
L4 IT	DFC	0.326326	0.78936
L4 IT	DFC	0.327327	0.800234
L4 IT	DFC	0.328328	0.811169
L4 IT	DFC	0.329329	0.822165
L4 IT	DFC	0.33033	0.833224
L4 IT	DFC	0.331331	0.844346
L4 IT	DFC	0.332332	0.855534
L4 IT	DFC	0.333333	0.866788
L4 IT	DFC	0.334334	0.878109
L4 IT	DFC	0.335335	0.8895
L4 IT	DFC	0.336336	0.900961
L4 IT	DFC	0.337337	0.912493
L4 IT	DFC	0.338338	0.924099
L4 IT	DFC	0.339339	0.93578
L4 IT	DFC	0.34034	0.947537
L4 IT	DFC	0.341341	0.95937
L4 IT	DFC	0.342342	0.971283
L4 IT	DFC	0.343343	0.983275
L4 IT	DFC	0.344344	0.995349
L4 IT	DFC	0.345345	1.00751
L4 IT	DFC	0.346346	1.01975
L4 IT	DFC	0.347347	1.03207
L4 IT	DFC	0.348348	1.04448
L4 IT	DFC	0.349349	1.05698
L4 IT	DFC	0.35035	1.06957
L4 IT	DFC	0.351351	1.08224
L4 IT	DFC	0.352352	1.095
L4 IT	DFC	0.353353	1.10786
L4 IT	DFC	0.354354	1.12081
L4 IT	DFC	0.355355	1.13385
L4 IT	DFC	0.356356	1.14698
L4 IT	DFC	0.357357	1.1602
L4 IT	DFC	0.358358	1.17352
L4 IT	DFC	0.359359	1.18693
L4 IT	DFC	0.36036	1.20044
L4 IT	DFC	0.361361	1.21404
L4 IT	DFC	0.362362	1.22773
L4 IT	DFC	0.363363	1.24152
L4 IT	DFC	0.364364	1.25541
L4 IT	DFC	0.365365	1.26939
L4 IT	DFC	0.366366	1.28346
L4 IT	DFC	0.367367	1.29762
L4 IT	DFC	0.368368	1.31188
L4 IT	DFC	0.369369	1.32624
L4 IT	DFC	0.37037	1.34068
L4 IT	DFC	0.371371	1.35522
L4 IT	DFC	0.372372	1.36985
L4 IT	DFC	0.373373	1.38457
L4 IT	DFC	0.374374	1.39938
L4 IT	DFC	0.375375	1.41428
L4 IT	DFC	0.376376	1.42927
L4 IT	DFC	0.377377	1.44435
L4 IT	DFC	0.378378	1.45952
L4 IT	DFC	0.379379	1.47477
L4 IT	DFC	0.38038	1.49011
L4 IT	DFC	0.381381	1.50554
L4 IT	DFC	0.382382	1.52105
L4 IT	DFC	0.383383	1.53664
L4 IT	DFC	0.384384	1.55232
L4 IT	DFC	0.385385	1.56808
L4 IT	DFC	0.386386	1.58393
L4 IT	DFC	0.387387	1.59986
L4 IT	DFC	0.388388	1.61587
L4 IT	DFC	0.389389	1.63196
L4 IT	DFC	0.39039	1.64813
L4 IT	DFC	0.391391	1.66439
L4 IT	DFC	0.392392	1.68073
L4 IT	DFC	0.393393	1.69715
L4 IT	DFC	0.394394	1.71365
L4 IT	DFC	0.395395	1.73024
L4 IT	DFC	0.396396	1.74691
L4 IT	DFC	0.397397	1.76366
L4 IT	DFC	0.398398	1.7805
L4 IT	DFC	0.399399	1.79743
L4 IT	DFC	0.4004	1.81445
L4 IT	DFC	0.401401	1.83155
L4 IT	DFC	0.402402	1.84875
L4 IT	DFC	0.403403	1.86604
L4 IT	DFC	0.404404	1.88343
L4 IT	DFC	0.405405	1.90091
L4 IT	DFC	0.406406	1.9185
L4 IT	DFC	0.407407	1.93618
L4 IT	DFC	0.408408	1.95398
L4 IT	DFC	0.409409	1.97188
L4 IT	DFC	0.41041	1.9899
L4 IT	DFC	0.411411	2.00803
L4 IT	DFC	0.412412	2.02628
L4 IT	DFC	0.413413	2.04466
L4 IT	DFC	0.414414	2.06317
L4 IT	DFC	0.415415	2.08181
L4 IT	DFC	0.416416	2.10059
L4 IT	DFC	0.417417	2.11951
L4 IT	DFC	0.418418	2.13858
L4 IT	DFC	0.419419	2.1578
L4 IT	DFC	0.42042	2.17718
L4 IT	DFC	0.421421	2.19672
L4 IT	DFC	0.422422	2.21644
L4 IT	DFC	0.423423	2.23633
L4 IT	DFC	0.424424	2.2564
L4 IT	DFC	0.425425	2.27666
L4 IT	DFC	0.426426	2.29712
L4 IT	DFC	0.427427	2.31777
L4 IT	DFC	0.428428	2.33863
L4 IT	DFC	0.429429	2.35971
L4 IT	DFC	0.43043	2.38101
L4 IT	DFC	0.431431	2.40253
L4 IT	DFC	0.432432	2.42428
L4 IT	DFC	0.433433	2.44627
L4 IT	DFC	0.434434	2.46851
L4 IT	DFC	0.435435	2.491
L4 IT	DFC	0.436436	2.51375
L4 IT	DFC	0.437437	2.53676
L4 IT	DFC	0.438438	2.56004
L4 IT	DFC	0.439439	2.58359
L4 IT	DFC	0.44044	2.60742
L4 IT	DFC	0.441441	2.63154
L4 IT	DFC	0.442442	2.65594
L4 IT	DFC	0.443443	2.68064
L4 IT	DFC	0.444444	2.70564
L4 IT	DFC	0.445445	2.73094
L4 IT	DFC	0.446446	2.75654
L4 IT	DFC	0.447447	2.78245
L4 IT	DFC	0.448448	2.80867
L4 IT	DFC	0.449449	2.8352
L4 IT	DFC	0.45045	2.86204
L4 IT	DFC	0.451451	2.88919
L4 IT	DFC	0.452452	2.91666
L4 IT	DFC	0.453453	2.94443
L4 IT	DFC	0.454454	2.97252
L4 IT	DFC	0.455455	3.00091
L4 IT	DFC	0.456456	3.0296
L4 IT	DFC	0.457457	3.0586
L4 IT	DFC	0.458458	3.08789
L4 IT	DFC	0.459459	3.11747
L4 IT	DFC	0.46046	3.14733
L4 IT	DFC	0.461461	3.17747
L4 IT	DFC	0.462462	3.20788
L4 IT	DFC	0.463463	3.23855
L4 IT	DFC	0.464464	3.26946
L4 IT	DFC	0.465465	3.30061
L4 IT	DFC	0.466466	3.33199
L4 IT	DFC	0.467467	3.36358
L4 IT	DFC	0.468468	3.39536
L4 IT	DFC	0.469469	3.42733
L4 IT	DFC	0.47047	3.45947
L4 IT	DFC	0.471471	3.49175
L4 IT	DFC	0.472472	3.52416
L4 IT	DFC	0.473473	3.55669
L4 IT	DFC	0.474474	3.58931
L4 IT	DFC	0.475475	3.62199
L4 IT	DFC	0.476476	3.65473
L4 IT	DFC	0.477477	3.68748
L4 IT	DFC	0.478478	3.72024
L4 IT	DFC	0.479479	3.75297
L4 IT	DFC	0.48048	3.78565
L4 IT	DFC	0.481481	3.81824
L4 IT	DFC	0.482482	3.85073
L4 IT	DFC	0.483483	3.88309
L4 IT	DFC	0.484484	3.91528
L4 IT	DFC	0.485485	3.94727
L4 IT	DFC	0.486486	3.97903
L4 IT	DFC	0.487487	4.01054
L4 IT	DFC	0.488488	4.04175
L4 IT	DFC	0.489489	4.07264
L4 IT	DFC	0.49049	4.10317
L4 IT	DFC	0.491491	4.13331
L4 IT	DFC	0.492492	4.16303
L4 IT	DFC	0.493493	4.19228
L4 IT	DFC	0.494494	4.22103
L4 IT	DFC	0.495495	4.24926
L4 IT	DFC	0.496496	4.27692
L4 IT	DFC	0.497497	4.30398
L4 IT	DFC	0.498498	4.3304
L4 IT	DFC	0.499499	4.35615
L4 IT	DFC	0.500501	4.38119
L4 IT	DFC	0.501502	4.40549
L4 IT	DFC	0.502503	4.42901
L4 IT	DFC	0.503504	4.45173
L4 IT	DFC	0.504505	4.4736
L4 IT	DFC	0.505506	4.4946
L4 IT	DFC	0.506507	4.51468
L4 IT	DFC	0.507508	4.53383
L4 IT	DFC	0.508509	4.552
L4 IT	DFC	0.50951	4.56917
L4 IT	DFC	0.510511	4.58531
L4 IT	DFC	0.511512	4.60039
L4 IT	DFC	0.512513	4.61438
L4 IT	DFC	0.513514	4.62727
L4 IT	DFC	0.514515	4.63901
L4 IT	DFC	0.515516	4.64959
L4 IT	DFC	0.516517	4.65899
L4 IT	DFC	0.517518	4.66719
L4 IT	DFC	0.518519	4.67416
L4 IT	DFC	0.51952	4.67988
L4 IT	DFC	0.520521	4.68435
L4 IT	DFC	0.521522	4.68755
L4 IT	DFC	0.522523	4.68946
L4 IT	DFC	0.523524	4.69007
L4 IT	DFC	0.524525	4.68937
L4 IT	DFC	0.525526	4.68735
L4 IT	DFC	0.526527	4.68401
L4 IT	DFC	0.527528	4.67933
L4 IT	DFC	0.528529	4.67333
L4 IT	DFC	0.52953	4.66599
L4 IT	DFC	0.530531	4.65732
L4 IT	DFC	0.531532	4.64731
L4 IT	DFC	0.532533	4.63598
L4 IT	DFC	0.533534	4.62332
L4 IT	DFC	0.534535	4.60935
L4 IT	DFC	0.535536	4.59408
L4 IT	DFC	0.536537	4.5775
L4 IT	DFC	0.537538	4.55965
L4 IT	DFC	0.538539	4.54052
L4 IT	DFC	0.53954	4.52015
L4 IT	DFC	0.540541	4.49854
L4 IT	DFC	0.541542	4.47571
L4 IT	DFC	0.542543	4.45169
L4 IT	DFC	0.543544	4.42649
L4 IT	DFC	0.544545	4.40014
L4 IT	DFC	0.545546	4.37267
L4 IT	DFC	0.546547	4.3441
L4 IT	DFC	0.547548	4.31446
L4 IT	DFC	0.548549	4.28378
L4 IT	DFC	0.54955	4.25208
L4 IT	DFC	0.550551	4.21941
L4 IT	DFC	0.551552	4.18578
L4 IT	DFC	0.552553	4.15124
L4 IT	DFC	0.553554	4.11582
L4 IT	DFC	0.554555	4.07955
L4 IT	DFC	0.555556	4.04247
L4 IT	DFC	0.556557	4.00461
L4 IT	DFC	0.557558	3.96602
L4 IT	DFC	0.558559	3.92673
L4 IT	DFC	0.55956	3.88678
L4 IT	DFC	0.560561	3.8462
L4 IT	DFC	0.561562	3.80504
L4 IT	DFC	0.562563	3.76333
L4 IT	DFC	0.563564	3.72112
L4 IT	DFC	0.564565	3.67844
L4 IT	DFC	0.565566	3.63534
L4 IT	DFC	0.566567	3.59185
L4 IT	DFC	0.567568	3.54801
L4 IT	DFC	0.568569	3.50387
L4 IT	DFC	0.56957	3.45946
L4 IT	DFC	0.570571	3.41481
L4 IT	DFC	0.571572	3.36998
L4 IT	DFC	0.572573	3.325
L4 IT	DFC	0.573574	3.2799
L4 IT	DFC	0.574575	3.23472
L4 IT	DFC	0.575576	3.18951
L4 IT	DFC	0.576577	3.14429
L4 IT	DFC	0.577578	3.09911
L4 IT	DFC	0.578579	3.05399
L4 IT	DFC	0.57958	3.00898
L4 IT	DFC	0.580581	2.9641
L4 IT	DFC	0.581582	2.91939
L4 IT	DFC	0.582583	2.87488
L4 IT	DFC	0.583584	2.83061
L4 IT	DFC	0.584585	2.7866
L4 IT	DFC	0.585586	2.74288
L4 IT	DFC	0.586587	2.69948
L4 IT	DFC	0.587588	2.65643
L4 IT	DFC	0.588589	2.61375
L4 IT	DFC	0.58959	2.57147
L4 IT	DFC	0.590591	2.52962
L4 IT	DFC	0.591592	2.48822
L4 IT	DFC	0.592593	2.44729
L4 IT	DFC	0.593594	2.40686
L4 IT	DFC	0.594595	2.36693
L4 IT	DFC	0.595596	2.32754
L4 IT	DFC	0.596597	2.28871
L4 IT	DFC	0.597598	2.25044
L4 IT	DFC	0.598599	2.21275
L4 IT	DFC	0.5996	2.17566
L4 IT	DFC	0.600601	2.13919
L4 IT	DFC	0.601602	2.10335
L4 IT	DFC	0.602603	2.06814
L4 IT	DFC	0.603604	2.03359
L4 IT	DFC	0.604605	1.9997
L4 IT	DFC	0.605606	1.96647
L4 IT	DFC	0.606607	1.93392
L4 IT	DFC	0.607608	1.90206
L4 IT	DFC	0.608609	1.87089
L4 IT	DFC	0.60961	1.84041
L4 IT	DFC	0.610611	1.81063
L4 IT	DFC	0.611612	1.78156
L4 IT	DFC	0.612613	1.75319
L4 IT	DFC	0.613614	1.72552
L4 IT	DFC	0.614615	1.69857
L4 IT	DFC	0.615616	1.67232
L4 IT	DFC	0.616617	1.64677
L4 IT	DFC	0.617618	1.62193
L4 IT	DFC	0.618619	1.5978
L4 IT	DFC	0.61962	1.57436
L4 IT	DFC	0.620621	1.55161
L4 IT	DFC	0.621622	1.52955
L4 IT	DFC	0.622623	1.50817
L4 IT	DFC	0.623624	1.48747
L4 IT	DFC	0.624625	1.46744
L4 IT	DFC	0.625626	1.44808
L4 IT	DFC	0.626627	1.42936
L4 IT	DFC	0.627628	1.41129
L4 IT	DFC	0.628629	1.39386
L4 IT	DFC	0.62963	1.37705
L4 IT	DFC	0.630631	1.36086
L4 IT	DFC	0.631632	1.34527
L4 IT	DFC	0.632633	1.33028
L4 IT	DFC	0.633634	1.31587
L4 IT	DFC	0.634635	1.30202
L4 IT	DFC	0.635636	1.28874
L4 IT	DFC	0.636637	1.27599
L4 IT	DFC	0.637638	1.26378
L4 IT	DFC	0.638639	1.25208
L4 IT	DFC	0.63964	1.24089
L4 IT	DFC	0.640641	1.23018
L4 IT	DFC	0.641642	1.21995
L4 IT	DFC	0.642643	1.21017
L4 IT	DFC	0.643644	1.20084
L4 IT	DFC	0.644645	1.19194
L4 IT	DFC	0.645646	1.18345
L4 IT	DFC	0.646647	1.17536
L4 IT	DFC	0.647648	1.16766
L4 IT	DFC	0.648649	1.16032
L4 IT	DFC	0.64965	1.15333
L4 IT	DFC	0.650651	1.14668
L4 IT	DFC	0.651652	1.14034
L4 IT	DFC	0.652653	1.13431
L4 IT	DFC	0.653654	1.12857
L4 IT	DFC	0.654655	1.1231
L4 IT	DFC	0.655656	1.11789
L4 IT	DFC	0.656657	1.11291
L4 IT	DFC	0.657658	1.10817
L4 IT	DFC	0.658659	1.10363
L4 IT	DFC	0.65966	1.09929
L4 IT	DFC	0.660661	1.09512
L4 IT	DFC	0.661662	1.09112
L4 IT	DFC	0.662663	1.08728
L4 IT	DFC	0.663664	1.08356
L4 IT	DFC	0.664665	1.07997
L4 IT	DFC	0.665666	1.07648
L4 IT	DFC	0.666667	1.07309
L4 IT	DFC	0.667668	1.06978
L4 IT	DFC	0.668669	1.06653
L4 IT	DFC	0.66967	1.06334
L4 IT	DFC	0.670671	1.06019
L4 IT	DFC	0.671672	1.05706
L4 IT	DFC	0.672673	1.05396
L4 IT	DFC	0.673674	1.05086
L4 IT	DFC	0.674675	1.04775
L4 IT	DFC	0.675676	1.04462
L4 IT	DFC	0.676677	1.04147
L4 IT	DFC	0.677678	1.03829
L4 IT	DFC	0.678679	1.03505
L4 IT	DFC	0.67968	1.03176
L4 IT	DFC	0.680681	1.0284
L4 IT	DFC	0.681682	1.02498
L4 IT	DFC	0.682683	1.02147
L4 IT	DFC	0.683684	1.01787
L4 IT	DFC	0.684685	1.01418
L4 IT	DFC	0.685686	1.01039
L4 IT	DFC	0.686687	1.00648
L4 IT	DFC	0.687688	1.00247
L4 IT	DFC	0.688689	0.998336
L4 IT	DFC	0.68969	0.994079
L4 IT	DFC	0.690691	0.989694
L4 IT	DFC	0.691692	0.985177
L4 IT	DFC	0.692693	0.980526
L4 IT	DFC	0.693694	0.975735
L4 IT	DFC	0.694695	0.970804
L4 IT	DFC	0.695696	0.96573
L4 IT	DFC	0.696697	0.960511
L4 IT	DFC	0.697698	0.955146
L4 IT	DFC	0.698699	0.949633
L4 IT	DFC	0.6997	0.943973
L4 IT	DFC	0.700701	0.938164
L4 IT	DFC	0.701702	0.932207
L4 IT	DFC	0.702703	0.926103
L4 IT	DFC	0.703704	0.919851
L4 IT	DFC	0.704705	0.913455
L4 IT	DFC	0.705706	0.906914
L4 IT	DFC	0.706707	0.90023
L4 IT	DFC	0.707708	0.893406
L4 IT	DFC	0.708709	0.886444
L4 IT	DFC	0.70971	0.879347
L4 IT	DFC	0.710711	0.872117
L4 IT	DFC	0.711712	0.864758
L4 IT	DFC	0.712713	0.857273
L4 IT	DFC	0.713714	0.849664
L4 IT	DFC	0.714715	0.841937
L4 IT	DFC	0.715716	0.834095
L4 IT	DFC	0.716717	0.826142
L4 IT	DFC	0.717718	0.818083
L4 IT	DFC	0.718719	0.80992
L4 IT	DFC	0.71972	0.80166
L4 IT	DFC	0.720721	0.793307
L4 IT	DFC	0.721722	0.784865
L4 IT	DFC	0.722723	0.776339
L4 IT	DFC	0.723724	0.767735
L4 IT	DFC	0.724725	0.759056
L4 IT	DFC	0.725726	0.750307
L4 IT	DFC	0.726727	0.741495
L4 IT	DFC	0.727728	0.732623
L4 IT	DFC	0.728729	0.723697
L4 IT	DFC	0.72973	0.714722
L4 IT	DFC	0.730731	0.705702
L4 IT	DFC	0.731732	0.696643
L4 IT	DFC	0.732733	0.687549
L4 IT	DFC	0.733734	0.678426
L4 IT	DFC	0.734735	0.669278
L4 IT	DFC	0.735736	0.66011
L4 IT	DFC	0.736737	0.650926
L4 IT	DFC	0.737738	0.641732
L4 IT	DFC	0.738739	0.632531
L4 IT	DFC	0.73974	0.623329
L4 IT	DFC	0.740741	0.614129
L4 IT	DFC	0.741742	0.604936
L4 IT	DFC	0.742743	0.595753
L4 IT	DFC	0.743744	0.586586
L4 IT	DFC	0.744745	0.577438
L4 IT	DFC	0.745746	0.568312
L4 IT	DFC	0.746747	0.559212
L4 IT	DFC	0.747748	0.550142
L4 IT	DFC	0.748749	0.541106
L4 IT	DFC	0.74975	0.532107
L4 IT	DFC	0.750751	0.523147
L4 IT	DFC	0.751752	0.51423
L4 IT	DFC	0.752753	0.50536
L4 IT	DFC	0.753754	0.496538
L4 IT	DFC	0.754755	0.487768
L4 IT	DFC	0.755756	0.479052
L4 IT	DFC	0.756757	0.470392
L4 IT	DFC	0.757758	0.461792
L4 IT	DFC	0.758759	0.453253
L4 IT	DFC	0.75976	0.444778
L4 IT	DFC	0.760761	0.436368
L4 IT	DFC	0.761762	0.428026
L4 IT	DFC	0.762763	0.419753
L4 IT	DFC	0.763764	0.411551
L4 IT	DFC	0.764765	0.403422
L4 IT	DFC	0.765766	0.395368
L4 IT	DFC	0.766767	0.387389
L4 IT	DFC	0.767768	0.379488
L4 IT	DFC	0.768769	0.371665
L4 IT	DFC	0.76977	0.363921
L4 IT	DFC	0.770771	0.356259
L4 IT	DFC	0.771772	0.348678
L4 IT	DFC	0.772773	0.341181
L4 IT	DFC	0.773774	0.333767
L4 IT	DFC	0.774775	0.326438
L4 IT	DFC	0.775776	0.319195
L4 IT	DFC	0.776777	0.312038
L4 IT	DFC	0.777778	0.304968
L4 IT	DFC	0.778779	0.297986
L4 IT	DFC	0.77978	0.291092
L4 IT	DFC	0.780781	0.284287
L4 IT	DFC	0.781782	0.277571
L4 IT	DFC	0.782783	0.270945
L4 IT	DFC	0.783784	0.26441
L4 IT	DFC	0.784785	0.257964
L4 IT	DFC	0.785786	0.25161
L4 IT	DFC	0.786787	0.245347
L4 IT	DFC	0.787788	0.239175
L4 IT	DFC	0.788789	0.233095
L4 IT	DFC	0.78979	0.227107
L4 IT	DFC	0.790791	0.221212
L4 IT	DFC	0.791792	0.215408
L4 IT	DFC	0.792793	0.209697
L4 IT	DFC	0.793794	0.204078
L4 IT	DFC	0.794795	0.198551
L4 IT	DFC	0.795796	0.193117
L4 IT	DFC	0.796797	0.187776
L4 IT	DFC	0.797798	0.182526
L4 IT	DFC	0.798799	0.177369
L4 IT	DFC	0.7998	0.172305
L4 IT	DFC	0.800801	0.167332
L4 IT	DFC	0.801802	0.162452
L4 IT	DFC	0.802803	0.157663
L4 IT	DFC	0.803804	0.152966
L4 IT	DFC	0.804805	0.148359
L4 IT	DFC	0.805806	0.143844
L4 IT	DFC	0.806807	0.13942
L4 IT	DFC	0.807808	0.135086
L4 IT	DFC	0.808809	0.130842
L4 IT	DFC	0.80981	0.126687
L4 IT	DFC	0.810811	0.122621
L4 IT	DFC	0.811812	0.118644
L4 IT	DFC	0.812813	0.114755
L4 IT	DFC	0.813814	0.110954
L4 IT	DFC	0.814815	0.10724
L4 IT	DFC	0.815816	0.103612
L4 IT	DFC	0.816817	0.100069
L4 IT	DFC	0.817818	0.0966121
L4 IT	DFC	0.818819	0.0932391
L4 IT	DFC	0.81982	0.0899498
L4 IT	DFC	0.820821	0.0867433
L4 IT	DFC	0.821822	0.0836188
L4 IT	DFC	0.822823	0.0805755
L4 IT	DFC	0.823824	0.0776125
L4 IT	DFC	0.824825	0.074729
L4 IT	DFC	0.825826	0.0719239
L4 IT	DFC	0.826827	0.0691963
L4 IT	DFC	0.827828	0.0665452
L4 IT	DFC	0.828829	0.0639697
L4 IT	DFC	0.82983	0.0614687
L4 IT	DFC	0.830831	0.0590411
L4 IT	DFC	0.831832	0.0566858
L4 IT	DFC	0.832833	0.0544017
L4 IT	DFC	0.833834	0.0521877
L4 IT	DFC	0.834835	0.0500426
L4 IT	DFC	0.835836	0.0479652
L4 IT	DFC	0.836837	0.0459544
L4 IT	DFC	0.837838	0.0440089
L4 IT	DFC	0.838839	0.0421275
L4 IT	DFC	0.83984	0.040309
L4 IT	DFC	0.840841	0.0385521
L4 IT	DFC	0.841842	0.0368556
L4 IT	DFC	0.842843	0.0352181
L4 IT	DFC	0.843844	0.0336384
L4 IT	DFC	0.844845	0.0321152
L4 IT	DFC	0.845846	0.0306473
L4 IT	DFC	0.846847	0.0292332
L4 IT	DFC	0.847848	0.0278718
L4 IT	DFC	0.848849	0.0265617
L4 IT	DFC	0.84985	0.0253016
L4 IT	DFC	0.850851	0.0240902
L4 IT	DFC	0.851852	0.0229263
L4 IT	DFC	0.852853	0.0218085
L4 IT	DFC	0.853854	0.0207356
L4 IT	DFC	0.854855	0.0197063
L4 IT	DFC	0.855856	0.0187193
L4 IT	DFC	0.856857	0.0177734
L4 IT	DFC	0.857858	0.0168674
L4 IT	DFC	0.858859	0.016
L4 IT	DFC	0.85986	0.01517
L4 IT	DFC	0.860861	0.0143763
L4 IT	DFC	0.861862	0.0136175
L4 IT	DFC	0.862863	0.0128927
L4 IT	DFC	0.863864	0.0122006
L4 IT	DFC	0.864865	0.01154
L4 IT	DFC	0.865866	0.01091
L4 IT	DFC	0.866867	0.0103094
L4 IT	DFC	0.867868	0.00973713
L4 IT	DFC	0.868869	0.00919216
L4 IT	DFC	0.86987	0.00867346
L4 IT	DFC	0.870871	0.00818003
L4 IT	DFC	0.871872	0.00771089
L4 IT	DFC	0.872873	0.0072651
L4 IT	DFC	0.873874	0.00684171
L4 IT	DFC	0.874875	0.00643982
L4 IT	DFC	0.875876	0.00605855
L4 IT	DFC	0.876877	0.00569702
L4 IT	DFC	0.877878	0.00535442
L4 IT	DFC	0.878879	0.00502992
L4 IT	DFC	0.87988	0.00472273
L4 IT	DFC	0.880881	0.00443209
L4 IT	DFC	0.881882	0.00415726
L4 IT	DFC	0.882883	0.00389752
L4 IT	DFC	0.883884	0.00365218
L4 IT	DFC	0.884885	0.00342056
L4 IT	DFC	0.885886	0.00320202
L4 IT	DFC	0.886887	0.00299594
L4 IT	DFC	0.887888	0.0028017
L4 IT	DFC	0.888889	0.00261873
L4 IT	DFC	0.88989	0.00244648
L4 IT	DFC	0.890891	0.0022844
L4 IT	DFC	0.891892	0.00213197
L4 IT	DFC	0.892893	0.0019887
L4 IT	DFC	0.893894	0.00185412
L4 IT	DFC	0.894895	0.00172777
L4 IT	DFC	0.895896	0.0016092
L4 IT	DFC	0.896897	0.00149801
L4 IT	DFC	0.897898	0.00139378
L4 IT	DFC	0.898899	0.00129615
L4 IT	DFC	0.8999	0.00120474
L4 IT	DFC	0.900901	0.0011192
L4 IT	DFC	0.901902	0.0010392
L4 IT	DFC	0.902903	0.000964421
L4 IT	DFC	0.903904	0.000894564
L4 IT	DFC	0.904905	0.00082934
L4 IT	DFC	0.905906	0.000768476
L4 IT	DFC	0.906907	0.000711712
L4 IT	DFC	0.907908	0.0006588
L4 IT	DFC	0.908909	0.000609507
L4 IT	DFC	0.90991	0.000563611
L4 IT	DFC	0.910911	0.000520901
L4 IT	DFC	0.911912	0.000481179
L4 IT	DFC	0.912913	0.000444255
L4 IT	DFC	0.913914	0.000409952
L4 IT	DFC	0.914915	0.000378102
L4 IT	DFC	0.915916	0.000348545
L4 IT	DFC	0.916917	0.000321131
L4 IT	DFC	0.917918	0.00029572
L4 IT	DFC	0.918919	0.000272178
L4 IT	DFC	0.91992	0.00025038
L4 IT	DFC	0.920921	0.000230207
L4 IT	DFC	0.921922	0.00021155
L4 IT	DFC	0.922923	0.000194303
L4 IT	DFC	0.923924	0.000178369
L4 IT	DFC	0.924925	0.000163656
L4 IT	DFC	0.925926	0.000150079
L4 IT	DFC	0.926927	0.000137556
L4 IT	DFC	0.927928	0.000126012
L4 IT	DFC	0.928929	0.000115376
L4 IT	DFC	0.92993	0.000105583
L4 IT	DFC	0.930931	9.65707e-05
L4 IT	DFC	0.931932	8.82812e-05
L4 IT	DFC	0.932933	8.06609e-05
L4 IT	DFC	0.933934	7.36598e-05
L4 IT	DFC	0.934935	6.72311e-05
L4 IT	DFC	0.935936	6.13312e-05
L4 IT	DFC	0.936937	5.59198e-05
L4 IT	DFC	0.937938	5.0959e-05
L4 IT	DFC	0.938939	4.64139e-05
L4 IT	DFC	0.93994	4.2252e-05
L4 IT	DFC	0.940941	3.8443e-05
L4 IT	DFC	0.941942	3.49591e-05
L4 IT	DFC	0.942943	3.17741e-05
L4 IT	DFC	0.943944	2.88641e-05
L4 IT	DFC	0.944945	2.62068e-05
L4 IT	DFC	0.945946	2.37817e-05
L4 IT	DFC	0.946947	2.15695e-05
L4 IT	DFC	0.947948	1.95529e-05
L4 IT	DFC	0.948949	1.77154e-05
L4 IT	DFC	0.94995	1.60422e-05
L4 IT	DFC	0.950951	1.45193e-05
L4 IT	DFC	0.951952	1.31341e-05
L4 IT	DFC	0.952953	1.18748e-05
L4 IT	DFC	0.953954	1.07305e-05
L4 IT	DFC	0.954955	9.6914e-06
L4 IT	DFC	0.955956	8.74829e-06
L4 IT	DFC	0.956957	7.89278e-06
L4 IT	DFC	0.957958	7.11718e-06
L4 IT	DFC	0.958959	6.4144e-06
L4 IT	DFC	0.95996	5.77797e-06
L4 IT	DFC	0.960961	5.20192e-06
L4 IT	DFC	0.961962	4.68084e-06
L4 IT	DFC	0.962963	4.20972e-06
L4 IT	DFC	0.963964	3.78402e-06
L4 IT	DFC	0.964965	3.39957e-06
L4 IT	DFC	0.965966	3.05256e-06
L4 IT	DFC	0.966967	2.73952e-06
L4 IT	DFC	0.967968	2.45728e-06
L4 IT	DFC	0.968969	2.20295e-06
L4 IT	DFC	0.96997	1.9739e-06
L4 IT	DFC	0.970971	1.76773e-06
L4 IT	DFC	0.971972	1.58226e-06
L4 IT	DFC	0.972973	1.41549e-06
L4 IT	DFC	0.973974	1.26563e-06
L4 IT	DFC	0.974975	1.13104e-06
L4 IT	DFC	0.975976	1.01023e-06
L4 IT	DFC	0.976977	9.01837e-07
L4 IT	DFC	0.977978	8.04651e-07
L4 IT	DFC	0.978979	7.17558e-07
L4 IT	DFC	0.97998	6.39552e-07
L4 IT	DFC	0.980981	5.69724e-07
L4 IT	DFC	0.981982	5.07251e-07
L4 IT	DFC	0.982983	4.51389e-07
L4 IT	DFC	0.983984	4.01465e-07
L4 IT	DFC	0.984985	3.56874e-07
L4 IT	DFC	0.985986	3.17067e-07
L4 IT	DFC	0.986987	2.81551e-07
L4 IT	DFC	0.987988	2.49881e-07
L4 IT	DFC	0.988989	2.21655e-07
L4 IT	DFC	0.98999	1.96513e-07
L4 IT	DFC	0.990991	1.74131e-07
L4 IT	DFC	0.991992	1.54216e-07
L4 IT	DFC	0.992993	1.36506e-07
L4 IT	DFC	0.993994	1.20766e-07
L4 IT	DFC	0.994995	1.06784e-07
L4 IT	DFC	0.995996	9.43703e-08
L4 IT	DFC	0.996997	8.33557e-08
L4 IT	DFC	0.997998	7.35875e-08
L4 IT	DFC	0.998999	6.49296e-08
[truncated: 7,001 more rows]

## Sheet: PVALB_density
cell_type	area	y_range	density
PVALB	ACC	0	1.27581
PVALB	ACC	0.001001	1.28801
PVALB	ACC	0.002002	1.30018
PVALB	ACC	0.003003	1.31231
PVALB	ACC	0.004004	1.32442
PVALB	ACC	0.00500501	1.33648
PVALB	ACC	0.00600601	1.34851
PVALB	ACC	0.00700701	1.3605
PVALB	ACC	0.00800801	1.37244
PVALB	ACC	0.00900901	1.38434
PVALB	ACC	0.01001	1.39619
PVALB	ACC	0.011011	1.40799
PVALB	ACC	0.012012	1.41973
PVALB	ACC	0.013013	1.43142
PVALB	ACC	0.014014	1.44305
PVALB	ACC	0.015015	1.45462
PVALB	ACC	0.016016	1.46613
PVALB	ACC	0.017017	1.47758
PVALB	ACC	0.018018	1.48896
PVALB	ACC	0.019019	1.50026
PVALB	ACC	0.02002	1.5115
PVALB	ACC	0.021021	1.52266
PVALB	ACC	0.022022	1.53375
PVALB	ACC	0.023023	1.54476
PVALB	ACC	0.024024	1.55568
PVALB	ACC	0.025025	1.56653
PVALB	ACC	0.026026	1.57729
PVALB	ACC	0.027027	1.58797
PVALB	ACC	0.028028	1.59855
PVALB	ACC	0.029029	1.60905
PVALB	ACC	0.03003	1.61945
PVALB	ACC	0.031031	1.62976
PVALB	ACC	0.032032	1.63997
PVALB	ACC	0.033033	1.65008
PVALB	ACC	0.034034	1.66009
PVALB	ACC	0.035035	1.67
PVALB	ACC	0.036036	1.67981
PVALB	ACC	0.037037	1.68951
PVALB	ACC	0.038038	1.6991
PVALB	ACC	0.039039	1.70859
PVALB	ACC	0.04004	1.71796
PVALB	ACC	0.041041	1.72722
PVALB	ACC	0.042042	1.73637
PVALB	ACC	0.043043	1.7454
PVALB	ACC	0.044044	1.75432
PVALB	ACC	0.045045	1.76312
PVALB	ACC	0.046046	1.77179
PVALB	ACC	0.047047	1.78035
PVALB	ACC	0.048048	1.78878
PVALB	ACC	0.049049	1.79709
PVALB	ACC	0.0500501	1.80528
PVALB	ACC	0.0510511	1.81334
PVALB	ACC	0.0520521	1.82127
PVALB	ACC	0.0530531	1.82907
PVALB	ACC	0.0540541	1.83674
PVALB	ACC	0.0550551	1.84428
PVALB	ACC	0.0560561	1.8517
PVALB	ACC	0.0570571	1.85897
PVALB	ACC	0.0580581	1.86612
PVALB	ACC	0.0590591	1.87313
PVALB	ACC	0.0600601	1.88
PVALB	ACC	0.0610611	1.88674
PVALB	ACC	0.0620621	1.89334
PVALB	ACC	0.0630631	1.89981
PVALB	ACC	0.0640641	1.90614
PVALB	ACC	0.0650651	1.91232
PVALB	ACC	0.0660661	1.91837
PVALB	ACC	0.0670671	1.92428
PVALB	ACC	0.0680681	1.93005
PVALB	ACC	0.0690691	1.93568
PVALB	ACC	0.0700701	1.94116
PVALB	ACC	0.0710711	1.94651
PVALB	ACC	0.0720721	1.95171
PVALB	ACC	0.0730731	1.95677
PVALB	ACC	0.0740741	1.96169
PVALB	ACC	0.0750751	1.96647
PVALB	ACC	0.0760761	1.9711
PVALB	ACC	0.0770771	1.97559
PVALB	ACC	0.0780781	1.97994
PVALB	ACC	0.0790791	1.98414
PVALB	ACC	0.0800801	1.98821
PVALB	ACC	0.0810811	1.99213
PVALB	ACC	0.0820821	1.9959
PVALB	ACC	0.0830831	1.99954
PVALB	ACC	0.0840841	2.00303
PVALB	ACC	0.0850851	2.00638
PVALB	ACC	0.0860861	2.00959
PVALB	ACC	0.0870871	2.01266
PVALB	ACC	0.0880881	2.01559
PVALB	ACC	0.0890891	2.01837
PVALB	ACC	0.0900901	2.02102
PVALB	ACC	0.0910911	2.02353
PVALB	ACC	0.0920921	2.02589
PVALB	ACC	0.0930931	2.02812
PVALB	ACC	0.0940941	2.03022
PVALB	ACC	0.0950951	2.03217
PVALB	ACC	0.0960961	2.03399
PVALB	ACC	0.0970971	2.03567
PVALB	ACC	0.0980981	2.03722
PVALB	ACC	0.0990991	2.03863
PVALB	ACC	0.1001	2.03991
PVALB	ACC	0.101101	2.04106
PVALB	ACC	0.102102	2.04207
PVALB	ACC	0.103103	2.04296
PVALB	ACC	0.104104	2.04371
PVALB	ACC	0.105105	2.04434
PVALB	ACC	0.106106	2.04484
PVALB	ACC	0.107107	2.04521
PVALB	ACC	0.108108	2.04545
PVALB	ACC	0.109109	2.04558
PVALB	ACC	0.11011	2.04558
PVALB	ACC	0.111111	2.04545
PVALB	ACC	0.112112	2.04521
PVALB	ACC	0.113113	2.04485
PVALB	ACC	0.114114	2.04437
PVALB	ACC	0.115115	2.04377
PVALB	ACC	0.116116	2.04305
PVALB	ACC	0.117117	2.04223
PVALB	ACC	0.118118	2.04129
PVALB	ACC	0.119119	2.04024
PVALB	ACC	0.12012	2.03908
PVALB	ACC	0.121121	2.03781
PVALB	ACC	0.122122	2.03643
PVALB	ACC	0.123123	2.03495
PVALB	ACC	0.124124	2.03337
PVALB	ACC	0.125125	2.03168
PVALB	ACC	0.126126	2.0299
PVALB	ACC	0.127127	2.02801
PVALB	ACC	0.128128	2.02603
PVALB	ACC	0.129129	2.02395
PVALB	ACC	0.13013	2.02178
PVALB	ACC	0.131131	2.01952
PVALB	ACC	0.132132	2.01717
PVALB	ACC	0.133133	2.01473
PVALB	ACC	0.134134	2.0122
PVALB	ACC	0.135135	2.00959
PVALB	ACC	0.136136	2.0069
PVALB	ACC	0.137137	2.00412
PVALB	ACC	0.138138	2.00127
PVALB	ACC	0.139139	1.99834
PVALB	ACC	0.14014	1.99533
PVALB	ACC	0.141141	1.99225
PVALB	ACC	0.142142	1.9891
PVALB	ACC	0.143143	1.98588
PVALB	ACC	0.144144	1.98259
PVALB	ACC	0.145145	1.97924
PVALB	ACC	0.146146	1.97582
PVALB	ACC	0.147147	1.97234
PVALB	ACC	0.148148	1.9688
PVALB	ACC	0.149149	1.9652
PVALB	ACC	0.15015	1.96155
PVALB	ACC	0.151151	1.95785
PVALB	ACC	0.152152	1.95409
PVALB	ACC	0.153153	1.95028
PVALB	ACC	0.154154	1.94643
PVALB	ACC	0.155155	1.94253
PVALB	ACC	0.156156	1.93858
PVALB	ACC	0.157157	1.9346
PVALB	ACC	0.158158	1.93057
PVALB	ACC	0.159159	1.92651
PVALB	ACC	0.16016	1.92241
PVALB	ACC	0.161161	1.91828
PVALB	ACC	0.162162	1.91412
PVALB	ACC	0.163163	1.90993
PVALB	ACC	0.164164	1.90571
PVALB	ACC	0.165165	1.90147
PVALB	ACC	0.166166	1.8972
PVALB	ACC	0.167167	1.89291
PVALB	ACC	0.168168	1.8886
PVALB	ACC	0.169169	1.88428
PVALB	ACC	0.17017	1.87994
PVALB	ACC	0.171171	1.87559
PVALB	ACC	0.172172	1.87122
PVALB	ACC	0.173173	1.86685
PVALB	ACC	0.174174	1.86246
PVALB	ACC	0.175175	1.85808
PVALB	ACC	0.176176	1.85369
PVALB	ACC	0.177177	1.84929
PVALB	ACC	0.178178	1.8449
PVALB	ACC	0.179179	1.84051
PVALB	ACC	0.18018	1.83612
PVALB	ACC	0.181181	1.83174
PVALB	ACC	0.182182	1.82737
PVALB	ACC	0.183183	1.823
PVALB	ACC	0.184184	1.81865
PVALB	ACC	0.185185	1.81431
PVALB	ACC	0.186186	1.80998
PVALB	ACC	0.187187	1.80567
PVALB	ACC	0.188188	1.80138
PVALB	ACC	0.189189	1.79711
PVALB	ACC	0.19019	1.79286
PVALB	ACC	0.191191	1.78863
PVALB	ACC	0.192192	1.78442
PVALB	ACC	0.193193	1.78024
PVALB	ACC	0.194194	1.77609
PVALB	ACC	0.195195	1.77197
PVALB	ACC	0.196196	1.76788
PVALB	ACC	0.197197	1.76382
PVALB	ACC	0.198198	1.75979
PVALB	ACC	0.199199	1.7558
PVALB	ACC	0.2002	1.75184
PVALB	ACC	0.201201	1.74792
PVALB	ACC	0.202202	1.74404
PVALB	ACC	0.203203	1.7402
PVALB	ACC	0.204204	1.7364
PVALB	ACC	0.205205	1.73264
PVALB	ACC	0.206206	1.72892
PVALB	ACC	0.207207	1.72525
PVALB	ACC	0.208208	1.72163
PVALB	ACC	0.209209	1.71805
PVALB	ACC	0.21021	1.71452
PVALB	ACC	0.211211	1.71103
PVALB	ACC	0.212212	1.7076
PVALB	ACC	0.213213	1.70422
PVALB	ACC	0.214214	1.70088
PVALB	ACC	0.215215	1.6976
PVALB	ACC	0.216216	1.69438
PVALB	ACC	0.217217	1.6912
PVALB	ACC	0.218218	1.68808
PVALB	ACC	0.219219	1.68502
PVALB	ACC	0.22022	1.68201
PVALB	ACC	0.221221	1.67905
PVALB	ACC	0.222222	1.67616
PVALB	ACC	0.223223	1.67332
PVALB	ACC	0.224224	1.67054
PVALB	ACC	0.225225	1.66781
PVALB	ACC	0.226226	1.66515
PVALB	ACC	0.227227	1.66254
PVALB	ACC	0.228228	1.65999
PVALB	ACC	0.229229	1.6575
PVALB	ACC	0.23023	1.65508
PVALB	ACC	0.231231	1.65271
PVALB	ACC	0.232232	1.6504
PVALB	ACC	0.233233	1.64815
PVALB	ACC	0.234234	1.64596
PVALB	ACC	0.235235	1.64383
PVALB	ACC	0.236236	1.64177
PVALB	ACC	0.237237	1.63976
PVALB	ACC	0.238238	1.63781
PVALB	ACC	0.239239	1.63592
PVALB	ACC	0.24024	1.6341
PVALB	ACC	0.241241	1.63233
PVALB	ACC	0.242242	1.63062
PVALB	ACC	0.243243	1.62897
PVALB	ACC	0.244244	1.62738
PVALB	ACC	0.245245	1.62585
PVALB	ACC	0.246246	1.62438
PVALB	ACC	0.247247	1.62296
PVALB	ACC	0.248248	1.62161
PVALB	ACC	0.249249	1.62031
PVALB	ACC	0.25025	1.61906
PVALB	ACC	0.251251	1.61788
PVALB	ACC	0.252252	1.61674
PVALB	ACC	0.253253	1.61567
PVALB	ACC	0.254254	1.61464
PVALB	ACC	0.255255	1.61367
PVALB	ACC	0.256256	1.61276
PVALB	ACC	0.257257	1.61189
PVALB	ACC	0.258258	1.61108
PVALB	ACC	0.259259	1.61032
PVALB	ACC	0.26026	1.6096
PVALB	ACC	0.261261	1.60894
PVALB	ACC	0.262262	1.60832
PVALB	ACC	0.263263	1.60775
PVALB	ACC	0.264264	1.60723
PVALB	ACC	0.265265	1.60675
PVALB	ACC	0.266266	1.60632
PVALB	ACC	0.267267	1.60593
PVALB	ACC	0.268268	1.60559
PVALB	ACC	0.269269	1.60528
PVALB	ACC	0.27027	1.60502
PVALB	ACC	0.271271	1.60479
PVALB	ACC	0.272272	1.6046
PVALB	ACC	0.273273	1.60445
PVALB	ACC	0.274274	1.60434
PVALB	ACC	0.275275	1.60426
PVALB	ACC	0.276276	1.60421
PVALB	ACC	0.277277	1.60419
PVALB	ACC	0.278278	1.60421
PVALB	ACC	0.279279	1.60426
PVALB	ACC	0.28028	1.60433
PVALB	ACC	0.281281	1.60443
PVALB	ACC	0.282282	1.60456
PVALB	ACC	0.283283	1.60471
PVALB	ACC	0.284284	1.60489
PVALB	ACC	0.285285	1.60509
PVALB	ACC	0.286286	1.60531
PVALB	ACC	0.287287	1.60555
PVALB	ACC	0.288288	1.6058
PVALB	ACC	0.289289	1.60608
PVALB	ACC	0.29029	1.60636
PVALB	ACC	0.291291	1.60667
PVALB	ACC	0.292292	1.60698
PVALB	ACC	0.293293	1.60731
PVALB	ACC	0.294294	1.60764
PVALB	ACC	0.295295	1.60799
PVALB	ACC	0.296296	1.60834
PVALB	ACC	0.297297	1.6087
PVALB	ACC	0.298298	1.60906
PVALB	ACC	0.299299	1.60942
PVALB	ACC	0.3003	1.60979
PVALB	ACC	0.301301	1.61015
PVALB	ACC	0.302302	1.61052
PVALB	ACC	0.303303	1.61088
PVALB	ACC	0.304304	1.61124
PVALB	ACC	0.305305	1.61159
PVALB	ACC	0.306306	1.61193
PVALB	ACC	0.307307	1.61227
PVALB	ACC	0.308308	1.61259
PVALB	ACC	0.309309	1.61291
PVALB	ACC	0.31031	1.61321
PVALB	ACC	0.311311	1.61349
PVALB	ACC	0.312312	1.61376
PVALB	ACC	0.313313	1.61402
PVALB	ACC	0.314314	1.61426
PVALB	ACC	0.315315	1.61447
PVALB	ACC	0.316316	1.61467
PVALB	ACC	0.317317	1.61484
PVALB	ACC	0.318318	1.61499
PVALB	ACC	0.319319	1.61511
PVALB	ACC	0.32032	1.61521
PVALB	ACC	0.321321	1.61528
PVALB	ACC	0.322322	1.61532
PVALB	ACC	0.323323	1.61533
PVALB	ACC	0.324324	1.61531
PVALB	ACC	0.325325	1.61526
PVALB	ACC	0.326326	1.61517
PVALB	ACC	0.327327	1.61505
PVALB	ACC	0.328328	1.61489
PVALB	ACC	0.329329	1.61469
PVALB	ACC	0.33033	1.61446
PVALB	ACC	0.331331	1.61418
PVALB	ACC	0.332332	1.61386
PVALB	ACC	0.333333	1.61351
PVALB	ACC	0.334334	1.6131
PVALB	ACC	0.335335	1.61266
PVALB	ACC	0.336336	1.61216
PVALB	ACC	0.337337	1.61163
PVALB	ACC	0.338338	1.61104
PVALB	ACC	0.339339	1.6104
PVALB	ACC	0.34034	1.60972
PVALB	ACC	0.341341	1.60898
PVALB	ACC	0.342342	1.6082
PVALB	ACC	0.343343	1.60736
PVALB	ACC	0.344344	1.60647
PVALB	ACC	0.345345	1.60552
PVALB	ACC	0.346346	1.60452
PVALB	ACC	0.347347	1.60346
PVALB	ACC	0.348348	1.60235
PVALB	ACC	0.349349	1.60117
PVALB	ACC	0.35035	1.59994
PVALB	ACC	0.351351	1.59866
PVALB	ACC	0.352352	1.59731
PVALB	ACC	0.353353	1.5959
PVALB	ACC	0.354354	1.59443
PVALB	ACC	0.355355	1.5929
PVALB	ACC	0.356356	1.59131
PVALB	ACC	0.357357	1.58965
PVALB	ACC	0.358358	1.58793
PVALB	ACC	0.359359	1.58615
PVALB	ACC	0.36036	1.58431
PVALB	ACC	0.361361	1.5824
PVALB	ACC	0.362362	1.58042
PVALB	ACC	0.363363	1.57838
PVALB	ACC	0.364364	1.57627
PVALB	ACC	0.365365	1.5741
PVALB	ACC	0.366366	1.57186
PVALB	ACC	0.367367	1.56956
PVALB	ACC	0.368368	1.56719
PVALB	ACC	0.369369	1.56475
PVALB	ACC	0.37037	1.56224
PVALB	ACC	0.371371	1.55967
PVALB	ACC	0.372372	1.55703
PVALB	ACC	0.373373	1.55432
PVALB	ACC	0.374374	1.55155
PVALB	ACC	0.375375	1.5487
PVALB	ACC	0.376376	1.54579
PVALB	ACC	0.377377	1.54282
PVALB	ACC	0.378378	1.53977
PVALB	ACC	0.379379	1.53666
PVALB	ACC	0.38038	1.53348
PVALB	ACC	0.381381	1.53024
PVALB	ACC	0.382382	1.52692
PVALB	ACC	0.383383	1.52355
PVALB	ACC	0.384384	1.5201
PVALB	ACC	0.385385	1.51659
PVALB	ACC	0.386386	1.51302
PVALB	ACC	0.387387	1.50938
PVALB	ACC	0.388388	1.50567
PVALB	ACC	0.389389	1.5019
PVALB	ACC	0.39039	1.49807
PVALB	ACC	0.391391	1.49417
PVALB	ACC	0.392392	1.49022
PVALB	ACC	0.393393	1.4862
PVALB	ACC	0.394394	1.48211
PVALB	ACC	0.395395	1.47797
PVALB	ACC	0.396396	1.47377
PVALB	ACC	0.397397	1.46951
PVALB	ACC	0.398398	1.46519
PVALB	ACC	0.399399	1.46081
PVALB	ACC	0.4004	1.45637
PVALB	ACC	0.401401	1.45188
PVALB	ACC	0.402402	1.44733
PVALB	ACC	0.403403	1.44273
PVALB	ACC	0.404404	1.43807
PVALB	ACC	0.405405	1.43336
PVALB	ACC	0.406406	1.4286
PVALB	ACC	0.407407	1.42378
PVALB	ACC	0.408408	1.41892
PVALB	ACC	0.409409	1.41401
PVALB	ACC	0.41041	1.40905
PVALB	ACC	0.411411	1.40404
PVALB	ACC	0.412412	1.39898
PVALB	ACC	0.413413	1.39388
PVALB	ACC	0.414414	1.38874
PVALB	ACC	0.415415	1.38355
PVALB	ACC	0.416416	1.37833
PVALB	ACC	0.417417	1.37306
PVALB	ACC	0.418418	1.36775
PVALB	ACC	0.419419	1.3624
PVALB	ACC	0.42042	1.35702
PVALB	ACC	0.421421	1.3516
PVALB	ACC	0.422422	1.34615
PVALB	ACC	0.423423	1.34066
PVALB	ACC	0.424424	1.33514
PVALB	ACC	0.425425	1.32959
PVALB	ACC	0.426426	1.32401
PVALB	ACC	0.427427	1.3184
PVALB	ACC	0.428428	1.31277
PVALB	ACC	0.429429	1.30711
PVALB	ACC	0.43043	1.30142
PVALB	ACC	0.431431	1.29571
PVALB	ACC	0.432432	1.28998
PVALB	ACC	0.433433	1.28423
PVALB	ACC	0.434434	1.27846
PVALB	ACC	0.435435	1.27268
PVALB	ACC	0.436436	1.26687
PVALB	ACC	0.437437	1.26105
PVALB	ACC	0.438438	1.25522
PVALB	ACC	0.439439	1.24937
PVALB	ACC	0.44044	1.24352
PVALB	ACC	0.441441	1.23765
PVALB	ACC	0.442442	1.23177
PVALB	ACC	0.443443	1.22589
PVALB	ACC	0.444444	1.22
PVALB	ACC	0.445445	1.2141
PVALB	ACC	0.446446	1.2082
PVALB	ACC	0.447447	1.2023
PVALB	ACC	0.448448	1.1964
PVALB	ACC	0.449449	1.1905
PVALB	ACC	0.45045	1.1846
PVALB	ACC	0.451451	1.1787
PVALB	ACC	0.452452	1.17281
PVALB	ACC	0.453453	1.16692
PVALB	ACC	0.454454	1.16104
PVALB	ACC	0.455455	1.15516
PVALB	ACC	0.456456	1.14929
PVALB	ACC	0.457457	1.14344
PVALB	ACC	0.458458	1.13759
PVALB	ACC	0.459459	1.13175
PVALB	ACC	0.46046	1.12593
PVALB	ACC	0.461461	1.12012
PVALB	ACC	0.462462	1.11433
PVALB	ACC	0.463463	1.10855
PVALB	ACC	0.464464	1.10279
PVALB	ACC	0.465465	1.09704
PVALB	ACC	0.466466	1.09132
PVALB	ACC	0.467467	1.08561
PVALB	ACC	0.468468	1.07993
PVALB	ACC	0.469469	1.07426
PVALB	ACC	0.47047	1.06862
PVALB	ACC	0.471471	1.063
PVALB	ACC	0.472472	1.0574
PVALB	ACC	0.473473	1.05183
PVALB	ACC	0.474474	1.04628
PVALB	ACC	0.475475	1.04076
PVALB	ACC	0.476476	1.03527
PVALB	ACC	0.477477	1.0298
PVALB	ACC	0.478478	1.02436
PVALB	ACC	0.479479	1.01894
PVALB	ACC	0.48048	1.01356
PVALB	ACC	0.481481	1.0082
PVALB	ACC	0.482482	1.00288
PVALB	ACC	0.483483	0.997579
PVALB	ACC	0.484484	0.992313
PVALB	ACC	0.485485	0.987077
PVALB	ACC	0.486486	0.981872
PVALB	ACC	0.487487	0.976698
PVALB	ACC	0.488488	0.971556
PVALB	ACC	0.489489	0.966446
PVALB	ACC	0.49049	0.961367
PVALB	ACC	0.491491	0.956321
PVALB	ACC	0.492492	0.951306
PVALB	ACC	0.493493	0.946325
PVALB	ACC	0.494494	0.941375
PVALB	ACC	0.495495	0.936458
PVALB	ACC	0.496496	0.931573
PVALB	ACC	0.497497	0.926721
PVALB	ACC	0.498498	0.921902
PVALB	ACC	0.499499	0.917115
PVALB	ACC	0.500501	0.91236
PVALB	ACC	0.501502	0.907637
PVALB	ACC	0.502503	0.902946
PVALB	ACC	0.503504	0.898287
PVALB	ACC	0.504505	0.893659
PVALB	ACC	0.505506	0.889063
PVALB	ACC	0.506507	0.884498
PVALB	ACC	0.507508	0.879964
PVALB	ACC	0.508509	0.87546
PVALB	ACC	0.50951	0.870986
PVALB	ACC	0.510511	0.866543
PVALB	ACC	0.511512	0.862128
PVALB	ACC	0.512513	0.857743
PVALB	ACC	0.513514	0.853386
PVALB	ACC	0.514515	0.849057
PVALB	ACC	0.515516	0.844756
PVALB	ACC	0.516517	0.840482
PVALB	ACC	0.517518	0.836234
PVALB	ACC	0.518519	0.832013
PVALB	ACC	0.51952	0.827817
PVALB	ACC	0.520521	0.823646
PVALB	ACC	0.521522	0.8195
PVALB	ACC	0.522523	0.815377
PVALB	ACC	0.523524	0.811277
PVALB	ACC	0.524525	0.8072
PVALB	ACC	0.525526	0.803145
PVALB	ACC	0.526527	0.799112
PVALB	ACC	0.527528	0.795098
PVALB	ACC	0.528529	0.791105
PVALB	ACC	0.52953	0.787131
PVALB	ACC	0.530531	0.783176
PVALB	ACC	0.531532	0.779238
PVALB	ACC	0.532533	0.775318
PVALB	ACC	0.533534	0.771414
PVALB	ACC	0.534535	0.767526
PVALB	ACC	0.535536	0.763653
PVALB	ACC	0.536537	0.759794
PVALB	ACC	0.537538	0.755949
PVALB	ACC	0.538539	0.752116
PVALB	ACC	0.53954	0.748296
PVALB	ACC	0.540541	0.744487
PVALB	ACC	0.541542	0.740689
PVALB	ACC	0.542543	0.736901
PVALB	ACC	0.543544	0.733122
PVALB	ACC	0.544545	0.729351
PVALB	ACC	0.545546	0.725589
PVALB	ACC	0.546547	0.721833
PVALB	ACC	0.547548	0.718084
PVALB	ACC	0.548549	0.71434
PVALB	ACC	0.54955	0.710602
PVALB	ACC	0.550551	0.706867
PVALB	ACC	0.551552	0.703137
PVALB	ACC	0.552553	0.699409
PVALB	ACC	0.553554	0.695684
PVALB	ACC	0.554555	0.69196
PVALB	ACC	0.555556	0.688238
PVALB	ACC	0.556557	0.684515
PVALB	ACC	0.557558	0.680793
PVALB	ACC	0.558559	0.67707
PVALB	ACC	0.55956	0.673345
PVALB	ACC	0.560561	0.669619
PVALB	ACC	0.561562	0.66589
PVALB	ACC	0.562563	0.662158
PVALB	ACC	0.563564	0.658422
PVALB	ACC	0.564565	0.654683
PVALB	ACC	0.565566	0.650939
PVALB	ACC	0.566567	0.64719
PVALB	ACC	0.567568	0.643435
PVALB	ACC	0.568569	0.639675
PVALB	ACC	0.56957	0.635908
PVALB	ACC	0.570571	0.632134
PVALB	ACC	0.571572	0.628354
PVALB	ACC	0.572573	0.624566
PVALB	ACC	0.573574	0.62077
PVALB	ACC	0.574575	0.616967
PVALB	ACC	0.575576	0.613154
PVALB	ACC	0.576577	0.609334
PVALB	ACC	0.577578	0.605504
PVALB	ACC	0.578579	0.601665
PVALB	ACC	0.57958	0.597817
PVALB	ACC	0.580581	0.593959
PVALB	ACC	0.581582	0.590091
PVALB	ACC	0.582583	0.586213
PVALB	ACC	0.583584	0.582326
PVALB	ACC	0.584585	0.578428
PVALB	ACC	0.585586	0.57452
PVALB	ACC	0.586587	0.570602
PVALB	ACC	0.587588	0.566673
PVALB	ACC	0.588589	0.562734
PVALB	ACC	0.58959	0.558785
PVALB	ACC	0.590591	0.554825
PVALB	ACC	0.591592	0.550855
PVALB	ACC	0.592593	0.546875
PVALB	ACC	0.593594	0.542884
PVALB	ACC	0.594595	0.538883
PVALB	ACC	0.595596	0.534873
PVALB	ACC	0.596597	0.530852
PVALB	ACC	0.597598	0.526822
PVALB	ACC	0.598599	0.522782
PVALB	ACC	0.5996	0.518733
PVALB	ACC	0.600601	0.514674
PVALB	ACC	0.601602	0.510607
PVALB	ACC	0.602603	0.506531
PVALB	ACC	0.603604	0.502447
PVALB	ACC	0.604605	0.498355
PVALB	ACC	0.605606	0.494255
PVALB	ACC	0.606607	0.490147
PVALB	ACC	0.607608	0.486032
PVALB	ACC	0.608609	0.48191
PVALB	ACC	0.60961	0.477782
PVALB	ACC	0.610611	0.473648
PVALB	ACC	0.611612	0.469508
PVALB	ACC	0.612613	0.465363
PVALB	ACC	0.613614	0.461213
PVALB	ACC	0.614615	0.457059
PVALB	ACC	0.615616	0.4529
PVALB	ACC	0.616617	0.448738
PVALB	ACC	0.617618	0.444573
PVALB	ACC	0.618619	0.440405
PVALB	ACC	0.61962	0.436236
PVALB	ACC	0.620621	0.432064
PVALB	ACC	0.621622	0.427892
PVALB	ACC	0.622623	0.423719
PVALB	ACC	0.623624	0.419546
PVALB	ACC	0.624625	0.415373
PVALB	ACC	0.625626	0.411201
PVALB	ACC	0.626627	0.407031
PVALB	ACC	0.627628	0.402863
PVALB	ACC	0.628629	0.398698
PVALB	ACC	0.62963	0.394536
PVALB	ACC	0.630631	0.390378
PVALB	ACC	0.631632	0.386224
PVALB	ACC	0.632633	0.382075
PVALB	ACC	0.633634	0.377932
PVALB	ACC	0.634635	0.373794
PVALB	ACC	0.635636	0.369664
PVALB	ACC	0.636637	0.365541
PVALB	ACC	0.637638	0.361425
PVALB	ACC	0.638639	0.357319
PVALB	ACC	0.63964	0.353221
PVALB	ACC	0.640641	0.349133
PVALB	ACC	0.641642	0.345055
PVALB	ACC	0.642643	0.340988
PVALB	ACC	0.643644	0.336932
PVALB	ACC	0.644645	0.332889
PVALB	ACC	0.645646	0.328858
PVALB	ACC	0.646647	0.32484
PVALB	ACC	0.647648	0.320836
PVALB	ACC	0.648649	0.316846
PVALB	ACC	0.64965	0.312871
PVALB	ACC	0.650651	0.308912
PVALB	ACC	0.651652	0.304968
PVALB	ACC	0.652653	0.301042
PVALB	ACC	0.653654	0.297132
PVALB	ACC	0.654655	0.29324
PVALB	ACC	0.655656	0.289366
PVALB	ACC	0.656657	0.285511
PVALB	ACC	0.657658	0.281675
PVALB	ACC	0.658659	0.277858
PVALB	ACC	0.65966	0.274062
PVALB	ACC	0.660661	0.270287
PVALB	ACC	0.661662	0.266533
PVALB	ACC	0.662663	0.2628
PVALB	ACC	0.663664	0.25909
PVALB	ACC	0.664665	0.255403
PVALB	ACC	0.665666	0.251738
PVALB	ACC	0.666667	0.248097
PVALB	ACC	0.667668	0.24448
PVALB	ACC	0.668669	0.240888
PVALB	ACC	0.66967	0.23732
PVALB	ACC	0.670671	0.233777
PVALB	ACC	0.671672	0.23026
PVALB	ACC	0.672673	0.226769
PVALB	ACC	0.673674	0.223305
PVALB	ACC	0.674675	0.219867
PVALB	ACC	0.675676	0.216456
PVALB	ACC	0.676677	0.213072
PVALB	ACC	0.677678	0.209716
PVALB	ACC	0.678679	0.206388
PVALB	ACC	0.67968	0.203089
PVALB	ACC	0.680681	0.199818
PVALB	ACC	0.681682	0.196575
PVALB	ACC	0.682683	0.193362
PVALB	ACC	0.683684	0.190179
PVALB	ACC	0.684685	0.187025
PVALB	ACC	0.685686	0.183901
PVALB	ACC	0.686687	0.180807
PVALB	ACC	0.687688	0.177743
PVALB	ACC	0.688689	0.17471
PVALB	ACC	0.68969	0.171707
PVALB	ACC	0.690691	0.168736
PVALB	ACC	0.691692	0.165795
PVALB	ACC	0.692693	0.162885
PVALB	ACC	0.693694	0.160007
PVALB	ACC	0.694695	0.15716
PVALB	ACC	0.695696	0.154345
PVALB	ACC	0.696697	0.151561
PVALB	ACC	0.697698	0.148809
PVALB	ACC	0.698699	0.146088
PVALB	ACC	0.6997	0.1434
PVALB	ACC	0.700701	0.140743
PVALB	ACC	0.701702	0.138118
PVALB	ACC	0.702703	0.135525
PVALB	ACC	0.703704	0.132964
PVALB	ACC	0.704705	0.130436
PVALB	ACC	0.705706	0.127939
PVALB	ACC	0.706707	0.125474
PVALB	ACC	0.707708	0.123041
PVALB	ACC	0.708709	0.12064
PVALB	ACC	0.70971	0.118271
PVALB	ACC	0.710711	0.115933
PVALB	ACC	0.711712	0.113628
PVALB	ACC	0.712713	0.111354
PVALB	ACC	0.713714	0.109112
PVALB	ACC	0.714715	0.106901
PVALB	ACC	0.715716	0.104722
PVALB	ACC	0.716717	0.102574
PVALB	ACC	0.717718	0.100457
PVALB	ACC	0.718719	0.0983715
PVALB	ACC	0.71972	0.0963168
PVALB	ACC	0.720721	0.0942929
PVALB	ACC	0.721722	0.0922997
PVALB	ACC	0.722723	0.0903369
PVALB	ACC	0.723724	0.0884046
PVALB	ACC	0.724725	0.0865024
PVALB	ACC	0.725726	0.0846302
PVALB	ACC	0.726727	0.0827879
PVALB	ACC	0.727728	0.0809751
PVALB	ACC	0.728729	0.0791918
PVALB	ACC	0.72973	0.0774378
PVALB	ACC	0.730731	0.0757127
PVALB	ACC	0.731732	0.0740165
PVALB	ACC	0.732733	0.0723488
PVALB	ACC	0.733734	0.0707095
PVALB	ACC	0.734735	0.0690984
PVALB	ACC	0.735736	0.0675151
PVALB	ACC	0.736737	0.0659595
PVALB	ACC	0.737738	0.0644313
PVALB	ACC	0.738739	0.0629303
PVALB	ACC	0.73974	0.0614561
PVALB	ACC	0.740741	0.0600087
PVALB	ACC	0.741742	0.0585876
PVALB	ACC	0.742743	0.0571926
PVALB	ACC	0.743744	0.0558236
PVALB	ACC	0.744745	0.0544801
PVALB	ACC	0.745746	0.0531619
PVALB	ACC	0.746747	0.0518688
PVALB	ACC	0.747748	0.0506004
PVALB	ACC	0.748749	0.0493565
PVALB	ACC	0.74975	0.0481368
PVALB	ACC	0.750751	0.046941
PVALB	ACC	0.751752	0.0457689
PVALB	ACC	0.752753	0.0446201
PVALB	ACC	0.753754	0.0434943
PVALB	ACC	0.754755	0.0423913
PVALB	ACC	0.755756	0.0413108
PVALB	ACC	0.756757	0.0402524
PVALB	ACC	0.757758	0.0392159
PVALB	ACC	0.758759	0.038201
PVALB	ACC	0.75976	0.0372074
PVALB	ACC	0.760761	0.0362347
PVALB	ACC	0.761762	0.0352828
PVALB	ACC	0.762763	0.0343512
PVALB	ACC	0.763764	0.0334397
PVALB	ACC	0.764765	0.0325481
PVALB	ACC	0.765766	0.031676
PVALB	ACC	0.766767	0.030823
PVALB	ACC	0.767768	0.029989
PVALB	ACC	0.768769	0.0291736
PVALB	ACC	0.76977	0.0283766
PVALB	ACC	0.770771	0.0275976
PVALB	ACC	0.771772	0.0268363
PVALB	ACC	0.772773	0.0260925
PVALB	ACC	0.773774	0.0253659
PVALB	ACC	0.774775	0.0246561
PVALB	ACC	0.775776	0.023963
PVALB	ACC	0.776777	0.0232861
PVALB	ACC	0.777778	0.0226253
PVALB	ACC	0.778779	0.0219803
PVALB	ACC	0.77978	0.0213507
PVALB	ACC	0.780781	0.0207363
PVALB	ACC	0.781782	0.0201368
PVALB	ACC	0.782783	0.019552
PVALB	ACC	0.783784	0.0189816
PVALB	ACC	0.784785	0.0184253
PVALB	ACC	0.785786	0.0178828
PVALB	ACC	0.786787	0.0173539
PVALB	ACC	0.787788	0.0168384
PVALB	ACC	0.788789	0.0163359
PVALB	ACC	0.78979	0.0158462
PVALB	ACC	0.790791	0.0153691
PVALB	ACC	0.791792	0.0149042
PVALB	ACC	0.792793	0.0144515
PVALB	ACC	0.793794	0.0140105
PVALB	ACC	0.794795	0.0135811
PVALB	ACC	0.795796	0.0131631
PVALB	ACC	0.796797	0.0127561
PVALB	ACC	0.797798	0.01236
PVALB	ACC	0.798799	0.0119746
PVALB	ACC	0.7998	0.0115995
PVALB	ACC	0.800801	0.0112347
PVALB	ACC	0.801802	0.0108798
PVALB	ACC	0.802803	0.0105346
PVALB	ACC	0.803804	0.0101989
PVALB	ACC	0.804805	0.00987259
PVALB	ACC	0.805806	0.00955536
PVALB	ACC	0.806807	0.00924702
PVALB	ACC	0.807808	0.00894738
PVALB	ACC	0.808809	0.00865623
PVALB	ACC	0.80981	0.00837337
PVALB	ACC	0.810811	0.00809862
PVALB	ACC	0.811812	0.00783178
PVALB	ACC	0.812813	0.00757266
PVALB	ACC	0.813814	0.00732109
PVALB	ACC	0.814815	0.00707687
PVALB	ACC	0.815816	0.00683983
PVALB	ACC	0.816817	0.00660979
PVALB	ACC	0.817818	0.00638658
PVALB	ACC	0.818819	0.00617004
PVALB	ACC	0.81982	0.00595999
PVALB	ACC	0.820821	0.00575628
PVALB	ACC	0.821822	0.00555874
PVALB	ACC	0.822823	0.00536721
PVALB	ACC	0.823824	0.00518154
PVALB	ACC	0.824825	0.00500158
PVALB	ACC	0.825826	0.00482719
PVALB	ACC	0.826827	0.0046582
PVALB	ACC	0.827828	0.0044945
PVALB	ACC	0.828829	0.00433592
PVALB	ACC	0.82983	0.00418234
PVALB	ACC	0.830831	0.00403362
PVALB	ACC	0.831832	0.00388963
PVALB	ACC	0.832833	0.00375024
PVALB	ACC	0.833834	0.00361533
PVALB	ACC	0.834835	0.00348477
PVALB	ACC	0.835836	0.00335844
PVALB	ACC	0.836837	0.00323622
PVALB	ACC	0.837838	0.003118
PVALB	ACC	0.838839	0.00300367
PVALB	ACC	0.83984	0.0028931
PVALB	ACC	0.840841	0.00278621
PVALB	ACC	0.841842	0.00268288
PVALB	ACC	0.842843	0.002583
PVALB	ACC	0.843844	0.00248648
PVALB	ACC	0.844845	0.00239323
PVALB	ACC	0.845846	0.00230313
PVALB	ACC	0.846847	0.0022161
PVALB	ACC	0.847848	0.00213206
PVALB	ACC	0.848849	0.0020509
PVALB	ACC	0.84985	0.00197254
PVALB	ACC	0.850851	0.0018969
PVALB	ACC	0.851852	0.00182389
PVALB	ACC	0.852853	0.00175344
PVALB	ACC	0.853854	0.00168546
PVALB	ACC	0.854855	0.00161988
PVALB	ACC	0.855856	0.00155662
PVALB	ACC	0.856857	0.00149562
PVALB	ACC	0.857858	0.00143679
PVALB	ACC	0.858859	0.00138008
PVALB	ACC	0.85986	0.00132541
PVALB	ACC	0.860861	0.00127271
PVALB	ACC	0.861862	0.00122194
PVALB	ACC	0.862863	0.00117301
PVALB	ACC	0.863864	0.00112588
PVALB	ACC	0.864865	0.00108048
PVALB	ACC	0.865866	0.00103676
PVALB	ACC	0.866867	0.000994666
PVALB	ACC	0.867868	0.000954136
PVALB	ACC	0.868869	0.000915122
PVALB	ACC	0.86987	0.000877574
PVALB	ACC	0.870871	0.000841441
PVALB	ACC	0.871872	0.000806676
PVALB	ACC	0.872873	0.000773233
PVALB	ACC	0.873874	0.000741066
PVALB	ACC	0.874875	0.000710132
PVALB	ACC	0.875876	0.000680387
PVALB	ACC	0.876877	0.000651792
PVALB	ACC	0.877878	0.000624305
PVALB	ACC	0.878879	0.000597888
PVALB	ACC	0.87988	0.000572504
PVALB	ACC	0.880881	0.000548115
PVALB	ACC	0.881882	0.000524687
PVALB	ACC	0.882883	0.000502185
PVALB	ACC	0.883884	0.000480576
PVALB	ACC	0.884885	0.000459828
PVALB	ACC	0.885886	0.00043991
PVALB	ACC	0.886887	0.000420792
PVALB	ACC	0.887888	0.000402444
PVALB	ACC	0.888889	0.000384838
PVALB	ACC	0.88989	0.000367947
PVALB	ACC	0.890891	0.000351745
PVALB	ACC	0.891892	0.000336205
PVALB	ACC	0.892893	0.000321304
PVALB	ACC	0.893894	0.000307017
PVALB	ACC	0.894895	0.00029332
PVALB	ACC	0.895896	0.000280193
PVALB	ACC	0.896897	0.000267612
PVALB	ACC	0.897898	0.000255558
PVALB	ACC	0.898899	0.00024401
PVALB	ACC	0.8999	0.000232948
PVALB	ACC	0.900901	0.000222355
PVALB	ACC	0.901902	0.000212211
PVALB	ACC	0.902903	0.000202498
PVALB	ACC	0.903904	0.000193202
PVALB	ACC	0.904905	0.000184303
PVALB	ACC	0.905906	0.000175788
PVALB	ACC	0.906907	0.000167641
PVALB	ACC	0.907908	0.000159848
PVALB	ACC	0.908909	0.000152393
PVALB	ACC	0.90991	0.000145264
PVALB	ACC	0.910911	0.000138447
PVALB	ACC	0.911912	0.00013193
PVALB	ACC	0.912913	0.000125701
PVALB	ACC	0.913914	0.000119747
PVALB	ACC	0.914915	0.000114059
PVALB	ACC	0.915916	0.000108623
PVALB	ACC	0.916917	0.000103431
PVALB	ACC	0.917918	9.84722e-05
PVALB	ACC	0.918919	9.37366e-05
PVALB	ACC	0.91992	8.92151e-05
PVALB	ACC	0.920921	8.48987e-05
PVALB	ACC	0.921922	8.07787e-05
PVALB	ACC	0.922923	7.68469e-05
PVALB	ACC	0.923924	7.30953e-05
PVALB	ACC	0.924925	6.95161e-05
PVALB	ACC	0.925926	6.6102e-05
PVALB	ACC	0.926927	6.28459e-05
PVALB	ACC	0.927928	5.9741e-05
PVALB	ACC	0.928929	5.67808e-05
PVALB	ACC	0.92993	5.39589e-05
PVALB	ACC	0.930931	5.12694e-05
PVALB	ACC	0.931932	4.87064e-05
PVALB	ACC	0.932933	4.62645e-05
PVALB	ACC	0.933934	4.39381e-05
PVALB	ACC	0.934935	4.17223e-05
PVALB	ACC	0.935936	3.96122e-05
PVALB	ACC	0.936937	3.76029e-05
PVALB	ACC	0.937938	3.569e-05
PVALB	ACC	0.938939	3.38692e-05
PVALB	ACC	0.93994	3.21363e-05
PVALB	ACC	0.940941	3.04874e-05
PVALB	ACC	0.941942	2.89186e-05
PVALB	ACC	0.942943	2.74262e-05
PVALB	ACC	0.943944	2.60069e-05
PVALB	ACC	0.944945	2.46572e-05
PVALB	ACC	0.945946	2.33738e-05
PVALB	ACC	0.946947	2.21539e-05
PVALB	ACC	0.947948	2.09943e-05
PVALB	ACC	0.948949	1.98924e-05
PVALB	ACC	0.94995	1.88453e-05
PVALB	ACC	0.950951	1.78506e-05
PVALB	ACC	0.951952	1.69058e-05
PVALB	ACC	0.952953	1.60085e-05
PVALB	ACC	0.953954	1.51564e-05
PVALB	ACC	0.954955	1.43475e-05
PVALB	ACC	0.955956	1.35796e-05
PVALB	ACC	0.956957	1.28508e-05
PVALB	ACC	0.957958	1.21592e-05
PVALB	ACC	0.958959	1.15031e-05
PVALB	ACC	0.95996	1.08806e-05
PVALB	ACC	0.960961	1.02903e-05
PVALB	ACC	0.961962	9.73041e-06
PVALB	ACC	0.962963	9.19957e-06
PVALB	ACC	0.963964	8.69633e-06
PVALB	ACC	0.964965	8.21933e-06
PVALB	ACC	0.965966	7.76728e-06
PVALB	ACC	0.966967	7.33894e-06
PVALB	ACC	0.967968	6.93314e-06
PVALB	ACC	0.968969	6.54875e-06
PVALB	ACC	0.96997	6.1847e-06
PVALB	ACC	0.970971	5.83997e-06
PVALB	ACC	0.971972	5.51359e-06
PVALB	ACC	0.972973	5.20463e-06
PVALB	ACC	0.973974	4.91222e-06
PVALB	ACC	0.974975	4.6355e-06
PVALB	ACC	0.975976	4.37369e-06
PVALB	ACC	0.976977	4.12601e-06
PVALB	ACC	0.977978	3.89175e-06
PVALB	ACC	0.978979	3.67021e-06
PVALB	ACC	0.97998	3.46074e-06
PVALB	ACC	0.980981	3.26271e-06
PVALB	ACC	0.981982	3.07552e-06
PVALB	ACC	0.982983	2.89862e-06
PVALB	ACC	0.983984	2.73146e-06
PVALB	ACC	0.984985	2.57354e-06
PVALB	ACC	0.985986	2.42437e-06
PVALB	ACC	0.986987	2.28348e-06
PVALB	ACC	0.987988	2.15044e-06
PVALB	ACC	0.988989	2.02483e-06
PVALB	ACC	0.98999	1.90625e-06
PVALB	ACC	0.990991	1.79434e-06
PVALB	ACC	0.991992	1.68873e-06
PVALB	ACC	0.992993	1.58908e-06
PVALB	ACC	0.993994	1.49508e-06
PVALB	ACC	0.994995	1.40642e-06
PVALB	ACC	0.995996	1.3228e-06
PVALB	ACC	0.996997	1.24396e-06
PVALB	ACC	0.997998	1.16964e-06
PVALB	ACC	0.998999	1.09958e-06
PVALB	ACC	1	1.03355e-06
PVALB	DFC	0	0.21314
PVALB	DFC	0.001001	0.216693
PVALB	DFC	0.002002	0.220282
PVALB	DFC	0.003003	0.223908
PVALB	DFC	0.004004	0.227569
PVALB	DFC	0.00500501	0.231267
PVALB	DFC	0.00600601	0.235
PVALB	DFC	0.00700701	0.238768
PVALB	DFC	0.00800801	0.242573
PVALB	DFC	0.00900901	0.246412
PVALB	DFC	0.01001	0.250287
PVALB	DFC	0.011011	0.254196
PVALB	DFC	0.012012	0.25814
PVALB	DFC	0.013013	0.262119
PVALB	DFC	0.014014	0.266131
PVALB	DFC	0.015015	0.270178
PVALB	DFC	0.016016	0.274259
PVALB	DFC	0.017017	0.278373
PVALB	DFC	0.018018	0.28252
PVALB	DFC	0.019019	0.2867
PVALB	DFC	0.02002	0.290913
PVALB	DFC	0.021021	0.295158
PVALB	DFC	0.022022	0.299435
PVALB	DFC	0.023023	0.303743
PVALB	DFC	0.024024	0.308083
PVALB	DFC	0.025025	0.312454
PVALB	DFC	0.026026	0.316856
PVALB	DFC	0.027027	0.321288
PVALB	DFC	0.028028	0.32575
PVALB	DFC	0.029029	0.330241
PVALB	DFC	0.03003	0.334761
PVALB	DFC	0.031031	0.33931
PVALB	DFC	0.032032	0.343887
PVALB	DFC	0.033033	0.348492
PVALB	DFC	0.034034	0.353125
PVALB	DFC	0.035035	0.357784
PVALB	DFC	0.036036	0.36247
PVALB	DFC	0.037037	0.367181
PVALB	DFC	0.038038	0.371918
PVALB	DFC	0.039039	0.37668
PVALB	DFC	0.04004	0.381467
PVALB	DFC	0.041041	0.386277
PVALB	DFC	0.042042	0.391111
PVALB	DFC	0.043043	0.395968
PVALB	DFC	0.044044	0.400847
PVALB	DFC	0.045045	0.405748
PVALB	DFC	0.046046	0.410671
PVALB	DFC	0.047047	0.415613
PVALB	DFC	0.048048	0.420576
PVALB	DFC	0.049049	0.425559
PVALB	DFC	0.0500501	0.43056
PVALB	DFC	0.0510511	0.43558
PVALB	DFC	0.0520521	0.440618
PVALB	DFC	0.0530531	0.445672
PVALB	DFC	0.0540541	0.450743
PVALB	DFC	0.0550551	0.45583
PVALB	DFC	0.0560561	0.460932
PVALB	DFC	0.0570571	0.466049
PVALB	DFC	0.0580581	0.47118
PVALB	DFC	0.0590591	0.476324
PVALB	DFC	0.0600601	0.48148
PVALB	DFC	0.0610611	0.486648
PVALB	DFC	0.0620621	0.491828
PVALB	DFC	0.0630631	0.497018
PVALB	DFC	0.0640641	0.502218
PVALB	DFC	0.0650651	0.507428
PVALB	DFC	0.0660661	0.512645
PVALB	DFC	0.0670671	0.517871
PVALB	DFC	0.0680681	0.523103
PVALB	DFC	0.0690691	0.528342
PVALB	DFC	0.0700701	0.533587
PVALB	DFC	0.0710711	0.538837
PVALB	DFC	0.0720721	0.54409
PVALB	DFC	0.0730731	0.549348
PVALB	DFC	0.0740741	0.554608
PVALB	DFC	0.0750751	0.55987
PVALB	DFC	0.0760761	0.565133
PVALB	DFC	0.0770771	0.570397
PVALB	DFC	0.0780781	0.575661
PVALB	DFC	0.0790791	0.580923
PVALB	DFC	0.0800801	0.586185
PVALB	DFC	0.0810811	0.591443
PVALB	DFC	0.0820821	0.596699
PVALB	DFC	0.0830831	0.60195
PVALB	DFC	0.0840841	0.607198
PVALB	DFC	0.0850851	0.612439
PVALB	DFC	0.0860861	0.617675
PVALB	DFC	0.0870871	0.622903
PVALB	DFC	0.0880881	0.628124
PVALB	DFC	0.0890891	0.633337
PVALB	DFC	0.0900901	0.63854
PVALB	DFC	0.0910911	0.643734
PVALB	DFC	0.0920921	0.648917
PVALB	DFC	0.0930931	0.654088
PVALB	DFC	0.0940941	0.659248
PVALB	DFC	0.0950951	0.664394
PVALB	DFC	0.0960961	0.669527
PVALB	DFC	0.0970971	0.674646
PVALB	DFC	0.0980981	0.67975
PVALB	DFC	0.0990991	0.684837
PVALB	DFC	0.1001	0.689909
PVALB	DFC	0.101101	0.694963
PVALB	DFC	0.102102	0.699999
PVALB	DFC	0.103103	0.705016
PVALB	DFC	0.104104	0.710014
PVALB	DFC	0.105105	0.714992
PVALB	DFC	0.106106	0.71995
PVALB	DFC	0.107107	0.724885
PVALB	DFC	0.108108	0.729799
PVALB	DFC	0.109109	0.734689
PVALB	DFC	0.11011	0.739556
PVALB	DFC	0.111111	0.744399
PVALB	DFC	0.112112	0.749217
PVALB	DFC	0.113113	0.754009
PVALB	DFC	0.114114	0.758775
PVALB	DFC	0.115115	0.763514
PVALB	DFC	0.116116	0.768226
PVALB	DFC	0.117117	0.772909
PVALB	DFC	0.118118	0.777563
PVALB	DFC	0.119119	0.782188
PVALB	DFC	0.12012	0.786783
PVALB	DFC	0.121121	0.791348
PVALB	DFC	0.122122	0.79588
PVALB	DFC	0.123123	0.800381
PVALB	DFC	0.124124	0.80485
PVALB	DFC	0.125125	0.809285
PVALB	DFC	0.126126	0.813687
PVALB	DFC	0.127127	0.818055
PVALB	DFC	0.128128	0.822387
PVALB	DFC	0.129129	0.826685
PVALB	DFC	0.13013	0.830947
PVALB	DFC	0.131131	0.835172
PVALB	DFC	0.132132	0.83936
PVALB	DFC	0.133133	0.843511
PVALB	DFC	0.134134	0.847624
PVALB	DFC	0.135135	0.851698
PVALB	DFC	0.136136	0.855734
PVALB	DFC	0.137137	0.85973
PVALB	DFC	0.138138	0.863687
PVALB	DFC	0.139139	0.867603
PVALB	DFC	0.14014	0.871478
PVALB	DFC	0.141141	0.875313
PVALB	DFC	0.142142	0.879105
PVALB	DFC	0.143143	0.882856
PVALB	DFC	0.144144	0.886565
PVALB	DFC	0.145145	0.89023
PVALB	DFC	0.146146	0.893853
PVALB	DFC	0.147147	0.897432
PVALB	DFC	0.148148	0.900967
PVALB	DFC	0.149149	0.904459
PVALB	DFC	0.15015	0.907905
PVALB	DFC	0.151151	0.911307
PVALB	DFC	0.152152	0.914664
PVALB	DFC	0.153153	0.917975
PVALB	DFC	0.154154	0.921241
PVALB	DFC	0.155155	0.924461
PVALB	DFC	0.156156	0.927634
PVALB	DFC	0.157157	0.930762
PVALB	DFC	0.158158	0.933842
PVALB	DFC	0.159159	0.936876
PVALB	DFC	0.16016	0.939863
PVALB	DFC	0.161161	0.942802
PVALB	DFC	0.162162	0.945695
PVALB	DFC	0.163163	0.948539
PVALB	DFC	0.164164	0.951336
PVALB	DFC	0.165165	0.954085
PVALB	DFC	0.166166	0.956786
PVALB	DFC	0.167167	0.95944
PVALB	DFC	0.168168	0.962045
PVALB	DFC	0.169169	0.964602
PVALB	DFC	0.17017	0.96711
PVALB	DFC	0.171171	0.969571
PVALB	DFC	0.172172	0.971983
PVALB	DFC	0.173173	0.974346
PVALB	DFC	0.174174	0.976662
PVALB	DFC	0.175175	0.978929
PVALB	DFC	0.176176	0.981147
PVALB	DFC	0.177177	0.983318
PVALB	DFC	0.178178	0.98544
PVALB	DFC	0.179179	0.987514
PVALB	DFC	0.18018	0.98954
PVALB	DFC	0.181181	0.991518
PVALB	DFC	0.182182	0.993449
PVALB	DFC	0.183183	0.995331
PVALB	DFC	0.184184	0.997167
PVALB	DFC	0.185185	0.998954
PVALB	DFC	0.186186	1.00069
PVALB	DFC	0.187187	1.00239
PVALB	DFC	0.188188	1.00404
PVALB	DFC	0.189189	1.00564
PVALB	DFC	0.19019	1.00719
PVALB	DFC	0.191191	1.0087
PVALB	DFC	0.192192	1.01016
PVALB	DFC	0.193193	1.01158
PVALB	DFC	0.194194	1.01295
PVALB	DFC	0.195195	1.01427
PVALB	DFC	0.196196	1.01556
PVALB	DFC	0.197197	1.01679
PVALB	DFC	0.198198	1.01799
PVALB	DFC	0.199199	1.01914
PVALB	DFC	0.2002	1.02025
PVALB	DFC	0.201201	1.02131
PVALB	DFC	0.202202	1.02233
PVALB	DFC	0.203203	1.02331
PVALB	DFC	0.204204	1.02425
PVALB	DFC	0.205205	1.02515
PVALB	DFC	0.206206	1.02601
PVALB	DFC	0.207207	1.02683
PVALB	DFC	0.208208	1.02761
PVALB	DFC	0.209209	1.02835
PVALB	DFC	0.21021	1.02905
PVALB	DFC	0.211211	1.02971
PVALB	DFC	0.212212	1.03034
PVALB	DFC	0.213213	1.03093
PVALB	DFC	0.214214	1.03149
PVALB	DFC	0.215215	1.03201
PVALB	DFC	0.216216	1.03249
PVALB	DFC	0.217217	1.03294
PVALB	DFC	0.218218	1.03336
PVALB	DFC	0.219219	1.03375
PVALB	DFC	0.22022	1.0341
PVALB	DFC	0.221221	1.03442
PVALB	DFC	0.222222	1.03471
PVALB	DFC	0.223223	1.03498
PVALB	DFC	0.224224	1.03521
PVALB	DFC	0.225225	1.03541
PVALB	DFC	0.226226	1.03559
PVALB	DFC	0.227227	1.03574
PVALB	DFC	0.228228	1.03587
PVALB	DFC	0.229229	1.03597
PVALB	DFC	0.23023	1.03604
PVALB	DFC	0.231231	1.03609
PVALB	DFC	0.232232	1.03613
PVALB	DFC	0.233233	1.03613
PVALB	DFC	0.234234	1.03612
PVALB	DFC	0.235235	1.03609
PVALB	DFC	0.236236	1.03604
PVALB	DFC	0.237237	1.03597
PVALB	DFC	0.238238	1.03589
PVALB	DFC	0.239239	1.03578
PVALB	DFC	0.24024	1.03567
PVALB	DFC	0.241241	1.03554
PVALB	DFC	0.242242	1.03539
PVALB	DFC	0.243243	1.03524
PVALB	DFC	0.244244	1.03507
PVALB	DFC	0.245245	1.0349
PVALB	DFC	0.246246	1.03471
PVALB	DFC	0.247247	1.03452
PVALB	DFC	0.248248	1.03432
PVALB	DFC	0.249249	1.03411
PVALB	DFC	0.25025	1.0339
PVALB	DFC	0.251251	1.03368
PVALB	DFC	0.252252	1.03347
PVALB	DFC	0.253253	1.03325
PVALB	DFC	0.254254	1.03303
PVALB	DFC	0.255255	1.03281
PVALB	DFC	0.256256	1.03259
PVALB	DFC	0.257257	1.03238
PVALB	DFC	0.258258	1.03217
PVALB	DFC	0.259259	1.03196
PVALB	DFC	0.26026	1.03176
PVALB	DFC	0.261261	1.03157
PVALB	DFC	0.262262	1.03139
PVALB	DFC	0.263263	1.03122
PVALB	DFC	0.264264	1.03106
PVALB	DFC	0.265265	1.03091
PVALB	DFC	0.266266	1.03077
PVALB	DFC	0.267267	1.03065
PVALB	DFC	0.268268	1.03054
PVALB	DFC	0.269269	1.03045
PVALB	DFC	0.27027	1.03038
PVALB	DFC	0.271271	1.03033
PVALB	DFC	0.272272	1.0303
PVALB	DFC	0.273273	1.03029
PVALB	DFC	0.274274	1.0303
PVALB	DFC	0.275275	1.03034
PVALB	DFC	0.276276	1.0304
PVALB	DFC	0.277277	1.03049
PVALB	DFC	0.278278	1.0306
PVALB	DFC	0.279279	1.03075
PVALB	DFC	0.28028	1.03092
PVALB	DFC	0.281281	1.03113
PVALB	DFC	0.282282	1.03137
PVALB	DFC	0.283283	1.03164
PVALB	DFC	0.284284	1.03195
PVALB	DFC	0.285285	1.03229
PVALB	DFC	0.286286	1.03267
PVALB	DFC	0.287287	1.03309
PVALB	DFC	0.288288	1.03355
PVALB	DFC	0.289289	1.03405
PVALB	DFC	0.29029	1.03459
PVALB	DFC	0.291291	1.03517
PVALB	DFC	0.292292	1.0358
PVALB	DFC	0.293293	1.03647
PVALB	DFC	0.294294	1.03719
PVALB	DFC	0.295295	1.03796
PVALB	DFC	0.296296	1.03878
PVALB	DFC	0.297297	1.03964
PVALB	DFC	0.298298	1.04056
PVALB	DFC	0.299299	1.04153
PVALB	DFC	0.3003	1.04255
PVALB	DFC	0.301301	1.04363
PVALB	DFC	0.302302	1.04476
PVALB	DFC	0.303303	1.04595
PVALB	DFC	0.304304	1.0472
PVALB	DFC	0.305305	1.0485
PVALB	DFC	0.306306	1.04987
PVALB	DFC	0.307307	1.05129
PVALB	DFC	0.308308	1.05278
PVALB	DFC	0.309309	1.05433
PVALB	DFC	0.31031	1.05594
PVALB	DFC	0.311311	1.05762
PVALB	DFC	0.312312	1.05936
PVALB	DFC	0.313313	1.06117
PVALB	DFC	0.314314	1.06305
PVALB	DFC	0.315315	1.06499
PVALB	DFC	0.316316	1.067
PVALB	DFC	0.317317	1.06909
PVALB	DFC	0.318318	1.07124
PVALB	DFC	0.319319	1.07347
PVALB	DFC	0.32032	1.07577
PVALB	DFC	0.321321	1.07814
PVALB	DFC	0.322322	1.08059
PVALB	DFC	0.323323	1.08311
PVALB	DFC	0.324324	1.08571
PVALB	DFC	0.325325	1.08838
PVALB	DFC	0.326326	1.09114
PVALB	DFC	0.327327	1.09396
PVALB	DFC	0.328328	1.09687
PVALB	DFC	0.329329	1.09986
PVALB	DFC	0.33033	1.10292
PVALB	DFC	0.331331	1.10607
PVALB	DFC	0.332332	1.1093
PVALB	DFC	0.333333	1.11261
PVALB	DFC	0.334334	1.116
PVALB	DFC	0.335335	1.11947
PVALB	DFC	0.336336	1.12303
PVALB	DFC	0.337337	1.12667
PVALB	DFC	0.338338	1.13039
PVALB	DFC	0.339339	1.1342
PVALB	DFC	0.34034	1.13809
PVALB	DFC	0.341341	1.14207
PVALB	DFC	0.342342	1.14613
PVALB	DFC	0.343343	1.15028
PVALB	DFC	0.344344	1.15452
PVALB	DFC	0.345345	1.15884
PVALB	DFC	0.346346	1.16324
PVALB	DFC	0.347347	1.16774
PVALB	DFC	0.348348	1.17232
PVALB	DFC	0.349349	1.17698
PVALB	DFC	0.35035	1.18174
PVALB	DFC	0.351351	1.18658
PVALB	DFC	0.352352	1.19151
PVALB	DFC	0.353353	1.19652
PVALB	DFC	0.354354	1.20163
PVALB	DFC	0.355355	1.20682
PVALB	DFC	0.356356	1.21209
PVALB	DFC	0.357357	1.21746
PVALB	DFC	0.358358	1.22291
PVALB	DFC	0.359359	1.22844
PVALB	DFC	0.36036	1.23406
PVALB	DFC	0.361361	1.23977
PVALB	DFC	0.362362	1.24557
PVALB	DFC	0.363363	1.25145
PVALB	DFC	0.364364	1.25741
PVALB	DFC	0.365365	1.26346
PVALB	DFC	0.366366	1.2696
PVALB	DFC	0.367367	1.27582
PVALB	DFC	0.368368	1.28212
PVALB	DFC	0.369369	1.28851
PVALB	DFC	0.37037	1.29497
PVALB	DFC	0.371371	1.30152
PVALB	DFC	0.372372	1.30815
PVALB	DFC	0.373373	1.31487
PVALB	DFC	0.374374	1.32166
PVALB	DFC	0.375375	1.32853
PVALB	DFC	0.376376	1.33548
PVALB	DFC	0.377377	1.34251
PVALB	DFC	0.378378	1.34961
PVALB	DFC	0.379379	1.35679
PVALB	DFC	0.38038	1.36405
PVALB	DFC	0.381381	1.37138
PVALB	DFC	0.382382	1.37879
PVALB	DFC	0.383383	1.38626
PVALB	DFC	0.384384	1.39381
PVALB	DFC	0.385385	1.40143
PVALB	DFC	0.386386	1.40912
PVALB	DFC	0.387387	1.41688
PVALB	DFC	0.388388	1.4247
PVALB	DFC	0.389389	1.43259
PVALB	DFC	0.39039	1.44054
PVALB	DFC	0.391391	1.44856
PVALB	DFC	0.392392	1.45664
PVALB	DFC	0.393393	1.46478
PVALB	DFC	0.394394	1.47299
PVALB	DFC	0.395395	1.48124
PVALB	DFC	0.396396	1.48956
PVALB	DFC	0.397397	1.49793
PVALB	DFC	0.398398	1.50636
PVALB	DFC	0.399399	1.51484
PVALB	DFC	0.4004	1.52336
PVALB	DFC	0.401401	1.53194
PVALB	DFC	0.402402	1.54057
PVALB	DFC	0.403403	1.54924
PVALB	DFC	0.404404	1.55796
PVALB	DFC	0.405405	1.56672
PVALB	DFC	0.406406	1.57552
PVALB	DFC	0.407407	1.58436
PVALB	DFC	0.408408	1.59323
PVALB	DFC	0.409409	1.60215
PVALB	DFC	0.41041	1.61109
PVALB	DFC	0.411411	1.62007
PVALB	DFC	0.412412	1.62908
PVALB	DFC	0.413413	1.63812
PVALB	DFC	0.414414	1.64718
PVALB	DFC	0.415415	1.65627
PVALB	DFC	0.416416	1.66538
PVALB	DFC	0.417417	1.67451
PVALB	DFC	0.418418	1.68366
PVALB	DFC	0.419419	1.69283
PVALB	DFC	0.42042	1.70201
PVALB	DFC	0.421421	1.7112
PVALB	DFC	0.422422	1.7204
PVALB	DFC	0.423423	1.72961
PVALB	DFC	0.424424	1.73883
PVALB	DFC	0.425425	1.74805
PVALB	DFC	0.426426	1.75727
PVALB	DFC	0.427427	1.76649
PVALB	DFC	0.428428	1.7757
PVALB	DFC	0.429429	1.78491
PVALB	DFC	0.43043	1.79412
PVALB	DFC	0.431431	1.80331
PVALB	DFC	0.432432	1.81249
PVALB	DFC	0.433433	1.82166
PVALB	DFC	0.434434	1.83081
PVALB	DFC	0.435435	1.83994
PVALB	DFC	0.436436	1.84905
PVALB	DFC	0.437437	1.85814
PVALB	DFC	0.438438	1.8672
PVALB	DFC	0.439439	1.87623
PVALB	DFC	0.44044	1.88523
PVALB	DFC	0.441441	1.8942
PVALB	DFC	0.442442	1.90313
PVALB	DFC	0.443443	1.91203
PVALB	DFC	0.444444	1.92088
PVALB	DFC	0.445445	1.92969
PVALB	DFC	0.446446	1.93846
PVALB	DFC	0.447447	1.94717
PVALB	DFC	0.448448	1.95584
PVALB	DFC	0.449449	1.96446
PVALB	DFC	0.45045	1.97302
PVALB	DFC	0.451451	1.98152
PVALB	DFC	0.452452	1.98997
PVALB	DFC	0.453453	1.99835
PVALB	DFC	0.454454	2.00667
PVALB	DFC	0.455455	2.01492
PVALB	DFC	0.456456	2.0231
PVALB	DFC	0.457457	2.03121
PVALB	DFC	0.458458	2.03925
PVALB	DFC	0.459459	2.04721
PVALB	DFC	0.46046	2.05509
PVALB	DFC	0.461461	2.0629
PVALB	DFC	0.462462	2.07062
PVALB	DFC	0.463463	2.07825
PVALB	DFC	0.464464	2.0858
PVALB	DFC	0.465465	2.09325
PVALB	DFC	0.466466	2.10062
PVALB	DFC	0.467467	2.10789
PVALB	DFC	0.468468	2.11506
PVALB	DFC	0.469469	2.12214
PVALB	DFC	0.47047	2.12912
PVALB	DFC	0.471471	2.13599
PVALB	DFC	0.472472	2.14276
PVALB	DFC	0.473473	2.14942
PVALB	DFC	0.474474	2.15597
PVALB	DFC	0.475475	2.16241
PVALB	DFC	0.476476	2.16874
PVALB	DFC	0.477477	2.17495
PVALB	DFC	0.478478	2.18105
PVALB	DFC	0.479479	2.18703
PVALB	DFC	0.48048	2.19288
PVALB	DFC	0.481481	2.19862
PVALB	DFC	0.482482	2.20423
PVALB	DFC	0.483483	2.20971
PVALB	DFC	0.484484	2.21507
PVALB	DFC	0.485485	2.2203
PVALB	DFC	0.486486	2.22539
PVALB	DFC	0.487487	2.23036
PVALB	DFC	0.488488	2.23519
PVALB	DFC	0.489489	2.23988
PVALB	DFC	0.49049	2.24443
PVALB	DFC	0.491491	2.24885
PVALB	DFC	0.492492	2.25313
PVALB	DFC	0.493493	2.25726
PVALB	DFC	0.494494	2.26125
PVALB	DFC	0.495495	2.2651
PVALB	DFC	0.496496	2.2688
PVALB	DFC	0.497497	2.27235
PVALB	DFC	0.498498	2.27576
PVALB	DFC	0.499499	2.27902
PVALB	DFC	0.500501	2.28213
PVALB	DFC	0.501502	2.28508
PVALB	DFC	0.502503	2.28788
PVALB	DFC	0.503504	2.29053
PVALB	DFC	0.504505	2.29303
PVALB	DFC	0.505506	2.29537
PVALB	DFC	0.506507	2.29756
PVALB	DFC	0.507508	2.29959
PVALB	DFC	0.508509	2.30146
PVALB	DFC	0.50951	2.30317
PVALB	DFC	0.510511	2.30473
PVALB	DFC	0.511512	2.30612
PVALB	DFC	0.512513	2.30736
PVALB	DFC	0.513514	2.30843
PVALB	DFC	0.514515	2.30935
PVALB	DFC	0.515516	2.3101
PVALB	DFC	0.516517	2.3107
PVALB	DFC	0.517518	2.31113
PVALB	DFC	0.518519	2.3114
PVALB	DFC	0.51952	2.31151
PVALB	DFC	0.520521	2.31146
PVALB	DFC	0.521522	2.31125
PVALB	DFC	0.522523	2.31087
PVALB	DFC	0.523524	2.31033
PVALB	DFC	0.524525	2.30963
PVALB	DFC	0.525526	2.30877
PVALB	DFC	0.526527	2.30775
PVALB	DFC	0.527528	2.30657
PVALB	DFC	0.528529	2.30522
PVALB	DFC	0.52953	2.30372
PVALB	DFC	0.530531	2.30206
PVALB	DFC	0.531532	2.30023
PVALB	DFC	0.532533	2.29825
PVALB	DFC	0.533534	2.29611
PVALB	DFC	0.534535	2.29381
PVALB	DFC	0.535536	2.29135
PVALB	DFC	0.536537	2.28874
PVALB	DFC	0.537538	2.28597
PVALB	DFC	0.538539	2.28305
PVALB	DFC	0.53954	2.27997
PVALB	DFC	0.540541	2.27674
PVALB	DFC	0.541542	2.27336
PVALB	DFC	0.542543	2.26983
PVALB	DFC	0.543544	2.26614
PVALB	DFC	0.544545	2.26231
PVALB	DFC	0.545546	2.25833
PVALB	DFC	0.546547	2.2542
PVALB	DFC	0.547548	2.24992
PVALB	DFC	0.548549	2.2455
PVALB	DFC	0.54955	2.24094
PVALB	DFC	0.550551	2.23624
PVALB	DFC	0.551552	2.23139
PVALB	DFC	0.552553	2.22641
PVALB	DFC	0.553554	2.22129
PVALB	DFC	0.554555	2.21603
PVALB	DFC	0.555556	2.21064
PVALB	DFC	0.556557	2.20511
PVALB	DFC	0.557558	2.19945
PVALB	DFC	0.558559	2.19366
PVALB	DFC	0.55956	2.18775
PVALB	DFC	0.560561	2.1817
PVALB	DFC	0.561562	2.17554
PVALB	DFC	0.562563	2.16924
PVALB	DFC	0.563564	2.16283
PVALB	DFC	0.564565	2.1563
PVALB	DFC	0.565566	2.14964
PVALB	DFC	0.566567	2.14288
PVALB	DFC	0.567568	2.13599
PVALB	DFC	0.568569	2.129
PVALB	DFC	0.56957	2.12189
PVALB	DFC	0.570571	2.11468
PVALB	DFC	0.571572	2.10736
PVALB	DFC	0.572573	2.09993
PVALB	DFC	0.573574	2.0924
PVALB	DFC	0.574575	2.08477
PVALB	DFC	0.575576	2.07704
PVALB	DFC	0.576577	2.06922
PVALB	DFC	0.577578	2.0613
PVALB	DFC	0.578579	2.05328
PVALB	DFC	0.57958	2.04518
PVALB	DFC	0.580581	2.03699
PVALB	DFC	0.581582	2.02871
PVALB	DFC	0.582583	2.02034
PVALB	DFC	0.583584	2.0119
PVALB	DFC	0.584585	2.00337
PVALB	DFC	0.585586	1.99477
PVALB	DFC	0.586587	1.98609
PVALB	DFC	0.587588	1.97733
PVALB	DFC	0.588589	1.96851
PVALB	DFC	0.58959	1.95961
PVALB	DFC	0.590591	1.95065
PVALB	DFC	0.591592	1.94162
PVALB	DFC	0.592593	1.93253
PVALB	DFC	0.593594	1.92337
PVALB	DFC	0.594595	1.91416
PVALB	DFC	0.595596	1.90489
PVALB	DFC	0.596597	1.89557
PVALB	DFC	0.597598	1.88619
PVALB	DFC	0.598599	1.87676
PVALB	DFC	0.5996	1.86729
PVALB	DFC	0.600601	1.85776
PVALB	DFC	0.601602	1.8482
PVALB	DFC	0.602603	1.83859
PVALB	DFC	0.603604	1.82894
PVALB	DFC	0.604605	1.81925
PVALB	DFC	0.605606	1.80952
PVALB	DFC	0.606607	1.79977
PVALB	DFC	0.607608	1.78997
PVALB	DFC	0.608609	1.78015
PVALB	DFC	0.60961	1.7703
PVALB	DFC	0.610611	1.76043
PVALB	DFC	0.611612	1.75052
PVALB	DFC	0.612613	1.7406
PVALB	DFC	0.613614	1.73066
PVALB	DFC	0.614615	1.72069
PVALB	DFC	0.615616	1.71071
PVALB	DFC	0.616617	1.70072
PVALB	DFC	0.617618	1.69071
PVALB	DFC	0.618619	1.68068
PVALB	DFC	0.61962	1.67065
PVALB	DFC	0.620621	1.66061
PVALB	DFC	0.621622	1.65057
PVALB	DFC	0.622623	1.64052
PVALB	DFC	0.623624	1.63046
PVALB	DFC	0.624625	1.62041
PVALB	DFC	0.625626	1.61035
PVALB	DFC	0.626627	1.6003
PVALB	DFC	0.627628	1.59024
PVALB	DFC	0.628629	1.5802
PVALB	DFC	0.62963	1.57016
PVALB	DFC	0.630631	1.56012
PVALB	DFC	0.631632	1.5501
PVALB	DFC	0.632633	1.54009
PVALB	DFC	0.633634	1.53008
PVALB	DFC	0.634635	1.52009
PVALB	DFC	0.635636	1.51012
PVALB	DFC	0.636637	1.50016
PVALB	DFC	0.637638	1.49022
PVALB	DFC	0.638639	1.48029
PVALB	DFC	0.63964	1.47039
PVALB	DFC	0.640641	1.4605
PVALB	DFC	0.641642	1.45064
PVALB	DFC	0.642643	1.4408
PVALB	DFC	0.643644	1.43098
PVALB	DFC	0.644645	1.42119
PVALB	DFC	0.645646	1.41142
PVALB	DFC	0.646647	1.40169
PVALB	DFC	0.647648	1.39197
PVALB	DFC	0.648649	1.38229
PVALB	DFC	0.64965	1.37264
PVALB	DFC	0.650651	1.36301
PVALB	DFC	0.651652	1.35342
PVALB	DFC	0.652653	1.34386
PVALB	DFC	0.653654	1.33433
PVALB	DFC	0.654655	1.32484
PVALB	DFC	0.655656	1.31538
PVALB	DFC	0.656657	1.30596
PVALB	DFC	0.657658	1.29657
PVALB	DFC	0.658659	1.28721
PVALB	DFC	0.65966	1.2779
PVALB	DFC	0.660661	1.26862
PVALB	DFC	0.661662	1.25938
PVALB	DFC	0.662663	1.25017
PVALB	DFC	0.663664	1.24101
PVALB	DFC	0.664665	1.23188
PVALB	DFC	0.665666	1.2228
PVALB	DFC	0.666667	1.21375
PVALB	DFC	0.667668	1.20475
PVALB	DFC	0.668669	1.19579
PVALB	DFC	0.66967	1.18686
PVALB	DFC	0.670671	1.17798
PVALB	DFC	0.671672	1.16914
PVALB	DFC	0.672673	1.16034
PVALB	DFC	0.673674	1.15159
PVALB	DFC	0.674675	1.14287
PVALB	DFC	0.675676	1.1342
PVALB	DFC	0.676677	1.12558
PVALB	DFC	0.677678	1.11699
PVALB	DFC	0.678679	1.10845
PVALB	DFC	0.67968	1.09995
PVALB	DFC	0.680681	1.09149
PVALB	DFC	0.681682	1.08308
PVALB	DFC	0.682683	1.07471
PVALB	DFC	0.683684	1.06639
PVALB	DFC	0.684685	1.0581
PVALB	DFC	0.685686	1.04986
PVALB	DFC	0.686687	1.04167
PVALB	DFC	0.687688	1.03351
PVALB	DFC	0.688689	1.0254
PVALB	DFC	0.68969	1.01734
PVALB	DFC	0.690691	1.00931
PVALB	DFC	0.691692	1.00133
PVALB	DFC	0.692693	0.993395
PVALB	DFC	0.693694	0.9855
PVALB	DFC	0.694695	0.977647
PVALB	DFC	0.695696	0.969836
PVALB	DFC	0.696697	0.962067
PVALB	DFC	0.697698	0.954341
PVALB	DFC	0.698699	0.946656
PVALB	DFC	0.6997	0.939013
PVALB	DFC	0.700701	0.931411
PVALB	DFC	0.701702	0.923851
PVALB	DFC	0.702703	0.916331
PVALB	DFC	0.703704	0.908853
PVALB	DFC	0.704705	0.901414
PVALB	DFC	0.705706	0.894016
PVALB	DFC	0.706707	0.886659
PVALB	DFC	0.707708	0.87934
PVALB	DFC	0.708709	0.872062
PVALB	DFC	0.70971	0.864822
PVALB	DFC	0.710711	0.857622
PVALB	DFC	0.711712	0.85046
PVALB	DFC	0.712713	0.843337
PVALB	DFC	0.713714	0.836252
PVALB	DFC	0.714715	0.829205
PVALB	DFC	0.715716	0.822195
PVALB	DFC	0.716717	0.815223
PVALB	DFC	0.717718	0.808287
PVALB	DFC	0.718719	0.801389
PVALB	DFC	0.71972	0.794527
PVALB	DFC	0.720721	0.787701
PVALB	DFC	0.721722	0.780911
PVALB	DFC	0.722723	0.774157
PVALB	DFC	0.723724	0.767438
PVALB	DFC	0.724725	0.760754
PVALB	DFC	0.725726	0.754105
PVALB	DFC	0.726727	0.747491
PVALB	DFC	0.727728	0.74091
PVALB	DFC	0.728729	0.734364
PVALB	DFC	0.72973	0.727852
PVALB	DFC	0.730731	0.721373
PVALB	DFC	0.731732	0.714927
PVALB	DFC	0.732733	0.708514
PVALB	DFC	0.733734	0.702134
PVALB	DFC	0.734735	0.695786
PVALB	DFC	0.735736	0.689471
PVALB	DFC	0.736737	0.683188
PVALB	DFC	0.737738	0.676936
PVALB	DFC	0.738739	0.670716
PVALB	DFC	0.73974	0.664528
PVALB	DFC	0.740741	0.65837
PVALB	DFC	0.741742	0.652244
PVALB	DFC	0.742743	0.646148
PVALB	DFC	0.743744	0.640083
PVALB	DFC	0.744745	0.634048
PVALB	DFC	0.745746	0.628043
PVALB	DFC	0.746747	0.622069
PVALB	DFC	0.747748	0.616124
PVALB	DFC	0.748749	0.610209
PVALB	DFC	0.74975	0.604324
PVALB	DFC	0.750751	0.598468
PVALB	DFC	0.751752	0.592641
PVALB	DFC	0.752753	0.586844
PVALB	DFC	0.753754	0.581075
PVALB	DFC	0.754755	0.575336
PVALB	DFC	0.755756	0.569625
PVALB	DFC	0.756757	0.563943
PVALB	DFC	0.757758	0.55829
PVALB	DFC	0.758759	0.552665
PVALB	DFC	0.75976	0.547069
PVALB	DFC	0.760761	0.541501
PVALB	DFC	0.761762	0.535961
PVALB	DFC	0.762763	0.53045
PVALB	DFC	0.763764	0.524967
PVALB	DFC	0.764765	0.519513
PVALB	DFC	0.765766	0.514086
PVALB	DFC	0.766767	0.508687
PVALB	DFC	0.767768	0.503317
PVALB	DFC	0.768769	0.497975
PVALB	DFC	0.76977	0.492661
PVALB	DFC	0.770771	0.487375
PVALB	DFC	0.771772	0.482117
PVALB	DFC	0.772773	0.476887
PVALB	DFC	0.773774	0.471685
PVALB	DFC	0.774775	0.466512
PVALB	DFC	0.775776	0.461366
PVALB	DFC	0.776777	0.456249
PVALB	DFC	0.777778	0.45116
PVALB	DFC	0.778779	0.446099
PVALB	DFC	0.77978	0.441067
PVALB	DFC	0.780781	0.436063
PVALB	DFC	0.781782	0.431087
PVALB	DFC	0.782783	0.42614
PVALB	DFC	0.783784	0.421222
PVALB	DFC	0.784785	0.416332
PVALB	DFC	0.785786	0.411471
PVALB	DFC	0.786787	0.406638
PVALB	DFC	0.787788	0.401835
PVALB	DFC	0.788789	0.39706
PVALB	DFC	0.78979	0.392315
PVALB	DFC	0.790791	0.387598
PVALB	DFC	0.791792	0.382911
PVALB	DFC	0.792793	0.378253
PVALB	DFC	0.793794	0.373625
PVALB	DFC	0.794795	0.369026
PVALB	DFC	0.795796	0.364456
PVALB	DFC	0.796797	0.359917
PVALB	DFC	0.797798	0.355407
PVALB	DFC	0.798799	0.350927
PVALB	DFC	0.7998	0.346477
PVALB	DFC	0.800801	0.342057
PVALB	DFC	0.801802	0.337668
PVALB	DFC	0.802803	0.333308
PVALB	DFC	0.803804	0.328979
PVALB	DFC	0.804805	0.324681
PVALB	DFC	0.805806	0.320414
PVALB	DFC	0.806807	0.316177
PVALB	DFC	0.807808	0.311971
PVALB	DFC	0.808809	0.307796
PVALB	DFC	0.80981	0.303652
PVALB	DFC	0.810811	0.299539
PVALB	DFC	0.811812	0.295458
PVALB	DFC	0.812813	0.291407
PVALB	DFC	0.813814	0.287389
PVALB	DFC	0.814815	0.283402
PVALB	DFC	0.815816	0.279446
PVALB	DFC	0.816817	0.275523
PVALB	DFC	0.817818	0.271631
PVALB	DFC	0.818819	0.267771
PVALB	DFC	0.81982	0.263943
PVALB	DFC	0.820821	0.260148
PVALB	DFC	0.821822	0.256384
PVALB	DFC	0.822823	0.252653
PVALB	DFC	0.823824	0.248954
PVALB	DFC	0.824825	0.245287
PVALB	DFC	0.825826	0.241653
PVALB	DFC	0.826827	0.238051
PVALB	DFC	0.827828	0.234482
PVALB	DFC	0.828829	0.230946
PVALB	DFC	0.82983	0.227442
PVALB	DFC	0.830831	0.223971
PVALB	DFC	0.831832	0.220533
PVALB	DFC	0.832833	0.217127
PVALB	DFC	0.833834	0.213755
PVALB	DFC	0.834835	0.210415
PVALB	DFC	0.835836	0.207108
PVALB	DFC	0.836837	0.203834
PVALB	DFC	0.837838	0.200593
PVALB	DFC	0.838839	0.197384
PVALB	DFC	0.83984	0.194209
PVALB	DFC	0.840841	0.191067
PVALB	DFC	0.841842	0.187957
PVALB	DFC	0.842843	0.18488
PVALB	DFC	0.843844	0.181837
PVALB	DFC	0.844845	0.178826
PVALB	DFC	0.845846	0.175847
PVALB	DFC	0.846847	0.172902
PVALB	DFC	0.847848	0.16999
PVALB	DFC	0.848849	0.16711
PVALB	DFC	0.84985	0.164262
PVALB	DFC	0.850851	0.161448
PVALB	DFC	0.851852	0.158666
PVALB	DFC	0.852853	0.155916
PVALB	DFC	0.853854	0.153199
PVALB	DFC	0.854855	0.150514
PVALB	DFC	0.855856	0.147862
PVALB	DFC	0.856857	0.145241
PVALB	DFC	0.857858	0.142653
PVALB	DFC	0.858859	0.140096
PVALB	DFC	0.85986	0.137572
PVALB	DFC	0.860861	0.135079
PVALB	DFC	0.861862	0.132618
PVALB	DFC	0.862863	0.130189
PVALB	DFC	0.863864	0.12779
PVALB	DFC	0.864865	0.125424
PVALB	DFC	0.865866	0.123088
PVALB	DFC	0.866867	0.120783
PVALB	DFC	0.867868	0.11851
PVALB	DFC	0.868869	0.116267
PVALB	DFC	0.86987	0.114054
PVALB	DFC	0.870871	0.111872
PVALB	DFC	0.871872	0.109721
PVALB	DFC	0.872873	0.107599
PVALB	DFC	0.873874	0.105508
PVALB	DFC	0.874875	0.103446
PVALB	DFC	0.875876	0.101414
PVALB	DFC	0.876877	0.0994109
PVALB	DFC	0.877878	0.0974374
PVALB	DFC	0.878879	0.0954929
PVALB	DFC	0.87988	0.0935772
PVALB	DFC	0.880881	0.0916903
PVALB	DFC	0.881882	0.0898318
PVALB	DFC	0.882883	0.0880015
PVALB	DFC	0.883884	0.0861993
PVALB	DFC	0.884885	0.0844249
PVALB	DFC	0.885886	0.0826782
PVALB	DFC	0.886887	0.0809589
PVALB	DFC	0.887888	0.0792668
PVALB	DFC	0.888889	0.0776016
PVALB	DFC	0.88989	0.0759632
PVALB	DFC	0.890891	0.0743514
PVALB	DFC	0.891892	0.0727658
PVALB	DFC	0.892893	0.0712062
PVALB	DFC	0.893894	0.0696725
PVALB	DFC	0.894895	0.0681644
PVALB	DFC	0.895896	0.0666816
PVALB	DFC	0.896897	0.0652239
PVALB	DFC	0.897898	0.0637911
PVALB	DFC	0.898899	0.0623829
PVALB	DFC	0.8999	0.0609991
PVALB	DFC	0.900901	0.0596393
PVALB	DFC	0.901902	0.0583035
PVALB	DFC	0.902903	0.0569912
PVALB	DFC	0.903904	0.0557024
PVALB	DFC	0.904905	0.0544366
PVALB	DFC	0.905906	0.0531937
PVALB	DFC	0.906907	0.0519733
PVALB	DFC	0.907908	0.0507754
PVALB	DFC	0.908909	0.0495994
PVALB	DFC	0.90991	0.0484454
PVALB	DFC	0.910911	0.0473128
PVALB	DFC	0.911912	0.0462016
PVALB	DFC	0.912913	0.0451114
PVALB	DFC	0.913914	0.044042
PVALB	DFC	0.914915	0.0429931
PVALB	DFC	0.915916	0.0419644
PVALB	DFC	0.916917	0.0409558
PVALB	DFC	0.917918	0.0399669
PVALB	DFC	0.918919	0.0389974
PVALB	DFC	0.91992	0.0380472
PVALB	DFC	0.920921	0.0371159
PVALB	DFC	0.921922	0.0362033
PVALB	DFC	0.922923	0.0353092
PVALB	DFC	0.923924	0.0344332
PVALB	DFC	0.924925	0.0335751
PVALB	DFC	0.925926	0.0327347
PVALB	DFC	0.926927	0.0319117
PVALB	DFC	0.927928	0.0311058
PVALB	DFC	0.928929	0.0303168
PVALB	DFC	0.92993	0.0295444
PVALB	DFC	0.930931	0.0287885
PVALB	DFC	0.931932	0.0280486
PVALB	DFC	0.932933	0.0273247
PVALB	DFC	0.933934	0.0266163
PVALB	DFC	0.934935	0.0259234
PVALB	DFC	0.935936	0.0252456
PVALB	DFC	0.936937	0.0245827
PVALB	DFC	0.937938	0.0239344
PVALB	DFC	0.938939	0.0233006
PVALB	DFC	0.93994	0.0226809
PVALB	DFC	0.940941	0.0220751
PVALB	DFC	0.941942	0.0214831
PVALB	DFC	0.942943	0.0209045
PVALB	DFC	0.943944	0.0203391
PVALB	DFC	0.944945	0.0197867
PVALB	DFC	0.945946	0.0192471
PVALB	DFC	0.946947	0.0187201
PVALB	DFC	0.947948	0.0182053
PVALB	DFC	0.948949	0.0177027
PVALB	DFC	0.94995	0.0172119
PVALB	DFC	0.950951	0.0167328
PVALB	DFC	0.951952	0.0162651
PVALB	DFC	0.952953	0.0158087
PVALB	DFC	0.953954	0.0153633
PVALB	DFC	0.954955	0.0149286
PVALB	DFC	0.955956	0.0145046
PVALB	DFC	0.956957	0.014091
PVALB	DFC	0.957958	0.0136876
PVALB	DFC	0.958959	0.0132942
PVALB	DFC	0.95996	0.0129105
PVALB	DFC	0.960961	0.0125365
PVALB	DFC	0.961962	0.0121719
PVALB	DFC	0.962963	0.0118164
PVALB	DFC	0.963964	0.0114701
PVALB	DFC	0.964965	0.0111325
PVALB	DFC	0.965966	0.0108037
PVALB	DFC	0.966967	0.0104833
PVALB	DFC	0.967968	0.0101712
PVALB	DFC	0.968969	0.00986725
PVALB	DFC	0.96997	0.00957125
PVALB	DFC	0.970971	0.00928303
PVALB	DFC	0.971972	0.00900244
PVALB	DFC	0.972973	0.00872929
PVALB	DFC	0.973974	0.00846343
PVALB	DFC	0.974975	0.0082047
PVALB	DFC	0.975976	0.00795293
PVALB	DFC	0.976977	0.00770799
PVALB	DFC	0.977978	0.0074697
PVALB	DFC	0.978979	0.00723792
PVALB	DFC	0.97998	0.0070125
PVALB	DFC	0.980981	0.0067933
PVALB	DFC	0.981982	0.00658016
PVALB	DFC	0.982983	0.00637296
PVALB	DFC	0.983984	0.00617155
PVALB	DFC	0.984985	0.0059758
PVALB	DFC	0.985986	0.00578557
PVALB	DFC	0.986987	0.00560072
PVALB	DFC	0.987988	0.00542114
PVALB	DFC	0.988989	0.00524669
PVALB	DFC	0.98999	0.00507725
PVALB	DFC	0.990991	0.0049127
PVALB	DFC	0.991992	0.00475291
PVALB	DFC	0.992993	0.00459778
PVALB	DFC	0.993994	0.00444717
PVALB	DFC	0.994995	0.00430099
PVALB	DFC	0.995996	0.00415911
PVALB	DFC	0.996997	0.00402144
PVALB	DFC	0.997998	0.00388786
PVALB	DFC	0.998999	0.00375826
[truncated: 7,001 more rows]

## Sheet: Astro_density
cell_type	area	y_range	density
Astro	ACC	0	0.774117
Astro	ACC	0.001001	0.783026
Astro	ACC	0.002002	0.791919
Astro	ACC	0.003003	0.800795
Astro	ACC	0.004004	0.809651
Astro	ACC	0.00500501	0.818486
Astro	ACC	0.00600601	0.827296
Astro	ACC	0.00700701	0.83608
Astro	ACC	0.00800801	0.844835
Astro	ACC	0.00900901	0.853559
Astro	ACC	0.01001	0.86225
Astro	ACC	0.011011	0.870905
Astro	ACC	0.012012	0.879522
Astro	ACC	0.013013	0.888099
Astro	ACC	0.014014	0.896634
Astro	ACC	0.015015	0.905125
Astro	ACC	0.016016	0.913569
Astro	ACC	0.017017	0.921965
Astro	ACC	0.018018	0.930309
Astro	ACC	0.019019	0.938601
Astro	ACC	0.02002	0.946838
Astro	ACC	0.021021	0.955019
Astro	ACC	0.022022	0.96314
Astro	ACC	0.023023	0.9712
Astro	ACC	0.024024	0.979198
Astro	ACC	0.025025	0.987131
Astro	ACC	0.026026	0.994998
Astro	ACC	0.027027	1.0028
Astro	ACC	0.028028	1.01053
Astro	ACC	0.029029	1.01818
Astro	ACC	0.03003	1.02577
Astro	ACC	0.031031	1.03327
Astro	ACC	0.032032	1.04071
Astro	ACC	0.033033	1.04806
Astro	ACC	0.034034	1.05533
Astro	ACC	0.035035	1.06253
Astro	ACC	0.036036	1.06964
Astro	ACC	0.037037	1.07666
Astro	ACC	0.038038	1.0836
Astro	ACC	0.039039	1.09046
Astro	ACC	0.04004	1.09722
Astro	ACC	0.041041	1.1039
Astro	ACC	0.042042	1.11049
Astro	ACC	0.043043	1.11699
Astro	ACC	0.044044	1.12339
Astro	ACC	0.045045	1.1297
Astro	ACC	0.046046	1.13592
Astro	ACC	0.047047	1.14204
Astro	ACC	0.048048	1.14807
Astro	ACC	0.049049	1.154
Astro	ACC	0.0500501	1.15983
Astro	ACC	0.0510511	1.16557
Astro	ACC	0.0520521	1.17121
Astro	ACC	0.0530531	1.17674
Astro	ACC	0.0540541	1.18218
Astro	ACC	0.0550551	1.18752
Astro	ACC	0.0560561	1.19276
Astro	ACC	0.0570571	1.1979
Astro	ACC	0.0580581	1.20293
Astro	ACC	0.0590591	1.20787
Astro	ACC	0.0600601	1.2127
Astro	ACC	0.0610611	1.21743
Astro	ACC	0.0620621	1.22207
Astro	ACC	0.0630631	1.22659
Astro	ACC	0.0640641	1.23102
Astro	ACC	0.0650651	1.23535
Astro	ACC	0.0660661	1.23957
Astro	ACC	0.0670671	1.24369
Astro	ACC	0.0680681	1.24771
Astro	ACC	0.0690691	1.25163
Astro	ACC	0.0700701	1.25545
Astro	ACC	0.0710711	1.25917
Astro	ACC	0.0720721	1.26278
Astro	ACC	0.0730731	1.2663
Astro	ACC	0.0740741	1.26972
Astro	ACC	0.0750751	1.27304
Astro	ACC	0.0760761	1.27626
Astro	ACC	0.0770771	1.27938
Astro	ACC	0.0780781	1.28241
Astro	ACC	0.0790791	1.28534
Astro	ACC	0.0800801	1.28817
Astro	ACC	0.0810811	1.29091
Astro	ACC	0.0820821	1.29355
Astro	ACC	0.0830831	1.2961
Astro	ACC	0.0840841	1.29855
Astro	ACC	0.0850851	1.30091
Astro	ACC	0.0860861	1.30318
Astro	ACC	0.0870871	1.30536
Astro	ACC	0.0880881	1.30745
Astro	ACC	0.0890891	1.30945
Astro	ACC	0.0900901	1.31136
Astro	ACC	0.0910911	1.31319
Astro	ACC	0.0920921	1.31493
Astro	ACC	0.0930931	1.31658
Astro	ACC	0.0940941	1.31815
Astro	ACC	0.0950951	1.31963
Astro	ACC	0.0960961	1.32103
Astro	ACC	0.0970971	1.32236
Astro	ACC	0.0980981	1.3236
Astro	ACC	0.0990991	1.32476
Astro	ACC	0.1001	1.32584
Astro	ACC	0.101101	1.32684
Astro	ACC	0.102102	1.32777
Astro	ACC	0.103103	1.32863
Astro	ACC	0.104104	1.32941
Astro	ACC	0.105105	1.33011
Astro	ACC	0.106106	1.33075
Astro	ACC	0.107107	1.33131
Astro	ACC	0.108108	1.3318
Astro	ACC	0.109109	1.33223
Astro	ACC	0.11011	1.33259
Astro	ACC	0.111111	1.33288
Astro	ACC	0.112112	1.33311
Astro	ACC	0.113113	1.33327
Astro	ACC	0.114114	1.33337
Astro	ACC	0.115115	1.33341
Astro	ACC	0.116116	1.33338
Astro	ACC	0.117117	1.3333
Astro	ACC	0.118118	1.33316
Astro	ACC	0.119119	1.33296
Astro	ACC	0.12012	1.3327
Astro	ACC	0.121121	1.33239
Astro	ACC	0.122122	1.33202
Astro	ACC	0.123123	1.3316
Astro	ACC	0.124124	1.33113
Astro	ACC	0.125125	1.33061
Astro	ACC	0.126126	1.33004
Astro	ACC	0.127127	1.32941
Astro	ACC	0.128128	1.32874
Astro	ACC	0.129129	1.32802
Astro	ACC	0.13013	1.32726
Astro	ACC	0.131131	1.32645
Astro	ACC	0.132132	1.3256
Astro	ACC	0.133133	1.3247
Astro	ACC	0.134134	1.32376
Astro	ACC	0.135135	1.32278
Astro	ACC	0.136136	1.32176
Astro	ACC	0.137137	1.3207
Astro	ACC	0.138138	1.3196
Astro	ACC	0.139139	1.31846
Astro	ACC	0.14014	1.31729
Astro	ACC	0.141141	1.31608
Astro	ACC	0.142142	1.31483
Astro	ACC	0.143143	1.31355
Astro	ACC	0.144144	1.31224
Astro	ACC	0.145145	1.31089
Astro	ACC	0.146146	1.30952
Astro	ACC	0.147147	1.30811
Astro	ACC	0.148148	1.30667
Astro	ACC	0.149149	1.3052
Astro	ACC	0.15015	1.30371
Astro	ACC	0.151151	1.30218
Astro	ACC	0.152152	1.30063
Astro	ACC	0.153153	1.29905
Astro	ACC	0.154154	1.29745
Astro	ACC	0.155155	1.29582
Astro	ACC	0.156156	1.29417
Astro	ACC	0.157157	1.2925
Astro	ACC	0.158158	1.2908
Astro	ACC	0.159159	1.28908
Astro	ACC	0.16016	1.28734
Astro	ACC	0.161161	1.28558
Astro	ACC	0.162162	1.2838
Astro	ACC	0.163163	1.282
Astro	ACC	0.164164	1.28018
Astro	ACC	0.165165	1.27834
Astro	ACC	0.166166	1.27649
Astro	ACC	0.167167	1.27462
Astro	ACC	0.168168	1.27273
Astro	ACC	0.169169	1.27083
Astro	ACC	0.17017	1.26892
Astro	ACC	0.171171	1.26699
Astro	ACC	0.172172	1.26505
Astro	ACC	0.173173	1.26309
Astro	ACC	0.174174	1.26113
Astro	ACC	0.175175	1.25915
Astro	ACC	0.176176	1.25716
Astro	ACC	0.177177	1.25516
Astro	ACC	0.178178	1.25316
Astro	ACC	0.179179	1.25114
Astro	ACC	0.18018	1.24912
Astro	ACC	0.181181	1.24709
Astro	ACC	0.182182	1.24505
Astro	ACC	0.183183	1.24301
Astro	ACC	0.184184	1.24096
Astro	ACC	0.185185	1.23891
Astro	ACC	0.186186	1.23685
Astro	ACC	0.187187	1.23479
Astro	ACC	0.188188	1.23272
Astro	ACC	0.189189	1.23066
Astro	ACC	0.19019	1.22859
Astro	ACC	0.191191	1.22652
Astro	ACC	0.192192	1.22445
Astro	ACC	0.193193	1.22238
Astro	ACC	0.194194	1.22031
Astro	ACC	0.195195	1.21825
Astro	ACC	0.196196	1.21618
Astro	ACC	0.197197	1.21412
Astro	ACC	0.198198	1.21206
Astro	ACC	0.199199	1.21001
Astro	ACC	0.2002	1.20796
Astro	ACC	0.201201	1.20592
Astro	ACC	0.202202	1.20388
Astro	ACC	0.203203	1.20185
Astro	ACC	0.204204	1.19983
Astro	ACC	0.205205	1.19781
Astro	ACC	0.206206	1.1958
Astro	ACC	0.207207	1.19381
Astro	ACC	0.208208	1.19182
Astro	ACC	0.209209	1.18985
Astro	ACC	0.21021	1.18788
Astro	ACC	0.211211	1.18593
Astro	ACC	0.212212	1.18399
Astro	ACC	0.213213	1.18206
Astro	ACC	0.214214	1.18015
Astro	ACC	0.215215	1.17825
Astro	ACC	0.216216	1.17637
Astro	ACC	0.217217	1.1745
Astro	ACC	0.218218	1.17265
Astro	ACC	0.219219	1.17082
Astro	ACC	0.22022	1.169
Astro	ACC	0.221221	1.16721
Astro	ACC	0.222222	1.16543
Astro	ACC	0.223223	1.16367
Astro	ACC	0.224224	1.16193
Astro	ACC	0.225225	1.16022
Astro	ACC	0.226226	1.15852
Astro	ACC	0.227227	1.15685
Astro	ACC	0.228228	1.1552
Astro	ACC	0.229229	1.15357
Astro	ACC	0.23023	1.15197
Astro	ACC	0.231231	1.15039
Astro	ACC	0.232232	1.14884
Astro	ACC	0.233233	1.14731
Astro	ACC	0.234234	1.14581
Astro	ACC	0.235235	1.14434
Astro	ACC	0.236236	1.14289
Astro	ACC	0.237237	1.14147
Astro	ACC	0.238238	1.14008
Astro	ACC	0.239239	1.13872
Astro	ACC	0.24024	1.13739
Astro	ACC	0.241241	1.13609
Astro	ACC	0.242242	1.13482
Astro	ACC	0.243243	1.13358
Astro	ACC	0.244244	1.13237
Astro	ACC	0.245245	1.13119
Astro	ACC	0.246246	1.13005
Astro	ACC	0.247247	1.12893
Astro	ACC	0.248248	1.12786
Astro	ACC	0.249249	1.12681
Astro	ACC	0.25025	1.1258
Astro	ACC	0.251251	1.12482
Astro	ACC	0.252252	1.12388
Astro	ACC	0.253253	1.12297
Astro	ACC	0.254254	1.1221
Astro	ACC	0.255255	1.12127
Astro	ACC	0.256256	1.12047
Astro	ACC	0.257257	1.1197
Astro	ACC	0.258258	1.11897
Astro	ACC	0.259259	1.11828
Astro	ACC	0.26026	1.11763
Astro	ACC	0.261261	1.11702
Astro	ACC	0.262262	1.11644
Astro	ACC	0.263263	1.1159
Astro	ACC	0.264264	1.11539
Astro	ACC	0.265265	1.11493
Astro	ACC	0.266266	1.1145
Astro	ACC	0.267267	1.11411
Astro	ACC	0.268268	1.11376
Astro	ACC	0.269269	1.11345
Astro	ACC	0.27027	1.11318
Astro	ACC	0.271271	1.11295
Astro	ACC	0.272272	1.11275
Astro	ACC	0.273273	1.11259
Astro	ACC	0.274274	1.11248
Astro	ACC	0.275275	1.1124
Astro	ACC	0.276276	1.11235
Astro	ACC	0.277277	1.11235
Astro	ACC	0.278278	1.11239
Astro	ACC	0.279279	1.11246
Astro	ACC	0.28028	1.11258
Astro	ACC	0.281281	1.11273
Astro	ACC	0.282282	1.11292
Astro	ACC	0.283283	1.11314
Astro	ACC	0.284284	1.11341
Astro	ACC	0.285285	1.11371
Astro	ACC	0.286286	1.11405
Astro	ACC	0.287287	1.11442
Astro	ACC	0.288288	1.11484
Astro	ACC	0.289289	1.11529
Astro	ACC	0.29029	1.11577
Astro	ACC	0.291291	1.11629
Astro	ACC	0.292292	1.11685
Astro	ACC	0.293293	1.11744
Astro	ACC	0.294294	1.11807
Astro	ACC	0.295295	1.11873
Astro	ACC	0.296296	1.11943
Astro	ACC	0.297297	1.12016
Astro	ACC	0.298298	1.12092
Astro	ACC	0.299299	1.12172
Astro	ACC	0.3003	1.12254
Astro	ACC	0.301301	1.1234
Astro	ACC	0.302302	1.1243
Astro	ACC	0.303303	1.12522
Astro	ACC	0.304304	1.12617
Astro	ACC	0.305305	1.12716
Astro	ACC	0.306306	1.12817
Astro	ACC	0.307307	1.12921
Astro	ACC	0.308308	1.13028
Astro	ACC	0.309309	1.13138
Astro	ACC	0.31031	1.13251
Astro	ACC	0.311311	1.13366
Astro	ACC	0.312312	1.13484
Astro	ACC	0.313313	1.13604
Astro	ACC	0.314314	1.13727
Astro	ACC	0.315315	1.13852
Astro	ACC	0.316316	1.1398
Astro	ACC	0.317317	1.1411
Astro	ACC	0.318318	1.14243
Astro	ACC	0.319319	1.14377
Astro	ACC	0.32032	1.14514
Astro	ACC	0.321321	1.14652
Astro	ACC	0.322322	1.14793
Astro	ACC	0.323323	1.14935
Astro	ACC	0.324324	1.1508
Astro	ACC	0.325325	1.15226
Astro	ACC	0.326326	1.15374
Astro	ACC	0.327327	1.15523
Astro	ACC	0.328328	1.15675
Astro	ACC	0.329329	1.15827
Astro	ACC	0.33033	1.15981
Astro	ACC	0.331331	1.16137
Astro	ACC	0.332332	1.16294
Astro	ACC	0.333333	1.16452
Astro	ACC	0.334334	1.16611
Astro	ACC	0.335335	1.16771
Astro	ACC	0.336336	1.16933
Astro	ACC	0.337337	1.17095
Astro	ACC	0.338338	1.17258
Astro	ACC	0.339339	1.17422
Astro	ACC	0.34034	1.17587
Astro	ACC	0.341341	1.17752
Astro	ACC	0.342342	1.17919
Astro	ACC	0.343343	1.18085
Astro	ACC	0.344344	1.18252
Astro	ACC	0.345345	1.1842
Astro	ACC	0.346346	1.18588
Astro	ACC	0.347347	1.18757
Astro	ACC	0.348348	1.18925
Astro	ACC	0.349349	1.19094
Astro	ACC	0.35035	1.19263
Astro	ACC	0.351351	1.19432
Astro	ACC	0.352352	1.19601
Astro	ACC	0.353353	1.1977
Astro	ACC	0.354354	1.19939
Astro	ACC	0.355355	1.20107
Astro	ACC	0.356356	1.20276
Astro	ACC	0.357357	1.20444
Astro	ACC	0.358358	1.20612
Astro	ACC	0.359359	1.2078
Astro	ACC	0.36036	1.20947
Astro	ACC	0.361361	1.21114
Astro	ACC	0.362362	1.2128
Astro	ACC	0.363363	1.21445
Astro	ACC	0.364364	1.2161
Astro	ACC	0.365365	1.21775
Astro	ACC	0.366366	1.21939
Astro	ACC	0.367367	1.22101
Astro	ACC	0.368368	1.22264
Astro	ACC	0.369369	1.22425
Astro	ACC	0.37037	1.22586
Astro	ACC	0.371371	1.22745
Astro	ACC	0.372372	1.22904
Astro	ACC	0.373373	1.23062
Astro	ACC	0.374374	1.23219
Astro	ACC	0.375375	1.23375
Astro	ACC	0.376376	1.2353
Astro	ACC	0.377377	1.23684
Astro	ACC	0.378378	1.23837
Astro	ACC	0.379379	1.23988
Astro	ACC	0.38038	1.24139
Astro	ACC	0.381381	1.24288
Astro	ACC	0.382382	1.24437
Astro	ACC	0.383383	1.24584
Astro	ACC	0.384384	1.2473
Astro	ACC	0.385385	1.24874
Astro	ACC	0.386386	1.25018
Astro	ACC	0.387387	1.2516
Astro	ACC	0.388388	1.25302
Astro	ACC	0.389389	1.25441
Astro	ACC	0.39039	1.2558
Astro	ACC	0.391391	1.25718
Astro	ACC	0.392392	1.25854
Astro	ACC	0.393393	1.25989
Astro	ACC	0.394394	1.26123
Astro	ACC	0.395395	1.26255
Astro	ACC	0.396396	1.26386
Astro	ACC	0.397397	1.26516
Astro	ACC	0.398398	1.26645
Astro	ACC	0.399399	1.26773
Astro	ACC	0.4004	1.26899
Astro	ACC	0.401401	1.27024
Astro	ACC	0.402402	1.27148
Astro	ACC	0.403403	1.27271
Astro	ACC	0.404404	1.27392
Astro	ACC	0.405405	1.27513
Astro	ACC	0.406406	1.27632
Astro	ACC	0.407407	1.2775
Astro	ACC	0.408408	1.27867
Astro	ACC	0.409409	1.27983
Astro	ACC	0.41041	1.28098
Astro	ACC	0.411411	1.28212
Astro	ACC	0.412412	1.28324
Astro	ACC	0.413413	1.28436
Astro	ACC	0.414414	1.28546
Astro	ACC	0.415415	1.28656
Astro	ACC	0.416416	1.28765
Astro	ACC	0.417417	1.28872
Astro	ACC	0.418418	1.28979
Astro	ACC	0.419419	1.29085
Astro	ACC	0.42042	1.2919
Astro	ACC	0.421421	1.29294
Astro	ACC	0.422422	1.29397
Astro	ACC	0.423423	1.29499
Astro	ACC	0.424424	1.29601
Astro	ACC	0.425425	1.29702
Astro	ACC	0.426426	1.29801
Astro	ACC	0.427427	1.29901
Astro	ACC	0.428428	1.29999
Astro	ACC	0.429429	1.30097
Astro	ACC	0.43043	1.30194
Astro	ACC	0.431431	1.3029
Astro	ACC	0.432432	1.30386
Astro	ACC	0.433433	1.30481
Astro	ACC	0.434434	1.30575
Astro	ACC	0.435435	1.30669
Astro	ACC	0.436436	1.30762
Astro	ACC	0.437437	1.30855
Astro	ACC	0.438438	1.30947
Astro	ACC	0.439439	1.31038
Astro	ACC	0.44044	1.31129
Astro	ACC	0.441441	1.3122
Astro	ACC	0.442442	1.3131
Astro	ACC	0.443443	1.31399
Astro	ACC	0.444444	1.31488
Astro	ACC	0.445445	1.31576
Astro	ACC	0.446446	1.31664
Astro	ACC	0.447447	1.31752
Astro	ACC	0.448448	1.31839
Astro	ACC	0.449449	1.31925
Astro	ACC	0.45045	1.32011
Astro	ACC	0.451451	1.32097
Astro	ACC	0.452452	1.32182
Astro	ACC	0.453453	1.32266
Astro	ACC	0.454454	1.3235
Astro	ACC	0.455455	1.32434
Astro	ACC	0.456456	1.32517
Astro	ACC	0.457457	1.32599
Astro	ACC	0.458458	1.32681
Astro	ACC	0.459459	1.32763
Astro	ACC	0.46046	1.32844
Astro	ACC	0.461461	1.32924
Astro	ACC	0.462462	1.33004
Astro	ACC	0.463463	1.33083
Astro	ACC	0.464464	1.33162
Astro	ACC	0.465465	1.3324
Astro	ACC	0.466466	1.33317
Astro	ACC	0.467467	1.33394
Astro	ACC	0.468468	1.33469
Astro	ACC	0.469469	1.33545
Astro	ACC	0.47047	1.33619
Astro	ACC	0.471471	1.33693
Astro	ACC	0.472472	1.33766
Astro	ACC	0.473473	1.33838
Astro	ACC	0.474474	1.33909
Astro	ACC	0.475475	1.33979
Astro	ACC	0.476476	1.34048
Astro	ACC	0.477477	1.34117
Astro	ACC	0.478478	1.34184
Astro	ACC	0.479479	1.3425
Astro	ACC	0.48048	1.34315
Astro	ACC	0.481481	1.34379
Astro	ACC	0.482482	1.34442
Astro	ACC	0.483483	1.34504
Astro	ACC	0.484484	1.34564
Astro	ACC	0.485485	1.34623
Astro	ACC	0.486486	1.34681
Astro	ACC	0.487487	1.34737
Astro	ACC	0.488488	1.34792
Astro	ACC	0.489489	1.34845
Astro	ACC	0.49049	1.34897
Astro	ACC	0.491491	1.34947
Astro	ACC	0.492492	1.34995
Astro	ACC	0.493493	1.35042
Astro	ACC	0.494494	1.35087
Astro	ACC	0.495495	1.35131
Astro	ACC	0.496496	1.35172
Astro	ACC	0.497497	1.35212
Astro	ACC	0.498498	1.35249
Astro	ACC	0.499499	1.35285
Astro	ACC	0.500501	1.35319
Astro	ACC	0.501502	1.3535
Astro	ACC	0.502503	1.3538
Astro	ACC	0.503504	1.35407
Astro	ACC	0.504505	1.35432
Astro	ACC	0.505506	1.35455
Astro	ACC	0.506507	1.35475
Astro	ACC	0.507508	1.35493
Astro	ACC	0.508509	1.35509
Astro	ACC	0.50951	1.35522
Astro	ACC	0.510511	1.35532
Astro	ACC	0.511512	1.3554
Astro	ACC	0.512513	1.35546
Astro	ACC	0.513514	1.35549
Astro	ACC	0.514515	1.35549
Astro	ACC	0.515516	1.35546
Astro	ACC	0.516517	1.3554
Astro	ACC	0.517518	1.35532
Astro	ACC	0.518519	1.35521
Astro	ACC	0.51952	1.35507
Astro	ACC	0.520521	1.3549
Astro	ACC	0.521522	1.3547
Astro	ACC	0.522523	1.35447
Astro	ACC	0.523524	1.35421
Astro	ACC	0.524525	1.35392
Astro	ACC	0.525526	1.3536
Astro	ACC	0.526527	1.35324
Astro	ACC	0.527528	1.35286
Astro	ACC	0.528529	1.35244
Astro	ACC	0.52953	1.35199
Astro	ACC	0.530531	1.35151
Astro	ACC	0.531532	1.351
Astro	ACC	0.532533	1.35045
Astro	ACC	0.533534	1.34988
Astro	ACC	0.534535	1.34926
Astro	ACC	0.535536	1.34862
Astro	ACC	0.536537	1.34794
Astro	ACC	0.537538	1.34723
Astro	ACC	0.538539	1.34649
Astro	ACC	0.53954	1.34571
Astro	ACC	0.540541	1.3449
Astro	ACC	0.541542	1.34405
Astro	ACC	0.542543	1.34318
Astro	ACC	0.543544	1.34226
Astro	ACC	0.544545	1.34132
Astro	ACC	0.545546	1.34034
Astro	ACC	0.546547	1.33933
Astro	ACC	0.547548	1.33828
Astro	ACC	0.548549	1.3372
Astro	ACC	0.54955	1.33609
Astro	ACC	0.550551	1.33495
Astro	ACC	0.551552	1.33377
Astro	ACC	0.552553	1.33256
Astro	ACC	0.553554	1.33132
Astro	ACC	0.554555	1.33004
Astro	ACC	0.555556	1.32873
Astro	ACC	0.556557	1.32739
Astro	ACC	0.557558	1.32602
Astro	ACC	0.558559	1.32462
Astro	ACC	0.55956	1.32319
Astro	ACC	0.560561	1.32172
Astro	ACC	0.561562	1.32022
Astro	ACC	0.562563	1.3187
Astro	ACC	0.563564	1.31714
Astro	ACC	0.564565	1.31556
Astro	ACC	0.565566	1.31394
Astro	ACC	0.566567	1.31229
Astro	ACC	0.567568	1.31062
Astro	ACC	0.568569	1.30892
Astro	ACC	0.56957	1.30719
Astro	ACC	0.570571	1.30543
Astro	ACC	0.571572	1.30364
Astro	ACC	0.572573	1.30183
Astro	ACC	0.573574	1.29999
Astro	ACC	0.574575	1.29813
Astro	ACC	0.575576	1.29624
Astro	ACC	0.576577	1.29432
Astro	ACC	0.577578	1.29238
Astro	ACC	0.578579	1.29041
Astro	ACC	0.57958	1.28842
Astro	ACC	0.580581	1.2864
Astro	ACC	0.581582	1.28436
Astro	ACC	0.582583	1.2823
Astro	ACC	0.583584	1.28022
Astro	ACC	0.584585	1.27811
Astro	ACC	0.585586	1.27598
Astro	ACC	0.586587	1.27383
Astro	ACC	0.587588	1.27166
Astro	ACC	0.588589	1.26947
Astro	ACC	0.58959	1.26725
Astro	ACC	0.590591	1.26502
Astro	ACC	0.591592	1.26277
Astro	ACC	0.592593	1.26049
Astro	ACC	0.593594	1.2582
Astro	ACC	0.594595	1.25589
Astro	ACC	0.595596	1.25356
Astro	ACC	0.596597	1.25121
Astro	ACC	0.597598	1.24885
Astro	ACC	0.598599	1.24647
Astro	ACC	0.5996	1.24407
Astro	ACC	0.600601	1.24165
Astro	ACC	0.601602	1.23922
Astro	ACC	0.602603	1.23677
Astro	ACC	0.603604	1.2343
Astro	ACC	0.604605	1.23182
Astro	ACC	0.605606	1.22932
Astro	ACC	0.606607	1.22681
Astro	ACC	0.607608	1.22428
Astro	ACC	0.608609	1.22173
Astro	ACC	0.60961	1.21917
Astro	ACC	0.610611	1.2166
Astro	ACC	0.611612	1.21401
Astro	ACC	0.612613	1.21141
Astro	ACC	0.613614	1.20879
Astro	ACC	0.614615	1.20616
Astro	ACC	0.615616	1.20351
Astro	ACC	0.616617	1.20085
Astro	ACC	0.617618	1.19817
Astro	ACC	0.618619	1.19549
Astro	ACC	0.61962	1.19278
Astro	ACC	0.620621	1.19006
Astro	ACC	0.621622	1.18733
Astro	ACC	0.622623	1.18458
Astro	ACC	0.623624	1.18182
Astro	ACC	0.624625	1.17905
Astro	ACC	0.625626	1.17626
Astro	ACC	0.626627	1.17345
Astro	ACC	0.627628	1.17064
Astro	ACC	0.628629	1.1678
Astro	ACC	0.62963	1.16495
Astro	ACC	0.630631	1.16209
Astro	ACC	0.631632	1.15921
Astro	ACC	0.632633	1.15632
Astro	ACC	0.633634	1.15341
Astro	ACC	0.634635	1.15048
Astro	ACC	0.635636	1.14754
Astro	ACC	0.636637	1.14458
Astro	ACC	0.637638	1.14161
Astro	ACC	0.638639	1.13862
Astro	ACC	0.63964	1.13561
Astro	ACC	0.640641	1.13259
Astro	ACC	0.641642	1.12955
Astro	ACC	0.642643	1.12649
Astro	ACC	0.643644	1.12341
Astro	ACC	0.644645	1.12032
Astro	ACC	0.645646	1.11721
Astro	ACC	0.646647	1.11407
Astro	ACC	0.647648	1.11092
Astro	ACC	0.648649	1.10775
Astro	ACC	0.64965	1.10456
Astro	ACC	0.650651	1.10135
Astro	ACC	0.651652	1.09812
Astro	ACC	0.652653	1.09487
Astro	ACC	0.653654	1.0916
Astro	ACC	0.654655	1.08831
Astro	ACC	0.655656	1.085
Astro	ACC	0.656657	1.08166
Astro	ACC	0.657658	1.0783
Astro	ACC	0.658659	1.07492
Astro	ACC	0.65966	1.07152
Astro	ACC	0.660661	1.06809
Astro	ACC	0.661662	1.06465
Astro	ACC	0.662663	1.06117
Astro	ACC	0.663664	1.05768
Astro	ACC	0.664665	1.05415
Astro	ACC	0.665666	1.05061
Astro	ACC	0.666667	1.04704
Astro	ACC	0.667668	1.04344
Astro	ACC	0.668669	1.03982
Astro	ACC	0.66967	1.03617
Astro	ACC	0.670671	1.0325
Astro	ACC	0.671672	1.0288
Astro	ACC	0.672673	1.02508
Astro	ACC	0.673674	1.02132
Astro	ACC	0.674675	1.01755
Astro	ACC	0.675676	1.01374
Astro	ACC	0.676677	1.00991
Astro	ACC	0.677678	1.00605
Astro	ACC	0.678679	1.00216
Astro	ACC	0.67968	0.998243
Astro	ACC	0.680681	0.9943
Astro	ACC	0.681682	0.990328
Astro	ACC	0.682683	0.986329
Astro	ACC	0.683684	0.982301
Astro	ACC	0.684685	0.978245
Astro	ACC	0.685686	0.974161
Astro	ACC	0.686687	0.970049
Astro	ACC	0.687688	0.965908
Astro	ACC	0.688689	0.961739
Astro	ACC	0.68969	0.957541
Astro	ACC	0.690691	0.953315
Astro	ACC	0.691692	0.94906
Astro	ACC	0.692693	0.944778
Astro	ACC	0.693694	0.940467
Astro	ACC	0.694695	0.936128
Astro	ACC	0.695696	0.931761
Astro	ACC	0.696697	0.927366
Astro	ACC	0.697698	0.922943
Astro	ACC	0.698699	0.918493
Astro	ACC	0.6997	0.914016
Astro	ACC	0.700701	0.909511
Astro	ACC	0.701702	0.904979
Astro	ACC	0.702703	0.900421
Astro	ACC	0.703704	0.895836
Astro	ACC	0.704705	0.891225
Astro	ACC	0.705706	0.886587
Astro	ACC	0.706707	0.881925
Astro	ACC	0.707708	0.877237
Astro	ACC	0.708709	0.872524
Astro	ACC	0.70971	0.867787
Astro	ACC	0.710711	0.863025
Astro	ACC	0.711712	0.85824
Astro	ACC	0.712713	0.853431
Astro	ACC	0.713714	0.848599
Astro	ACC	0.714715	0.843745
Astro	ACC	0.715716	0.838869
Astro	ACC	0.716717	0.833972
Astro	ACC	0.717718	0.829054
Astro	ACC	0.718719	0.824115
Astro	ACC	0.71972	0.819156
Astro	ACC	0.720721	0.814178
Astro	ACC	0.721722	0.809181
Astro	ACC	0.722723	0.804166
Astro	ACC	0.723724	0.799133
Astro	ACC	0.724725	0.794083
Astro	ACC	0.725726	0.789017
Astro	ACC	0.726727	0.783935
Astro	ACC	0.727728	0.778838
Astro	ACC	0.728729	0.773727
Astro	ACC	0.72973	0.768602
Astro	ACC	0.730731	0.763464
Astro	ACC	0.731732	0.758313
Astro	ACC	0.732733	0.753151
Astro	ACC	0.733734	0.747979
Astro	ACC	0.734735	0.742795
Astro	ACC	0.735736	0.737603
Astro	ACC	0.736737	0.732402
Astro	ACC	0.737738	0.727193
Astro	ACC	0.738739	0.721977
Astro	ACC	0.73974	0.716754
Astro	ACC	0.740741	0.711526
Astro	ACC	0.741742	0.706293
Astro	ACC	0.742743	0.701056
Astro	ACC	0.743744	0.695816
Astro	ACC	0.744745	0.690574
Astro	ACC	0.745746	0.685329
Astro	ACC	0.746747	0.680085
Astro	ACC	0.747748	0.67484
Astro	ACC	0.748749	0.669596
Astro	ACC	0.74975	0.664354
Astro	ACC	0.750751	0.659114
Astro	ACC	0.751752	0.653878
Astro	ACC	0.752753	0.648645
Astro	ACC	0.753754	0.643418
Astro	ACC	0.754755	0.638196
Astro	ACC	0.755756	0.632982
Astro	ACC	0.756757	0.627774
Astro	ACC	0.757758	0.622575
Astro	ACC	0.758759	0.617385
Astro	ACC	0.75976	0.612205
Astro	ACC	0.760761	0.607035
Astro	ACC	0.761762	0.601877
Astro	ACC	0.762763	0.596731
Astro	ACC	0.763764	0.591598
Astro	ACC	0.764765	0.58648
Astro	ACC	0.765766	0.581375
Astro	ACC	0.766767	0.576287
Astro	ACC	0.767768	0.571214
Astro	ACC	0.768769	0.566159
Astro	ACC	0.76977	0.561121
Astro	ACC	0.770771	0.556101
Astro	ACC	0.771772	0.551101
Astro	ACC	0.772773	0.546121
Astro	ACC	0.773774	0.541161
Astro	ACC	0.774775	0.536223
Astro	ACC	0.775776	0.531306
Astro	ACC	0.776777	0.526413
Astro	ACC	0.777778	0.521542
Astro	ACC	0.778779	0.516696
Astro	ACC	0.77978	0.511875
Astro	ACC	0.780781	0.507078
Astro	ACC	0.781782	0.502308
Astro	ACC	0.782783	0.497564
Astro	ACC	0.783784	0.492848
Astro	ACC	0.784785	0.488159
Astro	ACC	0.785786	0.483499
Astro	ACC	0.786787	0.478867
Astro	ACC	0.787788	0.474265
Astro	ACC	0.788789	0.469693
Astro	ACC	0.78979	0.465152
Astro	ACC	0.790791	0.460641
Astro	ACC	0.791792	0.456162
Astro	ACC	0.792793	0.451715
Astro	ACC	0.793794	0.4473
Astro	ACC	0.794795	0.442918
Astro	ACC	0.795796	0.438569
Astro	ACC	0.796797	0.434254
Astro	ACC	0.797798	0.429973
Astro	ACC	0.798799	0.425726
Astro	ACC	0.7998	0.421515
Astro	ACC	0.800801	0.417338
Astro	ACC	0.801802	0.413197
Astro	ACC	0.802803	0.409091
Astro	ACC	0.803804	0.405022
Astro	ACC	0.804805	0.400989
Astro	ACC	0.805806	0.396993
Astro	ACC	0.806807	0.393033
Astro	ACC	0.807808	0.389111
Astro	ACC	0.808809	0.385226
Astro	ACC	0.80981	0.381379
Astro	ACC	0.810811	0.377569
Astro	ACC	0.811812	0.373797
Astro	ACC	0.812813	0.370063
Astro	ACC	0.813814	0.366367
Astro	ACC	0.814815	0.36271
Astro	ACC	0.815816	0.35909
Astro	ACC	0.816817	0.35551
Astro	ACC	0.817818	0.351968
Astro	ACC	0.818819	0.348464
Astro	ACC	0.81982	0.344999
Astro	ACC	0.820821	0.341573
Astro	ACC	0.821822	0.338185
Astro	ACC	0.822823	0.334836
Astro	ACC	0.823824	0.331526
Astro	ACC	0.824825	0.328254
Astro	ACC	0.825826	0.325021
Astro	ACC	0.826827	0.321826
Astro	ACC	0.827828	0.318669
Astro	ACC	0.828829	0.315551
Astro	ACC	0.82983	0.312472
Astro	ACC	0.830831	0.30943
Astro	ACC	0.831832	0.306426
Astro	ACC	0.832833	0.30346
Astro	ACC	0.833834	0.300532
Astro	ACC	0.834835	0.297641
Astro	ACC	0.835836	0.294788
Astro	ACC	0.836837	0.291971
Astro	ACC	0.837838	0.289192
Astro	ACC	0.838839	0.286449
Astro	ACC	0.83984	0.283742
Astro	ACC	0.840841	0.281072
Astro	ACC	0.841842	0.278438
Astro	ACC	0.842843	0.27584
Astro	ACC	0.843844	0.273277
Astro	ACC	0.844845	0.270749
Astro	ACC	0.845846	0.268256
Astro	ACC	0.846847	0.265798
Astro	ACC	0.847848	0.263373
Astro	ACC	0.848849	0.260983
Astro	ACC	0.84985	0.258627
Astro	ACC	0.850851	0.256303
Astro	ACC	0.851852	0.254013
Astro	ACC	0.852853	0.251755
Astro	ACC	0.853854	0.249529
Astro	ACC	0.854855	0.247336
Astro	ACC	0.855856	0.245174
Astro	ACC	0.856857	0.243042
Astro	ACC	0.857858	0.240942
Astro	ACC	0.858859	0.238872
Astro	ACC	0.85986	0.236832
Astro	ACC	0.860861	0.234821
Astro	ACC	0.861862	0.23284
Astro	ACC	0.862863	0.230887
Astro	ACC	0.863864	0.228963
Astro	ACC	0.864865	0.227066
Astro	ACC	0.865866	0.225197
Astro	ACC	0.866867	0.223355
Astro	ACC	0.867868	0.22154
Astro	ACC	0.868869	0.219751
Astro	ACC	0.86987	0.217987
Astro	ACC	0.870871	0.216249
Astro	ACC	0.871872	0.214536
Astro	ACC	0.872873	0.212847
Astro	ACC	0.873874	0.211182
Astro	ACC	0.874875	0.209541
Astro	ACC	0.875876	0.207923
Astro	ACC	0.876877	0.206327
Astro	ACC	0.877878	0.204754
Astro	ACC	0.878879	0.203202
Astro	ACC	0.87988	0.201672
Astro	ACC	0.880881	0.200162
Astro	ACC	0.881882	0.198673
Astro	ACC	0.882883	0.197204
Astro	ACC	0.883884	0.195754
Astro	ACC	0.884885	0.194324
Astro	ACC	0.885886	0.192912
Astro	ACC	0.886887	0.191518
Astro	ACC	0.887888	0.190142
Astro	ACC	0.888889	0.188783
Astro	ACC	0.88989	0.187441
Astro	ACC	0.890891	0.186115
Astro	ACC	0.891892	0.184805
Astro	ACC	0.892893	0.183511
Astro	ACC	0.893894	0.182232
Astro	ACC	0.894895	0.180968
Astro	ACC	0.895896	0.179718
Astro	ACC	0.896897	0.178482
Astro	ACC	0.897898	0.177259
Astro	ACC	0.898899	0.176049
Astro	ACC	0.8999	0.174852
Astro	ACC	0.900901	0.173668
Astro	ACC	0.901902	0.172495
Astro	ACC	0.902903	0.171333
Astro	ACC	0.903904	0.170182
Astro	ACC	0.904905	0.169043
Astro	ACC	0.905906	0.167913
Astro	ACC	0.906907	0.166793
Astro	ACC	0.907908	0.165683
Astro	ACC	0.908909	0.164582
Astro	ACC	0.90991	0.16349
Astro	ACC	0.910911	0.162406
Astro	ACC	0.911912	0.161331
Astro	ACC	0.912913	0.160263
Astro	ACC	0.913914	0.159203
Astro	ACC	0.914915	0.15815
Astro	ACC	0.915916	0.157103
Astro	ACC	0.916917	0.156063
Astro	ACC	0.917918	0.15503
Astro	ACC	0.918919	0.154002
Astro	ACC	0.91992	0.15298
Astro	ACC	0.920921	0.151963
Astro	ACC	0.921922	0.150951
Astro	ACC	0.922923	0.149943
Astro	ACC	0.923924	0.148941
Astro	ACC	0.924925	0.147942
Astro	ACC	0.925926	0.146947
Astro	ACC	0.926927	0.145956
Astro	ACC	0.927928	0.144969
Astro	ACC	0.928929	0.143984
Astro	ACC	0.92993	0.143003
Astro	ACC	0.930931	0.142024
Astro	ACC	0.931932	0.141048
Astro	ACC	0.932933	0.140074
Astro	ACC	0.933934	0.139103
Astro	ACC	0.934935	0.138133
Astro	ACC	0.935936	0.137165
Astro	ACC	0.936937	0.136199
Astro	ACC	0.937938	0.135234
Astro	ACC	0.938939	0.13427
Astro	ACC	0.93994	0.133307
Astro	ACC	0.940941	0.132346
Astro	ACC	0.941942	0.131385
Astro	ACC	0.942943	0.130424
Astro	ACC	0.943944	0.129465
Astro	ACC	0.944945	0.128505
Astro	ACC	0.945946	0.127546
Astro	ACC	0.946947	0.126587
Astro	ACC	0.947948	0.125628
Astro	ACC	0.948949	0.12467
Astro	ACC	0.94995	0.123711
Astro	ACC	0.950951	0.122752
Astro	ACC	0.951952	0.121792
Astro	ACC	0.952953	0.120832
Astro	ACC	0.953954	0.119872
Astro	ACC	0.954955	0.118912
Astro	ACC	0.955956	0.117951
Astro	ACC	0.956957	0.116989
Astro	ACC	0.957958	0.116027
Astro	ACC	0.958959	0.115065
Astro	ACC	0.95996	0.114101
Astro	ACC	0.960961	0.113137
Astro	ACC	0.961962	0.112173
Astro	ACC	0.962963	0.111208
Astro	ACC	0.963964	0.110242
Astro	ACC	0.964965	0.109275
Astro	ACC	0.965966	0.108308
Astro	ACC	0.966967	0.107341
Astro	ACC	0.967968	0.106373
Astro	ACC	0.968969	0.105404
Astro	ACC	0.96997	0.104435
Astro	ACC	0.970971	0.103465
Astro	ACC	0.971972	0.102495
Astro	ACC	0.972973	0.101524
Astro	ACC	0.973974	0.100554
Astro	ACC	0.974975	0.0995826
Astro	ACC	0.975976	0.0986114
Astro	ACC	0.976977	0.0976401
Astro	ACC	0.977978	0.0966688
Astro	ACC	0.978979	0.0956975
Astro	ACC	0.97998	0.0947263
Astro	ACC	0.980981	0.0937553
Astro	ACC	0.981982	0.0927846
Astro	ACC	0.982983	0.0918143
Astro	ACC	0.983984	0.0908444
Astro	ACC	0.984985	0.0898752
Astro	ACC	0.985986	0.0889066
Astro	ACC	0.986987	0.0879388
Astro	ACC	0.987988	0.0869719
Astro	ACC	0.988989	0.086006
Astro	ACC	0.98999	0.0850413
Astro	ACC	0.990991	0.0840777
Astro	ACC	0.991992	0.0831156
Astro	ACC	0.992993	0.0821549
Astro	ACC	0.993994	0.0811958
Astro	ACC	0.994995	0.0802384
Astro	ACC	0.995996	0.0792828
Astro	ACC	0.996997	0.0783293
Astro	ACC	0.997998	0.0773778
Astro	ACC	0.998999	0.0764286
Astro	ACC	1	0.0754817
Astro	DFC	0	0.379824
Astro	DFC	0.001001	0.383909
Astro	DFC	0.002002	0.388012
Astro	DFC	0.003003	0.392133
Astro	DFC	0.004004	0.39627
Astro	DFC	0.00500501	0.400424
Astro	DFC	0.00600601	0.404595
Astro	DFC	0.00700701	0.408782
Astro	DFC	0.00800801	0.412985
Astro	DFC	0.00900901	0.417203
Astro	DFC	0.01001	0.421437
Astro	DFC	0.011011	0.425686
Astro	DFC	0.012012	0.42995
Astro	DFC	0.013013	0.434229
Astro	DFC	0.014014	0.438521
Astro	DFC	0.015015	0.442828
Astro	DFC	0.016016	0.447148
Astro	DFC	0.017017	0.451482
Astro	DFC	0.018018	0.455829
Astro	DFC	0.019019	0.460189
Astro	DFC	0.02002	0.464561
Astro	DFC	0.021021	0.468945
Astro	DFC	0.022022	0.473341
Astro	DFC	0.023023	0.477748
Astro	DFC	0.024024	0.482167
Astro	DFC	0.025025	0.486597
Astro	DFC	0.026026	0.491037
Astro	DFC	0.027027	0.495488
Astro	DFC	0.028028	0.499948
Astro	DFC	0.029029	0.504419
Astro	DFC	0.03003	0.508898
Astro	DFC	0.031031	0.513387
Astro	DFC	0.032032	0.517885
Astro	DFC	0.033033	0.52239
Astro	DFC	0.034034	0.526904
Astro	DFC	0.035035	0.531426
Astro	DFC	0.036036	0.535956
Astro	DFC	0.037037	0.540492
Astro	DFC	0.038038	0.545035
Astro	DFC	0.039039	0.549585
Astro	DFC	0.04004	0.554141
Astro	DFC	0.041041	0.558703
Astro	DFC	0.042042	0.563271
Astro	DFC	0.043043	0.567843
Astro	DFC	0.044044	0.572421
Astro	DFC	0.045045	0.577003
Astro	DFC	0.046046	0.58159
Astro	DFC	0.047047	0.58618
Astro	DFC	0.048048	0.590775
Astro	DFC	0.049049	0.595372
Astro	DFC	0.0500501	0.599973
Astro	DFC	0.0510511	0.604576
Astro	DFC	0.0520521	0.609182
Astro	DFC	0.0530531	0.61379
Astro	DFC	0.0540541	0.618399
Astro	DFC	0.0550551	0.62301
Astro	DFC	0.0560561	0.627622
Astro	DFC	0.0570571	0.632235
Astro	DFC	0.0580581	0.636849
Astro	DFC	0.0590591	0.641462
Astro	DFC	0.0600601	0.646076
Astro	DFC	0.0610611	0.650689
Astro	DFC	0.0620621	0.655301
Astro	DFC	0.0630631	0.659912
Astro	DFC	0.0640641	0.664522
Astro	DFC	0.0650651	0.66913
Astro	DFC	0.0660661	0.673736
Astro	DFC	0.0670671	0.678339
Astro	DFC	0.0680681	0.68294
Astro	DFC	0.0690691	0.687538
Astro	DFC	0.0700701	0.692133
Astro	DFC	0.0710711	0.696724
Astro	DFC	0.0720721	0.701312
Astro	DFC	0.0730731	0.705895
Astro	DFC	0.0740741	0.710473
Astro	DFC	0.0750751	0.715047
Astro	DFC	0.0760761	0.719615
Astro	DFC	0.0770771	0.724179
Astro	DFC	0.0780781	0.728736
Astro	DFC	0.0790791	0.733287
Astro	DFC	0.0800801	0.737832
Astro	DFC	0.0810811	0.74237
Astro	DFC	0.0820821	0.746902
Astro	DFC	0.0830831	0.751426
Astro	DFC	0.0840841	0.755942
Astro	DFC	0.0850851	0.76045
Astro	DFC	0.0860861	0.764951
Astro	DFC	0.0870871	0.769442
Astro	DFC	0.0880881	0.773925
Astro	DFC	0.0890891	0.778399
Astro	DFC	0.0900901	0.782863
Astro	DFC	0.0910911	0.787317
Astro	DFC	0.0920921	0.791761
Astro	DFC	0.0930931	0.796195
Astro	DFC	0.0940941	0.800618
Astro	DFC	0.0950951	0.80503
Astro	DFC	0.0960961	0.809431
Astro	DFC	0.0970971	0.81382
Astro	DFC	0.0980981	0.818197
Astro	DFC	0.0990991	0.822562
Astro	DFC	0.1001	0.826915
Astro	DFC	0.101101	0.831254
Astro	DFC	0.102102	0.83558
Astro	DFC	0.103103	0.839893
Astro	DFC	0.104104	0.844192
Astro	DFC	0.105105	0.848476
Astro	DFC	0.106106	0.852746
Astro	DFC	0.107107	0.857002
Astro	DFC	0.108108	0.861242
Astro	DFC	0.109109	0.865467
Astro	DFC	0.11011	0.869676
Astro	DFC	0.111111	0.873869
Astro	DFC	0.112112	0.878045
Astro	DFC	0.113113	0.882205
Astro	DFC	0.114114	0.886348
Astro	DFC	0.115115	0.890473
Astro	DFC	0.116116	0.894581
Astro	DFC	0.117117	0.89867
Astro	DFC	0.118118	0.902742
Astro	DFC	0.119119	0.906794
Astro	DFC	0.12012	0.910828
Astro	DFC	0.121121	0.914842
Astro	DFC	0.122122	0.918836
Astro	DFC	0.123123	0.922811
Astro	DFC	0.124124	0.926765
Astro	DFC	0.125125	0.930698
Astro	DFC	0.126126	0.934611
Astro	DFC	0.127127	0.938502
Astro	DFC	0.128128	0.942371
Astro	DFC	0.129129	0.946218
Astro	DFC	0.13013	0.950043
Astro	DFC	0.131131	0.953845
Astro	DFC	0.132132	0.957624
Astro	DFC	0.133133	0.96138
Astro	DFC	0.134134	0.965112
Astro	DFC	0.135135	0.96882
Astro	DFC	0.136136	0.972503
Astro	DFC	0.137137	0.976161
Astro	DFC	0.138138	0.979795
Astro	DFC	0.139139	0.983403
Astro	DFC	0.14014	0.986985
Astro	DFC	0.141141	0.99054
Astro	DFC	0.142142	0.994069
Astro	DFC	0.143143	0.997572
Astro	DFC	0.144144	1.00105
Astro	DFC	0.145145	1.00449
Astro	DFC	0.146146	1.00791
Astro	DFC	0.147147	1.0113
Astro	DFC	0.148148	1.01467
Astro	DFC	0.149149	1.018
Astro	DFC	0.15015	1.0213
Astro	DFC	0.151151	1.02458
Astro	DFC	0.152152	1.02782
Astro	DFC	0.153153	1.03104
Astro	DFC	0.154154	1.03422
Astro	DFC	0.155155	1.03737
Astro	DFC	0.156156	1.04049
Astro	DFC	0.157157	1.04358
Astro	DFC	0.158158	1.04663
Astro	DFC	0.159159	1.04966
Astro	DFC	0.16016	1.05265
Astro	DFC	0.161161	1.05561
Astro	DFC	0.162162	1.05853
Astro	DFC	0.163163	1.06142
Astro	DFC	0.164164	1.06427
Astro	DFC	0.165165	1.06709
Astro	DFC	0.166166	1.06988
Astro	DFC	0.167167	1.07263
Astro	DFC	0.168168	1.07534
Astro	DFC	0.169169	1.07802
Astro	DFC	0.17017	1.08066
Astro	DFC	0.171171	1.08327
Astro	DFC	0.172172	1.08584
Astro	DFC	0.173173	1.08837
Astro	DFC	0.174174	1.09086
Astro	DFC	0.175175	1.09331
Astro	DFC	0.176176	1.09573
Astro	DFC	0.177177	1.09811
Astro	DFC	0.178178	1.10045
Astro	DFC	0.179179	1.10274
Astro	DFC	0.18018	1.105
Astro	DFC	0.181181	1.10722
Astro	DFC	0.182182	1.1094
Astro	DFC	0.183183	1.11154
Astro	DFC	0.184184	1.11364
Astro	DFC	0.185185	1.11569
Astro	DFC	0.186186	1.11771
Astro	DFC	0.187187	1.11968
Astro	DFC	0.188188	1.12161
Astro	DFC	0.189189	1.1235
Astro	DFC	0.19019	1.12534
Astro	DFC	0.191191	1.12715
Astro	DFC	0.192192	1.12891
Astro	DFC	0.193193	1.13062
Astro	DFC	0.194194	1.1323
Astro	DFC	0.195195	1.13392
Astro	DFC	0.196196	1.13551
Astro	DFC	0.197197	1.13705
Astro	DFC	0.198198	1.13854
Astro	DFC	0.199199	1.13999
Astro	DFC	0.2002	1.1414
Astro	DFC	0.201201	1.14276
Astro	DFC	0.202202	1.14407
Astro	DFC	0.203203	1.14534
Astro	DFC	0.204204	1.14656
Astro	DFC	0.205205	1.14774
Astro	DFC	0.206206	1.14887
Astro	DFC	0.207207	1.14996
Astro	DFC	0.208208	1.15099
Astro	DFC	0.209209	1.15198
Astro	DFC	0.21021	1.15293
Astro	DFC	0.211211	1.15382
Astro	DFC	0.212212	1.15467
Astro	DFC	0.213213	1.15548
Astro	DFC	0.214214	1.15623
Astro	DFC	0.215215	1.15694
Astro	DFC	0.216216	1.1576
Astro	DFC	0.217217	1.15821
Astro	DFC	0.218218	1.15877
Astro	DFC	0.219219	1.15929
Astro	DFC	0.22022	1.15976
Astro	DFC	0.221221	1.16018
Astro	DFC	0.222222	1.16055
Astro	DFC	0.223223	1.16088
Astro	DFC	0.224224	1.16115
Astro	DFC	0.225225	1.16138
Astro	DFC	0.226226	1.16156
Astro	DFC	0.227227	1.16169
Astro	DFC	0.228228	1.16178
Astro	DFC	0.229229	1.16181
Astro	DFC	0.23023	1.1618
Astro	DFC	0.231231	1.16174
Astro	DFC	0.232232	1.16163
Astro	DFC	0.233233	1.16148
Astro	DFC	0.234234	1.16127
Astro	DFC	0.235235	1.16102
Astro	DFC	0.236236	1.16072
Astro	DFC	0.237237	1.16038
Astro	DFC	0.238238	1.15998
Astro	DFC	0.239239	1.15954
Astro	DFC	0.24024	1.15906
Astro	DFC	0.241241	1.15852
Astro	DFC	0.242242	1.15794
Astro	DFC	0.243243	1.15731
Astro	DFC	0.244244	1.15664
Astro	DFC	0.245245	1.15592
Astro	DFC	0.246246	1.15515
Astro	DFC	0.247247	1.15434
Astro	DFC	0.248248	1.15348
Astro	DFC	0.249249	1.15258
Astro	DFC	0.25025	1.15163
Astro	DFC	0.251251	1.15064
Astro	DFC	0.252252	1.1496
Astro	DFC	0.253253	1.14852
Astro	DFC	0.254254	1.14739
Astro	DFC	0.255255	1.14622
Astro	DFC	0.256256	1.14501
Astro	DFC	0.257257	1.14376
Astro	DFC	0.258258	1.14246
Astro	DFC	0.259259	1.14112
Astro	DFC	0.26026	1.13974
Astro	DFC	0.261261	1.13831
Astro	DFC	0.262262	1.13685
Astro	DFC	0.263263	1.13534
Astro	DFC	0.264264	1.1338
Astro	DFC	0.265265	1.13221
Astro	DFC	0.266266	1.13059
Astro	DFC	0.267267	1.12892
Astro	DFC	0.268268	1.12722
Astro	DFC	0.269269	1.12548
Astro	DFC	0.27027	1.1237
Astro	DFC	0.271271	1.12189
Astro	DFC	0.272272	1.12003
Astro	DFC	0.273273	1.11815
Astro	DFC	0.274274	1.11622
Astro	DFC	0.275275	1.11426
Astro	DFC	0.276276	1.11227
Astro	DFC	0.277277	1.11024
Astro	DFC	0.278278	1.10818
Astro	DFC	0.279279	1.10609
Astro	DFC	0.28028	1.10396
Astro	DFC	0.281281	1.1018
Astro	DFC	0.282282	1.09961
Astro	DFC	0.283283	1.09739
Astro	DFC	0.284284	1.09514
Astro	DFC	0.285285	1.09286
Astro	DFC	0.286286	1.09055
Astro	DFC	0.287287	1.08821
Astro	DFC	0.288288	1.08585
Astro	DFC	0.289289	1.08346
Astro	DFC	0.29029	1.08104
Astro	DFC	0.291291	1.0786
Astro	DFC	0.292292	1.07613
Astro	DFC	0.293293	1.07364
Astro	DFC	0.294294	1.07113
Astro	DFC	0.295295	1.06859
Astro	DFC	0.296296	1.06603
Astro	DFC	0.297297	1.06345
Astro	DFC	0.298298	1.06084
Astro	DFC	0.299299	1.05822
Astro	DFC	0.3003	1.05558
Astro	DFC	0.301301	1.05292
Astro	DFC	0.302302	1.05024
Astro	DFC	0.303303	1.04755
Astro	DFC	0.304304	1.04484
Astro	DFC	0.305305	1.04211
Astro	DFC	0.306306	1.03937
Astro	DFC	0.307307	1.03661
Astro	DFC	0.308308	1.03385
Astro	DFC	0.309309	1.03107
Astro	DFC	0.31031	1.02827
Astro	DFC	0.311311	1.02547
Astro	DFC	0.312312	1.02266
Astro	DFC	0.313313	1.01983
Astro	DFC	0.314314	1.017
Astro	DFC	0.315315	1.01417
Astro	DFC	0.316316	1.01132
Astro	DFC	0.317317	1.00847
Astro	DFC	0.318318	1.00561
Astro	DFC	0.319319	1.00275
Astro	DFC	0.32032	0.999886
Astro	DFC	0.321321	0.997018
Astro	DFC	0.322322	0.994148
Astro	DFC	0.323323	0.991278
Astro	DFC	0.324324	0.988406
Astro	DFC	0.325325	0.985536
Astro	DFC	0.326326	0.982666
Astro	DFC	0.327327	0.979799
Astro	DFC	0.328328	0.976934
Astro	DFC	0.329329	0.974074
Astro	DFC	0.33033	0.971218
Astro	DFC	0.331331	0.968367
Astro	DFC	0.332332	0.965522
Astro	DFC	0.333333	0.962685
Astro	DFC	0.334334	0.959855
Astro	DFC	0.335335	0.957034
Astro	DFC	0.336336	0.954223
Astro	DFC	0.337337	0.951422
Astro	DFC	0.338338	0.948632
Astro	DFC	0.339339	0.945854
Astro	DFC	0.34034	0.943089
Astro	DFC	0.341341	0.940337
Astro	DFC	0.342342	0.9376
Astro	DFC	0.343343	0.934878
Astro	DFC	0.344344	0.932172
Astro	DFC	0.345345	0.929482
Astro	DFC	0.346346	0.926811
Astro	DFC	0.347347	0.924157
Astro	DFC	0.348348	0.921523
Astro	DFC	0.349349	0.918909
Astro	DFC	0.35035	0.916315
Astro	DFC	0.351351	0.913743
Astro	DFC	0.352352	0.911193
Astro	DFC	0.353353	0.908666
Astro	DFC	0.354354	0.906163
Astro	DFC	0.355355	0.903685
Astro	DFC	0.356356	0.901231
Astro	DFC	0.357357	0.898804
Astro	DFC	0.358358	0.896404
Astro	DFC	0.359359	0.89403
Astro	DFC	0.36036	0.891686
Astro	DFC	0.361361	0.88937
Astro	DFC	0.362362	0.887083
Astro	DFC	0.363363	0.884827
Astro	DFC	0.364364	0.882602
Astro	DFC	0.365365	0.880409
Astro	DFC	0.366366	0.878248
Astro	DFC	0.367367	0.87612
Astro	DFC	0.368368	0.874025
Astro	DFC	0.369369	0.871965
Astro	DFC	0.37037	0.86994
Astro	DFC	0.371371	0.867951
Astro	DFC	0.372372	0.865998
Astro	DFC	0.373373	0.864082
Astro	DFC	0.374374	0.862203
Astro	DFC	0.375375	0.860362
Astro	DFC	0.376376	0.85856
Astro	DFC	0.377377	0.856798
Astro	DFC	0.378378	0.855075
Astro	DFC	0.379379	0.853392
Astro	DFC	0.38038	0.85175
Astro	DFC	0.381381	0.85015
Astro	DFC	0.382382	0.848592
Astro	DFC	0.383383	0.847076
Astro	DFC	0.384384	0.845603
Astro	DFC	0.385385	0.844173
Astro	DFC	0.386386	0.842788
Astro	DFC	0.387387	0.841447
Astro	DFC	0.388388	0.840151
Astro	DFC	0.389389	0.8389
Astro	DFC	0.39039	0.837695
Astro	DFC	0.391391	0.836536
Astro	DFC	0.392392	0.835423
Astro	DFC	0.393393	0.834358
Astro	DFC	0.394394	0.83334
Astro	DFC	0.395395	0.832369
Astro	DFC	0.396396	0.831447
Astro	DFC	0.397397	0.830573
Astro	DFC	0.398398	0.829748
Astro	DFC	0.399399	0.828972
Astro	DFC	0.4004	0.828246
Astro	DFC	0.401401	0.827569
Astro	DFC	0.402402	0.826941
Astro	DFC	0.403403	0.826365
Astro	DFC	0.404404	0.825838
Astro	DFC	0.405405	0.825362
Astro	DFC	0.406406	0.824937
Astro	DFC	0.407407	0.824564
Astro	DFC	0.408408	0.824241
Astro	DFC	0.409409	0.82397
Astro	DFC	0.41041	0.823751
Astro	DFC	0.411411	0.823583
Astro	DFC	0.412412	0.823467
Astro	DFC	0.413413	0.823404
Astro	DFC	0.414414	0.823392
Astro	DFC	0.415415	0.823433
Astro	DFC	0.416416	0.823526
Astro	DFC	0.417417	0.823671
Astro	DFC	0.418418	0.823869
Astro	DFC	0.419419	0.824119
Astro	DFC	0.42042	0.824421
Astro	DFC	0.421421	0.824776
Astro	DFC	0.422422	0.825184
Astro	DFC	0.423423	0.825643
Astro	DFC	0.424424	0.826156
Astro	DFC	0.425425	0.82672
Astro	DFC	0.426426	0.827337
Astro	DFC	0.427427	0.828006
Astro	DFC	0.428428	0.828726
Astro	DFC	0.429429	0.829499
Astro	DFC	0.43043	0.830323
Astro	DFC	0.431431	0.831199
Astro	DFC	0.432432	0.832127
Astro	DFC	0.433433	0.833106
Astro	DFC	0.434434	0.834136
Astro	DFC	0.435435	0.835216
Astro	DFC	0.436436	0.836347
Astro	DFC	0.437437	0.837529
Astro	DFC	0.438438	0.838761
Astro	DFC	0.439439	0.840043
Astro	DFC	0.44044	0.841374
Astro	DFC	0.441441	0.842754
Astro	DFC	0.442442	0.844184
Astro	DFC	0.443443	0.845662
Astro	DFC	0.444444	0.847188
Astro	DFC	0.445445	0.848763
Astro	DFC	0.446446	0.850385
Astro	DFC	0.447447	0.852054
Astro	DFC	0.448448	0.85377
Astro	DFC	0.449449	0.855532
Astro	DFC	0.45045	0.85734
Astro	DFC	0.451451	0.859194
Astro	DFC	0.452452	0.861093
Astro	DFC	0.453453	0.863036
Astro	DFC	0.454454	0.865024
Astro	DFC	0.455455	0.867055
Astro	DFC	0.456456	0.869129
Astro	DFC	0.457457	0.871246
Astro	DFC	0.458458	0.873405
Astro	DFC	0.459459	0.875606
Astro	DFC	0.46046	0.877847
Astro	DFC	0.461461	0.880129
Astro	DFC	0.462462	0.882451
Astro	DFC	0.463463	0.884812
Astro	DFC	0.464464	0.887212
Astro	DFC	0.465465	0.88965
Astro	DFC	0.466466	0.892125
Astro	DFC	0.467467	0.894637
Astro	DFC	0.468468	0.897185
Astro	DFC	0.469469	0.899769
Astro	DFC	0.47047	0.902388
Astro	DFC	0.471471	0.905041
Astro	DFC	0.472472	0.907727
Astro	DFC	0.473473	0.910446
Astro	DFC	0.474474	0.913197
Astro	DFC	0.475475	0.91598
Astro	DFC	0.476476	0.918794
Astro	DFC	0.477477	0.921637
Astro	DFC	0.478478	0.92451
Astro	DFC	0.479479	0.927411
Astro	DFC	0.48048	0.93034
Astro	DFC	0.481481	0.933296
Astro	DFC	0.482482	0.936278
Astro	DFC	0.483483	0.939286
Astro	DFC	0.484484	0.942318
Astro	DFC	0.485485	0.945375
Astro	DFC	0.486486	0.948454
Astro	DFC	0.487487	0.951556
Astro	DFC	0.488488	0.95468
Astro	DFC	0.489489	0.957824
Astro	DFC	0.49049	0.960988
Astro	DFC	0.491491	0.964172
Astro	DFC	0.492492	0.967374
Astro	DFC	0.493493	0.970593
Astro	DFC	0.494494	0.973829
Astro	DFC	0.495495	0.977081
Astro	DFC	0.496496	0.980349
Astro	DFC	0.497497	0.98363
Astro	DFC	0.498498	0.986925
Astro	DFC	0.499499	0.990232
Astro	DFC	0.500501	0.993552
Astro	DFC	0.501502	0.996882
Astro	DFC	0.502503	1.00022
Astro	DFC	0.503504	1.00357
Astro	DFC	0.504505	1.00693
Astro	DFC	0.505506	1.0103
Astro	DFC	0.506507	1.01367
Astro	DFC	0.507508	1.01705
Astro	DFC	0.508509	1.02043
Astro	DFC	0.50951	1.02382
Astro	DFC	0.510511	1.02721
Astro	DFC	0.511512	1.0306
Astro	DFC	0.512513	1.034
Astro	DFC	0.513514	1.0374
Astro	DFC	0.514515	1.04079
Astro	DFC	0.515516	1.04419
Astro	DFC	0.516517	1.04759
Astro	DFC	0.517518	1.05098
Astro	DFC	0.518519	1.05437
Astro	DFC	0.51952	1.05776
Astro	DFC	0.520521	1.06114
Astro	DFC	0.521522	1.06451
Astro	DFC	0.522523	1.06788
Astro	DFC	0.523524	1.07125
Astro	DFC	0.524525	1.0746
Astro	DFC	0.525526	1.07795
Astro	DFC	0.526527	1.08129
Astro	DFC	0.527528	1.08462
Astro	DFC	0.528529	1.08794
Astro	DFC	0.52953	1.09124
Astro	DFC	0.530531	1.09454
Astro	DFC	0.531532	1.09782
Astro	DFC	0.532533	1.10108
Astro	DFC	0.533534	1.10434
Astro	DFC	0.534535	1.10758
Astro	DFC	0.535536	1.1108
Astro	DFC	0.536537	1.11401
Astro	DFC	0.537538	1.1172
Astro	DFC	0.538539	1.12037
Astro	DFC	0.53954	1.12352
Astro	DFC	0.540541	1.12666
Astro	DFC	0.541542	1.12977
Astro	DFC	0.542543	1.13287
Astro	DFC	0.543544	1.13594
Astro	DFC	0.544545	1.139
Astro	DFC	0.545546	1.14203
Astro	DFC	0.546547	1.14504
Astro	DFC	0.547548	1.14803
Astro	DFC	0.548549	1.15099
Astro	DFC	0.54955	1.15393
Astro	DFC	0.550551	1.15684
Astro	DFC	0.551552	1.15973
Astro	DFC	0.552553	1.1626
Astro	DFC	0.553554	1.16543
Astro	DFC	0.554555	1.16824
Astro	DFC	0.555556	1.17103
Astro	DFC	0.556557	1.17379
Astro	DFC	0.557558	1.17652
Astro	DFC	0.558559	1.17922
Astro	DFC	0.55956	1.18189
Astro	DFC	0.560561	1.18453
Astro	DFC	0.561562	1.18715
Astro	DFC	0.562563	1.18973
Astro	DFC	0.563564	1.19228
Astro	DFC	0.564565	1.19481
Astro	DFC	0.565566	1.1973
Astro	DFC	0.566567	1.19976
Astro	DFC	0.567568	1.20219
Astro	DFC	0.568569	1.20459
Astro	DFC	0.56957	1.20696
Astro	DFC	0.570571	1.20929
Astro	DFC	0.571572	1.21159
Astro	DFC	0.572573	1.21386
Astro	DFC	0.573574	1.2161
Astro	DFC	0.574575	1.2183
Astro	DFC	0.575576	1.22047
Astro	DFC	0.576577	1.22261
Astro	DFC	0.577578	1.22471
Astro	DFC	0.578579	1.22678
Astro	DFC	0.57958	1.22881
Astro	DFC	0.580581	1.23081
Astro	DFC	0.581582	1.23278
Astro	DFC	0.582583	1.23471
Astro	DFC	0.583584	1.23661
Astro	DFC	0.584585	1.23847
Astro	DFC	0.585586	1.2403
Astro	DFC	0.586587	1.2421
Astro	DFC	0.587588	1.24386
Astro	DFC	0.588589	1.24558
Astro	DFC	0.58959	1.24727
Astro	DFC	0.590591	1.24893
Astro	DFC	0.591592	1.25055
Astro	DFC	0.592593	1.25214
Astro	DFC	0.593594	1.25369
Astro	DFC	0.594595	1.25521
Astro	DFC	0.595596	1.25669
Astro	DFC	0.596597	1.25814
Astro	DFC	0.597598	1.25955
Astro	DFC	0.598599	1.26093
Astro	DFC	0.5996	1.26228
Astro	DFC	0.600601	1.26359
Astro	DFC	0.601602	1.26487
Astro	DFC	0.602603	1.26611
Astro	DFC	0.603604	1.26732
Astro	DFC	0.604605	1.2685
Astro	DFC	0.605606	1.26964
Astro	DFC	0.606607	1.27076
Astro	DFC	0.607608	1.27183
Astro	DFC	0.608609	1.27288
Astro	DFC	0.60961	1.27389
Astro	DFC	0.610611	1.27487
Astro	DFC	0.611612	1.27582
Astro	DFC	0.612613	1.27673
Astro	DFC	0.613614	1.27762
Astro	DFC	0.614615	1.27847
Astro	DFC	0.615616	1.27929
Astro	DFC	0.616617	1.28008
Astro	DFC	0.617618	1.28084
Astro	DFC	0.618619	1.28157
Astro	DFC	0.61962	1.28227
Astro	DFC	0.620621	1.28294
Astro	DFC	0.621622	1.28358
Astro	DFC	0.622623	1.28418
Astro	DFC	0.623624	1.28476
Astro	DFC	0.624625	1.28532
Astro	DFC	0.625626	1.28584
Astro	DFC	0.626627	1.28633
Astro	DFC	0.627628	1.2868
Astro	DFC	0.628629	1.28724
Astro	DFC	0.62963	1.28765
Astro	DFC	0.630631	1.28803
Astro	DFC	0.631632	1.28839
Astro	DFC	0.632633	1.28872
Astro	DFC	0.633634	1.28903
Astro	DFC	0.634635	1.28931
Astro	DFC	0.635636	1.28956
Astro	DFC	0.636637	1.28979
Astro	DFC	0.637638	1.28999
Astro	DFC	0.638639	1.29017
Astro	DFC	0.63964	1.29033
Astro	DFC	0.640641	1.29046
Astro	DFC	0.641642	1.29057
Astro	DFC	0.642643	1.29065
Astro	DFC	0.643644	1.29071
Astro	DFC	0.644645	1.29075
Astro	DFC	0.645646	1.29077
Astro	DFC	0.646647	1.29076
Astro	DFC	0.647648	1.29074
Astro	DFC	0.648649	1.29069
Astro	DFC	0.64965	1.29062
Astro	DFC	0.650651	1.29053
Astro	DFC	0.651652	1.29042
Astro	DFC	0.652653	1.29029
Astro	DFC	0.653654	1.29014
Astro	DFC	0.654655	1.28997
Astro	DFC	0.655656	1.28978
Astro	DFC	0.656657	1.28958
Astro	DFC	0.657658	1.28935
Astro	DFC	0.658659	1.28911
Astro	DFC	0.65966	1.28885
Astro	DFC	0.660661	1.28857
Astro	DFC	0.661662	1.28827
Astro	DFC	0.662663	1.28796
Astro	DFC	0.663664	1.28763
Astro	DFC	0.664665	1.28728
Astro	DFC	0.665666	1.28692
Astro	DFC	0.666667	1.28654
Astro	DFC	0.667668	1.28614
Astro	DFC	0.668669	1.28573
Astro	DFC	0.66967	1.28531
Astro	DFC	0.670671	1.28487
Astro	DFC	0.671672	1.28441
Astro	DFC	0.672673	1.28394
Astro	DFC	0.673674	1.28346
Astro	DFC	0.674675	1.28296
Astro	DFC	0.675676	1.28245
Astro	DFC	0.676677	1.28192
Astro	DFC	0.677678	1.28138
Astro	DFC	0.678679	1.28083
Astro	DFC	0.67968	1.28026
Astro	DFC	0.680681	1.27968
Astro	DFC	0.681682	1.27909
Astro	DFC	0.682683	1.27849
Astro	DFC	0.683684	1.27787
Astro	DFC	0.684685	1.27724
Astro	DFC	0.685686	1.2766
Astro	DFC	0.686687	1.27594
Astro	DFC	0.687688	1.27528
Astro	DFC	0.688689	1.2746
Astro	DFC	0.68969	1.27391
Astro	DFC	0.690691	1.27321
Astro	DFC	0.691692	1.2725
Astro	DFC	0.692693	1.27177
Astro	DFC	0.693694	1.27104
Astro	DFC	0.694695	1.27029
Astro	DFC	0.695696	1.26953
Astro	DFC	0.696697	1.26876
Astro	DFC	0.697698	1.26798
Astro	DFC	0.698699	1.26719
Astro	DFC	0.6997	1.26639
Astro	DFC	0.700701	1.26557
Astro	DFC	0.701702	1.26475
Astro	DFC	0.702703	1.26391
Astro	DFC	0.703704	1.26307
Astro	DFC	0.704705	1.26221
Astro	DFC	0.705706	1.26134
Astro	DFC	0.706707	1.26046
Astro	DFC	0.707708	1.25957
Astro	DFC	0.708709	1.25867
Astro	DFC	0.70971	1.25776
Astro	DFC	0.710711	1.25683
Astro	DFC	0.711712	1.2559
Astro	DFC	0.712713	1.25495
Astro	DFC	0.713714	1.254
Astro	DFC	0.714715	1.25303
Astro	DFC	0.715716	1.25205
Astro	DFC	0.716717	1.25105
Astro	DFC	0.717718	1.25005
Astro	DFC	0.718719	1.24904
Astro	DFC	0.71972	1.24801
Astro	DFC	0.720721	1.24697
Astro	DFC	0.721722	1.24592
Astro	DFC	0.722723	1.24486
Astro	DFC	0.723724	1.24378
Astro	DFC	0.724725	1.2427
Astro	DFC	0.725726	1.2416
Astro	DFC	0.726727	1.24048
Astro	DFC	0.727728	1.23936
Astro	DFC	0.728729	1.23822
Astro	DFC	0.72973	1.23707
Astro	DFC	0.730731	1.23591
Astro	DFC	0.731732	1.23473
Astro	DFC	0.732733	1.23354
Astro	DFC	0.733734	1.23233
Astro	DFC	0.734735	1.23112
Astro	DFC	0.735736	1.22988
Astro	DFC	0.736737	1.22864
Astro	DFC	0.737738	1.22738
Astro	DFC	0.738739	1.2261
Astro	DFC	0.73974	1.22481
Astro	DFC	0.740741	1.2235
Astro	DFC	0.741742	1.22218
Astro	DFC	0.742743	1.22085
Astro	DFC	0.743744	1.2195
Astro	DFC	0.744745	1.21813
Astro	DFC	0.745746	1.21674
Astro	DFC	0.746747	1.21534
Astro	DFC	0.747748	1.21393
Astro	DFC	0.748749	1.2125
Astro	DFC	0.74975	1.21105
Astro	DFC	0.750751	1.20958
Astro	DFC	0.751752	1.2081
Astro	DFC	0.752753	1.20659
Astro	DFC	0.753754	1.20508
Astro	DFC	0.754755	1.20354
Astro	DFC	0.755756	1.20198
Astro	DFC	0.756757	1.20041
Astro	DFC	0.757758	1.19882
Astro	DFC	0.758759	1.19721
Astro	DFC	0.75976	1.19558
Astro	DFC	0.760761	1.19393
Astro	DFC	0.761762	1.19226
Astro	DFC	0.762763	1.19057
Astro	DFC	0.763764	1.18886
Astro	DFC	0.764765	1.18713
Astro	DFC	0.765766	1.18538
Astro	DFC	0.766767	1.18361
Astro	DFC	0.767768	1.18182
Astro	DFC	0.768769	1.18001
Astro	DFC	0.76977	1.17817
Astro	DFC	0.770771	1.17632
Astro	DFC	0.771772	1.17444
Astro	DFC	0.772773	1.17254
Astro	DFC	0.773774	1.17062
Astro	DFC	0.774775	1.16868
Astro	DFC	0.775776	1.16671
Astro	DFC	0.776777	1.16472
Astro	DFC	0.777778	1.16271
Astro	DFC	0.778779	1.16067
Astro	DFC	0.77978	1.15861
Astro	DFC	0.780781	1.15653
Astro	DFC	0.781782	1.15442
Astro	DFC	0.782783	1.15229
Astro	DFC	0.783784	1.15014
Astro	DFC	0.784785	1.14796
Astro	DFC	0.785786	1.14575
Astro	DFC	0.786787	1.14352
Astro	DFC	0.787788	1.14127
Astro	DFC	0.788789	1.13899
Astro	DFC	0.78979	1.13669
Astro	DFC	0.790791	1.13436
Astro	DFC	0.791792	1.132
Astro	DFC	0.792793	1.12962
Astro	DFC	0.793794	1.12721
Astro	DFC	0.794795	1.12478
Astro	DFC	0.795796	1.12232
Astro	DFC	0.796797	1.11983
Astro	DFC	0.797798	1.11732
Astro	DFC	0.798799	1.11478
Astro	DFC	0.7998	1.11221
Astro	DFC	0.800801	1.10962
Astro	DFC	0.801802	1.107
Astro	DFC	0.802803	1.10435
Astro	DFC	0.803804	1.10167
Astro	DFC	0.804805	1.09897
Astro	DFC	0.805806	1.09624
Astro	DFC	0.806807	1.09348
Astro	DFC	0.807808	1.0907
Astro	DFC	0.808809	1.08788
Astro	DFC	0.80981	1.08504
Astro	DFC	0.810811	1.08217
Astro	DFC	0.811812	1.07928
Astro	DFC	0.812813	1.07635
Astro	DFC	0.813814	1.0734
Astro	DFC	0.814815	1.07042
Astro	DFC	0.815816	1.06741
Astro	DFC	0.816817	1.06437
Astro	DFC	0.817818	1.06131
Astro	DFC	0.818819	1.05821
Astro	DFC	0.81982	1.05509
Astro	DFC	0.820821	1.05194
Astro	DFC	0.821822	1.04876
Astro	DFC	0.822823	1.04556
Astro	DFC	0.823824	1.04232
Astro	DFC	0.824825	1.03906
Astro	DFC	0.825826	1.03577
Astro	DFC	0.826827	1.03245
Astro	DFC	0.827828	1.0291
Astro	DFC	0.828829	1.02573
Astro	DFC	0.82983	1.02232
Astro	DFC	0.830831	1.01889
Astro	DFC	0.831832	1.01543
Astro	DFC	0.832833	1.01194
Astro	DFC	0.833834	1.00843
Astro	DFC	0.834835	1.00489
Astro	DFC	0.835836	1.00132
Astro	DFC	0.836837	0.997719
Astro	DFC	0.837838	0.994094
Astro	DFC	0.838839	0.990441
Astro	DFC	0.83984	0.986761
Astro	DFC	0.840841	0.983054
Astro	DFC	0.841842	0.979321
Astro	DFC	0.842843	0.97556
Astro	DFC	0.843844	0.971773
Astro	DFC	0.844845	0.967959
Astro	DFC	0.845846	0.964119
Astro	DFC	0.846847	0.960253
Astro	DFC	0.847848	0.95636
Astro	DFC	0.848849	0.952442
Astro	DFC	0.84985	0.948498
Astro	DFC	0.850851	0.944529
Astro	DFC	0.851852	0.940534
Astro	DFC	0.852853	0.936515
Astro	DFC	0.853854	0.93247
Astro	DFC	0.854855	0.928401
Astro	DFC	0.855856	0.924307
Astro	DFC	0.856857	0.920189
Astro	DFC	0.857858	0.916047
Astro	DFC	0.858859	0.911881
Astro	DFC	0.85986	0.907692
Astro	DFC	0.860861	0.90348
Astro	DFC	0.861862	0.899244
Astro	DFC	0.862863	0.894986
Astro	DFC	0.863864	0.890705
Astro	DFC	0.864865	0.886402
Astro	DFC	0.865866	0.882077
Astro	DFC	0.866867	0.877731
Astro	DFC	0.867868	0.873363
Astro	DFC	0.868869	0.868974
Astro	DFC	0.86987	0.864564
Astro	DFC	0.870871	0.860134
Astro	DFC	0.871872	0.855683
Astro	DFC	0.872873	0.851213
Astro	DFC	0.873874	0.846724
Astro	DFC	0.874875	0.842215
Astro	DFC	0.875876	0.837687
Astro	DFC	0.876877	0.833141
Astro	DFC	0.877878	0.828577
Astro	DFC	0.878879	0.823995
Astro	DFC	0.87988	0.819395
Astro	DFC	0.880881	0.814779
Astro	DFC	0.881882	0.810145
Astro	DFC	0.882883	0.805496
Astro	DFC	0.883884	0.80083
Astro	DFC	0.884885	0.796149
Astro	DFC	0.885886	0.791453
Astro	DFC	0.886887	0.786741
Astro	DFC	0.887888	0.782016
Astro	DFC	0.888889	0.777276
Astro	DFC	0.88989	0.772523
Astro	DFC	0.890891	0.767756
Astro	DFC	0.891892	0.762976
Astro	DFC	0.892893	0.758185
Astro	DFC	0.893894	0.753381
Astro	DFC	0.894895	0.748565
Astro	DFC	0.895896	0.743739
Astro	DFC	0.896897	0.738901
Astro	DFC	0.897898	0.734053
Astro	DFC	0.898899	0.729196
Astro	DFC	0.8999	0.724329
Astro	DFC	0.900901	0.719453
Astro	DFC	0.901902	0.714568
Astro	DFC	0.902903	0.709675
Astro	DFC	0.903904	0.704774
Astro	DFC	0.904905	0.699867
Astro	DFC	0.905906	0.694952
Astro	DFC	0.906907	0.690031
Astro	DFC	0.907908	0.685104
Astro	DFC	0.908909	0.680172
Astro	DFC	0.90991	0.675235
Astro	DFC	0.910911	0.670293
Astro	DFC	0.911912	0.665347
Astro	DFC	0.912913	0.660397
Astro	DFC	0.913914	0.655445
Astro	DFC	0.914915	0.650489
Astro	DFC	0.915916	0.645531
Astro	DFC	0.916917	0.640572
Astro	DFC	0.917918	0.635611
Astro	DFC	0.918919	0.63065
Astro	DFC	0.91992	0.625688
Astro	DFC	0.920921	0.620726
Astro	DFC	0.921922	0.615765
Astro	DFC	0.922923	0.610805
Astro	DFC	0.923924	0.605846
Astro	DFC	0.924925	0.600889
Astro	DFC	0.925926	0.595935
Astro	DFC	0.926927	0.590984
Astro	DFC	0.927928	0.586036
Astro	DFC	0.928929	0.581092
Astro	DFC	0.92993	0.576152
Astro	DFC	0.930931	0.571217
Astro	DFC	0.931932	0.566287
Astro	DFC	0.932933	0.561363
Astro	DFC	0.933934	0.556445
Astro	DFC	0.934935	0.551534
Astro	DFC	0.935936	0.546629
Astro	DFC	0.936937	0.541733
Astro	DFC	0.937938	0.536844
Astro	DFC	0.938939	0.531963
Astro	DFC	0.93994	0.527092
Astro	DFC	0.940941	0.52223
Astro	DFC	0.941942	0.517378
Astro	DFC	0.942943	0.512536
Astro	DFC	0.943944	0.507704
Astro	DFC	0.944945	0.502884
Astro	DFC	0.945946	0.498075
Astro	DFC	0.946947	0.493278
Astro	DFC	0.947948	0.488494
Astro	DFC	0.948949	0.483722
Astro	DFC	0.94995	0.478964
Astro	DFC	0.950951	0.47422
Astro	DFC	0.951952	0.469489
Astro	DFC	0.952953	0.464773
Astro	DFC	0.953954	0.460072
Astro	DFC	0.954955	0.455386
Astro	DFC	0.955956	0.450716
Astro	DFC	0.956957	0.446062
Astro	DFC	0.957958	0.441425
Astro	DFC	0.958959	0.436804
Astro	DFC	0.95996	0.432201
Astro	DFC	0.960961	0.427616
Astro	DFC	0.961962	0.423048
Astro	DFC	0.962963	0.418499
Astro	DFC	0.963964	0.413969
Astro	DFC	0.964965	0.409458
Astro	DFC	0.965966	0.404967
Astro	DFC	0.966967	0.400495
Astro	DFC	0.967968	0.396044
Astro	DFC	0.968969	0.391613
Astro	DFC	0.96997	0.387203
Astro	DFC	0.970971	0.382814
Astro	DFC	0.971972	0.378447
Astro	DFC	0.972973	0.374101
Astro	DFC	0.973974	0.369778
Astro	DFC	0.974975	0.365478
Astro	DFC	0.975976	0.3612
Astro	DFC	0.976977	0.356945
Astro	DFC	0.977978	0.352714
Astro	DFC	0.978979	0.348506
Astro	DFC	0.97998	0.344323
Astro	DFC	0.980981	0.340163
Astro	DFC	0.981982	0.336028
Astro	DFC	0.982983	0.331918
Astro	DFC	0.983984	0.327833
Astro	DFC	0.984985	0.323773
Astro	DFC	0.985986	0.319739
Astro	DFC	0.986987	0.315731
Astro	DFC	0.987988	0.311748
Astro	DFC	0.988989	0.307792
Astro	DFC	0.98999	0.303862
Astro	DFC	0.990991	0.299959
Astro	DFC	0.991992	0.296083
Astro	DFC	0.992993	0.292234
Astro	DFC	0.993994	0.288412
Astro	DFC	0.994995	0.284618
Astro	DFC	0.995996	0.280851
Astro	DFC	0.996997	0.277112
Astro	DFC	0.997998	0.273401
Astro	DFC	0.998999	0.269718
[truncated: 7,001 more rows]

## Sheet: Oligo_density
cell_type	area	y_range	density
Oligo	ACC	0	0.01017
Oligo	ACC	0.001001	0.0103828
Oligo	ACC	0.002002	0.0105985
Oligo	ACC	0.003003	0.0108169
Oligo	ACC	0.004004	0.0110382
Oligo	ACC	0.00500501	0.0112622
Oligo	ACC	0.00600601	0.0114891
Oligo	ACC	0.00700701	0.0117188
Oligo	ACC	0.00800801	0.0119514
Oligo	ACC	0.00900901	0.0121868
Oligo	ACC	0.01001	0.012425
Oligo	ACC	0.011011	0.012666
Oligo	ACC	0.012012	0.0129099
Oligo	ACC	0.013013	0.0131566
Oligo	ACC	0.014014	0.0134062
Oligo	ACC	0.015015	0.0136585
Oligo	ACC	0.016016	0.0139137
Oligo	ACC	0.017017	0.0141716
Oligo	ACC	0.018018	0.0144322
Oligo	ACC	0.019019	0.0146956
Oligo	ACC	0.02002	0.0149617
Oligo	ACC	0.021021	0.0152305
Oligo	ACC	0.022022	0.0155019
Oligo	ACC	0.023023	0.0157759
Oligo	ACC	0.024024	0.0160525
Oligo	ACC	0.025025	0.0163316
Oligo	ACC	0.026026	0.0166132
Oligo	ACC	0.027027	0.0168972
Oligo	ACC	0.028028	0.0171835
Oligo	ACC	0.029029	0.0174722
Oligo	ACC	0.03003	0.0177631
Oligo	ACC	0.031031	0.0180562
Oligo	ACC	0.032032	0.0183515
Oligo	ACC	0.033033	0.0186488
Oligo	ACC	0.034034	0.0189481
Oligo	ACC	0.035035	0.0192492
Oligo	ACC	0.036036	0.0195522
Oligo	ACC	0.037037	0.019857
Oligo	ACC	0.038038	0.0201634
Oligo	ACC	0.039039	0.0204714
Oligo	ACC	0.04004	0.020781
Oligo	ACC	0.041041	0.0210919
Oligo	ACC	0.042042	0.0214041
Oligo	ACC	0.043043	0.0217176
Oligo	ACC	0.044044	0.0220322
Oligo	ACC	0.045045	0.0223479
Oligo	ACC	0.046046	0.0226645
Oligo	ACC	0.047047	0.022982
Oligo	ACC	0.048048	0.0233003
Oligo	ACC	0.049049	0.0236192
Oligo	ACC	0.0500501	0.0239388
Oligo	ACC	0.0510511	0.0242589
Oligo	ACC	0.0520521	0.0245794
Oligo	ACC	0.0530531	0.0249002
Oligo	ACC	0.0540541	0.0252213
Oligo	ACC	0.0550551	0.0255426
Oligo	ACC	0.0560561	0.025864
Oligo	ACC	0.0570571	0.0261854
Oligo	ACC	0.0580581	0.0265068
Oligo	ACC	0.0590591	0.0268281
Oligo	ACC	0.0600601	0.0271493
Oligo	ACC	0.0610611	0.0274702
Oligo	ACC	0.0620621	0.0277909
Oligo	ACC	0.0630631	0.0281112
Oligo	ACC	0.0640641	0.0284313
Oligo	ACC	0.0650651	0.0287509
Oligo	ACC	0.0660661	0.0290702
Oligo	ACC	0.0670671	0.029389
Oligo	ACC	0.0680681	0.0297074
Oligo	ACC	0.0690691	0.0300254
Oligo	ACC	0.0700701	0.0303429
Oligo	ACC	0.0710711	0.03066
Oligo	ACC	0.0720721	0.0309767
Oligo	ACC	0.0730731	0.031293
Oligo	ACC	0.0740741	0.0316089
Oligo	ACC	0.0750751	0.0319246
Oligo	ACC	0.0760761	0.0322399
Oligo	ACC	0.0770771	0.0325551
Oligo	ACC	0.0780781	0.0328702
Oligo	ACC	0.0790791	0.0331852
Oligo	ACC	0.0800801	0.0335002
Oligo	ACC	0.0810811	0.0338153
Oligo	ACC	0.0820821	0.0341307
Oligo	ACC	0.0830831	0.0344464
Oligo	ACC	0.0840841	0.0347626
Oligo	ACC	0.0850851	0.0350793
Oligo	ACC	0.0860861	0.0353968
Oligo	ACC	0.0870871	0.0357151
Oligo	ACC	0.0880881	0.0360345
Oligo	ACC	0.0890891	0.036355
Oligo	ACC	0.0900901	0.0366769
Oligo	ACC	0.0910911	0.0370004
Oligo	ACC	0.0920921	0.0373255
Oligo	ACC	0.0930931	0.0376526
Oligo	ACC	0.0940941	0.0379819
Oligo	ACC	0.0950951	0.0383134
Oligo	ACC	0.0960961	0.0386476
Oligo	ACC	0.0970971	0.0389845
Oligo	ACC	0.0980981	0.0393244
Oligo	ACC	0.0990991	0.0396676
Oligo	ACC	0.1001	0.0400144
Oligo	ACC	0.101101	0.0403648
Oligo	ACC	0.102102	0.0407194
Oligo	ACC	0.103103	0.0410782
Oligo	ACC	0.104104	0.0414416
Oligo	ACC	0.105105	0.0418098
Oligo	ACC	0.106106	0.0421832
Oligo	ACC	0.107107	0.0425619
Oligo	ACC	0.108108	0.0429464
Oligo	ACC	0.109109	0.043337
Oligo	ACC	0.11011	0.0437338
Oligo	ACC	0.111111	0.0441373
Oligo	ACC	0.112112	0.0445477
Oligo	ACC	0.113113	0.0449653
Oligo	ACC	0.114114	0.0453906
Oligo	ACC	0.115115	0.0458237
Oligo	ACC	0.116116	0.0462651
Oligo	ACC	0.117117	0.046715
Oligo	ACC	0.118118	0.0471738
Oligo	ACC	0.119119	0.0476418
Oligo	ACC	0.12012	0.0481193
Oligo	ACC	0.121121	0.0486068
Oligo	ACC	0.122122	0.0491044
Oligo	ACC	0.123123	0.0496127
Oligo	ACC	0.124124	0.0501318
Oligo	ACC	0.125125	0.0506622
Oligo	ACC	0.126126	0.0512042
Oligo	ACC	0.127127	0.0517582
Oligo	ACC	0.128128	0.0523244
Oligo	ACC	0.129129	0.0529032
Oligo	ACC	0.13013	0.053495
Oligo	ACC	0.131131	0.0541001
Oligo	ACC	0.132132	0.0547188
Oligo	ACC	0.133133	0.0553515
Oligo	ACC	0.134134	0.0559986
Oligo	ACC	0.135135	0.0566602
Oligo	ACC	0.136136	0.0573369
Oligo	ACC	0.137137	0.0580289
Oligo	ACC	0.138138	0.0587364
Oligo	ACC	0.139139	0.05946
Oligo	ACC	0.14014	0.0601998
Oligo	ACC	0.141141	0.0609562
Oligo	ACC	0.142142	0.0617295
Oligo	ACC	0.143143	0.0625199
Oligo	ACC	0.144144	0.0633279
Oligo	ACC	0.145145	0.0641536
Oligo	ACC	0.146146	0.0649974
Oligo	ACC	0.147147	0.0658595
Oligo	ACC	0.148148	0.0667402
Oligo	ACC	0.149149	0.0676397
Oligo	ACC	0.15015	0.0685584
Oligo	ACC	0.151151	0.0694964
Oligo	ACC	0.152152	0.0704539
Oligo	ACC	0.153153	0.0714313
Oligo	ACC	0.154154	0.0724287
Oligo	ACC	0.155155	0.0734462
Oligo	ACC	0.156156	0.0744842
Oligo	ACC	0.157157	0.0755427
Oligo	ACC	0.158158	0.076622
Oligo	ACC	0.159159	0.0777221
Oligo	ACC	0.16016	0.0788432
Oligo	ACC	0.161161	0.0799855
Oligo	ACC	0.162162	0.081149
Oligo	ACC	0.163163	0.0823339
Oligo	ACC	0.164164	0.0835402
Oligo	ACC	0.165165	0.0847679
Oligo	ACC	0.166166	0.0860172
Oligo	ACC	0.167167	0.087288
Oligo	ACC	0.168168	0.0885804
Oligo	ACC	0.169169	0.0898943
Oligo	ACC	0.17017	0.0912298
Oligo	ACC	0.171171	0.0925868
Oligo	ACC	0.172172	0.0939653
Oligo	ACC	0.173173	0.0953652
Oligo	ACC	0.174174	0.0967863
Oligo	ACC	0.175175	0.0982287
Oligo	ACC	0.176176	0.0996922
Oligo	ACC	0.177177	0.101177
Oligo	ACC	0.178178	0.102682
Oligo	ACC	0.179179	0.104208
Oligo	ACC	0.18018	0.105754
Oligo	ACC	0.181181	0.107321
Oligo	ACC	0.182182	0.108907
Oligo	ACC	0.183183	0.110514
Oligo	ACC	0.184184	0.11214
Oligo	ACC	0.185185	0.113785
Oligo	ACC	0.186186	0.115449
Oligo	ACC	0.187187	0.117133
Oligo	ACC	0.188188	0.118834
Oligo	ACC	0.189189	0.120554
Oligo	ACC	0.19019	0.122292
Oligo	ACC	0.191191	0.124047
Oligo	ACC	0.192192	0.125819
Oligo	ACC	0.193193	0.127608
Oligo	ACC	0.194194	0.129414
Oligo	ACC	0.195195	0.131236
Oligo	ACC	0.196196	0.133074
Oligo	ACC	0.197197	0.134927
Oligo	ACC	0.198198	0.136795
Oligo	ACC	0.199199	0.138678
Oligo	ACC	0.2002	0.140575
Oligo	ACC	0.201201	0.142486
Oligo	ACC	0.202202	0.144411
Oligo	ACC	0.203203	0.146349
Oligo	ACC	0.204204	0.1483
Oligo	ACC	0.205205	0.150263
Oligo	ACC	0.206206	0.152239
Oligo	ACC	0.207207	0.154226
Oligo	ACC	0.208208	0.156225
Oligo	ACC	0.209209	0.158234
Oligo	ACC	0.21021	0.160255
Oligo	ACC	0.211211	0.162285
Oligo	ACC	0.212212	0.164326
Oligo	ACC	0.213213	0.166377
Oligo	ACC	0.214214	0.168437
Oligo	ACC	0.215215	0.170506
Oligo	ACC	0.216216	0.172584
Oligo	ACC	0.217217	0.17467
Oligo	ACC	0.218218	0.176765
Oligo	ACC	0.219219	0.178868
Oligo	ACC	0.22022	0.180979
Oligo	ACC	0.221221	0.183098
Oligo	ACC	0.222222	0.185224
Oligo	ACC	0.223223	0.187357
Oligo	ACC	0.224224	0.189497
Oligo	ACC	0.225225	0.191644
Oligo	ACC	0.226226	0.193798
Oligo	ACC	0.227227	0.195958
Oligo	ACC	0.228228	0.198125
Oligo	ACC	0.229229	0.200297
Oligo	ACC	0.23023	0.202476
Oligo	ACC	0.231231	0.204661
Oligo	ACC	0.232232	0.206852
Oligo	ACC	0.233233	0.209049
Oligo	ACC	0.234234	0.211251
Oligo	ACC	0.235235	0.213459
Oligo	ACC	0.236236	0.215672
Oligo	ACC	0.237237	0.217891
Oligo	ACC	0.238238	0.220116
Oligo	ACC	0.239239	0.222345
Oligo	ACC	0.24024	0.22458
Oligo	ACC	0.241241	0.226821
Oligo	ACC	0.242242	0.229066
Oligo	ACC	0.243243	0.231317
Oligo	ACC	0.244244	0.233572
Oligo	ACC	0.245245	0.235833
Oligo	ACC	0.246246	0.238098
Oligo	ACC	0.247247	0.240368
Oligo	ACC	0.248248	0.242643
Oligo	ACC	0.249249	0.244923
Oligo	ACC	0.25025	0.247207
Oligo	ACC	0.251251	0.249496
Oligo	ACC	0.252252	0.251789
Oligo	ACC	0.253253	0.254086
Oligo	ACC	0.254254	0.256388
Oligo	ACC	0.255255	0.258693
Oligo	ACC	0.256256	0.261002
Oligo	ACC	0.257257	0.263315
Oligo	ACC	0.258258	0.265631
Oligo	ACC	0.259259	0.26795
Oligo	ACC	0.26026	0.270272
Oligo	ACC	0.261261	0.272596
Oligo	ACC	0.262262	0.274924
Oligo	ACC	0.263263	0.277253
Oligo	ACC	0.264264	0.279584
Oligo	ACC	0.265265	0.281916
Oligo	ACC	0.266266	0.28425
Oligo	ACC	0.267267	0.286584
Oligo	ACC	0.268268	0.288919
Oligo	ACC	0.269269	0.291254
Oligo	ACC	0.27027	0.293588
Oligo	ACC	0.271271	0.295921
Oligo	ACC	0.272272	0.298253
Oligo	ACC	0.273273	0.300583
Oligo	ACC	0.274274	0.30291
Oligo	ACC	0.275275	0.305234
Oligo	ACC	0.276276	0.307555
Oligo	ACC	0.277277	0.309872
Oligo	ACC	0.278278	0.312183
Oligo	ACC	0.279279	0.31449
Oligo	ACC	0.28028	0.31679
Oligo	ACC	0.281281	0.319084
Oligo	ACC	0.282282	0.321371
Oligo	ACC	0.283283	0.323649
Oligo	ACC	0.284284	0.325919
Oligo	ACC	0.285285	0.328179
Oligo	ACC	0.286286	0.330429
Oligo	ACC	0.287287	0.332668
Oligo	ACC	0.288288	0.334895
Oligo	ACC	0.289289	0.33711
Oligo	ACC	0.29029	0.339312
Oligo	ACC	0.291291	0.341499
Oligo	ACC	0.292292	0.343672
Oligo	ACC	0.293293	0.345829
Oligo	ACC	0.294294	0.34797
Oligo	ACC	0.295295	0.350093
Oligo	ACC	0.296296	0.352199
Oligo	ACC	0.297297	0.354285
Oligo	ACC	0.298298	0.356352
Oligo	ACC	0.299299	0.358399
Oligo	ACC	0.3003	0.360424
Oligo	ACC	0.301301	0.362427
Oligo	ACC	0.302302	0.364408
Oligo	ACC	0.303303	0.366364
Oligo	ACC	0.304304	0.368297
Oligo	ACC	0.305305	0.370204
Oligo	ACC	0.306306	0.372086
Oligo	ACC	0.307307	0.373941
Oligo	ACC	0.308308	0.375769
Oligo	ACC	0.309309	0.377569
Oligo	ACC	0.31031	0.37934
Oligo	ACC	0.311311	0.381082
Oligo	ACC	0.312312	0.382794
Oligo	ACC	0.313313	0.384475
Oligo	ACC	0.314314	0.386126
Oligo	ACC	0.315315	0.387744
Oligo	ACC	0.316316	0.389331
Oligo	ACC	0.317317	0.390884
Oligo	ACC	0.318318	0.392405
Oligo	ACC	0.319319	0.393891
Oligo	ACC	0.32032	0.395344
Oligo	ACC	0.321321	0.396762
Oligo	ACC	0.322322	0.398145
Oligo	ACC	0.323323	0.399493
Oligo	ACC	0.324324	0.400806
Oligo	ACC	0.325325	0.402082
Oligo	ACC	0.326326	0.403323
Oligo	ACC	0.327327	0.404527
Oligo	ACC	0.328328	0.405695
Oligo	ACC	0.329329	0.406826
Oligo	ACC	0.33033	0.407921
Oligo	ACC	0.331331	0.408979
Oligo	ACC	0.332332	0.41
Oligo	ACC	0.333333	0.410985
Oligo	ACC	0.334334	0.411933
Oligo	ACC	0.335335	0.412844
Oligo	ACC	0.336336	0.413719
Oligo	ACC	0.337337	0.414558
Oligo	ACC	0.338338	0.41536
Oligo	ACC	0.339339	0.416127
Oligo	ACC	0.34034	0.416858
Oligo	ACC	0.341341	0.417554
Oligo	ACC	0.342342	0.418214
Oligo	ACC	0.343343	0.418841
Oligo	ACC	0.344344	0.419433
Oligo	ACC	0.345345	0.419992
Oligo	ACC	0.346346	0.420517
Oligo	ACC	0.347347	0.42101
Oligo	ACC	0.348348	0.421471
Oligo	ACC	0.349349	0.4219
Oligo	ACC	0.35035	0.422299
Oligo	ACC	0.351351	0.422667
Oligo	ACC	0.352352	0.423006
Oligo	ACC	0.353353	0.423316
Oligo	ACC	0.354354	0.423598
Oligo	ACC	0.355355	0.423854
Oligo	ACC	0.356356	0.424082
Oligo	ACC	0.357357	0.424285
Oligo	ACC	0.358358	0.424464
Oligo	ACC	0.359359	0.424619
Oligo	ACC	0.36036	0.424751
Oligo	ACC	0.361361	0.424862
Oligo	ACC	0.362362	0.424951
Oligo	ACC	0.363363	0.425021
Oligo	ACC	0.364364	0.425072
Oligo	ACC	0.365365	0.425105
Oligo	ACC	0.366366	0.425121
Oligo	ACC	0.367367	0.425122
Oligo	ACC	0.368368	0.425109
Oligo	ACC	0.369369	0.425082
Oligo	ACC	0.37037	0.425042
Oligo	ACC	0.371371	0.424992
Oligo	ACC	0.372372	0.424932
Oligo	ACC	0.373373	0.424863
Oligo	ACC	0.374374	0.424786
Oligo	ACC	0.375375	0.424703
Oligo	ACC	0.376376	0.424615
Oligo	ACC	0.377377	0.424523
Oligo	ACC	0.378378	0.424428
Oligo	ACC	0.379379	0.424331
Oligo	ACC	0.38038	0.424234
Oligo	ACC	0.381381	0.424138
Oligo	ACC	0.382382	0.424044
Oligo	ACC	0.383383	0.423953
Oligo	ACC	0.384384	0.423866
Oligo	ACC	0.385385	0.423785
Oligo	ACC	0.386386	0.423711
Oligo	ACC	0.387387	0.423645
Oligo	ACC	0.388388	0.423587
Oligo	ACC	0.389389	0.42354
Oligo	ACC	0.39039	0.423504
Oligo	ACC	0.391391	0.423481
Oligo	ACC	0.392392	0.423471
Oligo	ACC	0.393393	0.423475
Oligo	ACC	0.394394	0.423496
Oligo	ACC	0.395395	0.423532
Oligo	ACC	0.396396	0.423587
Oligo	ACC	0.397397	0.423659
Oligo	ACC	0.398398	0.423752
Oligo	ACC	0.399399	0.423864
Oligo	ACC	0.4004	0.423998
Oligo	ACC	0.401401	0.424154
Oligo	ACC	0.402402	0.424333
Oligo	ACC	0.403403	0.424535
Oligo	ACC	0.404404	0.424762
Oligo	ACC	0.405405	0.425013
Oligo	ACC	0.406406	0.425291
Oligo	ACC	0.407407	0.425594
Oligo	ACC	0.408408	0.425924
Oligo	ACC	0.409409	0.426281
Oligo	ACC	0.41041	0.426667
Oligo	ACC	0.411411	0.42708
Oligo	ACC	0.412412	0.427522
Oligo	ACC	0.413413	0.427992
Oligo	ACC	0.414414	0.428492
Oligo	ACC	0.415415	0.42902
Oligo	ACC	0.416416	0.429579
Oligo	ACC	0.417417	0.430167
Oligo	ACC	0.418418	0.430784
Oligo	ACC	0.419419	0.431431
Oligo	ACC	0.42042	0.432107
Oligo	ACC	0.421421	0.432813
Oligo	ACC	0.422422	0.433549
Oligo	ACC	0.423423	0.434313
Oligo	ACC	0.424424	0.435106
Oligo	ACC	0.425425	0.435928
Oligo	ACC	0.426426	0.436778
Oligo	ACC	0.427427	0.437656
Oligo	ACC	0.428428	0.438561
Oligo	ACC	0.429429	0.439493
Oligo	ACC	0.43043	0.440451
Oligo	ACC	0.431431	0.441435
Oligo	ACC	0.432432	0.442444
Oligo	ACC	0.433433	0.443478
Oligo	ACC	0.434434	0.444535
Oligo	ACC	0.435435	0.445615
Oligo	ACC	0.436436	0.446717
Oligo	ACC	0.437437	0.447841
Oligo	ACC	0.438438	0.448985
Oligo	ACC	0.439439	0.450149
Oligo	ACC	0.44044	0.451331
Oligo	ACC	0.441441	0.452531
Oligo	ACC	0.442442	0.453748
Oligo	ACC	0.443443	0.454981
Oligo	ACC	0.444444	0.456228
Oligo	ACC	0.445445	0.457489
Oligo	ACC	0.446446	0.458763
Oligo	ACC	0.447447	0.460049
Oligo	ACC	0.448448	0.461346
Oligo	ACC	0.449449	0.462652
Oligo	ACC	0.45045	0.463967
Oligo	ACC	0.451451	0.46529
Oligo	ACC	0.452452	0.466619
Oligo	ACC	0.453453	0.467954
Oligo	ACC	0.454454	0.469293
Oligo	ACC	0.455455	0.470636
Oligo	ACC	0.456456	0.471982
Oligo	ACC	0.457457	0.473329
Oligo	ACC	0.458458	0.474677
Oligo	ACC	0.459459	0.476026
Oligo	ACC	0.46046	0.477373
Oligo	ACC	0.461461	0.478718
Oligo	ACC	0.462462	0.480062
Oligo	ACC	0.463463	0.481401
Oligo	ACC	0.464464	0.482737
Oligo	ACC	0.465465	0.484069
Oligo	ACC	0.466466	0.485395
Oligo	ACC	0.467467	0.486716
Oligo	ACC	0.468468	0.48803
Oligo	ACC	0.469469	0.489338
Oligo	ACC	0.47047	0.490638
Oligo	ACC	0.471471	0.491932
Oligo	ACC	0.472472	0.493217
Oligo	ACC	0.473473	0.494495
Oligo	ACC	0.474474	0.495765
Oligo	ACC	0.475475	0.497027
Oligo	ACC	0.476476	0.49828
Oligo	ACC	0.477477	0.499526
Oligo	ACC	0.478478	0.500763
Oligo	ACC	0.479479	0.501993
Oligo	ACC	0.48048	0.503215
Oligo	ACC	0.481481	0.504429
Oligo	ACC	0.482482	0.505637
Oligo	ACC	0.483483	0.506838
Oligo	ACC	0.484484	0.508033
Oligo	ACC	0.485485	0.509222
Oligo	ACC	0.486486	0.510407
Oligo	ACC	0.487487	0.511587
Oligo	ACC	0.488488	0.512763
Oligo	ACC	0.489489	0.513936
Oligo	ACC	0.49049	0.515108
Oligo	ACC	0.491491	0.516278
Oligo	ACC	0.492492	0.517447
Oligo	ACC	0.493493	0.518617
Oligo	ACC	0.494494	0.519789
Oligo	ACC	0.495495	0.520963
Oligo	ACC	0.496496	0.522141
Oligo	ACC	0.497497	0.523324
Oligo	ACC	0.498498	0.524512
Oligo	ACC	0.499499	0.525707
Oligo	ACC	0.500501	0.526911
Oligo	ACC	0.501502	0.528124
Oligo	ACC	0.502503	0.529347
Oligo	ACC	0.503504	0.530582
Oligo	ACC	0.504505	0.531831
Oligo	ACC	0.505506	0.533093
Oligo	ACC	0.506507	0.534371
Oligo	ACC	0.507508	0.535665
Oligo	ACC	0.508509	0.536978
Oligo	ACC	0.50951	0.53831
Oligo	ACC	0.510511	0.539662
Oligo	ACC	0.511512	0.541036
Oligo	ACC	0.512513	0.542432
Oligo	ACC	0.513514	0.543853
Oligo	ACC	0.514515	0.545298
Oligo	ACC	0.515516	0.54677
Oligo	ACC	0.516517	0.548269
Oligo	ACC	0.517518	0.549797
Oligo	ACC	0.518519	0.551354
Oligo	ACC	0.51952	0.552941
Oligo	ACC	0.520521	0.55456
Oligo	ACC	0.521522	0.556211
Oligo	ACC	0.522523	0.557895
Oligo	ACC	0.523524	0.559613
Oligo	ACC	0.524525	0.561366
Oligo	ACC	0.525526	0.563154
Oligo	ACC	0.526527	0.564978
Oligo	ACC	0.527528	0.566839
Oligo	ACC	0.528529	0.568737
Oligo	ACC	0.52953	0.570673
Oligo	ACC	0.530531	0.572647
Oligo	ACC	0.531532	0.574659
Oligo	ACC	0.532533	0.576711
Oligo	ACC	0.533534	0.578802
Oligo	ACC	0.534535	0.580932
Oligo	ACC	0.535536	0.583102
Oligo	ACC	0.536537	0.585311
Oligo	ACC	0.537538	0.587561
Oligo	ACC	0.538539	0.58985
Oligo	ACC	0.53954	0.592179
Oligo	ACC	0.540541	0.594547
Oligo	ACC	0.541542	0.596955
Oligo	ACC	0.542543	0.599402
Oligo	ACC	0.543544	0.601887
Oligo	ACC	0.544545	0.604412
Oligo	ACC	0.545546	0.606974
Oligo	ACC	0.546547	0.609575
Oligo	ACC	0.547548	0.612212
Oligo	ACC	0.548549	0.614887
Oligo	ACC	0.54955	0.617598
Oligo	ACC	0.550551	0.620344
Oligo	ACC	0.551552	0.623125
Oligo	ACC	0.552553	0.625941
Oligo	ACC	0.553554	0.62879
Oligo	ACC	0.554555	0.631672
Oligo	ACC	0.555556	0.634587
Oligo	ACC	0.556557	0.637532
Oligo	ACC	0.557558	0.640508
Oligo	ACC	0.558559	0.643513
Oligo	ACC	0.55956	0.646547
Oligo	ACC	0.560561	0.649609
Oligo	ACC	0.561562	0.652698
Oligo	ACC	0.562563	0.655812
Oligo	ACC	0.563564	0.658952
Oligo	ACC	0.564565	0.662115
Oligo	ACC	0.565566	0.665301
Oligo	ACC	0.566567	0.668509
Oligo	ACC	0.567568	0.671738
Oligo	ACC	0.568569	0.674987
Oligo	ACC	0.56957	0.678254
Oligo	ACC	0.570571	0.68154
Oligo	ACC	0.571572	0.684842
Oligo	ACC	0.572573	0.68816
Oligo	ACC	0.573574	0.691492
Oligo	ACC	0.574575	0.694838
Oligo	ACC	0.575576	0.698196
Oligo	ACC	0.576577	0.701566
Oligo	ACC	0.577578	0.704946
Oligo	ACC	0.578579	0.708335
Oligo	ACC	0.57958	0.711733
Oligo	ACC	0.580581	0.715138
Oligo	ACC	0.581582	0.718549
Oligo	ACC	0.582583	0.721966
Oligo	ACC	0.583584	0.725386
Oligo	ACC	0.584585	0.72881
Oligo	ACC	0.585586	0.732236
Oligo	ACC	0.586587	0.735663
Oligo	ACC	0.587588	0.73909
Oligo	ACC	0.588589	0.742517
Oligo	ACC	0.58959	0.745942
Oligo	ACC	0.590591	0.749364
Oligo	ACC	0.591592	0.752782
Oligo	ACC	0.592593	0.756196
Oligo	ACC	0.593594	0.759605
Oligo	ACC	0.594595	0.763007
Oligo	ACC	0.595596	0.766402
Oligo	ACC	0.596597	0.769789
Oligo	ACC	0.597598	0.773167
Oligo	ACC	0.598599	0.776536
Oligo	ACC	0.5996	0.779894
Oligo	ACC	0.600601	0.78324
Oligo	ACC	0.601602	0.786575
Oligo	ACC	0.602603	0.789897
Oligo	ACC	0.603604	0.793205
Oligo	ACC	0.604605	0.7965
Oligo	ACC	0.605606	0.799779
Oligo	ACC	0.606607	0.803044
Oligo	ACC	0.607608	0.806292
Oligo	ACC	0.608609	0.809524
Oligo	ACC	0.60961	0.812738
Oligo	ACC	0.610611	0.815935
Oligo	ACC	0.611612	0.819114
Oligo	ACC	0.612613	0.822275
Oligo	ACC	0.613614	0.825417
Oligo	ACC	0.614615	0.82854
Oligo	ACC	0.615616	0.831643
Oligo	ACC	0.616617	0.834726
Oligo	ACC	0.617618	0.83779
Oligo	ACC	0.618619	0.840834
Oligo	ACC	0.61962	0.843857
Oligo	ACC	0.620621	0.846861
Oligo	ACC	0.621622	0.849844
Oligo	ACC	0.622623	0.852807
Oligo	ACC	0.623624	0.85575
Oligo	ACC	0.624625	0.858673
Oligo	ACC	0.625626	0.861577
Oligo	ACC	0.626627	0.864462
Oligo	ACC	0.627628	0.867328
Oligo	ACC	0.628629	0.870176
Oligo	ACC	0.62963	0.873005
Oligo	ACC	0.630631	0.875818
Oligo	ACC	0.631632	0.878614
Oligo	ACC	0.632633	0.881394
Oligo	ACC	0.633634	0.88416
Oligo	ACC	0.634635	0.886911
Oligo	ACC	0.635636	0.889649
Oligo	ACC	0.636637	0.892375
Oligo	ACC	0.637638	0.89509
Oligo	ACC	0.638639	0.897796
Oligo	ACC	0.63964	0.900493
Oligo	ACC	0.640641	0.903184
Oligo	ACC	0.641642	0.905869
Oligo	ACC	0.642643	0.90855
Oligo	ACC	0.643644	0.911228
Oligo	ACC	0.644645	0.913906
Oligo	ACC	0.645646	0.916585
Oligo	ACC	0.646647	0.919267
Oligo	ACC	0.647648	0.921955
Oligo	ACC	0.648649	0.924649
Oligo	ACC	0.64965	0.927352
Oligo	ACC	0.650651	0.930067
Oligo	ACC	0.651652	0.932795
Oligo	ACC	0.652653	0.93554
Oligo	ACC	0.653654	0.938302
Oligo	ACC	0.654655	0.941085
Oligo	ACC	0.655656	0.943892
Oligo	ACC	0.656657	0.946724
Oligo	ACC	0.657658	0.949585
Oligo	ACC	0.658659	0.952477
Oligo	ACC	0.65966	0.955402
Oligo	ACC	0.660661	0.958365
Oligo	ACC	0.661662	0.961367
Oligo	ACC	0.662663	0.964411
Oligo	ACC	0.663664	0.967501
Oligo	ACC	0.664665	0.970639
Oligo	ACC	0.665666	0.973828
Oligo	ACC	0.666667	0.977072
Oligo	ACC	0.667668	0.980373
Oligo	ACC	0.668669	0.983734
Oligo	ACC	0.66967	0.987158
Oligo	ACC	0.670671	0.990649
Oligo	ACC	0.671672	0.994209
Oligo	ACC	0.672673	0.997841
Oligo	ACC	0.673674	1.00155
Oligo	ACC	0.674675	1.00534
Oligo	ACC	0.675676	1.0092
Oligo	ACC	0.676677	1.01316
Oligo	ACC	0.677678	1.0172
Oligo	ACC	0.678679	1.02133
Oligo	ACC	0.67968	1.02555
Oligo	ACC	0.680681	1.02987
Oligo	ACC	0.681682	1.03429
Oligo	ACC	0.682683	1.03881
Oligo	ACC	0.683684	1.04343
Oligo	ACC	0.684685	1.04816
Oligo	ACC	0.685686	1.053
Oligo	ACC	0.686687	1.05795
Oligo	ACC	0.687688	1.06302
Oligo	ACC	0.688689	1.0682
Oligo	ACC	0.68969	1.0735
Oligo	ACC	0.690691	1.07893
Oligo	ACC	0.691692	1.08447
Oligo	ACC	0.692693	1.09014
Oligo	ACC	0.693694	1.09593
Oligo	ACC	0.694695	1.10186
Oligo	ACC	0.695696	1.10791
Oligo	ACC	0.696697	1.1141
Oligo	ACC	0.697698	1.12041
Oligo	ACC	0.698699	1.12686
Oligo	ACC	0.6997	1.13345
Oligo	ACC	0.700701	1.14017
Oligo	ACC	0.701702	1.14703
Oligo	ACC	0.702703	1.15402
Oligo	ACC	0.703704	1.16116
Oligo	ACC	0.704705	1.16843
Oligo	ACC	0.705706	1.17584
Oligo	ACC	0.706707	1.18339
Oligo	ACC	0.707708	1.19108
Oligo	ACC	0.708709	1.1989
Oligo	ACC	0.70971	1.20687
Oligo	ACC	0.710711	1.21497
Oligo	ACC	0.711712	1.22321
Oligo	ACC	0.712713	1.23159
Oligo	ACC	0.713714	1.2401
Oligo	ACC	0.714715	1.24875
Oligo	ACC	0.715716	1.25753
Oligo	ACC	0.716717	1.26645
Oligo	ACC	0.717718	1.27549
Oligo	ACC	0.718719	1.28466
Oligo	ACC	0.71972	1.29397
Oligo	ACC	0.720721	1.30339
Oligo	ACC	0.721722	1.31294
Oligo	ACC	0.722723	1.32262
Oligo	ACC	0.723724	1.33241
Oligo	ACC	0.724725	1.34232
Oligo	ACC	0.725726	1.35234
Oligo	ACC	0.726727	1.36247
Oligo	ACC	0.727728	1.37272
Oligo	ACC	0.728729	1.38306
Oligo	ACC	0.72973	1.39352
Oligo	ACC	0.730731	1.40407
Oligo	ACC	0.731732	1.41471
Oligo	ACC	0.732733	1.42546
Oligo	ACC	0.733734	1.43629
Oligo	ACC	0.734735	1.4472
Oligo	ACC	0.735736	1.4582
Oligo	ACC	0.736737	1.46928
Oligo	ACC	0.737738	1.48043
Oligo	ACC	0.738739	1.49165
Oligo	ACC	0.73974	1.50294
Oligo	ACC	0.740741	1.51429
Oligo	ACC	0.741742	1.5257
Oligo	ACC	0.742743	1.53717
Oligo	ACC	0.743744	1.54869
Oligo	ACC	0.744745	1.56025
Oligo	ACC	0.745746	1.57185
Oligo	ACC	0.746747	1.58349
Oligo	ACC	0.747748	1.59516
Oligo	ACC	0.748749	1.60687
Oligo	ACC	0.74975	1.61859
Oligo	ACC	0.750751	1.63034
Oligo	ACC	0.751752	1.6421
Oligo	ACC	0.752753	1.65387
Oligo	ACC	0.753754	1.66565
Oligo	ACC	0.754755	1.67743
Oligo	ACC	0.755756	1.6892
Oligo	ACC	0.756757	1.70097
Oligo	ACC	0.757758	1.71273
Oligo	ACC	0.758759	1.72448
Oligo	ACC	0.75976	1.7362
Oligo	ACC	0.760761	1.7479
Oligo	ACC	0.761762	1.75957
Oligo	ACC	0.762763	1.77121
Oligo	ACC	0.763764	1.78282
Oligo	ACC	0.764765	1.79438
Oligo	ACC	0.765766	1.8059
Oligo	ACC	0.766767	1.81737
Oligo	ACC	0.767768	1.8288
Oligo	ACC	0.768769	1.84016
Oligo	ACC	0.76977	1.85147
Oligo	ACC	0.770771	1.86272
Oligo	ACC	0.771772	1.8739
Oligo	ACC	0.772773	1.88502
Oligo	ACC	0.773774	1.89606
Oligo	ACC	0.774775	1.90703
Oligo	ACC	0.775776	1.91793
Oligo	ACC	0.776777	1.92874
Oligo	ACC	0.777778	1.93948
Oligo	ACC	0.778779	1.95013
Oligo	ACC	0.77978	1.96069
Oligo	ACC	0.780781	1.97117
Oligo	ACC	0.781782	1.98156
Oligo	ACC	0.782783	1.99185
Oligo	ACC	0.783784	2.00206
Oligo	ACC	0.784785	2.01217
Oligo	ACC	0.785786	2.02218
Oligo	ACC	0.786787	2.0321
Oligo	ACC	0.787788	2.04192
Oligo	ACC	0.788789	2.05164
Oligo	ACC	0.78979	2.06126
Oligo	ACC	0.790791	2.07078
Oligo	ACC	0.791792	2.08021
Oligo	ACC	0.792793	2.08953
Oligo	ACC	0.793794	2.09876
Oligo	ACC	0.794795	2.10788
Oligo	ACC	0.795796	2.11691
Oligo	ACC	0.796797	2.12583
Oligo	ACC	0.797798	2.13466
Oligo	ACC	0.798799	2.14339
Oligo	ACC	0.7998	2.15203
Oligo	ACC	0.800801	2.16057
Oligo	ACC	0.801802	2.16902
Oligo	ACC	0.802803	2.17737
Oligo	ACC	0.803804	2.18563
Oligo	ACC	0.804805	2.19381
Oligo	ACC	0.805806	2.20189
Oligo	ACC	0.806807	2.20989
Oligo	ACC	0.807808	2.2178
Oligo	ACC	0.808809	2.22564
Oligo	ACC	0.80981	2.23339
Oligo	ACC	0.810811	2.24106
Oligo	ACC	0.811812	2.24866
Oligo	ACC	0.812813	2.25619
Oligo	ACC	0.813814	2.26364
Oligo	ACC	0.814815	2.27103
Oligo	ACC	0.815816	2.27835
Oligo	ACC	0.816817	2.28561
Oligo	ACC	0.817818	2.2928
Oligo	ACC	0.818819	2.29994
Oligo	ACC	0.81982	2.30703
Oligo	ACC	0.820821	2.31406
Oligo	ACC	0.821822	2.32104
Oligo	ACC	0.822823	2.32798
Oligo	ACC	0.823824	2.33487
Oligo	ACC	0.824825	2.34172
Oligo	ACC	0.825826	2.34854
Oligo	ACC	0.826827	2.35532
Oligo	ACC	0.827828	2.36206
Oligo	ACC	0.828829	2.36878
Oligo	ACC	0.82983	2.37546
Oligo	ACC	0.830831	2.38213
Oligo	ACC	0.831832	2.38877
Oligo	ACC	0.832833	2.39539
Oligo	ACC	0.833834	2.402
Oligo	ACC	0.834835	2.40859
Oligo	ACC	0.835836	2.41516
Oligo	ACC	0.836837	2.42173
Oligo	ACC	0.837838	2.42829
Oligo	ACC	0.838839	2.43485
Oligo	ACC	0.83984	2.4414
Oligo	ACC	0.840841	2.44795
Oligo	ACC	0.841842	2.4545
Oligo	ACC	0.842843	2.46105
Oligo	ACC	0.843844	2.4676
Oligo	ACC	0.844845	2.47416
Oligo	ACC	0.845846	2.48072
Oligo	ACC	0.846847	2.48729
Oligo	ACC	0.847848	2.49387
Oligo	ACC	0.848849	2.50046
Oligo	ACC	0.84985	2.50706
Oligo	ACC	0.850851	2.51367
Oligo	ACC	0.851852	2.52029
Oligo	ACC	0.852853	2.52692
Oligo	ACC	0.853854	2.53356
Oligo	ACC	0.854855	2.54022
Oligo	ACC	0.855856	2.54688
Oligo	ACC	0.856857	2.55356
Oligo	ACC	0.857858	2.56025
Oligo	ACC	0.858859	2.56695
Oligo	ACC	0.85986	2.57367
Oligo	ACC	0.860861	2.58039
Oligo	ACC	0.861862	2.58711
Oligo	ACC	0.862863	2.59385
Oligo	ACC	0.863864	2.60059
Oligo	ACC	0.864865	2.60734
Oligo	ACC	0.865866	2.61409
Oligo	ACC	0.866867	2.62084
Oligo	ACC	0.867868	2.62759
Oligo	ACC	0.868869	2.63433
Oligo	ACC	0.86987	2.64108
Oligo	ACC	0.870871	2.64781
Oligo	ACC	0.871872	2.65454
Oligo	ACC	0.872873	2.66125
Oligo	ACC	0.873874	2.66795
Oligo	ACC	0.874875	2.67462
Oligo	ACC	0.875876	2.68128
Oligo	ACC	0.876877	2.68791
Oligo	ACC	0.877878	2.69452
Oligo	ACC	0.878879	2.70109
Oligo	ACC	0.87988	2.70762
Oligo	ACC	0.880881	2.71412
Oligo	ACC	0.881882	2.72057
Oligo	ACC	0.882883	2.72698
Oligo	ACC	0.883884	2.73333
Oligo	ACC	0.884885	2.73963
Oligo	ACC	0.885886	2.74586
Oligo	ACC	0.886887	2.75203
Oligo	ACC	0.887888	2.75812
Oligo	ACC	0.888889	2.76414
Oligo	ACC	0.88989	2.77008
Oligo	ACC	0.890891	2.77593
Oligo	ACC	0.891892	2.78169
Oligo	ACC	0.892893	2.78735
Oligo	ACC	0.893894	2.7929
Oligo	ACC	0.894895	2.79834
Oligo	ACC	0.895896	2.80367
Oligo	ACC	0.896897	2.80887
Oligo	ACC	0.897898	2.81395
Oligo	ACC	0.898899	2.81889
Oligo	ACC	0.8999	2.82368
Oligo	ACC	0.900901	2.82833
Oligo	ACC	0.901902	2.83282
Oligo	ACC	0.902903	2.83714
Oligo	ACC	0.903904	2.8413
Oligo	ACC	0.904905	2.84527
Oligo	ACC	0.905906	2.84907
Oligo	ACC	0.906907	2.85267
Oligo	ACC	0.907908	2.85606
Oligo	ACC	0.908909	2.85925
Oligo	ACC	0.90991	2.86223
Oligo	ACC	0.910911	2.86498
Oligo	ACC	0.911912	2.86749
Oligo	ACC	0.912913	2.86977
Oligo	ACC	0.913914	2.8718
Oligo	ACC	0.914915	2.87357
Oligo	ACC	0.915916	2.87508
Oligo	ACC	0.916917	2.87631
Oligo	ACC	0.917918	2.87726
Oligo	ACC	0.918919	2.87793
Oligo	ACC	0.91992	2.87829
Oligo	ACC	0.920921	2.87835
Oligo	ACC	0.921922	2.87809
Oligo	ACC	0.922923	2.87751
Oligo	ACC	0.923924	2.8766
Oligo	ACC	0.924925	2.87535
Oligo	ACC	0.925926	2.87375
Oligo	ACC	0.926927	2.8718
Oligo	ACC	0.927928	2.86948
Oligo	ACC	0.928929	2.86678
Oligo	ACC	0.92993	2.86371
Oligo	ACC	0.930931	2.86025
Oligo	ACC	0.931932	2.8564
Oligo	ACC	0.932933	2.85214
Oligo	ACC	0.933934	2.84747
Oligo	ACC	0.934935	2.84238
Oligo	ACC	0.935936	2.83687
Oligo	ACC	0.936937	2.83093
Oligo	ACC	0.937938	2.82455
Oligo	ACC	0.938939	2.81772
Oligo	ACC	0.93994	2.81045
Oligo	ACC	0.940941	2.80272
Oligo	ACC	0.941942	2.79453
Oligo	ACC	0.942943	2.78588
Oligo	ACC	0.943944	2.77675
Oligo	ACC	0.944945	2.76715
Oligo	ACC	0.945946	2.75706
Oligo	ACC	0.946947	2.7465
Oligo	ACC	0.947948	2.73545
Oligo	ACC	0.948949	2.72391
Oligo	ACC	0.94995	2.71187
Oligo	ACC	0.950951	2.69935
Oligo	ACC	0.951952	2.68633
Oligo	ACC	0.952953	2.67281
Oligo	ACC	0.953954	2.65879
Oligo	ACC	0.954955	2.64427
Oligo	ACC	0.955956	2.62926
Oligo	ACC	0.956957	2.61375
Oligo	ACC	0.957958	2.59774
Oligo	ACC	0.958959	2.58124
Oligo	ACC	0.95996	2.56425
Oligo	ACC	0.960961	2.54677
Oligo	ACC	0.961962	2.5288
Oligo	ACC	0.962963	2.51035
Oligo	ACC	0.963964	2.49143
Oligo	ACC	0.964965	2.47203
Oligo	ACC	0.965966	2.45216
Oligo	ACC	0.966967	2.43183
Oligo	ACC	0.967968	2.41105
Oligo	ACC	0.968969	2.38981
Oligo	ACC	0.96997	2.36814
Oligo	ACC	0.970971	2.34604
Oligo	ACC	0.971972	2.32351
Oligo	ACC	0.972973	2.30057
Oligo	ACC	0.973974	2.27722
Oligo	ACC	0.974975	2.25348
Oligo	ACC	0.975976	2.22936
Oligo	ACC	0.976977	2.20486
Oligo	ACC	0.977978	2.18
Oligo	ACC	0.978979	2.1548
Oligo	ACC	0.97998	2.12925
Oligo	ACC	0.980981	2.10339
Oligo	ACC	0.981982	2.07721
Oligo	ACC	0.982983	2.05074
Oligo	ACC	0.983984	2.02398
Oligo	ACC	0.984985	1.99696
Oligo	ACC	0.985986	1.96968
Oligo	ACC	0.986987	1.94216
Oligo	ACC	0.987988	1.91443
Oligo	ACC	0.988989	1.88648
Oligo	ACC	0.98999	1.85835
Oligo	ACC	0.990991	1.83004
Oligo	ACC	0.991992	1.80157
Oligo	ACC	0.992993	1.77295
Oligo	ACC	0.993994	1.74422
Oligo	ACC	0.994995	1.71537
Oligo	ACC	0.995996	1.68643
Oligo	ACC	0.996997	1.65742
Oligo	ACC	0.997998	1.62835
Oligo	ACC	0.998999	1.59924
Oligo	ACC	1	1.5701
Oligo	DFC	0	0.368819
Oligo	DFC	0.001001	0.372832
Oligo	DFC	0.002002	0.376846
Oligo	DFC	0.003003	0.380859
Oligo	DFC	0.004004	0.38487
Oligo	DFC	0.00500501	0.38888
Oligo	DFC	0.00600601	0.392888
Oligo	DFC	0.00700701	0.396891
Oligo	DFC	0.00800801	0.400891
Oligo	DFC	0.00900901	0.404887
Oligo	DFC	0.01001	0.408876
Oligo	DFC	0.011011	0.41286
Oligo	DFC	0.012012	0.416837
Oligo	DFC	0.013013	0.420806
Oligo	DFC	0.014014	0.424767
Oligo	DFC	0.015015	0.428719
Oligo	DFC	0.016016	0.432662
Oligo	DFC	0.017017	0.436594
Oligo	DFC	0.018018	0.440516
Oligo	DFC	0.019019	0.444426
Oligo	DFC	0.02002	0.448324
Oligo	DFC	0.021021	0.452209
Oligo	DFC	0.022022	0.456081
Oligo	DFC	0.023023	0.459938
Oligo	DFC	0.024024	0.463782
Oligo	DFC	0.025025	0.467609
Oligo	DFC	0.026026	0.471422
Oligo	DFC	0.027027	0.475217
Oligo	DFC	0.028028	0.478996
Oligo	DFC	0.029029	0.482757
Oligo	DFC	0.03003	0.4865
Oligo	DFC	0.031031	0.490225
Oligo	DFC	0.032032	0.49393
Oligo	DFC	0.033033	0.497616
Oligo	DFC	0.034034	0.501281
Oligo	DFC	0.035035	0.504926
Oligo	DFC	0.036036	0.50855
Oligo	DFC	0.037037	0.512152
Oligo	DFC	0.038038	0.515732
Oligo	DFC	0.039039	0.51929
Oligo	DFC	0.04004	0.522824
Oligo	DFC	0.041041	0.526335
Oligo	DFC	0.042042	0.529823
Oligo	DFC	0.043043	0.533286
Oligo	DFC	0.044044	0.536725
Oligo	DFC	0.045045	0.540138
Oligo	DFC	0.046046	0.543527
Oligo	DFC	0.047047	0.54689
Oligo	DFC	0.048048	0.550226
Oligo	DFC	0.049049	0.553537
Oligo	DFC	0.0500501	0.556821
Oligo	DFC	0.0510511	0.560078
Oligo	DFC	0.0520521	0.563308
Oligo	DFC	0.0530531	0.566511
Oligo	DFC	0.0540541	0.569685
Oligo	DFC	0.0550551	0.572832
Oligo	DFC	0.0560561	0.575951
Oligo	DFC	0.0570571	0.579042
Oligo	DFC	0.0580581	0.582104
Oligo	DFC	0.0590591	0.585137
Oligo	DFC	0.0600601	0.588142
Oligo	DFC	0.0610611	0.591117
Oligo	DFC	0.0620621	0.594064
Oligo	DFC	0.0630631	0.59698
Oligo	DFC	0.0640641	0.599868
Oligo	DFC	0.0650651	0.602726
Oligo	DFC	0.0660661	0.605554
Oligo	DFC	0.0670671	0.608353
Oligo	DFC	0.0680681	0.611122
Oligo	DFC	0.0690691	0.613861
Oligo	DFC	0.0700701	0.61657
Oligo	DFC	0.0710711	0.619249
Oligo	DFC	0.0720721	0.621899
Oligo	DFC	0.0730731	0.624518
Oligo	DFC	0.0740741	0.627108
Oligo	DFC	0.0750751	0.629667
Oligo	DFC	0.0760761	0.632197
Oligo	DFC	0.0770771	0.634697
Oligo	DFC	0.0780781	0.637166
Oligo	DFC	0.0790791	0.639607
Oligo	DFC	0.0800801	0.642017
Oligo	DFC	0.0810811	0.644398
Oligo	DFC	0.0820821	0.646749
Oligo	DFC	0.0830831	0.64907
Oligo	DFC	0.0840841	0.651363
Oligo	DFC	0.0850851	0.653626
Oligo	DFC	0.0860861	0.655859
Oligo	DFC	0.0870871	0.658064
Oligo	DFC	0.0880881	0.66024
Oligo	DFC	0.0890891	0.662387
Oligo	DFC	0.0900901	0.664505
Oligo	DFC	0.0910911	0.666595
Oligo	DFC	0.0920921	0.668657
Oligo	DFC	0.0930931	0.67069
Oligo	DFC	0.0940941	0.672696
Oligo	DFC	0.0950951	0.674673
Oligo	DFC	0.0960961	0.676623
Oligo	DFC	0.0970971	0.678546
Oligo	DFC	0.0980981	0.680441
Oligo	DFC	0.0990991	0.682309
Oligo	DFC	0.1001	0.68415
Oligo	DFC	0.101101	0.685965
Oligo	DFC	0.102102	0.687753
Oligo	DFC	0.103103	0.689515
Oligo	DFC	0.104104	0.691251
Oligo	DFC	0.105105	0.692961
Oligo	DFC	0.106106	0.694646
Oligo	DFC	0.107107	0.696305
Oligo	DFC	0.108108	0.697939
Oligo	DFC	0.109109	0.699548
Oligo	DFC	0.11011	0.701132
Oligo	DFC	0.111111	0.702692
Oligo	DFC	0.112112	0.704228
Oligo	DFC	0.113113	0.70574
Oligo	DFC	0.114114	0.707228
Oligo	DFC	0.115115	0.708692
Oligo	DFC	0.116116	0.710134
Oligo	DFC	0.117117	0.711552
Oligo	DFC	0.118118	0.712948
Oligo	DFC	0.119119	0.714321
Oligo	DFC	0.12012	0.715671
Oligo	DFC	0.121121	0.717
Oligo	DFC	0.122122	0.718307
Oligo	DFC	0.123123	0.719592
Oligo	DFC	0.124124	0.720856
Oligo	DFC	0.125125	0.722099
Oligo	DFC	0.126126	0.723321
Oligo	DFC	0.127127	0.724523
Oligo	DFC	0.128128	0.725704
Oligo	DFC	0.129129	0.726865
Oligo	DFC	0.13013	0.728006
Oligo	DFC	0.131131	0.729127
Oligo	DFC	0.132132	0.730229
Oligo	DFC	0.133133	0.731312
Oligo	DFC	0.134134	0.732376
Oligo	DFC	0.135135	0.733421
Oligo	DFC	0.136136	0.734448
Oligo	DFC	0.137137	0.735456
Oligo	DFC	0.138138	0.736447
Oligo	DFC	0.139139	0.737419
Oligo	DFC	0.14014	0.738374
Oligo	DFC	0.141141	0.739312
Oligo	DFC	0.142142	0.740232
Oligo	DFC	0.143143	0.741136
Oligo	DFC	0.144144	0.742023
Oligo	DFC	0.145145	0.742893
Oligo	DFC	0.146146	0.743747
Oligo	DFC	0.147147	0.744585
Oligo	DFC	0.148148	0.745408
Oligo	DFC	0.149149	0.746214
Oligo	DFC	0.15015	0.747005
Oligo	DFC	0.151151	0.747781
Oligo	DFC	0.152152	0.748542
Oligo	DFC	0.153153	0.749288
Oligo	DFC	0.154154	0.75002
Oligo	DFC	0.155155	0.750737
Oligo	DFC	0.156156	0.75144
Oligo	DFC	0.157157	0.752129
Oligo	DFC	0.158158	0.752804
Oligo	DFC	0.159159	0.753466
Oligo	DFC	0.16016	0.754114
Oligo	DFC	0.161161	0.754749
Oligo	DFC	0.162162	0.755371
Oligo	DFC	0.163163	0.75598
Oligo	DFC	0.164164	0.756577
Oligo	DFC	0.165165	0.757161
Oligo	DFC	0.166166	0.757734
Oligo	DFC	0.167167	0.758294
Oligo	DFC	0.168168	0.758842
Oligo	DFC	0.169169	0.759379
Oligo	DFC	0.17017	0.759905
Oligo	DFC	0.171171	0.760419
Oligo	DFC	0.172172	0.760923
Oligo	DFC	0.173173	0.761415
Oligo	DFC	0.174174	0.761898
Oligo	DFC	0.175175	0.762369
Oligo	DFC	0.176176	0.762831
Oligo	DFC	0.177177	0.763283
Oligo	DFC	0.178178	0.763725
Oligo	DFC	0.179179	0.764157
Oligo	DFC	0.18018	0.764581
Oligo	DFC	0.181181	0.764995
Oligo	DFC	0.182182	0.7654
Oligo	DFC	0.183183	0.765797
Oligo	DFC	0.184184	0.766185
Oligo	DFC	0.185185	0.766566
Oligo	DFC	0.186186	0.766938
Oligo	DFC	0.187187	0.767302
Oligo	DFC	0.188188	0.767659
Oligo	DFC	0.189189	0.768009
Oligo	DFC	0.19019	0.768352
Oligo	DFC	0.191191	0.768688
Oligo	DFC	0.192192	0.769017
Oligo	DFC	0.193193	0.76934
Oligo	DFC	0.194194	0.769657
Oligo	DFC	0.195195	0.769968
Oligo	DFC	0.196196	0.770274
Oligo	DFC	0.197197	0.770575
Oligo	DFC	0.198198	0.77087
Oligo	DFC	0.199199	0.771161
Oligo	DFC	0.2002	0.771447
Oligo	DFC	0.201201	0.771729
Oligo	DFC	0.202202	0.772007
Oligo	DFC	0.203203	0.772282
Oligo	DFC	0.204204	0.772553
Oligo	DFC	0.205205	0.772821
Oligo	DFC	0.206206	0.773086
Oligo	DFC	0.207207	0.773349
Oligo	DFC	0.208208	0.773609
Oligo	DFC	0.209209	0.773868
Oligo	DFC	0.21021	0.774125
Oligo	DFC	0.211211	0.774381
Oligo	DFC	0.212212	0.774636
Oligo	DFC	0.213213	0.774891
Oligo	DFC	0.214214	0.775145
Oligo	DFC	0.215215	0.775399
Oligo	DFC	0.216216	0.775653
Oligo	DFC	0.217217	0.775908
Oligo	DFC	0.218218	0.776164
Oligo	DFC	0.219219	0.776422
Oligo	DFC	0.22022	0.776681
Oligo	DFC	0.221221	0.776942
Oligo	DFC	0.222222	0.777206
Oligo	DFC	0.223223	0.777473
Oligo	DFC	0.224224	0.777742
Oligo	DFC	0.225225	0.778015
Oligo	DFC	0.226226	0.778293
Oligo	DFC	0.227227	0.778574
Oligo	DFC	0.228228	0.77886
Oligo	DFC	0.229229	0.779151
Oligo	DFC	0.23023	0.779447
Oligo	DFC	0.231231	0.779749
Oligo	DFC	0.232232	0.780057
Oligo	DFC	0.233233	0.780372
Oligo	DFC	0.234234	0.780693
Oligo	DFC	0.235235	0.781022
Oligo	DFC	0.236236	0.781359
Oligo	DFC	0.237237	0.781704
Oligo	DFC	0.238238	0.782057
Oligo	DFC	0.239239	0.782419
Oligo	DFC	0.24024	0.782791
Oligo	DFC	0.241241	0.783172
Oligo	DFC	0.242242	0.783564
Oligo	DFC	0.243243	0.783966
Oligo	DFC	0.244244	0.784378
Oligo	DFC	0.245245	0.784803
Oligo	DFC	0.246246	0.785239
Oligo	DFC	0.247247	0.785687
Oligo	DFC	0.248248	0.786148
Oligo	DFC	0.249249	0.786622
Oligo	DFC	0.25025	0.787109
Oligo	DFC	0.251251	0.78761
Oligo	DFC	0.252252	0.788125
Oligo	DFC	0.253253	0.788655
Oligo	DFC	0.254254	0.7892
Oligo	DFC	0.255255	0.789761
Oligo	DFC	0.256256	0.790337
Oligo	DFC	0.257257	0.79093
Oligo	DFC	0.258258	0.791539
Oligo	DFC	0.259259	0.792165
Oligo	DFC	0.26026	0.792809
Oligo	DFC	0.261261	0.793471
Oligo	DFC	0.262262	0.794151
Oligo	DFC	0.263263	0.79485
Oligo	DFC	0.264264	0.795568
Oligo	DFC	0.265265	0.796305
Oligo	DFC	0.266266	0.797063
Oligo	DFC	0.267267	0.79784
Oligo	DFC	0.268268	0.798638
Oligo	DFC	0.269269	0.799457
Oligo	DFC	0.27027	0.800297
Oligo	DFC	0.271271	0.801159
Oligo	DFC	0.272272	0.802043
Oligo	DFC	0.273273	0.802949
Oligo	DFC	0.274274	0.803878
Oligo	DFC	0.275275	0.804831
Oligo	DFC	0.276276	0.805806
Oligo	DFC	0.277277	0.806806
Oligo	DFC	0.278278	0.807829
Oligo	DFC	0.279279	0.808877
Oligo	DFC	0.28028	0.809949
Oligo	DFC	0.281281	0.811046
Oligo	DFC	0.282282	0.812169
Oligo	DFC	0.283283	0.813317
Oligo	DFC	0.284284	0.814491
Oligo	DFC	0.285285	0.815691
Oligo	DFC	0.286286	0.816918
Oligo	DFC	0.287287	0.818171
Oligo	DFC	0.288288	0.819451
Oligo	DFC	0.289289	0.820758
Oligo	DFC	0.29029	0.822092
Oligo	DFC	0.291291	0.823454
Oligo	DFC	0.292292	0.824843
Oligo	DFC	0.293293	0.826261
Oligo	DFC	0.294294	0.827706
Oligo	DFC	0.295295	0.82918
Oligo	DFC	0.296296	0.830682
Oligo	DFC	0.297297	0.832213
Oligo	DFC	0.298298	0.833772
Oligo	DFC	0.299299	0.83536
Oligo	DFC	0.3003	0.836977
Oligo	DFC	0.301301	0.838624
Oligo	DFC	0.302302	0.840299
Oligo	DFC	0.303303	0.842004
Oligo	DFC	0.304304	0.843738
Oligo	DFC	0.305305	0.845501
Oligo	DFC	0.306306	0.847294
Oligo	DFC	0.307307	0.849116
Oligo	DFC	0.308308	0.850968
Oligo	DFC	0.309309	0.852849
Oligo	DFC	0.31031	0.85476
Oligo	DFC	0.311311	0.8567
Oligo	DFC	0.312312	0.858669
Oligo	DFC	0.313313	0.860668
Oligo	DFC	0.314314	0.862696
Oligo	DFC	0.315315	0.864754
Oligo	DFC	0.316316	0.866841
Oligo	DFC	0.317317	0.868956
Oligo	DFC	0.318318	0.871101
Oligo	DFC	0.319319	0.873275
Oligo	DFC	0.32032	0.875477
Oligo	DFC	0.321321	0.877708
Oligo	DFC	0.322322	0.879968
Oligo	DFC	0.323323	0.882255
Oligo	DFC	0.324324	0.884571
Oligo	DFC	0.325325	0.886915
Oligo	DFC	0.326326	0.889286
Oligo	DFC	0.327327	0.891685
Oligo	DFC	0.328328	0.89411
Oligo	DFC	0.329329	0.896563
Oligo	DFC	0.33033	0.899043
Oligo	DFC	0.331331	0.901549
Oligo	DFC	0.332332	0.90408
Oligo	DFC	0.333333	0.906638
Oligo	DFC	0.334334	0.909221
Oligo	DFC	0.335335	0.91183
Oligo	DFC	0.336336	0.914463
Oligo	DFC	0.337337	0.917121
Oligo	DFC	0.338338	0.919802
Oligo	DFC	0.339339	0.922508
Oligo	DFC	0.34034	0.925236
Oligo	DFC	0.341341	0.927988
Oligo	DFC	0.342342	0.930762
Oligo	DFC	0.343343	0.933558
Oligo	DFC	0.344344	0.936376
Oligo	DFC	0.345345	0.939215
Oligo	DFC	0.346346	0.942075
Oligo	DFC	0.347347	0.944955
Oligo	DFC	0.348348	0.947855
Oligo	DFC	0.349349	0.950774
Oligo	DFC	0.35035	0.953712
Oligo	DFC	0.351351	0.956668
Oligo	DFC	0.352352	0.959642
Oligo	DFC	0.353353	0.962633
Oligo	DFC	0.354354	0.965641
Oligo	DFC	0.355355	0.968665
Oligo	DFC	0.356356	0.971705
Oligo	DFC	0.357357	0.974759
Oligo	DFC	0.358358	0.977828
Oligo	DFC	0.359359	0.980911
Oligo	DFC	0.36036	0.984008
Oligo	DFC	0.361361	0.987117
Oligo	DFC	0.362362	0.990238
Oligo	DFC	0.363363	0.99337
Oligo	DFC	0.364364	0.996514
Oligo	DFC	0.365365	0.999668
Oligo	DFC	0.366366	1.00283
Oligo	DFC	0.367367	1.006
Oligo	DFC	0.368368	1.00918
Oligo	DFC	0.369369	1.01237
Oligo	DFC	0.37037	1.01557
Oligo	DFC	0.371371	1.01877
Oligo	DFC	0.372372	1.02198
Oligo	DFC	0.373373	1.02519
Oligo	DFC	0.374374	1.02841
Oligo	DFC	0.375375	1.03163
Oligo	DFC	0.376376	1.03485
Oligo	DFC	0.377377	1.03808
Oligo	DFC	0.378378	1.04131
Oligo	DFC	0.379379	1.04454
Oligo	DFC	0.38038	1.04777
Oligo	DFC	0.381381	1.051
Oligo	DFC	0.382382	1.05422
Oligo	DFC	0.383383	1.05745
Oligo	DFC	0.384384	1.06068
Oligo	DFC	0.385385	1.0639
Oligo	DFC	0.386386	1.06711
Oligo	DFC	0.387387	1.07033
Oligo	DFC	0.388388	1.07354
Oligo	DFC	0.389389	1.07674
Oligo	DFC	0.39039	1.07993
Oligo	DFC	0.391391	1.08312
Oligo	DFC	0.392392	1.08631
Oligo	DFC	0.393393	1.08948
Oligo	DFC	0.394394	1.09264
Oligo	DFC	0.395395	1.0958
Oligo	DFC	0.396396	1.09894
Oligo	DFC	0.397397	1.10207
Oligo	DFC	0.398398	1.10519
Oligo	DFC	0.399399	1.1083
Oligo	DFC	0.4004	1.1114
Oligo	DFC	0.401401	1.11448
Oligo	DFC	0.402402	1.11754
Oligo	DFC	0.403403	1.1206
Oligo	DFC	0.404404	1.12363
Oligo	DFC	0.405405	1.12665
Oligo	DFC	0.406406	1.12965
Oligo	DFC	0.407407	1.13264
Oligo	DFC	0.408408	1.13561
Oligo	DFC	0.409409	1.13856
Oligo	DFC	0.41041	1.14149
Oligo	DFC	0.411411	1.14439
Oligo	DFC	0.412412	1.14728
Oligo	DFC	0.413413	1.15015
Oligo	DFC	0.414414	1.153
Oligo	DFC	0.415415	1.15582
Oligo	DFC	0.416416	1.15862
Oligo	DFC	0.417417	1.1614
Oligo	DFC	0.418418	1.16415
Oligo	DFC	0.419419	1.16688
Oligo	DFC	0.42042	1.16958
Oligo	DFC	0.421421	1.17226
Oligo	DFC	0.422422	1.17491
Oligo	DFC	0.423423	1.17754
Oligo	DFC	0.424424	1.18014
Oligo	DFC	0.425425	1.18271
Oligo	DFC	0.426426	1.18525
Oligo	DFC	0.427427	1.18777
Oligo	DFC	0.428428	1.19025
Oligo	DFC	0.429429	1.19271
Oligo	DFC	0.43043	1.19513
Oligo	DFC	0.431431	1.19753
Oligo	DFC	0.432432	1.1999
Oligo	DFC	0.433433	1.20223
Oligo	DFC	0.434434	1.20453
Oligo	DFC	0.435435	1.2068
Oligo	DFC	0.436436	1.20904
Oligo	DFC	0.437437	1.21125
Oligo	DFC	0.438438	1.21342
Oligo	DFC	0.439439	1.21556
Oligo	DFC	0.44044	1.21766
Oligo	DFC	0.441441	1.21973
Oligo	DFC	0.442442	1.22177
Oligo	DFC	0.443443	1.22377
Oligo	DFC	0.444444	1.22573
Oligo	DFC	0.445445	1.22766
Oligo	DFC	0.446446	1.22956
Oligo	DFC	0.447447	1.23142
Oligo	DFC	0.448448	1.23324
Oligo	DFC	0.449449	1.23503
Oligo	DFC	0.45045	1.23678
Oligo	DFC	0.451451	1.23849
Oligo	DFC	0.452452	1.24016
Oligo	DFC	0.453453	1.2418
Oligo	DFC	0.454454	1.2434
Oligo	DFC	0.455455	1.24496
Oligo	DFC	0.456456	1.24649
Oligo	DFC	0.457457	1.24797
Oligo	DFC	0.458458	1.24942
Oligo	DFC	0.459459	1.25083
Oligo	DFC	0.46046	1.2522
Oligo	DFC	0.461461	1.25353
Oligo	DFC	0.462462	1.25482
Oligo	DFC	0.463463	1.25608
Oligo	DFC	0.464464	1.25729
Oligo	DFC	0.465465	1.25847
Oligo	DFC	0.466466	1.2596
Oligo	DFC	0.467467	1.2607
Oligo	DFC	0.468468	1.26176
Oligo	DFC	0.469469	1.26277
Oligo	DFC	0.47047	1.26375
Oligo	DFC	0.471471	1.26469
Oligo	DFC	0.472472	1.26559
Oligo	DFC	0.473473	1.26645
Oligo	DFC	0.474474	1.26727
Oligo	DFC	0.475475	1.26805
Oligo	DFC	0.476476	1.26879
Oligo	DFC	0.477477	1.2695
Oligo	DFC	0.478478	1.27016
Oligo	DFC	0.479479	1.27078
Oligo	DFC	0.48048	1.27137
Oligo	DFC	0.481481	1.27191
Oligo	DFC	0.482482	1.27242
Oligo	DFC	0.483483	1.27289
Oligo	DFC	0.484484	1.27332
Oligo	DFC	0.485485	1.27371
Oligo	DFC	0.486486	1.27406
Oligo	DFC	0.487487	1.27438
Oligo	DFC	0.488488	1.27465
Oligo	DFC	0.489489	1.27489
Oligo	DFC	0.49049	1.27509
Oligo	DFC	0.491491	1.27525
Oligo	DFC	0.492492	1.27538
Oligo	DFC	0.493493	1.27547
Oligo	DFC	0.494494	1.27552
Oligo	DFC	0.495495	1.27553
Oligo	DFC	0.496496	1.27551
Oligo	DFC	0.497497	1.27545
Oligo	DFC	0.498498	1.27536
Oligo	DFC	0.499499	1.27523
Oligo	DFC	0.500501	1.27507
Oligo	DFC	0.501502	1.27487
Oligo	DFC	0.502503	1.27463
Oligo	DFC	0.503504	1.27436
Oligo	DFC	0.504505	1.27406
Oligo	DFC	0.505506	1.27372
Oligo	DFC	0.506507	1.27335
Oligo	DFC	0.507508	1.27295
Oligo	DFC	0.508509	1.27251
Oligo	DFC	0.50951	1.27205
Oligo	DFC	0.510511	1.27154
Oligo	DFC	0.511512	1.27101
Oligo	DFC	0.512513	1.27045
Oligo	DFC	0.513514	1.26986
Oligo	DFC	0.514515	1.26923
Oligo	DFC	0.515516	1.26858
Oligo	DFC	0.516517	1.26789
Oligo	DFC	0.517518	1.26718
Oligo	DFC	0.518519	1.26644
Oligo	DFC	0.51952	1.26567
Oligo	DFC	0.520521	1.26487
Oligo	DFC	0.521522	1.26404
Oligo	DFC	0.522523	1.26319
Oligo	DFC	0.523524	1.26231
Oligo	DFC	0.524525	1.2614
Oligo	DFC	0.525526	1.26047
Oligo	DFC	0.526527	1.25952
Oligo	DFC	0.527528	1.25854
Oligo	DFC	0.528529	1.25753
Oligo	DFC	0.52953	1.2565
Oligo	DFC	0.530531	1.25545
Oligo	DFC	0.531532	1.25437
Oligo	DFC	0.532533	1.25328
Oligo	DFC	0.533534	1.25216
Oligo	DFC	0.534535	1.25102
Oligo	DFC	0.535536	1.24986
Oligo	DFC	0.536537	1.24868
Oligo	DFC	0.537538	1.24748
Oligo	DFC	0.538539	1.24626
Oligo	DFC	0.53954	1.24502
Oligo	DFC	0.540541	1.24376
Oligo	DFC	0.541542	1.24249
Oligo	DFC	0.542543	1.2412
Oligo	DFC	0.543544	1.23989
Oligo	DFC	0.544545	1.23857
Oligo	DFC	0.545546	1.23723
Oligo	DFC	0.546547	1.23588
Oligo	DFC	0.547548	1.23451
Oligo	DFC	0.548549	1.23312
Oligo	DFC	0.54955	1.23173
Oligo	DFC	0.550551	1.23032
Oligo	DFC	0.551552	1.2289
Oligo	DFC	0.552553	1.22746
Oligo	DFC	0.553554	1.22602
Oligo	DFC	0.554555	1.22456
Oligo	DFC	0.555556	1.2231
Oligo	DFC	0.556557	1.22162
Oligo	DFC	0.557558	1.22014
Oligo	DFC	0.558559	1.21864
Oligo	DFC	0.55956	1.21714
Oligo	DFC	0.560561	1.21563
Oligo	DFC	0.561562	1.21411
Oligo	DFC	0.562563	1.21258
Oligo	DFC	0.563564	1.21105
Oligo	DFC	0.564565	1.20952
Oligo	DFC	0.565566	1.20797
Oligo	DFC	0.566567	1.20642
Oligo	DFC	0.567568	1.20487
Oligo	DFC	0.568569	1.20331
Oligo	DFC	0.56957	1.20175
Oligo	DFC	0.570571	1.20019
Oligo	DFC	0.571572	1.19862
Oligo	DFC	0.572573	1.19705
Oligo	DFC	0.573574	1.19548
Oligo	DFC	0.574575	1.19391
Oligo	DFC	0.575576	1.19233
Oligo	DFC	0.576577	1.19076
Oligo	DFC	0.577578	1.18918
Oligo	DFC	0.578579	1.18761
Oligo	DFC	0.57958	1.18603
Oligo	DFC	0.580581	1.18446
Oligo	DFC	0.581582	1.18288
Oligo	DFC	0.582583	1.18131
Oligo	DFC	0.583584	1.17974
Oligo	DFC	0.584585	1.17817
Oligo	DFC	0.585586	1.17661
Oligo	DFC	0.586587	1.17504
Oligo	DFC	0.587588	1.17348
Oligo	DFC	0.588589	1.17193
Oligo	DFC	0.58959	1.17037
Oligo	DFC	0.590591	1.16883
Oligo	DFC	0.591592	1.16728
Oligo	DFC	0.592593	1.16574
Oligo	DFC	0.593594	1.16421
Oligo	DFC	0.594595	1.16268
Oligo	DFC	0.595596	1.16115
Oligo	DFC	0.596597	1.15963
Oligo	DFC	0.597598	1.15812
Oligo	DFC	0.598599	1.15661
Oligo	DFC	0.5996	1.15511
Oligo	DFC	0.600601	1.15362
Oligo	DFC	0.601602	1.15213
Oligo	DFC	0.602603	1.15065
Oligo	DFC	0.603604	1.14918
Oligo	DFC	0.604605	1.14771
Oligo	DFC	0.605606	1.14625
Oligo	DFC	0.606607	1.1448
Oligo	DFC	0.607608	1.14336
Oligo	DFC	0.608609	1.14192
Oligo	DFC	0.60961	1.1405
Oligo	DFC	0.610611	1.13908
Oligo	DFC	0.611612	1.13767
Oligo	DFC	0.612613	1.13626
Oligo	DFC	0.613614	1.13487
Oligo	DFC	0.614615	1.13349
Oligo	DFC	0.615616	1.13211
Oligo	DFC	0.616617	1.13074
Oligo	DFC	0.617618	1.12939
Oligo	DFC	0.618619	1.12804
Oligo	DFC	0.61962	1.1267
Oligo	DFC	0.620621	1.12537
Oligo	DFC	0.621622	1.12405
Oligo	DFC	0.622623	1.12274
Oligo	DFC	0.623624	1.12144
Oligo	DFC	0.624625	1.12015
Oligo	DFC	0.625626	1.11887
Oligo	DFC	0.626627	1.1176
Oligo	DFC	0.627628	1.11634
Oligo	DFC	0.628629	1.11509
Oligo	DFC	0.62963	1.11385
Oligo	DFC	0.630631	1.11262
Oligo	DFC	0.631632	1.1114
Oligo	DFC	0.632633	1.11019
Oligo	DFC	0.633634	1.10899
Oligo	DFC	0.634635	1.1078
Oligo	DFC	0.635636	1.10662
Oligo	DFC	0.636637	1.10546
Oligo	DFC	0.637638	1.1043
Oligo	DFC	0.638639	1.10315
Oligo	DFC	0.63964	1.10202
Oligo	DFC	0.640641	1.10089
Oligo	DFC	0.641642	1.09978
Oligo	DFC	0.642643	1.09868
Oligo	DFC	0.643644	1.09758
Oligo	DFC	0.644645	1.0965
Oligo	DFC	0.645646	1.09543
Oligo	DFC	0.646647	1.09437
Oligo	DFC	0.647648	1.09333
Oligo	DFC	0.648649	1.09229
Oligo	DFC	0.64965	1.09127
Oligo	DFC	0.650651	1.09025
Oligo	DFC	0.651652	1.08925
Oligo	DFC	0.652653	1.08826
Oligo	DFC	0.653654	1.08728
Oligo	DFC	0.654655	1.08631
Oligo	DFC	0.655656	1.08536
Oligo	DFC	0.656657	1.08442
Oligo	DFC	0.657658	1.08348
Oligo	DFC	0.658659	1.08257
Oligo	DFC	0.65966	1.08166
Oligo	DFC	0.660661	1.08076
Oligo	DFC	0.661662	1.07988
Oligo	DFC	0.662663	1.07901
Oligo	DFC	0.663664	1.07815
Oligo	DFC	0.664665	1.07731
Oligo	DFC	0.665666	1.07648
Oligo	DFC	0.666667	1.07566
Oligo	DFC	0.667668	1.07485
Oligo	DFC	0.668669	1.07406
Oligo	DFC	0.66967	1.07328
Oligo	DFC	0.670671	1.07252
Oligo	DFC	0.671672	1.07176
Oligo	DFC	0.672673	1.07102
Oligo	DFC	0.673674	1.0703
Oligo	DFC	0.674675	1.06959
Oligo	DFC	0.675676	1.06889
Oligo	DFC	0.676677	1.06821
Oligo	DFC	0.677678	1.06754
Oligo	DFC	0.678679	1.06689
Oligo	DFC	0.67968	1.06625
Oligo	DFC	0.680681	1.06563
Oligo	DFC	0.681682	1.06502
Oligo	DFC	0.682683	1.06443
Oligo	DFC	0.683684	1.06385
Oligo	DFC	0.684685	1.06329
Oligo	DFC	0.685686	1.06275
Oligo	DFC	0.686687	1.06222
Oligo	DFC	0.687688	1.0617
Oligo	DFC	0.688689	1.06121
Oligo	DFC	0.68969	1.06073
Oligo	DFC	0.690691	1.06026
Oligo	DFC	0.691692	1.05982
Oligo	DFC	0.692693	1.05939
Oligo	DFC	0.693694	1.05897
Oligo	DFC	0.694695	1.05858
Oligo	DFC	0.695696	1.0582
Oligo	DFC	0.696697	1.05784
Oligo	DFC	0.697698	1.0575
Oligo	DFC	0.698699	1.05718
Oligo	DFC	0.6997	1.05687
Oligo	DFC	0.700701	1.05659
Oligo	DFC	0.701702	1.05632
Oligo	DFC	0.702703	1.05607
Oligo	DFC	0.703704	1.05584
Oligo	DFC	0.704705	1.05563
Oligo	DFC	0.705706	1.05544
Oligo	DFC	0.706707	1.05527
Oligo	DFC	0.707708	1.05511
Oligo	DFC	0.708709	1.05498
Oligo	DFC	0.70971	1.05487
Oligo	DFC	0.710711	1.05477
Oligo	DFC	0.711712	1.0547
Oligo	DFC	0.712713	1.05465
Oligo	DFC	0.713714	1.05462
Oligo	DFC	0.714715	1.0546
Oligo	DFC	0.715716	1.05461
Oligo	DFC	0.716717	1.05464
Oligo	DFC	0.717718	1.05469
Oligo	DFC	0.718719	1.05476
Oligo	DFC	0.71972	1.05486
Oligo	DFC	0.720721	1.05497
Oligo	DFC	0.721722	1.0551
Oligo	DFC	0.722723	1.05526
Oligo	DFC	0.723724	1.05543
Oligo	DFC	0.724725	1.05563
Oligo	DFC	0.725726	1.05585
Oligo	DFC	0.726727	1.05608
Oligo	DFC	0.727728	1.05634
Oligo	DFC	0.728729	1.05662
Oligo	DFC	0.72973	1.05693
Oligo	DFC	0.730731	1.05725
Oligo	DFC	0.731732	1.05759
Oligo	DFC	0.732733	1.05796
Oligo	DFC	0.733734	1.05834
Oligo	DFC	0.734735	1.05875
Oligo	DFC	0.735736	1.05918
Oligo	DFC	0.736737	1.05962
Oligo	DFC	0.737738	1.06009
Oligo	DFC	0.738739	1.06058
Oligo	DFC	0.73974	1.06108
Oligo	DFC	0.740741	1.06161
Oligo	DFC	0.741742	1.06216
Oligo	DFC	0.742743	1.06272
Oligo	DFC	0.743744	1.06331
Oligo	DFC	0.744745	1.06392
Oligo	DFC	0.745746	1.06454
Oligo	DFC	0.746747	1.06518
Oligo	DFC	0.747748	1.06584
Oligo	DFC	0.748749	1.06652
Oligo	DFC	0.74975	1.06722
Oligo	DFC	0.750751	1.06793
Oligo	DFC	0.751752	1.06866
Oligo	DFC	0.752753	1.06941
Oligo	DFC	0.753754	1.07018
Oligo	DFC	0.754755	1.07096
Oligo	DFC	0.755756	1.07175
Oligo	DFC	0.756757	1.07256
Oligo	DFC	0.757758	1.07339
Oligo	DFC	0.758759	1.07423
Oligo	DFC	0.75976	1.07509
Oligo	DFC	0.760761	1.07596
Oligo	DFC	0.761762	1.07684
Oligo	DFC	0.762763	1.07774
Oligo	DFC	0.763764	1.07865
Oligo	DFC	0.764765	1.07957
Oligo	DFC	0.765766	1.0805
Oligo	DFC	0.766767	1.08144
Oligo	DFC	0.767768	1.08239
Oligo	DFC	0.768769	1.08336
Oligo	DFC	0.76977	1.08433
Oligo	DFC	0.770771	1.08531
Oligo	DFC	0.771772	1.0863
Oligo	DFC	0.772773	1.08729
Oligo	DFC	0.773774	1.0883
Oligo	DFC	0.774775	1.08931
Oligo	DFC	0.775776	1.09032
Oligo	DFC	0.776777	1.09134
Oligo	DFC	0.777778	1.09237
Oligo	DFC	0.778779	1.0934
Oligo	DFC	0.77978	1.09443
Oligo	DFC	0.780781	1.09547
Oligo	DFC	0.781782	1.0965
Oligo	DFC	0.782783	1.09754
Oligo	DFC	0.783784	1.09858
Oligo	DFC	0.784785	1.09962
Oligo	DFC	0.785786	1.10066
Oligo	DFC	0.786787	1.1017
Oligo	DFC	0.787788	1.10273
Oligo	DFC	0.788789	1.10376
Oligo	DFC	0.78979	1.10479
Oligo	DFC	0.790791	1.10582
Oligo	DFC	0.791792	1.10683
Oligo	DFC	0.792793	1.10785
Oligo	DFC	0.793794	1.10885
Oligo	DFC	0.794795	1.10985
Oligo	DFC	0.795796	1.11084
Oligo	DFC	0.796797	1.11182
Oligo	DFC	0.797798	1.11279
Oligo	DFC	0.798799	1.11376
Oligo	DFC	0.7998	1.11471
Oligo	DFC	0.800801	1.11564
Oligo	DFC	0.801802	1.11657
Oligo	DFC	0.802803	1.11748
Oligo	DFC	0.803804	1.11838
Oligo	DFC	0.804805	1.11926
Oligo	DFC	0.805806	1.12012
Oligo	DFC	0.806807	1.12097
Oligo	DFC	0.807808	1.1218
Oligo	DFC	0.808809	1.12262
Oligo	DFC	0.80981	1.12341
Oligo	DFC	0.810811	1.12419
Oligo	DFC	0.811812	1.12494
Oligo	DFC	0.812813	1.12567
Oligo	DFC	0.813814	1.12638
Oligo	DFC	0.814815	1.12706
Oligo	DFC	0.815816	1.12773
Oligo	DFC	0.816817	1.12836
Oligo	DFC	0.817818	1.12897
Oligo	DFC	0.818819	1.12956
Oligo	DFC	0.81982	1.13012
Oligo	DFC	0.820821	1.13065
Oligo	DFC	0.821822	1.13115
Oligo	DFC	0.822823	1.13162
Oligo	DFC	0.823824	1.13206
Oligo	DFC	0.824825	1.13247
Oligo	DFC	0.825826	1.13285
Oligo	DFC	0.826827	1.1332
Oligo	DFC	0.827828	1.13351
Oligo	DFC	0.828829	1.13379
Oligo	DFC	0.82983	1.13403
Oligo	DFC	0.830831	1.13424
Oligo	DFC	0.831832	1.13441
Oligo	DFC	0.832833	1.13455
Oligo	DFC	0.833834	1.13464
Oligo	DFC	0.834835	1.1347
Oligo	DFC	0.835836	1.13472
Oligo	DFC	0.836837	1.1347
Oligo	DFC	0.837838	1.13464
Oligo	DFC	0.838839	1.13453
Oligo	DFC	0.83984	1.13439
Oligo	DFC	0.840841	1.1342
Oligo	DFC	0.841842	1.13397
Oligo	DFC	0.842843	1.13369
Oligo	DFC	0.843844	1.13337
Oligo	DFC	0.844845	1.13301
Oligo	DFC	0.845846	1.1326
Oligo	DFC	0.846847	1.13214
Oligo	DFC	0.847848	1.13163
Oligo	DFC	0.848849	1.13108
Oligo	DFC	0.84985	1.13048
Oligo	DFC	0.850851	1.12983
Oligo	DFC	0.851852	1.12913
Oligo	DFC	0.852853	1.12838
Oligo	DFC	0.853854	1.12758
Oligo	DFC	0.854855	1.12672
Oligo	DFC	0.855856	1.12582
Oligo	DFC	0.856857	1.12486
Oligo	DFC	0.857858	1.12385
Oligo	DFC	0.858859	1.12279
Oligo	DFC	0.85986	1.12167
Oligo	DFC	0.860861	1.1205
Oligo	DFC	0.861862	1.11927
Oligo	DFC	0.862863	1.11799
Oligo	DFC	0.863864	1.11665
Oligo	DFC	0.864865	1.11526
Oligo	DFC	0.865866	1.1138
Oligo	DFC	0.866867	1.1123
Oligo	DFC	0.867868	1.11073
Oligo	DFC	0.868869	1.10911
Oligo	DFC	0.86987	1.10743
Oligo	DFC	0.870871	1.10569
Oligo	DFC	0.871872	1.10389
Oligo	DFC	0.872873	1.10203
Oligo	DFC	0.873874	1.10011
Oligo	DFC	0.874875	1.09813
Oligo	DFC	0.875876	1.0961
Oligo	DFC	0.876877	1.094
Oligo	DFC	0.877878	1.09184
Oligo	DFC	0.878879	1.08962
Oligo	DFC	0.87988	1.08734
Oligo	DFC	0.880881	1.085
Oligo	DFC	0.881882	1.08259
Oligo	DFC	0.882883	1.08013
Oligo	DFC	0.883884	1.0776
Oligo	DFC	0.884885	1.07501
Oligo	DFC	0.885886	1.07236
Oligo	DFC	0.886887	1.06965
Oligo	DFC	0.887888	1.06687
Oligo	DFC	0.888889	1.06403
Oligo	DFC	0.88989	1.06113
Oligo	DFC	0.890891	1.05817
Oligo	DFC	0.891892	1.05515
Oligo	DFC	0.892893	1.05206
Oligo	DFC	0.893894	1.04891
Oligo	DFC	0.894895	1.0457
Oligo	DFC	0.895896	1.04242
Oligo	DFC	0.896897	1.03909
Oligo	DFC	0.897898	1.03569
Oligo	DFC	0.898899	1.03223
Oligo	DFC	0.8999	1.02871
Oligo	DFC	0.900901	1.02512
Oligo	DFC	0.901902	1.02148
Oligo	DFC	0.902903	1.01777
Oligo	DFC	0.903904	1.014
Oligo	DFC	0.904905	1.01017
Oligo	DFC	0.905906	1.00628
Oligo	DFC	0.906907	1.00233
Oligo	DFC	0.907908	0.99832
Oligo	DFC	0.908909	0.99425
Oligo	DFC	0.90991	0.99012
Oligo	DFC	0.910911	0.985931
Oligo	DFC	0.911912	0.981683
Oligo	DFC	0.912913	0.977377
Oligo	DFC	0.913914	0.973013
Oligo	DFC	0.914915	0.968591
Oligo	DFC	0.915916	0.964112
Oligo	DFC	0.916917	0.959576
Oligo	DFC	0.917918	0.954984
Oligo	DFC	0.918919	0.950336
Oligo	DFC	0.91992	0.945634
Oligo	DFC	0.920921	0.940876
Oligo	DFC	0.921922	0.936065
Oligo	DFC	0.922923	0.931199
Oligo	DFC	0.923924	0.926281
Oligo	DFC	0.924925	0.921311
Oligo	DFC	0.925926	0.916289
Oligo	DFC	0.926927	0.911216
Oligo	DFC	0.927928	0.906093
Oligo	DFC	0.928929	0.90092
Oligo	DFC	0.92993	0.895698
Oligo	DFC	0.930931	0.890428
Oligo	DFC	0.931932	0.88511
Oligo	DFC	0.932933	0.879746
Oligo	DFC	0.933934	0.874336
Oligo	DFC	0.934935	0.86888
Oligo	DFC	0.935936	0.863381
Oligo	DFC	0.936937	0.857838
Oligo	DFC	0.937938	0.852252
Oligo	DFC	0.938939	0.846624
Oligo	DFC	0.93994	0.840956
Oligo	DFC	0.940941	0.835247
Oligo	DFC	0.941942	0.829499
Oligo	DFC	0.942943	0.823713
Oligo	DFC	0.943944	0.81789
Oligo	DFC	0.944945	0.812031
Oligo	DFC	0.945946	0.806136
Oligo	DFC	0.946947	0.800207
Oligo	DFC	0.947948	0.794244
Oligo	DFC	0.948949	0.78825
Oligo	DFC	0.94995	0.782223
Oligo	DFC	0.950951	0.776167
Oligo	DFC	0.951952	0.770081
Oligo	DFC	0.952953	0.763967
Oligo	DFC	0.953954	0.757826
Oligo	DFC	0.954955	0.751659
Oligo	DFC	0.955956	0.745466
Oligo	DFC	0.956957	0.73925
Oligo	DFC	0.957958	0.733011
Oligo	DFC	0.958959	0.72675
Oligo	DFC	0.95996	0.720469
Oligo	DFC	0.960961	0.714168
Oligo	DFC	0.961962	0.707849
Oligo	DFC	0.962963	0.701512
Oligo	DFC	0.963964	0.69516
Oligo	DFC	0.964965	0.688792
Oligo	DFC	0.965966	0.682411
Oligo	DFC	0.966967	0.676017
Oligo	DFC	0.967968	0.669612
Oligo	DFC	0.968969	0.663196
Oligo	DFC	0.96997	0.656771
Oligo	DFC	0.970971	0.650339
Oligo	DFC	0.971972	0.643899
Oligo	DFC	0.972973	0.637454
Oligo	DFC	0.973974	0.631004
Oligo	DFC	0.974975	0.624551
Oligo	DFC	0.975976	0.618096
Oligo	DFC	0.976977	0.611639
Oligo	DFC	0.977978	0.605183
Oligo	DFC	0.978979	0.598729
Oligo	DFC	0.97998	0.592276
Oligo	DFC	0.980981	0.585828
Oligo	DFC	0.981982	0.579384
Oligo	DFC	0.982983	0.572946
Oligo	DFC	0.983984	0.566516
Oligo	DFC	0.984985	0.560093
Oligo	DFC	0.985986	0.55368
Oligo	DFC	0.986987	0.547278
Oligo	DFC	0.987988	0.540887
Oligo	DFC	0.988989	0.534509
Oligo	DFC	0.98999	0.528144
Oligo	DFC	0.990991	0.521795
Oligo	DFC	0.991992	0.515461
Oligo	DFC	0.992993	0.509145
Oligo	DFC	0.993994	0.502846
Oligo	DFC	0.994995	0.496567
Oligo	DFC	0.995996	0.490308
Oligo	DFC	0.996997	0.484071
Oligo	DFC	0.997998	0.477855
Oligo	DFC	0.998999	0.471663
[truncated: 7,001 more rows]
