# Supplementary material for: Single-cell multiomic human brain atlas reveals regulatory drivers of cortical regionality
Source: Nat Commun. 2026 Feb 21;17:3051. doi: 10.1038/s41467-026-69368-2 (PMC13039890; doi:10.1038/s41467-026-69368-2)
Supplement: Supplementary file 16 — Source data [file 41467_2026_69368_MOESM16_ESM.zip › Source Data Final/FigS14b.tsv]

region	corr	label
chr1:10149388-10149889	-0.2460217133001669	RFX3
chr1:10253841-10254342	-0.6636268862413316	RFX3
chr1:103106711-103107212	-0.2982513524012784	RFX3
chr1:10430687-10431188	0.1389019300781367	RFX3
chr1:108742194-108742695	-0.6097583204648359	RFX3
chr1:108816795-108817296	-0.0393437954231473	RFX3
chr1:109254769-109255270	-0.0975838940244371	RFX3
chr1:109426422-109426923	0.0930713440117464	RFX3
chr1:109499135-109499636	-0.2745604648346521	RFX3
chr1:109620918-109621419	-0.0808028486647435	RFX3
chr1:110255531-110256032	-0.2961360945828296	RFX3
chr1:110643964-110644465	-0.5316347983701275	RFX3
chr1:110672063-110672564	-0.4745228372720103	RFX3
chr1:110673521-110674022	-0.6547428034038467	RFX3
chr1:11068259-11068760	-0.2982513524012784	RFX3
chr1:110693079-110693580	-0.2120898505964646	RFX3
chr1:110734229-110734730	-0.339569388454978	RFX3
chr1:111747342-111747843	-0.1538497519951748	RFX3
chr1:112715468-112715969	-0.200385424001048	RFX3
chr1:113088927-113089428	-0.3514148322382912	RFX3
chr1:11355301-11355802	-0.3789131838781253	RFX3
chr1:113695771-113696272	-0.6656011268718838	RFX3
chr1:113758909-113759410	-0.206167128704808	RFX3
chr1:113763767-113764268	-0.4310895433998619	RFX3
chr1:113895205-113895706	-0.3516968666140843	RFX3
chr1:113930589-113931090	-0.1910782895998734	RFX3
chr1:116180040-116180541	-0.24325464912161	RFX3
chr1:117367297-117367798	-0.1460938066608626	RFX3
chr1:117605844-117606345	0.0211525781844878	RFX3
chr1:150293743-150294244	-0.0582400986012898	RFX3
chr1:150302496-150302997	-0.4391275231099674	RFX3
chr1:150611398-150611899	-0.1716179176701446	RFX3
chr1:150887047-150887548	-0.6056688220158349	RFX3
chr1:151048547-151049048	0.1259283487916508	RFX3
chr1:1511975-1512476	0.0222807156876605	RFX3
chr1:151710313-151710814	-0.198693217746289	RFX3
chr1:151763432-151763933	0.0492149985759083	RFX3
chr1:1523795-1524296	-0.4598570497307654	RFX3
chr1:15344933-15345434	-0.5578639953188923	RFX3
chr1:153762679-153763180	-0.6017203407547305	RFX3
chr1:154468953-154469454	-0.6094762860890427	RFX3
chr1:154575271-154575772	-0.5988999969967987	RFX3
chr1:154627004-154627505	0.0720597830151552	RFX3
chr1:154724187-154724688	-0.2280886921694835	RFX3
chr1:154767668-154768169	-0.78222234126236	RFX3
chr1:154978535-154979036	-0.5767602984970349	RFX3
chr1:155012137-155012638	-0.71284188481724	RFX3
chr1:15526738-15527239	-0.02312681881504	RFX3
chr1:155291486-155291987	-0.6076430626463871	RFX3
chr1:155334755-155335256	-0.0157939250444175	RFX3
chr1:155500046-155500547	-0.483124885733702	RFX3
chr1:155596276-155596777	-0.3976684698683712	RFX3
chr1:155688367-155688868	-0.0157939250444175	RFX3
chr1:155718867-155719368	-0.4773431810299421	RFX3
chr1:15603582-15604083	0.060214339231842	RFX3
chr1:156104203-156104704	-0.574645040678586	RFX3
chr1:156106428-156106929	-0.0927893096359532	RFX3
chr1:15622857-15623358	-0.0454075345027005	RFX3
chr1:160081330-160081831	-0.0626116314260839	RFX3
chr1:160173174-160173675	-0.2559461960323028	RFX3
chr1:160182072-160182573	-0.4185390136770659	RFX3
chr1:160211129-160211630	-0.3061483149234872	RFX3
chr1:160233066-160233567	-0.6930994785117179	RFX3
chr1:1615212-1615713	-0.0588041673528761	RFX3
chr1:16237120-16237621	0.1008272893460586	RFX3
chr1:162862460-162862961	-0.3367490446970463	RFX3
chr1:16459640-16460141	-0.4739587685204239	RFX3
chr1:16535250-16535751	-0.5138666326951578	RFX3
chr1:165598180-165598681	0.0358183657257327	RFX3
chr1:165631648-165632149	0.2981103352133818	RFX3
chr1:166975488-166975989	0.0469587235695629	RFX3
chr1:16717676-16718177	0.1266334347311338	RFX3
chr1:169106222-169106723	-0.0172040969233834	RFX3
chr1:174023630-174024131	-0.4169878246102034	RFX3
chr1:174954265-174954766	-0.4114881542822367	RFX3
chr1:175084394-175084895	-0.783209461577636	RFX3
chr1:175830669-175831170	-0.3292751337385272	RFX3
chr1:176801481-176801982	-0.3439409212797721	RFX3
chr1:177162322-177162823	-0.0813669174163298	RFX3
chr1:177354555-177355056	-0.4776252154057351	RFX3
chr1:178528387-178528888	-0.0604963736076352	RFX3
chr1:178581557-178582058	-0.6416282049294642	RFX3
chr1:179814280-179814781	-0.1445426175940002	RFX3
chr1:179814925-179815426	-0.2113847646569817	RFX3
chr1:179860773-179861274	-0.580144711006553	RFX3
chr1:179911033-179911534	-0.5075208592398113	RFX3
chr1:180548596-180549097	-0.3935789714193703	RFX3
chr1:180631881-180632382	-0.1193005409605113	RFX3
chr1:1807592-1808093	-0.0304597125856624	RFX3
chr1:180837085-180837586	-0.3890664214066795	RFX3
chr1:180842185-180842686	-0.4862272638674269	RFX3
chr1:181057198-181057699	-0.6306288642735305	RFX3
chr1:181105297-181105798	0.0145247703533483	RFX3
chr1:181312375-181312876	-0.4897526935648416	RFX3
chr1:181407096-181407597	-0.4769201294662522	RFX3
chr1:181659416-181659917	-0.7777097912496693	RFX3
chr1:182603167-182603668	-0.1118266300019923	RFX3
chr1:182681609-182682110	-0.5227507155326426	RFX3
chr1:182683768-182684269	-0.3958352464257156	RFX3
chr1:182838934-182839435	-0.0215756297481775	RFX3
chr1:182926239-182926740	-0.7744663959280478	RFX3
chr1:183234699-183235200	-0.0815079346042264	RFX3
chr1:183349250-183349751	0.1085832346803708	RFX3
chr1:183353682-183354183	-0.6101813720285256	RFX3
chr1:183471683-183472184	-0.1475039785398285	RFX3
chr1:183635721-183636222	-0.0468177063816664	RFX3
chr1:183652719-183653220	-0.1164801972025796	RFX3
chr1:183879595-183880096	-0.7620568833931483	RFX3
chr1:184036599-184037100	-0.0355363313499395	RFX3
chr1:184417073-184417574	-0.3961172808015087	RFX3
chr1:186279447-186279948	-0.3312011436078833	RFX3
chr1:186848555-186849056	-0.4241797011929293	RFX3
chr1:186925472-186925973	-0.0345492110346634	RFX3
chr1:19028124-19028625	-0.2665224851245467	RFX3
chr1:1909635-1910136	-0.4556265340938679	RFX3
chr1:19154929-19155430	-0.4537933106512122	RFX3
chr1:19240766-19241267	-0.0145247703533483	RFX3
chr1:19260649-19261150	-0.1851555677082168	RFX3
chr1:19309438-19309939	-0.6952147363301667	RFX3
chr1:196303671-196304172	-0.6509353393306389	RFX3
chr1:197319745-197320246	-0.5302246264911616	RFX3
chr1:197321094-197321595	-0.7465449927245239	RFX3
chr1:197464137-197464638	-0.0296136094582829	RFX3
chr1:197469451-197469952	-0.7059320426103072	RFX3
chr1:197471352-197471853	-0.519225285835228	RFX3
chr1:201009977-201010478	-0.3925918511040941	RFX3
chr1:201062507-201063008	-0.3921687995404043	RFX3
chr1:201535029-201535530	-0.4693052013198366	RFX3
chr1:201631159-201631660	-0.6529095799611911	RFX3
chr1:201674156-201674657	-0.5525053421788221	RFX3
chr1:201694050-201694551	-0.7042398363555481	RFX3
chr1:201825417-201825918	-0.6622167143623657	RFX3
chr1:202410997-202411498	0.0454075345027005	RFX3
chr1:202522672-202523173	-0.5732348687996203	RFX3
chr1:202888539-202889040	-0.0142427359775551	RFX3
chr1:20348476-20348977	-0.1979881318068061	RFX3
chr1:203572116-203572617	-0.3746826682412277	RFX3
chr1:203626707-203627208	-0.4274230965145507	RFX3
chr1:203672478-203672979	-0.4447682106258308	RFX3
chr1:20448799-20449300	-0.4990598279660162	RFX3
chr1:204684688-204685189	-0.0564068751586342	RFX3
chr1:20477799-20478300	0.0610604423592215	RFX3
chr1:205211671-205212172	-0.0702265595724996	RFX3
chr1:20530972-20531473	-0.5131615467556748	RFX3
chr1:205434795-205435296	0.1813608044161734	RFX3
chr1:205435965-205436466	0.2978283008375886	RFX3
chr1:206087151-206087652	-0.6498072018274662	RFX3
chr1:206464598-206465099	-0.7655823130905629	RFX3
chr1:206635383-206635884	-0.1816301380108022	RFX3
chr1:206655260-206655761	-0.4877784529342894	RFX3
chr1:20711408-20711909	-0.6375387064804632	RFX3
chr1:208185283-208185784	-0.0444204141874244	RFX3
chr1:20865050-20865551	-0.360298915075776	RFX3
chr1:210233311-210233812	0.4686001153803537	RFX3
chr1:211258886-211259387	-0.0580990814133932	RFX3
chr1:211326794-211327295	0.2369088756662637	RFX3
chr1:211344323-211344824	-0.3110839164998676	RFX3
chr1:211739654-211740155	-0.3993606761231302	RFX3
chr1:211788783-211789284	-0.5369934515101977	RFX3
chr1:211829005-211829506	-0.2821753929810677	RFX3
chr1:21188388-21188889	-0.6802669144131286	RFX3
chr1:212945517-212946018	-0.2710350351372374	RFX3
chr1:212982844-212983345	-0.2955720258312433	RFX3
chr1:213035551-213036052	0.0576760298497034	RFX3
chr1:213119600-213120101	-0.4687411325682503	RFX3
chr1:217631000-217631501	0.1989752521220822	RFX3
chr1:219629206-219629707	0.2419854944305408	RFX3
chr1:220137155-220137656	-0.1428504113392411	RFX3
chr1:220339097-220339598	-0.1576572160683826	RFX3
chr1:2212588-2213089	-0.0623295970502908	RFX3
chr1:224800543-224801044	-0.2105386615296022	RFX3
chr1:224851553-224852054	-0.1954498224246675	RFX3
chr1:225999354-225999855	0.0187552859902458	RFX3
chr1:226417919-226418420	-0.4226285121260668	RFX3
chr1:226570213-226570714	-0.6538967002764671	RFX3
chr1:228209162-228209663	-0.1703487629790753	RFX3
chr1:228211276-228211777	-0.3062893321113838	RFX3
chr1:228415593-228416094	-0.4571777231607303	RFX3
chr1:230495139-230495640	-0.4158596871070308	RFX3
chr1:231613224-231613725	-0.7368148067596595	RFX3
chr1:231645208-231645709	-0.4732868270767327	RFX3
chr1:231734556-231735057	-0.6730750378304027	RFX3
chr1:231782403-231782904	-0.6620756971744691	RFX3
chr1:2322327-2322828	-0.1239541081610986	RFX3
chr1:232863633-232864134	-0.5785935219396905	RFX3
chr1:233547842-233548343	-0.3134812086941096	RFX3
chr1:233570322-233570823	-0.6094762860890427	RFX3
chr1:233597676-233598177	-0.2111027302811885	RFX3
chr1:234522812-234523313	0.0087430656495883	RFX3
chr1:234523667-234524168	-0.085033364301641	RFX3
chr1:234611327-234611828	0.0555607720312546	RFX3
chr1:235022442-235022943	-0.4693052013198366	RFX3
chr1:235583511-235584012	-0.3913226964130248	RFX3
chr1:235661628-235662129	-0.4174108761738932	RFX3
chr1:235866974-235867475	-0.0153708734807278	RFX3
chr1:235937107-235937608	0.0430102423084585	RFX3
chr1:236692909-236693410	-0.2147691771664998	RFX3
chr1:236765933-236766434	-0.1758484333070421	RFX3
chr1:23793485-23793986	-0.5463005859113724	RFX3
chr1:239305836-239306337	-0.4693052013198366	RFX3
chr1:23959642-23960143	-0.0180502000507629	RFX3
chr1:24018864-24019365	-0.2043339052621524	RFX3
chr1:241361072-241361573	0.3511327978624979	RFX3
chr1:2432422-2432923	-0.2737143617072725	RFX3
chr1:243255177-243255678	-0.0889818455627454	RFX3
chr1:243255857-243256358	-0.083341158046882	RFX3
chr1:244409985-244410486	-0.6051047532642485	RFX3
chr1:244418764-244419265	0.1138008706325445	RFX3
chr1:244620395-244620896	0.1656951957784879	RFX3
chr1:244635254-244635755	-0.6102241063054298	RFX3
chr1:246289848-246290349	-0.4618312903613177	RFX3
chr1:246640893-246641394	-0.3972454183046815	RFX3
chr1:246691691-246692192	-0.1744382614280763	RFX3
chr1:246844049-246844550	-0.1135188362567513	RFX3
chr1:248838096-248838597	-0.2087054380869466	RFX3
chr1:248838672-248839173	-0.0228447844392468	RFX3
chr1:2535534-2536035	-0.3735545307380551	RFX3
chr1:2544447-2544948	-0.2590485741660276	RFX3
chr1:2547010-2547511	-0.5295195405516787	RFX3
chr1:25527371-25527872	-0.5388266749528533	RFX3
chr1:25616055-25616556	0.2350756522236081	RFX3
chr1:25695794-25696295	-0.3353388728180804	RFX3
chr1:2578316-2578817	-0.6272444517640124	RFX3
chr1:25908313-25908814	-0.3494405916077389	RFX3
chr1:26692974-26693475	0.0478048266969425	RFX3
chr1:26921584-26922085	0.0562658579707376	RFX3
chr1:27624708-27625209	-0.0899689658780215	RFX3
chr1:2786750-2787251	-0.0778469393761491	RFX3
chr1:27981220-27981721	-0.385823026085058	RFX3
chr1:27993382-27993883	-0.3392873540791848	RFX3
chr1:28247212-28247713	-0.2060261115169114	RFX3
chr1:28796234-28796735	0.1114035784383025	RFX3
chr1:28859823-28860324	-0.4557675512817644	RFX3
chr1:29216385-29216886	0.3769389432475731	RFX3
chr1:30824453-30824954	0.0019742406305521	RFX3
chr1:31065667-31066168	-0.1704897801669719	RFX3
chr1:31215106-31215607	-0.7077652660529629	RFX3
chr1:31376859-31377360	-0.1821942067623885	RFX3
chr1:31869522-31870023	-0.5626585797073762	RFX3
chr1:32062569-32063070	-0.6469868580695345	RFX3
chr1:32205526-32206027	-0.0579580642254966	RFX3
chr1:32208661-32209162	-0.4209363058713078	RFX3
chr1:32882006-32882507	-0.0493560157638049	RFX3
chr1:32984548-32985049	-0.0186142688023492	RFX3
chr1:34783722-34784223	0.0901099830659181	RFX3
chr1:34859132-34859633	-0.0476638095090459	RFX3
chr1:34870468-34870969	-0.0492149985759083	RFX3
chr1:34918924-34919425	-0.1046347534192664	RFX3
chr1:36084036-36084537	-0.4017579683173722	RFX3
chr1:36173092-36173593	-0.3917457479767146	RFX3
chr1:37814359-37814860	-0.7390710817660049	RFX3
chr1:37946375-37946876	-0.1955908396125641	RFX3
chr1:3857196-3857697	0.038779726671561	RFX3
chr1:39689306-39689807	-0.4288332683935166	RFX3
chr1:39691428-39691929	-0.2006674583768412	RFX3
chr1:39718825-39719326	-0.7218669848426215	RFX3
chr1:39738736-39739237	-0.0815079346042264	RFX3
chr1:40004869-40005370	-0.2171664693607417	RFX3
chr1:40097183-40097684	-0.181348103635009	RFX3
chr1:40161244-40161745	-0.0620475626744976	RFX3
chr1:40847219-40847720	-0.716931383266241	RFX3
chr1:42348602-42349103	-0.7277897067342779	RFX3
chr1:42463667-42464168	0.1276205550464099	RFX3
chr1:42958900-42959401	-0.1290307269253757	RFX3
chr1:43602936-43603437	-0.4938421920138426	RFX3
chr1:43649876-43650377	-0.0710726626998791	RFX3
chr1:44074471-44074972	-0.5826830203886915	RFX3
chr1:44524374-44524875	-0.2754065679620315	RFX3
chr1:44947324-44947825	-0.2043339052621524	RFX3
chr1:4512747-4513248	-0.2945849055159671	RFX3
chr1:45514742-45515243	-0.0607784079834283	RFX3
chr1:45583474-45583975	-0.0211525781844878	RFX3
chr1:46203773-46204274	-0.0049356015763804	RFX3
chr1:46206491-46206992	-0.3734135135501585	RFX3
chr1:46261466-46261967	-0.5644918031500319	RFX3
chr1:46362267-46362768	-0.3846948885818854	RFX3
chr1:4654049-4654550	-0.1121086643777855	RFX3
chr1:46549709-46550210	-0.4411017637405195	RFX3
chr1:46554653-46555154	-0.4788943700968044	RFX3
chr1:4700919-4701420	0.0021152578184487	RFX3
chr1:4708981-4709482	-0.61412985328963	RFX3
chr1:48627677-48628178	-0.6130017157864573	RFX3
chr1:4868577-4869078	-0.3887843870308863	RFX3
chr1:48688296-48688797	-0.370170118228537	RFX3
chr1:49171328-49171829	-0.2590485741660276	RFX3
chr1:49184326-49184827	-0.5279683514848162	RFX3
chr1:52033621-52034122	-0.0109993406559336	RFX3
chr1:52457755-52458256	-0.7621979005810449	RFX3
chr1:53940152-53940653	-0.5415060015228884	RFX3
chr1:56833172-56833673	-0.3652345166521565	RFX3
chr1:57910277-57910778	-0.5728118172359304	RFX3
chr1:58064307-58064808	-0.577747418812311	RFX3
chr1:58545703-58546204	-0.1857196364598031	RFX3
chr1:58546713-58547214	0.1180313862694421	RFX3
chr1:58784030-58784531	-0.0927893096359532	RFX3
chr1:59766412-59766913	-0.3312493743690795	RFX3
chr1:5991883-5992384	-0.0809438658526401	RFX3
chr1:6164345-6164846	0.0784055564705015	RFX3
chr1:6335828-6336329	-0.2208329162460529	RFX3
chr1:6338840-6339341	-0.4267180105750678	RFX3
chr1:6358971-6359472	-0.3748236854291243	RFX3
chr1:64556704-64557205	-0.5884885737359834	RFX3
chr1:64664446-64664947	-0.6113095095316984	RFX3
chr1:64669553-64670054	-0.7191876582725863	RFX3
chr1:64675874-64676375	-0.3620869870439545	RFX3
chr1:64683292-64683793	-0.5343141249401626	RFX3
chr1:6470779-6471280	-0.3305442884295965	RFX3
chr1:64937127-64937628	-0.5382297900889006	RFX3
chr1:6495296-6495797	-0.2460749928795417	RFX3
chr1:65067826-65068327	-0.0631757001776703	RFX3
chr1:6507542-6508043	-0.4611262044218346	RFX3
chr1:6520053-6520554	-0.694086598826994	RFX3
chr1:65995456-65995957	-0.5815548828855188	RFX3
chr1:66091198-66091699	-0.5925542235414525	RFX3
chr1:66529712-66530213	-0.7762996193707034	RFX3
chr1:66547403-66547904	-0.1769765708102148	RFX3
chr1:6701805-6702306	0.0121274781591063	RFX3
chr1:69693560-69694061	0.0188963031781424	RFX3
chr1:69739039-69739540	-0.4143084980401683	RFX3
chr1:70042559-70043060	0.110557475310923	RFX3
chr1:70809190-70809691	-0.4322176809030346	RFX3
chr1:71047351-71047852	-0.3870921807761273	RFX3
chr1:71050094-71050595	-0.5393907437044396	RFX3
chr1:74652902-74653403	-0.0391350102842054	RFX3
chr1:75615979-75616480	0.128607675361686	RFX3
chr1:77095378-77095879	-0.5771833500607245	RFX3
chr1:77489987-77490488	-0.3583246744452238	RFX3
chr1:77545859-77546360	-0.4468834684442796	RFX3
chr1:77979104-77979605	-0.1451066863455865	RFX3
chr1:78004832-78005333	-0.153426700431485	RFX3
chr1:83946455-83946956	-0.4561906028454542	RFX3
chr1:83999102-83999603	-0.0476638095090459	RFX3
chr1:84262394-84262895	-0.4105010339669604	RFX3
chr1:84363028-84363529	-0.56209451095579	RFX3
chr1:84433878-84434379	-0.2464980444432315	RFX3
chr1:84690353-84690854	-0.1530036488677953	RFX3
chr1:8508255-8508756	-0.5690043531627227	RFX3
chr1:85259634-85260135	-0.0751621611488801	RFX3
chr1:85362100-85362601	-0.4676129950650776	RFX3
chr1:85577033-85577534	0.0762902986520527	RFX3
chr1:86271158-86271659	-0.38243861357554	RFX3
chr1:86395880-86396381	-0.0510482220185639	RFX3
chr1:87124303-87124804	-0.6730750378304027	RFX3
chr1:87348492-87348993	-0.5960796532388671	RFX3
chr1:88661230-88661731	-0.6602424737318136	RFX3
chr1:89616058-89616559	-0.7231361395336906	RFX3
chr1:89616977-89617478	-0.7452758380334545	RFX3
chr1:90841334-90841835	-0.3732724963622619	RFX3
chr1:90886125-90886626	-0.4693052013198366	RFX3
chr1:92798094-92798595	-0.7277897067342779	RFX3
chr1:94092278-94092779	-0.6850614988016125	RFX3
chr1:94094543-94095044	-0.6935225300754077	RFX3
chr1:94277056-94277557	-0.5501080499845802	RFX3
chr1:94319889-94320390	-0.1805020005076295	RFX3
chr1:94330060-94330561	-0.2580614538507515	RFX3
chr1:94873900-94874401	-0.2133590052875339	RFX3
chr1:95001983-95002484	-0.8334115804688206	RFX3
chr1:97137125-97137626	-0.7475321130397999	RFX3
chr1:97170413-97170914	-0.618219351738631	RFX3
chr1:97245785-97246286	-0.5918491376019696	RFX3
chr1:97247294-97247795	-0.5035723779787069	RFX3
chr1:97518289-97518790	-0.7510575427372146	RFX3
chr1:97573761-97574262	-0.5543385656214778	RFX3
chr1:97962383-97962884	-0.4550489306980543	RFX3
chr1:98662009-98662510	-0.2149101943543963	RFX3
chr1:98704568-98705069	-0.5718246969206543	RFX3
chr1:98708605-98709106	-0.4395505746736571	RFX3
chr1:99180409-99180910	-0.1200056268999942	RFX3
chr1:99334120-99334621	-0.448434657511142	RFX3
chr1:99600844-99601345	-0.7101625582472048	RFX3
chr1:99647654-99648155	-0.5955155844872807	RFX3
chr1:99648205-99648706	-0.5747860578664826	RFX3
chr10:101397211-101397712	-0.5485568609177177	RFX3
chr10:101996491-101996992	-0.3110839164998676	RFX3
chr10:102004504-102005005	-0.3715802901075029	RFX3
chr10:102245281-102245782	-0.1497602535461738	RFX3
chr10:102297181-102297682	-0.3897715073461624	RFX3
chr10:102457617-102458118	-0.0722008002030518	RFX3
chr10:102642692-102643193	-0.0681113017540508	RFX3
chr10:103053962-103054463	-0.1620287488931768	RFX3
chr10:103396485-103396986	0.1267744519190304	RFX3
chr10:103490309-103490810	-0.2445238038126793	RFX3
chr10:103493605-103494106	0.0131145984743824	RFX3
chr10:103494261-103494762	-0.0839052267984684	RFX3
chr10:103502873-103503374	-0.4427939699952786	RFX3
chr10:103967114-103967615	-0.1242361425368918	RFX3
chr10:104115829-104116330	-0.4749458888357001	RFX3
chr10:104300754-104301255	0.0064867906432429	RFX3
chr10:104419188-104419689	-0.4862272638674269	RFX3
chr10:104522160-104522661	-0.5558897546883401	RFX3
chr10:10921855-10922356	-0.612437647034871	RFX3
chr10:10997044-10997545	-0.1782457255012841	RFX3
chr10:11005325-11005826	-0.0582400986012898	RFX3
chr10:11019370-11019871	-0.155823992625727	RFX3
chr10:110822803-110823304	-0.2838675992358266	RFX3
chr10:110871685-110872186	-0.0489329642001151	RFX3
chr10:110919241-110919742	-0.0908150690054011	RFX3
chr10:11102120-11102621	-0.1972830458673232	RFX3
chr10:111076859-111077360	0.2515746632075086	RFX3
chr10:111079610-111080111	0.1855786192719065	RFX3
chr10:11166119-11166620	0.0514712735822537	RFX3
chr10:11178752-11179253	-0.0950455846422986	RFX3
chr10:11226079-11226580	-0.3074174696145564	RFX3
chr10:112586132-112586633	-0.1764125020586285	RFX3
chr10:11327046-11327547	-0.4026040714447517	RFX3
chr10:11330766-11331267	0.0610604423592215	RFX3
chr10:11367043-11367544	-0.4962394842080845	RFX3
chr10:115030613-115031114	0.2115257818448783	RFX3
chr10:115933406-115933907	-0.2645482444939944	RFX3
chr10:116690918-116691419	-0.0692394392572234	RFX3
chr10:116882779-116883280	-0.6598194221681237	RFX3
chr10:116931905-116932406	-0.7389300645781083	RFX3
chr10:11874880-11875381	-0.7414683739602468	RFX3
chr10:12129489-12129990	-0.1122496815656821	RFX3
chr10:121689885-121690386	0.091520154944884	RFX3
chr10:12220522-12221023	-0.3357619243817702	RFX3
chr10:1227655-1228156	-0.0991350830912996	RFX3
chr10:124328919-124329420	-0.5443263452808202	RFX3
chr10:124709130-124709631	-0.4518190700206601	RFX3
chr10:124886333-124886834	-0.3877972667156102	RFX3
chr10:125721206-125721707	-0.4289742855814132	RFX3
chr10:13026778-13027279	-0.6601014565439169	RFX3
chr10:13038419-13038920	-0.1202876612757874	RFX3
chr10:130973700-130974201	-0.618924437678114	RFX3
chr10:130987036-130987537	-0.774748430303841	RFX3
chr10:130989801-130990302	-0.7363917551959698	RFX3
chr10:131102778-131103279	-0.5929772751051422	RFX3
chr10:131126462-131126963	-0.2823164101689642	RFX3
chr10:132299602-132300103	-0.0232678360029366	RFX3
chr10:133072848-133073349	0.0054996703279668	RFX3
chr10:133087750-133088251	-0.1511704254251397	RFX3
chr10:133160140-133160641	-0.020729526620798	RFX3
chr10:133230435-133230936	-0.1585033191957621	RFX3
chr10:133336940-133337441	-0.0612014595471181	RFX3
chr10:13632951-13633452	-0.5722477484843441	RFX3
chr10:14150649-14151150	-0.5860674328982095	RFX3
chr10:16673868-16674369	-0.5292375061758855	RFX3
chr10:16727987-16728488	-0.4254488558839985	RFX3
chr10:18060348-18060849	-0.2359217553509876	RFX3
chr10:18284588-18285089	-0.7568392474409745	RFX3
chr10:18340732-18341233	-0.6259752970729432	RFX3
chr10:18414149-18414650	-0.4350380246609664	RFX3
chr10:18527737-18528238	-0.4697282528835264	RFX3
chr10:18659268-18659769	-0.1315690363075143	RFX3
chr10:19156998-19157499	-0.5402368468318192	RFX3
chr10:19935523-19936024	-0.7366737895717629	RFX3
chr10:20042832-20043333	-0.4131803605369956	RFX3
chr10:21145890-21146391	-0.5427751562139578	RFX3
chr10:22003654-22004155	-0.0843282783621581	RFX3
chr10:22137361-22137862	-0.1841684473929407	RFX3
chr10:22912352-22912853	-0.511046288937226	RFX3
chr10:23095452-23095953	-0.0888408283748488	RFX3
chr10:23345916-23346417	-0.5714016453569646	RFX3
chr10:23404528-23405029	-0.4099369652153741	RFX3
chr10:23412302-23412803	-0.2782269117199633	RFX3
chr10:26696696-26697197	0.1339663285017562	RFX3
chr10:26937129-26937630	-0.3900535417219556	RFX3
chr10:27258905-27259406	-0.4993418623418094	RFX3
chr10:27525953-27526454	-0.345351093158738	RFX3
chr10:30974818-30975319	-0.1793738630044568	RFX3
chr10:31129447-31129948	0.2979693180254852	RFX3
chr10:31582579-31583080	-0.6833692925468535	RFX3
chr10:31599798-31600299	0.0895459143143318	RFX3
chr10:31603511-31604012	0.118736472208925	RFX3
chr10:339441-339942	-0.5963616876146602	RFX3
chr10:42989158-42989659	0.1878348942782519	RFX3
chr10:43229362-43229863	-0.2665224851245467	RFX3
chr10:43262200-43262701	-0.3115069680635574	RFX3
chr10:43265043-43265544	-0.0313058157130419	RFX3
chr10:47297795-47298296	-0.3504277119230151	RFX3
chr10:47313145-47313646	-0.3727084276106756	RFX3
chr10:48191552-48192053	-0.2694838460703749	RFX3
chr10:48628163-48628664	-0.2990974555286579	RFX3
chr10:50739888-50740389	0.0040894984490009	RFX3
chr10:54055224-54055725	0.1700667286032821	RFX3
chr10:54801176-54801677	-0.0714957142635688	RFX3
chr10:54808317-54808818	-0.4604211184823518	RFX3
chr10:58743571-58744072	-0.4915859170074972	RFX3
chr10:59991761-59992262	-0.4803045419757704	RFX3
chr10:60253437-60253938	-0.4645106169313527	RFX3
chr10:60629495-60629996	-0.3865281120245409	RFX3
chr10:61780007-61780508	-0.620616643932873	RFX3
chr10:61794434-61794935	-0.6238600392544945	RFX3
chr10:61821340-61821841	-0.7304690333043131	RFX3
chr10:61903229-61903730	-0.1097113721835435	RFX3
chr10:62073466-62073967	-0.3422487150250131	RFX3
chr10:62083371-62083872	-0.5956566016751773	RFX3
chr10:62375044-62375545	-0.3050201774203145	RFX3
chr10:63548095-63548596	-0.0650089236203259	RFX3
chr10:6402407-6402908	-0.0136786672259687	RFX3
chr10:67198380-67198881	-0.5251480077268846	RFX3
chr10:67818419-67818920	-0.6331671736556691	RFX3
chr10:68406699-68407200	-0.0133966328501756	RFX3
chr10:69242217-69242718	-0.3209551196526287	RFX3
chr10:69413352-69413853	-0.0650089236203259	RFX3
chr10:7084419-7084920	-0.6457177033784652	RFX3
chr10:71316886-71317387	0.0706496111361893	RFX3
chr10:71353125-71353626	-0.5035723779787069	RFX3
chr10:72334310-72334811	-0.1513114426130362	RFX3
chr10:7263750-7264251	-0.6166681626717686	RFX3
chr10:72692024-72692525	-0.1590673879473485	RFX3
chr10:73096920-73097421	-0.0437153282479415	RFX3
chr10:73625937-73626438	-0.2349346350357115	RFX3
chr10:73800764-73801265	-0.4202312199318249	RFX3
chr10:74050161-74050662	-0.5791575906912768	RFX3
chr10:74176488-74176989	0.0297546266461795	RFX3
chr10:74518100-74518601	-0.5125974780040885	RFX3
chr10:7475451-7475952	0.1385590904657002	RFX3
chr10:75168252-75168753	0.079956745537364	RFX3
chr10:75210752-75211253	-0.0053586531400702	RFX3
chr10:76736970-76737471	-0.1596314566989348	RFX3
chr10:78148606-78149107	-0.6960608394575463	RFX3
chr10:78164811-78165312	-0.5560307718762367	RFX3
chr10:80078579-80079080	0.0730469033304313	RFX3
chr10:80452571-80453072	-0.1040706846676801	RFX3
chr10:80607138-80607639	-0.098994065903403	RFX3
chr10:824605-825106	-0.3920277823525078	RFX3
chr10:83007452-83007953	-0.7273666551705883	RFX3
chr10:84296670-84297171	-0.0899689658780215	RFX3
chr10:86598259-86598760	-0.5670301125321705	RFX3
chr10:86644541-86645042	-0.3189808790220765	RFX3
chr10:86756270-86756771	-0.1493372019824841	RFX3
chr10:87058335-87058836	-0.7421734598997296	RFX3
chr10:87752602-87753103	-0.4308075090240688	RFX3
chr10:89262172-89262673	-0.6326031049040828	RFX3
chr10:89306972-89307473	-0.0542916173401854	RFX3
chr10:89367577-89368078	0.070085542384603	RFX3
chr10:90612344-90612845	-0.6558709409070193	RFX3
chr10:91339897-91340398	-0.2770987742167906	RFX3
chr10:91349287-91349788	0.1603365426384177	RFX3
chr10:91444953-91445454	-0.4175518933617898	RFX3
chr10:91496134-91496635	-0.5646328203379285	RFX3
chr10:91541659-91542160	-0.4062705183300629	RFX3
chr10:91681816-91682317	0.1159161284509933	RFX3
chr10:91782978-91783479	-0.6657421440597803	RFX3
chr10:91817728-91818229	-0.23169123971409	RFX3
chr10:93206654-93207155	-0.4812916622910463	RFX3
chr10:93566632-93567133	-0.6875998081837511	RFX3
chr10:93596486-93596987	-0.3821565791997468	RFX3
chr10:93601143-93601644	-0.5623765453315832	RFX3
chr10:93702467-93702968	-0.114646973759924	RFX3
chr10:95544911-95545412	-0.4592929809791791	RFX3
chr10:96453978-96454479	-0.4570367059728338	RFX3
chr10:96639989-96640490	-0.6433204111842232	RFX3
chr10:96764513-96765014	-0.6333081908435657	RFX3
chr10:97059066-97059567	-0.4714204591382854	RFX3
chr10:97214747-97215248	-0.5646328203379285	RFX3
chr10:97413998-97414499	-0.4966625357717742	RFX3
chr10:97633491-97633992	0.1102754409351298	RFX3
chr10:97640534-97641035	-0.1497602535461738	RFX3
chr11:101914921-101915422	-0.2013725443163241	RFX3
chr11:103109312-103109813	-0.3130581571304199	RFX3
chr11:105754881-105755382	-0.3770799604354697	RFX3
chr11:107141105-107141606	-0.2395882022362988	RFX3
chr11:107202283-107202784	-0.4155776527312376	RFX3
chr11:107591173-107591674	-0.0565478923465308	RFX3
chr11:107707459-107707960	-0.6708187628240574	RFX3
chr11:107713151-107713652	-0.5505311015482699	RFX3
chr11:107837073-107837574	-0.568581301599033	RFX3
chr11:108664862-108665363	-0.0083200140858985	RFX3
chr11:110825282-110825783	-0.6606655252955032	RFX3
chr11:113596746-113597247	-0.3449280415950482	RFX3
chr11:11444165-11444666	0.2756886023378247	RFX3
chr11:11444872-11445373	-0.0884177768111591	RFX3
chr11:115078917-115079418	-0.4432170215589683	RFX3
chr11:115183238-115183739	-0.4399736262373468	RFX3
chr11:11540002-11540503	-0.3349158212543907	RFX3
chr11:115501625-115502126	-0.6096173032769392	RFX3
chr11:115636957-115637458	0.1982701661825992	RFX3
chr11:11658281-11658782	-0.7761586021828069	RFX3
chr11:116703550-116704051	0.5953745672993842	RFX3
chr11:116731347-116731848	-0.1809250520713192	RFX3
chr11:117098482-117098983	-0.0344081938467668	RFX3
chr11:117127367-117127868	-0.6041176329489725	RFX3
chr11:117327727-117328228	-0.068393336129844	RFX3
chr11:11770383-11770884	-0.4914448998196006	RFX3
chr11:117874966-117875467	-0.3756697885565039	RFX3
chr11:118498322-118498823	-0.1996803380615651	RFX3
chr11:118565952-118566453	0.1909372724119768	RFX3
chr11:118953415-118953916	-0.3119300196272472	RFX3
chr11:119091238-119091739	-0.5353012452554387	RFX3
chr11:119367821-119368322	0.0105762890922439	RFX3
chr11:11972160-11972661	-0.5220456295931597	RFX3
chr11:120385176-120385677	0.061906545486601	RFX3
chr11:120563760-120564261	-0.4540753450270054	RFX3
chr11:123506846-123507347	-0.2635611241787183	RFX3
chr11:125496218-125496719	-0.1359405691323084	RFX3
chr11:125516157-125516658	-0.3838487854545058	RFX3
chr11:125517253-125517754	-0.1551189066862441	RFX3
chr11:125904343-125904844	0.007473910958519	RFX3
chr11:125939093-125939594	-0.711431712938274	RFX3
chr11:126359497-126359998	0.0431512594963551	RFX3
chr11:126443275-126443776	-0.4955343982686015	RFX3
chr11:126549112-126549613	-0.3917457479767146	RFX3
chr11:126557239-126557740	-0.4114881542822367	RFX3
chr11:126755622-126756123	-0.2828804789205505	RFX3
chr11:126766147-126766648	-0.139465998829723	RFX3
chr11:126949583-126950084	-0.0208705438086946	RFX3
chr11:126992278-126992779	-0.2731502929556862	RFX3
chr11:127066669-127067170	-0.261304849172373	RFX3
chr11:128964093-128964594	-0.4127573089733059	RFX3
chr11:129140739-129141240	-0.402181019881062	RFX3
chr11:129355550-129356051	-0.7162262973267579	RFX3
chr11:130002515-130003016	-0.0142427359775551	RFX3
chr11:130817667-130818168	-0.7035347504160652	RFX3
chr11:130825210-130825711	-0.5829650547644846	RFX3
chr11:130831699-130832200	-0.6155400251685959	RFX3
chr11:131411820-131412321	-0.7196107098362761	RFX3
chr11:132501485-132501986	-0.6077840798342837	RFX3
chr11:132782087-132782588	0.0262291969487649	RFX3
chr11:13291944-13292445	-0.5272632655453334	RFX3
chr11:133137811-133138312	0.0176271484870731	RFX3
chr11:13330148-13330649	0.024819025069799	RFX3
chr11:133410354-133410855	-0.5054056014213626	RFX3
chr11:133414598-133415099	-0.3284290306111477	RFX3
chr11:13406459-13406960	-0.6185013861144242	RFX3
chr11:134363585-134364086	-0.6045406845126623	RFX3
chr11:1411010-1411511	-0.1958728739883573	RFX3
chr11:14218839-14219340	-0.5265581796058505	RFX3
chr11:14386939-14387440	-0.5451724484081997	RFX3
chr11:17765514-17766015	-0.5577229781309958	RFX3
chr11:17974344-17974845	-0.0953276190180918	RFX3
chr11:18322185-18322686	-0.0675472330024644	RFX3
chr11:18618706-18619207	-0.1229669878458226	RFX3
chr11:19689394-19689895	-0.3838487854545058	RFX3
chr11:19864208-19864709	-0.6894330316264067	RFX3
chr11:22371207-22371708	-0.6286546236429783	RFX3
chr11:24628074-24628575	-0.5636457000226525	RFX3
chr11:26329309-26329810	-0.6505122877669491	RFX3
chr11:26332073-26332574	-0.3447870244071516	RFX3
chr11:27370463-27370964	-0.392309816728301	RFX3
chr11:29989726-29990227	-0.5541975484335813	RFX3
chr11:30488463-30488964	-0.3712982557317097	RFX3
chr11:31369719-31370220	0.0731879205183279	RFX3
chr11:31812626-31813127	0.2511516116438188	RFX3
chr11:33015767-33016268	0.0311647985251454	RFX3
chr11:33160330-33160831	-0.1063269596740254	RFX3
chr11:33161490-33161991	-0.001692206254759	RFX3
chr11:33258151-33258652	0.1239541081610986	RFX3
chr11:33435360-33435861	-0.5780294531881042	RFX3
chr11:33458903-33459404	-0.4071166214574424	RFX3
chr11:33478399-33478900	-0.1709128317306616	RFX3
chr11:33534673-33535174	-0.1695026598516958	RFX3
chr11:33598775-33599276	-0.0791106424099844	RFX3
chr11:33619025-33619526	-0.1768355536223183	RFX3
chr11:33635188-33635689	-0.2088464552748431	RFX3
chr11:35082616-35083117	-0.7198927442120693	RFX3
chr11:43547300-43547801	0.4270000449508611	RFX3
chr11:44083958-44084459	-0.6113095095316984	RFX3
chr11:44793792-44794293	-0.5245839389752982	RFX3
chr11:44944897-44945398	-0.381733527636057	RFX3
chr11:44961979-44962480	-0.4704333388230093	RFX3
chr11:45033842-45034343	-0.6300647955219442	RFX3
chr11:45093483-45093984	-0.3755287713686073	RFX3
chr11:45606645-45607146	-0.4172698589859966	RFX3
chr11:45899503-45900004	-0.3758108057444004	RFX3
chr11:46003699-46004200	-0.464087565367663	RFX3
chr11:46332636-46333137	-0.1479270301035182	RFX3
chr11:46391754-46392255	-0.010858323468037	RFX3
chr11:46513993-46514494	0.1243771597247884	RFX3
chr11:46919979-46920480	0.1470809269761387	RFX3
chr11:47516363-47516864	-0.5133025639435714	RFX3
chr11:47523611-47524112	-0.042164139181079	RFX3
chr11:47649360-47649861	-0.7284947926737609	RFX3
chr11:47920526-47921027	-0.3146313799786027	RFX3
chr11:57458463-57458964	-0.3650934994642599	RFX3
chr11:58152904-58153405	0.2931747336370013	RFX3
chr11:60841940-60842441	-0.1695026598516958	RFX3
chr11:61417372-61417873	-0.5058286529850523	RFX3
chr11:61816838-61817339	-0.0083200140858985	RFX3
chr11:6234686-6235187	-0.1085832346803708	RFX3
chr11:62962453-62962954	-0.5894518454077275	RFX3
chr11:63245018-63245519	-0.5357242968191285	RFX3
chr11:63838771-63839272	-0.0593682361044625	RFX3
chr11:63905268-63905769	0.0805208142889503	RFX3
chr11:63938702-63939203	-0.0276393688277307	RFX3
chr11:64725569-64726070	-0.4711384247624923	RFX3
chr11:6473900-6474401	0.1083012003045776	RFX3
chr11:64778613-64779114	-0.1098523893714401	RFX3
chr11:65570282-65570783	-0.058522132977083	RFX3
chr11:65584718-65585219	-0.2048979740137387	RFX3
chr11:65859544-65860045	-0.1583623020078655	RFX3
chr11:66224240-66224741	-0.228306827204572	RFX3
chr11:6647389-6647890	-0.3776440291870561	RFX3
chr11:66542073-66542574	0.0100122203406575	RFX3
chr11:66728356-66728857	-0.0224217328755571	RFX3
chr11:66731229-66731730	-0.5595562015736515	RFX3
chr11:66819021-66819522	-0.1269948712105476	RFX3
chr11:66854825-66855326	0.0863025189927103	RFX3
chr11:66856204-66856705	-0.1920654099151495	RFX3
chr11:6686037-6686538	-0.5350192108796455	RFX3
chr11:66878075-66878576	-0.2770987742167906	RFX3
chr11:67253939-67254440	-0.6317570017767031	RFX3
chr11:67288945-67289446	-0.0815079346042264	RFX3
chr11:67317692-67318193	0.2260505521982266	RFX3
chr11:67345945-67346446	-0.4433580387468649	RFX3
chr11:68214229-68214730	0.0294725922703863	RFX3
chr11:68751489-68751990	-0.5134435811314679	RFX3
chr11:70326362-70326863	-0.5687223187869295	RFX3
chr11:70477780-70478281	-0.6608065424833998	RFX3
chr11:70827519-70828020	-0.6672933331266429	RFX3
chr11:70886724-70887225	-0.6333081908435657	RFX3
chr11:72080581-72081082	-0.0524583938975298	RFX3
chr11:72472409-72472910	-0.6639089206171247	RFX3
chr11:7293056-7293557	-0.3481714369166696	RFX3
chr11:74138636-74139137	0.2017955958800139	RFX3
chr11:74307418-74307919	-0.450831949705384	RFX3
chr11:74392389-74392890	-0.7473910958519033	RFX3
chr11:74457425-74457926	-0.4409607465526229	RFX3
chr11:74708092-74708593	0.0626116314260839	RFX3
chr11:74949063-74949564	0.170771814542765	RFX3
chr11:74958113-74958614	-0.6823821722315774	RFX3
chr11:75639856-75640357	-0.1569521301288997	RFX3
chr11:76749090-76749591	-0.4781892841573216	RFX3
chr11:76836425-76836926	-0.1824762411381816	RFX3
chr11:77309786-77310287	0.0533044970249093	RFX3
chr11:78100787-78101288	-0.5571589093794095	RFX3
chr11:78109162-78109663	-0.4969445701475674	RFX3
chr11:78338336-78338837	-0.3454921103466346	RFX3
chr11:7983969-7984470	-0.1800789489439397	RFX3
chr11:8055108-8055609	-0.4822787826063225	RFX3
chr11:8071465-8071966	-0.6840743784863366	RFX3
chr11:83156722-83157223	-0.1324151394348938	RFX3
chr11:83349191-83349692	-0.7000093207186506	RFX3
chr11:83438009-83438510	-0.733571411438038	RFX3
chr11:83542854-83543355	-0.4267180105750678	RFX3
chr11:83681158-83681659	-0.0468177063816664	RFX3
chr11:83807165-83807666	-0.5914260860382797	RFX3
chr11:83808047-83808548	-0.4966625357717742	RFX3
chr11:83976289-83976790	-0.1913603239756666	RFX3
chr11:84130341-84130842	-0.1965779599278402	RFX3
chr11:84260957-84261458	-0.0509072048306673	RFX3
chr11:84465065-84465566	-0.3267368243563887	RFX3
chr11:84704963-84705464	-0.5773243672486212	RFX3
chr11:84812247-84812748	-0.2614458663602696	RFX3
chr11:84824172-84824673	-0.4381404027946912	RFX3
chr11:84900515-84901016	-0.5382165890719911	RFX3
chr11:85182852-85183353	-0.5922721891656593	RFX3
chr11:85184790-85185291	-0.1250822456642713	RFX3
chr11:85279218-85279719	-0.5206354577141938	RFX3
chr11:85628366-85628867	0.0060637390795531	RFX3
chr11:85827790-85828291	-0.4584468778517995	RFX3
chr11:87430010-87430511	-0.6912662550690624	RFX3
chr11:92340949-92341450	-0.1446836347818967	RFX3
chr11:93075871-93076372	-0.3195449477736628	RFX3
chr11:9314621-9315122	-0.0197424063055219	RFX3
chr11:94512403-94512904	-0.2659584163729603	RFX3
chr11:95891992-95892493	-0.5901569313472105	RFX3
chr11:9781081-9781582	-0.4632414622402834	RFX3
chr12:103457522-103458023	-0.7366737895717629	RFX3
chr12:103495522-103496023	-0.7050859394829277	RFX3
chr12:103677393-103677894	-0.0432922766842517	RFX3
chr12:103819428-103819929	-0.4427939699952786	RFX3
chr12:104286862-104287363	-0.1868477739629758	RFX3
chr12:106280260-106280761	-0.5155949463029007	RFX3
chr12:106759655-106760156	-0.2620099351118559	RFX3
chr12:106760176-106760677	-0.580144711006553	RFX3
chr12:106901309-106901810	-0.1569521301288997	RFX3
chr12:107027687-107028188	0.1356585347565152	RFX3
chr12:108507887-108508388	-0.4804455591636669	RFX3
chr12:110084539-110085040	-0.664472989368711	RFX3
chr12:110283359-110283860	-0.267086553876133	RFX3
chr12:111640548-111641049	-0.5319168327459207	RFX3
chr12:111715360-111715861	-0.6811130175405081	RFX3
chr12:111888925-111889426	-0.4636645138039733	RFX3
chr12:112108753-112109254	-0.1194415581484079	RFX3
chr12:112125412-112125913	-0.001692206254759	RFX3
chr12:112418828-112419329	-0.2730092757677895	RFX3
chr12:112503650-112504151	-0.4880604873100825	RFX3
chr12:112558254-112558755	-0.4308075090240688	RFX3
chr12:113097779-113098280	-0.2761116539015145	RFX3
chr12:113119979-113120480	-0.6255522455092535	RFX3
chr12:113149613-113150114	-0.4124752745975127	RFX3
chr12:113302556-113303057	-0.5090720483066737	RFX3
chr12:117125365-117125866	-0.104775770607163	RFX3
chr12:117228352-117228853	-0.6465638065058447	RFX3
chr12:117335288-117335789	-0.5626585797073762	RFX3
chr12:118135990-118136491	0.1214157987789601	RFX3
chr12:118189771-118190272	-0.1001222034065757	RFX3
chr12:118269585-118270086	-0.2009494927526344	RFX3
chr12:119157408-119157909	-0.2684967257550988	RFX3
chr12:120087009-120087510	-0.1026605127887142	RFX3
chr12:120495989-120496490	-0.2054620427653251	RFX3
chr12:120686333-120686834	-0.1445426175940002	RFX3
chr12:120710355-120710856	0.1226849534700294	RFX3
chr12:121302038-121302539	-0.5090720483066737	RFX3
chr12:121803082-121803583	0.0492149985759083	RFX3
chr12:12183080-12183581	-0.0648679064324293	RFX3
chr12:121918447-121918948	-0.300084575843934	RFX3
chr12:122493891-122494392	-0.0793926767857776	RFX3
chr12:122500908-122501409	-0.085738450241124	RFX3
chr12:122527001-122527502	-0.1589263707594519	RFX3
chr12:122533962-122534463	-0.3567734853783614	RFX3
chr12:122883034-122883535	-0.3213781712163184	RFX3
chr12:122975121-122975622	-0.2046159396379456	RFX3
chr12:122981297-122981798	-0.4619723075492142	RFX3
chr12:123078091-123078592	-0.42869225120562	RFX3
chr12:123113121-123113622	-0.1857196364598031	RFX3
chr12:123268097-123268598	-0.2660994335608569	RFX3
chr12:123365203-123365704	-0.1304408988043416	RFX3
chr12:123427896-123428397	-0.2308451365867105	RFX3
chr12:123458474-123458975	-0.0011281375031726	RFX3
chr12:123467873-123468374	-0.187129808338769	RFX3
chr12:123471426-123471927	0.1125317159414752	RFX3
chr12:124450039-124450540	0.0152298562928312	RFX3
chr12:124793036-124793537	-0.1978471146189095	RFX3
chr12:125136893-125137394	-0.4456143137532102	RFX3
chr12:125188920-125189421	-0.2888032008122072	RFX3
chr12:125272491-125272992	-0.3291341165506306	RFX3
chr12:125412586-125413087	0.0475227923211493	RFX3
chr12:125435472-125435973	0.0596502704802556	RFX3
chr12:125487516-125488017	-0.1840274302050441	RFX3
chr12:125528344-125528845	-0.441947866867899	RFX3
chr12:125768760-125769261	-0.4733946997688376	RFX3
chr12:12685416-12685917	-0.4100779824032708	RFX3
chr12:129699209-129699710	-0.153426700431485	RFX3
chr12:130481471-130481972	-0.4587289122275927	RFX3
chr12:130703768-130704269	-0.3437999040918755	RFX3
chr12:130839189-130839690	-0.1585033191957621	RFX3
chr12:131640663-131641164	0.2153332459180861	RFX3
chr12:131785220-131785721	-0.540659898395509	RFX3
chr12:131833942-131834443	-0.2601767116692003	RFX3
chr12:132176883-132177384	-0.5561717890641333	RFX3
chr12:132908505-132909006	-0.1016733924734381	RFX3
chr12:133080633-133081134	-0.1321331050591006	RFX3
chr12:13356473-13356974	-0.6932404956996145	RFX3
chr12:13390466-13390967	-0.2319732740898832	RFX3
chr12:13428766-13429267	-0.512738495191985	RFX3
chr12:13471504-13472005	-0.6928174441359247	RFX3
chr12:13604015-13604516	-0.1164801972025796	RFX3
chr12:13686396-13686897	-0.4989188107781196	RFX3
chr12:13691687-13692188	-0.3591707775726033	RFX3
chr12:13835788-13836289	-0.1472219441640353	RFX3
chr12:13849499-13850000	-0.3963993151773019	RFX3
chr12:13851895-13852396	-0.2715991038888237	RFX3
chr12:13959465-13959966	-0.3969633839288883	RFX3
chr12:14129768-14130269	-0.1788097942528704	RFX3
chr12:15388748-15389249	-0.2982513524012784	RFX3
chr12:1594880-1595381	0.1077371315529913	RFX3
chr12:16308165-16308666	-0.4695872356956298	RFX3
chr12:16353511-16354012	-0.7906833725361552	RFX3
chr12:16608006-16608507	-0.1661182473421777	RFX3
chr12:18141175-18141676	-0.5651968890895148	RFX3
chr12:1838259-1838760	-0.2249224146950539	RFX3
chr12:18646593-18647094	-0.354517210372016	RFX3
chr12:18683716-18684217	-0.4480116059474522	RFX3
chr12:18700394-18700895	-0.3306853056174931	RFX3
chr12:19014304-19014805	-0.6895740488143033	RFX3
chr12:193367-193868	-0.2624329866755456	RFX3
chr12:19671582-19672083	-0.5602612875131343	RFX3
chr12:19856079-19856580	-0.1453887207213797	RFX3
chr12:2004445-2004946	-0.0518943251459434	RFX3
chr12:24678524-24679025	-0.7744663959280478	RFX3
chr12:24679239-24679740	-0.6405000674262915	RFX3
chr12:24688703-24689204	-0.5292375061758855	RFX3
chr12:25997335-25997836	-0.4372942996673117	RFX3
chr12:26374620-26375121	-0.4602801012944552	RFX3
chr12:26878599-26879100	0.1359405691323084	RFX3
chr12:27083989-27084490	-0.1020964440371279	RFX3
chr12:27504212-27504713	-0.3437999040918755	RFX3
chr12:28051846-28052347	-0.7228541051578974	RFX3
chr12:2812514-2813015	-0.1573751816925894	RFX3
chr12:28191841-28192342	0.0822130205437093	RFX3
chr12:28222255-28222756	-0.5594151843857548	RFX3
chr12:28249288-28249789	-0.3069944180508667	RFX3
chr12:28626315-28626816	-0.4815736966668396	RFX3
chr12:30779360-30779861	-0.0909560861932976	RFX3
chr12:31444872-31445373	-0.3979505042441644	RFX3
chr12:31474433-31474934	-0.4006298308141995	RFX3
chr12:31646056-31646557	-0.4409607465526229	RFX3
chr12:33437760-33438261	-0.5945284641720047	RFX3
chr12:33519761-33520262	-0.3124940883788335	RFX3
chr12:38502580-38503081	-0.7070601801134799	RFX3
chr12:39161829-39162330	-0.4795994560362874	RFX3
chr12:4015956-4016457	-0.6173732486112515	RFX3
chr12:42070093-42070594	-0.1449656691576899	RFX3
chr12:44307576-44308077	-0.2483312678858871	RFX3
chr12:44379983-44380484	-0.1740152098643865	RFX3
chr12:4443759-4444260	-0.6868947222442682	RFX3
chr12:44655356-44655857	-0.1493372019824841	RFX3
chr12:44771187-44771688	-0.0933533783875396	RFX3
chr12:47079814-47080315	-0.6437434627479129	RFX3
chr12:47154996-47155497	-0.6643319721808145	RFX3
chr12:47155922-47156423	-0.6065149251432145	RFX3
chr12:47271567-47272068	-0.6169501970475618	RFX3
chr12:48883446-48883947	-0.0439973626237346	RFX3
chr12:48891231-48891732	-0.1152110425115103	RFX3
chr12:48970039-48970540	-0.6082071313979733	RFX3
chr12:48971538-48972039	-0.4533702590875225	RFX3
chr12:49200975-49201476	-0.0840462439863649	RFX3
chr12:49233895-49234396	-0.0528814454612195	RFX3
chr12:49567763-49568264	-0.0855974330532274	RFX3
chr12:52184975-52185476	-0.4310895433998619	RFX3
chr12:53299601-53300102	-0.0188963031781424	RFX3
chr12:53493114-53493615	-0.2349346350357115	RFX3
chr12:54521365-54521866	-0.3799003041934014	RFX3
chr12:56221948-56222449	-0.1171852831420625	RFX3
chr12:56300360-56300861	-0.3811694588844707	RFX3
chr12:56616368-56616869	-0.4791764044725977	RFX3
chr12:56630312-56630813	0.2848547195511028	RFX3
chr12:57752289-57752790	-0.1403121019571026	RFX3
chr12:59579719-59580220	0.0588041673528761	RFX3
chr12:59895272-59895773	-0.0995581346549894	RFX3
chr12:6692777-6693278	-0.4707153731988025	RFX3
chr12:69161984-69162485	-0.6492431330758798	RFX3
chr12:69534558-69535059	-0.1469399097882421	RFX3
chr12:69585325-69585826	0.0073328937706224	RFX3
chr12:70369922-70370423	-0.1298768300527552	RFX3
chr12:70516976-70517477	-0.5409419327713022	RFX3
chr12:70774778-70775279	-0.539672778080233	RFX3
chr12:70985964-70986465	-0.544044310905027	RFX3
chr12:71062154-71062655	-0.6351414142862213	RFX3
chr12:76762715-76763216	0.1390429472660333	RFX3
chr12:78331309-78331810	-0.7014194925976165	RFX3
chr12:78331915-78332416	-0.6936635472633044	RFX3
chr12:79080746-79081247	-0.2446648210005759	RFX3
chr12:80099357-80099858	-0.2838675992358266	RFX3
chr12:80400569-80401070	0.1346714144412391	RFX3
chr12:80411631-80412132	-0.6225908845634252	RFX3
chr12:81370612-81371113	-0.4309787078505646	RFX3
chr12:82187112-82187613	-0.6156810423564925	RFX3
chr12:87967965-87968466	-0.1053398393587494	RFX3
chr12:88496787-88497288	-0.042869225120562	RFX3
chr12:8914334-8914835	0.0098712031527609	RFX3
chr12:92732768-92733269	-0.3889254042187828	RFX3
chr12:94286706-94287207	-0.2570053167178719	RFX3
chr12:94488669-94489170	-0.7004323722823405	RFX3
chr12:95202907-95203408	-0.4666258747498015	RFX3
chr12:95336554-95337055	0.1524395801162089	RFX3
chr12:96233944-96234445	-0.0506251704548742	RFX3
chr12:96399748-96400249	0.2756886023378247	RFX3
chr12:96466016-96466517	-0.2971232148981057	RFX3
chr12:96750688-96751189	-0.4974024550356485	RFX3
chr12:96981207-96981708	-0.2981103352133818	RFX3
chr12:98754173-98754674	-0.187129808338769	RFX3
chr12:99260591-99261092	-0.511751374876709	RFX3
chr13:101059887-101060388	-0.6217447814360457	RFX3
chr13:101139146-101139647	-0.3155964665125584	RFX3
chr13:101450558-101451059	-0.2639841757424081	RFX3
chr13:101579250-101579751	-0.6311929330251169	RFX3
chr13:102019675-102020176	-0.4253078386961019	RFX3
chr13:110886403-110886904	-0.5640687515863422	RFX3
chr13:111006801-111007302	-0.4251668215082054	RFX3
chr13:114100167-114100668	0.2236532600039847	RFX3
chr13:114179181-114179682	-0.6770235190915073	RFX3
chr13:114234811-114235312	-0.0682523189419473	RFX3
chr13:19960184-19960685	0.3538121244325331	RFX3
chr13:20311773-20312274	-0.5159818905136065	RFX3
chr13:20843218-20843719	-0.4358841277883459	RFX3
chr13:20924896-20925397	0.103083564352404	RFX3
chr13:21298000-21298501	0.0397668469868371	RFX3
chr13:21604114-21604615	0.0289085235188	RFX3
chr13:21674863-21675364	0.0542916173401854	RFX3
chr13:23889321-23889822	-0.1218388503426499	RFX3
chr13:25171569-25172070	-0.1720409692338343	RFX3
chr13:25495163-25495664	0.0878537080595728	RFX3
chr13:25495921-25496422	-0.4430760043710717	RFX3
chr13:25821804-25822305	0.1546958551225543	RFX3
chr13:27263292-27263793	-0.3997837276868199	RFX3
chr13:28027228-28027729	-0.7033937332281687	RFX3
chr13:28138599-28139100	0.1304408988043416	RFX3
chr13:30080407-30080908	-0.6053867876400417	RFX3
chr13:30195325-30195826	0.413039343349099	RFX3
chr13:30559268-30559769	-0.5905799829109002	RFX3
chr13:33860617-33861118	-0.4704333388230093	RFX3
chr13:34064675-34065176	-0.4110651027185468	RFX3
chr13:35889130-35889631	0.0321519188404215	RFX3
chr13:35984879-35985380	-0.7437246489665922	RFX3
chr13:36477434-36477935	-0.6630628174897452	RFX3
chr13:36696525-36697026	-0.6835103097347501	RFX3
chr13:36794737-36795238	-0.6567170440343989	RFX3
chr13:39765942-39766443	-0.3790542010660219	RFX3
chr13:41087015-41087516	-0.5433392249655441	RFX3
chr13:42239235-42239736	-0.1850145505203202	RFX3
chr13:42271755-42272256	-0.032998021967801	RFX3
chr13:43196303-43196804	-0.4585878950396961	RFX3
chr13:43252103-43252604	-0.4628184106765938	RFX3
chr13:43682654-43683155	-0.7361097208201766	RFX3
chr13:43786889-43787390	0.0906740518175045	RFX3
chr13:44577659-44578160	-0.1322741222469972	RFX3
chr13:44622305-44622806	-0.7176364692057239	RFX3
chr13:45048059-45048560	-0.4247437699445157	RFX3
chr13:45396677-45397178	-0.2488953366374734	RFX3
chr13:45662310-45662811	-0.2913415101943457	RFX3
chr13:46369811-46370312	0.0139607016017619	RFX3
chr13:46387158-46387659	-0.05203534233384	RFX3
chr13:46896860-46897361	-0.1723230036096275	RFX3
chr13:49247813-49248314	0.0709316455119825	RFX3
chr13:49347501-49348002	-0.6802669144131286	RFX3
chr13:49494644-49495145	-0.6794208112857493	RFX3
chr13:49792955-49793456	0.0191783375539356	RFX3
chr13:50840011-50840512	0.0881357424353659	RFX3
chr13:51325919-51326420	-0.5214815608415733	RFX3
chr13:51538307-51538808	-0.5698504562901021	RFX3
chr13:51618821-51619322	0.0664190954992917	RFX3
chr13:51645400-51645901	-0.3460561790982209	RFX3
chr13:51804112-51804613	-0.0435743110600449	RFX3
chr13:51868702-51869203	-0.4346149730972766	RFX3
chr13:51874818-51875319	-0.5159818905136065	RFX3
chr13:51995961-51996462	-0.6354234486620144	RFX3
chr13:52012150-52012651	0.0909560861932976	RFX3
chr13:57760980-57761481	-0.6482560127606039	RFX3
chr13:59750960-59751461	-0.5815548828855188	RFX3
chr13:66666046-66666547	0.1098523893714401	RFX3
chr13:67230376-67230877	-0.0655729923719122	RFX3
chr13:73059291-73059792	0.2199868131186734	RFX3
chr13:75760283-75760784	-0.0926482924480567	RFX3
chr13:77432652-77433153	-0.5647738375258251	RFX3
chr13:77458916-77459417	-0.5512361874877528	RFX3
chr13:77580910-77581411	-0.4853811607400474	RFX3
chr13:77616801-77617302	-0.5055466186092591	RFX3
chr13:77628297-77628798	-0.4442041418742444	RFX3
chr13:94228785-94229286	-0.4935601576380493	RFX3
chr13:94513129-94513630	-0.3466202478498073	RFX3
chr13:95347553-95348054	-0.4891886248132552	RFX3
chr13:96335499-96336000	-0.580144711006553	RFX3
chr13:97339491-97339992	0.0372285376046985	RFX3
chr13:98254554-98255055	-0.3543761931841194	RFX3
chr13:98344729-98345230	-0.6224498673755285	RFX3
chr13:98390330-98390831	-0.6682804534419189	RFX3
chr13:98565886-98566387	-0.2015135615042207	RFX3
chr13:98896065-98896566	-0.2545360241533368	RFX3
chr14:100237999-100238500	0.1016733924734381	RFX3
chr14:100376254-100376755	0.0812259002284332	RFX3
chr14:100590837-100591338	-0.0396258297989405	RFX3
chr14:100654336-100654837	-0.6371156549167735	RFX3
chr14:100674171-100674672	-0.6113095095316984	RFX3
chr14:101758552-101759053	-0.2294349647077446	RFX3
chr14:101797889-101798390	0.2586255226023379	RFX3
chr14:101923045-101923546	-0.5173920623925723	RFX3
chr14:102305137-102305638	0.1530036488677953	RFX3
chr14:102362865-102363366	-0.2175895209244314	RFX3
chr14:102638956-102639457	-0.5326219186854035	RFX3
chr14:102977572-102978073	-0.0391350102842054	RFX3
chr14:103137105-103137606	-0.271176052325134	RFX3
chr14:103685610-103686111	-0.1159161284509933	RFX3
chr14:105474077-105474578	-0.3553633134993955	RFX3
chr14:105481884-105482385	-0.4255898730718951	RFX3
chr14:21087520-21088021	-0.3220832571558013	RFX3
chr14:21219214-21219715	-0.5718246969206543	RFX3
chr14:23436821-23437322	-0.5286734374242992	RFX3
chr14:23569961-23570462	-0.232396325653573	RFX3
chr14:23933384-23933885	-0.2745604648346521	RFX3
chr14:24146554-24147055	-0.0613424767350147	RFX3
chr14:24171846-24172347	-0.2659584163729603	RFX3
chr14:24810645-24811146	-0.4299210048699105	RFX3
chr14:25111123-25111624	-0.4240386840050327	RFX3
chr14:26360618-26361119	-0.4700102872593196	RFX3
chr14:26410257-26410758	-0.3281469962353545	RFX3
chr14:26702942-26703443	-0.4539343278391088	RFX3
chr14:30482358-30482859	-0.1820531895744919	RFX3
chr14:31194767-31195268	-0.366785705719019	RFX3
chr14:31208296-31208797	0.2511516116438188	RFX3
chr14:31457375-31457876	-0.0762902986520527	RFX3
chr14:31919745-31920246	-0.3948481261104395	RFX3
chr14:31921442-31921943	-0.4982137248386367	RFX3
chr14:31969725-31970226	-0.3617090869547418	RFX3
chr14:33727951-33728452	-0.4783303013452182	RFX3
chr14:33773222-33773723	-0.1840274302050441	RFX3
chr14:39229840-39230341	-0.810143744465884	RFX3
chr14:39230590-39231091	-0.7609287458899756	RFX3
chr14:39452773-39453274	0.2026416990073934	RFX3
chr14:41608784-41609285	-0.1782457255012841	RFX3
chr14:49634852-49635353	-0.2775218257804803	RFX3
chr14:49768002-49768503	0.118736472208925	RFX3
chr14:49986488-49986989	-0.1012503409097484	RFX3
chr14:50388388-50388889	0.4059884839542698	RFX3
chr14:50823641-50824142	-0.342953800964496	RFX3
chr14:51139064-51139565	-0.5653379062774114	RFX3
chr14:51387480-51387981	-0.5572999265673061	RFX3
chr14:52781551-52782052	-0.5154178217620201	RFX3
chr14:53109044-53109545	0.0141017187896585	RFX3
chr14:55071961-55072462	-0.0988530487155064	RFX3
chr14:55122504-55123005	-0.5155588389499167	RFX3
chr14:55123125-55123626	-0.4292563199572064	RFX3
chr14:58331118-58331619	-0.020729526620798	RFX3
chr14:58357270-58357771	-0.5898748969714174	RFX3
chr14:58637014-58637515	-0.2897903211274833	RFX3
chr14:59333861-59334362	-0.1640029895237289	RFX3
chr14:59344682-59345183	-0.3374541306365292	RFX3
chr14:59582176-59582677	-0.1396070160176196	RFX3
chr14:59728389-59728890	-0.4007708480020961	RFX3
chr14:60091881-60092382	-0.014947821917038	RFX3
chr14:60777936-60778437	-0.4795994560362874	RFX3
chr14:60867128-60867629	-0.2700479148219613	RFX3
chr14:61762231-61762732	-0.0709316455119825	RFX3
chr14:62139957-62140458	-0.6527685627732945	RFX3
chr14:62143264-62143765	-0.6055278048279383	RFX3
chr14:63342474-63342975	-0.4268590277629644	RFX3
chr14:63508168-63508669	-0.095394445257647	RFX3
chr14:63614947-63615448	-0.3068534008629701	RFX3
chr14:64338015-64338516	-0.0545736517159786	RFX3
chr14:64843265-64843766	-0.2173227057584163	RFX3
chr14:64914283-64914784	-0.0785465736583981	RFX3
chr14:66404045-66404546	-0.4406787121768298	RFX3
chr14:66507924-66508425	-0.1867067567750792	RFX3
chr14:67644561-67645062	-0.1174673175178557	RFX3
chr14:68497095-68497596	-0.6310961117903393	RFX3
chr14:68606222-68606723	-0.6902791347537862	RFX3
chr14:68630157-68630658	-0.5584280640704787	RFX3
chr14:68730926-68731427	-0.5050179164963587	RFX3
chr14:68916598-68917099	-0.140171084769206	RFX3
chr14:69056098-69056599	-0.3047381430445213	RFX3
chr14:69062629-69063130	-0.4736767341446309	RFX3
chr14:69354905-69355406	-0.5549026343730641	RFX3
chr14:69559728-69560229	-0.5520822906151324	RFX3
chr14:69716274-69716775	-0.4724075794535615	RFX3
chr14:69909986-69910487	-0.2105386615296022	RFX3
chr14:70735067-70735568	-0.1183134206452352	RFX3
chr14:71321033-71321534	0.0975838940244371	RFX3
chr14:71438813-71439314	-0.407257638645339	RFX3
chr14:71758348-71758849	-0.4505499153295908	RFX3
chr14:72451378-72451879	-0.5111873061251225	RFX3
chr14:72566935-72567436	-0.2359217553509876	RFX3
chr14:72937186-72937687	-0.3573375541299478	RFX3
chr14:73344529-73345030	-0.171476900482248	RFX3
chr14:73644849-73645350	0.0045125500126907	RFX3
chr14:73714341-73714842	-0.0186142688023492	RFX3
chr14:73771911-73772412	-0.3880793010914034	RFX3
chr14:74019255-74019756	-0.0886998111869523	RFX3
chr14:74763144-74763645	0.0418821048052859	RFX3
chr14:74893329-74893830	-0.4866503154311167	RFX3
chr14:75002725-75003226	0.1613236629536938	RFX3
chr14:75127003-75127504	0.3687599463495711	RFX3
chr14:75259051-75259552	0.0497790673274947	RFX3
chr14:75566379-75566880	-0.2373319272299534	RFX3
chr14:75660859-75661360	-0.0559838235949444	RFX3
chr14:76755588-76756089	-0.2899313383153798	RFX3
chr14:76763811-76764312	-0.3127761227546267	RFX3
chr14:76920292-76920793	-0.0640218033050498	RFX3
chr14:76924738-76925239	-0.2481902506979905	RFX3
chr14:77212623-77213124	-0.1699257114153855	RFX3
chr14:77232965-77233466	-0.5863494672740026	RFX3
chr14:77275574-77276075	-0.5076618764277079	RFX3
chr14:77282170-77282671	0.1452477035334831	RFX3
chr14:77306516-77307017	-0.0616245111108078	RFX3
chr14:77320320-77320821	-0.003384412509518	RFX3
chr14:77344758-77345259	-0.673827312208769	RFX3
chr14:77660943-77661444	-0.120428678463684	RFX3
chr14:78752886-78753387	-0.288521166436414	RFX3
chr14:78954910-78955411	-0.6880228597474409	RFX3
chr14:79089702-79090203	-0.6350003970983247	RFX3
chr14:79275424-79275925	-0.7524677146161804	RFX3
chr14:79405002-79405503	-0.7059320426103072	RFX3
chr14:79731116-79731617	-0.2202688474944666	RFX3
chr14:79861207-79861708	-0.0180502000507629	RFX3
chr14:85621080-85621581	-0.1410171878965855	RFX3
chr14:88348667-88349168	-0.3274419102958716	RFX3
chr14:88551479-88551980	-0.06938045644512	RFX3
chr14:89191239-89191740	-0.5721067312964476	RFX3
chr14:90003626-90004127	-0.3784901323144356	RFX3
chr14:90028276-90028777	-0.3411205775218404	RFX3
chr14:90032630-90033131	-0.6266803830124261	RFX3
chr14:90456637-90457138	-0.3574785713178444	RFX3
chr14:90491644-90492145	-0.0716367314514654	RFX3
chr14:90716472-90716973	-0.3721443588590892	RFX3
chr14:90822614-90823115	-0.5063927217366386	RFX3
chr14:92252378-92252879	0.073469954894121	RFX3
chr14:93207078-93207579	0.1126727331293718	RFX3
chr14:93923735-93924236	-0.6196295236175968	RFX3
chr14:93926303-93926804	-0.6622167143623657	RFX3
chr14:93926913-93927414	-0.5134435811314679	RFX3
chr14:93987602-93988103	0.0122684953470029	RFX3
chr14:94031571-94032072	-0.6369746377288769	RFX3
chr14:94382481-94382982	-0.6289366580187716	RFX3
chr14:96095742-96096243	-0.1851555677082168	RFX3
chr14:96126410-96126911	-0.8053491600774	RFX3
chr14:96136444-96136945	-0.6327441220919793	RFX3
chr14:96215526-96216027	-0.3484534712924628	RFX3
chr14:96216075-96216576	-0.3650934994642599	RFX3
chr14:96221140-96221641	-0.5039954295423967	RFX3
chr14:96250463-96250964	-0.4511139840811771	RFX3
chr14:96385555-96386056	-0.5220456295931597	RFX3
chr14:96391318-96391819	-0.4793174216604943	RFX3
chr14:96445913-96446414	-0.5109052717493294	RFX3
chr14:96502310-96502811	-0.0877126908716762	RFX3
chr14:96688718-96689219	-0.3089902974151136	RFX3
chr14:97047107-97047608	-0.3067123836750735	RFX3
chr14:99605396-99605897	-0.1126727331293718	RFX3
chr14:99658350-99658851	-0.5419290530865782	RFX3
chr14:99766943-99767444	-0.6029894954457997	RFX3
chr14:99865901-99866402	-0.551518221863546	RFX3
chr15:100602329-100602830	0.0468177063816664	RFX3
chr15:100918080-100918581	-0.4112061199064435	RFX3
chr15:100930120-100930621	-0.3581836572573272	RFX3
chr15:101317313-101317814	-0.6554478893433296	RFX3
chr15:101347061-101347562	-0.2618689179239593	RFX3
chr15:101491621-101492122	-0.482419799794219	RFX3
chr15:101496374-101496875	-0.2668045195003398	RFX3
chr15:25504474-25504975	-0.7348405661291072	RFX3
chr15:26432581-26433082	-0.6483970299485002	RFX3
chr15:26438472-26438973	-0.3437999040918755	RFX3
chr15:26661768-26662269	-0.4275641137024473	RFX3
chr15:26765650-26766151	-0.159913491074728	RFX3
chr15:27935946-27936447	-0.6818181034799912	RFX3
chr15:28106705-28107206	-0.107173062801405	RFX3
chr15:29965527-29966028	-0.5316347983701275	RFX3
chr15:30036462-30036963	-0.1948857536730812	RFX3
chr15:31822565-31823066	-0.1315690363075143	RFX3
chr15:31954326-31954827	-0.1611826457657972	RFX3
chr15:31954944-31955445	-0.1689385911001094	RFX3
chr15:33493374-33493875	-0.155823992625727	RFX3
chr15:33515575-33516076	-0.302566632469723	RFX3
chr15:34224889-34225390	0.0927893096359532	RFX3
chr15:34738144-34738645	-0.5640687515863422	RFX3
chr15:34799554-34800055	-0.5054056014213626	RFX3
chr15:38431757-38432258	-0.7576853505683542	RFX3
chr15:38532935-38533436	-0.4434990559347614	RFX3
chr15:38535570-38536071	0.120428678463684	RFX3
chr15:39669836-39670337	-0.421218340247101	RFX3
chr15:39782473-39782974	-0.0706496111361893	RFX3
chr15:39970031-39970532	-0.454216362214902	RFX3
chr15:40011423-40011924	-0.7277897067342779	RFX3
chr15:40222398-40222899	-0.3492995744198424	RFX3
chr15:40293960-40294461	-0.5943874469841081	RFX3
chr15:40470070-40470571	-0.1463758410366558	RFX3
chr15:40565014-40565515	-0.2153332459180861	RFX3
chr15:41561890-41562391	-0.222525122500812	RFX3
chr15:41661688-41662189	-0.0916611721327805	RFX3
chr15:41929351-41929852	-0.3357619243817702	RFX3
chr15:42461367-42461868	-0.6193474892418037	RFX3
chr15:42543687-42544188	-0.4989188107781196	RFX3
chr15:42548724-42549225	-0.0193193547418322	RFX3
chr15:42782757-42783258	-0.5027262748513275	RFX3
chr15:42939904-42940405	-0.4033091573842347	RFX3
chr15:42945286-42945787	-0.3277239446716648	RFX3
chr15:43441463-43441964	-0.4332048012183107	RFX3
chr15:43510801-43511302	-0.048650929824322	RFX3
chr15:43762884-43763385	-0.2675096054398228	RFX3
chr15:44542201-44542702	-0.5292375061758855	RFX3
chr15:44883721-44884222	-0.7228541051578974	RFX3
chr15:45386470-45386971	-0.0765723330278459	RFX3
chr15:48191661-48192162	-0.2139230740391202	RFX3
chr15:48984958-48985459	-0.5061106873608455	RFX3
chr15:49155611-49156112	-0.2009494927526344	RFX3
chr15:49620846-49621347	-0.2301400506472276	RFX3
chr15:49721235-49721736	-0.6128606985985607	RFX3
chr15:50824732-50825233	-0.4609851872339381	RFX3
chr15:51622822-51623323	-0.0664190954992917	RFX3
chr15:51677585-51678086	-0.4284102168298269	RFX3
chr15:52568830-52569331	-0.0067688250190361	RFX3
chr15:55408327-55408828	-0.101391358097645	RFX3
chr15:55993651-55994152	-0.3966813495530951	RFX3
chr15:60351449-60351950	-0.739353116141798	RFX3
chr15:60423644-60424145	-0.3243395321621467	RFX3
chr15:61724278-61724779	-0.2512926288317154	RFX3
chr15:61889852-61890353	-0.4156941099712232	RFX3
chr15:62559090-62559591	-0.009166117213278	RFX3
chr15:62940952-62941453	0.0806618314768469	RFX3
chr15:63094481-63094982	-0.5546205999972709	RFX3
chr15:64093882-64094383	0.1078781487408879	RFX3
chr15:64180348-64180849	-0.5176740967683655	RFX3
chr15:64251250-64251751	-0.5728118172359304	RFX3
chr15:64356137-64356638	-0.0603553564197386	RFX3
chr15:64740516-64741017	-0.7629029865205278	RFX3
chr15:67254626-67255127	0.0015511890668624	RFX3
chr15:67358576-67359077	-0.7207388473394486	RFX3
chr15:67968275-67968776	-0.2883801492485174	RFX3
chr15:68772743-68773244	-0.0339851422830771	RFX3
chr15:69151211-69151712	-0.4650367438276299	RFX3
chr15:70892464-70892965	0.042164139181079	RFX3
chr15:72203564-72204065	-0.2239352943797778	RFX3
chr15:72473699-72474200	-0.0377926063562849	RFX3
chr15:73018901-73019402	0.04047193292632	RFX3
chr15:73247062-73247563	-0.2512926288317154	RFX3
chr15:73596297-73596798	-0.4921499857590835	RFX3
chr15:73748835-73749336	-0.1661182473421777	RFX3
chr15:73767650-73768151	0.0835055694275412	RFX3
chr15:73804551-73805052	-0.3903355760977487	RFX3
chr15:75577378-75577879	-0.3249036009137331	RFX3
chr15:75607042-75607543	-0.3014947477228998	RFX3
chr15:75822875-75823376	-0.4175278471377064	RFX3
chr15:76048430-76048931	-0.3893484557824727	RFX3
chr15:76059884-76060385	0.4557675512817644	RFX3
chr15:76585461-76585962	-0.4097697283564314	RFX3
chr15:77243295-77243796	-0.4702923216351127	RFX3
chr15:78259047-78259548	-0.3625551900821214	RFX3
chr15:78392479-78392980	-0.4980727076507401	RFX3
chr15:78613936-78614437	-0.5371344686980943	RFX3
chr15:82738100-82738601	-0.6137068017259403	RFX3
chr15:82944801-82945302	-0.2837265820479301	RFX3
chr15:84654254-84654755	-0.0011281375031726	RFX3
chr15:85667999-85668500	-0.75331381774356	RFX3
chr15:85813461-85813962	-0.4529472075238328	RFX3
chr15:85886122-85886623	-0.0985710143397132	RFX3
chr15:86606181-86606682	-0.6436024455600163	RFX3
chr15:86608921-86609422	-0.4931371060743595	RFX3
chr15:89184419-89184920	-0.5384036233891637	RFX3
chr15:90100528-90101029	0.1544138207467611	RFX3
chr15:90192975-90193476	-0.184732516144527	RFX3
chr15:90249418-90249919	-0.2734323273314794	RFX3
chr15:90561627-90562128	-0.261304849172373	RFX3
chr15:90629288-90629789	-0.1551189066862441	RFX3
chr15:90789610-90790111	-0.5145717186346407	RFX3
chr15:92820342-92820843	0.0528814454612195	RFX3
chr15:92904252-92904753	0.1056218737345425	RFX3
chr15:92992906-92993407	-0.0469587235695629	RFX3
chr15:93174866-93175367	-0.5627995968952729	RFX3
chr15:98694869-98695370	-0.4426529528073821	RFX3
chr15:99213319-99213820	-0.3791952182539185	RFX3
chr15:99239614-99240115	-0.634577345534635	RFX3
chr16:10079839-10080340	-0.23747294441785	RFX3
chr16:10128533-10129034	-0.183040309889768	RFX3
chr16:10150620-10151121	-0.258907556978131	RFX3
chr16:10242172-10242673	0.1011093237218518	RFX3
chr16:13052608-13053109	-0.7008554238460302	RFX3
chr16:13155794-13156295	-0.3299802196780101	RFX3
chr16:1331810-1332311	-0.5739399547391031	RFX3
chr16:13322399-13322900	-0.3488765228561526	RFX3
chr16:1335530-1336031	-0.4095139136516844	RFX3
chr16:1336094-1336595	-0.5165459592651929	RFX3
chr16:14331027-14331528	-0.4434990559347614	RFX3
chr16:14501609-14502110	-0.0266522485124546	RFX3
chr16:1488828-1489329	-0.713829005132516	RFX3
chr16:17030255-17030756	-0.4990598279660162	RFX3
chr16:19522035-19522536	-0.0373695547925951	RFX3
chr16:19555488-19555989	-0.0878537080595728	RFX3
chr16:19696378-19696879	-0.4896116763769449	RFX3
chr16:19718215-19718716	-0.0361004001015259	RFX3
chr16:19935774-19936275	-0.6299592450395259	RFX3
chr16:20900228-20900729	-0.0518943251459434	RFX3
chr16:21194820-21195321	-0.6183603689265276	RFX3
chr16:21609037-21609538	-0.3346337868785975	RFX3
chr16:21617696-21618197	-0.6382437924199462	RFX3
chr16:21626992-21627493	-0.3961172808015087	RFX3
chr16:21645438-21645939	-0.3772209776233663	RFX3
chr16:22191360-22191861	-0.1126727331293718	RFX3
chr16:22370082-22370583	-0.4918679513832904	RFX3
chr16:234704-235205	-0.0494970329517015	RFX3
chr16:23557366-23557867	-0.1212747815910635	RFX3
chr16:23967065-23967566	-0.2488953366374734	RFX3
chr16:24088835-24089336	-0.3298392024901136	RFX3
chr16:2425094-2425595	-0.5333270046248865	RFX3
chr16:24340967-24341468	-0.5678762156595499	RFX3
chr16:24670713-24671214	-0.1257873316037543	RFX3
chr16:24729413-24729914	-0.1647080754632119	RFX3
chr16:24977028-24977529	-0.3249036009137331	RFX3
chr16:28623304-28623805	-0.0712136798877757	RFX3
chr16:29795422-29795923	-0.4911628654438074	RFX3
chr16:29807689-29808190	-0.2132179880996373	RFX3
chr16:30052975-30053476	-0.202077630255807	RFX3
chr16:30183937-30184438	-0.1797969145681466	RFX3
chr16:30338739-30339240	-0.239870236612092	RFX3
chr16:361465-361966	-0.3007896617834169	RFX3
chr16:3880002-3880503	0.2474851647585076	RFX3
chr16:3999612-4000113	-0.245651941315852	RFX3
chr16:4660433-4660934	-0.1277615722343065	RFX3
chr16:4661144-4661645	-0.2439597350610929	RFX3
chr16:46763316-46763817	-0.456613654409144	RFX3
chr16:46791065-46791566	-0.6888689628748204	RFX3
chr16:46809776-46810277	-0.3390053197033916	RFX3
chr16:46972670-46973171	0.0152298562928312	RFX3
chr16:47817214-47817715	-0.6757543644004379	RFX3
chr16:4795282-4795783	0.3927328682919907	RFX3
chr16:48002085-48002586	-0.694086598826994	RFX3
chr16:48123226-48123727	-0.0738930064578108	RFX3
chr16:4833437-4833938	-0.6866126878684751	RFX3
chr16:48348132-48348633	-0.2005264411889446	RFX3
chr16:49972945-49973446	-0.6295360749241836	RFX3
chr16:50065808-50066309	-0.0870076049321932	RFX3
chr16:50210653-50211154	-0.4199491855560317	RFX3
chr16:5244401-5244902	-0.3044561086687282	RFX3
chr16:52498791-52499292	-0.5055820247527076	RFX3
chr16:52650988-52651489	-0.520212406150504	RFX3
chr16:53072113-53072614	-0.4339098871577937	RFX3
chr16:53576314-53576815	-0.4837228298191874	RFX3
chr16:5385923-5386424	-0.5888877766561412	RFX3
chr16:56067540-56068041	-0.4567546715970405	RFX3
chr16:56289506-56290007	-0.5468646546629587	RFX3
chr16:56505344-56505845	-0.3150323977609721	RFX3
chr16:5753475-5753976	-0.5894518454077275	RFX3
chr16:5758485-5758986	-0.1923474442909427	RFX3
chr16:57737307-57737808	-0.0884177768111591	RFX3
chr16:57946455-57946956	-0.7681206224727015	RFX3
chr16:57976325-57976826	-0.4522421215843498	RFX3
chr16:58495117-58495618	-0.0621885798623942	RFX3
chr16:58499949-58500450	-0.0789696252220878	RFX3
chr16:5858496-5858997	-0.5716836797327578	RFX3
chr16:5875021-5875522	-0.4395505746736571	RFX3
chr16:5891399-5891900	-0.620616643932873	RFX3
chr16:6060577-6061078	-0.2677916398156159	RFX3
chr16:6143170-6143671	-0.6028484782579031	RFX3
chr16:61524282-61524783	-0.4203722371197215	RFX3
chr16:62037569-62038070	-0.6687035050056086	RFX3
chr16:6231309-6231810	-0.177258605186008	RFX3
chr16:64983310-64983811	-0.3060072977355906	RFX3
chr16:65044113-65044614	-0.5424931218381646	RFX3
chr16:66579447-66579948	-0.3268778415442853	RFX3
chr16:66713291-66713792	-0.2123718849722578	RFX3
chr16:67125743-67126244	-0.4629594278644903	RFX3
chr16:67642321-67642822	-0.3666446885311223	RFX3
chr16:67652778-67653279	0.101391358097645	RFX3
chr16:67660747-67661248	-0.0125505297227961	RFX3
chr16:67674857-67675358	-0.0032433953216214	RFX3
chr16:67719264-67719765	-0.095609653393885	RFX3
chr16:67806616-67807117	-0.0593682361044625	RFX3
chr16:68530005-68530506	-0.0021152578184487	RFX3
chr16:69339554-69340055	-0.2260505521982266	RFX3
chr16:69385874-69386375	-0.0596502704802556	RFX3
chr16:69424372-69424873	-0.00578170470376	RFX3
chr16:70359211-70359712	-0.4793174216604943	RFX3
chr16:70750169-70750670	-0.2504465257043359	RFX3
chr16:71289336-71289837	0.1977060974310129	RFX3
chr16:72832669-72833170	-0.8537180555259289	RFX3
chr16:72931667-72932168	-0.2606727910508383	RFX3
chr16:7304102-7304603	0.3770799604354697	RFX3
chr16:73503073-73503574	-0.618219351738631	RFX3
chr16:74922293-74922794	-0.512738495191985	RFX3
chr16:74998640-74999141	-0.1851555677082168	RFX3
chr16:74999862-75000363	0.1425683769634479	RFX3
chr16:75044943-75045444	-0.196295925552047	RFX3
chr16:75081698-75082199	-0.5121744264403987	RFX3
chr16:75109916-75110417	0.1819121723865953	RFX3
chr16:75501984-75502485	-0.3866691292124375	RFX3
chr16:75556210-75556711	0.0781235220947083	RFX3
chr16:7677438-7677939	-0.2528438178985778	RFX3
chr16:7745049-7745550	-0.1153520596994069	RFX3
chr16:77696248-77696749	-0.6681394362540223	RFX3
chr16:78099397-78099898	0.0269342828882478	RFX3
chr16:80540841-80541342	0.0851743814895376	RFX3
chr16:80711093-80711594	-0.007473910958519	RFX3
chr16:81321152-81321653	-0.385823026085058	RFX3
chr16:81521211-81521712	-0.4196671511802385	RFX3
chr16:81601002-81601503	-0.5513772046756494	RFX3
chr16:81698034-81698535	-0.0026793265700351	RFX3
chr16:82881663-82882164	-0.5708375766053784	RFX3
chr16:83458687-83459188	-0.2244993631313642	RFX3
chr16:83763145-83763646	-0.2906364242548628	RFX3
chr16:83971253-83971754	-0.4299614058966892	RFX3
chr16:83995900-83996401	-0.5478517749782348	RFX3
chr16:84027680-84028181	-0.6392309127352223	RFX3
chr16:842280-842781	-0.4138854464764786	RFX3
chr16:84555487-84555988	-0.6571400955980886	RFX3
chr16:8712772-8713273	-0.0650089236203259	RFX3
chr16:87540711-87541212	-0.1025194956008177	RFX3
chr16:88514907-88515408	-0.0889818455627454	RFX3
chr16:89504185-89504686	0.1655541785905914	RFX3
chr16:89517237-89517738	-0.5051235670455694	RFX3
chr16:89686580-89687081	-0.1675284192211436	RFX3
chr16:89795831-89796332	-0.5582870468825821	RFX3
chr16:89803396-89803897	-0.2909812812444797	RFX3
chr16:9013270-9013771	-0.0898279486901249	RFX3
chr16:9047838-9048339	-0.1019554268492313	RFX3
chr17:1005563-1006064	-0.0461126204421834	RFX3
chr17:10192223-10192724	0.1908801312420612	RFX3
chr17:1087783-1088284	-0.1300178472406518	RFX3
chr17:1108618-1109119	-0.1618877317052802	RFX3
chr17:1153864-1154365	-0.3179937587068004	RFX3
chr17:11551559-11552060	-0.2724452070162032	RFX3
chr17:11598324-11598825	0.04047193292632	RFX3
chr17:12069640-12070141	-0.0125505297227961	RFX3
chr17:12691224-12691725	-0.5420700702744748	RFX3
chr17:12789973-12790474	0.1380558269507572	RFX3
chr17:1324115-1324616	-0.2870503949071731	RFX3
chr17:16569139-16569640	0.2077183177716704	RFX3
chr17:17222376-17222877	-0.3311083571811828	RFX3
chr17:17227980-17228481	0.3821565791997468	RFX3
chr17:17281199-17281700	-0.0599323048560488	RFX3
chr17:17877666-17878167	-0.114646973759924	RFX3
chr17:17929073-17929574	-0.4182569793012727	RFX3
chr17:18411523-18412024	-0.0514712735822537	RFX3
chr17:1909569-1910070	-0.5431982077776475	RFX3
chr17:1929105-1929606	-0.4363071793520356	RFX3
chr17:19362750-19363251	-0.0054996703279668	RFX3
chr17:19410883-19411384	0.1554009410620372	RFX3
chr17:2019868-2020369	0.1345303972533426	RFX3
chr17:2041900-2042401	-0.2113847646569817	RFX3
chr17:21091313-21091814	-0.2825477228987586	RFX3
chr17:2393193-2393694	-0.258907556978131	RFX3
chr17:2786396-2786897	-0.0448434657511142	RFX3
chr17:27885677-27886178	-0.4409607465526229	RFX3
chr17:27929282-27929783	-0.389912524534059	RFX3
chr17:2847571-2848072	-0.5058286529850523	RFX3
chr17:28741477-28741978	-0.586913536025589	RFX3
chr17:30315196-30315697	-0.5580050125067889	RFX3
chr17:30366527-30367028	0.0886998111869523	RFX3
chr17:30369044-30369545	-0.054432634528082	RFX3
chr17:30449595-30450096	-0.0143837531654517	RFX3
chr17:32350837-32351338	-0.1218388503426499	RFX3
chr17:32546024-32546525	-0.2634201069908217	RFX3
chr17:32627251-32627752	-0.3749647026170209	RFX3
chr17:33561597-33562098	-0.7557111099378019	RFX3
chr17:35627072-35627573	-0.0854564158653308	RFX3
chr17:35915677-35916178	-0.7201747785878624	RFX3
chr17:38509484-38509985	-0.6584092502891579	RFX3
chr17:38603537-38604038	-0.0014101718789658	RFX3
chr17:38799947-38800448	-0.3445049900313585	RFX3
chr17:38825311-38825812	-0.2078593349595671	RFX3
chr17:39174430-39174931	-0.3618501041426385	RFX3
chr17:39605740-39606241	-0.0320109016525249	RFX3
chr17:39608586-39609087	-0.097301859648644	RFX3
chr17:39647233-39647734	-0.703957801979755	RFX3
chr17:39763004-39763505	-0.5716836797327578	RFX3
chr17:40059869-40060370	-0.484817091988461	RFX3
chr17:40062830-40063331	-0.0819309861679162	RFX3
chr17:40064119-40064620	-0.1806430176955261	RFX3
chr17:40176125-40176626	-0.4601390841065585	RFX3
chr17:40191716-40192217	-0.5147127358225372	RFX3
chr17:4167900-4168401	-0.1573751816925894	RFX3
chr17:4189376-4189877	-0.3230703774710774	RFX3
chr17:42017429-42017930	-0.1524395801162089	RFX3
chr17:42249914-42250415	-0.2441007522489895	RFX3
chr17:42993070-42993571	-0.2682146913793057	RFX3
chr17:43081276-43081777	-0.3971044011167849	RFX3
chr17:43778356-43778857	-0.1101344237472333	RFX3
chr17:43905627-43906128	-0.4233335980655497	RFX3
chr17:44043360-44043861	-0.4853811607400474	RFX3
chr17:44899383-44899884	0.2309861537746071	RFX3
chr17:4492653-4493154	-0.3030459367897623	RFX3
chr17:45170574-45171075	-0.5395317608923363	RFX3
chr17:45317087-45317588	-0.0018332234426556	RFX3
chr17:45784232-45784733	-0.0255241110092819	RFX3
chr17:46092941-46093442	-0.3649524822763633	RFX3
chr17:47831402-47831903	-0.1843094645808373	RFX3
chr17:49990170-49990671	-0.2727272413919964	RFX3
chr17:50720371-50720872	-0.0054996703279668	RFX3
chr17:51507342-51507843	-0.4834069201094952	RFX3
chr17:51630011-51630512	-0.421218340247101	RFX3
chr17:5191851-5192352	-0.1307229331801348	RFX3
chr17:5436022-5436523	-0.3361849759454599	RFX3
chr17:5501013-5501514	-0.2419854944305408	RFX3
chr17:55072969-55073470	-0.5427751562139578	RFX3
chr17:5509064-5509565	-0.4636645138039733	RFX3
chr17:5511465-5511966	-0.4388454887341741	RFX3
chr17:5526834-5527335	-0.2204098646823631	RFX3
chr17:55391409-55391910	-0.0613424767350147	RFX3
chr17:56723564-56724065	-0.6821001378557843	RFX3
chr17:5700420-5700921	-0.3065223237935872	RFX3
chr17:58328788-58329289	-0.1191595237726147	RFX3
chr17:58755670-58756171	-0.1740152098643865	RFX3
chr17:59964704-59965205	-0.3030459367897623	RFX3
chr17:60078945-60079446	-0.0212935953723844	RFX3
chr17:60185456-60185957	-0.5367114171344045	RFX3
chr17:61208681-61209182	-0.3835667510787127	RFX3
chr17:61343600-61344101	-0.3160195180762482	RFX3
chr17:62463868-62464369	-0.5987589798089022	RFX3
chr17:62724809-62725310	-0.0469587235695629	RFX3
chr17:62735436-62735937	-0.6622167143623657	RFX3
chr17:633284-633785	-0.1827582755139748	RFX3
chr17:6377126-6377627	-0.6388078611715324	RFX3
chr17:64649220-64649721	-0.4223760569412438	RFX3
chr17:65544746-65545247	-0.4261539418234815	RFX3
chr17:65561561-65562062	-0.1012503409097484	RFX3
chr17:65638352-65638853	-0.632180053340393	RFX3
chr17:65712759-65713260	-0.2854187883026892	RFX3
chr17:6640438-6640939	-0.101391358097645	RFX3
chr17:6651592-6652093	0.1098523893714401	RFX3
chr17:66965527-66966028	-0.552928393742512	RFX3
chr17:67121482-67121983	-0.3928738854798873	RFX3
chr17:67929158-67929659	-0.6048227188884554	RFX3
chr17:714810-715311	-0.1145059565720274	RFX3
chr17:72827680-72828181	-0.7825043756381532	RFX3
chr17:73025023-73025524	-0.6080661142100768	RFX3
chr17:73068390-73068891	-0.61991155799339	RFX3
chr17:75218326-75218827	-0.7073422144892731	RFX3
chr17:7703584-7704085	-0.5296605577395753	RFX3
chr17:7707584-7708085	-0.558710098446272	RFX3
chr17:77140605-77141106	0.032998021967801	RFX3
chr17:7720136-7720637	-0.6629218003018486	RFX3
chr17:77823593-77824094	-0.7098805238714117	RFX3
chr17:78079224-78079725	-0.7321612395590722	RFX3
chr17:7856191-7856692	-0.1923474442909427	RFX3
chr17:7857153-7857654	-0.032998021967801	RFX3
chr17:78759380-78759881	-0.2213969849976393	RFX3
chr17:78940879-78941380	-0.8147973116664712	RFX3
chr17:78954165-78954666	-0.7134059535688262	RFX3
chr17:78957004-78957505	-0.7534548349314566	RFX3
chr17:79749482-79749983	-0.4281281824540337	RFX3
chr17:80414849-80415350	0.0647268892445327	RFX3
chr17:80454702-80455203	-0.0668421470629815	RFX3
chr17:80519917-80520418	-0.3683368947858814	RFX3
chr17:81341866-81342367	-0.2644072273060979	RFX3
chr17:81342883-81343384	-0.2510105944559223	RFX3
chr17:81392055-81392556	-0.194603719297288	RFX3
chr17:81438401-81438902	-0.5068157733003285	RFX3
chr17:81867162-81867663	-0.4480116059474522	RFX3
chr17:82098401-82098902	0.0246780078819024	RFX3
chr17:82212822-82213323	0.0397668469868371	RFX3
chr17:82292746-82293247	-0.0390617610473541	RFX3
chr17:82450697-82451198	-0.0177681656749697	RFX3
chr17:82586249-82586750	0.0069098422069326	RFX3
chr17:82664933-82665434	-0.1497602535461738	RFX3
chr17:82690064-82690565	-0.0056406875158634	RFX3
chr17:82698684-82699185	0.009166117213278	RFX3
chr17:82699307-82699808	-0.2715991038888237	RFX3
chr17:8670459-8670960	-0.5612484078284105	RFX3
chr17:9646044-9646545	-0.1857196364598031	RFX3
chr17:9647169-9647670	-0.3903355760977487	RFX3
chr17:9907922-9908423	-0.4592929809791791	RFX3
chr18:10070701-10071202	-0.3483124541045663	RFX3
chr18:13513039-13513540	-0.6475509268211208	RFX3
chr18:13665495-13665996	-0.6492431330758798	RFX3
chr18:14935787-14936288	-0.3147503633851788	RFX3
chr18:15002826-15003327	-0.7765816537464966	RFX3
chr18:21167764-21168265	-0.4835479372973918	RFX3
chr18:23337984-23338485	-0.7990033866220537	RFX3
chr18:23530279-23530780	0.2573563679112686	RFX3
chr18:24397816-24398317	0.0411770188658029	RFX3
chr18:25921345-25921846	-0.2828804789205505	RFX3
chr18:26780518-26781019	0.0018332234426556	RFX3
chr18:31942527-31943028	0.0191783375539356	RFX3
chr18:32236654-32237155	-0.7093164551198253	RFX3
chr18:32257503-32258004	-0.7112906957503775	RFX3
chr18:33538772-33539273	-0.3223652915315945	RFX3
chr18:33609325-33609826	-0.3153144321367652	RFX3
chr18:33611638-33612139	-0.5344551421280592	RFX3
chr18:33745663-33746164	-0.4027450886326483	RFX3
chr18:34818175-34818676	-0.5718246969206543	RFX3
chr18:35020096-35020597	-0.4387044715462776	RFX3
chr18:35041317-35041818	0.0431512594963551	RFX3
chr18:35851752-35852253	-0.4567546715970405	RFX3
chr18:36129761-36130262	0.1682335051606265	RFX3
chr18:36590710-36591211	-0.5527873765546153	RFX3
chr18:37332832-37333333	-0.553210428118305	RFX3
chr18:37460405-37460906	-0.1524395801162089	RFX3
chr18:37512009-37512510	-0.6248471595697704	RFX3
chr18:3799592-3800093	-0.3218012227800081	RFX3
chr18:3839565-3840066	0.1528626316798987	RFX3
chr18:3932344-3932845	-0.1020964440371279	RFX3
chr18:4172578-4173079	-0.2896493039395867	RFX3
chr18:41842654-41843155	-0.3734135135501585	RFX3
chr18:4203821-4204322	-0.41134713709434	RFX3
chr18:42137879-42138380	-0.7795430146923249	RFX3
chr18:4289168-4289669	-0.4066935698937526	RFX3
chr18:44741712-44742213	-0.1984111833704958	RFX3
chr18:4602138-4602639	-0.5494029640450973	RFX3
chr18:46755418-46755919	0.0716367314514654	RFX3
chr18:48453172-48453673	-0.7833504787655328	RFX3
chr18:48952670-48953171	-0.0167810453596936	RFX3
chr18:48997955-48998456	-0.19121930678777	RFX3
chr18:50474433-50474934	0.22590953501033	RFX3
chr18:50743508-50744009	-0.5320578499338172	RFX3
chr18:50746061-50746562	-0.309955778996695	RFX3
chr18:50986851-50987352	-0.2477671991343007	RFX3
chr18:51097659-51098160	-0.2025006818194968	RFX3
chr18:54165529-54166030	0.4296793715208961	RFX3
chr18:54269425-54269926	0.1414402394602752	RFX3
chr18:55414627-55415128	-0.1721819864217309	RFX3
chr18:56559227-56559728	0.235780738163091	RFX3
chr18:57955067-57955568	-0.5323398843096104	RFX3
chr18:58019582-58020083	-0.1554444890357272	RFX3
chr18:58043585-58044086	-0.0689574048814303	RFX3
chr18:58864792-58865293	-0.0393437954231473	RFX3
chr18:58870827-58871328	-0.0745980923972937	RFX3
chr18:5892867-5893368	-0.7400582020812808	RFX3
chr18:59042211-59042712	-0.4117701886580297	RFX3
chr18:59091104-59091605	0.0834821752347786	RFX3
chr18:59218161-59218662	-0.7290588614253473	RFX3
chr18:59223277-59223778	-0.6166681626717686	RFX3
chr18:59228355-59228856	-0.530788695242748	RFX3
chr18:59502736-59503237	-0.5413649843349918	RFX3
chr18:62371245-62371746	-0.518520199895745	RFX3
chr18:62484035-62484536	-0.4922910029469801	RFX3
chr18:62614539-62615040	-0.0645858720566361	RFX3
chr18:62662250-62662751	-0.4883425216858757	RFX3
chr18:6486918-6487419	-0.7081883176166527	RFX3
chr18:69152524-69153025	-0.3313903915569759	RFX3
chr18:76972964-76973465	-0.0341261594709736	RFX3
chr18:76974502-76975003	-0.3641063791489838	RFX3
chr18:79496235-79496736	-0.4739919623971688	RFX3
chr18:80033133-80033634	-0.0351132797862498	RFX3
chr18:9700396-9700897	-0.1958728739883573	RFX3
chr19:10290232-10290733	-0.5426341390260611	RFX3
chr19:10332980-10333481	-0.136786672259688	RFX3
chr19:10419972-10420473	-0.3767979260596766	RFX3
chr19:11373696-11374197	-0.2466390616311281	RFX3
chr19:11435231-11435732	-0.0201654578692117	RFX3
chr19:11465657-11466158	-0.2788810192324907	RFX3
chr19:12194897-12195398	0.0441383798116312	RFX3
chr19:1260900-1261401	-0.1029425471645074	RFX3
chr19:1266621-1267122	0.0093071344011746	RFX3
chr19:14091308-14091809	-0.2821753929810677	RFX3
chr19:14431974-14432475	-0.2092695068385329	RFX3
chr19:1449983-1450484	-0.2314092053382969	RFX3
chr19:14943572-14944073	0.1417222738360684	RFX3
chr19:14972828-14973329	-0.2240763115676744	RFX3
chr19:15223414-15223915	-0.134389380065446	RFX3
chr19:16328470-16328971	-0.3012127133471067	RFX3
chr19:16542434-16542935	-0.1833223442655611	RFX3
chr19:16837916-16838417	-0.3772209776233663	RFX3
chr19:16901872-16902373	-0.709739506683515	RFX3
chr19:18416906-18417407	-0.089122862750642	RFX3
chr19:18464698-18465199	-0.6427563424326369	RFX3
chr19:1852011-1852512	-0.4337688699698971	RFX3
chr19:18629236-18629737	-0.5399548124560261	RFX3
chr19:18872103-18872604	-0.4959574498322914	RFX3
chr19:19528785-19529286	-0.0301776782098693	RFX3
chr19:19663704-19664205	-0.1425683769634479	RFX3
chr19:19956827-19957328	-0.6744852097093686	RFX3
chr19:20052182-20052683	-0.4632414622402834	RFX3
chr19:21505459-21505960	-0.1188774893968216	RFX3
chr19:2291294-2291795	-0.3803233557570912	RFX3
chr19:29568712-29569213	-0.4897526935648416	RFX3
chr19:29610686-29611187	-0.1191595237726147	RFX3
chr19:29845016-29845517	-0.0273573344519375	RFX3
chr19:29966730-29967231	-0.4244617355687224	RFX3
chr19:32924452-32924953	-0.5873365875892788	RFX3
chr19:32971944-32972445	-0.2624329866755456	RFX3
chr19:33177103-33177604	-0.0444204141874244	RFX3
chr19:33344329-33344830	-0.3597348463241897	RFX3
chr19:33795466-33795967	-0.2421265116184373	RFX3
chr19:33796016-33796517	-0.3343517525028043	RFX3
chr19:33814938-33815439	-0.6805489487889218	RFX3
chr19:33926125-33926626	-0.59100303447459	RFX3
chr19:33947370-33947871	-0.395694229237819	RFX3
chr19:34475444-34475945	-0.6115915439074915	RFX3
chr19:34504100-34504601	-0.6744852097093686	RFX3
chr19:35141379-35141880	-0.2294349647077446	RFX3
chr19:35757965-35758466	-0.1042117018555767	RFX3
chr19:35857198-35857699	-0.4371532824794151	RFX3
chr19:35869364-35869865	-0.2439597350610929	RFX3
chr19:36797331-36797832	-0.2944438883280706	RFX3
chr19:36838350-36838851	-0.0826360721073991	RFX3
chr19:36917079-36917580	-0.4138854464764786	RFX3
chr19:38100668-38101169	-0.3935789714193703	RFX3
chr19:3818597-3819098	-0.4917269341953938	RFX3
chr19:38210743-38211244	-0.2108206959053953	RFX3
chr19:38217013-38217514	-0.3336466665633214	RFX3
chr19:38335614-38336115	-0.1528626316798987	RFX3
chr19:38732916-38733417	0.027216317264041	RFX3
chr19:38978074-38978575	-0.565478923465308	RFX3
chr19:391012-391513	-0.6904201519416828	RFX3
chr19:39125618-39126119	0.1473629613519319	RFX3
chr19:40366499-40367000	-0.2377549787936432	RFX3
chr19:40503388-40503889	-0.7709409662306331	RFX3
chr19:40599435-40599936	-0.4587289122275927	RFX3
chr19:40665609-40666110	-0.5220456295931597	RFX3
chr19:40671515-40672016	-0.1466578754124489	RFX3
chr19:40750511-40751012	-0.0781235220947083	RFX3
chr19:40775384-40775885	-0.1754745411619279	RFX3
chr19:42066185-42066686	-0.3851179401455751	RFX3
chr19:42177097-42177598	-0.0840462439863649	RFX3
chr19:4457874-4458375	-0.0472407579453561	RFX3
chr19:45691908-45692409	-0.1590673879473485	RFX3
chr19:45717463-45717964	-0.126210383167444	RFX3
chr19:45792792-45793293	0.0188963031781424	RFX3
chr19:45902664-45903165	-0.0864435361806069	RFX3
chr19:45954219-45954720	-0.5030083092271206	RFX3
chr19:45975550-45976051	-0.3045971258566248	RFX3
chr19:45976261-45976762	-0.3113659508756609	RFX3
chr19:4620788-4621289	-0.5509541531119597	RFX3
chr19:46747008-46747509	-0.3786311495023322	RFX3
chr19:46747692-46748193	-0.5639277343984456	RFX3
chr19:48190378-48190879	0.0572529782860137	RFX3
chr19:48203943-48204444	-0.0455485516905971	RFX3
chr19:48511818-48512319	-0.0273573344519375	RFX3
chr19:48631136-48631637	-0.3722853760469858	RFX3
chr19:49585127-49585628	-0.5156998561378133	RFX3
chr19:50514595-50515096	-0.0196013891176253	RFX3
chr19:506748-507249	-0.0351132797862498	RFX3
chr19:50718004-50718505	-0.2938798195764843	RFX3
chr19:5096616-5097117	-0.0111403578438302	RFX3
chr19:51949034-51949535	-0.4308075090240688	RFX3
chr19:52048834-52049335	-0.22590953501033	RFX3
chr19:52369827-52370328	-0.542352104650268	RFX3
chr19:5255712-5256213	-0.6423332908689472	RFX3
chr19:53881374-53881875	-0.6427563424326369	RFX3
chr19:53882206-53882707	-0.7636080724600107	RFX3
chr19:53958403-53958904	-0.2928926992612081	RFX3
chr19:54017355-54017856	-0.2672275710640296	RFX3
chr19:54180188-54180689	-0.5360063311949216	RFX3
chr19:54420927-54421428	-0.0287675063309034	RFX3
chr19:55444483-55444984	-0.6364105689772905	RFX3
chr19:56314563-56315064	-0.0251010594455922	RFX3
chr19:56315165-56315666	-0.1916423583514597	RFX3
chr19:56405225-56405726	-0.2453699069400588	RFX3
chr19:56507664-56508165	-0.0858794674290205	RFX3
chr19:5680966-5681467	-0.2390241334847124	RFX3
chr19:572331-572832	-0.1119676471898889	RFX3
chr19:57390234-57390735	-0.4209363058713078	RFX3
chr19:57888773-57889274	0.081648951792123	RFX3
chr19:58009692-58010193	-0.136786672259688	RFX3
chr19:58033855-58034356	-0.2488953366374734	RFX3
chr19:58098197-58098698	-0.2545360241533368	RFX3
chr19:58362523-58363024	-0.0011281375031726	RFX3
chr19:58381037-58381538	-0.145952789472966	RFX3
chr19:58519848-58520349	-0.1036476331039903	RFX3
chr19:6393436-6393937	-0.1231080050337191	RFX3
chr19:6475977-6476478	-0.5666070609684807	RFX3
chr19:720164-720665	-0.0442793969995278	RFX3
chr19:8062929-8063430	-0.5735169031754134	RFX3
chr19:843442-843943	-0.3806053901328843	RFX3
chr19:887120-887621	-0.2280247928287788	RFX3
chr19:9785520-9786021	-0.1335432769380665	RFX3
chr19:9866163-9866664	0.077559453343122	RFX3
chr2:100108051-100108552	-0.2621509522997525	RFX3
chr2:100674673-100675174	-0.5874776047771754	RFX3
chr2:100827237-100827738	0.2391651506726091	RFX3
chr2:101299498-101299999	-0.3763748744959868	RFX3
chr2:101383071-101383572	-0.3089686586814189	RFX3
chr2:101654736-101655237	-0.7105856098108946	RFX3
chr2:10193548-10194049	-0.5329039530611968	RFX3
chr2:10216888-10217389	-0.3219422399679048	RFX3
chr2:10584936-10585437	-0.3672087572827088	RFX3
chr2:109438944-109439445	-0.3340697181270111	RFX3
chr2:110204925-110205426	0.145952789472966	RFX3
chr2:112168621-112169122	-0.4866503154311167	RFX3
chr2:112169435-112169936	-0.7528907661798703	RFX3
chr2:112201622-112202123	-0.3241985149742501	RFX3
chr2:112275364-112275865	-0.0067688250190361	RFX3
chr2:112523010-112523511	-0.309955778996695	RFX3
chr2:112584331-112584832	-0.1751433473675592	RFX3
chr2:113672520-113673021	-0.0675472330024644	RFX3
chr2:11367998-11368499	0.0263702141366614	RFX3
chr2:113826397-113826898	-0.2673167999773381	RFX3
chr2:113890631-113891132	-0.0848923471137445	RFX3
chr2:114001992-114002493	-0.8286169960803366	RFX3
chr2:115164113-115164614	-0.2441007522489895	RFX3
chr2:115364227-115364728	-0.6503712705790525	RFX3
chr2:119759609-119760110	0.0063457734553463	RFX3
chr2:119779034-119779535	-0.4372942996673117	RFX3
chr2:127401047-127401548	-0.6615116284228828	RFX3
chr2:127675721-127676222	-0.3830026823271263	RFX3
chr2:127836352-127836853	-0.537557520261784	RFX3
chr2:130790861-130791362	-0.5730938516117237	RFX3
chr2:131034811-131035312	0.0808028486647435	RFX3
chr2:133416852-133417353	-0.3267368243563887	RFX3
chr2:133497323-133497824	-0.5470056718508554	RFX3
chr2:133508642-133509143	-0.1952519702287653	RFX3
chr2:134773413-134773914	-0.6712418143877472	RFX3
chr2:134792262-134792763	-0.7218669848426215	RFX3
chr2:135004374-135004875	0.1785277598770772	RFX3
chr2:135182601-135183102	-0.1019554268492313	RFX3
chr2:142200-142701	-0.2111027302811885	RFX3
chr2:144230201-144230702	-0.742737528651316	RFX3
chr2:148102771-148103272	-0.5180971483320552	RFX3
chr2:152593384-152593885	-0.2370498928541602	RFX3
chr2:154092126-154092627	0.1339663285017562	RFX3
chr2:154144144-154144645	-0.1993983036857719	RFX3
chr2:154850091-154850592	-0.5156998561378133	RFX3
chr2:15560591-15561092	-0.2797781007868257	RFX3
chr2:15642128-15642629	-0.7194696926483795	RFX3
chr2:158137628-158138129	-0.5422110874623715	RFX3
chr2:158182762-158183263	-0.384130819830299	RFX3
chr2:158270654-158271155	-0.5224686811568494	RFX3
chr2:158456690-158457191	-0.0245369906940058	RFX3
chr2:158499988-158500489	-0.6720879175151268	RFX3
chr2:158531082-158531583	-0.7118547645019638	RFX3
chr2:158533058-158533559	-0.4172698589859966	RFX3
chr2:158665155-158665656	-0.3053022117961076	RFX3
chr2:159146053-159146554	-0.5859264157103129	RFX3
chr2:159211657-159212158	-0.3450690587829448	RFX3
chr2:162217523-162218024	-0.7056500082345141	RFX3
chr2:162336475-162336976	-0.5488388952935109	RFX3
chr2:164588303-164588804	-0.6014383063789374	RFX3
chr2:164621494-164621995	-0.2199868131186734	RFX3
chr2:164715235-164715736	-0.5867725188376924	RFX3
chr2:165070132-165070633	0.1111215440625093	RFX3
chr2:165761837-165762338	-0.3208141024647321	RFX3
chr2:168003974-168004475	-0.5862084500861061	RFX3
chr2:168133159-168133660	-0.1766945364344216	RFX3
chr2:168171053-168171554	-0.0534455142128059	RFX3
chr2:168180495-168180996	-0.0885587939990557	RFX3
chr2:168198916-168199417	0.1757074161191456	RFX3
chr2:168314643-168315144	-0.6788567425341628	RFX3
chr2:168708159-168708660	-0.4322176809030346	RFX3
chr2:168766472-168766973	0.126210383167444	RFX3
chr2:168847929-168848430	-0.5234558014721254	RFX3
chr2:169694367-169694868	-0.0043715328247941	RFX3
chr2:169824841-169825342	0.1585033191957621	RFX3
chr2:170007045-170007546	-0.4999059310933957	RFX3
chr2:171432345-171432846	-0.6829462409831637	RFX3
chr2:171481153-171481654	-0.7702358802911503	RFX3
chr2:171922284-171922785	0.0104352719043473	RFX3
chr2:172735320-172735821	-0.1297358128648587	RFX3
chr2:173131273-173131774	-0.5282503858606095	RFX3
chr2:173239559-173240060	-0.6201935923691831	RFX3
chr2:174176931-174177432	-0.5853623469587267	RFX3
chr2:174601933-174602434	-0.8088745897748146	RFX3
chr2:174778462-174778963	-0.2886621836243106	RFX3
chr2:174805870-174806371	-0.20856442089905	RFX3
chr2:174902662-174903163	-0.3430948181523926	RFX3
chr2:175005312-175005813	0.0039484812611043	RFX3
chr2:17614324-17614825	-0.267086553876133	RFX3
chr2:176370644-176371145	-0.6496661846395696	RFX3
chr2:176392066-176392567	-0.0782645392826049	RFX3
chr2:17648354-17648855	-0.3195449477736628	RFX3
chr2:177298402-177298903	-0.6117325610953881	RFX3
chr2:177552445-177552946	0.219422744367087	RFX3
chr2:177675299-177675800	-0.3718623244832961	RFX3
chr2:17815653-17816154	-0.0898279486901249	RFX3
chr2:17822153-17822654	-0.2336654803446422	RFX3
chr2:178828036-178828537	-0.1943216849214949	RFX3
chr2:178891496-178891997	-0.0112813750317268	RFX3
chr2:179227776-179228277	-0.2339475147204354	RFX3
chr2:180049349-180049850	-0.6127196814106641	RFX3
chr2:181375192-181375693	-0.498777793590223	RFX3
chr2:181776364-181776865	-0.4381404027946912	RFX3
chr2:181972785-181973286	-0.2431136319337134	RFX3
chr2:183057453-183057954	-0.4966625357717742	RFX3
chr2:183082020-183082521	-0.1671053676574538	RFX3
chr2:1854912-1855413	-0.0414590532415961	RFX3
chr2:186694501-186695002	-0.0555607720312546	RFX3
chr2:186695547-186696048	-0.271176052325134	RFX3
chr2:186849125-186849626	-0.0466766891937698	RFX3
chr2:188364383-188364884	-0.7448527864697648	RFX3
chr2:188369474-188369975	-0.1381968441386538	RFX3
chr2:188399176-188399677	-0.6383848096078428	RFX3
chr2:190497438-190497939	-0.5546205999972709	RFX3
chr2:190970594-190971095	-0.1996803380615651	RFX3
chr2:191014134-191014635	0.2934567680127945	RFX3
chr2:196068795-196069296	0.0573939954739103	RFX3
chr2:196211336-196211837	-0.7789789459407385	RFX3
chr2:196410067-196410568	-0.1009683065339552	RFX3
chr2:19990073-19990574	-0.003384412509518	RFX3
chr2:200081917-200082418	-0.6287956408308749	RFX3
chr2:200089536-200090037	-0.4351790418488629	RFX3
chr2:200128471-200128972	-0.4608441700460415	RFX3
chr2:201643014-201643515	-0.0494970329517015	RFX3
chr2:201769798-201770299	-0.479035387284701	RFX3
chr2:201928513-201929014	-0.2032057677589797	RFX3
chr2:202064667-202065168	-0.2527028007106813	RFX3
chr2:2022113-2022614	-0.2167434177970519	RFX3
chr2:202265617-202266118	-0.0376515891683883	RFX3
chr2:202304402-202304903	0.3139262446581666	RFX3
chr2:202491669-202492170	-0.2851367539268959	RFX3
chr2:202871389-202871890	0.0324339532162146	RFX3
chr2:205763743-205764244	-0.6427563424326369	RFX3
chr2:206471392-206471893	-0.2715991038888237	RFX3
chr2:206764992-206765493	0.0314468329009385	RFX3
chr2:206814582-206815083	-0.194603719297288	RFX3
chr2:206882299-206882800	-0.7076242488650663	RFX3
chr2:207042814-207043315	-0.565478923465308	RFX3
chr2:207577461-207577962	-0.392309816728301	RFX3
chr2:207635642-207636143	-0.4680360466287674	RFX3
chr2:207850483-207850984	-0.526699196793747	RFX3
chr2:208189944-208190445	-0.3863870948366444	RFX3
chr2:209914034-209914535	-0.4729716482051478	RFX3
chr2:216259819-216260320	-0.5677351984716533	RFX3
chr2:216372232-216372733	-0.0483688954485288	RFX3
chr2:216536891-216537392	0.0156529078565209	RFX3
chr2:216683944-216684445	-0.4116291714701332	RFX3
chr2:216691531-216692032	-0.1397480332055163	RFX3
chr2:216789357-216789858	-0.6605245081076065	RFX3
chr2:216834998-216835499	-0.684920481613716	RFX3
chr2:218396072-218396573	0.120428678463684	RFX3
chr2:219335376-219335877	-0.7785558943770488	RFX3
chr2:219642479-219642980	-0.0186142688023492	RFX3
chr2:219758992-219759493	-0.4415248153042094	RFX3
chr2:221430209-221430710	0.1535677176193816	RFX3
chr2:222463935-222464436	-0.5020211889118446	RFX3
chr2:224156626-224157127	-0.4411017637405195	RFX3
chr2:224178102-224178603	-0.6073610282705939	RFX3
chr2:224365799-224366300	-0.6438844799358096	RFX3
chr2:224570319-224570820	-0.5800036938186564	RFX3
chr2:224628906-224629407	-0.381733527636057	RFX3
chr2:225363256-225363757	-0.02312681881504	RFX3
chr2:229922396-229922897	-0.0627526486139805	RFX3
chr2:230690566-230691067	0.1050578049829562	RFX3
chr2:231051351-231051852	-0.0210115609965912	RFX3
chr2:231229090-231229591	-0.1328381909985835	RFX3
chr2:231309077-231309578	0.4402556606131401	RFX3
chr2:231961582-231962083	0.0846103127379513	RFX3
chr2:2326203-2326704	0.1926294786667358	RFX3
chr2:232897739-232898240	0.0582400986012898	RFX3
chr2:236507529-236508030	0.06938045644512	RFX3
chr2:2377494-2377995	-0.4248847871324122	RFX3
chr2:238164083-238164584	0.073469954894121	RFX3
chr2:238182789-238183290	-0.3721443588590892	RFX3
chr2:238287824-238288325	-0.2673685882519261	RFX3
chr2:238320302-238320803	-0.0469587235695629	RFX3
chr2:238426617-238427118	-0.1200056268999942	RFX3
chr2:23927080-23927581	-0.1858606536476997	RFX3
chr2:239756453-239756954	-0.495393381080705	RFX3
chr2:239791679-239792180	-0.0731879205183279	RFX3
chr2:239954494-239954995	-0.1023784784129211	RFX3
chr2:239973526-239974027	-0.6894330316264067	RFX3
chr2:241149513-241150014	-0.0236908875666263	RFX3
chr2:241390378-241390879	-0.3872331979640239	RFX3
chr2:241869348-241869849	-0.3648114650884668	RFX3
chr2:24493729-24494230	-0.4233335980655497	RFX3
chr2:25065869-25066370	-0.548133809354028	RFX3
chr2:25257123-25257624	-0.5209174920899869	RFX3
chr2:25258026-25258527	-0.6467048236937413	RFX3
chr2:25615863-25616364	-0.612437647034871	RFX3
chr2:25877439-25877940	-0.2338064975325388	RFX3
chr2:26345886-26346387	-0.0860204846169171	RFX3
chr2:26414400-26414901	-0.4616902731734211	RFX3
chr2:26912572-26913073	-0.4179749449254795	RFX3
chr2:26970534-26971035	-0.2015135615042207	RFX3
chr2:27377698-27378199	-0.5939643954204182	RFX3
chr2:27409588-27410089	0.1582212848199689	RFX3
chr2:27628911-27629412	-0.2397292194241954	RFX3
chr2:28148406-28148907	-0.6125786642227676	RFX3
chr2:28247200-28247701	-0.3714392729196063	RFX3
chr2:28566859-28567360	-0.2246403803192607	RFX3
chr2:28608099-28608600	-0.1703487629790753	RFX3
chr2:28695374-28695875	-0.7018425441613062	RFX3
chr2:28726303-28726804	-0.6383848096078428	RFX3
chr2:28981216-28981717	-0.6017203407547305	RFX3
chr2:29796574-29797075	-0.5753501266180691	RFX3
chr2:30679846-30680347	-0.3178527415189038	RFX3
chr2:3288934-3289435	-0.5403778640197158	RFX3
chr2:3419224-3419725	-0.1852965848961134	RFX3
chr2:36587237-36587738	-0.4996238967176026	RFX3
chr2:37231556-37232057	0.0755852127125698	RFX3
chr2:38163148-38163649	0.22590953501033	RFX3
chr2:38751299-38751800	-0.1900911692845973	RFX3
chr2:394054-394555	-0.2776628429683769	RFX3
[truncated: 529,377 more rows]
