# Supplementary material for: Single-cell multiomic human brain atlas reveals regulatory drivers of cortical regionality
Source: Nat Commun. 2026 Feb 21;17:3051. doi: 10.1038/s41467-026-69368-2 (PMC13039890; doi:10.1038/s41467-026-69368-2)
Supplement: Supplementary file 16 — Source data [file 41467_2026_69368_MOESM16_ESM.zip › Source Data Final/FigS9b.xlsx]

## Sheet: S9b
	R-C
L2/3 IT	6.32016
L4 IT	2.59555
L5 IT	0.30888
L6 IT	0.0832821
L5/6 NP	0.00407531
L6 CT	0.129026
L6 IT Car3	0.0410312
PVALB	0.00133487
SST	0.0129297
LAMP5	0.00271503
Astro	0.0142984
OPC	0.00426844
Endo	7.14286
