# Supplementary material for: Single-cell multiomic human brain atlas reveals regulatory drivers of cortical regionality
Source: Nat Commun. 2026 Feb 21;17:3051. doi: 10.1038/s41467-026-69368-2 (PMC13039890; doi:10.1038/s41467-026-69368-2)
Supplement: Supplementary file 16 — Source data [file 41467_2026_69368_MOESM16_ESM.zip › Source Data Final/Fig4d.tsv]

gene	corr	p_value	p_adjusted	group1
A1BG	-0.410360016779064	0.0143459672866466	0.0739981870253805	null
A1BG-AS1	-0.2666635023124432	0.1215020607349016	0.3071103626692626	null
A1CF	0.344646007219255	0.042611642106735	0.1548884792345956	null
A2M	-0.5134435811314679	0.0016080101120494	0.0152865558006711	null
A2M-AS1	0.2205508818702597	0.2029626890574097	0.4231027072571831	null
A2ML1	0.3622731557063283	0.032464366984742	0.1303211596849507	null
A2ML1-AS1	0.3611450182031556	0.03304830760112	0.1317724625739819	null
A4GALT	0.151734494176726	0.3842314790470239	0.6093556017990926	null
AAAS	0.2233712256281914	0.1970996646754091	0.4159032485334795	null
AACS	-0.3775030119991595	0.0253728678883984	0.1099474223857422	null
AADACL2	-0.3249968691890139	0.0567859339140728	0.1880171036496458	null
AADACL2-AS1	-0.3244805493500433	0.0572034362419984	0.1886302240218245	null
AADACL4	0.1081601831166811	0.5362694992740629	0.7319200574701784	null
AADAT	-0.4270000449508611	0.0105205547718524	0.0598421384817199	null
AAED1	-0.1776816567496977	0.3071799704788573	0.5386768508789306	null
AAGAB	-0.5578639953188923	0.0004977889210999	0.0063928112058303	null
AAK1	-0.2386010819210227	0.1674790574707598	0.3742585013123339	null
AAMDC	-0.0301776782098693	0.8633677960650311	0.9345158161920512	null
AAMP	0.0080379797101053	0.9634481491129304	0.9841438108594038	null
AANAT	-0.1923474442909427	0.2682972972660267	0.4991609395456028	null
AAR2	-0.1862837052113895	0.2839632965515424	0.514977116727574	null
AARS	0.1601955254505211	0.3579561001929453	0.5877987736651497	null
AARS2	0.3233524118468706	0.0581241315142365	0.1907195346587477	null
AARSD1	-0.1039296674797835	0.5524192223122444	0.7440485494918299	null
AASDH	0.4131803605369956	0.0136255950044	0.0714081505346542	null
AASDHPPT	-0.0203064750571083	0.9078241013048016	0.9576690221261664	null
AASS	0.7093164551198253	1.840900395618408e-06	0.0001396408943693	null
AATBC	0.02312681881504	0.8950882017076447	0.9514679512115108	null
AATF	0.3191218962099731	0.0616817461787592	0.1982097976738143	null
AATK	0.2390241334847124	0.1667045823767581	0.373288851364994	null
AB015752.1	-0.0243959735061092	0.889365259588299	0.948512051602758	null
ABALON	-0.0803797971010537	0.6462290300377524	0.8057463767766812	null
ABAT	0.3147503633851788	0.0655362746763664	0.2066579708652626	null
ABCA1	0.2857008226784823	0.0961671043153579	0.2646798820842783	null
ABCA10	0.634577345534635	4.240049060883382e-05	0.0011377032498492	null
ABCA12	0.40556543239058	0.015644060030898	0.0784780512579742	null
ABCA13	0.1841684473929407	0.2895642860550299	0.5210826037513024	null
ABCA2	-0.1891040489693212	0.2766048603161374	0.5075101898100405	null
ABCA3	0.2574973850991652	0.1353421643005143	0.32755254203973	null
ABCA4	0.0212935953723844	0.9033638021245064	0.9557693663211116	null
ABCA5	0.3959762636136122	0.018537059031607	0.0883411756719326	null
ABCA6	0.4783303013452182	0.0036553615862555	0.0279305809319949	null
ABCA7	0.3681958775979849	0.0295353213576672	0.121980654635038	null
ABCA8	0.5138666326951578	0.0015913239287014	0.0151673926804317	null
ABCA9	0.4705743560109059	0.0043332053053076	0.0316430801808642	null
ABCA9-AS1	0.6183603689265276	7.532687100772836e-05	0.0016901900370843	null
ABCB1	-0.1493372019824841	0.3918756093875061	0.6162181413810278	null
ABCB10	-0.2274607240771924	0.1888099406498246	0.4045241906690241	null
ABCB11	-0.0102942547164507	0.953197980396146	0.9787356499411856	null
ABCB4	-0.3287110649869409	0.0538533794539003	0.181459235227237	null
ABCB5	0.3060072977355906	0.0738116159392519	0.2222967776645531	null
ABCB6	-0.0953276190180918	0.5859411624888522	0.7664082436802279	null
ABCB7	0.4457553309411069	0.007281423192711	0.0457767018154896	null
ABCB8	0.0344081938467668	0.8444327041235822	0.9242886828338908	null
ABCB9	0.5546205999972709	0.0005453189553881	0.0068272313763667	null
ABCC1	0.1907962552240802	0.2722498536419594	0.5030140153003823	null
ABCC10	-0.2291529303319515	0.1854524845137123	0.4002253756162238	null
ABCC11	0.0181912172386595	0.9173910538841046	0.962389179463432	null
ABCC12	-0.0167810453596936	0.9237754493210536	0.9649309286708982	null
ABCC2	0.0253830938213853	0.8849178660992484	0.9461163412323312	null
ABCC3	-0.286123874242172	0.0956539763372063	0.2637975178342228	null
ABCC4	-0.3799003041934014	0.024382981074116	0.1067766102890077	null
ABCC5	0.2601767116692003	0.1311818357496263	0.3217102811615738	null
ABCC5-AS1	0.1676811791997125	0.3356337933809298	0.5661268396900537	null
ABCC6	0.1840274302050441	0.2899401902164903	0.5215449946603676	null
ABCC8	0.271176052325134	0.1150894835833538	0.297137163951747	null
ABCC9	-0.6663062128113667	1.2459736847003962e-05	0.0005124621972983	null
ABCD1	0.407257638645339	0.0151750988897002	0.0768642601340132	null
ABCD2	0.198693217746289	0.2525207421273325	0.4825032431722638	null
ABCD3	0.4083857761485117	0.014869060616599	0.0756989193769356	null
ABCD4	-0.0489329642001151	0.780133582682893	0.8879127978596325	null
ABCE1	0.081648951792123	0.6410159529018964	0.802029091919147	null
ABCF1	0.4035911917600278	0.0162064844329503	0.0804890239554005	null
ABCF2	0.0396258297989405	0.8211980505495761	0.911509046285965	null
ABCF3	-0.1631568863963494	0.3490210006256938	0.5792443315706307	null
ABCG1	0.4258719074476884	0.0107492220933054	0.0606393326632636	null
ABCG2	0.1647080754632119	0.3443951293354271	0.5745247717290338	null
ABCG4	0.3192629133978696	0.0615604537239248	0.1979360907210151	null
ABCG5	-0.3765158916838834	0.0257899915377069	0.1113367850511247	null
ABCG8	-0.4136034121006854	0.01352021297575	0.0710597240120817	null
ABHD1	-0.0256651281971785	0.8836478111358348	0.9455885636883614	null
ABHD10	-0.0645858720566361	0.7124231056742396	0.8483291321342031	null
ABHD11	0.2229481740645017	0.1979714948695272	0.4170604565183333	null
ABHD12	0.4815736966668396	0.0034003983078336	0.0266036872606454	null
ABHD12B	-0.4402556606131401	0.0081280954131566	0.0494955854575613	null
ABHD13	0.1682335051606265	0.3340213749758913	0.5646962737889636	null
ABHD14A	0.2944438883280706	0.0859815304480705	0.2454919393699665	null
ABHD14B	0.2556641616565095	0.1382441817605324	0.33208294461477	null
ABHD16A	-0.0881357424353659	0.6146386463381913	0.78483856040458	null
ABHD17A	0.454216362214902	0.0061264171205584	0.0403676934526249	null
ABHD17B	0.4473065200079694	0.0070567199056711	0.0447360942082484	null
ABHD17C	0.1250822456642713	0.4740277181365695	0.6845609774038127	null
ABHD18	0.3590297603847067	0.0341662934111954	0.1345416713059504	null
ABHD2	-0.7332893770622447	5.433044108267648e-07	6.217937967057004e-05	null
ABHD3	0.5075208592398113	0.0018582620566443	0.0170375662090162	null
ABHD4	-0.3887843870308863	0.0209885864618474	0.0963988670472702	null
ABHD5	0.2393061678605056	0.1661896939619352	0.3725545015884593	null
ABHD6	-0.0888408283748488	0.6117992077644328	0.783128706797378	null
ABHD8	0.39400202298306	0.0191849407715684	0.0904262033098952	null
ABI1	-0.2376139616057466	0.1692961819969945	0.3767828326637679	null
ABI2	0.1318510706833074	0.4502382496488047	0.6663599047259721	null
ABI3	0.6067969595190076	0.0001113333272382	0.0021928564238249	null
ABI3BP	0.1889630317814246	0.2769698099630772	0.5079247259503579	null
ABL1	0.3232113946589741	0.0582400391488443	0.1909283891462489	null
ABL2	0.0863025189927103	0.6220469262011032	0.7897899175362322	null
ABLIM1	0.6617936627986759	1.4960733058866836e-05	0.0005733727099938	null
ABLIM2	0.3134812086941096	0.0666900811751896	0.2084671266964931	null
ABLIM3	-0.4887655732495655	0.0028894537985635	0.0237416065112858	null
ABO	-0.7616338318294585	1.0745052802821203e-07	2.479505763615225e-05	null
ABR	0.1764125020586285	0.3107039933038234	0.542124557561797	null
ABRA	-0.5754911438059657	0.000298215308611	0.0043846250807323	null
ABRACL	0.4365892137278288	0.0087380520332254	0.0522661873594455	null
ABRAXAS1	0.2054620427653251	0.2363856697992725	0.464341097969503	null
ABRAXAS2	-0.1552599238741407	0.3731495861982445	0.5996324020406039	null
ABT1	0.0616245111108078	0.7250860299492844	0.8550016647059444	null
ABTB1	0.2772397914046872	0.1068766629259589	0.2835471626119898	null
ABTB2	0.2785089460957564	0.1052152115622801	0.28094127501441	null
AC000058.1	-0.5326219186854035	0.0009884335723216	0.0106478824434573	null
AC000093.1	-0.1910782895998734	0.271528395329267	0.5023160744648264	null
AC000124.1	0.1353765003807221	0.4381084331133414	0.6560702965168844	null
AC000372.1	-0.2064491630806012	0.2340921245729332	0.4618221341691723	null
AC001226.2	-0.2598946772934071	0.1316152574120417	0.3221245587793658	null
AC002064.1	0.0963147393333679	0.5820490586341539	0.7636411193595021	null
AC002064.2	-0.4238976668171361	0.0111595284738115	0.062296710772319	null
AC002070.1	0.4635234966160767	0.0050410653395649	0.0352729761806395	null
AC002074.1	0.0709316455119825	0.6855452342416151	0.8317296267112008	null
AC002101.1	0.1439785488424138	0.4092772930277604	0.6313987908342409	null
AC002116.2	-0.1559650098136236	0.3709560900334868	0.597948485714272	null
AC002127.2	-0.2158973146696724	0.2128994734994513	0.4356152938262994	null
AC002310.1	0.1778226739375943	0.3067899768191436	0.5382943710444427	null
AC002310.2	0.3866691292124375	0.0217588621538365	0.0986347758760143	null
AC002310.4	0.1294537784890655	0.4585890198887266	0.672499063081187	null
AC002310.5	-0.0564068751586342	0.7475704381546708	0.869356487466272	null
AC002375.1	0.2151922287301895	0.2144337583036932	0.4377739662445113	null
AC002383.1	-0.5259941108542641	0.001173242004244	0.0120186033724474	null
AC002386.1	-0.5972077907420398	0.0001521997024643	0.0027326141502242	null
AC002429.2	-0.0274983516398341	0.8753995415091913	0.9412187330896312	null
AC002451.1	-0.1675284192211436	0.3360805914791298	0.5664738371832604	null
AC002454.1	-0.2156152802938793	0.2135122777813941	0.436461782312917	null
AC002463.1	0.0631757001776703	0.718443881004966	0.8517970124062122	null
AC002472.1	0.074175040833604	0.6719504029081587	0.8227029730551607	null
AC002553.1	0.2417034600547476	0.1618591246123954	0.3668226744291257	null
AC002553.2	-0.1225439362821328	0.4831155041777188	0.6916252910980182	null
AC002558.2	-0.0975838940244371	0.5770619252990216	0.760054766066159	null
AC002996.1	0.3189808790220765	0.0618032271751703	0.1985128712284374	null
AC003002.1	0.000987120315276	0.9955097003027308	0.9975574187519528	null
AC003002.2	-0.0187552859902458	0.9148386953729604	0.9613217275412728	null
AC003005.1	-0.111262561250406	0.5245722972399793	0.7245258253587971	null
AC003005.2	-0.2552411100928198	0.1389203225255368	0.3329774010939009	null
AC003006.1	0.532480901497507	0.0009920810083351	0.010660980325845	null
AC003043.1	-0.0023972921942419	0.9890952553437192	0.9945849359040876	null
AC003102.1	0.2734323273314794	0.111980013169501	0.291963112357493	null
AC003666.1	0.3459151619103243	0.0418046292620988	0.1534049351663427	null
AC003681.1	0.0234088531908332	0.8938159764219566	0.9507610187356074	null
AC003682.1	-0.0939174471391259	0.5915211941010465	0.7704888661368474	null
AC003684.1	-0.7263795348553121	7.823853425406191e-07	7.867638293199749e-05	null
AC003958.2	-0.5681582500353431	0.0003703539371222	0.0050902188147929	null
AC003975.1	0.1837582645056563	0.2906585642814844	0.522384669723092	null
AC003982.1	0.0988530487155064	0.5720940857683802	0.7568310028492203	null
AC003984.1	0.2730092757677895	0.1125581720384436	0.2931219110746925	null
AC003988.1	-0.1623107832689699	0.3515599868101823	0.5815648981929382	null
AC003991.1	0.2405753225515749	0.1638868067961622	0.3697361920948305	null
AC003991.2	0.2077183177716704	0.2311654429412375	0.4586901556985707	null
AC004009.1	0.4492417126498605	0.0067847335257922	0.0435024651513359	null
AC004014.1	-0.532480901497507	0.0009920810083351	0.010660980325845	null
AC004023.1	-0.347043299413497	0.0410976817278679	0.1518017487511914	null
AC004034.1	-0.321519188404215	0.0596452605685452	0.1942280751906788	null
AC004039.1	-0.0977249112123337	0.576508987039831	0.7598286547157563	null
AC004052.1	-0.5197893545868143	0.0013731633956646	0.0136025702484233	null
AC004053.1	0.6014383063789374	0.0001327522231096	0.0024788707282885	null
AC004069.1	0.1507473738614499	0.3873684637453889	0.6121164464950923	null
AC004076.1	-0.2237942771918812	0.1962305184216033	0.4148679163697933	null
AC004076.2	-0.3717213072953995	0.0278972424333361	0.1174051350784401	null
AC004112.1	0.3995016933110268	0.017425521207763	0.0844983238966343	null
AC004147.2	0.0442824981233891	0.8005864293449818	0.899715778213467	null
AC004148.2	-0.1900911692845973	0.2740589687453454	0.5052494081940512	null
AC004149.1	-0.1243771597247884	0.4765430762874466	0.6864299440418822	null
AC004156.1	0.241562442866851	0.1621115924661808	0.3671291663268197	null
AC004158.1	0.2212699558638914	0.2014564819253276	0.4214665727739332	null
AC004217.1	-0.0465356720058732	0.7906597330455103	0.8944598342359209	null
AC004221.1	0.1366456550717913	0.4337860023536334	0.652628971491068	null
AC004223.3	0.3095327274330053	0.0703819422811386	0.216154796677938	null
AC004231.1	0.1831813270776646	0.2922021912194225	0.5239372187070325	null
AC004231.3	0.206167128704808	0.2347458830432389	0.4625707189279896	null
AC004233.2	0.0947635502665054	0.5881703793043315	0.7680409253698806	null
AC004233.3	0.2801153459118779	0.1031403883132615	0.2773265782660762	null
AC004233.4	-0.1312870019317211	0.4521957095636811	0.6678592161325216	null
AC004241.1	-0.3954121948620258	0.0187202775095684	0.0888088992782425	null
AC004253.1	-0.3952711776741292	0.0187663173485866	0.0889310870980796	null
AC004257.1	-0.3006486445955204	0.079272586748845	0.2323280276347834	null
AC004448.2	0.2459339756916452	0.1544161542090973	0.3555041937168486	null
AC004471.1	0.3875152323398171	0.0214479840085522	0.0977510822111188	null
AC004485.1	-0.454216362214902	0.0061264171205584	0.0403676934526249	null
AC004492.1	-0.3146093461972823	0.0656636950431572	0.20691095626507	null
AC004494.1	0.126210383167444	0.4700176652144455	0.6815986807455895	null
AC004520.1	-0.1855786192719065	0.2858224659708304	0.5173216726397412	null
AC004522.2	-0.0778414877189152	0.6567048292722837	0.813027800717626	null
AC004540.1	-0.4000657620626132	0.017252955154444	0.0839927343761321	null
AC004540.2	-0.2228071568766051	0.1982627018235145	0.4173530775278553	null
AC004542.1	0.1371488198248279	0.4320788778431864	0.6513569770374318	null
AC004542.2	0.3495816087956355	0.0395423292239426	0.1479008601343235	null
AC004543.1	-0.3887843870308863	0.0209885864618474	0.0963988670472702	null
AC004551.1	-0.0119864609712097	0.9455151078264544	0.9752779463497638	null
AC004554.2	0.0604963736076352	0.7299291374023767	0.8584959788687645	null
AC004556.1	0.0662780783113952	0.7052207046566785	0.8430958328779902	null
AC004590.1	0.03469022822256	0.8431732872448574	0.9236018989147936	null
AC004594.1	0.6230139361271149	6.408516562443486e-05	0.0015106182804503	null
AC004597.1	-0.4441875644042694	0.0075147182622674	0.0467738937380541	null
AC004672.1	-0.3363259931333565	0.0482181475302138	0.1681040442362195	null
AC004674.1	-0.5380182494927698	0.0008574494445593	0.0095513245546902	null
AC004690.2	0.3508507634867048	0.0387827130373661	0.146509501155461	null
AC004691.2	0.574645040678586	0.0003058436164772	0.0044519945288277	null
AC004692.2	0.205180008389532	0.2370437419874129	0.4650503769328858	null
AC004702.1	0.1432734629029309	0.4115991502472449	0.6333761457054684	null
AC004704.1	-0.0454075345027005	0.7956259687312457	0.8967000404362947	null
AC004784.1	-0.3875152323398171	0.0214479840085522	0.0977510822111188	null
AC004803.1	0.0837642096105718	0.632364997901302	0.7963868262188971	null
AC004805.1	-0.1197235925242011	0.4933178534025766	0.6994252995919858	null
AC004812.2	-0.0215756297481775	0.9020899589982196	0.9547902704306184	null
AC004816.1	-0.0796747111615708	0.6491323789884018	0.8073459668775528	null
AC004817.1	-0.6234369876908047	6.314232199206734e-05	0.0014980584228464	null
AC004817.4	-0.603271529821593	0.0001250412197827	0.0023815409383818	null
AC004828.1	-0.2254864834466403	0.1927807190685536	0.410105669424632	null
AC004830.1	-0.0493560157638049	0.7782799527871052	0.8866316647611556	null
AC004832.1	0.1924884614788392	0.2679398479373783	0.4989193363189678	null
AC004834.1	-0.3377361650123224	0.0472284093759275	0.1656545904542533	null
AC004835.1	-0.0580990814133932	0.740254709304019	0.8644717524697797	null
AC004839.1	-0.6344363283467384	4.2618915840276e-05	0.0011393803329884	null
AC004852.2	0.4117701886580297	0.0139818776428184	0.0727535536876018	null
AC004862.1	-0.0610604423592215	0.7275062860792221	0.8567035240346319	null
AC004865.2	-0.0985710143397132	0.5731963734997907	0.7574207896240152	null
AC004870.4	0.1015323752855415	0.5616705900773556	0.7497833805672751	null
AC004884.2	-0.0133966328501756	0.9391163748432648	0.9722000929974522	null
AC004888.1	0.1998353498116002	0.2497481406329289	0.4795271729021113	null
AC004889.1	0.0620475626744976	0.7232725537857334	0.8541957183542102	null
AC004895.1	-0.0416000704294927	0.8124443207536322	0.9064280319385783	null
AC004908.1	-0.1018144096613347	0.5605784964900768	0.749283690022283	null
AC004908.3	-0.1264924175432372	0.4690179527261746	0.6806442181691514	null
AC004918.1	0.3463382134740141	0.0415383826825731	0.1527347241139496	null
AC004922.1	0.1661182473421777	0.3402223373176899	0.5706468308093648	null
AC004923.4	0.0644493682878625	0.7130051730840519	0.8486090124699006	null
AC004943.2	0.3807464073207809	0.024041320390933	0.1058088387091013	null
AC004946.1	0.1257873316037543	0.4715193365933076	0.6827826736771576	null
AC004949.1	0.3068534008629701	0.072976849632594	0.2211499167328899	null
AC004951.1	0.2927516820733116	0.0878850579804221	0.2494001606533091	null
AC004969.1	-0.120428678463684	0.4907569968896293	0.6971923326948646	null
AC004973.1	0.032998021967801	0.8507354191036052	0.927344331837762	null
AC004982.1	-0.0038074640732078	0.9826814825742292	0.991637979239194	null
AC004982.2	-0.2077183177716704	0.2311654429412375	0.4586901556985707	null
AC004990.1	0.0029613609458282	0.9865296434347116	0.9932807993099596	null
AC005020.2	0.2648302788697876	0.12418191732087	0.3115490949311185	null
AC005034.3	-0.0361004001015259	0.8368819985174052	0.9200665582496768	null
AC005037.1	0.1427093941513446	0.4134619902308516	0.6345945354505867	null
AC005041.1	0.7242642770368634	8.728951055175877e-07	8.429782600509497e-05	null
AC005046.1	0.1208517300273738	0.4892237603896058	0.6959161167517318	null
AC005064.1	0.2535489038380608	0.1416491801453507	0.3367201612607221	null
AC005070.3	0.0892638799385386	0.6100982075067277	0.7817273309347411	null
AC005086.1	0.3206730852768354	0.0603578570264164	0.1955030942277041	null
AC005090.1	-0.2754963696943973	0.1091911994226367	0.2874612073667638	null
AC005091.1	-0.1734511411128002	0.3190252160433421	0.5505526872472759	null
AC005096.1	0.3681958775979849	0.0295353213576672	0.121980654635038	null
AC005144.1	-0.1335432769380665	0.4443934328643596	0.6619100988756959	null
AC005150.1	-0.3429114724091784	0.0437348391058761	0.1576738868066397	null
AC005154.4	-0.2305631022109173	0.1826869459264374	0.396678212024501	null
AC005154.6	-0.2401522709878852	0.1646518733617006	0.3706992264388621	null
AC005162.3	-0.5285324202364027	0.0010991505100499	0.011457716348699	null
AC005165.1	-0.188822014593528	0.2773350723767468	0.508296919709309	null
AC005186.1	-0.1730280895491104	0.3202252114118129	0.551538111609818	null
AC005197.1	-0.079251659597881	0.650876835326663	0.8087814297716306	null
AC005208.1	0.3604399322636726	0.0334176031797337	0.1326898563495964	null
AC005224.1	0.0366644688531122	0.834368243537508	0.9187774078174228	null
AC005224.3	0.3676318088463985	0.0298045883149919	0.1228150723761754	null
AC005224.4	0.3038920399171418	0.0759311062914599	0.2257951318667099	null
AC005225.2	0.3432358353402892	0.0435230055620877	0.1571588416952869	null
AC005234.1	-0.0879947252474693	0.6152071973273945	0.7851072406456596	null
AC005258.1	0.1219798675305464	0.4851471897035344	0.6930854801356064	null
AC005261.1	-0.1109805268746128	0.5256305042756915	0.725210643510083	null
AC005261.3	0.2175895209244314	0.2092480781746118	0.4311218392616391	null
AC005277.2	0.0824950549195025	0.6375499059855441	0.7996091904007722	null
AC005280.2	0.0362414172894224	0.8362534098333136	0.9198829469800744	null
AC005288.1	0.1390429472660333	0.4256859214694262	0.6457159403856048	null
AC005291.2	0.3383002337639087	0.0468371046339091	0.164703722775835	null
AC005304.1	-0.0789696252220878	0.6520408208885764	0.8099523388213606	null
AC005304.3	-0.1795148801923533	0.3021344655159303	0.534532463323398	null
AC005324.3	0.0078969625222087	0.96408899282322	0.9845690347838736	null
AC005324.4	-0.1097113721835435	0.5304052827561296	0.7281322943565579	null
AC005332.1	-0.0183322344265561	0.9167528871299976	0.9622262181204542	null
AC005332.3	-0.3422487150250131	0.0441702508419395	0.1586597147234144	null
AC005332.4	-0.1531446660556919	0.3797758807223138	0.6056632371013069	null
AC005332.5	0.2841496336116199	0.0980665583828031	0.268391397361774	null
AC005332.6	-0.159913491074728	0.3588141583093142	0.5885905401419325	null
AC005332.7	-0.1944627021093914	0.2629683277616623	0.4936877349654159	null
AC005332.8	-0.3505687291109116	0.038950486723737	0.1468901720209466	null
AC005344.1	-0.1073140799893016	0.539481223373287	0.7342008554003723	null
AC005355.1	-0.4963805013959811	0.0024225571826982	0.020793773907248	null
AC005358.2	-0.0510482220185639	0.7708775524301568	0.8823253644010807	null
AC005381.1	0.0834821752347786	0.6335157223364092	0.7971948605165469	null
AC005392.3	-0.3089686586814189	0.0709221497241996	0.2172659818689077	null
AC005393.1	-0.4611262044218346	0.0053034243028892	0.0365372933903009	null
AC005394.1	-0.2951489742675535	0.0851978338870954	0.2439214985598675	null
AC005410.2	-0.1181724034573387	0.4989756687948017	0.7038507567929763	null
AC005476.2	0.154131786370968	0.376675069270489	0.6026471222119151	null
AC005480.1	0.1412992222723787	0.4181398605921016	0.6387778413867632	null
AC005481.1	-0.3096737446209018	0.0702473946539982	0.2158625435386807	null
AC005482.1	0.5868023549082613	0.0002113318480148	0.003429175997173	null
AC005487.1	-0.3748499363438485	0.0265067830396813	0.1132980215699546	null
AC005498.3	-0.0808028486647435	0.6444894805239157	0.8047675092301938	null
AC005520.2	0.1786687770649739	0.3044565870049411	0.5365622075988681	null
AC005523.1	0.2233712256281914	0.1970996646754091	0.4159032485334795	null
AC005537.1	0.4801635247878737	0.0035092900243257	0.0272032022324145	null
AC005580.1	0.4473065200079694	0.0070567199056711	0.0447360942082484	null
AC005586.1	-0.0705085939482927	0.6873257645087838	0.8325536197127617	null
AC005592.1	-0.2089874724627397	0.2282636513886579	0.4553226356453285	null
AC005606.2	0.1782457255012841	0.3056218735211952	0.5372768814219441	null
AC005614.1	-0.3584907969097302	0.0344560263623966	0.1352293505037967	null
AC005618.1	0.192206427103046	0.2686550588406514	0.4994027134660189	null
AC005632.4	-0.4237566496292395	0.011189336650927	0.0624313153631006	null
AC005670.1	-0.0060637390795531	0.9724218308244856	0.9881484900783296	null
AC005670.2	0.279355049223136	0.1041184850285274	0.278930151386457	null
AC005692.1	-0.153426700431485	0.3788884112613344	0.604863949291507	null
AC005692.2	-0.0997270905156616	0.5686841454096039	0.7551526256279051	null
AC005696.4	0.3509917806746014	0.038699045984465	0.1463447448803594	null
AC005697.1	0.0176271484870731	0.9199442246826592	0.9634078867574288	null
AC005699.1	0.6716648659514369	9.986524245477958e-06	0.0004422718878977	null
AC005702.1	0.0634577345534634	0.7172383779831943	0.8510121087977693	null
AC005703.4	-0.0868665877442966	0.6197635185980475	0.7883061128347197	null
AC005725.1	0.4000937808154621	0.0172444207410583	0.0839927343761321	null
AC005726.1	0.1287486925495826	0.4610607893896363	0.6744094632014151	null
AC005753.1	-0.2598946772934071	0.1316152574120417	0.3221245587793658	null
AC005759.1	-0.007473910958519	0.9660116551256386	0.9854307819294672	null
AC005772.1	0.0204474922450049	0.9071867427886188	0.9575035038715504	null
AC005775.1	-0.0348312454104566	0.8425437220112233	0.923512173696502	null
AC005776.2	-0.2266146209498129	0.1905046001425648	0.4072792904549742	null
AC005808.1	0.0396258297989405	0.8211980505495761	0.911509046285965	null
AC005828.1	-0.0442793969995278	0.8006001133842762	0.899715778213467	null
AC005828.2	0.0435743110600449	0.8037128878313428	0.9010429542312924	null
AC005828.3	-0.0262291969487649	0.8811085597190929	0.9441617873771608	null
AC005828.4	0.1160571456388899	0.5067435202331372	0.7104196105743323	null
AC005833.1	0.281047255477895	0.1019510385733105	0.2753444212891603	null
AC005833.2	0.4504088981416942	0.0066250699542328	0.0428042391796915	null
AC005838.2	-0.0988530487155064	0.5720940857683802	0.7568310028492203	null
AC005842.1	0.1545548379346577	0.375350723395384	0.6016699735502784	null
AC005863.1	0.1080243311312556	0.5367845608479616	0.7321939114807955	null
AC005865.1	0.3471843166013935	0.0410099963920514	0.1516311588643198	null
AC005871.2	0.366785705719019	0.0302122589041104	0.124028677845676	null
AC005899.5	-0.0926482924480567	0.596563032811279	0.773471422124962	null
AC005899.6	0.0004230515636897	0.9980755779351822	0.99871338412886	null
AC005899.7	-0.0596502704802556	0.7335682335277092	0.8603297033701284	null
AC005899.8	-0.2772397914046872	0.1068766629259589	0.2835471626119898	null
AC005909.1	-0.4963293346381366	0.0024254602903424	0.020810544221091	null
AC005920.1	0.0731930462612706	0.67605592636213	0.825542713268147	null
AC005943.1	0.1919243927272529	0.2693715188312509	0.5002255345886221	null
AC005962.1	0.0198834234934185	0.9097365149261376	0.958625450884964	null
AC005972.1	0.1216978331547533	0.4861646845740782	0.693589887754324	null
AC005972.4	-0.2617279007360627	0.1288168624611075	0.3184756128197133	null
AC005993.1	0.2294349647077446	0.1848970287858038	0.3994985871321103	null
AC005999.1	-0.4391582775676239	0.0083067257557223	0.0503066913089262	null
AC006004.1	-0.0535865314007025	0.75981135627952	0.8756484361454967	null
AC006013.1	0.213641039663327	0.2178359008698405	0.4420437488538965	null
AC006017.1	-0.3590297603847067	0.0341662934111954	0.1345416713059504	null
AC006019.1	0.4284102168298269	0.0102405330328218	0.0587524117104212	null
AC006019.2	0.340556508770254	0.0452978187584918	0.1614927277319332	null
AC006030.1	-0.4037322089479244	0.0161657572468765	0.0803595760467182	null
AC006041.1	-0.1406744964270085	0.4202216835025308	0.6408417214429553	null
AC006058.1	-0.2125129021601544	0.220333307435463	0.4448468194511162	null
AC006059.1	0.1284666581737894	0.4620514816225757	0.6750028375403242	null
AC006063.2	0.4267180105750678	0.0105773313064541	0.0600093832557165	null
AC006064.1	0.1555419582499338	0.3722712702586964	0.5988355434848213	null
AC006064.2	-0.0516122907701503	0.7684144662929778	0.8809780832631484	null
AC006064.6	0.2904954070669662	0.0904733057555828	0.2543742219794649	null
AC006115.1	0.0380746407320781	0.8280909662490382	0.9154518488205452	null
AC006115.3	0.1077371315529913	0.5378742135166714	0.7331972707817729	null
AC006116.8	-0.3172365298015884	0.0633215844295796	0.2018519374531402	null
AC006145.1	-0.1236720737853055	0.4790653897147315	0.6889766760694316	null
AC006148.1	0.5078028936156045	0.0018456145471483	0.0169428652020879	null
AC006160.1	0.0881357424353659	0.6146386463381913	0.78483856040458	null
AC006206.2	0.1566700957531065	0.3687702446129557	0.5962225313375039	null
AC006213.2	0.0194603719297288	0.911649427496532	0.9596263684614892	null
AC006213.3	-0.0441383798116312	0.8012224283530779	0.9001382706070913	null
AC006254.1	-0.0389207438594576	0.8243295943606245	0.9135048714777884	null
AC006270.1	0.067425105044535	0.7003529506718005	0.8400750974261029	null
AC006288.1	0.3137632430699028	0.0664323114397614	0.2080173020114912	null
AC006299.1	0.6771645362794037	7.920446186520879e-06	0.0003774609158715	null
AC006305.1	-0.155823992625727	0.3713941775138893	0.5983027013124252	null
AC006333.2	-0.0872896393079864	0.6180532536216925	0.7873642158237298	null
AC006369.1	0.3701473815248643	0.0286190863557635	0.119479644085136	null
AC006372.3	0.1594904395110382	0.3601035554099667	0.589338569742239	null
AC006435.2	-0.079956745537364	0.6479704261990368	0.806816294623156	null
AC006441.4	0.2033610264137808	0.2413176348936962	0.4703205185045883	null
AC006449.1	-0.2057440771411183	0.2357288306972281	0.4637572849811213	null
AC006450.3	0.0489329642001151	0.780133582682893	0.8879127978596325	null
AC006460.1	0.4803045419757704	0.0034982664593675	0.0271369417276201	null
AC006480.2	0.4546394137785918	0.0060730542637292	0.0401609338067788	null
AC006486.1	-0.2388831162968158	0.1669624549510417	0.3736372945525457	null
AC006487.1	0.2029237333831866	0.2423527656385714	0.4713740864456359	null
AC006504.1	0.2264736037619164	0.1907880783446349	0.4077660381662364	null
AC006504.5	-0.5626585797073762	0.0004342608841846	0.0057521855607825	null
AC006511.4	-0.290213372691173	0.0908009048382684	0.2549029883294303	null
AC006538.2	0.0255241110092819	0.8842828031664265	0.9458986830786767	null
AC006547.1	0.3868101464003341	0.0217067910470709	0.0984394442147059	null
AC006557.1	0.247695574180342	0.1513911649613346	0.351530252969217	null
AC006581.2	0.3744006338654346	0.0267028835592931	0.1137544915248394	null
AC006946.2	-0.1460938066608626	0.402356474868857	0.6253870279406611	null
AC006946.3	0.2115257818448783	0.2225345448987296	0.4477241458581086	null
AC006960.2	0.3445049900313585	0.0427020802059351	0.1550372643713994	null
AC006974.1	0.2244993631313642	0.1947878983820833	0.4127334533473836	null
AC006974.2	0.2837265820479301	0.0985895177982051	0.2693518705349269	null
AC006978.2	-0.1531446660556919	0.3797758807223138	0.6056632371013069	null
AC007001.1	-0.5149947701983304	0.0015475678588033	0.0148277021856149	null
AC007036.1	0.1398890503934128	0.4228473075192375	0.643101059763891	null
AC007038.1	0.2765347054652042	0.1078082162913978	0.285087058810618	null
AC007038.2	0.3106608649361779	0.0693111873650275	0.2139152258786617	null
AC007040.2	-0.0525994110854264	0.7641094398404087	0.8786156380897687	null
AC007091.1	-0.3540941588083263	0.0368950618629993	0.1416734184902208	null
AC007100.1	0.0300366610219727	0.8640003170319103	0.9347389305617892	null
AC007114.1	-0.1953088052367709	0.2608563898209083	0.4912795341627107	null
AC007114.2	0.2088464552748431	0.2285848450023698	0.4557145300238225	null
AC007128.1	0.0630346829897737	0.7190468834478769	0.852143246780428	null
AC007163.1	0.2345115834720217	0.1750988581798055	0.3848909223922288	null
AC007207.2	-0.0380773073035512	0.828079105986955	0.9154518488205452	null
AC007216.4	-0.0005640687515863	0.9974341057589788	0.9983449213061972	null
AC007218.1	-0.4960984670201879	0.0024385970633137	0.0208823925085792	null
AC007220.1	0.6828052237952672	6.21275306684387e-06	0.0003167348203054	null
AC007221.1	-0.5152768045741236	0.0015367952425329	0.0147502737770607	null
AC007221.2	-0.4574597575365234	0.0057273962486291	0.0384786946253285	null
AC007228.2	0.1895271005330109	0.2755118877995928	0.5065647575562086	null
AC007240.1	0.1867067567750792	0.2828515512901546	0.5138110463525662	null
AC007249.2	-0.3247625837258365	0.0569750792853698	0.1883304716667488	null
AC007255.1	-0.3469022822256005	0.0411855184382856	0.1519469766415513	null
AC007262.2	-0.3989376245594405	0.0175995276782657	0.085094143308986	null
AC007272.1	0.2287298787682617	0.1862878729547314	0.4012776605005033	null
AC007277.1	0.192911513042529	0.2668693731623116	0.4979835204685218	null
AC007285.1	-0.4223464777502737	0.0114911441912651	0.0635812374964446	null
AC007319.1	-0.2614458663602696	0.1292444906456506	0.3189573031559105	null
AC007325.2	0.4134623949127888	0.0135552637753696	0.071158642836124	null
AC007325.4	-0.1200056268999942	0.4922926925490063	0.6986496022567047	null
AC007326.4	0.3155964665125584	0.0647758293183345	0.2049676285098917	null
AC007342.4	0.3039639572262896	0.075858276110597	0.2257951318667099	null
AC007344.1	0.1876938770903553	0.2802684332556253	0.5110242530008997	null
AC007349.1	0.2635611241787183	0.1260627964619795	0.3143253667014917	null
AC007364.1	0.4928550716985665	0.0026298209957848	0.0220715680970887	null
AC007368.2	-0.739353116141798	3.908713042522302e-07	5.130946545998437e-05	null
AC007370.1	-0.0729109921330962	0.6772368450619269	0.8263862250689756	null
AC007370.2	-0.2855598054905857	0.096338612904183	0.265018831984628	null
AC007375.3	0.0019742406305521	0.991019536239966	0.9954696789521872	null
AC007376.2	0.4057064495784765	0.015604521263103	0.0783693734546953	null
AC007383.2	0.3273892204108597	0.0548829030706975	0.1835178464179122	null
AC007384.1	0.1511704254251397	0.3860222224669493	0.6113110713660668	null
AC007388.1	0.122120884718443	0.4846388550274145	0.6929011269752157	null
AC007389.3	-0.4625363763008006	0.0051477085650617	0.0357906968484883	null
AC007402.1	-0.6802669144131286	6.93468256070494e-06	0.0003431650363335	null
AC007405.1	0.360298915075776	0.0334918646816802	0.1328403577984066	null
AC007405.3	0.3377361650123224	0.0472284093759275	0.1656545904542533	null
AC007406.3	0.1490551676066909	0.3927806651133261	0.6170216940605041	null
AC007422.2	0.322599409099531	0.0587451774605247	0.1922394059247088	null
AC007450.1	-0.0188963031781424	0.914200735587548	0.9609737964780736	null
AC007493.1	0.3650934994642599	0.0310413077584963	0.1264141832958865	null
AC007494.2	-0.0143837531654517	0.9346394678232288	0.970085053435956	null
AC007495.1	-0.5924132063535559	0.000177298210375	0.0030129700525905	null
AC007496.1	0.1445426175940002	0.4074251703330561	0.6297380373715897	null
AC007496.2	0.2053210255774285	0.236714551728194	0.4646956571134117	null
AC007513.1	0.2859828570542755	0.0958247862134457	0.2641024595638871	null
AC007529.2	-0.2529848350864744	0.142567467986433	0.3381696638388429	null
AC007533.1	0.0992761002791962	0.5704424579050649	0.7559690220163724	null
AC007541.1	-0.0905330346296079	0.6050072724319135	0.7791205678348357	null
AC007552.2	-0.2590485741660276	0.1329218723379948	0.3241643436860077	null
AC007557.3	-0.4553444997180747	0.0059850028963255	0.0397104217594579	null
AC007563.2	-0.5468646546629587	0.0006756796125701	0.0080196255911002	null
AC007566.1	-0.2178715553002246	0.2086437443695932	0.4304835919124914	null
AC007569.1	0.0620475626744976	0.7232725537857334	0.8541957183542102	null
AC007610.1	0.1603365426384177	0.3575275333140543	0.587403026703942	null
AC007610.2	0.0066278078311395	0.969857534499808	0.9871949143940564	null
AC007611.1	-0.0906740518175045	0.6044427359945161	0.7788510937795675	null
AC007613.1	0.0676224772298252	0.6995165182535591	0.8395420025686544	null
AC007614.1	-0.4123342574096161	0.0138384351069776	0.0722988976203917	null
AC007622.2	0.0411770188658029	0.8143182772202101	0.9073643017800878	null
AC007638.2	-0.0592272189165659	0.7353899305613523	0.8613602296305815	null
AC007656.1	-0.7373788755112457	4.355312909793639e-07	5.550998233052102e-05	null
AC007673.1	-0.2608530060040838	0.1301468282140807	0.3204266361308489	null
AC007679.1	0.1482090644793114	0.3955030715866905	0.6196553984650821	null
AC007681.1	-0.4622543419250073	0.0051785327005588	0.0359480031227518	null
AC007686.2	-0.0456895688784937	0.7943836611304779	0.8962675563202437	null
AC007686.3	-0.1658362129663846	0.3410544135265015	0.5713866911217399	null
AC007743.1	-0.0788286080341913	0.6526231171856658	0.8103542325088737	null
AC007750.1	0.0640218033050498	0.7148293886165259	0.8492569833758661	null
AC007773.1	-0.1604775598263143	0.3570992746399734	0.5868753503754027	null
AC007785.1	-0.0345492110346634	0.8438029480740115	0.9239222929762988	null
AC007785.3	0.6482560127606039	2.5440836334530405e-05	0.0008165651744151	null
AC007787.1	-0.0133270575562429	0.9394319919383411	0.9724809050985652	null
AC007834.1	0.0768543674036391	0.6607963350050067	0.8152846271938179	null
AC007846.2	-0.2536899210259574	0.1414202867987109	0.3365409821104365	null
AC007878.1	0.1004042377823689	0.5660487452994418	0.7528314381152924	null
AC007879.1	-0.3614270525789487	0.0329015250078672	0.1313783663428898	null
AC007879.3	-0.148350081667208	0.3950485836547028	0.6193417042750766	null
AC007881.2	-0.0558428064070478	0.7500138767141509	0.8707660314229222	null
AC007906.2	-0.0957506705817815	0.5842717078448605	0.7650462536957969	null
AC007920.1	-0.6910326140274107	4.317797268302721e-06	0.0002490914518835	null
AC007923.4	-0.4220644433744805	0.0115523248669252	0.0637427801995306	null
AC007938.2	-0.3304032712416999	0.0525578980469629	0.1789368288531638	null
AC007938.3	-0.1565290785652099	0.3692068011801965	0.5964005228407833	null
AC007952.4	0.0102942547164507	0.953197980396146	0.9787356499411856	null
AC007953.2	0.4891691301429141	0.0028628779335877	0.0235585623348762	null
AC007966.1	0.1111215440625093	0.5251012706394432	0.7249367123218007	null
AC007993.3	-0.0568299267223239	0.7457394438985031	0.8679178216788589	null
AC008014.1	-0.7074832316771696	2.010950679565714e-06	0.0001479330899242	null
AC008033.3	-0.1118579671554733	0.5223417278272027	0.7229735148229612	null
AC008040.1	-0.1686565567243163	0.3327895781687263	0.5635264276699227	null
AC008050.1	0.5063927217366386	0.0019096141030013	0.0173559537172455	null
AC008056.2	0.0835585354716818	0.6332040823982183	0.7970314592520523	null
AC008067.1	-0.1081601831166811	0.5362694992740629	0.7319200574701784	null
AC008073.2	0.0083200140858985	0.9621665296443018	0.9835679488394676	null
AC008073.3	-0.1604775598263143	0.3570992746399734	0.5868753503754027	null
AC008074.1	0.0782645392826049	0.6549543189138334	0.811777496422743	null
AC008079.2	0.5361473483828182	0.0009010103548687	0.0099256025122774	null
AC008080.4	0.1270653847425912	0.4669904453000418	0.6788710328789223	null
AC008083.1	-0.681536069104198	6.564682673298444e-06	0.0003300710402845	null
AC008105.1	-0.2512926288317154	0.1453484712343367	0.342321571379365	null
AC008105.3	-0.1334022597501699	0.4448789177510718	0.6624081800542686	null
AC008109.1	0.091520154944884	0.6010602639320548	0.7762721283090908	null
AC008124.1	0.0245369906940058	0.8887297111092631	0.9480648528923245	null
AC008127.1	-0.6451536346268788	2.86284453107232e-05	0.0008726827793823	null
AC008164.1	-0.3808874245086775	0.0239847635889716	0.1056235410601521	null
AC008267.5	0.0086020484616917	0.960885003406834	0.982945452388456	null
AC008269.1	-0.1283256409858928	0.4625472523400487	0.6755470263689904	null
AC008269.2	-0.171476900482248	0.3246492327929471	0.5562298148719802	null
AC008277.1	-0.1467386601827593	0.4002599995012466	0.6237744909167919	null
AC008392.1	0.0984299971518167	0.5737478773772453	0.7578297865797415	null
AC008393.1	0.0007050859394829	0.9967926351645447	0.9980218382314296	null
AC008397.2	-0.3635423103973976	0.0318175346000748	0.1285484691306378	null
AC008403.3	0.1957318568004607	0.2598046281223842	0.4903096640581015	null
AC008415.1	0.257215350723372	0.1357856827097645	0.3282273388866972	null
AC008429.1	0.1348124316291357	0.4400370677266531	0.6579247441483896	null
AC008434.1	0.1797969145681466	0.3013629294657632	0.5337274309055148	null
AC008438.1	0.1549778894983475	0.3740291247059236	0.6005615228743322	null
AC008438.2	-0.0875716736837796	0.6169141719301855	0.7863700707671547	null
AC008440.1	-0.2651123132455808	0.1237667945424727	0.3107209883142565	null
AC008443.3	-0.0614834939229113	0.7256908495143253	0.8553927735806558	null
AC008443.4	0.5288144546121958	0.001091178314345	0.0114071583247845	null
AC008443.5	-0.0631757001776703	0.718443881004966	0.8517970124062122	null
AC008448.1	-0.2222430881250187	0.1994305166825096	0.4187658799534459	null
AC008464.1	0.5815250987636792	0.0002485577986504	0.0038589830467535	null
AC008467.1	-0.0551377204675649	0.7530715397266261	0.8718226813417351	null
AC008496.2	0.3247625837258365	0.0569750792853698	0.1883304716667488	null
AC008507.2	-0.1907962552240802	0.2722498536419594	0.5030140153003823	null
AC008517.1	0.0166446912034626	0.924393032234027	0.9652761295417204	null
AC008537.1	-0.1590673879473485	0.361395722846789	0.590571527114969	null
AC008537.2	-0.0870076049321932	0.619193211647905	0.7879921970129673	null
AC008543.1	0.0616245111108078	0.7250860299492844	0.8550016647059444	null
AC008549.2	0.7394941333296945	3.8784817611247705e-07	5.130946545998437e-05	null
AC008554.1	-0.3271598759200784	0.0550631112562061	0.183840012939164	null
AC008555.2	0.2660475564005531	0.1223976119448109	0.308626690712462	null
AC008567.2	-0.1305819159922382	0.4546489709920907	0.669767807411371	null
AC008568.1	-0.0454075345027005	0.7956259687312457	0.8967000404362947	null
AC008572.1	-0.0855974330532274	0.6249060694667035	0.7913575677227817	null
AC008574.1	-0.7186235895209999	1.1632026109687809e-06	0.0001007894373029	null
AC008575.1	0.5973488079299364	0.0001515123857561	0.0027247370964283	null
AC008581.2	-0.089122862750642	0.6106649850526371	0.7822706598681652	null
AC008591.1	-0.5895928625956242	0.0001937370553849	0.0032175028243547	null
AC008592.4	-0.0386387094836644	0.8255829618594228	0.9142006207951844	null
AC008601.1	0.4580238262881098	0.0056603328690819	0.0382273004177491	null
AC008610.1	-0.2153332459180861	0.21412629480721	0.4372684336063026	null
AC008629.1	0.0698035080088098	0.6902969895024467	0.8342166815806304	null
AC008637.1	0.2763936882773076	0.1079952602946332	0.2854783668369648	null
AC008662.1	0.5086489967429841	0.0018081231212222	0.016710655591667	null
AC008663.1	-0.3787986941382908	0.0248338191510995	0.1082151453226187	null
AC008663.2	-0.3452100759708414	0.0422514327820765	0.1542441148124367	null
AC008667.1	-0.2697658804461681	0.117065518285403	0.3001532505090766	null
AC008667.3	-0.3033279711655555	0.0765042229987777	0.2269759881687921	null
AC008676.1	0.0875716736837796	0.6169141719301855	0.7863700707671547	null
AC008691.1	-0.6936635472633044	3.833933198689806e-06	0.0002265430824303	null
AC008695.1	-0.04625363763008	0.7919005404080639	0.8952167722166655	null
AC008700.1	-0.6653190924960906	1.2971830837701408e-05	0.0005266082881927	null
AC008705.1	0.5680172328474465	0.0003718816825146	0.0051048154314877	null
AC008708.2	0.5857853985224163	0.000218091028548	0.003510272781079	null
AC008728.1	0.4601390841065585	0.0054148229662165	0.037037051190452	null
AC008731.1	0.1886809974056314	0.2777006475741962	0.5086692510128284	null
AC008735.2	0.0892638799385386	0.6100982075067277	0.7817273309347411	null
AC008736.1	0.0617655282987044	0.7244813739177434	0.8547944391294278	null
AC008738.2	-0.2132179880996373	0.2187701439279571	0.4432420605534821	null
AC008741.2	-0.5059696701729489	0.0019291888895454	0.0174903551847042	null
AC008750.7	0.1660593679627094	0.3403959445481461	0.5708943383355871	null
AC008752.1	-0.0300366610219727	0.8640003170319103	0.9347389305617892	null
AC008758.1	0.5398137952681294	0.0008174039767371	0.0092176594537199	null
AC008758.4	-0.0032433953216214	0.985246885718591	0.9924450778258032	null
AC008758.5	-0.0466766891937698	0.7900395188720194	0.8941734902531059	null
AC008758.6	0.0310237813372488	0.8595744373569353	0.9321127233744922	null
AC008759.2	-0.2494594053890598	0.1484057031557425	0.3470610011286738	null
AC008761.2	0.510341202997743	0.0017351363744978	0.0161931288215161	null
AC008764.1	0.1834633614534578	0.2914469382864746	0.5229679774998851	null
AC008764.2	0.5156998561378133	0.0015207597235736	0.0146412361265623	null
AC008764.6	-0.1068910284256118	0.5410905228834683	0.7357059134560189	null
AC008764.8	-0.1989752521220822	0.2518341907667151	0.4820317061021505	null
AC008770.1	0.3064303492992803	0.0733933072049412	0.2217376075725912	null
AC008770.2	-0.0507661876427707	0.7721099239201732	0.8829522040781449	null
AC008771.1	0.3831436995150229	0.0230947123637205	0.1027567047772439	null
AC008780.1	-0.6904201519416828	4.438147804334135e-06	0.000254028919495	null
AC008780.2	-0.7416093911481435	3.4500370772818055e-07	4.91786425207574e-05	null
AC008781.2	-0.1119676471898889	0.5219313411410763	0.7225169778034021	null
AC008825.1	0.1885399802177348	0.2780665355721001	0.5089567164408099	null
AC008840.1	0.3518378838019809	0.0382001093490199	0.1451339336480442	null
AC008878.1	0.1001222034065757	0.567145719761677	0.7538330484821126	null
AC008878.3	0.1831813270776646	0.2922021912194225	0.5239372187070325	null
AC008892.1	0.0886998111869523	0.6123666523886552	0.7834433471645228	null
AC008897.2	-0.1493372019824841	0.3918756093875061	0.6162181413810278	null
AC008915.2	0.0774184361552254	0.6584571384735565	0.8138643092928115	null
AC008937.3	0.1620287488931768	0.3524087885878922	0.5825294422729433	null
AC008938.1	-0.2551000929049232	0.1391462415483594	0.3333366743769134	null
AC008946.1	-0.122825970657926	0.4821013163701654	0.6910759862333595	null
AC008948.1	0.2800601351626189	0.1032111796863943	0.2773468351415957	null
AC008957.1	-0.0530224626491161	0.7622665468960321	0.8771867318139012	null
AC008966.1	-0.169784694227489	0.3295184839868949	0.5607159982892734	null
AC008982.1	0.3853999745213682	0.0222321824507394	0.1000356945166482	null
AC008991.1	-0.1090062862440606	0.5330669813108717	0.730049001330476	null
AC008992.1	0.1821942067623885	0.2948554409389137	0.527142470743995	null
AC009005.1	0.1737331754885933	0.318226780784234	0.5496507633432067	null
AC009019.1	0.5278273342969197	0.0011193059804762	0.0115797195394059	null
AC009021.1	0.3595938291362932	0.0338651937531751	0.1337885704554163	null
AC009021.2	0.1531446660556919	0.3797758807223138	0.6056632371013069	null
AC009041.2	0.3117890024393506	0.0682532311807114	0.2118430318481604	null
AC009053.2	0.0579580642254966	0.7408635082822452	0.8647681075855055	null
AC009053.3	-0.3976684698683712	0.0179963563862226	0.0864030058473	null
AC009055.1	0.0174861312991766	0.9205826413780976	0.963708164093914	null
AC009055.2	0.1559650098136236	0.3709560900334868	0.597948485714272	null
AC009060.1	-0.0779825049068118	0.6561211255507217	0.8128100878347039	null
AC009061.2	0.1532856832435885	0.3793319937426577	0.6053957459832952	null
AC009065.3	0.1125317159414752	0.5198232818674449	0.7208733543204786	null
AC009065.4	-0.3007896617834169	0.079124973748116	0.2319574317339127	null
AC009065.8	0.1035066159160938	0.5540466206130955	0.7453703600540215	null
AC009081.1	-0.2445238038126793	0.1568690526504811	0.3592648738198755	null
AC009086.2	-0.0836231924226752	0.6329402542131332	0.7967451193144017	null
AC009088.1	0.077559453343122	0.6578728360321022	0.813371401020571	null
AC009090.3	0.1723230036096275	0.3222314485443822	0.5539924566692768	null
AC009093.2	0.2539719554017505	0.1409633133935932	0.3358180565327485	null
AC009107.1	-0.0573939954739103	0.743300248677156	0.8663668679019892	null
AC009107.2	0.4312305605877586	0.0096994248672258	0.0563260375998209	null
AC009108.3	0.0758885073513804	0.6648091001694889	0.817721385193033	null
AC009113.1	-0.3773619948112629	0.0254321139461073	0.1101170851128907	null
AC009118.3	0.3350568384422872	0.0491230519416451	0.1703108563442584	null
AC009119.1	-0.1837453958292509	0.2906929379596752	0.522384669723092	null
AC009119.2	-0.1792328458165602	0.3029072538373599	0.5350360823964712	null
AC009120.3	0.1441195660303104	0.4088138150926097	0.6307725545087409	null
AC009120.5	0.0579580642254966	0.7408635082822452	0.8647681075855055	null
AC009126.1	0.3769389432475731	0.0256105372121083	0.1107583737944048	null
AC009139.2	-0.288521166436414	0.0927856385953803	0.2585871814502831	null
AC009148.1	-0.3777850463749527	0.025254717343727	0.1095003784828293	null
AC009154.1	-0.1961549083641505	0.2587556700463491	0.4889614514917736	null
AC009158.1	0.0970198252728508	0.5792760578260445	0.761598281136053	null
AC009163.2	-0.3120710368151438	0.0679907305088246	0.2112376409034091	null
AC009163.4	0.0906740518175045	0.6044427359945161	0.7788510937795675	null
AC009163.7	0.1537087348072782	0.3780021601310429	0.6039329024409826	null
AC009167.1	-0.0754441955246732	0.6666581285377202	0.8187842172560874	null
AC009185.1	-0.3319544603085623	0.0513923094471114	0.1763654050875981	null
AC009226.1	-0.1745792786159729	0.3158389731254888	0.5474242543372049	null
AC009227.1	0.4843940404247713	0.0031913806066887	0.0253851399346264	null
AC009234.1	-0.6626397659260556	1.4459665687994984e-05	0.0005620297716528	null
AC009242.1	-0.1788097942528704	0.3040687841717559	0.5362667648120059	null
AC009262.1	-0.3454921103466346	0.042072251390735	0.1538718543523012	null
AC009264.1	-0.0954686362059884	0.5853844430915567	0.7660457116435713	null
AC009269.3	0.2214830041489894	0.2010117174617695	0.4209630983160028	null
AC009271.1	-0.3158785008883515	0.0645238960383004	0.204495135022643	null
AC009275.1	-0.2890852351880004	0.0921204053034435	0.2574204620856711	null
AC009276.1	0.4356020934125527	0.008908781305287	0.0530557739132034	null
AC009283.1	-0.1099934065593367	0.5293424086085232	0.7274932155674281	null
AC009299.3	0.0898279486901249	0.6078333290256058	0.7806504328841367	null
AC009303.2	0.1338253113138596	0.4434233286783579	0.6611389656047719	null
AC009312.1	0.0313058157130419	0.858310666739819	0.931156848432242	null
AC009313.1	0.1985522005583924	0.2528644838412553	0.4828654368264808	null
AC009318.1	0.2470621131948178	0.1524739365466081	0.3527739986253028	null
AC009318.2	0.1372097238233777	0.4318724964427926	0.6510906311133278	null
AC009318.3	0.1142239221962342	0.513524339414827	0.7159880791612184	null
AC009365.1	-0.294302871140174	0.0861389340611523	0.2457812979940884	null
AC009365.3	-0.2455109241279554	0.1551490870016222	0.3566297876952461	null
AC009387.1	0.4109240855306502	0.0141993861550439	0.0734841698042668	null
AC009396.1	-0.0731879205183279	0.6760773803167157	0.825542713268147	null
AC009403.1	-0.0507661876427707	0.7721099239201732	0.8829522040781449	null
AC009404.1	-0.1174673175178557	0.5015582282461519	0.7061759460251857	null
AC009414.2	-0.4879194701221859	0.0029458707131252	0.0240698389016514	null
AC009435.1	0.0328570047799044	0.8513661977747209	0.9277090062440316	null
AC009446.1	0.0665601126871883	0.7040227304594018	0.8423527069714554	null
AC009478.1	0.1754253817433524	0.313462416526416	0.5448991432156127	null
AC009495.1	0.0413180360536995	0.8136935119126765	0.9069908561625918	null
AC009501.1	0.2400112537999885	0.1649074645615163	0.3708937558343655	null
AC009502.1	0.2222430881250187	0.1994305166825096	0.4187658799534459	null
AC009506.1	-0.085033364301641	0.6271972693667925	0.7927021354314687	null
AC009509.1	-0.2536899210259574	0.1414202867987109	0.3365409821104365	null
AC009518.1	-0.0331390391556976	0.8501047315161389	0.926933395886436	null
AC009549.1	0.1164801972025796	0.5051851165258483	0.7094598414144553	null
AC009554.1	0.5539155140577879	0.0005561694439773	0.0069274696311772	null
AC009563.1	0.1893860833451144	0.2758758992523794	0.5070108990104186	null
AC009567.1	0.0754441955246732	0.6666581285377202	0.8187842172560874	null
AC009597.1	0.1573751816925894	0.3665920593854405	0.5951599761276776	null
AC009630.1	0.1008272893460586	0.5644051073521816	0.7518313643661984	null
AC009646.2	-0.1750023301796626	0.3146492881464174	0.5461394849363234	null
AC009652.2	0.0834821752347786	0.6335157223364092	0.7971948605165469	null
AC009654.1	0.007473910958519	0.9660116551256386	0.9854307819294672	null
AC009690.2	-0.0294041428621867	0.8668384423678334	0.9358696052000808	null
AC009690.3	-0.6575631471617784	1.771076976988745e-05	0.0006396301398607	null
AC009720.1	-0.1668233332816607	0.338147580742083	0.568820692528234	null
AC009720.2	0.1941806677335983	0.2636748012348285	0.4943178872741212	null
AC009779.2	-0.5787345391275871	0.0002705217221075	0.0040814708823413	null
AC009779.5	-0.0372285376046985	0.8318561018259033	0.9174397275357172	null
AC009802.1	-0.2964388887113504	0.0837783725123494	0.2413092202230111	null
AC009812.1	-0.3009306789713135	0.0789775739990475	0.2315562895823352	null
AC009812.3	0.1039296674797835	0.5524192223122444	0.7440485494918299	null
AC009812.4	0.1958728739883573	0.2594546639633481	0.4898178731833033	null
AC009948.1	-0.5660429922168944	0.0003938674491096	0.005313453673465	null
AC009950.1	0.0136786672259687	0.9378370653204068	0.9717476081653332	null
AC009961.1	-0.1147879909478206	0.5114331472424283	0.7141625233357866	null
AC009971.1	-0.0706496111361893	0.6867320700630111	0.8323403792735848	null
AC009975.1	0.5506721187361665	0.0006085892854535	0.0074078258277141	null
AC009975.2	0.2331014115930559	0.1777826930946342	0.3891126395787311	null
AC010096.1	-0.3105198477482814	0.0694443297994647	0.214235659705019	null
AC010099.4	0.3241985149742501	0.0574325184220506	0.1890443947219511	null
AC010105.1	0.042869225120562	0.8068286340408748	0.9026433945110516	null
AC010127.1	0.7791199631286351	3.524084820046425e-08	1.4576412721709006e-05	null
AC010132.3	0.0284854719551102	0.8709634508354899	0.9385204860998628	null
AC010132.4	-0.1407351535207923	0.4200192969631083	0.640577642133384	null
AC010145.1	0.0459716032542868	0.7931418507290015	0.8957423961506965	null
AC010149.1	-0.0203064750571083	0.9078241013048016	0.9576690221261664	null
AC010157.1	-0.2621509522997525	0.1281773870619678	0.3178625202683778	null
AC010168.1	-0.0239729219424195	0.8912723104269176	0.949160631002132	null
AC010175.1	-0.2524207663348881	0.143490106117008	0.3393667176930683	null
AC010198.1	-0.1152110425115103	0.5098675409229505	0.7130664262910955	null
AC010201.1	-0.4952523638928084	0.0024872737924644	0.0211751518751086	null
AC010201.2	-0.5860674328982095	0.0002161973812567	0.0034900434402873	null
AC010203.2	0.2483312678858871	0.1503102030126502	0.3498354677187937	null
AC010230.1	-0.4684590981924572	0.0045359317739145	0.0327202028126865	null
AC010235.1	-0.0038074640732078	0.9826814825742292	0.991637979239194	null
AC010245.2	0.0331390391556976	0.8501047315161389	0.926933395886436	null
AC010255.3	0.155823992625727	0.3713941775138893	0.5983027013124252	null
AC010266.2	-0.6210396954965628	6.865514255430275e-05	0.0015776289675843	null
AC010267.1	-0.1291717441132723	0.4595768764279726	0.6734071442453055	null
AC010273.1	0.3645294307126736	0.0313217591005897	0.1272725862841758	null
AC010280.1	-0.053727548588599	0.7591979180854606	0.8752635687756753	null
AC010280.2	-0.1744382614280763	0.3162361598757233	0.5477229277708467	null
AC010280.3	-0.0480868610727356	0.7838444112098557	0.8903335327742206	null
AC010285.1	-0.0667011298750849	0.7034240057165723	0.8419120470254803	null
AC010300.1	0.2208329162460529	0.2023709967569026	0.4221904254762867	null
AC010307.2	0.4106420511548571	0.0142725184691147	0.0737755599811207	null
AC010307.3	0.210256627153809	0.2253867020456564	0.4512262358214502	null
AC010319.2	0.1696436770395924	0.3299262807573593	0.5611485706232314	null
AC010320.2	0.2872520117453447	0.0942958535181739	0.2613011883232724	null
AC010320.4	-0.1444016004061036	0.4078877536334209	0.6301420250283194	null
AC010325.1	0.1408761707086889	0.4195489946412718	0.6402166964030322	null
AC010326.2	0.0015511890668624	0.992943866959308	0.9963526091217078	null
AC010327.3	-0.0934943955754362	0.5931997317840533	0.7714376532105366	null
AC010327.4	0.0459716032542868	0.7931418507290015	0.8957423961506965	null
AC010328.1	-0.2411393913031612	0.1628706962671896	0.3682776073820867	null
AC010329.1	0.1256551141017189	0.4719891751038747	0.6831022172754779	null
AC010333.2	0.3027639024139691	0.077080697359541	0.2280689765846753	null
AC010335.1	-0.1270935961687709	0.4668907359798215	0.6788710328789223	null
AC010343.3	0.281047255477895	0.1019510385733105	0.2753444212891603	null
AC010395.1	0.1723230036096275	0.3222314485443822	0.5539924566692768	null
AC010401.1	-0.0530224626491161	0.7622665468960321	0.8771867318139012	null
AC010406.1	-0.2698414768832542	0.1169589470031716	0.3000905941249448	null
AC010422.2	0.2362037897267807	0.1719164698675186	0.3805283574753376	null
AC010422.3	0.217730538112328	0.2089457603119396	0.4308228891608673	null
AC010422.6	-0.2401522709878852	0.1646518733617006	0.3706992264388621	null
AC010468.2	-0.064303837680843	0.7136259075304543	0.8486090124699006	null
AC010487.3	-0.2766757226531008	0.1076214169648621	0.2848679911499285	null
AC010491.1	-0.1329792081864801	0.4463371018515993	0.6634078206516212	null
AC010504.1	0.4347559902851732	0.0090573732725731	0.0536782202977425	null
AC010511.1	0.1867067567750792	0.2828515512901546	0.5138110463525662	null
AC010519.1	0.2998025414681408	0.0801627535861064	0.234029549089709	null
AC010522.1	-0.0480868610727356	0.7838444112098557	0.8903335327742206	null
AC010528.1	-0.2321142912777798	0.1796786709238931	0.3921270108505312	null
AC010531.1	-0.0774184361552254	0.6584571384735565	0.8138643092928115	null
AC010536.1	-0.2549590757170266	0.1393724302084364	0.3336962008551052	null
AC010538.1	-0.328993099362734	0.05363571858105	0.1811155611111797	null
AC010542.3	0.1607595942021075	0.3562436821595777	0.5862163339064902	null
AC010542.5	-0.1328381909985835	0.4468237392143008	0.6638610647953848	null
AC010601.1	0.2435366834974032	0.1586027611535708	0.361874451499644	null
AC010608.1	0.2833233717512384	0.0990899238717476	0.2703820572899768	null
AC010615.4	-0.4267180105750678	0.0105773313064541	0.0600093832557165	null
AC010616.2	0.2378959959815398	0.1687755710229906	0.3760823407162025	null
AC010618.3	-0.0438563454358381	0.8024674188974257	0.9007983387305734	null
AC010619.1	0.1903732036603904	0.2733343849983945	0.5044226271516798	null
AC010624.2	0.4735357169567342	0.0040625653572654	0.030138598227402	null
AC010624.3	-0.1429914285271377	0.4125299758633709	0.6336076599787583	null
AC010636.2	-0.4956754154564981	0.0024628305550014	0.0210078488041797	null
AC010642.2	-0.2479082163221973	0.1510289521047174	0.3509866095663749	null
AC010643.1	0.1465168582245523	0.4009803895763361	0.6240445903941815	null
AC010649.1	0.0361004001015259	0.8368819985174052	0.9200665582496768	null
AC010654.1	-0.11669989553218	0.5043767602976552	0.7088695563049877	null
AC010680.1	0.2952899914554501	0.0850417575720074	0.2436337440529987	null
AC010680.5	0.0901099830659181	0.6067022325767369	0.7801575752315362	null
AC010731.2	0.0129735812864858	0.9410356191680674	0.9732218164552708	null
AC010735.2	0.3531070384930501	0.0374614934585347	0.1430965080324096	null
AC010737.1	-0.1084422174924742	0.5352009680488952	0.7313723738665927	null
AC010745.2	0.2487543194495769	0.1495939442323786	0.3488350649358796	null
AC010754.1	-0.5121744264403987	0.0016589931173672	0.0156490736312071	null
AC010761.1	-0.1785277598770772	0.3048447028483068	0.5368146498385881	null
AC010761.3	-0.2285118622848257	0.1867194181140875	0.401891318988417	null
AC010809.2	0.4467424512563829	0.0071377336058872	0.0450931977257233	null
AC010834.3	0.0994171174670928	0.569892397256974	0.7559690220163724	null
AC010857.1	0.4323586980909313	0.0094898889879278	0.0555062290270422	null
AC010864.1	-0.2584320949398428	0.1338798980119726	0.3255951990479769	null
AC010880.1	0.2149101943543963	0.2150495956703483	0.4384187888296639	null
AC010884.1	0.2191407099912939	0.2059391728785447	0.4269527660150801	null
AC010889.1	0.1098659946424296	0.5298224449230324	0.7278583629010981	null
AC010894.3	0.4678950294408708	0.0045913555773972	0.0329681287152642	null
AC010904.2	-0.1554118246241238	0.3726763825154786	0.5992778829851991	null
AC010931.2	-0.2802011523505154	0.1030304401388732	0.2770649299220288	null
AC010931.3	-0.0664190954992917	0.7046216302137984	0.8426093921856256	null
AC010967.1	-0.6120145954711813	9.351613590019372e-05	0.0019376755493421	null
AC010969.2	0.2505875428922325	0.1465188388179721	0.3440799126478399	null
AC010973.1	0.1032245815403006	0.5551327946250426	0.7459160970744826	null
AC010975.1	-0.4488577090748317	0.0068379782639659	0.0437542788974491	null
AC010976.1	0.1441195660303104	0.4088138150926097	0.6307725545087409	null
AC010978.1	0.1383378613265504	0.4280595132393713	0.6480160658264966	null
AC010980.2	-0.5001879654691889	0.0022148548415093	0.0194060942588201	null
AC010983.1	-0.4900347279406347	0.0028065911477272	0.0231562254950985	null
AC010997.3	-0.227601741265089	0.1885285313672712	0.4041977960521584	null
AC010998.1	0.2006674583768412	0.2477409621541778	0.4773646279637765	null
AC010998.2	0.1577982332562792	0.3652888289738993	0.5943636687275159	null
AC011005.1	0.2237942771918812	0.1962305184216033	0.4148679163697933	null
AC011008.1	-0.2831625132963438	0.099290096507431	0.2707260566711322	null
AC011043.1	0.0608637110541558	0.7283510147989133	0.857421917432165	null
AC011092.2	-0.1339663285017562	0.4429387096666554	0.6606860170995726	null
AC011124.1	0.3997837276868199	0.017339058701635	0.0842435383105593	null
AC011124.2	-0.1009683065339552	0.5638577153291275	0.7515588761138892	null
AC011196.1	-0.4783303013452182	0.0036553615862555	0.0279305809319949	null
AC011228.1	0.7107266269987911	1.7191593609260803e-06	0.0001336433032277	null
AC011247.1	-0.6498072018274662	2.3970819369574284e-05	0.0007866591350595	null
AC011287.1	-0.3870921807761273	0.0216029589961648	0.0981920105979527	null
AC011287.2	-0.4116580000706147	0.0140105558274504	0.0728201729545359	null
AC011290.1	-0.2546770413412335	0.1398256170470766	0.3343065958017246	null
AC011294.1	0.3976684698683712	0.0179963563862226	0.0864030058473	null
AC011306.1	-0.3611450182031556	0.03304830760112	0.1317724625739819	null
AC011330.3	0.2424085459942305	0.1606010300005114	0.3649902321865241	null
AC011337.1	0.0559838235949444	0.7494027917224582	0.8705175922074887	null
AC011365.1	-0.6005922032515578	0.0001364529982975	0.0025264549228713	null
AC011365.2	-0.5385118442170751	0.0008462717861356	0.0094364039143771	null
AC011369.1	0.4467424512563829	0.0071377336058872	0.0450931977257233	null
AC011374.1	0.1214157987789601	0.4871832789400928	0.6943201040777996	null
AC011389.1	-0.7680333910190364	7.225511274028839e-08	2.0841797124902654e-05	null
AC011396.2	0.130299881616445	0.4556322741431681	0.6704504439365372	null
AC011405.1	-0.0203064750571083	0.9078241013048016	0.9576690221261664	null
AC011416.3	-0.3588887431968102	0.0342419081788242	0.1346700952809804	null
AC011444.1	-0.2001033896252549	0.2491004065373809	0.4788057090848282	null
AC011447.3	-0.5118923920646056	0.0016705132613537	0.0157171638263501	null
AC011450.1	-0.2985333867770716	0.0815124999742069	0.2364898126567712	null
AC011451.1	-0.1297358128648587	0.457602299830113	0.6719510762191532	null
AC011452.1	0.0276393688277307	0.8747655824002305	0.9410909897128062	null
AC011453.1	0.2648302788697876	0.12418191732087	0.3115490949311185	null
AC011455.2	-0.0836231924226752	0.6329402542131332	0.7967451193144017	null
AC011462.1	0.0356773485378361	0.8387683591004131	0.9211702804568538	null
AC011468.3	0.4817086479646174	0.0033901329424088	0.0265423194155308	null
AC011472.1	0.2505345793509582	0.1466070294306935	0.3442501391580616	null
AC011472.4	0.5076630817056099	0.0018518747999981	0.016993218654483	null
AC011473.1	-0.0552787376554615	0.7524597098641069	0.8716207006415299	null
AC011474.2	-0.3588887431968102	0.0342419081788242	0.1346700952809804	null
AC011476.3	0.0727648689546381	0.6778489389620723	0.8269228959335865	null
AC011477.3	-0.071777748639362	0.6819891739161742	0.8297112309556784	null
AC011477.4	0.1059039081103357	0.5448544255590161	0.7381681427047	null
AC011479.1	-0.0640218033050498	0.7148293886165259	0.8492569833758661	null
AC011481.1	-0.1448246519697933	0.4065008991467757	0.6289302499185275	null
AC011483.1	0.1568111129410031	0.3683339944542761	0.5960007253045942	null
AC011483.2	0.2266304919881732	0.1904727140935933	0.4072792904549742	null
AC011491.3	0.1475039785398285	0.397780026881348	0.622022522954056	null
AC011498.1	0.1332612425622733	0.4453646909744907	0.6627263613591355	null
AC011503.1	-0.3189808790220765	0.0618032271751703	0.1985128712284374	null
AC011507.1	-0.2683557085672022	0.1190668455004211	0.3029812405177288	null
AC011509.2	-0.2060261115169114	0.235073224207732	0.4629244718902175	null
AC011511.1	-0.1073140799893016	0.539481223373287	0.7342008554003723	null
AC011511.2	-0.0184732516144527	0.916114771533692	0.9620170541081432	null
AC011523.1	0.0078969625222087	0.96408899282322	0.9845690347838736	null
AC011586.1	0.0878537080595728	0.6157759687715347	0.785650144768338	null
AC011595.1	0.1924884614788392	0.2679398479373783	0.4989193363189678	null
AC011595.2	-0.1953088052367709	0.2608563898209083	0.4912795341627107	null
AC011603.2	0.2579204366628549	0.1346788890217913	0.3265601819639099	null
AC011604.2	0.522609698344746	0.0012788548015114	0.0128542205221153	null
AC011632.1	0.1757074161191456	0.3126727320317776	0.5442168822231543	null
AC011676.1	0.3912795893100104	0.0201092111976308	0.0937944952924392	null
AC011676.2	-0.1097113721835435	0.5304052827561296	0.7281322943565579	null
AC011747.2	0.3837077682666093	0.0228765250001645	0.1021175282129112	null
AC011773.1	-0.3009306789713135	0.0789775739990475	0.2315562895823352	null
AC011815.1	-0.4615492559855245	0.0052562894134749	0.0363267265202388	null
AC011815.2	-0.218435624051811	0.2074386980625679	0.4288853285794222	null
AC011824.1	0.311105703376422	0.0688924993290479	0.2132566193079659	null
AC011824.2	0.0008461031273795	0.9961511665473176	0.997835315195353	null
AC011841.1	-0.0461449461527375	0.7923788618783153	0.8956873885117757	null
AC011899.1	-0.1556829754378304	0.3718325709480502	0.5987009636667762	null
AC011899.2	-0.2197047787428802	0.2047449719549697	0.4255635986723093	null
AC011899.3	-0.1982701661825992	0.2535528995470822	0.4837165315352134	null
AC011900.1	-0.5716836797327578	0.0003339324933798	0.0046776154120591	null
AC011921.1	0.2617279007360627	0.1288168624611075	0.3184756128197133	null
AC011944.1	0.0713546970756723	0.6837663678920076	0.8307668523487554	null
AC011978.2	0.5292375061758855	0.0010793155664249	0.0113426442220365	null
AC011990.1	0.1424273597755514	0.4143951924208943	0.6354040293943376	null
AC011995.1	-0.3687599463495711	0.029268052458962	0.1211736064221656	null
AC011995.2	-0.5003289826570855	0.002207470559512	0.0193568678422494	null
AC011997.1	0.1831813270776646	0.2922021912194225	0.5239372187070325	null
AC012050.1	-0.38243861357554	0.0233698665647448	0.1036443890010794	null
AC012065.3	0.223512242816088	0.196809651173247	0.4155712938759317	null
AC012074.1	0.1501833051098636	0.3891676923637484	0.6137650469063376	null
AC012085.2	0.2464980444432315	0.1534428171067692	0.3540814143804837	null
AC012087.1	-0.2253793105392872	0.1929979369002042	0.41052792283391	null
AC012146.3	0.21434612560281	0.2162849141554865	0.4398736328153423	null
AC012170.2	-0.1145059565720274	0.5124782129846747	0.7152118274159688	null
AC012170.3	0.4202312199318249	0.0119567537307697	0.0651867583401975	null
AC012174.1	-0.2672275710640296	0.1206862308329468	0.3057533285935351	null
AC012184.2	0.2959950773949331	0.0842646807283185	0.2421035820348885	null
AC012213.1	-0.4776252154057351	0.0037129299997479	0.0282229027234654	null
AC012213.2	0.0929303268238498	0.5954410125733443	0.7728851842994169	null
AC012213.3	0.2103976443417056	0.2250685723253237	0.4507539962100992	null
AC012213.4	-0.2023596646316002	0.2436923839265132	0.4728050659737166	null
AC012236.1	-0.3501456775472219	0.039203248918147	0.1471850698379208	null
AC012254.3	0.0651499408082225	0.7100195501191648	0.8463865458244878	null
AC012306.2	-0.1284666581737894	0.4620514816225757	0.6750028375403242	null
AC012309.1	-0.1161981628267865	0.5062237847140132	0.7099633938008186	null
AC012313.1	0.0332800563435941	0.8494741353891853	0.9267528613517328	null
AC012313.5	0.3285700477990443	0.0539624732160604	0.1816314045512784	null
AC012313.6	0.1542728035588646	0.3762333155377155	0.6025119981896268	null
AC012313.8	-0.2256275006345368	0.1924951668124128	0.4098163588289514	null
AC012322.1	0.0447024485632176	0.7987338940414044	0.8985397662634406	null
AC012339.1	0.294302871140174	0.0861389340611523	0.2457812979940884	null
AC012349.1	0.3903355760977487	0.0204382308526589	0.0948247400533309	null
AC012355.1	0.3394283712670814	0.0460622989167654	0.1631568455086981	null
AC012358.1	-0.224217328755571	0.1953640534383532	0.4136344194973517	null
AC012358.3	0.1754253817433524	0.313462416526416	0.5448991432156127	null
AC012360.3	-0.0688163876935337	0.6944643547613243	0.8368539789510636	null
AC012363.1	-0.3722853760469858	0.0276422167008052	0.1166453656429359	null
AC012368.1	-0.3335056493754248	0.0502474442958498	0.1731956719895628	null
AC012370.2	-0.2625740038634423	0.1275402680674185	0.3169997456433049	null
AC012404.1	0.5423195749474301	0.0007642842450521	0.0087904717838574	null
AC012404.2	0.5140076498830544	0.0015857957259363	0.0151278563550814	null
AC012409.2	0.1913603239756666	0.2708081868812234	0.5014915587776803	null
AC012413.1	0.0947635502665054	0.5881703793043315	0.7680409253698806	null
AC012414.5	0.286828960181655	0.0948034114323193	0.262276676605162	null
AC012435.2	0.24325464912161	0.1591006371683798	0.3627084201336545	null
AC012464.1	0.3608629838273624	0.033195624145925	0.132167539507259	null
AC012467.2	0.2783679289078598	0.1053988460495835	0.281226083629378	null
AC012494.1	0.0331390391556976	0.8501047315161389	0.926933395886436	null
AC012506.4	-0.5986179626210056	0.0001454506732132	0.0026461158989052	null
AC012507.2	-0.5795806422549666	0.0002636859746789	0.0040003625860988	null
AC012508.1	-0.4654977372466289	0.0048334786523031	0.0342246508448935	null
AC012513.1	-0.4906331559594616	0.0027682428819774	0.0229434481885479	null
AC012557.1	0.0820720033558127	0.6392819904569049	0.80072790508492	null
AC012560.1	-0.347043299413497	0.0410976817278679	0.1518017487511914	null
AC012574.1	0.2951489742675535	0.0851978338870954	0.2439214985598675	null
AC012593.1	-0.5560307718762367	0.000524180111344	0.0066307422971052	null
AC012613.2	-0.3718623244832961	0.0278333054144691	0.1172936796032282	null
AC012615.1	-0.2071542490200841	0.2324631147167912	0.4599328881607848	null
AC012617.1	0.2178715553002246	0.2086437443695932	0.4304835919124914	null
AC012625.1	-0.5877596391529686	0.0002051411743315	0.0033610648906553	null
AC012640.2	-0.3635423103973976	0.0318175346000748	0.1285484691306378	null
AC012645.1	-0.060214339231842	0.7311415295744377	0.8590462327865164	null
AC012651.1	0.1469399097882421	0.3996070038007067	0.6233675896476975	null
AC012668.3	0.1869887911508724	0.2821119527724599	0.5131904596031753	null
AC013248.1	0.1535677176193816	0.3784451333627888	0.6043323290777285	null
AC013269.1	0.0898279486901249	0.6078333290256058	0.7806504328841367	null
AC013271.1	-0.5104822201856397	0.0017291723657979	0.0161649964191994	null
AC013394.1	0.3404154915823575	0.0453928173540427	0.1617262054339875	null
AC013452.2	-0.217730538112328	0.2089457603119396	0.4308228891608673	null
AC013468.1	0.1889630317814246	0.2769698099630772	0.5079247259503579	null
AC013470.2	0.1403121019571026	0.421431975133019	0.641928276741665	null
AC013472.2	0.2835855648600335	0.0987643085985298	0.2696613741558067	null
AC013472.3	-0.169079608288006	0.3315605825058552	0.5624880892813309	null
AC013476.1	0.4543573794027986	0.0061085849545958	0.040298645613798	null
AC013480.1	0.3622731557063283	0.032464366984742	0.1303211596849507	null
AC013546.1	0.1627338348326597	0.3502891021993823	0.5802068529214099	null
AC013565.1	-0.3762338573080902	0.0259102027406693	0.1116578463693637	null
AC013652.1	-0.3818745448239536	0.0235919382589372	0.1043337644769865	null
AC013652.2	-0.1285026583589359	0.4619249619835081	0.6750028375403242	null
AC013731.1	-0.2331014115930559	0.1777826930946342	0.3891126395787311	null
AC013762.1	0.0121274781591063	0.944875077103869	0.9749847700763012	null
AC015468.4	0.2039251346701297	0.2399867058845264	0.4685002105778501	null
AC015522.1	-0.009166117213278	0.9583222432395446	0.9815605390037516	null
AC015574.1	-0.060214339231842	0.7311415295744377	0.8590462327865164	null
AC015660.1	0.1542728035588646	0.3762333155377155	0.6025119981896268	null
AC015660.2	0.2362037897267807	0.1719164698675186	0.3805283574753376	null
AC015660.3	0.2257685178224334	0.1922099111604628	0.4095670365921138	null
AC015688.4	0.2825984445447574	0.0999944566210008	0.2719025648778938	null
AC015689.1	-0.2839471473946631	0.0983165994641904	0.2688743130556365	null
AC015712.1	-0.259089055463077	0.1328591408428571	0.3241195287733267	null
AC015712.2	0.255523144468613	0.1384692927838156	0.3323687546706236	null
AC015712.4	-0.1715763548278408	0.3243644542086921	0.5561765792071136	null
AC015726.1	0.2043339052621524	0.2390253617231882	0.4676824330324645	null
AC015727.1	0.0463979040846975	0.7912657785935213	0.8947460553542492	null
AC015802.4	0.2907774414427594	0.0901466141417172	0.253748597228393	null
AC015802.6	-0.2087054380869466	0.228906345379185	0.4560651552669721	null
AC015813.1	0.2122308677843612	0.2209607067237039	0.4455800398120722	null
AC015813.2	0.2452288897521622	0.1556391061628894	0.3574188650013473	null
AC015845.2	-0.2796370835989291	0.1037548406610256	0.2784664075625617	null
AC015849.1	-0.2367678584783671	0.1708649041402574	0.3788510598323782	null
AC015849.3	0.4171288417981	0.0126684280149318	0.068151479495297	null
AC015849.5	-0.4343329387214835	0.0091324568206131	0.0540209709717974	null
AC015853.1	-0.176553519246525	0.3103111838483124	0.5416978636982566	null
AC015853.2	-0.1655541785905914	0.3418877312191022	0.5718213812302707	null
AC015853.3	0.3397104056428746	0.045870214577156	0.1627394147856312	null
AC015908.2	0.1133778190688547	0.5166690667077496	0.7179980526381798	null
AC015909.2	-0.2087054380869466	0.228906345379185	0.4560651552669721	null
AC015914.1	0.2460749928795417	0.1541724016446628	0.3550921820607585	null
AC015921.1	-0.0785465736583981	0.6537883153341377	0.8110201136687962	null
AC015961.1	-0.3564914510025683	0.0355483560461712	0.1379764626848735	null
AC015961.2	-0.3995016933110268	0.017425521207763	0.0844983238966343	null
AC015967.1	-0.1236102216724541	0.4792869852256973	0.6892501502307621	null
AC015971.1	0.0777004705310186	0.6572887328654896	0.8131995937624732	null
AC015987.1	-0.265394347621374	0.1233527054266628	0.3101787116727807	null
AC016065.1	0.1625928176447631	0.3507124212522049	0.5807325099094219	null
AC016152.1	-0.704662887919238	2.3007723554872767e-06	0.0001616587550544	null
AC016205.1	-0.7703768974790468	6.228615038625283e-08	1.87046162844854e-05	null
AC016229.2	0.0604963736076352	0.7299291374023767	0.8584959788687645	null
AC016245.1	0.137773792574964	0.4299636639156469	0.6496873063384899	null
AC016257.1	-0.1415812566481719	0.4172019165361569	0.638056398374887	null
AC016394.1	-0.1297358128648587	0.457602299830113	0.6719510762191532	null
AC016394.2	0.1652721442147982	0.342722290012367	0.572780212064581	null
AC016493.1	0.0141017187896585	0.9359183889225882	0.970723075414505	null
AC016526.1	0.3418256634613233	0.0444500023721413	0.1593252047093005	null
AC016553.1	-0.8103707708804472	3.656261925181282e-09	6.800224332029543e-06	null
AC016573.1	-0.2542539897775437	0.1405074233715454	0.3350961417701282	null
AC016576.1	-0.4775366904613576	0.0037202130377346	0.0282684610791056	null
AC016588.2	-0.3989376245594405	0.0175995276782657	0.085094143308986	null
AC016590.1	-0.1781047083133875	0.3060109283275419	0.5378314415775173	null
AC016598.1	0.7517626286766975	1.935815428436482e-07	3.5364121518487136e-05	null
AC016598.2	0.6639554177226632	1.3710743041249502e-05	0.0005435206310131	null
AC016629.2	-0.0661370611234986	0.7058199534646676	0.8434902431232253	null
AC016642.1	-0.1833223442655611	0.2918244081760123	0.5235167492663291	null
AC016650.1	0.0208705438086946	0.9052750107495404	0.95649888112837	null
AC016687.2	0.0435743110600449	0.8037128878313428	0.9010429542312924	null
AC016687.3	0.0437153282479415	0.8030900937472467	0.9009437098985285	null
AC016700.3	0.3818745448239536	0.0235919382589372	0.1043337644769865	null
AC016705.1	-0.0128325640985892	0.9416754403840328	0.9736079330330032	null
AC016705.2	-0.5798626766307597	0.0002614419227426	0.0039800901599753	null
AC016708.1	0.3577606056936375	0.0348517476762323	0.1360192295813362	null
AC016716.2	-0.0256651281971785	0.8836478111358348	0.9455885636883614	null
AC016717.2	0.0296136094582829	0.8658983772182812	0.9354535888714351	null
AC016722.2	0.4192440996165488	0.0121794354296216	0.0660558098684228	null
AC016722.3	-0.3914637136009214	0.0200455541952215	0.0935971542210108	null
AC016723.1	0.1332612425622733	0.4453646909744907	0.6627263613591355	null
AC016727.1	-0.0283444547672136	0.8715969442943119	0.939064639151713	null
AC016735.1	0.0886998111869523	0.6123666523886552	0.7834433471645228	null
AC016738.1	-0.2724452070162032	0.1133325374715266	0.2945785969232637	null
AC016738.2	-0.0337031079072839	0.8475828995376797	0.9258875983488646	null
AC016745.1	-0.3029049196018657	0.0769362633274729	0.2277645867204405	null
AC016745.2	-0.2393061678605056	0.1661896939619352	0.3725545015884593	null
AC016746.1	-0.1999623724373583	0.2494410431737152	0.4792923611582246	null
AC016751.2	0.3075624163299436	0.0722830223426118	0.2197881277815219	null
AC016766.1	0.122825970657926	0.4821013163701654	0.6910759862333595	null
AC016831.1	-0.4432170215589683	0.0076623203008298	0.0474769320618403	null
AC016831.5	-0.0179091828628663	0.91866753930672	0.9627607704695438	null
AC016831.7	-0.0855974330532274	0.6249060694667035	0.7913575677227817	null
AC016866.1	0.3869511635882307	0.021654823379395	0.0983054541567813	null
AC016877.1	0.0823540377316059	0.6381270583325129	0.799966911006196	null
AC016888.1	0.440520090071303	0.0080855454270136	0.0493461377647531	null
AC016907.2	-0.1328381909985835	0.4468237392143008	0.6638610647953848	null
AC016910.1	-0.3972454183046815	0.0181302815995197	0.0868747613605839	null
AC016924.1	-0.0777004705310186	0.6572887328654896	0.8131995937624732	null
AC016933.1	0.1515934769888294	0.3846787098140486	0.6098442780260033	null
AC016994.1	-0.2003289445359055	0.2485562082566421	0.478472883509142	null
AC017002.3	-0.1063269596740254	0.5432398068845914	0.737302070735761	null
AC017002.5	0.5252553001928757	0.0011956176904976	0.0121738648449086	null
AC017006.2	-0.1102754409351298	0.5282805686195733	0.7271735919426275	null
AC017007.5	-0.229999033459331	0.1837896411223726	0.398283561949847	null
AC017053.1	0.3897396762302306	0.0206482169453064	0.0953349224673565	null
AC017071.1	0.4042962776995107	0.0160037049943744	0.0798073750879609	null
AC017074.1	-0.1561060270015201	0.3705183085836954	0.5975503833422916	null
AC017076.1	0.2635611241787183	0.1260627964619795	0.3143253667014917	null
AC017083.1	-0.2959950773949331	0.0842646807283185	0.2421035820348885	null
AC017083.3	0.1004042377823689	0.5660487452994418	0.7528314381152924	null
AC017091.1	0.0633167173655669	0.7178410457401849	0.8513585481885054	null
AC017101.1	-0.2013725443163241	0.2460486330238167	0.4754829101858349	null
AC018358.1	-0.0035254296974146	0.9839641643777718	0.9918822095686536	null
AC018437.2	0.1886809974056314	0.2777006475741962	0.5086692510128284	null
AC018442.2	0.0054295419673582	0.9753052591031204	0.9884259576560772	null
AC018462.1	-0.1085832346803708	0.5346670865735619	0.7310985449017979	null
AC018464.1	0.0118454437833131	0.9461551720918392	0.9754332995954336	null
AC018467.1	-0.7939267678577767	1.2639662138621413e-08	9.895952621530664e-06	null
AC018521.4	-0.1263514003553406	0.4695176686830574	0.6810538167716526	null
AC018523.2	0.171476900482248	0.3246492327929471	0.5562298148719802	null
AC018541.1	-0.5585690812583753	0.0004879571451298	0.0062812663156411	null
AC018554.1	0.1834633614534578	0.2914469382864746	0.5229679774998851	null
AC018557.2	-0.2849957367389993	0.0970269817446146	0.2663109420064406	null
AC018616.1	-0.1802199661318363	0.3002079735383487	0.5327148450629497	null
AC018618.1	0.3406975259581507	0.0452029800126078	0.1611808275595947	null
AC018638.6	-0.3985145729957506	0.0177309833283389	0.0855222478600322	null
AC018638.7	-0.3399924400186677	0.0456787740956615	0.162296610328216	null
AC018643.1	0.5816959000734153	0.000247266746238	0.0038471125699296	null
AC018645.2	0.3278649618595614	0.0545105828589366	0.1826629467186808	null
AC018647.1	0.2064491630806012	0.2340921245729332	0.4618221341691723	null
AC018647.2	0.1380558269507572	0.4290110028212136	0.64891873344695	null
AC018648.1	0.0181912172386595	0.9173910538841046	0.962389179463432	null
AC018653.1	-0.429397337145103	0.0100483029107624	0.0579528798762783	null
AC018680.1	0.1334022597501699	0.4448789177510718	0.6624081800542686	null
AC018685.1	-0.1346714144412391	0.4405199511346094	0.6585119924154728	null
AC018685.2	-0.6760363987762311	8.30941916145225e-06	0.0003892288180712	null
AC018697.1	-0.2464980444432315	0.1534428171067692	0.3540814143804837	null
AC018709.1	-0.5774653844365178	0.0002810722339508	0.0041973198315189	null
AC018716.2	-0.4498448293901079	0.0067018242437842	0.0431475451019791	null
AC018730.1	0.3989376245594405	0.0175995276782657	0.085094143308986	null
AC018731.1	0.3595938291362932	0.0338651937531751	0.1337885704554163	null
AC018742.1	-0.7077652660529629	1.983887191470664e-06	0.000146433585897	null
AC018754.1	-0.5306476780548514	0.0010405898861852	0.0110522342465856	null
AC018766.1	0.1658362129663846	0.3410544135265015	0.5713866911217399	null
AC018767.3	0.3037510227292452	0.0760740713503304	0.2260975857025413	null
AC018781.1	-0.4779072497815284	0.0036898090549698	0.0280958645720904	null
AC018797.2	-0.2253454662587437	0.1930665680317252	0.4105942282102717	null
AC018809.2	-0.0049356015763804	0.977551213962294	0.9896955485374502	null
AC018816.1	-0.3030459367897623	0.0767920397160238	0.2274604911031852	null
AC018845.1	0.147644995727725	0.3973240340736841	0.6215311456374556	null
AC018845.3	-0.1465168582245523	0.4009803895763361	0.6240445903941815	null
AC018866.1	-0.076875904287179	0.6607069631918789	0.8152846271938179	null
AC018904.1	-0.2515746632075086	0.1448822408938643	0.3414803230701316	null
AC019068.1	0.6898560831900964	4.551687718149005e-06	0.0002565092497616	null
AC019077.1	-0.0176271484870731	0.9199442246826592	0.9634078867574288	null
AC019080.3	0.0018332234426556	0.991660974804353	0.9956121772228544	null
AC019080.4	-0.0452665173148039	0.7962473080800486	0.8971235795719189	null
AC019117.1	0.1530036488677953	0.380220072115435	0.6061070695836654	null
AC019117.3	-0.4346149730972766	0.009082342529232	0.0537971123820117	null
AC019118.1	-0.1255052972279611	0.4725218506634254	0.6834668784800484	null
AC019118.2	-0.0274983516398341	0.8753995415091913	0.9412187330896312	null
AC019131.1	-0.2961360945828296	0.0841099249996795	0.2418491311441467	null
AC019131.2	-0.1183922203012267	0.4981719131906268	0.7032147251104263	null
AC019163.1	-0.1576572160683826	0.3657229322149764	0.5946286523783071	null
AC019183.1	0.4800225075999771	0.0035203437027679	0.0272599698523769	null
AC019186.1	0.0657140095598088	0.7076187428411758	0.8451331016379326	null
AC019197.1	-0.1985522005583924	0.2528644838412553	0.4828654368264808	null
AC019205.1	0.1002632205944723	0.5665971111078763	0.7533779262271404	null
AC019209.3	0.1810660692592158	0.2979065156774522	0.5303911830326571	null
AC019211.1	0.1053398393587494	0.5470107798199906	0.7397181120975779	null
AC019254.1	-0.2013725443163241	0.2460486330238167	0.4754829101858349	null
AC019257.1	-0.3366080275091496	0.0480188823418926	0.1677294357391604	null
AC019257.8	-0.128607675361686	0.4615559939193477	0.6747736244548144	null
AC019330.1	-0.2610228147965798	0.1298879029982738	0.3198609985989842	null
AC020551.1	0.1953088052367709	0.2608563898209083	0.4912795341627107	null
AC020558.1	-0.3856820088971614	0.0221262692115746	0.0997023789632351	null
AC020559.1	-0.1685155395364197	0.3331998659187031	0.5637856947105441	null
AC020571.1	-0.170771814542765	0.3266726316831834	0.5579957481501283	null
AC020637.1	0.2400112537999885	0.1649074645615163	0.3708937558343655	null
AC020687.1	-0.2443827866247827	0.1571158828025793	0.3597174290128611	null
AC020704.1	-0.2952899914554501	0.0850417575720074	0.2436337440529987	null
AC020718.1	-0.2111027302811885	0.2234825124340676	0.4490544122437792	null
AC020741.1	-0.3390053197033916	0.0463516359158851	0.1637055844285537	null
AC020743.2	-0.0548595279299311	0.7542789643800476	0.8725946746328291	null
AC020779.2	0.0568299267223239	0.7457394438985031	0.8679178216788589	null
AC020892.1	0.0459716032542868	0.7931418507290015	0.8957423961506965	null
AC020900.1	0.0982958636687969	0.5742726822048283	0.7582844239075103	null
AC020908.3	0.300084575843934	0.0798651750359498	0.2334094610236091	null
AC020911.2	-0.3282880134232511	0.0541811883385777	0.182004292178716	null
AC020912.1	0.314045277445696	0.0661753248561839	0.207687254330317	null
AC020915.1	-0.0102942547164507	0.953197980396146	0.9787356499411856	null
AC020915.3	-0.1372097238233777	0.4318724964427926	0.6510906311133278	null
AC020916.1	0.1570931473167963	0.3674624136594955	0.5954694731108412	null
AC020917.3	0.338864302515495	0.0464484051241157	0.1638889324208701	null
AC020928.1	-0.1270564862948235	0.4670218979494127	0.6788710328789223	null
AC020928.2	-0.1472219441640353	0.3986929144084397	0.6225618683426037	null
AC020934.2	0.1060449252982323	0.5443159668613917	0.7381681427047	null
AC021006.2	0.0046535672005873	0.978833706002778	0.9903536485435408	null
AC021054.1	0.0508402566034452	0.7717862205173316	0.8829522040781449	null
AC021086.1	-0.2439597350610929	0.1578580574259522	0.3608137144084793	null
AC021087.1	0.1627452319566595	0.3502549027138448	0.5802068529214099	null
AC021088.1	-0.1130957846930616	0.517719419731866	0.7187287137839254	null
AC021092.1	0.0675472330024644	0.6998353505583246	0.8395420025686544	null
AC021188.1	0.4863682810553235	0.0030517933103352	0.0246323317191343	null
AC021192.1	0.0105762890922439	0.9519171950417612	0.9783370253026482	null
AC021205.3	0.4910218482559108	0.0027435799078687	0.0227821055834461	null
AC021224.1	0.1475039785398285	0.397780026881348	0.622022522954056	null
AC021231.1	-0.6135657845380437	8.87382786222494e-05	0.0018812922281793	null
AC021237.1	0.0406129501142166	0.8168184614110946	0.908672196846342	null
AC021242.2	0.0449844829390107	0.7974903560700197	0.8977858360687604	null
AC021351.1	-0.1762714848707319	0.3110971155461894	0.5426377281193161	null
AC021439.1	0.2380370131694364	0.1685156955492125	0.3756942009386594	null
AC021491.1	0.0720597830151552	0.6808053111934351	0.8291452239990269	null
AC021504.1	-0.3560683994388784	0.035783059831125	0.1385440193602831	null
AC021506.1	-0.2099745927780158	0.226023879792181	0.4522540610445594	null
AC021594.2	-0.4013349167536825	0.0168699007190154	0.082772559285917	null
AC021678.2	-0.0458305860663902	0.7937626935996708	0.8960742452799826	null
AC021683.1	-0.5109052717493294	0.0017113879930513	0.0160329263178087	null
AC021683.2	-0.4728306310172513	0.0041256401932592	0.0304724677616675	null
AC021683.3	-0.3416846462734267	0.0445435689979034	0.1595041031643319	null
AC021733.1	0.132697173810687	0.4473106643317337	0.6639994842551643	null
AC021739.2	-0.5281093686727127	0.0011112050483675	0.0115231017361935	null
AC021739.3	-0.6658831612476769	1.2676912612440925e-05	0.000516548844405	null
AC021739.5	-0.3722853760469858	0.0276422167008052	0.1166453656429359	null
AC021752.1	-0.1664002817179709	0.3393915029692065	0.5698637046638285	null
AC021755.2	0.1212747815910635	0.4876929879839862	0.6947303712122259	null
AC021851.1	-0.1373507410112743	0.4313948498486715	0.6509524985120165	null
AC021860.1	0.3523561196219358	0.0378970959047674	0.1442827607544826	null
AC021979.2	-0.3714392729196063	0.0280254786444632	0.1177413842169267	null
AC022007.1	-0.3477483853529799	0.0406607651416517	0.1506702659626926	null
AC022028.2	-0.0375105719804917	0.8306006433938435	0.9167469189648494	null
AC022031.2	-0.0466766891937698	0.7900395188720194	0.8941734902531059	null
AC022075.1	0.1767774248333386	0.3096881278254815	0.5414007060900053	null
AC022075.3	0.1455297379092762	0.4041954495715526	0.6268675377083535	null
AC022098.1	0.0716367314514654	0.6825813855678482	0.8300171474605262	null
AC022101.1	0.067688250190361	0.6992378599182139	0.8394223955493721	null
AC022113.1	-0.2807652211021018	0.1023098810968979	0.2759396177911167	null
AC022126.1	0.2319732740898832	0.1799506902853291	0.39248622350363	null
AC022140.1	0.2339475147204354	0.176168910527811	0.3866227707068448	null
AC022144.1	-0.2360627725388842	0.1721800813024756	0.3809579877182955	null
AC022146.2	-0.3469022822256005	0.0411855184382856	0.1519469766415513	null
AC022154.1	-0.0117044265954166	0.9467952695070176	0.9758178607490756	null
AC022165.1	-0.2405753225515749	0.1638868067961622	0.3697361920948305	null
AC022166.1	0.02312681881504	0.8950882017076447	0.9514679512115108	null
AC022167.2	0.0968788080849542	0.5798301845853433	0.7622167779089655	null
AC022167.3	0.0836231924226752	0.6329402542131332	0.7967451193144017	null
AC022182.1	0.306571366487177	0.0732542825825839	0.2215924358735207	null
AC022196.1	-0.2586255226023379	0.1335787594294918	0.3250431306708091	null
AC022201.1	0.1510399856374197	0.3864370191492052	0.6114911548918637	null
AC022217.2	0.0552787376554615	0.7524597098641069	0.8716207006415299	null
AC022217.3	0.5008930514086718	0.0021781480323442	0.0191687519731232	null
AC022272.1	-0.0844692955500547	0.6294919034441008	0.794457196735842	null
AC022294.1	0.4051423808268902	0.0157631808200484	0.0789491546577795	null
AC022306.2	0.2429726147458168	0.1595996399320261	0.3634680351745145	null
AC022384.1	0.2538309382138539	0.1411916645981349	0.3362159104193258	null
AC022387.1	0.1432734629029309	0.4115991502472449	0.6333761457054684	null
AC022395.1	-0.0576760298497034	0.7420815702635541	0.8657289225330017	null
AC022398.1	0.2903543898790696	0.0906369917712202	0.2545732394117476	null
AC022400.6	-0.0830591236710888	0.6352433947290376	0.7979032658711946	null
AC022414.1	0.0791106424099844	0.6514587268371546	0.8093668580178012	null
AC022424.1	-0.7461219411608342	2.677490150332749e-07	4.253328918521342e-05	null
AC022469.2	-0.0352542969741463	0.8406556036320145	0.922318810010561	null
AC022486.1	-0.0258079527279624	0.883004753411929	0.9454167806186836	null
AC022498.1	0.2384600647331261	0.1677377876704404	0.3746838986459543	null
AC022523.1	0.0571119610981171	0.7445195407984007	0.8670043757440924	null
AC022535.1	0.2118226502590145	0.2218709680881314	0.4470300997157585	null
AC022558.2	-0.4203722371197215	0.0119252247326354	0.0650310389524465	null
AC022568.1	-0.0626116314260839	0.7208568905445857	0.8532734748660048	null
AC022596.2	0.305092885572534	0.0747221257853502	0.2238396339801104	null
AC022613.1	-0.6000281344999715	0.0001389713497477	0.0025622623458117	null
AC022613.2	0.1876938770903553	0.2802684332556253	0.5110242530008997	null
AC022639.1	0.2823164101689642	0.1003480582982378	0.2724247843980149	null
AC022679.1	-0.2249224146950539	0.1939258961876186	0.4117028371319944	null
AC022679.2	-0.345351093158738	0.0421617653001879	0.1540707149376098	null
AC022733.2	-0.1083012003045776	0.5357351056885153	0.7315550633426955	null
AC022762.2	-0.4160007042949273	0.0129359285646631	0.0690315058409314	null
AC022784.1	0.278869106010556	0.1047473053455916	0.2802038349952482	null
AC022784.6	0.2213969849976393	0.2011912107001117	0.4209710528746636	null
AC022796.1	-0.2412804084910578	0.1626173781619914	0.3679704958781149	null
AC022816.1	0.2598946772934071	0.1316152574120417	0.3221245587793658	null
AC022826.2	0.0860204846169171	0.6231899340063185	0.79041713337691	null
AC022858.1	0.130299881616445	0.4556322741431681	0.6704504439365372	null
AC022893.1	-0.3683368947858814	0.0294683172391696	0.1218186782042385	null
AC022893.2	-0.3360439587575634	0.0484180744906175	0.1685330309595613	null
AC022893.3	0.0217886814014765	0.9011278440796232	0.9545771161499398	null
AC022898.1	0.6017203407547305	0.0001315388048113	0.0024688302046869	null
AC022903.1	0.2618689179239593	0.128603441904525	0.3183788428493505	null
AC022915.2	-0.3414026118976336	0.0447311775337758	0.1600190721108737	null
AC022916.1	0.2534078866501642	0.1418783447878922	0.3370456300867115	null
AC022973.2	0.1194415581484079	0.4943441035276751	0.7000653383419699	null
AC022973.3	0.0871486221200898	0.6186231232305675	0.7877697419378739	null
AC022973.4	0.1032245815403006	0.5551327946250426	0.7459160970744826	null
AC023024.1	-0.2842906507995165	0.0978927089716734	0.268049458665629	null
AC023034.1	-0.3747848935910202	0.0265350976602911	0.1133480925387574	null
AC023043.1	0.1679514707848333	0.3348441285080646	0.5653025017446125	null
AC023051.1	0.7000644274812287	2.856165862912301e-06	0.0001830785615402	null
AC023154.1	0.0080379797101053	0.9634481491129304	0.9841438108594038	null
AC023157.3	-0.3920277823525078	0.0198515823297995	0.0928893036998647	null
AC023202.1	-0.0702052315320701	0.6886035693342034	0.8333646597628579	null
AC023355.1	-0.3144683290093858	0.0657913100538462	0.2070452338501889	null
AC023389.1	0.2525089582481793	0.1433455647341965	0.3393177270384468	null
AC023403.1	0.0555607720312546	0.7512364953404214	0.871354838669456	null
AC023469.1	0.2668045195003398	0.1212977187681777	0.3066999528069196	null
AC023509.4	-0.4093728964637877	0.0146055459699189	0.0748965564333479	null
AC023510.2	-0.3512738150503946	0.0385321505555139	0.1459149774534421	null
AC023590.1	0.2999435586560374	0.0800138571202893	0.233719357200664	null
AC023632.2	0.0984299971518167	0.5737478773772453	0.7578297865797415	null
AC023632.5	0.0080379797101053	0.9634481491129304	0.9841438108594038	null
AC023644.1	-0.3062893321113838	0.0735325375119787	0.2219747021946569	null
AC023669.1	0.3086320707896289	0.0712460401621447	0.2179840463970045	null
AC023669.2	-0.0167810453596936	0.9237754493210536	0.9649309286708982	null
AC023790.2	-0.1586443363836587	0.3626906588166935	0.5920256606537271	null
AC023794.1	0.1452477035334831	0.4051167325586626	0.6278077909763186	null
AC023796.1	0.1998213552494617	0.24978199011811	0.4795271729021113	null
AC023824.3	0.1569521301288997	0.3678980507784867	0.5958670904444762	null
AC023830.1	0.0313145885353279	0.8582713620499874	0.931156848432242	null
AC023866.1	0.0701609643833952	0.6887900997232147	0.8334983752557028	null
AC023886.1	0.132697173810687	0.4473106643317337	0.6639994842551643	null
AC023905.1	-0.4085267933364083	0.0148311729466624	0.0755762374097473	null
AC023906.4	0.4148725667917547	0.0132081768938165	0.0698383149701511	null
AC023906.5	0.1617467145173836	0.3532588261194663	0.5834945740047424	null
AC023908.3	-0.0740340236457074	0.6725393975299638	0.8230104204896654	null
AC024022.1	0.0348312454104566	0.8425437220112233	0.923512173696502	null
AC024060.1	-0.0678292673782576	0.6986405468637862	0.8391648714233697	null
AC024084.1	0.2277427584529856	0.1882474172199802	0.4037925518881025	null
AC024145.1	0.637858420525915	3.75955066143007e-05	0.0010526969174147	null
AC024230.1	0.1585033191957621	0.3631229190530427	0.5923783771008188	null
AC024257.1	-0.2723041898283067	0.1135267526417865	0.2948387005583751	null
AC024257.3	0.042164139181079	0.8099473065159556	0.9044246563489596	null
AC024267.3	0.1325561566227904	0.4477978770573414	0.6644527589583754	null
AC024361.2	-0.1412992222723787	0.4181398605921016	0.6387778413867632	null
AC024361.3	0.3392873540791848	0.046158582998401	0.1632341436507415	null
AC024475.1	0.1628748520205563	0.3498660923731822	0.5799005350827839	null
AC024475.3	-0.0062047562674497	0.9717807302638056	0.9879598000669272	null
AC024475.4	0.0019742406305521	0.991019536239966	0.9954696789521872	null
AC024560.1	-0.0410360016779063	0.814943155190839	0.9077376072401592	null
AC024560.3	0.3074174696145564	0.0724244435948645	0.2200233720186558	null
AC024563.1	-0.2567922991596822	0.13645296575366	0.3291145247278838	null
AC024575.1	0.1576572160683826	0.3657229322149764	0.5946286523783071	null
AC024592.3	0.1064679768619221	0.5427021060544879	0.7369829380490914	null
AC024600.1	-0.1291717441132723	0.4595768764279726	0.6734071442453055	null
AC024601.1	0.2692018116945818	0.1178630046297016	0.3011764526742417	null
AC024610.2	0.3580426400694306	0.0346984651070047	0.1356383295427529	null
AC024614.4	0.0919432065085737	0.5993720911965164	0.7754624045803843	null
AC024896.1	0.3505687291109116	0.038950486723737	0.1468901720209466	null
AC024901.1	-0.5334680218127831	0.0009667963811487	0.0104559004773277	null
AC024909.1	-0.7753124990554274	4.5300896598399776e-08	1.6547756615254518e-05	null
AC024909.2	-0.1355175175686187	0.4376269999123406	0.6554836766929716	null
AC024941.2	-0.1290307269253757	0.4600712304857344	0.6734562977235756	null
AC025031.1	-0.3810284416965741	0.0239283168305224	0.1054385048359223	null
AC025031.4	-0.3320954774964589	0.0512873782266674	0.1760880039913866	null
AC025034.1	0.2682146913793057	0.119268375790812	0.3033180201956128	null
AC025038.1	-0.0872896393079864	0.6180532536216925	0.7873642158237298	null
AC025043.1	0.0671241814387747	0.701628884783937	0.8406355365488041	null
AC025048.4	0.3029049196018657	0.0769362633274729	0.2277645867204405	null
AC025159.1	-0.5265581796058505	0.0011564076402681	0.0118738961545476	null
AC025164.1	0.1971420286794265	0.2563189987570652	0.4862851657942348	null
AC025165.1	-0.4337688699698971	0.0092333915830958	0.0544857093632914	null
AC025165.5	0.1782457255012841	0.3056218735211952	0.5372768814219441	null
AC025171.3	-0.321519188404215	0.0596452605685452	0.1942280751906788	null
AC025171.4	-0.1979881318068061	0.2542425585671015	0.4845683680149538	null
AC025178.1	0.2628560382392354	0.1271168290411464	0.3162700177323814	null
AC025180.1	-0.0324339532162146	0.8532590765189907	0.9285715585508992	null
AC025183.2	0.032998021967801	0.8507354191036052	0.927344331837762	null
AC025219.1	-0.3005076274076237	0.079420413189646	0.2326057846283795	null
AC025244.1	-0.4217824089986873	0.01161378085976	0.0639531032423157	null
AC025253.1	-0.1383642804365724	0.4279704440520017	0.6480160658264966	null
AC025262.1	0.2669455366882364	0.1210936332394874	0.3062899074507954	null
AC025263.1	-0.2149101943543963	0.2150495956703483	0.4384187888296639	null
AC025265.1	-0.3851179401455751	0.0223385156590868	0.1003905166622596	null
AC025272.1	-0.0159349422323141	0.9276083611296582	0.9667695394449162	null
AC025283.3	-0.1290307269253757	0.4600712304857344	0.6734562977235756	null
AC025366.1	-0.2931747336370013	0.08740616582868	0.2484270669384575	null
AC025419.1	0.4209363058713078	0.0117998104877464	0.0646365431065408	null
AC025430.1	0.280342169538412	0.1028499406839944	0.2768512278578739	null
AC025437.4	-0.0139607016017619	0.9365579088140886	0.9711107027254968	null
AC025465.1	0.0227037672513502	0.8969970213078036	0.9522041887128794	null
AC025470.2	-0.6087712001495598	0.0001042614690955	0.002096899014231	null
AC025475.1	-0.0083964045751923	0.9618194122061082	0.9835679488394676	null
AC025524.2	-0.3069944180508667	0.0728384409252387	0.2208526005481444	null
AC025539.1	0.4291153027693098	0.0101029106097074	0.0581759932718694	null
AC025569.1	-0.4869323498069098	0.0030128991587201	0.024444402426892	null
AC025572.1	-0.1436965144666206	0.4102051427467932	0.632162892041842	null
AC025575.2	-0.4592929809791791	0.0055119044215308	0.0374440560052057	null
AC025580.2	0.0067688250190361	0.9692165058669432	0.9869548607216242	null
AC025580.3	-0.2755475851499281	0.1091226723044145	0.2873153041385269	null
AC025627.1	-0.1273385206706167	0.4660255582936912	0.6786377234565097	null
AC025682.1	-0.2639841757424081	0.1254335007183213	0.3133264816256882	null
AC025741.1	0.3301212368659068	0.0527720693534683	0.1794152146970739	null
AC025809.1	0.2329603944051593	0.1780526738440606	0.3894702370793752	null
AC025822.2	0.0274983516398341	0.8753995415091913	0.9412187330896312	null
AC025871.1	0.0705085939482927	0.6873257645087838	0.8325536197127617	null
AC025887.2	0.6479739783848106	2.571672204367001e-05	0.0008170463487555	null
AC025917.1	0.3897715073461624	0.0206369549850103	0.0953029970889819	null
AC025946.1	0.3845538713939887	0.02255244697884	0.1009793183558276	null
AC026116.1	0.1989752521220822	0.2518341907667151	0.4820317061021505	null
AC026150.1	-0.1850145505203202	0.2873154367417938	0.5189527069501199	null
AC026167.1	-0.3246215665379399	0.0570891672058052	0.1884802294406119	null
AC026202.2	0.2739963960830657	0.1112126127908014	0.2906883149636281	null
AC026254.2	-0.3182757930825935	0.0624134669536539	0.1999164264403859	null
AC026310.2	0.112954767505165	0.5182449910625417	0.7192761439742349	null
AC026316.5	-0.4371532824794151	0.0086417496844762	0.0518315831964675	null
AC026333.3	0.0671241814387747	0.701628884783937	0.8406355365488041	null
AC026347.1	0.4064115355179595	0.015408082456141	0.0776139668206628	null
AC026358.1	-0.3756697885565039	0.026152010997463	0.1124787885199893	null
AC026369.1	-0.1977060974310129	0.2549334612286241	0.485125984119262	null
AC026369.2	-0.2245855995589084	0.1946119674812754	0.4126398637319393	null
AC026369.3	-0.0944815158907123	0.5892863876760337	0.7686740563271457	null
AC026391.1	-0.4250258043203088	0.0109234744046231	0.0612911200148831	null
AC026412.3	0.093212361199643	0.5943199115369431	0.7723903901300017	null
AC026458.2	-0.1764125020586285	0.3107039933038234	0.542124557561797	null
AC026464.3	-0.0593682361044625	0.7347825399312891	0.8608787793476415	null
AC026464.4	0.1161981628267865	0.5062237847140132	0.7099633938008186	null
AC026471.1	0.0059227218916565	0.9730629483802028	0.9881484900783296	null
AC026471.2	-0.1493372019824841	0.3918756093875061	0.6162181413810278	null
AC026471.4	-0.1535677176193816	0.3784451333627888	0.6043323290777285	null
AC026495.1	0.503325591727312	0.0020555574130075	0.0183631540790564	null
AC026523.1	0.3849769229576785	0.0223918401417506	0.1005683096880677	null
AC026704.1	0.3450690587829448	0.0423412540199888	0.1544177292673758	null
AC026740.1	0.1835467239095255	0.2912239438489868	0.5229679774998851	null
AC026765.2	0.1321331050591006	0.4492612394112808	0.6655879496096572	null
AC026780.1	0.2060261115169114	0.235073224207732	0.4629244718902175	null
AC026780.2	0.1135188362567513	0.5161442854231495	0.7179059085747278	null
AC026785.2	-0.5314937811822308	0.0010179472611096	0.0108432652371456	null
AC026786.1	0.3194039305857662	0.0614393496200307	0.1977497316649998	null
AC026790.1	0.1511704254251397	0.3860222224669493	0.6113110713660668	null
AC026888.1	-0.1229669878458226	0.4815946368248739	0.6908013890253802	null
AC026979.2	-0.1651311270269016	0.3431400347002198	0.5732598567823669	null
AC026979.3	0.3302622540538033	0.0526648969337685	0.1791341924875212	null
AC027018.1	0.3779260635628492	0.0251958125319331	0.1092882078205457	null
AC027020.2	0.0685343533177405	0.6956566565818467	0.8376001112532128	null
AC027031.2	-0.6200525751812866	7.104850601431285e-05	0.0016073533011824	null
AC027045.2	-0.468177063816664	0.0045635710377079	0.032822376735116	null
AC027045.3	-0.1485720120158933	0.3943339288184736	0.6184866843785204	null
AC027097.1	0.0094481515890712	0.9570410156151165	0.9808898566699976	null
AC027097.2	-0.0021152578184487	0.9903781032114852	0.9952357909054402	null
AC027117.2	0.0829181064831923	0.6358197072504994	0.7980784209759775	null
AC027237.2	-0.2742784304588588	0.1108304001184812	0.2901390054212259	null
AC027237.3	-0.4829838685458055	0.0032944506003973	0.0259974607854247	null
AC027288.1	0.5081910254383213	0.0018283324824969	0.0168547959130771	null
AC027288.3	0.5530694109304085	0.0005694426461448	0.00705671096031	null
AC027307.2	-0.0473817751332527	0.7869403574351848	0.8925551798268895	null
AC027307.3	0.089904753355607	0.6075252157135871	0.7806504328841367	null
AC027309.1	-0.3594528119483965	0.0339402651074658	0.133964438546249	null
AC027644.4	-0.1147879909478206	0.5114331472424283	0.7141625233357866	null
AC027682.1	-0.0260881797608683	0.8817432642994106	0.9446572104374782	null
AC027682.4	0.1800789489439397	0.3005926457512848	0.5330522553114113	null
AC027682.6	-0.2074362833958773	0.2318136639994982	0.4592281892460691	null
AC027701.1	-0.0411770188658029	0.8143182772202101	0.9073643017800878	null
AC027801.1	-0.3404154915823575	0.0453928173540427	0.1617262054339875	null
AC027801.3	-0.3457741447224277	0.0418936835551131	0.1535518025238573	null
AC027801.4	-0.5518002562393393	0.0005898796363436	0.0072322938411216	null
AC027808.2	-0.2615868835481661	0.129030545321486	0.318716350933816	null
AC034102.2	-0.1381968441386538	0.4285351115259744	0.648422605940945	null
AC034102.3	0.0568339068271523	0.7457222242337778	0.8679178216788589	null
AC034102.5	-0.0191783375539356	0.9129249745534888	0.9604617407573828	null
AC034102.6	0.0129735812864858	0.9410356191680674	0.9732218164552708	null
AC034111.1	0.0047945843884839	0.978192453262225	0.9900246980800784	null
AC034114.2	0.0569709439102205	0.7451294161468046	0.8674381106032738	null
AC034195.1	0.5769013156849315	0.0002858781278301	0.0042488273344362	null
AC034231.1	-0.1845914989566305	0.2884384523600883	0.5199101917972255	null
AC034236.2	0.0861615018048137	0.6226183216680005	0.790057817064477	null
AC035140.1	-0.4786123357210113	0.0036325517597862	0.0278339041167546	null
AC036108.1	-0.3890664214066795	0.020887616190308	0.0960961851256943	null
AC036108.3	-0.2498824569527495	0.1476960663307863	0.3459550343095948	null
AC036108.4	0.2727272413919964	0.112944856048249	0.2938845263251887	null
AC036176.1	0.4646516341192493	0.0049215236114306	0.0346466411720559	null
AC036214.1	0.5802857281944495	0.0002581078244722	0.0039457738689547	null
AC037441.1	0.410318242961786	0.01435687321132	0.0740370205924627	null
AC037450.1	-0.4590109466033859	0.0055445958922537	0.0376078685488822	null
AC037459.2	0.3834257338908161	0.0229854043076615	0.1023534497730157	null
AC037459.3	0.0853153986774342	0.6260512390222334	0.7920299666346606	null
AC037486.1	0.1068910284256118	0.5410905228834683	0.7357059134560189	null
AC037487.1	0.0071918765827258	0.9672935353591656	0.9862794828904016	null
AC037487.2	-0.0327887924002802	0.8516713485737876	0.9279953925858428	null
AC040162.1	0.2267556381377095	0.1902214178170006	0.4068722725518868	null
AC040162.3	0.1249582563249208	0.4744695388388595	0.6850159194555684	null
AC040173.1	-0.0102942547164507	0.953197980396146	0.9787356499411856	null
AC040934.1	0.1273385206706167	0.4660255582936912	0.6786377234565097	null
AC040970.1	-0.4464604168805898	0.0071785380144827	0.0452206638946813	null
AC044781.1	-0.4131803605369956	0.0136255950044	0.0714081505346542	null
AC044810.3	0.2975462664617954	0.0825744063065629	0.238812155020115	null
AC044839.5	0.1431324457150343	0.4120644144036057	0.6335139976545231	null
AC046130.1	0.0922252408843669	0.5982477821021808	0.7746020837070466	null
AC046136.1	0.2570743335354754	0.1360078428459191	0.328619412638404	null
AC046143.1	0.0815079346042264	0.6415943563653519	0.8024779757084067	null
AC046168.1	0.0287675063309034	0.8696967011344606	0.9377085914946708	null
AC046168.2	-0.2075773005837739	0.2314893997947931	0.4590005989780621	null
AC046185.1	-0.18543760208401	0.286195239036084	0.5178253573909736	null
AC046195.1	-0.218435624051811	0.2074386980625679	0.4288853285794222	null
AC048341.1	0.6063739079553178	0.0001129036694124	0.0022158229551113	null
AC048341.2	0.4171580555700165	0.0126615634147775	0.068151479495297	null
AC048382.4	-0.136081586320205	0.4357041730719169	0.654123194225624	null
AC048382.5	-0.144260583218207	0.4083506352571464	0.6305460749529593	null
AC051619.5	-0.0540095829643922	0.7579714754827488	0.8743554349364776	null
AC053513.1	-0.0541506001522888	0.7573584717683559	0.8739702278310206	null
AC053527.1	-0.2899313383153798	0.0911294128629773	0.2554980162146298	null
AC055713.1	-0.1974240630552197	0.2556256078532911	0.4858105396930947	null
AC055717.1	0.4017579683173722	0.0167438081638839	0.0824293201366861	null
AC055717.2	0.2876146217276294	0.0938624661144518	0.2605613501533511	null
AC055764.1	-0.0586631501649795	0.7378210680632649	0.8628247868389466	null
AC055811.1	0.0277803860156273	0.8741316999441952	0.940778394922512	null
AC055811.3	-0.0007050859394829	0.9967926351645447	0.9980218382314296	null
AC055855.2	-0.0716367314514654	0.6825813855678482	0.8300171474605262	null
AC055876.5	0.0518943251459434	0.7671837572689096	0.8807647199187766	null
AC058791.1	-0.0334210735314907	0.8488436310994512	0.9263416010036922	null
AC058822.1	0.3783491151265389	0.0250197779921285	0.1087829379499091	null
AC060234.1	-0.2797781007868257	0.103573379769955	0.2780815225127929	null
AC060765.1	0.0827770892952957	0.636396230157886	0.7985734491998385	null
AC060780.1	0.1211337644031669	0.4882029713610144	0.6951406558960872	null
AC060809.1	-0.436166162164139	0.0088108773324452	0.0526156504717689	null
AC060834.2	0.2001033896252549	0.2491004065373809	0.4788057090848282	null
AC061961.1	-0.204474922450049	0.2386943202685557	0.4673684252346622	null
AC061992.1	0.1518755113646226	0.3837845518215267	0.6089992721702141	null
AC062004.1	0.1074550971771981	0.5389452987201224	0.7339727178072015	null
AC062028.1	-0.1209927472152704	0.4887132288900643	0.6955509578476913	null
AC063926.1	-0.4028861058205449	0.0164114120690625	0.0812307463034523	null
AC063944.1	-0.2441007522489895	0.1576103850542058	0.3605107325916423	null
AC063944.3	-0.0204474922450049	0.9071867427886188	0.9575035038715504	null
AC063948.1	-0.3432358353402892	0.0435230055620877	0.1571588416952869	null
AC063976.1	-0.4356326009654432	0.0089034625955636	0.0530557739132034	null
AC063977.6	0.1524395801162089	0.3819998801104279	0.607486497771549	null
AC063979.2	-0.4614082387976279	0.0052719608035707	0.0363891450679715	null
AC064807.1	0.0262291969487649	0.8811085597190929	0.9441617873771608	null
AC064807.2	0.1758484333070421	0.3122783588191981	0.5437463210511883	null
AC064834.1	-0.0947635502665054	0.5881703793043315	0.7680409253698806	null
AC064836.3	0.2927516820733116	0.0878850579804221	0.2494001606533091	null
AC064871.1	-0.1318510706833074	0.4502382496488047	0.6663599047259721	null
AC066612.1	-0.4883425216858757	0.0029175436397152	0.0239365238285316	null
AC066613.1	0.1205696956515806	0.49024564457196	0.6969175163936521	null
AC066613.2	0.6135657845380437	8.87382786222494e-05	0.0018812922281793	null
AC067750.1	0.0705085939482927	0.6873257645087838	0.8325536197127617	null
AC067817.2	0.2663814679366501	0.1219115146448233	0.3077904208273427	null
AC067930.4	-0.027216317264041	0.8766676881558337	0.9418892893428832	null
AC067956.1	0.0139607016017619	0.9365579088140886	0.9711107027254968	null
AC067960.1	0.3397104056428746	0.045870214577156	0.1627394147856312	null
AC067968.1	0.3852589573334717	0.0222852964807863	0.1002129783490867	null
AC068020.1	-0.1750023301796626	0.3146492881464174	0.5461394849363234	null
AC068025.2	-0.0438563454358381	0.8024674188974257	0.9007983387305734	null
AC068051.1	-0.0903920174417113	0.6055720341861655	0.7794815415083741	null
AC068057.1	0.0543659332056258	0.7564226968125867	0.8734881141764392	null
AC068112.1	-0.5518002562393393	0.0005898796363436	0.0072322938411216	null
AC068196.1	0.1116856128140957	0.5229869405633623	0.7233844224260223	null
AC068205.1	0.1449656691576899	0.4060392114819774	0.6284377007983556	null
AC068282.1	-0.2903543898790696	0.0906369917712202	0.2545732394117476	null
AC068286.1	-0.1723230036096275	0.3222314485443822	0.5539924566692768	null
AC068305.2	-0.1211337644031669	0.4882029713610144	0.6951406558960872	null
AC068313.1	0.1356585347565152	0.4371458571698609	0.6552554858719788	null
AC068389.4	0.2866879429937584	0.0949730604228623	0.2625472169722558	null
AC068413.1	0.0437153282479415	0.8030900937472467	0.9009437098985285	null
AC068418.2	0.41215159479492	0.0138847499220313	0.0724545317283437	null
AC068446.2	0.3570555197541545	0.0352373670222007	0.1370362887813881	null
AC068473.1	0.0836231924226752	0.6329402542131332	0.7967451193144017	null
AC068473.5	-0.0451255001269073	0.7968687706466747	0.8975008831749077	null
AC068481.1	-0.157516198880486	0.366157342376093	0.5948496561115096	null
AC068489.1	-0.3392873540791848	0.046158582998401	0.1632341436507415	null
AC068490.1	-0.7601609201961046	1.175228942029037e-07	2.6289151905265868e-05	null
AC068506.1	0.133684294125963	0.4439082364587865	0.6616819446283755	null
AC068512.1	-0.1761304676828353	0.3114905505580872	0.5430647247760767	null
AC068533.3	0.1975650802431163	0.2552793790256835	0.4854471328071681	null
AC068533.4	-0.010858323468037	0.9506365281283132	0.9778001205662684	null
AC068547.1	0.1138008706325445	0.5150955143279078	0.7173118958897469	null
AC068580.4	-0.2092695068385329	0.2276221841822996	0.4544566048856441	null
AC068594.1	0.2016545786921173	0.2453738705611705	0.4747648711775798	null
AC068599.1	-0.3397104056428746	0.045870214577156	0.1627394147856312	null
AC068620.1	-0.1092883206198537	0.5320015292757422	0.7292732319148837	null
AC068631.1	0.3564914510025683	0.0355483560461712	0.1379764626848735	null
AC068633.1	-0.658691284664951	1.6935821088971696e-05	0.0006260827485875	null
AC068643.1	-0.4329227668425176	0.0093865723758288	0.0551520878110211	null
AC068672.2	0.1379148097628606	0.429487186994707	0.6493253871239978	null
AC068675.1	0.0042305156368975	0.9807575409174508	0.9911108104915116	null
AC068722.1	0.1362226035081016	0.4352241935397625	0.6537159829241982	null
AC068724.3	-0.1518755113646226	0.3837845518215267	0.6089992721702141	null
AC068733.3	-0.0227902409898076	0.8966068029775356	0.9521126881841472	null
AC068759.1	0.4636645138039733	0.0050259871094336	0.0351899359351662	null
AC068768.1	0.1998213552494617	0.24978199011811	0.4795271729021113	null
AC068775.1	0.0801534413955634	0.6471605429536751	0.8065866975172248	null
AC068790.9	0.1039296674797835	0.5524192223122444	0.7440485494918299	null
AC068831.1	0.0703675767603961	0.6879196428921484	0.8328588066207365	null
AC068831.7	0.0253830938213853	0.8849178660992484	0.9461163412323312	null
AC068875.1	0.0908150690054011	0.603878425140643	0.77844424532125	null
AC068888.1	-0.1978471146189095	0.2545878544224395	0.4848049812933216	null
AC068896.1	0.3790542010660219	0.0247286436970027	0.1079238158721269	null
AC068985.1	-0.1727460551733173	0.3210267696726697	0.5524412312398356	null
AC068987.1	-0.5116103576888124	0.0016821034832723	0.0157990885005551	null
AC068987.3	-0.04047193292632	0.8174437863629457	0.909091045284522	null
AC068992.1	-0.0045125500126907	0.979474971788892	0.9904996001271376	null
AC069114.1	0.0205194378246914	0.9068615906857608	0.9575035038715504	null
AC069120.1	-0.2696248632582715	0.1172645100606273	0.3005228652734478	null
AC069133.1	-0.2683557085672022	0.1190668455004211	0.3029812405177288	null
AC069213.1	-0.2467800788190246	0.1529578203177322	0.3533714128997077	null
AC069222.1	-0.2617279007360627	0.1288168624611075	0.3184756128197133	null
AC069224.1	-0.3119300196272472	0.0681218817118347	0.2115251970094675	null
AC069228.1	-0.2223841053129154	0.1991381147175641	0.4184725604714763	null
AC069234.1	0.2824574273568608	0.100171138841687	0.2720792597803819	null
AC069257.3	-0.3581836572573272	0.0346220299373018	0.1355570888168477	null
AC069277.1	-0.2518566975833017	0.1444171040464885	0.340860438728157	null
AC069281.1	-0.0382156579199746	0.8274638074036723	0.915312422338445	null
AC069287.1	0.174861312991766	0.3150455372389307	0.5465676058366444	null
AC069287.3	0.1964369427399436	0.2580579217597311	0.4881057602085267	null
AC069368.1	-0.0315878500888351	0.8570472423196981	0.9305690760838248	null
AC069431.1	-0.1350944660049289	0.4390721703365768	0.6567956409497399	null
AC069437.1	0.3308263228053897	0.0522379406945322	0.1783738529447877	null
AC069503.1	0.0236908875666263	0.8925440116324792	0.949915031702457	null
AC069542.1	0.0339851422830771	0.8463225398413162	0.925479259659866	null
AC069544.1	0.1205696956515806	0.49024564457196	0.6969175163936521	null
AC072022.1	-0.0427282079326654	0.807452135892755	0.9030183513437902	null
AC072039.2	-0.4449092278137274	0.0074065478882668	0.0463242062215653	null
AC072061.1	-0.1424273597755514	0.4143951924208943	0.6354040293943376	null
AC072062.1	0.2381265780143593	0.1683507885182366	0.3754890659205985	null
AC073023.1	-0.2611638319844764	0.129673169324469	0.3195475739580721	null
AC073050.1	0.339569388454978	0.0459661761717024	0.1630534812356086	null
AC073052.2	-0.0062047562674497	0.9717807302638056	0.9879598000669272	null
AC073062.1	-0.2219610537492256	0.2000162176909767	0.4195135403962487	null
AC073071.1	-0.5409419327713022	0.0007930977411939	0.0090318382765991	null
AC073073.2	-0.4076806902090288	0.0150597206518125	0.0764034242372214	null
AC073111.3	0.0761492814641562	0.6637247783892009	0.8171500950156161	null
AC073111.5	0.5966437219904535	0.0001549770173746	0.0027643662936429	null
AC073176.3	-0.0437153282479415	0.8030900937472467	0.9009437098985285	null
AC073188.2	-0.0040897848585295	0.9813975409559657	0.9914389606701378	null
AC073254.1	-0.0124095125348995	0.9435951178588282	0.9744896675790848	null
AC073263.1	0.3917457479767146	0.0199483720616019	0.0931632322825813	null
AC073283.3	-0.030600729773559	0.8614707357702608	0.9331996575359814	null
AC073288.1	0.2601767116692003	0.1311818357496263	0.3217102811615738	null
AC073311.1	-0.171476900482248	0.3246492327929471	0.5562298148719802	null
AC073316.1	0.2349346350357115	0.1742993599176663	0.3838648350527508	null
AC073316.3	0.1231080050337191	0.4810882337535128	0.6905720442865707	null
AC073320.1	0.2450878725642656	0.1558845353473273	0.357795077361963	null
AC073325.1	-0.160900611390004	0.3558163484788896	0.585864953534191	null
AC073332.1	0.2266146209498129	0.1905046001425648	0.4072792904549742	null
AC073333.1	0.5879006563408651	0.0002042430760959	0.0033538701978843	null
AC073336.1	0.1466578754124489	0.400522294231583	0.6237744909167919	null
AC073342.1	0.1304408988043416	0.455140479964857	0.6701766255903813	null
AC073343.2	0.1097113721835435	0.5304052827561296	0.7281322943565579	null
AC073349.1	-0.0393437954231473	0.8224503448086453	0.9122062463392422	null
AC073359.2	-0.0600733220439454	0.7317479661152619	0.8593902771444751	null
AC073365.1	-0.4234746152534464	0.0112491552666877	0.0626693727462079	null
AC073389.1	-0.1786687770649739	0.3044565870049411	0.5365622075988681	null
AC073389.2	0.0620475626744976	0.7232725537857334	0.8541957183542102	null
AC073486.1	0.2954310086433467	0.0848859018210831	0.2433780721582244	null
AC073508.2	0.1412992222723787	0.4181398605921016	0.6387778413867632	null
AC073517.1	0.0334210735314907	0.8488436310994512	0.9263416010036922	null
AC073525.1	-0.1630158692084528	0.3494433918299694	0.5795943130586811	null
AC073529.1	0.0607784079834283	0.7287173886779564	0.8576229448970935	null
AC073534.2	-0.0652909579961191	0.7094190898342903	0.8460388035767223	null
AC073569.1	-0.1601955254505211	0.3579561001929453	0.5877987736651497	null
AC073569.2	0.2477671991343007	0.151269089201328	0.3513212176577511	null
AC073575.1	0.1061859424861289	0.5437777605616718	0.7377581425320566	null
AC073578.1	-0.0846103127379513	0.628917923954255	0.7941442733094395	null
AC073578.2	-0.1025194956008177	0.5578525624255003	0.7475544882628411	null
AC073591.1	0.0321519188404215	0.854521444183921	0.9290229666435188	null
AC073610.3	0.157516198880486	0.366157342376093	0.5948496561115096	null
AC073611.1	0.0095891687769678	0.9564004412966672	0.9805083699249656	null
AC073612.1	-0.1081601831166811	0.5362694992740629	0.7319200574701784	null
AC073842.1	0.4150135839796512	0.0131738839736127	0.0696906091866646	null
AC073842.2	-0.0485099126364254	0.781988405358315	0.8892851492589606	null
AC073869.3	0.068393336129844	0.6962530769072208	0.8380420552330805	null
AC073878.1	0.6596784049802272	1.628312654315143e-05	0.0006060419356179	null
AC073896.2	0.1444016004061036	0.4078877536334209	0.6301420250283194	null
AC073896.3	0.0090251000253814	0.9589628957576124	0.981803876368316	null
AC073911.1	-0.202077630255807	0.2443640497703448	0.4735633574138524	null
AC073912.1	-0.4829838685458055	0.0032944506003973	0.0259974607854247	null
AC073912.2	-0.3890664214066795	0.020887616190308	0.0960961851256943	null
AC073941.1	-0.4841120060489782	0.0032117675325033	0.0255195244101264	null
AC073957.3	-0.4451912621895205	0.0073646369582134	0.0461278775422726	null
AC074011.1	-0.4224874949381703	0.0114606567937465	0.0635087255390575	null
AC074032.1	0.2395882022362988	0.165675947006119	0.3719352903500401	null
AC074044.1	-0.0286264891430068	0.870330036321691	0.9381146158050996	null
AC074050.3	0.1427093941513446	0.4134619902308516	0.6345945354505867	null
AC074117.1	0.0241139391303161	0.8906365596325171	0.94908296034727	null
AC074124.1	-0.1497602535461738	0.3905202907534816	0.615101725384238	null
AC074131.1	-0.0754441955246732	0.6666581285377202	0.8187842172560874	null
AC074138.1	-0.3491585572319458	0.0397981938340049	0.1485031498262225	null
AC074183.1	0.3115992981007273	0.0684302430509319	0.2122421884780035	null
AC074237.1	0.1762714848707319	0.3110971155461894	0.5426377281193161	null
AC074286.1	0.1917833755393563	0.2697302172980186	0.5006371876731153	null
AC074327.1	0.1737331754885933	0.318226780784234	0.5496507633432067	null
AC074351.1	-0.0179091828628663	0.91866753930672	0.9627607704695438	null
AC074386.1	0.2418444772426442	0.161606939912191	0.3664405602766913	null
AC076966.1	0.0552787376554615	0.7524597098641069	0.8716207006415299	null
AC078777.1	-0.5156998561378133	0.0015207597235736	0.0146412361265623	null
AC078778.1	0.0853393065940244	0.625954130134095	0.7920299666346606	null
AC078785.1	0.4041552605116141	0.0160440898618524	0.079954202762339	null
AC078788.1	0.0867255705564001	0.6203340438049824	0.7888487098029365	null
AC078795.1	0.0552787376554615	0.7524597098641069	0.8716207006415299	null
AC078842.1	0.4664470144685023	0.0047363175508288	0.0337876841357856	null
AC078845.1	0.3739775823017448	0.0268886170693867	0.1142349347664916	null
AC078846.1	-0.2666635023124432	0.1215020607349016	0.3071103626692626	null
AC078864.2	0.2039956482021734	0.2398206873837519	0.4683607223898983	null
AC078881.1	-0.4673309606892845	0.0046473629901252	0.033272204921465	null
AC078883.1	-0.2628560382392354	0.1271168290411464	0.3162700177323814	null
AC078906.1	0.2208329162460529	0.2023709967569026	0.4221904254762867	null
AC078923.1	0.0901099830659181	0.6067022325767369	0.7801575752315362	null
AC078929.1	-0.1430719565164914	0.4122640801759418	0.6336076599787583	null
AC078960.1	-0.2017955958800139	0.2450369539603061	0.4744060853764755	null
AC078980.1	-0.389207438594576	0.0208372826003309	0.0960056555620963	null
AC079035.1	0.4047193292632005	0.0158830612314213	0.0794044397526156	null
AC079061.1	0.1666823160937641	0.3385619108510099	0.569168267613178	null
AC079089.1	-0.0466766891937698	0.7900395188720194	0.8941734902531059	null
AC079098.1	-0.1525805973041055	0.3815544719205754	0.6070423930214714	null
AC079117.1	-0.593400326668832	0.0001718469659242	0.0029500620101733	null
AC079154.1	-0.4687411325682503	0.004508437162059	0.0326077068514212	null
AC079174.2	0.0454075345027005	0.7956259687312457	0.8967000404362947	null
AC079193.2	0.4814326794789431	0.0034111538953708	0.0266592925826448	null
AC079296.1	0.1525805973041055	0.3815544719205754	0.6070423930214714	null
AC079298.3	-0.539672778080233	0.0008204880922687	0.0092287018772267	null
AC079305.3	-0.0239729219424195	0.8912723104269176	0.949160631002132	null
AC079313.2	0.2016545786921173	0.2453738705611705	0.4747648711775798	null
AC079315.1	0.2126539193480509	0.2200200652034875	0.4446648722587676	null
AC079322.1	0.2706119835735476	0.115876873173505	0.298361852679067	null
AC079336.5	-0.5908620172866934	0.0001861778717688	0.0031203297438197	null
AC079340.1	-0.4625363763008006	0.0051477085650617	0.0357906968484883	null
AC079340.2	-0.3877972667156102	0.0213451809427671	0.0974649149400837	null
AC079341.1	-0.1576572160683826	0.3657229322149764	0.5946286523783071	null
AC079341.2	0.3469655175407448	0.04114611172691	0.1519469766415513	null
AC079354.1	-0.5666070609684807	0.0003874706952589	0.0052562701617985	null
AC079362.1	-0.4336278527820005	0.0092587730351451	0.0545913992674693	null
AC079380.1	-0.2677916398156159	0.1198744959721466	0.3044356696827386	null
AC079384.1	0.2370498928541602	0.1703408475579582	0.378186354077938	null
AC079385.1	-0.6238600392544945	6.221200436343704e-05	0.0014856335072497	null
AC079447.1	0.5807087797581393	0.0002548117623295	0.0039172394486601	null
AC079466.2	-0.3354328447613059	0.0488535552157126	0.1696716789351796	null
AC079584.1	-0.2625740038634423	0.1275402680674185	0.3169997456433049	null
AC079594.2	-0.083341158046882	0.6340914019867159	0.7973700289309232	null
AC079610.1	0.1180313862694421	0.49949164094217	0.7042160751645926	null
AC079610.3	0.2032057677589797	0.2416848123613873	0.4705759353926932	null
AC079630.1	0.0633167173655669	0.7178410457401849	0.8513585481885054	null
AC079760.1	-0.6679984190661257	1.162442649825788e-05	0.0004891183832913	null
AC079760.2	-0.4198081683681351	0.0120517637456305	0.0655417427019877	null
AC079779.3	0.2373319272299534	0.1698179405087776	0.3774841707395481	null
AC079790.1	0.1116856128140957	0.5229869405633623	0.7233844224260223	null
AC079801.1	-0.0279214032035239	0.8734978945234353	0.9403270891643464	null
AC079807.1	-0.2734323273314794	0.111980013169501	0.291963112357493	null
AC079834.2	0.2522797491469915	0.1437214464978632	0.3398405296220643	null
AC079896.1	0.0809800253413873	0.6437614966907839	0.8043646902837851	null
AC079907.1	0.4432170215589683	0.0076623203008298	0.0474769320618403	null
AC079917.1	-0.0301776782098693	0.8633677960650311	0.9345158161920512	null
AC079922.2	-0.1923474442909427	0.2682972972660267	0.4991609395456028	null
AC079942.1	-0.3477483853529799	0.0406607651416517	0.1506702659626926	null
AC079943.2	0.2954310086433467	0.0848859018210831	0.2433780721582244	null
AC079949.2	-0.2369088756662637	0.1706027320953881	0.378576079865887	null
AC079950.1	-0.3588887431968102	0.0342419081788242	0.1346700952809804	null
AC080011.1	0.4497038122022113	0.0067211314335715	0.0432337568329681	null
AC080013.1	0.0895459143143318	0.6089653213863434	0.7809147572641953	null
AC080013.4	-0.0138196844138653	0.9371974677440724	0.9713144330505652	null
AC080013.6	-0.3575036074611196	0.0349919029855691	0.1364933269127486	null
AC080129.1	-0.2072952662079807	0.2321382356190443	0.4596219654299756	null
AC080162.1	0.0703675767603961	0.6879196428921484	0.8328588066207365	null
AC082651.1	0.1506874179772017	0.3875594769082924	0.612374142481158	null
AC082651.4	0.3013537305350033	0.0785366523770573	0.2306954969060499	null
AC083795.2	0.1569631223290833	0.367864082124328	0.5958670904444762	null
AC083798.2	0.2567922991596822	0.13645296575366	0.3291145247278838	null
AC083800.1	-0.4591519637912826	0.0055282293700459	0.0375084630919674	null
AC083805.1	0.0628936658018771	0.7196500527389771	0.8526736815557159	null
AC083805.2	0.0406129501142166	0.8168184614110946	0.908672196846342	null
AC083806.2	-0.0847513299258479	0.6283441582570545	0.7936940730228262	null
AC083841.2	0.0311647985251454	0.8589425089631565	0.9316117990050622	null
AC083843.3	0.3346337868785975	0.0494276883308165	0.1711234655066584	null
AC083864.2	-0.1188774893968216	0.4963998656370655	0.7017526184623557	null
AC083906.3	-0.0066278078311395	0.969857534499808	0.9871949143940564	null
AC083949.1	0.1525805973041055	0.3815544719205754	0.6070423930214714	null
AC083973.1	0.259612642917614	0.1320497365568577	0.3227195456855556	null
AC084024.3	0.1779636911254909	0.3064002960977158	0.5381274868654163	null
AC084033.3	0.216038331857569	0.2125935259316519	0.4354363520016512	null
AC084116.2	0.2515746632075086	0.1448822408938643	0.3414803230701316	null
AC084200.1	0.2780858945320666	0.1057668423825915	0.2816252543071993	null
AC084337.2	-0.2197047787428802	0.2047449719549697	0.4255635986723093	null
AC084346.1	0.2302810678351242	0.1832377074122785	0.397519744868082	null
AC084357.2	-0.0634577345534634	0.7172383779831943	0.8510121087977693	null
AC084365.1	-0.4459573074455319	0.0072518229649486	0.0456298688397254	null
AC084782.2	0.213641039663327	0.2178359008698405	0.4420437488538965	null
AC084816.1	-0.4207952886834112	0.0118310590328232	0.064694556277763	null
AC084824.5	0.2907774414427594	0.0901466141417172	0.253748597228393	null
AC084866.1	0.6582682331012613	1.7222745274547973e-05	0.0006324238222925	null
AC084880.2	0.0730469033304313	0.676667710418253	0.8258955262952475	null
AC087164.1	-0.4560495856575576	0.0058980501999806	0.0392761410947676	null
AC087203.3	-0.1352354831928255	0.4385901566343873	0.6563433281274516	null
AC087222.1	0.0201654578692117	0.9084615164254204	0.9579726472210336	null
AC087235.1	-0.3745416510533312	0.0266412076374232	0.1135800376949809	null
AC087239.1	-0.1864769641608269	0.2834550781660859	0.5144747295543715	null
AC087257.1	-0.2662404507487535	0.1221166269188348	0.3081663054350982	null
AC087258.1	-0.4429349871831751	0.0077056743243811	0.0476244128951463	null
AC087269.1	0.1362226035081016	0.4352241935397625	0.6537159829241982	null
AC087276.2	0.2686377429429954	0.1186645485715248	0.3024842132308102	null
AC087280.2	0.5578639953188923	0.0004977889210999	0.0063928112058303	null
AC087289.3	-0.0707906283240859	0.68613855986925	0.8319890209333314	null
AC087294.1	0.0765723330278459	0.6619671211330131	0.8160402198435536	null
AC087321.1	0.0968735633019743	0.5798507985214769	0.7622167779089655	null
AC087341.1	0.0173694581430653	0.9211108840583412	0.9640082631762392	null
AC087354.1	-0.0761245647116595	0.6638275240645141	0.8172306948134036	null
AC087386.1	0.1658362129663846	0.3410544135265015	0.5713866911217399	null
AC087457.1	-0.6004511860636612	0.0001370787162082	0.0025316256248666	null
AC087463.1	-0.2390241334847124	0.1667045823767581	0.373288851364994	null
AC087463.4	-0.2934567680127945	0.0870880214745779	0.2479085322381116	null
AC087473.1	0.0344081938467668	0.8444327041235822	0.9242886828338908	null
AC087477.2	0.2005264411889446	0.248080358018378	0.4776827060587512	null
AC087482.1	-0.279355049223136	0.1041184850285274	0.278930151386457	null
AC087500.1	0.0251010594455922	0.886188203133941	0.9465973682747284	null
AC087500.2	-0.0870076049321932	0.619193211647905	0.7879921970129673	null
AC087516.2	-0.1524395801162089	0.3819998801104279	0.607486497771549	null
AC087521.2	0.2072952662079807	0.2321382356190443	0.4596219654299756	null
AC087564.1	0.0951866018301952	0.586498116063439	0.7667250104563605	null
AC087612.1	-0.0888408283748488	0.6117992077644328	0.783128706797378	null
AC087620.1	0.4326005190875678	0.0094454785140886	0.0553498476305402	null
AC087623.3	-0.329698185302217	0.0530946296999966	0.1800093523481792	null
AC087623.4	-0.6619791171004243	1.4849576055893834e-05	0.0005721131920866	null
AC087627.1	-0.7404812536449706	3.67280275745622e-07	5.032198878059704e-05	null
AC087632.1	0.2472031303827144	0.1522324116923024	0.3525873142227843	null
AC087636.1	-0.1865657395871827	0.2832218200349466	0.5141002516192846	null
AC087645.2	0.5035723779787069	0.0020434641463294	0.0182844167411564	null
AC087664.1	0.030814413503059	0.8605128178496875	0.9326689406160809	null
AC087664.2	-0.2135000224754305	0.2181470108144901	0.4425112215300502	null
AC087672.2	-0.3137632430699028	0.0664323114397614	0.2080173020114912	null
AC087741.1	-0.4426529528073821	0.0077492377239565	0.0477455844251198	null
AC087762.1	-0.1711948661064548	0.3254576567427431	0.5570489343468468	null
AC087857.1	-0.0930713440117464	0.5948803470246896	0.7727522497911381	null
AC087863.1	0.3595938291362932	0.0338651937531751	0.1337885704554163	null
AC087894.2	-0.5015981373481547	0.0021419737987099	0.0189187548812733	null
AC087897.2	-0.0469587235695629	0.7887994713355143	0.8934157587505629	null
AC089987.2	0.0090251000253814	0.9589628957576124	0.981803876368316	null
AC089998.4	0.6340132767830485	4.328030584552819e-05	0.001150049533025	null
AC090001.1	-0.0593682361044625	0.7347825399312891	0.8608787793476415	null
AC090004.1	0.0407539673021132	0.8161932476534932	0.908483796651936	null
AC090061.1	-0.01734511411128	0.9212211068916628	0.9640082631762392	null
AC090092.1	0.4464604168805898	0.0071785380144827	0.0452206638946813	null
AC090099.4	0.160900611390004	0.3558163484788896	0.585864953534191	null
AC090114.2	-0.0764313158399493	0.662552810111029	0.8163031924495012	null
AC090115.1	-0.3206730852768354	0.0603578570264164	0.1955030942277041	null
AC090124.1	0.0086020484616917	0.960885003406834	0.982945452388456	null
AC090125.1	-0.2211149506218461	0.2017805042205309	0.4217210614474667	null
AC090136.3	0.0527441219686227	0.7634789077799224	0.8780933524342199	null
AC090138.1	0.0558467173785417	0.7499969268601085	0.8707660314229222	null
AC090150.1	0.1967189771157368	0.2573614188132158	0.4874191812719927	null
AC090152.1	0.1085832346803708	0.5346670865735619	0.7310985449017979	null
AC090159.1	-0.2697208540915028	0.1171290282532415	0.3002809679999488	null
AC090186.1	0.1169032487662694	0.5036291242968454	0.7081365956536106	null
AC090192.2	0.0912381205690908	0.6021868487413967	0.7770404437052739	null
AC090193.1	-0.2824574273568608	0.100171138841687	0.2720792597803819	null
AC090198.1	0.2095515412143261	0.2269819432203577	0.4536327978190064	null
AC090200.1	-0.3889254042187828	0.0209380507598842	0.0962676067026388	null
AC090204.1	-0.2652533304334774	0.1235596208587101	0.3104853288015411	null
AC090229.1	-0.0131145984743824	0.9403958342442796	0.9728355187722664	null
AC090241.3	-0.0688163876935337	0.6944643547613243	0.8368539789510636	null
AC090282.1	-0.3531070384930501	0.0374614934585347	0.1430965080324096	null
AC090360.1	-0.546441603099269	0.0006835241499562	0.0080777446982968	null
AC090371.2	0.190514220848287	0.2729725619988661	0.5038821576405476	null
AC090376.1	-0.3106608649361779	0.0693111873650275	0.2139152258786617	null
AC090386.1	-0.2642662101182013	0.1250152691026003	0.3127450335806464	null
AC090398.1	-0.0465356720058732	0.7906597330455103	0.8944598342359209	null
AC090403.1	0.2125129021601544	0.220333307435463	0.4448468194511162	null
AC090415.2	0.327533669274917	0.0547696427778856	0.1832789053544206	null
AC090458.1	-0.0155118906686244	0.929525423344223	0.9675255842814708	null
AC090502.1	-0.5709785937932749	0.0003409501892951	0.0047546501588604	null
AC090515.2	-0.1294537784890655	0.4585890198887266	0.672499063081187	null
AC090515.4	-0.1231080050337191	0.4810882337535128	0.6905720442865707	null
AC090517.4	-0.37087520416802	0.0282834044434445	0.1185070321500746	null
AC090518.1	0.1936165989820119	0.265091490928667	0.4955517748902736	null
AC090519.2	0.1807840348834226	0.298672415800024	0.5310647010437284	null
AC090527.2	-0.164990109839005	0.3435580895165794	0.5736522536661173	null
AC090531.1	-0.6708187628240574	1.0344656413164236e-05	0.0004526458241305	null
AC090559.1	-0.0328570047799044	0.8513661977747209	0.9277090062440316	null
AC090568.2	-0.6474099096332242	2.6276639211160017e-05	0.000825267170182	null
AC090572.2	0.1090062862440606	0.5330669813108717	0.730049001330476	null
AC090592.1	0.3305442884295965	0.0524510725040961	0.178767476902176	null
AC090607.1	0.2372780353267588	0.1699177702286166	0.3776677845434182	null
AC090607.3	-0.128607675361686	0.4615559939193477	0.6747736244548144	null
AC090617.4	-0.2717401210767203	0.114306113706796	0.2960910580976466	null
AC090617.5	0.1123906987535786	0.520349903720553	0.7210562951556234	null
AC090618.1	0.4446271934379343	0.0074486625747414	0.0465079979958652	null
AC090630.1	-0.7095984894956184	1.8159391531761533e-06	0.0001382257573469	null
AC090679.1	0.0500611017032878	0.7751932462747144	0.8850008512047854	null
AC090709.1	-0.1015323752855415	0.5616705900773556	0.7497833805672751	null
AC090739.1	0.2472031303827144	0.1522324116923024	0.3525873142227843	null
AC090771.2	0.1689385911001094	0.3319699364234304	0.5628776352598377	null
AC090772.1	-0.0389207438594576	0.8243295943606245	0.9135048714777884	null
AC090772.2	0.2502525252227837	0.1470773354473735	0.3449849505325619	null
AC090772.3	0.2426905803700237	0.1600997705190826	0.3640775071908017	null
AC090774.3	-0.5282503858606095	0.0011071739895067	0.011513979221047	null
AC090791.1	-0.1840274302050441	0.2899401902164903	0.5215449946603676	null
AC090796.1	0.217730538112328	0.2089457603119396	0.4308228891608673	null
AC090809.1	0.1661182473421777	0.3402223373176899	0.5706468308093648	null
AC090825.1	0.0511892392064605	0.7702615732629005	0.8818505436113069	null
AC090833.1	0.108865269056164	0.5336000929871921	0.7301405179742355	null
AC090844.2	0.2535489038380608	0.1416491801453507	0.3367201612607221	null
AC090907.2	0.0435743110600449	0.8037128878313428	0.9010429542312924	null
AC090912.1	0.1438375316545172	0.4097410689501222	0.6318919249753485	null
AC090921.1	0.3439409212797721	0.0430653811922939	0.1559688231451294	null
AC090922.1	-0.0809438658526401	0.6439100424135638	0.8043646902837851	null
AC090948.1	0.0695214736330166	0.6914867582358236	0.8351020666618403	null
AC090948.2	-0.281047255477895	0.1019510385733105	0.2753444212891603	null
AC090948.3	0.2261915693861232	0.1913559227971696	0.4084222120104714	null
AC090952.2	0.0864495902854699	0.621451231103973	0.7895219833739033	null
AC090987.1	0.2271786897013993	0.1893736450473103	0.4054941440444556	null
AC090993.1	-0.0750211439609835	0.6684204781368042	0.8201675653036505	null
AC091013.1	-0.4732868270767327	0.0040847343501476	0.0302635724318328	null
AC091045.1	-0.0224217328755571	0.8982698843135796	0.95277106657259	null
AC091057.2	0.5051235670455694	0.0019688658798605	0.017747318181868	null
AC091057.6	-0.1061859424861289	0.5437777605616718	0.7377581425320566	null
AC091059.1	-0.1403121019571026	0.421431975133019	0.641928276741665	null
AC091078.1	0.2532668694622676	0.1421077808759821	0.3372982646560502	null
AC091096.2	0.1695026598516958	0.3303343890313217	0.5614071227494096	null
AC091100.1	0.3004360561442761	0.0794955221069835	0.2327946614519495	null
AC091114.1	0.157516198880486	0.366157342376093	0.5948496561115096	null
AC091132.1	0.3151734149488687	0.065155179532418	0.2058411652557527	null
AC091132.5	0.0699445251967064	0.6897023785190154	0.8338198611312996	null
AC091138.1	-0.6350003970983247	4.1751270710432905e-05	0.0011271814735395	null
AC091152.2	0.0157939250444175	0.928247337868424	0.9670676808645372	null
AC091167.6	-0.3532480556809467	0.0373801453423458	0.14288536114994	null
AC091167.7	0.1975650802431163	0.2552793790256835	0.4854471328071681	null
AC091180.2	-0.3137632430699028	0.0664323114397614	0.2080173020114912	null
AC091180.5	0.2260505521982266	0.1916402892563794	0.408790349428661	null
AC091198.1	-0.4752279232114932	0.00391457907701	0.0293285722919389	null
AC091212.1	0.6327441220919793	4.532049672314201e-05	0.0011869963311406	null
AC091271.1	0.1186742744294012	0.4971415513131768	0.7024840201036137	null
AC091534.1	-0.3461971962861175	0.0416269790090507	0.1530091606030197	null
AC091544.5	-0.3069944180508667	0.0728384409252387	0.2208526005481444	null
AC091551.1	-0.3467612650377038	0.0412735067060831	0.1520924212490762	null
AC091563.1	0.3205320680889389	0.0604772745490861	0.1957163880521207	null
AC091588.2	-0.1978471146189095	0.2545878544224395	0.4848049812933216	null
AC091685.1	-0.103083564352404	0.5556762534777577	0.7462803913949277	null
AC091691.2	0.1174673175178557	0.5015582282461519	0.7061759460251857	null
AC091729.3	-0.4748048716478035	0.0039511311317197	0.0295116513354549	null
AC091806.1	0.1432734629029309	0.4115991502472449	0.6333761457054684	null
AC091808.1	-0.1408155234910958	0.4197512212165527	0.6404807038010211	null
AC091819.1	0.4728306310172513	0.0041256401932592	0.0304724677616675	null
AC091819.2	0.5653379062774114	0.0004019955023751	0.0053932346408003	null
AC091820.1	0.6702546940724711	1.0589858334395287e-05	0.0004615325534922	null
AC091826.2	-0.0947635502665054	0.5881703793043315	0.7680409253698806	null
AC091885.2	-0.2982513524012784	0.0818148176649731	0.2372413270967646	null
AC091887.1	-0.239870236612092	0.1651633404828038	0.3712407208104198	null
AC091939.1	-0.1999623724373583	0.2494410431737152	0.4792923611582246	null
AC091946.1	0.7331483598743482	5.474236053471407e-07	6.217937967057004e-05	null
AC091948.1	-0.3508507634867048	0.0387827130373661	0.146509501155461	null
AC091959.3	0.1790918286286636	0.3032941175779506	0.5354174299842032	null
AC091979.1	-0.2421265116184373	0.1611034194436487	0.3657528128669912	null
AC092017.3	0.3612860353910522	0.0329748496478354	0.1315513474030661	null
AC092040.1	-0.1145059565720274	0.5124782129846747	0.7152118274159688	null
AC092042.3	0.1702077457911787	0.3282969630566976	0.5595060269088802	null
AC092053.3	-0.259612642917614	0.1320497365568577	0.3227195456855556	null
AC092073.1	0.0252420766334888	0.8855529995499205	0.9462877336647992	null
AC092078.2	-0.2831625132963438	0.099290096507431	0.2707260566711322	null
AC092100.1	0.2077183177716704	0.2311654429412375	0.4586901556985707	null
AC092111.1	-0.222525122500812	0.1988460116505187	0.4180190129845292	null
AC092111.2	-0.0138196844138653	0.9371974677440724	0.9713144330505652	null
AC092111.3	-0.2480492335100939	0.1507890921356505	0.3505034967445372	null
AC092115.3	0.1434144800908275	0.4111341835093222	0.6331495307967236	null
AC092119.2	0.0066278078311395	0.969857534499808	0.9871949143940564	null
AC092123.1	-0.1771175879981114	0.3087430742273884	0.540164858197351	null
AC092127.1	-0.2536899210259574	0.1414202867987109	0.3365409821104365	null
AC092127.2	-0.2818933586052745	0.1008802418756089	0.2733617629662669	null
AC092131.1	-0.0864435361806069	0.6214757478834083	0.7895219833739033	null
AC092138.2	0.1759894504949387	0.311884298321796	0.5434918591264238	null
AC092140.2	0.0334939277207163	0.8485179276275877	0.9263089492282246	null
AC092142.1	0.4659207888103186	0.0047899679062164	0.0340706283063196	null
AC092155.1	-0.169079608288006	0.3315605825058552	0.5624880892813309	null
AC092159.2	-0.0982889799639201	0.5742996209349691	0.7582844239075103	null
AC092162.2	-0.1456707550971728	0.4037352568254125	0.6265527608754562	null
AC092164.1	0.0475227923211493	0.7863209095422669	0.8920833710596479	null
AC092167.1	0.3515558494261878	0.038365838824966	0.1455617720181559	null
AC092168.1	-0.397876684029491	0.0179307460912972	0.0862580240977439	null
AC092171.1	0.5147127358225372	0.0015584066908304	0.0149119997714469	null
AC092171.2	-0.0714957142635688	0.6831737836638823	0.8302769534027956	null
AC092171.3	-0.1796558973802499	0.3017485409527652	0.5340651957667141	null
AC092171.4	-0.3563753909484218	0.0356126197379282	0.1381572724457126	null
AC092171.5	0.3601578978878794	0.0335662607207268	0.1329910658810361	null
AC092279.1	0.1874118427145621	0.2810049022489198	0.5117286482057501	null
AC092287.1	-0.0647268892445327	0.7118219602756584	0.8478896442709728	null
AC092295.1	-0.0081789968980019	0.9628073279218532	0.9837642620695812	null
AC092301.1	0.1068280010460741	0.5413304763308009	0.7359865233269546	null
AC092329.3	-0.0014101718789658	0.9935853197590868	0.9966769186308548	null
AC092335.1	0.0662780783113952	0.7052207046566785	0.8430958328779902	null
AC092343.1	-0.2138675426882792	0.217336830284529	0.4415214524601468	null
AC092364.1	0.174861312991766	0.3150455372389307	0.5465676058366444	null
AC092368.3	-0.1451066863455865	0.4055778225827752	0.6282114764826962	null
AC092375.2	0.0621885798623942	0.7226683903498627	0.8540803522157362	null
AC092376.1	0.2347936178478149	0.1745655699590615	0.3839496763963627	null
AC092378.1	-0.6176552829870446	7.717699530303752e-05	0.0017158966440498	null
AC092422.1	0.1194415581484079	0.4943441035276751	0.7000653383419699	null
AC092435.1	0.4712704517861746	0.0042682266762745	0.0312832046798028	null
AC092436.2	0.3366080275091496	0.0480188823418926	0.1677294357391604	null
AC092436.4	0.4138854464764786	0.0134503403569885	0.0708113259620324	null
AC092440.1	-0.2071542490200841	0.2324631147167912	0.4599328881607848	null
AC092490.2	0.3051611946082111	0.0746538073865595	0.2236655412775944	null
AC092535.1	-0.3483124541045663	0.0403139412806801	0.1499426910001816	null
AC092535.3	-0.3120710368151438	0.0679907305088246	0.2112376409034091	null
AC092546.1	0.1147879909478206	0.5114331472424283	0.7141625233357866	null
AC092574.2	-0.3406975259581507	0.0452029800126078	0.1611808275595947	null
AC092590.1	0.2672275710640296	0.1206862308329468	0.3057533285935351	null
AC092611.1	-0.2257685178224334	0.1922099111604628	0.4095670365921138	null
AC092611.2	-0.169784694227489	0.3295184839868949	0.5607159982892734	null
AC092614.1	0.419061920935194	0.0122209131676457	0.0662316090138766	null
AC092620.1	0.2335244631567456	0.176974494961134	0.3880799118273461	null
AC092620.3	-0.2587665397902344	0.133359531489587	0.3248341832571919	null
AC092634.3	-0.3313903915569759	0.0518137488925285	0.17742283711684	null
AC092634.5	0.2419854944305408	0.1613550382334058	0.3660965791919605	null
AC092637.1	0.1305819159922382	0.4546489709920907	0.669767807411371	null
AC092647.5	0.2236532600039847	0.1965199357882718	0.4152395211904091	null
AC092650.1	0.136786672259688	0.4333071882133517	0.6524459221109346	null
AC092653.1	-0.3102378133724882	0.069711215370788	0.2147869660377252	null
AC092666.1	0.42869225120562	0.0101852943733657	0.0585427433804204	null
AC092674.1	0.6111684923438018	9.621864941816033e-05	0.0019731573737557	null
AC092681.2	0.7654412959026664	8.498117848763445e-08	2.237334555888574e-05	null
AC092681.3	-0.019037320366039	0.9135628285179636	0.9607639398786664	null
AC092683.1	-0.054432634528082	0.7561329012473063	0.8732454673450346	null
AC092683.2	0.1645670582753153	0.3448141142371866	0.5748737555941597	null
AC092687.1	-0.6307698814614271	4.8667211423698e-05	0.0012507416281715	null
AC092687.2	0.0740340236457074	0.6725393975299638	0.8230104204896654	null
AC092691.1	-0.7224310535942078	9.58995853665908e-07	8.98423380515557e-05	null
AC092691.3	-0.6018613579426271	0.0001309358372798	0.0024680786112191	null
AC092718.3	0.1934755817941153	0.2654464432675903	0.4958347758445907	null
AC092718.8	0.1133778190688547	0.5166690667077496	0.7179980526381798	null
AC092720.1	-0.3078405211782462	0.0720122854628544	0.219348801155578	null
AC092745.1	-0.0358183657257327	0.8381394735244769	0.920802522732464	null
AC092747.1	-0.2448058381884724	0.1563762336115104	0.3584357793006621	null
AC092747.4	0.2223841053129154	0.1991381147175641	0.4184725604714763	null
AC092794.1	-0.0090251000253814	0.9589628957576124	0.981803876368316	null
AC092801.1	-0.0860204846169171	0.6231899340063185	0.79041713337691	null
AC092802.1	-0.1462348238487592	0.4018974800004214	0.6248951384189829	null
AC092802.2	0.0253830938213853	0.8849178660992484	0.9461163412323312	null
AC092807.3	0.0236908875666263	0.8925440116324792	0.949915031702457	null
AC092809.4	0.1943216849214949	0.2633214085760865	0.4939698715390184	null
AC092810.3	-0.4860862466795304	0.0030714035204962	0.0247087368720434	null
AC092813.1	0.4162827386707205	0.0128686108708806	0.0688398456592105	null
AC092834.1	-0.1799883557255788	0.3008399346652112	0.5333466678650297	null
AC092835.1	-0.0279214032035239	0.8734978945234353	0.9403270891643464	null
AC092839.2	0.1898091349088041	0.2747848029594826	0.505906815358846	null
AC092902.3	-0.5289554718000924	0.0010872113604616	0.011392852506711	null
AC092903.2	-0.1786687770649739	0.3044565870049411	0.5365622075988681	null
AC092910.3	-0.2556641616565095	0.1382441817605324	0.33208294461477	null
AC092920.1	-0.5513772046756494	0.0005968350988413	0.0073012383017861	null
AC092957.1	-0.1470809269761387	0.3991498089229273	0.6230090502818378	null
AC092958.1	0.0905330346296079	0.6050072724319135	0.7791205678348357	null
AC092966.1	0.1359405691323084	0.4361844436122376	0.6543960698650064	null
AC092979.1	0.3827206479513332	0.0232594811122895	0.1032174787335247	null
AC093001.1	0.3944250745467497	0.0190445435567396	0.0899966552814931	null
AC093110.1	-0.1924884614788392	0.2679398479373783	0.4989193363189678	null
AC093151.3	0.267086553876133	0.1208898039830525	0.3060215107293854	null
AC093152.1	-0.1840274302050441	0.2899401902164903	0.5215449946603676	null
AC093155.3	0.2008084755647378	0.2474018763662405	0.4768789179372834	null
AC093157.1	-0.0327159875920078	0.8519970671524664	0.928027412606398	null
AC093206.1	0.3562094166267751	0.0357046856412991	0.1383138573296626	null
AC093227.1	0.0624706142381873	0.721460558397818	0.8534811052397046	null
AC093227.2	0.010858323468037	0.9506365281283132	0.9778001205662684	null
AC093248.1	-0.0038074640732078	0.9826814825742292	0.991637979239194	null
AC093249.2	0.0923662580722635	0.5976859701628563	0.7741032634946317	null
AC093249.6	0.0719943162165292	0.6810800468127731	0.8293591860992954	null
AC093274.1	0.1222619019063396	0.4841307957623471	0.6924005287514465	null
AC093277.1	-0.0867498736451653	0.6202357031818149	0.7888151699919792	null
[truncated: 20,697 more rows]
