# Supplementary material for: Single-cell multiomic human brain atlas reveals regulatory drivers of cortical regionality
Source: Nat Commun. 2026 Feb 21;17:3051. doi: 10.1038/s41467-026-69368-2 (PMC13039890; doi:10.1038/s41467-026-69368-2)
Supplement: Supplementary file 16 — Source data [file 41467_2026_69368_MOESM16_ESM.zip › Source Data Final/FigS6d.tsv]

subclass_names	phenotype	subclass	coefficient	coefficient_ste	pvalue	qvalue	significant_or_not	enrichment_score	stars	index
L2_3_IT	Demontis.NatGenet.2019.Attention_Deficit_Hyperactivity_Disorder	V1C	2.63362947360808e-07	9.04050266451907e-08	0.00178904232162724	0.00429370157190538	TRUE	2.9131449559151	*	L2_3_IT_V1C
L2_3_IT	Demontis.NatGenet.2019.Attention_Deficit_Hyperactivity_Disorder	A1C	2.4739167279718e-07	9.64855298236323e-08	0.00517324863750448	0.0113989910926098	TRUE	2.56402875383896	*	L2_3_IT_A1C
L2_3_IT	Demontis.NatGenet.2019.Attention_Deficit_Hyperactivity_Disorder	S1C	1.76973930261496e-07	8.85796991126011e-08	0.0228634150493447	0.0427575554169563	TRUE	1.99790620237408		L2_3_IT_S1C
L2_3_IT	Demontis.NatGenet.2019.Attention_Deficit_Hyperactivity_Disorder	A9	1.53092431069855e-07	9.22073421369427e-08	0.0484264244790578	0.0801540818963716	TRUE	1.66030630014786		L2_3_IT_A9
L2_3_IT	Demontis.NatGenet.2019.Attention_Deficit_Hyperactivity_Disorder	AnG	1.31211190773495e-07	8.40704430730941e-08	0.0592938357305651	0.0919272089905054	FALSE	1.56072914543123		L2_3_IT_AnG
L2_3_IT	Demontis.NatGenet.2019.Attention_Deficit_Hyperactivity_Disorder	M1C	1.35250918765298e-07	8.66944692880421e-08	0.0593696558063681	0.0919272089905054	FALSE	1.56008704910491		L2_3_IT_M1C
L2_3_IT	Demontis.NatGenet.2019.Attention_Deficit_Hyperactivity_Disorder	MTG	9.04858538538796e-08	9.0395855668324e-08	0.158414467609532	0.219343108997814	FALSE	1.00099560079265		L2_3_IT_MTG
L2_3_IT	Demontis.NatGenet.2019.Attention_Deficit_Hyperactivity_Disorder	FI	8.36876346746946e-08	8.67931614843699e-08	0.16746801454166	0.229670419942848	FALSE	0.964219222383845		L2_3_IT_FI
L2_3_IT	Demontis.NatGenet.2019.Attention_Deficit_Hyperactivity_Disorder	A24	7.72843350345842e-08	9.79338090551646e-08	0.215012559711068	0.284053289893521	FALSE	0.789148668679385		L2_3_IT_A24
L2_3_IT	Luciano.NatGenet.2017.Neuroticism	V1C	1.14970486107261e-07	2.11114234122235e-08	2.57735174513951e-08	7.42277302600178e-07	TRUE	5.44588983235934	**	L2_3_IT_V1C
L2_3_IT	Luciano.NatGenet.2017.Neuroticism	AnG	8.62739163175884e-08	1.8944308999604e-08	2.63075496365755e-06	2.15860295862702e-05	TRUE	4.55408092844092	**	L2_3_IT_AnG
L2_3_IT	Luciano.NatGenet.2017.Neuroticism	A1C	8.9593008136438e-08	2.10149060933041e-08	1.00711484801055e-05	5.80098152454077e-05	TRUE	4.26330756552773	**	L2_3_IT_A1C
L2_3_IT	Luciano.NatGenet.2017.Neuroticism	S1C	8.25059836725996e-08	1.98283951612969e-08	1.58427443965675e-05	8.7744430504066e-05	TRUE	4.16100158391251	**	L2_3_IT_S1C
L2_3_IT	Luciano.NatGenet.2017.Neuroticism	MTG	8.02802661371384e-08	2.09060595038049e-08	6.15051986110592e-05	0.00023387440418787	TRUE	3.84004772025676	**	L2_3_IT_MTG
L2_3_IT	Luciano.NatGenet.2017.Neuroticism	M1C	7.08235252393968e-08	1.8939897982462e-08	9.22363829426158e-05	0.000340565106249658	TRUE	3.73938261467819	**	L2_3_IT_M1C
L2_3_IT	Luciano.NatGenet.2017.Neuroticism	FI	7.15512505177373e-08	2.00059678703584e-08	0.000174115772073172	0.000569833435875837	TRUE	3.57649532286564	**	L2_3_IT_FI
L2_3_IT	Luciano.NatGenet.2017.Neuroticism	A9	7.07431136217117e-08	2.04052349508259e-08	0.000263239043481828	0.000789717130445485	TRUE	3.4669100254025	**	L2_3_IT_A9
L2_3_IT	Luciano.NatGenet.2017.Neuroticism	A24	6.80786169029935e-08	2.22117067790949e-08	0.00108839329945114	0.00274962517756077	TRUE	3.06498809749584	*	L2_3_IT_A24
L2_3_IT	Wray.biorxiv.2018.Major_Depressive_Disorder	FI	4.03274709120973e-08	2.3261316370835e-08	0.0414882324768181	0.0719795840561663	TRUE	1.73367105580747		L2_3_IT_FI
L2_3_IT	Wray.biorxiv.2018.Major_Depressive_Disorder	A9	4.14552399822711e-08	2.48382193395415e-08	0.0475576849544417	0.0799015007300777	TRUE	1.66901014181302		L2_3_IT_A9
L2_3_IT	Wray.biorxiv.2018.Major_Depressive_Disorder	S1C	4.25917423480672e-08	2.55440381700628e-08	0.0477189518249075	0.0799015007300777	TRUE	1.66738485373797		L2_3_IT_S1C
L2_3_IT	Wray.biorxiv.2018.Major_Depressive_Disorder	A1C	4.10565621310839e-08	2.5879449972736e-08	0.0563181567626914	0.0901090508203063	FALSE	1.58645420108762		L2_3_IT_A1C
L2_3_IT	Wray.biorxiv.2018.Major_Depressive_Disorder	V1C	3.08648871994855e-08	2.5957329547914e-08	0.117207536515167	0.170483689476607	FALSE	1.18906250130672		L2_3_IT_V1C
L2_3_IT	Wray.biorxiv.2018.Major_Depressive_Disorder	M1C	2.71965163265046e-08	2.35508833449254e-08	0.124086549100626	0.178684630704902	FALSE	1.15479814188646		L2_3_IT_M1C
L2_3_IT	Wray.biorxiv.2018.Major_Depressive_Disorder	AnG	2.43110792605328e-08	2.27361713770565e-08	0.142474276856672	0.201140155562361	FALSE	1.06926882531619		L2_3_IT_AnG
L2_3_IT	Wray.biorxiv.2018.Major_Depressive_Disorder	A24	2.87260000797506e-08	2.85019400235027e-08	0.15676054520604	0.21916037388029	FALSE	1.00786122123838		L2_3_IT_A24
L2_3_IT	Wray.biorxiv.2018.Major_Depressive_Disorder	MTG	2.12311344354019e-08	2.37877022403891e-08	0.186055624987642	0.252754811303967	FALSE	0.892525651315476		L2_3_IT_MTG
L2_3_IT	Stahl.2018.biorxiv.Bipolar_Disorder	FI	9.70644521647324e-07	2.13157246885573e-07	2.63609209379574e-06	2.15860295862702e-05	TRUE	4.55365480568618	**	L2_3_IT_FI
L2_3_IT	Stahl.2018.biorxiv.Bipolar_Disorder	A24	1.17812384157147e-06	2.73318611654289e-07	8.14645243172216e-06	5.33222340985451e-05	TRUE	4.31044133599523	**	L2_3_IT_A24
L2_3_IT	Stahl.2018.biorxiv.Bipolar_Disorder	A1C	8.91441511539464e-07	2.17891681709108e-07	2.14560405746831e-05	0.000110345351526942	TRUE	4.09121405896333	**	L2_3_IT_A1C
L2_3_IT	Stahl.2018.biorxiv.Bipolar_Disorder	S1C	8.46730516434308e-07	2.12271026330009e-07	3.31884714444704e-05	0.000149348121500117	TRUE	3.98891234038663	**	L2_3_IT_S1C
L2_3_IT	Stahl.2018.biorxiv.Bipolar_Disorder	MTG	8.38955848350066e-07	2.11127670445671e-07	3.53838739189856e-05	0.00015440235891921	TRUE	3.97368969486145	**	L2_3_IT_MTG
L2_3_IT	Stahl.2018.biorxiv.Bipolar_Disorder	AnG	7.86172369859859e-07	2.00601906014045e-07	4.44461468490375e-05	0.000188242504301806	TRUE	3.91906729841747	**	L2_3_IT_AnG
L2_3_IT	Stahl.2018.biorxiv.Bipolar_Disorder	V1C	7.01835438684351e-07	1.97732799778038e-07	0.000193045255991538	0.000604315583973512	TRUE	3.54941334706325	**	L2_3_IT_V1C
L2_3_IT	Stahl.2018.biorxiv.Bipolar_Disorder	A9	8.16313536313338e-07	2.43271168389964e-07	0.000396007449718041	0.00114050145518796	TRUE	3.35557041845907	**	L2_3_IT_A9
L2_3_IT	Stahl.2018.biorxiv.Bipolar_Disorder	M1C	7.13712884896867e-07	2.21495498621868e-07	0.000635950405231113	0.00166503378824146	TRUE	3.22224555053058	**	L2_3_IT_M1C
L2_3_IT	Okbay.Nature.2016.Educational_Attainment	M1C	9.87062361103552e-08	1.98303361536139e-08	3.21992021872695e-07	4.63668511496681e-06	TRUE	4.97753721095479	**	L2_3_IT_M1C
L2_3_IT	Okbay.Nature.2016.Educational_Attainment	V1C	1.02466606545116e-07	2.12659027126597e-08	7.2374389831626e-07	8.04096379065569e-06	TRUE	4.81835207889469	**	L2_3_IT_V1C
L2_3_IT	Okbay.Nature.2016.Educational_Attainment	S1C	9.24411986779206e-08	1.91876175653272e-08	7.25920342211972e-07	8.04096379065569e-06	TRUE	4.81775282226624	**	L2_3_IT_S1C
L2_3_IT	Okbay.Nature.2016.Educational_Attainment	AnG	8.73407269207859e-08	1.90877736036528e-08	2.37267559174944e-06	2.15860295862702e-05	TRUE	4.57574197674219	**	L2_3_IT_AnG
L2_3_IT	Okbay.Nature.2016.Educational_Attainment	FI	8.44727619122441e-08	1.89652149599042e-08	4.21250067108674e-06	3.19263208756048e-05	TRUE	4.45408934677695	**	L2_3_IT_FI
L2_3_IT	Okbay.Nature.2016.Educational_Attainment	A1C	9.39466711374279e-08	2.13231527072786e-08	5.26842615322359e-06	3.79326683032099e-05	TRUE	4.40585275672482	**	L2_3_IT_A1C
L2_3_IT	Okbay.Nature.2016.Educational_Attainment	A9	9.02705291541677e-08	2.11089685361158e-08	9.4967159276921e-06	5.69802955661526e-05	TRUE	4.27640644779596	**	L2_3_IT_A9
L2_3_IT	Okbay.Nature.2016.Educational_Attainment	A24	8.41917339721035e-08	2.2700539517758e-08	0.000104122403627208	0.000365698198105317	TRUE	3.70879881098167	**	L2_3_IT_A24
L2_3_IT	Okbay.Nature.2016.Educational_Attainment	MTG	7.00712695770767e-08	2.04004944520454e-08	0.00029651435478007	0.000871389124251634	TRUE	3.43478290400217	**	L2_3_IT_MTG
L2_3_IT	PGC.MolPsychiatry.2017.Post_Traumatic_Stress_Disorder	AnG	3.13062088230357e-08	1.38729036335428e-07	0.410731212848111	0.514306910001114	FALSE	0.22566442937974		L2_3_IT_AnG
L2_3_IT	PGC.MolPsychiatry.2017.Post_Traumatic_Stress_Disorder	V1C	3.17561031849799e-08	1.53765558081778e-07	0.418191254042259	0.519133970535218	FALSE	0.206522862344056		L2_3_IT_V1C
L2_3_IT	PGC.MolPsychiatry.2017.Post_Traumatic_Stress_Disorder	FI	-7.39228174391503e-09	1.55199794725669e-07	0.518994735304685	0.63134432068016	FALSE	-0.0476307443381714		L2_3_IT_FI
L2_3_IT	PGC.MolPsychiatry.2017.Post_Traumatic_Stress_Disorder	M1C	-8.03621448216863e-09	1.47424032996596e-07	0.521735931673187	0.63134432068016	FALSE	-0.0545108848185845		L2_3_IT_M1C
L2_3_IT	PGC.MolPsychiatry.2017.Post_Traumatic_Stress_Disorder	MTG	-2.9920677164988e-08	1.64981122849596e-07	0.571956781340865	0.686348137609038	FALSE	-0.181358186004498		L2_3_IT_MTG
L2_3_IT	PGC.MolPsychiatry.2017.Post_Traumatic_Stress_Disorder	A1C	-4.08169023651183e-08	1.53221706725892e-07	0.605030999037827	0.716780173855902	FALSE	-0.266391121971629		L2_3_IT_A1C
L2_3_IT	PGC.MolPsychiatry.2017.Post_Traumatic_Stress_Disorder	A24	-8.8835602083434e-08	1.6964646320286e-07	0.699739475851437	0.799702258115928	FALSE	-0.5236513653527		L2_3_IT_A24
L2_3_IT	PGC.MolPsychiatry.2017.Post_Traumatic_Stress_Disorder	S1C	-1.10771756830248e-07	1.53094757406568e-07	0.765329066878114	0.860995200237879	FALSE	-0.723550294645791		L2_3_IT_S1C
L2_3_IT	PGC.MolPsychiatry.2017.Post_Traumatic_Stress_Disorder	A9	-2.01671055219028e-07	1.56676412893791e-07	0.900984566543652	0.965041887236504	FALSE	-1.28718197904964		L2_3_IT_A9
L2_3_IT	Schumann.PNAS.2016.Alcohol_Usage	MTG	8.51696579521766e-08	4.68709025646125e-08	0.0346000180378509	0.0619302353340389	TRUE	1.81711154025183		L2_3_IT_MTG
L2_3_IT	Schumann.PNAS.2016.Alcohol_Usage	A24	1.04139142910293e-07	5.90427070687802e-08	0.0388833761880552	0.0682830020863408	TRUE	1.76379349932209		L2_3_IT_A24
L2_3_IT	Schumann.PNAS.2016.Alcohol_Usage	FI	7.83339012493816e-08	4.77209305552369e-08	0.0503468471381091	0.0823857498623604	FALSE	1.6414998688827		L2_3_IT_FI
L2_3_IT	Schumann.PNAS.2016.Alcohol_Usage	S1C	7.42205738901228e-08	4.55668597219985e-08	0.0516747249350805	0.0836085437151865	FALSE	1.62882793203085		L2_3_IT_S1C
L2_3_IT	Schumann.PNAS.2016.Alcohol_Usage	V1C	7.28873567322966e-08	4.62574478450894e-08	0.0575487344215495	0.0910661291945399	FALSE	1.57568910797646		L2_3_IT_V1C
L2_3_IT	Schumann.PNAS.2016.Alcohol_Usage	A9	6.2821476374572e-08	4.9174449342468e-08	0.100708881878869	0.152653463058495	FALSE	1.27752272195386		L2_3_IT_A9
L2_3_IT	Schumann.PNAS.2016.Alcohol_Usage	AnG	5.22334151814257e-08	4.16961240745246e-08	0.1051544819283	0.156105622656446	FALSE	1.25271632173934		L2_3_IT_AnG
L2_3_IT	Schumann.PNAS.2016.Alcohol_Usage	M1C	5.57247600937003e-08	4.62827137569923e-08	0.114293232935419	0.16794107696633	FALSE	1.20400805333679		L2_3_IT_M1C
L2_3_IT	Schumann.PNAS.2016.Alcohol_Usage	A1C	5.49353947988925e-08	4.98520148529703e-08	0.135237487956428	0.192813844215105	FALSE	1.10196939804569		L2_3_IT_A1C
L2_3_IT	Hammerschlag.NatGenet.2017.Insomnia	A9	7.83158261983965e-08	3.15974244933957e-08	0.00659586362442697	0.0140187415776585	TRUE	2.47855094059219	*	L2_3_IT_A9
L2_3_IT	Hammerschlag.NatGenet.2017.Insomnia	A24	9.56700228016838e-08	3.86194502543996e-08	0.00661996130056094	0.0140187415776585	TRUE	2.47724973223266	*	L2_3_IT_A24
L2_3_IT	Hammerschlag.NatGenet.2017.Insomnia	FI	7.19945445997547e-08	3.06975617320796e-08	0.00950625893865239	0.0195557326737992	TRUE	2.34528544084721	*	L2_3_IT_FI
L2_3_IT	Hammerschlag.NatGenet.2017.Insomnia	MTG	6.7468303615244e-08	3.12629976789579e-08	0.0154604909540464	0.0304974068134614	TRUE	2.15808811132193		L2_3_IT_MTG
L2_3_IT	Hammerschlag.NatGenet.2017.Insomnia	S1C	6.2124698241352e-08	3.04950492734843e-08	0.0208146999567265	0.0394383788653765	TRUE	2.0372060292216		L2_3_IT_S1C
L2_3_IT	Hammerschlag.NatGenet.2017.Insomnia	AnG	5.29627636637242e-08	2.88351553905089e-08	0.033123937823031	0.0603778107153983	TRUE	1.83674278659018		L2_3_IT_AnG
L2_3_IT	Hammerschlag.NatGenet.2017.Insomnia	M1C	5.16772087821235e-08	2.99153113817542e-08	0.0420434263567848	0.0720744451830597	TRUE	1.72745013824734		L2_3_IT_M1C
L2_3_IT	Hammerschlag.NatGenet.2017.Insomnia	A1C	4.86017046269731e-08	3.30893504295121e-08	0.0709432485204034	0.10867901900998	FALSE	1.46880201624102		L2_3_IT_A1C
L2_3_IT	Hammerschlag.NatGenet.2017.Insomnia	V1C	2.52983347278659e-08	3.01098067603159e-08	0.200397430204846	0.269693737845774	FALSE	0.84020249380041		L2_3_IT_V1C
L2_3_IT	Grove.NatGenet.2019.Autism_Spectrum_Disorder	V1C	2.30143569818582e-07	8.41924846359715e-08	0.00313287048629905	0.00727634435527521	TRUE	2.73354053884582	*	L2_3_IT_V1C
L2_3_IT	Grove.NatGenet.2019.Autism_Spectrum_Disorder	A9	2.28880905138358e-07	8.72560239672383e-08	0.00435673910303356	0.00980266298182551	TRUE	2.62309574436139	*	L2_3_IT_A9
L2_3_IT	Grove.NatGenet.2019.Autism_Spectrum_Disorder	AnG	1.95296466824826e-07	7.62697239221485e-08	0.00522453758411284	0.0113989910926098	TRUE	2.56060277632804	*	L2_3_IT_AnG
L2_3_IT	Grove.NatGenet.2019.Autism_Spectrum_Disorder	M1C	1.96244890811781e-07	8.33695862585908e-08	0.00928843787159592	0.0193845659928958	TRUE	2.3539146542371	*	L2_3_IT_M1C
L2_3_IT	Grove.NatGenet.2019.Autism_Spectrum_Disorder	MTG	1.90138067931923e-07	8.37691002543257e-08	0.0116102355907158	0.0235475200713108	TRUE	2.26978763475623		L2_3_IT_MTG
L2_3_IT	Grove.NatGenet.2019.Autism_Spectrum_Disorder	S1C	1.77721787344031e-07	8.22767184926919e-08	0.0153844176258416	0.0304974068134614	TRUE	2.16004953284344		L2_3_IT_S1C
L2_3_IT	Grove.NatGenet.2019.Autism_Spectrum_Disorder	FI	1.66104366931165e-07	8.08708040922555e-08	0.0199903979787842	0.0383815641192657	TRUE	2.05394726558768		L2_3_IT_FI
L2_3_IT	Grove.NatGenet.2019.Autism_Spectrum_Disorder	A1C	1.65536012260124e-07	8.5254523106642e-08	0.0260886291335722	0.0481636230158256	TRUE	1.94166838577069		L2_3_IT_A1C
L2_3_IT	Grove.NatGenet.2019.Autism_Spectrum_Disorder	A24	1.67455724285658e-07	9.23109151411798e-08	0.0348357573753969	0.0619302353340389	TRUE	1.81404034430329		L2_3_IT_A24
L2_3_IT	UKB.Neale_v2.2018.Body_mass_index	V1C	1.73056372189166e-07	3.80448052685969e-08	2.69825369828378e-06	2.15860295862702e-05	TRUE	4.54875168810526	**	L2_3_IT_V1C
L2_3_IT	UKB.Neale_v2.2018.Body_mass_index	AnG	1.45534710865652e-07	3.75566439495671e-08	5.32965219536354e-05	0.000213186087814542	TRUE	3.8750723057439	**	L2_3_IT_AnG
L2_3_IT	UKB.Neale_v2.2018.Body_mass_index	FI	1.58255792126847e-07	4.12209878962861e-08	6.17168566606878e-05	0.00023387440418787	TRUE	3.83920425500295	**	L2_3_IT_FI
L2_3_IT	UKB.Neale_v2.2018.Body_mass_index	S1C	1.28408796741994e-07	3.45917569340267e-08	0.000102764731635184	0.000365698198105317	TRUE	3.71212127174965	**	L2_3_IT_S1C
L2_3_IT	UKB.Neale_v2.2018.Body_mass_index	A24	1.79495337619408e-07	4.96947750694636e-08	0.000151948108313536	0.000508849479003468	TRUE	3.61195593235926	**	L2_3_IT_A24
L2_3_IT	UKB.Neale_v2.2018.Body_mass_index	A1C	1.36941963232671e-07	3.85521652466061e-08	0.000191069403629162	0.000604315583973512	TRUE	3.55212119362677	**	L2_3_IT_A1C
L2_3_IT	UKB.Neale_v2.2018.Body_mass_index	MTG	1.56201136978434e-07	4.41231579883354e-08	0.000199974921394702	0.000612689120868876	TRUE	3.54011689325881	**	L2_3_IT_MTG
L2_3_IT	UKB.Neale_v2.2018.Body_mass_index	A9	1.36272593566786e-07	4.19508891472844e-08	0.000580312779606671	0.00159985056491762	TRUE	3.24838391597254	**	L2_3_IT_A9
L2_3_IT	UKB.Neale_v2.2018.Body_mass_index	M1C	1.08100718315855e-07	3.33208714275602e-08	0.000588833888476623	0.00159985056491762	TRUE	3.24423442978876	**	L2_3_IT_M1C
L2_3_IT	Jansen.NatGenet.2019.Alzheimers_Disease	A24	-2.29727887875148e-08	2.36865530188063e-08	0.833943422161007	0.916701166344924	FALSE	-0.969866268396047		L2_3_IT_A24
L2_3_IT	Jansen.NatGenet.2019.Alzheimers_Disease	FI	-2.34844300069026e-08	1.85260435308666e-08	0.897537464345631	0.965041887236504	FALSE	-1.26764411234243		L2_3_IT_FI
L2_3_IT	Jansen.NatGenet.2019.Alzheimers_Disease	A9	-2.29556792809077e-08	1.74305530737494e-08	0.906077234679217	0.965041887236504	FALSE	-1.31697939725614		L2_3_IT_A9
L2_3_IT	Jansen.NatGenet.2019.Alzheimers_Disease	AnG	-2.32259140582621e-08	1.60126182478786e-08	0.926537048087252	0.965144208494806	FALSE	-1.45047572475159		L2_3_IT_AnG
L2_3_IT	Jansen.NatGenet.2019.Alzheimers_Disease	M1C	-2.54627818837784e-08	1.61389097058869e-08	0.942685746279078	0.965144208494806	FALSE	-1.57772627443912		L2_3_IT_M1C
L2_3_IT	Jansen.NatGenet.2019.Alzheimers_Disease	S1C	-2.6778105855166e-08	1.67653308539336e-08	0.944892885461014	0.965144208494806	FALSE	-1.59723098150987		L2_3_IT_S1C
L2_3_IT	Jansen.NatGenet.2019.Alzheimers_Disease	MTG	-3.09483825187587e-08	1.67485510170363e-08	0.967686130597202	0.981315512718289	FALSE	-1.84782447671316		L2_3_IT_MTG
L2_3_IT	Jansen.NatGenet.2019.Alzheimers_Disease	A1C	-4.34322827944855e-08	2.20297676677763e-08	0.975668188771624	0.98150352123788	FALSE	-1.97152704692458		L2_3_IT_A1C
L2_3_IT	Jansen.NatGenet.2019.Alzheimers_Disease	V1C	-3.11612452302707e-08	1.49394098534087e-08	0.98150352123788	0.98150352123788	FALSE	-2.08584177929631		L2_3_IT_V1C
L2_3_IT	PGC.Nature.2014.Schizophrenia	A24	6.11897343820514e-07	1.0241983572898e-07	1.15467352141877e-09	1.44855721798915e-07	TRUE	5.97440270691017	**	L2_3_IT_A24
L2_3_IT	PGC.Nature.2014.Schizophrenia	FI	5.01867138104905e-07	8.87026475890934e-08	7.66361582155558e-09	3.67853559434668e-07	TRUE	5.65785973412831	**	L2_3_IT_FI
L2_3_IT	PGC.Nature.2014.Schizophrenia	A1C	5.44469485109049e-07	9.99120797316982e-08	2.52577920259756e-08	7.42277302600178e-07	TRUE	5.4494860538501	**	L2_3_IT_A1C
L2_3_IT	PGC.Nature.2014.Schizophrenia	S1C	4.60123725280887e-07	8.59832121455968e-08	4.36573617451614e-08	1.04777668188387e-06	TRUE	5.35132049383956	**	L2_3_IT_S1C
L2_3_IT	PGC.Nature.2014.Schizophrenia	M1C	4.55560921175653e-07	8.56932286254483e-08	5.29831680417513e-08	1.08993945685888e-06	TRUE	5.31618341942558	**	L2_3_IT_M1C
L2_3_IT	PGC.Nature.2014.Schizophrenia	AnG	4.45783093256501e-07	8.58616993348145e-08	1.04094143657082e-07	1.87369458582747e-06	TRUE	5.19187363760629	**	L2_3_IT_AnG
L2_3_IT	PGC.Nature.2014.Schizophrenia	A9	4.97532023325911e-07	9.70221352377757e-08	1.46398076755142e-07	2.34236922808227e-06	TRUE	5.12802590982554	**	L2_3_IT_A9
L2_3_IT	PGC.Nature.2014.Schizophrenia	MTG	4.74908557906551e-07	9.57953295779867e-08	3.56968629485934e-07	4.67304387690677e-06	TRUE	4.95753352484611	**	L2_3_IT_MTG
L2_3_IT	PGC.Nature.2014.Schizophrenia	V1C	4.26888605984858e-07	9.06454972014668e-08	1.24205374211375e-06	1.27754099188843e-05	TRUE	4.7094298025203	**	L2_3_IT_V1C
L2_3_IT	Yengo.biorxiv.2018.Height	V1C	-1.982405495976e-08	7.2824680637765e-08	0.607272091739028	0.716780173855902	FALSE	-0.272216160594871		L2_3_IT_V1C
L2_3_IT	Yengo.biorxiv.2018.Height	S1C	-3.28869236527383e-08	7.45807791612979e-08	0.670377970466949	0.77553265006958	FALSE	-0.440957094073969		L2_3_IT_S1C
L2_3_IT	Yengo.biorxiv.2018.Height	AnG	-3.45353746299167e-08	7.69536179429031e-08	0.673205425407621	0.77553265006958	FALSE	-0.448781688932946		L2_3_IT_AnG
L2_3_IT	Yengo.biorxiv.2018.Height	A9	-6.35392383296791e-08	7.97293210357999e-08	0.787256161900796	0.878797576075308	FALSE	-0.796936904820109		L2_3_IT_A9
L2_3_IT	Yengo.biorxiv.2018.Height	M1C	-6.86914261920713e-08	8.06492321658183e-08	0.802818208707861	0.889275554261016	FALSE	-0.851730690390688		L2_3_IT_M1C
L2_3_IT	Yengo.biorxiv.2018.Height	MTG	-8.50239581470468e-08	8.01763798132639e-08	0.855532635293833	0.933308329411455	FALSE	-1.06046142698228		L2_3_IT_MTG
L2_3_IT	Yengo.biorxiv.2018.Height	FI	-1.02869873787143e-07	7.60715386860748e-08	0.911856812018615	0.965041887236504	FALSE	-1.35227807355991		L2_3_IT_FI
L2_3_IT	Yengo.biorxiv.2018.Height	A1C	-1.10606081408323e-07	7.94239610985926e-08	0.918130128829174	0.965041887236504	FALSE	-1.3926034395467		L2_3_IT_A1C
L2_3_IT	Yengo.biorxiv.2018.Height	A24	-1.43717309712732e-07	8.99061348011649e-08	0.945037037484498	0.965144208494806	FALSE	-1.59852617433254		L2_3_IT_A24
L2_3_IT	Duncan.AmJPsychiatry.2017.Anorexia_Nervosa	A9	2.21363145416677e-07	2.66378400103787e-07	0.202983957066098	0.270645276088131	FALSE	0.831010116925506		L2_3_IT_A9
L2_3_IT	Duncan.AmJPsychiatry.2017.Anorexia_Nervosa	A1C	2.01925023292495e-07	2.72327451548927e-07	0.229201600318056	0.300045731325456	FALSE	0.741478768093333		L2_3_IT_A1C
L2_3_IT	Duncan.AmJPsychiatry.2017.Anorexia_Nervosa	MTG	1.6119040770284e-07	2.77502247110106e-07	0.280666857018454	0.364108355050967	FALSE	0.580861630424505		L2_3_IT_MTG
L2_3_IT	Duncan.AmJPsychiatry.2017.Anorexia_Nervosa	FI	1.03907207094879e-07	2.57521663544415e-07	0.343294193263398	0.441378248481512	FALSE	0.403489188694831		L2_3_IT_FI
L2_3_IT	Duncan.AmJPsychiatry.2017.Anorexia_Nervosa	A24	9.94220246172836e-08	2.9060782695591e-07	0.366131232279714	0.466574313701582	FALSE	0.342117504744177		L2_3_IT_A24
L2_3_IT	Duncan.AmJPsychiatry.2017.Anorexia_Nervosa	AnG	6.51955610866454e-08	2.3933222078322e-07	0.392654884660141	0.495985117465442	FALSE	0.272406117627169		L2_3_IT_AnG
L2_3_IT	Duncan.AmJPsychiatry.2017.Anorexia_Nervosa	S1C	3.04063407383832e-09	2.46460243352624e-07	0.495078286447517	0.609327121781559	FALSE	0.0123372193116272		L2_3_IT_S1C
L2_3_IT	Duncan.AmJPsychiatry.2017.Anorexia_Nervosa	V1C	-8.39709196508972e-08	2.62739343876542e-07	0.625363383707912	0.732132741901946	FALSE	-0.319597812843569		L2_3_IT_V1C
L2_3_IT	Duncan.AmJPsychiatry.2017.Anorexia_Nervosa	M1C	-1.39344547038023e-07	2.52413470325591e-07	0.709542531737233	0.804520665906784	FALSE	-0.552048774806989		L2_3_IT_M1C
L2_3_IT	Savage.NatGenet.2018.Intelligence	V1C	2.19243882702407e-07	3.7266009989375e-08	2.01188502498493e-09	1.44855721798915e-07	TRUE	5.88321322204648	**	L2_3_IT_V1C
L2_3_IT	Savage.NatGenet.2018.Intelligence	S1C	1.53629511586062e-07	3.50274939655768e-08	5.77352161090349e-06	3.95898624747668e-05	TRUE	4.38596925423902	**	L2_3_IT_S1C
L2_3_IT	Savage.NatGenet.2018.Intelligence	AnG	1.40263794195405e-07	3.27148045322352e-08	9.03591910217119e-06	5.657271090055e-05	TRUE	4.28747156527246	**	L2_3_IT_AnG
L2_3_IT	Savage.NatGenet.2018.Intelligence	A1C	1.55545501113907e-07	3.7668049811112e-08	1.81875393475077e-05	9.70002098533744e-05	TRUE	4.12937494491743	**	L2_3_IT_A1C
L2_3_IT	Savage.NatGenet.2018.Intelligence	FI	1.43806980658123e-07	3.52988671915857e-08	2.31079400874065e-05	0.000114742874916777	TRUE	4.07398288102579	**	L2_3_IT_FI
L2_3_IT	Savage.NatGenet.2018.Intelligence	A9	1.49386321485152e-07	3.67899020312055e-08	2.4481234022681e-05	0.000117509923308869	TRUE	4.06052512340046	**	L2_3_IT_A9
L2_3_IT	Savage.NatGenet.2018.Intelligence	A24	1.66055399576575e-07	4.16142454392748e-08	3.29879476617153e-05	0.000149348121500117	TRUE	3.99034988676868	**	L2_3_IT_A24
L2_3_IT	Savage.NatGenet.2018.Intelligence	M1C	1.31063828463458e-07	3.38145330020868e-08	5.31022360494769e-05	0.000213186087814542	TRUE	3.87596151203301	**	L2_3_IT_M1C
L2_3_IT	Savage.NatGenet.2018.Intelligence	MTG	1.4250536682035e-07	3.85237380702472e-08	0.000108158255356489	0.00037082830407939	TRUE	3.69915729778078	**	L2_3_IT_MTG
L2_3_IT	vanRheenen.NatGenet.2016.Amyotrophic_Lateral_Sclerosis	A1C	2.95482755731104e-07	8.94605340843022e-08	0.000478384679922731	0.00135073321389948	TRUE	3.30293976841965	**	L2_3_IT_A1C
L2_3_IT	vanRheenen.NatGenet.2016.Amyotrophic_Lateral_Sclerosis	V1C	2.9008433311347e-07	8.99687791463544e-08	0.000631454212644707	0.00166503378824146	TRUE	3.22427775352584	**	L2_3_IT_V1C
L2_3_IT	vanRheenen.NatGenet.2016.Amyotrophic_Lateral_Sclerosis	S1C	2.94632572205361e-07	9.32260595149806e-08	0.000787736305974548	0.00202560764393455	TRUE	3.16041001559244	**	L2_3_IT_S1C
L2_3_IT	vanRheenen.NatGenet.2016.Amyotrophic_Lateral_Sclerosis	AnG	2.49137808451575e-07	8.2305305110185e-08	0.00123498717139475	0.00306617504622144	TRUE	3.02699574611922	*	L2_3_IT_AnG
L2_3_IT	vanRheenen.NatGenet.2016.Amyotrophic_Lateral_Sclerosis	FI	2.54895416123472e-07	8.62240284248931e-08	0.00155727860890434	0.00380081558783431	TRUE	2.95619934233881	*	L2_3_IT_FI
L2_3_IT	vanRheenen.NatGenet.2016.Amyotrophic_Lateral_Sclerosis	M1C	2.48268499229526e-07	8.71801161775427e-08	0.00220136985708657	0.00519667638394207	TRUE	2.84776517989407	*	L2_3_IT_M1C
L2_3_IT	vanRheenen.NatGenet.2016.Amyotrophic_Lateral_Sclerosis	A9	2.40217332194156e-07	9.04895721645343e-08	0.00396964209001186	0.00907346763431282	TRUE	2.6546410425875	*	L2_3_IT_A9
L2_3_IT	vanRheenen.NatGenet.2016.Amyotrophic_Lateral_Sclerosis	MTG	1.96738787654562e-07	9.14936151993114e-08	0.0157657173078519	0.0306792336801443	TRUE	2.15030073110548		L2_3_IT_MTG
L2_3_IT	vanRheenen.NatGenet.2016.Amyotrophic_Lateral_Sclerosis	A24	1.37012760331805e-07	1.09219066427633e-07	0.104834417518965	0.156105622656446	FALSE	1.25447657458771		L2_3_IT_A24
L4_IT	Demontis.NatGenet.2019.Attention_Deficit_Hyperactivity_Disorder	V1C	3.25046736850314e-07	1.06470999999201e-07	0.00113315685795402	0.00479925257486406	TRUE	3.05291334591346	*	L4_IT_V1C
L4_IT	Demontis.NatGenet.2019.Attention_Deficit_Hyperactivity_Disorder	AnG	2.76914117338225e-07	1.00928847310685e-07	0.00303795124873902	0.0104158328528195	TRUE	2.74365679106403	*	L4_IT_AnG
L4_IT	Demontis.NatGenet.2019.Attention_Deficit_Hyperactivity_Disorder	MTG	2.89059325553884e-07	1.20940008716749e-07	0.00842177713793875	0.0220497437793305	TRUE	2.39010504977624	*	L4_IT_MTG
L4_IT	Demontis.NatGenet.2019.Attention_Deficit_Hyperactivity_Disorder	A1C	3.03789373602084e-07	1.27549034396755e-07	0.0086153941831249	0.0221538707566069	TRUE	2.38174577360668	*	L4_IT_A1C
L4_IT	Demontis.NatGenet.2019.Attention_Deficit_Hyperactivity_Disorder	S1C	2.63570027736276e-07	1.2659972465626e-07	0.0186750587618953	0.0426858485986179	TRUE	2.08191627945411		L4_IT_S1C
L4_IT	Demontis.NatGenet.2019.Attention_Deficit_Hyperactivity_Disorder	FI	2.11979034277533e-07	1.02239802532579e-07	0.0190697957604938	0.042907040461111	TRUE	2.07335136636229		L4_IT_FI
L4_IT	Demontis.NatGenet.2019.Attention_Deficit_Hyperactivity_Disorder	M1C	2.33935769670546e-07	1.23062047420839e-07	0.0286537644313847	0.058944886830277	TRUE	1.90095788728875		L4_IT_M1C
L4_IT	Demontis.NatGenet.2019.Attention_Deficit_Hyperactivity_Disorder	A9	1.95925654267604e-07	1.2135430501818e-07	0.0532102863656547	0.0923166414054733	FALSE	1.61449282115087		L4_IT_A9
L4_IT	Demontis.NatGenet.2019.Attention_Deficit_Hyperactivity_Disorder	A24	7.56715844491421e-08	1.78261954142622e-07	0.335601860592334	0.455911961559397	FALSE	0.424496549547523		L4_IT_A24
L4_IT	Luciano.NatGenet.2017.Neuroticism	V1C	1.09979584843161e-07	2.5806740481346e-08	1.01456449690877e-05	7.68933092394013e-05	TRUE	4.26166120911928	**	L4_IT_V1C
L4_IT	Luciano.NatGenet.2017.Neuroticism	MTG	1.02667279629138e-07	2.91589054798579e-08	0.000214995411242426	0.00110569068638962	TRUE	3.52095793513435	**	L4_IT_MTG
L4_IT	Luciano.NatGenet.2017.Neuroticism	AnG	7.67649990431731e-08	2.24086843770879e-08	0.000306630352622207	0.00152257830267578	TRUE	3.42568076516186	**	L4_IT_AnG
L4_IT	Luciano.NatGenet.2017.Neuroticism	FI	8.44478130897623e-08	2.8049037152986e-08	0.00130314289153615	0.00521257156614461	TRUE	3.01072056873696	*	L4_IT_FI
L4_IT	Luciano.NatGenet.2017.Neuroticism	M1C	7.78020328748742e-08	2.82848590618921e-08	0.00297376614203081	0.0104158328528195	TRUE	2.75066008653711	*	L4_IT_M1C
L4_IT	Luciano.NatGenet.2017.Neuroticism	A9	7.68851016044517e-08	3.08120839376152e-08	0.00629270168981813	0.017759289826357	TRUE	2.49529054120844	*	L4_IT_A9
L4_IT	Luciano.NatGenet.2017.Neuroticism	A1C	5.40979677072325e-08	3.0110186906306e-08	0.0361942806844257	0.0694930189140973	TRUE	1.79666661902729		L4_IT_A1C
L4_IT	Luciano.NatGenet.2017.Neuroticism	S1C	5.10043670240217e-08	3.02484387812017e-08	0.0458803939083739	0.0819874876551182	TRUE	1.68618180240493		L4_IT_S1C
L4_IT	Luciano.NatGenet.2017.Neuroticism	A24	-1.28216037243558e-08	4.5829896559123e-08	0.610171119826078	0.77074246714873	FALSE	-0.279765059207919		L4_IT_A24
L4_IT	Wray.biorxiv.2018.Major_Depressive_Disorder	S1C	1.15217961419961e-07	3.86722956347436e-08	0.00144434486364472	0.00562123406391459	TRUE	2.97934114147721	*	L4_IT_S1C
L4_IT	Wray.biorxiv.2018.Major_Depressive_Disorder	V1C	8.37180073716403e-08	3.30559205837868e-08	0.00566071876217774	0.0169821562865332	TRUE	2.53261763378939	*	L4_IT_V1C
L4_IT	Wray.biorxiv.2018.Major_Depressive_Disorder	MTG	7.89598613779029e-08	3.65681310754398e-08	0.0154152566113542	0.0369966158672501	TRUE	2.15925340059106		L4_IT_MTG
L4_IT	Wray.biorxiv.2018.Major_Depressive_Disorder	AnG	5.53678841825237e-08	2.82300722477206e-08	0.0249215158866	0.0527749748186823	TRUE	1.96130862495381		L4_IT_AnG
L4_IT	Wray.biorxiv.2018.Major_Depressive_Disorder	A9	6.83439822127691e-08	4.25636848252683e-08	0.0541712802733452	0.0928650518971632	FALSE	1.60568763003799		L4_IT_A9
L4_IT	Wray.biorxiv.2018.Major_Depressive_Disorder	FI	5.06856538591913e-08	3.40134054523236e-08	0.0680901674159411	0.11270096675742	FALSE	1.49016698519756		L4_IT_FI
L4_IT	Wray.biorxiv.2018.Major_Depressive_Disorder	A1C	5.60183655295887e-08	3.84903791133589e-08	0.072781191164731	0.117758331772149	FALSE	1.45538617233693		L4_IT_A1C
L4_IT	Wray.biorxiv.2018.Major_Depressive_Disorder	M1C	3.05770090830028e-08	3.80329769394401e-08	0.210709909597699	0.294584727981249	FALSE	0.803960445475791		L4_IT_M1C
L4_IT	Wray.biorxiv.2018.Major_Depressive_Disorder	A24	-2.16480447171074e-08	6.22419564072794e-08	0.63600656859112	0.795115534448643	FALSE	-0.347804695846218		L4_IT_A24
L4_IT	Stahl.2018.biorxiv.Bipolar_Disorder	A1C	9.69478229242033e-07	3.19114213545254e-07	0.00119065525677211	0.00489869591357667	TRUE	3.03802898176001	*	L4_IT_A1C
L4_IT	Stahl.2018.biorxiv.Bipolar_Disorder	S1C	8.1174677649542e-07	3.06297457185063e-07	0.00402231340802657	0.0131639347899051	TRUE	2.65019103963689	*	L4_IT_S1C
L4_IT	Stahl.2018.biorxiv.Bipolar_Disorder	V1C	7.02605189705936e-07	2.75362769894306e-07	0.00536206153046624	0.016788561385023	TRUE	2.5515620356943	*	L4_IT_V1C
L4_IT	Stahl.2018.biorxiv.Bipolar_Disorder	MTG	7.8498142739126e-07	3.13224362942642e-07	0.0061030115858926	0.0175973242485506	TRUE	2.50613145164256	*	L4_IT_MTG
L4_IT	Stahl.2018.biorxiv.Bipolar_Disorder	A9	8.95513082271407e-07	3.57388063267437e-07	0.00611018203074672	0.0175973242485506	TRUE	2.50571626283244	*	L4_IT_A9
L4_IT	Stahl.2018.biorxiv.Bipolar_Disorder	AnG	5.61302759657223e-07	2.47622413332001e-07	0.0117021766422524	0.0290536799393853	TRUE	2.26676879570127		L4_IT_AnG
L4_IT	Stahl.2018.biorxiv.Bipolar_Disorder	M1C	6.17647134500095e-07	2.93851978611079e-07	0.0177810688691956	0.0419749822485928	TRUE	2.10189884519229		L4_IT_M1C
L4_IT	Stahl.2018.biorxiv.Bipolar_Disorder	FI	5.43605783188834e-07	2.67328078573102e-07	0.0210021238750925	0.0465277821232817	TRUE	2.03347806220133		L4_IT_FI
L4_IT	Stahl.2018.biorxiv.Bipolar_Disorder	A24	9.96826533648251e-07	5.52750824957652e-07	0.0356633198214999	0.0693988926256213	TRUE	1.80339221334427		L4_IT_A24
L4_IT	Okbay.Nature.2016.Educational_Attainment	MTG	1.47411596518288e-07	2.77381214072947e-08	5.35033488890398e-08	1.28408037333696e-06	TRUE	5.31440447439677	**	L4_IT_MTG
L4_IT	Okbay.Nature.2016.Educational_Attainment	V1C	1.44296024112759e-07	2.7315643294171e-08	6.37019201031312e-08	1.31043949926441e-06	TRUE	5.2825416761666	**	L4_IT_V1C
L4_IT	Okbay.Nature.2016.Educational_Attainment	FI	1.34165431146495e-07	2.76655455388942e-08	6.1871109642735e-07	9.8993775428376e-06	TRUE	4.84954944979763	**	L4_IT_FI
L4_IT	Okbay.Nature.2016.Educational_Attainment	AnG	1.12397855110885e-07	2.34702080603451e-08	8.38245234634791e-07	1.09733921624918e-05	TRUE	4.78895861604185	**	L4_IT_AnG
L4_IT	Okbay.Nature.2016.Educational_Attainment	M1C	1.3752507911147e-07	2.98481696995622e-08	2.03781509486182e-06	2.44537811383419e-05	TRUE	4.6074878458456	**	L4_IT_M1C
L4_IT	Okbay.Nature.2016.Educational_Attainment	S1C	1.23890510639126e-07	2.77666354899286e-08	4.06279034646783e-06	3.91582605920664e-05	TRUE	4.46184813007189	**	L4_IT_S1C
L4_IT	Okbay.Nature.2016.Educational_Attainment	A1C	1.44364607311125e-07	3.23615209482177e-08	4.07898547834025e-06	3.91582605920664e-05	TRUE	4.46099574683542	**	L4_IT_A1C
L4_IT	Okbay.Nature.2016.Educational_Attainment	A9	1.2665615987313e-07	3.30809356559114e-08	6.44174351853104e-05	0.000371044426667388	TRUE	3.82867525847917	**	L4_IT_A9
L4_IT	Okbay.Nature.2016.Educational_Attainment	A24	6.97266986128614e-08	5.21946849085538e-08	0.0907915471541074	0.143670140551554	FALSE	1.33589653304784		L4_IT_A24
L4_IT	PGC.MolPsychiatry.2017.Post_Traumatic_Stress_Disorder	V1C	2.25115499072857e-08	1.93538998135229e-07	0.453701323424673	0.604935097899564	FALSE	0.116315316934504		L4_IT_V1C
L4_IT	PGC.MolPsychiatry.2017.Post_Traumatic_Stress_Disorder	AnG	-2.152334740294e-08	1.75077463131448e-07	0.548921166191642	0.718587708469059	FALSE	-0.122936139340678		L4_IT_AnG
L4_IT	PGC.MolPsychiatry.2017.Post_Traumatic_Stress_Disorder	M1C	-5.09352728516912e-08	2.30820698840957e-07	0.587325420710495	0.755132683770636	FALSE	-0.220670299966414		L4_IT_M1C
L4_IT	PGC.MolPsychiatry.2017.Post_Traumatic_Stress_Disorder	FI	-7.23912799669336e-08	2.01186571989867e-07	0.640509736083629	0.795115534448643	FALSE	-0.359821628506001		L4_IT_FI
L4_IT	PGC.MolPsychiatry.2017.Post_Traumatic_Stress_Disorder	A9	-1.06995006842878e-07	2.35326634377778e-07	0.675325208161963	0.824125677756972	FALSE	-0.454665946019163		L4_IT_A9
L4_IT	PGC.MolPsychiatry.2017.Post_Traumatic_Stress_Disorder	MTG	-1.33423727863059e-07	2.2426266698478e-07	0.724059547363704	0.871332281821233	FALSE	-0.594943998735705		L4_IT_MTG
L4_IT	PGC.MolPsychiatry.2017.Post_Traumatic_Stress_Disorder	A24	-2.41184038870097e-07	3.84908890633747e-07	0.734539374854444	0.871332281821233	FALSE	-0.626600332543606		L4_IT_A24
L4_IT	PGC.MolPsychiatry.2017.Post_Traumatic_Stress_Disorder	A1C	-1.54691253256731e-07	2.38367996464828e-07	0.741817827865565	0.871332281821233	FALSE	-0.648959824938396		L4_IT_A1C
L4_IT	PGC.MolPsychiatry.2017.Post_Traumatic_Stress_Disorder	S1C	-2.28446143231355e-07	2.26441600294878e-07	0.84347727761821	0.956383684858443	FALSE	-1.00885236164144		L4_IT_S1C
L4_IT	Schumann.PNAS.2016.Alcohol_Usage	FI	1.71823303580509e-07	6.77977734380725e-08	0.00563280344847609	0.0169821562865332	TRUE	2.53435024289485	*	L4_IT_FI
L4_IT	Schumann.PNAS.2016.Alcohol_Usage	A9	2.06930016828522e-07	8.5084718752812e-08	0.00750688390177476	0.0200183570713994	TRUE	2.43204678656452	*	L4_IT_A9
L4_IT	Schumann.PNAS.2016.Alcohol_Usage	S1C	1.34160108167773e-07	6.77182652278602e-08	0.0237871717756124	0.0518992838740635	TRUE	1.9811509895646		L4_IT_S1C
L4_IT	Schumann.PNAS.2016.Alcohol_Usage	AnG	9.58982596798881e-08	5.7552281197191e-08	0.0478287520808047	0.0839919548736083	TRUE	1.66628077436779		L4_IT_AnG
L4_IT	Schumann.PNAS.2016.Alcohol_Usage	MTG	9.11860244208311e-08	7.0109881556527e-08	0.096694986484233	0.14504247972635	FALSE	1.3006158674981		L4_IT_MTG
L4_IT	Schumann.PNAS.2016.Alcohol_Usage	M1C	9.64052460214027e-08	7.66899228685111e-08	0.104362622754295	0.154930079140396	FALSE	1.25707840633371		L4_IT_M1C
L4_IT	Schumann.PNAS.2016.Alcohol_Usage	A24	1.60117335731418e-07	1.33811136457294e-07	0.115732809589696	0.170056373274656	FALSE	1.19659200250885		L4_IT_A24
L4_IT	Schumann.PNAS.2016.Alcohol_Usage	V1C	5.6794098138709e-08	5.60333937823788e-08	0.155392578523912	0.221549814925182	FALSE	1.01357591080927		L4_IT_V1C
L4_IT	Schumann.PNAS.2016.Alcohol_Usage	A1C	-1.31094952627226e-08	7.55068625545009e-08	0.56891791115329	0.738055668523187	FALSE	-0.17361991770298		L4_IT_A1C
L4_IT	Hammerschlag.NatGenet.2017.Insomnia	V1C	8.99632439821702e-08	3.90627609280571e-08	0.010638193299007	0.0268754357027544	TRUE	2.30304366216863		L4_IT_V1C
L4_IT	Hammerschlag.NatGenet.2017.Insomnia	FI	7.06247205561015e-08	3.7349327491147e-08	0.0293172793646348	0.0594603975846114	TRUE	1.89092348644944		L4_IT_FI
L4_IT	Hammerschlag.NatGenet.2017.Insomnia	M1C	8.04530627748681e-08	4.44034462071568e-08	0.0350035071736749	0.0690480141508107	TRUE	1.8118652863007		L4_IT_M1C
L4_IT	Hammerschlag.NatGenet.2017.Insomnia	S1C	7.20982111575332e-08	4.10226540642994e-08	0.0394144498222017	0.0737101399272344	TRUE	1.75752185717983		L4_IT_S1C
L4_IT	Hammerschlag.NatGenet.2017.Insomnia	AnG	4.82438428152401e-08	3.66904545292263e-08	0.094273752806514	0.14504247972635	FALSE	1.31488812101826		L4_IT_AnG
L4_IT	Hammerschlag.NatGenet.2017.Insomnia	A1C	6.05668725060157e-08	4.62834600261376e-08	0.0953337076586389	0.14504247972635	FALSE	1.30860727507865		L4_IT_A1C
L4_IT	Hammerschlag.NatGenet.2017.Insomnia	A9	6.23040223355869e-08	4.78448679109263e-08	0.0964224577764511	0.14504247972635	FALSE	1.30220909903189		L4_IT_A9
L4_IT	Hammerschlag.NatGenet.2017.Insomnia	MTG	3.26642721075572e-08	4.04536044211701e-08	0.209703569459932	0.294584727981249	FALSE	0.807450227858149		L4_IT_MTG
L4_IT	Hammerschlag.NatGenet.2017.Insomnia	A24	4.40840203563261e-09	7.03151674782475e-08	0.475004731334821	0.62752918635059	FALSE	0.0626948949100687		L4_IT_A24
L4_IT	Grove.NatGenet.2019.Autism_Spectrum_Disorder	S1C	2.47941892517069e-07	1.25732658430618e-07	0.0243061242885229	0.0522400283216014	TRUE	1.97197685638603		L4_IT_S1C
L4_IT	Grove.NatGenet.2019.Autism_Spectrum_Disorder	A1C	2.41204299070206e-07	1.2338403192476e-07	0.0252970282258074	0.0527937980364677	TRUE	1.95490693007417		L4_IT_A1C
L4_IT	Grove.NatGenet.2019.Autism_Spectrum_Disorder	FI	2.10772846076086e-07	1.14160703269301e-07	0.0324256384519688	0.0648512769039377	TRUE	1.84628195202057		L4_IT_FI
L4_IT	Grove.NatGenet.2019.Autism_Spectrum_Disorder	AnG	1.72402945175195e-07	9.91788141808094e-08	0.041078616966568	0.0753298186523094	TRUE	1.73830415900006		L4_IT_AnG
L4_IT	Grove.NatGenet.2019.Autism_Spectrum_Disorder	V1C	1.94046473145564e-07	1.15248705391422e-07	0.046117961806004	0.0819874876551182	TRUE	1.683719331046		L4_IT_V1C
L4_IT	Grove.NatGenet.2019.Autism_Spectrum_Disorder	M1C	2.0030538964601e-07	1.27820712839463e-07	0.0585478989056591	0.099187028734293	FALSE	1.56708083687176		L4_IT_M1C
L4_IT	Grove.NatGenet.2019.Autism_Spectrum_Disorder	MTG	1.74301614111424e-07	1.17569375323082e-07	0.0690979810233046	0.11306942349268	FALSE	1.48254265732416		L4_IT_MTG
L4_IT	Grove.NatGenet.2019.Autism_Spectrum_Disorder	A9	1.91744218857667e-07	1.43192060197051e-07	0.0902739124081965	0.143670140551554	FALSE	1.33907018722827		L4_IT_A9
L4_IT	Grove.NatGenet.2019.Autism_Spectrum_Disorder	A24	2.24438180529414e-07	2.19352637038088e-07	0.153110350695063	0.220478905000891	FALSE	1.02318432802995		L4_IT_A24
L4_IT	UKB.Neale_v2.2018.Body_mass_index	MTG	2.05781879115562e-07	4.95639069237265e-08	1.64899607742561e-05	0.000118727717574644	TRUE	4.15184943818569	**	L4_IT_MTG
L4_IT	UKB.Neale_v2.2018.Body_mass_index	V1C	1.70504014986802e-07	4.39924496933179e-08	5.31470095170562e-05	0.000318882057102337	TRUE	3.87575632126483	**	L4_IT_V1C
L4_IT	UKB.Neale_v2.2018.Body_mass_index	FI	1.89244978213945e-07	5.04416819338497e-08	8.77994993466493e-05	0.000486274150227596	TRUE	3.75175789066917	**	L4_IT_FI
L4_IT	UKB.Neale_v2.2018.Body_mass_index	AnG	1.5136272158746e-07	4.82731729358206e-08	0.00085767460470583	0.00398403687347224	TRUE	3.13554532221649	**	L4_IT_AnG
L4_IT	UKB.Neale_v2.2018.Body_mass_index	A1C	1.80604955397761e-07	6.25754256491852e-08	0.00194964500303805	0.00719868924198664	TRUE	2.88619619481746	*	L4_IT_A1C
L4_IT	UKB.Neale_v2.2018.Body_mass_index	A9	1.3239435281272e-07	6.34978008959961e-08	0.0185336224980621	0.0426858485986179	TRUE	2.08502264558059		L4_IT_A9
L4_IT	UKB.Neale_v2.2018.Body_mass_index	M1C	1.06360753896242e-07	6.02520427579801e-08	0.0387597147377365	0.0734394595030796	TRUE	1.76526386538413		L4_IT_M1C
L4_IT	UKB.Neale_v2.2018.Body_mass_index	S1C	1.05561996982963e-07	6.08253721235883e-08	0.041326775510642	0.0753298186523094	TRUE	1.73549282638956		L4_IT_S1C
L4_IT	UKB.Neale_v2.2018.Body_mass_index	A24	1.53462979718731e-07	1.01368145818706e-07	0.065023420284261	0.108876424662018	FALSE	1.51391720228556		L4_IT_A24
L4_IT	Jansen.NatGenet.2019.Alzheimers_Disease	A24	-6.82737685706071e-08	6.00033695535571e-08	0.872404730717181	0.959915077084148	FALSE	-1.13783224306542		L4_IT_A24
L4_IT	Jansen.NatGenet.2019.Alzheimers_Disease	AnG	-2.80335459343958e-08	2.4369603710876e-08	0.874999893613106	0.959915077084148	FALSE	-1.15034886356747		L4_IT_AnG
L4_IT	Jansen.NatGenet.2019.Alzheimers_Disease	FI	-2.92927170275189e-08	2.18699924369918e-08	0.909780120959451	0.961332804889791	FALSE	-1.33940224771052		L4_IT_FI
L4_IT	Jansen.NatGenet.2019.Alzheimers_Disease	V1C	-3.01721623553656e-08	2.15386346793894e-08	0.919368908411185	0.961332804889791	FALSE	-1.4008391341647		L4_IT_V1C
L4_IT	Jansen.NatGenet.2019.Alzheimers_Disease	M1C	-4.79603214989742e-08	3.31493117727158e-08	0.926023092316568	0.961332804889791	FALSE	-1.44679689967045		L4_IT_M1C
L4_IT	Jansen.NatGenet.2019.Alzheimers_Disease	A1C	-4.21540716932616e-08	2.7388137518183e-08	0.938114465576202	0.961332804889791	FALSE	-1.53913611925146		L4_IT_A1C
L4_IT	Jansen.NatGenet.2019.Alzheimers_Disease	MTG	-2.63895205508158e-08	1.68534443128914e-08	0.941305038121254	0.961332804889791	FALSE	-1.56582358246084		L4_IT_MTG
L4_IT	Jansen.NatGenet.2019.Alzheimers_Disease	A9	-7.17222543509664e-08	3.55986592458168e-08	0.978034362248934	0.978098963720404	FALSE	-2.01474594466348		L4_IT_A9
L4_IT	Jansen.NatGenet.2019.Alzheimers_Disease	S1C	-2.65920599954024e-08	1.319063714561e-08	0.978098963720404	0.978098963720404	FALSE	-2.01597994864505		L4_IT_S1C
L4_IT	PGC.Nature.2014.Schizophrenia	MTG	5.96688252500191e-07	1.31367080961341e-07	2.78424365668985e-06	3.08408528125645e-05	TRUE	4.54214441040816	**	L4_IT_MTG
L4_IT	PGC.Nature.2014.Schizophrenia	A9	6.31061135240709e-07	1.42414640503914e-07	4.68651632778388e-06	4.02850706997602e-05	TRUE	4.43115351769865	**	L4_IT_A9
L4_IT	PGC.Nature.2014.Schizophrenia	AnG	4.89563042875496e-07	1.10710869321519e-07	4.88965896479286e-06	4.02850706997602e-05	TRUE	4.42199619491508	**	L4_IT_AnG
L4_IT	PGC.Nature.2014.Schizophrenia	V1C	4.81978172947595e-07	1.17979854320997e-07	2.20139101634038e-05	0.000149509254885805	TRUE	4.08525824787205	**	L4_IT_V1C
L4_IT	PGC.Nature.2014.Schizophrenia	FI	4.47942410527004e-07	1.09879230312238e-07	2.28416917186647e-05	0.000149509254885805	TRUE	4.076679544024	**	L4_IT_FI
L4_IT	PGC.Nature.2014.Schizophrenia	S1C	4.71834491190419e-07	1.27586154516006e-07	0.000108582393021349	0.000579106096113861	TRUE	3.69816374653118	**	L4_IT_S1C
L4_IT	PGC.Nature.2014.Schizophrenia	M1C	4.25447755614684e-07	1.32931196020587e-07	0.000685920655322436	0.00329241914554769	TRUE	3.20051100381881	**	L4_IT_M1C
L4_IT	PGC.Nature.2014.Schizophrenia	A1C	4.32191750074545e-07	1.38401778335346e-07	0.000895902186960622	0.0040315598413228	TRUE	3.12273263590117	**	L4_IT_A1C
L4_IT	PGC.Nature.2014.Schizophrenia	A24	2.56092229039782e-07	2.21127127624878e-07	0.12340709180016	0.179501224436596	FALSE	1.15812217067378		L4_IT_A24
L4_IT	Yengo.biorxiv.2018.Height	V1C	-4.30505635111647e-08	9.84308351694339e-08	0.66907799939211	0.823480614636443	FALSE	-0.437368670468554		L4_IT_V1C
L4_IT	Yengo.biorxiv.2018.Height	A1C	-7.9706111407247e-08	1.30612853322493e-07	0.729150924180863	0.871332281821233	FALSE	-0.610247072778101		L4_IT_A1C
L4_IT	Yengo.biorxiv.2018.Height	AnG	-5.89429583693612e-08	8.97775894283323e-08	0.744262990722303	0.871332281821233	FALSE	-0.656544230522187		L4_IT_AnG
L4_IT	Yengo.biorxiv.2018.Height	FI	-8.4760931283778e-08	1.09694891811744e-07	0.780149185854564	0.898731862104458	FALSE	-0.772697159219069		L4_IT_FI
L4_IT	Yengo.biorxiv.2018.Height	A9	-1.46996296390669e-07	1.28729023108291e-07	0.873253214693567	0.959915077084148	FALSE	-1.14190485440887		L4_IT_A9
L4_IT	Yengo.biorxiv.2018.Height	A24	-2.41213976672879e-07	1.99584314002477e-07	0.886588230917998	0.959915077084148	FALSE	-1.20858183609502		L4_IT_A24
L4_IT	Yengo.biorxiv.2018.Height	MTG	-1.40306879540022e-07	1.1035861883676e-07	0.898201865335765	0.961332804889791	FALSE	-1.2713721956557		L4_IT_MTG
L4_IT	Yengo.biorxiv.2018.Height	M1C	-1.71801377260226e-07	1.1534153849765e-07	0.931822300894292	0.961332804889791	FALSE	-1.48950134962633		L4_IT_M1C
L4_IT	Yengo.biorxiv.2018.Height	S1C	-1.95955958909411e-07	1.18946032064234e-07	0.950265755423765	0.963649780148043	FALSE	-1.64743586237152		L4_IT_S1C
L4_IT	Duncan.AmJPsychiatry.2017.Anorexia_Nervosa	MTG	4.3870136237742e-07	3.3057052995074e-07	0.0922371963006997	0.144371263775008	FALSE	1.32710366662991		L4_IT_MTG
L4_IT	Duncan.AmJPsychiatry.2017.Anorexia_Nervosa	A9	2.30457746063216e-07	3.72499476365346e-07	0.268063797424723	0.367630350753906	FALSE	0.618679382617934		L4_IT_A9
L4_IT	Duncan.AmJPsychiatry.2017.Anorexia_Nervosa	AnG	7.84203750245036e-08	2.7534180291522e-07	0.387894471059733	0.522026204043005	FALSE	0.284811002885203		L4_IT_AnG
L4_IT	Duncan.AmJPsychiatry.2017.Anorexia_Nervosa	A24	-1.42438788846598e-07	5.78006835049975e-07	0.597325685208291	0.761193793539769	FALSE	-0.2464309766065		L4_IT_A24
L4_IT	Duncan.AmJPsychiatry.2017.Anorexia_Nervosa	V1C	-1.86752788656078e-07	2.73459593344286e-07	0.752673339552343	0.874072265286591	FALSE	-0.68292644764141		L4_IT_V1C
L4_IT	Duncan.AmJPsychiatry.2017.Anorexia_Nervosa	A1C	-3.51570733595806e-07	3.49609728651362e-07	0.842698183842329	0.956383684858443	FALSE	-1.00560912578723		L4_IT_A1C
L4_IT	Duncan.AmJPsychiatry.2017.Anorexia_Nervosa	M1C	-3.67361422891234e-07	3.40155337181805e-07	0.859924759104456	0.959915077084148	FALSE	-1.07998135773741		L4_IT_M1C
L4_IT	Duncan.AmJPsychiatry.2017.Anorexia_Nervosa	FI	-3.59432337568839e-07	2.98663925054285e-07	0.885602276332905	0.959915077084148	FALSE	-1.20346753463281		L4_IT_FI
L4_IT	Duncan.AmJPsychiatry.2017.Anorexia_Nervosa	S1C	-4.83737779922691e-07	3.36978923605763e-07	0.924429581949585	0.961332804889791	FALSE	-1.43551345807201		L4_IT_S1C
L4_IT	Savage.NatGenet.2018.Intelligence	FI	2.7531485657071e-07	4.66979087580606e-08	1.8659664300856e-09	1.79226428351183e-07	TRUE	5.89565708385575	**	L4_IT_FI
L4_IT	Savage.NatGenet.2018.Intelligence	AnG	2.52496319650929e-07	4.35552923970696e-08	3.37268031608037e-09	1.79226428351183e-07	TRUE	5.79714440553077	**	L4_IT_AnG
L4_IT	Savage.NatGenet.2018.Intelligence	V1C	2.62372637963626e-07	4.54684756002828e-08	3.95348442911982e-09	1.79226428351183e-07	TRUE	5.77042961083997	**	L4_IT_V1C
L4_IT	Savage.NatGenet.2018.Intelligence	MTG	2.89268552757042e-07	5.04703143174809e-08	4.97851189864398e-09	1.79226428351183e-07	TRUE	5.73145930769151	**	L4_IT_MTG
L4_IT	Savage.NatGenet.2018.Intelligence	M1C	2.72280794638966e-07	4.93470278056282e-08	1.71758301707534e-08	4.94663908917697e-07	TRUE	5.51767364209748	**	L4_IT_M1C
L4_IT	Savage.NatGenet.2018.Intelligence	S1C	2.8147503633453e-07	5.48089511682853e-08	1.40647383037159e-07	2.53165289466886e-06	TRUE	5.13556691625587	**	L4_IT_S1C
L4_IT	Savage.NatGenet.2018.Intelligence	A1C	2.56148164078601e-07	5.34233904059292e-08	8.14665739290786e-07	1.09733921624918e-05	TRUE	4.79468191989127	**	L4_IT_A1C
L4_IT	Savage.NatGenet.2018.Intelligence	A9	2.59243746919713e-07	5.87103763140637e-08	5.03563383747002e-06	4.02850706997602e-05	TRUE	4.41563762992969	**	L4_IT_A9
L4_IT	Savage.NatGenet.2018.Intelligence	A24	2.28182208223382e-07	7.37135000748318e-08	0.00098231389958417	0.00428646065273092	TRUE	3.09552806462504	**	L4_IT_A24
L4_IT	vanRheenen.NatGenet.2016.Amyotrophic_Lateral_Sclerosis	V1C	4.62166549273126e-07	1.17435099671748e-07	4.15107803902811e-05	0.000259893581573934	TRUE	3.93550608433904	**	L4_IT_V1C
L4_IT	vanRheenen.NatGenet.2016.Amyotrophic_Lateral_Sclerosis	AnG	3.22631024712816e-07	1.09740917461239e-07	0.00164141226153033	0.00622008857000966	TRUE	2.93993372915596	*	L4_IT_AnG
L4_IT	vanRheenen.NatGenet.2016.Amyotrophic_Lateral_Sclerosis	MTG	3.95222718395426e-07	1.41024971429771e-07	0.00253539766914745	0.00912743160893081	TRUE	2.80250167320362	*	L4_IT_MTG
L4_IT	vanRheenen.NatGenet.2016.Amyotrophic_Lateral_Sclerosis	M1C	4.07933140704412e-07	1.52310939066504e-07	0.00369993591882272	0.0123904830769877	TRUE	2.67829181019161	*	L4_IT_M1C
L4_IT	vanRheenen.NatGenet.2016.Amyotrophic_Lateral_Sclerosis	A9	4.12831585621319e-07	1.61799548654582e-07	0.00536301266466013	0.016788561385023	TRUE	2.5515002300943	*	L4_IT_A9
L4_IT	vanRheenen.NatGenet.2016.Amyotrophic_Lateral_Sclerosis	A1C	4.14406706425797e-07	1.66524689370176e-07	0.00641307688174003	0.017759289826357	TRUE	2.48856015281068	*	L4_IT_A1C
L4_IT	vanRheenen.NatGenet.2016.Amyotrophic_Lateral_Sclerosis	FI	3.17094920097792e-07	1.28312757700867e-07	0.00673178676466031	0.0182901376247375	TRUE	2.47126572430957	*	L4_IT_FI
L4_IT	vanRheenen.NatGenet.2016.Amyotrophic_Lateral_Sclerosis	S1C	3.15891759679e-07	1.44705905617415e-07	0.0145182185707536	0.0354342961726869	TRUE	2.18299148421889		L4_IT_S1C
L4_IT	vanRheenen.NatGenet.2016.Amyotrophic_Lateral_Sclerosis	A24	1.68822211836855e-07	2.25478477730802e-07	0.227010365076391	0.314322043951926	FALSE	0.748728719192488		L4_IT_A24
L5_IT	Demontis.NatGenet.2019.Attention_Deficit_Hyperactivity_Disorder	AnG	2.89991278896851e-07	9.36380177424232e-08	0.00097764876893283	0.00290995238559832	TRUE	3.09693953255771	**	L5_IT_AnG
L5_IT	Demontis.NatGenet.2019.Attention_Deficit_Hyperactivity_Disorder	V1C	3.26275738811599e-07	1.12980979440825e-07	0.00193922660053579	0.00526884208447461	TRUE	2.88788201718935	*	L5_IT_V1C
L5_IT	Demontis.NatGenet.2019.Attention_Deficit_Hyperactivity_Disorder	FI	2.37662067174524e-07	1.03087383159001e-07	0.0105708928814302	0.0220609938395065	TRUE	2.30544281842868		L5_IT_FI
L5_IT	Demontis.NatGenet.2019.Attention_Deficit_Hyperactivity_Disorder	M1C	2.4351546167849e-07	1.07665746967722e-07	0.0118557210364027	0.0240454060456618	TRUE	2.26177283432116		L5_IT_M1C
L5_IT	Demontis.NatGenet.2019.Attention_Deficit_Hyperactivity_Disorder	A1C	2.44834798229097e-07	1.24067234552405e-07	0.0242247663599421	0.0436045794478958	TRUE	1.97340417163632		L5_IT_A1C
L5_IT	Demontis.NatGenet.2019.Attention_Deficit_Hyperactivity_Disorder	MTG	2.1199813476569e-07	1.09343248505933e-07	0.0262609294249998	0.0455611305686744	TRUE	1.93883150228691		L5_IT_MTG
L5_IT	Demontis.NatGenet.2019.Attention_Deficit_Hyperactivity_Disorder	A24	2.58511877202609e-07	1.43693865964734e-07	0.036005700929229	0.0595956429173446	TRUE	1.79904601680112		L5_IT_A24
L5_IT	Demontis.NatGenet.2019.Attention_Deficit_Hyperactivity_Disorder	S1C	1.71018907592754e-07	1.0978944876867e-07	0.0596523163617409	0.0943948742427548	FALSE	1.55769893656263		L5_IT_S1C
L5_IT	Demontis.NatGenet.2019.Attention_Deficit_Hyperactivity_Disorder	A9	1.38201836073977e-07	1.08285449970853e-07	0.10092945032623	0.152987798389233	FALSE	1.27627336924006		L5_IT_A9
L5_IT	Luciano.NatGenet.2017.Neuroticism	AnG	9.9423350247427e-08	2.32629544545166e-08	9.60451402330356e-06	6.28659099707142e-05	TRUE	4.2738917983018	**	L5_IT_AnG
L5_IT	Luciano.NatGenet.2017.Neuroticism	V1C	1.27456205567155e-07	3.10988207604546e-08	2.0798487931969e-05	0.000110925268970501	TRUE	4.09842567822472	**	L5_IT_V1C
L5_IT	Luciano.NatGenet.2017.Neuroticism	S1C	1.07119959446147e-07	2.68068272747971e-08	3.22114874316562e-05	0.000159946696212362	TRUE	3.9959954360902	**	L5_IT_S1C
L5_IT	Luciano.NatGenet.2017.Neuroticism	M1C	1.03299412137814e-07	2.69982342159098e-08	6.50803393206743e-05	0.000302308672973455	TRUE	3.82615438149437	**	L5_IT_M1C
L5_IT	Luciano.NatGenet.2017.Neuroticism	A1C	1.1919379182008e-07	3.30175701080182e-08	0.000153092000512655	0.000668037820418859	TRUE	3.61001101625994	**	L5_IT_A1C
L5_IT	Luciano.NatGenet.2017.Neuroticism	FI	8.84395864403878e-08	2.46485011941554e-08	0.000166592339855504	0.00069616694025462	TRUE	3.58803100211864	**	L5_IT_FI
L5_IT	Luciano.NatGenet.2017.Neuroticism	A9	1.035023368029e-07	2.99085423883671e-08	0.000269458561642935	0.00102110612833112	TRUE	3.46062791890378	**	L5_IT_A9
L5_IT	Luciano.NatGenet.2017.Neuroticism	MTG	8.69013866868004e-08	2.65501189011256e-08	0.000531860533309562	0.00182352182848993	TRUE	3.27310725087246	**	L5_IT_MTG
L5_IT	Luciano.NatGenet.2017.Neuroticism	A24	4.3667963602721e-08	4.0953854862298e-08	0.143150269439303	0.206136387992596	FALSE	1.06627236311573		L5_IT_A24
L5_IT	Wray.biorxiv.2018.Major_Depressive_Disorder	V1C	9.43129039537359e-08	3.45644594141438e-08	0.00318010085115592	0.00789542280286987	TRUE	2.7286092579577	*	L5_IT_V1C
L5_IT	Wray.biorxiv.2018.Major_Depressive_Disorder	MTG	6.13017532291155e-08	3.04473238591907e-08	0.0220378168131702	0.0406852002704681	TRUE	2.01337081421727		L5_IT_MTG
L5_IT	Wray.biorxiv.2018.Major_Depressive_Disorder	AnG	4.32139106498398e-08	2.58360767354992e-08	0.0472011703745668	0.0772382787947456	TRUE	1.67261891548972		L5_IT_AnG
L5_IT	Wray.biorxiv.2018.Major_Depressive_Disorder	A1C	4.76568511396785e-08	3.21365701234488e-08	0.0690441600322805	0.107665757477655	FALSE	1.48294764987708		L5_IT_A1C
L5_IT	Wray.biorxiv.2018.Major_Depressive_Disorder	FI	4.12246877486032e-08	2.78682718176336e-08	0.0695341350376524	0.107665757477655	FALSE	1.47926961594075		L5_IT_FI
L5_IT	Wray.biorxiv.2018.Major_Depressive_Disorder	M1C	2.89456014062565e-08	2.9207759732994e-08	0.160836842668464	0.222697166771719	FALSE	0.991024360336634		L5_IT_M1C
L5_IT	Wray.biorxiv.2018.Major_Depressive_Disorder	A9	3.04177734775822e-08	3.19592359253036e-08	0.170607363489573	0.2339758127857	FALSE	0.951767856674541		L5_IT_A9
L5_IT	Wray.biorxiv.2018.Major_Depressive_Disorder	S1C	2.57661470524944e-08	3.01487850189153e-08	0.19637717205411	0.266776535620677	FALSE	0.854633015437562		L5_IT_S1C
L5_IT	Wray.biorxiv.2018.Major_Depressive_Disorder	A24	8.30460909568708e-10	4.08197685985712e-08	0.491884248070218	0.621327471246591	FALSE	0.0203445766127586		L5_IT_A24
L5_IT	Stahl.2018.biorxiv.Bipolar_Disorder	S1C	8.91689318934653e-07	2.6582153923545e-07	0.000397591603922895	0.00146803053756146	TRUE	3.35446601317301	**	L5_IT_S1C
L5_IT	Stahl.2018.biorxiv.Bipolar_Disorder	A24	1.14077262802072e-06	3.45818510311126e-07	0.000485562708222958	0.00170539097522209	TRUE	3.29876103796293	**	L5_IT_A24
L5_IT	Stahl.2018.biorxiv.Bipolar_Disorder	MTG	8.22301511329937e-07	2.53954348293255e-07	0.000601876214697087	0.00196977670264501	TRUE	3.23798949242791	**	L5_IT_MTG
L5_IT	Stahl.2018.biorxiv.Bipolar_Disorder	FI	7.19482942524118e-07	2.32604625574297e-07	0.00099019213121054	0.00290995238559832	TRUE	3.09315836152323	**	L5_IT_FI
L5_IT	Stahl.2018.biorxiv.Bipolar_Disorder	A1C	8.2770028425961e-07	2.85228121892733e-07	0.00185460106817506	0.00513581834263863	TRUE	2.90188877158083	*	L5_IT_A1C
L5_IT	Stahl.2018.biorxiv.Bipolar_Disorder	V1C	7.29907207762499e-07	2.55143092980206e-07	0.00211302839584495	0.00563474238891987	TRUE	2.86077588555033	*	L5_IT_V1C
L5_IT	Stahl.2018.biorxiv.Bipolar_Disorder	A9	7.56077869816726e-07	2.72607036845429e-07	0.00277277158344149	0.00712998407170668	TRUE	2.77350826510553	*	L5_IT_A9
L5_IT	Stahl.2018.biorxiv.Bipolar_Disorder	AnG	5.53429553886149e-07	2.22279179385481e-07	0.00639084266342193	0.0148432474763348	TRUE	2.48979484005733	*	L5_IT_AnG
L5_IT	Stahl.2018.biorxiv.Bipolar_Disorder	M1C	6.03046641207984e-07	2.44038484266342e-07	0.00673466479408123	0.0153935195293285	TRUE	2.47111287804026	*	L5_IT_M1C
L5_IT	Okbay.Nature.2016.Educational_Attainment	A1C	1.69904144968473e-07	2.93939947385667e-08	3.72985700865694e-09	7.67284870352286e-08	TRUE	5.78023322381386	**	L5_IT_A1C
L5_IT	Okbay.Nature.2016.Educational_Attainment	FI	1.33045454618973e-07	2.3843912107884e-08	1.20362997375168e-08	2.16653395275302e-07	TRUE	5.5798500689399	**	L5_IT_FI
L5_IT	Okbay.Nature.2016.Educational_Attainment	S1C	1.40386389342692e-07	2.5693056798344e-08	2.32785920573154e-08	3.35211725625342e-07	TRUE	5.46398159022245	**	L5_IT_S1C
L5_IT	Okbay.Nature.2016.Educational_Attainment	AnG	1.2273133316244e-07	2.30982043809301e-08	5.37821908865783e-08	7.04057771606117e-07	TRUE	5.31345775361511	**	L5_IT_AnG
L5_IT	Okbay.Nature.2016.Educational_Attainment	M1C	1.30150315145127e-07	2.4650966911055e-08	6.46891179975742e-08	7.7626941597089e-07	TRUE	5.27972454852305	**	L5_IT_M1C
L5_IT	Okbay.Nature.2016.Educational_Attainment	V1C	1.5018927565608e-07	2.92661235170051e-08	1.43456147887721e-07	1.37717901972212e-06	TRUE	5.13184725571231	**	L5_IT_V1C
L5_IT	Okbay.Nature.2016.Educational_Attainment	MTG	1.39637538730799e-07	2.88947139116254e-08	6.73696271674878e-07	5.38957017339903e-06	TRUE	4.83263268007709	**	L5_IT_MTG
L5_IT	Okbay.Nature.2016.Educational_Attainment	A9	1.23867775470229e-07	2.78620487935075e-08	4.37923520565898e-06	3.0029041410233e-05	TRUE	4.44575258582898	**	L5_IT_A9
L5_IT	Okbay.Nature.2016.Educational_Attainment	A24	1.09822721331541e-07	3.3987838572586e-08	0.000616281023712831	0.00197209927588106	TRUE	3.23123581680544	**	L5_IT_A24
L5_IT	PGC.MolPsychiatry.2017.Post_Traumatic_Stress_Disorder	MTG	-9.92159480223577e-08	1.86025231769254e-07	0.703103205414959	0.872817772239259	FALSE	-0.533346724413305		L5_IT_MTG
L5_IT	PGC.MolPsychiatry.2017.Post_Traumatic_Stress_Disorder	V1C	-1.12346712104704e-07	1.81528787023369e-07	0.732006241923612	0.9009307592906	FALSE	-0.618891989237171		L5_IT_V1C
L5_IT	PGC.MolPsychiatry.2017.Post_Traumatic_Stress_Disorder	FI	-1.14200805127941e-07	1.6898916541716e-07	0.750412288153186	0.908061928521502	FALSE	-0.675787733764054		L5_IT_FI
L5_IT	PGC.MolPsychiatry.2017.Post_Traumatic_Stress_Disorder	A1C	-1.4703036208806e-07	1.98594214579987e-07	0.770457909295901	0.916908586269502	FALSE	-0.740355716801815		L5_IT_A1C
L5_IT	PGC.MolPsychiatry.2017.Post_Traumatic_Stress_Disorder	M1C	-1.44681318921008e-07	1.84281275284037e-07	0.783805854157859	0.925147893432226	FALSE	-0.785111339706146		L5_IT_M1C
L5_IT	PGC.MolPsychiatry.2017.Post_Traumatic_Stress_Disorder	A9	-1.67508127015151e-07	1.95746599467e-07	0.803929099054245	0.941185286697653	FALSE	-0.855739652547017		L5_IT_A9
L5_IT	PGC.MolPsychiatry.2017.Post_Traumatic_Stress_Disorder	A24	-2.28611955968651e-07	2.53687003185083e-07	0.816247718783362	0.947900576651647	FALSE	-0.901157540979195		L5_IT_A24
L5_IT	PGC.MolPsychiatry.2017.Post_Traumatic_Stress_Disorder	S1C	-2.50288521138318e-07	1.9216424074896e-07	0.903622438781787	0.985769933216495	FALSE	-1.30247188635523		L5_IT_S1C
L5_IT	PGC.MolPsychiatry.2017.Post_Traumatic_Stress_Disorder	AnG	-2.7082698671785e-07	1.59445168659371e-07	0.955298823069679	0.992952863890518	FALSE	-1.69855875217159		L5_IT_AnG
L5_IT	Schumann.PNAS.2016.Alcohol_Usage	V1C	1.75044302997469e-07	5.91546240432773e-08	0.00154270708328661	0.00435587882339748	TRUE	2.95909754864484	*	L5_IT_V1C
L5_IT	Schumann.PNAS.2016.Alcohol_Usage	MTG	1.42538549608077e-07	6.25331931710208e-08	0.0113214643961711	0.0232898696149806	TRUE	2.27940622220029		L5_IT_MTG
L5_IT	Schumann.PNAS.2016.Alcohol_Usage	A1C	1.49581672489758e-07	7.19107805422818e-08	0.0187581438966016	0.0360156362814751	TRUE	2.08010080493853		L5_IT_A1C
L5_IT	Schumann.PNAS.2016.Alcohol_Usage	M1C	1.18406331374455e-07	5.92017840355788e-08	0.0227476119826981	0.0414640015887156	TRUE	2.00004667601394		L5_IT_M1C
L5_IT	Schumann.PNAS.2016.Alcohol_Usage	FI	1.1304676515547e-07	5.97897896802313e-08	0.029329733057155	0.0502795423836943	TRUE	1.89073695960578		L5_IT_FI
L5_IT	Schumann.PNAS.2016.Alcohol_Usage	A9	8.98716840389491e-08	6.58481058105014e-08	0.0861527333727524	0.131978655379536	FALSE	1.36483324664772		L5_IT_A9
L5_IT	Schumann.PNAS.2016.Alcohol_Usage	AnG	5.92124678338186e-08	5.43251093116442e-08	0.137864280700677	0.200529862837348	FALSE	1.08996500115881		L5_IT_AnG
L5_IT	Schumann.PNAS.2016.Alcohol_Usage	S1C	6.77605548705118e-08	6.46994273317635e-08	0.147477608537745	0.208203682641522	FALSE	1.04731305461255		L5_IT_S1C
L5_IT	Schumann.PNAS.2016.Alcohol_Usage	A24	4.09181875656813e-08	9.26081488102392e-08	0.329301701969957	0.423387902532802	FALSE	0.441842193061494		L5_IT_A24
L5_IT	Hammerschlag.NatGenet.2017.Insomnia	V1C	1.07049480299952e-07	3.9949366111641e-08	0.00368518980903849	0.00899436156782276	TRUE	2.67962900840017	*	L5_IT_V1C
L5_IT	Hammerschlag.NatGenet.2017.Insomnia	MTG	9.56147910254753e-08	3.92046257763929e-08	0.00736673489417215	0.0165751535118873	TRUE	2.43886503523392	*	L5_IT_MTG
L5_IT	Hammerschlag.NatGenet.2017.Insomnia	FI	8.37713108765671e-08	3.47126221128943e-08	0.00790481314143252	0.0175122014210197	TRUE	2.41328098477037	*	L5_IT_FI
L5_IT	Hammerschlag.NatGenet.2017.Insomnia	A24	1.20309496306934e-07	5.15597003724119e-08	0.00981353413292217	0.0210917748528477	TRUE	2.33340177382622	*	L5_IT_A24
L5_IT	Hammerschlag.NatGenet.2017.Insomnia	A1C	9.22687020086781e-08	4.28301543973087e-08	0.0156086005596724	0.0312172011193448	TRUE	2.15429300470782		L5_IT_A1C
L5_IT	Hammerschlag.NatGenet.2017.Insomnia	M1C	7.74807819750725e-08	3.6403989522225e-08	0.0166536384427272	0.0328510128185304	TRUE	2.12835963837891		L5_IT_M1C
L5_IT	Hammerschlag.NatGenet.2017.Insomnia	A9	7.57956691290695e-08	3.90540905819328e-08	0.0261420626157336	0.0455611305686744	TRUE	1.94078694445734		L5_IT_A9
L5_IT	Hammerschlag.NatGenet.2017.Insomnia	AnG	6.16115948355276e-08	3.17501863067093e-08	0.0261587920130871	0.0455611305686744	TRUE	1.94051128520491		L5_IT_AnG
L5_IT	Hammerschlag.NatGenet.2017.Insomnia	S1C	7.16573900493876e-08	3.96893998313724e-08	0.035501825183156	0.0594449165857495	TRUE	1.80545411001015		L5_IT_S1C
L5_IT	Grove.NatGenet.2019.Autism_Spectrum_Disorder	FI	2.02374873175744e-07	9.85081113608869e-08	0.0199685901939821	0.0378352235254398	TRUE	2.05439806306243		L5_IT_FI
L5_IT	Grove.NatGenet.2019.Autism_Spectrum_Disorder	AnG	1.72715446350971e-07	9.42484468373525e-08	0.0334344004669915	0.0566418078499621	TRUE	1.83255482871809		L5_IT_AnG
L5_IT	Grove.NatGenet.2019.Autism_Spectrum_Disorder	A9	1.85356536705918e-07	1.17631824624035e-07	0.0575434894291169	0.0931040727841891	FALSE	1.57573460497054		L5_IT_A9
L5_IT	Grove.NatGenet.2019.Autism_Spectrum_Disorder	A1C	1.84135270103417e-07	1.17952770137172e-07	0.0592508784241195	0.0943948742427548	FALSE	1.56109322306953		L5_IT_A1C
L5_IT	Grove.NatGenet.2019.Autism_Spectrum_Disorder	S1C	1.45605368745428e-07	1.15292989257483e-07	0.10330967225346	0.15496450838019	FALSE	1.26291606873206		L5_IT_S1C
L5_IT	Grove.NatGenet.2019.Autism_Spectrum_Disorder	V1C	1.31224702899074e-07	1.07680833616161e-07	0.111489492355956	0.165510174219151	FALSE	1.21864493886477		L5_IT_V1C
L5_IT	Grove.NatGenet.2019.Autism_Spectrum_Disorder	MTG	1.13394431417812e-07	1.0761287656964e-07	0.146004306926855	0.208164556410566	FALSE	1.05372549301227		L5_IT_MTG
L5_IT	Grove.NatGenet.2019.Autism_Spectrum_Disorder	M1C	8.85373895682749e-08	1.09786310423571e-07	0.209991137180401	0.282604894896989	FALSE	0.80645199958615		L5_IT_M1C
L5_IT	Grove.NatGenet.2019.Autism_Spectrum_Disorder	A24	-7.16146176131108e-08	1.49801559917102e-07	0.683697399056617	0.856108047514373	FALSE	-0.478063230134195		L5_IT_A24
L5_IT	UKB.Neale_v2.2018.Body_mass_index	A9	2.11928789316241e-07	5.09284253055733e-08	1.58215998010952e-05	8.76273219752967e-05	TRUE	4.16130654039776	**	L5_IT_A9
L5_IT	UKB.Neale_v2.2018.Body_mass_index	A1C	2.04272638138435e-07	5.28172830725192e-08	5.49707515113943e-05	0.000263859607254692	TRUE	3.86753400128448	**	L5_IT_A1C
L5_IT	UKB.Neale_v2.2018.Body_mass_index	MTG	2.05898242594189e-07	5.49024098931036e-08	8.83260985480217e-05	0.000397467443466098	TRUE	3.75025874082901	**	L5_IT_MTG
L5_IT	UKB.Neale_v2.2018.Body_mass_index	FI	1.612797009088e-07	4.50526159380654e-08	0.000171923583087678	0.00069616694025462	TRUE	3.57980768820426	**	L5_IT_FI
L5_IT	UKB.Neale_v2.2018.Body_mass_index	AnG	1.53704614119528e-07	4.29749853153964e-08	0.000174041735063655	0.00069616694025462	TRUE	3.57660655359111	**	L5_IT_AnG
L5_IT	UKB.Neale_v2.2018.Body_mass_index	S1C	1.84163006480041e-07	5.2825905227683e-08	0.000244944128424853	0.000953296067383211	TRUE	3.48622528447524	**	L5_IT_S1C
L5_IT	UKB.Neale_v2.2018.Body_mass_index	V1C	1.5978717681589e-07	4.97345824325111e-08	0.00065724306859133	0.00205745656254677	TRUE	3.21279819796856	**	L5_IT_V1C
L5_IT	UKB.Neale_v2.2018.Body_mass_index	M1C	1.26974591428978e-07	4.62026718656442e-08	0.0029960913977012	0.00756907300471883	TRUE	2.74820884381353	*	L5_IT_M1C
L5_IT	UKB.Neale_v2.2018.Body_mass_index	A24	1.52710446659141e-07	7.30461968971853e-08	0.0182819264728116	0.0355756407038496	TRUE	2.09060092305812		L5_IT_A24
L5_IT	Jansen.NatGenet.2019.Alzheimers_Disease	A24	-4.16629166267522e-08	4.27950767279419e-08	0.834858651944478	0.957311169913881	FALSE	-0.973544618031949		L5_IT_A24
L5_IT	Jansen.NatGenet.2019.Alzheimers_Disease	FI	-3.56777107517924e-08	2.8235012546968e-08	0.896812858223595	0.985769933216495	FALSE	-1.26359819009975		L5_IT_FI
L5_IT	Jansen.NatGenet.2019.Alzheimers_Disease	A1C	-4.74650510985288e-08	3.06211104870816e-08	0.939438372486848	0.992952863890518	FALSE	-1.55007608618744		L5_IT_A1C
L5_IT	Jansen.NatGenet.2019.Alzheimers_Disease	A9	-5.83116545124413e-08	3.5378924868125e-08	0.950344502062316	0.992952863890518	FALSE	-1.6482031245946		L5_IT_A9
L5_IT	Jansen.NatGenet.2019.Alzheimers_Disease	S1C	-5.40120224353405e-08	3.15587783287799e-08	0.956503158616715	0.992952863890518	FALSE	-1.71147380524817		L5_IT_S1C
L5_IT	Jansen.NatGenet.2019.Alzheimers_Disease	MTG	-2.72783027823449e-08	1.52647867826065e-08	0.963031937593181	0.992952863890518	FALSE	-1.78700843783991		L5_IT_MTG
L5_IT	Jansen.NatGenet.2019.Alzheimers_Disease	M1C	-4.01954427435722e-08	2.09561215638172e-08	0.972449339409602	0.992952863890518	FALSE	-1.91807642560032		L5_IT_M1C
L5_IT	Jansen.NatGenet.2019.Alzheimers_Disease	AnG	-3.59091021641016e-08	1.7264928511116e-08	0.981232055431298	0.992952863890518	FALSE	-2.07988710413608		L5_IT_AnG
L5_IT	Jansen.NatGenet.2019.Alzheimers_Disease	V1C	-5.92637598192178e-08	2.41414827573765e-08	0.992952863890518	0.992952863890518	FALSE	-2.45485169303072		L5_IT_V1C
L5_IT	PGC.Nature.2014.Schizophrenia	FI	5.21714823756877e-07	9.97615634993097e-08	8.49305319571213e-08	9.4076896937119e-07	TRUE	5.2296175546656	**	L5_IT_FI
L5_IT	PGC.Nature.2014.Schizophrenia	MTG	5.59578591673927e-07	1.07965246099702e-07	1.09201153819027e-07	1.12321186785285e-06	TRUE	5.18295110592511	**	L5_IT_MTG
L5_IT	PGC.Nature.2014.Schizophrenia	A1C	5.70354553958436e-07	1.1236941949029e-07	1.93026148986933e-07	1.7372353408824e-06	TRUE	5.07570971306585	**	L5_IT_A1C
L5_IT	PGC.Nature.2014.Schizophrenia	S1C	5.08237677543309e-07	1.0946130365675e-07	1.71626015682223e-06	1.30074453990737e-05	TRUE	4.64308080175117	**	L5_IT_S1C
L5_IT	PGC.Nature.2014.Schizophrenia	V1C	4.85657832077785e-07	1.08220470998689e-07	3.60030638232859e-06	2.59222059527658e-05	TRUE	4.48767065598586	**	L5_IT_V1C
L5_IT	PGC.Nature.2014.Schizophrenia	AnG	3.70501036766154e-07	8.78290401906708e-08	1.23002308261531e-05	7.70101408246109e-05	TRUE	4.21843431240762	**	L5_IT_AnG
L5_IT	PGC.Nature.2014.Schizophrenia	M1C	4.36689293886409e-07	1.0418195812179e-07	1.38495862063702e-05	8.30975172382212e-05	TRUE	4.19160190266259	**	L5_IT_M1C
L5_IT	PGC.Nature.2014.Schizophrenia	A9	5.04890029618045e-07	1.21286897511647e-07	1.57201769038721e-05	8.76273219752967e-05	TRUE	4.16277471001814	**	L5_IT_A9
L5_IT	PGC.Nature.2014.Schizophrenia	A24	4.54717672901225e-07	1.36832838700705e-07	0.000445016249096027	0.0016020584967457	TRUE	3.32316187560671	**	L5_IT_A24
L5_IT	Yengo.biorxiv.2018.Height	S1C	-9.90412902060096e-08	1.00566447337538e-07	0.837647273674646	0.957311169913881	FALSE	-0.984834334194893		L5_IT_S1C
L5_IT	Yengo.biorxiv.2018.Height	A1C	-1.31429321867915e-07	1.23056488214105e-07	0.857248894225761	0.971998746208737	FALSE	-1.06804057043495		L5_IT_A1C
L5_IT	Yengo.biorxiv.2018.Height	M1C	-1.03168962296383e-07	9.10497173562487e-08	0.871415085787774	0.973604098602319	FALSE	-1.1331057941972		L5_IT_M1C
L5_IT	Yengo.biorxiv.2018.Height	AnG	-8.91735838947231e-08	7.84433062581046e-08	0.872187004997911	0.973604098602319	FALSE	-1.13679022657857		L5_IT_AnG
L5_IT	Yengo.biorxiv.2018.Height	A24	-1.59828255520015e-07	1.34689787684378e-07	0.882315124487853	0.977333676355776	FALSE	-1.18663974654518		L5_IT_A24
L5_IT	Yengo.biorxiv.2018.Height	V1C	-1.34017785001315e-07	9.22193848166598e-08	0.926922768729518	0.992952863890518	FALSE	-1.45324960980552		L5_IT_V1C
L5_IT	Yengo.biorxiv.2018.Height	MTG	-1.38570925877612e-07	9.18242676805804e-08	0.934361887478463	0.992952863890518	FALSE	-1.50908827674667		L5_IT_MTG
L5_IT	Yengo.biorxiv.2018.Height	FI	-1.55004140534294e-07	8.37840878050358e-08	0.967846302695421	0.992952863890518	FALSE	-1.85004270613993		L5_IT_FI
L5_IT	Yengo.biorxiv.2018.Height	A9	-2.44219811793661e-07	1.05003669078014e-07	0.989985967665599	0.992952863890518	FALSE	-2.32582169688008		L5_IT_A9
L5_IT	Duncan.AmJPsychiatry.2017.Anorexia_Nervosa	A24	4.25954197754184e-07	3.87762860110091e-07	0.135994968191645	0.199829341016294	FALSE	1.09849147913044		L5_IT_A24
L5_IT	Duncan.AmJPsychiatry.2017.Anorexia_Nervosa	A1C	3.34973280273151e-07	3.33154820944778e-07	0.157338109362845	0.219967842216016	FALSE	1.00545830110822		L5_IT_A1C
L5_IT	Duncan.AmJPsychiatry.2017.Anorexia_Nervosa	MTG	2.22904297209155e-07	3.16308764954267e-07	0.240496989406986	0.320662652542648	FALSE	0.704704775542288		L5_IT_MTG
L5_IT	Duncan.AmJPsychiatry.2017.Anorexia_Nervosa	A9	2.12373645323125e-07	3.21718687356375e-07	0.254587709044963	0.336336055986006	FALSE	0.660122192677836		L5_IT_A9
L5_IT	Duncan.AmJPsychiatry.2017.Anorexia_Nervosa	AnG	1.73199382354696e-07	2.65508960150645e-07	0.257094249726811	0.336559745096916	FALSE	0.652329707654406		L5_IT_AnG
L5_IT	Duncan.AmJPsychiatry.2017.Anorexia_Nervosa	M1C	1.4442474969779e-07	3.05681822648685e-07	0.318296540082024	0.41292524118749	FALSE	0.472467575750406		L5_IT_M1C
L5_IT	Duncan.AmJPsychiatry.2017.Anorexia_Nervosa	FI	3.55846859008999e-08	2.65916831438993e-07	0.446772908592993	0.569338927764522	FALSE	0.133818854971818		L5_IT_FI
L5_IT	Duncan.AmJPsychiatry.2017.Anorexia_Nervosa	S1C	-2.01273574846095e-07	3.0447700500294e-07	0.745708875839454	0.908061928521502	FALSE	-0.661046882158314		L5_IT_S1C
L5_IT	Duncan.AmJPsychiatry.2017.Anorexia_Nervosa	V1C	-2.04115019658869e-07	2.90248007676066e-07	0.759047987252269	0.910857584702723	FALSE	-0.70324348233485		L5_IT_V1C
L5_IT	Savage.NatGenet.2018.Intelligence	V1C	3.30631990665296e-07	4.65990120624121e-08	6.45554220250811e-13	9.29598077161168e-11	TRUE	7.0952575179591	**	L5_IT_V1C
L5_IT	Savage.NatGenet.2018.Intelligence	A1C	3.07069770860839e-07	4.98253707941223e-08	3.57078112388354e-10	1.51613760043707e-08	TRUE	6.16291993349425	**	L5_IT_A1C
L5_IT	Savage.NatGenet.2018.Intelligence	AnG	2.36017564849639e-07	3.8365405463813e-08	3.82962689389687e-10	1.51613760043707e-08	TRUE	6.15183293376777	**	L5_IT_AnG
L5_IT	Savage.NatGenet.2018.Intelligence	FI	2.63022724754714e-07	4.28603047079729e-08	4.21149333454742e-10	1.51613760043707e-08	TRUE	6.13674416331871	**	L5_IT_FI
L5_IT	Savage.NatGenet.2018.Intelligence	S1C	2.70492973759512e-07	4.4793095748704e-08	7.76706503469858e-10	2.23691472999319e-08	TRUE	6.03872023664134	**	L5_IT_S1C
L5_IT	Savage.NatGenet.2018.Intelligence	MTG	2.71647243185277e-07	4.56927019141062e-08	1.38152169390355e-09	3.31565206536853e-08	TRUE	5.94509039312063	**	L5_IT_MTG
L5_IT	Savage.NatGenet.2018.Intelligence	M1C	2.63884472686671e-07	4.80519511701932e-08	1.99098545507875e-08	3.185576728126e-07	TRUE	5.49164948062212	**	L5_IT_M1C
L5_IT	Savage.NatGenet.2018.Intelligence	A9	2.54526447159419e-07	5.23438088517082e-08	5.79300273431159e-07	4.90701408082864e-06	TRUE	4.86258934424319	**	L5_IT_A9
L5_IT	Savage.NatGenet.2018.Intelligence	A24	2.29962702255435e-07	5.69695398184794e-08	2.71168073286778e-05	0.000139457866261771	TRUE	4.03659048305743	**	L5_IT_A24
L5_IT	vanRheenen.NatGenet.2016.Amyotrophic_Lateral_Sclerosis	A1C	5.12213373070336e-07	1.57236951064413e-07	0.000561814948614899	0.00188142680466385	TRUE	3.2575890692545	**	L5_IT_A1C
L5_IT	vanRheenen.NatGenet.2016.Amyotrophic_Lateral_Sclerosis	S1C	4.54461259556945e-07	1.45974400557515e-07	0.000925057346970779	0.00283421825454877	TRUE	3.11329423392895	**	L5_IT_S1C
L5_IT	vanRheenen.NatGenet.2016.Amyotrophic_Lateral_Sclerosis	A9	4.61884065609931e-07	1.53943158357572e-07	0.00134832726786825	0.00388318253146055	TRUE	3.00035461489681	*	L5_IT_A9
L5_IT	vanRheenen.NatGenet.2016.Amyotrophic_Lateral_Sclerosis	FI	3.48674195947941e-07	1.24509783654017e-07	0.00255215657349871	0.00668200993788754	TRUE	2.80037588786456	*	L5_IT_FI
L5_IT	vanRheenen.NatGenet.2016.Amyotrophic_Lateral_Sclerosis	AnG	2.90599462666748e-07	1.14574103632901e-07	0.00560081483069346	0.0134419555936643	TRUE	2.5363450679731	*	L5_IT_AnG
L5_IT	vanRheenen.NatGenet.2016.Amyotrophic_Lateral_Sclerosis	MTG	3.59527549482368e-07	1.42250674608891e-07	0.00574515974177063	0.0135623443084422	TRUE	2.52742245666579	*	L5_IT_MTG
L5_IT	vanRheenen.NatGenet.2016.Amyotrophic_Lateral_Sclerosis	M1C	3.44916525374185e-07	1.43312821152239e-07	0.00804783888223785	0.0175589211976099	TRUE	2.40673878722816	*	L5_IT_M1C
L5_IT	vanRheenen.NatGenet.2016.Amyotrophic_Lateral_Sclerosis	V1C	3.15450218182022e-07	1.35515786834126e-07	0.00996203545253331	0.0210960750759529	TRUE	2.32777468626691	*	L5_IT_V1C
L5_IT	vanRheenen.NatGenet.2016.Amyotrophic_Lateral_Sclerosis	A24	3.70408540483749e-07	1.83670170126545e-07	0.0218631567524818	0.0406852002704681	TRUE	2.01670494576525		L5_IT_A24
L6_IT	Demontis.NatGenet.2019.Attention_Deficit_Hyperactivity_Disorder	S1C	2.58257737337481e-07	1.12224613334891e-07	0.0106885391831438	0.024824994231818	TRUE	2.30125753756719		L6_IT_S1C
L6_IT	Demontis.NatGenet.2019.Attention_Deficit_Hyperactivity_Disorder	V1C	2.39325376693941e-07	1.16613103727349e-07	0.0200701314469971	0.039590396279008	TRUE	2.05230260617626		L6_IT_V1C
L6_IT	Demontis.NatGenet.2019.Attention_Deficit_Hyperactivity_Disorder	FI	2.03486445581881e-07	1.06546209651803e-07	0.0280767681111421	0.0525072027013566	TRUE	1.90984218253172		L6_IT_FI
L6_IT	Demontis.NatGenet.2019.Attention_Deficit_Hyperactivity_Disorder	AnG	1.93748152208766e-07	1.11146493050404e-07	0.0406512394013436	0.0731722309224185	TRUE	1.74317827662726		L6_IT_AnG
L6_IT	Demontis.NatGenet.2019.Attention_Deficit_Hyperactivity_Disorder	A1C	1.83018778389271e-07	1.16665713968449e-07	0.058353661380278	0.0978064841479636	FALSE	1.56874519654307		L6_IT_A1C
L6_IT	Demontis.NatGenet.2019.Attention_Deficit_Hyperactivity_Disorder	M1C	1.653020942761e-07	1.13408713987879e-07	0.0724783905686415	0.118601002748686	FALSE	1.45757842112351		L6_IT_M1C
L6_IT	Demontis.NatGenet.2019.Attention_Deficit_Hyperactivity_Disorder	A9	1.47407769520769e-07	1.3203160712133e-07	0.132113027993684	0.204562107861188	FALSE	1.11645819311515		L6_IT_A9
L6_IT	Demontis.NatGenet.2019.Attention_Deficit_Hyperactivity_Disorder	MTG	7.6110247565966e-08	1.31919070470614e-07	0.281987794469063	0.405583493884012	FALSE	0.576946511936804		L6_IT_MTG
L6_IT	Demontis.NatGenet.2019.Attention_Deficit_Hyperactivity_Disorder	A24	7.94496141092512e-08	1.39481179707403e-07	0.284471756126981	0.405583493884012	FALSE	0.569608131189577		L6_IT_A24
L6_IT	Luciano.NatGenet.2017.Neuroticism	AnG	7.74185044823803e-08	2.35214921117004e-08	0.000498460408319379	0.00217509996357547	TRUE	3.29139427527515	**	L6_IT_AnG
L6_IT	Luciano.NatGenet.2017.Neuroticism	M1C	7.54703757279394e-08	2.38797074136459e-08	0.000787655999446636	0.00283556159800789	TRUE	3.16043971647712	**	L6_IT_M1C
L6_IT	Luciano.NatGenet.2017.Neuroticism	FI	7.38953231888008e-08	2.38897462163856e-08	0.000990114625626729	0.00347747575829876	TRUE	3.09318159010484	**	L6_IT_FI
L6_IT	Luciano.NatGenet.2017.Neuroticism	A9	8.56879653475195e-08	2.91857244165099e-08	0.00166261428372778	0.00520470558384348	TRUE	2.93595471966587	*	L6_IT_A9
L6_IT	Luciano.NatGenet.2017.Neuroticism	MTG	9.11084633735151e-08	3.1856249209122e-08	0.00211829087376009	0.00598105658473436	TRUE	2.85998714963048	*	L6_IT_MTG
L6_IT	Luciano.NatGenet.2017.Neuroticism	S1C	7.26646831127357e-08	2.54693284822685e-08	0.0021652467584718	0.00599606794653728	TRUE	2.85302705029401	*	L6_IT_S1C
L6_IT	Luciano.NatGenet.2017.Neuroticism	A1C	6.33871788629355e-08	2.79638125969676e-08	0.0117025251997626	0.0255327822540274	TRUE	2.26675739022115		L6_IT_A1C
L6_IT	Luciano.NatGenet.2017.Neuroticism	V1C	5.39439349594088e-08	2.46359852553982e-08	0.0142751834211572	0.0297916871398063	TRUE	2.18963984594806		L6_IT_V1C
L6_IT	Luciano.NatGenet.2017.Neuroticism	A24	3.69285025951679e-08	3.49030104576424e-08	0.145020422718802	0.218224515526309	FALSE	1.05803201818318		L6_IT_A24
L6_IT	Wray.biorxiv.2018.Major_Depressive_Disorder	V1C	4.04519605103069e-08	3.75734058203853e-08	0.140826933938296	0.215734877522496	FALSE	1.07661149227946		L6_IT_V1C
L6_IT	Wray.biorxiv.2018.Major_Depressive_Disorder	M1C	2.63011312945139e-08	3.08777673243758e-08	0.197167505362314	0.2897155180834	FALSE	0.851782158282897		L6_IT_M1C
L6_IT	Wray.biorxiv.2018.Major_Depressive_Disorder	S1C	1.29248941822227e-08	3.09973957164866e-08	0.338351236382159	0.466632007229931	FALSE	0.416967099444045		L6_IT_S1C
L6_IT	Wray.biorxiv.2018.Major_Depressive_Disorder	FI	8.67358245091372e-09	2.95020807796246e-08	0.384379331114815	0.5172955484162	FALSE	0.293999006907475		L6_IT_FI
L6_IT	Wray.biorxiv.2018.Major_Depressive_Disorder	AnG	7.35273009390732e-09	3.02146022544159e-08	0.403867051878379	0.533549132756758	FALSE	0.243350219605579		L6_IT_AnG
L6_IT	Wray.biorxiv.2018.Major_Depressive_Disorder	A9	-7.99122853041784e-09	3.62858190431394e-08	0.587154011174055	0.754912300080928	FALSE	-0.220230071723536		L6_IT_A9
L6_IT	Wray.biorxiv.2018.Major_Depressive_Disorder	MTG	-1.1226784507497e-08	3.91046746283309e-08	0.61298048331896	0.77429113682395	FALSE	-0.287095714622398		L6_IT_MTG
L6_IT	Wray.biorxiv.2018.Major_Depressive_Disorder	A1C	-1.63625999048387e-08	3.54732475902731e-08	0.677696080934894	0.839574659740655	FALSE	-0.461265912098936		L6_IT_A1C
L6_IT	Wray.biorxiv.2018.Major_Depressive_Disorder	A24	-6.9510954712524e-08	4.44024165247403e-08	0.941264428163428	0.973864948668438	FALSE	-1.56547684006778		L6_IT_A24
L6_IT	Stahl.2018.biorxiv.Bipolar_Disorder	A1C	1.48674706928271e-06	3.09070160122082e-07	7.53191870327693e-07	1.20510699252431e-05	TRUE	4.81038696422666	**	L6_IT_A1C
L6_IT	Stahl.2018.biorxiv.Bipolar_Disorder	FI	1.1853653464545e-06	2.50085756001836e-07	1.06945894646979e-06	1.5400208829165e-05	TRUE	4.73983550844773	**	L6_IT_FI
L6_IT	Stahl.2018.biorxiv.Bipolar_Disorder	M1C	1.26919286407785e-06	2.83787339557237e-07	3.86845289675203e-06	4.28505551640225e-05	TRUE	4.47233786418393	**	L6_IT_M1C
L6_IT	Stahl.2018.biorxiv.Bipolar_Disorder	AnG	1.02911497057516e-06	2.51820090674509e-07	2.18769394350862e-05	0.000172497498525468	TRUE	4.08670717184892	**	L6_IT_AnG
L6_IT	Stahl.2018.biorxiv.Bipolar_Disorder	A9	1.28568630401614e-06	3.18088612304552e-07	2.65085207096387e-05	0.00017351031737218	TRUE	4.04191239259192	**	L6_IT_A9
L6_IT	Stahl.2018.biorxiv.Bipolar_Disorder	S1C	9.37288110598958e-07	2.62469967891556e-07	0.000177790128803216	0.000882819949919419	TRUE	3.57102992821722	**	L6_IT_S1C
L6_IT	Stahl.2018.biorxiv.Bipolar_Disorder	V1C	1.09709862095681e-06	3.15604929813902e-07	0.000254308173974711	0.00122067923507861	TRUE	3.47617707240417	**	L6_IT_V1C
L6_IT	Stahl.2018.biorxiv.Bipolar_Disorder	MTG	1.05766830441601e-06	3.20512931087079e-07	0.000483555123436828	0.00217509996357547	TRUE	3.29992397133161	**	L6_IT_MTG
L6_IT	Stahl.2018.biorxiv.Bipolar_Disorder	A24	8.02619256678855e-07	3.98574850965566e-07	0.0220193235161531	0.042277101151014	TRUE	2.01372277938378		L6_IT_A24
L6_IT	Okbay.Nature.2016.Educational_Attainment	S1C	1.16501970036346e-07	2.77080356793511e-08	1.30756218409812e-05	0.00011075820853537	TRUE	4.20462754503981	**	L6_IT_S1C
L6_IT	Okbay.Nature.2016.Educational_Attainment	FI	1.05076082339073e-07	2.60953604480848e-08	2.82922665833145e-05	0.000177134190782491	TRUE	4.0266193121998	**	L6_IT_FI
L6_IT	Okbay.Nature.2016.Educational_Attainment	M1C	1.13946308136593e-07	2.86247209631407e-08	3.4356910936311e-05	0.000206141465617866	TRUE	3.98069585667994	**	L6_IT_M1C
L6_IT	Okbay.Nature.2016.Educational_Attainment	AnG	9.31512484082569e-08	2.52658616465323e-08	0.000113526965042497	0.000605477146893316	TRUE	3.68684233735769	**	L6_IT_AnG
L6_IT	Okbay.Nature.2016.Educational_Attainment	A1C	1.15448497802127e-07	3.1995376396596e-08	0.000154112762578838	0.000792579921834024	TRUE	3.60828690905507	**	L6_IT_A1C
L6_IT	Okbay.Nature.2016.Educational_Attainment	A9	9.91713928855729e-08	3.04619594409614e-08	0.000565801985158474	0.00232787102465201	TRUE	3.25558154188269	**	L6_IT_A9
L6_IT	Okbay.Nature.2016.Educational_Attainment	V1C	9.89241803769482e-08	3.38519789630066e-08	0.00173752368862338	0.00532347683322907	TRUE	2.92225693762401	*	L6_IT_V1C
L6_IT	Okbay.Nature.2016.Educational_Attainment	MTG	8.7574381472451e-08	3.0548429832994e-08	0.00207362306290932	0.00597203442117883	TRUE	2.86673920562247	*	L6_IT_MTG
L6_IT	Okbay.Nature.2016.Educational_Attainment	A24	6.29704418528015e-08	3.52676908625581e-08	0.0370901720395852	0.0676074021987377	TRUE	1.78549942773979		L6_IT_A24
L6_IT	PGC.MolPsychiatry.2017.Post_Traumatic_Stress_Disorder	A1C	-6.8984048037016e-08	2.05854211212869e-07	0.631229390966273	0.79040897651429	FALSE	-0.335111181989284		L6_IT_A1C
L6_IT	PGC.MolPsychiatry.2017.Post_Traumatic_Stress_Disorder	FI	-1.203687199269e-07	1.84700868862646e-07	0.74270117792302	0.906347200177244	FALSE	-0.651695472079302		L6_IT_FI
L6_IT	PGC.MolPsychiatry.2017.Post_Traumatic_Stress_Disorder	MTG	-1.97017862739085e-07	2.24365411617041e-07	0.810058411283634	0.959543073222534	FALSE	-0.878111565054266		L6_IT_MTG
L6_IT	PGC.MolPsychiatry.2017.Post_Traumatic_Stress_Disorder	A9	-1.97890813308487e-07	2.22648029252814e-07	0.812946214813536	0.959543073222534	FALSE	-0.888805591374827		L6_IT_A9
L6_IT	PGC.MolPsychiatry.2017.Post_Traumatic_Stress_Disorder	V1C	-2.30750070685436e-07	2.01731387763957e-07	0.873656687273058	0.973864948668438	FALSE	-1.14384813014538		L6_IT_V1C
L6_IT	PGC.MolPsychiatry.2017.Post_Traumatic_Stress_Disorder	A24	-3.81637880161331e-07	2.70697833006919e-07	0.920705032036457	0.973864948668438	FALSE	-1.40982983100414		L6_IT_A24
L6_IT	PGC.MolPsychiatry.2017.Post_Traumatic_Stress_Disorder	M1C	-3.00298001750416e-07	1.79716853486003e-07	0.952634291797588	0.973864948668438	FALSE	-1.67095069786431		L6_IT_M1C
L6_IT	PGC.MolPsychiatry.2017.Post_Traumatic_Stress_Disorder	S1C	-3.28525716152545e-07	1.95896088115217e-07	0.953232740020089	0.973864948668438	FALSE	-1.67704071742015		L6_IT_S1C
L6_IT	PGC.MolPsychiatry.2017.Post_Traumatic_Stress_Disorder	AnG	-3.38906168321813e-07	1.82990024967838e-07	0.967990479233667	0.974759643424112	FALSE	-1.85204722706267		L6_IT_AnG
L6_IT	Schumann.PNAS.2016.Alcohol_Usage	A24	2.88702918059609e-07	9.72676138025878e-08	0.00149808813357454	0.0049028338916985	TRUE	2.96812995377427	*	L6_IT_A24
L6_IT	Schumann.PNAS.2016.Alcohol_Usage	M1C	1.62592635265177e-07	6.22771891407174e-08	0.00451667308476764	0.0118254713492098	TRUE	2.61078956048889	*	L6_IT_M1C
L6_IT	Schumann.PNAS.2016.Alcohol_Usage	FI	1.54669240344728e-07	6.04319695384598e-08	0.00524273635647116	0.0132448076374008	TRUE	2.55939433260229	*	L6_IT_FI
L6_IT	Schumann.PNAS.2016.Alcohol_Usage	A1C	1.84665374394136e-07	7.32654388425246e-08	0.00585944922957439	0.0145475980872192	TRUE	2.52049775871885	*	L6_IT_A1C
L6_IT	Schumann.PNAS.2016.Alcohol_Usage	A9	1.7701771315865e-07	7.04715476029461e-08	0.00600409936447435	0.0146540730251577	TRUE	2.51190330253581	*	L6_IT_A9
L6_IT	Schumann.PNAS.2016.Alcohol_Usage	S1C	1.3039378283424e-07	6.05234815454226e-08	0.015603117482212	0.0320978416776933	TRUE	2.1544329490758		L6_IT_S1C
L6_IT	Schumann.PNAS.2016.Alcohol_Usage	AnG	1.20205851364653e-07	5.83824867146276e-08	0.0197501457875026	0.0395002915750052	TRUE	2.05893681699817		L6_IT_AnG
L6_IT	Schumann.PNAS.2016.Alcohol_Usage	V1C	1.01548634363851e-07	6.47531208532056e-08	0.0584122058105894	0.0978064841479636	FALSE	1.56824309046139		L6_IT_V1C
L6_IT	Schumann.PNAS.2016.Alcohol_Usage	MTG	1.00156979611187e-07	7.48381376807527e-08	0.0903969363024225	0.141490856821183	FALSE	1.33831469776065		L6_IT_MTG
L6_IT	Hammerschlag.NatGenet.2017.Insomnia	A1C	1.14911662443354e-07	5.06532345937203e-08	0.0116464903624384	0.0255327822540274	TRUE	2.26859475737409		L6_IT_A1C
L6_IT	Hammerschlag.NatGenet.2017.Insomnia	AnG	8.5139655469397e-08	4.1207168289664e-08	0.019407772266006	0.0393622423423221	TRUE	2.06613700972878		L6_IT_AnG
L6_IT	Hammerschlag.NatGenet.2017.Insomnia	S1C	7.77509875218209e-08	3.86009678494092e-08	0.0219930218491762	0.042277101151014	TRUE	2.01422378384771		L6_IT_S1C
L6_IT	Hammerschlag.NatGenet.2017.Insomnia	FI	7.65975492081696e-08	4.21140521232671e-08	0.034470047919179	0.0636370115430997	TRUE	1.81881213861753		L6_IT_FI
L6_IT	Hammerschlag.NatGenet.2017.Insomnia	MTG	9.68335784960453e-08	5.59160378878517e-08	0.0416574812869314	0.0740577445101003	TRUE	1.73176752419869		L6_IT_MTG
L6_IT	Hammerschlag.NatGenet.2017.Insomnia	A24	9.89706986701926e-08	5.9844293902564e-08	0.0490837291665665	0.0861958170729949	TRUE	1.6538034324765		L6_IT_A24
L6_IT	Hammerschlag.NatGenet.2017.Insomnia	A9	6.77834912624859e-08	4.68938563891366e-08	0.0741634696331696	0.118661551413071	FALSE	1.44546634638026		L6_IT_A9
L6_IT	Hammerschlag.NatGenet.2017.Insomnia	V1C	6.28003063020141e-08	4.49627836686144e-08	0.081249271446545	0.128570275695632	FALSE	1.39671748895411		L6_IT_V1C
L6_IT	Hammerschlag.NatGenet.2017.Insomnia	M1C	4.46759236733986e-08	4.23065534953683e-08	0.145483010350873	0.218224515526309	FALSE	1.05600480261976		L6_IT_M1C
L6_IT	Grove.NatGenet.2019.Autism_Spectrum_Disorder	S1C	3.16633199935675e-07	9.72197262462654e-08	0.000563215766971806	0.00232787102465201	TRUE	3.25688224150743	**	L6_IT_S1C
L6_IT	Grove.NatGenet.2019.Autism_Spectrum_Disorder	M1C	2.55223874800809e-07	1.15017186442317e-07	0.0132431439807301	0.0280443049003696	TRUE	2.21900641717408		L6_IT_M1C
L6_IT	Grove.NatGenet.2019.Autism_Spectrum_Disorder	AnG	2.34996841254721e-07	1.17021148257956e-07	0.022313303913598	0.0422778389941858	TRUE	2.00815702762294		L6_IT_AnG
L6_IT	Grove.NatGenet.2019.Autism_Spectrum_Disorder	A9	2.11132142154505e-07	1.29713554301764e-07	0.0517963910328645	0.0890931858507784	FALSE	1.6276798773344		L6_IT_A9
L6_IT	Grove.NatGenet.2019.Autism_Spectrum_Disorder	V1C	2.15867288765132e-07	1.32756791216102e-07	0.0519710250796207	0.0890931858507784	FALSE	1.62603575144974		L6_IT_V1C
L6_IT	Grove.NatGenet.2019.Autism_Spectrum_Disorder	A1C	1.88393660138581e-07	1.27503669933654e-07	0.0697634894636078	0.115470603250109	FALSE	1.47755480478806		L6_IT_A1C
L6_IT	Grove.NatGenet.2019.Autism_Spectrum_Disorder	FI	1.42798368140798e-07	9.87268751747692e-08	0.0740327823107815	0.118661551413071	FALSE	1.44639813513809		L6_IT_FI
L6_IT	Grove.NatGenet.2019.Autism_Spectrum_Disorder	MTG	1.31785972146395e-07	1.393948435063e-07	0.172223530601911	0.25567204542964	FALSE	0.945414972544798		L6_IT_MTG
L6_IT	Grove.NatGenet.2019.Autism_Spectrum_Disorder	A24	7.65735854744309e-08	1.52893258851434e-07	0.308245259388914	0.43094482866023	FALSE	0.5008303573988		L6_IT_A24
L6_IT	UKB.Neale_v2.2018.Body_mass_index	A24	2.51827356623517e-07	6.69808395813085e-08	8.50611845051993e-05	0.000471108098798027	TRUE	3.75969244634239	**	L6_IT_A24
L6_IT	UKB.Neale_v2.2018.Body_mass_index	S1C	1.58904690550001e-07	4.8258488395612e-08	0.000496006482250012	0.00217509996357547	TRUE	3.29278217849131	**	L6_IT_S1C
L6_IT	UKB.Neale_v2.2018.Body_mass_index	A1C	1.99180808379173e-07	6.25275734871329e-08	0.000722551548315412	0.00266788263993383	TRUE	3.1854875740566	**	L6_IT_A1C
L6_IT	UKB.Neale_v2.2018.Body_mass_index	FI	1.38434020753628e-07	4.75824907687771e-08	0.00181091772589195	0.00543275317767586	TRUE	2.90934792435175	*	L6_IT_FI
L6_IT	UKB.Neale_v2.2018.Body_mass_index	MTG	1.57997468845094e-07	5.4829745591254e-08	0.00197829984359533	0.00581377913219853	TRUE	2.88160134870836	*	L6_IT_MTG
L6_IT	UKB.Neale_v2.2018.Body_mass_index	A9	1.55423242190174e-07	5.7553732016911e-08	0.00346187735600125	0.00940585545781471	TRUE	2.70048938172257	*	L6_IT_A9
L6_IT	UKB.Neale_v2.2018.Body_mass_index	M1C	1.3347730892998e-07	5.6540475736962e-08	0.00911927967932635	0.0215274798987376	TRUE	2.36073904915382	*	L6_IT_M1C
L6_IT	UKB.Neale_v2.2018.Body_mass_index	AnG	1.23725589273212e-07	5.42412377896904e-08	0.0112735002327238	0.0254746724496963	TRUE	2.28102444403894		L6_IT_AnG
L6_IT	UKB.Neale_v2.2018.Body_mass_index	V1C	1.19553656356774e-07	5.36119467149245e-08	0.0128743312023908	0.0276702043752876	TRUE	2.22998163063332		L6_IT_V1C
L6_IT	Jansen.NatGenet.2019.Alzheimers_Disease	MTG	-2.25253629543329e-08	2.82356656446428e-08	0.787495916194976	0.944995099433971	FALSE	-0.79776277413905		L6_IT_MTG
L6_IT	Jansen.NatGenet.2019.Alzheimers_Disease	AnG	-2.33117075843367e-08	2.33465149836517e-08	0.840983722159586	0.973864948668438	FALSE	-0.998509096567976		L6_IT_AnG
L6_IT	Jansen.NatGenet.2019.Alzheimers_Disease	FI	-2.78035252691257e-08	2.58857295635634e-08	0.858608151799612	0.973864948668438	FALSE	-1.07408698684165		L6_IT_FI
L6_IT	Jansen.NatGenet.2019.Alzheimers_Disease	A24	-3.08397855045785e-08	2.48693809435977e-08	0.892525339267624	0.973864948668438	FALSE	-1.24007049369348		L6_IT_A24
L6_IT	Jansen.NatGenet.2019.Alzheimers_Disease	M1C	-4.16177832725258e-08	3.33339681510817e-08	0.894077774628486	0.973864948668438	FALSE	-1.24850972089188		L6_IT_M1C
L6_IT	Jansen.NatGenet.2019.Alzheimers_Disease	S1C	-4.32175273628801e-08	3.24033416925418e-08	0.908854925486072	0.973864948668438	FALSE	-1.33373674150489		L6_IT_S1C
L6_IT	Jansen.NatGenet.2019.Alzheimers_Disease	V1C	-4.45448559262268e-08	2.88276237073424e-08	0.938852779784329	0.973864948668438	FALSE	-1.54521428399529		L6_IT_V1C
L6_IT	Jansen.NatGenet.2019.Alzheimers_Disease	A1C	-4.90760461540843e-08	2.98757489657521e-08	0.949774557326604	0.973864948668438	FALSE	-1.64267166022657		L6_IT_A1C
L6_IT	Jansen.NatGenet.2019.Alzheimers_Disease	A9	-5.65868829262259e-08	3.32923549813779e-08	0.955405939876657	0.973864948668438	FALSE	-1.69969601002626		L6_IT_A9
L6_IT	PGC.Nature.2014.Schizophrenia	FI	6.33889712175696e-07	1.03218700139911e-07	4.09426225033999e-10	3.00044598086818e-08	TRUE	6.14122936363731	**	L6_IT_FI
L6_IT	PGC.Nature.2014.Schizophrenia	A9	8.66725451570127e-07	1.41196807142765e-07	4.16728608453914e-10	3.00044598086818e-08	TRUE	6.13842103875462	**	L6_IT_A9
L6_IT	PGC.Nature.2014.Schizophrenia	A1C	7.41200223336106e-07	1.25736604119139e-07	1.87494669026069e-09	7.66164844248345e-08	TRUE	5.89486433587629	**	L6_IT_A1C
L6_IT	PGC.Nature.2014.Schizophrenia	M1C	6.49816287785212e-07	1.11284735446743e-07	2.62225567178781e-09	7.66164844248345e-08	TRUE	5.83922211053099	**	L6_IT_M1C
L6_IT	PGC.Nature.2014.Schizophrenia	S1C	5.74180802469426e-07	1.02078329682519e-07	9.28055973444076e-09	2.22733433626578e-07	TRUE	5.62490397575302	**	L6_IT_S1C
L6_IT	PGC.Nature.2014.Schizophrenia	AnG	5.98022708636581e-07	1.08212756078155e-07	1.63470928710536e-08	3.36283053347388e-07	TRUE	5.52636057254349	**	L6_IT_AnG
L6_IT	PGC.Nature.2014.Schizophrenia	V1C	6.16236336873699e-07	1.3061148855734e-07	1.19036475275667e-06	1.558295676336e-05	TRUE	4.71808677536939	**	L6_IT_V1C
L6_IT	PGC.Nature.2014.Schizophrenia	MTG	6.83861244773404e-07	1.49299040867529e-07	2.31955182975459e-06	2.7834621957055e-05	TRUE	4.58047982625811	**	L6_IT_MTG
L6_IT	PGC.Nature.2014.Schizophrenia	A24	6.9435489468196e-07	1.70996110145579e-07	2.44684245382279e-05	0.00017351031737218	TRUE	4.06064730999328	**	L6_IT_A24
L6_IT	Yengo.biorxiv.2018.Height	M1C	-4.53931747609889e-08	9.58204100706469e-08	0.682154411039282	0.839574659740655	FALSE	-0.473731793962489		L6_IT_M1C
L6_IT	Yengo.biorxiv.2018.Height	A9	-8.17111922911705e-08	1.10955707643891e-07	0.76926569419459	0.930876134151436	FALSE	-0.736430725613681		L6_IT_A9
L6_IT	Yengo.biorxiv.2018.Height	A24	-1.49831260830762e-07	1.39441178381634e-07	0.858703431756977	0.973864948668438	FALSE	-1.07451229665237		L6_IT_A24
L6_IT	Yengo.biorxiv.2018.Height	MTG	-1.28113157154777e-07	1.17245713931775e-07	0.862734917937767	0.973864948668438	FALSE	-1.09268947118464		L6_IT_MTG
L6_IT	Yengo.biorxiv.2018.Height	A1C	-1.19466364721423e-07	9.70089688252438e-08	0.890931694148679	0.973864948668438	FALSE	-1.23149814051354		L6_IT_A1C
L6_IT	Yengo.biorxiv.2018.Height	V1C	-1.88001689213963e-07	1.17692988421039e-07	0.944910681733106	0.973864948668438	FALSE	-1.59739073445395		L6_IT_V1C
L6_IT	Yengo.biorxiv.2018.Height	AnG	-1.5022769884442e-07	9.24067647544763e-08	0.947995582782934	0.973864948668438	FALSE	-1.62572187483864		L6_IT_AnG
L6_IT	Yengo.biorxiv.2018.Height	FI	-1.54736439705316e-07	8.8187295342596e-08	0.960339046603598	0.973864948668438	FALSE	-1.75463414661018		L6_IT_FI
L6_IT	Yengo.biorxiv.2018.Height	S1C	-1.83815953649223e-07	9.1934824970701e-08	0.977218315171922	0.977218315171922	FALSE	-1.99941593088151		L6_IT_S1C
L6_IT	Duncan.AmJPsychiatry.2017.Anorexia_Nervosa	FI	2.65743457432533e-07	3.25274626659408e-07	0.206969407933207	0.30104641153921	FALSE	0.816981822903729		L6_IT_FI
L6_IT	Duncan.AmJPsychiatry.2017.Anorexia_Nervosa	A9	1.99097651618349e-07	3.80981622929212e-07	0.300629375443603	0.424417941802734	FALSE	0.522591221297156		L6_IT_A9
L6_IT	Duncan.AmJPsychiatry.2017.Anorexia_Nervosa	MTG	1.58192967702695e-07	3.84174161758944e-07	0.340252505271825	0.466632007229931	FALSE	0.411774094797026		L6_IT_MTG
L6_IT	Duncan.AmJPsychiatry.2017.Anorexia_Nervosa	AnG	1.18300398509916e-07	3.11716875270482e-07	0.352153723910209	0.478397511727077	FALSE	0.379512332809267		L6_IT_AnG
L6_IT	Duncan.AmJPsychiatry.2017.Anorexia_Nervosa	A1C	9.51887443234565e-08	3.75573086079303e-07	0.399960508712784	0.533280678283712	FALSE	0.253449322786024		L6_IT_A1C
L6_IT	Duncan.AmJPsychiatry.2017.Anorexia_Nervosa	A24	9.5658468374154e-08	4.58218714707447e-07	0.417317177898163	0.546306123793959	FALSE	0.208761592016659		L6_IT_A24
L6_IT	Duncan.AmJPsychiatry.2017.Anorexia_Nervosa	S1C	-2.50539479936643e-08	3.15169690702547e-07	0.531679957054257	0.68974697131363	FALSE	-0.0794935196268918		L6_IT_S1C
L6_IT	Duncan.AmJPsychiatry.2017.Anorexia_Nervosa	M1C	-7.6487655773196e-08	3.1870993020741e-07	0.594831554523694	0.75801543231338	FALSE	-0.23999144213492		L6_IT_M1C
L6_IT	Duncan.AmJPsychiatry.2017.Anorexia_Nervosa	V1C	-3.63126257390851e-07	3.25440959955218e-07	0.867745619406088	0.973864948668438	FALSE	-1.11579764710877		L6_IT_V1C
L6_IT	Savage.NatGenet.2018.Intelligence	A1C	2.68331121301047e-07	4.59721270371646e-08	2.66029459808453e-09	7.66164844248345e-08	TRUE	5.8368219744134	**	L6_IT_A1C
L6_IT	Savage.NatGenet.2018.Intelligence	S1C	2.09888444336946e-07	3.8820286733724e-08	3.21038053346479e-08	5.77868496023662e-07	TRUE	5.40666908971106	**	L6_IT_S1C
L6_IT	Savage.NatGenet.2018.Intelligence	AnG	1.67997659893608e-07	3.79620312714571e-08	4.81290126067984e-06	4.9021924122772e-05	TRUE	4.425412820834	**	L6_IT_AnG
L6_IT	Savage.NatGenet.2018.Intelligence	FI	1.75955019012107e-07	3.98754426164229e-08	5.10645042945542e-06	4.9021924122772e-05	TRUE	4.41261607312263	**	L6_IT_FI
L6_IT	Savage.NatGenet.2018.Intelligence	V1C	2.00058478460143e-07	4.65917033412356e-08	8.77946827694772e-06	7.90152144925295e-05	TRUE	4.2938648753604	**	L6_IT_V1C
L6_IT	Savage.NatGenet.2018.Intelligence	M1C	1.6594834946486e-07	4.0698432718827e-08	2.27600866109993e-05	0.000172497498525468	TRUE	4.07751204109863	**	L6_IT_M1C
L6_IT	Savage.NatGenet.2018.Intelligence	MTG	1.9407371700974e-07	4.79605986046693e-08	2.59918900245444e-05	0.00017351031737218	TRUE	4.04652407717958	**	L6_IT_MTG
L6_IT	Savage.NatGenet.2018.Intelligence	A9	1.90136950965726e-07	4.84883929777265e-08	4.40384686620919e-05	0.000253661579493649	TRUE	3.92128794726331	**	L6_IT_A9
L6_IT	Savage.NatGenet.2018.Intelligence	A24	1.81892957647902e-07	5.69693542783227e-08	0.000704450967975181	0.00266788263993383	TRUE	3.19282112202409	**	L6_IT_A24
L6_IT	vanRheenen.NatGenet.2016.Amyotrophic_Lateral_Sclerosis	S1C	3.80886714669969e-07	1.18295705135838e-07	0.000641434277168537	0.00256573710867415	TRUE	3.2197848115669	**	L6_IT_S1C
L6_IT	vanRheenen.NatGenet.2016.Amyotrophic_Lateral_Sclerosis	AnG	3.83271223316022e-07	1.19681999971374e-07	0.000681406684340548	0.00265196114986592	TRUE	3.20241325686146	**	L6_IT_AnG
L6_IT	vanRheenen.NatGenet.2016.Amyotrophic_Lateral_Sclerosis	A9	4.36901025163426e-07	1.42624569938436e-07	0.00109457342801771	0.003752823181775	TRUE	3.06329425113789	*	L6_IT_A9
L6_IT	vanRheenen.NatGenet.2016.Amyotrophic_Lateral_Sclerosis	M1C	3.8274890233802e-07	1.27791242724479e-07	0.00137172684436119	0.00459368989739562	TRUE	2.99511057391652	*	L6_IT_M1C
L6_IT	vanRheenen.NatGenet.2016.Amyotrophic_Lateral_Sclerosis	MTG	4.93391527213349e-07	1.672411589293e-07	0.00158794406518713	0.00508142100859882	TRUE	2.95018002967754	*	L6_IT_MTG
L6_IT	vanRheenen.NatGenet.2016.Amyotrophic_Lateral_Sclerosis	V1C	3.83715282954978e-07	1.45284691776146e-07	0.00413154020934738	0.0110174405582597	TRUE	2.64112673031102	*	L6_IT_V1C
L6_IT	vanRheenen.NatGenet.2016.Amyotrophic_Lateral_Sclerosis	A1C	3.71807547051633e-07	1.45010165387968e-07	0.00517352478839625	0.0132448076374008	TRUE	2.56401022684775	*	L6_IT_A1C
L6_IT	vanRheenen.NatGenet.2016.Amyotrophic_Lateral_Sclerosis	FI	2.90746788965417e-07	1.17016393495178e-07	0.00648363078503082	0.015560713884074	TRUE	2.48466715031171	*	L6_IT_FI
L6_IT	vanRheenen.NatGenet.2016.Amyotrophic_Lateral_Sclerosis	A24	4.24700591947949e-07	1.86322398055773e-07	0.0113220766443095	0.0254746724496963	TRUE	2.27938560462721		L6_IT_A24
PVALB	Demontis.NatGenet.2019.Attention_Deficit_Hyperactivity_Disorder	FI	1.62115669615255e-07	1.14020153341131e-07	0.077539847867227	0.155079695734454	FALSE	1.42181592345547		PVALB_FI
PVALB	Demontis.NatGenet.2019.Attention_Deficit_Hyperactivity_Disorder	MTG	1.79658857786735e-07	1.37212155124307e-07	0.09520775889677	0.178050873780972	FALSE	1.30935089259383		PVALB_MTG
PVALB	Demontis.NatGenet.2019.Attention_Deficit_Hyperactivity_Disorder	AnG	1.35672225020814e-07	1.08031455053241e-07	0.104583632007486	0.190633455811114	FALSE	1.25585853633046		PVALB_AnG
PVALB	Demontis.NatGenet.2019.Attention_Deficit_Hyperactivity_Disorder	M1C	1.3220155157163e-07	1.06813747065564e-07	0.107916825258265	0.194250285464878	FALSE	1.23768293130361		PVALB_M1C
PVALB	Demontis.NatGenet.2019.Attention_Deficit_Hyperactivity_Disorder	S1C	1.03259569197861e-07	1.06301414082071e-07	0.165678367692438	0.274226263766795	FALSE	0.971384718533832		PVALB_S1C
PVALB	Demontis.NatGenet.2019.Attention_Deficit_Hyperactivity_Disorder	A1C	9.82062000919737e-08	1.31637307754931e-07	0.227822766400998	0.356592156105909	FALSE	0.746036224584632		PVALB_A1C
PVALB	Demontis.NatGenet.2019.Attention_Deficit_Hyperactivity_Disorder	A24	9.40354961236963e-08	1.54493171660054e-07	0.271371303264982	0.415717741171887	FALSE	0.608670888902532		PVALB_A24
PVALB	Demontis.NatGenet.2019.Attention_Deficit_Hyperactivity_Disorder	V1C	5.23765581265599e-08	1.27645118341944e-07	0.340782125828715	0.500741082850357	FALSE	0.410329504229455		PVALB_V1C
PVALB	Demontis.NatGenet.2019.Attention_Deficit_Hyperactivity_Disorder	A9	4.75742207890426e-08	1.34748279004435e-07	0.362021748163146	0.517184183787987	FALSE	0.353059951047514		PVALB_A9
PVALB	Luciano.NatGenet.2017.Neuroticism	S1C	9.27422991840192e-08	3.08702503358086e-08	0.00133113274420953	0.0100603641777974	TRUE	3.00426132522939	*	PVALB_S1C
PVALB	Luciano.NatGenet.2017.Neuroticism	AnG	6.03446189536527e-08	2.72725996844637e-08	0.0134610174132724	0.0461520597026484	TRUE	2.21264637958328		PVALB_AnG
PVALB	Luciano.NatGenet.2017.Neuroticism	V1C	8.20318645968664e-08	3.92635362163042e-08	0.018342014790412	0.0600284120413484	TRUE	2.08926328349413		PVALB_V1C
PVALB	Luciano.NatGenet.2017.Neuroticism	FI	6.03133721289535e-08	2.99245219373087e-08	0.021925271778581	0.0700294625944727	TRUE	2.01551664736061		PVALB_FI
PVALB	Luciano.NatGenet.2017.Neuroticism	M1C	5.39614604613127e-08	2.73209969672736e-08	0.0241289001194085	0.0739268429190388	TRUE	1.97509119180205		PVALB_M1C
PVALB	Luciano.NatGenet.2017.Neuroticism	MTG	7.13740654303706e-08	3.75773500470951e-08	0.028756569287686	0.086269707863058	TRUE	1.89939059941477		PVALB_MTG
PVALB	Luciano.NatGenet.2017.Neuroticism	A24	7.06591751769249e-08	4.30718967107781e-08	0.0504512787144223	0.117177163465755	FALSE	1.64049369943914		PVALB_A24
PVALB	Luciano.NatGenet.2017.Neuroticism	A9	6.33339201560105e-08	3.8947221116963e-08	0.0519591573323186	0.117990573201686	FALSE	1.62614734349882		PVALB_A9
PVALB	Luciano.NatGenet.2017.Neuroticism	A1C	5.95575390713515e-08	3.67267388623825e-08	0.0524402547563049	0.117990573201686	FALSE	1.62163973486776		PVALB_A1C
PVALB	Wray.biorxiv.2018.Major_Depressive_Disorder	MTG	8.64097532269606e-08	4.61559862928745e-08	0.0305946899003339	0.0899109254213896	TRUE	1.872124510105		PVALB_MTG
PVALB	Wray.biorxiv.2018.Major_Depressive_Disorder	A24	9.32913170387939e-08	5.0138460350981e-08	0.031395131498177	0.0904179787147496	TRUE	1.86067374996625		PVALB_A24
PVALB	Wray.biorxiv.2018.Major_Depressive_Disorder	S1C	6.43933714551747e-08	3.49437657263977e-08	0.0326811984297541	0.0922763249781293	TRUE	1.84277138186426		PVALB_S1C
PVALB	Wray.biorxiv.2018.Major_Depressive_Disorder	A1C	6.78663449774316e-08	3.94424546390839e-08	0.0426579013898384	0.105413157562314	TRUE	1.72064202389124		PVALB_A1C
PVALB	Wray.biorxiv.2018.Major_Depressive_Disorder	M1C	5.1171290533859e-08	3.19730145239695e-08	0.0547491198996155	0.119797710128264	FALSE	1.6004524845631		PVALB_M1C
PVALB	Wray.biorxiv.2018.Major_Depressive_Disorder	A9	5.83260266322301e-08	4.37739181208433e-08	0.0913581708870908	0.175407688103214	FALSE	1.33243787936035		PVALB_A9
PVALB	Wray.biorxiv.2018.Major_Depressive_Disorder	FI	3.61385111982484e-08	3.41479779089367e-08	0.144961307252567	0.24558150875729	FALSE	1.0582913956024		PVALB_FI
PVALB	Wray.biorxiv.2018.Major_Depressive_Disorder	V1C	1.01614638976705e-08	4.29113323058169e-08	0.406405429701108	0.557356017875805	FALSE	0.236801407731939		PVALB_V1C
PVALB	Wray.biorxiv.2018.Major_Depressive_Disorder	AnG	6.55876287805576e-09	3.26837042241708e-08	0.420476826717473	0.565875355582394	FALSE	0.200673792452366		PVALB_AnG
PVALB	Stahl.2018.biorxiv.Bipolar_Disorder	S1C	1.11574323615525e-06	2.8803636913732e-07	5.36154405014325e-05	0.00176383870167369	TRUE	3.87361929153929	**	PVALB_S1C
PVALB	Stahl.2018.biorxiv.Bipolar_Disorder	A1C	1.31474226338733e-06	3.45988082856464e-07	7.23585512701257e-05	0.00176383870167369	TRUE	3.79996401186096	**	PVALB_A1C
PVALB	Stahl.2018.biorxiv.Bipolar_Disorder	M1C	1.10789666536539e-06	2.91850809860172e-07	7.34932792364039e-05	0.00176383870167369	TRUE	3.79610618828228	**	PVALB_M1C
PVALB	Stahl.2018.biorxiv.Bipolar_Disorder	A24	1.49874469259719e-06	4.23193989059619e-07	0.000198923762617241	0.00319531648086044	TRUE	3.54150751509385	**	PVALB_A24
PVALB	Stahl.2018.biorxiv.Bipolar_Disorder	FI	9.82177586090651e-07	3.0880553997972e-07	0.000734928530426051	0.00705531389209009	TRUE	3.18056983742958	**	PVALB_FI
PVALB	Stahl.2018.biorxiv.Bipolar_Disorder	A9	1.09131684322924e-06	3.5821340807028e-07	0.00115740069588032	0.0100603641777974	TRUE	3.04655498270777	*	PVALB_A9
PVALB	Stahl.2018.biorxiv.Bipolar_Disorder	AnG	7.70860574075366e-07	2.68435387757633e-07	0.00204147995294226	0.0120552735085073	TRUE	2.87168014811581	*	PVALB_AnG
PVALB	Stahl.2018.biorxiv.Bipolar_Disorder	V1C	1.06491325426815e-06	3.73484303510756e-07	0.00217708996574872	0.0120577290410698	TRUE	2.85129319828961	*	PVALB_V1C
PVALB	Stahl.2018.biorxiv.Bipolar_Disorder	MTG	1.02345628826007e-06	3.7539687738265e-07	0.00320213323799169	0.0159002478024415	TRUE	2.72633138398974	*	PVALB_MTG
PVALB	Okbay.Nature.2016.Educational_Attainment	MTG	6.00492787593513e-08	3.33009105404055e-08	0.0356758669338325	0.0969306573296582	TRUE	1.80323233764106		PVALB_MTG
PVALB	Okbay.Nature.2016.Educational_Attainment	A24	7.32219342560999e-08	4.09192897730687e-08	0.0367733275308581	0.0977231581894294	TRUE	1.78942339083049		PVALB_A24
PVALB	Okbay.Nature.2016.Educational_Attainment	S1C	4.9263292804977e-08	2.81272281985719e-08	0.0399346448640907	0.102689086793376	TRUE	1.75144498623147		PVALB_S1C
PVALB	Okbay.Nature.2016.Educational_Attainment	M1C	4.45432709684344e-08	2.62503239262546e-08	0.0448610389718353	0.107666493532405	TRUE	1.69686557368093		PVALB_M1C
PVALB	Okbay.Nature.2016.Educational_Attainment	A1C	5.48068439883309e-08	3.42751175971578e-08	0.0549072838087876	0.119797710128264	FALSE	1.59902716111689		PVALB_A1C
PVALB	Okbay.Nature.2016.Educational_Attainment	A9	5.8653027351267e-08	3.70764819159249e-08	0.0568308412079861	0.120347663734559	FALSE	1.58194694643007		PVALB_A9
PVALB	Okbay.Nature.2016.Educational_Attainment	FI	3.32521049282816e-08	2.52756117781667e-08	0.0941574214513219	0.178050873780972	FALSE	1.31558061660865		PVALB_FI
PVALB	Okbay.Nature.2016.Educational_Attainment	AnG	3.01460152160303e-08	2.70581208888087e-08	0.13261368383162	0.232882566728699	FALSE	1.11412079722427		PVALB_AnG
PVALB	Okbay.Nature.2016.Educational_Attainment	V1C	3.09230218580122e-08	3.47486916484625e-08	0.18675854669952	0.302171131738549	FALSE	0.889904637873767		PVALB_V1C
PVALB	PGC.MolPsychiatry.2017.Post_Traumatic_Stress_Disorder	A1C	2.31036636614215e-07	2.62521744579402e-07	0.189411597775653	0.303058556441045	FALSE	0.880066666417936		PVALB_A1C
PVALB	PGC.MolPsychiatry.2017.Post_Traumatic_Stress_Disorder	FI	1.13053336912117e-07	2.325198966482e-07	0.313409388015512	0.465267545095194	FALSE	0.486209303125424		PVALB_FI
PVALB	PGC.MolPsychiatry.2017.Post_Traumatic_Stress_Disorder	AnG	7.77128296865954e-08	2.21325175329568e-07	0.362747240017963	0.517184183787987	FALSE	0.351125124247053		PVALB_AnG
PVALB	PGC.MolPsychiatry.2017.Post_Traumatic_Stress_Disorder	V1C	4.59428621459912e-08	2.52854570620245e-07	0.427910345220911	0.570547126961215	FALSE	0.181696783385385		PVALB_V1C
PVALB	PGC.MolPsychiatry.2017.Post_Traumatic_Stress_Disorder	M1C	2.1431021215485e-08	2.11961056026492e-07	0.459732246229076	0.588313787447195	FALSE	0.101108296105141		PVALB_M1C
PVALB	PGC.MolPsychiatry.2017.Post_Traumatic_Stress_Disorder	A24	2.7461051374759e-08	2.85323750392616e-07	0.461662902649535	0.588313787447195	FALSE	0.0962452348848335		PVALB_A24
PVALB	PGC.MolPsychiatry.2017.Post_Traumatic_Stress_Disorder	MTG	-6.04163088059905e-08	2.62880528716573e-07	0.590885812798226	0.715021487755836	FALSE	-0.22982420607929		PVALB_MTG
PVALB	PGC.MolPsychiatry.2017.Post_Traumatic_Stress_Disorder	A9	-1.83132066733083e-07	2.91850787159932e-07	0.734829401995979	0.848521454250825	FALSE	-0.627485258872123		PVALB_A9
PVALB	PGC.MolPsychiatry.2017.Post_Traumatic_Stress_Disorder	S1C	-2.15027094121554e-07	2.28896252999043e-07	0.826239484175277	0.90171411615222	FALSE	-0.939408536855571		PVALB_S1C
PVALB	Schumann.PNAS.2016.Alcohol_Usage	A1C	-4.19732187603122e-08	9.09392457720492e-08	0.677798798884965	0.793520545036057	FALSE	-0.46155230785093		PVALB_A1C
PVALB	Schumann.PNAS.2016.Alcohol_Usage	FI	-4.98235549513887e-08	7.87366399151921e-08	0.736563762370508	0.848521454250825	FALSE	-0.632787416443654		PVALB_FI
PVALB	Schumann.PNAS.2016.Alcohol_Usage	V1C	-6.25331469757071e-08	8.84754042612647e-08	0.760150156265642	0.868743035732162	FALSE	-0.70678565978686		PVALB_V1C
PVALB	Schumann.PNAS.2016.Alcohol_Usage	A9	-7.22014660549357e-08	9.41553627586112e-08	0.778409677922643	0.880944764929705	FALSE	-0.766833284260617		PVALB_A9
PVALB	Schumann.PNAS.2016.Alcohol_Usage	MTG	-8.64112035756818e-08	9.30801988937376e-08	0.823387536849503	0.90171411615222	FALSE	-0.92835215870489		PVALB_MTG
PVALB	Schumann.PNAS.2016.Alcohol_Usage	A24	-9.34994212889405e-08	9.93932128662898e-08	0.826571273139535	0.90171411615222	FALSE	-0.940702273250006		PVALB_A24
PVALB	Schumann.PNAS.2016.Alcohol_Usage	M1C	-8.26687992889857e-08	6.96785886254104e-08	0.88227382381837	0.955243839322145	FALSE	-1.18643045044167		PVALB_M1C
PVALB	Schumann.PNAS.2016.Alcohol_Usage	AnG	-1.00301342941343e-07	6.46429631773725e-08	0.939623465232615	0.993342680339998	FALSE	-1.55162043958487		PVALB_AnG
PVALB	Schumann.PNAS.2016.Alcohol_Usage	S1C	-1.3556521059782e-07	7.0562026701195e-08	0.972648041166248	0.993342680339998	FALSE	-1.92122047701224		PVALB_S1C
PVALB	Hammerschlag.NatGenet.2017.Insomnia	V1C	1.63152201032517e-07	5.55055698701952e-08	0.00164432510845871	0.0102949050268719	TRUE	2.93938430708959	*	PVALB_V1C
PVALB	Hammerschlag.NatGenet.2017.Insomnia	S1C	1.28132001781365e-07	4.64021294123591e-08	0.00287824602923726	0.014802408150363	TRUE	2.7613388308692	*	PVALB_S1C
PVALB	Hammerschlag.NatGenet.2017.Insomnia	M1C	1.27757674614889e-07	4.86110518820778e-08	0.00429239269126408	0.0195913761696872	TRUE	2.62816108001134	*	PVALB_M1C
PVALB	Hammerschlag.NatGenet.2017.Insomnia	A1C	1.55640707299462e-07	6.03003762313024e-08	0.00492444291684543	0.0214884781825982	TRUE	2.58109015277864	*	PVALB_A1C
PVALB	Hammerschlag.NatGenet.2017.Insomnia	A9	1.28365644035807e-07	5.27179816218889e-08	0.00744692586904934	0.0297877034761973	TRUE	2.43494989919168	*	PVALB_A9
PVALB	Hammerschlag.NatGenet.2017.Insomnia	A24	1.47481447516359e-07	6.17412034047546e-08	0.00845396376731834	0.03121463544856	TRUE	2.38870380529384	*	PVALB_A24
PVALB	Hammerschlag.NatGenet.2017.Insomnia	MTG	1.3744911124877e-07	5.88196244156554e-08	0.00972505253855132	0.0341562820866193	TRUE	2.33679001887994	*	PVALB_MTG
PVALB	Hammerschlag.NatGenet.2017.Insomnia	FI	7.94977139777494e-08	4.63595116207294e-08	0.0431901131678927	0.105413157562314	TRUE	1.71480913405918		PVALB_FI
PVALB	Hammerschlag.NatGenet.2017.Insomnia	AnG	6.02155031087609e-08	4.44746752499471e-08	0.0878796926830183	0.173351722552803	FALSE	1.35392788750791		PVALB_AnG
PVALB	Grove.NatGenet.2019.Autism_Spectrum_Disorder	V1C	4.32020404033396e-07	1.44686156100868e-07	0.00141366119719996	0.0100603641777974	TRUE	2.98591389581331	*	PVALB_V1C
PVALB	Grove.NatGenet.2019.Autism_Spectrum_Disorder	S1C	3.10380217067285e-07	1.18314982425206e-07	0.00435363914881937	0.0195913761696872	TRUE	2.62333823413697	*	PVALB_S1C
PVALB	Grove.NatGenet.2019.Autism_Spectrum_Disorder	AnG	2.70340902682727e-07	1.05308645600468e-07	0.00512721934029141	0.0217152819118224	TRUE	2.56712923370393	*	PVALB_AnG
PVALB	Grove.NatGenet.2019.Autism_Spectrum_Disorder	A9	3.60011920904337e-07	1.42798925765418e-07	0.00584924965711765	0.0240654843035698	TRUE	2.52111084852097	*	PVALB_A9
PVALB	Grove.NatGenet.2019.Autism_Spectrum_Disorder	A24	4.53516805770853e-07	1.8793562929339e-07	0.00790766136109481	0.0306598391349773	TRUE	2.41314969107246	*	PVALB_A24
PVALB	Grove.NatGenet.2019.Autism_Spectrum_Disorder	FI	2.83538005317606e-07	1.19622979275511e-07	0.00888770118644692	0.0319957242712089	TRUE	2.37026369878794	*	PVALB_FI
PVALB	Grove.NatGenet.2019.Autism_Spectrum_Disorder	M1C	2.39213940685535e-07	1.19184999540548e-07	0.0223705227732343	0.0700294625944727	TRUE	2.00708093810204		PVALB_M1C
PVALB	Grove.NatGenet.2019.Autism_Spectrum_Disorder	A1C	2.51118259779254e-07	1.37351041989451e-07	0.0337526250033799	0.0934688077016674	TRUE	1.8282952654887		PVALB_A1C
PVALB	Grove.NatGenet.2019.Autism_Spectrum_Disorder	MTG	2.39128357388979e-07	1.61339285705266e-07	0.0691507417752812	0.140249391769584	FALSE	1.48214587875279		PVALB_MTG
PVALB	UKB.Neale_v2.2018.Body_mass_index	A9	1.38894024494328e-07	6.6098177171481e-08	0.0178060425951211	0.0596295379929637	TRUE	2.10132912037785		PVALB_A9
PVALB	UKB.Neale_v2.2018.Body_mass_index	A24	1.23686323498016e-07	6.9384917887331e-08	0.0373248173640182	0.0977231581894294	TRUE	1.78261108125632		PVALB_A24
PVALB	UKB.Neale_v2.2018.Body_mass_index	A1C	1.19484226588333e-07	6.96196400912522e-08	0.0430587793191959	0.105413157562314	TRUE	1.71624309507665		PVALB_A1C
PVALB	UKB.Neale_v2.2018.Body_mass_index	S1C	9.48234196469243e-08	5.67434636407231e-08	0.0473519772598477	0.111781716810132	TRUE	1.67108973550343		PVALB_S1C
PVALB	UKB.Neale_v2.2018.Body_mass_index	V1C	1.07058988451177e-07	6.7327452135073e-08	0.0559034437180125	0.120150685005878	FALSE	1.59012386561717		PVALB_V1C
PVALB	UKB.Neale_v2.2018.Body_mass_index	MTG	9.41942309964388e-08	6.32700037791013e-08	0.0682744980587452	0.140249391769584	FALSE	1.48876600869672		PVALB_MTG
PVALB	UKB.Neale_v2.2018.Body_mass_index	FI	5.35334897052563e-08	4.99790009023136e-08	0.142057818054013	0.24558150875729	FALSE	1.07111964502632		PVALB_FI
PVALB	UKB.Neale_v2.2018.Body_mass_index	M1C	3.69455570318898e-08	4.89313557753209e-08	0.225109878212648	0.356217829259575	FALSE	0.755048709492815		PVALB_M1C
PVALB	UKB.Neale_v2.2018.Body_mass_index	AnG	1.45802269178895e-08	4.7463628746953e-08	0.379350382130464	0.530353932298901	FALSE	0.307187362256315		PVALB_AnG
PVALB	Jansen.NatGenet.2019.Alzheimers_Disease	A9	-5.46397605668922e-08	3.76890345835071e-08	0.926436182413394	0.992836157987645	FALSE	-1.449752193727		PVALB_A9
PVALB	Jansen.NatGenet.2019.Alzheimers_Disease	MTG	-6.47873244231521e-08	4.37263322165484e-08	0.930783898113417	0.992836157987645	FALSE	-1.48165467211615		PVALB_MTG
PVALB	Jansen.NatGenet.2019.Alzheimers_Disease	A1C	-4.92923475493117e-08	2.94352830654378e-08	0.952993705490552	0.993342680339998	FALSE	-1.67460076533762		PVALB_A1C
PVALB	Jansen.NatGenet.2019.Alzheimers_Disease	A24	-7.24803788444872e-08	3.9538920494702e-08	0.966609127046328	0.993342680339998	FALSE	-1.83314005384136		PVALB_A24
PVALB	Jansen.NatGenet.2019.Alzheimers_Disease	M1C	-5.81504073962791e-08	3.15177456726557e-08	0.967481615225536	0.993342680339998	FALSE	-1.84500528687017		PVALB_M1C
PVALB	Jansen.NatGenet.2019.Alzheimers_Disease	FI	-4.63944615813697e-08	2.49958338040243e-08	0.96827947610989	0.993342680339998	FALSE	-1.85608777627175		PVALB_FI
PVALB	Jansen.NatGenet.2019.Alzheimers_Disease	AnG	-4.16585743111331e-08	1.94028984063798e-08	0.984104490442838	0.997965117068793	FALSE	-2.14702842011662		PVALB_AnG
PVALB	Jansen.NatGenet.2019.Alzheimers_Disease	V1C	-6.88421815993815e-08	1.96658800304105e-08	0.999767885211527	0.999886589792919	FALSE	-3.5005899300172		PVALB_V1C
PVALB	Jansen.NatGenet.2019.Alzheimers_Disease	S1C	-4.64133840487937e-08	1.25880312488156e-08	0.999886589792919	0.999886589792919	FALSE	-3.68710429227451		PVALB_S1C
PVALB	PGC.Nature.2014.Schizophrenia	S1C	4.87663644796926e-07	1.09767867092514e-07	4.44223683183226e-06	0.000427458798269399	TRUE	4.44268124829207	**	PVALB_S1C
PVALB	PGC.Nature.2014.Schizophrenia	V1C	6.44087417355538e-07	1.4705557320612e-07	5.93692775374165e-06	0.000427458798269399	TRUE	4.3798912432428	**	PVALB_V1C
PVALB	PGC.Nature.2014.Schizophrenia	A1C	6.08555037607518e-07	1.4581245774266e-07	1.49947367191645e-05	0.000719747362519894	TRUE	4.17354625954894	**	PVALB_A1C
PVALB	PGC.Nature.2014.Schizophrenia	MTG	4.99100040974524e-07	1.42879463044215e-07	0.000238675111052592	0.00343692159915732	TRUE	3.49315451178645	**	PVALB_MTG
PVALB	PGC.Nature.2014.Schizophrenia	A24	5.75445308201409e-07	1.7234032742266e-07	0.000420394435920201	0.00504473323104241	TRUE	3.33900554099648	**	PVALB_A24
PVALB	PGC.Nature.2014.Schizophrenia	AnG	3.86406441598583e-07	1.17837383298219e-07	0.000520601598928899	0.00576666386505857	TRUE	3.27914988251799	**	PVALB_AnG
PVALB	PGC.Nature.2014.Schizophrenia	A9	4.6952324167445e-07	1.45865130178302e-07	0.000643447930781622	0.00661832157375383	TRUE	3.21888611144087	**	PVALB_A9
PVALB	PGC.Nature.2014.Schizophrenia	FI	3.96215893257875e-07	1.33887593519974e-07	0.00154160650682531	0.010090515317402	TRUE	2.95931746057385	*	PVALB_FI
PVALB	PGC.Nature.2014.Schizophrenia	M1C	3.66330577994218e-07	1.27917440080689e-07	0.00209292942856029	0.0120552735085073	TRUE	2.86380479286592	*	PVALB_M1C
PVALB	Yengo.biorxiv.2018.Height	V1C	4.47447572425013e-08	1.38681449724394e-07	0.373482380103061	0.527269242498439	FALSE	0.322644141169738		PVALB_V1C
PVALB	Yengo.biorxiv.2018.Height	A1C	2.25350472657563e-08	1.48737976132707e-07	0.439787357173238	0.57241471549784	FALSE	0.151508362905584		PVALB_A1C
PVALB	Yengo.biorxiv.2018.Height	M1C	7.68155972863884e-09	1.05774400876352e-07	0.471053417650672	0.595014843348217	FALSE	0.0726221057741412		PVALB_M1C
PVALB	Yengo.biorxiv.2018.Height	A24	-1.08908337657616e-08	1.54022323094939e-07	0.528185500204366	0.656206046928672	FALSE	-0.0707094500778862		PVALB_A24
PVALB	Yengo.biorxiv.2018.Height	A9	-2.40192925788915e-08	1.22863861683624e-07	0.577497344093347	0.708121252733577	FALSE	-0.195495178563909		PVALB_A9
PVALB	Yengo.biorxiv.2018.Height	AnG	-1.95873276855036e-08	9.66921689436995e-08	0.58026602654557	0.708121252733577	FALSE	-0.20257408536268		PVALB_AnG
PVALB	Yengo.biorxiv.2018.Height	S1C	-3.58877312258506e-08	1.07239687544241e-07	0.631055332300756	0.757266398760907	FALSE	-0.334649718286855		PVALB_S1C
PVALB	Yengo.biorxiv.2018.Height	MTG	-6.25816983832016e-08	1.3927095312765e-07	0.673411168349941	0.793520545036057	FALSE	-0.44935212244754		PVALB_MTG
PVALB	Yengo.biorxiv.2018.Height	FI	-9.23744221298048e-08	1.08697991610051e-07	0.802289193177824	0.895578634245013	FALSE	-0.849826392940117		PVALB_FI
PVALB	Duncan.AmJPsychiatry.2017.Anorexia_Nervosa	A9	6.80678706524624e-07	4.32924883509576e-07	0.057942929562187	0.120924374738477	FALSE	1.57227900832724		PVALB_A9
PVALB	Duncan.AmJPsychiatry.2017.Anorexia_Nervosa	M1C	4.70045883697691e-07	3.50904890327226e-07	0.0901999058323574	0.175407688103214	FALSE	1.33952502987167		PVALB_M1C
PVALB	Duncan.AmJPsychiatry.2017.Anorexia_Nervosa	A1C	5.5122014145001e-07	4.29624710338884e-07	0.0997412928757648	0.18413777146295	FALSE	1.28302708895681		PVALB_A1C
PVALB	Duncan.AmJPsychiatry.2017.Anorexia_Nervosa	A24	5.63163194047829e-07	4.8518632416168e-07	0.122878847066111	0.218451283673087	FALSE	1.16071530874428		PVALB_A24
PVALB	Duncan.AmJPsychiatry.2017.Anorexia_Nervosa	V1C	4.48616078592799e-07	4.55365965894827e-07	0.162268566769416	0.27170550714879	FALSE	0.985177005293394		PVALB_V1C
PVALB	Duncan.AmJPsychiatry.2017.Anorexia_Nervosa	FI	3.58275588269649e-07	3.74048219688711e-07	0.169073582409364	0.276665862124415	FALSE	0.957832625343898		PVALB_FI
PVALB	Duncan.AmJPsychiatry.2017.Anorexia_Nervosa	MTG	2.41435233072475e-07	4.2394052638555e-07	0.284507552546387	0.431253553333472	FALSE	0.569502602478026		PVALB_MTG
PVALB	Duncan.AmJPsychiatry.2017.Anorexia_Nervosa	S1C	1.20606671050566e-07	3.34904080234752e-07	0.359377566788081	0.517184183787987	FALSE	0.360123026766431		PVALB_S1C
PVALB	Duncan.AmJPsychiatry.2017.Anorexia_Nervosa	AnG	8.56420152098095e-08	2.98285197448294e-07	0.387012312305987	0.535863201654443	FALSE	0.287114533146269		PVALB_AnG
PVALB	Savage.NatGenet.2018.Intelligence	V1C	2.08184565284628e-07	5.70664370972251e-08	0.000132088939584329	0.00271725818573478	TRUE	3.64810869355555	**	PVALB_V1C
PVALB	Savage.NatGenet.2018.Intelligence	A24	2.28495835460534e-07	6.45382717382274e-08	0.000199707280053777	0.00319531648086044	TRUE	3.54047031794301	**	PVALB_A24
PVALB	Savage.NatGenet.2018.Intelligence	AnG	1.41016041052939e-07	4.13662722593315e-08	0.000326053077504694	0.00426833119642508	TRUE	3.40896177854479	**	PVALB_AnG
PVALB	Savage.NatGenet.2018.Intelligence	FI	1.29110764663254e-07	4.28536235980294e-08	0.001294111161738	0.0100603641777974	TRUE	3.01283191065297	*	PVALB_FI
PVALB	Savage.NatGenet.2018.Intelligence	MTG	1.48972273109283e-07	5.00785890401179e-08	0.00146604255588416	0.0100603641777974	TRUE	2.97476977616005	*	PVALB_MTG
PVALB	Savage.NatGenet.2018.Intelligence	M1C	1.28287237221233e-07	4.31284152348099e-08	0.00146713644259545	0.0100603641777974	TRUE	2.97454094992318	*	PVALB_M1C
PVALB	Savage.NatGenet.2018.Intelligence	A9	1.61072988335438e-07	5.83257601001063e-08	0.00287585900480705	0.014802408150363	TRUE	2.76160975971823	*	PVALB_A9
PVALB	Savage.NatGenet.2018.Intelligence	A1C	1.48488194907103e-07	5.63275265060873e-08	0.00419254809685198	0.0195913761696872	TRUE	2.63615685114552	*	PVALB_A1C
PVALB	Savage.NatGenet.2018.Intelligence	S1C	1.17843906590834e-07	4.90037415491173e-08	0.00809079088284123	0.0306598391349773	TRUE	2.40479405991311	*	PVALB_S1C
PVALB	vanRheenen.NatGenet.2016.Amyotrophic_Lateral_Sclerosis	V1C	1.86502848325936e-07	1.75865356997671e-07	0.144461649468022	0.24558150875729	FALSE	1.06048656489183		PVALB_V1C
PVALB	vanRheenen.NatGenet.2016.Amyotrophic_Lateral_Sclerosis	FI	1.02689792274514e-07	1.39561509322688e-07	0.230925264848356	0.357561700410357	FALSE	0.73580310769697		PVALB_FI
PVALB	vanRheenen.NatGenet.2016.Amyotrophic_Lateral_Sclerosis	A1C	8.63980977280647e-08	1.58525546568578e-07	0.292873125626387	0.439309688439581	FALSE	0.54501056516269		PVALB_A1C
PVALB	vanRheenen.NatGenet.2016.Amyotrophic_Lateral_Sclerosis	M1C	2.52493163659685e-08	1.24861942779888e-07	0.419873200943536	0.565875355582394	FALSE	0.202217872025898		PVALB_M1C
PVALB	vanRheenen.NatGenet.2016.Amyotrophic_Lateral_Sclerosis	AnG	1.6664344065998e-08	1.11803470812534e-07	0.44075695998624	0.57241471549784	FALSE	0.14905032862477		PVALB_AnG
PVALB	vanRheenen.NatGenet.2016.Amyotrophic_Lateral_Sclerosis	A9	2.4334359832706e-08	1.64604438565644e-07	0.441236343196252	0.57241471549784	FALSE	0.147835380654098		PVALB_A9
PVALB	vanRheenen.NatGenet.2016.Amyotrophic_Lateral_Sclerosis	MTG	-1.2085866084173e-08	1.68380084881479e-07	0.528610426692541	0.656206046928672	FALSE	-0.0717772894144818		PVALB_MTG
PVALB	vanRheenen.NatGenet.2016.Amyotrophic_Lateral_Sclerosis	A24	-8.66730198364447e-08	1.93642453219524e-07	0.67277654674762	0.793520545036057	FALSE	-0.447593068541572		PVALB_A24
PVALB	vanRheenen.NatGenet.2016.Amyotrophic_Lateral_Sclerosis	S1C	-1.00037304667428e-07	1.27830739137712e-07	0.783062013270849	0.880944764929705	FALSE	-0.782576282842717		PVALB_S1C
SST	Demontis.NatGenet.2019.Attention_Deficit_Hyperactivity_Disorder	MTG	2.61054081553698e-07	1.62998166069914e-07	0.0546246120137469	0.135619726378958	FALSE	1.6015768020465		SST_MTG
SST	Demontis.NatGenet.2019.Attention_Deficit_Hyperactivity_Disorder	A9	2.16995421339237e-07	1.45908020573547e-07	0.0684800813514918	0.159050511526045	FALSE	1.48720694370505		SST_A9
SST	Demontis.NatGenet.2019.Attention_Deficit_Hyperactivity_Disorder	V1C	2.35374897744459e-07	1.61098813759555e-07	0.0719996031667361	0.159876559681612	FALSE	1.46105916146448		SST_V1C
SST	Demontis.NatGenet.2019.Attention_Deficit_Hyperactivity_Disorder	M1C	1.98394437499407e-07	1.5090468254353e-07	0.094305316079315	0.191267119935512	FALSE	1.3147003403435		SST_M1C
SST	Demontis.NatGenet.2019.Attention_Deficit_Hyperactivity_Disorder	FI	1.60297941230111e-07	1.29904350227166e-07	0.108607227875338	0.217214455750676	FALSE	1.23396900065159		SST_FI
SST	Demontis.NatGenet.2019.Attention_Deficit_Hyperactivity_Disorder	A1C	1.49283325268905e-07	1.65333254092492e-07	0.183283176775131	0.31703998198676	FALSE	0.902923771072646		SST_A1C
SST	Demontis.NatGenet.2019.Attention_Deficit_Hyperactivity_Disorder	S1C	1.22253034524398e-07	1.38903704518058e-07	0.189394996134988	0.31703998198676	FALSE	0.880127963099106		SST_S1C
SST	Demontis.NatGenet.2019.Attention_Deficit_Hyperactivity_Disorder	AnG	1.04754495881114e-07	1.21028588815312e-07	0.193372570284988	0.31703998198676	FALSE	0.865535134355473		SST_AnG
SST	Demontis.NatGenet.2019.Attention_Deficit_Hyperactivity_Disorder	A24	5.46063734880357e-09	1.69896452855e-07	0.487179814168616	0.599605925130604	FALSE	0.0321409732636621		SST_A24
SST	Luciano.NatGenet.2017.Neuroticism	AnG	1.21526695738797e-07	3.31400379442389e-08	0.000122674896278431	0.00252359786629915	TRUE	3.66706567878036	**	SST_AnG
SST	Luciano.NatGenet.2017.Neuroticism	FI	1.20132966284399e-07	3.68978345209059e-08	0.000565313072838574	0.00845958030230651	TRUE	3.25582701110367	**	SST_FI
SST	Luciano.NatGenet.2017.Neuroticism	S1C	1.4000886218219e-07	4.34601387356432e-08	0.000637503631718134	0.00845958030230651	TRUE	3.22154660006559	**	SST_S1C
SST	Luciano.NatGenet.2017.Neuroticism	A1C	1.29148093254199e-07	4.22445938807933e-08	0.00111725921088063	0.00946384272745949	TRUE	3.05715078285832	*	SST_A1C
SST	Luciano.NatGenet.2017.Neuroticism	V1C	1.05539606069583e-07	4.12688400870858e-08	0.00527338068782503	0.0261850627257519	TRUE	2.55736787966109	*	SST_V1C
SST	Luciano.NatGenet.2017.Neuroticism	A24	1.04905160090244e-07	4.72056158741635e-08	0.0131314332864403	0.051696746967102	TRUE	2.22230254065301		SST_A24
SST	Luciano.NatGenet.2017.Neuroticism	A9	9.54930521566586e-08	4.30569636479724e-08	0.013283191929047	0.051696746967102	TRUE	2.21783061475018		SST_A9
SST	Luciano.NatGenet.2017.Neuroticism	MTG	9.02004143921528e-08	4.91037342691207e-08	0.0331096762322204	0.0934861446556812	TRUE	1.83693594254554		SST_MTG
SST	Luciano.NatGenet.2017.Neuroticism	M1C	7.71917282230903e-08	4.32850359723978e-08	0.0372658774576516	0.0993756732204043	TRUE	1.78333519861955		SST_M1C
SST	Wray.biorxiv.2018.Major_Depressive_Disorder	AnG	1.00745962022109e-07	3.55337794501672e-08	0.00228973114081823	0.0164860642138913	TRUE	2.83521661869365	*	SST_AnG
SST	Wray.biorxiv.2018.Major_Depressive_Disorder	S1C	8.03219659951336e-08	3.93928411818899e-08	0.0207250608681156	0.0678274719320145	TRUE	2.03899905630722		SST_S1C
SST	Wray.biorxiv.2018.Major_Depressive_Disorder	MTG	9.42010410924284e-08	4.9442255632192e-08	0.0283722357045617	0.0817120388291376	TRUE	1.90527393800969		SST_MTG
SST	Wray.biorxiv.2018.Major_Depressive_Disorder	FI	6.22111000596242e-08	4.07848429917652e-08	0.0635860953750076	0.150104880885264	FALSE	1.52534852401381		SST_FI
SST	Wray.biorxiv.2018.Major_Depressive_Disorder	V1C	5.75174406026657e-08	4.23799506833124e-08	0.0873611907076151	0.182319006694153	FALSE	1.35718517070653		SST_V1C
SST	Wray.biorxiv.2018.Major_Depressive_Disorder	A1C	5.01838741248692e-08	4.53443472638725e-08	0.13420569957249	0.254284483400507	FALSE	1.10672833887836		SST_A1C
SST	Wray.biorxiv.2018.Major_Depressive_Disorder	M1C	4.05116095175255e-08	4.3771109937595e-08	0.177344346412122	0.311433974187142	FALSE	0.925533064509521		SST_M1C
SST	Wray.biorxiv.2018.Major_Depressive_Disorder	A9	2.03888432667192e-08	4.72575044915429e-08	0.333073731285654	0.477314022041717	FALSE	0.431441386634539		SST_A9
SST	Wray.biorxiv.2018.Major_Depressive_Disorder	A24	7.43480322732048e-11	5.41666962228566e-08	0.499452420651554	0.609501259100202	FALSE	0.00137257830840036		SST_A24
SST	Stahl.2018.biorxiv.Bipolar_Disorder	S1C	1.06522746336294e-06	3.41197532094653e-07	0.000898056298496495	0.00946384272745949	TRUE	3.12202569820298	**	SST_S1C
SST	Stahl.2018.biorxiv.Bipolar_Disorder	FI	9.65676180131764e-07	3.14693784184442e-07	0.00107524352945524	0.00946384272745949	TRUE	3.06862171629606	*	SST_FI
SST	Stahl.2018.biorxiv.Bipolar_Disorder	AnG	8.46990909660547e-07	2.76293281296885e-07	0.0010863496896525	0.00946384272745949	TRUE	3.06555014904771	*	SST_AnG
SST	Stahl.2018.biorxiv.Bipolar_Disorder	A24	1.20279355803804e-06	4.13169202083165e-07	0.00180056078036143	0.0136463553880024	TRUE	2.91114040440007	*	SST_A24
SST	Stahl.2018.biorxiv.Bipolar_Disorder	V1C	9.38942365538959e-07	4.0166674470566e-07	0.00970360433499793	0.0410976183599912	TRUE	2.33761539364433	*	SST_V1C
SST	Stahl.2018.biorxiv.Bipolar_Disorder	M1C	8.38374158036213e-07	3.90469551074074e-07	0.0158929679599954	0.0586817278522908	TRUE	2.14709227833534		SST_M1C
SST	Stahl.2018.biorxiv.Bipolar_Disorder	A1C	8.10954742309059e-07	4.17957311159971e-07	0.0261727582120602	0.0785182746361806	TRUE	1.94028126953537		SST_A1C
SST	Stahl.2018.biorxiv.Bipolar_Disorder	MTG	6.92961629208518e-07	3.81741984025031e-07	0.034741845617977	0.096208187865167	TRUE	1.81526176896247		SST_MTG
SST	Stahl.2018.biorxiv.Bipolar_Disorder	A9	5.21886384025018e-07	3.84394537265592e-07	0.0872819585969752	0.182319006694153	FALSE	1.35768418494571		SST_A9
SST	Okbay.Nature.2016.Educational_Attainment	FI	8.65822218432109e-08	3.08195726612003e-08	0.00248226859707207	0.0170212703799228	TRUE	2.80932583962178	*	SST_FI
SST	Okbay.Nature.2016.Educational_Attainment	M1C	8.77317409748619e-08	3.66522956869212e-08	0.00834146624580843	0.036399125436255	TRUE	2.39362199094579	*	SST_M1C
SST	Okbay.Nature.2016.Educational_Attainment	S1C	7.17443504014995e-08	3.41236666590969e-08	0.0177555944861257	0.0623611123415148	TRUE	2.10248069523834		SST_S1C
SST	Okbay.Nature.2016.Educational_Attainment	MTG	7.58476208454297e-08	4.29650130043735e-08	0.0387537801224342	0.101464442502373	TRUE	1.76533452550588		SST_MTG
SST	Okbay.Nature.2016.Educational_Attainment	AnG	4.28629772318783e-08	2.93613446632975e-08	0.0721665026340612	0.159876559681612	FALSE	1.45984380904251		SST_AnG
SST	Okbay.Nature.2016.Educational_Attainment	V1C	5.63706175657725e-08	4.02679182570765e-08	0.0807732737852081	0.176232597349545	FALSE	1.39988904332958		SST_V1C
SST	Okbay.Nature.2016.Educational_Attainment	A9	5.09178102934245e-08	3.78047245535912e-08	0.0890120710367073	0.183110546132655	FALSE	1.34686367629116		SST_A9
SST	Okbay.Nature.2016.Educational_Attainment	A1C	4.43456887896768e-08	4.13662552716561e-08	0.141854244345647	0.261884758791964	FALSE	1.0720257006213		SST_A1C
SST	Okbay.Nature.2016.Educational_Attainment	A24	4.27874497843848e-08	4.43933690343701e-08	0.167566773846667	0.297896486838519	FALSE	0.963825244965256		SST_A24
SST	PGC.MolPsychiatry.2017.Post_Traumatic_Stress_Disorder	FI	2.12415472197753e-07	2.57652588796513e-07	0.204848796444301	0.324156337230543	FALSE	0.824425918598136		SST_FI
SST	PGC.MolPsychiatry.2017.Post_Traumatic_Stress_Disorder	AnG	1.75729622793498e-07	2.17694580717079e-07	0.209766957441491	0.328330889908421	FALSE	0.80723012127656		SST_AnG
SST	PGC.MolPsychiatry.2017.Post_Traumatic_Stress_Disorder	A9	1.17894106613089e-07	3.2903890661789e-07	0.360060015823385	0.498544637293918	FALSE	0.358298378221875		SST_A9
SST	PGC.MolPsychiatry.2017.Post_Traumatic_Stress_Disorder	A24	4.25396461229956e-08	3.15297358193386e-07	0.446337906062455	0.584296895209032	FALSE	0.134919132741049		SST_A24
SST	PGC.MolPsychiatry.2017.Post_Traumatic_Stress_Disorder	S1C	2.22517946616256e-08	2.5992900756781e-07	0.465889337160145	0.593699686292574	FALSE	0.0856072004807722		SST_S1C
SST	PGC.MolPsychiatry.2017.Post_Traumatic_Stress_Disorder	M1C	-4.17471146140479e-08	2.99816652520463e-07	0.555370598082163	0.644946500998641	FALSE	-0.139242147702915		SST_M1C
SST	PGC.MolPsychiatry.2017.Post_Traumatic_Stress_Disorder	V1C	-8.37196629315737e-08	2.90912463343029e-07	0.613243576383607	0.706456599993915	FALSE	-0.287783005133251		SST_V1C
SST	PGC.MolPsychiatry.2017.Post_Traumatic_Stress_Disorder	A1C	-1.35168625386063e-07	2.89684517294893e-07	0.679609216287738	0.758633543763056	FALSE	-0.466606315892485		SST_A1C
SST	PGC.MolPsychiatry.2017.Post_Traumatic_Stress_Disorder	MTG	-1.52877572670246e-07	3.06465729245781e-07	0.691054186553163	0.765475406643503	FALSE	-0.498840679662554		SST_MTG
SST	Schumann.PNAS.2016.Alcohol_Usage	A1C	1.11700420645163e-07	9.62467509621885e-08	0.122909824269549	0.238820713714668	FALSE	1.16056302709944		SST_A1C
SST	Schumann.PNAS.2016.Alcohol_Usage	FI	7.21446927059953e-08	8.42631831177548e-08	0.19594832220015	0.31703998198676	FALSE	0.856182855152477		SST_FI
SST	Schumann.PNAS.2016.Alcohol_Usage	MTG	4.14100853267198e-08	1.02638406673877e-07	0.343306383137436	0.479962322056221	FALSE	0.403456042125596		SST_MTG
SST	Schumann.PNAS.2016.Alcohol_Usage	A24	8.25957648598411e-09	1.20312855397662e-07	0.472633781858077	0.597011092873361	FALSE	0.0686508225466373		SST_A24
SST	Schumann.PNAS.2016.Alcohol_Usage	M1C	4.07478850345109e-09	9.06617307620962e-08	0.482075587250155	0.599605925130604	FALSE	0.0449449670682294		SST_M1C
SST	Schumann.PNAS.2016.Alcohol_Usage	AnG	-2.96763499899547e-09	7.14272296308684e-08	0.516570354948183	0.625093538760826	FALSE	-0.0415476704658998		SST_AnG
SST	Schumann.PNAS.2016.Alcohol_Usage	V1C	-9.87610296090591e-09	9.43450265165698e-08	0.541685409591765	0.634168284400115	FALSE	-0.104680695162785		SST_V1C
SST	Schumann.PNAS.2016.Alcohol_Usage	A9	-4.37470358816415e-08	9.96957925837707e-08	0.669598667298856	0.753298500711213	FALSE	-0.438805236889837		SST_A9
SST	Schumann.PNAS.2016.Alcohol_Usage	S1C	-6.1133523827771e-08	7.92632674329384e-08	0.779727081420523	0.844215787402672	FALSE	-0.771271811113435		SST_S1C
SST	Hammerschlag.NatGenet.2017.Insomnia	FI	1.41835466567349e-07	5.23058743516206e-08	0.0033474153198166	0.0210704654913639	TRUE	2.71165463393031	*	SST_FI
SST	Hammerschlag.NatGenet.2017.Insomnia	S1C	1.21868660216515e-07	5.2470117514154e-08	0.0100995233528154	0.0415523246515835	TRUE	2.3226298318017		SST_S1C
SST	Hammerschlag.NatGenet.2017.Insomnia	A1C	1.30782815122059e-07	6.27700791339966e-08	0.018601852889042	0.0637777813338582	TRUE	2.08352159064312		SST_A1C
SST	Hammerschlag.NatGenet.2017.Insomnia	MTG	1.3866405136421e-07	6.78630030144666e-08	0.0205116829101987	0.0678274719320145	TRUE	2.04329377134476		SST_MTG
SST	Hammerschlag.NatGenet.2017.Insomnia	M1C	1.11677045849004e-07	6.43416383038027e-08	0.0413094582551666	0.106224321227571	TRUE	1.73568856487143		SST_M1C
SST	Hammerschlag.NatGenet.2017.Insomnia	V1C	1.00463338225079e-07	6.38312911147257e-08	0.0577566087179403	0.138908620935053	FALSE	1.5738885501237		SST_V1C
SST	Hammerschlag.NatGenet.2017.Insomnia	A24	1.10608516078919e-07	7.03243271914582e-08	0.0578785920562721	0.138908620935053	FALSE	1.57283433054093		SST_A24
SST	Hammerschlag.NatGenet.2017.Insomnia	AnG	5.53025009440423e-08	4.79499409833423e-08	0.124385788393056	0.238820713714668	FALSE	1.15333824838813		SST_AnG
SST	Hammerschlag.NatGenet.2017.Insomnia	A9	4.08305885360346e-08	6.51700092668648e-08	0.265485581362236	0.402420249643811	FALSE	0.626524209454034		SST_A9
SST	Grove.NatGenet.2019.Autism_Spectrum_Disorder	A1C	2.21108556678884e-07	1.60644761081106e-07	0.0843516997175307	0.181293205363051	FALSE	1.37638199460019		SST_A1C
SST	Grove.NatGenet.2019.Autism_Spectrum_Disorder	S1C	1.51010607316678e-07	1.46693197008257e-07	0.151638461451996	0.276404284165664	FALSE	1.02943156462926		SST_S1C
SST	Grove.NatGenet.2019.Autism_Spectrum_Disorder	AnG	1.23545355926903e-07	1.23976059334567e-07	0.1594973410751	0.28709521393518	FALSE	0.99652591468082		SST_AnG
SST	Grove.NatGenet.2019.Autism_Spectrum_Disorder	V1C	1.52431029618011e-07	1.77072801471304e-07	0.194663584529763	0.31703998198676	FALSE	0.860838188312696		SST_V1C
SST	Grove.NatGenet.2019.Autism_Spectrum_Disorder	A24	1.45876962884059e-07	1.72837843139077e-07	0.199331755398573	0.318930808637717	FALSE	0.844010549047852		SST_A24
SST	Grove.NatGenet.2019.Autism_Spectrum_Disorder	MTG	8.53760876314589e-08	1.86198329925563e-07	0.323288620331065	0.477314022041717	FALSE	0.458522306110855		SST_MTG
SST	Grove.NatGenet.2019.Autism_Spectrum_Disorder	FI	5.75756368459749e-08	1.30253704284652e-07	0.329234882049079	0.477314022041717	FALSE	0.442026867198734		SST_FI
SST	Grove.NatGenet.2019.Autism_Spectrum_Disorder	A9	7.237603378266e-08	1.73479236758557e-07	0.338265016603724	0.477550611675845	FALSE	0.417202860324956		SST_A9
SST	Grove.NatGenet.2019.Autism_Spectrum_Disorder	M1C	1.53467500991271e-08	1.50331923957273e-07	0.459344298248075	0.593699686292574	FALSE	0.102085769244122		SST_M1C
SST	UKB.Neale_v2.2018.Body_mass_index	FI	1.61599300199406e-07	5.4192679225597e-08	0.00143214216598198	0.0114571373278559	TRUE	2.98193967356162	*	SST_FI
SST	UKB.Neale_v2.2018.Body_mass_index	MTG	1.97091829052085e-07	7.2730948685001e-08	0.00336542157153729	0.0210704654913639	TRUE	2.70987568037499	*	SST_MTG
SST	UKB.Neale_v2.2018.Body_mass_index	A9	1.64216893283093e-07	6.14669841195526e-08	0.00377421801034245	0.0220346828965458	TRUE	2.67162763287186	*	SST_A9
SST	UKB.Neale_v2.2018.Body_mass_index	M1C	1.59527433631106e-07	5.9813108615992e-08	0.00382546578065032	0.0220346828965458	TRUE	2.66709818838029	*	SST_M1C
SST	UKB.Neale_v2.2018.Body_mass_index	A24	1.85138966503956e-07	6.9865162870295e-08	0.00402522202474476	0.0222935373678172	TRUE	2.64994682468095	*	SST_A24
SST	UKB.Neale_v2.2018.Body_mass_index	S1C	1.5370938491238e-07	5.97401630120011e-08	0.00504156132681113	0.0259280296807429	TRUE	2.57296560910792	*	SST_S1C
SST	UKB.Neale_v2.2018.Body_mass_index	AnG	1.91491351211143e-07	7.98660989870198e-08	0.00825019920539087	0.036399125436255	TRUE	2.3976549955478	*	SST_AnG
SST	UKB.Neale_v2.2018.Body_mass_index	A1C	1.2614849420894e-07	6.54123756064898e-08	0.0268957907802936	0.0790406912726996	TRUE	1.92851112712721		SST_A1C
SST	UKB.Neale_v2.2018.Body_mass_index	V1C	1.02357556423967e-07	6.96756569323227e-08	0.0709085774112991	0.159876559681612	FALSE	1.46905764409784		SST_V1C
SST	Jansen.NatGenet.2019.Alzheimers_Disease	FI	-3.89495044841177e-08	2.69305965626362e-08	0.925952330887055	0.97366462632488	FALSE	-1.4462919302039		SST_FI
SST	Jansen.NatGenet.2019.Alzheimers_Disease	A24	-4.95836685104343e-08	3.42188103984476e-08	0.926333706989643	0.97366462632488	FALSE	-1.44901789200374		SST_A24
SST	Jansen.NatGenet.2019.Alzheimers_Disease	S1C	-5.11963787959401e-08	2.75844078350793e-08	0.968272492002139	0.994636111128378	FALSE	-1.85598977154163		SST_S1C
SST	Jansen.NatGenet.2019.Alzheimers_Disease	AnG	-4.61824982647525e-08	2.27044256823077e-08	0.979027968702019	0.994636111128378	FALSE	-2.03407471789696		SST_AnG
SST	Jansen.NatGenet.2019.Alzheimers_Disease	MTG	-5.95200715594474e-08	2.77361499169579e-08	0.984061056614371	0.994636111128378	FALSE	-2.1459384859705		SST_MTG
SST	Jansen.NatGenet.2019.Alzheimers_Disease	M1C	-4.22836695836608e-08	1.85263618424243e-08	0.988765701604176	0.994636111128378	FALSE	-2.28235149152887		SST_M1C
SST	Jansen.NatGenet.2019.Alzheimers_Disease	A1C	-7.3510533857929e-08	3.18442764138899e-08	0.989512602845639	0.994636111128378	FALSE	-2.30843787757931		SST_A1C
SST	Jansen.NatGenet.2019.Alzheimers_Disease	V1C	-7.30453629966462e-08	2.92518621368028e-08	0.993739642712432	0.994636111128378	FALSE	-2.49711839386612		SST_V1C
SST	Jansen.NatGenet.2019.Alzheimers_Disease	A9	-8.86836477170732e-08	3.47582278818144e-08	0.994636111128378	0.994636111128378	FALSE	-2.55144330196054		SST_A9
SST	PGC.Nature.2014.Schizophrenia	FI	6.19736020006018e-07	1.29479102916631e-07	8.49087481420782e-07	6.29989673144535e-05	TRUE	4.78637869776602	**	SST_FI
SST	PGC.Nature.2014.Schizophrenia	MTG	7.23103224667432e-07	1.51265998353474e-07	8.74985657145188e-07	6.29989673144535e-05	TRUE	4.78034212935089	**	SST_MTG
SST	PGC.Nature.2014.Schizophrenia	AnG	5.14516041199083e-07	1.16594450004956e-07	5.10048481020696e-06	0.000244823270889934	TRUE	4.4128690617539	**	SST_AnG
SST	PGC.Nature.2014.Schizophrenia	M1C	6.32667866162559e-07	1.54167145924418e-07	2.03228046318484e-05	0.000731620966746541	TRUE	4.10377880688489	**	SST_M1C
SST	PGC.Nature.2014.Schizophrenia	A24	6.45448263250003e-07	1.60275003330521e-07	2.82309173659181e-05	0.000813050420138443	TRUE	4.02712993191429	**	SST_A24
SST	PGC.Nature.2014.Schizophrenia	S1C	5.10888654408699e-07	1.3010869608967e-07	4.30722463671812e-05	0.00103373391281235	TRUE	3.92662957790769	**	SST_S1C
SST	PGC.Nature.2014.Schizophrenia	A1C	5.73750526742468e-07	1.65429948889487e-07	0.000261941005445452	0.00471493809801814	TRUE	3.46823855410698	**	SST_A1C
SST	PGC.Nature.2014.Schizophrenia	V1C	5.66486126929913e-07	1.76055633344924e-07	0.000646217939759525	0.00845958030230651	TRUE	3.21765407994681	**	SST_V1C
SST	PGC.Nature.2014.Schizophrenia	A9	4.93703826074464e-07	1.59717816705622e-07	0.000997080568489954	0.00946384272745949	TRUE	3.09110051876313	**	SST_A9
SST	Yengo.biorxiv.2018.Height	M1C	6.01574609881681e-08	1.40968364580722e-07	0.334782751570927	0.477314022041717	FALSE	0.426744405860794		SST_M1C
SST	Yengo.biorxiv.2018.Height	AnG	1.02854119246726e-08	1.08585050635514e-07	0.462267752925726	0.593699686292574	FALSE	0.0947221727528363		SST_AnG
SST	Yengo.biorxiv.2018.Height	A9	-1.13011296757403e-08	1.50431832699026e-07	0.529942208235013	0.634168284400115	FALSE	-0.0751245894766892		SST_A9
SST	Yengo.biorxiv.2018.Height	S1C	-1.2703023015285e-08	1.34825762343607e-07	0.537532034287845	0.634168284400115	FALSE	-0.0942180692656577		SST_S1C
SST	Yengo.biorxiv.2018.Height	V1C	-5.32771107305322e-08	1.58813739677272e-07	0.631364394864678	0.721559308416775	FALSE	-0.335469152976294		SST_V1C
SST	Yengo.biorxiv.2018.Height	MTG	-5.85781118077083e-08	1.56537119267025e-07	0.645876804558044	0.732332754774475	FALSE	-0.374212276819686		SST_MTG
SST	Yengo.biorxiv.2018.Height	FI	-6.34133606453471e-08	1.08425366584139e-07	0.720678143793523	0.792195822185247	FALSE	-0.584857239990403		SST_FI
SST	Yengo.biorxiv.2018.Height	A24	-1.79395624568522e-07	1.64396734097444e-07	0.862415461221791	0.923782354050447	FALSE	-1.09123593940855		SST_A24
SST	Yengo.biorxiv.2018.Height	A1C	-1.70950567224435e-07	1.54302434999641e-07	0.866045956922294	0.923782354050447	FALSE	-1.10789286782696		SST_A1C
SST	Duncan.AmJPsychiatry.2017.Anorexia_Nervosa	A1C	8.93849360293936e-07	4.46560380785848e-07	0.0226621850084426	0.0725189920270162	TRUE	2.00163157940917		SST_A1C
SST	Duncan.AmJPsychiatry.2017.Anorexia_Nervosa	AnG	4.03976240964279e-07	3.40041095340593e-07	0.117412406615935	0.23160803496842	FALSE	1.18802182000869		SST_AnG
SST	Duncan.AmJPsychiatry.2017.Anorexia_Nervosa	S1C	3.07161330512242e-07	3.98993790457927e-07	0.220697440955117	0.341725069865987	FALSE	0.769839876855506		SST_S1C
SST	Duncan.AmJPsychiatry.2017.Anorexia_Nervosa	FI	2.61392058297351e-07	4.06537648263646e-07	0.260121346937239	0.398483765520877	FALSE	0.64297134450838		SST_FI
SST	Duncan.AmJPsychiatry.2017.Anorexia_Nervosa	MTG	2.39110060880964e-07	4.32720277237536e-07	0.290277506447406	0.435416259671109	FALSE	0.552574199682598		SST_MTG
SST	Duncan.AmJPsychiatry.2017.Anorexia_Nervosa	M1C	9.76251494628718e-08	4.33946352436985e-07	0.411001092462343	0.553122965556798	FALSE	0.224970549734136		SST_M1C
SST	Duncan.AmJPsychiatry.2017.Anorexia_Nervosa	V1C	7.97256801996305e-08	4.42119943208787e-07	0.42844835870698	0.571264478275974	FALSE	0.180325907990042		SST_V1C
SST	Duncan.AmJPsychiatry.2017.Anorexia_Nervosa	A24	-5.12463353388001e-08	4.98044887929003e-07	0.54097685222479	0.634168284400115	FALSE	-0.102895013242472		SST_A24
SST	Duncan.AmJPsychiatry.2017.Anorexia_Nervosa	A9	-3.18798633544939e-07	4.73355739389404e-07	0.749681037992338	0.817833859628005	FALSE	-0.673486359236221		SST_A9
SST	Savage.NatGenet.2018.Intelligence	AnG	1.35562435550976e-07	4.37919336501498e-08	0.0009820661391617	0.00946384272745949	TRUE	3.09560287138662	**	SST_AnG
SST	Savage.NatGenet.2018.Intelligence	FI	1.32717452064233e-07	5.11560874621525e-08	0.00473832093737727	0.0252710449993454	TRUE	2.59436283438257	*	SST_FI
SST	Savage.NatGenet.2018.Intelligence	A9	1.43173289773925e-07	5.8800137115521e-08	0.00744766026281062	0.035748769261491	TRUE	2.43491421614614	*	SST_A9
SST	Savage.NatGenet.2018.Intelligence	M1C	1.44251626149415e-07	6.0094073083964e-08	0.00818790741095145	0.036399125436255	TRUE	2.40043017133929	*	SST_M1C
SST	Savage.NatGenet.2018.Intelligence	A1C	1.41223757548566e-07	6.46330802970464e-08	0.0144441526809519	0.0547357364751863	TRUE	2.18500738166148		SST_A1C
SST	Savage.NatGenet.2018.Intelligence	A24	1.48078533479184e-07	6.96296665051906e-08	0.0167242272349661	0.0602072180458781	TRUE	2.12665866305916		SST_A24
SST	Savage.NatGenet.2018.Intelligence	MTG	1.4175162319608e-07	7.14993935183308e-08	0.0237084671936565	0.0741228819525699	TRUE	1.98255700112671		SST_MTG
SST	Savage.NatGenet.2018.Intelligence	S1C	1.05477126121868e-07	5.34341532717797e-08	0.0241928850817416	0.0741228819525699	TRUE	1.97396458376321		SST_S1C
SST	Savage.NatGenet.2018.Intelligence	V1C	1.16732744694824e-07	6.54237096541076e-08	0.0371909163070738	0.0993756732204043	TRUE	1.7842575010189		SST_V1C
SST	vanRheenen.NatGenet.2016.Amyotrophic_Lateral_Sclerosis	V1C	3.40156372100569e-07	1.96990565174572e-07	0.0421049571076571	0.106370417956186	TRUE	1.72676479098948		SST_V1C
SST	vanRheenen.NatGenet.2016.Amyotrophic_Lateral_Sclerosis	S1C	1.77099647580209e-07	1.64645832841351e-07	0.141044140070652	0.261884758791964	FALSE	1.07564002394679		SST_S1C
SST	vanRheenen.NatGenet.2016.Amyotrophic_Lateral_Sclerosis	FI	1.40237990585379e-07	1.5766734766443e-07	0.186879333002655	0.31703998198676	FALSE	0.889454872316701		SST_FI
SST	vanRheenen.NatGenet.2016.Amyotrophic_Lateral_Sclerosis	AnG	1.22323654779024e-07	1.41830196699208e-07	0.194215698726292	0.31703998198676	FALSE	0.862465523039823		SST_AnG
SST	vanRheenen.NatGenet.2016.Amyotrophic_Lateral_Sclerosis	A1C	9.20423842373173e-08	2.04604880887371e-07	0.326407752957214	0.477314022041717	FALSE	0.449854293984237		SST_A1C
SST	vanRheenen.NatGenet.2016.Amyotrophic_Lateral_Sclerosis	A24	7.50202931794333e-08	2.24307983431734e-07	0.3690191864939	0.506083455763063	FALSE	0.334452176118222		SST_A24
SST	vanRheenen.NatGenet.2016.Amyotrophic_Lateral_Sclerosis	M1C	4.85642564711913e-08	1.90710818590589e-07	0.399497232070988	0.542713220926626	FALSE	0.254648670852005		SST_M1C
SST	vanRheenen.NatGenet.2016.Amyotrophic_Lateral_Sclerosis	A9	3.00104589805596e-08	2.04221020893502e-07	0.4415853952143	0.583378870741827	FALSE	0.146950881203408		SST_A9
SST	vanRheenen.NatGenet.2016.Amyotrophic_Lateral_Sclerosis	MTG	7.78902483110618e-09	1.9055539240811e-07	0.483697620896502	0.599605925130604	FALSE	0.0408753839640734		SST_MTG
Micro_PVM	Demontis.NatGenet.2019.Attention_Deficit_Hyperactivity_Disorder	FI	7.03940337108966e-08	1.2022922311925e-07	0.27910627650094	0.999998135500622	FALSE	0.585498532591165		Micro_PVM_FI
Micro_PVM	Demontis.NatGenet.2019.Attention_Deficit_Hyperactivity_Disorder	AnG	6.61711655335975e-08	1.13837196664046e-07	0.280526234448914	0.999998135500622	FALSE	0.581278944604378		Micro_PVM_AnG
Micro_PVM	Demontis.NatGenet.2019.Attention_Deficit_Hyperactivity_Disorder	M1C	1.48385714278025e-08	1.39152911354988e-07	0.45753927338059	0.999998135500622	FALSE	0.106635005213426		Micro_PVM_M1C
Micro_PVM	Demontis.NatGenet.2019.Attention_Deficit_Hyperactivity_Disorder	MTG	4.20225208696562e-09	1.62896781869609e-07	0.489709618037889	0.999998135500622	FALSE	0.025797023358812		Micro_PVM_MTG
Micro_PVM	Demontis.NatGenet.2019.Attention_Deficit_Hyperactivity_Disorder	V1C	-3.10746637266402e-09	1.71596224502376e-07	0.507224121448957	0.999998135500622	FALSE	-0.0181091768287769		Micro_PVM_V1C
Micro_PVM	Demontis.NatGenet.2019.Attention_Deficit_Hyperactivity_Disorder	S1C	-3.19183763526301e-09	1.21106536380545e-07	0.510513153309626	0.999998135500622	FALSE	-0.0263556182073733		Micro_PVM_S1C
Micro_PVM	Demontis.NatGenet.2019.Attention_Deficit_Hyperactivity_Disorder	A9	-1.49871080534069e-08	1.52644966538053e-07	0.53910642432287	0.999998135500622	FALSE	-0.098182785802313		Micro_PVM_A9
Micro_PVM	Demontis.NatGenet.2019.Attention_Deficit_Hyperactivity_Disorder	A1C	-3.09185300038519e-08	1.28930266168031e-07	0.594760509932996	0.999998135500622	FALSE	-0.239808160820491		Micro_PVM_A1C
Micro_PVM	Demontis.NatGenet.2019.Attention_Deficit_Hyperactivity_Disorder	A24	-9.30379650519122e-08	1.46679180181236e-07	0.737056050611172	0.999998135500622	FALSE	-0.634295643982705		Micro_PVM_A24
Micro_PVM	Luciano.NatGenet.2017.Neuroticism	MTG	-5.5072763737799e-08	4.08671679656249e-08	0.911107126892983	0.999998135500622	FALSE	-1.34760411546313		Micro_PVM_MTG
Micro_PVM	Luciano.NatGenet.2017.Neuroticism	V1C	-7.42909699453474e-08	3.75379337235504e-08	0.976097093944953	0.999998135500622	FALSE	-1.97909055123988		Micro_PVM_V1C
Micro_PVM	Luciano.NatGenet.2017.Neuroticism	A9	-7.13497985565303e-08	3.58940345793592e-08	0.976582533073233	0.999998135500622	FALSE	-1.98778987630329		Micro_PVM_A9
Micro_PVM	Luciano.NatGenet.2017.Neuroticism	FI	-5.67811752714346e-08	2.76417003754357e-08	0.980021120906708	0.999998135500622	FALSE	-2.05418532507841		Micro_PVM_FI
Micro_PVM	Luciano.NatGenet.2017.Neuroticism	AnG	-6.2139704332043e-08	2.75949161725332e-08	0.987834229407133	0.999998135500622	FALSE	-2.25185334659195		Micro_PVM_AnG
Micro_PVM	Luciano.NatGenet.2017.Neuroticism	A24	-7.29552015033884e-08	3.22972856258008e-08	0.988054101784564	0.999998135500622	FALSE	-2.25886479590433		Micro_PVM_A24
Micro_PVM	Luciano.NatGenet.2017.Neuroticism	A1C	-7.31029605144583e-08	3.00760090637188e-08	0.992463224351643	0.999998135500622	FALSE	-2.43060707820586		Micro_PVM_A1C
Micro_PVM	Luciano.NatGenet.2017.Neuroticism	S1C	-7.23220411812083e-08	2.96689654769572e-08	0.992608107043364	0.999998135500622	FALSE	-2.43763272559598		Micro_PVM_S1C
Micro_PVM	Luciano.NatGenet.2017.Neuroticism	M1C	-7.95889508680581e-08	3.23579027536618e-08	0.993046273025353	0.999998135500622	FALSE	-2.459644911908		Micro_PVM_M1C
Micro_PVM	Wray.biorxiv.2018.Major_Depressive_Disorder	AnG	-4.08394125223895e-08	3.41846588366134e-08	0.88389215549029	0.999998135500622	FALSE	-1.19467076496456		Micro_PVM_AnG
Micro_PVM	Wray.biorxiv.2018.Major_Depressive_Disorder	S1C	-5.03131881314711e-08	3.68126199028295e-08	0.914146200549078	0.999998135500622	FALSE	-1.36673750100584		Micro_PVM_S1C
Micro_PVM	Wray.biorxiv.2018.Major_Depressive_Disorder	A24	-6.40743203557745e-08	4.1640432889493e-08	0.938067635386804	0.999998135500622	FALSE	-1.53875250350585		Micro_PVM_A24
Micro_PVM	Wray.biorxiv.2018.Major_Depressive_Disorder	MTG	-8.24463781990656e-08	4.78255834144092e-08	0.957636777525754	0.999998135500622	FALSE	-1.72389696712462		Micro_PVM_MTG
Micro_PVM	Wray.biorxiv.2018.Major_Depressive_Disorder	A9	-8.94117595240151e-08	4.87160388124272e-08	0.966774258352755	0.999998135500622	FALSE	-1.8353659637287		Micro_PVM_A9
Micro_PVM	Wray.biorxiv.2018.Major_Depressive_Disorder	FI	-6.59775032490559e-08	3.47535773901173e-08	0.971180779602007	0.999998135500622	FALSE	-1.8984377495428		Micro_PVM_FI
Micro_PVM	Wray.biorxiv.2018.Major_Depressive_Disorder	V1C	-9.87861913847529e-08	5.11178347599228e-08	0.97335226577249	0.999998135500622	FALSE	-1.93251908749083		Micro_PVM_V1C
Micro_PVM	Wray.biorxiv.2018.Major_Depressive_Disorder	M1C	-8.40148286622666e-08	3.86834577084556e-08	0.985066667609198	0.999998135500622	FALSE	-2.17185416297215		Micro_PVM_M1C
Micro_PVM	Wray.biorxiv.2018.Major_Depressive_Disorder	A1C	-8.39093085495529e-08	3.73765268260532e-08	0.987615079911592	0.999998135500622	FALSE	-2.2449734010883		Micro_PVM_A1C
Micro_PVM	Stahl.2018.biorxiv.Bipolar_Disorder	A9	-2.06788597779975e-08	4.22224683261034e-07	0.519530773504912	0.999998135500622	FALSE	-0.0489759613727107		Micro_PVM_A9
Micro_PVM	Stahl.2018.biorxiv.Bipolar_Disorder	M1C	-1.30711390942167e-07	3.88295161523805e-07	0.631801683615768	0.999998135500622	FALSE	-0.336628945952378		Micro_PVM_M1C
Micro_PVM	Stahl.2018.biorxiv.Bipolar_Disorder	V1C	-2.79489510103794e-07	4.85022764921031e-07	0.717773508552215	0.999998135500622	FALSE	-0.576239983600149		Micro_PVM_V1C
Micro_PVM	Stahl.2018.biorxiv.Bipolar_Disorder	A24	-2.57718184877799e-07	4.04638211477792e-07	0.737908315252136	0.999998135500622	FALSE	-0.636910152248296		Micro_PVM_A24
Micro_PVM	Stahl.2018.biorxiv.Bipolar_Disorder	S1C	-2.69640571184258e-07	3.43062720820668e-07	0.7840605121828	0.999998135500622	FALSE	-0.78598039023077		Micro_PVM_S1C
Micro_PVM	Stahl.2018.biorxiv.Bipolar_Disorder	MTG	-4.11001065893614e-07	4.52096818346616e-07	0.818351240161492	0.999998135500622	FALSE	-0.90909966452917		Micro_PVM_MTG
Micro_PVM	Stahl.2018.biorxiv.Bipolar_Disorder	FI	-3.90723458422971e-07	3.44363192308388e-07	0.871733989133069	0.999998135500622	FALSE	-1.13462607836747		Micro_PVM_FI
Micro_PVM	Stahl.2018.biorxiv.Bipolar_Disorder	AnG	-4.05991193673656e-07	3.34247649395172e-07	0.887748646023452	0.999998135500622	FALSE	-1.21464188127667		Micro_PVM_AnG
Micro_PVM	Stahl.2018.biorxiv.Bipolar_Disorder	A1C	-4.77072805238943e-07	3.7130436413564e-07	0.900578773214937	0.999998135500622	FALSE	-1.28485644479165		Micro_PVM_A1C
Micro_PVM	Okbay.Nature.2016.Educational_Attainment	A9	2.52892582550107e-08	3.37197792077121e-08	0.22663249777462	0.999998135500622	FALSE	0.749982913566254		Micro_PVM_A9
Micro_PVM	Okbay.Nature.2016.Educational_Attainment	A24	1.46941054443483e-08	3.0332129023888e-08	0.314036714562857	0.999998135500622	FALSE	0.484440292100037		Micro_PVM_A24
Micro_PVM	Okbay.Nature.2016.Educational_Attainment	M1C	9.23354006178686e-09	2.87644737724103e-08	0.37410329882074	0.999998135500622	FALSE	0.321005005509375		Micro_PVM_M1C
Micro_PVM	Okbay.Nature.2016.Educational_Attainment	S1C	8.55648754765019e-09	2.70120571644721e-08	0.37571077551588	0.999998135500622	FALSE	0.316765490889906		Micro_PVM_S1C
Micro_PVM	Okbay.Nature.2016.Educational_Attainment	AnG	7.32717462214479e-09	2.46544395534843e-08	0.383158843328779	0.999998135500622	FALSE	0.297194937497951		Micro_PVM_AnG
Micro_PVM	Okbay.Nature.2016.Educational_Attainment	FI	6.31475933061094e-09	2.68190427611953e-08	0.406926620045606	0.999998135500622	FALSE	0.235458043258271		Micro_PVM_FI
Micro_PVM	Okbay.Nature.2016.Educational_Attainment	V1C	7.20113902841818e-09	3.73145040739343e-08	0.423485363437003	0.999998135500622	FALSE	0.192984985520643		Micro_PVM_V1C
Micro_PVM	Okbay.Nature.2016.Educational_Attainment	MTG	3.12366694278764e-09	3.40370392069904e-08	0.463439364589399	0.999998135500622	FALSE	0.0917725811517152		Micro_PVM_MTG
Micro_PVM	Okbay.Nature.2016.Educational_Attainment	A1C	-1.5840905352104e-08	2.75956937891509e-08	0.717028079620743	0.999998135500622	FALSE	-0.574035408319095		Micro_PVM_A1C
Micro_PVM	PGC.MolPsychiatry.2017.Post_Traumatic_Stress_Disorder	V1C	2.04572864505016e-07	3.21741489748986e-07	0.262443643072404	0.999998135500622	FALSE	0.635829916323874		Micro_PVM_V1C
Micro_PVM	PGC.MolPsychiatry.2017.Post_Traumatic_Stress_Disorder	MTG	1.12609591869359e-07	3.01221218843098e-07	0.354260380443399	0.999998135500622	FALSE	0.373843490514576		Micro_PVM_MTG
Micro_PVM	PGC.MolPsychiatry.2017.Post_Traumatic_Stress_Disorder	A9	5.9447743788242e-08	2.81409262124887e-07	0.416346046792269	0.999998135500622	FALSE	0.211250132065162		Micro_PVM_A9
Micro_PVM	PGC.MolPsychiatry.2017.Post_Traumatic_Stress_Disorder	AnG	2.92460926773573e-08	2.10205839739889e-07	0.444673421275792	0.999998135500622	FALSE	0.139130733539785		Micro_PVM_AnG
Micro_PVM	PGC.MolPsychiatry.2017.Post_Traumatic_Stress_Disorder	M1C	3.14988966165879e-08	2.53775245036174e-07	0.45060964286276	0.999998135500622	FALSE	0.124121234173561		Micro_PVM_M1C
Micro_PVM	PGC.MolPsychiatry.2017.Post_Traumatic_Stress_Disorder	A1C	-2.14097786444316e-08	2.40079626675444e-07	0.535529705402315	0.999998135500622	FALSE	-0.0891778237949977		Micro_PVM_A1C
Micro_PVM	PGC.MolPsychiatry.2017.Post_Traumatic_Stress_Disorder	S1C	-3.62187225223289e-08	2.18092828584312e-07	0.565949152445189	0.999998135500622	FALSE	-0.166070213117197		Micro_PVM_S1C
Micro_PVM	PGC.MolPsychiatry.2017.Post_Traumatic_Stress_Disorder	FI	-6.96143858766939e-08	2.09857654175894e-07	0.629950379795933	0.999998135500622	FALSE	-0.331721929086018		Micro_PVM_FI
Micro_PVM	PGC.MolPsychiatry.2017.Post_Traumatic_Stress_Disorder	A24	-9.41907671353335e-08	2.57862172019962e-07	0.642547165759358	0.999998135500622	FALSE	-0.365275629214982		Micro_PVM_A24
Micro_PVM	Schumann.PNAS.2016.Alcohol_Usage	V1C	-2.18990946835029e-07	1.05296145473005e-07	0.981226326704885	0.999998135500622	FALSE	-2.07976223489749		Micro_PVM_V1C
Micro_PVM	Schumann.PNAS.2016.Alcohol_Usage	A9	-2.15870776846165e-07	9.28366214043198e-08	0.989971399259121	0.999998135500622	FALSE	-2.32527609881461		Micro_PVM_A9
Micro_PVM	Schumann.PNAS.2016.Alcohol_Usage	FI	-1.73525119952022e-07	6.97345944063614e-08	0.993583401503628	0.999998135500622	FALSE	-2.48836494180846		Micro_PVM_FI
Micro_PVM	Schumann.PNAS.2016.Alcohol_Usage	AnG	-1.71541937645064e-07	6.65627718341078e-08	0.995018997411424	0.999998135500622	FALSE	-2.5771453459389		Micro_PVM_AnG
Micro_PVM	Schumann.PNAS.2016.Alcohol_Usage	A1C	-2.22964675800517e-07	7.46923635364679e-08	0.998582602950432	0.999998135500622	FALSE	-2.98510671297283		Micro_PVM_A1C
Micro_PVM	Schumann.PNAS.2016.Alcohol_Usage	M1C	-2.34980621165931e-07	7.6351871926316e-08	0.998956630537019	0.999998135500622	FALSE	-3.0776013113693		Micro_PVM_M1C
Micro_PVM	Schumann.PNAS.2016.Alcohol_Usage	A24	-2.56332946315445e-07	7.97101006469655e-08	0.999349626981708	0.999998135500622	FALSE	-3.2158151129521		Micro_PVM_A24
Micro_PVM	Schumann.PNAS.2016.Alcohol_Usage	S1C	-2.31721383693037e-07	7.06313731527273e-08	0.999482277866297	0.999998135500622	FALSE	-3.28071469305832		Micro_PVM_S1C
Micro_PVM	Schumann.PNAS.2016.Alcohol_Usage	MTG	-3.23137753849347e-07	9.59367102095806e-08	0.999621749854677	0.999998135500622	FALSE	-3.36823884353997		Micro_PVM_MTG
Micro_PVM	Hammerschlag.NatGenet.2017.Insomnia	S1C	2.97338875643865e-08	5.03242150179992e-08	0.277311629301022	0.999998135500622	FALSE	0.590846524953279		Micro_PVM_S1C
Micro_PVM	Hammerschlag.NatGenet.2017.Insomnia	AnG	1.58778523113087e-08	4.40884955747016e-08	0.359372734256451	0.999998135500622	FALSE	0.360135951665804		Micro_PVM_AnG
Micro_PVM	Hammerschlag.NatGenet.2017.Insomnia	A1C	1.46053460333773e-08	4.93187465994523e-08	0.383560868345716	0.999998135500622	FALSE	0.296141873839501		Micro_PVM_A1C
Micro_PVM	Hammerschlag.NatGenet.2017.Insomnia	MTG	1.11226721728408e-08	6.5601646664256e-08	0.432682545279966	0.999998135500622	FALSE	0.169548673522873		Micro_PVM_MTG
Micro_PVM	Hammerschlag.NatGenet.2017.Insomnia	A9	7.1044396289977e-09	6.04494540945377e-08	0.453221246735676	0.999998135500622	FALSE	0.117526944377148		Micro_PVM_A9
Micro_PVM	Hammerschlag.NatGenet.2017.Insomnia	FI	2.89928172443276e-09	4.82097987112669e-08	0.476022525122587	0.999998135500622	FALSE	0.0601388473284618		Micro_PVM_FI
Micro_PVM	Hammerschlag.NatGenet.2017.Insomnia	M1C	-6.49216984631292e-09	5.07456780930153e-08	0.550899961483899	0.999998135500622	FALSE	-0.127935424065335		Micro_PVM_M1C
Micro_PVM	Hammerschlag.NatGenet.2017.Insomnia	V1C	-3.54768122474578e-08	7.39989661046355e-08	0.684181161269608	0.999998135500622	FALSE	-0.479423080010242		Micro_PVM_V1C
Micro_PVM	Hammerschlag.NatGenet.2017.Insomnia	A24	-5.87778228069135e-08	5.65183699713081e-08	0.850824780590398	0.999998135500622	FALSE	-1.03997731775974		Micro_PVM_A24
Micro_PVM	Grove.NatGenet.2019.Autism_Spectrum_Disorder	MTG	3.34626427801859e-07	1.75484020784748e-07	0.0282682642466375	0.407063005151581	TRUE	1.90687691281201		Micro_PVM_MTG
Micro_PVM	Grove.NatGenet.2019.Autism_Spectrum_Disorder	A9	2.47015386801067e-07	1.7560704515991e-07	0.0797675112729619	0.945652698981194	FALSE	1.40663711171799		Micro_PVM_A9
Micro_PVM	Grove.NatGenet.2019.Autism_Spectrum_Disorder	M1C	2.16397745253461e-07	1.55689305033826e-07	0.0822745704230717	0.945652698981194	FALSE	1.38993327259342		Micro_PVM_M1C
Micro_PVM	Grove.NatGenet.2019.Autism_Spectrum_Disorder	A24	1.96855971809974e-07	1.51811732784093e-07	0.0973652898243889	0.945652698981194	FALSE	1.29671118430578		Micro_PVM_A24
Micro_PVM	Grove.NatGenet.2019.Autism_Spectrum_Disorder	A1C	1.8293046977155e-07	1.41402110858241e-07	0.097886293453148	0.945652698981194	FALSE	1.29368980888088		Micro_PVM_A1C
Micro_PVM	Grove.NatGenet.2019.Autism_Spectrum_Disorder	FI	1.50879958683276e-07	1.27621407031039e-07	0.118553958266727	0.947809553969791	FALSE	1.18224647567614		Micro_PVM_FI
Micro_PVM	Grove.NatGenet.2019.Autism_Spectrum_Disorder	S1C	1.55421275353236e-07	1.37813838146385e-07	0.129710122261121	0.947809553969791	FALSE	1.1277624761321		Micro_PVM_S1C
Micro_PVM	Grove.NatGenet.2019.Autism_Spectrum_Disorder	V1C	2.08163361322831e-07	1.87721336940831e-07	0.133737614818388	0.947809553969791	FALSE	1.10889558275649		Micro_PVM_V1C
Micro_PVM	Grove.NatGenet.2019.Autism_Spectrum_Disorder	AnG	1.14009572471576e-07	1.207930328134e-07	0.172625123601157	0.999998135500622	FALSE	0.943842288053958		Micro_PVM_AnG
Micro_PVM	UKB.Neale_v2.2018.Body_mass_index	MTG	-2.70200484504027e-08	5.96146804225022e-08	0.674813789337252	0.999998135500622	FALSE	-0.453244876243665		Micro_PVM_MTG
Micro_PVM	UKB.Neale_v2.2018.Body_mass_index	V1C	-4.20556628214896e-08	6.44706354764812e-08	0.742903509511726	0.999998135500622	FALSE	-0.652322759201457		Micro_PVM_V1C
Micro_PVM	UKB.Neale_v2.2018.Body_mass_index	A9	-6.16495196881007e-08	5.92429965604806e-08	0.850974311895326	0.999998135500622	FALSE	-1.04062122558509		Micro_PVM_A9
Micro_PVM	UKB.Neale_v2.2018.Body_mass_index	M1C	-5.98125742345904e-08	5.38205737880942e-08	0.866787458061955	0.999998135500622	FALSE	-1.1113328979005		Micro_PVM_M1C
Micro_PVM	UKB.Neale_v2.2018.Body_mass_index	A1C	-6.9388089416081e-08	5.13489144144588e-08	0.911701263617164	0.999998135500622	FALSE	-1.35130586902033		Micro_PVM_A1C
Micro_PVM	UKB.Neale_v2.2018.Body_mass_index	S1C	-7.1034833436903e-08	4.89360799538002e-08	0.926691352702773	0.999998135500622	FALSE	-1.45158405626209		Micro_PVM_S1C
Micro_PVM	UKB.Neale_v2.2018.Body_mass_index	FI	-7.09687754602279e-08	4.61763038195179e-08	0.937842198480927	0.999998135500622	FALSE	-1.53690896823645		Micro_PVM_FI
Micro_PVM	UKB.Neale_v2.2018.Body_mass_index	AnG	-9.04676066485593e-08	4.53510974643077e-08	0.976969139821221	0.999998135500622	FALSE	-1.99482728548651		Micro_PVM_AnG
Micro_PVM	UKB.Neale_v2.2018.Body_mass_index	A24	-1.16580455773729e-07	5.52604426997518e-08	0.982555947888568	0.999998135500622	FALSE	-2.10965475624488		Micro_PVM_A24
Micro_PVM	Jansen.NatGenet.2019.Alzheimers_Disease	S1C	9.43562708064107e-08	3.07773036432786e-08	0.00108553515814811	0.0863274913309254	TRUE	3.06577443885397	*	Micro_PVM_S1C
Micro_PVM	Jansen.NatGenet.2019.Alzheimers_Disease	AnG	1.06467165070217e-07	3.59702258765653e-08	0.00153884821761	0.0863274913309254	TRUE	2.95986923839644	*	Micro_PVM_AnG
Micro_PVM	Jansen.NatGenet.2019.Alzheimers_Disease	A1C	1.13737289576722e-07	4.06307223569636e-08	0.00256073348335734	0.0863274913309254	TRUE	2.79929282520444	*	Micro_PVM_A1C
Micro_PVM	Jansen.NatGenet.2019.Alzheimers_Disease	FI	1.00449345066099e-07	3.59156280156426e-08	0.00258045866507989	0.0863274913309254	TRUE	2.79681438460019	*	Micro_PVM_FI
Micro_PVM	Jansen.NatGenet.2019.Alzheimers_Disease	A24	1.03436716989179e-07	3.76399505099036e-08	0.00299748233787936	0.0863274913309254	TRUE	2.74805666819258	*	Micro_PVM_A24
Micro_PVM	Jansen.NatGenet.2019.Alzheimers_Disease	A9	1.31170407081291e-07	5.17061646923065e-08	0.0055928598925621	0.13422863742149	TRUE	2.53684271231218	*	Micro_PVM_A9
Micro_PVM	Jansen.NatGenet.2019.Alzheimers_Disease	M1C	1.31199462442415e-07	5.29914607544739e-08	0.00664577574096603	0.136713100957015	TRUE	2.47586046080713	*	Micro_PVM_M1C
Micro_PVM	Jansen.NatGenet.2019.Alzheimers_Disease	V1C	1.25594418380304e-07	6.05953614121486e-08	0.019101323544443	0.340286987161028	TRUE	2.07267380626802		Micro_PVM_V1C
Micro_PVM	Jansen.NatGenet.2019.Alzheimers_Disease	MTG	1.23048433060722e-07	6.06676236136146e-08	0.0212679366975643	0.340286987161028	TRUE	2.02823888148981		Micro_PVM_MTG
Micro_PVM	PGC.Nature.2014.Schizophrenia	A24	-3.58476025323454e-07	1.31068061462644e-07	0.996881338773574	0.999998135500622	FALSE	-2.73503721137758		Micro_PVM_A24
Micro_PVM	PGC.Nature.2014.Schizophrenia	A9	-3.86836516183317e-07	1.37644822671578e-07	0.997525974313976	0.999998135500622	FALSE	-2.81039641502762		Micro_PVM_A9
Micro_PVM	PGC.Nature.2014.Schizophrenia	V1C	-4.78608369619804e-07	1.53598055798716e-07	0.999083324439368	0.999998135500622	FALSE	-3.11597934707585		Micro_PVM_V1C
Micro_PVM	PGC.Nature.2014.Schizophrenia	M1C	-4.43176464977404e-07	1.12627764493243e-07	0.999958380442777	0.999998135500622	FALSE	-3.93487757633679		Micro_PVM_M1C
Micro_PVM	PGC.Nature.2014.Schizophrenia	MTG	-5.5840861142356e-07	1.40970605471033e-07	0.999962708383173	0.999998135500622	FALSE	-3.96117055436995		Micro_PVM_MTG
Micro_PVM	PGC.Nature.2014.Schizophrenia	A1C	-4.48427748464368e-07	1.13157801435368e-07	0.999962970328311	0.999998135500622	FALSE	-3.96285313762035		Micro_PVM_A1C
Micro_PVM	PGC.Nature.2014.Schizophrenia	FI	-4.40650773713041e-07	1.08168279418658e-07	0.999976869154915	0.999998135500622	FALSE	-4.07375226897649		Micro_PVM_FI
Micro_PVM	PGC.Nature.2014.Schizophrenia	AnG	-4.63401068961889e-07	1.02884413305766e-07	0.999996667165084	0.999998135500622	FALSE	-4.50409400289515		Micro_PVM_AnG
Micro_PVM	PGC.Nature.2014.Schizophrenia	S1C	-5.3400041095794e-07	1.15436039944187e-07	0.999998135500622	0.999998135500622	FALSE	-4.62594187409865		Micro_PVM_S1C
Micro_PVM	Yengo.biorxiv.2018.Height	MTG	1.01457290757592e-07	1.8720614188393e-07	0.293924778675652	0.999998135500622	FALSE	0.54195492592597		Micro_PVM_MTG
Micro_PVM	Yengo.biorxiv.2018.Height	S1C	6.74972687575991e-08	1.46115551801217e-07	0.322060577126892	0.999998135500622	FALSE	0.461944453725404		Micro_PVM_S1C
Micro_PVM	Yengo.biorxiv.2018.Height	V1C	6.74967164352279e-08	2.00658612360013e-07	0.368293719566383	0.999998135500622	FALSE	0.33637587562964		Micro_PVM_V1C
Micro_PVM	Yengo.biorxiv.2018.Height	AnG	3.64713656742077e-08	1.33741925521291e-07	0.392542082366294	0.999998135500622	FALSE	0.272699570699704		Micro_PVM_AnG
Micro_PVM	Yengo.biorxiv.2018.Height	FI	3.29394000268698e-08	1.34931950124084e-07	0.403569480134944	0.999998135500622	FALSE	0.244118609392205		Micro_PVM_FI
Micro_PVM	Yengo.biorxiv.2018.Height	A1C	2.37944575621381e-08	1.48017539839042e-07	0.436143456014599	0.999998135500622	FALSE	0.160754310523015		Micro_PVM_A1C
Micro_PVM	Yengo.biorxiv.2018.Height	A9	1.47469365490662e-08	1.69907717562032e-07	0.46541770773876	0.999998135500622	FALSE	0.0867938005445942		Micro_PVM_A9
Micro_PVM	Yengo.biorxiv.2018.Height	M1C	6.98060227651745e-09	1.63457383601432e-07	0.482967969643649	0.999998135500622	FALSE	0.0427059464841227		Micro_PVM_M1C
Micro_PVM	Yengo.biorxiv.2018.Height	A24	-5.03049437743076e-08	1.5330904976208e-07	0.628592439368184	0.999998135500622	FALSE	-0.328127686215366		Micro_PVM_A24
Micro_PVM	Duncan.AmJPsychiatry.2017.Anorexia_Nervosa	V1C	6.03552054033373e-07	4.67828361114326e-07	0.0985054894772077	0.945652698981194	FALSE	1.29011429019772		Micro_PVM_V1C
Micro_PVM	Duncan.AmJPsychiatry.2017.Anorexia_Nervosa	A24	4.91794292778786e-07	4.01832974136204e-07	0.110499241515558	0.947809553969791	FALSE	1.22387739292915		Micro_PVM_A24
Micro_PVM	Duncan.AmJPsychiatry.2017.Anorexia_Nervosa	A1C	4.02885853056276e-07	3.55340045496052e-07	0.128438452436587	0.947809553969791	FALSE	1.13380368512603		Micro_PVM_A1C
Micro_PVM	Duncan.AmJPsychiatry.2017.Anorexia_Nervosa	FI	3.5797657882367e-07	3.28919402773011e-07	0.138222226620595	0.947809553969791	FALSE	1.08834132558216		Micro_PVM_FI
Micro_PVM	Duncan.AmJPsychiatry.2017.Anorexia_Nervosa	S1C	2.73831754617993e-07	3.09280454330738e-07	0.187974963506598	0.999998135500622	FALSE	0.885383317256652		Micro_PVM_S1C
Micro_PVM	Duncan.AmJPsychiatry.2017.Anorexia_Nervosa	AnG	2.68974621781437e-07	3.07415131109672e-07	0.190799004635074	0.999998135500622	FALSE	0.874955701791654		Micro_PVM_AnG
Micro_PVM	Duncan.AmJPsychiatry.2017.Anorexia_Nervosa	A9	2.85914255421375e-07	4.14373024684511e-07	0.245099469987739	0.999998135500622	FALSE	0.689992442531848		Micro_PVM_A9
Micro_PVM	Duncan.AmJPsychiatry.2017.Anorexia_Nervosa	M1C	2.31887762656382e-07	3.72667693803456e-07	0.266892901021677	0.999998135500622	FALSE	0.622237361896678		Micro_PVM_M1C
Micro_PVM	Duncan.AmJPsychiatry.2017.Anorexia_Nervosa	MTG	2.47486471766136e-07	4.42447885050496e-07	0.287958934999529	0.999998135500622	FALSE	0.559357339312155		Micro_PVM_MTG
Micro_PVM	Savage.NatGenet.2018.Intelligence	A9	-9.55767339878228e-08	5.08159667372275e-08	0.970003198106157	0.999998135500622	FALSE	-1.88084061220474		Micro_PVM_A9
Micro_PVM	Savage.NatGenet.2018.Intelligence	MTG	-1.31377136906915e-07	5.7422777972947e-08	0.988928105789906	0.999998135500622	FALSE	-2.28789239295962		Micro_PVM_MTG
Micro_PVM	Savage.NatGenet.2018.Intelligence	A24	-1.31259502568369e-07	4.95984604958132e-08	0.995932840332743	0.999998135500622	FALSE	-2.64644308021313		Micro_PVM_A24
Micro_PVM	Savage.NatGenet.2018.Intelligence	V1C	-1.55149611576719e-07	5.77605300343783e-08	0.996385249956437	0.999998135500622	FALSE	-2.68608358483512		Micro_PVM_V1C
Micro_PVM	Savage.NatGenet.2018.Intelligence	M1C	-1.47251831099726e-07	4.464042175047e-08	0.999514194963168	0.999998135500622	FALSE	-3.29862096560896		Micro_PVM_M1C
Micro_PVM	Savage.NatGenet.2018.Intelligence	FI	-1.42148051528309e-07	4.06849126894237e-08	0.99976196921218	0.999998135500622	FALSE	-3.49387628316728		Micro_PVM_FI
Micro_PVM	Savage.NatGenet.2018.Intelligence	AnG	-1.44704658451013e-07	4.1284976758221e-08	0.999771713284407	0.999998135500622	FALSE	-3.50501973874064		Micro_PVM_AnG
Micro_PVM	Savage.NatGenet.2018.Intelligence	A1C	-1.63492468264684e-07	4.40921585667723e-08	0.999895536927102	0.999998135500622	FALSE	-3.70797152099266		Micro_PVM_A1C
Micro_PVM	Savage.NatGenet.2018.Intelligence	S1C	-1.61150312426405e-07	4.10132805776047e-08	0.999957389553208	0.999998135500622	FALSE	-3.9292226848686		Micro_PVM_S1C
Micro_PVM	vanRheenen.NatGenet.2016.Amyotrophic_Lateral_Sclerosis	MTG	1.81400547405522e-07	2.00671527425933e-07	0.183006306299462	0.999998135500622	FALSE	0.90396754204443		Micro_PVM_MTG
Micro_PVM	vanRheenen.NatGenet.2016.Amyotrophic_Lateral_Sclerosis	FI	1.17716562768847e-07	1.43739806705899e-07	0.206405787425293	0.999998135500622	FALSE	0.818955900015247		Micro_PVM_FI
Micro_PVM	vanRheenen.NatGenet.2016.Amyotrophic_Lateral_Sclerosis	A1C	1.01472730531117e-07	1.6083668846776e-07	0.264051200053338	0.999998135500622	FALSE	0.630905370520964		Micro_PVM_A1C
Micro_PVM	vanRheenen.NatGenet.2016.Amyotrophic_Lateral_Sclerosis	M1C	9.77029516673087e-08	1.63240477246452e-07	0.274745975299628	0.999998135500622	FALSE	0.598521600251154		Micro_PVM_M1C
Micro_PVM	vanRheenen.NatGenet.2016.Amyotrophic_Lateral_Sclerosis	A24	1.18927698623379e-07	2.30134948645606e-07	0.302657055923625	0.999998135500622	FALSE	0.516773742203409		Micro_PVM_A24
Micro_PVM	vanRheenen.NatGenet.2016.Amyotrophic_Lateral_Sclerosis	V1C	1.12927778310933e-07	2.47090282183367e-07	0.32382458618806	0.999998135500622	FALSE	0.457030431602037		Micro_PVM_V1C
Micro_PVM	vanRheenen.NatGenet.2016.Amyotrophic_Lateral_Sclerosis	S1C	4.63302706116718e-08	1.37113448043561e-07	0.36772027267554	0.999998135500622	FALSE	0.337897349040136		Micro_PVM_S1C
Micro_PVM	vanRheenen.NatGenet.2016.Amyotrophic_Lateral_Sclerosis	AnG	3.97439255269943e-08	1.39312823542949e-07	0.387712718635552	0.999998135500622	FALSE	0.285285478509748		Micro_PVM_AnG
Micro_PVM	vanRheenen.NatGenet.2016.Amyotrophic_Lateral_Sclerosis	A9	2.8548932155137e-08	1.79223550317901e-07	0.436719292164015	0.999998135500622	FALSE	0.159292303408217		Micro_PVM_A9
Oligo	Demontis.NatGenet.2019.Attention_Deficit_Hyperactivity_Disorder	V1C	4.92706199934947e-08	1.13117274353025e-07	0.331573957307062	0.724940323771703	FALSE	0.435571138672657		Oligo_V1C
Oligo	Demontis.NatGenet.2019.Attention_Deficit_Hyperactivity_Disorder	MTG	-7.95737374403992e-09	1.05133935195892e-07	0.530166324983972	0.783733240729572	FALSE	-0.0756879662994943		Oligo_MTG
Oligo	Demontis.NatGenet.2019.Attention_Deficit_Hyperactivity_Disorder	S1C	-1.97402368338958e-08	9.17967906329985e-08	0.585133016532893	0.83424905327462	FALSE	-0.215042777615362		Oligo_S1C
Oligo	Demontis.NatGenet.2019.Attention_Deficit_Hyperactivity_Disorder	AnG	-3.54975597601153e-08	8.85820453958453e-08	0.655690858356966	0.85835894184912	FALSE	-0.40073086596147		Oligo_AnG
Oligo	Demontis.NatGenet.2019.Attention_Deficit_Hyperactivity_Disorder	A9	-5.10081717514493e-08	1.05198444089299e-07	0.686117748253747	0.859304967650167	FALSE	-0.484875724094838		Oligo_A9
Oligo	Demontis.NatGenet.2019.Attention_Deficit_Hyperactivity_Disorder	A1C	-5.55786095128568e-08	9.37806373927387e-08	0.723290563367748	0.859304967650167	FALSE	-0.592644825819452		Oligo_A1C
Oligo	Demontis.NatGenet.2019.Attention_Deficit_Hyperactivity_Disorder	M1C	-5.50202567512883e-08	8.68824810927202e-08	0.736722035916095	0.859304967650167	FALSE	-0.633272163263515		Oligo_M1C
Oligo	Demontis.NatGenet.2019.Attention_Deficit_Hyperactivity_Disorder	A24	-7.45143487393431e-08	1.09506626531535e-07	0.751891846693896	0.859304967650167	FALSE	-0.6804551569113		Oligo_A24
Oligo	Demontis.NatGenet.2019.Attention_Deficit_Hyperactivity_Disorder	FI	-8.42882391710942e-08	9.4163281853132e-08	0.814640805252375	0.881269691499745	FALSE	-0.895128520505052		Oligo_FI
Oligo	Luciano.NatGenet.2017.Neuroticism	MTG	3.29498875301751e-08	3.25432166242254e-08	0.155650399313744	0.605774527058895	FALSE	1.01249633404852		Oligo_MTG
Oligo	Luciano.NatGenet.2017.Neuroticism	A9	2.7736801995527e-08	3.70004173696581e-08	0.226737330447097	0.688598005722115	FALSE	0.749634841099722		Oligo_A9
Oligo	Luciano.NatGenet.2017.Neuroticism	A24	2.20549981949778e-08	3.2223371827652e-08	0.246848353484512	0.688598005722115	FALSE	0.684441042139844		Oligo_A24
Oligo	Luciano.NatGenet.2017.Neuroticism	V1C	2.24112412078918e-08	3.56175056494861e-08	0.264602570865183	0.688598005722115	FALSE	0.629219840053992		Oligo_V1C
Oligo	Luciano.NatGenet.2017.Neuroticism	A1C	1.04519112712202e-08	2.97044137787094e-08	0.362470161885851	0.724940323771703	FALSE	0.351863913190962		Oligo_A1C
Oligo	Luciano.NatGenet.2017.Neuroticism	FI	3.19773210708102e-09	2.83202338014296e-08	0.455049631223483	0.765290100899137	FALSE	0.112913337139173		Oligo_FI
Oligo	Luciano.NatGenet.2017.Neuroticism	S1C	-1.93209011496995e-10	2.5909492322261e-08	0.502974914688334	0.783733240729572	FALSE	-0.00745707438393122		Oligo_S1C
Oligo	Luciano.NatGenet.2017.Neuroticism	AnG	-8.26487507988983e-10	2.66173648226507e-08	0.512385442281461	0.783733240729572	FALSE	-0.031050688657416		Oligo_AnG
Oligo	Luciano.NatGenet.2017.Neuroticism	M1C	-6.24777256198476e-09	2.61967768715415e-08	0.594250992975419	0.838942578318239	FALSE	-0.238493941167699		Oligo_M1C
Oligo	Wray.biorxiv.2018.Major_Depressive_Disorder	MTG	-1.1906033209025e-08	3.27933356297071e-08	0.641720933452161	0.855627911269549	FALSE	-0.363062585138166		Oligo_MTG
Oligo	Wray.biorxiv.2018.Major_Depressive_Disorder	V1C	-2.76157680276825e-08	3.4752369926077e-08	0.78658974041612	0.864921735841848	FALSE	-0.794644166323762		Oligo_V1C
Oligo	Wray.biorxiv.2018.Major_Depressive_Disorder	A9	-3.29322142207525e-08	3.38132408540849e-08	0.834957909437293	0.890621770066446	FALSE	-0.973944330354658		Oligo_A9
Oligo	Wray.biorxiv.2018.Major_Depressive_Disorder	M1C	-2.87356471406944e-08	2.73417400631274e-08	0.853366323614536	0.896968982485352	FALSE	-1.05098092053939		Oligo_M1C
Oligo	Wray.biorxiv.2018.Major_Depressive_Disorder	S1C	-3.2391553759356e-08	2.74047965030772e-08	0.881390520279558	0.913095215253643	FALSE	-1.18196658587554		Oligo_S1C
Oligo	Wray.biorxiv.2018.Major_Depressive_Disorder	A24	-4.44207677095884e-08	3.58895051330509e-08	0.892088031304671	0.917576260770519	FALSE	-1.23770911704996		Oligo_A24
Oligo	Wray.biorxiv.2018.Major_Depressive_Disorder	FI	-3.94133924526156e-08	2.9234858325587e-08	0.911197228726694	0.924030992511577	FALSE	-1.34816430487437		Oligo_FI
Oligo	Wray.biorxiv.2018.Major_Depressive_Disorder	A1C	-4.20786651634151e-08	2.88938996751273e-08	0.927347437918734	0.933832385037047	FALSE	-1.45631658019625		Oligo_A1C
Oligo	Wray.biorxiv.2018.Major_Depressive_Disorder	AnG	-5.9706043648014e-08	2.87864960187197e-08	0.980964942959893	0.980964942959893	FALSE	-2.07409903620043		Oligo_AnG
Oligo	Stahl.2018.biorxiv.Bipolar_Disorder	MTG	-1.57441315977139e-07	3.03956227656673e-07	0.697761672151343	0.859304967650167	FALSE	-0.517973647689079		Oligo_MTG
Oligo	Stahl.2018.biorxiv.Bipolar_Disorder	FI	-1.38407508963507e-07	2.53810850923337e-07	0.707232428806264	0.859304967650167	FALSE	-0.545317540443975		Oligo_FI
Oligo	Stahl.2018.biorxiv.Bipolar_Disorder	A24	-1.89602713608995e-07	3.27884131356992e-07	0.71845615076829	0.859304967650167	FALSE	-0.57826132916009		Oligo_A24
Oligo	Stahl.2018.biorxiv.Bipolar_Disorder	M1C	-1.62553140868079e-07	2.44214336717126e-07	0.747171935300509	0.859304967650167	FALSE	-0.665616699876081		Oligo_M1C
Oligo	Stahl.2018.biorxiv.Bipolar_Disorder	A1C	-1.92073699054702e-07	2.52967158452187e-07	0.776158400324227	0.864921735841848	FALSE	-0.759283142641636		Oligo_A1C
Oligo	Stahl.2018.biorxiv.Bipolar_Disorder	S1C	-1.96794168054487e-07	2.44612465069344e-07	0.789449924463263	0.864921735841848	FALSE	-0.804514062677463		Oligo_S1C
Oligo	Stahl.2018.biorxiv.Bipolar_Disorder	V1C	-2.4331987315166e-07	2.98064767084303e-07	0.792844924521694	0.864921735841848	FALSE	-0.81633222044939		Oligo_V1C
Oligo	Stahl.2018.biorxiv.Bipolar_Disorder	A9	-3.33989123236755e-07	2.91893114776356e-07	0.873733214682939	0.911721615321328	FALSE	-1.14421720256284		Oligo_A9
Oligo	Stahl.2018.biorxiv.Bipolar_Disorder	AnG	-3.13172626681611e-07	2.38211001027818e-07	0.905692243963924	0.924030992511577	FALSE	-1.31468582613882		Oligo_AnG
Oligo	Okbay.Nature.2016.Educational_Attainment	A9	6.09061684346333e-08	2.84985322181022e-08	0.0162921401530927	0.268854219186358	TRUE	2.13716860814136		Oligo_A9
Oligo	Okbay.Nature.2016.Educational_Attainment	A24	5.30027406815028e-08	2.99984253522561e-08	0.0386266124629275	0.351844302202322	TRUE	1.76685076163561		Oligo_A24
Oligo	Okbay.Nature.2016.Educational_Attainment	V1C	4.44217865270301e-08	2.77239374845912e-08	0.0545457530289215	0.420475790125064	FALSE	1.60228995436595		Oligo_V1C
Oligo	Okbay.Nature.2016.Educational_Attainment	A1C	3.98754876936034e-08	2.54466700333489e-08	0.0585547934026529	0.420475790125064	FALSE	1.56702183984565		Oligo_A1C
Oligo	Okbay.Nature.2016.Educational_Attainment	MTG	4.28613175096621e-08	2.77636639744633e-08	0.0613193860599051	0.420475790125064	FALSE	1.54379182621881		Oligo_MTG
Oligo	Okbay.Nature.2016.Educational_Attainment	AnG	3.08360901360576e-08	2.41463823022806e-08	0.100792644127364	0.536408649143561	FALSE	1.27704803767416		Oligo_AnG
Oligo	Okbay.Nature.2016.Educational_Attainment	S1C	3.14214046451388e-08	2.49888875986684e-08	0.104301681777915	0.536408649143561	FALSE	1.25741510185564		Oligo_S1C
Oligo	Okbay.Nature.2016.Educational_Attainment	FI	2.33012288082902e-08	2.50347425798694e-08	0.175989980606881	0.649809159163869	FALSE	0.930755678192071		Oligo_FI
Oligo	Okbay.Nature.2016.Educational_Attainment	M1C	1.99876164152581e-08	2.34656669873201e-08	0.197167742603675	0.671321412968207	FALSE	0.851781303555472		Oligo_M1C
Oligo	PGC.MolPsychiatry.2017.Post_Traumatic_Stress_Disorder	MTG	5.20622986920968e-07	2.23653749914755e-07	0.00996115070921045	0.268854219186358	TRUE	2.3278079939165	*	Oligo_MTG
Oligo	PGC.MolPsychiatry.2017.Post_Traumatic_Stress_Disorder	A9	4.89370525510498e-07	2.18712209653377e-07	0.0126265476734369	0.268854219186358	TRUE	2.23750894513878		Oligo_A9
Oligo	PGC.MolPsychiatry.2017.Post_Traumatic_Stress_Disorder	S1C	3.93721117969419e-07	1.85301593538779e-07	0.0168033886991474	0.268854219186358	TRUE	2.12475840304645		Oligo_S1C
Oligo	PGC.MolPsychiatry.2017.Post_Traumatic_Stress_Disorder	AnG	3.51848881352942e-07	1.78284351430471e-07	0.0242178076394945	0.341712177790877	TRUE	1.97352643981297		Oligo_AnG
Oligo	PGC.MolPsychiatry.2017.Post_Traumatic_Stress_Disorder	A24	4.56504519667305e-07	2.35138169335327e-07	0.0261030135812476	0.341712177790877	TRUE	1.94143095082233		Oligo_A24
Oligo	PGC.MolPsychiatry.2017.Post_Traumatic_Stress_Disorder	FI	3.59358541426856e-07	1.92117131047722e-07	0.030705963610899	0.351844302202322	TRUE	1.87051794635425		Oligo_FI
Oligo	PGC.MolPsychiatry.2017.Post_Traumatic_Stress_Disorder	A1C	3.61849000377785e-07	1.98373701230217e-07	0.0340701800440002	0.351844302202322	TRUE	1.82407747667042		Oligo_A1C
Oligo	PGC.MolPsychiatry.2017.Post_Traumatic_Stress_Disorder	M1C	2.80436763860291e-07	1.76226670716787e-07	0.0557664033318429	0.420475790125064	FALSE	1.59134121253973		Oligo_M1C
Oligo	PGC.MolPsychiatry.2017.Post_Traumatic_Stress_Disorder	V1C	3.15991943081146e-07	2.17821763846368e-07	0.0734330440530536	0.480652651983624	FALSE	1.45069040623516		Oligo_V1C
Oligo	Schumann.PNAS.2016.Alcohol_Usage	A24	2.48430228830067e-08	7.81085718346261e-08	0.37522063234299	0.727291588088953	FALSE	0.318057574213559		Oligo_A24
Oligo	Schumann.PNAS.2016.Alcohol_Usage	AnG	1.67335833115894e-08	6.24351121109105e-08	0.394343659862366	0.728579072256505	FALSE	0.26801558843786		Oligo_AnG
Oligo	Schumann.PNAS.2016.Alcohol_Usage	MTG	1.65427407565787e-08	7.85098558811795e-08	0.416557138204514	0.757180172354643	FALSE	0.210709095958797		Oligo_MTG
Oligo	Schumann.PNAS.2016.Alcohol_Usage	M1C	1.10506551953731e-08	6.07375294959093e-08	0.427814460160909	0.757180172354643	FALSE	0.181941137334495		Oligo_M1C
Oligo	Schumann.PNAS.2016.Alcohol_Usage	A9	1.18410600254301e-08	7.4679654730751e-08	0.43700854304364	0.757180172354643	FALSE	0.158558044598916		Oligo_A9
Oligo	Schumann.PNAS.2016.Alcohol_Usage	V1C	2.7955301674506e-09	7.48062598610815e-08	0.485094888397973	0.783733240729572	FALSE	0.0373702705180292		Oligo_V1C
Oligo	Schumann.PNAS.2016.Alcohol_Usage	S1C	-6.55059007705283e-10	6.06223523738249e-08	0.504310714425911	0.783733240729572	FALSE	-0.0108055689371124		Oligo_S1C
Oligo	Schumann.PNAS.2016.Alcohol_Usage	A1C	-3.88168970566171e-09	6.84354079959148e-08	0.522616073199841	0.783733240729572	FALSE	-0.0567204875273546		Oligo_A1C
Oligo	Schumann.PNAS.2016.Alcohol_Usage	FI	-1.26324151593445e-08	6.51272962483963e-08	0.57689835116596	0.830733625678982	FALSE	-0.19396498683385		Oligo_FI
Oligo	Hammerschlag.NatGenet.2017.Insomnia	A24	7.40895790521815e-08	4.20652783382913e-08	0.0390938113558135	0.351844302202322	TRUE	1.76130010257745		Oligo_A24
Oligo	Hammerschlag.NatGenet.2017.Insomnia	MTG	4.97254855812524e-08	4.2147247702523e-08	0.119039116729094	0.583389833754514	FALSE	1.17980386126793		Oligo_MTG
Oligo	Hammerschlag.NatGenet.2017.Insomnia	FI	4.02886576854374e-08	3.70166763645058e-08	0.138211026214629	0.591469476900967	FALSE	1.08839208816891		Oligo_FI
Oligo	Hammerschlag.NatGenet.2017.Insomnia	M1C	3.53871349214354e-08	3.31854288103919e-08	0.143133728954903	0.591469476900967	FALSE	1.06634556761713		Oligo_M1C
Oligo	Hammerschlag.NatGenet.2017.Insomnia	S1C	3.47656595767208e-08	3.52572073367514e-08	0.16205226883363	0.614092808211651	FALSE	0.986058233275944		Oligo_S1C
Oligo	Hammerschlag.NatGenet.2017.Insomnia	A9	3.31411104917733e-08	3.89612645090758e-08	0.197491095966276	0.671321412968207	FALSE	0.850616911677836		Oligo_A9
Oligo	Hammerschlag.NatGenet.2017.Insomnia	AnG	2.27555006881086e-08	3.4344191849792e-08	0.25380234641416	0.688598005722115	FALSE	0.66257202346272		Oligo_AnG
Oligo	Hammerschlag.NatGenet.2017.Insomnia	V1C	2.59457302523115e-08	4.21983581296161e-08	0.269326346887538	0.688598005722115	FALSE	0.614851653057609		Oligo_V1C
Oligo	Hammerschlag.NatGenet.2017.Insomnia	A1C	5.58961291407249e-09	3.63212028370934e-08	0.438846682224459	0.757180172354643	FALSE	0.153893937355071		Oligo_A1C
Oligo	Grove.NatGenet.2019.Autism_Spectrum_Disorder	MTG	7.30797013735989e-08	1.24054706993675e-07	0.27789960161694	0.688598005722115	FALSE	0.589092531388791		Oligo_MTG
Oligo	Grove.NatGenet.2019.Autism_Spectrum_Disorder	A24	6.80006362528895e-08	1.24326988283807e-07	0.292206569327511	0.689799114478058	FALSE	0.546949919655912		Oligo_A24
Oligo	Grove.NatGenet.2019.Autism_Spectrum_Disorder	V1C	5.215290938863e-08	1.3289925176493e-07	0.347372329468779	0.724940323771703	FALSE	0.392424401913693		Oligo_V1C
Oligo	Grove.NatGenet.2019.Autism_Spectrum_Disorder	S1C	3.93407585430971e-08	1.04873397817021e-07	0.353783308668925	0.724940323771703	FALSE	0.375126193696301		Oligo_S1C
Oligo	Grove.NatGenet.2019.Autism_Spectrum_Disorder	A9	4.4991033419226e-08	1.23960139298227e-07	0.358322018954867	0.724940323771703	FALSE	0.362947586812443		Oligo_A9
Oligo	Grove.NatGenet.2019.Autism_Spectrum_Disorder	AnG	2.86048131516025e-08	1.07042920026815e-07	0.394646997472274	0.728579072256505	FALSE	0.267227511585416		Oligo_AnG
Oligo	Grove.NatGenet.2019.Autism_Spectrum_Disorder	FI	2.11865423222853e-08	1.11445896039956e-07	0.424613003279216	0.757180172354643	FALSE	0.19010607904924		Oligo_FI
Oligo	Grove.NatGenet.2019.Autism_Spectrum_Disorder	A1C	7.8496287852844e-09	1.16325159435785e-07	0.473099767665311	0.78306168441155	FALSE	0.0674800604044533		Oligo_A1C
Oligo	Grove.NatGenet.2019.Autism_Spectrum_Disorder	M1C	-8.67219520427959e-09	1.03543585296337e-07	0.53337401105207	0.783733240729572	FALSE	-0.0837540556419808		Oligo_M1C
Oligo	UKB.Neale_v2.2018.Body_mass_index	MTG	7.04046577740263e-08	5.46015335239897e-08	0.0986249474279601	0.536408649143561	FALSE	1.2894263810941		Oligo_MTG
Oligo	UKB.Neale_v2.2018.Body_mass_index	A9	5.86870366098085e-08	5.51788708971905e-08	0.143759942302318	0.591469476900967	FALSE	1.0635780626819		Oligo_A9
Oligo	UKB.Neale_v2.2018.Body_mass_index	S1C	3.70702415672238e-08	4.4133084012057e-08	0.200464033039117	0.671321412968207	FALSE	0.839964901548604		Oligo_S1C
Oligo	UKB.Neale_v2.2018.Body_mass_index	M1C	3.79227507234106e-08	4.63781859525227e-08	0.206768515820602	0.676696960867424	FALSE	0.817685080702209		Oligo_M1C
Oligo	UKB.Neale_v2.2018.Body_mass_index	A24	4.45137793482626e-08	6.10045947629158e-08	0.232793171877368	0.688598005722115	FALSE	0.729679125338968		Oligo_A24
Oligo	UKB.Neale_v2.2018.Body_mass_index	AnG	2.76630276578163e-08	4.68828996985368e-08	0.277580189558888	0.688598005722115	FALSE	0.590045151551915		Oligo_AnG
Oligo	UKB.Neale_v2.2018.Body_mass_index	V1C	2.95943573777546e-08	5.26199184859014e-08	0.286915835717548	0.688598005722115	FALSE	0.5624173930578		Oligo_V1C
Oligo	UKB.Neale_v2.2018.Body_mass_index	A1C	2.308494353376e-08	4.80955351791526e-08	0.31562044824292	0.71014600854657	FALSE	0.479981009625325		Oligo_A1C
Oligo	UKB.Neale_v2.2018.Body_mass_index	FI	-5.5967705465497e-09	4.38126007039262e-08	0.550823978128891	0.801198513642023	FALSE	-0.127743399310421		Oligo_FI
Oligo	Jansen.NatGenet.2019.Alzheimers_Disease	V1C	-9.39932798463177e-09	2.08420667787921e-08	0.673997546306648	0.859304967650167	FALSE	-0.450978690568061		Oligo_V1C
Oligo	Jansen.NatGenet.2019.Alzheimers_Disease	A9	-1.10668893975166e-08	2.24558564700113e-08	0.688933166859186	0.859304967650167	FALSE	-0.492828648610927		Oligo_A9
Oligo	Jansen.NatGenet.2019.Alzheimers_Disease	A24	-1.08587399646159e-08	2.01153946211922e-08	0.705340230254814	0.859304967650167	FALSE	-0.53982236834548		Oligo_A24
Oligo	Jansen.NatGenet.2019.Alzheimers_Disease	MTG	-1.27495614399047e-08	2.11633141386305e-08	0.726558324319452	0.859304967650167	FALSE	-0.602436903614839		Oligo_MTG
Oligo	Jansen.NatGenet.2019.Alzheimers_Disease	A1C	-1.30971937480258e-08	2.00141778733373e-08	0.743571577094967	0.859304967650167	FALSE	-0.654395790369871		Oligo_A1C
Oligo	Jansen.NatGenet.2019.Alzheimers_Disease	AnG	-1.3951543255523e-08	2.08182913503837e-08	0.748621443735157	0.859304967650167	FALSE	-0.670157940472185		Oligo_AnG
Oligo	Jansen.NatGenet.2019.Alzheimers_Disease	M1C	-1.65257254475404e-08	2.26584511064655e-08	0.767103289655174	0.864921735841848	FALSE	-0.729340473004566		Oligo_M1C
Oligo	Jansen.NatGenet.2019.Alzheimers_Disease	FI	-1.70022386509086e-08	2.129805690931e-08	0.787651788530221	0.864921735841848	FALSE	-0.798299991558216		Oligo_FI
Oligo	Jansen.NatGenet.2019.Alzheimers_Disease	S1C	-1.87599660006931e-08	2.04885111764927e-08	0.820070407367818	0.881269691499745	FALSE	-0.915633441546362		Oligo_S1C
Oligo	PGC.Nature.2014.Schizophrenia	A9	1.79037305382398e-07	1.29364286775211e-07	0.0831826210578533	0.519833134364072	FALSE	1.38397783380123		Oligo_A9
Oligo	PGC.Nature.2014.Schizophrenia	A24	1.6375395164363e-07	1.29603848293211e-07	0.103205480887223	0.536408649143561	FALSE	1.2634960597247		Oligo_A24
Oligo	PGC.Nature.2014.Schizophrenia	MTG	1.42000375698276e-07	1.25159010923086e-07	0.128279913554704	0.583389833754514	FALSE	1.13455974644557		Oligo_MTG
Oligo	PGC.Nature.2014.Schizophrenia	V1C	1.14991250906902e-07	1.36392150515578e-07	0.199588250397025	0.671321412968207	FALSE	0.843092879408541		Oligo_V1C
Oligo	PGC.Nature.2014.Schizophrenia	S1C	8.12837425795896e-08	1.05869380184244e-07	0.221310773735614	0.688598005722115	FALSE	0.767773859052843		Oligo_S1C
Oligo	PGC.Nature.2014.Schizophrenia	A1C	7.56609211252738e-08	1.17771645571277e-07	0.260294580086359	0.688598005722115	FALSE	0.642437496379234		Oligo_A1C
Oligo	PGC.Nature.2014.Schizophrenia	FI	5.6053133080812e-08	1.10830652407912e-07	0.306514400762038	0.71014600854657	FALSE	0.505754787714398		Oligo_FI
Oligo	PGC.Nature.2014.Schizophrenia	M1C	5.19676689751049e-08	1.06956737493214e-07	0.313527684656885	0.71014600854657	FALSE	0.485875599733979		Oligo_M1C
Oligo	PGC.Nature.2014.Schizophrenia	AnG	3.51118345409397e-08	1.10840497836208e-07	0.375706017949733	0.727291588088953	FALSE	0.316778029929328		Oligo_AnG
Oligo	Yengo.biorxiv.2018.Height	A9	3.14952926586443e-09	1.27731929774402e-07	0.490164142346469	0.783733240729572	FALSE	0.0246573372173041		Oligo_A9
Oligo	Yengo.biorxiv.2018.Height	A24	-7.67084175096857e-10	1.34353400973551e-07	0.502277729073124	0.783733240729572	FALSE	-0.00570945111577688		Oligo_A24
Oligo	Yengo.biorxiv.2018.Height	V1C	-7.46925516141704e-09	1.22941895265472e-07	0.524222577462741	0.783733240729572	FALSE	-0.060754351844735		Oligo_V1C
Oligo	Yengo.biorxiv.2018.Height	AnG	-3.14050963041972e-08	1.01840353729387e-07	0.621101787076622	0.851796736562224	FALSE	-0.308375758274049		Oligo_AnG
Oligo	Yengo.biorxiv.2018.Height	MTG	-4.03317711073482e-08	1.18626232452931e-07	0.633068092341507	0.855356902907045	FALSE	-0.339990323163564		Oligo_MTG
Oligo	Yengo.biorxiv.2018.Height	A1C	-4.27024796661225e-08	1.06740838035317e-07	0.655442940545874	0.85835894184912	FALSE	-0.400057564209809		Oligo_A1C
Oligo	Yengo.biorxiv.2018.Height	M1C	-4.76773313740679e-08	9.93374247038254e-08	0.684369723457617	0.859304967650167	FALSE	-0.479953366178134		Oligo_M1C
Oligo	Yengo.biorxiv.2018.Height	FI	-6.40023898222043e-08	9.98772022150457e-08	0.739177192290691	0.859304967650167	FALSE	-0.640810799689811		Oligo_FI
Oligo	Yengo.biorxiv.2018.Height	S1C	-9.75513603747692e-08	9.70614822215919e-08	0.842562912521168	0.89212543678712	FALSE	-1.0050470912041		Oligo_S1C
Oligo	Duncan.AmJPsychiatry.2017.Anorexia_Nervosa	AnG	2.46823493072018e-07	2.42858387224768e-07	0.154736889848047	0.605774527058895	FALSE	1.01632682277339		Oligo_AnG
Oligo	Duncan.AmJPsychiatry.2017.Anorexia_Nervosa	M1C	1.79218774539372e-07	2.5801456874431e-07	0.243650752600994	0.688598005722115	FALSE	0.694607189863668		Oligo_M1C
Oligo	Duncan.AmJPsychiatry.2017.Anorexia_Nervosa	A24	2.22658246045149e-07	3.27589777791099e-07	0.248351592914339	0.688598005722115	FALSE	0.679686184185931		Oligo_A24
Oligo	Duncan.AmJPsychiatry.2017.Anorexia_Nervosa	FI	1.61617468685754e-07	2.61896822103642e-07	0.268583201013632	0.688598005722115	FALSE	0.617103588304697		Oligo_FI
Oligo	Duncan.AmJPsychiatry.2017.Anorexia_Nervosa	S1C	1.48856104543476e-07	2.59476496656351e-07	0.283092667591955	0.688598005722115	FALSE	0.573678566119302		Oligo_S1C
Oligo	Duncan.AmJPsychiatry.2017.Anorexia_Nervosa	V1C	1.34183691532179e-07	3.26546164446964e-07	0.340566337527314	0.724940323771703	FALSE	0.410917983861274		Oligo_V1C
Oligo	Duncan.AmJPsychiatry.2017.Anorexia_Nervosa	MTG	1.22287500028648e-07	2.98799362482607e-07	0.341173361483317	0.724940323771703	FALSE	0.409262921488884		Oligo_MTG
Oligo	Duncan.AmJPsychiatry.2017.Anorexia_Nervosa	A9	9.55082012585563e-08	3.13072383088788e-07	0.380157381348295	0.727291588088953	FALSE	0.3050674745446		Oligo_A9
Oligo	Duncan.AmJPsychiatry.2017.Anorexia_Nervosa	A1C	3.02174815818223e-08	2.80121141143631e-07	0.457048254703651	0.765290100899137	FALSE	0.107872906194997		Oligo_A1C
Oligo	Savage.NatGenet.2018.Intelligence	A9	6.02949009547073e-08	4.42776055554462e-08	0.0866388557273453	0.519833134364072	FALSE	1.36174709987882		Oligo_A9
Oligo	Savage.NatGenet.2018.Intelligence	V1C	3.48351496423934e-08	4.74687816616341e-08	0.231518898874401	0.688598005722115	FALSE	0.733853880866473		Oligo_V1C
Oligo	Savage.NatGenet.2018.Intelligence	A24	1.79568246739733e-08	4.66523164255392e-08	0.350152988890111	0.724940323771703	FALSE	0.38490746118971		Oligo_A24
Oligo	Savage.NatGenet.2018.Intelligence	A1C	1.21673745226319e-08	4.11910102927527e-08	0.383848338158058	0.727291588088953	FALSE	0.295389077280599		Oligo_A1C
Oligo	Savage.NatGenet.2018.Intelligence	MTG	6.55621325664964e-09	4.46944036536399e-08	0.441688433873542	0.757180172354643	FALSE	0.146689802764953		Oligo_MTG
Oligo	Savage.NatGenet.2018.Intelligence	S1C	-2.93034580579201e-09	3.96337699128905e-08	0.529469178114583	0.783733240729572	FALSE	-0.0739355810015677		Oligo_S1C
Oligo	Savage.NatGenet.2018.Intelligence	M1C	-1.03472225643127e-08	3.72087589711874e-08	0.609526701052609	0.851796736562224	FALSE	-0.278085667203388		Oligo_M1C
Oligo	Savage.NatGenet.2018.Intelligence	AnG	-1.15295455785659e-08	3.84721316006041e-08	0.617791525423447	0.851796736562224	FALSE	-0.299685645138126		Oligo_AnG
Oligo	Savage.NatGenet.2018.Intelligence	FI	-1.3385294114807e-08	3.86118474382344e-08	0.635577698687874	0.855356902907045	FALSE	-0.34666287688562		Oligo_FI
Oligo	vanRheenen.NatGenet.2016.Amyotrophic_Lateral_Sclerosis	A9	3.37924980247038e-07	1.27201140987254e-07	0.00394642831848264	0.268854219186358	TRUE	2.65661909652916	*	Oligo_A9
Oligo	vanRheenen.NatGenet.2016.Amyotrophic_Lateral_Sclerosis	MTG	3.2734601060997e-07	1.30696508812072e-07	0.0061290286715057	0.268854219186358	TRUE	2.50462704463407	*	Oligo_MTG
Oligo	vanRheenen.NatGenet.2016.Amyotrophic_Lateral_Sclerosis	V1C	3.47612671815267e-07	1.40200385155424e-07	0.00658020281908456	0.268854219186358	TRUE	2.47939883638628	*	Oligo_V1C
Oligo	vanRheenen.NatGenet.2016.Amyotrophic_Lateral_Sclerosis	A24	3.3635593482693e-07	1.55255504778969e-07	0.0151377577063321	0.268854219186358	TRUE	2.16646704608501		Oligo_A24
Oligo	vanRheenen.NatGenet.2016.Amyotrophic_Lateral_Sclerosis	AnG	2.43409711403227e-07	1.13537486743555e-07	0.0160216170956764	0.268854219186358	TRUE	2.14387087810928		Oligo_AnG
Oligo	vanRheenen.NatGenet.2016.Amyotrophic_Lateral_Sclerosis	A1C	2.0729337030681e-07	1.17078550193842e-07	0.0383178217307257	0.351844302202322	TRUE	1.77054951537752		Oligo_A1C
Oligo	vanRheenen.NatGenet.2016.Amyotrophic_Lateral_Sclerosis	M1C	1.76093601206545e-07	1.02400851278538e-07	0.0427480609651629	0.362101222293144	TRUE	1.71964977837495		Oligo_M1C
Oligo	vanRheenen.NatGenet.2016.Amyotrophic_Lateral_Sclerosis	S1C	1.20699784617287e-07	1.05605619219071e-07	0.12653391776116	0.583389833754514	FALSE	1.14292956672035		Oligo_S1C
Oligo	vanRheenen.NatGenet.2016.Amyotrophic_Lateral_Sclerosis	FI	1.29139474478414e-07	1.14476806802854e-07	0.129642185278781	0.583389833754514	FALSE	1.12808417779167		Oligo_FI
Astro	Demontis.NatGenet.2019.Attention_Deficit_Hyperactivity_Disorder	V1C	3.63602835612219e-07	1.38593159883742e-07	0.00435123301307214	0.0391610971176493	TRUE	2.62352655727905	*	Astro_V1C
Astro	Demontis.NatGenet.2019.Attention_Deficit_Hyperactivity_Disorder	A9	3.77491421937977e-07	1.45651386375605e-07	0.00477450993637036	0.0404429076963136	TRUE	2.59174616412168	*	Astro_A9
Astro	Demontis.NatGenet.2019.Attention_Deficit_Hyperactivity_Disorder	MTG	3.66577491226809e-07	1.42613095686664e-07	0.00507856498266856	0.0406285198613485	TRUE	2.57043358789586	*	Astro_MTG
Astro	Demontis.NatGenet.2019.Attention_Deficit_Hyperactivity_Disorder	A24	3.7626602483984e-07	1.55610779792077e-07	0.00780315426220728	0.0535073435122785	TRUE	2.41799459743467	*	Astro_A24
Astro	Demontis.NatGenet.2019.Attention_Deficit_Hyperactivity_Disorder	AnG	2.47733793645646e-07	1.12479396655714e-07	0.0138156561960018	0.0795781796889703	TRUE	2.20248153005238		Astro_AnG
Astro	Demontis.NatGenet.2019.Attention_Deficit_Hyperactivity_Disorder	S1C	2.6094994903761e-07	1.32832968181507e-07	0.0247362499693817	0.131926666503369	TRUE	1.96449686105817		Astro_S1C
Astro	Demontis.NatGenet.2019.Attention_Deficit_Hyperactivity_Disorder	FI	2.34265214112959e-07	1.33004069712791e-07	0.0390905475175655	0.187634628084314	TRUE	1.76133869150645		Astro_FI
Astro	Demontis.NatGenet.2019.Attention_Deficit_Hyperactivity_Disorder	M1C	2.38556820477446e-07	1.3814813137317e-07	0.0421000859826054	0.189450386921725	TRUE	1.72681901742883		Astro_M1C
Astro	Demontis.NatGenet.2019.Attention_Deficit_Hyperactivity_Disorder	A1C	1.77780332912197e-07	1.30209846548185e-07	0.0860735633944915	0.275435402862373	FALSE	1.36533708951426		Astro_A1C
Astro	Luciano.NatGenet.2017.Neuroticism	A9	7.99077559218667e-08	3.5300054933662e-08	0.0117971392371057	0.073860350006227	TRUE	2.26367228243792		Astro_A9
Astro	Luciano.NatGenet.2017.Neuroticism	FI	6.33339651683447e-08	3.34798129446955e-08	0.0292650774726475	0.150506112716473	TRUE	1.89170606397845		Astro_FI
Astro	Luciano.NatGenet.2017.Neuroticism	A24	6.45445124294641e-08	3.69812557190421e-08	0.0404636804828199	0.187960322242776	TRUE	1.74533047011244		Astro_A24
Astro	Luciano.NatGenet.2017.Neuroticism	V1C	4.62925049720671e-08	3.25472538717629e-08	0.077467156457372	0.265601679282418	FALSE	1.42231676916464		Astro_V1C
Astro	Luciano.NatGenet.2017.Neuroticism	S1C	5.10588644500142e-08	3.65818707946558e-08	0.0813960558214286	0.266883140941459	FALSE	1.39574229914653		Astro_S1C
Astro	Luciano.NatGenet.2017.Neuroticism	AnG	3.51140054673152e-08	2.85390893537421e-08	0.109276890342045	0.334805791686264	FALSE	1.23038282798996		Astro_AnG
Astro	Luciano.NatGenet.2017.Neuroticism	M1C	3.26280316746059e-08	3.10648953850494e-08	0.146785870752128	0.367631939655205	FALSE	1.05031841473089		Astro_M1C
Astro	Luciano.NatGenet.2017.Neuroticism	A1C	3.07951072990984e-08	3.24523306521826e-08	0.171327189414326	0.368225601129298	FALSE	0.948933610628893		Astro_A1C
Astro	Luciano.NatGenet.2017.Neuroticism	MTG	1.38086367841188e-08	3.42751915373516e-08	0.343519887916368	0.537683302825619	FALSE	0.402875554147399		Astro_MTG
Astro	Wray.biorxiv.2018.Major_Depressive_Disorder	A1C	2.40069884857471e-08	4.26967189240004e-08	0.286966800583652	0.491943086714832	FALSE	0.562267759461311		Astro_A1C
Astro	Wray.biorxiv.2018.Major_Depressive_Disorder	FI	1.52804061758691e-08	4.13732833014393e-08	0.355940780330988	0.545270982634706	FALSE	0.369330276848913		Astro_FI
Astro	Wray.biorxiv.2018.Major_Depressive_Disorder	A9	1.44981551250833e-08	4.86038584608542e-08	0.382740052921468	0.556712804249408	FALSE	0.298292266996872		Astro_A9
Astro	Wray.biorxiv.2018.Major_Depressive_Disorder	M1C	1.08523555449245e-08	4.32073167264719e-08	0.400841573255051	0.571116022134022	FALSE	0.251169393684555		Astro_M1C
Astro	Wray.biorxiv.2018.Major_Depressive_Disorder	V1C	6.84077266372853e-09	4.67397183932153e-08	0.441819044801631	0.594790198726958	FALSE	0.146358876323943		Astro_V1C
Astro	Wray.biorxiv.2018.Major_Depressive_Disorder	MTG	-6.0657605839093e-09	4.71380579825999e-08	0.551194865390883	0.66699210601922	FALSE	-0.128680748497283		Astro_MTG
Astro	Wray.biorxiv.2018.Major_Depressive_Disorder	AnG	-5.70400263724577e-09	3.4169804724224e-08	0.566287863686727	0.679545436424073	FALSE	-0.166931086767436		Astro_AnG
Astro	Wray.biorxiv.2018.Major_Depressive_Disorder	A24	-1.57497303112039e-08	5.07396478263945e-08	0.621872679082165	0.734013653998622	FALSE	-0.310402830644224		Astro_A24
Astro	Wray.biorxiv.2018.Major_Depressive_Disorder	S1C	-1.56234198619042e-08	4.60584960805485e-08	0.632773556356138	0.740808065977917	FALSE	-0.33920820676779		Astro_S1C
Astro	Stahl.2018.biorxiv.Bipolar_Disorder	A9	4.89961389928548e-07	4.08912570268158e-07	0.115418465157115	0.33954340051134	FALSE	1.19820574262914		Astro_A9
Astro	Stahl.2018.biorxiv.Bipolar_Disorder	A1C	3.93031916818189e-07	3.65732990574317e-07	0.141267590942056	0.363259519565287	FALSE	1.07464168381694		Astro_A1C
Astro	Stahl.2018.biorxiv.Bipolar_Disorder	S1C	3.71234369800262e-07	3.8940639366144e-07	0.17021042527436	0.368225601129298	FALSE	0.953334038277303		Astro_S1C
Astro	Stahl.2018.biorxiv.Bipolar_Disorder	FI	2.98238833302678e-07	3.73224387946779e-07	0.212119923885476	0.424247786500324	FALSE	0.799087205805015		Astro_FI
Astro	Stahl.2018.biorxiv.Bipolar_Disorder	MTG	2.40946113448125e-07	3.78883589561799e-07	0.262408725342976	0.466504400609735	FALSE	0.635937053190384		Astro_MTG
Astro	Stahl.2018.biorxiv.Bipolar_Disorder	V1C	2.32417014206699e-07	4.03795334733822e-07	0.282449136569683	0.490032236940172	FALSE	0.575581226959709		Astro_V1C
Astro	Stahl.2018.biorxiv.Bipolar_Disorder	A24	1.10562706213955e-07	4.28463281723468e-07	0.398186180217326	0.571116022134022	FALSE	0.258044763530783		Astro_A24
Astro	Stahl.2018.biorxiv.Bipolar_Disorder	M1C	8.97369307833614e-08	3.87819751523274e-07	0.408506599165307	0.571116022134022	FALSE	0.231388242684633		Astro_M1C
Astro	Stahl.2018.biorxiv.Bipolar_Disorder	AnG	-7.39677401080252e-09	3.21497209490054e-07	0.509177764194277	0.632082741758413	FALSE	-0.0230072728237206		Astro_AnG
Astro	Okbay.Nature.2016.Educational_Attainment	S1C	3.24891231477787e-08	3.22127321713594e-08	0.156588008807677	0.368225601129298	FALSE	1.00858017801623		Astro_S1C
Astro	Okbay.Nature.2016.Educational_Attainment	A9	2.61523318264601e-08	3.27283176998851e-08	0.212123893250162	0.424247786500324	FALSE	0.799073513838199		Astro_A9
Astro	Okbay.Nature.2016.Educational_Attainment	M1C	2.21675106085374e-08	3.11939488522e-08	0.2386552364598	0.44631628636638	FALSE	0.710634960439579		Astro_M1C
Astro	Okbay.Nature.2016.Educational_Attainment	FI	1.60557445051536e-08	3.083134763697e-08	0.30126685102646	0.498648581009313	FALSE	0.52076038628623		Astro_FI
Astro	Okbay.Nature.2016.Educational_Attainment	V1C	1.59413479052718e-08	3.30017517816488e-08	0.314531712595375	0.508905242850945	FALSE	0.483045506515695		Astro_V1C
Astro	Okbay.Nature.2016.Educational_Attainment	A1C	1.0873972629795e-08	2.80717867483163e-08	0.349243731255734	0.540764487105653	FALSE	0.387363039171249		Astro_A1C
Astro	Okbay.Nature.2016.Educational_Attainment	AnG	6.10934656777016e-09	2.63303459592067e-08	0.408258589560929	0.571116022134022	FALSE	0.232026824760878		Astro_AnG
Astro	Okbay.Nature.2016.Educational_Attainment	MTG	2.95334237317838e-09	2.96584955122446e-08	0.460339563686479	0.611053990626139	FALSE	0.0995782935772678		Astro_MTG
Astro	Okbay.Nature.2016.Educational_Attainment	A24	-3.264433835569e-09	3.60405690826433e-08	0.53608550493391	0.659797544534043	FALSE	-0.0905766451157707		Astro_A24
Astro	PGC.MolPsychiatry.2017.Post_Traumatic_Stress_Disorder	V1C	2.03634260923679e-08	2.64700244877444e-07	0.469339561376683	0.614162088299572	FALSE	0.076930136962269		Astro_V1C
Astro	PGC.MolPsychiatry.2017.Post_Traumatic_Stress_Disorder	MTG	5.74255249962889e-09	2.33703683933221e-07	0.490198201270093	0.630254830204405	FALSE	0.0245719382894699		Astro_MTG
Astro	PGC.MolPsychiatry.2017.Post_Traumatic_Stress_Disorder	A24	-2.19652944965335e-09	2.59488710860878e-07	0.503376940753877	0.631118892766432	FALSE	-0.00846483626345885		Astro_A24
Astro	PGC.MolPsychiatry.2017.Post_Traumatic_Stress_Disorder	FI	-2.48448488724772e-08	2.38273724605818e-07	0.541522536955127	0.660841062046934	FALSE	-0.104270199803099		Astro_FI
Astro	PGC.MolPsychiatry.2017.Post_Traumatic_Stress_Disorder	AnG	-8.04212691836548e-08	1.90591466249153e-07	0.663471541193013	0.765217349600717	FALSE	-0.421956296188639		Astro_AnG
Astro	PGC.MolPsychiatry.2017.Post_Traumatic_Stress_Disorder	M1C	-1.13840662661747e-07	2.33813571111521e-07	0.686830603738758	0.77876855856993	FALSE	-0.486886463093491		Astro_M1C
Astro	PGC.MolPsychiatry.2017.Post_Traumatic_Stress_Disorder	A1C	-1.22854912648203e-07	2.23617823472525e-07	0.708633409050476	0.797212585181785	FALSE	-0.549396782154521		Astro_A1C
Astro	PGC.MolPsychiatry.2017.Post_Traumatic_Stress_Disorder	S1C	-1.81721651308358e-07	2.70953658521627e-07	0.748785976150693	0.835854112912402	FALSE	-0.670674285410521		Astro_S1C
Astro	PGC.MolPsychiatry.2017.Post_Traumatic_Stress_Disorder	A9	-2.23273144592755e-07	2.33436134907332e-07	0.830580943912188	0.913005007048512	FALSE	-0.956463508451207		Astro_A9
Astro	Schumann.PNAS.2016.Alcohol_Usage	A1C	1.3309755603159e-07	7.9063127412595e-08	0.0461455539713716	0.195439993290515	TRUE	1.68343398986754		Astro_A1C
Astro	Schumann.PNAS.2016.Alcohol_Usage	MTG	1.16801649206635e-07	9.36672130039454e-08	0.106201421320048	0.33245662326276	FALSE	1.24698542276169		Astro_MTG
Astro	Schumann.PNAS.2016.Alcohol_Usage	V1C	9.91143492807956e-08	9.92540308445681e-08	0.158996022277943	0.368225601129298	FALSE	0.998592686235672		Astro_V1C
Astro	Schumann.PNAS.2016.Alcohol_Usage	S1C	7.56575461796304e-08	9.25501829331436e-08	0.206828251709059	0.424247786500324	FALSE	0.817475922595246		Astro_S1C
Astro	Schumann.PNAS.2016.Alcohol_Usage	M1C	6.21419251733265e-08	8.38473352348499e-08	0.229306769753026	0.437724754594455	FALSE	0.741131784322921		Astro_M1C
Astro	Schumann.PNAS.2016.Alcohol_Usage	FI	5.70212322545696e-08	8.36857490391889e-08	0.247817666816687	0.451718278754468	FALSE	0.681373267363208		Astro_FI
Astro	Schumann.PNAS.2016.Alcohol_Usage	A24	4.25855340026844e-08	9.78719442524155e-08	0.331739541165168	0.530783265864268	FALSE	0.435114826092088		Astro_A24
Astro	Schumann.PNAS.2016.Alcohol_Usage	AnG	2.46595095279459e-08	7.09759063146495e-08	0.364132295145305	0.551947900009726	FALSE	0.347434936844986		Astro_AnG
Astro	Schumann.PNAS.2016.Alcohol_Usage	A9	2.76686417389538e-08	8.77007834773678e-08	0.376195160759318	0.556712804249408	FALSE	0.315489105591559		Astro_A9
Astro	Hammerschlag.NatGenet.2017.Insomnia	FI	9.02897070363011e-08	4.50392266099813e-08	0.0224980755580399	0.124604726167606	TRUE	2.00469044058345		Astro_FI
Astro	Hammerschlag.NatGenet.2017.Insomnia	V1C	8.43199893454632e-08	5.18610613660386e-08	0.0519873324526717	0.213890739233849	FALSE	1.6258824467615		Astro_V1C
Astro	Hammerschlag.NatGenet.2017.Insomnia	AnG	4.54098188570172e-08	3.96213350063419e-08	0.125877897459788	0.342724078352871	FALSE	1.14609512399693		Astro_AnG
Astro	Hammerschlag.NatGenet.2017.Insomnia	A9	5.25620223397991e-08	5.3100072016608e-08	0.161119504103112	0.368225601129298	FALSE	0.989867251467368		Astro_A9
Astro	Hammerschlag.NatGenet.2017.Insomnia	M1C	4.22436778829158e-08	4.97705510822007e-08	0.198005050056735	0.413227930553186	FALSE	0.84876853810894		Astro_M1C
Astro	Hammerschlag.NatGenet.2017.Insomnia	S1C	3.58187455966296e-08	5.46058402396584e-08	0.255927884537728	0.46067019216791	FALSE	0.655950818436737		Astro_S1C
Astro	Hammerschlag.NatGenet.2017.Insomnia	A24	3.15244705120622e-08	5.37888429775202e-08	0.278911468633746	0.489795749795847	FALSE	0.586078241639016		Astro_A24
Astro	Hammerschlag.NatGenet.2017.Insomnia	A1C	1.53145970328811e-08	4.65432451089135e-08	0.371062664893423	0.556593997340134	FALSE	0.329040164626343		Astro_A1C
Astro	Hammerschlag.NatGenet.2017.Insomnia	MTG	-1.16450803379694e-08	4.96438277150674e-08	0.592729749907158	0.705397388319263	FALSE	-0.234572571736546		Astro_MTG
Astro	Grove.NatGenet.2019.Autism_Spectrum_Disorder	S1C	2.15582984446692e-07	1.41342235274283e-07	0.0635977240980722	0.241001901845326	FALSE	1.52525523618854		Astro_S1C
Astro	Grove.NatGenet.2019.Autism_Spectrum_Disorder	M1C	1.93011146829458e-07	1.31821104507486e-07	0.0715710169230484	0.257655660922974	FALSE	1.46419002898354		Astro_M1C
Astro	Grove.NatGenet.2019.Autism_Spectrum_Disorder	FI	1.46022996408337e-07	1.28835360189117e-07	0.128521529382327	0.342724078352871	FALSE	1.13340775540186		Astro_FI
Astro	Grove.NatGenet.2019.Autism_Spectrum_Disorder	A1C	1.4430826513902e-07	1.30364900617766e-07	0.134156382919404	0.351245802552621	FALSE	1.10695643118032		Astro_A1C
Astro	Grove.NatGenet.2019.Autism_Spectrum_Disorder	A24	1.49522594757132e-07	1.46039608883542e-07	0.152953159953962	0.367631939655205	FALSE	1.02384959738126		Astro_A24
Astro	Grove.NatGenet.2019.Autism_Spectrum_Disorder	MTG	1.43965413833079e-07	1.40743815158671e-07	0.153179974856336	0.367631939655205	FALSE	1.02288980635331		Astro_MTG
Astro	Grove.NatGenet.2019.Autism_Spectrum_Disorder	AnG	1.12698319925623e-07	1.16907319160611e-07	0.167523682856877	0.368225601129298	FALSE	0.963997128107905		Astro_AnG
Astro	Grove.NatGenet.2019.Autism_Spectrum_Disorder	V1C	1.14166847309497e-07	1.45258508624573e-07	0.215946529861913	0.425976716439939	FALSE	0.785956350443924		Astro_V1C
Astro	Grove.NatGenet.2019.Autism_Spectrum_Disorder	A9	1.02041843604768e-07	1.38740463978829e-07	0.231021398258185	0.437724754594455	FALSE	0.735487259292567		Astro_A9
Astro	UKB.Neale_v2.2018.Body_mass_index	S1C	1.77970093553378e-07	5.39660353263638e-08	0.000487198572286525	0.0233441235565736	TRUE	3.29781671892497	**	Astro_S1C
Astro	UKB.Neale_v2.2018.Body_mass_index	A9	1.92927052597674e-07	6.06921983261522e-08	0.000739485419494825	0.0233441235565736	TRUE	3.17877845783257	**	Astro_A9
Astro	UKB.Neale_v2.2018.Body_mass_index	A1C	1.69561734705187e-07	5.40564358850537e-08	0.000854147337770503	0.0233441235565736	TRUE	3.13675387452006	**	Astro_A1C
Astro	UKB.Neale_v2.2018.Body_mass_index	FI	1.74645346019514e-07	5.60697332728016e-08	0.000920385031852501	0.0233441235565736	TRUE	3.11478824359293	**	Astro_FI
Astro	UKB.Neale_v2.2018.Body_mass_index	MTG	1.61268051532295e-07	5.55473194103607e-08	0.0018465270148058	0.0306283057799228	TRUE	2.90325533696618	*	Astro_MTG
Astro	UKB.Neale_v2.2018.Body_mass_index	V1C	1.7139747689104e-07	5.93461957019006e-08	0.00193791128864375	0.0306283057799228	TRUE	2.88809543499602	*	Astro_V1C
Astro	UKB.Neale_v2.2018.Body_mass_index	M1C	1.4614154776361e-07	5.43884905047029e-08	0.00360491237009064	0.0370790986637894	TRUE	2.68699400199336	*	Astro_M1C
Astro	UKB.Neale_v2.2018.Body_mass_index	AnG	1.25988492654706e-07	4.80209872684676e-08	0.0043501273194795	0.0391610971176493	TRUE	2.62361312878369	*	Astro_AnG
Astro	UKB.Neale_v2.2018.Body_mass_index	A24	1.44164828164329e-07	5.9222974305548e-08	0.00746088862546534	0.0535073435122785	TRUE	2.43427200093906	*	Astro_A24
Astro	Jansen.NatGenet.2019.Alzheimers_Disease	FI	-1.5046481129012e-08	1.84110345260383e-08	0.793108193037191	0.878519844595042	FALSE	-0.817253430692998		Astro_FI
Astro	Jansen.NatGenet.2019.Alzheimers_Disease	A24	-3.23929782725806e-08	2.12049141972656e-08	0.936696117251653	0.991795888854691	FALSE	-1.52761656902897		Astro_A24
Astro	Jansen.NatGenet.2019.Alzheimers_Disease	A9	-4.10525989038579e-08	1.95648618355233e-08	0.982059882526381	0.997024929390552	FALSE	-2.09828207574254		Astro_A9
Astro	Jansen.NatGenet.2019.Alzheimers_Disease	S1C	-4.07150396873249e-08	1.85527731976985e-08	0.985902152428958	0.997024929390552	FALSE	-2.19455276326968		Astro_S1C
Astro	Jansen.NatGenet.2019.Alzheimers_Disease	M1C	-3.56331255815399e-08	1.56034573702819e-08	0.988804492484304	0.997024929390552	FALSE	-2.2836685957438		Astro_M1C
Astro	Jansen.NatGenet.2019.Alzheimers_Disease	AnG	-2.97828331073832e-08	1.27484138972361e-08	0.99025956647162	0.997024929390552	FALSE	-2.33619910268526		Astro_AnG
Astro	Jansen.NatGenet.2019.Alzheimers_Disease	V1C	-4.39059405518117e-08	1.78561673548779e-08	0.993031187851186	0.997024929390552	FALSE	-2.45886699419948		Astro_V1C
Astro	Jansen.NatGenet.2019.Alzheimers_Disease	A1C	-4.3035335941844e-08	1.70882823814069e-08	0.994105733659595	0.997024929390552	FALSE	-2.518412031198		Astro_A1C
Astro	Jansen.NatGenet.2019.Alzheimers_Disease	MTG	-5.13967197715787e-08	1.86862073184901e-08	0.997024929390552	0.997024929390552	FALSE	-2.75051640472389		Astro_MTG
Astro	PGC.Nature.2014.Schizophrenia	S1C	2.14820579780378e-07	1.34629431478908e-07	0.0552842027395929	0.221136810958372	FALSE	1.59564351880988		Astro_S1C
Astro	PGC.Nature.2014.Schizophrenia	AnG	1.61765966185799e-07	1.13174760756495e-07	0.0764523107284671	0.265601679282418	FALSE	1.42934665913588		Astro_AnG
Astro	PGC.Nature.2014.Schizophrenia	A24	2.20599625137287e-07	1.58165784817998e-07	0.0815476263987792	0.266883140941459	FALSE	1.39473670232239		Astro_A24
Astro	PGC.Nature.2014.Schizophrenia	V1C	1.58592451516e-07	1.35940102240474e-07	0.12167894539412	0.342724078352871	FALSE	1.166634781806		Astro_V1C
Astro	PGC.Nature.2014.Schizophrenia	FI	1.47508959656993e-07	1.26547697612133e-07	0.121880171662124	0.342724078352871	FALSE	1.16563922094503		Astro_FI
Astro	PGC.Nature.2014.Schizophrenia	A9	1.21424191057783e-07	1.27138903691614e-07	0.16977584605739	0.368225601129298	FALSE	0.955051424324906		Astro_A9
Astro	PGC.Nature.2014.Schizophrenia	M1C	9.8696458728563e-08	1.27758589698945e-07	0.219902342406965	0.427918071710851	FALSE	0.772523076226303		Astro_M1C
Astro	PGC.Nature.2014.Schizophrenia	A1C	8.89344403519338e-08	1.28527985633541e-07	0.244485584502539	0.451358002158534	FALSE	0.69194611518696		Astro_A1C
Astro	PGC.Nature.2014.Schizophrenia	MTG	2.72614420690491e-08	1.29869274049204e-07	0.416867207480835	0.577200748819617	FALSE	0.209914487230602		Astro_MTG
Astro	Yengo.biorxiv.2018.Height	A9	5.39078999181833e-07	1.65860895074353e-07	0.000576644818479954	0.0233441235565736	TRUE	3.25018744737977	**	Astro_A9
Astro	Yengo.biorxiv.2018.Height	M1C	4.4949397648448e-07	1.45070490234375e-07	0.000972671814857234	0.0233441235565736	TRUE	3.09845217837397	**	Astro_M1C
Astro	Yengo.biorxiv.2018.Height	A1C	4.33776362184858e-07	1.49127474458734e-07	0.00181431370807799	0.0306283057799228	TRUE	2.90876221004393	*	Astro_A1C
Astro	Yengo.biorxiv.2018.Height	S1C	4.66948493833874e-07	1.63343473877058e-07	0.00212696567916131	0.0306283057799228	TRUE	2.85869084788368	*	Astro_S1C
Astro	Yengo.biorxiv.2018.Height	V1C	4.44713918928304e-07	1.60037464996489e-07	0.00272791028123042	0.0357108254997437	TRUE	2.77881131732535	*	Astro_V1C
Astro	Yengo.biorxiv.2018.Height	MTG	4.01982447610427e-07	1.46210896688445e-07	0.00298583393368776	0.0358300072042531	TRUE	2.74933302999294	*	Astro_MTG
Astro	Yengo.biorxiv.2018.Height	A24	4.15640462831761e-07	1.54618622881055e-07	0.00359228784448476	0.0370790986637894	TRUE	2.68816559795326	*	Astro_A24
Astro	Yengo.biorxiv.2018.Height	FI	3.53993301398457e-07	1.42837634536026e-07	0.00660066136690601	0.0500260650965508	TRUE	2.47829154093961	*	Astro_FI
Astro	Yengo.biorxiv.2018.Height	AnG	3.18786562853625e-07	1.33263554297262e-07	0.00837497168100415	0.0548179964574817	TRUE	2.39215113640545	*	Astro_AnG
Astro	Duncan.AmJPsychiatry.2017.Anorexia_Nervosa	V1C	2.25424105016487e-07	4.19315880934924e-07	0.295426707810021	0.498648581009313	FALSE	0.53759973152906		Astro_V1C
Astro	Duncan.AmJPsychiatry.2017.Anorexia_Nervosa	FI	1.92993028092431e-07	3.64509245097757e-07	0.298243227771229	0.498648581009313	FALSE	0.529459898995629		Astro_FI
Astro	Duncan.AmJPsychiatry.2017.Anorexia_Nervosa	A24	2.20100973422742e-07	4.43285658687008e-07	0.30976317100859	0.506885188923147	FALSE	0.496521755462767		Astro_A24
Astro	Duncan.AmJPsychiatry.2017.Anorexia_Nervosa	MTG	1.72668675571889e-07	4.07848462477542e-07	0.336014567778623	0.531715360001337	FALSE	0.423364782407134		Astro_MTG
Astro	Duncan.AmJPsychiatry.2017.Anorexia_Nervosa	M1C	1.12669765973903e-07	3.70470778720838e-07	0.380515980571286	0.556712804249408	FALSE	0.304125918818563		Astro_M1C
Astro	Duncan.AmJPsychiatry.2017.Anorexia_Nervosa	S1C	5.97802313832343e-08	4.09464065482364e-07	0.441962161554059	0.594790198726958	FALSE	0.145996282513365		Astro_S1C
Astro	Duncan.AmJPsychiatry.2017.Anorexia_Nervosa	A1C	3.60944053732398e-08	3.83770722696588e-07	0.462533923460063	0.611053990626139	FALSE	0.0940520035494638		Astro_A1C
Astro	Duncan.AmJPsychiatry.2017.Anorexia_Nervosa	A9	-2.73866960376694e-09	4.23252413655914e-07	0.502581352020357	0.631118892766432	FALSE	-0.00647053511192345		Astro_A9
Astro	Duncan.AmJPsychiatry.2017.Anorexia_Nervosa	AnG	-3.2926417704607e-09	3.26871251965713e-07	0.504018560195414	0.631118892766432	FALSE	-0.0100732069604154		Astro_AnG
Astro	Savage.NatGenet.2018.Intelligence	V1C	1.26674952737393e-07	5.65360540115613e-08	0.0125258434796962	0.0751550608781772	TRUE	2.24060477781999		Astro_V1C
Astro	Savage.NatGenet.2018.Intelligence	M1C	9.82541558544663e-08	5.27205274995601e-08	0.0311833769121458	0.15484159570169	TRUE	1.86367930129846		Astro_M1C
Astro	Savage.NatGenet.2018.Intelligence	A9	9.0534959131464e-08	5.35081718810712e-08	0.0453245327720409	0.195439993290515	TRUE	1.6919837839478		Astro_A9
Astro	Savage.NatGenet.2018.Intelligence	S1C	7.7637204454912e-08	4.99405708209351e-08	0.0600216528416887	0.233597784032518	FALSE	1.55459185144849		Astro_S1C
Astro	Savage.NatGenet.2018.Intelligence	MTG	7.66910105010048e-08	5.08090689225702e-08	0.0655987945061302	0.242210933561096	FALSE	1.50939610048507		Astro_MTG
Astro	Savage.NatGenet.2018.Intelligence	FI	5.69543865224242e-08	4.7557650620109e-08	0.115539073785109	0.33954340051134	FALSE	1.19758620915437		Astro_FI
Astro	Savage.NatGenet.2018.Intelligence	AnG	4.95418928835915e-08	4.33022607288814e-08	0.126292154540728	0.342724078352871	FALSE	1.14409483592039		Astro_AnG
Astro	Savage.NatGenet.2018.Intelligence	A24	5.94075158384288e-08	5.74542243450717e-08	0.150568700561299	0.367631939655205	FALSE	1.03399735207677		Astro_A24
Astro	Savage.NatGenet.2018.Intelligence	A1C	4.51994198479667e-08	4.82822695052667e-08	0.174598123864667	0.369737203478118	FALSE	0.936149445979052		Astro_A1C
Astro	vanRheenen.NatGenet.2016.Amyotrophic_Lateral_Sclerosis	V1C	2.54134833512927e-08	1.6644596351171e-07	0.439324099911961	0.594790198726958	FALSE	0.15268308594041		Astro_V1C
Astro	vanRheenen.NatGenet.2016.Amyotrophic_Lateral_Sclerosis	A24	9.90745435623138e-09	1.48573038980127e-07	0.47341660973092	0.614162088299572	FALSE	0.066684066128287		Astro_A24
Astro	vanRheenen.NatGenet.2016.Amyotrophic_Lateral_Sclerosis	S1C	-6.81824973131011e-08	1.60772339581371e-07	0.6642511715284	0.765217349600717	FALSE	-0.424093457186969		Astro_S1C
Astro	vanRheenen.NatGenet.2016.Amyotrophic_Lateral_Sclerosis	A9	-6.62196479304574e-08	1.41656614964361e-07	0.679916735774545	0.777047698028052	FALSE	-0.467465977124452		Astro_A9
Astro	vanRheenen.NatGenet.2016.Amyotrophic_Lateral_Sclerosis	MTG	-1.39886458639952e-07	1.34997414997377e-07	0.849949268739666	0.927217384079636	FALSE	-1.03621583155996		Astro_MTG
Astro	vanRheenen.NatGenet.2016.Amyotrophic_Lateral_Sclerosis	FI	-1.47928607795828e-07	1.37208256273219e-07	0.859512567158628	0.930600072713101	FALSE	-1.07813197116405		Astro_FI
Astro	vanRheenen.NatGenet.2016.Amyotrophic_Lateral_Sclerosis	M1C	-1.77674746804915e-07	1.44697781259349e-07	0.890258187877984	0.956695366077833	FALSE	-1.22790235799442		Astro_M1C
Astro	vanRheenen.NatGenet.2016.Amyotrophic_Lateral_Sclerosis	A1C	-1.73811494777873e-07	1.29029144392622e-07	0.911021411595068	0.971756172368072	FALSE	-1.34707159065538		Astro_A1C
Astro	vanRheenen.NatGenet.2016.Amyotrophic_Lateral_Sclerosis	AnG	-2.14823714258811e-07	1.16134297431598e-07	0.967827872743789	0.997024929390552	FALSE	-1.84978700530169		Astro_AnG
