# Supplementary material for: Single-cell multiomic human brain atlas reveals regulatory drivers of cortical regionality
Source: Nat Commun. 2026 Feb 21;17:3051. doi: 10.1038/s41467-026-69368-2 (PMC13039890; doi:10.1038/s41467-026-69368-2)
Supplement: Supplementary file 16 — Source data [file 41467_2026_69368_MOESM16_ESM.zip › Source Data Final/FigS12f.xlsx]

## Sheet: FigureS12f_L5IT
gene	corr	p_value	p_adjusted	group1
A1BG	-0.286265	0.0954834	0.2428377303452476	null
A1BG-AS1	-0.224499	0.1947878983820833	0.3863399012989329	null
A1CF	0.1298768300527552	0.4571093663715551	0.6540082762629036	null
A2M	-0.384836	0.0224453	0.091534	null
A2M-AS1	0.0926483	0.596563	0.7605978586832935	null
A2ML1	0.0669832	0.7022270825564872	0.8315911505985935	null
A2ML1-AS1	0.2106796787174988	0.2244332308393666	0.4241416744760191	null
A4GALT	0.2033467849468763	0.2413512995045582	0.4430399076665997	null
A4GNT	0.2486133022616803	0.1498324206952397	0.3255778748214926	null
AAAS	0.4045783120753039	0.0159232	0.0722811	null
AACS	-0.160337	0.3575275333140543	0.5659602014796866	null
AADACL2	-0.150042	0.3896182560859038	0.5938123129350817	null
AADACL2-AS1	-0.224217	0.1953640534383532	0.3870625871949495	null
AADACL3	0.0258061	0.8830128903917318	0.9391844956046718	null
AADACL4	0.2261915693861232	0.1913559227971696	0.381732	null
AADAT	0.2637021413666149	0.1258527712213757	0.2915214966801859	null
AAED1	-0.261164	0.129673	0.2964689020381119	null
AAGAB	-0.399925	0.017296	0.0767959	null
AAK1	0.090533	0.6050072724319135	0.7666738378425427	null
AAMDC	0.4083857761485117	0.0148691	0.0687973	null
AAMP	0.3123530711909369	0.067729	0.1941336514635429	null
AANAT	-0.136223	0.4352241935397625	0.6348143909577763	null
AAR2	0.0761493	0.6637247783892009	0.8081917286669241	null
AARD	0.0971608	0.5787221682683792	0.7483731560381223	null
AARS	0.5175330795804689	0.00145296	0.0137753	null
AARS2	0.1819121723865953	0.2956163307130714	0.5034801721442197	null
AARSD1	-0.0118454	0.9461551720918392	0.972095	null
AASDH	0.3818745448239536	0.0235919	0.094891	null
AASDHPPT	0.3209551196526287	0.0601196	0.1793547373137027	null
AASS	0.6278085205155989	5.410676709874378e-05	0.00155444	null
AATBC	0.201091	0.2467246348291883	0.449156	null
AATF	0.1181724034573387	0.4989756687948017	0.6877741436964492	null
AATK	0.3361849759454599	0.048318	0.1547362221178132	null
AB015752.1	-0.10534	0.5470107798199906	0.725531	null
ABALON	0.3460561790982209	0.0417157	0.1403262037358387	null
ABAT	0.5864904844618993	0.000213384	0.00375541	null
ABCA1	0.7210208817152418	1.0304487061159372e-06	0.000130468	null
ABCA10	0.4552034825301781	0.00600252	0.0371101	null
ABCA12	0.2865469258058618	0.0951429	0.2422571150576729	null
ABCA13	0.1596314566989348	0.3596734484732202	0.567957	null
ABCA2	-0.106327	0.5432398068845914	0.7227480441130589	null
ABCA3	0.2209739334339495	0.2020756005648512	0.395544	null
ABCA4	0.1314280191196177	0.4517059150296006	0.6491308797670285	null
ABCA5	0.2631380726150286	0.1266944340866664	0.2925868059355664	null
ABCA6	0.2167434177970519	0.2110683305011056	0.4070432195110202	null
ABCA7	0.1424273597755514	0.4143951924208943	0.6164683098571178	null
ABCA8	0.2091284896506363	0.2279427644710698	0.4278473803972308	null
ABCA9	0.3308263228053897	0.0522379	0.1634775069759474	null
ABCA9-AS1	0.0437153	0.8030900937472467	0.8953412574417359	null
ABCB1	0.2878160804969311	0.0936223	0.2396953954858801	null
ABCB10	0.0430102	0.8062052492400157	0.8970043325228779	null
ABCB11	-0.203629	0.240685	0.4421929858190161	null
ABCB4	-0.0387797	0.8249562249101601	0.9082546314939988	null
ABCB5	0.1552599238741407	0.3731495861982445	0.5788496355761356	null
ABCB6	-0.20236	0.2436923839265132	0.4454787527667945	null
ABCB7	0.5082259451792943	0.00182678	0.0160691	null
ABCB8	0.00126915	0.9942267765131934	0.9969542493110898	null
ABCB9	0.5804267453823461	0.000257005	0.00427304	null
ABCC1	0.2840086164237232	0.0982406	0.2472824911498887	null
ABCC10	-0.0427282	0.807452	0.8975930050379435	null
ABCC11	-0.144402	0.4078877536334209	0.6100727188276014	null
ABCC12	-0.311648	0.0683848	0.1955179262068956	null
ABCC2	0.1630158692084528	0.3494433918299694	0.5585593074870993	null
ABCC3	-0.207859	0.230842	0.4312108002824209	null
ABCC4	-0.287534	0.0939586	0.2400390606034856	null
ABCC5	-0.065714	0.7076187428411758	0.8353944701199253	null
ABCC5-AS1	0.1012503409097484	0.5627636636580432	0.7374091046134705	null
ABCC6	-0.024537	0.8887297111092631	0.942901	null
ABCC8	0.4890476076253586	0.00287086	0.0221889	null
ABCC9	-0.129595	0.4580955177211326	0.6547883170218018	null
ABCD1	0.1594904395110382	0.3601035554099667	0.5682962718688409	null
ABCD2	0.6526275455853979	2.149377892741459e-05	0.000834429	null
ABCD3	0.3710162213559165	0.0282187	0.106947	null
ABCD4	0.0227038	0.8969970213078036	0.9473574070613489	null
ABCE1	-0.0263702	0.8804739279610635	0.9377013785659108	null
ABCF1	0.4530882247117293	0.00627069	0.0382504	null
ABCF2	0.1064679768619221	0.5427021060544879	0.7222753382113252	null
ABCF3	0.0609194	0.7281117564456698	0.8493326404847148	null
ABCG1	0.3153144321367652	0.0650285	0.1887615128754595	null
ABCG2	0.1891040489693212	0.2766048603161374	0.4834379046822942	null
ABCG4	0.5015981373481547	0.00214197	0.0179891	null
ABCG5	-0.0864435	0.6214757478834083	0.7792306873165813	null
ABCG8	0.4801635247878737	0.00350929	0.0253967	null
ABHD1	0.0839052	0.63179	0.785859	null
ABHD10	0.3459151619103243	0.0418046	0.1404860235697605	null
ABHD11	0.1881169286540451	0.2791660765296681	0.4861975379173423	null
ABHD12	0.5584280640704787	0.00048991	0.00655761	null
ABHD12B	-0.245793	0.15466	0.3324501362481827	null
ABHD13	0.0208705	0.9052750107495404	0.951364	null
ABHD14A	0.3837077682666093	0.0228765	0.0927198	null
ABHD14B	-0.136928	0.4328286657587106	0.6328354627545357	null
ABHD15-AS1	-0.0314468	0.8576789110657677	0.925245	null
ABHD16A	-0.16076	0.3562436821595777	0.5647180173758611	null
ABHD17A	0.4865092982432201	0.00304203	0.0231208	null
ABHD17B	0.2855598054905857	0.0963386	0.2445154474939092	null
ABHD17C	0.2615868835481661	0.129031	0.2956540386048015	null
ABHD18	0.1487731332308977	0.3936869279111648	0.5975600664563575	null
ABHD2	-0.320532	0.0604773	0.1798347391754364	null
ABHD3	-0.00549967	0.9749863990691668	0.9875810818334044	null
ABHD4	-0.0723418	0.6796221979876235	0.8179496379103363	null
ABHD5	-0.0860205	0.6231899340063185	0.7802682146952002	null
ABHD6	-0.510905	0.00171139	0.0153091	null
ABHD8	0.5742219891148964	0.000309723	0.00480961	null
ABI1	-0.109711	0.5304052827561296	0.7129383974317087	null
ABI2	-0.185579	0.2858224659708304	0.4929840993830098	null
ABI3	0.6701136768845745	1.06519789144875e-05	0.000530567	null
ABI3BP	0.2129359537238442	0.2193944951870621	0.4175754074460793	null
ABL1	0.0228448	0.8963606844000427	0.9471906022353948	null
ABL2	0.0679703	0.6980434117154795	0.8291163035018785	null
ABLIM1	0.7026886472886857	2.52584106922555e-06	0.000226458	null
ABLIM2	0.0225628	0.8976334214078768	0.9476925195178522	null
ABLIM3	-0.440115	0.00815086	0.0456952	null
ABO	-0.644167	2.9716018006463228e-05	0.00103674	null
ABR	0.1001222034065757	0.567146	0.7403337814305635	null
ABRA	-0.509072	0.00178963	0.0158125	null
ABRACL	0.2032057677589797	0.2416848123613873	0.4433780755844491	null
ABRAXAS1	0.1624518004568665	0.3511360494748697	0.5597961081308079	null
ABRAXAS2	-0.238742	0.1672206132732946	0.3498586254632096	null
ABT1	0.3834257338908161	0.0229854	0.0930658	null
ABTB1	0.5484158437298212	0.000647594	0.00790657	null
ABTB2	0.59749	0.000150828	0.00303174	null
AC000058.1	-0.686895	5.192447380066531e-06	0.000342687	null
AC000068.1	0.0789696	0.6520408208885764	0.8001569063318882	null
AC000093.1	0.00676883	0.9692165058669432	0.9845068389436812	null
AC000099.1	0.041177	0.8143182772202101	0.9017238976731438	null
AC000123.1	0.1759894504949387	0.311884	0.521688	null
AC000124.1	-0.237896	0.1687755710229906	0.3518107380185326	null
AC000372.1	-0.232396	0.1791355068199472	0.3658941288286731	null
AC000403.1	0.314045	0.0661753	0.1909240489688008	null
AC001226.2	-0.494547	0.00252848	0.0202885	null
AC002064.1	0.4240386840050327	0.0111298	0.0564304	null
AC002064.2	0.032857	0.8513661977747209	0.9219091879554072	null
AC002070.1	0.2178715553002246	0.2086437443695932	0.40404	null
AC002074.1	0.27865	0.1050318192926435	0.2585155904458632	null
AC002101.1	0.0648679	0.7112209856659677	0.8376077822166019	null
AC002116.2	0.1851555677082168	0.2869417244141525	0.4940538031999311	null
AC002127.2	0.1345303972533426	0.4410031241638477	0.6400606736108037	null
AC002306.1	-0.341427	0.0447152	0.146994	null
AC002310.1	0.217731	0.2089457603119396	0.4043941283195971	null
AC002310.2	0.4557675512817644	0.0059327	0.0367837	null
AC002310.4	0.3137632430699028	0.0664323	0.1914330245600111	null
AC002310.5	0.00507662	0.97691	0.9882234604983396	null
AC002375.1	0.2582024710386481	0.1342380385821993	0.3033731150646317	null
AC002378.1	0.1404531191449992	0.4209607873319028	0.6222613915397672	null
AC002383.1	-0.0748801	0.669008	0.8117961482223978	null
AC002429.2	-0.08179	0.6404377572368125	0.7922607869514436	null
AC002451.1	-0.00423052	0.9807575409174508	0.9900921357407144	null
AC002454.1	-0.648397	2.530390140310028e-05	0.000940838	null
AC002463.1	0.0936354	0.5926399880379233	0.757996	null
AC002467.1	-0.162734	0.3502891021993823	0.5591587462479928	null
AC002472.1	0.1537087348072782	0.3780021601310429	0.5837473722816671	null
AC002550.2	0.2682146913793057	0.119268	0.2815117564488281	null
AC002553.1	0.2541129725896471	0.1407352330348666	0.3124979814649903	null
AC002553.2	-0.283021	0.0994658	0.2493625295452778	null
AC002558.2	-0.323493	0.0580084	0.175279	null
AC002996.1	-0.158362	0.3635554866314751	0.5706358463947424	null
AC003001.1	-0.024537	0.8887297111092631	0.942901	null
AC003002.1	-0.118031	0.499492	0.6880063712183324	null
AC003002.2	-0.111686	0.5229869405633623	0.7073288962739752	null
AC003002.3	-0.0377926	0.8293455972110388	0.910766	null
AC003005.1	-0.14553	0.4041954495715526	0.6067272988609123	null
AC003005.2	-0.118595	0.4974293746270622	0.6865987632466376	null
AC003006.1	0.2111027302811885	0.2234825124340676	0.4229842279073538	null
AC003035.1	0.0486509	0.7813699991945402	0.8815085380276867	null
AC003035.2	-0.23155	0.1807684989898567	0.3682797776967936	null
AC003043.1	-0.0743213	0.6713398720735326	0.8131980760380225	null
AC003043.2	-0.00183322	0.991661	0.9957261896871196	null
AC003102.1	0.1362226035081016	0.4352241935397625	0.6348143909577763	null
AC003666.1	0.2706119835735476	0.115877	0.2762788389091125	null
AC003681.1	0.1662592645300743	0.3398067648876305	0.5501512045632172	null
AC003682.1	-0.33139	0.0518137	0.1625568281972249	null
AC003684.1	-0.504418	0.00200247	0.0171944	null
AC003973.2	0.2494594053890598	0.1484057031557425	0.3235726439641449	null
AC003975.1	0.0296136	0.8658983772182812	0.9295115684421066	null
AC003982.1	0.2558051788444062	0.1380193397657354	0.3088923788144411	null
AC003984.1	-0.024819	0.8874588191634178	0.9423102468941564	null
AC003986.1	-0.0158655	0.9279228094753748	0.9629402939648584	null
AC003986.2	-0.0358358	0.8380617393034262	0.91501	null
AC003988.1	0.0743161	0.671362	0.8131980760380225	null
AC003991.1	0.2790730148473427	0.1044830940243011	0.2576454417149322	null
AC003991.2	-0.107314	0.539481	0.7197627126081495	null
AC004009.1	0.3851179401455751	0.0223385	0.0912239	null
AC004014.1	-0.0332801	0.8494741353891853	0.921162	null
AC004023.1	-0.273432	0.11198	0.2701048865882411	null
AC004034.1	-0.0545737	0.7555203351334356	0.8664160460679263	null
AC004039.1	-0.0040895	0.9813988434696648	0.9904028850187216	null
AC004052.1	-0.262574	0.1275402680674185	0.2934562491781713	null
AC004053.1	0.35212	0.038035	0.1315389564654406	null
AC004054.1	-0.171054	0.3258623365529557	0.5359011043235049	null
AC004066.2	-0.682886	6.191054650190743e-06	0.000380711	null
AC004069.1	-0.229717	0.1843427479504062	0.3732889583698714	null
AC004076.1	-0.32166	0.0595271	0.1782588124667627	null
AC004076.2	-0.338441	0.0467397	0.15154	null
AC004112.1	0.3738365651138483	0.0269508	0.103814	null
AC004147.2	0.0977249	0.576509	0.7467304706470775	null
AC004147.3	0.2365729000063227	0.1712278348359211	0.3548056975289247	null
AC004148.2	-0.0973019	0.5781685161619207	0.7479828900349073	null
AC004149.1	-0.106609	0.5421646582953031	0.721762	null
AC004156.1	0.0717777	0.6819891739161742	0.8193042818968692	null
AC004217.1	0.1389019300781367	0.4261600527720395	0.6270987671132718	null
AC004221.1	0.0231268	0.8950882017076447	0.9463510406003884	null
AC004223.3	0.0394848	0.8218241435553681	0.9063602946076216	null
AC004231.1	-0.114365	0.5130011437141857	0.6992767741540641	null
AC004231.3	0.1672463848453504	0.3369064547524406	0.5474701086425852	null
AC004233.2	-0.0500611	0.7751932462747144	0.8776657773762658	null
AC004233.3	0.0812259	0.642752	0.7940071581350704	null
AC004233.4	0.0143838	0.9346394678232288	0.966407	null
AC004241.1	-0.398797	0.0176433	0.0777855	null
AC004253.1	-0.285842	0.0959958	0.2438277631763085	null
AC004257.1	-0.394989	0.0188587	0.0813773	null
AC004448.2	0.5460185515355791	0.000691449	0.00826781	null
AC004471.1	0.0650089	0.7106201821717157	0.8372322180014775	null
AC004477.3	-0.0362414	0.8362534098333136	0.9139585429058236	null
AC004485.1	-0.368478	0.0294014	0.1099903576432984	null
AC004492.1	-0.0444204	0.7999779191011978	0.8932967702178577	null
AC004494.1	-0.0648679	0.7112209856659677	0.8376077822166019	null
AC004520.1	-0.081931	0.6398597696589716	0.7917931389233077	null
AC004522.2	-0.27724	0.1068766629259589	0.2613775228469231	null
AC004540.1	-0.0693805	0.6920819153529757	0.8254605535577987	null
AC004540.2	-0.0638808	0.7154313830513632	0.8405248593145103	null
AC004542.1	0.1363636206959982	0.4347445051521208	0.634582	null
AC004542.2	0.2486133022616803	0.1498324206952397	0.3255778748214926	null
AC004543.1	-0.130159	0.4561243533732541	0.6532283611690864	null
AC004551.1	0.1998213552494617	0.249782	0.4527441488568948	null
AC004554.2	0.2745604648346521	0.1104491772817336	0.2673624047923291	null
AC004556.1	0.1346714144412391	0.4405199511346094	0.6396720155853309	null
AC004585.1	0.0860205	0.6231899340063185	0.7802682146952002	null
AC004590.1	-0.240152	0.1646518733617006	0.3466823696562074	null
AC004593.1	0.3906176104735419	0.0203395	0.0857122	null
AC004594.1	0.3285700477990443	0.0539625	0.1673971015981694	null
AC004596.1	-0.0667011	0.7034240057165723	0.8324691647648954	null
AC004597.1	-0.448294	0.00691684	0.0410433	null
AC004672.1	0.1324151394348938	0.4482853772441431	0.6461303250390437	null
AC004690.2	0.2704709663856511	0.1160743499256154	0.276528	null
AC004691.1	0.3662216369674326	0.0304866	0.1127011645016574	null
AC004691.2	0.4117701886580297	0.0139819	0.066056	null
AC004692.2	0.0448435	0.7981120639887702	0.8918000530644402	null
AC004702.1	0.3807464073207809	0.0240413	0.0962422	null
AC004704.1	-0.264125	0.1252242551308882	0.2906607148939795	null
AC004771.3	0.0203065	0.9078241013048016	0.95261	null
AC004784.1	-0.576619	0.000288308	0.00462208	null
AC004803.1	0.2315502225261934	0.1807684989898567	0.3682797776967936	null
AC004805.1	0.1040706846676801	0.5518772538626651	0.729055	null
AC004812.2	-0.155542	0.3722712702586964	0.5780532716865805	null
AC004816.1	-0.190514	0.2729725619988661	0.4791691984138204	null
AC004816.2	0.0175579	0.920258	0.9593438858626931	null
AC004817.1	-0.605105	0.000117735	0.00259246	null
AC004817.4	-0.436589	0.00873805	0.0479352	null
AC004828.1	0.0603554	0.730535	0.8507394903133394	null
AC004830.1	0.208564	0.2292281525857552	0.4295135392180567	null
AC004832.1	0.2178715553002246	0.2086437443695932	0.40404	null
AC004834.1	-0.266805	0.1212977187681777	0.2848302530354947	null
AC004835.1	0.0338441	0.8469526730182656	0.920318	null
AC004837.2	-0.0145248	0.9340000673992952	0.966082	null
AC004839.1	-0.343377	0.0434312	0.1440370098498296	null
AC004852.2	0.2132179880996373	0.2187701439279571	0.4167877355131372	null
AC004854.2	-0.132274	0.448773	0.6464412283963934	null
AC004862.1	-0.140312	0.421432	0.6225318513544764	null
AC004865.2	0.3484534712924628	0.0402276	0.1368118792486362	null
AC004870.3	0.2118078162206715	0.2219040938375552	0.420868	null
AC004870.4	0.2034878021347729	0.2410180957642086	0.4426676667642109	null
AC004884.2	-0.0647269	0.7118219602756584	0.8379417308719896	null
AC004888.1	-0.0500611	0.7751932462747144	0.8776657773762658	null
AC004889.1	0.0504842	0.7733428439361737	0.8765732851046968	null
AC004895.1	-0.0157939	0.928247	0.9631088038960604	null
AC004908.1	0.1094293378077503	0.531469	0.7135610572868808	null
AC004908.3	-0.0865846	0.620905	0.7789258585010337	null
AC004918.1	-0.00507662	0.97691	0.9882234604983396	null
AC004921.1	-0.0568299	0.7457394438985031	0.8606831559110335	null
AC004922.1	-0.0432923	0.8049588322486719	0.8964991747713026	null
AC004923.4	0.0181912	0.9173910538841046	0.957658	null
AC004941.1	-0.581273	0.000250476	0.00419679	null
AC004943.2	0.0889818	0.611232	0.7711071383767862	null
AC004946.1	-0.153004	0.38022	0.5856878042914044	null
AC004949.1	0.3576195885057409	0.0349286	0.1244740511174694	null
AC004951.1	0.0627526	0.7202533885480463	0.8439781149394867	null
AC004969.1	-0.11916	0.4953714414371145	0.6849121320475096	null
AC004973.1	0.1028015299766108	0.5567639137116352	0.7329429203166413	null
AC004982.1	-0.0710727	0.6849520934939137	0.8209542848873478	null
AC004982.2	-0.0260882	0.8817432642994106	0.9383381804393844	null
AC004988.1	0.0775595	0.6578728360321022	0.8039502474687129	null
AC004990.1	0.0994171	0.569892	0.7422878935600267	null
AC005008.2	0.0912381	0.6021868487413967	0.7644860988109454	null
AC005009.2	0.1159161284509933	0.5072635231077249	0.6945639721943544	null
AC005013.1	-0.0767134	0.6613816293307216	0.80662	null
AC005014.2	0.032998	0.8507354191036052	0.9215621585046532	null
AC005020.2	-0.00507662	0.97691	0.9882234604983396	null
AC005034.2	0.0121275	0.944875	0.9714941560027186	null
AC005034.3	0.4707153731988025	0.00431997	0.0293252	null
AC005037.1	-0.0469587	0.7887994713355143	0.8861871874153814	null
AC005041.1	0.6115915439074915	9.485873552471398e-05	0.00223808	null
AC005042.2	0.1544138207467611	0.3757918668855179	0.5816951570351827	null
AC005046.1	-0.182758	0.2933374192895081	0.5011075456499441	null
AC005050.1	-0.104783	0.5491430241548264	0.727178	null
AC005064.1	-0.0555608	0.7512364953404214	0.8637129394044555	null
AC005070.3	0.4097959480274775	0.0144938	0.067561	null
AC005086.1	0.0538686	0.7585846243707861	0.867961	null
AC005090.1	-0.626856	5.596957202983828e-05	0.00158691	null
AC005091.1	0.4282691996419303	0.0102682	0.0535242	null
AC005096.1	0.4536135516365645	0.00620315	0.0379554	null
AC005144.1	-0.0960327	0.5831599123516367	0.751413	null
AC005150.1	-0.67237	9.696736029714627e-06	0.00050523	null
AC005154.4	-0.201091	0.2467246348291883	0.449156	null
AC005154.6	-0.286547	0.0951429	0.2422571150576729	null
AC005162.3	-0.131005	0.4531761568383929	0.6505747619530742	null
AC005165.1	-0.601438	0.000132752	0.00278381	null
AC005180.1	0.290213	0.0908009	0.23503	null
AC005180.2	0.2524207663348881	0.14349	0.3165148483180757	null
AC005186.1	-0.330121	0.0527721	0.1648450691255658	null
AC005197.1	-0.0775595	0.6578728360321022	0.8039502474687129	null
AC005208.1	0.0181912	0.9173910538841046	0.957658	null
AC005224.1	0.159913	0.3588141583093142	0.5670901075813873	null
AC005224.3	0.3202500337131457	0.0607167	0.1803660109036466	null
AC005224.4	0.2658173991850637	0.1227335069988175	0.2868974215648274	null
AC005225.2	0.3447870244071516	0.0425214	0.1420507531731487	null
AC005234.1	-0.20377	0.240353	0.4417527492603071	null
AC005244.2	0.2026416990073934	0.2430219560205195	0.4448693006465462	null
AC005253.1	-0.0863025	0.6220469262011032	0.7796177095327327	null
AC005258.1	0.00564069	0.9743452328974124	0.9872262522243858	null
AC005261.1	-0.0565479	0.7469599552445614	0.86113	null
AC005261.3	-0.200667	0.2477409621541778	0.4504191551745569	null
AC005277.2	0.4491397434506249	0.00679884	0.0405151	null
AC005280.2	-0.208564	0.2292281525857552	0.4295135392180567	null
AC005288.1	0.3763748744959868	0.02585	0.1010482213284044	null
AC005291.2	0.114647	0.5119555474272421	0.6986531792833914	null
AC005304.1	-0.317289	0.0632758	0.1856469662755114	null
AC005304.2	-0.0193194	0.9122871740833126	0.9548471792531024	null
AC005304.3	-0.0809439	0.6439100424135638	0.7944053742706335	null
AC005324.3	-0.18022	0.3002079735383487	0.5082400771909383	null
AC005324.4	-0.191642	0.2700892281123472	0.4759716637532457	null
AC005330.1	-0.167387	0.3364933676815594	0.5470607583650042	null
AC005332.1	0.0606374	0.7293231824417323	0.8500779774152825	null
AC005332.3	-0.262292	0.1279647524551921	0.2940342895147883	null
AC005332.4	-0.249318	0.1486427996839833	0.3238221417285678	null
AC005332.5	0.5392497265165431	0.000829802	0.00938822	null
AC005332.6	0.1515934769888294	0.3846787098140486	0.5893082382147129	null
AC005332.7	-0.0107173	0.9512768465831652	0.9752906963825588	null
AC005332.8	-0.464229	0.00496606	0.0322903	null
AC005344.1	0.3257497040411126	0.0561815	0.1717910827256058	null
AC005355.1	-0.150606	0.387818	0.5922460154714069	null
AC005358.2	-0.0619065	0.7238768817524142	0.8461375004209194	null
AC005363.2	-0.151593	0.3846787098140486	0.5893082382147129	null
AC005381.1	-0.227038	0.1896559403748528	0.3799355385637545	null
AC005392.2	-0.32166	0.0595271	0.1782588124667627	null
AC005392.3	-0.432641	0.00943811	0.0506528	null
AC005393.1	-0.351133	0.0386155	0.1329468575047513	null
AC005394.1	-0.323775	0.0577775	0.1747817337483081	null
AC005410.2	-0.116198	0.5062237847140132	0.69394	null
AC005476.2	0.1807840348834226	0.298672	0.5064704822634196	null
AC005480.1	-0.0138197	0.9371974677440724	0.9677883621406214	null
AC005481.1	-0.382016	0.0235363	0.0947311	null
AC005482.1	0.1915013411635631	0.2704485512987128	0.4763928773951749	null
AC005487.1	-0.557159	0.000507796	0.0067213	null
AC005498.2	-0.26201	0.1283902834915846	0.2946416251788427	null
AC005498.3	0.1009683065339552	0.5638577153291275	0.7379879611361616	null
AC005520.2	-0.0707906	0.686139	0.8217959391003433	null
AC005522.1	0.3377361650123224	0.0472284	0.1524799263979701	null
AC005523.1	0.1816301380108022	0.2963784731070107	0.5043082534232951	null
AC005537.1	0.627385	5.4927089475320576e-05	0.00156852	null
AC005540.1	0.3739775823017448	0.0268886	0.1036920391091641	null
AC005550.2	-0.243678	0.1583542453401925	0.3377930072757796	null
AC005580.1	0.3339287009391145	0.0499388	0.1585375847301241	null
AC005586.1	0.1305819159922382	0.4546489709920907	0.6518619818840796	null
AC005592.1	-0.333929	0.0499388	0.1585375847301241	null
AC005606.2	0.2917645617580355	0.0890103	0.2321910581425378	null
AC005614.1	-0.519648	0.00137804	0.0133038	null
AC005618.1	0.2417034600547476	0.1618591246123954	0.3425628845239536	null
AC005632.4	-0.146094	0.402356	0.6056121309096721	null
AC005670.1	-0.28979	0.091294	0.2358949799406175	null
AC005670.2	0.2825984445447574	0.0999945	0.2502916450546101	null
AC005692.1	-0.527122	0.00113979	0.0117587	null
AC005692.2	0.1094293378077503	0.531469	0.7135610572868808	null
AC005695.1	-0.218013	0.2083420302607542	0.4036860460744789	null
AC005696.1	0.2135000224754305	0.2181470108144901	0.4159674823388019	null
AC005696.4	0.5553256859367539	0.000534657	0.0069873	null
AC005697.1	-0.0930713	0.5948803470246896	0.7598388347378959	null
AC005699.1	0.594105	0.000168046	0.00325926	null
AC005702.1	0.0414591	0.8130688596349708	0.9008021933349158	null
AC005703.4	-0.0650089	0.7106201821717157	0.8372322180014775	null
AC005725.1	0.2745604648346521	0.1104491772817336	0.2673624047923291	null
AC005726.1	0.2971232148981057	0.0830328	0.221785	null
AC005726.2	-0.00930713	0.9576816163940532	0.9787739288470044	null
AC005730.2	0.1978471146189095	0.2545878544224395	0.4581347294722973	null
AC005740.4	-0.187412	0.2810049022489198	0.4881476546415212	null
AC005753.1	-0.282457	0.100171	0.2506282737720768	null
AC005757.1	-0.163721	0.3473345303024558	0.5567240845615631	null
AC005759.1	-0.0926483	0.596563	0.7605978586832935	null
AC005772.1	0.0516123	0.7684144662929778	0.8741983961240595	null
AC005774.1	-0.184027	0.2899401902164903	0.4975219543083629	null
AC005775.1	-0.00803798	0.9634481491129304	0.981669	null
AC005776.2	-0.28415	0.0980666	0.2471585192125829	null
AC005808.1	-0.0521764	0.765954	0.8727778894477665	null
AC005828.1	-0.142991	0.4125299758633709	0.6145096519725517	null
AC005828.2	-0.209975	0.226024	0.4258943104118033	null
AC005828.3	0.0428692	0.8068286340408748	0.8972357367740297	null
AC005828.4	0.3091096758693155	0.0707868	0.2003363265091273	null
AC005833.1	0.3057252633597974	0.0740915	0.2062979501942543	null
AC005833.2	0.6702546940724711	1.0589858334395287e-05	0.000530567	null
AC005837.1	0.1163717817191242	0.505584	0.6933880921962843	null
AC005838.2	-0.187835	0.2799006681258211	0.4869771509960006	null
AC005842.1	0.0585221	0.7384292444943327	0.8561555933994167	null
AC005856.1	0.2175895209244314	0.2092480781746118	0.4047813946711124	null
AC005863.1	0.1383766277169222	0.4279288200527931	0.6286114032171578	null
AC005865.1	0.2675096054398228	0.12028	0.2832238858392105	null
AC005871.2	-0.0266522	0.8792048844462967	0.9370218835311338	null
AC005884.2	0.2670347458491637	0.1209646586420438	0.2843573092585654	null
AC005899.1	-0.391887	0.0198999	0.0843838	null
AC005899.5	-0.302341	0.0775153	0.2127394194607313	null
AC005899.6	-0.0854564	0.6254785465058508	0.782227	null
AC005899.7	-0.130582	0.4546489709920907	0.6518619818840796	null
AC005899.8	-0.403309	0.0162882	0.0733911	null
AC005909.1	-0.590721	0.000187005	0.00349846	null
AC005920.1	0.0555608	0.7512364953404214	0.8637129394044555	null
AC005943.1	0.1077371315529913	0.5378742135166714	0.7186679473030365	null
AC005962.1	0.397386	0.0180855	0.0791626	null
AC005972.1	-0.11916	0.4953714414371145	0.6849121320475096	null
AC005972.4	-0.294867	0.0855106	0.2258389849413285	null
AC005993.1	0.1403121019571026	0.421432	0.6225318513544764	null
AC005999.1	-0.515418	0.00153143	0.0142186	null
AC006004.1	-0.299521	0.0804612	0.2174584715121519	null
AC006013.1	0.1348124316291357	0.4400370677266531	0.639166	null
AC006017.1	-0.180079	0.3005926457512848	0.5085289568787223	null
AC006019.1	0.413039	0.0136609	0.0650308	null
AC006019.2	0.1407351535207923	0.4200192969631083	0.6214883525282737	null
AC006030.1	-0.107314	0.539481	0.7197627126081495	null
AC006041.1	-0.131992	0.4497496010955312	0.647298	null
AC006042.1	0.2548180585291301	0.1395988886574953	0.3113131214204461	null
AC006042.2	0.073611	0.6743075303987613	0.8150212450905108	null
AC006058.1	-0.618219	7.569366729365007e-05	0.00192962	null
AC006058.3	-0.430243	0.00988598	0.0522538	null
AC006059.1	-0.0184733	0.916115	0.9569142203846388	null
AC006063.2	0.5642097687742388	0.000415311	0.00587694	null
AC006064.1	0.1775406395618012	0.30757	0.5168372736934405	null
AC006064.2	0.2033467849468763	0.2413512995045582	0.4430399076665997	null
AC006064.6	0.104776	0.5491711543656816	0.727178	null
AC006065.4	0.1641440067116255	0.3460729282987674	0.5555639664493525	null
AC006115.1	-0.0696625	0.6908917828467978	0.8248692396310084	null
AC006115.3	-0.148632	0.3941405117178713	0.5979429422070688	null
AC006116.8	-0.4215	0.0116755	0.0582403	null
AC006116.9	-0.108379	0.5354392567798703	0.716583	null
AC006145.1	-0.168234	0.3340213749758913	0.5444949466931186	null
AC006148.1	0.4622543419250073	0.00517853	0.0333072	null
AC006148.2	0.6510763565185355	2.282580872456514e-05	0.000867709	null
AC006160.1	0.0874307	0.617484	0.7762324299455934	null
AC006206.2	0.2271786897013993	0.1893736450473103	0.3794980122030235	null
AC006213.1	-0.125082	0.4740277181365695	0.6681155932376315	null
AC006213.2	0.00916612	0.9583222432395446	0.9790075322323748	null
AC006213.3	-0.154837	0.374469	0.5802150345322427	null
AC006254.1	-0.293598	0.0869293	0.2283924422588919	null
AC006270.1	0.0207295	0.9059121971228008	0.951781	null
AC006273.1	0.0925073	0.5971243869785864	0.7611093514068795	null
AC006288.1	0.2295759818956413	0.1846197415617624	0.3737224537587043	null
AC006296.2	-0.762198	1.0380845843408406e-07	3.810324023018343e-05	null
AC006299.1	0.286829	0.0948034	0.2416256438769013	null
AC006305.1	-0.65432	2.012135451007012e-05	0.000806555	null
AC006329.1	0.463382	0.00505618	0.0326795	null
AC006333.2	0.223512	0.19681	0.3890830838929254	null
AC006369.1	0.1552599238741407	0.3731495861982445	0.5788496355761356	null
AC006372.3	-0.0119865	0.9455151078264544	0.9717317002702972	null
AC006435.2	-0.0888408	0.6117992077644328	0.7714950043668148	null
AC006441.1	0.0423052	0.8093233401077526	0.8987899989539168	null
AC006441.4	0.1294537784890655	0.4585890198887266	0.6551389888483107	null
AC006449.1	0.2213969849976393	0.2011912107001117	0.3945931958910315	null
AC006449.5	-0.0648679	0.7112209856659677	0.8376077822166019	null
AC006450.2	-0.297405	0.082727	0.2212664891279399	null
AC006450.3	0.0552787	0.7524597098641069	0.8643663997805596	null
AC006455.1	0.00141017	0.9935853197590868	0.9967317012394924	null
AC006460.1	0.5094950998703636	0.0017713	0.0157207	null
AC006480.2	0.2414214256789544	0.1623643436054789	0.3432957586297565	null
AC006486.1	-0.00860205	0.960885	0.9804873215917784	null
AC006487.1	-0.0416001	0.8124443207536322	0.9003621725260295	null
AC006504.1	0.147645	0.3973240340736841	0.6009690428798485	null
AC006504.5	-0.56985	0.000352452	0.00528323	null
AC006511.4	-0.47001	0.00438648	0.0296244	null
AC006538.2	-0.0203065	0.9078241013048016	0.95261	null
AC006547.1	0.3913226964130248	0.0200943	0.08492	null
AC006557.1	0.0755852	0.6660710677807316	0.8098036280525227	null
AC006581.2	0.3315314087448726	0.0517081	0.1622897616357215	null
AC006946.2	0.1290307269253757	0.4600712304857344	0.6563093584575541	null
AC006946.3	0.0778415	0.6567048292722837	0.8031838792690306	null
AC006960.2	0.1315690363075143	0.4512164067655801	0.6488198637259226	null
AC006974.1	0.1009683065339552	0.5638577153291275	0.7379879611361616	null
AC006974.2	0.2639841757424081	0.1254335007183213	0.2909190300240723	null
AC006978.2	-0.388784	0.0209886	0.0875163	null
AC007001.1	-0.433487	0.00928421	0.050019	null
AC007014.1	0.2591895913539242	0.1327034408129376	0.300849	null
AC007036.1	0.2445238038126793	0.1568690526504811	0.3358006867215769	null
AC007038.1	-0.131851	0.4502382496488047	0.6478838697478017	null
AC007038.2	0.1436965144666206	0.4102051427467932	0.6123053330728818	null
AC007040.1	-0.0850334	0.6271972693667925	0.7829749854395557	null
AC007040.2	-0.130441	0.45514	0.6523304978877384	null
AC007091.1	-0.18445	0.2888134171315655	0.4963412642046195	null
AC007100.1	-0.160196	0.3579561001929453	0.5662990401174716	null
AC007106.1	-0.0500611	0.7751932462747144	0.8776657773762658	null
AC007114.1	0.1231080050337191	0.4810882337535128	0.6741875277662919	null
AC007114.2	0.000846103	0.9961511665473176	0.9977469569578736	null
AC007128.1	0.0854564	0.6254785465058508	0.782227	null
AC007163.1	-0.0334211	0.8488436310994512	0.9209404918622704	null
AC007192.1	0.0552787	0.7524597098641069	0.8643663997805596	null
AC007207.2	0.3016357649107965	0.0782438	0.2138003071189667	null
AC007216.2	-0.0401899	0.8186947683784567	0.9044624291780784	null
AC007216.4	0.065996	0.7064193763140991	0.8346420986546661	null
AC007218.1	-0.417975	0.0124709	0.0607288	null
AC007220.1	0.5298015749274719	0.00106368	0.0111921	null
AC007221.1	-0.531494	0.00101795	0.0108455	null
AC007221.2	-0.544749	0.000715715	0.00844323	null
AC007228.2	0.2704709663856511	0.1160743499256154	0.276528	null
AC007240.1	-0.09011	0.6067022325767369	0.7677979303180299	null
AC007249.2	-0.12198	0.4851471897035344	0.677398	null
AC007255.1	-0.185438	0.286195	0.4933047507442195	null
AC007262.2	-0.439269	0.00828863	0.0461734	null
AC007272.1	0.065432	0.7088188016427813	0.8362295003838742	null
AC007277.1	-0.0991351	0.5709927597022963	0.7430693420478095	null
AC007285.1	-0.280906	0.1021303402337522	0.2537399094022502	null
AC007285.2	-0.227743	0.1882474172199802	0.3781980708379428	null
AC007292.1	-0.134953	0.4395544740805828	0.6388557380363715	null
AC007292.2	0.2948669398917604	0.0855106	0.2258389849413285	null
AC007314.1	-0.118031	0.499492	0.6880063712183324	null
AC007319.1	-0.024678	0.8880942308392699	0.9426479105839086	null
AC007325.2	0.2706119835735476	0.115877	0.2762788389091125	null
AC007325.4	0.3397104056428746	0.0458702	0.14964	null
AC007326.4	0.2914825273822423	0.0893338	0.2326008589285239	null
AC007333.2	-0.000705135	0.9967924105367224	0.9978846424335068	null
AC007336.1	-0.419115	0.0122089	0.0598337	null
AC007342.4	0.1216978331547533	0.4861646845740782	0.6781814666977175	null
AC007344.1	0.1242361425368918	0.4770469832380093	0.6704222923667257	null
AC007347.1	0.0626116	0.7208568905445857	0.8443521426961552	null
AC007349.1	0.1487731332308977	0.3936869279111648	0.5975600664563575	null
AC007349.2	-0.0462536	0.7919005404080639	0.8880334610636328	null
AC007349.3	0.1679514707848333	0.3348441285080646	0.5454992902648867	null
AC007364.1	0.329698	0.0530946	0.1654827898520556	null
AC007368.2	-0.660383	1.5830988171860558e-05	0.00068888	null
AC007370.1	0.0210116	0.9046378825334628	0.9510726780438312	null
AC007370.2	0.1257873316037543	0.4715193365933076	0.6659629008512896	null
AC007375.3	0.2854187883026892	0.0965104	0.2447944399218331	null
AC007376.2	0.405565	0.0156441	0.0714234	null
AC007383.2	0.1111215440625093	0.5251012706394432	0.7085750604374698	null
AC007384.1	0.0148068	0.9327213887622126	0.9655582534792124	null
AC007388.1	-0.531776	0.0010105	0.0108097	null
AC007389.3	-0.491163	0.00273468	0.0214575	null
AC007389.5	-0.176836	0.3095265033651623	0.5189133639184937	null
AC007402.1	-0.327583	0.0547311	0.1690309784582589	null
AC007405.1	0.3311083571811828	0.0520255	0.1630274141863139	null
AC007405.3	-0.00747391	0.9660116551256386	0.9828481891970732	null
AC007406.3	0.0685344	0.6956566565818467	0.8278126066176548	null
AC007422.2	0.2669455366882364	0.1210936332394874	0.2844916080428144	null
AC007450.1	-0.321942	0.0592915	0.1779118404032266	null
AC007463.1	-0.214346	0.2162849141554865	0.4136784153453715	null
AC007493.1	0.1494782191703806	0.3914235344192296	0.5954178727361852	null
AC007494.2	-0.404296	0.0160037	0.0725357	null
AC007495.1	-0.541929	0.000772356	0.0089123	null
AC007495.2	-0.215615	0.2135122777813941	0.4105898994583685	null
AC007496.1	-0.0049356	0.977551	0.988577	null
AC007496.2	0.1762714848707319	0.3110971155461894	0.5207380842794078	null
AC007513.1	0.1865657395871827	0.2832218200349466	0.4901	null
AC007529.2	0.7688257084121843	6.8731073683748e-08	3.0240399623188316e-05	null
AC007533.1	-0.350992	0.038699	0.1331572242642875	null
AC007541.1	-0.0839052	0.63179	0.785859	null
AC007552.2	-0.0624706	0.721461	0.8447260697306208	null
AC007557.3	-0.230986	0.1818629996527564	0.3697486743753072	null
AC007563.2	-0.398515	0.017731	0.0779842	null
AC007566.1	0.1049167877950596	0.5486306846227955	0.7266649813776898	null
AC007569.1	0.1312870019317211	0.4521957095636811	0.6495990001525788	null
AC007610.1	0.0761493	0.6637247783892009	0.8081917286669241	null
AC007610.2	0.0287675	0.8696967011344606	0.931905	null
AC007611.1	0.00253831	0.9884538412951478	0.9943970366825344	null
AC007613.1	-0.129877	0.4571093663715551	0.6540082762629036	null
AC007614.1	-0.68619	5.356655830831361e-06	0.000348682	null
AC007619.1	-0.190655	0.2726110515538945	0.4789238371686615	null
AC007622.2	-0.00507662	0.97691	0.9882234604983396	null
AC007638.2	0.090251	0.6061370209902388	0.7673278709349469	null
AC007656.1	-0.66955	1.0903788863873364e-05	0.000539715	null
AC007663.2	0.2493183882011632	0.1486427996839833	0.3238221417285678	null
AC007663.3	-0.117326	0.5020755487943545	0.6900053773603116	null
AC007666.1	0.1882579458419417	0.2787992500340985	0.4859148607365132	null
AC007673.1	-0.565056	0.000405288	0.00577639	null
AC007679.1	0.5171100280167792	0.00146836	0.013866	null
AC007681.1	0.0713547	0.6837663678920076	0.8203608107229313	null
AC007686.2	-0.222666	0.1985542073847922	0.3913272014313794	null
AC007686.3	0.1160571456388899	0.5067435202331372	0.6942520641920832	null
AC007687.1	-0.0461126	0.7925211328785199	0.8885616344703295	null
AC007728.1	-0.0235499	0.8931799612721678	0.945554	null
AC007731.5	-0.209411	0.2273019104547151	0.4273873132710967	null
AC007743.1	-0.0548557	0.7542956429291174	0.8655547056437044	null
AC007750.1	0.3845538713939887	0.0225524	0.091782	null
AC007773.1	0.1522985629283124	0.3824455922830659	0.5875541433594157	null
AC007785.1	0.48242	0.00333648	0.0245727	null
AC007785.3	0.1456707550971728	0.4037352568254125	0.6063813115187419	null
AC007787.1	0.1177493518936489	0.5005243952332077	0.6887102048037169	null
AC007823.1	0.1425683769634479	0.4139284429063686	0.616083	null
AC007834.1	0.0523174	0.7653387441813709	0.8724119955383194	null
AC007846.2	0.1106984924988196	0.5266897514152823	0.7100733021548937	null
AC007876.1	0.049356	0.7782799527871052	0.8796933110498969	null
AC007878.1	0.2170254521728451	0.2104603705543161	0.4063985650195056	null
AC007879.1	-0.576196	0.000291989	0.00465282	null
AC007879.3	-0.536993	0.000881074	0.00981868	null
AC007881.2	0.0511892	0.7702615732629005	0.8752101730824128	null
AC007906.2	-0.0150888	0.931443	0.9648232673578038	null
AC007923.4	-0.25228	0.1437214464978632	0.3168486450164919	null
AC007938.2	-0.374965	0.0264569	0.1025096364144054	null
AC007938.3	0.1023784784129211	0.558397	0.7342387750364906	null
AC007950.1	-0.0342672	0.845063	0.919021	null
AC007952.3	0.090251	0.6061370209902388	0.7673278709349469	null
AC007952.4	-0.143838	0.4097410689501222	0.6118817132109335	null
AC007952.8	0.2768361268032259	0.1074092337975139	0.2623645687724577	null
AC007953.2	0.1958728739883573	0.2594546639633481	0.4639409468732737	null
AC007966.1	-0.0417411	0.8118198956350069	0.8999220314651298	null
AC007993.2	-0.182335	0.2944754657880702	0.5022571853308515	null
AC007993.3	-0.0977249	0.576509	0.7467304706470775	null
AC008014.1	-0.679985	7.019441500233201e-06	0.000409766	null
AC008033.3	0.0148784	0.9323970214010308	0.9654327914001172	null
AC008040.1	-0.0480869	0.7838444112098557	0.8831677984509395	null
AC008050.1	0.5116103576888124	0.0016821	0.0151268	null
AC008056.2	-0.0613425	0.7262958322798805	0.8480887933915409	null
AC008060.1	0.1579503117776938	0.3648210189013492	0.5717690602529835	null
AC008067.1	-0.205462	0.2363856697992725	0.4376441306600886	null
AC008073.1	0.0743161	0.671362	0.8131980760380225	null
AC008073.2	0.0939174	0.5915211941010465	0.7573396589236819	null
AC008073.3	-0.316584	0.0638974	0.1865723455291552	null
AC008074.1	-0.161747	0.3532588261194663	0.5615600461509702	null
AC008074.3	-0.115211	0.5098675409229505	0.6967642301155171	null
AC008079.2	0.2408573569273681	0.1633781836483712	0.3447031582720585	null
AC008080.1	-0.00267933	0.9878124343639066	0.9940464052542168	null
AC008080.3	0.2263325865740198	0.1910718525279993	0.3814212858521875	null
AC008080.4	0.1891040489693212	0.2766048603161374	0.4834379046822942	null
AC008083.1	-0.676883	8.016103286174688e-06	0.000447077	null
AC008105.1	0.0509072	0.7714936694332573	0.8757724840929173	null
AC008105.3	0.0806618	0.6450691246922831	0.7952572298445388	null
AC008109.1	0.0540096	0.7579714754827488	0.8676355890342373	null
AC008115.4	0.1737331754885933	0.318227	0.5279116104351778	null
AC008124.1	0.2453699069400588	0.1553939567602407	0.3336953198360955	null
AC008127.1	-0.736674	4.525846225170876e-07	8.146180338169306e-05	null
AC008164.1	-0.155542	0.3722712702586964	0.5780532716865805	null
AC008243.1	0.4172698589859966	0.0126353	0.0612034	null
AC008264.2	0.450832	0.006568	0.0396064	null
AC008267.5	-0.111827	0.522459	0.7068965617073615	null
AC008269.1	-0.403873	0.0161251	0.0728774	null
AC008269.2	-0.257215	0.1357856827097645	0.3058234937436055	null
AC008277.1	-0.033139	0.8501047315161389	0.921299	null
AC008278.1	0.0771364	0.6596263399850871	0.8051819878599303	null
AC008278.2	0.0252421	0.8855529995499205	0.941002	null
AC008280.3	0.1008272893460586	0.5644051073521816	0.7384603197081603	null
AC008392.1	0.0255241	0.8842828031664265	0.9401143332929623	null
AC008393.1	-0.395271	0.0187663	0.0811408	null
AC008397.2	-0.319263	0.0615605	0.1821891903371613	null
AC008403.3	0.0791106	0.6514587268371546	0.7997317294060119	null
AC008415.1	-0.363401	0.0318889	0.1164537211732689	null
AC008429.1	-0.147786	0.3968683420391921	0.6004709252059585	null
AC008434.1	0.104776	0.5491711543656816	0.727178	null
AC008438.1	0.1050578049829562	0.5480904654656846	0.7263543824742972	null
AC008438.2	-0.0138197	0.9371974677440724	0.9677883621406214	null
AC008440.1	-0.0635988	0.7166358780633746	0.8415238386253999	null
AC008443.3	0.3124940883788335	0.0675985	0.1939466151648868	null
AC008443.4	0.3693240151011575	0.0290028	0.1088588990144957	null
AC008443.5	0.1359405691323084	0.4361844436122376	0.6357466533208487	null
AC008443.6	0.1572782262022103	0.3668911243355568	0.5733953490961873	null
AC008448.1	-0.242127	0.1611034194436487	0.3417245016125033	null
AC008464.1	0.1944627021093914	0.2629683277616623	0.4674795734597333	null
AC008467.1	0.0798157	0.6485513005875969	0.7976462548224824	null
AC008496.2	0.434474	0.00910737	0.0493347	null
AC008507.2	0.2199868131186734	0.2041496759200397	0.3981278954431768	null
AC008514.1	0.2539719554017505	0.1409633133935932	0.3128874591665155	null
AC008517.1	-0.0580991	0.740255	0.8573934401771651	null
AC008534.1	-0.248754	0.1495939442323786	0.3252679162640325	null
AC008537.1	0.1891040489693212	0.2766048603161374	0.4834379046822942	null
AC008537.2	0.3978094870562678	0.0179519	0.0787226	null
AC008543.1	-0.152863	0.3806645678367317	0.5859166537466254	null
AC008543.4	-0.186143	0.2843345043442581	0.4912378918495658	null
AC008549.2	0.2806242039142052	0.1024896613409427	0.2542604013573623	null
AC008554.1	-0.444768	0.00742758	0.0429581	null
AC008555.5	0.0920842	0.5988098225342824	0.7622761773249044	null
AC008567.2	0.2048979740137387	0.237703	0.4390567294575792	null
AC008568.1	0.249741	0.1479323366233459	0.3229851484868661	null
AC008572.1	0.0590862	0.7359974790272821	0.8542115238243952	null
AC008574.1	-0.678716	7.412656471327774e-06	0.000422344	null
AC008575.1	0.6878818425595443	4.970260833071243e-06	0.000333583	null
AC008581.2	0.0479458	0.7844633410925892	0.8834880793050259	null
AC008591.1	-0.623296	6.345520409901114e-05	0.00171127	null
AC008592.4	0.1239541081610986	0.4780556310867637	0.6714029520003795	null
AC008601.1	0.2149101943543963	0.2150495956703483	0.4123447133832464	null
AC008608.2	-0.213077	0.2190821672509564	0.417215	null
AC008610.1	-0.427423	0.0104359	0.0541012	null
AC008629.1	-0.161465	0.3541100989323842	0.5624240818593834	null
AC008632.1	-0.214064	0.2169043965525264	0.4145295654513735	null
AC008662.1	-0.0709316	0.6855452342416151	0.8214994310963097	null
AC008663.1	-0.270753	0.1156796483328978	0.2760024869191926	null
AC008663.2	0.1747202958038694	0.3154420989058565	0.5249414322269556	null
AC008667.1	-0.0915202	0.6010602639320548	0.7640765548829155	null
AC008667.3	-0.204757	0.238033	0.4394614909881711	null
AC008676.1	0.0762903	0.663139	0.8077678686182509	null
AC008687.1	0.122121	0.4846388550274145	0.6771264073270415	null
AC008691.1	-0.557582	0.000501771	0.00667501	null
AC008695.1	0.2091284896506363	0.2279427644710698	0.4278473803972308	null
AC008700.1	-0.404578	0.0159232	0.0722811	null
AC008705.1	0.1569521301288997	0.3678980507784867	0.5743406129473727	null
AC008708.2	0.3849769229576785	0.0223918	0.0913789	null
AC008728.1	0.5355832796312319	0.000914522	0.0100873	null
AC008731.1	0.3559273822509819	0.0358616	0.1264334668597762	null
AC008735.2	0.407963	0.0149832	0.0690967	null
AC008735.4	0.122121	0.4846388550274145	0.6771264073270415	null
AC008736.1	-0.316161	0.0642727	0.1874378173849465	null
AC008738.2	-0.320955	0.0601196	0.1793547373137027	null
AC008739.1	0.2692018116945818	0.1178630046297016	0.2792209718812525	null
AC008741.2	-0.376375	0.02585	0.1010482213284044	null
AC008747.1	-0.230563	0.1826869459264374	0.3710111247342702	null
AC008750.7	-0.190514	0.2729725619988661	0.4791691984138204	null
AC008752.1	-0.166541	0.3389765516084568	0.5494810595391504	null
AC008758.1	0.3786311495023322	0.024903	0.0986281	null
AC008758.2	0.0885588	0.6129343188300522	0.7723934698781802	null
AC008758.4	0.0225628	0.8976334214078768	0.9476925195178522	null
AC008758.5	-0.152863	0.3806645678367317	0.5859166537466254	null
AC008758.6	-0.296277	0.0839554	0.2234452873853406	null
AC008759.2	-0.205321	0.236715	0.4381164629204768	null
AC008761.2	0.2706119835735476	0.115877	0.2762788389091125	null
AC008764.1	0.3500046603593253	0.0392878	0.1345982379856946	null
AC008764.2	0.4157186699191342	0.0130035	0.0625661	null
AC008764.6	-0.0517533	0.7677990419847067	0.873875	null
AC008764.8	0.0686754	0.6950604157603304	0.827559	null
AC008770.1	0.016358	0.9256916996031874	0.961927	null
AC008770.2	-0.00733289	0.9666525849688664	0.982953	null
AC008771.1	-0.0142427	0.935279	0.9667736169736788	null
AC008780.1	-0.151311	0.3855740816141685	0.5900711500850905	null
AC008780.2	-0.313199	0.0669486	0.1925938531212142	null
AC008781.1	-0.0566889	0.7463496237117544	0.861011	null
AC008781.2	-0.145812	0.4032753633880781	0.6063421945789994	null
AC008825.1	-0.217731	0.2089457603119396	0.4043941283195971	null
AC008840.1	0.1503243222977602	0.3887174311750703	0.5930480605720474	null
AC008878.1	0.1310049675559279	0.4531761568383929	0.6505747619530742	null
AC008878.3	-0.00225628	0.9897366761142822	0.9949713839298988	null
AC008892.1	0.1627338348326597	0.3502891021993823	0.5591587462479928	null
AC008897.2	0.2852777711147925	0.0966823	0.2450475229367848	null
AC008906.1	0.0138197	0.9371974677440724	0.9677883621406214	null
AC008915.2	-0.082213	0.6387044199188023	0.7909401810096334	null
AC008937.3	0.0743161	0.671362	0.8131980760380225	null
AC008938.1	-0.0645859	0.7124231056742396	0.8384416766254339	null
AC008946.1	-0.193476	0.2654464432675903	0.4702663519196689	null
AC008948.1	-0.158362	0.3635554866314751	0.5706358463947424	null
AC008957.1	-0.297546	0.0825744	0.2210325957004989	null
AC008966.1	-0.184591	0.2884384523600883	0.4958044559125553	null
AC008972.2	-0.507662	0.00185193	0.0162182	null
AC008982.1	0.2281658100166754	0.1874058445184136	0.3772090359126558	null
AC008991.1	-0.0834822	0.6335157223364092	0.7870993069597211	null
AC008992.1	0.1037886502918869	0.552961	0.7301217542965937	null
AC009005.1	0.024396	0.889365	0.9433227322570712	null
AC009019.1	0.3986555901836472	0.0176871	0.077892	null
AC009021.1	0.2707530007614442	0.1156796483328978	0.2760024869191926	null
AC009021.2	0.6282315720792886	5.329751729991056e-05	0.00154426	null
AC009035.1	-0.0767134	0.6613816293307216	0.80662	null
AC009041.1	-0.395271	0.0187663	0.0811408	null
AC009041.2	-0.639654	3.5179822416083446e-05	0.00114813	null
AC009053.2	-0.1303	0.4556322741431681	0.6526810081615537	null
AC009053.3	-0.205603	0.2360570961419591	0.4373766316179371	null
AC009055.1	-0.168234	0.3340213749758913	0.5444949466931186	null
AC009055.2	-0.273573	0.1117877907642921	0.2697507739964266	null
AC009060.1	0.0768544	0.6607963350050067	0.8061545634600233	null
AC009061.2	-0.132415	0.4482853772441431	0.6461303250390437	null
AC009065.3	-0.0469587	0.7887994713355143	0.8861871874153814	null
AC009065.4	-0.398092	0.0178633	0.0784063	null
AC009065.8	0.2707530007614442	0.1156796483328978	0.2760024869191926	null
AC009081.1	-0.513303	0.00161361	0.0146888	null
AC009086.2	0.1166212143904762	0.5046661842476238	0.6924442060256002	null
AC009088.1	0.0476638	0.7857015906159249	0.8842120164571694	null
AC009090.3	-0.0348312	0.8425437220112233	0.917499	null
AC009093.2	0.3526839869293604	0.0377064	0.1307261576387445	null
AC009093.4	0.1934755817941153	0.2654464432675903	0.4702663519196689	null
AC009097.4	0.0533045	0.7610386647155651	0.869471	null
AC009102.2	-0.345774	0.0418937	0.1406261694809174	null
AC009107.1	-0.0394848	0.8218241435553681	0.9063602946076216	null
AC009107.2	0.1222619019063396	0.4841307957623471	0.6767349283119142	null
AC009108.3	0.1383378613265504	0.4280595132393713	0.6287256413856468	null
AC009113.1	0.1559650098136236	0.3709560900334868	0.5769160007269499	null
AC009118.3	0.2508695772680256	0.1460498696130611	0.3203765905398135	null
AC009119.1	0.3311083571811828	0.0520255	0.1630274141863139	null
AC009119.2	-0.0418821	0.8111955846452467	0.8996917139196348	null
AC009120.3	0.1432734629029309	0.4115991502472449	0.6136536276809923	null
AC009120.5	-0.304738	0.0750777	0.2080927534279429	null
AC009126.1	0.1412992222723787	0.4181398605921016	0.6200589781430372	null
AC009133.1	0.2789319976594461	0.1046657607003074	0.2578817596680084	null
AC009139.2	-0.466485	0.00473248	0.0313288	null
AC009148.1	-0.41868	0.0123082	0.0601711	null
AC009154.1	0.0239729	0.8912723104269176	0.9444179298650046	null
AC009158.1	-0.256792	0.136453	0.3067158006945325	null
AC009163.2	-0.248613	0.1498324206952397	0.3255778748214926	null
AC009163.4	0.0850334	0.6271972693667925	0.7829749854395557	null
AC009163.7	0.5908620172866934	0.000186178	0.00348849	null
AC009167.1	-0.100968	0.5638577153291275	0.7379879611361616	null
AC009171.2	-0.186707	0.2828515512901546	0.489816	null
AC009185.1	-0.594105	0.000168046	0.00325926	null
AC009226.1	-0.211808	0.2219040938375552	0.420868	null
AC009227.1	0.4544983965906952	0.0060908	0.03749	null
AC009229.1	-0.0986484	0.5728937055279593	0.7446458531450728	null
AC009234.1	-0.507521	0.00185826	0.0162557	null
AC009237.15	-0.111968	0.5219313411410763	0.7063837501663817	null
AC009242.1	0.0564069	0.7475704381546708	0.8612901774860259	null
AC009262.1	-0.635141	4.153686884304772e-05	0.00128835	null
AC009264.1	0.5747860578664826	0.00030456	0.00476056	null
AC009269.3	-0.0445614	0.7993558458661926	0.8927699685956316	null
AC009271.1	-0.579299	0.000265947	0.00436672	null
AC009275.1	-0.37299	0.0273261	0.1047839899196636	null
AC009276.1	0.2878160804969311	0.0936223	0.2396953954858801	null
AC009283.1	-0.120711	0.4897345656776923	0.6805640490107208	null
AC009299.3	0.1566700957531065	0.3687702446129557	0.574909	null
AC009303.2	0.0542916	0.7567456135743695	0.8669842334320303	null
AC009309.1	-0.299379	0.0806107	0.2177387859800106	null
AC009312.1	0.3995016933110268	0.0174255	0.0771261	null
AC009313.1	0.00874307	0.9602442762353448	0.9800860795203864	null
AC009318.1	0.1173263003299591	0.5020755487943545	0.6900053773603116	null
AC009318.2	0.2466390616311281	0.1532	0.3302979187928769	null
AC009318.3	0.2710350351372374	0.1152859537076312	0.275561	null
AC009318.4	0.1397480332055163	0.4233196742275561	0.6243498752233227	null
AC009365.1	-0.281188	0.1017719759372751	0.2533529312964919	null
AC009365.3	-0.0815079	0.6415943563653519	0.7931134397962745	null
AC009387.1	0.2332424287809525	0.1775130031092669	0.3632358488392965	null
AC009396.1	-0.0879947	0.6152071973273945	0.7744361450302832	null
AC009396.2	0.0282054	0.8722216412857688	0.9333149359197966	null
AC009396.3	-0.243678	0.1583542453401925	0.3377930072757796	null
AC009403.1	0.1735921583006967	0.3186258422314601	0.5282048133950085	null
AC009404.1	-0.0368055	0.8337400559341458	0.9127651824227891	null
AC009414.2	-0.264125	0.1252242551308882	0.2906607148939795	null
AC009435.1	-0.240857	0.1633781836483712	0.3447031582720585	null
AC009446.1	-0.0303187	0.8627353586125761	0.9279609482220196	null
AC009478.1	-0.642756	3.133462025529461e-05	0.00106506	null
AC009486.1	-0.437576	0.00857012	0.0472211	null
AC009495.1	-0.0363824	0.8356249208599311	0.9138601838762302	null
AC009501.1	0.1931935474183222	0.2661572840499431	0.4711041430188928	null
AC009502.1	0.3208141024647321	0.0602386	0.1795295426389575	null
AC009506.1	-0.0846103	0.628918	0.783805	null
AC009509.1	-0.032716	0.8519970671524664	0.9223821342602502	null
AC009518.1	-0.0387797	0.8249562249101601	0.9082546314939988	null
AC009542.1	0.0176271	0.9199442246826592	0.959059	null
AC009549.1	0.4206542714955146	0.0118624	0.0587285	null
AC009554.1	0.3488765228561526	0.0399695	0.136188	null
AC009563.1	-0.386528	0.021811	0.0899511	null
AC009567.1	-0.377221	0.0254915	0.1000085753974164	null
AC009597.1	0.0392028	0.8230766539402233	0.9071942021231104	null
AC009630.1	0.16499	0.3435580895165794	0.5532088545458766	null
AC009646.2	0.0995581	0.5693425780014953	0.7418564391103175	null
AC009652.1	0.3374541306365292	0.047425	0.1529484978076619	null
AC009652.2	0.2435366834974032	0.1586027611535708	0.3381106327723364	null
AC009654.1	0.3027639024139691	0.0770807	0.2118649107548977	null
AC009690.1	0.1136678136543047	0.51559	0.7014377363542431	null
AC009690.2	0.0544326	0.7561329012473063	0.8667001930111322	null
AC009690.3	-0.614553	8.581336879700032e-05	0.00209112	null
AC009720.1	-0.0648679	0.7112209856659677	0.8376077822166019	null
AC009720.2	0.1981291489947026	0.2538975736222282	0.4575510051342931	null
AC009779.2	-0.48242	0.00333648	0.0245727	null
AC009779.5	0.2975462664617954	0.0825744	0.2210325957004989	null
AC009802.1	-0.317994	0.0626589	0.1845435169915499	null
AC009803.1	0.2525617835227847	0.1432590382238282	0.3162106548829372	null
AC009806.1	-0.214573	0.2157881771897329	0.4129943049662368	null
AC009812.1	-0.0266522	0.8792048844462967	0.9370218835311338	null
AC009812.3	0.0516123	0.7684144662929778	0.8741983961240595	null
AC009812.4	-0.184733	0.2880638007084939	0.4952679528933429	null
AC009831.1	-0.295572	0.0847303	0.2246269136949354	null
AC009902.3	-0.156106	0.3705183085836954	0.5766503664116349	null
AC009948.1	-0.185861	0.2850778590479585	0.4922358178139859	null
AC009948.3	0.00437153	0.9801162502254848	0.9897811871087384	null
AC009950.1	0.1225439362821328	0.4831155041777188	0.6757928327205429	null
AC009961.1	-0.0435743	0.8037128878313428	0.8957413688894301	null
AC009971.1	-0.574927	0.000303282	0.00475308	null
AC009975.1	0.0263702	0.8804739279610635	0.9377013785659108	null
AC009975.2	-0.32434	0.0573179	0.1739006087792444	null
AC010082.1	-0.242691	0.1600997705190826	0.3403857223948889	null
AC010096.1	0.0710727	0.6849520934939137	0.8209542848873478	null
AC010099.4	0.3547992447478092	0.0364947	0.1279065583812706	null
AC010105.1	0.211949	0.2215893262763125	0.4205400433739844	null
AC010127.1	0.7616338318294585	1.0745052802821203e-07	3.810324023018343e-05	null
AC010132.1	-0.538545	0.000845534	0.00951636	null
AC010132.3	-0.073611	0.6743075303987613	0.8150212450905108	null
AC010132.4	-0.276394	0.1079952602946332	0.2633271130275236	null
AC010145.1	0.0686754	0.6950604157603304	0.827559	null
AC010149.1	0.0892639	0.6100982075067277	0.7702903237406921	null
AC010157.1	-0.422064	0.0115523	0.0578566	null
AC010168.1	0.016358	0.9256916996031874	0.961927	null
AC010175.1	-0.298815	0.081211	0.2188626671323573	null
AC010181.1	-0.103514	0.5540187157875902	0.7308235431460436	null
AC010183.2	-0.0940585	0.5909621444270867	0.7571543134945619	null
AC010198.1	-0.337877	0.0471303	0.152246	null
AC010201.1	-0.331531	0.0517081	0.1622897616357215	null
AC010201.2	-0.458024	0.00566033	0.035606	null
AC010203.2	-0.0538686	0.7585846243707861	0.867961	null
AC010226.1	-0.168516	0.3331998659187031	0.543603	null
AC010230.1	-0.501175	0.00216361	0.018126	null
AC010235.1	-0.073611	0.6743075303987613	0.8150212450905108	null
AC010245.2	0.0131146	0.9403958342442796	0.9696161361719324	null
AC010255.3	-0.549544	0.000627823	0.00777303	null
AC010266.2	-0.651499	2.245530148814843e-05	0.000860509	null
AC010267.1	-0.279073	0.1044830940243011	0.2576454417149322	null
AC010273.1	-0.0720598	0.6808053111934351	0.8184614374662159	null
AC010280.1	0.00169221	0.992302	0.996034	null
AC010280.2	-0.00789696	0.964089	0.9820695584156612	null
AC010280.3	-0.0363824	0.8356249208599311	0.9138601838762302	null
AC010285.1	-0.221115	0.2017805042205309	0.3952595432249644	null
AC010300.1	-0.0133966	0.9391163748432648	0.9687593760811536	null
AC010307.2	0.2442417694368861	0.1573629935584143	0.3363731321596372	null
AC010307.3	0.0616245	0.7250860299492844	0.8469675017485274	null
AC010319.2	0.1273385206706167	0.4660255582936912	0.6611118485490691	null
AC010320.1	-0.0847513	0.6283441582570545	0.7836244216067061	null
AC010320.2	0.2842906507995165	0.0978927	0.2469561342597144	null
AC010320.3	-0.115493	0.5088251338978489	0.6961	null
AC010320.4	-0.00549967	0.9749863990691668	0.9875810818334044	null
AC010325.1	0.1816301380108022	0.2963784731070107	0.5043082534232951	null
AC010326.2	0.0272163	0.8766676881558337	0.9356188843273048	null
AC010327.3	-0.0552787	0.7524597098641069	0.8643663997805596	null
AC010327.4	-0.057676	0.7420815702635541	0.858421	null
AC010328.1	0.0892639	0.6100982075067277	0.7702903237406921	null
AC010329.1	0.4112061199064435	0.0141266	0.0664226	null
AC010331.1	0.0211541	0.9039941205633112	0.9507815543514953	null
AC010333.2	0.2486133022616803	0.1498324206952397	0.3255778748214926	null
AC010335.1	0.1864247223992861	0.283592	0.4906336469827733	null
AC010336.1	-0.0152299	0.9308036822093128	0.9646237758706736	null
AC010343.3	0.1779636911254909	0.3064002960977158	0.5153086030286425	null
AC010395.1	0.1214157987789601	0.4871832789400928	0.679044	null
AC010401.1	0.1624518004568665	0.3511360494748697	0.5597961081308079	null
AC010422.2	0.057817	0.7414724620487343	0.8581345523803341	null
AC010422.3	0.2099745927780158	0.226024	0.4258943104118033	null
AC010422.6	-0.222525	0.1988460116505187	0.3917398334000558	null
AC010451.1	0.1573751816925894	0.3665920593854405	0.5730548548548379	null
AC010468.2	0.0664191	0.7046216302137984	0.8332224423775452	null
AC010487.3	-0.391464	0.0200456	0.0848348	null
AC010491.1	-0.0940585	0.5909621444270867	0.7571543134945619	null
AC010501.1	0.2039108536984626	0.2400203387008409	0.4415861256925259	null
AC010504.1	0.1506063566735533	0.387818	0.5922460154714069	null
AC010511.1	-0.302764	0.0770807	0.2118649107548977	null
AC010519.1	0.0786876	0.6532056154328285	0.800842	null
AC010522.1	-0.208705	0.228906	0.4290797522575193	null
AC010528.1	-0.2606	0.1305336832686803	0.297863	null
AC010531.1	0.2802011523505154	0.1030304401388732	0.2551224832995819	null
AC010531.3	0.0267933	0.8785704734564577	0.9366398581554328	null
AC010531.6	0.0187553	0.9148386953729604	0.9562539623126336	null
AC010536.1	-0.118454	0.4979445354476182	0.6869107715090264	null
AC010538.1	-0.325186	0.0566339	0.1725968237115644	null
AC010542.3	0.0617655	0.7244813739177434	0.8465109158508737	null
AC010542.4	-0.320391	0.0605969	0.1801227625682718	null
AC010542.5	-0.377221	0.0254915	0.1000085753974164	null
AC010601.1	-0.0146658	0.9333607075816934	0.9657572098002548	null
AC010605.1	0.098712	0.5726451095483736	0.7443634510208889	null
AC010608.1	0.3007896617834169	0.079125	0.2151688510108147	null
AC010615.4	-0.412757	0.0137317	0.0652893	null
AC010616.2	0.5788755563154837	0.000269372	0.00439259	null
AC010618.3	-0.0430102	0.8062052492400157	0.8970043325228779	null
AC010619.1	-0.0603554	0.730535	0.8507394903133394	null
AC010624.2	0.5248659733510913	0.00120756	0.0122035	null
AC010624.3	-0.245511	0.1551490870016222	0.3332899781258176	null
AC010636.2	-0.446883	0.00711741	0.041764	null
AC010642.2	-0.180361	0.2998236144306571	0.5078426787807786	null
AC010643.1	-0.0638808	0.7154313830513632	0.8405248593145103	null
AC010649.1	0.2154742631059826	0.2138191346603162	0.4109139222190774	null
AC010654.1	0.1035066159160938	0.5540466206130955	0.7308235431460436	null
AC010680.1	-0.230563	0.1826869459264374	0.3710111247342702	null
AC010680.2	-0.144835	0.4064676816813437	0.6087265134771362	null
AC010680.5	-0.181912	0.2956163307130714	0.5034801721442197	null
AC010731.2	0.3586067088210171	0.0343935	0.123158	null
AC010735.2	0.397386	0.0180855	0.0791626	null
AC010737.1	-0.132838	0.4468237392143008	0.6449234688046032	null
AC010745.2	0.3045971258566248	0.0752194	0.2083640024645462	null
AC010754.1	-0.292329	0.088366	0.2309920750581388	null
AC010761.1	-0.00930713	0.9576816163940532	0.9787739288470044	null
AC010761.3	0.00197424	0.99102	0.995545	null
AC010789.1	0.2611638319844764	0.129673	0.2964689020381119	null
AC010809.1	0.1828992927018714	0.292959	0.5008206703608222	null
AC010809.2	0.3398514228307711	0.0457744	0.1494303793583039	null
AC010809.3	0.2088464552748431	0.2285848450023698	0.4286123693797889	null
AC010834.3	0.2209739334339495	0.2020756005648512	0.395544	null
AC010857.1	0.5743630063027929	0.000308425	0.00480516	null
AC010864.1	-0.148209	0.3955030715866905	0.5991301630851938	null
AC010880.1	0.1955908396125641	0.2601549037952696	0.4647383728775798	null
AC010884.1	0.0345492	0.8438029480740115	0.9183232212583224	null
AC010889.1	-0.16734	0.3366326506883318	0.5472497535206347	null
AC010894.3	0.5224686811568494	0.00128343	0.0127107	null
AC010904.2	0.1744382614280763	0.3162361598757233	0.5258945140678456	null
AC010931.2	-0.305584	0.0742318	0.2065916462236901	null
AC010931.3	0.0600733	0.7317479661152619	0.8516508242839477	null
AC010967.1	-0.244947	0.1561302444510936	0.3348527241301258	null
AC010969.2	0.0597913	0.732961	0.8524783612948333	null
AC010973.1	0.0698035	0.6902969895024467	0.8244905576909628	null
AC010975.1	0.1381968441386538	0.4285351115259744	0.6291519319499245	null
AC010976.1	0.4781892841573216	0.00366681	0.0261857	null
AC010978.1	0.2624329866755456	0.1277523795106119	0.2937735951212378	null
AC010980.2	-0.238742	0.1672206132732946	0.3498586254632096	null
AC010983.1	-0.781799	2.9445101367159708e-08	2.1402341996793403e-05	null
AC010997.3	-0.226756	0.1902214178170006	0.380491	null
AC010997.4	-0.0733495	0.6754012610043496	0.8156587384081059	null
AC010998.1	0.1576572160683826	0.3657229322149764	0.5724118014819253	null
AC010998.2	0.2545360241533368	0.1400526155285334	0.3117689583380891	null
AC011005.1	0.3408385431460473	0.0451083	0.1478245685261214	null
AC011008.1	-0.391887	0.0198999	0.0843838	null
AC011043.1	0.0513446	0.7695829220392004	0.8748032795923328	null
AC011043.2	-0.0862182	0.6223883796450618	0.7799224286661055	null
AC011092.2	-0.0380746	0.8280909662490382	0.910019	null
AC011124.1	0.6194885064297003	7.244965047896291e-05	0.00187509	null
AC011124.2	0.118736	0.4969144846273465	0.6864463771301312	null
AC011131.1	-0.403873	0.0161251	0.0728774	null
AC011196.1	-0.302059	0.077806	0.2130697876091738	null
AC011228.1	0.5289554718000924	0.00108721	0.0113693	null
AC011239.1	-0.308828	0.0710577	0.2009115857605332	null
AC011247.1	-0.350992	0.038699	0.1331572242642875	null
AC011287.1	-0.622309	6.568481255188463e-05	0.0017476	null
AC011287.2	-0.565479	0.000400358	0.0057475	null
AC011290.1	0.0363824	0.8356249208599311	0.9138601838762302	null
AC011294.1	0.1802199661318363	0.3002079735383487	0.5082400771909383	null
AC011306.1	-0.509213	0.0017835	0.0157759	null
AC011330.3	-0.0717777	0.6819891739161742	0.8193042818968692	null
AC011337.1	0.444345	0.00749098	0.0431986	null
AC011365.1	-0.477766	0.00370135	0.0263453	null
AC011365.2	-0.248331	0.1503102030126502	0.3260792652828303	null
AC011369.1	0.2335244631567456	0.176974	0.3625398366771497	null
AC011374.1	0.1106984924988196	0.5266897514152823	0.7100733021548937	null
AC011389.1	-0.496239	0.00243057	0.0197091	null
AC011396.2	0.0547147	0.7549079155787808	0.8660063331677008	null
AC011405.1	-0.223371	0.1970996646754091	0.3893324686583842	null
AC011416.3	-0.489612	0.00283398	0.0219825	null
AC011442.1	0.0564069	0.7475704381546708	0.8612901774860259	null
AC011444.1	0.0369465	0.8331119695328483	0.9125821707759773	null
AC011445.2	-0.262856	0.1271168290411464	0.2930779952633283	null
AC011447.3	-0.454498	0.0060908	0.03749	null
AC011450.1	-0.104917	0.5486306846227955	0.7266649813776898	null
AC011451.1	-0.192347	0.2682972972660267	0.4737273696301671	null
AC011452.1	0.101391	0.5622170044873162	0.7369773136338839	null
AC011453.1	0.1135188362567513	0.5161442854231495	0.7020306891097211	null
AC011455.2	-0.202783	0.2426872061651163	0.4444962481712148	null
AC011462.1	-0.0252421	0.8855529995499205	0.941002	null
AC011468.3	0.2081413693353602	0.2301954158456031	0.430579	null
AC011468.5	-0.134145	0.4423253550802265	0.6414225153534955	null
AC011472.1	-0.411629	0.0140179	0.0661474	null
AC011472.4	-0.548557	0.000645093	0.0078882	null
AC011473.1	0.2418444772426442	0.161607	0.3422730687621454	null
AC011474.2	-0.419949	0.01202	0.0591393	null
AC011476.3	0.3287110649869409	0.0538534	0.1671459754990488	null
AC011477.3	-0.0910971	0.6027504812483249	0.7648338327269253	null
AC011477.4	-0.464511	0.00493633	0.032185	null
AC011479.1	0.200385	0.2484200640058976	0.45117	null
AC011481.1	0.0504842	0.7733428439361737	0.8765732851046968	null
AC011481.2	-0.247626	0.1515095035670948	0.3278726928910288	null
AC011483.1	-0.0191783	0.9129249745534888	0.9550939881292974	null
AC011483.2	0.1019554268492313	0.5600328177869593	0.7354938763915962	null
AC011491.3	-0.090392	0.6055720341861655	0.7670622146520821	null
AC011498.1	0.1176083347057523	0.5010411769951351	0.6891419083146587	null
AC011498.6	-0.23564	0.1729726455778266	0.3574547348250485	null
AC011503.1	-0.465075	0.00487733	0.031967	null
AC011507.1	-0.657563	1.771076976988745e-05	0.000742134	null
AC011509.2	-0.127903	0.464036	0.6592344848479629	null
AC011511.1	0.0912381	0.6021868487413967	0.7644860988109454	null
AC011511.2	-0.0544326	0.7561329012473063	0.8667001930111322	null
AC011523.1	0.1078781487408879	0.5373390534075003	0.7181548388315689	null
AC011530.1	0.2091284896506363	0.2279427644710698	0.4278473803972308	null
AC011586.1	0.0200244	0.9090989877620425	0.9533160987879404	null
AC011595.1	-0.284009	0.0982406	0.2472824911498887	null
AC011595.2	-0.279073	0.1044830940243011	0.2576454417149322	null
AC011603.2	-0.032998	0.8507354191036052	0.9215621585046532	null
AC011604.2	0.2029237333831866	0.2423527656385714	0.4442604242579135	null
AC011632.1	-0.586914	0.000210604	0.00372858	null
AC011676.1	0.0724828	0.6790309232309442	0.817735	null
AC011676.2	0.1652721442147982	0.342722	0.5524620997627944	null
AC011747.1	0.1545548379346577	0.375351	0.5813152882570191	null
AC011747.2	0.2565102647838891	0.1368991598697058	0.3072536500419744	null
AC011773.1	-0.222525	0.1988460116505187	0.3917398334000558	null
AC011773.4	-0.255382	0.1386946729880555	0.3100241542499963	null
AC011815.1	-0.171054	0.3258623365529557	0.5359011043235049	null
AC011815.2	-0.303892	0.0759311	0.2096510347912606	null
AC011824.1	0.1778226739375943	0.3067899768191436	0.5158544274059471	null
AC011824.2	0.2312681881504003	0.1813151647898172	0.3690137913518304	null
AC011824.4	0.2040518708863592	0.2396883708835114	0.4413513139441484	null
AC011825.2	0.00564069	0.9743452328974124	0.9872262522243858	null
AC011841.1	0.0944066	0.5895828554391821	0.7562435384321938	null
AC011897.1	-0.222807	0.1982627018235145	0.390882	null
AC011899.1	-0.333788	0.0500415	0.1587576249523717	null
AC011899.2	-0.296136	0.0841099	0.2236561508749173	null
AC011899.3	-0.081931	0.6398597696589716	0.7917931389233077	null
AC011900.1	-0.459857	0.00544702	0.0346124	null
AC011921.1	0.0833412	0.6340914019867159	0.7876086166772471	null
AC011944.1	0.1463758410366558	0.4014387848676939	0.6047672366794458	null
AC011978.2	0.4296793715208961	0.00999395	0.0526022	null
AC011990.1	0.3741185994896415	0.0268266	0.1035705081100791	null
AC011995.1	-0.246639	0.1532	0.3302979187928769	null
AC011995.2	-0.376375	0.02585	0.1010482213284044	null
AC011997.1	0.2232302084402949	0.1973899763933522	0.3897439083461859	null
AC012038.1	0.1240951253489952	0.4775511682285579	0.6708927510609217	null
AC012065.3	-0.0310238	0.8595744373569353	0.925902	null
AC012073.1	-0.040754	0.8161932476534932	0.9029163929319431	null
AC012074.1	0.0485099	0.781988	0.8819967967200668	null
AC012085.2	0.4423709184315888	0.00779301	0.0443908	null
AC012087.1	-0.23564	0.1729726455778266	0.3574547348250485	null
AC012146.3	-0.399643	0.0173822	0.0769919	null
AC012150.1	0.0853154	0.6260512390222334	0.7824076265282859	null
AC012170.2	0.00761493	0.9653707462239838	0.9827853097752864	null
AC012170.3	0.057112	0.7445195407984007	0.8599435960053088	null
AC012174.1	-0.251857	0.1444171040464885	0.3178808574245434	null
AC012184.2	0.3463382134740141	0.0415384	0.1399277519006457	null
AC012213.1	-0.102378	0.558397	0.7342387750364906	null
AC012213.2	-0.0396258	0.8211980505495761	0.9061324764539932	null
AC012213.3	0.0875717	0.6169141719301855	0.7756807689928703	null
AC012213.4	0.0998402	0.5682436646403378	0.7410341527081501	null
AC012236.1	-0.268215	0.119268	0.2815117564488281	null
AC012254.2	0.1926294786667358	0.2675827108283914	0.4729225341495017	null
AC012254.3	0.100686	0.5649527431813959	0.7388513362275987	null
AC012306.2	-0.223089	0.1976805864253846	0.3900907851229828	null
AC012309.1	-0.221538	0.2008970133357954	0.3942765686308577	null
AC012313.1	0.5240198702237119	0.00123387	0.0124009	null
AC012313.5	0.3119300196272472	0.0681219	0.1950479377671103	null
AC012313.6	0.3721443588590892	0.0277058	0.1057109248622187	null
AC012313.8	0.098571	0.5731963734997907	0.7446726070637317	null
AC012313.9	-0.14553	0.4041954495715526	0.6067272988609123	null
AC012322.1	0.2512926288317154	0.1453484712343367	0.3192801708632217	null
AC012339.1	-0.0428692	0.8068286340408748	0.8972357367740297	null
AC012349.1	0.5360063311949216	0.000904372	0.0100032	null
AC012354.1	0.1250822456642713	0.4740277181365695	0.6681155932376315	null
AC012355.1	0.3201090165252492	0.0608366	0.1806320810468458	null
AC012358.1	0.0774184	0.6584571384735565	0.8042919722889943	null
AC012358.3	0.0934944	0.5931997317840533	0.7585077459478672	null
AC012360.3	-0.082354	0.6381270583325129	0.7905136231775471	null
AC012363.1	-0.265535	0.1231460480822076	0.2875223031038886	null
AC012363.2	0.1018144096613347	0.5605784964900768	0.7358037952658822	null
AC012368.1	-0.530084	0.00105593	0.0111403	null
AC012370.2	-0.100122	0.567146	0.7403337814305635	null
AC012404.1	0.3013537305350033	0.0785367	0.2142802393002417	null
AC012404.2	0.00662781	0.969858	0.9846948917644944	null
AC012409.2	0.1335432769380665	0.4443934328643596	0.643292	null
AC012413.1	0.1407351535207923	0.4200192969631083	0.6214883525282737	null
AC012414.5	0.1568111129410031	0.3683339944542761	0.5745304211028852	null
AC012435.2	0.3095327274330053	0.0703819	0.1995947202981109	null
AC012442.1	0.1537087348072782	0.3780021601310429	0.5837473722816671	null
AC012464.1	0.2170254521728451	0.2104603705543161	0.4063985650195056	null
AC012464.3	0.1115445956261991	0.523515	0.7074794392243648	null
AC012467.1	0.1411582050844821	0.4186092763341267	0.620174	null
AC012467.2	0.4127573089733059	0.0137317	0.0652893	null
AC012485.3	-0.156811	0.3683339944542761	0.5745304211028852	null
AC012494.1	-0.374965	0.0264569	0.1025096364144054	null
AC012506.2	-0.128749	0.4610607893896363	0.6570109335517524	null
AC012506.3	-0.385259	0.0222853	0.0911947	null
AC012506.4	-0.430949	0.00975242	0.0518014	null
AC012507.2	-0.129172	0.4595768764279726	0.6558010214445766	null
AC012508.1	-0.326314	0.055732	0.1709445985254574	null
AC012513.1	-0.26342	0.1262730819116923	0.2921248445121615	null
AC012557.1	0.057394	0.7433	0.859287	null
AC012557.2	-0.168527	0.3331655160745851	0.543603	null
AC012560.1	-0.607502	0.00010876	0.00245163	null
AC012574.1	0.2759706367136179	0.1085578621117915	0.2642379106560859	null
AC012593.1	-0.717636	1.2222820333381047e-06	0.000143763	null
AC012613.2	-0.335762	0.0486187	0.155406	null
AC012615.1	-0.0781235	0.6555376219987119	0.8024172262270683	null
AC012617.1	0.2704709663856511	0.1160743499256154	0.276528	null
AC012625.1	-0.680408	6.892653608763386e-06	0.000406359	null
AC012640.2	-0.220974	0.2020756005648512	0.395544	null
AC012645.1	0.112955	0.5182449910625417	0.7033980429965683	null
AC012651.1	-0.17613	0.3114905505580872	0.5211396373994504	null
AC012668.3	0.2335244631567456	0.176974	0.3625398366771497	null
AC013248.1	0.2842906507995165	0.0978927	0.2469561342597144	null
AC013269.1	0.2046159396379456	0.2383635874892842	0.4398322829417446	null
AC013271.1	-0.493419	0.00259566	0.0206462	null
AC013391.3	-0.16908	0.3315605825058552	0.5419336736211209	null
AC013394.1	0.3553633134993955	0.036177	0.1271494229155287	null
AC013402.1	0.2243583459434676	0.1950758271504031	0.3867172780364145	null
AC013403.2	-0.175002	0.3146492881464174	0.5239523715356554	null
AC013436.1	0.0122685	0.9442350803170304	0.971383	null
AC013452.2	0.00690984	0.9685754962027936	0.9840239978740344	null
AC013468.1	0.1256463144158577	0.4720204537582766	0.6663537706977358	null
AC013470.2	0.2063081458927046	0.2344188498518725	0.4356662588885044	null
AC013472.2	-0.07347	0.6748972899985992	0.815319	null
AC013472.3	-0.274842	0.110069	0.2667137189466361	null
AC013476.1	-0.0590862	0.7359974790272821	0.8542115238243952	null
AC013480.1	-0.0748801	0.669008	0.8117961482223978	null
AC013546.1	-0.435602	0.00890878	0.0486136	null
AC013549.1	-0.0143838	0.9346394678232288	0.966407	null
AC013565.1	0.1470809269761387	0.3991498089229273	0.6025031963278163	null
AC013643.2	0.1307229331801348	0.4541577473782139	0.6515508676987491	null
AC013652.1	-0.570979	0.00034095	0.00515964	null
AC013652.2	-0.303328	0.0765042	0.2107925123771262	null
AC013731.1	-0.201514	0.2457110968991791	0.4480658493535648	null
AC013762.1	0.0617655	0.7244813739177434	0.8465109158508737	null
AC015468.3	0.1506063566735533	0.387818	0.5922460154714069	null
AC015468.4	0.1167622315783728	0.5041475201064967	0.6919723241022677	null
AC015522.1	-0.642897	3.116924365112325e-05	0.00106248	null
AC015574.1	-0.0884178	0.6135022068168933	0.772986	null
AC015660.1	0.1215568159668567	0.4866738444100301	0.6787323238634602	null
AC015660.2	0.1379148097628606	0.429487	0.6297714050365515	null
AC015660.3	-0.0723418	0.6796221979876235	0.8179496379103363	null
AC015660.4	-0.0346927	0.8431624398436104	0.918016	null
AC015688.4	0.1018144096613347	0.5605784964900768	0.7358037952658822	null
AC015689.1	-0.419526	0.0121155	0.0595226	null
AC015712.1	-0.404014	0.0160846	0.0727772	null
AC015712.2	0.6041176329489725	0.00012162	0.00263647	null
AC015712.4	-0.202219	0.244028	0.4459551362950415	null
AC015712.7	0.4645106169313527	0.00493633	0.032185	null
AC015726.1	0.0612015	0.7269009779126904	0.8485035046785699	null
AC015727.1	0.0620476	0.7232725537857334	0.8457639829410001	null
AC015802.4	0.3663626541553292	0.0304178	0.1125344951207164	null
AC015802.6	0.3862460776487478	0.0219157	0.0902418	null
AC015813.1	0.0999812	0.5676945710196803	0.740684	null
AC015813.2	0.1159161284509933	0.5072635231077249	0.6945639721943544	null
AC015845.2	0.0482279	0.7832256117222173	0.8827217546088022	null
AC015849.1	-0.408668	0.0147934	0.0685405	null
AC015849.3	0.3055842461719009	0.0742318	0.2065916462236901	null
AC015849.5	-0.369183	0.0290689	0.1090554437719906	null
AC015853.1	0.0187553	0.9148386953729604	0.9562539623126336	null
AC015853.2	-0.138761	0.4266344777288043	0.6274083038102664	null
AC015853.3	0.217731	0.2089457603119396	0.4043941283195971	null
AC015908.2	0.3597348463241897	0.0337903	0.1216951243559141	null
AC015909.2	0.2576384022870618	0.1351208057179313	0.3047015207908438	null
AC015914.1	0.3511327978624979	0.0386155	0.1329468575047513	null
AC015921.1	0.1651311270269016	0.3431400347002198	0.5528729204151989	null
AC015922.4	0.1214157987789601	0.4871832789400928	0.679044	null
AC015961.1	-0.125928	0.4710184993362256	0.6657700354410961	null
AC015961.2	-0.269766	0.117066	0.2780247549922921	null
AC015967.1	-0.0387797	0.8249562249101601	0.9082546314939988	null
AC015971.1	0.0359594	0.8375106865389387	0.9147856013919936	null
AC015987.1	-0.106045	0.5443159668613917	0.7234910800928563	null
AC016027.1	-0.220551	0.2029626890574097	0.396627	null
AC016044.1	-0.351626	0.0383248	0.1323101780259686	null
AC016065.1	-0.0366645	0.834368	0.913074	null
AC016152.1	-0.653897	2.0456797533351635e-05	0.000812764	null
AC016205.1	-0.807887	4.442801678216686e-09	1.0139000977597568e-05	null
AC016229.2	-0.371862	0.0278333	0.1060782007286451	null
AC016245.1	0.1576572160683826	0.3657229322149764	0.5724118014819253	null
AC016257.1	0.2223841053129154	0.1991381147175641	0.3921202111366324	null
AC016266.1	0.1157832196156131	0.5077538708797744	0.6951161063174175	null
AC016355.1	0.1941806677335983	0.2636748012348285	0.4683500001897646	null
AC016394.1	-0.500893	0.00217815	0.01819	null
AC016394.2	-0.113096	0.517719	0.7030461644609856	null
AC016395.1	-0.00705086	0.9679345059019988	0.9836251465237636	null
AC016493.1	-0.153286	0.3793319937426577	0.584927	null
AC016526.1	0.2108206959053953	0.2241160189323135	0.4237781531088609	null
AC016526.4	0.0179104	0.9186618620172472	0.9586113604632774	null
AC016553.1	-0.654884	1.968185704505376e-05	0.000796629	null
AC016573.1	0.040754	0.8161932476534932	0.9029163929319431	null
AC016576.1	-0.567634	0.000376063	0.00549124	null
AC016588.2	0.016781	0.9237754493210536	0.9609448730481136	null
AC016590.1	0.1130957846930616	0.517719	0.7030461644609856	null
AC016597.1	-0.0583811	0.7390375770707828	0.856568	null
AC016598.1	0.6341542939709451	4.305881925663231e-05	0.00132004	null
AC016598.2	0.6189677842788379	7.376517023095188e-05	0.00188936	null
AC016629.2	0.3783491151265389	0.0250198	0.09886	null
AC016642.1	-0.132133	0.4492612394112808	0.6469089567983406	null
AC016650.1	0.2542539897775437	0.1405074233715454	0.3122547817682675	null
AC016687.2	0.2346526006599183	0.1748320693397325	0.3599510515981547	null
AC016687.3	0.2070132318321876	0.2327883013557673	0.4337895883852294	null
AC016700.3	0.4762150435267694	0.00383043	0.0269731	null
AC016705.1	-0.0953276	0.5859411624888522	0.7534435286882416	null
AC016705.2	-0.495111	0.00249547	0.0200914	null
AC016708.1	0.4505499153295908	0.006606	0.0397548	null
AC016716.2	-0.194886	0.2619109560682799	0.4662277969001471	null
AC016717.2	-0.230563	0.1826869459264374	0.3710111247342702	null
AC016722.2	0.1586443363836587	0.3626906588166935	0.569956	null
AC016722.3	0.1078781487408879	0.5373390534075003	0.7181548388315689	null
AC016723.1	-0.377221	0.0254915	0.1000085753974164	null
AC016727.1	-0.0277804	0.8741316999441952	0.9341292249797208	null
AC016735.1	0.1848735333324236	0.287689	0.4949108632049004	null
AC016738.1	-0.159631	0.3596734484732202	0.567957	null
AC016738.2	-0.0191783	0.9129249745534888	0.9550939881292974	null
AC016745.1	0.107173	0.5400174024326693	0.7200737155908513	null
AC016745.2	0.1561060270015201	0.3705183085836954	0.5766503664116349	null
AC016746.1	0.2639841757424081	0.1254335007183213	0.2909190300240723	null
AC016747.2	-0.213359	0.2184584251414462	0.416327	null
AC016751.2	0.4054244152026834	0.0156837	0.0715355	null
AC016766.1	0.0619065	0.7238768817524142	0.8461375004209194	null
AC016773.1	-0.162593	0.3507124212522049	0.5594586018887563	null
AC016831.1	-0.234512	0.1750988581798055	0.3601882053241559	null
AC016831.5	0.1324151394348938	0.4482853772441431	0.6461303250390437	null
AC016831.7	0.0676883	0.6992378599182139	0.8299541546583825	null
AC016866.1	0.3776440291870561	0.0253137	0.0995249	null
AC016877.1	0.471561	0.00424131	0.0289817	null
AC016888.1	0.3712982557317097	0.0280898	0.1067474471475603	null
AC016907.2	-0.186989	0.2821119527724599	0.4889624953254213	null
AC016910.1	0.000564069	0.9974341057589788	0.99819	null
AC016924.1	-0.217166	0.2101568441482205	0.4059774339472779	null
AC016933.1	0.2132179880996373	0.2187701439279571	0.4167877355131372	null
AC016957.2	0.1631568863963494	0.3490210006256938	0.5582221443194789	null
AC016994.1	-0.167528	0.3360805914791298	0.546577	null
AC017002.3	-0.17613	0.3114905505580872	0.5211396373994504	null
AC017002.5	0.3203910509010423	0.0605969	0.1801227625682718	null
AC017006.1	0.145953	0.4028157693669134	0.6059963189000505	null
AC017006.2	0.2335244631567456	0.176974	0.3625398366771497	null
AC017007.5	-0.0579581	0.7408635082822452	0.857764	null
AC017053.1	0.1197235925242011	0.4933178534025766	0.6834648596997969	null
AC017071.1	-0.0784056	0.6543712165933355	0.8016916276512689	null
AC017074.1	-0.204616	0.2383635874892842	0.4398322829417446	null
AC017074.2	0.1284666581737894	0.4620514816225757	0.6577126087035394	null
AC017076.1	0.4398326090494502	0.00819657	0.0458541	null
AC017083.1	-0.169221	0.3311515399428112	0.5416	null
AC017083.3	-0.241985	0.1613550382334058	0.3420444640781128	null
AC017091.1	0.0586632	0.7378210680632649	0.8557010034225867	null
AC017100.1	0.3270188587321818	0.0551741	0.1699575538098788	null
AC017101.1	0.3553633134993955	0.036177	0.1271494229155287	null
AC018358.1	0.3404154915823575	0.0453928	0.1485315999882525	null
AC018410.1	-0.113942	0.5145715249236592	0.7006536111330861	null
AC018437.2	0.0974429	0.5776151017558632	0.7476333189484394	null
AC018442.2	0.1193005409605113	0.494858	0.6847596149120703	null
AC018462.1	0.2151922287301895	0.2144337583036932	0.411695	null
AC018464.1	-0.098289	0.5742996209349691	0.745454	null
AC018467.1	-0.667152	1.203549694423173e-05	0.000571903	null
AC018511.1	0.1131037053979557	0.5176899070528553	0.7030461644609856	null
AC018521.3	0.2422675288063339	0.1608520834102999	0.3414962603650538	null
AC018521.4	0.0695215	0.6914867582358236	0.8251234939945223	null
AC018523.2	0.2693428288824783	0.1176632530643394	0.2789146193311025	null
AC018529.2	0.321519	0.0596453	0.1785450101862249	null
AC018541.1	-0.552787	0.000573929	0.00729978	null
AC018554.1	-0.0596503	0.7335682335277092	0.8525165163561359	null
AC018557.2	0.1070320456135084	0.5405538356767139	0.7205463746545695	null
AC018616.1	-0.0850334	0.6271972693667925	0.7829749854395557	null
AC018618.1	0.0267933	0.8785704734564577	0.9366398581554328	null
AC018637.1	0.3439409212797721	0.0430654	0.1432237390464323	null
AC018638.6	-0.599746	0.000140246	0.00288494	null
AC018638.7	-0.521059	0.00132999	0.0129985	null
AC018643.1	0.3319544603085623	0.0513923	0.1615118889092487	null
AC018645.2	0.5134435811314679	0.00160801	0.0146659	null
AC018647.1	-0.0640218	0.7148293886165259	0.8403578151479485	null
AC018647.2	0.089969	0.6072676686778999	0.7683088843984358	null
AC018648.1	0.3294161509264238	0.0533105	0.1658728581813646	null
AC018653.1	-0.057253	0.7439098181947754	0.8596572651016375	null
AC018653.3	0.0597913	0.732961	0.8524783612948333	null
AC018680.1	0.098148	0.5748516039268118	0.7457627638799346	null
AC018685.1	-0.104635	0.5497118744660492	0.7276913542143337	null
AC018685.2	-0.646564	2.7137236689584796e-05	0.000982856	null
AC018690.1	0.2849957367389993	0.097027	0.2455020297412458	null
AC018692.1	-0.104071	0.5518772538626651	0.729055	null
AC018693.1	0.0607784	0.7287173886779564	0.8495385886947775	null
AC018695.4	0.1515934769888294	0.3846787098140486	0.5893082382147129	null
AC018697.1	-0.63077	4.8667211423698e-05	0.00144898	null
AC018709.1	0.00126915	0.9942267765131934	0.9969542493110898	null
AC018716.2	-0.480446	0.00348727	0.0253144	null
AC018730.1	0.464793	0.00490675	0.0320891	null
AC018731.1	0.0918022	0.5999345878258708	0.7631355537078308	null
AC018742.1	-0.484817	0.00316101	0.0237741	null
AC018754.1	-0.384695	0.0224988	0.0916579	null
AC018766.1	-0.0486509	0.7813699991945402	0.8815085380276867	null
AC018767.3	0.2421265116184373	0.1611034194436487	0.3417245016125033	null
AC018781.1	-0.459716	0.00546318	0.0347058	null
AC018797.2	0.0173451	0.9212211068916628	0.9596743227359592	null
AC018809.2	0.1796558973802499	0.3017485409527652	0.5098310044443713	null
AC018814.1	0.1386198957023436	0.4271091962114702	0.6278343991083537	null
AC018816.1	-0.210116	0.2257051378446399	0.4255637147885724	null
AC018845.1	-0.0105763	0.9519171950417612	0.9756945917600174	null
AC018845.3	-0.344082	0.0429743	0.1430009729730752	null
AC018866.1	0.0438563	0.8024674188974257	0.894773	null
AC018878.1	-0.258061	0.1344583305976771	0.3037265142299116	null
AC018904.1	-0.118736	0.4969144846273465	0.6864463771301312	null
AC019068.1	0.4690231669440435	0.00448109	0.0300837	null
AC019077.1	0.0424462	0.8086994892910695	0.8984751538960263	null
AC019080.3	0.0596503	0.7335682335277092	0.8525165163561359	null
AC019080.4	-0.314186	0.0660471	0.1906004661001746	null
AC019117.1	-0.185156	0.2869417244141525	0.4940538031999311	null
AC019117.3	-0.693805	3.8094532274426776e-06	0.000283727	null
AC019118.1	-0.20377	0.240353	0.4417527492603071	null
AC019118.2	-0.254959	0.1393724302084364	0.3110708848588296	null
AC019131.1	-0.349582	0.0395423	0.1352362458660792	null
AC019131.2	0.1005452549702655	0.5655006225771511	0.7392016555793647	null
AC019155.2	0.3205320680889389	0.0604773	0.1798347391754364	null
AC019163.1	-0.190796	0.2722498536419594	0.4786432050228885	null
AC019183.1	0.0944815	0.5892863876760337	0.7559040754127462	null
AC019186.1	-0.0562659	0.7481810720995745	0.8618683196127899	null
AC019197.1	-0.287534	0.0939586	0.2400390606034856	null
AC019205.1	0.2268966553256061	0.1899385312628772	0.3802772026859948	null
AC019209.3	0.3047381430445213	0.0750777	0.2080927534279429	null
AC019211.1	0.3580426400694306	0.0346985	0.1238769094631595	null
AC019254.1	-0.0894049	0.6095316528613195	0.770025	null
AC019257.1	-0.534455	0.000942082	0.0103242	null
AC019257.8	0.281047	0.1019510385733105	0.2535330464165047	null
AC019330.1	-0.220833	0.2023709967569026	0.3959591955815902	null
AC020551.1	0.0847513	0.6283441582570545	0.7836244216067061	null
AC020558.1	-0.321378	0.0597636	0.1787640030437423	null
AC020559.1	-0.25369	0.1414202867987109	0.3135502607363356	null
AC020571.1	0.1470809269761387	0.3991498089229273	0.6025031963278163	null
AC020594.1	-0.366927	0.030144	0.1118524530349348	null
AC020612.3	0.1362226035081016	0.4352241935397625	0.6348143909577763	null
AC020637.1	-0.26624	0.1221166269188348	0.2858491565482362	null
AC020656.2	-0.0214346	0.902727	0.9501567025186004	null
AC020661.1	0.2174485037365349	0.2095506980441249	0.4050699727304828	null
AC020661.2	-0.116339	0.5057043167463788	0.6933880921962843	null
AC020661.3	-0.308687	0.0711935	0.2011996627939668	null
AC020687.1	-0.0729059	0.6772582300697572	0.8168009283364143	null
AC020703.1	-0.176554	0.3103111838483124	0.5196788198387295	null
AC020704.1	0.000564069	0.9974341057589788	0.99819	null
AC020718.1	-0.0699445	0.6897023785190154	0.8241117889375019	null
AC020741.1	-0.0303187	0.8627353586125761	0.9279609482220196	null
AC020743.2	0.0675472	0.6998353505583246	0.8301242183682094	null
AC020779.2	-0.111404	0.5240435842876092	0.7079117306737155	null
AC020892.1	-0.0516123	0.7684144662929778	0.8741983961240595	null
AC020892.2	-0.0535865	0.759811	0.8689044095997842	null
AC020900.1	0.4560495856575576	0.00589805	0.0365975	null
AC020908.3	0.2113847646569817	0.2228502285452284	0.4221910995938189	null
AC020911.2	-0.25369	0.1414202867987109	0.3135502607363356	null
AC020912.1	0.1201466440878908	0.4917805210619727	0.6823296776402364	null
AC020915.1	-0.0754442	0.6666581285377202	0.8102271459372702	null
AC020915.3	-0.0475228	0.7863209095422669	0.8846156773433741	null
AC020916.1	0.1125632506810438	0.5197055527933414	0.7045742115288164	null
AC020917.3	0.3057252633597974	0.0740915	0.2062979501942543	null
AC020928.1	-0.193617	0.265091	0.470023	null
AC020928.2	-0.0222807	0.8989064096381206	0.9482780120145684	null
AC020928.3	-0.040613	0.8168184614110946	0.9033556684199692	null
AC020934.2	0.0549967	0.7536835175299729	0.8652283867894582	null
AC021006.2	0.0782645	0.6549543189138334	0.8018684769181577	null
AC021028.1	-0.0744571	0.6707729900065147	0.8128580776070989	null
AC021054.1	0.0153709	0.930165	0.9643820518034374	null
AC021074.3	-0.0758672	0.6648975317519301	0.8089978213188973	null
AC021086.1	-0.0840462	0.6312151218479023	0.7853909442254156	null
AC021087.1	0.2941618539522774	0.0862966	0.2272074421722641	null
AC021088.1	-0.1248	0.4750330253926738	0.6686994697419443	null
AC021092.1	-0.188681	0.2777006475741962	0.4848181119637982	null
AC021127.1	-0.295431	0.0848859	0.2248137488983517	null
AC021188.1	0.1751433473675592	0.3142533516496226	0.52366	null
AC021192.1	0.2782269117199633	0.1055827229309316	0.2593074130779413	null
AC021205.3	0.5214815608415733	0.00131587	0.0129296	null
AC021224.1	0.3727084276106756	0.0274522	0.1050470300965562	null
AC021231.1	-0.373837	0.0269508	0.103814	null
AC021237.1	-0.182617	0.2937164549630989	0.5014666034398008	null
AC021242.2	0.2383190475452295	0.1679968039991003	0.3509571851063593	null
AC021321.1	-0.118595	0.4974293746270622	0.6865987632466376	null
AC021351.1	-0.379618	0.0244978	0.0974619	null
AC021355.1	0.0843283	0.6300660964446048	0.7846598377936558	null
AC021439.1	-0.0521764	0.765954	0.8727778894477665	null
AC021483.1	-0.424209	0.0110939	0.056328	null
AC021483.2	-0.383567	0.0229309	0.0928768	null
AC021491.1	-0.179092	0.3032941175779506	0.5114966595353868	null
AC021491.4	0.0576801	0.7420641205387422	0.858421	null
AC021504.1	-0.806054	5.120923091509357e-09	1.0139000977597568e-05	null
AC021506.1	-0.0767134	0.6613816293307216	0.80662	null
AC021594.2	-0.27583	0.1087458865684916	0.2645329701014428	null
AC021678.2	0.229999	0.1837896411223726	0.372677	null
AC021683.1	-0.422487	0.0114607	0.0575796	null
AC021683.2	-0.531353	0.00102169	0.0108756	null
AC021683.3	-0.294444	0.0859815	0.2266291526420799	null
AC021733.1	0.081931	0.6398597696589716	0.7917931389233077	null
AC021739.2	-0.377926	0.0251958	0.0992748	null
AC021739.3	-0.247485	0.1517501953434203	0.3281843155984273	null
AC021739.5	0.1709128317306616	0.3262673282106259	0.5363072817874817	null
AC021752.1	0.0520353	0.766569	0.8731436628935884	null
AC021755.2	0.1524395801162089	0.3819998801104279	0.5871351501839602	null
AC021851.1	-0.143697	0.4102051427467932	0.6123053330728818	null
AC021860.1	0.3976684698683712	0.0179964	0.0788739	null
AC021979.2	-0.228166	0.1874058445184136	0.3772090359126558	null
AC022001.2	0.1219798675305464	0.4851471897035344	0.677398	null
AC022007.1	-0.163016	0.3494433918299694	0.5585593074870993	null
AC022028.2	0.111263	0.5245722972399793	0.7081830337021802	null
AC022031.2	-0.36735	0.02994	0.1112343789300181	null
AC022075.1	0.0232678	0.8944520566958263	0.9460152428345858	null
AC022075.3	0.0851744	0.626624	0.7827119027548339	null
AC022098.1	0.0898279	0.6078333290256058	0.7687379998040759	null
AC022101.1	0.3992196589352337	0.0175123	0.0773807	null
AC022113.1	-0.302059	0.077806	0.2130697876091738	null
AC022118.1	0.0789696	0.6520408208885764	0.8001569063318882	null
AC022126.1	0.0101532	0.9538384165047886	0.9767367872483956	null
AC022140.1	-0.0841873	0.6306405026734327	0.7850048568668774	null
AC022144.1	-0.380605	0.024098	0.0963717	null
AC022146.2	-0.249318	0.1486427996839833	0.3238221417285678	null
AC022148.1	-0.414732	0.0132425	0.0634718	null
AC022154.1	0.0927893	0.5960019079224748	0.7603312569979638	null
AC022165.1	-0.187271	0.2813736061393717	0.4883953468925578	null
AC022166.1	0.1011093237218518	0.5633105673514665	0.7377595374953692	null
AC022167.2	0.2637021413666149	0.1258527712213757	0.2915214966801859	null
AC022167.3	0.2091284896506363	0.2279427644710698	0.4278473803972308	null
AC022167.5	-0.052039	0.7665527171367592	0.8731436628935884	null
AC022182.1	0.3736955479259516	0.027013	0.1039524717087281	null
AC022196.1	-0.387092	0.021603	0.0894034	null
AC022201.1	0.0194604	0.911649	0.9546002092503352	null
AC022217.2	0.1032245815403006	0.5551327946250426	0.7316063938038821	null
AC022217.3	0.2975462664617954	0.0825744	0.2210325957004989	null
AC022272.1	-0.346761	0.0412735	0.1392526620036678	null
AC022294.1	0.2408573569273681	0.1633781836483712	0.3447031582720585	null
AC022306.2	0.0678293	0.6986405468637862	0.8295767281191812	null
AC022335.1	-0.167669	0.335668	0.546168	null
AC022364.1	-0.168798	0.3323796016572771	0.5427869238968484	null
AC022384.1	-0.165977	0.3406382202129341	0.5507842298924119	null
AC022387.1	0.192912	0.2668693731623116	0.4720129112605792	null
AC022395.1	0.0379336	0.828718	0.9104557670424566	null
AC022398.1	-0.0542916	0.7567456135743695	0.8669842334320303	null
AC022400.2	0.1783867426891807	0.3052331316908553	0.5139641371965294	null
AC022400.6	-0.114083	0.5140477998852404	0.7002214010706013	null
AC022414.1	0.7221490192184146	9.729122716190017e-07	0.000125627	null
AC022424.1	-0.347043	0.0410977	0.1388368861328614	null
AC022447.1	-0.25087	0.1460498696130611	0.3203765905398135	null
AC022469.2	-0.239447	0.1659326778657191	0.3485451766785979	null
AC022486.1	-0.193476	0.2654464432675903	0.4702663519196689	null
AC022498.1	0.218436	0.2074386980625679	0.402395	null
AC022523.1	0.1453887207213797	0.4046559415187077	0.6070350116519116	null
AC022535.1	0.1085832346803708	0.5346670865735619	0.7159530693739083	null
AC022540.1	-0.0851744	0.626624	0.7827119027548339	null
AC022558.2	-0.664896	1.3197095436758205e-05	0.000606479	null
AC022568.1	-0.166259	0.3398067648876305	0.5501512045632172	null
AC022596.1	-0.182617	0.2937164549630989	0.5014666034398008	null
AC022596.2	-0.0236909	0.8925440116324792	0.9451753063102192	null
AC022601.1	0.0709316	0.6855452342416151	0.8214994310963097	null
AC022613.1	-0.493842	0.00257029	0.0204855	null
AC022613.2	0.4862272638674269	0.00306158	0.0232397	null
AC022634.2	0.0421641	0.8099473065159556	0.8991047075415871	null
AC022639.1	0.1036476331039903	0.5535039059187037	0.7305132374581981	null
AC022679.1	-0.143979	0.4092772930277604	0.61142	null
AC022679.2	-0.120711	0.4897345656776923	0.6805640490107208	null
AC022695.2	-0.205462	0.2363856697992725	0.4376441306600886	null
AC022733.1	-0.065855	0.7070189728810174	0.83506	null
AC022733.2	0.1539907691830714	0.3771171280019265	0.5827973100167668	null
AC022762.2	-0.0210116	0.9046378825334628	0.9510726780438312	null
AC022784.1	0.1366456550717913	0.4337860023536334	0.6336502692849663	null
AC022784.3	0.2684967257550988	0.1188655698164513	0.2808120784795732	null
AC022784.6	0.2002444068131514	0.2487600801634452	0.4515118979834451	null
AC022796.1	-0.260318	0.1309655210792707	0.2984757616616205	null
AC022816.1	0.1469399097882421	0.3996070038007067	0.6030017658495389	null
AC022826.2	-0.145671	0.4037352568254125	0.6063813115187419	null
AC022858.1	-0.165977	0.3406382202129341	0.5507842298924119	null
AC022893.1	-0.228589	0.1865669241661863	0.3761897268322516	null
AC022893.2	-0.250023	0.1474600711613765	0.3224281088462308	null
AC022893.3	-0.272868	0.1127513894524406	0.2715244538820734	null
AC022898.1	0.090392	0.6055720341861655	0.7670622146520821	null
AC022903.1	-0.165131	0.3431400347002198	0.5528729204151989	null
AC022915.2	-0.113942	0.5145715249236592	0.7006536111330861	null
AC022916.1	0.6180783345507344	7.60620716317938e-05	0.00193073	null
AC022960.1	0.0220002	0.9001726899445883	0.9486944734394672	null
AC022973.2	0.2484722850737837	0.1500711735744447	0.3258582537886338	null
AC022973.3	0.2651123132455808	0.1237667945424727	0.2885462929579639	null
AC022973.4	0.2528438178985778	0.1427977193071263	0.3156322460710776	null
AC023024.1	0.0145248	0.9340000673992952	0.966082	null
AC023043.1	0.1522985629283124	0.3824455922830659	0.5875541433594157	null
AC023051.1	0.4394095574857605	0.00826553	0.0460879	null
AC023090.1	-0.0699445	0.6897023785190154	0.8241117889375019	null
AC023154.1	-0.0676883	0.6992378599182139	0.8299541546583825	null
AC023157.3	-0.363965	0.0316043	0.1156989337458861	null
AC023202.1	0.2847137023632062	0.0973726	0.2461405336952343	null
AC023347.1	-0.0564069	0.7475704381546708	0.8612901774860259	null
AC023355.1	-0.297123	0.0830328	0.221785	null
AC023389.1	0.0533045	0.7610386647155651	0.869471	null
AC023403.1	-0.0421641	0.8099473065159556	0.8991047075415871	null
AC023469.1	0.1332612425622733	0.4453646909744907	0.6440304134426612	null
AC023469.2	-0.0692394	0.6926772538814043	0.8258389640188822	null
AC023481.1	-0.293739	0.0867708	0.2281020913833278	null
AC023490.3	-0.176271	0.3110971155461894	0.5207380842794078	null
AC023509.4	-0.0593682	0.7347825399312891	0.8533016455460921	null
AC023510.1	0.0090251	0.9589628957576124	0.9793251425018316	null
AC023510.2	-0.118595	0.4974293746270622	0.6865987632466376	null
AC023511.1	0.0518943	0.7671837572689096	0.8734256020390064	null
AC023590.1	0.1999623724373583	0.2494410431737152	0.4521951583064474	null
AC023632.2	0.0372285	0.8318561018259033	0.9120895806581584	null
AC023632.5	-0.0100122	0.9544788810428836	0.9770978385409914	null
AC023644.1	-0.0937764	0.5920804753907282	0.7576474398022466	null
AC023669.1	0.0665601	0.7040227304594018	0.8328043840171733	null
AC023669.2	-0.125505	0.4725218506634254	0.6666654780232972	null
AC023790.2	-0.277663	0.1063206579204381	0.2604735524367589	null
AC023794.1	0.1930525302304256	0.2665131725507574	0.4715233052821092	null
AC023796.1	0.1600545082626246	0.3583849752127896	0.5665625541340521	null
AC023824.3	0.0565479	0.7469599552445614	0.86113	null
AC023830.1	-0.26201	0.1283902834915846	0.2946416251788427	null
AC023866.1	-0.000705086	0.9967926351645447	0.9978846424335068	null
AC023886.1	-0.0841873	0.6306405026734327	0.7850048568668774	null
AC023905.1	-0.317029	0.0635043	0.1859614961667603	null
AC023906.4	0.0172041	0.9218596208331108	0.9600027495671216	null
AC023906.5	-0.0349723	0.8419142527480488	0.9170658688355444	null
AC023908.3	-0.104353	0.550794	0.7285150690951047	null
AC024022.1	-0.219423	0.2053414706996227	0.3996975259996999	null
AC024060.1	-0.0607784	0.7287173886779564	0.8495385886947775	null
AC024084.1	-0.101532	0.5616705900773556	0.736546	null
AC024145.1	0.5086489967429841	0.00180812	0.0159285	null
AC024224.2	0.0490069	0.7798095206348883	0.8805843346370871	null
AC024230.1	0.3024818680381759	0.0773702	0.2124394453961771	null
AC024243.1	-0.16358	0.3477556835997728	0.5571360274205666	null
AC024257.1	-0.48933	0.00285237	0.0220747	null
AC024257.3	-0.464652	0.00492152	0.0321414	null
AC024257.4	0.2391651506726091	0.1664469954229624	0.349008	null
AC024267.3	-0.296841	0.0833394	0.2223788880456061	null
AC024267.5	0.1191595237726147	0.4953714414371145	0.6849121320475096	null
AC024270.2	-0.0892639	0.6100982075067277	0.7702903237406921	null
AC024361.2	0.1438375316545172	0.4097410689501222	0.6118817132109335	null
AC024361.3	-0.290777	0.0901466	0.2340502027530389	null
AC024475.1	0.393297	0.0194209	0.0829743	null
AC024475.3	-0.208141	0.2301954158456031	0.430579	null
AC024475.4	0.0540096	0.7579714754827488	0.8676355890342373	null
AC024560.1	-0.173169	0.3198249006594315	0.5296751578675194	null
AC024560.3	0.1277615722343065	0.464533	0.6597037298011643	null
AC024563.1	-0.316725	0.0637727	0.1864143778226711	null
AC024575.1	0.0682523	0.6968496764175005	0.8286512243244941	null
AC024592.3	0.1098523893714401	0.5298737165194154	0.7125867227477665	null
AC024597.1	0.3759161191290498	0.0260462	0.1015476379875336	null
AC024600.1	-0.220692	0.2026666928900612	0.3962766814562558	null
AC024601.1	0.0520353	0.766569	0.8731436628935884	null
AC024610.2	0.2219610537492256	0.2000162176909767	0.3930349281382777	null
AC024614.4	0.0210116	0.9046378825334628	0.9510726780438312	null
AC024896.1	0.1764125020586285	0.3107039933038234	0.5202633150261147	null
AC024901.1	-0.601438	0.000132752	0.00278381	null
AC024908.1	0.2038657980622338	0.2401264690474577	0.4417471760045334	null
AC024909.1	-0.610886	9.713497468440424e-05	0.00227372	null
AC024909.2	-0.136082	0.4357041730719169	0.6352804816210907	null
AC024933.1	-0.0423052	0.8093233401077526	0.8987899989539168	null
AC024941.2	0.3538121244325331	0.0370562	0.129226	null
AC025031.1	-0.422064	0.0115523	0.0578566	null
AC025031.4	-0.442089	0.007837	0.0445666	null
AC025034.1	-0.0221397	0.8995429969946014	0.9486126083264418	null
AC025038.1	-0.573094	0.000320282	0.00491893	null
AC025043.1	0.073611	0.6743075303987613	0.8150212450905108	null
AC025048.4	0.3947071089225429	0.0189514	0.081644	null
AC025159.1	-0.439551	0.00824249	0.0460135	null
AC025164.1	0.2620099351118559	0.1283902834915846	0.2946416251788427	null
AC025165.1	-0.0939174	0.5915211941010465	0.7573396589236819	null
AC025165.5	0.1424273597755514	0.4143951924208943	0.6164683098571178	null
AC025171.2	-0.327301	0.0549523	0.1694937725644489	null
AC025171.3	-0.296559	0.083647	0.2228991082222459	null
AC025171.4	-0.131146	0.4526857902170205	0.6500671918867447	null
AC025175.1	-0.0909561	0.603314	0.7654266784485212	null
AC025178.1	0.2418444772426442	0.161607	0.3422730687621454	null
AC025180.1	0.2483312678858871	0.1503102030126502	0.3260792652828303	null
AC025181.2	0.0588042	0.7372130481162036	0.855205	null
AC025183.2	0.0270753	0.8773018749281598	0.9358753253600102	null
AC025219.1	-0.101814	0.5605784964900768	0.7358037952658822	null
AC025244.1	-0.267369	0.1204829136230966	0.2835896121231577	null
AC025253.1	0.0219987	0.9001796459960163	0.9486944734394672	null
AC025262.1	-0.357338	0.0350827	0.1247612606322301	null
AC025263.1	-0.197847	0.2545878544224395	0.4581347294722973	null
AC025265.1	-0.391887	0.0198999	0.0843838	null
AC025272.1	-0.0840462	0.6312151218479023	0.7853909442254156	null
AC025283.3	-0.0596503	0.7335682335277092	0.8525165163561359	null
AC025287.4	-0.074175	0.6719504029081587	0.8137453296648627	null
AC025366.1	-0.42841	0.0102405	0.0534618	null
AC025419.1	0.0380746	0.8280909662490382	0.910019	null
AC025423.1	0.103084	0.5556762534777577	0.7319572049885261	null
AC025430.1	0.1184544378331318	0.4979445354476182	0.6869107715090264	null
AC025437.4	-0.18713	0.2817426229763725	0.4886431841226099	null
AC025465.1	0.1621697660810733	0.3519842332005316	0.5606592515829599	null
AC025470.2	-0.148914	0.3932336456769807	0.5971009259052461	null
AC025475.1	-0.272445	0.1133325374715266	0.2725648099793502	null
AC025524.2	0.0566889	0.7463496237117544	0.861011	null
AC025539.1	0.5917081204140728	0.000181286	0.0034184	null
AC025569.1	-0.691407	4.245651439020045e-06	0.000309425	null
AC025572.1	-0.0879947	0.6152071973273945	0.7744361450302832	null
AC025575.1	-0.0633167	0.7178410457401849	0.8423561715681855	null
AC025575.2	-0.170067	0.3287038251009503	0.5389327293198177	null
AC025580.2	0.3155964665125584	0.0647758	0.1882579729387535	null
AC025580.3	-0.311507	0.0685165	0.1957532628172864	null
AC025627.1	-0.00225628	0.9897366761142822	0.9949713839298988	null
AC025682.1	-0.132556	0.4477978770573414	0.6458586633281962	null
AC025741.1	-0.00296136	0.9865296434347116	0.9932182634164716	null
AC025809.1	0.1544138207467611	0.3757918668855179	0.5816951570351827	null
AC025822.2	0.0637398	0.7160335463098249	0.8409827982982415	null
AC025871.1	-0.0892639	0.6100982075067277	0.7702903237406921	null
AC025887.2	0.3710162213559165	0.0282187	0.106947	null
AC025917.1	0.3053022117961076	0.0745129	0.2071072273808422	null
AC025918.1	0.1864142931735973	0.2836198213765499	0.4906453572218908	null
AC025946.1	-0.00465357	0.978834	0.9890745553914856	null
AC026116.1	0.1522985629283124	0.3824455922830659	0.5875541433594157	null
AC026150.1	-0.0940585	0.5909621444270867	0.7571543134945619	null
AC026167.1	-0.341121	0.0449194	0.1475107842357791	null
AC026202.2	0.1207107128394772	0.4897345656776923	0.6805640490107208	null
AC026254.2	-0.345492	0.0420723	0.1410064354341196	null
AC026310.2	0.0115634	0.947435	0.9729476858995344	null
AC026316.5	-0.00155119	0.992944	0.9963406256899316	null
AC026333.3	-0.190655	0.2726110515538945	0.4789238371686615	null
AC026347.1	0.245652	0.1549044967490577	0.3328247366848312	null
AC026358.1	-0.171336	0.3250532888121538	0.535126	null
AC026367.3	0.0647269	0.7118219602756584	0.8379417308719896	null
AC026369.1	-0.243114	0.15935	0.3392470066230634	null
AC026369.2	0.117044	0.503111	0.6909487964175284	null
AC026369.3	0.0403309	0.8180692221413587	0.904066	null
AC026391.1	-0.62104	6.865514255430275e-05	0.0018044	null
AC026401.1	0.3306853056174931	0.0523444	0.1637244704504913	null
AC026412.3	0.1208517300273738	0.4892237603896058	0.6801326695785047	null
AC026458.2	-0.239024	0.1667045823767581	0.3493635152764749	null
AC026464.3	-0.295572	0.0847303	0.2246269136949354	null
AC026464.4	0.1906552380361836	0.2726110515538945	0.4789238371686615	null
AC026470.2	0.0380746	0.8280909662490382	0.910019	null
AC026471.1	0.0306007	0.8614707357702608	0.927314	null
AC026471.2	-0.172182	0.3226336324509654	0.5326559984297469	null
AC026471.4	-0.0270753	0.8773018749281598	0.9358753253600102	null
AC026495.1	-0.148068	0.3959578606949264	0.5996279439257287	null
AC026523.1	-0.144543	0.4074251703330561	0.6095727091903703	null
AC026620.1	0.3094674829142308	0.0704443	0.1997476087357677	null
AC026704.1	0.5041364467302933	0.00201606	0.0172673	null
AC026740.1	0.0098712	0.9551193736167336	0.9775429136624438	null
AC026741.1	0.1755786947885972	0.3130329912409701	0.5226736548978436	null
AC026746.1	0.1755663989312489	0.3130674179406209	0.5226736548978436	null
AC026765.2	0.0723418	0.6796221979876235	0.8179496379103363	null
AC026780.1	-0.0290495	0.8684302702652031	0.9309255906529038	null
AC026780.2	-0.107032	0.5405538356767139	0.7205463746545695	null
AC026785.2	0.0301777	0.8633677960650311	0.9281789803940756	null
AC026785.3	-0.201091	0.2467246348291883	0.449156	null
AC026786.1	-0.0198834	0.9097365149261376	0.9535216983470136	null
AC026790.1	0.1084422174924742	0.5352009680488952	0.7163046304570584	null
AC026888.1	-0.363119	0.032032	0.1168146494559686	null
AC026894.1	-0.453934	0.00616222	0.037773	null
AC026979.2	-0.219987	0.2041496759200397	0.3981278954431768	null
AC026979.3	0.3705931697922268	0.0284131	0.1073579460499574	null
AC027018.1	0.213641	0.2178359008698405	0.4156411153843994	null
AC027020.1	-0.254677	0.1398256170470766	0.3115847716583655	null
AC027020.2	-0.306571	0.0732543	0.205024	null
AC027031.2	-0.041177	0.8143182772202101	0.9017238976731438	null
AC027045.2	0.0184733	0.916115	0.9569142203846388	null
AC027097.1	0.3985145729957506	0.017731	0.0779842	null
AC027097.2	0.0277804	0.8741316999441952	0.9341292249797208	null
AC027117.2	0.2584845054144413	0.1337982531540924	0.3026094904034347	null
AC027237.2	-0.0644449	0.7130244215348778	0.8388584912724516	null
AC027237.3	-0.380323	0.0242117	0.0967123	null
AC027271.1	0.4858042123037371	0.00309112	0.0234041	null
AC027288.1	0.1167622315783728	0.5041475201064967	0.6919723241022677	null
AC027288.3	0.2479082163221973	0.1510289521047174	0.3271605464128356	null
AC027307.2	-0.0211526	0.904001	0.9507815543514953	null
AC027307.3	-0.0478048	0.785082	0.8838501120964071	null
AC027309.1	-0.518943	0.00140262	0.0134592	null
AC027343.2	0.0212936	0.9033638021245064	0.9504481699883158	null
AC027458.1	0.1578092847136066	0.3652548214578468	0.5720338312411597	null
AC027514.2	-0.152581	0.3815544719205754	0.5866023488003722	null
AC027644.3	0.3072764524266599	0.0725622	0.2036869346562192	null
AC027644.4	-0.214628	0.2156666474070225	0.4127949630019696	null
AC027682.1	0.2287298787682617	0.1862878729547314	0.3758184234976194	null
AC027682.4	0.1211337644031669	0.4882029713610144	0.6796281945606341	null
AC027682.6	0.0379336	0.828718	0.9104557670424566	null
AC027698.1	0.591003	0.000185354	0.00348129	null
AC027701.1	0.2387420991089193	0.1672206132732946	0.3498586254632096	null
AC027702.1	0.6657876481385048	1.272641825608881e-05	0.00059391	null
AC027763.2	-0.137069	0.4323504351239272	0.6323308087478847	null
AC027796.3	0.110557	0.5272197644959851	0.7105056372467448	null
AC027801.1	-0.309674	0.0702474	0.1993559304329124	null
AC027801.3	-0.617937	7.643209024618953e-05	0.00193598	null
AC027801.4	-0.305866	0.0739515	0.2061979631036467	null
AC027808.2	0.413039	0.0136609	0.0650308	null
AC032011.1	-0.152158	0.3828916083510845	0.5878972290819061	null
AC032044.1	0.0775595	0.6578728360321022	0.8039502474687129	null
AC034102.2	-0.101532	0.5616705900773556	0.736546	null
AC034102.3	0.2281658100166754	0.1874058445184136	0.3772090359126558	null
AC034102.5	-0.33548	0.0488199	0.1559022140644719	null
AC034102.6	-0.0132556	0.9397560860051922	0.969251	null
AC034111.1	-0.336326	0.0482181	0.1546247762411056	null
AC034114.2	0.0947636	0.5881703793043315	0.7552064441143327	null
AC034195.1	0.409655	0.014531	0.0676281	null
AC034198.2	-0.111552	0.5234858644287395	0.7074794392243648	null
AC034226.1	0.133684	0.4439082364587865	0.6428241476213999	null
AC034229.1	0.0224217	0.8982698843135796	0.9480274600837924	null
AC034231.1	0.0376516	0.8299730685854962	0.911034	null
AC034234.1	-0.194886	0.2619109560682799	0.4662277969001471	null
AC034236.2	0.0707906	0.686139	0.8217959391003433	null
AC034245.1	-0.700432	2.8075878976097397e-06	0.000236544	null
AC035140.1	-0.024255	0.8900008758911613	0.9435335687964884	null
AC036101.1	-0.253126	0.1423374885590748	0.3148786211056852	null
AC036103.1	-0.114929	0.5109110126303632	0.6978690783652294	null
AC036108.1	-0.450409	0.00662507	0.0398292	null
AC036108.3	0.3749647026170209	0.0264569	0.1025096364144054	null
AC036108.4	-0.331954	0.0513923	0.1615118889092487	null
AC036176.1	0.4309485262119653	0.00975242	0.0518014	null
AC036214.1	-0.00423052	0.9807575409174508	0.9900921357407144	null
AC036214.3	-0.109006	0.5330669813108717	0.7148176097169546	null
AC037441.1	0.3353388728180804	0.0489208	0.1560565541593864	null
AC037450.1	-0.605246	0.000117189	0.00259004	null
AC037459.2	0.4333458184062073	0.00930971	0.0501223	null
AC037459.3	0.216038	0.2125935259316519	0.4092205770566408	null
AC037486.1	-0.417411	0.0126023	0.0610932	null
AC037487.1	0.0689574	0.693868	0.8267198772110577	null
AC037487.2	-0.048933	0.780134	0.8808246823629167	null
AC040162.1	0.2065901802684978	0.2337657071453868	0.4348946391094859	null
AC040162.3	0.3124940883788335	0.0675985	0.1939466151648868	null
AC040169.1	-0.0528814	0.7628807022697093	0.8706961908644868	null
AC040173.1	-0.0466767	0.7900395188720194	0.8870769815160826	null
AC040934.1	0.2580614538507515	0.1344583305976771	0.3037265142299116	null
AC040970.1	-0.32307	0.0583561	0.1759943244405533	null
AC040977.1	-0.0851744	0.626624	0.7827119027548339	null
AC044781.1	-0.234794	0.1745655699590615	0.3597140829711485	null
AC044810.3	0.3353388728180804	0.0489208	0.1560565541593864	null
AC044839.5	0.4938421920138426	0.00257029	0.0204855	null
AC044840.1	-0.151593	0.3846787098140486	0.5893082382147129	null
AC046130.1	0.235781	0.1727081690353789	0.3570324012974479	null
AC046130.2	-0.186425	0.283592	0.4906336469827733	null
AC046136.1	-0.356068	0.0357831	0.1262503294516929	null
AC046143.1	-0.0699445	0.6897023785190154	0.8241117889375019	null
AC046158.1	0.1535677176193816	0.3784451333627888	0.5841277154269148	null
AC046168.1	-0.141158	0.4186092763341267	0.620174	null
AC046168.2	-0.143697	0.4102051427467932	0.6123053330728818	null
AC046185.1	-0.00733289	0.9666525849688664	0.982953	null
AC046195.1	0.3291341165506306	0.0535272	0.1663072554974696	null
AC048341.1	0.3686189291616746	0.0293347	0.1097924909310273	null
AC048341.2	0.4330637840304142	0.00936089	0.0503408	null
AC048344.1	-0.0613425	0.7262958322798805	0.8480887933915409	null
AC048382.4	-0.0114224	0.948076	0.9731844501275844	null
AC048382.5	-0.0389207	0.8243295943606245	0.907859	null
AC051619.5	-0.409514	0.0145682	0.0677484	null
AC053503.2	0.000846103	0.9961511665473176	0.9977469569578736	null
AC053513.1	-0.0393438	0.8224503448086453	0.9067142008402674	null
AC053527.1	-0.481151	0.00343275	0.025018	null
AC055713.1	0.0236909	0.8925440116324792	0.9451753063102192	null
AC055717.1	0.3079815383661428	0.0718753	0.2023563721748937	null
AC055717.2	-0.0403309	0.8180692221413587	0.904066	null
AC055733.2	0.0301798	0.8633583167478303	0.9281789803940756	null
AC055764.1	0.0710727	0.6849520934939137	0.8209542848873478	null
AC055811.1	-0.0702266	0.6885137048983796	0.8237271320147339	null
AC055811.3	-0.100827	0.5644051073521816	0.7384603197081603	null
AC055855.1	0.2556641616565095	0.1382441817605324	0.3093373059378875	null
AC055855.2	0.0306007	0.8614707357702608	0.927314	null
AC055874.1	0.0631757	0.718444	0.8427305933743267	null
AC055876.5	0.1838864130171475	0.2903164075167799	0.4979157963034126	null
AC058791.1	0.0143838	0.9346394678232288	0.966407	null
AC058822.1	0.1655541785905914	0.3418877312191022	0.5518281661708322	null
AC060234.1	-0.317007	0.0635239	0.1859614961667603	null
AC060765.1	0.2291529303319515	0.1854524845137123	0.374547	null
AC060780.1	0.4114881542822367	0.0140541	0.0662258	null
AC060809.1	-0.192206	0.2686550588406514	0.4741828647942231	null
AC060834.2	0.0675472	0.6998353505583246	0.8301242183682094	null
AC061709.1	-0.379504	0.0245445	0.0976149	null
AC061961.1	0.1718999520459377	0.3234389365151636	0.5335776762021783	null
AC061992.1	-0.073611	0.6743075303987613	0.8150212450905108	null
AC062004.1	0.1621697660810733	0.3519842332005316	0.5606592515829599	null
AC062017.1	-0.183745	0.2906929379596752	0.4984896075773311	null
AC062028.1	0.0875717	0.6169141719301855	0.7756807689928703	null
AC062029.1	-0.0274984	0.8753995415091913	0.9346853184755024	null
AC063926.1	-0.381734	0.0236477	0.0950671	null
AC063944.1	0.0760083	0.664311	0.8086155236081247	null
AC063944.3	0.211949	0.2215893262763125	0.4205400433739844	null
AC063947.1	0.5718246969206543	0.000332545	0.00506794	null
AC063948.1	0.0610604	0.7275062860792221	0.8488347419808593	null
AC063976.1	0.00535865	0.9756275806564824	0.9878515102841408	null
AC063977.6	0.098289	0.5742996209349691	0.745454	null
AC063979.2	-0.178105	0.3060109283275419	0.5148359755087146	null
AC063980.1	0.3312493743690795	0.0519195	0.162803	null
AC064801.1	0.00225628	0.9897366761142822	0.9949713839298988	null
AC064802.1	0.0499201	0.7758103182589206	0.8780296933031817	null
AC064805.2	0.200964	0.2470293076637569	0.4494963019622899	null
AC064807.1	0.3251856352895262	0.0566339	0.1725968237115644	null
AC064807.2	-0.00126915	0.9942267765131934	0.9969542493110898	null
AC064807.4	0.39231	0.0197552	0.0839498	null
AC064834.1	-0.212231	0.2209607067237039	0.4197158163614072	null
AC064836.2	0.1414402394602752	0.417671	0.6195953500482538	null
AC064836.3	0.016781	0.9237754493210536	0.9609448730481136	null
AC064871.1	0.0335621	0.8482132190234857	0.9207190182190697	null
AC064874.1	-0.115352	0.5093462042258142	0.6964924584863954	null
AC066612.1	-0.363683	0.0317463	0.1161115764339415	null
AC066613.1	-0.103648	0.5535039059187037	0.7305132374581981	null
AC066613.2	0.1215568159668567	0.4866738444100301	0.6787323238634602	null
AC067735.1	0.1297358128648587	0.457602	0.6543195138218377	null
AC067750.1	-0.0531635	0.7616525342618283	0.8697540402540987	null
AC067817.2	-0.0535865	0.759811	0.8689044095997842	null
AC067930.4	-0.166541	0.3389765516084568	0.5494810595391504	null
AC067956.1	0.2318322569019866	0.1802230013401771	0.367547	null
AC067960.1	0.2933157508248979	0.087247	0.2288980838048257	null
AC067968.1	0.1607595942021075	0.3562436821595777	0.5647180173758611	null
AC068020.1	0.0641628	0.714228	0.8399412303738154	null
AC068025.2	-0.132838	0.4468237392143008	0.6449234688046032	null
AC068051.1	-0.119583	0.4938308423989783	0.6838565591045828	null
AC068057.1	0.5808497969460359	0.000253721	0.00423029	null
AC068112.1	-0.581414	0.000249402	0.00418175	null
AC068196.1	-0.287675	0.0937904	0.2399446030152098	null
AC068205.1	-0.134812	0.4400370677266531	0.639166	null
AC068282.1	-0.0722008	0.6802136607453598	0.8182055673171832	null
AC068286.1	-0.286406	0.0953131	0.2425602881956814	null
AC068305.2	-0.032998	0.8507354191036052	0.9215621585046532	null
AC068313.1	-0.446319	0.00719901	0.0420766	null
AC068338.3	0.2911410393554817	0.0897268	0.2332405457524331	null
AC068389.4	0.159208	0.360965	0.5690505031509449	null
AC068413.1	-0.0996992	0.5687930003817155	0.7414249682377341	null
AC068418.2	0.326596	0.0555083	0.1705888560033157	null
AC068446.2	0.2354987037872978	0.1732374107335251	0.3577840439514797	null
AC068473.1	0.00465357	0.978834	0.9890745553914856	null
AC068473.4	0.0912381	0.6021868487413967	0.7644860988109454	null
AC068473.5	-0.0417411	0.8118198956350069	0.8999220314651298	null
AC068481.1	0.2752655507741349	0.1095004416310592	0.2656612879314139	null
AC068489.1	-0.64459	2.9245417051043787e-05	0.0010294	null
AC068490.1	-0.631511	4.738579399635565e-05	0.00141972	null
AC068491.3	-0.326878	0.0552854	0.1701236874975151	null
AC068506.1	-0.0314468	0.8576789110657677	0.925245	null
AC068512.1	0.0276394	0.8747655824002305	0.9344283550151548	null
AC068533.3	0.5444673624687169	0.000721209	0.00849539	null
AC068533.4	-0.0554198	0.7518480282871954	0.8640815219888491	null
AC068547.1	0.1128137503172684	0.5187708253323902	0.7037499165851466	null
AC068580.3	-0.0177682	0.9193058571955084	0.958688	null
AC068580.4	0.3428127837765994	0.0437995	0.1448741813094291	null
AC068594.1	-0.0503431	0.7739595087600387	0.8770212223317481	null
AC068599.1	-0.60031	0.000137707	0.00285247	null
AC068620.1	-0.0358184	0.8381394735244769	0.91501	null
AC068631.1	0.1628748520205563	0.3498660923731822	0.558934	null
AC068633.1	-0.0798157	0.6485513005875969	0.7976462548224824	null
AC068643.1	-0.699586	2.920442004787192e-06	0.000239265	null
AC068672.2	0.0758672	0.6648975317519301	0.8089978213188973	null
AC068675.1	-0.214628	0.2156666474070225	0.4127949630019696	null
AC068707.1	-0.122967	0.4815946368248739	0.6745788808113535	null
AC068722.1	0.0204475	0.9071867427886188	0.9525300433937948	null
AC068724.3	0.041318	0.8136935119126765	0.9013681531859978	null
AC068733.3	0.1187458391045385	0.4968802932803412	0.6864463771301312	null
AC068759.1	0.0135377	0.9384767011508928	0.9686462462593536	null
AC068768.1	0.160901	0.3558163484788896	0.5643795062093557	null
AC068775.1	-0.175848	0.3122783588191981	0.5219798457285302	null
AC068790.9	0.0115634	0.947435	0.9729476858995344	null
AC068831.1	0.2099745927780158	0.226024	0.4258943104118033	null
AC068831.6	-0.00789696	0.964089	0.9820695584156612	null
AC068831.7	0.1634389207721426	0.3481771464556822	0.5575856580372441	null
AC068870.2	0.0352543	0.8406556036320145	0.9164091069829334	null
AC068875.1	-0.192206	0.2686550588406514	0.4741828647942231	null
AC068888.1	-0.126492	0.4690179527261746	0.6638902316843124	null
AC068896.1	0.1718999520459377	0.3234389365151636	0.5335776762021783	null
AC068946.2	0.0668468	0.7028055894150294	0.8320923867064067	null
AC068985.1	-0.289931	0.0911294	0.2356234323877984	null
AC068987.1	-0.41036	0.014346	0.0671221	null
AC068987.3	-0.00648679	0.9704985817067152	0.9850090052018388	null
AC068992.1	0.1212747815910635	0.4876929879839862	0.6793162749317891	null
AC069114.1	-0.0762903	0.663139	0.8077678686182509	null
AC069120.1	-0.473113	0.00410031	0.0283113	null
AC069133.1	0.1389019300781367	0.4261600527720395	0.6270987671132718	null
AC069185.1	-0.145107	0.4055778225827752	0.6078422687657955	null
AC069213.1	-0.0159349	0.9276083611296582	0.962656	null
AC069222.1	-0.630347	4.941276313717896e-05	0.00146384	null
AC069224.1	-0.159772	0.3592436494178271	0.5675423809108422	null
AC069228.1	-0.44773	0.00699648	0.0412889	null
AC069234.1	0.1475039785398285	0.39778	0.6012377160553438	null
AC069257.3	-0.200385	0.2484200640058976	0.45117	null
AC069277.1	-0.248331	0.1503102030126502	0.3260792652828303	null
AC069281.1	0.0850334	0.6271972693667925	0.7829749854395557	null
AC069285.1	-0.0286265	0.87033	0.9324151748643666	null
AC069287.1	0.2519977147711983	0.1441849453147984	0.3176052397306042	null
AC069287.3	0.2656763819971671	0.1229396486610686	0.28721	null
AC069368.1	0.1434144800908275	0.4111341835093222	0.6133838032023853	null
AC069431.1	-0.214769	0.2153579697022056	0.4125032249399149	null
AC069437.1	0.2737143617072725	0.1115958166810292	0.269452	null
AC069439.2	-0.267792	0.1198744959721466	0.2825213917073934	null
AC069503.1	0.2597536601055105	0.1318323647202253	0.2996178642995824	null
AC069542.1	0.2013725443163241	0.2460486330238167	0.4484060345181301	null
AC069544.1	-0.283868	0.098415	0.2474329202947741	null
AC069549.1	0.177259	0.3083518289521104	0.5176380346268065	null
AC072022.1	-0.0925073	0.5971243869785864	0.7611093514068795	null
AC072039.2	-0.290495	0.0904733	0.2346163797693619	null
AC072061.1	-0.103648	0.5535039059187037	0.7305132374581981	null
AC073023.1	-0.465498	0.00483348	0.0317936	null
AC073050.1	-0.159349	0.3605339701621219	0.5685978491259114	null
AC073052.2	-0.02496	0.8868234764666876	0.9419303043216968	null
AC073062.1	-0.219987	0.2041496759200397	0.3981278954431768	null
AC073071.1	-0.206731	0.23344	0.43456	null
AC073073.2	0.0404719	0.8174437863629457	0.9035845780309492	null
AC073111.3	-0.179656	0.3017485409527652	0.5098310044443713	null
AC073111.5	0.6688445221935052	1.122615827871744e-05	0.000549943	null
AC073133.1	-0.129172	0.4595768764279726	0.6558010214445766	null
AC073133.2	-0.449281	0.00677934	0.0404496	null
AC073172.2	0.046962	0.7887850142825725	0.8861871874153814	null
AC073176.3	0.0241139	0.8906365596325171	0.9439126603759914	null
AC073188.2	-0.0380746	0.8280909662490382	0.910019	null
AC073254.1	0.5405188812076124	0.000802137	0.0091449	null
AC073263.1	0.2378959959815398	0.1687755710229906	0.3518107380185326	null
AC073283.3	0.1352354831928255	0.4385901566343873	0.6379224690221248	null
AC073288.1	0.0356773	0.8387683591004131	0.9155279755532096	null
AC073288.2	0.1851555677082168	0.2869417244141525	0.4940538031999311	null
AC073311.1	0.0145248	0.9340000673992952	0.966082	null
AC073316.1	0.228307	0.1871259098395394	0.3770288748200151	null
AC073316.3	0.0187553	0.9148386953729604	0.9562539623126336	null
AC073320.1	0.131992	0.4497496010955312	0.647298	null
AC073321.1	-0.436448	0.00876227	0.0480459	null
AC073325.1	-0.0418821	0.8111955846452467	0.8996917139196348	null
AC073332.1	-0.172323	0.3222314485443822	0.5324730133513687	null
AC073333.1	0.409655	0.014531	0.0676281	null
AC073335.2	-0.268074	0.1194701608548598	0.2819040174546245	null
AC073336.1	-0.210821	0.2241160189323135	0.4237781531088609	null
AC073342.1	0.6201935923691831	7.070205730440277e-05	0.00183988	null
AC073343.2	-0.404155	0.0160441	0.0726633	null
AC073349.1	0.128608	0.4615559939193477	0.657322	null
AC073359.2	0.032716	0.8519970671524664	0.9223821342602502	null
AC073365.1	-0.573094	0.000320282	0.00491893	null
AC073389.1	-0.0301777	0.8633677960650311	0.9281789803940756	null
AC073389.2	0.073893	0.6731285838570187	0.8146323361786322	null
AC073486.1	0.1518755113646226	0.3837845518215267	0.5888116470830204	null
AC073508.2	0.2603177288570969	0.1309655210792707	0.2984757616616205	null
AC073517.1	0.2370498928541602	0.1703408475579582	0.3536153951183511	null
AC073525.1	0.2954310086433467	0.0848859	0.2248137488983517	null
AC073529.1	0.3148913805730755	0.065409	0.1894263273470099	null
AC073530.1	0.131992	0.4497496010955312	0.647298	null
AC073534.2	-0.302905	0.0769363	0.2115903091095531	null
AC073569.1	-0.251152	0.1455819968316551	0.3195863127342968	null
AC073569.2	0.0912381	0.6021868487413967	0.7644860988109454	null
AC073575.1	-0.131287	0.4521957095636811	0.6495990001525788	null
AC073578.1	-0.294444	0.0859815	0.2266291526420799	null
AC073578.2	-0.326878	0.0552854	0.1701236874975151	null
AC073591.1	-0.0222807	0.8989064096381206	0.9482780120145684	null
AC073592.1	0.052332	0.7652748277920073	0.8724119955383194	null
AC073610.3	-0.463665	0.00502599	0.0325552	null
AC073611.1	0.1211337644031669	0.4882029713610144	0.6796281945606341	null
AC073612.1	0.0428692	0.8068286340408748	0.8972357367740297	null
AC073655.2	-0.0610604	0.7275062860792221	0.8488347419808593	null
AC073834.1	0.0124095	0.9435951178588282	0.9711026771726544	null
AC073842.1	0.3901945589098521	0.0204878	0.086108	null
AC073842.2	0.1243771597247884	0.4765430762874466	0.6700708379897878	null
AC073848.1	-0.703112	2.475984111829596e-06	0.000222829	null
AC073869.3	0.0568299	0.7457394438985031	0.8606831559110335	null
AC073878.1	0.4753689403993898	0.00390246	0.0272862	null
AC073896.2	-0.0368055	0.8337400559341458	0.9127651824227891	null
AC073896.3	-0.0527404	0.7634950000341514	0.8711462184032753	null
AC073911.1	-0.245652	0.1549044967490577	0.3328247366848312	null
AC073912.1	0.0710727	0.6849520934939137	0.8209542848873478	null
AC073912.2	0.1009683065339552	0.5638577153291275	0.7379879611361616	null
AC073941.1	-0.0207295	0.9059121971228008	0.951781	null
AC073957.3	-0.227179	0.1893736450473103	0.3794980122030235	null
AC073987.1	-0.107596	0.5384096286943314	0.7189385920389265	null
AC074011.1	-0.430949	0.00975242	0.0518014	null
AC074032.1	0.1604775598263143	0.3570992746399734	0.5656591550217432	null
AC074044.1	-0.500611	0.00219277	0.0182672	null
AC074050.3	-0.152581	0.3815544719205754	0.5866023488003722	null
AC074050.4	0.1131742189299994	0.5174272090510268	0.7030461644609856	null
AC074117.1	0.0447024	0.7987338940414044	0.8921592115335305	null
AC074124.1	0.286124	0.095654	0.2431934535896933	null
AC074131.1	0.0304597	0.862103	0.9276167427692484	null
AC074138.1	-0.575914	0.000294465	0.00467973	null
AC074183.1	0.0951866	0.586498	0.7539556725219808	null
AC074237.1	-0.103789	0.552961	0.7301217542965937	null
AC074286.1	0.4870733669948064	0.00300324	0.0229434	null
AC074327.1	0.00282034	0.9871710349453232	0.9935272003755636	null
AC074351.1	-0.130582	0.4546489709920907	0.6518619818840796	null
AC074386.1	0.3333646321875282	0.0503507	0.1594616961570127	null
AC074387.1	0.1955908396125641	0.2601549037952696	0.4647383728775798	null
AC076966.1	0.1587853535715553	0.3622587059913013	0.5696164523922784	null
AC076968.1	0.1644260410874187	0.3452334090659965	0.5547410094683493	null
AC078777.1	-0.456473	0.0058464	0.0364101	null
AC078778.1	0.16908	0.3315605825058552	0.5419336736211209	null
AC078785.1	0.5495439812329939	0.000627823	0.00777303	null
AC078785.2	0.0944815	0.5892863876760337	0.7559040754127462	null
AC078788.1	-0.459011	0.0055446	0.0350543	null
AC078795.1	0.2579204366628549	0.1346788890217913	0.3040223966051059	null
[truncated: 22,417 more rows]

## Sheet: FigureS12f_L6CT
gene	corr	p_value	p_adjusted	group1
A1BG	-0.0363824	0.8356249208599311	0.9234814307439088	null
A1BG-AS1	-0.0946225	0.5887282670395948	0.7847960871198165	null
A1CF	0.2285888615803651	0.1865669241661863	0.4209720024113998	null
A2M	-0.591285	0.000183717	0.00475313	null
A2M-AS1	-0.144966	0.4060392114819774	0.6474172272357289	null
A2ML1	-0.195309	0.2608563898209083	0.5088060591367648	null
A2ML1-AS1	-0.182053	0.2952357292476594	0.5437583252117784	null
A4GALT	0.2772397914046872	0.1068766629259589	0.305902	null
AAAS	0.3461971962861175	0.041627	0.171076	null
AACS	-0.134812	0.4400370677266531	0.6763839831547013	null
AADACL2-AS1	0.2780858945320666	0.1057668423825915	0.3040830609438492	null
AADACL4	0.0975839	0.5770619252990216	0.7775601240764429	null
AADAT	-0.646282	2.7429724869552844e-05	0.00134929	null
AAED1	0.0946225	0.5887282670395948	0.7847960871198165	null
AAGAB	-0.189245	0.2762402234185038	0.5248915249047402	null
AAK1	0.1709128317306616	0.3262673282106259	0.5753539653374645	null
AAMDC	-0.135235	0.4385901566343873	0.6750388227985412	null
AAMP	0.2067311974563944	0.23344	0.4767625978056034	null
AANAT	0.065291	0.7094190898342903	0.8579813233446361	null
AAR2	0.0953276	0.5859411624888522	0.7837356121519048	null
AARD	0.3041740742929349	0.0756458	0.2470964050157281	null
AARS	0.6871767566200613	5.128059145197706e-06	0.000471424	null
AARS2	0.2947259227038638	0.0856674	0.2677822160052043	null
AARSD1	0.0753032	0.6672453840519557	0.8337222153336351	null
AASDH	0.2105386615296022	0.2247507486134114	0.4670110275263948	null
AASDHPPT	0.2377549787936432	0.1690357331303983	0.399204	null
AASS	-0.0609194	0.7281117564456698	0.8686918147350046	null
AATBC	0.3192629133978696	0.0615605	0.2185946711225833	null
AATF	0.2388831162968158	0.1669624549510417	0.3963525057685276	null
AATK	0.1494782191703806	0.3914235344192296	0.6353126845555528	null
AB015752.1	-0.0273573	0.8760335768885966	0.9418284683276512	null
ABALON	0.1288897097374791	0.4605658681922902	0.6928410562283724	null
ABAT	0.2529848350864744	0.142567	0.3617568862447602	null
ABCA1	0.6066559423311111	0.000111855	0.0033276	null
ABCA10	0.5592741671978582	0.000478298	0.00877963	null
ABCA12	0.3415436290855301	0.0446373	0.1780966100125782	null
ABCA13	0.1902321864724939	0.2736965205736285	0.5221813943171779	null
ABCA2	-0.0169221	0.9231367924382584	0.964906	null
ABCA3	0.261305	0.1294586985934254	0.3423185274253361	null
ABCA4	0.154132	0.376675	0.6220421467132694	null
ABCA5	0.4150135839796512	0.0131739	0.0808712	null
ABCA6	0.5519412734272358	0.000587577	0.010038	null
ABCA7	0.3639653619610872	0.0316043	0.143592	null
ABCA8	0.1106984924988196	0.5266897514152823	0.7420033798515386	null
ABCA9	0.5560307718762367	0.00052418	0.00929477	null
ABCA9-AS1	0.3466202478498073	0.0413616	0.1703917534332702	null
ABCB1	-0.573799	0.000313646	0.00672599	null
ABCB10	0.049074	0.7795155730461689	0.896269	null
ABCB11	0.0399079	0.8199461907562586	0.9164489015323952	null
ABCB4	-0.64459	2.9245417051043787e-05	0.00139726	null
ABCB5	0.2586255226023379	0.1335787594294918	0.3489350358405649	null
ABCB6	-0.0338441	0.8469526730182656	0.9285432750964182	null
ABCB7	0.3951301604862327	0.0188125	0.102101	null
ABCB8	0.3036100055413486	0.0762172	0.2482400229686804	null
ABCB9	0.4860862466795304	0.0030714	0.030552	null
ABCC1	0.4976496560870504	0.00235151	0.025359	null
ABCC10	0.344646	0.0426116	0.17347	null
ABCC11	0.081931	0.6398597696589716	0.81684	null
ABCC12	0.00888408	0.9596035735542344	0.981526	null
ABCC2	0.1126727331293718	0.5192969223359731	0.7365846253268126	null
ABCC3	-0.0483689	0.7826069429862519	0.8981660955806915	null
ABCC4	-0.241139	0.1628706962671896	0.3911931243140946	null
ABCC5	0.3758108057444004	0.0260914	0.1270638001520102	null
ABCC5-AS1	0.0898279	0.6078333290256058	0.7962105467982576	null
ABCC6	0.0761493	0.6637247783892009	0.8315930572556647	null
ABCC8	0.0963147	0.5820490586341539	0.7813718615250886	null
ABCC9	0.0518943	0.7671837572689096	0.8895683049521279	null
ABCD1	0.218436	0.2074386980625679	0.4477537948654215	null
ABCD2	0.5853623469587267	0.000220959	0.00534664	null
ABCD3	0.1173263003299591	0.5020755487943545	0.725181	null
ABCD4	0.4319356465272415	0.00956801	0.0651548	null
ABCE1	0.0603554	0.730535	0.8703333474128933	null
ABCF1	0.5792986078791734	0.000265947	0.00603792	null
ABCF2	0.2604587460449934	0.1307494703051175	0.344554	null
ABCF3	0.1166212143904762	0.5046661842476238	0.7269565360171109	null
ABCG1	0.3060072977355906	0.0738116	0.2430160512451727	null
ABCG2	0.1843094645808373	0.2891886950282367	0.5374754841476823	null
ABCG4	0.5193663030231246	0.00138782	0.0177786	null
ABCG5	-0.208	0.2305184510311589	0.4736	null
ABCG8	-0.0486509	0.7813699991945402	0.8976190951517325	null
ABHD1	0.2658173991850637	0.1227335069988175	0.332854	null
ABHD10	0.0568299	0.7457394438985031	0.8783240465259817	null
ABHD11	0.3918867651646112	0.0198999	0.105726	null
ABHD12	0.3815925104481605	0.0237036	0.1190275482713398	null
ABHD12B	0.0451255	0.7968687706466747	0.9045831677315568	null
ABHD13	0.3192629133978696	0.0615605	0.2185946711225833	null
ABHD14A	0.00775595	0.96473	0.9833169200511588	null
ABHD14B	-0.0851744	0.626624	0.8089207087611844	null
ABHD16A	0.0117044	0.9467952695070176	0.9747815068762066	null
ABHD17A	0.3021998336623828	0.0776605	0.2507562409376219	null
ABHD17B	0.1889630317814246	0.2769698099630772	0.525743	null
ABHD17C	0.0341262	0.8456925003827447	0.9279781076257384	null
ABHD18	0.137774	0.4299636639156469	0.6680877629046741	null
ABHD2	0.2009494927526344	0.2470631006071612	0.49283	null
ABHD3	0.4230515636897566	0.0113394	0.0730692	null
ABHD4	-0.144966	0.4060392114819774	0.6474172272357289	null
ABHD5	0.0949046	0.5876127247262151	0.7846119404207825	null
ABHD6	-0.443217	0.00766232	0.0562782	null
ABHD8	0.1240951253489952	0.4775511682285579	0.7060341586168457	null
ABI1	-0.0392028	0.8230766539402233	0.9178896502204013	null
ABI2	-0.336749	0.0479195	0.1861590313775515	null
ABI3	0.7256744489158292	8.115512874004015e-07	0.000155059	null
ABI3BP	0.5450314312203032	0.000710258	0.0112672	null
ABL1	0.2761116539015145	0.10837	0.3082878037350552	null
ABL2	0.00282034	0.9871710349453232	0.993906	null
ABLIM1	0.7049237798400024	2.272442942210141e-06	0.000282014	null
ABLIM2	0.4487166918869352	0.00685762	0.0524711	null
ABLIM3	-0.277381	0.1066910843570903	0.3056824260076501	null
ABO	-0.376234	0.0259102	0.1263460342773813	null
ABR	-0.103648	0.5535039059187037	0.7609025012969567	null
ABRA	-0.0724828	0.6790309232309442	0.8399791892678161	null
ABRACL	0.5660429922168944	0.000393867	0.00780463	null
ABRAXAS1	0.1022374612250245	0.5589421977443544	0.7647695765282185	null
ABRAXAS2	-0.0439974	0.8018448636450478	0.9066072955502832	null
ABT1	0.1909372724119768	0.2718889682411706	0.5205480920636478	null
ABTB1	0.282739	0.099818	0.293989	null
ABTB2	0.2644072273060979	0.1248065424705733	0.3360383572389185	null
AC000058.1	-0.0447024	0.7987338940414044	0.9055547120163124	null
AC000068.1	0.2294349647077446	0.1848970287858038	0.4191011775155987	null
AC000093.1	-0.116762	0.5041475201064967	0.7266293788799606	null
AC000099.1	-0.471844	0.00421537	0.0378371	null
AC000124.1	0.3825796307634366	0.0233146	0.1179188807404821	null
AC000372.1	-0.605951	0.000114494	0.00337479	null
AC000403.1	0.065573	0.7082186858700386	0.8570378367906147	null
AC001226.2	-0.351979	0.0381175	0.1610800304191312	null
AC002064.1	0.4662028231861118	0.00476115	0.041155	null
AC002064.2	0.3377361650123224	0.0472284	0.1843683346173739	null
AC002070.1	0.016076	0.9269694289118428	0.9662554607519656	null
AC002074.1	0.1978471146189095	0.2545878544224395	0.5016832260871248	null
AC002101.1	0.1827582755139748	0.2933374192895081	0.5418191413111788	null
AC002116.2	0.2634201069908217	0.1262730819116923	0.3380796729960815	null
AC002127.2	-0.388079	0.0212428	0.1105048613718018	null
AC002310.1	0.1790918286286636	0.3032941175779506	0.552342	null
AC002310.2	0.1730280895491104	0.3202252114118129	0.5699866463401346	null
AC002310.4	0.0105763	0.9519171950417612	0.9773185006399552	null
AC002310.5	0.0365235	0.8349965319703543	0.9232873513076514	null
AC002375.1	0.112955	0.5182449910625417	0.7360233882818712	null
AC002378.1	0.1353765003807221	0.4381084331133414	0.6748067199866348	null
AC002383.1	-0.685767	5.45743926845241e-06	0.00049163	null
AC002384.1	-0.759096	1.2534268952660824e-07	4.765359099612457e-05	null
AC002386.1	0.2291689791417433	0.1854208454663139	0.4195123719369786	null
AC002429.2	0.0643038	0.7136259075304543	0.8602716250408214	null
AC002451.1	-0.31052	0.0694443	0.2348772258341063	null
AC002454.1	0.217731	0.2089457603119396	0.4494000170189824	null
AC002463.1	-0.0549967	0.7536835175299729	0.8823065070567727	null
AC002472.1	0.1788097942528704	0.3040687841717559	0.5533479553591316	null
AC002553.1	0.2185766412397075	0.2071381904135363	0.4474496098965748	null
AC002553.2	0.0196014	0.9110117351821514	0.9583952833632322	null
AC002558.2	0.160901	0.3558163484788896	0.6024999254721803	null
AC002996.1	0.2314092053382969	0.181042	0.414678	null
AC003002.1	0.1363636206959982	0.4347445051521208	0.6716546590720589	null
AC003002.2	0.0679703	0.6980434117154795	0.8511993350470193	null
AC003005.1	-0.0339851	0.8463225398413162	0.9281699941906107	null
AC003005.2	-0.213782	0.2175250952299338	0.4592287445743666	null
AC003006.1	0.2838675992358266	0.098415	0.291348	null
AC003035.1	-0.081931	0.6398597696589716	0.81684	null
AC003035.2	-0.0010577	0.995189	0.9978131676956364	null
AC003043.1	0.2087054380869466	0.228906	0.4716265484706989	null
AC003102.1	-0.208141	0.2301954158456031	0.4730224782734265	null
AC003666.1	0.2354987037872978	0.1732374107335251	0.4046535832722796	null
AC003681.1	0.0779825	0.6561211255507217	0.8266838716636655	null
AC003682.1	-0.121416	0.4871832789400928	0.713177	null
AC003684.1	0.2479082163221973	0.1510289521047174	0.3742108057727731	null
AC003958.2	-0.442371	0.00779301	0.0569027	null
AC003975.1	-0.0975839	0.5770619252990216	0.7775601240764429	null
AC003982.1	0.0826361	0.6369729631650609	0.8152890463198562	null
AC003984.1	0.2525617835227847	0.1432590382238282	0.3627320788349353	null
AC003988.1	-0.527545	0.00112746	0.0153739	null
AC003991.1	0.4401146434252435	0.00815086	0.0587318	null
AC003991.2	0.2421265116184373	0.1611034194436487	0.3888637470720417	null
AC004009.1	0.2457929585037486	0.15466	0.3791870837384744	null
AC004014.1	0.5144307014467441	0.00156931	0.019352	null
AC004023.1	-0.201937	0.2447003470467562	0.4901217505675318	null
AC004034.1	0.1926294786667358	0.2675827108283914	0.5157813686166235	null
AC004039.1	-0.247767	0.151269	0.3745162185292482	null
AC004052.1	-0.081931	0.6398597696589716	0.81684	null
AC004053.1	-0.135235	0.4385901566343873	0.6750388227985412	null
AC004069.1	-0.229153	0.1854524845137123	0.4195123719369786	null
AC004076.1	-0.319827	0.0610772	0.2176019535425997	null
AC004076.2	-0.255382	0.1386946729880555	0.3564459452102513	null
AC004112.1	0.288521	0.0927856	0.2812913446861705	null
AC004147.2	-0.188117	0.2791660765296681	0.5277241077563615	null
AC004147.3	0.0974429	0.5776151017558632	0.7775601240764429	null
AC004148.2	-0.195732	0.2598046281223842	0.5078586155479914	null
AC004149.1	-0.129172	0.4595768764279726	0.6922353555704978	null
AC004156.1	0.01664	0.9244141530699242	0.9652515532776964	null
AC004158.1	-0.211667	0.2222191666872132	0.464331	null
AC004217.1	0.2273197068892959	0.1890916451743567	0.4241090583847611	null
AC004221.1	-0.151876	0.3837845518215267	0.6287373124385529	null
AC004223.3	0.4248847871324122	0.0109527	0.0714189	null
AC004231.1	0.1305819159922382	0.4546489709920907	0.6876757294891157	null
AC004231.3	0.100686	0.5649527431813959	0.769006	null
AC004233.2	0.184733	0.2880638007084939	0.5365852112350297	null
AC004233.3	0.1530036488677953	0.38022	0.6258230435589466	null
AC004233.4	0.1061859424861289	0.5437777605616718	0.7545143478386033	null
AC004241.1	-0.0401899	0.8186947683784567	0.9158259699529804	null
AC004253.1	0.0802388	0.6468092906313571	0.8211318805904109	null
AC004257.1	-0.229294	0.1851746097330399	0.4192643253176358	null
AC004448.2	0.3268778415442853	0.0552854	0.2047055176984623	null
AC004471.1	0.0640218	0.7148293886165259	0.8606268056495783	null
AC004485.1	-0.459575	0.00547938	0.0454205	null
AC004492.1	-0.0211526	0.904001	0.954646	null
AC004494.1	0.2834445476721369	0.0989393	0.2923989759946799	null
AC004520.1	0.2510105944559223	0.145816	0.3663934273008326	null
AC004522.2	-0.0496381	0.7770448669128348	0.8949881083297456	null
AC004540.1	-0.00803798	0.9634481491129304	0.9830826289747598	null
AC004540.2	-0.33407	0.0498362	0.1910899526480216	null
AC004542.1	0.0538686	0.7585846243707861	0.8855483585355766	null
AC004542.2	0.1982701661825992	0.2535528995470822	0.5001710570522032	null
AC004551.1	-0.188399	0.2784327363867592	0.5270929791451934	null
AC004554.2	-0.0466767	0.7900395188720194	0.9014842022493776	null
AC004556.1	0.0729059	0.6772582300697572	0.838711	null
AC004593.1	0.2622364534282307	0.1280484318319057	0.3406572238373224	null
AC004594.1	0.7067781457376867	2.080093159208323e-06	0.000268153	null
AC004596.1	0.1446836347818967	0.4069628854672505	0.648015	null
AC004672.1	-0.184309	0.2891886950282367	0.5374754841476823	null
AC004674.1	-0.0775595	0.6578728360321022	0.8280072710714894	null
AC004690.2	0.267087	0.1208898039830525	0.3299281169417022	null
AC004691.1	0.6406154386162272	3.394483088694193e-05	0.00152588	null
AC004691.2	0.5886057422803481	0.000199805	0.00502447	null
AC004692.2	0.1499012707340704	0.3900691222473513	0.6340319189224883	null
AC004702.1	0.4392685402978639	0.00828863	0.059419	null
AC004704.1	-0.0306007	0.8614707357702608	0.935861	null
AC004706.1	0.00394848	0.9820401574869796	0.991276	null
AC004784.1	-0.294303	0.0861389	0.2686945389967609	null
AC004803.1	-0.0999812	0.5676945710196803	0.7713809621118518	null
AC004805.1	0.0219987	0.9001796459960163	0.9525843109561092	null
AC004812.2	-0.606797	0.000111333	0.00331649	null
AC004816.1	-0.41318	0.0136256	0.0826489	null
AC004817.1	-0.446037	0.00724012	0.0541524	null
AC004817.4	-0.461831	0.00522507	0.0438472	null
AC004830.1	-0.0272163	0.8766676881558337	0.942104	null
AC004832.1	0.1717589348580411	0.323842	0.5733307949409607	null
AC004834.1	-0.0791106	0.6514587268371546	0.8239566225928512	null
AC004835.1	0.1097113721835435	0.5304052827561296	0.7450852265470156	null
AC004837.2	-0.194181	0.2636748012348285	0.5122100516583041	null
AC004852.2	0.2459339756916452	0.1544161542090973	0.3789201132331542	null
AC004862.1	-0.19545	0.2605054910166743	0.5085638528281132	null
AC004865.2	-0.308264	0.071602	0.2387548084040197	null
AC004870.3	0.2008084755647378	0.2474018763662405	0.4931548465983419	null
AC004870.4	0.1312870019317211	0.4521957095636811	0.6860004031667072	null
AC004884.2	0.1288897097374791	0.4605658681922902	0.6928410562283724	null
AC004889.1	-0.435461	0.0089334	0.0624253	null
AC004895.1	0.1248002112884782	0.4750330253926738	0.7043538995626035	null
AC004908.1	-0.132133	0.4492612394112808	0.6835828830032858	null
AC004908.3	-0.11507	0.510389	0.7307422534225247	null
AC004918.1	-0.30502	0.0747949	0.2452454821557865	null
AC004921.1	-0.155965	0.3709560900334868	0.6165011525184222	null
AC004922.1	-0.231691	0.1804956042034395	0.4140195212074191	null
AC004923.4	0.1803609833197329	0.2998236144306571	0.5482914964368228	null
AC004941.1	-0.15949	0.3601035554099667	0.6064176314865588	null
AC004943.1	-0.160478	0.3570992746399734	0.6036697437221525	null
AC004943.2	-0.276958	0.1072485516421706	0.3066920272674056	null
AC004949.1	0.2662404507487535	0.1221166269188348	0.3319435359205508	null
AC004951.1	0.2775218257804803	0.1065057494137806	0.3053854614726465	null
AC004969.1	-0.268356	0.1190668455004211	0.3269419037115862	null
AC004973.1	0.0359594	0.8375106865389387	0.9246088300893264	null
AC004982.1	-0.256792	0.136453	0.3531121913729058	null
AC004982.2	-0.103084	0.5556762534777577	0.7626268992755497	null
AC004988.1	-0.082354	0.6381270583325129	0.8160212100482639	null
AC004990.1	-0.057253	0.7439098181947754	0.8776899396132446	null
AC005014.2	0.1590673879473485	0.361396	0.6075445896107565	null
AC005020.2	-0.0516123	0.7684144662929778	0.8903969879852146	null
AC005034.2	-0.01664	0.9244141530699242	0.9652515532776964	null
AC005034.3	0.1586443363836587	0.3626906588166935	0.6087634067582499	null
AC005037.1	-0.214346	0.2162849141554865	0.4583793376248789	null
AC005041.1	0.2562282304080959	0.1373464264247984	0.3544836832510245	null
AC005046.1	-0.169867	0.3292803290588596	0.5779410845946228	null
AC005064.1	0.0135377	0.9384767011508928	0.9713441714431376	null
AC005070.3	0.0269343	0.8779361368227019	0.9424284784202732	null
AC005091.1	0.0379336	0.828718	0.919655	null
AC005144.1	0.1709128317306616	0.3262673282106259	0.5753539653374645	null
AC005154.4	0.1445426175940002	0.4074251703330561	0.648337	null
AC005154.6	-0.203065	0.2420186343883028	0.4867061133193492	null
AC005162.3	0.0462536	0.7919005404080639	0.902689	null
AC005165.1	-0.503149	0.00206423	0.0231398	null
AC005186.1	0.4928550716985665	0.00262982	0.0273353	null
AC005197.1	0.0932124	0.5943199115369431	0.7884079446262446	null
AC005208.1	-0.0224217	0.8982698843135796	0.9517757097325414	null
AC005224.1	0.2393061678605056	0.1661896939619352	0.3954806943836376	null
AC005225.2	0.4764970779025625	0.00380667	0.0353718	null
AC005234.1	-0.0304597	0.862103	0.9360488168050494	null
AC005244.2	0.2195637615549837	0.2050430709431851	0.4449377115533118	null
AC005253.1	-0.130864	0.4536668092761488	0.6868849273623553	null
AC005258.1	-0.159067	0.361396	0.6075445896107565	null
AC005261.1	-0.219846	0.2044471736442593	0.4442032692768675	null
AC005261.3	-0.0317289	0.8564156608801571	0.9338515234652084	null
AC005277.2	0.0444204	0.7999779191011978	0.9061407212724824	null
AC005280.2	-0.453652	0.00619819	0.0490758	null
AC005288.1	0.249741	0.1479323366233459	0.3693944386951211	null
AC005291.2	-0.0155119	0.929525	0.9675259754540264	null
AC005304.1	0.00338441	0.9846055203036392	0.993106	null
AC005304.3	-0.0442794	0.8006001133842762	0.9064792864228308	null
AC005324.3	-0.206872	0.2331137955986705	0.476401	null
AC005324.4	-0.331108	0.0520255	0.1966605983094745	null
AC005330.1	-0.452665	0.00632554	0.049733	null
AC005332.1	0.1821942067623885	0.2948554409389137	0.5433255890660293	null
AC005332.3	-0.422064	0.0115523	0.0740161	null
AC005332.4	-0.33407	0.0498362	0.1910899526480216	null
AC005332.5	0.2546770413412335	0.1398256170470766	0.3580806503006023	null
AC005332.6	-0.324904	0.0568612	0.2083052352851393	null
AC005332.7	-0.533609	0.000963231	0.0138324	null
AC005332.8	-0.378772	0.0248448	0.1226706601794134	null
AC005344.1	0.4509729668932806	0.00654907	0.0508664	null
AC005355.1	-0.214346	0.2162849141554865	0.4583793376248789	null
AC005358.2	0.2371909100420568	0.1700792504038691	0.4005719934700954	null
AC005363.2	0.0177682	0.9193058571955084	0.9630107730235112	null
AC005381.1	-0.189245	0.2762402234185038	0.5248915249047402	null
AC005392.3	-0.369888	0.0287395	0.1354601702170802	null
AC005393.1	-0.27315	0.1123652036345396	0.3151761764069473	null
AC005394.1	-0.172746	0.3210267696726697	0.5709150456297196	null
AC005410.2	-0.0724828	0.6790309232309442	0.8399791892678161	null
AC005476.2	-0.453652	0.00619819	0.0490758	null
AC005480.1	0.4059884839542698	0.0155257	0.0905269	null
AC005481.1	-0.362555	0.0323197	0.1454289530491714	null
AC005482.1	-0.241703	0.1618591246123954	0.3896396248315779	null
AC005498.2	0.2391651506726091	0.1664469954229624	0.3956312974814528	null
AC005498.3	-0.210962	0.2237991128210538	0.4661130826080835	null
AC005515.2	-0.420936	0.0117998	0.0751083	null
AC005520.2	-0.105904	0.5448544255590161	0.7550741146493445	null
AC005522.1	0.2945797403481335	0.0858301	0.2681787177530685	null
AC005523.1	0.2290119131440549	0.185731	0.4198875511768753	null
AC005537.1	0.6417692221173608	3.251467064653523e-05	0.00149149	null
AC005540.1	0.5237378358479187	0.00124276	0.0164948	null
AC005550.2	0.6703957112603676	1.0528067358691107e-05	0.000713459	null
AC005580.1	-0.453511	0.00621625	0.0491667	null
AC005586.1	0.3738365651138483	0.0269508	0.1297837243751015	null
AC005592.1	-0.128185	0.4630433059120726	0.6948902385036262	null
AC005606.2	0.0198834	0.9097365149261376	0.957727	null
AC005614.1	-0.32434	0.0573179	0.2093288039672183	null
AC005618.1	0.3136222258820062	0.0665611	0.2290980506943001	null
AC005632.4	-0.0720598	0.6808053111934351	0.8411072887959872	null
AC005670.1	-0.11648	0.5051851165258483	0.727004	null
AC005670.2	0.3243395321621467	0.0573179	0.2093288039672183	null
AC005696.4	0.3415436290855301	0.0446373	0.1780966100125782	null
AC005697.1	-0.182476	0.2940958037959779	0.542684	null
AC005699.1	-0.253126	0.1423374885590748	0.3614186332203541	null
AC005702.1	-0.0612015	0.7269009779126904	0.8679397336079824	null
AC005703.1	-0.397414	0.0180767	0.0996874	null
AC005703.4	-0.226897	0.1899385312628772	0.425286	null
AC005725.1	0.2352166694115046	0.1737678073709417	0.4053437694610642	null
AC005726.1	0.00620476	0.9717807302638056	0.9868713129548816	null
AC005753.1	-0.274419	0.1106396650571343	0.312053	null
AC005757.1	-0.264125	0.1252242551308882	0.3365167445598364	null
AC005759.1	0.1178903690815455	0.500008	0.7235453730068622	null
AC005772.1	-0.0124095	0.9435951178588282	0.9734079327028778	null
AC005775.1	-0.217872	0.2086437443695932	0.4489723551376002	null
AC005776.2	-0.180361	0.2998236144306571	0.5482914964368228	null
AC005808.1	-0.106468	0.5427021060544879	0.7537211900754268	null
AC005828.1	-0.0647269	0.7118219602756584	0.8595896845729901	null
AC005828.2	-0.0627526	0.7202533885480463	0.8637726560372768	null
AC005828.3	-0.073893	0.6731285838570187	0.8371096781336578	null
AC005828.4	0.0949046	0.5876127247262151	0.7846119404207825	null
AC005833.1	0.170772	0.3266726316831834	0.5755257462523945	null
AC005833.2	0.5278273342969197	0.00111931	0.0152813	null
AC005838.2	-0.0439974	0.8018448636450478	0.9066072955502832	null
AC005842.1	0.2098335755901192	0.2263429279578624	0.4686696406372023	null
AC005856.1	0.3894894729703692	0.0207369	0.1087052587099378	null
AC005871.2	0.3751057198049175	0.0263957	0.128018	null
AC005899.1	-0.345915	0.0418046	0.1713982158614768	null
AC005899.5	-0.202078	0.2443640497703448	0.4898418230919218	null
AC005899.6	-0.292329	0.088366	0.2729464291172143	null
AC005899.7	-0.337595	0.0473266	0.1846554100187608	null
AC005899.8	-0.450691	0.00658698	0.0511077	null
AC005909.1	-0.275125	0.1096896955757117	0.3101537326936581	null
AC005920.1	-0.00705086	0.9679345059019988	0.985061	null
AC005943.1	0.2037698365105661	0.240353	0.4848335896056175	null
AC005962.1	-0.0851744	0.626624	0.8089207087611844	null
AC005972.1	0.016781	0.9237754493210536	0.964989	null
AC005972.4	-0.197001	0.256666	0.5042282935181428	null
AC005993.1	0.1812070864471124	0.2975240353197191	0.5458216763111654	null
AC005999.1	-0.565479	0.000400358	0.00784317	null
AC006004.1	0.0930713	0.5948803470246896	0.7886383607630504	null
AC006013.1	0.1184544378331318	0.4979445354476182	0.7220034825226582	null
AC006017.1	-0.206872	0.2331137955986705	0.476401	null
AC006019.1	0.4528061903359361	0.00630721	0.0496934	null
AC006019.2	0.2477671991343007	0.151269	0.3745162185292482	null
AC006030.1	-0.397386	0.0180855	0.0996874	null
AC006041.1	-0.0604964	0.7299291374023767	0.8698884539938748	null
AC006042.1	0.0932124	0.5943199115369431	0.7884079446262446	null
AC006058.1	-0.342108	0.0442633	0.1771718518169837	null
AC006058.3	-0.0947636	0.5881703793043315	0.7846119404207825	null
AC006059.1	0.1209927472152704	0.4887132288900643	0.7145770443408533	null
AC006063.2	0.368478	0.0294014	0.1371394576741378	null
AC006064.1	0.2773808085925837	0.1066910843570903	0.3056824260076501	null
AC006064.2	0.1253730599735445	0.4729922838814611	0.7024887935177031	null
AC006064.6	0.000282034	0.998717	0.9992070552033474	null
AC006115.1	-0.282034	0.1007026096360441	0.2956236404588543	null
AC006115.3	0.3924508339161976	0.0197071	0.1050750302498494	null
AC006116.8	0.2769577570288939	0.1072485516421706	0.3066920272674056	null
AC006145.1	-0.167387	0.3364933676815594	0.5839302746762386	null
AC006148.1	0.1869887911508724	0.2821119527724599	0.530699	null
AC006160.1	0.3459151619103243	0.0418046	0.1713982158614768	null
AC006206.2	-0.0631757	0.718444	0.8630791931674375	null
AC006213.2	-0.369888	0.0287395	0.1354601702170802	null
AC006213.3	-0.277522	0.1065057494137806	0.3053854614726465	null
AC006254.1	-0.131992	0.4497496010955312	0.6838157189841971	null
AC006270.1	-0.418962	0.0122437	0.0768649	null
AC006273.1	-0.0733289	0.6754872400739884	0.8379060046507567	null
AC006288.1	0.0844693	0.6294919034441008	0.8108029219727031	null
AC006296.2	-0.380182	0.0242687	0.12081	null
AC006299.1	0.1702077457911787	0.3282969630566976	0.5768470294786766	null
AC006305.1	-0.340415	0.0453928	0.1799586931899139	null
AC006333.2	-0.221538	0.2008970133357954	0.4398985656125759	null
AC006372.3	0.2150512115422929	0.2147415252310732	0.4564452906716767	null
AC006435.2	-0.206026	0.235073	0.4788346796407227	null
AC006441.1	-0.0427282	0.807452	0.9099657787485124	null
AC006441.4	0.1817711551986988	0.2959972453335254	0.5443563343507674	null
AC006449.1	0.0394848	0.8218241435553681	0.9174963848342852	null
AC006460.1	-0.0768544	0.6607963350050067	0.8297778979173321	null
AC006480.2	0.2425495631821271	0.1603502590812067	0.3876297727611324	null
AC006486.1	0.1355175175686187	0.4376269999123406	0.6744820142252105	null
AC006487.1	-0.0389207	0.8243295943606245	0.9182369335602706	null
AC006487.2	0.3519789009898775	0.0381175	0.1610800304191312	null
AC006504.1	-0.294021	0.0864544	0.2692667044081462	null
AC006504.5	-0.56844	0.000367315	0.00743614	null
AC006511.4	-0.230845	0.1821373557669129	0.4158293157463231	null
AC006538.2	0.1389019300781367	0.4261600527720395	0.6654504798976413	null
AC006547.1	0.5123154436282952	0.00165326	0.0200347	null
AC006557.1	-0.149478	0.3914235344192296	0.6353126845555528	null
AC006581.2	-0.040754	0.8161932476534932	0.9147155002805648	null
AC006946.2	-0.103648	0.5535039059187037	0.7609025012969567	null
AC006946.3	-0.0356773	0.8387683591004131	0.925087	null
AC006960.2	0.0564069	0.7475704381546708	0.8793724106270607	null
AC006974.1	0.171477	0.3246492327929471	0.5739444310197507	null
AC006974.2	0.3359029415696667	0.0485183	0.1878994625003529	null
AC006978.2	-0.675049	8.66394748653943e-06	0.000630977	null
AC007001.1	0.00606374	0.9724218308244856	0.9870308198209892	null
AC007014.1	0.2309861537746071	0.1818629996527564	0.4155836333752017	null
AC007036.1	-0.0523174	0.7653387441813709	0.8887152958913046	null
AC007038.1	-0.350428	0.0390346	0.163477	null
AC007038.2	-0.102096	0.5594873847930091	0.7651421490240207	null
AC007040.1	0.3095327274330053	0.0703819	0.2364795307531788	null
AC007040.2	-0.0580991	0.740255	0.8756804864675904	null
AC007091.1	-0.418398	0.0123731	0.0774388	null
AC007100.1	0.2246403803192607	0.1945002670328066	0.4313659768452526	null
AC007114.1	0.2072952662079807	0.2321382356190443	0.4751864175187792	null
AC007114.2	0.2754065679620315	0.1093114339319046	0.3098262287751521	null
AC007128.1	-0.0758672	0.6648975317519301	0.8320863944837952	null
AC007163.1	0.1194415581484079	0.4943441035276751	0.7196205195813667	null
AC007207.2	0.0796747	0.6491323789884018	0.8225448194039566	null
AC007216.2	0.1861426880234929	0.2843345043442581	0.533181	null
AC007216.4	-0.0635988	0.7166358780633746	0.8618765417854032	null
AC007218.1	-0.458024	0.00566033	0.0463721	null
AC007220.1	0.3227883430952843	0.0585889	0.212003	null
AC007221.1	-0.394425	0.0190445	0.102838	null
AC007221.2	-0.487637	0.00296489	0.0297563	null
AC007228.2	0.5496849984208905	0.00062539	0.0104531	null
AC007240.1	0.090251	0.6061370209902388	0.7952889282774945	null
AC007249.2	0.3741185994896415	0.0268266	0.1292690006227984	null
AC007255.1	-0.0383567	0.8268367534765502	0.9191127021771394	null
AC007262.2	-0.409514	0.0145682	0.0864268	null
AC007272.1	0.216038	0.2125935259316519	0.4540740221074923	null
AC007277.1	0.0315879	0.8570472423196981	0.9340861324752512	null
AC007285.1	-0.325186	0.0566339	0.2077780533256547	null
AC007292.2	-0.17613	0.3114905505580872	0.5610731983914281	null
AC007319.1	-0.057112	0.7445195407984007	0.8779013730562438	null
AC007325.2	0.3069944180508667	0.0728384	0.24105	null
AC007325.4	0.2005264411889446	0.24808	0.4939805158198168	null
AC007326.4	0.2331014115930559	0.1777826930946342	0.4106944993620741	null
AC007342.4	0.0534455	0.7604249386054681	0.8863129019412448	null
AC007344.1	0.0449845	0.7974903560700197	0.904968	null
AC007349.1	-0.357479	0.0350056	0.1532715574524167	null
AC007349.2	-0.419667	0.0120836	0.0762438	null
AC007349.3	-0.199539	0.2504648151119799	0.4969638450045838	null
AC007364.1	0.5169690108288826	0.00147353	0.0185899	null
AC007365.1	-0.173957	0.3175943551229053	0.5670587423196599	null
AC007368.2	0.0683933	0.6962530769072208	0.850172	null
AC007370.1	0.2370498928541602	0.1703408475579582	0.4008934583540615	null
AC007370.2	0.1924884614788392	0.2679398479373783	0.5159820337468521	null
AC007375.3	0.0204475	0.9071867427886188	0.95657	null
AC007376.2	0.3306853056174931	0.0523444	0.1975000315605643	null
AC007383.2	0.0121283	0.9448712222745932	0.9741011515082676	null
AC007384.1	0.1696436770395924	0.3299262807573593	0.5783055719050032	null
AC007388.1	-0.429397	0.0100483	0.0674427	null
AC007389.3	-0.404719	0.0158831	0.0917993	null
AC007402.1	-0.0609194	0.7281117564456698	0.8686918147350046	null
AC007405.1	0.3332236149996316	0.0504541	0.1925047248817917	null
AC007405.3	-0.0714957	0.6831737836638823	0.8423168878889982	null
AC007406.3	0.1126727331293718	0.5192969223359731	0.7365846253268126	null
AC007422.2	0.0806618	0.6450691246922831	0.8202690213136395	null
AC007450.1	-0.389066	0.0208876	0.1092909071063215	null
AC007463.1	0.2981103352133818	0.0819663	0.2602018264999078	null
AC007493.1	-0.0170631	0.9224981828121128	0.9646429881431404	null
AC007494.2	-0.33407	0.0498362	0.1910899526480216	null
AC007495.1	-0.608348	0.000105742	0.00318375	null
AC007496.1	-0.0449845	0.7974903560700197	0.904968	null
AC007496.2	-0.0874307	0.617484	0.8027107911364506	null
AC007513.1	0.1035066159160938	0.5540466206130955	0.7613219644065392	null
AC007529.2	0.0860205	0.6231899340063185	0.8064366799178337	null
AC007533.1	0.0595093	0.7341753074743957	0.8730470403413121	null
AC007541.1	-0.498496	0.00230516	0.0250155	null
AC007552.2	0.074175	0.6719504029081587	0.8363400004235327	null
AC007557.1	-0.34728	0.0409508	0.1690405659204544	null
AC007557.3	-0.486086	0.0030714	0.030552	null
AC007557.4	-0.411554	0.0140372	0.0843245	null
AC007563.1	-0.259262	0.1325910384239956	0.3479451643337235	null
AC007563.2	-0.479458	0.00356486	0.0337114	null
AC007566.1	0.1005452549702655	0.5655006225771511	0.7693785688741479	null
AC007569.1	-0.156811	0.3683339944542761	0.6142825152121836	null
AC007610.1	0.1654131614026948	0.3423048555023541	0.5888672608155001	null
AC007610.2	0.0693805	0.6920819153529757	0.8481255159136035	null
AC007611.1	0.4123342574096161	0.0138384	0.083691	null
AC007613.1	0.1383378613265504	0.4280595132393713	0.6666992738142159	null
AC007614.1	-0.367632	0.0298046	0.1381009544502343	null
AC007619.1	-0.26624	0.1221166269188348	0.3319435359205508	null
AC007622.2	0.1276205550464099	0.4650303455370109	0.69601	null
AC007638.2	-0.39231	0.0197552	0.1052561823694935	null
AC007656.1	-0.678434	7.502716612970207e-06	0.00058233	null
AC007673.1	-0.456332	0.00586357	0.0474994	null
AC007679.1	0.3808874245086775	0.0239848	0.1199024363860539	null
AC007681.1	0.0280624	0.8728641665201677	0.9407205169468064	null
AC007686.2	-0.301918	0.0779517	0.2511541622111176	null
AC007686.3	-0.144825	0.4065008991467757	0.647785	null
AC007687.1	0.1043527190434733	0.550794	0.759505	null
AC007728.1	0.1850145505203202	0.2873154367417938	0.5359032564073821	null
AC007749.1	-0.420208	0.011962	0.0757963	null
AC007750.1	0.1706307973548685	0.3270782469376529	0.5756977524371072	null
AC007773.1	-0.170349	0.3278904126583993	0.5764035929733978	null
AC007785.1	0.4511139840811771	0.00653019	0.0507901	null
AC007785.3	0.4549214481543849	0.0060377	0.0482135	null
AC007787.1	0.1084422174924742	0.5352009680488952	0.7494283609654016	null
AC007823.1	0.1501833051098636	0.3891676923637484	0.6333469134013814	null
AC007834.1	-0.175989	0.311884	0.5614217715798255	null
AC007846.2	-0.0518943	0.7671837572689096	0.8895683049521279	null
AC007876.1	-0.130956	0.453348	0.6868849273623553	null
AC007878.1	-0.181348	0.2971418681030895	0.5453882041911792	null
AC007879.1	-0.0865846	0.620905	0.8046400876437256	null
AC007879.3	-0.293598	0.0869293	0.2701455758346518	null
AC007881.2	0.265394	0.1233527054266628	0.3335653448373085	null
AC007906.2	0.2050389912016354	0.2373732406352832	0.4816390014192707	null
AC007920.2	-0.256582	0.1367853370375837	0.3536051509842158	null
AC007923.4	-0.107878	0.5373390534075003	0.7506416084563517	null
AC007938.2	-0.149478	0.3914235344192296	0.6353126845555528	null
AC007938.3	0.1637209551479358	0.3473345303024558	0.593559	null
AC007952.3	0.3055842461719009	0.0742318	0.2439696818604706	null
AC007952.4	-0.178669	0.3044565870049411	0.5536943167754041	null
AC007966.1	-0.165131	0.3431400347002198	0.5897612534181772	null
AC007993.3	0.3045971258566248	0.0752194	0.2462774292509802	null
AC008014.1	-0.74866	2.3162922536790642e-07	7.714950284161072e-05	null
AC008033.3	0.0798157	0.6485513005875969	0.8222265428972129	null
AC008040.1	-0.200385	0.2484200640058976	0.4944374849792626	null
AC008050.1	0.4649336684950425	0.00489202	0.0418828	null
AC008056.2	-0.167951	0.3348441285080646	0.5830077347329348	null
AC008067.1	-0.081931	0.6398597696589716	0.81684	null
AC008073.1	-0.106045	0.5443159668613917	0.7545609945409973	null
AC008073.2	-0.0114224	0.948076	0.97516	null
AC008073.3	-0.0727649	0.6778489389620723	0.8392112567534079	null
AC008074.1	-0.496522	0.00241457	0.025865	null
AC008079.2	0.0320109	0.8551527614340977	0.9330640914353656	null
AC008080.1	-0.0947636	0.5881703793043315	0.7846119404207825	null
AC008080.3	0.0989941	0.571543	0.7737514524861117	null
AC008080.4	-0.00874307	0.9602442762353448	0.9817337903479952	null
AC008083.1	0.0868666	0.6197635185980475	0.8039042089673741	null
AC008105.1	-0.0389207	0.8243295943606245	0.9182369335602706	null
AC008105.3	0.5317758155580241	0.0010105	0.0143006	null
AC008109.1	-0.0126915	0.942315	0.9729826200613746	null
AC008115.4	0.1828992927018714	0.292959	0.54161	null
AC008124.1	0.1026605127887142	0.5573081146256104	0.7637916734384472	null
AC008127.1	-0.563646	0.000422115	0.00812047	null
AC008164.1	-0.635988	4.027122001069179e-05	0.00169479	null
AC008264.2	0.1435554972787241	0.4106695143044446	0.6511435551963666	null
AC008267.5	-0.0458306	0.7937626935996708	0.9032513687162244	null
AC008269.1	-0.535442	0.000917927	0.0134137	null
AC008269.2	-0.267087	0.1208898039830525	0.3299281169417022	null
AC008277.1	0.1321331050591006	0.4492612394112808	0.6835828830032858	null
AC008278.1	0.0957507	0.5842717078448605	0.7826693746591857	null
AC008280.3	-0.107181	0.5399888568877858	0.7521814675836566	null
AC008392.1	0.4223464777502737	0.0114911	0.0737083	null
AC008393.1	-0.276958	0.1072485516421706	0.3066920272674056	null
AC008403.3	0.0586632	0.7378210680632649	0.8744618185420636	null
AC008415.1	0.4234746152534464	0.0112492	0.0727595	null
AC008429.1	-0.258767	0.13336	0.3488905587640457	null
AC008434.1	0.1257873316037543	0.4715193365933076	0.7013228724305074	null
AC008438.1	0.1064679768619221	0.5427021060544879	0.7537211900754268	null
AC008438.2	-0.0723418	0.6796221979876235	0.8405251983823335	null
AC008440.1	-0.160196	0.3579561001929453	0.604435	null
AC008443.3	0.0772774	0.6590416398909583	0.8287807941018157	null
AC008443.5	-0.089969	0.6072676686778999	0.7960274121151224	null
AC008467.1	-0.258485	0.1337982531540924	0.3491830851075563	null
AC008507.2	0.3502866947351185	0.0391188	0.1636469364571165	null
AC008514.1	-0.0436479	0.8033879762841847	0.9075743199048424	null
AC008517.1	-0.146235	0.4018974800004214	0.6444322234533886	null
AC008534.1	0.0846103	0.628918	0.8104359138402881	null
AC008537.1	0.3418256634613233	0.04445	0.1777286993243319	null
AC008537.2	0.3055842461719009	0.0742318	0.2439696818604706	null
AC008543.1	-0.138902	0.4261600527720395	0.6654504798976413	null
AC008543.4	0.198693	0.2525207421273325	0.4992325724183144	null
AC008554.1	-0.372426	0.0275788	0.1319017443476026	null
AC008567.2	0.2957130430191398	0.0845749	0.2655513002156955	null
AC008568.1	-0.239729	0.1654195012547033	0.3945687827141907	null
AC008572.1	0.0791106	0.6514587268371546	0.8239566225928512	null
AC008574.1	-0.475933	0.00385431	0.0356667	null
AC008575.1	0.2266146209498129	0.1905046001425648	0.4258729007173482	null
AC008581.2	0.0332801	0.8494741353891853	0.9293544520760286	null
AC008591.1	-0.569004	0.000361304	0.0073878	null
AC008592.4	-0.0939174	0.5915211941010465	0.7866491910168124	null
AC008610.1	-0.472972	0.00411296	0.0372307	null
AC008629.1	-0.139607	0.4237923353505762	0.6635084717141604	null
AC008662.1	0.1246591941005816	0.4755360971934992	0.7044479062308401	null
AC008663.1	-0.0156529	0.9288863587370132	0.967399	null
AC008663.2	-0.0885588	0.6129343188300522	0.7993447503300524	null
AC008667.1	0.00916612	0.9583222432395446	0.980663	null
AC008676.1	-0.19136	0.2708081868812234	0.5194542876631368	null
AC008687.1	0.0397668	0.8205720661602682	0.9167373252336376	null
AC008691.1	-0.295995	0.0842647	0.2651341076472034	null
AC008695.1	0.1699257114153855	0.3291109987561528	0.5776890846779297	null
AC008700.1	-0.382016	0.0235363	0.1184788573605425	null
AC008708.2	0.1373507410112743	0.4313948498486715	0.6687827684674511	null
AC008728.1	0.3091096758693155	0.0707868	0.2371648390381164	null
AC008731.1	0.0504842	0.7733428439361737	0.8929709323758012	null
AC008735.2	0.1964369427399436	0.2580579217597311	0.5058548669922684	null
AC008736.1	0.2120898505964646	0.2212748639297224	0.4633943117176364	null
AC008739.1	0.1403121019571026	0.421432	0.6616602949680653	null
AC008741.2	-0.435884	0.00885971	0.0620263	null
AC008750.7	0.1326359537740367	0.4475221435198319	0.6824644232302229	null
AC008752.1	-0.041036	0.814943	0.914137	null
AC008758.1	0.3971044011167849	0.0181751	0.099874	null
AC008758.4	0.0772774	0.6590416398909583	0.8287807941018157	null
AC008758.5	-0.216038	0.2125935259316519	0.4540740221074923	null
AC008758.6	-0.245088	0.1558845353473273	0.3806909104383123	null
AC008759.2	0.0860205	0.6231899340063185	0.8064366799178337	null
AC008761.2	0.3573375541299478	0.0350827	0.1534893993307465	null
AC008764.1	-0.0135377	0.9384767011508928	0.9713441714431376	null
AC008764.2	0.1425683769634479	0.4139284429063686	0.6541375865036463	null
AC008764.6	-0.161888	0.3528336529138229	0.5994858103703956	null
AC008764.8	-0.00352543	0.9839641643777718	0.9927716881593108	null
AC008770.1	0.0293316	0.867164	0.938274	null
AC008770.2	0.2129359537238442	0.2193944951870621	0.4616112861402298	null
AC008771.1	-0.0944815	0.5892863876760337	0.7850269011736022	null
AC008780.1	-0.22732	0.1890916451743567	0.4241090583847611	null
AC008780.2	-0.326032	0.0559564	0.2063386753551169	null
AC008781.2	0.0504842	0.7733428439361737	0.8929709323758012	null
AC008825.1	0.315737	0.0646498	0.2245175574887079	null
AC008840.1	-0.381451	0.0237596	0.1191221228469856	null
AC008878.1	0.1563880613773133	0.3696436640812496	0.6147754896571891	null
AC008878.3	-0.156388	0.3696436640812496	0.6147754896571891	null
AC008892.1	0.2360627725388842	0.1721800813024756	0.403149	null
AC008897.2	0.2171664693607417	0.2101568441482205	0.4511463461660192	null
AC008906.1	-0.0049356	0.977551	0.9891488307645352	null
AC008915.2	0.3707341869801234	0.0283482	0.1344067305419944	null
AC008937.3	-0.159913	0.3588141583093142	0.6050639291111282	null
AC008938.1	0.1386198957023436	0.4271091962114702	0.6660979197816512	null
AC008946.1	0.0521764	0.765954	0.8889690785651592	null
AC008948.1	-0.192065	0.2690131326871992	0.5175601320273234	null
AC008957.1	-0.148209	0.3955030715866905	0.6391131329703231	null
AC008966.1	-0.0211526	0.904001	0.954646	null
AC008982.1	0.1074550971771981	0.5389452987201224	0.7516216112652988	null
AC008991.1	-0.0400489	0.8193204247061745	0.9162060145861808	null
AC008992.1	0.4686001153803537	0.00452217	0.0397947	null
AC009005.1	-0.0317289	0.8564156608801571	0.9338515234652084	null
AC009019.1	-0.370311	0.0285433	0.1349608445828785	null
AC009021.1	0.2996615242802443	0.0803119	0.2564377843880381	null
AC009021.2	0.1951677880488743	0.2612076002419209	0.5093139500196914	null
AC009035.1	0.1329792081864801	0.4463371018515993	0.6813057183826624	null
AC009041.2	-0.57253	0.000325681	0.00685306	null
AC009053.2	0.0569709	0.7451294161468046	0.8781588784526335	null
AC009053.3	-0.0444204	0.7999779191011978	0.9061407212724824	null
AC009055.1	0.1431324457150343	0.4120644144036057	0.6527093340503693	null
AC009055.2	0.1648490926511085	0.3439764544117012	0.5903393916533183	null
AC009060.1	0.0592272	0.7353899305613523	0.8732877088475669	null
AC009061.2	-0.275125	0.1096896955757117	0.3101537326936581	null
AC009065.3	-0.0183322	0.9167528871299976	0.9615938279734848	null
AC009065.4	-0.0428692	0.8068286340408748	0.9098116373502344	null
AC009065.8	-0.0403309	0.8180692221413587	0.915583	null
AC009081.1	-0.333788	0.0500415	0.1916477291080724	null
AC009086.2	0.2336654803446422	0.1767056765629402	0.4090912406835909	null
AC009088.1	0.1940396505457017	0.2640285057689446	0.5125420521768236	null
AC009090.3	0.2501820116907401	0.1471950836445537	0.3684057805240039	null
AC009093.1	0.2426905803700237	0.1600997705190826	0.3872746632711681	null
AC009093.2	0.3938610057951633	0.0192319	0.103377	null
AC009093.4	0.0607784	0.7287173886779564	0.8691832258553249	null
AC009102.2	-0.248472	0.1500711735744447	0.3725784719920718	null
AC009107.1	0.0358184	0.8381394735244769	0.9249843311501864	null
AC009107.2	0.2503055085164393	0.1469889056129593	0.3682274002461795	null
AC009108.3	0.2274607240771924	0.1888099406498246	0.4237738421769277	null
AC009113.1	-0.236768	0.1708649041402574	0.4017053416591673	null
AC009118.3	-0.208141	0.2301954158456031	0.4730224782734265	null
AC009119.1	-0.428269	0.0102682	0.0685089	null
AC009119.2	0.0635988	0.7166358780633746	0.8618765417854032	null
AC009120.3	0.0503431	0.7739595087600387	0.8933610734830663	null
AC009120.5	0.1869887911508724	0.2821119527724599	0.530699	null
AC009126.1	-0.565197	0.000403639	0.00788678	null
AC009133.1	0.0155119	0.929525	0.9675259754540264	null
AC009139.2	0.0595093	0.7341753074743957	0.8730470403413121	null
AC009148.1	-0.22182	0.2003095169262127	0.4390836288646416	null
AC009154.1	-0.155119	0.3735892026704942	0.6187683234956698	null
AC009158.1	-0.363824	0.0316752	0.1436819378037034	null
AC009163.2	0.0049356	0.977551	0.9891488307645352	null
AC009163.4	0.1074550971771981	0.5389452987201224	0.7516216112652988	null
AC009163.7	0.2092695068385329	0.2276221841822996	0.4699303463776495	null
AC009167.1	-0.102237	0.5589421977443544	0.7647695765282185	null
AC009185.1	-0.0808028	0.6444894805239157	0.8199037850290356	null
AC009226.1	-0.0714957	0.6831737836638823	0.8423168878889982	null
AC009227.1	0.0421641	0.8099473065159556	0.9115412188279264	null
AC009234.1	-0.354658	0.0365745	0.1574670056905212	null
AC009237.15	-0.231355	0.1811469698791544	0.4148772392647858	null
AC009242.1	0.0668468	0.7028055894150294	0.8541979741247838	null
AC009262.1	-0.401053	0.0169544	0.0955538	null
AC009264.1	0.1551189066862441	0.3735892026704942	0.6187683234956698	null
AC009269.3	-0.217393	0.2096694197099234	0.4504448571509714	null
AC009271.1	0.0980069	0.5754038261062417	0.7766341671213134	null
AC009275.1	-0.0511892	0.7702615732629005	0.8911102867533199	null
AC009276.1	0.2081413693353602	0.2301954158456031	0.4730224782734265	null
AC009283.1	-0.0032434	0.985247	0.9931724291548496	null
AC009299.3	0.0521764	0.765954	0.8889690785651592	null
AC009303.2	0.065432	0.7088188016427813	0.8576252516127745	null
AC009312.1	0.0824951	0.6375499059855441	0.8157947484975322	null
AC009313.1	0.1070320456135084	0.5405538356767139	0.7525548093386525	null
AC009318.1	-0.140876	0.4195489946412718	0.6601363284791224	null
AC009318.2	-0.245793	0.15466	0.3791870837384744	null
AC009318.3	-0.0995581	0.5693425780014953	0.7725906453207225	null
AC009318.4	-0.12057	0.490246	0.7159776061848842	null
AC009365.1	-0.285419	0.0965104	0.2884124390655813	null
AC009365.3	-0.0339851	0.8463225398413162	0.9281699941906107	null
AC009387.1	0.2438187178731964	0.1581060108094299	0.38415	null
AC009396.1	-0.250164	0.1472243509704057	0.3684057805240039	null
AC009396.2	-0.413462	0.0135553	0.0823336	null
AC009396.3	-0.0585221	0.7384292444943327	0.8748590494508202	null
AC009403.1	-0.387515	0.021448	0.1110571858946987	null
AC009404.1	-0.0425872	0.8080757544310787	0.9103026942368184	null
AC009414.2	-0.282034	0.1007026096360441	0.2956236404588543	null
AC009435.1	-0.403309	0.0162882	0.0932042	null
AC009446.1	0.0126915	0.942315	0.9729826200613746	null
AC009478.1	0.1879759114661485	0.2795332158886429	0.5281510752693858	null
AC009495.1	-0.0837642	0.632365	0.8126835835868056	null
AC009501.1	0.1452477035334831	0.4051167325586626	0.6468659900358316	null
AC009502.1	0.3076995039903496	0.0721495	0.2397251821623395	null
AC009506.1	-0.133543	0.4443934328643596	0.6799583282797034	null
AC009509.1	0.185438	0.286195	0.535015	null
AC009518.1	-0.0568299	0.7457394438985031	0.8783240465259817	null
AC009542.1	0.3821565791997468	0.0234807	0.1184117017792559	null
AC009549.1	0.1257873316037543	0.4715193365933076	0.7013228724305074	null
AC009554.1	0.2352166694115046	0.1737678073709417	0.4053437694610642	null
AC009563.1	-0.118736	0.4969144846273465	0.7212559081581474	null
AC009567.1	-0.0723418	0.6796221979876235	0.8405251983823335	null
AC009597.1	0.0702266	0.6885137048983796	0.8458785690971384	null
AC009630.1	0.1680924879727299	0.3344325962029087	0.5825625196417991	null
AC009646.2	-0.175566	0.3130674179406209	0.5624681819644427	null
AC009652.2	0.249036	0.1491178199840237	0.3710329251316291	null
AC009654.1	0.2026416990073934	0.2430219560205195	0.4883735437642244	null
AC009690.2	-0.0798157	0.6485513005875969	0.8222265428972129	null
AC009690.3	-0.564774	0.000408605	0.00794231	null
AC009720.1	-0.32307	0.0583561	0.2116730833711046	null
AC009720.2	0.0286265	0.87033	0.9400218145575816	null
AC009779.2	-0.306853	0.0729768	0.2412236537148123	null
AC009779.5	0.0306007	0.8614707357702608	0.935861	null
AC009802.1	-0.119301	0.494858	0.7199008785674846	null
AC009803.1	0.3319544603085623	0.0513923	0.1950559886985036	null
AC009812.1	-0.399502	0.0174255	0.0973529	null
AC009812.3	0.3390053197033916	0.0463516	0.18215	null
AC009812.4	0.1730280895491104	0.3202252114118129	0.5699866463401346	null
AC009831.1	-0.377106	0.0255398	0.1248655824098551	null
AC009948.1	-0.345915	0.0418046	0.1713982158614768	null
AC009950.1	0.0781235	0.6555376219987119	0.8265057837700582	null
AC009951.2	0.0894817	0.6092232931091702	0.7973328483418984	null
AC009961.1	-0.0214346	0.902727	0.9538398411707196	null
AC009971.1	-0.34239	0.0440773	0.1767742305382871	null
AC009975.1	-0.0296136	0.8658983772182812	0.9378544905544792	null
AC009975.2	0.0359594	0.8375106865389387	0.9246088300893264	null
AC010082.1	-0.150042	0.3896182560859038	0.6336204670675639	null
AC010096.1	-0.0307417	0.8608385511397005	0.9354909907763492	null
AC010099.4	-0.150888	0.3869194136239884	0.631797	null
AC010105.1	0.016358	0.9256916996031874	0.9659560157145096	null
AC010127.1	0.76248	1.0203038400584613e-07	4.161170079336607e-05	null
AC010132.1	-0.146799	0.4000644989382451	0.6427796558759241	null
AC010132.3	-0.151452	0.3851262440330785	0.6299232011015009	null
AC010132.4	-0.13312	0.4458507523897607	0.6809340387318528	null
AC010145.1	-0.0496381	0.7770448669128348	0.8949881083297456	null
AC010149.1	0.1656951957784879	0.3414709172111193	0.5881091941003238	null
AC010157.1	-0.0693805	0.6920819153529757	0.8481255159136035	null
AC010168.1	-0.127903	0.464036	0.6956822196242061	null
AC010175.1	-0.307135	0.0727002	0.2409484366662682	null
AC010181.1	0.00296136	0.9865296434347116	0.9936617167437816	null
AC010183.2	-0.301918	0.0779517	0.2511541622111176	null
AC010198.1	-0.538545	0.000845534	0.012661	null
AC010201.2	-0.492432	0.0026557	0.027515	null
AC010203.2	-0.252562	0.1432590382238282	0.3627320788349353	null
AC010226.1	-0.1057	0.5456342957341959	0.7560147561686175	null
AC010230.1	-0.152863	0.3806645678367317	0.6262329975171053	null
AC010235.1	0.0963147	0.5820490586341539	0.7813718615250886	null
AC010245.2	-0.0974429	0.5776151017558632	0.7775601240764429	null
AC010255.3	0.177259	0.3083518289521104	0.5574788325320214	null
AC010266.2	-0.00606374	0.9724218308244856	0.9870308198209892	null
AC010267.1	0.2694838460703749	0.1174637549307703	0.3240872677554871	null
AC010273.1	0.1867067567750792	0.2828515512901546	0.5314216556654207	null
AC010280.1	-0.222384	0.1991381147175641	0.437499	null
AC010280.2	-0.343236	0.043523	0.1756819394931059	null
AC010280.3	-0.516405	0.00149436	0.0187682	null
AC010285.1	-0.299662	0.0803119	0.2564377843880381	null
AC010300.1	0.0719188	0.6813971490208197	0.8414677080866553	null
AC010307.2	0.2249224146950539	0.1939258961876186	0.4308162600162893	null
AC010307.3	0.2304220850230207	0.1829621801973479	0.4167791879767148	null
AC010319.2	0.133684	0.4439082364587865	0.6795404116567966	null
AC010320.1	0.4141674808522717	0.0133808	0.0816274	null
AC010320.2	0.157516	0.366157	0.6121543822641531	null
AC010320.3	-0.15808	0.3644215435370005	0.6105721275081012	null
AC010320.4	0.3402744743944609	0.045488	0.1801131137366181	null
AC010325.1	0.0720598	0.6808053111934351	0.8411072887959872	null
AC010326.2	0.2115257818448783	0.2225345448987296	0.4646441754280374	null
AC010327.3	0.1793738630044568	0.3025207031470087	0.5514254747513857	null
AC010327.4	-0.0623296	0.7220643917766878	0.8650195669698185	null
AC010328.1	0.1116856128140957	0.5229869405633623	0.7392941809791265	null
AC010329.1	0.27865	0.1050318192926435	0.3030574657259181	null
AC010333.2	-0.23014	0.1835135276833387	0.4173993043464785	null
AC010336.1	-0.161405	0.3542889568753518	0.6012752963358565	null
AC010343.3	0.4488577090748317	0.00683798	0.0524027	null
AC010395.1	-0.128326	0.4625472523400487	0.6944245644360907	null
AC010401.1	0.1601955254505211	0.3579561001929453	0.604435	null
AC010422.2	0.041177	0.8143182772202101	0.9139841519302744	null
AC010422.3	0.0683933	0.6962530769072208	0.850172	null
AC010422.6	-0.0456896	0.7943836611304779	0.9033622257448796	null
AC010468.2	0.2945849055159671	0.0858243	0.2681787177530685	null
AC010487.3	0.1032245815403006	0.5551327946250426	0.7623008090746453	null
AC010491.1	-0.415719	0.0130035	0.0803533	null
AC010504.1	-0.0117044	0.9467952695070176	0.9747815068762066	null
AC010511.1	-0.586773	0.000211527	0.00520831	null
AC010519.1	0.2111027302811885	0.2234825124340676	0.4657996874566597	null
AC010522.1	0.0507662	0.7721099239201732	0.8925581170610907	null
AC010528.1	-0.195309	0.2608563898209083	0.5088060591367648	null
AC010531.1	0.2228071568766051	0.1982627018235145	0.4364737132793457	null
AC010536.1	0.1224029190942362	0.483623	0.710562	null
AC010538.1	-0.10125	0.5627636636580432	0.7673770054415543	null
AC010542.3	0.1092883206198537	0.5320015292757422	0.7467196235019193	null
AC010542.5	-0.242268	0.1608520834102999	0.3883824631836855	null
AC010601.1	0.2958540602070364	0.0844197	0.2654355628976497	null
AC010605.1	0.2439768208709021	0.1578280341889892	0.3839637915985182	null
AC010615.4	0.0870076	0.619193	0.8037686881061433	null
AC010616.2	0.3753877541807107	0.0262736	0.1276740383397493	null
AC010618.3	0.0267933	0.8785704734564577	0.9427033862760966	null
AC010619.1	-0.0313058	0.858311	0.9344642316963976	null
AC010624.2	0.3656575682158463	0.0307629	0.1409689351187737	null
AC010636.2	-0.627668	5.437897101592745e-05	0.00207092	null
AC010642.2	-0.219	0.2062384754809743	0.4462366396752905	null
AC010643.1	0.1164801972025796	0.5051851165258483	0.727004	null
AC010649.1	0.0713547	0.6837663678920076	0.8425843761020503	null
AC010654.1	-0.0349723	0.8419142527480488	0.9263699893746437	null
AC010680.1	0.0300367	0.8640003170319103	0.9369750102176938	null
AC010680.5	-0.0270753	0.8773018749281598	0.9422436368931554	null
AC010731.2	0.0392028	0.8230766539402233	0.9178896502204013	null
AC010735.2	0.2037698365105661	0.240353	0.4848335896056175	null
AC010737.1	0.3385822681397018	0.0466424	0.182845	null
AC010745.2	0.3525429697414639	0.0377883	0.1602627880049593	null
AC010754.1	-0.0595093	0.7341753074743957	0.8730470403413121	null
AC010761.1	0.0396258	0.8211980505495761	0.9170256121808902	null
AC010761.3	0.0552787	0.7524597098641069	0.8816100157723573	null
AC010809.1	-0.0511892	0.7702615732629005	0.8911102867533199	null
AC010809.2	0.1300178472406518	0.4566167175009218	0.6894897065138457	null
AC010809.3	0.01664	0.9244141530699242	0.9652515532776964	null
AC010834.3	0.1724640207975241	0.3218295767601862	0.5715723860892903	null
AC010857.1	0.494688	0.00252019	0.0265651	null
AC010864.1	-0.232255	0.1794069431406067	0.4125771110915469	null
AC010880.1	0.0722008	0.6802136607453598	0.8408394480424978	null
AC010884.1	-0.344364	0.0427927	0.1738602513342121	null
AC010889.1	-0.0175551	0.92027	0.9636161072934736	null
AC010894.3	0.4989188107781196	0.00228229	0.0248274	null
AC010904.2	-0.17331	0.319425	0.5691040493349008	null
AC010931.2	-0.209693	0.2266622824109432	0.4691143805831212	null
AC010931.3	-0.154978	0.3740291247059236	0.6192683271537182	null
AC010967.1	-0.362555	0.0323197	0.1454289530491714	null
AC010969.2	-0.125787	0.4715193365933076	0.7013228724305074	null
AC010973.1	0.228307	0.1871259098395394	0.421682	null
AC010976.1	-0.0255241	0.8842828031664265	0.9451254375482973	null
AC010978.1	0.5295195405516787	0.00107147	0.0148085	null
AC010980.2	-0.226474	0.1907880783446349	0.4261244035993733	null
AC010983.1	-0.447307	0.00705672	0.0532602	null
AC010997.3	-0.303469	0.0763606	0.2484184598471666	null
AC010998.1	-0.0461126	0.7925211328785199	0.9029379079438276	null
AC010998.2	0.1472219441640353	0.3986929144084397	0.6417711347754367	null
AC011005.1	0.401476	0.0168278	0.0950551	null
AC011008.1	-0.154555	0.375351	0.6205403947878728	null
AC011043.1	-0.106609	0.5421646582953031	0.7535346335102512	null
AC011092.2	0.0968788	0.5798301845853433	0.7790925404596762	null
AC011124.1	0.6207576611207695	6.933143385701556e-05	0.00244909	null
AC011124.2	0.5272632655453334	0.00113566	0.0154482	null
AC011196.1	-0.216884	0.2107641993102793	0.4521472603987065	null
AC011228.1	0.8583716227265161	4.32567491717214e-11	4.851460703354413e-07	null
AC011247.1	-0.204475	0.2386943202685557	0.4829216467884886	null
AC011284.1	-0.473287	0.00408473	0.0370919	null
AC011287.1	-0.648538	2.516763452791498e-05	0.00126294	null
AC011287.2	-0.498073	0.00232824	0.025205	null
AC011290.1	0.098571	0.5731963734997907	0.7751940102480287	null
AC011294.1	0.2831625132963438	0.0992901	0.2930494940471297	null
AC011306.1	-0.0643038	0.7136259075304543	0.8602716250408214	null
AC011330.3	-0.0283445	0.8715969442943119	0.940399	null
AC011337.1	0.3868101464003341	0.0217068	0.1121126018827648	null
AC011365.1	0.1350944660049289	0.4390721703365768	0.6755025962153468	null
AC011365.2	-0.0260882	0.8817432642994106	0.9443911169125762	null
AC011374.1	-0.114647	0.5119555474272421	0.7320037534638238	null
AC011389.1	0.0379336	0.828718	0.919655	null
AC011396.2	0.2579204366628549	0.1346788890217913	0.3503400393885887	null
AC011405.1	0.1638619723358324	0.3469136866176087	0.5932922312076533	null
AC011416.3	-0.132415	0.4482853772441431	0.6830710751282775	null
AC011444.1	-0.0616245	0.7250860299492844	0.8666029804876597	null
AC011445.2	0.1294739697098982	0.4585183414871874	0.6912115512111293	null
AC011447.3	-0.387797	0.0213452	0.1108062378447605	null
AC011450.1	0.0933534	0.59376	0.7879910054188389	null
AC011451.1	0.1123906987535786	0.52035	0.7373321977483085	null
AC011452.1	0.2700479148219613	0.1166682933449887	0.3227261669776103	null
AC011453.1	0.1926294786667358	0.2675827108283914	0.5157813686166235	null
AC011455.2	0.1563880613773133	0.3696436640812496	0.6147754896571891	null
AC011462.1	0.0384977	0.8262098048383131	0.9191127021771394	null
AC011468.3	0.1713358832943514	0.3250532888121538	0.5743418921894778	null
AC011473.1	0.1755663989312489	0.3130674179406209	0.5624681819644427	null
AC011474.2	-0.371439	0.0280255	0.1336677676959292	null
AC011476.3	0.2627150210513388	0.127328	0.3397696577878734	null
AC011477.3	-0.1303	0.4556322741431681	0.6884666582219874	null
AC011477.4	-0.130864	0.4536668092761488	0.6868849273623553	null
AC011479.1	-0.188399	0.2784327363867592	0.5270929791451934	null
AC011481.1	-0.145953	0.4028157693669134	0.6449825485523046	null
AC011481.2	-0.230563	0.1826869459264374	0.4165329217397762	null
AC011483.1	0.1506063566735533	0.387818	0.6325268267308889	null
AC011483.2	0.2785089460957564	0.1052152115622801	0.3033524949297567	null
AC011491.3	0.0592272	0.7353899305613523	0.8732877088475669	null
AC011498.1	0.024678	0.8880942308392699	0.946358	null
AC011503.1	-0.251434	0.1451152193039797	0.3656981782055465	null
AC011507.1	-0.297546	0.0825744	0.2613555111983227	null
AC011509.2	-0.174015	0.3174295950829849	0.5668096837530995	null
AC011511.1	-0.0356773	0.8387683591004131	0.925087	null
AC011511.2	0.1225439362821328	0.4831155041777188	0.7102814363381014	null
AC011523.1	0.2703299491977545	0.1162720787586995	0.3219477840558435	null
AC011530.1	0.155157	0.3734701385556113	0.6187683234956698	null
AC011586.1	0.1263514003553406	0.4695176686830574	0.69997	null
AC011595.1	-0.0991351	0.5709927597022963	0.7734262435315344	null
AC011595.2	-0.0150888	0.931443	0.9682188768931392	null
AC011603.2	0.01664	0.9244141530699242	0.9652515532776964	null
AC011604.2	0.0502021	0.7745763096572813	0.8936131873642172	null
AC011632.1	-0.000423052	0.9980755779351822	0.9989662794459896	null
AC011676.1	-0.00916612	0.9583222432395446	0.980663	null
AC011676.2	0.0276394	0.8747655824002305	0.941593	null
AC011747.2	0.3076995039903496	0.0721495	0.2397251821623395	null
AC011773.1	-0.220128	0.2038524786909999	0.443513	null
AC011773.4	-0.190373	0.2733343849983945	0.5221122021543888	null
AC011815.1	0.0414591	0.8130688596349708	0.9134502449399996	null
AC011815.2	-0.284009	0.0982406	0.2910627209393177	null
AC011824.1	0.0227038	0.8969970213078036	0.9511908563775986	null
AC011824.2	0.0217166	0.9014531273850952	0.953167	null
AC011824.4	-0.0502021	0.7745763096572813	0.8936131873642172	null
AC011825.2	-0.0774184	0.6584571384735565	0.8283708397700699	null
AC011841.1	-0.0530969	0.7619425026104236	0.8870216045284625	null
AC011897.1	-0.32434	0.0573179	0.2093288039672183	null
AC011899.1	-0.387515	0.021448	0.1110571858946987	null
AC011899.2	-0.329698	0.0530946	0.199425	null
AC011899.3	-0.144966	0.4060392114819774	0.6474172272357289	null
AC011900.1	-0.378067	0.025137	0.1235426207896849	null
AC011921.1	0.0473818	0.7869403574351848	0.9002376151381389	null
AC011944.1	0.1240951253489952	0.4775511682285579	0.7060341586168457	null
AC011978.2	0.3123530711909369	0.067729	0.2317311921265693	null
AC011990.1	0.1195825753363045	0.4938308423989783	0.7191533873824244	null
AC011995.1	-0.443107	0.0076792	0.0563818	null
AC011995.2	-0.330544	0.0524511	0.1978358848729411	null
AC011997.1	-0.0379336	0.828718	0.919655	null
AC012038.1	-0.0513303	0.7696457322832835	0.8909032625062613	null
AC012065.3	0.1259283487916508	0.4710184993362256	0.701322	null
AC012074.1	0.0685344	0.6956566565818467	0.849999	null
AC012085.2	0.249036	0.1491178199840237	0.3710329251316291	null
AC012146.3	-0.0314468	0.8576789110657677	0.9341845029676716	null
AC012150.1	-0.321237	0.059882	0.2148798995218151	null
AC012170.2	0.1256463144158577	0.4720204537582766	0.7016959903407716	null
AC012170.3	0.2182946068639144	0.2077395071948148	0.4479289518299424	null
AC012174.1	0.2521387319590949	0.1439530595144925	0.3638732339384249	null
AC012184.2	0.2642662101182013	0.1250152691026003	0.3364388123863742	null
AC012213.1	-0.536147	0.00090101	0.0132441	null
AC012213.2	-0.106045	0.5443159668613917	0.7545609945409973	null
AC012213.3	0.1092883206198537	0.5320015292757422	0.7467196235019193	null
AC012213.4	-0.250588	0.1465188388179721	0.3673780542729637	null
AC012236.1	-0.275266	0.1095004416310592	0.3099311553597842	null
AC012254.3	0.0456896	0.7943836611304779	0.9033622257448796	null
AC012306.2	-0.353953	0.0369756	0.1582519771676287	null
AC012309.1	0.3186988446462833	0.0620468	0.2196607913290813	null
AC012313.1	0.3061483149234872	0.073672	0.2427344362395319	null
AC012313.5	-0.140453	0.4209607873319028	0.6613834433453746	null
AC012313.6	0.1304408988043416	0.45514	0.6880479920536264	null
AC012313.8	-0.0107173	0.9512768465831652	0.9771082949769656	null
AC012322.1	0.3053022117961076	0.0745129	0.2446427715975683	null
AC012339.1	-0.24128	0.1626173781619914	0.3907939157436931	null
AC012349.1	0.295008	0.0853541	0.2668774061056325	null
AC012354.1	0.2778038601562735	0.1061358097013571	0.3047922605826579	null
AC012355.1	0.1848735333324236	0.287689	0.5363333050165953	null
AC012358.1	0.3247625837258365	0.0569751	0.2084501718235412	null
AC012358.3	0.2017955958800139	0.2450369539603061	0.4905331471917561	null
AC012360.3	-0.114506	0.5124782129846747	0.732378	null
AC012363.1	-0.0479458	0.7844633410925892	0.8989627671425293	null
AC012368.1	-0.342954	0.0437071	0.17595	null
AC012370.2	0.0441384	0.8012224283530779	0.9066072955502832	null
AC012404.2	-0.0179092	0.918668	0.9626118360437724	null
AC012409.2	0.0145248	0.9340000673992952	0.9689910509150174	null
AC012413.1	0.163298	0.3485989188158913	0.5948138101292605	null
AC012414.5	0.3299802196780101	0.0528794	0.1988496511264883	null
AC012435.2	0.0184733	0.916115	0.9614190343535252	null
AC012464.1	0.000846103	0.9961511665473176	0.998154	null
AC012464.3	-0.166964	0.3377335613264838	0.5848607669354093	null
AC012467.1	-0.0537275	0.7591979180854606	0.885665	null
AC012467.2	0.0341262	0.8456925003827447	0.9279781076257384	null
AC012494.1	-0.285419	0.0965104	0.2884124390655813	null
AC012506.2	0.0867256	0.6203340438049824	0.8043186668548878	null
AC012506.3	0.065714	0.7076187428411758	0.8566353295196942	null
AC012506.4	-0.200244	0.2487600801634452	0.4949385629010325	null
AC012507.2	-0.33689	0.0478203	0.185902	null
AC012508.1	-0.323493	0.0580084	0.2108208961184971	null
AC012557.1	0.3427677934272387	0.0438289	0.1761876150571443	null
AC012560.1	-0.421923	0.011583	0.074128	null
AC012574.1	0.2584845054144413	0.1337982531540924	0.3491830851075563	null
AC012593.1	-0.0616245	0.7250860299492844	0.8666029804876597	null
AC012613.2	-0.169221	0.3311515399428112	0.579412	null
AC012615.1	0.1374917581991709	0.4309174954745027	0.668551	null
AC012617.1	-0.0540096	0.7579714754827488	0.884971	null
AC012625.1	-0.129031	0.4600712304857344	0.6927473834346183	null
AC012640.2	0.0544326	0.7561329012473063	0.8837441177510592	null
AC012645.1	0.31334	0.0668193	0.2297046475983962	null
AC012651.1	-0.528673	0.00109516	0.015034	null
AC012668.3	0.2521387319590949	0.1439530595144925	0.3638732339384249	null
AC013269.1	0.2467800788190246	0.1529578203177322	0.3768255757877048	null
AC013271.1	0.170772	0.3266726316831834	0.5755257462523945	null
AC013391.3	-0.241562	0.1621115924661808	0.3899962602540649	null
AC013394.1	0.2229481740645017	0.1979714948695272	0.436047	null
AC013403.2	-0.13453	0.4410031241638477	0.6771728558405852	null
AC013452.2	-0.24128	0.1626173781619914	0.3907939157436931	null
AC013468.1	0.0720598	0.6808053111934351	0.8411072887959872	null
AC013470.2	0.169785	0.3295184839868949	0.5779972719979699	null
AC013472.2	0.1630158692084528	0.3494433918299694	0.5957562303061522	null
AC013472.3	0.0497791	0.7764275252562525	0.8945986140858332	null
AC013476.1	0.3172886727673175	0.0632758	0.2217717037494969	null
AC013480.1	-0.456191	0.00588079	0.0476045	null
AC013546.1	0.1902321864724939	0.2736965205736285	0.5221813943171779	null
AC013549.1	0.3526839869293604	0.0377064	0.159946	null
AC013565.1	0.2607407804207866	0.1303181598113043	0.3437806236301738	null
AC013643.2	-0.16908	0.3315605825058552	0.5799466177626978	null
AC013652.1	-0.437294	0.00861782	0.0608072	null
AC013652.2	-0.277541	0.10648	0.3053854614726465	null
AC013731.1	-0.303751	0.0760741	0.2478816813566622	null
AC013762.1	-0.572812	0.000322972	0.00682807	null
AC015468.3	-0.0943405	0.5898447409573029	0.7853509458309053	null
AC015468.4	-0.0212936	0.9033638021245064	0.9542880967059812	null
AC015522.1	-0.640077	3.4631501322762147e-05	0.00153826	null
AC015574.1	-0.0920842	0.5988098225342824	0.7910425871181677	null
AC015660.1	0.0513303	0.7696457322832835	0.8909032625062613	null
AC015660.2	0.2048979740137387	0.237703	0.4819158589685138	null
AC015660.3	0.2359217553509876	0.1724439809843042	0.4033883551422387	null
AC015688.4	-0.0815079	0.6415943563653519	0.8179370848326916	null
AC015689.1	-0.3799	0.024383	0.1211372421868212	null
AC015712.1	-0.348266	0.0403422	0.1674220298893317	null
AC015712.2	0.2094105240264295	0.2273019104547151	0.4696581755167388	null
AC015712.4	0.0487919	0.7807517248508375	0.897139	null
AC015726.1	0.3511327978624979	0.0386155	0.1624807439789114	null
AC015727.1	-0.117326	0.5020755487943545	0.725181	null
AC015802.4	0.0844693	0.6294919034441008	0.8108029219727031	null
AC015802.6	-0.18304	0.29258	0.5411782326284919	null
AC015813.1	0.1982701661825992	0.2535528995470822	0.5001710570522032	null
AC015813.2	0.0566889	0.7463496237117544	0.8787658605573652	null
AC015845.2	0.1948857536730812	0.2619109560682799	0.5099760985735753	null
AC015849.1	-0.210821	0.2241160189323135	0.4665132164690725	null
AC015849.3	0.1751433473675592	0.3142533516496226	0.5636958761177676	null
AC015849.5	-0.207013	0.2327883013557673	0.4760826392880394	null
AC015853.1	0.1164801972025796	0.5051851165258483	0.727004	null
AC015853.2	0.0961737	0.5826043676447712	0.7816027853253505	null
AC015853.3	0.1892450661572178	0.2762402234185038	0.5248915249047402	null
AC015908.2	0.2972642320860023	0.0828798	0.2622109977865829	null
AC015909.2	-0.0743161	0.671362	0.8360246519896605	null
AC015921.1	0.181348	0.2971418681030895	0.5453882041911792	null
AC015923.1	-0.065291	0.7094190898342903	0.8579813233446361	null
AC015961.1	0.065996	0.7064193763140991	0.8560612117829043	null
AC015961.2	0.00465357	0.978834	0.989688	null
AC015967.1	0.0253831	0.8849178660992484	0.9453087272346052	null
AC015971.1	-0.237191	0.1700792504038691	0.4005719934700954	null
AC015987.1	0.0564069	0.7475704381546708	0.8793724106270607	null
AC016065.1	-0.0363824	0.8356249208599311	0.9234814307439088	null
AC016152.1	-0.548839	0.000640116	0.010628	null
AC016205.1	-0.0513303	0.7696457322832835	0.8909032625062613	null
AC016229.2	-0.242409	0.1606010300005114	0.3879433237068136	null
AC016245.1	0.1637209551479358	0.3473345303024558	0.593559	null
AC016257.1	-0.0518943	0.7671837572689096	0.8895683049521279	null
AC016266.1	0.0623296	0.7220643917766878	0.8650195669698185	null
AC016394.2	0.0568299	0.7457394438985031	0.8783240465259817	null
AC016493.1	-0.110275	0.5282805686195733	0.7434973920633484	null
AC016526.1	0.024255	0.8900008758911613	0.9473099386502152	null
AC016573.1	0.0631757	0.718444	0.8630791931674375	null
AC016588.2	-0.0540096	0.7579714754827488	0.884971	null
AC016590.1	0.3776440291870561	0.0253137	0.1241120014040387	null
AC016598.1	0.5931182922930388	0.000173389	0.00453826	null
AC016598.2	0.5983359282452124	0.000146779	0.00403974	null
AC016629.2	0.2366268412904705	0.1711273638164197	0.4019853280726895	null
AC016642.1	0.2342951871945034	0.1755088190546679	0.4077090223918037	null
AC016650.1	-0.219846	0.2044471736442593	0.4442032692768675	null
AC016687.2	0.4642285825555596	0.00496606	0.0423389	null
AC016687.3	0.5859264157103129	0.000217142	0.00531158	null
AC016700.3	0.229294	0.1851746097330399	0.4192643253176358	null
AC016705.1	0.0449845	0.7974903560700197	0.904968	null
AC016705.2	-0.58776	0.000205141	0.00512419	null
AC016708.1	0.2937388023885877	0.0867708	0.2699147303592516	null
AC016717.2	-0.0908151	0.603878	0.7940412890830449	null
AC016722.2	0.4144495152280649	0.0133115	0.081382	null
AC016722.3	0.0270753	0.8773018749281598	0.9422436368931554	null
AC016723.1	-0.230281	0.1832377074122785	0.4171103120524476	null
AC016727.1	0.2474851647585076	0.1517501953434203	0.3751276869901103	null
AC016735.1	-0.23423	0.1756333047174016	0.4077448414527051	null
AC016738.1	0.0198834	0.9097365149261376	0.957727	null
AC016738.2	0.1514524598009328	0.3851262440330785	0.6299232011015009	null
AC016745.1	0.0753032	0.6672453840519557	0.8337222153336351	null
AC016745.2	0.3298392024901136	0.0529869	0.1990870940145584	null
AC016746.1	-0.283394	0.0990023	0.2925464363024617	null
AC016766.1	-0.0837642	0.632365	0.8126835835868056	null
AC016831.1	-0.118877	0.4963998656370655	0.7209754847257845	null
AC016831.5	0.1585033191957621	0.3631229190530427	0.6090787554983027	null
AC016831.7	0.1594904395110382	0.3601035554099667	0.6064176314865588	null
AC016866.1	0.3567734853783614	0.0353926	0.1543934351947622	null
AC016877.1	0.5281093686727127	0.00111121	0.0151984	null
AC016888.1	0.5303656436790581	0.00104824	0.0146681	null
AC016907.2	-0.0125505	0.9429551901220914	0.9732849194564988	null
AC016910.1	-0.303187	0.076648	0.2487761364124178	null
AC016924.1	0.0104353	0.952558	0.9777074641916336	null
AC016933.1	-0.25792	0.1346788890217913	0.3503400393885887	null
AC016957.2	0.1465168582245523	0.4009803895763361	0.6437439964634121	null
AC016994.1	-0.0153709	0.930165	0.9677870310108448	null
AC017002.3	-0.17049	0.327484	0.576096	null
AC017002.5	0.494688	0.00252019	0.0265651	null
AC017006.2	0.032434	0.8532590765189907	0.9317683825226368	null
AC017007.5	-0.0623296	0.7220643917766878	0.8650195669698185	null
AC017048.3	0.5755433508919273	0.00029775	0.00652611	null
AC017053.1	0.1903732036603904	0.2733343849983945	0.5221122021543888	null
AC017071.1	-0.0640218	0.7148293886165259	0.8606268056495783	null
AC017074.1	0.1159161284509933	0.5072635231077249	0.7283126215726415	null
AC017083.1	-0.326455	0.0556201	0.2054362031454012	null
AC017083.3	-0.248472	0.1500711735744447	0.3725784719920718	null
AC017091.1	0.0267933	0.8785704734564577	0.9427033862760966	null
AC017100.1	0.2021622963690394	0.2441622870712843	0.4897875390177051	null
AC017101.1	-0.318981	0.0618032	0.21911	null
AC018371.1	-0.125787	0.4715193365933076	0.7013228724305074	null
AC018437.2	0.0978659	0.5759562872263462	0.777193	null
AC018442.2	0.1467988926003455	0.4000644989382451	0.6427796558759241	null
AC018462.1	0.2380370131694364	0.1685156955492125	0.3986054589121994	null
AC018464.1	-0.073893	0.6731285838570187	0.8371096781336578	null
AC018467.1	-0.0689574	0.693868	0.8490624482091689	null
AC018511.1	0.2021622963690394	0.2441622870712843	0.4897875390177051	null
AC018521.3	-0.119865	0.4928051367241609	0.7180326094095261	null
AC018521.4	0.1545548379346577	0.375351	0.6205403947878728	null
AC018523.2	-0.0314468	0.8576789110657677	0.9341845029676716	null
AC018529.2	0.5810064270472064	0.000252515	0.00583611	null
AC018541.1	-0.626398	5.688499035443679e-05	0.00215175	null
AC018554.1	-0.0156529	0.9288863587370132	0.967399	null
AC018557.2	0.0373696	0.8312283212645488	0.9213006460265388	null
AC018616.1	0.3399924400186677	0.0456788	0.180454	null
AC018618.1	0.024396	0.889365	0.946948	null
AC018637.1	-0.0878537	0.6157759687715347	0.80128	null
AC018638.6	-0.203206	0.2416848123613873	0.4863400041336932	null
AC018638.7	-0.385682	0.0221263	0.1136250789113622	null
AC018643.1	-0.0586632	0.7378210680632649	0.8744618185420636	null
AC018645.2	0.1449656691576899	0.4060392114819774	0.6474172272357289	null
AC018647.1	0.3312493743690795	0.0519195	0.1963924392000831	null
AC018647.2	0.1081601831166811	0.5362694992740629	0.7498479702167126	null
AC018648.1	0.1036476331039903	0.5535039059187037	0.7609025012969567	null
AC018653.1	0.1186037608973576	0.4973990402299397	0.7216763664872669	null
AC018680.1	0.1111215440625093	0.5251012706394432	0.7409288923515979	null
AC018685.2	-0.193899	0.2643825222091296	0.5128298474293485	null
AC018692.1	-0.074034	0.6725393975299638	0.8367016764278767	null
AC018697.1	-0.291059	0.0898208	0.2756938977262855	null
AC018709.1	-0.169785	0.3295184839868949	0.5779972719979699	null
AC018716.2	-0.212654	0.2200200652034875	0.4621472125273366	null
AC018730.1	-0.414308	0.0133461	0.0815268	null
AC018731.1	0.0344082	0.8444327041235822	0.9278212092185194	null
AC018742.1	0.2662404507487535	0.1221166269188348	0.3319435359205508	null
AC018754.1	-0.510059	0.00174712	0.0208455	null
AC018766.1	-0.204757	0.238033	0.4821058136908578	null
AC018767.3	0.1157751112630967	0.507784	0.7287797212843687	null
AC018781.1	-0.298815	0.081211	0.2583527162939714	null
AC018809.2	0.2130769709117407	0.2190821672509564	0.4613002997846808	null
AC018814.1	-0.00973019	0.9557598938325926	0.9795152455137244	null
AC018816.1	-0.700009	2.8635070907034688e-06	0.000319559	null
AC018845.1	0.0449845	0.7974903560700197	0.904968	null
AC018845.3	-0.198411	0.2532085363005726	0.4998434108737256	null
AC018866.1	-0.125082	0.4740277181365695	0.7035608909893066	null
AC018878.1	0.2377549787936432	0.1690357331303983	0.399204	null
AC018904.1	-0.0747391	0.6695963476013422	0.8353473072980595	null
AC019068.1	0.2525617835227847	0.1432590382238282	0.3627320788349353	null
AC019077.1	-0.0187553	0.9148386953729604	0.9608890604940472	null
AC019080.3	0.1025194956008177	0.5578525624255003	0.7640710037104719	null
AC019080.4	-0.176695	0.3099186871965823	0.5594098392618119	null
AC019117.1	-0.404578	0.0159232	0.0918655	null
AC019117.3	-0.564492	0.000411946	0.00798648	null
AC019118.1	-0.169221	0.3311515399428112	0.579412	null
AC019118.2	-0.247344	0.1519911646714961	0.3755164461665745	null
AC019131.1	-0.32575	0.0561815	0.2066930712459027	null
AC019131.2	-0.0793927	0.6502951466520311	0.8233205641221262	null
AC019155.2	0.0524584	0.7647240213392916	0.8882773819409482	null
AC019163.1	-0.307276	0.0725622	0.2406688692500871	null
AC019183.1	-0.0418821	0.8111955846452467	0.9122137744611986	null
AC019186.1	0.1164801972025796	0.5051851165258483	0.727004	null
AC019197.1	0.3555043306872921	0.036098	0.1562851315300298	null
AC019205.1	0.2161793490454656	0.212288	0.4538966223897792	null
AC019209.3	0.3751057198049175	0.0263957	0.128018	null
AC019211.1	-0.0795337	0.6497136611078564	0.822956	null
AC019254.1	0.000423052	0.9980755779351822	0.9989662794459896	null
AC019257.1	-0.251716	0.1446495358570725	0.365017	null
AC019257.8	0.3168656212036277	0.0636482	0.2225553704740968	null
AC019270.1	-0.534737	0.000935124	0.013603	null
AC019330.1	-0.212231	0.2209607067237039	0.4630822771670936	null
AC020551.1	0.3454921103466346	0.0420723	0.1720551815762219	null
AC020558.1	-0.326314	0.055732	0.2057141268660358	null
AC020559.1	-0.258626	0.1335787594294918	0.3489350358405649	null
AC020571.1	0.1641440067116255	0.3460729282987674	0.5924415671731399	null
AC020637.1	-0.00183322	0.991661	0.9962801686673732	null
AC020656.2	-0.0447024	0.7987338940414044	0.9055547120163124	null
AC020661.1	0.4262733628547799	0.0106674	0.0701289	null
AC020661.2	-0.104071	0.5518772538626651	0.7597372456974003	null
AC020687.1	0.1200056268999942	0.4922926925490063	0.7178455039047494	null
AC020703.1	-0.0939174	0.5915211941010465	0.7866491910168124	null
AC020704.1	-0.461267	0.00528767	0.0442236	null
AC020718.1	-0.427	0.0105206	0.0696126	null
AC020741.1	0.08179	0.6404377572368125	0.8172522091579782	null
AC020743.2	0.0604964	0.7299291374023767	0.8698884539938748	null
AC020779.2	-0.246357	0.1536857332326658	0.3780375789167594	null
AC020892.1	0.2573563679112686	0.1355637899128478	0.3517038366337137	null
AC020892.2	0.1662592645300743	0.3398067648876305	0.586639	null
AC020905.1	-0.431795	0.00959417	0.0652142	null
AC020908.3	0.2754065679620315	0.1093114339319046	0.3098262287751521	null
AC020911.2	-0.231409	0.181042	0.414678	null
AC020912.1	-0.116621	0.5046661842476238	0.7269565360171109	null
AC020915.1	-0.0482279	0.7832256117222173	0.8984164508586578	null
AC020915.3	-0.0758672	0.6648975317519301	0.8320863944837952	null
AC020917.3	-0.0296136	0.8658983772182812	0.9378544905544792	null
AC020928.1	-0.0950456	0.5870553035608428	0.7843839357977881	null
AC020928.2	-0.107596	0.5384096286943314	0.7512949537320402	null
AC020934.2	0.2252044490708471	0.1933527138044875	0.4299261224572224	null
AC021006.2	-0.0958917	0.5837156925025316	0.7823450465179426	null
AC021054.1	-0.065996	0.7064193763140991	0.8560612117829043	null
AC021074.3	0.1313300493743966	0.4520461626761354	0.6860004031667072	null
AC021086.1	-0.411347	0.0140903	0.0845756	null
AC021087.1	0.394989	0.0188587	0.102203	null
AC021088.1	-0.0296136	0.8658983772182812	0.9378544905544792	null
AC021092.1	0.0641628	0.714228	0.8602716250408214	null
AC021188.1	-0.0260882	0.8817432642994106	0.9443911169125762	null
AC021192.1	0.3192629133978696	0.0615605	0.2185946711225833	null
AC021205.3	0.0540096	0.7579714754827488	0.884971	null
AC021224.1	-0.0537275	0.7591979180854606	0.885665	null
AC021231.1	-0.574645	0.000305844	0.0066156	null
AC021237.1	0.0943405	0.5898447409573029	0.7853509458309053	null
AC021242.2	-0.0286265	0.87033	0.9400218145575816	null
AC021321.1	0.3599715810826461	0.0336648	0.1494723427132107	null
AC021351.1	-0.295431	0.0848859	0.2659323552721669	null
AC021355.1	-0.0541506	0.7573584717683559	0.8847155442264343	null
AC021439.1	0.409655	0.014531	0.0862972	null
AC021491.1	0.0906741	0.6044427359945161	0.7940412890830449	null
AC021491.4	-0.0747391	0.6695963476013422	0.8353473072980595	null
AC021504.1	0.3161605352641448	0.0642727	0.2237277633241929	null
AC021506.1	-0.105481	0.546471	0.7563335620123564	null
AC021594.2	-0.54489	0.000712982	0.0112705	null
AC021678.2	0.082213	0.6387044199188023	0.8162941623382517	null
AC021683.1	-0.27456	0.1104491772817336	0.3117510375747538	null
AC021683.2	-0.353107	0.0374615	0.1594494800319532	null
AC021683.3	-0.383849	0.0228222	0.1161883327380435	null
AC021733.1	-0.0730469	0.676668	0.8386746277153185	null
AC021739.2	0.1386198957023436	0.4271091962114702	0.6660979197816512	null
AC021739.3	0.2239980477211748	0.1958128351596134	0.4331634818013104	null
AC021739.5	0.1627794377016598	0.3501522732564323	0.5965179814329142	null
AC021752.1	-0.184591	0.2884384523600883	0.5367927424615566	null
AC021755.2	0.0628937	0.7196500527389771	0.8636493677699425	null
AC021851.1	-0.17472	0.3154420989058565	0.5644289821759148	null
AC021860.1	0.4853811607400474	0.00312091	0.0308801	null
AC021979.2	-0.0596503	0.7335682335277092	0.8726026964130055	null
AC022007.1	-0.324057	0.0575473	0.2098592428685173	null
AC022028.2	-0.245511	0.1551490870016222	0.3796802498945438	null
AC022031.2	0.3779260635628492	0.0251958	0.1237231328598493	null
AC022075.1	-0.0638808	0.7154313830513632	0.8609818849307972	null
AC022075.3	0.0503431	0.7739595087600387	0.8933610734830663	null
AC022098.1	0.2120898505964646	0.2212748639297224	0.4633943117176364	null
AC022101.1	-0.265253	0.1235596208587101	0.3337627475291098	null
AC022113.1	-0.616527	8.022244568838503e-05	0.0026738	null
AC022118.1	-0.455203	0.00600252	0.0480523	null
AC022126.1	-0.057676	0.7420815702635541	0.8766857166788742	null
AC022140.1	-0.112814	0.5187708253323902	0.7361642552686053	null
AC022144.1	-0.101109	0.5633105673514665	0.7677027362695633	null
AC022146.2	-0.141158	0.4186092763341267	0.6593514976090721	null
AC022148.1	0.0458306	0.7937626935996708	0.9032513687162244	null
AC022154.1	0.3134812086941096	0.0666901	0.2294011977979877	null
AC022165.1	-0.308969	0.0709221	0.237299	null
AC022166.1	0.2161793490454656	0.212288	0.4538966223897792	null
AC022167.2	0.1147879909478206	0.5114331472424283	0.7315832488868637	null
AC022167.3	0.0100122	0.9544788810428836	0.9790523038537096	null
AC022182.1	0.2548180585291301	0.1395988886574953	0.3577859542363206	null
AC022196.1	-0.394425	0.0190445	0.102838	null
AC022201.1	0.3299802196780101	0.0528794	0.1988496511264883	null
AC022217.2	0.1232490222216157	0.480582	0.7086469398868523	null
AC022217.3	0.4150135839796512	0.0131739	0.0808712	null
AC022272.1	-0.482843	0.00330491	0.0321477	null
AC022294.1	-0.15949	0.3601035554099667	0.6064176314865588	null
AC022306.2	0.213641	0.2178359008698405	0.459625	null
AC022335.1	0.2582748270638988	0.1341251099488713	0.3498423891527027	null
AC022364.1	0.4381404027946912	0.0084754	0.0601619	null
AC022384.1	-0.296559	0.083647	0.2638567385449074	null
AC022387.1	-0.0418821	0.8111955846452467	0.9122137744611986	null
AC022395.1	-0.109711	0.5304052827561296	0.7450852265470156	null
AC022398.1	0.1687975739122128	0.3323796016572771	0.5805643081120061	null
AC022400.2	-0.192629	0.2675827108283914	0.5157813686166235	null
AC022400.6	0.0125505	0.9429551901220914	0.9732849194564988	null
AC022414.1	0.2401522709878852	0.1646518733617006	0.3936587264310707	null
AC022447.1	-0.494688	0.00252019	0.0265651	null
AC022469.2	-0.179092	0.3032941175779506	0.552342	null
AC022486.1	-0.193188	0.2661716232844346	0.5146535369272608	null
AC022498.1	0.0882768	0.6140703160770888	0.8001284496035539	null
AC022523.1	-0.315314	0.0650285	0.2253445214425721	null
AC022535.1	-0.249459	0.1484057031557425	0.3700409434733727	null
AC022558.2	-0.3854	0.0222322	0.1140123650097248	null
AC022568.1	-0.416565	0.0128016	0.0793897	null
AC022596.1	0.0566889	0.7463496237117544	0.8787658605573652	null
AC022601.1	0.2715991038888237	0.1145015799234098	0.3186977217101384	null
AC022613.1	-0.203488	0.2410180957642086	0.485652	null
AC022613.2	-0.142709	0.4134619902308516	0.6539072060120026	null
AC022639.1	-0.0844693	0.6294919034441008	0.8108029219727031	null
AC022679.1	0.2402932881757817	0.1643965667539818	0.3933	null
AC022679.2	0.1797969145681466	0.3013629294657632	0.5502989149174972	null
AC022695.2	0.1372097238233777	0.4318724964427926	0.6691995003943272	null
AC022733.2	0.4281281824540337	0.010296	0.0685923	null
AC022762.2	0.0627526	0.7202533885480463	0.8637726560372768	null
AC022784.3	0.0641628	0.714228	0.8602716250408214	null
AC022784.6	0.1267744519190304	0.4680193631979114	0.6985721543713302	null
AC022796.1	-0.283304	0.0991146	0.2927626471752396	null
AC022816.1	0.3171476555794209	0.0633997	0.2221020166660534	null
AC022826.2	0.1101344237472333	0.528811	0.7439176920071514	null
AC022858.1	-0.143979	0.4092772930277604	0.6499928462125244	null
AC022893.1	0.0283445	0.8715969442943119	0.940399	null
AC022893.2	-0.0117044	0.9467952695070176	0.9747815068762066	null
AC022898.1	-0.0358914	0.8378138602000185	0.9248980116219604	null
AC022903.1	0.245652	0.1549044967490577	0.3793299963513225	null
AC022915.2	0.1231080050337191	0.4810882337535128	0.7089737974722453	null
AC022916.1	0.4244617355687224	0.011041	0.0719314	null
AC022929.2	-0.21068	0.2244332308393666	0.4668269474181967	null
AC022973.2	0.1747202958038694	0.3154420989058565	0.5644289821759148	null
AC022973.3	0.1991162693099788	0.251491	0.4980315324435864	null
AC022973.4	0.2409983741152647	0.1631242980523135	0.3916344995838001	null
AC023024.1	0.0141017	0.9359183889225882	0.9701735469255776	null
AC023043.1	-0.0200244	0.9090989877620425	0.9575956513026708	null
AC023051.1	0.1135188362567513	0.5161442854231495	0.7345747393139184	null
AC023154.1	0.1971420286794265	0.2563189987570652	0.5040760530527556	null
AC023157.3	-0.172041	0.3230361284510047	0.5724009319286267	null
AC023202.1	-0.0122685	0.9442350803170304	0.9737994062800605	null
AC023347.1	0.00282034	0.9871710349453232	0.993906	null
AC023355.1	0.0561248	0.7487918567365092	0.8799785266650934	null
AC023389.1	0.1604775598263143	0.3570992746399734	0.6036697437221525	null
AC023403.1	0.2995205070923477	0.0804612	0.2567683827276397	null
AC023469.1	0.2400112537999885	0.1649074645615163	0.3939758587261021	null
AC023490.3	0.1881169286540451	0.2791660765296681	0.5277241077563615	null
AC023509.4	0.0339851	0.8463225398413162	0.9281699941906107	null
AC023510.2	-0.304174	0.0756458	0.2470964050157281	null
AC023590.1	0.2204098646823631	0.2032589853517357	0.4432101001676663	null
AC023632.2	-0.161183	0.3549626065474708	0.6016901857074222	null
AC023632.5	0.0551377	0.7530715397266261	0.8818032478349562	null
AC023644.1	0.0614835	0.7256908495143253	0.8670948407529873	null
AC023669.1	-0.163721	0.3473345303024558	0.593559	null
AC023669.2	-0.151029	0.3864706665006282	0.6313855440841655	null
AC023790.2	-0.282034	0.1007026096360441	0.2956236404588543	null
AC023794.1	0.1312870019317211	0.4521957095636811	0.6860004031667072	null
AC023796.1	0.2680736741914091	0.1194701608548598	0.3276482672863872	null
AC023824.3	-0.0170631	0.9224981828121128	0.9646429881431404	null
AC023830.1	-0.224922	0.1939258961876186	0.4308162600162893	null
AC023866.1	-0.130018	0.4566167175009218	0.6894897065138457	null
AC023886.1	-0.032857	0.8513661977747209	0.9307888669047504	null
AC023906.4	0.2032057677589797	0.2416848123613873	0.4863400041336932	null
AC023906.5	0.1291717441132723	0.4595768764279726	0.6922353555704978	null
AC023908.3	0.1063269596740254	0.5432398068845914	0.7540944432346227	null
AC024022.1	0.1232490222216157	0.480582	0.7086469398868523	null
AC024060.1	0.1742972442401797	0.3166336591340544	0.5657938029185035	null
AC024084.1	0.0800978	0.6473897561159816	0.8213574445383248	null
AC024145.1	0.3230703774710774	0.0583561	0.2116730833711046	null
AC024230.1	0.2662404507487535	0.1221166269188348	0.3319435359205508	null
AC024257.1	-0.432359	0.00948989	0.0647211	null
AC024257.3	-0.50188	0.00212765	0.0236968	null
AC024267.3	-0.057112	0.7445195407984007	0.8779013730562438	null
AC024267.5	0.000423348	0.998074	0.9989662794459896	null
AC024361.2	0.00705086	0.9679345059019988	0.985061	null
AC024361.3	-0.187412	0.2810049022489198	0.529638	null
AC024475.1	0.1537087348072782	0.3780021601310429	0.6233617448830631	null
AC024475.3	0.065573	0.7082186858700386	0.8570378367906147	null
AC024475.4	-0.0229858	0.8957244110711682	0.95056	null
AC024560.1	0.0592272	0.7353899305613523	0.8732877088475669	null
AC024560.3	-0.0713547	0.6837663678920076	0.8425843761020503	null
AC024563.1	-0.35635	0.0356265	0.1549916456067363	null
AC024575.1	0.3346337868785975	0.0494277	0.190141	null
AC024592.3	0.4334868355941039	0.00928421	0.0638229	null
AC024600.1	-0.0125505	0.9429551901220914	0.9732849194564988	null
AC024601.1	0.3350568384422872	0.0491231	0.1894239604784327	null
AC024610.1	0.040754	0.8161932476534932	0.9147155002805648	null
AC024610.2	-0.016781	0.9237754493210536	0.964989	null
AC024614.1	-0.0603554	0.730535	0.8703333474128933	null
AC024614.2	0.0700855	0.6891079502124469	0.8462378425060438	null
AC024614.4	-0.116903	0.5036291242968454	0.7262088510608472	null
AC024651.1	-0.35494	0.0364151	0.1571425853117528	null
AC024896.1	0.2142051084149134	0.2165945033583301	0.4587753828924176	null
AC024901.1	-0.632321	4.601962098780434e-05	0.00184616	null
AC024909.1	-0.633308	4.44032570271334e-05	0.00180707	null
AC024909.2	-0.267087	0.1208898039830525	0.3299281169417022	null
AC024941.2	-0.297264	0.0828798	0.2622109977865829	null
AC025031.1	-0.424321	0.0110705	0.0721029	null
AC025031.4	-0.580991	0.000252635	0.00583611	null
AC025034.1	0.1695026598516958	0.3303343890313217	0.5786591706647074	null
AC025038.1	-0.373978	0.0268886	0.1295400707653382	null
AC025043.1	0.0356773	0.8387683591004131	0.925087	null
AC025048.4	0.4222054605623771	0.0115217	0.0738831	null
AC025159.1	-0.502444	0.00209926	0.0234271	null
AC025164.1	0.1166212143904762	0.5046661842476238	0.7269565360171109	null
AC025165.1	-0.180502	0.2994395684345023	0.5479465622087064	null
AC025165.5	-0.0444204	0.7999779191011978	0.9061407212724824	null
AC025171.3	-0.152299	0.3824455922830659	0.6275980013535337	null
AC025178.1	0.3064303492992803	0.0733933	0.2421363838673389	null
AC025180.1	0.016358	0.9256916996031874	0.9659560157145096	null
AC025183.2	0.0253831	0.8849178660992484	0.9453087272346052	null
AC025188.1	0.2994633849572131	0.0805217	0.2569250546334001	null
AC025219.1	0.2510105944559223	0.145816	0.3663934273008326	null
AC025244.1	-0.0382157	0.8274638074036723	0.9192175447638556	null
AC025253.1	0.1229669878458226	0.4815946368248739	0.7093472518628109	null
AC025262.1	0.1456707550971728	0.4037352568254125	0.6456252616989255	null
AC025263.1	-0.211103	0.2234825124340676	0.4657996874566597	null
AC025263.2	0.1267744519190304	0.4680193631979114	0.6985721543713302	null
AC025265.1	-0.506111	0.00192264	0.022105	null
AC025272.1	0.082213	0.6387044199188023	0.8162941623382517	null
AC025283.3	-0.00874307	0.9602442762353448	0.9817337903479952	null
AC025284.1	-0.595939	0.000158513	0.0042582	null
AC025287.4	-0.189245	0.2762402234185038	0.5248915249047402	null
AC025366.1	0.1594904395110382	0.3601035554099667	0.6064176314865588	null
AC025419.1	-0.493701	0.00257872	0.0269665	null
AC025423.1	-0.118877	0.4963998656370655	0.7209754847257845	null
AC025430.1	0.0401899	0.8186947683784567	0.9158259699529804	null
AC025437.4	-0.193053	0.2665131725507574	0.5148701208755524	null
AC025465.1	-0.0417411	0.8118198956350069	0.9125498410918989	null
AC025470.2	-0.040895	0.8155681454576389	0.9145632690476576	null
AC025524.2	0.0339851	0.8463225398413162	0.9281699941906107	null
AC025539.1	0.3949132471205996	0.0188836	0.1022566045357304	null
AC025569.1	-0.571261	0.000338127	0.00702272	null
AC025572.1	-0.144825	0.4065008991467757	0.647785	null
AC025575.2	0.0967378	0.5803845482963238	0.7794172186334694	null
AC025580.2	-0.00662781	0.969858	0.9863025051623155	null
AC025627.1	-0.00634577	0.97114	0.9866222847023046	null
AC025682.1	-0.0665601	0.7040227304594018	0.8545418759163875	null
AC025741.1	0.2551000929049232	0.1391462415483594	0.3571972240983348	null
AC025809.1	0.4413837981163128	0.00794789	0.0577515	null
AC025822.2	0.1288897097374791	0.4605658681922902	0.6928410562283724	null
AC025871.1	0.1773996223739046	0.3079608965592962	0.5571762276755585	null
AC025887.2	-0.330826	0.0522379	0.1971646050343351	null
AC025917.1	0.4917269341953938	0.00269933	0.0278257	null
AC025946.1	0.3796182698176082	0.0244978	0.1215190524777214	null
AC026116.1	-0.243255	0.1591006371683798	0.3858147451161002	null
AC026150.1	-0.18304	0.29258	0.5411782326284919	null
AC026167.1	0.1321331050591006	0.4492612394112808	0.6835828830032858	null
AC026202.2	-0.0717777	0.6819891739161742	0.841689	null
AC026254.2	-0.220833	0.2023709967569026	0.4418751901347303	null
AC026310.2	0.00874307	0.9602442762353448	0.9817337903479952	null
AC026316.5	-0.11507	0.510389	0.7307422534225247	null
AC026333.3	0.2538309382138539	0.1411916645981349	0.3599761569221145	null
AC026347.1	0.4387044715462776	0.00838157	0.0597416	null
AC026358.1	-0.247626	0.1515095035670948	0.374863	null
AC026367.3	-0.0724828	0.6790309232309442	0.8399791892678161	null
AC026369.1	0.1380558269507572	0.4290110028212136	0.6671620773906436	null
AC026369.2	0.065291	0.7094190898342903	0.8579813233446361	null
AC026369.3	0.0516123	0.7684144662929778	0.8903969879852146	null
AC026391.1	-0.491163	0.00273468	0.0280868	null
AC026412.3	0.2988154211528647	0.081211	0.2583527162939714	null
AC026458.2	0.00437153	0.9801162502254848	0.9904486015591228	null
AC026464.3	-0.171618	0.3242454887164798	0.5736828014986086	null
AC026464.4	0.024537	0.8887297111092631	0.9466756648253338	null
AC026471.1	0.0583811	0.7390375770707828	0.8751175574763622	null
AC026471.2	-0.0342672	0.845063	0.927968	null
AC026471.4	-0.275407	0.1093114339319046	0.3098262287751521	null
AC026495.1	0.1033655987281972	0.5545895835926165	0.7617414089502161	null
AC026523.1	-0.121134	0.4882029713610144	0.7141568312637874	null
AC026704.1	0.338864	0.0464484	0.1823069423165426	null
AC026740.1	0.0124095	0.9435951178588282	0.9734079327028778	null
AC026746.1	-0.0131146	0.9403958342442796	0.97203	null
AC026765.2	0.0604964	0.7299291374023767	0.8698884539938748	null
AC026780.1	-0.507521	0.00185826	0.0215972	null
AC026780.2	-0.393156	0.0194683	0.1041980344960338	null
AC026785.2	0.0706496	0.6867320700630111	0.8444760190550629	null
AC026786.1	0.1742972442401797	0.3166336591340544	0.5657938029185035	null
AC026790.1	-0.0808028	0.6444894805239157	0.8199037850290356	null
AC026888.1	-0.332942	0.0506614	0.1930986145942045	null
AC026894.1	-0.164567	0.3448141142371866	0.5910986164657497	null
AC026979.2	-0.169644	0.3299262807573593	0.5783055719050032	null
AC026979.3	0.2438187178731964	0.1581060108094299	0.38415	null
AC027018.1	0.0461126	0.7925211328785199	0.9029379079438276	null
AC027020.1	-0.137633	0.4304404334527988	0.6684118631207844	null
AC027020.2	-0.0858795	0.6237617629379242	0.8067577757285693	null
AC027031.2	0.0109993	0.9499962400706496	0.9764188810953418	null
AC027045.2	0.1346714144412391	0.4405199511346094	0.6767088771332984	null
AC027097.1	0.1710538489185582	0.3258623365529557	0.5750466581086735	null
AC027097.2	-0.0561248	0.7487918567365092	0.8799785266650934	null
AC027117.2	0.1824762411381816	0.2940958037959779	0.542684	null
AC027237.2	-0.150324	0.3887174311750703	0.6331653982055044	null
AC027237.3	-0.176413	0.3107039933038234	0.5603763989545761	null
AC027271.1	-0.131005	0.4531761568383929	0.6866982621118687	null
AC027288.1	-0.263843	0.125643	0.3370766975488222	null
AC027288.3	0.2727272413919964	0.112945	0.3161300306985617	null
AC027307.2	-0.166964	0.3377335613264838	0.5848607669354093	null
AC027309.1	0.044212	0.8008975922322051	0.9066072955502832	null
AC027514.2	0.0868666	0.6197635185980475	0.8039042089673741	null
AC027644.4	-0.151452	0.3851262440330785	0.6299232011015009	null
AC027682.1	-0.379759	0.0244403	0.1213414460646696	null
AC027682.4	-0.149196	0.3923279863177822	0.6362282432832687	null
AC027682.6	0.104776	0.5491711543656816	0.7584790446140389	null
AC027698.1	-0.451819	0.00643647	0.0502704	null
AC027701.1	-0.563928	0.000418701	0.00808251	null
AC027763.2	-0.193758	0.2647368505857145	0.5130734660003596	null
AC027801.1	-0.065855	0.7070189728810174	0.8564639293996923	null
AC027801.3	-0.215756	0.2132057240885176	0.4546024331777127	null
AC027801.4	-0.256933	0.1362302704757858	0.3527800966338435	null
AC032011.1	0.0243272	0.8896753803458404	0.947233	null
AC032044.1	-0.0303187	0.8627353586125761	0.9363728082952868	null
AC034102.2	-0.170913	0.3262673282106259	0.5753539653374645	null
AC034102.3	-0.136505	0.4342651080449129	0.6710989072377156	null
AC034102.5	-0.0224217	0.8982698843135796	0.9517757097325414	null
AC034102.6	0.0315879	0.8570472423196981	0.9340861324752512	null
AC034111.1	-0.290354	0.090637	0.2772883745799565	null
AC034114.2	0.1469399097882421	0.3996070038007067	0.6424587659298776	null
AC034195.1	-0.0579581	0.7408635082822452	0.8760310677005293	null
AC034229.1	0.16499	0.3435580895165794	0.5901180416529896	null
AC034231.1	0.0320109	0.8551527614340977	0.9330640914353656	null
AC034234.1	-0.222525	0.1988460116505187	0.4371571976215608	null
AC034236.2	0.0112814	0.9487157567204048	0.975595	null
AC034245.1	-0.0896869	0.6083992133513693	0.7965796611419895	null
AC035140.1	0.0107173	0.9512768465831652	0.9771082949769656	null
AC036101.1	-0.354376	0.0367345	0.1577621571938445	null
AC036103.1	0.0438563	0.8024674188974257	0.9067627158978468	null
AC036108.1	-0.224076	0.195653	0.4328516581964142	null
AC036108.3	0.2287298787682617	0.1862878729547314	0.4206385422032999	null
AC036108.4	-0.0716367	0.6825813855678482	0.8419567258549575	null
AC036176.1	0.1239541081610986	0.4780556310867637	0.7065005837993937	null
AC036214.1	0.2208329162460529	0.2023709967569026	0.4418751901347303	null
AC037441.1	-0.580991	0.000252635	0.00583611	null
AC037450.1	-0.266805	0.1212977187681777	0.3305587570998659	null
AC037459.2	0.4217824089986873	0.0116138	0.0742402	null
AC037459.3	0.3117890024393506	0.0682532	0.2326376278095334	null
AC037486.1	0.1193005409605113	0.494858	0.7199008785674846	null
AC037487.1	0.2182946068639144	0.2077395071948148	0.4479289518299424	null
AC037487.2	0.3179937587068004	0.0626589	0.220748	null
AC040162.1	0.0177682	0.9193058571955084	0.9630107730235112	null
AC040162.3	-0.0392028	0.8230766539402233	0.9178896502204013	null
AC040173.1	-0.0710727	0.6849520934939137	0.843212	null
AC040934.1	0.0150888	0.931443	0.9682188768931392	null
AC040970.1	-0.0418821	0.8111955846452467	0.9122137744611986	null
AC040977.1	-0.0800978	0.6473897561159816	0.8213574445383248	null
AC044781.1	-0.536711	0.000887676	0.0131342	null
AC044810.3	0.7019835613492028	2.610978839366046e-06	0.000305036	null
AC044839.5	0.2624329866755456	0.1277523795106119	0.3402533394446138	null
AC046130.1	0.0179092	0.918668	0.9626118360437724	null
AC046136.1	-0.098853	0.5720940857683802	0.7740766339649255	null
AC046143.1	0.2387420991089193	0.1672206132732946	0.3967134401198596	null
AC046168.1	0.0332801	0.8494741353891853	0.9293544520760286	null
AC046168.2	-0.203065	0.2420186343883028	0.4867061133193492	null
AC046185.1	0.0678293	0.6986405468637862	0.8514183476421595	null
AC046195.1	-0.415437	0.0130715	0.0805953	null
AC048341.1	-0.00648679	0.9704985817067152	0.9864624653916678	null
AC048382.4	-0.118454	0.4979445354476182	0.7220034825226582	null
AC048382.5	-0.182335	0.2944754657880702	0.5430268968342818	null
AC051619.5	-0.351838	0.0382001	0.1612773673645522	null
AC053513.1	0.0631757	0.718444	0.8630791931674375	null
AC053527.1	-0.565479	0.000400358	0.00784317	null
AC055713.1	0.0049356	0.977551	0.9891488307645352	null
AC055717.1	0.3794772526297116	0.0245553	0.1216700150279267	null
AC055717.2	0.1958728739883573	0.2594546639633481	0.5073513701823609	null
AC055764.1	-0.353248	0.0373801	0.1592845820999544	null
AC055811.1	-0.134812	0.4400370677266531	0.6763839831547013	null
AC055811.3	0.1201466440878908	0.4917805210619727	0.717518	null
AC055855.2	-0.308123	0.0717385	0.2390325349314965	null
AC055874.1	-0.322224	0.0590565	0.2131794293120731	null
AC055876.5	-0.00155119	0.992944	0.99681	null
AC058791.1	0.0848923	0.6277706066341371	0.8095620603317425	null
AC058822.1	0.1525805973041055	0.3815544719205754	0.6269153501062429	null
AC060234.1	0.1862837052113895	0.2839632965515424	0.5326627115694639	null
AC060765.1	0.0992761	0.5704424579050649	0.7731477204391849	null
AC060780.1	0.5939643954204182	0.0001688	0.00443886	null
AC060809.1	-0.524443	0.00122065	0.0162979	null
AC060834.2	0.0802388	0.6468092906313571	0.8211318805904109	null
AC061961.1	-0.127339	0.4660255582936912	0.6968946198723859	null
AC061992.1	0.2084234037111534	0.2295502666884053	0.4724325196887439	null
AC062004.1	-0.213923	0.2172145938168928	0.4590484787927946	null
AC062017.1	-0.551518	0.000594509	0.0100949	null
AC062028.1	0.3241985149742501	0.0574325	0.2096791700398792	null
AC063926.1	-0.0211526	0.904001	0.954646	null
AC063944.1	-0.137492	0.4309174954745027	0.668551	null
AC063944.3	-0.0290495	0.8684302702652031	0.9391909450999842	null
AC063947.1	-0.139184	0.4252120839487885	0.6648495925732103	null
AC063948.1	-0.00916612	0.9583222432395446	0.980663	null
AC063976.1	-0.378349	0.0250198	0.1232364163683432	null
AC063977.6	0.2501644913285427	0.1472243509704057	0.3684057805240039	null
AC063979.2	0.1555419582499338	0.3722712702586964	0.6178628829576633	null
AC064802.1	-0.0040895	0.9813988434696648	0.9910749800949058	null
AC064807.1	0.1066089940498186	0.5421646582953031	0.7535346335102512	null
AC064807.2	0.107173	0.5400174024326693	0.7521814675836566	null
AC064834.1	0.1018144096613347	0.5605784964900768	0.7658405660983565	null
AC064836.3	-0.0252421	0.8855529995499205	0.9455819171183066	null
AC064871.1	-0.175848	0.3122783588191981	0.5618605812684232	null
AC064874.1	-0.172746	0.3210267696726697	0.5709150456297196	null
AC066612.1	-0.384413	0.0226062	0.1154815629817994	null
AC066613.1	-0.219141	0.2059391728785447	0.4460623394011815	null
AC066613.2	0.3078405211782462	0.0720123	0.2395532515523191	null
AC067735.1	0.198693	0.2525207421273325	0.4992325724183144	null
AC067750.1	-0.117185	0.502593	0.7253678219350285	null
AC067817.2	-0.0259472	0.8823780413182529	0.9445782891113996	null
AC067930.4	0.0373696	0.8312283212645488	0.9213006460265388	null
AC067956.1	-0.0603554	0.730535	0.8703333474128933	null
AC067960.1	0.1109805268746128	0.5256305042756915	0.741442	null
AC067968.1	0.2903543898790696	0.090637	0.2772883745799565	null
AC068020.1	0.2888032008122072	0.0924526	0.2808129260252684	null
AC068025.2	-0.0528814	0.7628807022697093	0.8872633066918479	null
AC068051.1	0.5580050125067889	0.000495809	0.0089401	null
AC068057.1	-0.339428	0.0460623	0.1813627219592709	null
AC068112.1	-0.292611	0.0880451	0.2723680115445018	null
AC068196.1	-0.258626	0.1335787594294918	0.3489350358405649	null
AC068205.1	0.3870921807761273	0.021603	0.1117306832471694	null
AC068282.1	0.0974429	0.5776151017558632	0.7775601240764429	null
AC068286.1	-0.421782	0.0116138	0.0742402	null
AC068305.2	0.2166024006091553	0.2113727642114857	0.4528897195556249	null
AC068389.4	0.3237754634105604	0.0577775	0.2103224943958371	null
AC068413.1	0.0133966	0.9391163748432648	0.9715579468734098	null
AC068418.2	0.0180502	0.9180292714062844	0.9622576909773066	null
AC068446.2	0.2450878725642656	0.1558845353473273	0.3806909104383123	null
AC068473.1	0.00634577	0.97114	0.9866222847023046	null
AC068473.4	0.1414402394602752	0.417671	0.658335	null
AC068473.5	0.0647269	0.7118219602756584	0.8595896845729901	null
AC068481.1	0.2445238038126793	0.1568690526504811	0.3824290533640847	null
AC068491.3	-0.457601	0.00571057	0.0466304	null
AC068506.1	0.00803798	0.9634481491129304	0.9830826289747598	null
AC068512.1	-0.149619	0.3909717615092605	0.6349469723728802	null
AC068533.3	0.0785466	0.6537883153341377	0.825414	null
AC068533.4	0.0974429	0.5776151017558632	0.7775601240764429	null
AC068547.1	0.1796558973802499	0.3017485409527652	0.5505996520061399	null
AC068580.3	0.1068280010460741	0.5413304763308009	0.7531613440694167	null
AC068580.4	-0.0439974	0.8018448636450478	0.9066072955502832	null
AC068594.1	0.1490551676066909	0.3927806651133261	0.6367321745433994	null
AC068599.1	-0.00112814	0.9948682368262144	0.997537	null
AC068620.1	-0.09011	0.6067022325767369	0.7956116795632147	null
AC068631.1	-0.171477	0.3246492327929471	0.5739444310197507	null
AC068633.1	-0.0215756	0.9020899589982196	0.9534812868857347	null
AC068643.1	0.1510294082372431	0.3864706665006282	0.6313855440841655	null
AC068672.2	0.340557	0.0452978	0.1796455750657231	null
AC068675.1	-0.298815	0.081211	0.2583527162939714	null
AC068722.1	0.426295	0.010663	0.0701206	null
AC068724.3	0.0455486	0.7950047529611607	0.9037936046663522	null
AC068759.1	0.3137632430699028	0.0664323	0.2287952061884368	null
AC068768.1	0.1295947956769621	0.4580955177211326	0.6907926425548051	null
AC068775.1	-0.163439	0.3481771464556822	0.5945464047006248	null
AC068790.9	0.0377926	0.8293455972110388	0.9200322003482104	null
AC068831.1	0.098571	0.5731963734997907	0.7751940102480287	null
AC068831.7	-0.444909	0.00740655	0.0550485	null
AC068875.1	0.0438563	0.8024674188974257	0.9067627158978468	null
AC068888.1	-0.0554198	0.7518480282871954	0.8814919047935439	null
AC068896.1	0.3165835868278345	0.0638974	0.222906	null
AC068985.1	-0.181348	0.2971418681030895	0.5453882041911792	null
AC068987.3	0.1005452549702655	0.5655006225771511	0.7693785688741479	null
AC068992.1	0.065291	0.7094190898342903	0.8579813233446361	null
AC069114.1	-0.133966	0.4429387096666554	0.6788902081675946	null
AC069120.1	0.1761304676828353	0.3114905505580872	0.5610731983914281	null
AC069213.1	0.2426905803700237	0.1600997705190826	0.3872746632711681	null
AC069222.1	-0.193617	0.265091	0.5133172680439338	null
AC069224.1	-0.26201	0.1283902834915846	0.3409402686160452	null
AC069228.1	-0.0241139	0.8906365596325171	0.947672	null
AC069234.1	-0.215333	0.214126	0.455872	null
AC069257.3	-0.0133966	0.9391163748432648	0.9715579468734098	null
AC069277.1	0.2212559678097427	0.2014857076302718	0.4406284398805331	null
AC069281.1	-0.0404719	0.8174437863629457	0.9153395353388196	null
AC069285.1	0.0439974	0.8018448636450478	0.9066072955502832	null
AC069287.1	0.0898279	0.6078333290256058	0.7962105467982576	null
AC069287.3	0.1923474442909427	0.2682972972660267	0.5165373508689594	null
AC069368.1	-0.0439974	0.8018448636450478	0.9066072955502832	null
AC069431.1	-0.0315879	0.8570472423196981	0.9340861324752512	null
AC069437.1	0.0939174	0.5915211941010465	0.7866491910168124	null
AC069503.1	0.1073140799893016	0.539481	0.7519482583412789	null
AC069542.1	0.1349534488170323	0.4395544740805828	0.675966	null
AC069544.1	-0.301636	0.0782438	0.2519503226027414	null
AC069549.1	-0.0747391	0.6695963476013422	0.8353473072980595	null
AC072022.1	0.0252421	0.8855529995499205	0.9455819171183066	null
AC072039.2	-0.191078	0.271528	0.5201685400658288	null
AC072061.1	-0.12057	0.490246	0.7159776061848842	null
AC073023.1	0.0710727	0.6849520934939137	0.843212	null
AC073050.1	-0.517674	0.00144785	0.0183588	null
AC073052.2	-0.0310238	0.8595744373569353	0.935069	null
AC073062.1	-0.0540096	0.7579714754827488	0.884971	null
AC073071.1	0.5035723779787069	0.00204346	0.0229759	null
AC073073.2	-0.166259	0.3398067648876305	0.586639	null
AC073111.3	0.122826	0.4821013163701654	0.7094879036543222	null
AC073111.5	0.6007332204394544	0.00013583	0.00381804	null
AC073133.1	-0.358043	0.0346985	0.1523431729918231	null
AC073133.2	-0.0743213	0.6713398720735326	0.8360246519896605	null
AC073176.3	0.0750211	0.6684204781368042	0.8345861255266716	null
AC073188.2	-0.0401899	0.8186947683784567	0.9158259699529804	null
AC073254.1	0.0612015	0.7269009779126904	0.8679397336079824	null
AC073263.1	0.2895082867516901	0.0916239	0.2792791555648202	null
AC073283.3	-0.179938	0.3009776310627808	0.5498191418168611	null
AC073288.1	0.1521575457404158	0.3828916083510845	0.6279623943060011	null
AC073288.2	0.1593494223231416	0.3605339701621219	0.6067780225620166	null
AC073311.1	0.1580802676320724	0.3644215435370005	0.6105721275081012	null
AC073316.1	0.0606374	0.7293231824417323	0.8697208030489366	null
AC073316.3	-0.123108	0.4810882337535128	0.7089737974722453	null
AC073320.1	0.1465168582245523	0.4009803895763361	0.6437439964634121	null
AC073325.1	0.2249224146950539	0.1939258961876186	0.4308162600162893	null
AC073332.1	-0.406581	0.0153612	0.0898939	null
AC073333.1	0.0967378	0.5803845482963238	0.7794172186334694	null
AC073335.2	0.1194415581484079	0.4943441035276751	0.7196205195813667	null
AC073342.1	0.4908808310680142	0.00275251	0.0281924	null
AC073343.2	-0.36185	0.0326823	0.146502	null
AC073349.1	0.2896493039395867	0.0914588	0.2789656030635158	null
AC073359.2	-0.0190373	0.9135628285179636	0.9598635911043348	null
AC073365.1	-0.325186	0.0566339	0.2077780533256547	null
AC073389.1	-0.272445	0.1133325374715266	0.3167408607056832	null
AC073389.2	0.098853	0.5720940857683802	0.7740766339649255	null
AC073486.1	-0.108583	0.5346670865735619	0.749055	null
AC073508.2	0.2838675992358266	0.098415	0.291348	null
AC073517.1	0.1889630317814246	0.2769698099630772	0.525743	null
AC073525.1	-0.0365235	0.8349965319703543	0.9232873513076514	null
AC073529.1	0.0564069	0.7475704381546708	0.8793724106270607	null
AC073530.1	0.0297546	0.8652656079887591	0.9375765833919064	null
AC073534.2	-0.0370875	0.8324839847060229	0.9219179590689114	null
AC073569.1	-0.13862	0.4271091962114702	0.6660979197816512	null
AC073569.2	0.259613	0.1320497365568577	0.3469611855109377	null
AC073575.1	0.1436965144666206	0.4102051427467932	0.6507752710201088	null
AC073578.1	-0.0548557	0.7542956429291174	0.8825624936906282	null
AC073578.2	-0.638103	3.725817386967914e-05	0.00160719	null
AC073591.1	-0.166259	0.3398067648876305	0.586639	null
AC073610.3	-0.520917	0.00133473	0.017306	null
AC073611.1	-0.315314	0.0650285	0.2253445214425721	null
AC073612.1	0.2768167398409974	0.1074348621401254	0.3069117922395765	null
AC073834.1	-0.148068	0.3959578606949264	0.6395715974110964	null
AC073842.1	0.5000469482812924	0.00222226	0.0244231	null
AC073842.2	0.2552411100928198	0.1389203225255368	0.356862	null
AC073848.1	-0.277663	0.1063206579204381	0.3050887396460723	null
AC073869.3	0.1083012003045776	0.5357351056885153	0.7495212471589277	null
AC073878.1	0.1224029190942362	0.483623	0.710562	null
AC073896.2	0.0390618	0.8237030705807339	0.918132	null
AC073896.3	-0.187694	0.2802684332556253	0.5288274921228913	null
AC073911.1	0.1224029190942362	0.483623	0.710562	null
AC073912.1	0.3604399322636726	0.0334176	0.1486987218656232	null
AC073912.2	0.0152299	0.9308036822093128	0.967913	null
AC073941.1	0.2078593349595671	0.230842	0.4738731826842101	null
AC073957.3	0.2187176584276041	0.2068379841593943	0.4470594356021752	null
AC073987.1	-0.177964	0.3064002960977158	0.5556524409222948	null
AC074011.1	-0.188963	0.2769698099630772	0.525743	null
AC074032.1	0.1641440067116255	0.3460729282987674	0.5924415671731399	null
AC074044.1	-0.165836	0.3410544135265015	0.5877528848965086	null
AC074050.3	-0.340274	0.045488	0.1801131137366181	null
AC074117.1	0.0504842	0.7733428439361737	0.8929709323758012	null
AC074124.1	0.2308451365867105	0.1821373557669129	0.4158293157463231	null
AC074131.1	-0.253126	0.1423374885590748	0.3614186332203541	null
AC074138.1	-0.0868666	0.6197635185980475	0.8039042089673741	null
AC074183.1	0.0229858	0.8957244110711682	0.95056	null
AC074237.1	0.694087	3.760920759472694e-06	0.000381725	null
AC074286.1	0.7055089910466175	2.210052995591104e-06	0.000278504	null
AC074327.1	0.1552599238741407	0.3731495861982445	0.6186797522368855	null
AC074351.1	-0.118313	0.4984599669000056	0.7221439977739472	null
AC074386.1	-0.0170631	0.9224981828121128	0.9646429881431404	null
AC076966.1	-0.00225628	0.9897366761142822	0.9951491945815348	null
AC078777.1	-0.291483	0.0893338	0.2747631277608254	null
AC078778.1	0.1441195660303104	0.4088138150926097	0.6495787126402444	null
AC078785.1	0.4306664918361723	0.00980566	0.0662103	null
AC078785.2	0.3856820088971614	0.0221263	0.1136250789113622	null
AC078788.1	0.1821942067623885	0.2948554409389137	0.5433255890660293	null
AC078795.1	0.1300178472406518	0.4566167175009218	0.6894897065138457	null
AC078842.1	-0.474664	0.00396338	0.0364056	null
AC078845.1	0.1061859424861289	0.5437777605616718	0.7545143478386033	null
AC078846.1	-0.48665	0.00303229	0.0302434	null
AC078850.2	0.0809439	0.6439100424135638	0.8195384794245715	null
AC078864.2	0.382439	0.0233699	0.1181184039913904	null
AC078880.1	-0.392655	0.0196376	0.1048538418073235	null
AC078881.1	-0.136646	0.4337860023536334	0.6706357308425357	null
AC078883.1	-0.222807	0.1982627018235145	0.4364737132793457	null
AC078906.1	-0.624001	6.190465651214506e-05	0.00229518	null
AC078909.2	-0.288521	0.0927856	0.2812913446861705	null
AC078923.1	0.3270188587321818	0.0551741	0.2044962561638099	null
AC078929.1	-0.0270753	0.8773018749281598	0.9422436368931554	null
AC078942.1	-0.317853	0.0627819	0.2210422969928472	null
AC078960.1	-0.239165	0.1664469954229624	0.3956312974814528	null
AC078980.1	-0.61554	8.297552282872881e-05	0.00273709	null
AC079015.1	-0.397379	0.0180878	0.0996874	null
AC079035.1	0.2346526006599183	0.1748320693397325	0.4066001189589985	null
AC079061.1	-0.00423052	0.9807575409174508	0.9909180847853404	null
AC079070.1	0.2961360945828296	0.0841099	0.2649817033241309	null
AC079089.1	0.1644260410874187	0.3452334090659965	0.5915461461125482	null
AC079098.1	0.0442794	0.8006001133842762	0.9064792864228308	null
AC079117.1	-0.322365	0.0589393	0.2129277215453724	null
AC079148.1	0.0699445	0.6897023785190154	0.8467360326506504	null
AC079150.1	-0.0314468	0.8576789110657677	0.9341845029676716	null
AC079154.1	-0.423757	0.0111893	0.0725399	null
AC079163.1	-0.00514749	0.9765877419552448	0.9888876688243994	null
AC079174.2	-0.261728	0.1288168624611075	0.3414666794924488	null
AC079193.2	0.2825984445447574	0.0999945	0.2943151366573506	null
AC079209.1	-0.164708	0.3443951293354271	0.5906512077469964	null
AC079296.1	-0.0788286	0.6526231171856658	0.8247782490051084	null
AC079298.3	-0.540942	0.000793098	0.0121433	null
AC079305.3	-0.0480869	0.7838444112098557	0.8987126348317457	null
AC079313.2	0.3146093461972823	0.0656637	0.2270544694794295	null
AC079315.1	0.082072	0.6392819904569049	0.8167531086141615	null
AC079322.1	-0.081931	0.6398597696589716	0.81684	null
AC079336.5	0.0115634	0.947435	0.9749483186621714	null
AC079340.1	-0.0344082	0.8444327041235822	0.9278212092185194	null
AC079340.2	0.4291153027693098	0.0101029	0.0676877	null
AC079341.1	-0.0418145	0.8114947617539819	0.9125044616454566	null
AC079354.1	-0.322224	0.0590565	0.2131794293120731	null
AC079362.1	-0.215756	0.2132057240885176	0.4546024331777127	null
AC079380.1	-0.820156	1.6489990001867074e-09	3.3626087793807307e-06	null
AC079384.1	0.117044	0.503111	0.725695	null
AC079385.1	-0.484112	0.00321177	0.0315287	null
AC079447.1	0.3253266524774229	0.0565205	0.2075998231029722	null
AC079466.2	-0.24537	0.1553939567602407	0.3799478792335906	null
AC079584.1	-0.119865	0.4928051367241609	0.7180326094095261	null
AC079584.2	-0.354517	0.0366544	0.1575691516020418	null
AC079594.2	-0.358184	0.034622	0.1521863126638481	null
AC079601.1	-0.0090251	0.9589628957576124	0.9810497452676732	null
AC079610.1	-0.0974429	0.5776151017558632	0.7775601240764429	null
AC079610.3	-0.0518943	0.7671837572689096	0.8895683049521279	null
AC079612.2	0.2579204366628549	0.1346788890217913	0.3503400393885887	null
AC079630.1	-0.200103	0.2491004065373809	0.4953081481287113	null
AC079760.1	-0.640359	3.4270261170497144e-05	0.00153131	null
AC079760.2	-0.212795	0.2197071278125772	0.4617493285827714	null
AC079779.3	0.0826361	0.6369729631650609	0.8152890463198562	null
AC079790.1	0.3177117243310072	0.0629051	0.2212676288865084	null
AC079799.1	0.2967	0.0834931	0.2636679721692477	null
AC079801.1	0.0219987	0.9001796459960163	0.9525843109561092	null
AC079807.1	0.2686377429429954	0.1186645485715248	0.3261966285548865	null
AC079907.1	-0.0150888	0.931443	0.9682188768931392	null
AC079917.1	-0.472831	0.00412564	0.0372853	null
AC079921.2	-0.109147	0.5325341266682699	0.7471399171438556	null
AC079922.2	-0.307276	0.0725622	0.2406688692500871	null
AC079942.1	-0.628796	5.223551256374822e-05	0.00200977	null
AC079943.2	0.1456707550971728	0.4037352568254125	0.6456252616989255	null
AC079949.1	0.3959762636136122	0.0185371	0.1011690440725007	null
AC079949.2	0.4136034121006854	0.0135202	0.0822098	null
AC079950.1	-0.435602	0.00890878	0.062292	null
AC080013.1	0.4549214481543849	0.0060377	0.0482135	null
AC080013.4	0.0566889	0.7463496237117544	0.8787658605573652	null
AC080013.6	0.2614458663602696	0.1292444906456506	0.3420343522501874	null
AC080075.1	0.1764953707051641	0.3104731212188235	0.5602302776976453	null
AC080129.1	0.0224217	0.8982698843135796	0.9517757097325414	null
AC080162.1	0.1927704958546324	0.267226	0.5154922468954858	null
AC082651.1	0.0650089	0.7106201821717157	0.8588782427013177	null
AC082651.3	-0.481715	0.00338967	0.0327027	null
AC082651.4	0.1501833051098636	0.3891676923637484	0.6333469134013814	null
AC083795.2	0.0767134	0.6613816293307216	0.8301410848591246	null
AC083798.2	0.1387609128902401	0.4266344777288043	0.6658204946729849	null
AC083800.1	-0.239024	0.1667045823767581	0.3959917915167915	null
AC083805.1	0.2508695772680256	0.1460498696130611	0.3666940480513292	null
AC083805.2	-0.0864435	0.6214757478834083	0.8049149778146967	null
AC083806.2	0.23987	0.1651633404828038	0.3941673465655678	null
AC083841.2	-0.228448	0.1868462697582477	0.4213056571117063	null
AC083843.3	0.2790730148473427	0.1044830940243011	0.3017847388693149	null
AC083864.2	0.2519977147711983	0.1441849453147984	0.3642131203103879	null
AC083906.3	0.0393438	0.8224503448086453	0.9176017749019012	null
AC083949.1	-0.0126915	0.942315	0.9729826200613746	null
AC083967.1	0.0782645	0.6549543189138334	0.8261418392597535	null
AC083973.1	0.2233712256281914	0.1970996646754091	0.4348522256648079	null
AC084024.3	0.2370498928541602	0.1703408475579582	0.4008934583540615	null
AC084033.3	0.0124095	0.9435951178588282	0.9734079327028778	null
AC084064.1	0.0390727	0.8236544419926011	0.918132	null
AC084116.2	0.0768544	0.6607963350050067	0.8297778979173321	null
AC084128.1	0.14835	0.3950485836547028	0.6387928762945962	null
AC084200.1	0.1214157987789601	0.4871832789400928	0.713177	null
AC084291.1	-0.0624706	0.721461	0.8646656222174318	null
AC084337.2	-0.156811	0.3683339944542761	0.6142825152121836	null
AC084346.1	0.2390241334847124	0.1667045823767581	0.3959917915167915	null
AC084357.2	-0.3909	0.0202411	0.1070568556885602	null
AC084361.1	0.0643038	0.7136259075304543	0.8602716250408214	null
AC084365.1	-0.265835	0.1227084249166099	0.332854	null
AC084757.3	0.4182569793012727	0.0124056	0.0775558	null
AC084782.2	-0.0530225	0.7622665468960321	0.8870765713839116	null
AC084816.1	0.0683933	0.6962530769072208	0.850172	null
AC084824.5	-0.0506252	0.7727263155386432	0.892765	null
AC084866.1	0.1908801312420612	0.2720351639200853	0.5207835420236779	null
AC084880.2	-0.0256651	0.8836478111358348	0.9448519425868962	null
AC087164.1	-0.49497	0.00250369	0.0265282	null
AC087190.2	0.2057440771411183	0.2357288306972281	0.4794734676613641	null
AC087203.3	-0.0788286	0.6526231171856658	0.8247782490051084	null
AC087222.1	-0.190796	0.2722498536419594	0.5208833561107807	null
AC087235.1	0.1700667286032821	0.3287038251009503	0.577336	null
AC087239.1	0.048933	0.780134	0.8967498407891756	null
AC087258.1	0.1398890503934128	0.4228473075192375	0.6627690556190354	null
AC087269.1	0.1039296674797835	0.5524192223122444	0.7599702898304785	null
AC087276.2	0.0590862	0.7359974790272821	0.8733156713955228	null
AC087280.2	0.3456331275345312	0.0419829	0.1717836966635083	null
AC087289.3	-0.303892	0.0759311	0.2476316727571589	null
AC087294.1	0.0513303	0.7696457322832835	0.8909032625062613	null
AC087341.1	-0.138338	0.4280595132393713	0.6666992738142159	null
AC087354.1	-0.142427	0.4143951924208943	0.6545523949857813	null
AC087386.1	0.0815079	0.6415943563653519	0.8179370848326916	null
AC087392.3	0.2016545786921173	0.2453738705611705	0.4907258639940812	null
AC087457.1	-0.298674	0.0813617	0.258648	null
AC087463.1	-0.187835	0.2799006681258211	0.5284447341747575	null
AC087463.3	-0.101109	0.5633105673514665	0.7677027362695633	null
AC087463.4	-0.223794	0.1962305184216033	0.4335743458151087	null
AC087473.1	0.2178715553002246	0.2086437443695932	0.4489723551376002	null
AC087477.2	-0.184309	0.2891886950282367	0.5374754841476823	null
AC087482.1	-0.510482	0.00172917	0.0206975	null
AC087500.1	0.0459716	0.7931418507290015	0.9031863566708414	null
AC087500.2	-0.132133	0.4492612394112808	0.6835828830032858	null
AC087501.2	0.5116103576888124	0.0016821	0.0202747	null
AC087516.2	-0.240434	0.1641415446087503	0.3928573396413656	null
AC087521.2	0.5367114171344045	0.000887676	0.0131342	null
AC087564.1	0.057676	0.7420815702635541	0.8766857166788742	null
AC087612.1	0.0775595	0.6578728360321022	0.8280072710714894	null
AC087620.1	0.2243583459434676	0.1950758271504031	0.4322151203882549	null
AC087623.3	0.1091473034319572	0.5325341266682699	0.7471399171438556	null
AC087627.1	-0.0947636	0.5881703793043315	0.7846119404207825	null
AC087632.1	-0.065573	0.7082186858700386	0.8570378367906147	null
AC087636.1	-0.353248	0.0373801	0.1592845820999544	null
AC087645.2	-0.016499	0.925053	0.965559	null
AC087664.1	-0.284573	0.0975457	0.2898844628349373	null
AC087664.2	-0.276535	0.1078082162913978	0.307626	null
AC087672.2	-0.0341262	0.8456925003827447	0.9279781076257384	null
AC087741.1	-0.48524	0.00313089	0.0309107	null
AC087762.1	0.1436965144666206	0.4102051427467932	0.6507752710201088	null
AC087857.1	-0.10393	0.5524192223122444	0.7599702898304785	null
AC087863.1	-0.0272163	0.8766676881558337	0.942104	null
AC087894.2	0.2016545786921173	0.2453738705611705	0.4907258639940812	null
AC087897.2	-0.109288	0.5320015292757422	0.7467196235019193	null
AC089987.2	0.1730280895491104	0.3202252114118129	0.5699866463401346	null
AC089998.4	0.0437153	0.8030900937472467	0.9072835000173504	null
AC090001.1	0.1812070864471124	0.2975240353197191	0.5458216763111654	null
AC090004.1	0.1250822456642713	0.4740277181365695	0.7035608909893066	null
AC090061.1	0.3031869539776589	0.076648	0.2487761364124178	null
AC090092.1	0.1771175879981114	0.3087430742273884	0.5580962122648521	null
AC090099.4	0.3033279711655555	0.0765042	0.2485611567331377	null
AC090114.2	0.1200056268999942	0.4922926925490063	0.7178455039047494	null
AC090115.1	0.0277804	0.8741316999441952	0.9412273502999348	null
AC090124.1	-0.285278	0.0966823	0.2886571736567783	null
AC090125.1	0.1346714144412391	0.4405199511346094	0.6767088771332984	null
AC090138.1	-0.449845	0.00670182	0.0516771	null
AC090150.1	-0.0146658	0.9333607075816934	0.9688206400631636	null
AC090152.1	-0.458306	0.00562706	0.0462346	null
AC090186.1	0.0881357	0.6146386463381913	0.8004969793887226	null
AC090192.2	0.0266522	0.8792048844462967	0.9430683226384317	null
AC090193.1	0.4270000449508611	0.0105206	0.0696126	null
AC090198.1	-0.0705086	0.6873257645087838	0.8448818623244481	null
AC090200.1	0.1444016004061036	0.4078877536334209	0.648567	null
AC090204.1	-0.169221	0.3311515399428112	0.579412	null
AC090229.1	-0.114788	0.5114331472424283	0.7315832488868637	null
AC090241.3	-0.231409	0.181042	0.414678	null
AC090282.1	-0.168375	0.3336104648677221	0.5818986265511568	null
AC090283.1	0.1130957846930616	0.517719	0.7357427967565563	null
AC090358.1	0.2470621131948178	0.1524739365466081	0.3761292060570733	null
AC090360.1	-0.450973	0.00654907	0.0508664	null
AC090371.2	0.1740152098643865	0.3174295950829849	0.5668096837530995	null
AC090376.1	-0.32575	0.0561815	0.2066930712459027	null
AC090386.1	0.0868666	0.6197635185980475	0.8039042089673741	null
AC090398.1	0.2448058381884724	0.1563762336115104	0.3816008807810913	null
AC090403.1	-0.456332	0.00586357	0.0474994	null
AC090409.2	-0.00296136	0.9865296434347116	0.9936617167437816	null
AC090415.2	0.1408761707086889	0.4195489946412718	0.6601363284791224	null
AC090458.1	-0.504983	0.00197555	0.0224372	null
AC090502.1	0.0867256	0.6203340438049824	0.8043186668548878	null
AC090510.2	0.0854564	0.6254785465058508	0.8082325754175206	null
AC090515.2	0.2388831162968158	0.1669624549510417	0.3963525057685276	null
AC090515.4	-0.346479	0.0414499	0.1706927802005134	null
AC090517.4	-0.603131	0.00012562	0.0035941	null
AC090518.1	-0.275548	0.1091226723044145	0.309643	null
AC090519.2	-0.0826361	0.6369729631650609	0.8152890463198562	null
AC090527.2	0.0613425	0.7262958322798805	0.8675866340329108	null
AC090531.1	-0.074034	0.6725393975299638	0.8367016764278767	null
AC090559.1	-0.136082	0.4357041730719169	0.67272	null
AC090568.2	-0.662781	1.4377652227257124e-05	0.000864625	null
AC090572.2	0.1119676471898889	0.5219313411410763	0.7386398683366235	null
AC090578.1	-0.203347	0.2413512995045582	0.4860176855361115	null
AC090579.1	-0.26342	0.1262730819116923	0.3380796729960815	null
AC090592.1	0.6201935923691831	7.070205730440277e-05	0.00247413	null
AC090607.1	-0.0183322	0.9167528871299976	0.9615938279734848	null
AC090607.3	0.3044561086687282	0.0753613	0.2466340980847894	null
AC090617.4	-0.281188	0.1017719759372751	0.2976720813990113	null
AC090617.5	0.0279214	0.8734978945234353	0.9409966032107951	null
AC090618.1	-0.4741	0.00401271	0.0366337	null
AC090630.1	-0.567171	0.000381167	0.00762707	null
AC090679.1	0.3461971962861175	0.041627	0.171076	null
AC090709.1	0.1934755817941153	0.2654464432675903	0.513872	null
AC090739.1	0.3442229556555653	0.0428834	0.1741028068368438	null
AC090771.2	0.2204098646823631	0.2032589853517357	0.4432101001676663	null
AC090772.1	0.3622731557063283	0.0324644	0.1458750432361277	null
AC090772.3	0.6069379767069042	0.000110814	0.00330542	null
AC090774.3	0.0475228	0.7863209095422669	0.8999879743822118	null
AC090791.1	-0.358043	0.0346985	0.1523431729918231	null
AC090796.1	0.0509072	0.7714936694332573	0.8920755966316507	null
AC090809.1	0.1056218737345425	0.5459320992470567	0.756194	null
AC090825.1	-0.358889	0.0342419	0.151108	null
AC090833.1	0.2113847646569817	0.2228502285452284	0.4650435832633752	null
AC090844.2	0.1907962552240802	0.2722498536419594	0.5208833561107807	null
AC090844.3	0.1600545082626246	0.3583849752127896	0.6048403716047013	null
AC090907.2	0.4629594278644903	0.00510177	0.0430703	null
AC090912.1	0.0692394	0.6926772538814043	0.848438	null
AC090921.1	-0.372144	0.0277058	0.1324810565745982	null
AC090922.1	-0.266099	0.1223219962925077	0.3322601960326036	null
AC090948.1	0.1121086643777855	0.5214039335646368	0.7383127096640595	null
AC090948.2	0.1718999520459377	0.3234389365151636	0.5727979460738699	null
AC090952.2	0.2345115834720217	0.1750988581798055	0.4070939560355741	null
AC090987.1	-0.0645859	0.7124231056742396	0.8598989821017471	null
AC090993.1	-0.00253831	0.9884538412951478	0.9945726512399166	null
AC091013.1	-0.0854564	0.6254785465058508	0.8082325754175206	null
AC091043.1	-0.207718	0.2311654429412375	0.4741904024339185	null
AC091045.1	0.0315879	0.8570472423196981	0.9340861324752512	null
AC091057.2	-0.0181912	0.9173910538841046	0.9619933023081833	null
AC091057.6	-0.116339	0.5057043167463788	0.7272843193523129	null
AC091059.1	-0.131146	0.4526857902170205	0.6863725132052174	null
AC091078.1	0.264689	0.1243898667429829	0.3354399015282339	null
AC091078.3	0.1269948712105476	0.4672397147206827	0.6980587478952733	null
AC091096.2	-0.306571	0.0732543	0.2417844044452531	null
AC091100.1	-0.0999812	0.5676945710196803	0.7713809621118518	null
AC091114.1	0.2391651506726091	0.1664469954229624	0.3956312974814528	null
AC091132.1	0.2800601351626189	0.1032111796863943	0.2996544099851815	null
AC091132.5	0.1339663285017562	0.4429387096666554	0.6788902081675946	null
[truncated: 20,627 more rows]

## Sheet: FigureS12f_L6IT
gene	corr	p_value	p_adjusted	group1
A1BG	-0.0894049	0.6095316528613195	0.7828813384793692	null
A1BG-AS1	-0.0552787	0.7524597098641069	0.8733351341925234	null
A1CF	0.2968411805223125	0.0833394	0.2418177846268235	null
A2M	-0.332236	0.0511826	0.1756355468558578	null
A2M-AS1	0.2577794194749583	0.1348997140100869	0.3272960726796065	null
A2ML1	-0.0363824	0.8356249208599311	0.919964	null
A2ML1-AS1	0.0884178	0.6135022068168933	0.7857110123831507	null
A4GALT	0.2524207663348881	0.14349	0.3402546689032634	null
A4GNT	0.1508883910493465	0.3869194136239884	0.609047	null
AAAS	0.4938421920138426	0.00257029	0.0241365	null
AACS	0.344646	0.0426116	0.1560660500041636	null
AADACL2	0.1718999520459377	0.3234389365151636	0.5488328976041607	null
AADACL2-AS1	0.2467800788190246	0.1529578203177322	0.353907	null
AADACL3	0.0930713	0.5948803470246896	0.7724003006860306	null
AADACL4	0.0342672	0.845063	0.924909	null
AADAT	0.2273197068892959	0.1890916451743567	0.4008627183689957	null
AAED1	-0.137351	0.4313948498486715	0.6472296266737486	null
AAGAB	-0.196719	0.2573614188132158	0.4813218279614365	null
AAK1	0.0315879	0.8570472423196981	0.9312345543393472	null
AAMDC	0.1572341645046929	0.3670270831707907	0.5899928434595756	null
AAMP	0.277945	0.1059512045807187	0.2814336337233726	null
AANAT	-0.110698	0.5266897514152823	0.7221448576056486	null
AAR2	-0.0032434	0.985247	0.9931716884617172	null
AARD	-0.00902573	0.9589600241274904	0.9823532516063088	null
AARS	0.6012972891910408	0.000133363	0.00360753	null
AARS2	0.1452477035334831	0.4051167325586626	0.6251608158118058	null
AARSD1	0.0387797	0.8249562249101601	0.9146295993180688	null
AASDH	0.2005264411889446	0.24808	0.4711447134669518	null
AASDHPPT	0.3839898026424024	0.0227681	0.1034397555386387	null
AASS	0.2494594053890598	0.1484057031557425	0.3477114928453113	null
AATBC	0.426295	0.010663	0.0634421	null
AATF	0.6639089206171247	1.373659854987383e-05	0.00091685	null
AATK	0.3483124541045663	0.0403139	0.1499584418241404	null
AB015752.1	0.2412804084910578	0.1626173781619914	0.3677700179376734	null
ABALON	0.251434	0.1451152193039797	0.3425568261718332	null
ABAT	0.5147127358225372	0.00155841	0.0173524	null
ABCA1	0.6017203407547305	0.000131539	0.00357874	null
ABCA10	0.4403966778010366	0.00810538	0.0525367	null
ABCA12	0.0294726	0.8665312284413339	0.9354138309037968	null
ABCA13	0.2972642320860023	0.0828798	0.2410182803040613	null
ABCA2	-0.0222807	0.8989064096381206	0.9520423409819184	null
ABCA3	0.194604	0.262616	0.4870884972012548	null
ABCA4	0.117044	0.503111	0.7046604565815443	null
ABCA5	0.257215	0.1357856827097645	0.3285659310182562	null
ABCA6	0.1658362129663846	0.3410544135265015	0.5646534352538756	null
ABCA7	0.0854564	0.6254785465058508	0.7943564054670306	null
ABCA8	0.2947259227038638	0.0856674	0.2462375662541541	null
ABCA9	0.2660994335608569	0.1223219962925077	0.3077446401118819	null
ABCA9-AS1	0.2481902506979905	0.1505495091523055	0.3502267955309509	null
ABCB1	-0.219705	0.2047449719549697	0.4204284716952276	null
ABCB10	0.2023596646316002	0.2436923839265132	0.4663826056122637	null
ABCB11	0.0782645	0.6549543189138334	0.8121778267330961	null
ABCB4	-0.162311	0.3515599868101823	0.5755353563948516	null
ABCB5	0.184733	0.2880638007084939	0.5139773728506494	null
ABCB6	-0.0479458	0.7844633410925892	0.8915508552159805	null
ABCB7	0.6008742376273509	0.000135209	0.00363256	null
ABCB8	0.0523174	0.7653387441813709	0.8808199566069402	null
ABCB9	0.6031305126336964	0.00012562	0.00349437	null
ABCC1	0.1793738630044568	0.3025207031470087	0.5291529537376891	null
ABCC10	0.2047569568258422	0.238033	0.4593954260474844	null
ABCC11	-0.00549967	0.9749863990691668	0.9889213719259822	null
ABCC12	0.5330449702490934	0.000977562	0.0127674	null
ABCC2	0.0196014	0.9110117351821514	0.9587005892459096	null
ABCC3	0.6193474892418037	7.28038039554994e-05	0.00249684	null
ABCC4	-0.358466	0.0344696	0.1352886158645992	null
ABCC5	0.2188586756155007	0.2065380792115156	0.4225637099950086	null
ABCC5-AS1	0.1710538489185582	0.3258623365529557	0.5508424818140472	null
ABCC6	0.0633167	0.7178410457401849	0.8512710327503773	null
ABCC8	0.258908	0.1331405691779539	0.3244982880316305	null
ABCC9	0.6072200110826973	0.000109783	0.00321315	null
ABCD1	0.1256463144158577	0.4720204537582766	0.6814923654022156	null
ABCD2	0.5147127358225372	0.00155841	0.0173524	null
ABCD3	0.2197047787428802	0.2047449719549697	0.4204284716952276	null
ABCD4	0.6333081908435657	4.44032570271334e-05	0.00185494	null
ABCE1	-0.0765723	0.6619671211330131	0.8168756790978328	null
ABCF1	0.4512550012690737	0.00651135	0.0453485	null
ABCF2	0.2739963960830657	0.1112126127908014	0.2898219632744245	null
ABCF3	0.1116856128140957	0.5229869405633623	0.7195384120650148	null
ABCG1	0.6029894954457997	0.000126201	0.00350226	null
ABCG2	0.2837265820479301	0.0985895	0.2690995862886366	null
ABCG4	0.3494405916077389	0.0396275	0.1482710495786503	null
ABCG5	0.024819	0.8874588191634178	0.946299	null
ABCG8	0.5376985374496807	0.000864759	0.01175	null
ABHD1	0.0871486	0.6186231232305675	0.7897794313972041	null
ABHD10	0.0870076	0.619193	0.7901219269733692	null
ABHD11	0.3577606056936375	0.0348517	0.136402	null
ABHD12	0.3832847167029194	0.02304	0.1043131341029864	null
ABHD12B	0.434474	0.00910737	0.0569174	null
ABHD13	-0.0136787	0.9378370653204068	0.97221	null
ABHD14A	0.5722477484843441	0.000328411	0.00639479	null
ABHD14B	-0.22464	0.1945002670328066	0.4078516190423599	null
ABHD15-AS1	-0.057535	0.742691	0.8675527370635007	null
ABHD16A	0.0977249	0.576509	0.7598952863577878	null
ABHD17A	0.5692863875385158	0.000358332	0.00675413	null
ABHD17B	0.1166212143904762	0.5046661842476238	0.7057897528971486	null
ABHD17C	0.2466390616311281	0.1532	0.3542942117740016	null
ABHD18	0.0693805	0.6920819153529757	0.8348424128420777	null
ABHD2	-0.200244	0.2487600801634452	0.471865	null
ABHD3	0.4254488558839985	0.0108361	0.0641639	null
ABHD4	0.1209927472152704	0.4887132288900643	0.6943181612324413	null
ABHD5	0.0748801	0.669008	0.8210065594878359	null
ABHD6	-0.584093	0.000229768	0.00504525	null
ABHD8	0.5618124765799968	0.000444918	0.00773061	null
ABI1	-0.295572	0.0847303	0.2443787253981321	null
ABI2	0.0782645	0.6549543189138334	0.8121778267330961	null
ABI3	0.3714392729196063	0.0280255	0.1184834563685983	null
ABI3BP	0.3308263228053897	0.0522379	0.1783219531590663	null
ABL1	0.0775595	0.6578728360321022	0.8142969209221098	null
ABL2	0.0383567	0.8268367534765502	0.9155082827511162	null
ABLIM1	0.00155119	0.992944	0.9963268365669374	null
ABLIM2	0.5966437219904535	0.000154977	0.00395603	null
ABLIM3	0.07347	0.6748972899985992	0.8245400596140522	null
ABO	-0.50329	0.00205729	0.020875	null
ABR	-0.0582401	0.7396460654537279	0.8656699095005357	null
ABRA	-0.449986	0.00668256	0.0461724	null
ABRACL	0.3533890728688433	0.0372989	0.1425004605478808	null
ABRAXAS1	0.0871486	0.6186231232305675	0.7897794313972041	null
ABRAXAS2	-0.160337	0.3575275333140543	0.5813461844314999	null
ABT1	0.4219234261865839	0.011583	0.0668563	null
ABTB1	0.218436	0.2074386980625679	0.4237072531471316	null
ABTB2	0.1185954550210284	0.4974293746270622	0.7002828331493914	null
AC000058.1	-0.55871	0.000486012	0.00820266	null
AC000068.1	0.0437153	0.8030900937472467	0.9020167659235772	null
AC000093.1	-0.00648679	0.9704985817067152	0.9871316302707612	null
AC000099.1	-0.044494	0.7996531219304553	0.9000872924614685	null
AC000123.1	-0.344646	0.0426116	0.1560660500041636	null
AC000124.1	0.4186800308649624	0.0123082	0.0691616	null
AC000372.1	0.0810849	0.6433308106521329	0.8051374285442954	null
AC000403.1	-0.180502	0.2994395684345023	0.5258717704148264	null
AC001226.2	-0.412193	0.0138742	0.0748716	null
AC002064.1	0.5166869764530895	0.00148391	0.016817	null
AC002064.2	0.0720598	0.6808053111934351	0.8275100050055988	null
AC002070.1	-0.522046	0.00129725	0.0152746	null
AC002074.1	0.2173074865486383	0.2098536200066918	0.4267899129026902	null
AC002101.1	0.1035066159160938	0.5540466206130955	0.7431340332611376	null
AC002116.2	-0.178951	0.3036812943593554	0.5304741233986339	null
AC002127.2	-0.266522	0.1217066593052896	0.306589	null
AC002310.1	0.2438187178731964	0.1581060108094299	0.3611377334639824	null
AC002310.2	0.306571	0.0732543	0.2224728218520572	null
AC002310.4	0.1555419582499338	0.3722712702586964	0.5952146714552896	null
AC002310.5	0.0145248	0.9340000673992952	0.9701527834940172	null
AC002375.1	0.1267744519190304	0.4680193631979114	0.6784596207657657	null
AC002378.1	0.3394283712670814	0.0460623	0.1643358305236086	null
AC002383.1	-0.481151	0.00343275	0.0292299	null
AC002384.1	-0.432641	0.00943811	0.058488	null
AC002386.1	0.0579581	0.7408635082822452	0.8663201706604784	null
AC002429.2	0.2835855648600335	0.0987643	0.2693894275167819	null
AC002451.1	0.000705086	0.9967926351645447	0.9985726976959838	null
AC002454.1	-0.794491	1.2135686566194688e-08	1.7870556949132067e-05	null
AC002463.1	-0.0335621	0.8482132190234857	0.9268075709971872	null
AC002472.1	0.3533890728688433	0.0372989	0.1425004605478808	null
AC002480.4	0.0434363	0.8043223627455475	0.902641	null
AC002550.2	-0.108301	0.5357351056885153	0.7294108538068252	null
AC002553.1	0.0499201	0.7758103182589206	0.8865919827568719	null
AC002553.2	0.074175	0.6719504029081587	0.8227743188295981	null
AC002558.2	-0.0754442	0.6666581285377202	0.8199160707040365	null
AC002996.1	-0.175002	0.3146492881464174	0.5405360465197041	null
AC003001.1	0.3008812412300981	0.0790292	0.2335977382901614	null
AC003002.1	-0.0585221	0.7384292444943327	0.8649332055446668	null
AC003002.2	-0.150747	0.3873684637453889	0.6094276425150313	null
AC003002.3	0.040613	0.8168184614110946	0.909588	null
AC003005.1	-0.168516	0.3331998659187031	0.5573675570401536	null
AC003005.2	-0.098148	0.5748516039268118	0.7584744716424715	null
AC003006.1	0.1063269596740254	0.5432398068845914	0.7346615250836791	null
AC003035.1	-0.0934944	0.5931997317840533	0.7710680172439633	null
AC003035.2	0.2150512115422929	0.2147415252310732	0.4328079620161948	null
AC003043.1	-0.118454	0.4979445354476182	0.7007987097354598	null
AC003102.1	-0.0105763	0.9519171950417612	0.97918	null
AC003666.1	0.188822	0.2773350723767468	0.5025991570085788	null
AC003681.1	-0.121557	0.4866738444100301	0.6931763056549824	null
AC003682.1	-0.341967	0.0443566	0.1601909426009229	null
AC003684.1	-0.0933534	0.59376	0.7714554120319568	null
AC003973.2	-0.158362	0.3635554866314751	0.5870155441696947	null
AC003975.1	-0.00366645	0.983323	0.9927186958102608	null
AC003982.1	0.2232302084402949	0.1973899763933522	0.4113848061745928	null
AC003984.1	-0.199398	0.2508066932510291	0.474334	null
AC003988.1	-0.240434	0.1641415446087503	0.3697971823031905	null
AC003991.1	0.0621886	0.7226683903498627	0.8541153722113426	null
AC003991.2	-0.250023	0.1474600711613765	0.3464951367939754	null
AC004009.1	0.0995581	0.5693425780014953	0.7553085856020963	null
AC004014.1	-0.0590862	0.7359974790272821	0.8627711131579578	null
AC004023.1	0.1556829754378304	0.3718325709480502	0.5948361762701664	null
AC004034.1	0.2087054380869466	0.228906	0.4488400801830042	null
AC004039.1	-0.0397668	0.8205720661602682	0.912173	null
AC004052.1	0.136082	0.4357041730719169	0.6508353529288933	null
AC004053.1	0.4942652435775324	0.00254513	0.0239576	null
AC004054.1	-0.362414	0.032392	0.1299484455447655	null
AC004069.1	-0.362555	0.0323197	0.1297690182371267	null
AC004076.1	-0.168234	0.3340213749758913	0.5581869363647759	null
AC004076.2	-0.301495	0.0783901	0.2322914393719111	null
AC004112.1	0.1972830458673232	0.255972	0.4797517916757418	null
AC004130.1	-0.0125505	0.9429551901220914	0.9744283874766052	null
AC004147.2	-0.131287	0.4521957095636811	0.6645158805607118	null
AC004148.2	-0.361145	0.0330483	0.1319747754898285	null
AC004149.1	0.3473253337892902	0.0409225	0.1515758737664064	null
AC004156.1	-0.0152299	0.9308036822093128	0.9686689733451246	null
AC004158.1	-0.560402	0.000463197	0.00795437	null
AC004217.1	-0.098853	0.5720940857683802	0.7566581764224096	null
AC004221.1	-0.217307	0.2098536200066918	0.4267899129026902	null
AC004223.3	0.1833223442655611	0.2918244081760123	0.5179806298805956	null
AC004231.1	0.1379148097628606	0.429487	0.6459717595137116	null
AC004231.3	-0.130582	0.4546489709920907	0.6666656961379542	null
AC004233.2	0.1195825753363045	0.4938308423989783	0.6976345171940478	null
AC004233.3	0.1183134206452352	0.4984599669000056	0.7012309099672219	null
AC004233.4	0.1114035784383025	0.5240435842876092	0.7204873017097719	null
AC004241.1	-0.132274	0.448773	0.661591	null
AC004253.1	-0.200244	0.2487600801634452	0.471865	null
AC004257.1	-0.333506	0.0502474	0.1736149046861002	null
AC004448.2	0.5281093686727127	0.00111121	0.0138451	null
AC004471.1	0.1209927472152704	0.4887132288900643	0.6943181612324413	null
AC004477.3	-0.128749	0.4610607893896363	0.6721354571717129	null
AC004485.1	-0.390759	0.0202902	0.0959378	null
AC004492.1	0.2367678584783671	0.1708649041402574	0.3781465345151799	null
AC004494.1	-0.0860205	0.6231899340063185	0.7927317803219345	null
AC004520.1	0.1654131614026948	0.3423048555023541	0.5660474944196354	null
AC004522.2	0.00310238	0.9858882602273722	0.9935206714806296	null
AC004540.1	0.0344082	0.8444327041235822	0.924821	null
AC004540.2	-0.195168	0.2612076002419209	0.4855856295802351	null
AC004542.1	-0.0851744	0.626624	0.7948259230818829	null
AC004542.2	-0.0975839	0.5770619252990216	0.7603688844007743	null
AC004551.1	-0.16781	0.3352559718502405	0.5591396582971272	null
AC004554.2	0.1559650098136236	0.3709560900334868	0.5939179421907437	null
AC004556.1	0.265394	0.1233527054266628	0.3094126575702761	null
AC004585.1	0.1668233332816607	0.338148	0.5618147627010943	null
AC004590.1	-0.223794	0.1962305184216033	0.4100201529382223	null
AC004593.1	0.1899501520967007	0.2744217295339521	0.4994708667091113	null
AC004594.1	0.5312117468064378	0.00102545	0.0131307	null
AC004596.1	-0.132133	0.4492612394112808	0.6620618002107322	null
AC004597.1	-0.237896	0.1687755710229906	0.3752143073101229	null
AC004672.1	-0.285701	0.0961671	0.2646954608381014	null
AC004674.1	-0.0201655	0.9084615164254204	0.957385	null
AC004690.2	0.2393061678605056	0.1661896939619352	0.3722048839769159	null
AC004691.1	0.3223652915315945	0.0589393	0.1931390363852032	null
AC004691.2	0.728777	6.902600792787843e-07	0.000164275	null
AC004692.2	0.1864247223992861	0.283592	0.5096270748578261	null
AC004702.1	0.2297169990835378	0.1843427479504062	0.3952766185347216	null
AC004704.1	0.1078781487408879	0.5373390534075003	0.7304549640742046	null
AC004771.3	0.1091473034319572	0.5325341266682699	0.7263118123549122	null
AC004784.1	0.0791106	0.6514587268371546	0.8099746207393245	null
AC004803.1	0.3053022117961076	0.0745129	0.2246735373108059	null
AC004805.1	0.1359405691323084	0.4361844436122376	0.6511399401855117	null
AC004812.2	-0.11084	0.5261599979380105	0.721713	null
AC004816.1	-0.114788	0.5114331472424283	0.7105717880751771	null
AC004817.1	-0.573658	0.000314963	0.00619436	null
AC004817.4	-0.507662	0.00185193	0.019514	null
AC004828.1	0.2677916398156159	0.1198744959721466	0.3036296494947052	null
AC004830.1	0.1341073456896528	0.4424543795668352	0.6560108008919642	null
AC004832.1	0.00634577	0.97114	0.9873574361421086	null
AC004834.1	-0.222666	0.1985542073847922	0.4127888185116994	null
AC004835.1	-0.27583	0.1087458865684916	0.2860513378854785	null
AC004837.2	-0.0871486	0.6186231232305675	0.7897794313972041	null
AC004839.1	-0.183322	0.2918244081760123	0.5179806298805956	null
AC004852.2	0.1178903690815455	0.500008	0.7026952421676691	null
AC004862.1	-0.176695	0.3099186871965823	0.5362804192889743	null
AC004865.2	0.3931559198556804	0.0194683	0.0932872	null
AC004870.3	-0.248049	0.1507890921356505	0.3507148864568669	null
AC004870.4	0.1271975034827201	0.4665235873406551	0.677041	null
AC004884.2	0.1723230036096275	0.3222314485443822	0.5477702135031883	null
AC004888.1	0.000564069	0.9974341057589788	0.9987481923411516	null
AC004889.1	0.144261	0.4083506352571464	0.6279713672275719	null
AC004895.1	0.1889630317814246	0.2769698099630772	0.5022076106310652	null
AC004908.1	0.0633167	0.7178410457401849	0.8512710327503773	null
AC004908.3	-0.214628	0.2156666474070225	0.4340042602969643	null
AC004918.1	0.1594904395110382	0.3601035554099667	0.5835614463865622	null
AC004922.1	0.1445426175940002	0.4074251703330561	0.6269983303864883	null
AC004923.4	0.1267744519190304	0.4680193631979114	0.6784596207657657	null
AC004941.1	-0.214205	0.2165945033583301	0.434795	null
AC004943.2	0.1363636206959982	0.4347445051521208	0.65002	null
AC004946.1	-0.0745981	0.6701845723389898	0.8216369397897252	null
AC004949.1	0.3164425696399379	0.0640223	0.2034844766461076	null
AC004951.1	0.057676	0.7420815702635541	0.8671419866577196	null
AC004969.1	-0.0731879	0.6760773803167157	0.8251260894919523	null
AC004973.1	-0.0925073	0.5971243869785864	0.7741194938705004	null
AC004982.1	0.0342672	0.845063	0.924909	null
AC004982.2	0.1879759114661485	0.2795332158886429	0.5052613808632386	null
AC004990.1	0.3423897322129097	0.0440773	0.1595982231887878	null
AC005009.2	-0.140594	0.4204898945675546	0.6387596651132271	null
AC005013.1	-0.513585	0.00160243	0.017717	null
AC005014.2	0.2264736037619164	0.1907880783446349	0.4033340434165944	null
AC005020.2	0.0259472	0.8823780413182529	0.9440856015394103	null
AC005034.2	-0.0442794	0.8006001133842762	0.9004649260763286	null
AC005034.3	0.1886809974056314	0.2777006475741962	0.5029135247882889	null
AC005037.1	-0.00761493	0.9653707462239838	0.98502	null
AC005041.1	0.4301024230845859	0.00991288	0.0603976	null
AC005046.1	-0.0844693	0.6294919034441008	0.7968333281602352	null
AC005050.1	-0.156247	0.3700808332409459	0.5926777128867541	null
AC005064.1	-0.35071	0.0388665	0.1464706065588527	null
AC005070.3	0.4162827386707205	0.0128686	0.0713238	null
AC005086.1	0.229999	0.1837896411223726	0.3948452388514836	null
AC005091.1	0.2414214256789544	0.1623643436054789	0.3673740804464313	null
AC005096.1	0.376657	0.0257301	0.1121394581137556	null
AC005104.1	-0.0351863	0.8409592337704734	0.9233050611923422	null
AC005144.1	-0.0537275	0.7591979180854606	0.8771803721072743	null
AC005154.4	0.098712	0.5726451095483736	0.7571319543248726	null
AC005154.6	-0.197001	0.256666	0.4805555798807501	null
AC005162.2	-0.524198	0.00122831	0.0147729	null
AC005162.3	-0.56012	0.000466932	0.00798359	null
AC005165.1	-0.254959	0.1393724302084364	0.3335792186246414	null
AC005180.1	0.5329039530611968	0.000981174	0.0127933	null
AC005186.1	0.112955	0.5182449910625417	0.7155212560459739	null
AC005197.1	-0.119724	0.4933178534025766	0.6976345171940478	null
AC005208.1	0.3202500337131457	0.0607167	0.1969092160507075	null
AC005224.1	0.1005452549702655	0.5655006225771511	0.7520749700011434	null
AC005225.2	0.2662404507487535	0.1221166269188348	0.3073592401276219	null
AC005234.1	0.0635988	0.7166358780633746	0.8505267944313505	null
AC005237.1	-0.306289	0.0735325	0.2230591111522765	null
AC005244.2	0.0105763	0.9519171950417612	0.97918	null
AC005253.1	-0.0348312	0.8425437220112233	0.9240409921475786	null
AC005258.1	-0.139043	0.4256859214694262	0.6427985641056945	null
AC005261.1	-0.115211	0.5098675409229505	0.7096939287343083	null
AC005261.3	-0.193194	0.2661572840499431	0.4911059416947851	null
AC005277.2	0.0996992	0.5687930003817155	0.7549620799951327	null
AC005280.2	0.1167622315783728	0.5041475201064967	0.7053993539538671	null
AC005288.1	-0.0662781	0.7052207046566785	0.8431799970778444	null
AC005291.2	0.0967378	0.5803845482963238	0.7629974524277249	null
AC005304.1	-0.00366645	0.983323	0.9927186958102608	null
AC005304.3	0.0179092	0.918668	0.962801	null
AC005324.3	-0.0888408	0.6117992077644328	0.7843827139433965	null
AC005324.4	-0.040895	0.8155681454576389	0.9090548337178272	null
AC005330.1	-0.265535	0.1231460480822076	0.309059	null
AC005332.1	0.0177682	0.9193058571955084	0.9628702067740996	null
AC005332.3	-0.184309	0.2891886950282367	0.5152041469610801	null
AC005332.4	-0.174297	0.3166336591340544	0.5421661077658034	null
AC005332.5	0.4289742855814132	0.0101303	0.0612315	null
AC005332.6	0.1972830458673232	0.255972	0.4797517916757418	null
AC005332.7	0.1943216849214949	0.2633214085760865	0.4878216470719591	null
AC005332.8	0.0373696	0.8312283212645488	0.9178689823927468	null
AC005344.1	0.0888408	0.6117992077644328	0.7843827139433965	null
AC005355.1	-0.323775	0.0577775	0.1908715354607653	null
AC005358.2	0.101391	0.5622170044873162	0.7499940461287316	null
AC005363.2	0.0101532	0.9538384165047886	0.9800866520396564	null
AC005381.1	-0.159208	0.360965	0.5844343817922315	null
AC005392.3	-0.0761493	0.6637247783892009	0.8179308281619312	null
AC005393.1	-0.264689	0.1243898667429829	0.3112190347596283	null
AC005394.1	-0.445191	0.00736464	0.0493791	null
AC005410.2	-0.0745981	0.6701845723389898	0.8216369397897252	null
AC005476.2	-0.170913	0.3262673282106259	0.5512107070106522	null
AC005480.1	0.2532668694622676	0.1421077808759821	0.3380997097060501	null
AC005481.1	-0.0800978	0.6473897561159816	0.807088	null
AC005482.1	0.0832001	0.6346672928792934	0.7995185845869128	null
AC005487.1	-0.492714	0.00263842	0.0245804	null
AC005498.2	-0.252421	0.14349	0.3402546689032634	null
AC005498.3	-0.0150888	0.931443	0.9689489864453368	null
AC005520.2	0.0238319	0.8919081278887979	0.948724	null
AC005522.1	-0.280201	0.1030304401388732	0.2760718981134984	null
AC005523.1	0.4133213777248922	0.0135904	0.0739158	null
AC005537.1	0.6753313128367481	8.561274753352116e-06	0.000711995	null
AC005540.1	0.2331014115930559	0.1777826930946342	0.3866646387891329	null
AC005550.2	0.2641251929303047	0.1252242551308882	0.3125101869652428	null
AC005580.1	-0.0057817	0.973704	0.9886421843841308	null
AC005586.1	-0.194745	0.2622631015397223	0.4866646401021814	null
AC005592.1	-0.0386387	0.8255829618594228	0.914894	null
AC005606.2	0.2934567680127945	0.087088	0.2486525538005975	null
AC005614.1	-0.358607	0.0343935	0.1351252885506358	null
AC005618.1	0.2624329866755456	0.1277523795106119	0.3165061844005813	null
AC005632.4	0.3021998336623828	0.0776605	0.2310303052599487	null
AC005670.1	-0.0710727	0.6849520934939137	0.8301520717494909	null
AC005670.2	0.3562094166267751	0.0357047	0.1385894725526607	null
AC005692.1	-0.242409	0.1606010300005114	0.3646098350204326	null
AC005692.2	-0.0239729	0.8912723104269176	0.9483050445253164	null
AC005696.1	-0.122967	0.4815946368248739	0.6893591274745354	null
AC005696.4	0.3497226259835321	0.0394573	0.1479869990129753	null
AC005697.1	-0.13453	0.4410031241638477	0.6552610587390059	null
AC005699.1	0.3938610057951633	0.0192319	0.0924553	null
AC005702.1	0.3175707071431106	0.0630284	0.2016859002915668	null
AC005703.1	0.2233161384914593	0.1972130369213474	0.4112343006375667	null
AC005703.4	0.1108395096867162	0.5261599979380105	0.721713	null
AC005725.1	0.0554198	0.7518480282871954	0.8730552683329035	null
AC005726.1	0.2096925584022227	0.2266622824109432	0.4463343113985987	null
AC005726.2	0.1496192363582772	0.3909717615092605	0.6126012950003117	null
AC005730.2	-0.0414591	0.8130688596349708	0.9076431063138228	null
AC005753.1	-0.16217	0.3519842332005316	0.5758697672687818	null
AC005757.1	-0.359876	0.0337155	0.1337097938044152	null
AC005759.1	-0.0124095	0.9435951178588282	0.9748331391682824	null
AC005772.1	0.2676506226277193	0.1200770463591361	0.3039466361482173	null
AC005774.1	-0.0427282	0.807452	0.9043295039106908	null
AC005775.1	-0.149478	0.3914235344192296	0.6126979733225797	null
AC005776.2	-0.274137	0.1110213826387521	0.2894837092022618	null
AC005808.1	0.1703487629790753	0.3278904126583993	0.5527637387410237	null
AC005821.1	0.0525994	0.7641094398404087	0.8801360309009959	null
AC005828.1	-0.16217	0.3519842332005316	0.5758697672687818	null
AC005828.2	-0.0108583	0.9506365281283132	0.9786318538572631	null
AC005828.3	-0.150042	0.3896182560859038	0.6115786630006649	null
AC005828.4	-0.0379336	0.828718	0.9162137022472472	null
AC005833.1	0.232396	0.1791355068199472	0.3881736113478135	null
AC005833.2	0.6194885064297003	7.244965047896291e-05	0.00248832	null
AC005837.1	-0.0754495	0.666636	0.8199160707040365	null
AC005838.2	0.1436965144666206	0.4102051427467932	0.6297956059075456	null
AC005842.1	0.1971420286794265	0.2563189987570652	0.4801726906031019	null
AC005856.1	0.3261727556048024	0.0558441	0.1864715565338718	null
AC005865.1	0.6010152548152475	0.000134591	0.00362826	null
AC005871.2	0.4561906028454542	0.00588079	0.0422818	null
AC005899.1	-0.160207	0.3579219920523013	0.5815614175042052	null
AC005899.5	-0.246075	0.1541724016446628	0.3554609996232412	null
AC005899.6	-0.265958	0.1225276229308744	0.3080645954406502	null
AC005899.7	-0.0727649	0.6778489389620723	0.8262182540551157	null
AC005899.8	-0.428833	0.0101578	0.0613188	null
AC005909.1	-0.509918	0.00175314	0.0188009	null
AC005920.1	0.118736	0.4969144846273465	0.6998506887623237	null
AC005943.1	0.2439597350610929	0.1578580574259522	0.3607112492496229	null
AC005962.1	-0.00549967	0.9749863990691668	0.9889213719259822	null
AC005972.1	-0.11789	0.500008	0.7026952421676691	null
AC005972.4	-0.374824	0.0265182	0.1144104543227546	null
AC005993.1	0.1229669878458226	0.4815946368248739	0.6893591274745354	null
AC005996.1	-0.541224	0.000787122	0.0110785	null
AC005999.1	-0.471892	0.00421092	0.0334728	null
AC006004.1	0.0840462	0.6312151218479023	0.7979856997294857	null
AC006013.1	0.1305819159922382	0.4546489709920907	0.6666656961379542	null
AC006017.1	-0.0420231	0.810571	0.9061	null
AC006019.1	0.3728494447985722	0.0273891	0.1168625215649196	null
AC006019.2	0.369183	0.0290689	0.1210913157924453	null
AC006030.1	-0.000141017	0.9993585254511356	0.9996130850415708	null
AC006041.1	-0.0631757	0.718444	0.8517287048585089	null
AC006042.1	0.3611450182031556	0.0330483	0.1319747754898285	null
AC006058.1	-0.604259	0.000121058	0.00341996	null
AC006058.3	-0.464511	0.00493633	0.0373011	null
AC006059.1	0.5491209296693041	0.000635174	0.00962401	null
AC006063.2	0.2955720258312433	0.0847303	0.2443787253981321	null
AC006064.1	0.1018144096613347	0.5605784964900768	0.7487833752368446	null
AC006064.2	0.1267744519190304	0.4680193631979114	0.6784596207657657	null
AC006064.6	0.114647	0.5119555474272421	0.711046	null
AC006065.4	-0.219564	0.2050430709431851	0.4208205395899289	null
AC006115.1	0.1613236629536938	0.354536	0.5782380846580674	null
AC006115.3	0.2824574273568608	0.100171	0.271748	null
AC006116.8	0.1357385491839556	0.4368729816414023	0.6519199645609652	null
AC006116.9	0.3315314087448726	0.0517081	0.1769235093743048	null
AC006145.1	-0.127621	0.4650303455370109	0.675623	null
AC006148.1	0.27865	0.1050318192926435	0.2796219993620309	null
AC006160.1	0.3608629838273624	0.0331956	0.1323163763326238	null
AC006206.2	-0.0382157	0.8274638074036723	0.9156861944595334	null
AC006213.1	-0.0289085	0.8690634456552074	0.9367310418172076	null
AC006213.2	0.3934379542314737	0.0193735	0.093003	null
AC006213.3	-0.0565479	0.7469599552445614	0.8700377449830489	null
AC006254.1	-0.274419	0.1106396650571343	0.2889360616727048	null
AC006270.1	0.1834633614534578	0.2914469382864746	0.5177787145956588	null
AC006273.1	0.1267744519190304	0.4680193631979114	0.6784596207657657	null
AC006288.1	0.1750023301796626	0.3146492881464174	0.5405360465197041	null
AC006296.2	-0.284573	0.0975457	0.2672412305861472	null
AC006299.1	-0.0311648	0.8589425089631565	0.9322191005426748	null
AC006305.1	0.0180502	0.9180292714062844	0.9626457636567476	null
AC006333.2	-0.0566889	0.7463496237117544	0.8698428712046223	null
AC006369.1	0.0877127	0.6163449603970912	0.7880666202808848	null
AC006372.3	0.00916612	0.9583222432395446	0.9819104315271542	null
AC006435.2	0.169785	0.3295184839868949	0.5540416043113702	null
AC006441.1	0.2483312678858871	0.1503102030126502	0.3501194951241771	null
AC006441.4	0.0142427	0.935279	0.9707108216494692	null
AC006449.1	0.0698035	0.6902969895024467	0.8337137261465627	null
AC006450.2	-0.251152	0.1455819968316551	0.3434522306348881	null
AC006450.3	0.0179092	0.918668	0.962801	null
AC006455.1	0.0786931	0.6531828477672732	0.8112903271066354	null
AC006460.1	0.426013	0.0107204	0.0637033	null
AC006480.2	0.229294	0.1851746097330399	0.3961949673011399	null
AC006486.1	0.232396	0.1791355068199472	0.3881736113478135	null
AC006487.1	0.153427	0.3788884112613344	0.6012655659546239	null
AC006504.1	-0.0482279	0.7832256117222173	0.8906597151304195	null
AC006504.2	-0.346221	0.0416117	0.1533896234645361	null
AC006504.5	-0.554903	0.000541032	0.00871309	null
AC006511.4	-0.384413	0.0226062	0.1030022321692292	null
AC006538.2	0.2500234741406462	0.1474600711613765	0.3464951367939754	null
AC006547.1	0.4740997857083205	0.00401271	0.0324112	null
AC006557.1	0.1621697660810733	0.3519842332005316	0.5758697672687818	null
AC006581.2	0.202783	0.2426872061651163	0.4649498507445361	null
AC006946.2	0.0153709	0.930165	0.968517	null
AC006946.3	0.1936165989820119	0.265091	0.4899067078022059	null
AC006960.2	0.52261	0.00127885	0.0151413	null
AC006974.1	0.3241985149742501	0.0574325	0.1902119154543063	null
AC006974.2	-0.0253831	0.8849178660992484	0.9450435066251652	null
AC006978.2	-0.168092	0.3344325962029087	0.5585967956285789	null
AC007001.1	-0.50738	0.00186461	0.0195689	null
AC007014.1	0.1903732036603904	0.2733343849983945	0.4983387328752746	null
AC007036.1	0.0726239	0.6784398367857287	0.82634	null
AC007038.1	-0.197847	0.2545878544224395	0.47807	null
AC007038.2	0.0645859	0.7124231056742396	0.848133	null
AC007040.1	0.2693428288824783	0.1176632530643394	0.3000935165023707	null
AC007040.2	0.1583623020078655	0.3635554866314751	0.5870155441696947	null
AC007091.1	-0.235358	0.1735024646241035	0.3811909333279096	null
AC007100.1	0.1810660692592158	0.2979065156774522	0.5243127971820759	null
AC007106.1	0.0552787	0.7524597098641069	0.8733351341925234	null
AC007114.1	0.0863025	0.6220469262011032	0.7921759703920974	null
AC007114.2	0.3055842461719009	0.0742318	0.2241988195336116	null
AC007128.1	0.2252044490708471	0.1933527138044875	0.4065670049038403	null
AC007163.1	0.1094293378077503	0.531469	0.7256154354903803	null
AC007192.1	0.4489987262627284	0.00681838	0.0468225	null
AC007207.2	0.0908151	0.603878	0.7788471411615223	null
AC007216.2	-0.163862	0.3469136866176087	0.570864	null
AC007216.4	0.0960327	0.5831599123516367	0.7643855741261147	null
AC007218.1	0.0210116	0.9046378825334628	0.9554069277139682	null
AC007220.1	0.6414871877415675	3.2859135292830506e-05	0.00153003	null
AC007221.1	-0.516405	0.00149436	0.0168624	null
AC007221.2	-0.369465	0.0289368	0.1207971283719703	null
AC007228.2	0.1243771597247884	0.4765430762874466	0.6855016435929258	null
AC007240.1	0.1209927472152704	0.4887132288900643	0.6943181612324413	null
AC007249.2	0.0132556	0.9397560860051922	0.9728292241813854	null
AC007255.1	0.0671242	0.701629	0.8407627990232093	null
AC007262.2	-0.301918	0.0779517	0.2315457303714271	null
AC007272.1	0.1315690363075143	0.4512164067655801	0.663698	null
AC007277.1	0.3752467369928141	0.0263346	0.1137432000847219	null
AC007285.1	-0.329839	0.0529869	0.1799661508484411	null
AC007292.1	-0.0585262	0.7384115658375354	0.8649332055446668	null
AC007292.2	-0.119865	0.4928051367241609	0.6973981516221969	null
AC007298.2	0.1953088052367709	0.2608563898209083	0.4853539761960374	null
AC007314.1	0.0485133	0.7819735050671033	0.8899830363562583	null
AC007319.1	-0.073752	0.6737179615823737	0.8241676476034427	null
AC007325.2	0.5785935219396905	0.000271676	0.00567965	null
AC007325.4	-0.0348312	0.8425437220112233	0.9240409921475786	null
AC007326.4	0.00211526	0.9903781032114852	0.9953631570091628	null
AC007333.2	0.2006109986640799	0.247877	0.4711447134669518	null
AC007342.4	0.2321142912777798	0.1796786709238931	0.3891358733006569	null
AC007344.1	0.2113847646569817	0.2228502285452284	0.4420419460139861	null
AC007349.1	0.2467800788190246	0.1529578203177322	0.353907	null
AC007349.2	0.0363824	0.8356249208599311	0.919964	null
AC007349.3	0.3625551900821214	0.0323197	0.1297690182371267	null
AC007364.1	0.2419854944305408	0.1613550382334058	0.365723	null
AC007365.1	-0.00507662	0.97691	0.9898923206176627	null
AC007368.2	-0.621181	6.831923154204829e-05	0.0024242	null
AC007370.1	0.1128137503172684	0.5187708253323902	0.7159116391762692	null
AC007370.2	0.268779	0.1184637815981208	0.30132	null
AC007375.3	0.2460749928795417	0.1541724016446628	0.3554609996232412	null
AC007376.2	0.2486133022616803	0.1498324206952397	0.3495249172277765	null
AC007383.2	-0.0531635	0.7616525342618283	0.8784656040602573	null
AC007384.1	-0.12621	0.4700176652144455	0.6801428700477552	null
AC007388.1	-0.301495	0.0783901	0.2322914393719111	null
AC007389.3	-0.401758	0.0167438	0.0845661	null
AC007402.1	-0.366081	0.0305555	0.1250073420172983	null
AC007405.1	0.504559	0.00199571	0.0204528	null
AC007405.3	0.2336654803446422	0.1767056765629402	0.3853181347061023	null
AC007406.3	0.3883613354671966	0.0211408	0.0985358	null
AC007422.2	-0.0117044	0.9467952695070176	0.9765121408183696	null
AC007450.1	-0.0916612	0.600497	0.7765693601063394	null
AC007463.1	0.5541975484335813	0.000551806	0.00880238	null
AC007493.1	0.033139	0.8501047315161389	0.9278846279649656	null
AC007494.2	-0.0108583	0.9506365281283132	0.9786318538572631	null
AC007495.1	-0.591285	0.000183717	0.00440343	null
AC007496.1	-0.141581	0.4172019165361569	0.6355679785017712	null
AC007496.2	0.2058850943290148	0.2354008734057179	0.4563712645694165	null
AC007513.1	0.3165835868278345	0.0638974	0.2032519891043178	null
AC007529.2	0.4660618059982152	0.00477554	0.0364131	null
AC007533.1	-0.305584	0.0742318	0.2241988195336116	null
AC007541.1	0.0126915	0.942315	0.9741089296414462	null
AC007552.2	-0.384836	0.0224453	0.1025267561987009	null
AC007557.1	-0.369183	0.0290689	0.1210913157924453	null
AC007557.3	-0.518661	0.00141257	0.016219	null
AC007557.4	-0.121134	0.4882029713610144	0.69397	null
AC007563.1	-0.337454	0.047425	0.1673979662840124	null
AC007563.2	-0.61695	7.906794744562901e-05	0.00261646	null
AC007566.1	0.4068345870816494	0.0152912	0.0797072	null
AC007569.1	0.1579392504441757	0.3648550327242511	0.5881867551157086	null
AC007601.1	0.0714957	0.6831737836638823	0.8288495116840747	null
AC007610.1	0.0341262	0.8456925003827447	0.9252977153115004	null
AC007610.2	0.0298956	0.8646329211332039	0.9344349458657591	null
AC007611.1	0.271176	0.1150894835833538	0.2958995332504802	null
AC007613.1	0.1570931473167963	0.3674624136594955	0.5904509260200077	null
AC007614.1	-0.630065	4.991551053779543e-05	0.0020001	null
AC007619.1	0.0722008	0.6802136607453598	0.8274311560132905	null
AC007620.3	-0.240575	0.1638868067961622	0.3694352329625313	null
AC007622.2	-0.176836	0.3095265033651623	0.535917	null
AC007638.2	-0.205603	0.2360570961419591	0.4570042105341577	null
AC007656.1	-0.441666	0.00790337	0.0517829	null
AC007663.2	0.3244805493500433	0.0572034	0.1898000508798373	null
AC007663.3	0.1233900394095123	0.480076	0.6881891402100127	null
AC007673.1	-0.289931	0.0911294	0.2558508217903492	null
AC007679.1	0.2529848350864744	0.142567	0.3387828656811245	null
AC007681.1	0.5290964889879889	0.00108326	0.0136266	null
AC007686.2	0.1446836347818967	0.4069628854672505	0.6266552868762755	null
AC007686.3	0.2710350351372374	0.1152859537076312	0.2961784271404972	null
AC007687.1	0.0470997	0.7881796386898149	0.8939203074598406	null
AC007728.1	0.0393438	0.8224503448086453	0.9134417165096866	null
AC007728.2	0.0385004	0.8261978188245834	0.915201	null
AC007731.5	-0.215756	0.2132057240885176	0.4310030086014212	null
AC007743.1	-0.310943	0.0690455	0.2140501418986703	null
AC007749.1	-0.395835	0.0185827	0.0904229	null
AC007750.1	0.458306	0.00562706	0.0410207	null
AC007773.1	0.1190185065847182	0.4958855178443995	0.6991537721220691	null
AC007785.1	0.7394941333296945	3.8784817611247705e-07	0.000118677	null
AC007785.3	0.5140076498830544	0.0015858	0.0175826	null
AC007787.1	0.2780858945320666	0.1057668423825915	0.2810389729757799	null
AC007823.1	0.00930713	0.9576816163940532	0.9816809468723208	null
AC007834.1	-0.135941	0.4361844436122376	0.6511399401855117	null
AC007846.2	0.0970198	0.5792760578260445	0.7621780978633738	null
AC007876.1	0.1754253817433524	0.313462	0.5392835338283234	null
AC007878.1	0.1522985629283124	0.3824455922830659	0.6047111334662987	null
AC007879.1	-0.301072	0.0788304	0.233186	null
AC007879.3	-0.391182	0.0201431	0.0954722	null
AC007881.2	0.2756886023378247	0.1089341565746349	0.2861631913318066	null
AC007906.2	-0.206167	0.2347458830432389	0.4556263077997984	null
AC007923.4	-0.174579	0.3158389731254888	0.5415925797532491	null
AC007938.2	-0.253126	0.1423374885590748	0.3384411714542702	null
AC007938.3	-0.0681113	0.6974464547934359	0.8384374672885425	null
AC007950.1	0.1405941363328958	0.4204898945675546	0.6387596651132271	null
AC007952.3	0.1665412989058675	0.3389765516084568	0.5627158833542487	null
AC007952.4	-0.268074	0.1194701608548598	0.3029637778389142	null
AC007952.8	-0.00690984	0.9685754962027936	0.9862826201933624	null
AC007966.1	-0.0729059	0.6772582300697572	0.8257118322728875	null
AC007993.2	0.0958917	0.5837156925025316	0.7649013031730895	null
AC007993.3	-0.174861	0.3150455372389307	0.5408618407815831	null
AC008014.1	-0.628091	5.356604516087167e-05	0.00209298	null
AC008033.3	0.0679703	0.6980434117154795	0.8386843867123106	null
AC008040.1	0.0944815	0.5892863876760337	0.7679301205771588	null
AC008050.1	0.2074362833958773	0.2318136639994982	0.4522449066400744	null
AC008056.2	-0.0590862	0.7359974790272821	0.8627711131579578	null
AC008063.1	0.473494	0.00406625	0.0327987	null
AC008067.1	-0.354799	0.0364947	0.1404987909286329	null
AC008073.1	-0.0260882	0.8817432642994106	0.943706	null
AC008073.2	0.024819	0.8874588191634178	0.946299	null
AC008073.3	-0.244383	0.1571158828025793	0.3597830026933203	null
AC008074.1	-0.082213	0.6387044199188023	0.8023734917465689	null
AC008074.3	-0.175002	0.3146492881464174	0.5405360465197041	null
AC008079.2	-0.0315879	0.8570472423196981	0.9312345543393472	null
AC008080.1	0.3477483853529799	0.0406608	0.1508199445060542	null
AC008080.3	0.2862648914300686	0.0954834	0.2634599325310849	null
AC008080.4	0.3880793010914034	0.0212428	0.0988157	null
AC008083.1	-0.23564	0.1729726455778266	0.3805592027695559	null
AC008105.1	-0.0977249	0.576509	0.7598952863577878	null
AC008105.3	0.1298768300527552	0.4571093663715551	0.6689827803640107	null
AC008109.1	0.1350944660049289	0.4390721703365768	0.6537938068191927	null
AC008115.4	0.3652345166521565	0.0309715	0.1262491195012089	null
AC008124.1	0.1152110425115103	0.5098675409229505	0.7096939287343083	null
AC008127.1	-0.632744	4.532049672314201e-05	0.00187662	null
AC008164.1	-0.655166	1.9465389686536048e-05	0.00110512	null
AC008264.2	0.0826361	0.6369729631650609	0.801523	null
AC008267.5	0.0397668	0.8205720661602682	0.912173	null
AC008269.1	-0.507098	0.00187738	0.0196503	null
AC008269.2	-0.481151	0.00343275	0.0292299	null
AC008277.1	0.2694838460703749	0.1174637549307703	0.2997469435637258	null
AC008278.1	0.4882015044979791	0.00292696	0.0263818	null
AC008278.2	-0.259049	0.1329218723379948	0.3241664666344578	null
AC008280.3	0.6761774159641277	8.259864708151091e-06	0.000695038	null
AC008392.1	0.1995393208736685	0.2504648151119799	0.4739920890645268	null
AC008393.1	-0.211808	0.2219040938375552	0.4410191779760977	null
AC008397.2	-0.51852	0.00141756	0.0162368	null
AC008403.3	0.1341073456896528	0.4424543795668352	0.6560108008919642	null
AC008415.1	0.3267368243563887	0.0553968	0.1855826876764787	null
AC008429.1	-0.0511892	0.7702615732629005	0.8838950383619324	null
AC008434.1	0.0898279	0.6078333290256058	0.781509	null
AC008438.1	-0.0568299	0.7457394438985031	0.8695618646784435	null
AC008438.2	0.1070320456135084	0.5405538356767139	0.7326692125858054	null
AC008440.1	-0.222666	0.1985542073847922	0.4127888185116994	null
AC008443.3	-0.0998402	0.5682436646403378	0.7545730137288508	null
AC008443.5	-0.0311648	0.8589425089631565	0.9322191005426748	null
AC008448.1	-0.235593	0.1730598942717007	0.3807156086774549	null
AC008464.1	0.1996803380615651	0.2501232474158775	0.4736881144896303	null
AC008467.1	0.311648	0.0683848	0.2126453451915423	null
AC008494.3	0.1082360051961765	0.535982	0.7297050202354652	null
AC008496.2	0.5353012452554387	0.000921344	0.0122851	null
AC008507.2	0.103084	0.5556762534777577	0.7443875487940328	null
AC008517.1	0.1597724738868314	0.3592436494178271	0.5828895822555903	null
AC008534.1	0.00394848	0.9820401574869796	0.9921464838793672	null
AC008537.1	0.3580426400694306	0.0346985	0.1360283754386255	null
AC008537.2	0.5959386360509705	0.000158513	0.00401582	null
AC008537.4	0.1040706846676801	0.5518772538626651	0.7414483650714633	null
AC008543.1	0.00860205	0.960885	0.9831253936628632	null
AC008543.4	-0.0669832	0.7022270825564872	0.8412656883161335	null
AC008554.1	-0.00916612	0.9583222432395446	0.9819104315271542	null
AC008555.2	0.2166024006091553	0.2113727642114857	0.4289538068550229	null
AC008555.5	0.00169221	0.992302	0.9962772098051208	null
AC008567.2	0.2638431585545115	0.125643	0.3131903158079687	null
AC008568.1	-0.0466767	0.7900395188720194	0.8946515958927064	null
AC008572.1	0.1898091349088041	0.2747848029594826	0.4999771984345023	null
AC008574.1	-0.564069	0.000417003	0.00742631	null
AC008575.1	0.4511139840811771	0.00653019	0.0454662	null
AC008581.2	-0.0368055	0.8337400559341458	0.9190488190261256	null
AC008591.1	-0.370593	0.0284131	0.1194790240252202	null
AC008592.4	0.1315690363075143	0.4512164067655801	0.663698	null
AC008601.1	0.3889254042187828	0.0209381	0.0978424	null
AC008608.2	-0.376375	0.02585	0.1123299117312361	null
AC008610.1	-0.225345	0.1930665680317252	0.4064005547570338	null
AC008629.1	0.00112814	0.9948682368262144	0.997451	null
AC008632.1	0.0565519	0.7469428125148222	0.8700377449830489	null
AC008637.1	0.0372285	0.8318561018259033	0.918089	null
AC008662.1	0.265394	0.1233527054266628	0.3094126575702761	null
AC008663.1	-0.184309	0.2891886950282367	0.5152041469610801	null
AC008663.2	-0.0892639	0.6100982075067277	0.7828834958371556	null
AC008667.1	-0.153709	0.3780021601310429	0.6004658100625339	null
AC008667.3	-0.0442794	0.8006001133842762	0.9004649260763286	null
AC008676.1	0.0507662	0.7721099239201732	0.8845512942469708	null
AC008687.1	0.0720598	0.6808053111934351	0.8275100050055988	null
AC008687.8	0.1218473833713638	0.4856250155227136	0.6921447069114833	null
AC008691.1	0.1101344237472333	0.528811	0.7237901960608972	null
AC008695.1	-0.0283445	0.8715969442943119	0.9380456607216464	null
AC008700.1	-0.313058	0.0670782	0.2097451423336158	null
AC008705.1	-0.171618	0.3242454887164798	0.5494101373354175	null
AC008708.2	0.3952711776741292	0.0187663	0.0910717	null
AC008728.1	0.5764782641212417	0.000289531	0.00589087	null
AC008731.1	0.2668045195003398	0.1212977187681777	0.3059190271780172	null
AC008735.2	-0.000705086	0.9967926351645447	0.9985726976959838	null
AC008735.4	-0.194181	0.2636748012348285	0.4881692591461413	null
AC008736.1	0.1569521301288997	0.3678980507784867	0.5907883025076285	null
AC008738.2	-0.380323	0.0242117	0.1078968693478363	null
AC008739.1	0.1634389207721426	0.3481771464556822	0.5722638121829319	null
AC008741.2	-0.199116	0.251491	0.4747526983861607	null
AC008747.1	-0.129877	0.4571093663715551	0.6689827803640107	null
AC008750.7	-0.065573	0.7082186858700386	0.8453060009009107	null
AC008752.1	-0.049497	0.7776623428745629	0.8875031465472307	null
AC008758.1	0.407963	0.0149832	0.078641	null
AC008758.2	-0.0238319	0.8919081278887979	0.948724	null
AC008758.4	-0.0767134	0.6613816293307216	0.8165808609055772	null
AC008758.5	-0.230422	0.1829621801973479	0.3938576452836651	null
AC008758.6	-0.251998	0.1441849453147984	0.3411469669172491	null
AC008759.2	-0.153004	0.38022	0.6024860528019212	null
AC008761.2	0.2605997632328901	0.1305336832686803	0.3206656356473129	null
AC008764.1	0.3526839869293604	0.0377064	0.1435914807002581	null
AC008764.2	0.4172698589859966	0.0126353	0.0703784	null
AC008764.6	-0.204052	0.2396883708835114	0.4615313588089581	null
AC008764.8	0.1352354831928255	0.4385901566343873	0.6532825060350739	null
AC008770.1	-0.0500611	0.7751932462747144	0.8862736837868083	null
AC008770.2	0.0922252	0.5982477821021808	0.7749362798454825	null
AC008771.1	0.1222619019063396	0.4841307957623471	0.6906397238409215	null
AC008780.1	0.0194604	0.911649	0.9589005429127586	null
AC008780.2	0.2359217553509876	0.1724439809843042	0.3800704056100272	null
AC008781.1	-0.040754	0.8161932476534932	0.9093214066561356	null
AC008781.2	0.3665036713432258	0.0303492	0.1244875621553366	null
AC008825.1	0.0961737	0.5826043676447712	0.764082	null
AC008840.1	-0.119583	0.4938308423989783	0.6976345171940478	null
AC008878.1	0.0758672	0.6648975317519301	0.8186909195509394	null
AC008878.3	0.2981103352133818	0.0819663	0.2393367240794831	null
AC008892.1	0.272868	0.1127513894524406	0.2919911504604258	null
AC008897.2	0.1522985629283124	0.3824455922830659	0.6047111334662987	null
AC008906.1	0.2996615242802443	0.0803119	0.2359974859501519	null
AC008915.2	0.2342295490962286	0.1756333047174016	0.3838679306536828	null
AC008937.1	0.1796558973802499	0.3017485409527652	0.5282729509130705	null
AC008937.3	0.2436777006852998	0.1583542453401925	0.3614244284084351	null
AC008938.1	0.2431136319337134	0.15935	0.3628535125525076	null
AC008946.1	-0.0337031	0.8475828995376797	0.926291	null
AC008948.1	-0.0950456	0.5870553035608428	0.7666764595752462	null
AC008957.1	0.2718811382646169	0.1141108980410692	0.294057	null
AC008966.1	-0.0376516	0.8299730685854962	0.9171276366636748	null
AC008972.2	-0.310119	0.0698243	0.2156206861073341	null
AC008982.1	0.2015135615042207	0.2457110968991791	0.4681545490895648	null
AC008991.1	-0.223794	0.1962305184216033	0.4100201529382223	null
AC008992.1	0.2354987037872978	0.1732374107335251	0.3809282906479314	null
AC009005.1	0.0307417	0.8608385511397005	0.9330734279524536	null
AC009019.1	0.232396	0.1791355068199472	0.3881736113478135	null
AC009021.1	0.4426529528073821	0.00774924	0.0511142	null
AC009021.2	0.6000281344999715	0.000138971	0.00367899	null
AC009035.1	-0.134389	0.4414865866733385	0.6555659840304109	null
AC009041.2	-0.421923	0.011583	0.0668563	null
AC009053.2	-0.0294726	0.8665312284413339	0.9354138309037968	null
AC009053.3	-0.0187553	0.9148386953729604	0.9610537944391973	null
AC009055.1	0.0486509	0.7813699991945402	0.8895800217937937	null
AC009055.2	0.000846103	0.9961511665473176	0.9982271876072368	null
AC009060.1	0.0585221	0.7384292444943327	0.8649332055446668	null
AC009061.2	-0.0994171	0.569892	0.7555275023504144	null
AC009063.1	-0.141581	0.4172019165361569	0.6355679785017712	null
AC009063.2	-0.249741	0.1479323366233459	0.3470165056932153	null
AC009063.3	-0.231409	0.181042	0.3910812468562881	null
AC009065.3	0.0311648	0.8589425089631565	0.9322191005426748	null
AC009065.4	-0.229012	0.185731	0.3966642422893097	null
AC009065.8	0.057112	0.7445195407984007	0.8687843544525342	null
AC009081.1	-0.484676	0.00317111	0.0277749	null
AC009086.2	0.0864435	0.6214757478834083	0.7916197273006965	null
AC009088.1	-0.016358	0.9256916996031874	0.9664224625288328	null
AC009090.3	0.0518943	0.7671837572689096	0.8819094703850888	null
AC009093.1	0.2517862186286506	0.1445332369546944	0.3417651139993532	null
AC009093.2	0.4512550012690737	0.00651135	0.0453485	null
AC009093.4	0.2394471850484022	0.1659326778657191	0.371877	null
AC009097.4	-0.33917	0.0462388	0.164774	null
AC009102.2	-0.081931	0.6398597696589716	0.8030541753014985	null
AC009107.1	0.163298	0.3485989188158913	0.5725576246930092	null
AC009107.2	0.2130769709117407	0.2190821672509564	0.4376999018570155	null
AC009108.3	-0.0448466	0.7980982164470566	0.8992978641625736	null
AC009113.1	-0.0259472	0.8823780413182529	0.9440856015394103	null
AC009118.3	0.3646704479005702	0.0312515	0.1268197515090131	null
AC009119.1	-0.336467	0.0481184	0.1691107374123027	null
AC009119.2	0.0623296	0.7220643917766878	0.8539155315289133	null
AC009120.3	0.1640029895237289	0.346493	0.5704909272101941	null
AC009120.5	-0.0201655	0.9084615164254204	0.957385	null
AC009126.1	0.216038	0.2125935259316519	0.4304671763901384	null
AC009133.1	-0.00606374	0.9724218308244856	0.9881493468496382	null
AC009139.2	0.3264547899805955	0.0556201	0.1860662721114457	null
AC009142.1	-0.173745	0.3181923629761359	0.5437874370508659	null
AC009148.1	-0.365658	0.0307629	0.1255943564209136	null
AC009154.1	-0.0194604	0.911649	0.9589005429127586	null
AC009158.1	-0.127903	0.464036	0.6748446605100619	null
AC009163.2	0.0431513	0.8055819818545554	0.9035234481113524	null
AC009163.4	0.1114035784383025	0.5240435842876092	0.7204873017097719	null
AC009163.7	0.2356397209751944	0.1729726455778266	0.3805592027695559	null
AC009167.1	-0.0368055	0.8337400559341458	0.9190488190261256	null
AC009185.1	-0.140876	0.4195489946412718	0.6377415395318068	null
AC009226.1	-0.144825	0.4065008991467757	0.6263532590934001	null
AC009227.1	0.4207952886834112	0.0118311	0.0675107	null
AC009229.1	-0.274047	0.1111434785698601	0.2897700009499254	null
AC009234.1	-0.120852	0.4892237603896058	0.6945409145902327	null
AC009237.15	-0.242127	0.1611034194436487	0.365433	null
AC009242.1	-0.0541506	0.7573584717683559	0.8758711507060439	null
AC009262.1	0.0437153	0.8030900937472467	0.9020167659235772	null
AC009264.1	0.5895928625956242	0.000193737	0.00454193	null
AC009269.3	-0.0520353	0.766569	0.8815033959208898	null
AC009271.1	-0.153568	0.3784451333627888	0.6008454034474844	null
AC009275.1	-0.233383	0.1772436037706288	0.3860266729931398	null
AC009276.1	0.7262385176674155	7.88140470232823e-07	0.000180285	null
AC009283.1	-0.303892	0.0759311	0.2274650725153323	null
AC009299.3	0.5355832796312319	0.000914522	0.0122149	null
AC009303.2	0.0693805	0.6920819153529757	0.8348424128420777	null
AC009309.1	-0.209411	0.2273019104547151	0.4471453880123189	null
AC009312.1	0.20518	0.2370437419874129	0.4583870325808796	null
AC009313.1	-0.142427	0.4143951924208943	0.6332164944956671	null
AC009318.1	0.2140640912270168	0.2169043965525264	0.4351941145511432	null
AC009318.2	0.1390429472660333	0.4256859214694262	0.6427985641056945	null
AC009318.3	0.227602	0.1885285313672712	0.4000649128653767	null
AC009318.4	0.1456707550971728	0.4037352568254125	0.6239689331625808	null
AC009365.1	-0.294162	0.0862966	0.2471114778042248	null
AC009365.3	-0.17613	0.3114905505580872	0.5378942290896433	null
AC009387.1	0.0782645	0.6549543189138334	0.8121778267330961	null
AC009396.1	-0.1719	0.3234389365151636	0.5488328976041607	null
AC009396.2	-0.0361004	0.8368819985174052	0.9204451856534676	null
AC009396.3	-0.431231	0.00969942	0.0595125	null
AC009403.1	-0.131569	0.4512164067655801	0.663698	null
AC009404.1	0.2017955958800139	0.2450369539603061	0.4674371040611103	null
AC009414.2	-0.335198	0.0490218	0.1712131033983617	null
AC009435.1	0.3509917806746014	0.038699	0.1460263008392026	null
AC009446.1	0.0967378	0.5803845482963238	0.7629974524277249	null
AC009478.1	-0.783491	2.6252308896729083e-08	2.5709003581487185e-05	null
AC009495.1	-0.184591	0.2884384523600883	0.5144510504205936	null
AC009501.1	0.1907962552240802	0.2722498536419594	0.4973235231553889	null
AC009502.1	0.2417034600547476	0.1618591246123954	0.3666182306280185	null
AC009506.1	0.1390429472660333	0.4256859214694262	0.6427985641056945	null
AC009509.1	0.4011938995657859	0.0169121	0.0850515	null
AC009509.4	0.090251	0.6061370209902388	0.7804784321538429	null
AC009518.1	-0.116762	0.5041475201064967	0.7053993539538671	null
AC009542.1	0.1125317159414752	0.5198232818674449	0.7167762827927002	null
AC009549.1	0.0730469	0.676668	0.825334	null
AC009554.1	0.261305	0.1294586985934254	0.3190561085313491	null
AC009563.1	0.1178903690815455	0.500008	0.7026952421676691	null
AC009567.1	-0.103789	0.552961	0.7423123743230661	null
AC009597.1	0.1507473738614499	0.3873684637453889	0.6094276425150313	null
AC009630.1	0.0832001	0.6346672928792934	0.7995185845869128	null
AC009646.2	0.2002444068131514	0.2487600801634452	0.471865	null
AC009652.1	0.312643	0.0674612	0.2105172839581296	null
AC009652.2	0.4398326090494502	0.00819657	0.0529094	null
AC009654.1	0.0485099	0.781988	0.8899830363562583	null
AC009690.1	-0.0463947	0.7912800736772571	0.8952818774447682	null
AC009690.2	0.1717589348580411	0.323842	0.5492400443331023	null
AC009690.3	-0.538404	0.000848711	0.0115855	null
AC009720.1	-0.185579	0.2858224659708304	0.5117999027769217	null
AC009720.2	0.2386010819210227	0.1674790574707598	0.3734949430258941	null
AC009779.2	-0.273573	0.1117877907642921	0.2905175532977594	null
AC009779.3	0.3191218962099731	0.0616817	0.1987804160467443	null
AC009779.5	0.2222430881250187	0.1994305166825096	0.4138437910477902	null
AC009802.1	-0.366081	0.0305555	0.1250073420172983	null
AC009803.1	0.2065901802684978	0.2337657071453868	0.4547728367643017	null
AC009812.1	-0.36326	0.0319604	0.1287870651821504	null
AC009812.3	-0.148209	0.3955030715866905	0.6169931715324118	null
AC009812.4	0.0190373	0.9135628285179636	0.9603129206171028	null
AC009831.1	-0.165836	0.3410544135265015	0.5646534352538756	null
AC009902.3	-0.148925	0.3932001341039944	0.6145107067583301	null
AC009948.1	0.032575	0.8526280268596663	0.9292182312244136	null
AC009948.3	0.1752843645554558	0.3138577277694531	0.5396877772570489	null
AC009950.1	0.3392873540791848	0.0461586	0.1645547547322327	null
AC009951.2	0.3050201774203145	0.0747949	0.2253795341452993	null
AC009961.1	0.2411393913031612	0.1628706962671896	0.3680249807951716	null
AC009971.1	0.0723418	0.6796221979876235	0.8271814550463062	null
AC009975.1	0.222525	0.1988460116505187	0.4131038603736771	null
AC009975.2	-0.00253831	0.9884538412951478	0.99466	null
AC010082.1	-0.43784	0.00852573	0.0542465	null
AC010096.1	-0.0198834	0.9097365149261376	0.957958	null
AC010099.4	0.224217	0.1953640534383532	0.4089713427864096	null
AC010105.1	0.1422863425876548	0.4148622386572639	0.6336835789305539	null
AC010127.1	0.5268402139816435	0.00114807	0.0141399	null
AC010132.1	-0.388248	0.0211819	0.0986561	null
AC010132.3	-0.344787	0.0425214	0.1558807729243376	null
AC010132.4	-0.251434	0.1451152193039797	0.3425568261718332	null
AC010145.1	0.0300367	0.8640003170319103	0.934094	null
AC010149.1	0.1393249816418265	0.4247385403375243	0.6421499453858066	null
AC010157.1	-0.264407	0.1248065424705733	0.3118310654452998	null
AC010168.1	-0.0957507	0.5842717078448605	0.765247	null
AC010173.1	-0.208987	0.2282636513886579	0.4482140086980724	null
AC010175.1	-0.21632	0.2119825395281409	0.4295622786464718	null
AC010183.2	0.0032434	0.985247	0.9931716884617172	null
AC010198.1	-0.41586	0.0129697	0.0716481	null
AC010201.1	-0.244259	0.1573330037541028	0.3600689027124212	null
AC010201.2	-0.1358	0.4366650050239518	0.6516508856960558	null
AC010203.2	-0.263702	0.1258527712213757	0.3133816468766471	null
AC010226.1	-0.136082	0.4357041730719169	0.6508353529288933	null
AC010230.1	-0.632321	4.601962098780434e-05	0.00189557	null
AC010235.1	-0.109711	0.5304052827561296	0.7248769644441514	null
AC010245.2	0.0864435	0.6214757478834083	0.7916197273006965	null
AC010247.2	-0.200724	0.247606	0.4709936907378829	null
AC010255.3	-0.446601	0.00715811	0.0483938	null
AC010261.1	0.0703676	0.6879196428921484	0.8321221227118754	null
AC010261.2	0.1924884614788392	0.2679398479373783	0.4930436392730843	null
AC010266.1	-0.0876331	0.6166663493317195	0.7884347653898764	null
AC010266.2	0.0296136	0.8658983772182812	0.9349448542981498	null
AC010267.1	-0.27315	0.1123652036345396	0.2913753646085613	null
AC010273.1	0.1766945364344216	0.3099186871965823	0.5362804192889743	null
AC010275.1	0.0999882	0.5676673120483449	0.7541839181164188	null
AC010280.1	0.1872708255266656	0.2813736061393717	0.5076532302817778	null
AC010280.2	0.3168656212036277	0.0636482	0.2027877165562603	null
AC010280.3	0.511046	0.0017055	0.0184835	null
AC010285.1	-0.403732	0.0161658	0.0826207	null
AC010300.1	-0.0173451	0.9212211068916628	0.963677	null
AC010307.2	0.1091473034319572	0.5325341266682699	0.7263118123549122	null
AC010307.3	-0.0506252	0.7727263155386432	0.8849132264219876	null
AC010319.2	0.2982513524012784	0.0818148	0.2390721715247962	null
AC010320.1	0.0765723	0.6619671211330131	0.8168756790978328	null
AC010320.2	0.1860016708355963	0.2847060251732278	0.5108101324327156	null
AC010320.3	-0.281752	0.1010581120676553	0.2732105769852011	null
AC010320.4	0.0469587	0.7887994713355143	0.8940638064240176	null
AC010325.1	0.136787	0.4333071882133517	0.6489	null
AC010326.2	0.0469587	0.7887994713355143	0.8940638064240176	null
AC010327.3	-0.0208705	0.9052750107495404	0.9556942615050598	null
AC010327.4	-0.156388	0.3696436640812496	0.592582	null
AC010328.1	-0.118454	0.4979445354476182	0.7007987097354598	null
AC010329.1	0.3053022117961076	0.0745129	0.2246735373108059	null
AC010331.1	0.0389207	0.8243295943606245	0.9142359994695288	null
AC010333.1	-0.0543659	0.7564226968125867	0.8755711754958322	null
AC010333.2	0.4123342574096161	0.0138384	0.0747987	null
AC010335.1	0.0915202	0.6010602639320548	0.7768283531817413	null
AC010336.1	0.0124095	0.9435951178588282	0.9748331391682824	null
AC010343.3	0.4183979964891693	0.0123731	0.0693275	null
AC010395.1	0.1672463848453504	0.3369064547524406	0.5607016303187295	null
AC010401.1	-0.431654	0.00962039	0.0591817	null
AC010406.1	-0.322224	0.0590565	0.1934423536899611	null
AC010422.2	0.1212747815910635	0.4876929879839862	0.6936215435162802	null
AC010422.3	0.3108018821240745	0.0691782	0.2143488464419503	null
AC010422.6	-0.0647269	0.7118219602756584	0.8476743596691831	null
AC010451.1	-0.057112	0.7445195407984007	0.8687843544525342	null
AC010468.2	0.2985333867770716	0.0815125	0.2383069874540623	null
AC010487.3	0.07347	0.6748972899985992	0.8245400596140522	null
AC010491.1	-0.0690984	0.6932727735039574	0.8355944248274371	null
AC010501.1	-0.333224	0.0504541	0.1741245610609553	null
AC010504.1	-0.00098712	0.9955097003027308	0.9977116869638284	null
AC010511.1	0.220128	0.2038524786909999	0.4192169198253163	null
AC010519.1	0.2959950773949331	0.0842647	0.2435427064082327	null
AC010522.1	0.0638808	0.7154313830513632	0.8495680064549755	null
AC010528.1	0.169785	0.3295184839868949	0.5540416043113702	null
AC010531.1	0.2425495631821271	0.1603502590812067	0.3644267825033579	null
AC010531.3	0.1509694721053761	0.3866613591773526	0.6088843927000137	null
AC010531.6	0.049215	0.7788976962959024	0.8880956553633255	null
AC010536.1	0.01664	0.9244141530699242	0.9656877653844324	null
AC010538.1	-0.459857	0.00544702	0.0400928	null
AC010542.3	0.0762903	0.663139	0.8176790253086765	null
AC010542.4	-0.161888	0.3528336529138229	0.5766988342908487	null
AC010542.5	0.0487919	0.7807517248508375	0.8892198670281135	null
AC010601.1	0.3550812791236024	0.0363356	0.1400921576902214	null
AC010605.1	-0.0665601	0.7040227304594018	0.8425172466656828	null
AC010608.1	-0.0382157	0.8274638074036723	0.9156861944595334	null
AC010615.4	-0.401194	0.0169121	0.0850515	null
AC010616.2	0.2769577570288939	0.1072485516421706	0.28341	null
AC010618.2	0.2295759818956413	0.1846197415617624	0.3955106138331227	null
AC010618.3	-0.0270753	0.8773018749281598	0.941262	null
AC010619.1	0.0992761	0.5704424579050649	0.7558739525730405	null
AC010624.2	0.5601202703252378	0.000466932	0.00798359	null
AC010624.3	0.1111215440625093	0.5251012706394432	0.7210578760657373	null
AC010632.1	-0.0509072	0.7714936694332573	0.8844043373481717	null
AC010636.2	-0.546724	0.000678286	0.0100447	null
AC010642.2	-0.14003	0.4223752353508864	0.6400966694604898	null
AC010643.1	0.0640218	0.7148293886165259	0.849196	null
AC010649.1	0.0462536	0.7919005404080639	0.8955968239117934	null
AC010654.1	-0.0963147	0.5820490586341539	0.7636942624313248	null
AC010680.1	0.1630158692084528	0.3494433918299694	0.5736646986417161	null
AC010680.2	0.2118078162206715	0.2219040938375552	0.4410191779760977	null
AC010680.5	0.1885399802177348	0.2780665355721001	0.5034987430536622	null
AC010731.2	-0.0943405	0.5898447409573029	0.7683177765200693	null
AC010735.2	0.5623765453315832	0.000437788	0.00766893	null
AC010737.1	0.0363824	0.8356249208599311	0.919964	null
AC010745.2	0.2057440771411183	0.2357288306972281	0.4566313393124551	null
AC010754.1	-0.183745	0.2906929379596752	0.5168678825196519	null
AC010761.1	-0.189386	0.2758758992523794	0.5012270251608043	null
AC010761.3	-0.0485099	0.781988	0.8899830363562583	null
AC010789.1	0.1102754409351298	0.5282805686195733	0.7233158110905258	null
AC010809.2	0.0953276	0.5859411624888522	0.7658581898036085	null
AC010809.3	-0.0459748	0.7931276773948225	0.8961403704515418	null
AC010834.3	0.1489141504187943	0.3932336456769807	0.6145107067583301	null
AC010857.1	0.6396987626996601	3.5121389341652964e-05	0.00161305	null
AC010864.1	-0.144684	0.4069628854672505	0.6266552868762755	null
AC010880.1	0.229999	0.1837896411223726	0.3948452388514836	null
AC010884.1	0.5932593094809354	0.000172616	0.0042189	null
AC010889.1	-0.0334113	0.8488871517988243	0.9271999528780354	null
AC010894.3	0.4949703295170153	0.00250369	0.0236525	null
AC010904.2	-0.00662781	0.969858	0.9867351831051894	null
AC010931.2	0	1	1	null
AC010931.3	-0.226474	0.1907880783446349	0.4033340434165944	null
AC010967.1	0.1744382614280763	0.3162361598757233	0.541879	null
AC010969.2	0.3366080275091496	0.0480189	0.1690129798113733	null
AC010973.1	-0.008179	0.9628073279218532	0.9838532095748268	null
AC010975.1	-0.228307	0.1871259098395394	0.3982362534305292	null
AC010976.1	0.2144871427907066	0.2159756288648647	0.4343292754937758	null
AC010978.1	0.1706307973548685	0.3270782469376529	0.5519474699969948	null
AC010980.2	-0.0679703	0.6980434117154795	0.8386843867123106	null
AC010983.1	-0.40345	0.0162473	0.0828398	null
AC010997.3	-0.0916612	0.600497	0.7765693601063394	null
AC010997.4	0.0927893	0.5960019079224748	0.773217	null
AC010998.1	0.3092506930572121	0.0706516	0.2172003317724517	null
AC010998.2	0.2285888615803651	0.1865669241661863	0.3976932326318209	null
AC011005.1	0.2291529303319515	0.1854524845137123	0.3965014507829015	null
AC011008.1	0.0344082	0.8444327041235822	0.924821	null
AC011043.1	-0.0994171	0.569892	0.7555275023504144	null
AC011092.2	-0.0685344	0.6956566565818467	0.8370546185447572	null
AC011120.1	0.1600993603044921	0.3582485334602706	0.5819371744306366	null
AC011124.1	0.4654977372466289	0.00483348	0.0367005	null
AC011124.2	0.3143273118214891	0.0659191	0.2072208651025032	null
AC011131.1	-0.15244	0.3819998801104279	0.6043714192372946	null
AC011196.1	-0.612297	9.263059233243818e-05	0.00289069	null
AC011228.1	0.5704145250416884	0.000346659	0.00660277	null
AC011247.1	-0.289226	0.0919547	0.2571565532461183	null
AC011247.2	-0.259754	0.1318323647202253	0.3226113777703812	null
AC011287.1	-0.666729	1.2245947404797275e-05	0.000856163	null
AC011287.2	-0.468741	0.00450844	0.0350225	null
AC011290.1	-0.00183322	0.991661	0.99593	null
AC011294.1	0.090251	0.6061370209902388	0.7804784321538429	null
AC011306.1	-0.0215756	0.9020899589982196	0.9539560827628838	null
AC011330.3	0.1467988926003455	0.4000644989382451	0.6211069886323137	null
AC011337.1	0.5659019750289978	0.000395481	0.00718422	null
AC011365.1	-0.31884	0.0619249	0.1994276238313947	null
AC011365.2	-0.192065	0.2690131326871992	0.4943236951523241	null
AC011369.1	-0.00803798	0.9634481491129304	0.9842945902892098	null
AC011374.1	0.6337312424072555	4.372636990703752e-05	0.00183971	null
AC011389.1	-0.497086	0.00238286	0.0230092	null
AC011396.2	0.2920465961338286	0.0886877	0.2514222978030322	null
AC011405.1	-0.333506	0.0502474	0.1736149046861002	null
AC011416.3	-0.139325	0.4247385403375243	0.6421499453858066	null
AC011444.1	0.1699257114153855	0.3291109987561528	0.5537120995211166	null
AC011445.2	0.0239729	0.8912723104269176	0.9483050445253164	null
AC011447.3	-0.323493	0.0580084	0.1911786362319494	null
AC011450.1	0.0497791	0.7764275252562525	0.8868671606420016	null
AC011451.1	-0.00141017	0.9935853197590868	0.9967157882592004	null
AC011452.1	-0.0930713	0.5948803470246896	0.7724003006860306	null
AC011453.1	-0.0724828	0.6790309232309442	0.8267180437290345	null
AC011455.2	0.5526463593667187	0.000576184	0.00903225	null
AC011462.1	0.2527028007106813	0.1430282426700303	0.3395011510727972	null
AC011468.3	0.2727272413919964	0.112945	0.2923315119579034	null
AC011468.5	-0.0273593	0.8760249618283851	0.9404577894505958	null
AC011473.1	0.2133590052875339	0.2184584251414462	0.4371580562899282	null
AC011474.2	-0.311507	0.0685165	0.2128864382835644	null
AC011476.3	0.2967	0.0834931	0.2420847653561348	null
AC011477.3	-0.13312	0.4458507523897607	0.6584361023602326	null
AC011477.4	-0.312494	0.0675985	0.2107565732687203	null
AC011479.1	0.1453887207213797	0.4046559415187077	0.6246543037490843	null
AC011481.1	-0.185579	0.2858224659708304	0.5117999027769217	null
AC011481.2	-0.191219	0.2711681348836181	0.4962709667541499	null
AC011483.1	0.1881169286540451	0.2791660765296681	0.5047526612781451	null
AC011483.2	0.1909372724119768	0.2718889682411706	0.4971268027883144	null
AC011491.3	0.0383567	0.8268367534765502	0.9155082827511162	null
AC011498.1	0.0910971	0.6027504812483249	0.7779886100959671	null
AC011498.6	0.2268966553256061	0.1899385312628772	0.402151	null
AC011503.1	-0.199116	0.251491	0.4747526983861607	null
AC011509.2	0.1627338348326597	0.3502891021993823	0.5743727146579196	null
AC011511.1	0.3342107353149077	0.0497338	0.172396	null
AC011511.2	0.141863	0.4162651565193922	0.6348798130990031	null
AC011511.5	-0.0290495	0.8684302702652031	0.9365198461057512	null
AC011523.1	0.0796747	0.6491323789884018	0.8082337885824518	null
AC011586.1	0.117044	0.503111	0.7046604565815443	null
AC011595.1	0.2603177288570969	0.1309655210792707	0.3211906570364004	null
AC011595.2	-0.252985	0.142567	0.3387828656811245	null
AC011603.2	0.1098523893714401	0.5298737165194154	0.7246128408447354	null
AC011604.2	0.210257	0.2253867020456564	0.4447145202996157	null
AC011632.1	-0.292188	0.0885267	0.2511472566585259	null
AC011676.1	0.2857008226784823	0.0961671	0.2646954608381014	null
AC011676.2	0.1764125020586285	0.3107039933038234	0.5371658927378474	null
AC011747.1	0.2755475851499281	0.1091226723044145	0.2864667723859956	null
AC011747.2	0.5887467594682447	0.000198928	0.0046086	null
AC011773.1	-0.247344	0.1519911646714961	0.3527099212868237	null
AC011773.3	0.1179234054753792	0.4998869177882964	0.7026952421676691	null
AC011773.4	-0.427846	0.0103518	0.062203	null
AC011815.1	-0.0774184	0.6584571384735565	0.8147205461388228	null
AC011815.2	-0.0363824	0.8356249208599311	0.919964	null
AC011824.1	0.1099934065593367	0.5293424086085232	0.7240964055518704	null
AC011824.2	-0.149478	0.3914235344192296	0.6126979733225797	null
AC011824.4	0.0315879	0.8570472423196981	0.9312345543393472	null
AC011825.2	-0.111827	0.522459	0.719064	null
AC011841.1	-0.0789918	0.6519494602484769	0.8103562496548026	null
AC011897.1	-0.0916612	0.600497	0.7765693601063394	null
AC011899.1	0.0104353	0.952558	0.9793257834820848	null
AC011899.2	0.0321519	0.854521	0.9301630744475564	null
AC011899.3	0.0602143	0.7311415295744377	0.8598595177350168	null
AC011900.1	-0.234089	0.1759009626539153	0.384239	null
AC011921.1	0.2775218257804803	0.1065057494137806	0.2823972498242276	null
AC011944.1	0.0156529	0.9288863587370132	0.9679990932019448	null
AC011978.2	0.4750869060235967	0.00392673	0.0319909	null
AC011990.1	0.3818745448239536	0.0235919	0.1061186821914509	null
AC011995.1	-0.02496	0.8868234764666876	0.946299	null
AC011995.2	0.1806430176955261	0.2990558355557872	0.5255504245192737	null
AC011997.1	-0.158926	0.3618270606453211	0.5853479384691301	null
AC012038.1	0.2717401210767203	0.114306	0.2944316546458753	null
AC012065.3	0.1334022597501699	0.4448789177510718	0.657743	null
AC012073.1	0.0362414	0.8362534098333136	0.920226	null
AC012074.1	-0.45605	0.00589805	0.0423671	null
AC012085.2	0.2965591461465194	0.083647	0.2422923958827781	null
AC012146.3	-0.0267933	0.8785704734564577	0.9420223411808318	null
AC012150.1	-0.0463947	0.7912800736772571	0.8952818774447682	null
AC012150.2	0.3101185139278114	0.0698243	0.2156206861073341	null
AC012170.2	-0.273573	0.1117877907642921	0.2905175532977594	null
AC012170.3	0.0683933	0.6962530769072208	0.8375156351156906	null
AC012174.1	0.0837642	0.632365	0.7983256558727202	null
AC012184.2	0.2586255226023379	0.1335787594294918	0.3251962338208572	null
AC012213.1	0.2132179880996373	0.2187701439279571	0.4373361073380788	null
AC012213.2	0.227602	0.1885285313672712	0.4000649128653767	null
AC012213.3	0.3141862946335926	0.0660471	0.2074571799357874	null
AC012213.4	-0.032857	0.8513661977747209	0.9286162208124716	null
AC012236.1	-0.329134	0.0535272	0.1811741426336706	null
AC012254.2	0.348736	0.0400554	0.149303	null
AC012254.3	0.0389207	0.8243295943606245	0.9142359994695288	null
AC012306.2	-0.0525994	0.7641094398404087	0.8801360309009959	null
AC012309.1	-0.233948	0.176169	0.3845747893028588	null
AC012313.1	-0.173451	0.3190252160433421	0.54448	null
AC012313.2	0.0296136	0.8658983772182812	0.9349448542981498	null
AC012313.5	0.342954	0.0437071	0.1587213505366303	null
AC012313.6	0.342954	0.0437071	0.1587213505366303	null
AC012313.8	0.032998	0.8507354191036052	0.928272	null
AC012313.9	-0.0709316	0.6855452342416151	0.8304864653178412	null
AC012322.1	-0.0320109	0.8551527614340977	0.9303344974903622	null
AC012339.1	-0.184027	0.2899401902164903	0.5161136915753043	null
AC012349.1	0.4896116763769449	0.00283398	0.0258704	null
AC012354.1	0.2835855648600335	0.0987643	0.2693894275167819	null
AC012355.1	-0.184733	0.2880638007084939	0.5139773728506494	null
AC012358.1	0.0847513	0.6283441582570545	0.795936	null
AC012358.3	0.3632602760216044	0.0319604	0.1287870651821504	null
AC012360.3	-0.344505	0.0427021	0.1563000950337172	null
AC012363.1	-0.0870076	0.619193	0.7901219269733692	null
AC012368.1	-0.340133	0.0455833	0.1631456797283324	null
AC012370.2	-0.0339851	0.8463225398413162	0.9254713339460342	null
AC012404.2	0.1369276894475845	0.4328286657587106	0.6485960817872531	null
AC012409.2	0.1960138911762539	0.2591050112831327	0.4833166947068237	null
AC012413.1	0.0511892	0.7702615732629005	0.8838950383619324	null
AC012414.5	0.4116291714701332	0.0140179	0.0752681	null
AC012435.2	0.2281658100166754	0.1874058445184136	0.3985080417597784	null
AC012442.1	-0.113974	0.5144529169690908	0.7128304150238908	null
AC012464.1	0.1799379317560431	0.3009776310627808	0.5275112672372372	null
AC012464.3	-0.049074	0.7795155730461689	0.8883702436171417	null
AC012467.1	-0.00564069	0.9743452328974124	0.9889213719259822	null
AC012467.2	0.1066089940498186	0.5421646582953031	0.733797	null
AC012485.3	-0.278791	0.1048486690641854	0.2793869590388231	null
AC012494.1	-0.2496	0.1481688821835635	0.3473984509032679	null
AC012506.4	0.0448435	0.7981120639887702	0.8992978641625736	null
AC012507.2	0.0112814	0.9487157567204048	0.977723	null
AC012508.1	-0.215897	0.2128994734994513	0.4306795307908107	null
AC012513.1	-0.0586632	0.7378210680632649	0.8644787003152112	null
AC012557.1	-0.0203065	0.9078241013048016	0.957184	null
AC012560.1	-0.172182	0.3226336324509654	0.5480189614430969	null
AC012568.1	-0.261323	0.1294308848068458	0.3190561085313491	null
AC012574.1	0.3799003041934014	0.024383	0.1083325319794925	null
AC012593.1	-0.652487	2.161189242501648e-05	0.00117057	null
AC012613.2	-0.125505	0.4725218506634254	0.6819237610854445	null
AC012615.1	0.1546958551225543	0.3749098851483807	0.5976085382572897	null
AC012617.1	0.1463758410366558	0.4014387848676939	0.6224612839926118	null
AC012625.1	-0.279919	0.103392	0.2766321451373169	null
AC012640.2	-0.275266	0.1095004416310592	0.2870107804282331	null
AC012645.1	0.2462160100674383	0.1539289280322054	0.3552472792013706	null
AC012651.1	-0.281047	0.1019510385733105	0.2743026629925512	null
AC012668.3	0.0709316	0.6855452342416151	0.8304864653178412	null
AC013248.1	-0.0332801	0.8494741353891853	0.9273681819991008	null
AC013269.1	0.3023408508502794	0.0775153	0.2308896500664251	null
AC013271.1	-0.343518	0.0433395	0.157775	null
AC013356.3	-0.0042317	0.9807521496047088	0.9916160331955568	null
AC013391.1	0.0184992	0.9159974533647992	0.9616225666980897	null
AC013391.3	-0.00098712	0.9955097003027308	0.9977116869638284	null
AC013394.1	0.4616902731734211	0.00524066	0.0389512	null
AC013403.2	-0.247485	0.1517501953434203	0.352255	null
AC013452.2	-0.237896	0.1687755710229906	0.3752143073101229	null
AC013468.1	0.2058850943290148	0.2354008734057179	0.4563712645694165	null
AC013470.2	0.0980069	0.5754038261062417	0.759118	null
AC013472.2	0.0229858	0.8957244110711682	0.9510663744591163	null
AC013472.3	0.2545360241533368	0.1400526155285334	0.3347990741140194	null
AC013476.1	0.2195637615549837	0.2050430709431851	0.4208205395899289	null
AC013480.1	0.0100122	0.9544788810428836	0.9803172151809668	null
AC013546.1	-0.0761493	0.6637247783892009	0.8179308281619312	null
AC013565.1	0.0951866	0.586498	0.7662460969596699	null
AC013643.2	0.426295	0.010663	0.0634421	null
AC013652.1	-0.497086	0.00238286	0.0230092	null
AC013652.2	-0.161465	0.3541100989323842	0.5777831053286637	null
AC013731.1	-0.441384	0.00794789	0.0519446	null
AC013762.1	0.2153332459180861	0.214126	0.4320114430512652	null
AC015468.1	0.4107830683427536	0.0142359	0.07604	null
AC015468.3	0.4037322089479244	0.0161658	0.0826207	null
AC015468.4	0.5010340685965684	0.00217087	0.0217004	null
AC015522.1	-0.390759	0.0202902	0.0959378	null
AC015574.1	-0.241421	0.1623643436054789	0.3673740804464313	null
AC015660.1	0.3770799604354697	0.0255509	0.1115858936640362	null
AC015660.2	0.1919243927272529	0.2693715188312509	0.4945579642471054	null
AC015660.3	0.2414214256789544	0.1623643436054789	0.3673740804464313	null
AC015688.4	0.2587665397902344	0.13336	0.3248639290142846	null
AC015689.1	-0.549544	0.000627823	0.00955565	null
AC015712.1	-0.428269	0.0102682	0.0618589	null
AC015712.2	0.2170254521728451	0.2104603705543161	0.427618	null
AC015712.4	-0.0714957	0.6831737836638823	0.8288495116840747	null
AC015726.1	0.057817	0.7414724620487343	0.8667741343751044	null
AC015727.1	0.1758484333070421	0.3122783588191981	0.5386624505556136	null
AC015802.4	-0.0215756	0.9020899589982196	0.9539560827628838	null
AC015802.6	0.0748801	0.669008	0.8210065594878359	null
AC015813.1	-0.0451255	0.7968687706466747	0.8985845269075478	null
AC015813.2	0.1522985629283124	0.3824455922830659	0.6047111334662987	null
AC015845.2	0.2252044490708471	0.1933527138044875	0.4065670049038403	null
AC015849.1	-0.145671	0.4037352568254125	0.6239689331625808	null
AC015849.3	0.2393061678605056	0.1661896939619352	0.3722048839769159	null
AC015849.5	-0.328711	0.0538534	0.1819385536726909	null
AC015853.1	0.2796370835989291	0.1037548406610256	0.2773190925484317	null
AC015853.2	-0.186989	0.2821119527724599	0.5081293264484312	null
AC015853.3	0.1078781487408879	0.5373390534075003	0.7304549640742046	null
AC015908.2	0.0930713	0.5948803470246896	0.7724003006860306	null
AC015909.2	-0.0133966	0.9391163748432648	0.972765	null
AC015911.9	0.2494594053890598	0.1484057031557425	0.3477114928453113	null
AC015914.1	0.313569	0.0666097	0.2086956561452264	null
AC015921.1	-0.118313	0.4984599669000056	0.7012309099672219	null
AC015923.1	-0.0596544	0.7335502514068942	0.8612088868476933	null
AC015961.1	0.1788097942528704	0.3040687841717559	0.5307574917669834	null
AC015961.2	0.1504653394856567	0.3882674726136306	0.6103529438383873	null
AC015967.1	-0.300085	0.0798652	0.235301	null
AC015971.1	-0.219141	0.2059391728785447	0.4218879099375177	null
AC015987.1	-0.200667	0.2477409621541778	0.4709936907378829	null
AC016027.1	-0.419949	0.01202	0.0681762	null
AC016065.1	-0.0150888	0.931443	0.9689489864453368	null
AC016152.1	-0.272727	0.112945	0.2923315119579034	null
AC016205.1	-0.178387	0.3052331316908553	0.5318049113191039	null
AC016229.1	-0.465445	0.00483893	0.03673	null
AC016229.2	-0.403168	0.0163292	0.0831313	null
AC016245.1	0.3034689883534521	0.0763606	0.228548	null
AC016257.1	-0.0387797	0.8249562249101601	0.9146295993180688	null
AC016266.1	0.1453887207213797	0.4046559415187077	0.6246543037490843	null
AC016355.1	0.2074362833958773	0.2318136639994982	0.4522449066400744	null
AC016394.1	-0.349747	0.0394426	0.1479869990129753	null
AC016394.2	-0.150324	0.3887174311750703	0.6107342888714211	null
AC016395.1	0.2745604648346521	0.1104491772817336	0.2885345455078087	null
AC016493.1	-0.0377926	0.8293455972110388	0.9167782497836766	null
AC016526.1	0.1844504817687338	0.2888134171315655	0.5148470092333218	null
AC016526.4	0.2122308677843612	0.2209607067237039	0.4396634753075912	null
AC016553.1	-0.342954	0.0437071	0.1587213505366303	null
AC016573.1	0.2151922287301895	0.2144337583036932	0.4324096011120605	null
AC016588.2	0.1586443363836587	0.3626906588166935	0.5863424325772002	null
AC016590.1	0.0754442	0.6666581285377202	0.8199160707040365	null
AC016597.1	-0.082072	0.6392819904569049	0.8025855478848584	null
AC016598.1	0.5237378358479187	0.00124276	0.0148407	null
AC016598.2	0.4962394842080845	0.00243057	0.0232413	null
AC016629.2	0.1520165285525192	0.3833379282266554	0.6055125319756121	null
AC016642.1	-0.235358	0.1735024646241035	0.3811909333279096	null
AC016650.1	0.3115069680635574	0.0685165	0.2128864382835644	null
AC016687.2	0.4314017890428264	0.00966737	0.0594124	null
AC016687.3	0.4853811607400474	0.00312091	0.0275194	null
AC016700.3	0.4482936403232455	0.00691684	0.0472918	null
AC016705.1	-0.0662781	0.7052207046566785	0.8431799970778444	null
AC016705.2	-0.0580991	0.740255	0.8659950946331674	null
AC016708.1	0.4660618059982152	0.00477554	0.0364131	null
AC016716.2	-0.0131146	0.9403958342442796	0.9731066911427586	null
AC016717.2	-0.139466	0.4242652907626052	0.6418051053391808	null
AC016722.2	-0.00338441	0.9846055203036392	0.9931625423355612	null
AC016722.3	-0.299662	0.0803119	0.2359974859501519	null
AC016723.1	0.4288332683935166	0.0101578	0.0613188	null
AC016727.1	0.1057628909224391	0.5453931364294136	0.7360948437539906	null
AC016735.1	-0.0634577	0.7172383779831943	0.8509846622853279	null
AC016738.1	0.3016357649107965	0.0782438	0.2320329017555728	null
AC016738.2	0.3821565791997468	0.0234807	0.10576	null
AC016745.1	0.1049167877950596	0.5486306846227955	0.7388138751941978	null
AC016745.2	0.1109805268746128	0.5256305042756915	0.721406	null
AC016746.1	-0.486227	0.00306158	0.0271794	null
AC016747.2	-0.231897	0.1800975119976793	0.3898279724554269	null
AC016751.2	0.2070132318321876	0.2327883013557673	0.4535829613168403	null
AC016766.1	-0.127903	0.464036	0.6748446605100619	null
AC016773.1	0.083347	0.6340675698936983	0.7992631886480319	null
AC016831.1	-0.422487	0.0114607	0.0664921	null
AC016831.5	0.00747391	0.9660116551256386	0.9852047704274596	null
AC016831.7	0.0156529	0.9288863587370132	0.9679990932019448	null
AC016866.1	0.5855033641466232	0.000219999	0.00490389	null
AC016877.1	0.5066747561124318	0.00189666	0.0197556	null
AC016888.1	0.3966813495530951	0.0183101	0.0895032	null
AC016907.2	0.0306007	0.8614707357702608	0.933286	null
AC016910.1	0.141863	0.4162651565193922	0.6348798130990031	null
AC016924.1	0.2050389912016354	0.2373732406352832	0.4587982709276381	null
AC016933.1	0.1700667286032821	0.3287038251009503	0.5533036238625055	null
AC016957.2	0.2493183882011632	0.1486427996839833	0.3480247444454269	null
AC016994.1	-0.19277	0.267226	0.4922296222329532	null
AC017002.1	-0.451446	0.00648588	0.0452514	null
AC017002.3	-0.541788	0.00077529	0.0109512	null
AC017002.5	0.3384412509518053	0.0467397	0.1657486064759259	null
AC017006.2	-0.0623296	0.7220643917766878	0.8539155315289133	null
AC017007.5	0.0145248	0.9340000673992952	0.9701527834940172	null
AC017048.2	0.5111873061251225	0.00169962	0.0184368	null
AC017048.3	0.282125	0.1005890310409418	0.2725052501271277	null
AC017053.1	0.0991351	0.5709927597022963	0.7562203716327041	null
AC017071.1	-0.139184	0.4252120839487885	0.6424124341082017	null
AC017074.1	0.0040895	0.9813988434696648	0.9918813551385026	null
AC017074.2	0.391605	0.0199969	0.0950277	null
AC017076.1	0.4560495856575576	0.00589805	0.0423671	null
AC017083.1	-0.0344082	0.8444327041235822	0.924821	null
AC017083.3	-0.0764313	0.662553	0.8172132111310833	null
AC017091.1	0.1099934065593367	0.5293424086085232	0.7240964055518704	null
AC017100.1	-0.15949	0.3601035554099667	0.5835614463865622	null
AC017101.1	0.0386387	0.8255829618594228	0.914894	null
AC018358.1	0.5121744264403987	0.00165899	0.0181297	null
AC018410.1	0.1005452549702655	0.5655006225771511	0.7520749700011434	null
AC018413.1	0.0338465	0.8469420806597888	0.9258595986165896	null
AC018437.2	0.18713	0.2817426229763725	0.5078911966294042	null
AC018442.2	-0.20927	0.2276221841822996	0.4475138752936549	null
AC018462.1	0.1971420286794265	0.2563189987570652	0.4801726906031019	null
AC018464.1	-0.0964558	0.581494	0.7633485510392859	null
AC018467.1	-0.527263	0.00113566	0.0140532	null
AC018511.1	0.2040518708863592	0.2396883708835114	0.4615313588089581	null
AC018521.3	0.2230891912523983	0.1976805864253846	0.4116263629490487	null
AC018521.4	0.4893296420011518	0.00285237	0.0259477	null
AC018523.2	-0.170067	0.3287038251009503	0.5533036238625055	null
AC018529.2	0.249741	0.1479323366233459	0.3470165056932153	null
AC018541.1	-0.424321	0.0110705	0.0650779	null
AC018554.1	-0.0210116	0.9046378825334628	0.9554069277139682	null
AC018557.2	0.0124095	0.9435951178588282	0.9748331391682824	null
AC018616.1	0.065855	0.7070189728810174	0.8443445699249659	null
AC018618.1	0.1738741926764899	0.3178280317265732	0.5433424942323168	null
AC018638.6	-0.534173	0.000949086	0.0125415	null
AC018638.7	-0.300226	0.0797167	0.2350400872282409	null
AC018643.1	-0.02496	0.8868234764666876	0.946299	null
AC018645.2	0.3387232853275984	0.0465453	0.1652832963440516	null
AC018647.1	0.323916	0.0576623	0.1905979369544417	null
AC018647.2	0.2295759818956413	0.1846197415617624	0.3955106138331227	null
AC018648.1	0.09843	0.5737478773772453	0.7578670033573627	null
AC018653.1	0.0507662	0.7721099239201732	0.8845512942469708	null
AC018680.1	0.2954310086433467	0.0848859	0.2447377303972759	null
AC018685.1	0.0821483	0.6389696169224306	0.8025855478848584	null
AC018685.2	-0.176836	0.3095265033651623	0.535917	null
AC018692.1	0.0458306	0.7937626935996708	0.8964979063276852	null
AC018693.1	0.206167	0.2347458830432389	0.4556263077997984	null
AC018695.4	-0.0672652	0.7010308633123632	0.840388	null
AC018697.1	-0.315455	0.0649021	0.2053663771363001	null
AC018709.1	0.0850334	0.6271972693667925	0.795082	null
AC018716.2	-0.540519	0.000802137	0.0111631	null
AC018730.1	0.5419290530865782	0.000772356	0.0109426	null
AC018731.1	-0.0483689	0.7826069429862519	0.8904289252317501	null
AC018742.1	-0.429538	0.0100211	0.0607896	null
AC018754.1	-0.423898	0.0111595	0.0654054	null
AC018766.1	-0.146658	0.400522	0.6215719782894432	null
AC018767.3	0.309956	0.0699789	0.2158927506965925	null
AC018781.1	-0.218577	0.2071381904135363	0.423277	null
AC018797.2	0.2768167398409974	0.1074348621401254	0.2837113636946308	null
AC018809.2	0.0373696	0.8312283212645488	0.9178689823927468	null
AC018814.1	0.0868666	0.6197635185980475	0.7906355656336886	null
AC018816.1	-0.129172	0.4595768764279726	0.6709269958187908	null
AC018845.1	0.0871486	0.6186231232305675	0.7897794313972041	null
AC018845.3	-0.128044	0.4635396421785311	0.6744554751663295	null
AC018866.1	-0.383567	0.0229309	0.1039190608480856	null
AC018878.1	0.2305631022109173	0.1826869459264374	0.3934808604966444	null
AC018904.1	0.1404531191449992	0.4209607873319028	0.6389806152768304	null
AC019068.1	-0.0602143	0.7311415295744377	0.8598595177350168	null
AC019077.1	0.0731879	0.6760773803167157	0.8251260894919523	null
AC019080.3	0.0129736	0.9410356191680674	0.973427	null
AC019080.4	-0.371298	0.0280898	0.1186488460897588	null
AC019117.1	-0.120147	0.4917805210619727	0.6965757398545832	null
AC019117.3	-0.545878	0.000694109	0.0102212	null
AC019118.1	-0.223935	0.1959413989740754	0.4098158278942025	null
AC019118.2	0.1624518004568665	0.3511360494748697	0.5753610446955564	null
AC019131.1	-0.36326	0.0319604	0.1287870651821504	null
AC019131.2	0.1317100534954108	0.4507271849219972	0.6633922541196388	null
AC019155.2	0.1776816567496977	0.3071799704788573	0.5336578148099365	null
AC019163.1	-0.377221	0.0254915	0.1114707907831131	null
AC019183.1	0.2487543194495769	0.1495939442323786	0.3493490851480892	null
AC019186.1	-0.0850334	0.6271972693667925	0.795082	null
AC019197.1	-0.00253831	0.9884538412951478	0.99466	null
AC019205.1	0.5443263452808202	0.00072397	0.010484	null
AC019209.3	0.2577794194749583	0.1348997140100869	0.3272960726796065	null
AC019211.1	0.4471655028200728	0.0070769	0.0480515	null
AC019254.1	-0.0692394	0.6926772538814043	0.8352184635977363	null
AC019257.1	-0.560543	0.00046134	0.00793403	null
AC019257.2	-0.265907	0.1226033476835477	0.3082220950461021	null
AC019257.8	0.354517	0.0366544	0.1408374681611402	null
AC019270.1	0.2759524226351019	0.1085821339451605	0.2858120498136439	null
AC019330.1	-0.349441	0.0396275	0.1482710495786503	null
AC020551.1	0.0623296	0.7220643917766878	0.8539155315289133	null
AC020558.1	-0.238319	0.1679968039991003	0.3742245153656804	null
AC020559.1	0.0555608	0.7512364953404214	0.8726031880652567	null
AC020571.1	0.0417411	0.8118198956350069	0.9069363945498528	null
AC020594.1	-0.290495	0.0904733	0.2545243650038553	null
AC020637.1	0.202783	0.2426872061651163	0.4649498507445361	null
AC020656.2	-0.15244	0.3819998801104279	0.6043714192372946	null
AC020661.1	0.0580991	0.740255	0.8659950946331674	null
AC020661.2	-0.0968788	0.5798301845853433	0.7625665073410703	null
AC020661.3	-0.194463	0.2629683277616623	0.4873591418542064	null
AC020687.1	0.295008	0.0853541	0.2456068245454871	null
AC020703.1	-0.37485	0.0265068	0.1144104543227546	null
AC020704.1	-0.255382	0.1386946729880555	0.3328022395632525	null
AC020718.1	-0.200526	0.24808	0.4711447134669518	null
AC020741.1	-0.111263	0.5245722972399793	0.7207515684202911	null
AC020743.2	-0.29247	0.0882054	0.2505978946386896	null
AC020779.2	-0.148773	0.3936869279111648	0.6149335526726964	null
AC020892.1	0.2137820568512236	0.2175250952299338	0.4359568534120849	null
AC020900.1	0.354517	0.0366544	0.1408374681611402	null
AC020908.3	0.2216790193734324	0.2006031154427753	0.4149249410014248	null
AC020911.2	-0.241985	0.1613550382334058	0.365723	null
AC020912.1	0.1054808565466459	0.546471	0.7368746422544763	null
AC020913.2	-0.0738277	0.6734016402830307	0.8240373972529598	null
AC020915.1	0.0833412	0.6340914019867159	0.7992631886480319	null
AC020915.3	-0.144684	0.4069628854672505	0.6266552868762755	null
AC020916.1	0.2820343757931711	0.1007026096360441	0.2726561923276069	null
AC020917.3	0.1171852831420625	0.502593	0.7043957489120103	null
AC020928.1	-0.227602	0.1885285313672712	0.4000649128653767	null
AC020928.2	-0.15667	0.3687702446129557	0.5916243860360785	null
AC020934.2	0.1083012003045776	0.5357351056885153	0.7294108538068252	null
AC021006.2	-0.0197424	0.9103740975290812	0.9582863830533298	null
AC021028.1	0.1147879909478206	0.5114331472424283	0.7105717880751771	null
AC021054.1	0.2175895209244314	0.2092480781746118	0.4260364647314232	null
AC021074.3	0.0437153	0.8030900937472467	0.9020167659235772	null
AC021086.1	-0.141581	0.4172019165361569	0.6355679785017712	null
AC021087.1	-0.0499201	0.7758103182589206	0.8865919827568719	null
AC021088.1	-0.227461	0.1888099406498246	0.4004096320117477	null
AC021092.1	-0.217307	0.2098536200066918	0.4267899129026902	null
AC021127.1	-0.0287695	0.8696876531150647	0.9368564363308808	null
AC021188.1	-0.285137	0.0968545	0.2659971783844506	null
AC021192.1	0.2433956663095066	0.1588515583846722	0.3621385164103786	null
AC021205.3	0.2335244631567456	0.176974	0.3855831399832881	null
AC021224.1	0.3007896617834169	0.079125	0.2337634490883212	null
AC021231.1	-0.215192	0.2144337583036932	0.4324096011120605	null
AC021237.1	-0.0201655	0.9084615164254204	0.957385	null
AC021242.2	0.0593682	0.7347825399312891	0.8618614737552199	null
AC021321.1	-0.323634	0.0578929	0.1910651045453561	null
AC021351.1	-0.175707	0.3126727320317776	0.5390664597834562	null
AC021439.1	0.4196671511802385	0.0120836	0.0683392	null
AC021491.1	0.1284666581737894	0.4620514816225757	0.672955	null
AC021504.1	0.1989752521220822	0.2518341907667151	0.4750192433475763	null
AC021506.1	0.0232678	0.8944520566958263	0.9504864201610302	null
AC021594.2	-0.251575	0.1448822408938643	0.3421782756315495	null
AC021678.2	0.2696248632582715	0.1172645100606273	0.2993357661471766	null
AC021683.1	0.2106796787174988	0.2244332308393666	0.4436878127040038	null
AC021683.2	0.0049356	0.977551	0.990287	null
AC021683.3	-0.00775595	0.96473	0.98502	null
AC021733.1	0.174861	0.3150455372389307	0.5408618407815831	null
AC021739.2	-0.33971	0.0458702	0.1637993521752613	null
AC021739.3	-0.275548	0.1091226723044145	0.2864667723859956	null
AC021739.5	-0.242691	0.1600997705190826	0.3639979439544635	null
AC021752.1	-0.0417411	0.8118198956350069	0.9069363945498528	null
AC021755.2	0.1249412284763747	0.4745302323169538	0.683483	null
AC021851.1	-0.389913	0.0205871	0.0966434	null
AC021860.1	0.1341073456896528	0.4424543795668352	0.6560108008919642	null
AC021979.2	0.0174874	0.9205770969106232	0.9633082080968802	null
AC022001.2	0.2319732740898832	0.1799506902853291	0.389546	null
AC022007.1	-0.0228448	0.8963606844000427	0.9513132470788022	null
AC022028.2	0.0201655	0.9084615164254204	0.957385	null
AC022031.2	0.4346149730972766	0.00908234	0.0567912	null
AC022075.1	-0.107737	0.5378742135166714	0.730887	null
AC022075.3	0.2401522709878852	0.1646518733617006	0.3702035297523645	null
AC022098.1	0.1472219441640353	0.3986929144084397	0.619917	null
AC022101.1	0.2974052492738989	0.082727	0.2407225245985338	null
AC022113.1	-0.433346	0.00930971	0.0578445	null
AC022118.1	-0.0861615	0.6226183216680005	0.7924324911851641	null
AC022126.1	-0.218577	0.2071381904135363	0.423277	null
AC022140.1	-0.0733289	0.6754872400739884	0.8249186162537314	null
AC022144.1	0.2773808085925837	0.1066910843570903	0.2828250043358916	null
AC022146.2	-0.0582401	0.7396460654537279	0.8656699095005357	null
AC022148.1	-0.39922	0.0175123	0.0867553	null
AC022154.1	0.2422675288063339	0.1608520834102999	0.3650039427169486	null
AC022165.1	-0.408245	0.014907	0.0784509	null
AC022166.1	0.0813669	0.642173	0.8044147633287172	null
AC022167.2	0.2700479148219613	0.1166682933449887	0.2982986065655214	null
AC022167.3	0.0829181	0.6358197072504994	0.8005850856417815	null
AC022182.1	0.4284102168298269	0.0102405	0.0617235	null
AC022196.1	-0.351274	0.0385322	0.145677	null
AC022201.1	0.0211526	0.904001	0.9551194238499328	null
AC022217.2	0.1359405691323084	0.4361844436122376	0.6511399401855117	null
AC022217.3	0.3225063087194911	0.0588223	0.1930240713245425	null
AC022272.1	-0.386669	0.0217589	0.1004625810712411	null
AC022294.1	0.2030647505710831	0.2420186343883028	0.4641974149155653	null
AC022306.2	-0.372285	0.0276422	0.1176017095860729	null
AC022335.1	0.1827582755139748	0.2933374192895081	0.5198437710327266	null
AC022364.1	0.2645482444939944	0.1245980750717665	0.3114753577470442	null
AC022384.1	-0.00239729	0.9890952553437192	0.9948801789256048	null
AC022387.1	0.5240198702237119	0.00123387	0.0148096	null
AC022395.1	0.0337031	0.8475828995376797	0.926291	null
AC022398.1	0.2096925584022227	0.2266622824109432	0.4463343113985987	null
AC022400.2	0.3505687291109116	0.0389505	0.1466462795937947	null
AC022400.6	0.2022186474437036	0.244028	0.4666838612564842	null
AC022414.1	0.3112249336877642	0.0687806	0.213482	null
AC022424.1	0.3741185994896415	0.0268266	0.115277	null
AC022447.1	-0.509213	0.0017835	0.0190313	null
AC022447.3	-0.311035	0.0689587	0.21395	null
AC022447.7	-0.30172	0.0781562	0.2319482468037222	null
AC022469.2	0.1899501520967007	0.2744217295339521	0.4994708667091113	null
AC022486.1	-0.535583	0.000914522	0.0122149	null
AC022498.1	0.3168656212036277	0.0636482	0.2027877165562603	null
AC022523.1	-0.00874307	0.9602442762353448	0.9827258879498288	null
AC022535.1	-0.122262	0.4841307957623471	0.6906397238409215	null
AC022540.1	-0.206887	0.2330803395264634	0.4539919109026513	null
AC022558.2	-0.316161	0.0642727	0.2040600858119407	null
AC022568.1	0.3076995039903496	0.0721495	0.2201675434551168	null
AC022596.1	0.0107173	0.9512768465831652	0.9789488439548354	null
AC022596.2	-0.174861	0.3150455372389307	0.5408618407815831	null
AC022601.1	-0.361004	0.0331219	0.1321566576350394	null
AC022613.1	-0.461408	0.00527196	0.0391344	null
AC022613.2	0.1579392504441757	0.3648550327242511	0.5881867551157086	null
AC022634.2	0.2017955958800139	0.2450369539603061	0.4674371040611103	null
AC022639.1	0.1579392504441757	0.3648550327242511	0.5881867551157086	null
AC022679.1	-0.0960327	0.5831599123516367	0.7643855741261147	null
AC022679.2	-0.0366645	0.834368	0.919225	null
AC022695.2	-0.241139	0.1628706962671896	0.3680249807951716	null
AC022706.1	0.3607219666394658	0.0332695	0.1325435054123422	null
AC022733.1	0.0107173	0.9512768465831652	0.9789488439548354	null
AC022733.2	0.2298580162714344	0.1840660478409579	0.3950428268519594	null
AC022762.2	0.2016545786921173	0.2453738705611705	0.4678146758611213	null
AC022784.1	0.1823352239502851	0.2944754657880702	0.5207638256723504	null
AC022784.3	0.4554855169059713	0.00596752	0.0427618	null
AC022784.6	0.3105198477482814	0.0694443	0.2148624890880089	null
AC022796.1	-0.216743	0.2110683305011056	0.4285574745722639	null
AC022816.1	0.1573751816925894	0.3665920593854405	0.5895751202170896	null
AC022826.2	0.2824574273568608	0.100171	0.271748	null
AC022858.1	0.1097113721835435	0.5304052827561296	0.7248769644441514	null
AC022893.1	0.0843283	0.6300660964446048	0.7973031472330057	null
AC022893.2	0.024537	0.8887297111092631	0.9468825505763474	null
AC022893.3	0.1104164581230264	0.5277500369681918	0.7228414498899876	null
AC022903.1	0.1744382614280763	0.3162361598757233	0.541879	null
AC022915.2	-0.440256	0.0081281	0.052626	null
AC022916.1	0.1235310565974089	0.4795706851377382	0.6877154542014761	null
AC022929.2	0.1713358832943514	0.3250532888121538	0.5501063451876997	null
AC022960.1	0.4082028370004775	0.0149183	0.0784928	null
AC022973.2	0.0662781	0.7052207046566785	0.8431799970778444	null
AC022973.3	0.3027639024139691	0.0770807	0.2302355870294304	null
AC022973.4	-0.0131146	0.9403958342442796	0.9731066911427586	null
AC023024.1	-0.256369	0.1371226590155634	0.3302746850404509	null
AC023043.1	0.0225628	0.8976334214078768	0.9514211634257496	null
AC023051.1	0.2552589859978802	0.1388917033717946	0.3330723230919072	null
AC023090.1	-0.161183	0.3549626065474708	0.5786931893762081	null
AC023154.1	0.5082259451792943	0.00182678	0.0193442	null
AC023157.3	-0.144825	0.4065008991467757	0.6263532590934001	null
AC023202.1	0.170772	0.3266726316831834	0.5514604768279346	null
AC023347.1	0.1900911692845973	0.2740589687453454	0.4993120447424283	null
AC023355.1	-0.170349	0.3278904126583993	0.5527637387410237	null
AC023389.1	-0.0142427	0.935279	0.9707108216494692	null
AC023403.1	0.2483312678858871	0.1503102030126502	0.3501194951241771	null
AC023469.1	0.1661182473421777	0.3402223373176899	0.5639495208626771	null
AC023469.2	0.0420231	0.810571	0.9061	null
AC023481.1	-0.255241	0.1389203225255368	0.3330723230919072	null
AC023490.3	-0.0363824	0.8356249208599311	0.919964	null
AC023509.4	0.0463947	0.7912800736772571	0.8952818774447682	null
AC023510.2	-0.106186	0.5437777605616718	0.7350093406341317	null
AC023511.1	0.1300178472406518	0.4566167175009218	0.6685109352537886	null
AC023590.1	0.1279025894222031	0.464036	0.6748446605100619	null
AC023632.2	0.2510105944559223	0.145816	0.3437284617577296	null
AC023632.5	-0.032857	0.8513661977747209	0.9286162208124716	null
AC023644.1	-0.0579581	0.7408635082822452	0.8663201706604784	null
AC023669.1	0.3648114650884668	0.0311813	0.1266440322905288	null
AC023669.2	0.1166212143904762	0.5046661842476238	0.7057897528971486	null
AC023790.2	-0.0190373	0.9135628285179636	0.9603129206171028	null
AC023794.1	0.2532668694622676	0.1421077808759821	0.3380997097060501	null
AC023796.1	0.2239352943797778	0.1959413989740754	0.4098158278942025	null
AC023824.3	0.0321519	0.854521	0.9301630744475564	null
AC023830.1	-0.00451255	0.979475	0.9911699441789324	null
AC023866.1	0.0791106	0.6514587268371546	0.8099746207393245	null
AC023886.1	-0.573799	0.000313646	0.00618911	null
AC023906.4	0.4515370356448669	0.00647382	0.0451806	null
AC023906.5	0.1508883910493465	0.3869194136239884	0.609047	null
AC023908.3	0.1682335051606265	0.3340213749758913	0.5581869363647759	null
AC024022.1	0.0284855	0.8709634508354899	0.9376208473515022	null
AC024060.1	0.1325561566227904	0.4477978770573414	0.6606077128137262	null
AC024084.1	0.0342672	0.845063	0.924909	null
AC024145.1	0.2435366834974032	0.1586027611535708	0.3618163880266539	null
AC024230.1	0.2056030599532217	0.2360570961419591	0.4570042105341577	null
AC024257.1	-0.531071	0.00102921	0.0131647	null
AC024257.3	-0.193194	0.2661572840499431	0.4911059416947851	null
AC024257.4	0.0454107	0.7956119580897181	0.8976556744374314	null
AC024267.3	0.0136787	0.9378370653204068	0.97221	null
AC024267.5	0.2022186474437036	0.244028	0.4666838612564842	null
AC024270.2	-0.0318699	0.8557841671255414	0.9308065165564068	null
AC024361.2	0.2570743335354754	0.1360078428459191	0.3286984085847472	null
AC024361.3	-0.0943405	0.5898447409573029	0.7683177765200693	null
AC024475.1	0.2896493039395867	0.0914588	0.2563480281108791	null
AC024475.3	0.0480869	0.7838444112098557	0.8912343486398712	null
AC024475.4	0.1184544378331318	0.4979445354476182	0.7007987097354598	null
AC024559.2	-0.187143	0.281708	0.5078911966294042	null
AC024560.1	0.0557018	0.750625	0.8722370412775181	null
AC024560.3	-0.132274	0.448773	0.661591	null
AC024563.1	-0.26483	0.124182	0.3108307823220035	null
AC024575.1	0.040754	0.8161932476534932	0.9093214066561356	null
AC024592.3	0.232396	0.1791355068199472	0.3881736113478135	null
AC024600.1	0.3636833275852941	0.0317463	0.128188	null
AC024601.1	0.3053022117961076	0.0745129	0.2246735373108059	null
AC024610.2	-0.192206	0.2686550588406514	0.4938583007992969	null
AC024614.4	-0.211385	0.2228502285452284	0.4420419460139861	null
AC024896.1	0.2070132318321876	0.2327883013557673	0.4535829613168403	null
AC024901.1	-0.639513	3.536433357767783e-05	0.00162105	null
AC024909.1	-0.229999	0.1837896411223726	0.3948452388514836	null
AC024909.2	0.2135149750280612	0.2181140082986168	0.4367574542658228	null
AC024933.1	0.0205885	0.9065494412652062	0.9565682021429318	null
AC024941.2	0.2206918990581564	0.2026666928900612	0.4176898137843537	null
AC025031.1	-0.272163	0.1137212176794385	0.2935991244515945	null
AC025031.4	-0.342531	0.0439845	0.1594338009176499	null
AC025034.1	0.3278649618595614	0.0545106	0.1835797373841348	null
AC025038.1	-0.35903	0.0341663	0.1347718130020384	null
AC025043.1	0.2034878021347729	0.2410180957642086	0.4629567384885471	null
AC025048.4	0.5635046828347559	0.000423832	0.00749129	null
AC025159.1	-0.245934	0.1544161542090973	0.3557445007646957	null
AC025164.1	0.0549967	0.7536835175299729	0.873895	null
AC025165.1	0.0256651	0.8836478111358348	0.9444148822032844	null
AC025165.4	-0.0380853	0.8280435104681265	0.9159930167039244	null
AC025165.5	-0.242268	0.1608520834102999	0.3650039427169486	null
AC025171.2	-0.0883535	0.6137613069974329	0.7860001170869941	null
AC025171.3	-0.342108	0.0442633	0.1600013249024079	null
AC025171.4	0.1899501520967007	0.2744217295339521	0.4994708667091113	null
AC025178.1	0.4106420511548571	0.0142725	0.0761319	null
AC025180.1	-0.0365235	0.8349965319703543	0.9197023650018008	null
AC025181.2	0.0451255	0.7968687706466747	0.8985845269075478	null
AC025183.2	-0.032716	0.8519970671524664	0.9289602896561276	null
AC025188.1	0.062475	0.7214418267096052	0.8535013163492161	null
AC025219.1	-0.115916	0.5072635231077249	0.7078256362417001	null
AC025244.1	0.3098147618087984	0.070113	0.2161933689218999	null
AC025253.1	-0.0590862	0.7359974790272821	0.8627711131579578	null
AC025262.1	0.3556453478751887	0.036019	0.1392361246543827	null
AC025263.1	-0.0514713	0.7690300298428672	0.8830409149143619	null
AC025263.2	0.1862837052113895	0.2839632965515424	0.5098658154283563	null
AC025265.1	-0.192629	0.2675827108283914	0.4925788147376928	null
AC025272.1	0.0703676	0.6879196428921484	0.8321221227118754	null
AC025283.3	0.041036	0.814943	0.908788	null
AC025287.3	-0.186284	0.2839632965515424	0.5098658154283563	null
AC025287.4	0.1400300675813094	0.4223752353508864	0.6400966694604898	null
AC025366.1	-0.188399	0.2784327363867592	0.5039294593646054	null
AC025419.1	-0.208	0.2305184510311589	0.4506883432698643	null
AC025423.1	0.0448435	0.7981120639887702	0.8992978641625736	null
AC025430.1	0.2064491630806012	0.2340921245729332	0.455032	null
AC025437.3	-0.346197	0.041627	0.1533896234645361	null
AC025437.4	0.1099934065593367	0.5293424086085232	0.7240964055518704	null
AC025465.1	-0.0341262	0.8456925003827447	0.9252977153115004	null
AC025470.2	-0.142427	0.4143951924208943	0.6332164944956671	null
AC025475.1	0.0447024	0.7987338940414044	0.899568	null
AC025524.2	0.2809062382899984	0.1021303402337522	0.2746596217609218	null
AC025539.1	0.745135	2.8314253461739613e-07	9.810472438412456e-05	null
AC025569.1	-0.556736	0.000513886	0.00844329	null
AC025572.1	-0.340415	0.0453928	0.1627358748750154	null
AC025575.2	-0.257638	0.1351208057179313	0.3275626405515155	null
AC025580.2	0.1059039081103357	0.5448544255590161	0.7356627576272767	null
AC025580.3	-0.371439	0.0280255	0.1184834563685983	null
AC025627.1	-0.0235499	0.8931799612721678	0.9494343815715562	null
AC025682.1	0.0516123	0.7684144662929778	0.8826352008740664	null
AC025741.1	0.2260505521982266	0.1916402892563794	0.4046273729876831	null
AC025809.1	0.0421641	0.8099473065159556	0.905746	null
AC025822.2	-0.0239729	0.8912723104269176	0.9483050445253164	null
AC025871.1	0.4588699294154893	0.005561	0.0407156	null
AC025887.2	-0.397104	0.0181751	0.0890093	null
AC025917.1	0.1675284192211436	0.3360805914791298	0.5600788524430456	null
AC025946.1	0.2401522709878852	0.1646518733617006	0.3702035297523645	null
AC026116.1	-0.098853	0.5720940857683802	0.7566581764224096	null
AC026150.1	-0.310238	0.0697112	0.2153771237019586	null
AC026167.1	0.0813669	0.642173	0.8044147633287172	null
AC026202.2	-0.153709	0.3780021601310429	0.6004658100625339	null
AC026250.1	-0.136232	0.4351917314384264	0.6505308141845044	null
AC026254.2	-0.143273	0.4115991502472449	0.6310722703829855	null
AC026310.2	0.2314092053382969	0.181042	0.3910812468562881	null
AC026316.5	-0.368478	0.0294014	0.1218732013902771	null
AC026333.3	0.00267933	0.9878124343639066	0.994396	null
AC026347.1	0.4075396730211322	0.0150981	0.0790679	null
AC026358.1	-0.310943	0.0690455	0.2140501418986703	null
AC026367.2	-0.188117	0.2791660765296681	0.5047526612781451	null
AC026367.3	-0.108583	0.5346670865735619	0.728251	null
AC026369.1	0.188822	0.2773350723767468	0.5025991570085788	null
AC026369.2	0.110557	0.5272197644959851	0.7224511382627605	null
AC026369.3	0.0310238	0.8595744373569353	0.9325612800371484	null
AC026391.1	-0.513867	0.00159132	0.0176356	null
AC026401.1	0.1200845450702735	0.4920060297865941	0.6968532652721338	null
AC026412.3	-0.189104	0.2766048603161374	0.5018548524494466	null
AC026458.2	-0.142145	0.41533	0.6341096597765482	null
AC026464.3	-0.0270753	0.8773018749281598	0.941262	null
AC026464.4	0.0290495	0.8684302702652031	0.9365198461057512	null
AC026470.2	-0.276253	0.1081825491493523	0.285143	null
AC026471.1	-0.139184	0.4252120839487885	0.6424124341082017	null
AC026471.2	0.1142239221962342	0.513524	0.7121334291320034	null
AC026471.4	-0.281611	0.1012362203910899	0.2734097419342584	null
AC026495.1	0.0259472	0.8823780413182529	0.9440856015394103	null
AC026523.1	-0.0119865	0.9455151078264544	0.9760035686965648	null
AC026704.1	0.4866503154311167	0.00303229	0.0270416	null
AC026740.1	0.2127949365359475	0.2197071278125772	0.4383166501602144	null
AC026741.1	0.2515746632075086	0.1448822408938643	0.3421782756315495	null
AC026746.1	0.196296	0.2584066402172506	0.4826636158362646	null
AC026765.2	0.1211337644031669	0.4882029713610144	0.69397	null
AC026780.1	-0.0317289	0.8564156608801571	0.9311924586274116	null
AC026780.2	-0.0874307	0.617484	0.7890086866185038	null
AC026785.2	-0.032575	0.8526280268596663	0.9292182312244136	null
AC026785.3	0.2053210255774285	0.236715	0.4580135955709927	null
AC026786.1	-0.0393438	0.8224503448086453	0.9134417165096866	null
AC026790.1	0.4934191404501528	0.00259566	0.0242876	null
AC026888.1	0.1429914285271377	0.4125299758633709	0.6318004915052576	null
AC026894.1	0.2623103392022416	0.1279370727076957	0.3167658681022045	null
AC026979.2	0.0135377	0.9384767011508928	0.9724447865166764	null
AC026979.3	0.4972266045233606	0.00237499	0.0229718	null
AC027018.1	0.1907962552240802	0.2722498536419594	0.4973235231553889	null
AC027020.1	-0.137069	0.4323504351239272	0.6482505155883194	null
AC027020.2	-0.255805	0.1380193397657354	0.3316884602428082	null
AC027031.2	0.1496192363582772	0.3909717615092605	0.6126012950003117	null
AC027045.2	0.0557018	0.750625	0.8722370412775181	null
AC027045.3	0.0965968	0.5809391487086544	0.7632580874769758	null
AC027097.1	0.505265	0.0019622	0.0202237	null
AC027097.2	0.456614	0.00582927	0.0420139	null
AC027117.2	0.1700667286032821	0.3287038251009503	0.5533036238625055	null
AC027228.1	-0.241139	0.1628706962671896	0.3680249807951716	null
AC027237.2	-0.0291906	0.8677971753455821	0.9360941877262732	null
AC027237.3	-0.136646	0.4337860023536334	0.6491223881520455	null
AC027271.1	0.5217635952173666	0.00130653	0.0153379	null
AC027288.1	-0.0279214	0.8734978945234353	0.9392334744827792	null
AC027288.3	0.3274419102958716	0.0548416	0.1842992706780006	null
AC027307.2	-0.231127	0.1815889360315348	0.3919758975573973	null
AC027307.3	0.2872520117453447	0.0942959	0.2616848768835919	null
AC027343.2	0.00944815	0.9570410156151165	0.9816809468723208	null
AC027514.2	-0.186143	0.2843345043442581	0.510299	null
AC027601.1	-0.0995651	0.5693153984722432	0.7553085856020963	null
AC027644.3	0.0222807	0.8989064096381206	0.9520423409819184	null
AC027644.4	-0.193617	0.265091	0.4899067078022059	null
AC027682.1	-0.0803798	0.6462290300377524	0.8066222810298519	null
AC027682.4	-0.139325	0.4247385403375243	0.6421499453858066	null
AC027682.6	-0.0851744	0.626624	0.7948259230818829	null
AC027698.1	-0.120993	0.4887132288900643	0.6943181612324413	null
AC027701.1	-0.394425	0.0190445	0.0919108	null
AC027763.2	-0.0149478	0.932082	0.9691860463880436	null
AC027796.3	-0.0363824	0.8356249208599311	0.919964	null
AC027801.1	0.0300367	0.8640003170319103	0.934094	null
AC027801.3	0.0208705	0.9052750107495404	0.9556942615050598	null
AC027801.4	0.0217166	0.9014531273850952	0.953754	null
AC027804.1	-0.181771	0.2959972453335254	0.5225137556981488	null
AC032011.1	0.0668421	0.7028254563081009	0.8417685327407058	null
AC032044.1	0.2996615242802443	0.0803119	0.2359974859501519	null
AC034102.2	0.0791106	0.6514587268371546	0.8099746207393245	null
AC034102.3	0.1850145505203202	0.2873154367417938	0.5134976109438978	null
AC034102.5	-0.121698	0.4861646845740782	0.6926604664237684	null
AC034102.6	0.00832001	0.9621665296443018	0.9836250099774112	null
AC034111.1	-0.410924	0.0141994	0.0759654	null
AC034114.2	0.0927893	0.5960019079224748	0.773217	null
AC034195.1	0.515136	0.00154217	0.0172204	null
AC034226.1	0.2089874724627397	0.2282636513886579	0.4482140086980724	null
AC034229.1	-0.049497	0.7776623428745629	0.8875031465472307	null
AC034231.1	0.0427282	0.807452	0.9043295039106908	null
AC034234.1	0.159913	0.3588141583093142	0.5825136349428617	null
AC034236.2	0.0698035	0.6902969895024467	0.8337137261465627	null
AC034245.1	-0.170255	0.3281594176427174	0.5530138519038288	null
AC035140.1	-0.105763	0.5453931364294136	0.7360948437539906	null
AC036101.1	0.0844693	0.6294919034441008	0.7968333281602352	null
AC036103.1	0.145953	0.4028157693669134	0.6235294883420174	null
AC036108.1	-0.116057	0.5067435202331372	0.7073094834249375	null
AC036108.3	0.2512926288317154	0.1453484712343367	0.3430386988632882	null
AC036108.4	-0.0122685	0.9442350803170304	0.9753659839251856	null
AC036176.1	0.5080849279913977	0.00183304	0.019393	null
AC036214.1	-0.336044	0.0484181	0.169809	null
AC036214.3	-0.00239729	0.9890952553437192	0.9948801789256048	null
AC037441.1	-0.040613	0.8168184614110946	0.909588	null
AC037450.1	-0.668562	1.13575141783175e-05	0.000820842	null
AC037459.2	0.2672275710640296	0.1206862308329468	0.3050298524624608	null
AC037459.3	0.1446836347818967	0.4069628854672505	0.6266552868762755	null
AC037486.1	0.101391	0.5622170044873162	0.7499940461287316	null
AC037487.1	0.3540941588083263	0.0368951	0.1414160651625389	null
AC037487.2	0.1259283487916508	0.4710184993362256	0.6808802296374509	null
AC040162.1	0.1647080754632119	0.3443951293354271	0.5689051140904438	null
AC040162.3	-0.281611	0.1012362203910899	0.2734097419342584	null
AC040169.1	0.1224029190942362	0.483623	0.6905424997133867	null
AC040173.1	0.0767134	0.6613816293307216	0.8165808609055772	null
AC040934.1	-0.184463	0.2887790549825318	0.5148470092333218	null
AC040970.1	-0.0978659	0.5759562872263462	0.7595492042617229	null
AC040977.1	0.1759894504949387	0.311884	0.5382191425151861	null
AC044781.1	-0.31602	0.0643982	0.2043483414341103	null
AC044810.3	-0.119583	0.4938308423989783	0.6976345171940478	null
AC044839.5	-0.0341262	0.8456925003827447	0.9252977153115004	null
AC044840.1	0.0156529	0.9288863587370132	0.9679990932019448	null
AC046130.1	0.1205696956515806	0.490246	0.6953213118083283	null
AC046130.2	-0.393015	0.0195159	0.0933253	null
AC046136.1	-0.338723	0.0465453	0.1652832963440516	null
AC046143.1	-0.176977	0.3091346323701856	0.5355136440904303	null
AC046168.1	0.0827771	0.636396	0.8010969481620961	null
AC046168.2	0.1283256409858928	0.4625472523400487	0.6734690280795876	null
AC046185.1	0.000282034	0.998717	0.999311	null
AC046195.1	-0.016217	0.9263305416060283	0.9667895411198066	null
AC048341.1	0.294303	0.0861389	0.2467800857751471	null
AC048341.2	-0.0637398	0.7160335463098249	0.8500688493704416	null
AC048382.4	0.0470997	0.7881796386898149	0.8939203074598406	null
AC048382.5	-0.0344082	0.8444327041235822	0.924821	null
AC051619.5	-0.341403	0.0447312	0.1611731570382769	null
AC053513.1	0.4076806902090288	0.0150597	0.0789195	null
AC053527.1	-0.580568	0.000255906	0.00549126	null
AC055713.1	-0.0255241	0.8842828031664265	0.9446650249559816	null
AC055717.1	-0.129313	0.4590828061765843	0.6705380941247601	null
AC055717.2	0.3240574977863536	0.0575473	0.1904583070632683	null
AC055764.1	-0.162452	0.3511360494748697	0.5753610446955564	null
AC055811.1	-0.0837642	0.632365	0.7983256558727202	null
AC055811.3	0.0311648	0.8589425089631565	0.9322191005426748	null
AC055855.1	0.0444329	0.7999230023367603	0.9001518578701619	null
AC055855.2	-0.0929303	0.5954410125733443	0.772745	null
AC055876.5	0.1259283487916508	0.4710184993362256	0.6808802296374509	null
AC058791.1	-0.113801	0.5150955143279078	0.7132627336514743	null
AC058822.1	0.3935789714193703	0.0193262	0.0928517	null
AC060234.1	0.00634577	0.97114	0.9873574361421086	null
AC060765.1	-0.253831	0.1411916645981349	0.3366339617078179	null
AC060780.1	0.342954	0.0437071	0.1587213505366303	null
AC060809.1	-0.322506	0.0588223	0.1930240713245425	null
AC060814.5	-0.128044	0.4635396421785311	0.6744554751663295	null
AC060834.2	0.184733	0.2880638007084939	0.5139773728506494	null
AC061961.1	0.0393438	0.8224503448086453	0.9134417165096866	null
AC061975.4	-0.193983	0.264171	0.4888965292110508	null
AC061992.1	0.0225628	0.8976334214078768	0.9514211634257496	null
AC062004.1	0.00789696	0.964089	0.9845650712976414	null
AC062017.1	-0.397104	0.0181751	0.0890093	null
AC062021.1	-0.578594	0.000271676	0.00567965	null
AC062028.1	0.2787909804715496	0.1048486690641854	0.2793869590388231	null
AC062029.1	-0.0376516	0.8299730685854962	0.9171276366636748	null
AC063926.1	-0.374965	0.0264569	0.1142295450977333	null
AC063944.1	-0.0383567	0.8268367534765502	0.9155082827511162	null
AC063944.3	-0.00930713	0.9576816163940532	0.9816809468723208	null
AC063947.1	0.1139418878204411	0.5145715249236592	0.7128304150238908	null
AC063948.1	-0.123108	0.4810882337535128	0.6889691147256574	null
AC063976.1	-0.277804	0.1061358097013571	0.2817651619575971	null
AC063977.6	0.2957130430191398	0.0845749	0.2440499780368855	null
AC063979.2	0.0927893	0.5960019079224748	0.773217	null
AC063980.1	0.354517	0.0366544	0.1408374681611402	null
AC064802.1	-0.0370875	0.8324839847060229	0.9184376832580354	null
AC064807.1	0.1389019300781367	0.4261600527720395	0.6431023508205996	null
AC064807.2	0.3398514228307711	0.0457744	0.1635564099193517	null
AC064807.4	0.0809665	0.6438168579492713	0.8054345141912284	null
AC064834.1	0.1387609128902401	0.4266344777288043	0.6435297650299846	null
AC064836.2	-0.00705135	0.9679322613369052	0.9861413514467264	null
AC064836.3	0.0781235	0.6555376219987119	0.8126445286705067	null
AC064871.1	-0.0523174	0.7653387441813709	0.8808199566069402	null
AC064874.1	0.1899501520967007	0.2744217295339521	0.4994708667091113	null
AC066612.1	-0.36594	0.0306245	0.125268	null
AC066613.1	-0.136364	0.4347445051521208	0.65002	null
AC066613.2	0.2648302788697876	0.124182	0.3108307823220035	null
AC067750.1	0.1758484333070421	0.3122783588191981	0.5386624505556136	null
AC067817.2	0.0977249	0.576509	0.7598952863577878	null
AC067930.4	0.0992761	0.5704424579050649	0.7558739525730405	null
AC067956.1	0.2913415101943457	0.0894959	0.2529223962102717	null
AC067960.1	0.3869511635882307	0.0216548	0.1000999202750491	null
AC067968.1	-0.117326	0.5020755487943545	0.7040891616656023	null
AC068020.1	0.0104353	0.952558	0.9793257834820848	null
AC068025.2	-0.273855	0.1114040907473588	0.2899361296916516	null
AC068051.1	0.247344	0.1519911646714961	0.3527099212868237	null
AC068057.1	0.3721018065607905	0.027725	0.1178475081343585	null
AC068112.1	-0.53093	0.00103299	0.0131915	null
AC068196.1	-0.116339	0.5057043167463788	0.7064867718269453	null
AC068205.1	0.1587853535715553	0.3622587059913013	0.5858853220662444	null
AC068282.1	-0.25651	0.1368991598697058	0.3300737930505669	null
AC068286.1	-0.156247	0.3700808332409459	0.5926777128867541	null
AC068305.2	0.2215380021855358	0.2008970133357954	0.4153505204637308	null
AC068313.1	-0.519366	0.00138782	0.0159895	null
AC068389.4	-0.174297	0.3166336591340544	0.5421661077658034	null
AC068413.1	0.1445426175940002	0.4074251703330561	0.6269983303864883	null
AC068418.2	0.0376516	0.8299730685854962	0.9171276366636748	null
AC068446.2	0.3227883430952843	0.0585889	0.1925261021087073	null
AC068473.1	0.1733101239249036	0.319425	0.5448074504565126	null
AC068473.4	0.2199868131186734	0.2041496759200397	0.4195351517097301	null
AC068473.5	-0.0747391	0.6695963476013422	0.8212576546504541	null
AC068481.1	0.0152299	0.9308036822093128	0.9686689733451246	null
AC068490.1	-0.54823	0.000650901	0.0097743	null
AC068491.3	-0.232678	0.1785935081031235	0.3876408700522978	null
AC068506.1	-0.163157	0.3490210006256938	0.5730910722518623	null
AC068512.1	0.049074	0.7795155730461689	0.8883702436171417	null
AC068533.3	0.3710162213559165	0.0282187	0.1190441816324446	null
AC068533.4	0.2645482444939944	0.1245980750717665	0.3114753577470442	null
AC068547.1	0.1878348942782519	0.2799006681258211	0.5058091457058193	null
AC068580.3	0.1754253817433524	0.313462	0.5392835338283234	null
AC068580.4	0.3404154915823575	0.0453928	0.1627358748750154	null
AC068594.1	0.0888408	0.6117992077644328	0.7843827139433965	null
AC068599.1	-0.130159	0.4561243533732541	0.6682053031043487	null
AC068620.1	-0.0400489	0.8193204247061745	0.9113402193608808	null
AC068620.2	-0.0342672	0.845063	0.924909	null
AC068631.1	0.1723230036096275	0.3222314485443822	0.5477702135031883	null
AC068633.1	-0.442371	0.00779301	0.0513024	null
AC068643.1	0.1331202253743767	0.4458507523897607	0.6584361023602326	null
AC068672.2	0.0417411	0.8118198956350069	0.9069363945498528	null
AC068675.1	0.1857196364598031	0.2854500059775771	0.5114828192895045	null
AC068707.1	-0.0115634	0.947435	0.9767875312578304	null
AC068722.1	0.0057817	0.973704	0.9886421843841308	null
AC068724.3	0.173169	0.3198249006594315	0.5451739606740607	null
AC068759.1	-0.0461126	0.7925211328785199	0.8959116405215818	null
AC068768.1	0.2047569568258422	0.238033	0.4593954260474844	null
AC068775.1	-0.265469	0.1232436837451768	0.309271	null
AC068790.9	-0.230563	0.1826869459264374	0.3934808604966444	null
AC068831.1	0.174861	0.3150455372389307	0.5408618407815831	null
AC068831.7	0.2607407804207866	0.1303181598113043	0.3204703228592153	null
AC068875.1	-0.0136787	0.9378370653204068	0.97221	null
AC068888.1	-0.0600733	0.7317479661152619	0.8601862909565278	null
AC068896.1	0.3504277119230151	0.0390346	0.1468456111466585	null
AC068985.1	-0.294726	0.0856674	0.2462375662541541	null
AC068987.1	-0.380562	0.0241156	0.1076726264125864	null
AC068987.3	-0.0523174	0.7653387441813709	0.8808199566069402	null
AC068992.1	0.2127949365359475	0.2197071278125772	0.4383166501602144	null
AC069114.1	-0.0661371	0.7058199534646676	0.8435968104084124	null
AC069120.1	0.624001	6.190465651214506e-05	0.00230416	null
AC069133.1	0.1833223442655611	0.2918244081760123	0.5179806298805956	null
AC069155.1	-0.252015	0.1441559091256902	0.3411469669172491	null
AC069185.1	-0.22041	0.2032589853517357	0.418508	null
AC069209.1	-0.171618	0.3242454887164798	0.5494101373354175	null
AC069213.1	-0.0511892	0.7702615732629005	0.8838950383619324	null
AC069222.1	0.0425872	0.8080757544310787	0.904727	null
AC069224.1	-0.373978	0.0268886	0.1154798955107221	null
AC069228.1	-0.082072	0.6392819904569049	0.8025855478848584	null
AC069234.1	0.0785466	0.6537883153341377	0.8116289845401559	null
AC069257.3	-0.0974429	0.5776151017558632	0.7608424784743049	null
AC069277.1	0.3154554493246618	0.0649021	0.2053663771363001	null
AC069281.1	0.0445614	0.7993558458661926	0.8997956659716863	null
AC069285.1	-0.306148	0.073672	0.2233958007969601	null
AC069287.1	0.348736	0.0400554	0.149303	null
AC069287.3	0.6083481485858699	0.000105742	0.00312595	null
AC069368.1	0.0559838	0.7494027917224582	0.8714613876794253	null
AC069431.1	-0.016499	0.925053	0.9660123860701612	null
AC069437.1	0.0772774	0.6590416398909583	0.8150157504446184	null
AC069439.2	0.4272820793266541	0.010464	0.0625744	null
AC069503.1	0.122826	0.4821013163701654	0.6896653986033677	null
AC069542.1	0.110557	0.5272197644959851	0.7224511382627605	null
AC069544.1	-0.0974429	0.5776151017558632	0.7608424784743049	null
AC069549.1	-0.452665	0.00632554	0.0444221	null
AC072022.1	-0.0885588	0.6129343188300522	0.7852825169089103	null
AC072039.2	-0.245229	0.1556391061628894	0.3574435110930731	null
AC072061.1	0.4323586980909313	0.00948989	0.0587008	null
AC073023.1	-0.329416	0.0533105	0.1807005694062413	null
AC073050.1	0.4842530232368747	0.00320156	0.0279378	null
AC073052.2	-0.065855	0.7070189728810174	0.8443445699249659	null
AC073062.1	-0.369606	0.0288709	0.1206717419357583	null
AC073071.1	-0.255523	0.1384692927838156	0.3323629795516992	null
AC073073.2	0.4891886248132552	0.0028616	0.0259516	null
AC073111.3	-0.0273573	0.8760335768885966	0.9404577894505958	null
AC073111.5	0.587619	0.000206043	0.00469495	null
AC073133.1	-0.206675	0.2335691446180011	0.4547659380501384	null
AC073133.2	-0.386105	0.0219682	0.1010725219389036	null
AC073176.3	0.1452477035334831	0.4051167325586626	0.6251608158118058	null
AC073188.2	0.0200244	0.9090989877620425	0.9577143416347632	null
AC073254.1	0.5178151139562621	0.00144277	0.0164615	null
AC073263.1	0.1496192363582772	0.3909717615092605	0.6126012950003117	null
AC073283.3	0.0228448	0.8963606844000427	0.9513132470788022	null
AC073288.1	-0.0270753	0.8773018749281598	0.941262	null
AC073288.2	0.1993983036857719	0.2508066932510291	0.474334	null
AC073311.1	-0.01664	0.9244141530699242	0.9656877653844324	null
AC073316.1	0.1508883910493465	0.3869194136239884	0.609047	null
AC073316.3	0.1761304676828353	0.3114905505580872	0.5378942290896433	null
AC073320.1	0.181348	0.2971418681030895	0.523671	null
AC073321.1	-0.537877	0.000860667	0.0117197	null
AC073325.1	-0.0970198	0.5792760578260445	0.7621780978633738	null
AC073332.1	-0.252562	0.1432590382238282	0.3399804794109204	null
AC073333.1	0.4411017637405195	0.00799262	0.0521357	null
AC073335.2	-0.164426	0.3452334090659965	0.5696508404652948	null
AC073336.1	-0.303892	0.0759311	0.2274650725153323	null
AC073342.1	0.6382437924199462	3.70647468634164e-05	0.00166976	null
AC073343.2	-0.260882	0.1301028997741659	0.3201080223035843	null
AC073349.1	0.3186988446462833	0.0620468	0.199602	null
AC073359.2	0.0813669	0.642173	0.8044147633287172	null
AC073365.1	-0.129595	0.4580955177211326	0.6694695753025435	null
AC073389.1	-0.333365	0.0503507	0.173895	null
AC073389.2	0.2710350351372374	0.1152859537076312	0.2961784271404972	null
AC073486.1	0.1864247223992861	0.283592	0.5096270748578261	null
AC073508.2	0.196296	0.2584066402172506	0.4826636158362646	null
AC073508.3	0.0854804	0.6253813136847381	0.7943564054670306	null
AC073517.1	0.1499012707340704	0.3900691222473513	0.6118787343055823	null
AC073525.1	0.5701324906658953	0.000349545	0.00663628	null
AC073529.1	0.2965591461465194	0.083647	0.2422923958827781	null
AC073530.1	0.1761304676828353	0.3114905505580872	0.5378942290896433	null
AC073534.2	-0.189104	0.2766048603161374	0.5018548524494466	null
AC073569.1	0.3127761227546267	0.0673379	0.210306	null
AC073569.2	0.364388	0.0313922	0.1272812772498506	null
AC073575.1	-0.0118454	0.9461551720918392	0.97645	null
AC073578.1	0.0454075	0.7956259687312457	0.8976556744374314	null
AC073578.2	-0.200526	0.24808	0.4711447134669518	null
AC073591.1	0.217731	0.2089457603119396	0.4256048291440832	null
AC073610.3	-0.230986	0.1818629996527564	0.3923518116306743	null
AC073611.1	-0.033139	0.8501047315161389	0.9278846279649656	null
AC073612.1	0.3411205775218404	0.0449194	0.1616042874613638	null
AC073655.2	0.0903278	0.6058291557173691	0.7803805553472709	null
AC073834.1	0.2112437474690851	0.2231662176995134	0.4424824754033692	null
AC073842.1	0.4296793715208961	0.00999395	0.0607188	null
AC073842.2	0.2301400506472276	0.1835135276833387	0.3945758556075144	null
AC073848.1	-0.31743	0.063152	0.2019715839013114	null
AC073869.3	0.1243771597247884	0.4765430762874466	0.6855016435929258	null
AC073878.1	0.2158973146696724	0.2128994734994513	0.4306795307908107	null
AC073896.2	-0.073611	0.6743075303987613	0.8243752451081993	null
AC073896.3	0.0416001	0.8124443207536322	0.9072468193410268	null
AC073911.1	-0.376375	0.02585	0.1123299117312361	null
AC073912.1	-0.0141017	0.9359183889225882	0.9711178562295812	null
AC073912.2	-0.0203065	0.9078241013048016	0.957184	null
AC073941.1	-0.0980069	0.5754038261062417	0.759118	null
AC073957.3	-0.191501	0.2704485512987128	0.4956470377371635	null
AC073987.1	-0.0994171	0.569892	0.7555275023504144	null
AC074011.1	-0.324904	0.0568612	0.1888772142026376	null
AC074032.1	0.1121086643777855	0.5214039335646368	0.7181572593660942	null
AC074044.1	-0.183745	0.2906929379596752	0.5168678825196519	null
AC074050.3	-0.0705086	0.6873257645087838	0.8318308166011638	null
AC074117.1	0.09843	0.5737478773772453	0.7578670033573627	null
AC074124.1	0.2394471850484022	0.1659326778657191	0.371877	null
AC074131.1	0.0592272	0.7353899305613523	0.8624451047265316	null
AC074138.1	-0.516546	0.00148913	0.0168518	null
AC074183.1	-0.195309	0.2608563898209083	0.4853539761960374	null
AC074237.1	-0.232114	0.1796786709238931	0.3891358733006569	null
AC074286.1	0.4818557310426328	0.00337898	0.0289078	null
AC074327.1	0.1585033191957621	0.3631229190530427	0.58684	null
AC074351.1	-0.290072	0.090965	0.2555111383599608	null
AC074386.1	0.2345115834720217	0.1750988581798055	0.3832686917107394	null
AC074387.1	0.1242361425368918	0.4770469832380093	0.6858914976548933	null
AC076966.1	0.2600356944813037	0.1313984144745011	0.3217833950144186	null
AC078777.1	-0.232537	0.1788643618461332	0.3879071455685515	null
AC078778.1	0.0263702	0.8804739279610635	0.9430332856028102	null
AC078785.1	0.1092883206198537	0.5320015292757422	0.725964	null
AC078785.2	0.1276205550464099	0.4650303455370109	0.675623	null
AC078788.1	-0.0840462	0.6312151218479023	0.7979856997294857	null
AC078795.1	0.1420043082118616	0.4157972208247434	0.6344536182793719	null
AC078842.1	0.4024630542568551	0.0165354	0.0838731	null
AC078845.1	0.098148	0.5748516039268118	0.7584744716424715	null
AC078846.1	-0.00958917	0.9564004412966672	0.9813069197139213	null
AC078850.2	0.1311459847438245	0.4526857902170205	0.6650286758513044	null
AC078864.2	0.3845538713939887	0.0225524	0.1028567950577721	null
AC078881.1	-0.274842	0.110069	0.2878923583013223	null
AC078883.1	0.1108395096867162	0.5261599979380105	0.721713	null
AC078905.1	-0.117467	0.5015582282461519	0.703741	null
AC078906.1	0.1654131614026948	0.3423048555023541	0.5660474944196354	null
AC078923.1	0.0197424	0.9103740975290812	0.9582863830533298	null
AC078929.1	0.1542728035588646	0.3762333155377155	0.5988268018228816	null
AC078942.1	-0.0325067	0.852933	0.9294330606502051	null
AC078960.1	-0.200949	0.2470631006071612	0.4700463269868641	null
AC078980.1	-0.658268	1.7222745274547973e-05	0.00104047	null
AC079035.1	0.173169	0.3198249006594315	0.5451739606740607	null
AC079061.1	-0.0438563	0.8024674188974257	0.9016612550260978	null
AC079070.1	0.3103788305603847	0.0695777	0.2150491328249235	null
AC079089.1	0.2923286305096218	0.088366	0.2508422300082751	null
AC079098.1	-0.0266522	0.8792048844462967	0.942317	null
AC079117.1	-0.478612	0.00363255	0.030393	null
AC079148.1	0.0747391	0.6695963476013422	0.8212576546504541	null
AC079154.1	0.3669267229069156	0.030144	0.1239264953951339	null
AC079163.1	-0.134502	0.4411008089689257	0.6553648732574636	null
AC079174.2	-0.376657	0.0257301	0.1121394581137556	null
AC079193.2	0.159208	0.360965	0.5844343817922315	null
AC079209.1	-0.126633	0.4685185175093991	0.678807	null
[truncated: 21,745 more rows]

## Sheet: FigureS12f_L23IT
gene	corr	p_value	p_adjusted	group1
A1BG	-0.15244	0.3819998801104279	0.5402589215821986	null
A1BG-AS1	-0.185861	0.2850778590479585	0.4430177668347842	null
A1CF	0.4649336684950425	0.00489202	0.0225379	null
A2M	-0.221679	0.2006031154427753	0.3484106470767982	null
A2M-AS1	0.4883425216858757	0.00291754	0.0152217	null
A2ML1	0.33548	0.0488199	0.1269839952959223	null
A2ML1-AS1	0.2218200365613291	0.2003095169262127	0.3481187581075382	null
A2ML1-AS2	0.2902946991247972	0.0907063	0.1991675495898356	null
A4GALT	0.3120710368151438	0.0679907	0.162239	null
A4GNT	0.1648490926511085	0.3439764544117012	0.5030571742437886	null
AAAS	0.4279871652661371	0.0103239	0.0400057	null
AACS	-0.229858	0.1840660478409579	0.3285581916079668	null
AADACL2	-0.434897	0.00903246	0.036169	null
AADACL2-AS1	-0.0108583	0.9506365281283132	0.9713383295257056	null
AADACL3	0.3212371540284219	0.059882	0.1474060570005583	null
AADACL4	0.3257497040411126	0.0561815	0.1406312985380447	null
AADAT	-0.249318	0.1486427996839833	0.2825323761215202	null
AAED1	0.0057817	0.973704	0.984928	null
AAGAB	-0.33139	0.0518137	0.1326558264970746	null
AAK1	0.0798157	0.6485513005875969	0.7677735470156277	null
AAMDC	0.2865469258058618	0.0951429	0.2058288157445806	null
AAMP	0.4836889544852884	0.00324256	0.0165257	null
AANAT	0.0384977	0.8262098048383131	0.89401	null
AAR2	0.2897903211274833	0.091294	0.1999828459650115	null
AARD	0.0631757	0.718444	0.8196852014099035	null
AARS	0.5918491376019696	0.000180482	0.00186676	null
AARS2	0.491304	0.0027258	0.0144941	null
AARSD1	-0.161042	0.3553893232542637	0.5149681733730853	null
AASDH	0.2566512819717857	0.1366759288336554	0.2665089309160583	null
AASDHPPT	0.3452100759708414	0.0422514	0.1140163712579781	null
AASS	0.8817804759173494	2.6321343743058465e-12	3.03606122763124e-08	null
AATBC	0.511046	0.0017055	0.0101444	null
AATF	0.1321331050591006	0.4492612394112808	0.6029141058353007	null
AATK	0.367773	0.0297371	0.0882029	null
AB015752.1	0.3721443588590892	0.0277058	0.0839102	null
ABALON	0.2252044490708471	0.1933527138044875	0.3403371051033667	null
ABAT	0.6557299237191228	1.903892051822014e-05	0.000362354	null
ABCA1	0.5619534937678934	0.000443126	0.00365384	null
ABCA10	0.4829838685458055	0.00329445	0.0167348	null
ABCA12	0.3734135135501585	0.0271379	0.0826234	null
ABCA13	0.2937388023885877	0.0867708	0.1929089574144705	null
ABCA2	0.0700855	0.6891079502124469	0.7988363136738076	null
ABCA3	0.3659396025916395	0.0306245	0.0901887	null
ABCA4	-0.134671	0.4405199511346094	0.5951000265485809	null
ABCA5	0.2338064975325388	0.1764371484579502	0.3187155316747417	null
ABCA6	0.3147503633851788	0.0655363	0.1578768913887275	null
ABCA7	0.5204944405262972	0.00134903	0.00850583	null
ABCA8	0.3681958775979849	0.0295353	0.0878865	null
ABCA9	0.339569	0.0459662	0.1215217909468309	null
ABCA9-AS1	0.4605621356702484	0.00536684	0.0242106	null
ABCB1	-0.151311	0.3855740816141685	0.5438991394425116	null
ABCB10	0.1334022597501699	0.4448789177510718	0.5990042432258909	null
ABCB11	0.1496192363582772	0.3909717615092605	0.549	null
ABCB4	-0.622309	6.568481255188463e-05	0.000893301	null
ABCB5	0.2023596646316002	0.2436923839265132	0.3990309894468386	null
ABCB6	-0.16908	0.3315605825058552	0.4908009903852754	null
ABCB7	0.6949327019543735	3.6186895793900656e-06	0.000110514	null
ABCB8	-0.008179	0.9628073279218532	0.9787970525817716	null
ABCB9	0.6874587909958545	5.0643997117182844e-06	0.000139737	null
ABCC1	0.4240386840050327	0.0111298	0.0422722	null
ABCC10	0.1506063566735533	0.387818	0.5461196454960797	null
ABCC11	-0.142145	0.41533	0.5724483967859426	null
ABCC12	-0.332119	0.0512701	0.131575	null
ABCC2	0.0878537	0.6157759687715347	0.7427991827925291	null
ABCC3	0.6419102393052574	3.234366657234615e-05	0.000535777	null
ABCC4	-0.326596	0.0555083	0.1395002745836402	null
ABCC5	0.2738553788951691	0.1114040907473588	0.2305743720274862	null
ABCC5-AS1	0.1611826457657972	0.3549626065474708	0.5144842713548696	null
ABCC6	0.1039296674797835	0.5524192223122444	0.6914278959475756	null
ABCC8	0.2280247928287788	0.1876860739029515	0.3334103029678953	null
ABCC9	0.2682146913793057	0.119268	0.2416742463046561	null
ABCD1	0.5020211889118446	0.00212052	0.0119857	null
ABCD2	0.6871767566200613	5.128059145197706e-06	0.000140793	null
ABCD3	0.3251856352895262	0.0566339	0.141521	null
ABCD4	0.6034125470094895	0.000124465	0.001418	null
ABCE1	0.1202876612757874	0.4912686224475046	0.6407449743882838	null
ABCF1	0.5800036938186564	0.000260326	0.00246041	null
ABCF2	0.3629782416458111	0.0321037	0.0934925	null
ABCF3	0.0640218	0.7148293886165259	0.8170067985465446	null
ABCG1	0.642051	3.217347670948668e-05	0.000533914	null
ABCG2	0.3999247448747166	0.017296	0.0589645	null
ABCG4	0.5436212593413372	0.000737914	0.0053707	null
ABCG5	-0.214769	0.2153579697022056	0.3661930647438167	null
ABCG8	0.2144871427907066	0.2159756288648647	0.3669508111281599	null
ABHD1	0.2988154211528647	0.081211	0.1840305910250733	null
ABHD10	0.100686	0.5649527431813959	0.7017936463925148	null
ABHD11	0.3203910509010423	0.0605969	0.1487431571704991	null
ABHD12	0.6588323018528477	1.684114815222289e-05	0.000331444	null
ABHD12B	-0.224358	0.1950758271504031	0.3421538701379303	null
ABHD13	-0.00112814	0.9948682368262144	0.9968453914070796	null
ABHD14A	0.4512550012690737	0.00651135	0.0280372	null
ABHD14B	0.0803798	0.6462290300377524	0.7663330055998493	null
ABHD15	0.0970198	0.5792760578260445	0.7127218512519397	null
ABHD15-AS1	-0.218013	0.2083420302607542	0.357618	null
ABHD16A	0.3366080275091496	0.0480189	0.1254889838225128	null
ABHD17A	0.6241420736302876	6.159867861661994e-05	0.000852361	null
ABHD17B	0.4549214481543849	0.0060377	0.0265165	null
ABHD17C	0.4656387544345254	0.00481894	0.0222715	null
ABHD18	0.2510105944559223	0.145816	0.2788216818234248	null
ABHD2	-0.223371	0.1970996646754091	0.3443965785412158	null
ABHD3	0.7729152068611854	5.2929954953965474e-08	6.581828030822702e-06	null
ABHD4	0.0183322	0.9167528871299976	0.9509429379461652	null
ABHD5	0.3232113946589741	0.05824	0.1443636618930414	null
ABHD6	0.1166212143904762	0.5046661842476238	0.6508414700579764	null
ABHD8	0.5310707296185412	0.00102921	0.00694406	null
ABI1	-0.219705	0.2047449719549697	0.3535669493281424	null
ABI2	-0.10393	0.5524192223122444	0.6914278959475756	null
ABI3	0.6503712705790525	2.34556511200215e-05	0.000419629	null
ABI3BP	0.4897526935648416	0.00282482	0.0148949	null
ABL1	0.0384977	0.8262098048383131	0.89401	null
ABL2	0.0266522	0.8792048844462967	0.9267981238385086	null
ABLIM1	0.2277427584529856	0.1882474172199802	0.3340650761237714	null
ABLIM2	0.2464980444432315	0.1534428171067692	0.2889818879632377	null
ABLIM3	-0.142004	0.4157972208247434	0.5729505532433977	null
ABO	-0.57944	0.000264814	0.00249687	null
ABR	-0.106045	0.5443159668613917	0.6844987420555255	null
ABRA	-0.41586	0.0129697	0.0474535	null
ABRACL	0.4522421215843498	0.0063808	0.0275994	null
ABRAXAS1	0.3177117243310072	0.0629051	0.1529333373479004	null
ABRAXAS2	-0.118172	0.4989756687948017	0.6464792456982597	null
ABT1	0.5169690108288826	0.00147353	0.00908426	null
ABTB1	0.2481902506979905	0.1505495091523055	0.2851596918574748	null
ABTB2	0.7836325131413259	2.600122586674489e-08	4.39642678832217e-06	null
AC000036.1	-0.172887	0.3206258344251983	0.4801509093595479	null
AC000058.1	-0.691266	4.272676235655358e-06	0.000123676	null
AC000068.1	0.208564	0.2292281525857552	0.382599	null
AC000093.1	0.3030459367897623	0.076792	0.1770699535444321	null
AC000099.1	-0.426013	0.0107204	0.0411171	null
AC000123.1	-0.326314	0.055732	0.1398975900850139	null
AC000124.1	0.2644072273060979	0.1248065424705733	0.2496851181522976	null
AC000372.1	-0.498214	0.00232052	0.0128491	null
AC000403.1	-0.174438	0.3162361598757233	0.4757611064102544	null
AC001226.1	-0.0341262	0.8456925003827447	0.9071623161817148	null
AC001226.2	-0.29529	0.0850418	0.1900860823369148	null
AC002064.1	0.4106420511548571	0.0142725	0.050989	null
AC002064.2	-0.117185	0.502593	0.6492549953017388	null
AC002066.1	-0.427934	0.0103343	0.0400405	null
AC002070.1	-0.136928	0.4328286657587106	0.5885230411635307	null
AC002074.1	0.2092695068385329	0.2276221841822996	0.3806974166088762	null
AC002091.1	0.3961172808015087	0.0184915	0.062011	null
AC002091.2	0.1166212143904762	0.5046661842476238	0.6508414700579764	null
AC002101.1	0.3614270525789487	0.0329015	0.0951663	null
AC002115.1	0.0176271	0.9199442246826592	0.9528276005845492	null
AC002116.2	-0.0256651	0.8836478111358348	0.9297849966910792	null
AC002127.2	-0.211385	0.2228502285452284	0.3750462364240569	null
AC002306.1	0.032434	0.8532590765189907	0.911752	null
AC002310.1	0.3728494447985722	0.0273891	0.0831782	null
AC002310.2	0.5526463593667187	0.000576184	0.00444934	null
AC002310.4	0.2608817976086833	0.1301028997741659	0.2571456458116622	null
AC002310.5	0.1524395801162089	0.3819998801104279	0.5402589215821986	null
AC002351.1	0.4009118651899926	0.0169968	0.0581519	null
AC002375.1	0.0499201	0.7758103182589206	0.8602535238851514	null
AC002378.1	0.057535	0.742691	0.8367794891769861	null
AC002383.1	-0.379759	0.0244403	0.0763553	null
AC002384.1	-0.057394	0.7433	0.8372279904064965	null
AC002386.1	0.3086866243056257	0.0711935	0.1675886943690187	null
AC002401.2	0.1339663285017562	0.4429387096666554	0.5973780661960194	null
AC002401.3	0.1209927472152704	0.4887132288900643	0.638403	null
AC002401.4	0.0251011	0.886188	0.9317509241261918	null
AC002428.1	0.1795148801923533	0.3021344655159303	0.4611254735404671	null
AC002429.2	-0.0551377	0.7530715397266261	0.8441536824569221	null
AC002451.1	-0.277663	0.1063206579204381	0.2229317084411152	null
AC002454.1	-0.606092	0.000113962	0.00133396	null
AC002456.1	0.3567734853783614	0.0353926	0.1004643611949555	null
AC002463.1	-0.00352543	0.9839641643777718	0.9902491935180232	null
AC002467.1	-0.285137	0.0968545	0.2085715901567038	null
AC002470.1	-0.0547147	0.7549079155787808	0.8453578524007427	null
AC002472.1	0.2268966553256061	0.1899385312628772	0.3360767912148791	null
AC002480.4	0.1353765003807221	0.4381084331133414	0.5929399604779618	null
AC002546.1	0.032857	0.8513661977747209	0.9107119031089383	null
AC002550.2	0.2552411100928198	0.1389203225255368	0.269295	null
AC002553.1	0.1882579458419417	0.2787992500340985	0.436268	null
AC002553.2	-0.0956097	0.5848279581256515	0.717166	null
AC002558.2	-0.117608	0.5010411769951351	0.6479444032120084	null
AC002563.1	0.1431324457150343	0.4120644144036057	0.5691644855256021	null
AC002996.1	0.264689	0.1243898667429829	0.2489952360342825	null
AC003001.1	-0.105763	0.5453931364294136	0.6854802915826332	null
AC003002.1	0.032998	0.8507354191036052	0.9102127159403878	null
AC003002.2	0.0727649	0.6778489389620723	0.790278	null
AC003002.3	-0.0318699	0.8557841671255414	0.9132536060954884	null
AC003005.1	-0.215615	0.2135122777813941	0.3638802447838522	null
AC003005.2	-0.185156	0.2869417244141525	0.4449417892973466	null
AC003006.1	0.4783303013452182	0.00365536	0.0181427	null
AC003009.1	-0.394707	0.0189514	0.0631259	null
AC003035.1	0.1353765003807221	0.4381084331133414	0.5929399604779618	null
AC003035.2	0.3679138432221916	0.0296697	0.0881162	null
AC003043.1	-0.134812	0.4400370677266531	0.5946504818742734	null
AC003043.2	-0.0548557	0.7542956429291174	0.844979	null
AC003070.1	0.4711293950810606	0.00428133	0.0203953	null
AC003084.1	-0.0228448	0.8963606844000427	0.9377884089195694	null
AC003087.1	0.3359029415696667	0.0485183	0.1264485044655769	null
AC003092.1	0.2380370131694364	0.1685156955492125	0.3087913987695543	null
AC003092.2	0.2814703070415847	0.101415	0.2152817839390209	null
AC003101.1	-0.514185	0.00157888	0.009572	null
AC003102.1	-0.150606	0.387818	0.5461196454960797	null
AC003666.1	0.2811882726657916	0.1017719759372751	0.2159082620106066	null
AC003681.1	0.2237942771918812	0.1962305184216033	0.3435056041809898	null
AC003682.1	-0.215897	0.2128994734994513	0.363193	null
AC003684.1	-0.473959	0.00402512	0.0194759	null
AC003956.1	0.1493372019824841	0.3918756093875061	0.5499625815231309	null
AC003958.2	-0.0500611	0.7751932462747144	0.8598099563696585	null
AC003965.1	0.1256463144158577	0.4720204537582766	0.6236778568979373	null
AC003965.2	0.2693428288824783	0.1176632530643394	0.2394014239837209	null
AC003973.2	0.1109805268746128	0.5256305042756915	0.669687	null
AC003975.1	-0.0173451	0.9212211068916628	0.9534378865414778	null
AC003982.1	0.1001222034065757	0.567146	0.703038	null
AC003984.1	0.1637209551479358	0.3473345303024558	0.5066056451339733	null
AC003985.1	-0.723418	9.11712510804877e-07	4.1719121987820525e-05	null
AC003985.2	-0.464402	0.00494775	0.0227274	null
AC003986.1	0.1623107832689699	0.3515599868101823	0.510995	null
AC003986.2	-0.0789696	0.6520408208885764	0.7704901335168629	null
AC003986.3	-0.0868022	0.6200241606405537	0.7460090239320759	null
AC003988.1	-0.317571	0.0630284	0.1531929956341051	null
AC003991.1	0.2552411100928198	0.1389203225255368	0.269295	null
AC003991.2	0.154132	0.376675	0.5354041555625947	null
AC004009.1	0.2113847646569817	0.2228502285452284	0.3750462364240569	null
AC004014.1	0.4815736966668396	0.0034004	0.0171754	null
AC004023.1	0.00098712	0.9955097003027308	0.9972719189839504	null
AC004034.1	0.2580614538507515	0.1344583305976771	0.2632212853846513	null
AC004039.1	0.1321331050591006	0.4492612394112808	0.6029141058353007	null
AC004052.1	-0.372144	0.0277058	0.0839102	null
AC004053.1	0.618219	7.569366729365007e-05	0.000982211	null
AC004054.1	-0.200103	0.2491004065373809	0.4052064453148105	null
AC004063.1	0.5216225780294699	0.00131119	0.0083374	null
AC004066.2	-0.555749	0.000528349	0.00415752	null
AC004069.1	-0.22182	0.2003095169262127	0.3481187581075382	null
AC004076.1	-0.144966	0.4060392114819774	0.5635369036233852	null
AC004076.2	-0.117326	0.5020755487943545	0.6487677058745317	null
AC004112.1	0.2684967257550988	0.1188655698164513	0.2412105562393117	null
AC004130.1	-0.416847	0.0127349	0.0468042	null
AC004147.2	-0.132274	0.448773	0.6024923678708035	null
AC004147.3	0.0528814	0.7628807022697093	0.8504736622151258	null
AC004148.1	0.2794960664110326	0.1039365423547999	0.2191090405578988	null
AC004148.2	-0.542775	0.000754962	0.00547323	null
AC004149.1	0.0322929	0.8538902157529549	0.9119694840097612	null
AC004156.1	0.2180125724881212	0.2083420302607542	0.357618	null
AC004158.1	0.268779	0.1184637815981208	0.2406065087318459	null
AC004160.2	0.3305442884295965	0.0524511	0.1340153174733794	null
AC004217.1	-0.0800978	0.6473897561159816	0.7670534069858217	null
AC004221.1	0.0644449	0.7130244215348778	0.815852	null
AC004223.2	0.1868477739629758	0.2824815955397934	0.4404146319756253	null
AC004223.3	0.5251480077268846	0.0011989	0.00783536	null
AC004223.4	0.1957318568004607	0.2598046281223842	0.4166309471335713	null
AC004231.1	0.0727649	0.6778489389620723	0.790278	null
AC004231.3	0.2240763115676744	0.195653	0.3428401876657917	null
AC004233.2	0.1484910988551045	0.3945943969986694	0.5527151906234834	null
AC004233.3	0.3897715073461624	0.020637	0.0672301	null
AC004233.4	0.1215568159668567	0.4866738444100301	0.6368789856295487	null
AC004241.1	-0.156247	0.3700808332409459	0.529041	null
AC004253.1	-0.288098	0.093287	0.2028741066932169	null
AC004253.2	-0.563746	0.000420903	0.00352299	null
AC004257.1	-0.529661	0.00106757	0.00715755	null
AC004263.1	0.6014383063789374	0.000132752	0.00148977	null
AC004408.1	-0.262433	0.1277523795106119	0.2537478320914884	null
AC004448.2	0.5513772046756494	0.000596835	0.00455678	null
AC004448.3	0.2873727424482766	0.0941514	0.2043373240595344	null
AC004449.1	-0.171477	0.3246492327929471	0.4842930348780689	null
AC004466.1	0.5519412734272358	0.000587577	0.00450221	null
AC004466.3	0.0712137	0.6843591379396468	0.7950929652700857	null
AC004470.1	-0.159913	0.3588141583093142	0.5184678552403357	null
AC004471.1	0.1751433473675592	0.3142533516496226	0.4736260362652336	null
AC004471.2	0.2153332459180861	0.214126	0.3646353570992345	null
AC004477.3	0.2267556381377095	0.1902214178170006	0.3364056068919278	null
AC004485.1	-0.34803	0.0404871	0.1106005300127403	null
AC004490.1	0.5224686811568494	0.00128343	0.0082288	null
AC004492.1	-0.118313	0.4984599669000056	0.6460525768701638	null
AC004494.1	0.0468177	0.7894194315157655	0.8696409040176457	null
AC004520.1	-0.296841	0.0833394	0.1874444409684967	null
AC004522.2	-0.415719	0.0130035	0.0475397	null
AC004528.1	0.3813104760723673	0.0238158	0.074902	null
AC004540.1	0.0148068	0.9327213887622126	0.960287	null
AC004540.2	-0.373837	0.0269508	0.0822071	null
AC004542.1	0.1734511411128002	0.3190252160433421	0.4785291956987005	null
AC004542.2	0.3952711776741292	0.0187663	0.0626825	null
AC004543.1	-0.392028	0.0198516	0.0652542	null
AC004551.1	0.2634201069908217	0.1262730819116923	0.2517834587913445	null
AC004554.2	0.1379148097628606	0.429487	0.5854148493591833	null
AC004556.1	0.3859640432729546	0.0220208	0.070496	null
AC004584.1	0.0238319	0.8919081278887979	0.9349643664747426	null
AC004585.1	0.1114035784383025	0.5240435842876092	0.6684020326707789	null
AC004590.1	0.2945849055159671	0.0858243	0.1914341364520934	null
AC004593.1	-0.0695085	0.6915414828490039	0.8006866521671347	null
AC004594.1	0.675049	8.66394748653943e-06	0.000204993	null
AC004596.1	-0.0619065	0.7238768817524142	0.8237486018957012	null
AC004597.1	-0.464511	0.00493633	0.0226893	null
AC004637.1	0.3057252633597974	0.0740915	0.1724200933597912	null
AC004672.1	-0.109993	0.5293424086085232	0.672839	null
AC004674.1	-0.581696	0.000247267	0.00236847	null
AC004687.1	0.3773619948112629	0.0254321	0.0787441	null
AC004690.2	0.2849957367389993	0.097027	0.2088456263120517	null
AC004691.1	0.6230139361271149	6.408516562443486e-05	0.000877138	null
AC004691.2	0.563082	0.000429018	0.00356508	null
AC004692.2	0.3649524822763633	0.0311112	0.0912442	null
AC004702.1	0.2295759818956413	0.1846197415617624	0.329144	null
AC004704.1	0.1758484333070421	0.3122783588191981	0.4717776567723434	null
AC004706.1	0.4114881542822367	0.0140541	0.0504165	null
AC004754.1	0.3879382839035068	0.0212939	0.0687405	null
AC004771.1	0.1272331480129091	0.4663976752994522	0.6187439772793365	null
AC004771.2	0.3053022117961076	0.0745129	0.173168	null
AC004771.3	0.4277051308903439	0.0103797	0.0401493	null
AC004771.5	-0.290636	0.0903098	0.198548	null
AC004784.1	-0.254395	0.1402798842530304	0.2713800188598113	null
AC004801.4	0.0300367	0.8640003170319103	0.9175722412506174	null
AC004803.1	0.2522797491469915	0.1437214464978632	0.275882	null
AC004805.1	-0.224217	0.1953640534383532	0.3425294133690905	null
AC004812.2	-0.0469587	0.7887994713355143	0.8694069454324024	null
AC004816.1	0.1713358832943514	0.3250532888121538	0.4847393223318647	null
AC004816.2	0.4659207888103186	0.00478997	0.0221672	null
AC004817.1	-0.676318	8.210579388414366e-06	0.000197125	null
AC004817.3	-0.0548557	0.7542956429291174	0.844979	null
AC004817.4	-0.605246	0.000117189	0.00136083	null
AC004828.1	0.341967	0.0443566	0.1182132003472011	null
AC004830.1	-0.00606374	0.9724218308244856	0.9839898324610638	null
AC004832.1	0.2558051788444062	0.1380193397657354	0.2682795662206535	null
AC004834.1	-0.238037	0.1685156955492125	0.3087913987695543	null
AC004835.1	0.1696436770395924	0.3299262807573593	0.4894792020438486	null
AC004837.2	0.0486509	0.7813699991945402	0.8643790672064706	null
AC004839.1	-0.424039	0.0111298	0.0422722	null
AC004846.1	0.073611	0.6743075303987613	0.7879376266469028	null
AC004846.2	0.0400489	0.8193204247061745	0.8893664517772731	null
AC004852.2	0.3897715073461624	0.020637	0.0672301	null
AC004854.2	0.1752843645554558	0.3138577277694531	0.4732612719438246	null
AC004862.1	-0.34521	0.0422514	0.1140163712579781	null
AC004865.2	0.1520165285525192	0.3833379282266554	0.5415712629776419	null
AC004869.1	0.2115257818448783	0.2225345448987296	0.3746968808088999	null
AC004870.3	0.1501833051098636	0.3891676923637484	0.547437	null
AC004870.4	0.3825796307634366	0.0233146	0.0737189	null
AC004875.1	0.144261	0.4083506352571464	0.565641	null
AC004877.1	0.1635799379600392	0.3477556835997728	0.5069799225183587	null
AC004882.1	0.2737143617072725	0.1115958166810292	0.23073	null
AC004884.2	0.0920842	0.5988098225342824	0.7285449446681138	null
AC004888.1	0.1298768300527552	0.4571093663715551	0.6099924316401936	null
AC004889.1	0.2077183177716704	0.2311654429412375	0.384721	null
AC004895.1	0.1338253113138596	0.4434233286783579	0.597828	null
AC004908.1	0.0840462	0.6312151218479023	0.754758	null
AC004908.3	-0.144543	0.4074251703330561	0.5649514938161639	null
AC004918.1	0.2346526006599183	0.1748320693397325	0.3165998356161943	null
AC004921.1	-0.266805	0.1212977187681777	0.244535	null
AC004922.1	0.1458117722850694	0.4032753633880781	0.5610207107184773	null
AC004923.4	0.09843	0.5737478773772453	0.7080879718577155	null
AC004930.1	0.1121086643777855	0.5214039335646368	0.6660155270969357	null
AC004936.1	0	1	1	null
AC004941.1	-0.032434	0.8532590765189907	0.911752	null
AC004943.1	0.4052833980147868	0.0157234	0.05492	null
AC004943.2	0.4024630542568551	0.0165354	0.0569599	null
AC004946.1	-0.309815	0.070113	0.1657913217754367	null
AC004947.1	-0.0084634	0.9615149810217934	0.9779961551232544	null
AC004948.1	0.2053210255774285	0.236715	0.3910457833565364	null
AC004949.1	0.4776252154057351	0.00371293	0.0183496	null
AC004951.1	0.081649	0.6410159529018964	0.7621718709360084	null
AC004969.1	-0.0416001	0.8124443207536322	0.8849857019483136	null
AC004973.1	0.1209927472152704	0.4887132288900643	0.638403	null
AC004982.1	0.0953276	0.5859411624888522	0.71796	null
AC004982.2	0.1116856128140957	0.5229869405633623	0.6675763147588858	null
AC004988.1	-0.386669	0.0217589	0.0698672	null
AC004990.1	0.2366268412904705	0.1711273638164197	0.3118870718783648	null
AC004997.1	-0.172605	0.3214280171269066	0.4810145124084792	null
AC005008.2	0.081649	0.6410159529018964	0.7621718709360084	null
AC005009.1	-0.049497	0.7776623428745629	0.8616180584909553	null
AC005009.2	0.5281093686727127	0.00111121	0.0073823	null
AC005013.1	-0.540378	0.00080517	0.00576636	null
AC005014.2	0.2173074865486383	0.2098536200066918	0.3593233024257835	null
AC005019.2	-0.573658	0.000314963	0.00283753	null
AC005020.2	0.2009494927526344	0.2470631006071612	0.4030035164609754	null
AC005034.2	-0.0651499	0.7100195501191648	0.813689	null
AC005034.3	0.3415436290855301	0.0446373	0.118744	null
AC005037.1	0.1716179176701446	0.3242454887164798	0.4839510954361368	null
AC005041.1	0.7330073426864516	5.515714441410221e-07	3.0108417610296344e-05	null
AC005042.2	0.1318510706833074	0.4502382496488047	0.6039037758905561	null
AC005046.1	-0.19545	0.2605054910166743	0.4174169227951218	null
AC005050.1	0.2769577570288939	0.1072485516421706	0.2242668227914479	null
AC005064.1	0.1334022597501699	0.4448789177510718	0.5990042432258909	null
AC005070.3	0.5581460296946855	0.000493835	0.00395896	null
AC005076.1	-0.024678	0.8880942308392699	0.9329060164093096	null
AC005082.1	0.0183322	0.9167528871299976	0.9509429379461652	null
AC005086.1	0.7028296644765823	2.50912105726446e-06	8.474777943720276e-05	null
AC005090.1	-0.651217	2.270169521656988e-05	0.000409309	null
AC005091.1	0.1686565567243163	0.3327895781687263	0.4920686254995617	null
AC005096.1	0.7779918256254623	3.798235303265194e-08	5.319447725229486e-06	null
AC005104.1	-0.162029	0.3524087885878922	0.5118260989651837	null
AC005144.1	0.1438375316545172	0.4097410689501222	0.567	null
AC005154.4	-0.14412	0.4088138150926097	0.565971	null
AC005154.5	0.1768355536223183	0.3095265033651623	0.4689231828188348	null
AC005154.6	-0.378067	0.025137	0.0780571	null
AC005162.2	-0.544185	0.00072674	0.00531027	null
AC005162.3	-0.514995	0.00154757	0.00943166	null
AC005165.1	-0.611592	9.485873552471398e-05	0.00116752	null
AC005180.1	0.5389676921407499	0.000836064	0.00592791	null
AC005180.2	0.3299802196780101	0.0528794	0.1347620799262734	null
AC005186.1	0.111263	0.5245722972399793	0.6687380379948799	null
AC005197.1	-0.242691	0.1600997705190826	0.2982577518639006	null
AC005208.1	0.0547147	0.7549079155787808	0.8453578524007427	null
AC005224.1	0.2363448069146774	0.1716531465568111	0.3125372130019943	null
AC005224.3	0.6773055534673003	7.873008374838021e-06	0.000191507	null
AC005224.4	0.714302	1.4427578942004983e-06	5.7482293687039975e-05	null
AC005225.2	0.5391087093286465	0.000832928	0.00591323	null
AC005225.3	0.00394848	0.9820401574869796	0.9893182288423288	null
AC005229.4	-0.163721	0.3473345303024558	0.5066056451339733	null
AC005234.1	-0.0294726	0.8665312284413339	0.9194149976919146	null
AC005237.1	-0.327442	0.0548416	0.1383764043912329	null
AC005244.2	-0.0714957	0.6831737836638823	0.794115	null
AC005253.1	-0.016781	0.9237754493210536	0.955048	null
AC005258.1	-0.147504	0.39778	0.5557456743964018	null
AC005261.1	-0.136505	0.4342651080449129	0.5896088643794279	null
AC005261.2	-0.0540096	0.7579714754827488	0.8472488316324018	null
AC005261.3	0.1240951253489952	0.4775511682285579	0.6284999475547182	null
AC005277.2	0.2439597350610929	0.1578580574259522	0.2951324118407266	null
AC005280.2	-0.0211526	0.904001	0.9428646534275128	null
AC005288.1	0.2837265820479301	0.0985895	0.2111599079743746	null
AC005291.2	0.1692206254759026	0.3311515399428112	0.4905883215415191	null
AC005304.1	-0.330262	0.0526649	0.1344130319349656	null
AC005304.2	-0.0219987	0.9001796459960163	0.940436	null
AC005304.3	-0.25369	0.1414202867987109	0.272806	null
AC005307.1	-0.207295	0.2321382356190443	0.3858534600321344	null
AC005324.1	-0.210962	0.2237991128210538	0.3761409417860369	null
AC005324.3	-0.0676883	0.6992378599182139	0.806064	null
AC005324.4	-0.200949	0.2470631006071612	0.4030035164609754	null
AC005324.5	0.0186143	0.9154767074848292	0.9502945683369884	null
AC005329.3	0.272868	0.1127513894524406	0.2322534563598409	null
AC005330.1	-0.366927	0.030144	0.0890859	null
AC005332.1	0.1717589348580411	0.323842	0.4835832110876675	null
AC005332.3	-0.545454	0.000702143	0.00515363	null
AC005332.4	-0.122685	0.4826082722132868	0.6332021475502458	null
AC005332.5	0.4378583684188981	0.00852264	0.0346022	null
AC005332.6	0.0664191	0.7046216302137984	0.8096112457872142	null
AC005332.7	0.00296136	0.9865296434347116	0.9917872244659592	null
AC005332.8	-0.32434	0.0573179	0.1428054802314012	null
AC005342.1	-0.0352543	0.8406556036320145	0.9037169951043134	null
AC005344.1	-0.0122685	0.9442350803170304	0.9670780711797324	null
AC005355.1	-0.441102	0.00799262	0.0328641	null
AC005358.2	0.2053210255774285	0.236715	0.3910457833565364	null
AC005363.2	-0.253126	0.1423374885590748	0.2740414189920951	null
AC005381.1	-0.057535	0.742691	0.8367794891769861	null
AC005387.2	0.2845926153280234	0.0975212	0.2095717569882381	null
AC005392.1	-0.120993	0.4887132288900643	0.638403	null
AC005392.2	-0.171336	0.3250532888121538	0.4847393223318647	null
AC005392.3	-0.000705086	0.9967926351645447	0.9979802784818872	null
AC005393.1	-0.366786	0.0302123	0.0892496	null
AC005394.1	-0.326455	0.0556201	0.1396924985759934	null
AC005410.2	0.032716	0.8519970671524664	0.9111758522171272	null
AC005476.2	-0.428551	0.0102129	0.0396754	null
AC005480.1	0.3954121948620258	0.0187203	0.062589	null
AC005481.1	-0.287534	0.0939586	0.2040307762201255	null
[truncated: 30,448 more rows]

## Sheet: FigureS12f_PVALB
gene	corr	p_value	p_adjusted	group1
[truncated: 22,361 more rows]

[truncated: 2 more sheets: FigureS12f_SST, FigureS12f_L4IT]
