# Supplementary material for: Single-cell multiomic human brain atlas reveals regulatory drivers of cortical regionality
Source: Nat Commun. 2026 Feb 21;17:3051. doi: 10.1038/s41467-026-69368-2 (PMC13039890; doi:10.1038/s41467-026-69368-2)
Supplement: Supplementary file 16 — Source data [file 41467_2026_69368_MOESM16_ESM.zip › Source Data Final/Fig4e.xlsx]

## Sheet: 4e
	L23IT	L4IT	L5IT	L6IT	L6CT	SST
JDP2	0.251821	0.124941	0.0276394	0.203142	-0.0368084	0.0804209
KLF9	0.024678		0.169644	0.131922	0.110275
KLF12	0.104	0.210122	0.0775595	0.0262292		0.022493
BACH2	0.158926	0.135659	0.137351	-0.0964828	-0.0174861	0.0693902
RARB	0.0765723	0.065117	0.0910971	0.164144		0.0104354
IRF2	0.220423			-0.0087111	0.0978659	0.0976006
NFE2L1	0.0403675		0.0457054	0.0695215	0.126374	-0.0239729
NFIC	0.144266	-0.0951866	0.0696625		0.202078
LIN28B	0.133614		0.0141017	0.0187553	0.190053
SATB1	0.168092		0.128308	0.0356773	0.0985005	-0.0703676
ZBTB20			0.21068		0.138338	0.0700855
EGR1			0.064217	0.169573	0.113527
ZNF385D		0.0431867	0.0513339	0.130582	0.0714957	-0.0068405
BCL11A	-0.123743	0.124817	-0.102237	0.0385709	0.0514188	0.115791
TCF12	-0.0628937	0.217448	-0.0031729	-0.0625411		-0.006487
ELF2	-0.0944815	0.0833412	0.0778415		0.11565	-0.0495231
NF1	-0.154132	-0.184638	-0.132501		0.0897228
NFIA	-0.14969	-0.255241	-0.121036		0.138356
SMAD2	0	-0.24678	-0.148773	-0.122614	0.0263444
LHX2	0	-0.171236	-0.0027539	-0.225268
NFIB	-0.200526	-0.242106	-0.127197		0.0896087
SMAD3	-0.197283	-0.291534	-0.147927	-0.08179	-0.0006346	0.158971
ZNF846	-0.274842		-0.147081		-0.0993466	-0.0337031
RFX2	-0.274913			-0.252773	-0.101642
PKNOX2	-0.254395	-0.18547	-0.176178
TCF4	-0.31743	-0.209163	-0.161324	-0.07552
RFX3	-0.250517	-0.179471	-0.135588	-0.114788	-0.0791106	-0.0971608
