# Supplementary material for: Single-cell multiomic human brain atlas reveals regulatory drivers of cortical regionality
Source: Nat Commun. 2026 Feb 21;17:3051. doi: 10.1038/s41467-026-69368-2 (PMC13039890; doi:10.1038/s41467-026-69368-2)
Supplement: Supplementary file 16 — Source data [file 41467_2026_69368_MOESM16_ESM.zip › Source Data Final/FigS14a.tsv]

region	corr	label
chr1:101793019-101793520	-0.4241797011929293	TCF4
chr1:101965506-101966007	-0.460703152858145	TCF4
chr1:10271886-10272387	-0.2959950773949331	TCF4
chr1:10725320-10725821	-0.6093352689011462	TCF4
chr1:108758876-108759377	-0.5364293827586114	TCF4
chr1:108858633-108859134	-0.2460749928795417	TCF4
chr1:109214906-109215407	-0.2015135615042207	TCF4
chr1:109323078-109323579	0.1345303972533426	TCF4
chr1:113681990-113682491	-0.370170118228537	TCF4
chr1:113695771-113696272	-0.6656011268718838	TCF4
chr1:116538613-116539114	-0.3591707775726033	TCF4
chr1:117089166-117089667	-0.4588699294154893	TCF4
chr1:121528999-121529500	-0.0679702845661542	TCF4
chr1:121530128-121530629	-0.3652345166521565	TCF4
chr1:12333199-12333700	-0.391604730788818	TCF4
chr1:12339783-12340284	-0.6437434627479129	TCF4
chr1:1329218-1329719	-0.6725109690788164	TCF4
chr1:14082387-14082888	0.322224274343698	TCF4
chr1:14301424-14301925	-0.0973086742201864	TCF4
chr1:14568987-14569488	-0.1593494223231416	TCF4
chr1:14614422-14614923	0.4326407324667244	TCF4
chr1:14826281-14826782	-0.4272820793266541	TCF4
chr1:150515578-150516079	0.0751621611488801	TCF4
chr1:150611398-150611899	-0.1716179176701446	TCF4
chr1:15153720-15154221	0.4347559902851732	TCF4
chr1:151763432-151763933	0.0492149985759083	TCF4
chr1:154468953-154469454	-0.6094762860890427	TCF4
chr1:155378121-155378622	-0.2910594758185525	TCF4
chr1:157110030-157110531	0.3608629838273624	TCF4
chr1:166057328-166057829	0.2480492335100939	TCF4
chr1:167455502-167456003	-0.0716367314514654	TCF4
chr1:16904872-16905373	-0.2837265820479301	TCF4
chr1:169557612-169558113	-0.7449938036576614	TCF4
chr1:169873767-169874268	-0.0720597830151552	TCF4
chr1:173867426-173867927	-0.0662780783113952	TCF4
chr1:174940925-174941426	0.0049356015763804	TCF4
chr1:174954265-174954766	-0.4114881542822367	TCF4
chr1:176924008-176924509	-0.2034878021347729	TCF4
chr1:17808937-17809438	-0.1226849534700294	TCF4
chr1:178452223-178452724	-0.1762714848707319	TCF4
chr1:178528387-178528888	-0.0604963736076352	TCF4
chr1:178858786-178859287	-0.1468091737148029	TCF4
chr1:178885974-178886475	0.1576572160683826	TCF4
chr1:179788177-179788678	-0.7239822426610701	TCF4
chr1:181001246-181001747	-0.2270376725135027	TCF4
chr1:18229739-18230240	0.4481526231353488	TCF4
chr1:182926239-182926740	-0.7744663959280478	TCF4
chr1:183180363-183180864	-0.3511327978624979	TCF4
chr1:183932523-183933024	-0.0764313158399493	TCF4
chr1:184640727-184641228	0.0612014595471181	TCF4
chr1:184861069-184861570	-0.7300459817406233	TCF4
chr1:185442192-185442693	-0.5086489967429841	TCF4
chr1:186279447-186279948	-0.3312011436078833	TCF4
chr1:19028124-19028625	-0.2665224851245467	TCF4
chr1:19154929-19155430	-0.4537933106512122	TCF4
chr1:193348678-193349179	0.0304597125856624	TCF4
chr1:196407579-196408080	-0.4654977372466289	TCF4
chr1:196449895-196450396	-0.5172510452046758	TCF4
chr1:196619916-196620417	-0.2246403803192607	TCF4
chr1:196655252-196655753	-0.340556508770254	TCF4
chr1:197674154-197674655	-0.3622731557063283	TCF4
chr1:202210504-202211005	-0.2624329866755456	TCF4
chr1:202616028-202616529	0.3191218962099731	TCF4
chr1:204706678-204707179	0.0638807861171532	TCF4
chr1:205122266-205122767	0.0317288672767317	TCF4
chr1:20633909-20634410	0.116339180014683	TCF4
chr1:206557207-206557708	-0.0444204141874244	TCF4
chr1:209623046-209623547	-0.5336090390006797	TCF4
chr1:209627087-209627588	-0.3287110649869409	TCF4
chr1:210041131-210041632	0.1308145721210634	TCF4
chr1:210901850-210902351	-0.0583811157891864	TCF4
chr1:21250161-21250662	-0.2483312678858871	TCF4
chr1:212945517-212946018	-0.2710350351372374	TCF4
chr1:215517704-215518205	-0.0303186953977658	TCF4
chr1:220544080-220544581	-0.6861896363047852	TCF4
chr1:220655957-220656458	-0.0466766891937698	TCF4
chr1:22184845-22185346	-0.3081225555540394	TCF4
chr1:224799017-224799518	-0.3597348463241897	TCF4
chr1:224800543-224801044	-0.2105386615296022	TCF4
chr1:224851553-224852054	-0.1954498224246675	TCF4
chr1:225700032-225700533	-0.2961360945828296	TCF4
chr1:227318522-227319023	0.0219986813118673	TCF4
chr1:229407426-229407927	-0.3665036713432258	TCF4
chr1:229986777-229987278	-0.42869225120562	TCF4
chr1:230758736-230759237	-0.5498260156087871	TCF4
chr1:230864660-230865161	-0.3543761931841194	TCF4
chr1:232302419-232302920	0.0511892392064605	TCF4
chr1:232758419-232758920	-0.6633448518655384	TCF4
chr1:233247116-233247617	-0.4598570497307654	TCF4
chr1:233435671-233436172	-0.5227507155326426	TCF4
chr1:234621644-234622145	-0.1933345646062187	TCF4
chr1:236320764-236321265	-0.8211430851218177	TCF4
chr1:236691967-236692468	-0.4207952886834112	TCF4
chr1:237324394-237324895	-0.2015135615042207	TCF4
chr1:237393178-237393679	-0.4003477964384063	TCF4
chr1:237583819-237584320	-0.5061106873608455	TCF4
chr1:239826870-239827371	-0.2570743335354754	TCF4
chr1:243965917-243966418	-0.2408573569273681	TCF4
chr1:243974531-243975032	0.2522797491469915	TCF4
chr1:245835484-245835985	-0.210256627153809	TCF4
chr1:246058564-246059065	-0.3586067088210171	TCF4
chr1:246146631-246147132	-0.1510294082372431	TCF4
chr1:2472159-2472660	-0.1993983036857719	TCF4
chr1:25269846-25270347	-0.1817803366054919	TCF4
chr1:25373380-25373881	-0.3023408508502794	TCF4
chr1:25699573-25700074	-0.0541506001522888	TCF4
chr1:27970571-27971072	-0.1579392504441757	TCF4
chr1:32946284-32946785	-0.1400300675813094	TCF4
chr1:32984548-32985049	-0.0186142688023492	TCF4
chr1:33096438-33096939	-0.391604730788818	TCF4
chr1:35834398-35834899	-0.2814703070415847	TCF4
chr1:3779046-3779547	-0.2642662101182013	TCF4
chr1:3779661-3780162	0.0901099830659181	TCF4
chr1:37813628-37814129	-0.6242830908181842	TCF4
chr1:38133903-38134404	0.0431512594963551	TCF4
chr1:40073662-40074163	-0.590015914159314	TCF4
chr1:40587653-40588154	-0.2979693180254852	TCF4
chr1:40592295-40592796	-0.325608686853216	TCF4
chr1:40762278-40762779	-0.010858323468037	TCF4
chr1:44220613-44221114	-0.456613654409144	TCF4
chr1:44842597-44843098	0.0047945843884839	TCF4
chr1:45011299-45011800	0.0112813750317268	TCF4
chr1:4512747-4513248	-0.2945849055159671	TCF4
chr1:45500055-45500556	-0.0352542969741463	TCF4
chr1:48495318-48495819	-0.1114035784383025	TCF4
chr1:48736176-48736677	0.0861615018048137	TCF4
chr1:48870644-48871145	-0.3241985149742501	TCF4
chr1:49171328-49171829	-0.2590485741660276	TCF4
chr1:49297722-49298223	0.0002820343757931	TCF4
chr1:49640375-49640876	0.4343329387214835	TCF4
chr1:51417541-51418042	0.0383566751078712	TCF4
chr1:56719293-56719794	-0.511751374876709	TCF4
chr1:56980131-56980632	-0.3311083571811828	TCF4
chr1:58249850-58250351	0.0647268892445327	TCF4
chr1:6093488-6093989	0.0098712031527609	TCF4
chr1:62784762-62785263	-0.0383566751078712	TCF4
chr1:63508984-63509485	-0.1824185073968277	TCF4
chr1:63692032-63692533	-0.4573187403486269	TCF4
chr1:64746782-64747283	-0.4401146434252435	TCF4
chr1:65150699-65151200	0.307558486802453	TCF4
chr1:65196114-65196615	-0.5190842686473314	TCF4
chr1:65278821-65279322	0.3452100759708414	TCF4
chr1:6704174-6704675	-0.4206542714955146	TCF4
chr1:6771262-6771763	0.4126162917854093	TCF4
chr1:6970300-6970801	0.2307041193988139	TCF4
chr1:69852148-69852649	-0.6283725892671852	TCF4
chr1:69954529-69955030	-0.6543197518401569	TCF4
chr1:70034513-70035014	0.1210012209868404	TCF4
chr1:70042559-70043060	0.110557475310923	TCF4
chr1:71836339-71836840	0.1235310565974089	TCF4
chr1:72075544-72076045	-0.1874118427145621	TCF4
chr1:76127306-76127807	-0.5890287938440377	TCF4
chr1:77012127-77012628	-0.6324620877161862	TCF4
chr1:7719650-7720151	0.4215003746228942	TCF4
chr1:77682495-77682996	0.0176271484870731	TCF4
chr1:78004832-78005333	-0.153426700431485	TCF4
chr1:84650457-84650958	0.0652909579961191	TCF4
chr1:85127617-85128118	-0.4719845278898718	TCF4
chr1:85290848-85291349	-0.4097959480274775	TCF4
chr1:87124303-87124804	-0.6730750378304027	TCF4
chr1:87170358-87170859	-0.1938986333578051	TCF4
chr1:87178367-87178868	-0.3710162213559165	TCF4
chr1:87299556-87300057	-0.3328005634359419	TCF4
chr1:88875483-88875984	0.2848547195511028	TCF4
chr1:90886125-90886626	-0.4693052013198366	TCF4
chr1:92854592-92855093	0.0406243310728579	TCF4
chr1:93000802-93001303	-0.6012972891910408	TCF4
chr1:9902151-9902652	0.2924696476975184	TCF4
chr10:100429029-100429530	-0.5595562015736515	TCF4
chr10:101850861-101851362	0.2312681881504003	TCF4
chr10:102457617-102458118	-0.0722008002030518	TCF4
chr10:102831823-102832324	0.1878348942782519	TCF4
chr10:103451318-103451819	-0.1482090644793114	TCF4
chr10:106577437-106577938	0.3865281120245409	TCF4
chr10:10731614-10732115	-0.6224498673755285	TCF4
chr10:10818209-10818710	-0.4224874949381703	TCF4
chr10:10829614-10830115	-0.4726896138293548	TCF4
chr10:10880590-10881091	0.1528626316798987	TCF4
chr10:10881149-10881650	0.1092883206198537	TCF4
chr10:11012485-11012986	-0.3555043306872921	TCF4
chr10:11178752-11179253	-0.0950455846422986	TCF4
chr10:11253073-11253574	-0.1410171878965855	TCF4
chr10:116741959-116742460	-0.1156340940752001	TCF4
chr10:116931905-116932406	-0.7389300645781083	TCF4
chr10:118870684-118871185	-0.7455578724092478	TCF4
chr10:118914743-118915244	-0.3047381430445213	TCF4
chr10:12043158-12043659	0.0613424767350147	TCF4
chr10:122021395-122021896	-0.5880416735287617	TCF4
chr10:122996016-122996517	-0.7696718115395639	TCF4
chr10:123148583-123149084	-0.2794960664110326	TCF4
chr10:123706371-123706872	-0.649525167451673	TCF4
chr10:125640750-125641251	-0.6138787806565197	TCF4
chr10:12852614-12853115	-0.2761116539015145	TCF4
chr10:12922094-12922595	-0.5173920623925723	TCF4
chr10:131013034-131013535	-0.6287956408308749	TCF4
chr10:131102778-131103279	-0.5929772751051422	TCF4
chr10:131318346-131318847	-0.3782080979386424	TCF4
chr10:131802909-131803410	0.0310964676312334	TCF4
chr10:15140683-15141184	0.2903543898790696	TCF4
chr10:15387210-15387711	0.1499012707340704	TCF4
chr10:15748208-15748709	-0.5716836797327578	TCF4
chr10:16545254-16545755	-0.1793738630044568	TCF4
chr10:20975362-20975863	-0.590297948535107	TCF4
chr10:21089631-21090132	-0.6983171144638917	TCF4
chr10:22133852-22134353	0.1016733924734381	TCF4
chr10:24495896-24496397	0.0733289377062244	TCF4
chr10:27100212-27100713	-0.1991162693099788	TCF4
chr10:31886011-31886512	-0.6617936627986759	TCF4
chr10:31930450-31930951	-0.5433392249655441	TCF4
chr10:32378133-32378634	-0.0384976922957678	TCF4
chr10:32417996-32418497	-0.1486321160430011	TCF4
chr10:34916400-34916901	-0.3924508339161976	TCF4
chr10:35205019-35205520	-0.3540941588083263	TCF4
chr10:35214545-35215046	-0.1288897097374791	TCF4
chr10:48257846-48258347	0.0121274781591063	TCF4
chr10:52077974-52078475	-0.5908620172866934	TCF4
chr10:60253437-60253938	-0.4645106169313527	TCF4
chr10:60476464-60476965	-0.4291153027693098	TCF4
chr10:60784234-60784735	-0.4346149730972766	TCF4
chr10:60800291-60800792	-0.5097771342461568	TCF4
chr10:61780007-61780508	-0.620616643932873	TCF4
chr10:63554756-63555257	-0.0483688954485288	TCF4
chr10:68010448-68010949	-0.2387420991089193	TCF4
chr10:68226856-68227357	-0.5013161029723616	TCF4
chr10:68574155-68574656	0.0861615018048137	TCF4
chr10:72427025-72427526	-0.337172096260736	TCF4
chr10:76333403-76333904	0.302566632469723	TCF4
chr10:76759812-76760313	-0.4302434402724825	TCF4
chr10:76907197-76907698	-0.4893296420011518	TCF4
chr10:78060339-78060840	-0.473253682580941	TCF4
chr10:78148606-78149107	-0.6960608394575463	TCF4
chr10:78164811-78165312	-0.5560307718762367	TCF4
chr10:82319152-82319653	-0.3673497744706053	TCF4
chr10:82721829-82722330	-0.1294537784890655	TCF4
chr10:82942133-82942634	-0.0832001408589854	TCF4
chr10:83012982-83013483	-0.3583246744452238	TCF4
chr10:84081888-84082389	0.0679702845661542	TCF4
chr10:84296670-84297171	-0.0899689658780215	TCF4
chr10:86003236-86003737	0.4903167623164279	TCF4
chr10:86056541-86057042	-0.0595092532923591	TCF4
chr10:87712028-87712529	0.2648302788697876	TCF4
chr10:91864161-91864662	-0.6020023751305238	TCF4
chr10:93721255-93721756	-0.6330261564677725	TCF4
chr10:96440384-96440885	-0.6382437924199462	TCF4
chr10:97046631-97047132	-0.5812728485097256	TCF4
chr10:97116426-97116927	-0.5498260156087871	TCF4
chr10:97163813-97164314	-0.56209451095579	TCF4
chr10:97214747-97215248	-0.5646328203379285	TCF4
chr11:1010982-1011483	-0.3765158916838834	TCF4
chr11:101996591-101997092	-0.7276486895463813	TCF4
chr11:10441252-10441753	-0.6148349392291129	TCF4
chr11:106016662-106017163	-0.6615116284228828	TCF4
chr11:106524462-106524963	-0.4372942996673117	TCF4
chr11:107202283-107202784	-0.4155776527312376	TCF4
chr11:107606247-107606748	-0.204474922450049	TCF4
chr11:107928263-107928764	-0.100686272158162	TCF4
chr11:107957207-107957708	-0.4377173512310015	TCF4
chr11:108860408-108860909	-0.4556265340938679	TCF4
chr11:108877660-108878161	-0.4475885543837624	TCF4
chr11:109434957-109435458	0.0359593829136293	TCF4
chr11:111704158-111704659	0.3550812791236024	TCF4
chr11:111761121-111761622	0.1016733924734381	TCF4
chr11:111814659-111815160	0.259612642917614	TCF4
chr11:113021922-113022423	-0.6073610282705939	TCF4
chr11:113033654-113034155	-0.4416658324921059	TCF4
chr11:116702951-116703452	0.2639841757424081	TCF4
chr11:117144219-117144720	-0.1702077457911787	TCF4
chr11:117205289-117205790	-0.0236908875666263	TCF4
chr11:119367821-119368322	0.0105762890922439	TCF4
chr11:121337506-121338007	-0.075867247088363	TCF4
chr11:121574766-121575267	-0.3064303492992803	TCF4
chr11:12206566-12207067	0.4119112058459263	TCF4
chr11:123093820-123094321	-0.2408573569273681	TCF4
chr11:125288051-125288552	0.4143084980401683	TCF4
chr11:126443275-126443776	-0.4955343982686015	TCF4
chr11:126520101-126520602	-0.3526839869293604	TCF4
chr11:126749153-126749654	0.0655070712685167	TCF4
chr11:126911369-126911870	-0.1525805973041055	TCF4
chr11:127061359-127061860	-0.5699914734779987	TCF4
chr11:127066669-127067170	-0.261304849172373	TCF4
chr11:130024362-130024863	-0.1372097238233777	TCF4
chr11:132330480-132330981	-0.1869887911508724	TCF4
chr11:132360370-132360871	-0.6268214002003226	TCF4
chr11:132501485-132501986	-0.6077840798342837	TCF4
chr11:132519373-132519874	-0.1641440067116255	TCF4
chr11:132674185-132674686	-0.2813292898536881	TCF4
chr11:13278417-13278918	-0.1185954550210284	TCF4
chr11:133241150-133241651	-0.6161040939201822	TCF4
chr11:133663222-133663723	-0.6458587205663618	TCF4
chr11:13596665-13597166	-0.0442824981233891	TCF4
chr11:1411010-1411511	-0.1958728739883573	TCF4
chr11:17532802-17533303	-0.501175085784465	TCF4
chr11:17803881-17804382	-0.3461971962861175	TCF4
chr11:19368959-19369460	-0.389207438594576	TCF4
chr11:19864208-19864709	-0.6894330316264067	TCF4
chr11:19952750-19953251	-0.4846760748005645	TCF4
chr11:21582956-21583457	0.4132798113076177	TCF4
chr11:21868621-21869122	-0.4481526231353488	TCF4
chr11:22957928-22958429	-0.5448904140324065	TCF4
chr11:26225771-26226272	-0.2904954070669662	TCF4
chr11:26329309-26329810	-0.6505122877669491	TCF4
chr11:27603785-27604286	-0.6348593799104281	TCF4
chr11:33262269-33262770	-0.389207438594576	TCF4
chr11:33458903-33459404	-0.4071166214574424	TCF4
chr11:33635188-33635689	-0.2088464552748431	TCF4
chr11:34856143-34856644	-0.1300178472406518	TCF4
chr11:35515436-35515937	-0.6524865283975013	TCF4
chr11:39972131-39972632	0.2164613834212588	TCF4
chr11:40087547-40088048	-0.3553218401823927	TCF4
chr11:40110172-40110673	-0.2026416990073934	TCF4
chr11:40264493-40264994	0.3033279711655555	TCF4
chr11:40268050-40268551	-0.2161793490454656	TCF4
chr11:40435071-40435572	-0.0335620907193873	TCF4
chr11:40763075-40763576	-0.4405376949889332	TCF4
chr11:40828722-40829223	-0.4814326794789431	TCF4
chr11:40829293-40829794	-0.4456143137532102	TCF4
chr11:41052049-41052550	0.0720597830151552	TCF4
chr11:41446289-41446790	0.2053210255774285	TCF4
chr11:41447017-41447518	0.1042117018555767	TCF4
chr11:44083958-44084459	-0.6113095095316984	TCF4
chr11:45853727-45854228	-0.0356773485378361	TCF4
chr11:45933397-45933898	-0.3041740742929349	TCF4
chr11:46105997-46106498	-0.394989143298336	TCF4
chr11:46759303-46759804	0.2631380726150286	TCF4
chr11:59566117-59566618	-0.2089874724627397	TCF4
chr11:59787909-59788410	-0.4199491855560317	TCF4
chr11:59944823-59945324	-0.2865469258058618	TCF4
chr11:6327160-6327661	-0.3917457479767146	TCF4
chr11:70797994-70798495	-0.5563128062520301	TCF4
chr11:70827519-70828020	-0.6672933331266429	TCF4
chr11:73551852-73552353	-0.3212371540284219	TCF4
chr11:74443761-74444262	-0.4357431106004493	TCF4
chr11:75639856-75640357	-0.1569521301288997	TCF4
chr11:78100787-78101288	-0.5571589093794095	TCF4
chr11:78109162-78109663	-0.4969445701475674	TCF4
chr11:78762667-78763168	-0.3995016933110268	TCF4
chr11:83141649-83142150	-0.2071542490200841	TCF4
chr11:83349191-83349692	-0.7000093207186506	TCF4
chr11:83537182-83537683	-0.0246780078819024	TCF4
chr11:83656117-83656618	-0.3284290306111477	TCF4
chr11:84230588-84231089	-0.4179749449254795	TCF4
chr11:84812791-84813292	-0.369182997913261	TCF4
chr11:84962585-84963086	-0.4432170215589683	TCF4
chr11:86735765-86736266	-0.5393907437044396	TCF4
chr11:87430010-87430511	-0.6912662550690624	TCF4
chr11:87440408-87440909	-0.5836701407039675	TCF4
chr11:92443282-92443783	-0.5829650547644846	TCF4
chr11:94638941-94639442	0.4786123357210113	TCF4
chr11:94792932-94793433	-0.3512738150503946	TCF4
chr11:9663751-9664252	-0.0267932657003512	TCF4
chr11:9854235-9854736	-0.3126351055667301	TCF4
chr12:103400714-103401215	-0.5031493264150172	TCF4
chr12:103457522-103458023	-0.7366737895717629	TCF4
chr12:103495522-103496023	-0.7050859394829277	TCF4
chr12:103654745-103655246	-0.6942276160148906	TCF4
chr12:103821834-103822335	-0.2101303254899677	TCF4
chr12:104128780-104129281	-0.5787345391275871	TCF4
chr12:105083743-105084244	0.1561060270015201	TCF4
chr12:106042042-106042543	-0.4341919215335869	TCF4
chr12:106198288-106198789	0.0228447844392468	TCF4
chr12:108703059-108703560	-0.2484722850737837	TCF4
chr12:111152727-111153228	0.286123874242172	TCF4
chr12:111458680-111459181	-0.3171476555794209	TCF4
chr12:112304519-112305020	-0.4638055309918699	TCF4
chr12:112481722-112482223	-0.3360439587575634	TCF4
chr12:113769434-113769935	-0.3925918511040941	TCF4
chr12:117125365-117125866	-0.104775770607163	TCF4
chr12:119157408-119157909	-0.2684967257550988	TCF4
chr12:120530091-120530592	-0.3497226259835321	TCF4
chr12:122262185-122262686	-0.4048603464510971	TCF4
chr12:123268097-123268598	-0.2660994335608569	TCF4
chr12:123879706-123880207	-0.3085456071177292	TCF4
chr12:125145267-125145768	-0.4264359761992746	TCF4
chr12:125188920-125189421	-0.2888032008122072	TCF4
chr12:1283127-1283628	-0.4776252154057351	TCF4
chr12:130527422-130527923	-0.364388413524777	TCF4
chr12:131640663-131641164	0.2153332459180861	TCF4
chr12:13849499-13850000	-0.3963993151773019	TCF4
chr12:14394527-14395028	0.0878537080595728	TCF4
chr12:1640443-1640944	-0.45760077472442	TCF4
chr12:19014304-19014805	-0.6895740488143033	TCF4
chr12:19088734-19089235	-0.6843564128621296	TCF4
chr12:19254114-19254615	-0.2388831162968158	TCF4
chr12:19614950-19615451	-0.4543573794027986	TCF4
chr12:19615460-19615961	-0.0383566751078712	TCF4
chr12:19671582-19672083	-0.5602612875131343	TCF4
chr12:22197809-22198310	-0.4248847871324122	TCF4
chr12:22796999-22797500	-0.3880793010914034	TCF4
chr12:22797873-22798374	-0.5725297828601372	TCF4
chr12:23952168-23952669	-0.0493560157638049	TCF4
chr12:24076447-24076948	-0.5429161734018544	TCF4
chr12:24679239-24679740	-0.6405000674262915	TCF4
chr12:25123271-25123772	-0.3106608649361779	TCF4
chr12:25320282-25320783	-0.4298203887087927	TCF4
chr12:27505269-27505770	-0.3368900618849428	TCF4
chr12:28626315-28626816	-0.4815736966668396	TCF4
chr12:29023610-29024111	-0.2790730148473427	TCF4
chr12:30779360-30779861	-0.0909560861932976	TCF4
chr12:31399858-31400359	-0.2755475851499281	TCF4
chr12:32201873-32202374	-0.379336235441815	TCF4
chr12:3608388-3608889	-0.3071354352387633	TCF4
chr12:3657357-3657858	-0.1652721442147982	TCF4
chr12:38682737-38683238	-0.368477911973778	TCF4
chr12:38918092-38918593	-0.5843752266434504	TCF4
chr12:39966868-39967369	-0.4302434402724825	TCF4
chr12:40106009-40106510	-0.042164139181079	TCF4
chr12:41629662-41630163	-0.3745416510533312	TCF4
chr12:44377702-44378203	0.0504841532669776	TCF4
chr12:4448491-4448992	-0.4274230965145507	TCF4
chr12:44603909-44604410	-0.5109052717493294	TCF4
chr12:44648073-44648574	-0.6754723300246448	TCF4
chr12:44771187-44771688	-0.0933533783875396	TCF4
chr12:44876773-44877274	0.0465356720058732	TCF4
chr12:46395398-46395899	-0.5000469482812924	TCF4
chr12:49233061-49233562	0.0269342828882478	TCF4
chr12:50455322-50455823	-0.5651968890895148	TCF4
chr12:50614301-50614802	-0.2818933586052745	TCF4
chr12:50620780-50621281	0.2976872836496921	TCF4
chr12:50860034-50860535	-0.4340509043456903	TCF4
chr12:54349877-54350378	-0.6481149955727072	TCF4
chr12:54353027-54353528	-0.1022374612250245	TCF4
chr12:57602653-57603154	-0.2851367539268959	TCF4
chr12:59895272-59895773	-0.0995581346549894	TCF4
chr12:62369444-62369945	-0.2965591461465194	TCF4
chr12:62484413-62484914	0.357437690759104	TCF4
chr12:62725858-62726359	-0.3732724963622619	TCF4
chr12:62737380-62737881	-0.0578170470376	TCF4
chr12:62750949-62751450	-0.1580802676320724	TCF4
chr12:64404228-64404729	-0.1943216849214949	TCF4
chr12:64571701-64572202	0.03469022822256	TCF4
chr12:64829893-64830394	-0.5494029640450973	TCF4
chr12:64874536-64875037	-0.4752279232114932	TCF4
chr12:67525272-67525773	-0.466766891937698	TCF4
chr12:67609112-67609613	-0.594105412608315	TCF4
chr12:67609637-67610138	-0.5989419411784517	TCF4
chr12:67808111-67808612	-0.6584092502891579	TCF4
chr12:69692302-69692803	-0.5721067312964476	TCF4
chr12:70178084-70178585	-0.3665036713432258	TCF4
chr12:71652699-71653200	-0.0487919470122185	TCF4
chr12:7219775-7220276	-0.1906552380361836	TCF4
chr12:75301951-75302452	0.6101535927733862	TCF4
chr12:75330285-75330786	0.2831625132963438	TCF4
chr12:76627655-76628156	-0.5890287938440377	TCF4
chr12:78149546-78150047	-0.5303656436790581	TCF4
chr12:79154844-79155345	-0.3886433698429898	TCF4
chr12:79173202-79173703	-0.0228447844392468	TCF4
chr12:79227772-79228273	0.3461971962861175	TCF4
chr12:82187112-82187613	-0.6156810423564925	TCF4
chr12:86188349-86188850	-0.0108590839347164	TCF4
chr12:87925164-87925665	-0.307558486802453	TCF4
chr12:89666270-89666771	-0.4863682810553235	TCF4
chr12:92778449-92778950	-0.3260317384169057	TCF4
chr12:93514902-93515403	-0.4567546715970405	TCF4
chr12:94921302-94921803	0.1854895672250283	TCF4
chr12:95096883-95097384	-0.2401522709878852	TCF4
chr12:95173968-95174469	-0.5041364467302933	TCF4
chr12:95336554-95337055	0.1524395801162089	TCF4
chr12:95981236-95981737	-0.4562281679259956	TCF4
chr12:96233944-96234445	-0.0506251704548742	TCF4
chr12:99066556-99067057	-0.0297546266461795	TCF4
chr12:99454345-99454846	-0.1028015299766108	TCF4
chr13:102333917-102334418	0.0631757001776703	TCF4
chr13:102721982-102722483	-0.0573980150835012	TCF4
chr13:110767031-110767532	-0.5571589093794095	TCF4
chr13:111296382-111296883	-0.642051256493154	TCF4
chr13:112968490-112968991	0.1279025894222031	TCF4
chr13:113049650-113050151	-0.0260881797608683	TCF4
chr13:113061053-113061554	0.1625928176447631	TCF4
chr13:23319751-23320252	0.2366268412904705	TCF4
chr13:23656681-23657182	-0.6417692221173608	TCF4
chr13:25207414-25207915	-0.2986744039649682	TCF4
chr13:30998119-30998620	-0.1617467145173836	TCF4
chr13:31902022-31902523	-0.5581460296946855	TCF4
chr13:32849663-32850164	0.0671241814387747	TCF4
chr13:34917838-34918339	0.2159578155296718	TCF4
chr13:35629128-35629629	-0.5461595687234758	TCF4
chr13:35990371-35990872	-0.368477911973778	TCF4
chr13:36421641-36422142	-0.1029425471645074	TCF4
chr13:36513285-36513786	-0.6375387064804632	TCF4
chr13:39530723-39531224	-0.3144065444290498	TCF4
chr13:39538918-39539419	-0.4423709184315888	TCF4
chr13:43137287-43137788	-0.3508507634867048	TCF4
chr13:43140835-43141336	-0.5574409437552027	TCF4
chr13:43196303-43196804	-0.4585878950396961	TCF4
chr13:43442029-43442530	-0.4062705183300629	TCF4
chr13:43548992-43549493	-0.3123530711909369	TCF4
chr13:44577659-44578160	-0.1322741222469972	TCF4
chr13:45231398-45231899	-0.7984393178704674	TCF4
chr13:47838637-47839138	0.204474922450049	TCF4
chr13:51357908-51358409	-0.2955720258312433	TCF4
chr13:51519810-51520311	-0.075867247088363	TCF4
chr13:57760980-57761481	-0.6482560127606039	TCF4
chr13:66409880-66410381	0.4065525527058561	TCF4
chr13:66482911-66483412	-0.1036476331039903	TCF4
chr13:67052680-67053181	-0.2173074865486383	TCF4
chr13:75652829-75653330	-0.2501644913285427	TCF4
chr13:77418591-77419092	-0.5525053421788221	TCF4
chr13:87779465-87779966	-0.1781047083133875	TCF4
chr13:95444024-95444525	-0.4382814199825878	TCF4
chr13:95447152-95447653	-0.4148725667917547	TCF4
chr13:96075998-96076499	-0.0283464398815325	TCF4
chr13:96316425-96316926	-0.253125852274371	TCF4
chr13:96394095-96394596	-0.2828804789205505	TCF4
chr13:96747007-96747508	-0.5756321609938622	TCF4
chr13:97140637-97141138	-0.247344147570611	TCF4
chr13:97474796-97475297	-0.3014947477228998	TCF4
chr13:98213913-98214414	-0.340556508770254	TCF4
chr13:98254554-98255055	-0.3543761931841194	TCF4
chr13:98315603-98316104	0.1067500112377152	TCF4
chr13:98857123-98857624	-0.1456707550971728	TCF4
chr13:99944164-99944665	-0.5687223187869295	TCF4
chr14:102699767-102700268	-0.4004888136263029	TCF4
chr14:23513016-23513517	-0.0867255705564001	TCF4
chr14:23603226-23603727	-0.4429349871831751	TCF4
chr14:28831269-28831770	-0.1436965144666206	TCF4
chr14:30482358-30482859	-0.1820531895744919	TCF4
chr14:30925366-30925867	-0.5865315595387758	TCF4
chr14:31194767-31195268	-0.366785705719019	TCF4
chr14:31489896-31490397	-0.6498072018274662	TCF4
chr14:31921442-31921943	-0.4982137248386367	TCF4
chr14:31967380-31967881	-0.4284102168298269	TCF4
chr14:32472613-32473114	-0.0727648689546381	TCF4
chr14:35403989-35404490	0.0141017187896585	TCF4
chr14:35829553-35830054	-0.6259752970729432	TCF4
chr14:39230590-39231091	-0.7609287458899756	TCF4
chr14:39452773-39453274	0.2026416990073934	TCF4
chr14:45051330-45051831	-0.4559085684696611	TCF4
chr14:47110347-47110848	-0.2931747336370013	TCF4
chr14:50332294-50332795	-0.2253454662587437	TCF4
chr14:50363623-50364124	-0.0504841532669776	TCF4
chr14:50587159-50587660	-0.3538121244325331	TCF4
chr14:50735096-50735597	-0.2558051788444062	TCF4
chr14:50850744-50851245	-0.5678762156595499	TCF4
chr14:51139064-51139565	-0.5653379062774114	TCF4
chr14:58189165-58189666	-0.5745040234906895	TCF4
chr14:58341418-58341919	0.1043527190434733	TCF4
chr14:59308791-59309292	-0.3302622540538033	TCF4
chr14:59582176-59582677	-0.1396070160176196	TCF4
chr14:60587039-60587540	-0.5244429217874016	TCF4
chr14:60648748-60649249	-0.3652345166521565	TCF4
chr14:60943820-60944321	-0.4729716482051478	TCF4
chr14:61048432-61048933	0.5152801437817708	TCF4
chr14:61098980-61099481	-0.5904389657230036	TCF4
chr14:61894583-61895084	-0.4580238262881098	TCF4
chr14:62080104-62080605	-0.6568580612222955	TCF4
chr14:62143264-62143765	-0.6055278048279383	TCF4
chr14:63241087-63241588	-0.0987120315276098	TCF4
chr14:63268892-63269393	-0.3082146485626338	TCF4
chr14:66404045-66404546	-0.4406787121768298	TCF4
chr14:68398011-68398512	-0.4203722371197215	TCF4
chr14:68606222-68606723	-0.6902791347537862	TCF4
chr14:68794520-68795021	-0.2880981148727242	TCF4
chr14:69909986-69910487	-0.2105386615296022	TCF4
chr14:70735067-70735568	-0.1183134206452352	TCF4
chr14:71235928-71236429	-0.3106608649361779	TCF4
chr14:71703460-71703961	-0.5778884360002076	TCF4
chr14:73220160-73220661	-0.0525994110854264	TCF4
chr14:73344529-73345030	-0.171476900482248	TCF4
chr14:75771694-75772195	-0.4433580387468649	TCF4
chr14:75804976-75805477	0.2123718849722578	TCF4
chr14:77264342-77264843	0.2342295490962286	TCF4
chr14:77284561-77285062	0.0490739813880117	TCF4
chr14:77320320-77320821	-0.003384412509518	TCF4
chr14:78410416-78410917	-0.1195825753363045	TCF4
chr14:78701535-78702036	0.2350756522236081	TCF4
chr14:78954910-78955411	-0.6880228597474409	TCF4
chr14:78989355-78989856	-0.4852401435521508	TCF4
chr14:79152058-79152559	-0.4167057902344103	TCF4
chr14:79383144-79383645	-0.5557487375004436	TCF4
chr14:79568668-79569169	-0.7110086613745842	TCF4
chr14:79576487-79576988	-0.4529472075238328	TCF4
chr14:88242641-88243142	-0.1586443363836587	TCF4
chr14:88471049-88471550	0.0575350126618069	TCF4
chr14:89185089-89185590	0.0819309861679162	TCF4
chr14:89191239-89191740	-0.5721067312964476	TCF4
chr14:90716472-90716973	-0.3721443588590892	TCF4
chr14:90822614-90823115	-0.5063927217366386	TCF4
chr14:91324287-91324788	-0.1491961847945875	TCF4
chr14:93234093-93234594	-0.2720221554525135	TCF4
chr14:95265599-95266100	-0.0623295970502908	TCF4
chr14:95303686-95304187	0.1693616426637992	TCF4
chr14:96217052-96217553	-0.2295759818956413	TCF4
chr14:96250463-96250964	-0.4511139840811771	TCF4
chr15:100929548-100930049	-0.2734323273314794	TCF4
chr15:101660224-101660725	-0.1694440175008028	TCF4
chr15:25446182-25446683	-0.4529472075238328	TCF4
chr15:34738144-34738645	-0.5640687515863422	TCF4
chr15:34749737-34750238	-0.6344363283467384	TCF4
chr15:34799554-34800055	-0.5054056014213626	TCF4
chr15:38115527-38116028	-0.337172096260736	TCF4
chr15:38564126-38564627	0.0597912876681522	TCF4
chr15:38627177-38627678	-0.3110839164998676	TCF4
chr15:41013818-41014319	-0.2309861537746071	TCF4
chr15:41195433-41195934	-0.7201747785878624	TCF4
chr15:42782757-42783258	-0.5027262748513275	TCF4
chr15:42835995-42836496	-0.4161417214828239	TCF4
chr15:43330499-43331000	0.0692394392572234	TCF4
chr15:43404329-43404830	-0.1671053676574538	TCF4
chr15:48267870-48268371	-0.3085456071177292	TCF4
chr15:48915972-48916473	-0.6030174143627347	TCF4
chr15:49253488-49253989	0.0218637892926839	TCF4
chr15:50405657-50406158	-0.3416846462734267	TCF4
chr15:50828884-50829385	-0.1896681177209075	TCF4
chr15:52319079-52319580	0.0599323048560488	TCF4
chr15:52480940-52481441	-0.2734323273314794	TCF4
chr15:56244659-56245160	0.2137820568512236	TCF4
chr15:56252505-56253006	-0.0341261594709736	TCF4
chr15:58549264-58549765	-0.0188963031781424	TCF4
chr15:58987520-58988021	0.0823540377316059	TCF4
chr15:59150443-59150944	0.0920842236964703	TCF4
chr15:59218100-59218601	-0.3010716961592101	TCF4
chr15:62240259-62240760	-0.4740997857083205	TCF4
chr15:62625538-62626039	-0.2895082867516901	TCF4
chr15:62684611-62685112	-0.4858042123037371	TCF4
chr15:63939771-63940272	-0.0222807156876605	TCF4
chr15:64513055-64513556	-0.4955343982686015	TCF4
chr15:64623719-64624220	-0.4068345870816494	TCF4
chr15:65708730-65709231	-0.3760928401201936	TCF4
chr15:66409351-66409852	0.0352542969741463	TCF4
chr15:67358576-67359077	-0.7207388473394486	TCF4
chr15:67564570-67565071	-0.5819779344492085	TCF4
chr15:68818190-68818691	-0.0260881797608683	TCF4
chr15:71189038-71189539	-0.5258530936663675	TCF4
chr15:73043689-73044190	-0.3323775118722522	TCF4
chr15:73682719-73683220	-0.4288332683935166	TCF4
chr15:74899912-74900413	-0.5164049420772963	TCF4
chr15:75521919-75522420	-0.8150793460422644	TCF4
chr15:77539605-77540106	0.0018332234426556	TCF4
chr15:80606577-80607078	-0.3086866243056257	TCF4
chr15:81443535-81444036	-0.1593494223231416	TCF4
chr15:82898430-82898931	-0.3205320680889389	TCF4
chr15:83108722-83109223	-0.6744852097093686	TCF4
chr15:83136446-83136947	-0.5367490059159847	TCF4
chr15:83474694-83475195	-0.367772826034295	TCF4
chr15:89184419-89184920	-0.5384036233891637	TCF4
chr15:89348673-89349174	-0.0411770188658029	TCF4
chr15:90629288-90629789	-0.1551189066862441	TCF4
chr15:91150801-91151302	-0.4454732965653137	TCF4
chr15:91227233-91227734	-0.2789319976594461	TCF4
chr15:93037636-93038137	0.3669267229069156	TCF4
chr15:93174866-93175367	-0.5627995968952729	TCF4
chr15:99213319-99213820	-0.3791952182539185	TCF4
chr16:10002989-10003490	-0.3443639728434619	TCF4
chr16:10070704-10071205	0.0795336939736742	TCF4
chr16:11152214-11152715	-0.2311271709625036	TCF4
chr16:13052608-13053109	-0.7008554238460302	TCF4
chr16:14559867-14560368	-0.3963993151773019	TCF4
chr16:14572466-14572967	-0.0668608782240786	TCF4
chr16:1732509-1733010	0.2264736037619164	TCF4
chr16:17377617-17378118	0.1108395096867162	TCF4
chr16:18767094-18767595	-0.4733946997688376	TCF4
chr16:21283817-21284318	-0.3086866243056257	TCF4
chr16:21360064-21360565	-0.3629782416458111	TCF4
chr16:22642529-22643030	-0.5674531640958602	TCF4
chr16:3606542-3607043	-0.4858042123037371	TCF4
chr16:4706931-4707432	-0.2012315271284275	TCF4
chr16:47073933-47074434	-0.3237754634105604	TCF4
chr16:47729414-47729915	-0.6623577315502623	TCF4
chr16:53106646-53107147	0.3905039404575306	TCF4
chr16:5349814-5350315	-0.465487126876497	TCF4
chr16:5385923-5386424	-0.5888877766561412	TCF4
chr16:54200560-54201061	-0.6299237783340477	TCF4
chr16:5520619-5521120	-0.7306100504922096	TCF4
chr16:5524085-5524586	-0.0070508593948292	TCF4
chr16:5582079-5582580	-0.0970198252728508	TCF4
chr16:56460185-56460686	-0.4411017637405195	TCF4
chr16:56505344-56505845	-0.3150323977609721	TCF4
chr16:5736377-5736878	0.0521763595217366	TCF4
chr16:5753475-5753976	-0.5894518454077275	TCF4
chr16:58512769-58513270	-0.4167057902344103	TCF4
chr16:5870955-5871456	-0.3122120540030403	TCF4
chr16:58767691-58768192	-0.536570399946508	TCF4
chr16:61814778-61815279	-0.2669455366882364	TCF4
chr16:62090249-62090750	-0.3574785713178444	TCF4
chr16:6231309-6231810	-0.177258605186008	TCF4
chr16:6495593-6496094	-0.6371156549167735	TCF4
chr16:6704486-6704987	-0.2339475147204354	TCF4
chr16:6922373-6922874	-0.2858418398663789	TCF4
chr16:7017063-7017564	-0.0122684953470029	TCF4
chr16:70376336-70376837	-0.0310237813372488	TCF4
chr16:70523502-70524003	-0.0251010594455922	TCF4
chr16:70550777-70551278	-0.7170724004541376	TCF4
chr16:71882543-71883044	0.1276205550464099	TCF4
chr16:71965989-71966490	-0.5549026343730641	TCF4
chr16:74557892-74558393	-0.5618124765799968	TCF4
chr16:74742035-74742536	-0.5106232373735363	TCF4
chr16:75081698-75082199	-0.5121744264403987	TCF4
chr16:75565174-75565675	-0.4989188107781196	TCF4
chr16:75756661-75757162	-0.3753877541807107	TCF4
chr16:81601002-81601503	-0.5513772046756494	TCF4
chr16:82626978-82627479	-0.1053398393587494	TCF4
chr16:83200975-83201476	-0.4980727076507401	TCF4
chr16:83532773-83533274	-0.0026793265700351	TCF4
chr16:83676078-83676579	-0.5495439812329939	TCF4
chr16:84027680-84028181	-0.6392309127352223	TCF4
chr16:84555487-84555988	-0.6571400955980886	TCF4
chr16:87863488-87863989	-0.1211337644031669	TCF4
chr17:12822644-12823145	-0.2280247928287788	TCF4
chr17:1473889-1474390	-0.3311083571811828	TCF4
chr17:17084044-17084545	-0.3383002337639087	TCF4
chr17:1717087-1717588	-0.1709128317306616	TCF4
chr17:2456057-2456558	-0.075867247088363	TCF4
chr17:27757446-27757947	-0.0549967032796683	TCF4
chr17:29549473-29549974	-0.200385424001048	TCF4
chr17:3040924-3041425	0.241562442866851	TCF4
chr17:32653966-32654467	-0.2876750633090345	TCF4
chr17:32936941-32937442	0.0819309861679162	TCF4
chr17:33043139-33043640	-0.5936823610446251	TCF4
chr17:33561597-33562098	-0.7557111099378019	TCF4
chr17:35691253-35691754	-0.4759330091509762	TCF4
chr17:36972387-36972888	0.108865269056164	TCF4
chr17:36979824-36980325	-0.2198457959307768	TCF4
chr17:37108779-37109280	0.3908996448493351	TCF4
chr17:37426070-37426571	-0.3091096758693155	TCF4
chr17:38869346-38869847	-0.0535865314007025	TCF4
chr17:40176125-40176626	-0.4601390841065585	TCF4
chr17:4021243-4021744	-0.5228917327205392	TCF4
chr17:42562668-42563169	-0.3229293602831809	TCF4
chr17:44024359-44024860	-0.0148068047291414	TCF4
chr17:44038839-44039340	-0.2001033896252549	TCF4
chr17:44310585-44311086	-0.245651941315852	TCF4
chr17:46135992-46136493	-0.1664002817179709	TCF4
chr17:46986477-46986978	-0.4203722371197215	TCF4
chr17:48176123-48176624	-0.4853811607400474	TCF4
chr17:48386908-48387409	-0.6271034345761158	TCF4
chr17:4854171-4854672	-0.3368900618849428	TCF4
chr17:49459702-49460203	0.0344081938467668	TCF4
chr17:50934772-50935273	0.0181912172386595	TCF4
chr17:51507342-51507843	-0.4834069201094952	TCF4
chr17:51667850-51668351	-0.1311459847438245	TCF4
chr17:52207935-52208436	-0.083341158046882	TCF4
chr17:55006269-55006770	-0.6577041643496749	TCF4
chr17:55490447-55490948	-0.5877596391529686	TCF4
chr17:56976696-56977197	-0.2266146209498129	TCF4
chr17:58207526-58208027	-0.3907586276614385	TCF4
chr17:58728908-58729409	-0.1166212143904762	TCF4
chr17:59846023-59846524	-0.1587853535715553	TCF4
chr17:60300028-60300529	-0.3494405916077389	TCF4
chr17:60392158-60392659	-0.04047193292632	TCF4
chr17:64357428-64357929	0.0947635502665054	TCF4
chr17:65609145-65609646	-0.3311083571811828	TCF4
chr17:67468200-67468701	-0.24903635382537	TCF4
chr17:67486371-67486872	-0.4092318792758913	TCF4
chr17:67515169-67515670	-0.5873365875892788	TCF4
chr17:75218326-75218827	-0.7073422144892731	TCF4
chr17:77034644-77035145	-0.1993983036857719	TCF4
chr17:7720136-7720637	-0.6629218003018486	TCF4
chr17:81076166-81076667	0.071777748639362	TCF4
chr17:8192230-8192731	-0.091520154944884	TCF4
chr17:9776962-9777463	-0.5047005154818797	TCF4
chr17:9810477-9810978	-0.3227883430952843	TCF4
chr18:12407784-12408285	0.1114035784383025	TCF4
chr18:12423033-12423534	-0.2304220850230207	TCF4
chr18:12852631-12853132	0.0778414877189152	TCF4
chr18:13006665-13007166	0.0196013891176253	TCF4
chr18:13376816-13377317	-0.3071354352387633	TCF4
chr18:13427471-13427972	0.338864302515495	TCF4
chr18:13871751-13872252	-0.1585033191957621	TCF4
chr18:21831442-21831943	-0.2855598054905857	TCF4
chr18:24150993-24151494	-0.4388454887341741	TCF4
chr18:26777379-26777880	-0.2346526006599183	TCF4
chr18:32257503-32258004	-0.7112906957503775	TCF4
chr18:32333956-32334457	-0.0386387094836644	TCF4
chr18:331659-332160	-0.539672778080233	TCF4
chr18:35695366-35695867	0.217730538112328	TCF4
chr18:36531160-36531661	-0.2339475147204354	TCF4
chr18:36531683-36532184	-0.2390241334847124	TCF4
chr18:36620849-36621350	-0.0545774738017567	TCF4
chr18:37343421-37343922	0.0251010594455922	TCF4
chr18:3898290-3898791	-0.2560872132201993	TCF4
chr18:3898951-3899452	-0.5973488079299364	TCF4
chr18:4008450-4008951	-0.1984111833704958	TCF4
chr18:42137879-42138380	-0.7795430146923249	TCF4
chr18:42157920-42158421	-0.1775406395618012	TCF4
chr18:42658175-42658676	-0.0686753705056371	TCF4
chr18:42948924-42949425	0.3134812086941096	TCF4
chr18:42977323-42977824	-0.426012924635585	TCF4
chr18:43148353-43148854	-0.0142427359775551	TCF4
chr18:43193477-43193978	-0.1886809974056314	TCF4
chr18:44859962-44860463	-0.4069756042695459	TCF4
chr18:44956847-44957348	0.4028861058205449	TCF4
chr18:46755418-46755919	0.0716367314514654	TCF4
chr18:47062605-47063106	-0.4862272638674269	TCF4
chr18:48069416-48069917	0.3930149026677839	TCF4
chr18:49061687-49062188	-0.1766945364344216	TCF4
chr18:49062478-49062979	0.0060637390795531	TCF4
chr18:49076652-49077153	0.2346526006599183	TCF4
chr18:49364673-49365174	0.2840086164237232	TCF4
chr18:49976812-49977313	-0.7590955224473199	TCF4
chr18:50573773-50574274	-0.0263702141366614	TCF4
chr18:54825845-54826346	-0.60256644388211	TCF4
chr18:54895863-54896364	-0.6711007971998506	TCF4
chr18:55398245-55398746	-0.0093071344011746	TCF4
chr18:55533099-55533600	0.0356773485378361	TCF4
chr18:56481460-56481961	-0.3559273822509819	TCF4
chr18:56551367-56551868	-0.3089686586814189	TCF4
chr18:5771499-5772000	-0.3605809494515692	TCF4
chr18:59091104-59091605	0.0834821752347786	TCF4
chr18:68614263-68614764	-0.5506721187361665	TCF4
chr18:70142047-70142548	-0.3859640432729546	TCF4
chr18:72458388-72458889	-0.1159161284509933	TCF4
chr18:8744772-8745273	0.5173920623925723	TCF4
chr18:8957807-8958308	0.2384600647331261	TCF4
chr19:10421992-10422493	-0.3645294307126736	TCF4
chr19:12913068-12913569	0.2239352943797778	TCF4
chr19:12952958-12953459	-0.0104352719043473	TCF4
chr19:13713925-13714426	-0.6696906253208847	TCF4
chr19:16429240-16429741	-0.3126351055667301	TCF4
chr19:16430468-16430969	-0.3049710260886277	TCF4
chr19:19451563-19452064	0.18543760208401	TCF4
chr19:30111189-30111690	-0.5371344686980943	TCF4
chr19:36093775-36094276	-0.4301024230845859	TCF4
chr19:36183264-36183765	-0.3030459367897623	TCF4
chr19:47753438-47753939	-0.291905578945932	TCF4
chr19:48967012-48967513	-0.0019742406305521	TCF4
chr19:5548024-5548525	-0.4683180810045605	TCF4
chr2:100108051-100108552	-0.2621509522997525	TCF4
chr2:100441935-100442436	-0.5100591686219499	TCF4
chr2:101010170-101010671	-0.1906552380361836	TCF4
chr2:101047453-101047954	0.136081586320205	TCF4
chr2:101580624-101581125	0.2182946068639144	TCF4
chr2:101654736-101655237	-0.7105856098108946	TCF4
chr2:101717631-101718132	-0.3390053197033916	TCF4
chr2:101770869-101771370	0.2139230740391202	TCF4
chr2:101781832-101782333	-0.00578170470376	TCF4
chr2:106030610-106031111	0.2256275006345368	TCF4
chr2:106174243-106174744	0.4546394137785918	TCF4
chr2:111905859-111906360	0.0864435361806069	TCF4
chr2:113974742-113975243	-0.3175707071431106	TCF4
chr2:114039608-114040109	-0.4301024230845859	TCF4
chr2:114040960-114041461	-0.4105010339669604	TCF4
chr2:114440155-114440656	-0.5082039185485905	TCF4
chr2:114442584-114443085	-0.4489987262627284	TCF4
chr2:114448655-114449156	-0.28521665774069	TCF4
chr2:115084506-115085007	-0.0871486221200898	TCF4
chr2:115163163-115163664	-0.2332424287809525	TCF4
chr2:115572890-115573391	-0.4433580387468649	TCF4
chr2:115733651-115734152	-0.491303882631704	TCF4
chr2:11726479-11726980	-0.313340191506213	TCF4
chr2:119476336-119476837	0.4882015044979791	TCF4
chr2:119641677-119642178	0.0748801267730869	TCF4
chr2:119647455-119647956	-0.1569521301288997	TCF4
chr2:119692100-119692601	-0.3704521526043302	TCF4
chr2:119716279-119716780	-0.6509353393306389	TCF4
chr2:124091765-124092266	0.2098456487853263	TCF4
chr2:124272387-124272888	-0.313340191506213	TCF4
chr2:124834452-124834953	0.2433582881172179	TCF4
chr2:124873346-124873847	0.4132779293120456	TCF4
chr2:134376014-134376515	0.7476731302276965	TCF4
chr2:134401515-134402016	-0.6489610987000867	TCF4
chr2:134491810-134492311	-0.7452758380334545	TCF4
chr2:134594543-134595044	0.3416846462734267	TCF4
chr2:134773413-134773914	-0.6712418143877472	TCF4
chr2:135093264-135093765	-0.2438187178731964	TCF4
chr2:135728244-135728745	-0.2424085459942305	TCF4
chr2:135899213-135899714	-0.5599792531373412	TCF4
chr2:137912526-137913027	0.0734509005275226	TCF4
chr2:138004658-138005159	0.1648490926511085	TCF4
chr2:138026776-138027277	-0.6943686332027871	TCF4
chr2:138078262-138078763	-0.4017579683173722	TCF4
chr2:141557410-141557911	-0.0950455846422986	TCF4
chr2:142002719-142003220	-0.1561060270015201	TCF4
chr2:143793458-143793959	-0.1128137503172684	TCF4
chr2:144230201-144230702	-0.742737528651316	TCF4
chr2:148531032-148531533	-0.523314784284229	TCF4
chr2:148907171-148907672	0.2637021413666149	TCF4
chr2:151762793-151763294	-0.4082447589606151	TCF4
chr2:151800607-151801108	-0.4836889544852884	TCF4
chr2:152031934-152032435	0.1147879909478206	TCF4
chr2:152251681-152252182	-0.407962724584822	TCF4
chr2:152555613-152556114	-0.2126539193480509	TCF4
chr2:15470481-15470982	-0.2047569568258422	TCF4
chr2:154850091-154850592	-0.5156998561378133	TCF4
chr2:15547221-15547722	-0.5312117468064378	TCF4
chr2:158774782-158775283	-0.4794584388483908	TCF4
chr2:161418731-161419232	0.0197424063055219	TCF4
chr2:161421054-161421555	-0.1951677880488743	TCF4
chr2:161969277-161969778	0.064303837680843	TCF4
chr2:162385638-162386139	-0.6028484782579031	TCF4
chr2:162694324-162694825	-0.4567546715970405	TCF4
chr2:165871739-165872240	-0.4396915918615537	TCF4
chr2:168003974-168004475	-0.5862084500861061	TCF4
chr2:168612155-168612656	-0.624001056442391	TCF4
chr2:168639397-168639898	0.0877126908716762	TCF4
chr2:168712152-168712653	-0.0913791377569874	TCF4
chr2:168832140-168832641	-0.5329039530611968	TCF4
chr2:170013936-170014437	-0.2453699069400588	TCF4
chr2:170022783-170023284	0.1405941363328958	TCF4
chr2:171182052-171182553	-0.5510951702998563	TCF4
chr2:171226595-171227096	-0.3304032712416999	TCF4
chr2:172031588-172032089	-0.2641251929303047	TCF4
chr2:172790438-172790939	-0.6997272863428574	TCF4
chr2:174176931-174177432	-0.5853623469587267	TCF4
chr2:174561338-174561839	0.0809438658526401	TCF4
chr2:174601933-174602434	-0.8088745897748146	TCF4
chr2:175005312-175005813	0.0039484812611043	TCF4
chr2:175856578-175857079	-0.4724075794535615	TCF4
chr2:176370644-176371145	-0.6496661846395696	TCF4
chr2:176455024-176455525	-0.5024442404755343	TCF4
chr2:177143494-177143995	0.0730469033304313	TCF4
chr2:177520161-177520662	-0.3394283712670814	TCF4
chr2:177598396-177598897	-0.4356020934125527	TCF4
chr2:17791570-17792071	-0.2569333163475789	TCF4
chr2:178256443-178256944	0.2580614538507515	TCF4
chr2:178582327-178582828	-0.6696906253208847	TCF4
chr2:179860309-179860810	-0.0826360721073991	TCF4
chr2:179999094-179999595	-0.5209174920899869	TCF4
chr2:180003246-180003747	-0.3882203182793	TCF4
chr2:181072629-181073130	-0.4690231669440435	TCF4
chr2:181194971-181195472	-0.6797028456615423	TCF4
chr2:182415878-182416379	-0.1470809269761387	TCF4
chr2:182868370-182868871	-0.1572341645046929	TCF4
chr2:182942055-182942556	-0.4274230965145507	TCF4
chr2:189372877-189373378	-0.1370687066354811	TCF4
chr2:189407278-189407779	-0.2823164101689642	TCF4
chr2:189835950-189836451	0.2171664693607417	TCF4
chr2:195450620-195451121	-0.5176740967683655	TCF4
chr2:197339111-197339612	-0.2831118311551075	TCF4
chr2:197867620-197868121	-0.1713358832943514	TCF4
chr2:198044267-198044768	0.0198834234934185	TCF4
chr2:198499581-198500082	0.0547146689038751	TCF4
chr2:200330872-200331373	-0.6275264861398057	TCF4
chr2:201701684-201702185	0.1874118427145621	TCF4
chr2:201769798-201770299	-0.479035387284701	TCF4
chr2:20353364-20353865	-0.3704521526043302	TCF4
chr2:20394283-20394784	-0.3959762636136122	TCF4
chr2:20416737-20417238	-0.0558428064070478	TCF4
chr2:205896023-205896524	-0.6798438628494388	TCF4
chr2:206095633-206096134	-0.5269812311695401	TCF4
chr2:20669005-20669506	-0.24325464912161	TCF4
chr2:20675935-20676436	-0.2840086164237232	TCF4
chr2:207637107-207637608	-0.2112437474690851	TCF4
chr2:208062186-208062687	0.0575350126618069	TCF4
chr2:209376040-209376541	-0.410360016779064	TCF4
chr2:209914034-209914535	-0.4729716482051478	TCF4
chr2:214504766-214505267	-0.1212747815910635	TCF4
chr2:218193837-218194338	-0.2459339756916452	TCF4
chr2:221492688-221493189	-0.4750869060235967	TCF4
chr2:221605760-221606261	-0.3408385431460473	TCF4
chr2:222425489-222425990	-0.2704709663856511	TCF4
chr2:222485221-222485722	0.1346714144412391	TCF4
chr2:223932806-223933307	-0.5354422624433353	TCF4
chr2:224561376-224561877	-0.3976684698683712	TCF4
chr2:226772743-226773244	0.3342107353149077	TCF4
chr2:227038674-227039175	-0.4643695997434561	TCF4
chr2:227340129-227340630	-0.4161417214828239	TCF4
chr2:227406748-227407249	-0.2005264411889446	TCF4
chr2:227581581-227582082	0.1050578049829562	TCF4
chr2:236008046-236008547	-0.5996050829362817	TCF4
chr2:23617578-23618079	-0.366785705719019	TCF4
chr2:23655883-23656384	-0.1549778894983475	TCF4
chr2:237616790-237617291	-0.4306664918361723	TCF4
chr2:237931409-237931910	-0.257215350723372	TCF4
chr2:238176432-238176933	-0.5223276639689528	TCF4
chr2:238286657-238287158	-0.1025194956008177	TCF4
chr2:238388404-238388905	-0.1453887207213797	TCF4
chr2:239151798-239152299	0.4829838685458055	TCF4
chr2:239309171-239309672	0.5568768750036163	TCF4
chr2:239313108-239313609	0.3323775118722522	TCF4
chr2:241091336-241091837	-0.4052833980147868	TCF4
chr2:241230473-241230974	0.1060449252982323	TCF4
chr2:24459520-24460021	-0.5224686811568494	TCF4
chr2:24502126-24502627	-0.4530882247117293	TCF4
chr2:26063158-26063659	-0.296700163334416	TCF4
chr2:27378259-27378760	-0.2921876133217252	TCF4
chr2:27929196-27929697	-0.3611450182031556	TCF4
chr2:29115880-29116381	-0.1620287488931768	TCF4
chr2:29290689-29291190	-0.4709974075745957	TCF4
chr2:3451337-3451838	-0.4206542714955146	TCF4
chr2:36587237-36587738	-0.4996238967176026	TCF4
chr2:38155049-38155550	0.0461126204421834	TCF4
chr2:38543655-38544156	-0.590015914159314	TCF4
chr2:39210963-39211464	-0.3562094166267751	TCF4
chr2:40112725-40113226	-0.7293408958011405	TCF4
chr2:40366700-40367201	-0.2535489038380608	TCF4
chr2:42133045-42133546	0.4123342574096161	TCF4
chr2:43690051-43690552	-0.2677916398156159	TCF4
chr2:44153168-44153669	-0.5625175625194797	TCF4
chr2:44291772-44292273	0.0104352719043473	TCF4
chr2:45703811-45704312	-0.5871955704013821	TCF4
chr2:46801785-46802286	-0.520212406150504	TCF4
chr2:47486907-47487408	-0.6066559423311111	TCF4
chr2:48480074-48480575	-0.3711127191455369	TCF4
chr2:49901859-49902360	-0.5244429217874016	TCF4
chr2:50015595-50016096	-0.192911513042529	TCF4
chr2:50356022-50356523	-0.4880604873100825	TCF4
chr2:50582683-50583184	-0.5340320905643694	TCF4
chr2:50611441-50611942	0.3477483853529799	TCF4
chr2:50755111-50755612	-0.1631568863963494	TCF4
chr2:54065503-54066004	-0.3007896617834169	TCF4
chr2:54591650-54592151	-0.345351093158738	TCF4
chr2:55474200-55474701	-0.376198232539278	TCF4
chr2:62039368-62039869	-0.2298580162714344	TCF4
chr2:62658959-62659460	-0.1556829754378304	TCF4
chr2:63650536-63651037	-0.2947259227038638	TCF4
chr2:63652390-63652891	-0.2476261819464042	TCF4
chr2:63789467-63789968	-0.2518566975833017	TCF4
chr2:69639323-69639824	-0.1046347534192664	TCF4
chr2:69733978-69734479	-0.4536522934633157	TCF4
chr2:70685774-70686275	-0.0779825049068118	TCF4
chr2:7116031-7116532	-0.2824574273568608	TCF4
chr2:73320089-73320590	-0.6503712705790525	TCF4
chr2:73324464-73324965	-0.2954310086433467	TCF4
chr2:79182740-79183241	-0.2524207663348881	TCF4
chr2:86065634-86066135	-0.4763560607146659	TCF4
chr2:86078934-86079435	-0.206872214644291	TCF4
chr2:8617447-8617948	-0.3529660213051536	TCF4
chr2:88754352-88754853	-0.2052648917789584	TCF4
chr2:95092295-95092796	-0.3464792306619106	TCF4
chr2:9519323-9519824	-0.1728286670388963	TCF4
chr2:98555865-98556366	-0.1099934065593367	TCF4
chr2:99337229-99337730	-0.0861615018048137	TCF4
chr2:99607498-99607999	-0.2669455366882364	TCF4
chr2:99619212-99619713	-0.6734980893940926	TCF4
chr20:1369994-1370495	-0.4464604168805898	TCF4
chr20:14337542-14338043	0.0221396984997639	TCF4
chr20:15396953-15397454	0.1046347534192664	TCF4
chr20:15604407-15604908	-0.0025383093821385	TCF4
chr20:16488223-16488724	-0.1119676471898889	TCF4
chr20:17161597-17162098	-0.2883801492485174	TCF4
chr20:17343946-17344447	-0.5486978781056143	TCF4
chr20:17427864-17428365	-0.2684967257550988	TCF4
chr20:17538535-17539036	0.2682898531269991	TCF4
chr20:17722294-17722795	-0.5340320905643694	TCF4
chr20:17859755-17860256	0.501175085784465	TCF4
chr20:18056797-18057298	-0.4006298308141995	TCF4
chr20:1979253-1979754	-0.4011938995657859	TCF4
chr20:20489817-20490318	-0.4180042179545398	TCF4
chr20:20593618-20594119	-0.4487166918869352	TCF4
chr20:23402778-23403279	0.0923662580722635	TCF4
chr20:24356441-24356942	-0.563081631271066	TCF4
chr20:24357043-24357544	-0.5439032937171304	TCF4
chr20:24411149-24411650	-0.4666258747498015	TCF4
chr20:24441768-24442269	-0.4319356465272415	TCF4
chr20:24469280-24469781	-0.1499012707340704	TCF4
chr20:2932577-2933078	-0.5140076498830544	TCF4
chr20:32367787-32368288	-0.0982889799639201	TCF4
chr20:33581710-33582211	-0.5044184811060864	TCF4
chr20:33594796-33595297	-0.3452100759708414	TCF4
chr20:35013088-35013589	-0.4835479372973918	TCF4
chr20:35652066-35652567	-0.5441853280929236	TCF4
chr20:35742263-35742764	-0.1384788785144469	TCF4
chr20:37777725-37778226	-0.3500046603593253	TCF4
chr20:37834149-37834650	-0.6819591206678876	TCF4
chr20:37853898-37854399	-0.6255522455092535	TCF4
chr20:3799605-3800106	0.1651311270269016	TCF4
chr20:3803756-3804257	-0.2961360945828296	TCF4
chr20:38543104-38543605	-0.2655353648092706	TCF4
chr20:38883380-38883881	0.0325749704041112	TCF4
chr20:40931393-40931894	-0.3679138432221916	TCF4
chr20:44427548-44428049	-0.2424085459942305	TCF4
chr20:44552234-44552735	-0.3721443588590892	TCF4
chr20:44891946-44892447	-0.3336466665633214	TCF4
chr20:49303320-49303821	-0.2845726851753096	TCF4
chr20:49345684-49346185	-0.2591895913539242	TCF4
chr20:5119977-5120478	0.0083200140858985	TCF4
chr20:54433606-54434107	-0.2304220850230207	TCF4
chr20:54545655-54546156	-0.731174119243796	TCF4
chr20:54576569-54577070	-0.4337688699698971	TCF4
chr20:54624796-54625297	-0.3954121948620258	TCF4
chr20:59670889-59671390	-0.0751621611488801	TCF4
chr20:59678334-59678835	-0.0310237813372488	TCF4
chr20:59731552-59732053	-0.616527145483872	TCF4
chr20:8232974-8233475	0.5128795123798816	TCF4
chr20:8243405-8243906	-0.3856820088971614	TCF4
chr20:8305572-8306073	0.0205885094329014	TCF4
chr20:8627557-8628058	0.5723887656722407	TCF4
chr20:8757166-8757667	0.3430948181523926	TCF4
chr21:20943606-20944107	-0.0408949844900098	TCF4
chr21:25975093-25975594	-0.0894048971264352	TCF4
chr21:25995399-25995900	-0.4842530232368747	TCF4
chr21:32834711-32835212	-0.3966813495530951	TCF4
chr21:32835357-32835858	-0.3072979726460669	TCF4
chr21:33212532-33213033	-0.3570555197541545	TCF4
chr21:37225463-37225964	-0.2818933586052745	TCF4
chr21:39159417-39159918	-0.7266615692311053	TCF4
chr22:17638657-17639158	0.0224217328755571	TCF4
chr22:20916983-20917484	0.0655729923719122	TCF4
chr22:21744028-21744529	-0.5917081204140728	TCF4
chr22:24545131-24545632	-0.538262606201267	TCF4
chr22:24833795-24834296	-0.0984299971518167	TCF4
chr22:33266594-33267095	-0.4615492559855245	TCF4
chr22:33415210-33415711	-0.5166869764530895	TCF4
chr22:35766748-35767249	0.1095703549956469	TCF4
chr22:35982872-35983373	-0.3387232853275984	TCF4
chr22:36281103-36281604	-0.2978283008375886	TCF4
chr22:38571396-38571897	-0.3350568384422872	TCF4
chr22:38656587-38657088	-0.0568299267223239	TCF4
chr22:40757201-40757702	-0.328993099362734	TCF4
chr22:41442475-41442976	-0.4134623949127888	TCF4
chr22:42090767-42091268	0.0834821752347786	TCF4
chr22:42388507-42389008	-0.5667480781563773	TCF4
chr22:43479311-43479812	-0.1706307973548685	TCF4
chr22:43745844-43746345	0.0111403578438302	TCF4
chr22:43994634-43995135	-0.3639653619610872	TCF4
chr22:45679532-45680033	0.2211149506218461	TCF4
chr22:45774081-45774582	-0.0286264891430068	TCF4
chr22:46649360-46649861	-0.1200056268999942	TCF4
chr22:50305910-50306411	-0.0418821048052859	TCF4
chr3:101273220-101273721	-0.4363071793520356	TCF4
chr3:107796560-107797061	-0.4231925808776532	TCF4
chr3:108203877-108204378	-0.3524019525535672	TCF4
chr3:111863201-111863702	0.0836231924226752	TCF4
chr3:111915982-111916483	0.1026605127887142	TCF4
chr3:11207845-11208346	0.050343136079081	TCF4
chr3:113747493-113747994	-0.1943216849214949	TCF4
chr3:11386494-11386995	-0.5742219891148964	TCF4
chr3:113948354-113948855	-0.2127949365359475	TCF4
chr3:114005233-114005734	-0.6596784049802272	TCF4
chr3:115927256-115927757	-0.1779636911254909	TCF4
chr3:115958634-115959135	-0.5347371765038523	TCF4
chr3:116067397-116067898	0.3573375541299478	TCF4
chr3:116216862-116217363	-0.4731126653930445	TCF4
chr3:116239210-116239711	-0.5581460296946855	TCF4
chr3:116389169-116389670	0.1800789489439397	TCF4
chr3:116474230-116474731	0.0049356015763804	TCF4
chr3:116809060-116809561	-0.6479739783848106	TCF4
chr3:117105751-117106252	-0.6847794644258194	TCF4
chr3:118869667-118870168	-0.6471278752574311	TCF4
chr3:118908463-118908964	-0.6861896363047852	TCF4
chr3:118966863-118967364	-0.0145247703533483	TCF4
chr3:119730183-119730684	-0.2450878725642656	TCF4
chr3:120171312-120171813	0.282739461732654	TCF4
chr3:123403020-123403521	-0.4742408028962172	TCF4
chr3:123830185-123830686	0.3278157826851451	TCF4
chr3:125186250-125186751	-0.0043715328247941	TCF4
chr3:126715446-126715947	-0.7121367988777569	TCF4
chr3:130778722-130779223	0.0892701315672144	TCF4
chr3:13106909-13107410	0.116339180014683	TCF4
chr3:13158968-13159469	-0.3185578274583867	TCF4
chr3:132536171-132536672	-0.190514220848287	TCF4
chr3:132783315-132783816	-0.4890476076253586	TCF4
chr3:133258549-133259050	-0.38243861357554	TCF4
chr3:133268534-133269035	-0.282739461732654	TCF4
chr3:133276747-133277248	-0.3968223667409917	TCF4
chr3:133354366-133354867	-0.4611262044218346	TCF4
chr3:134276160-134276661	-0.4982137248386367	TCF4
chr3:138288797-138289298	-0.3439409212797721	TCF4
chr3:140825-141326	-0.3889526427525711	TCF4
chr3:141390525-141391026	-0.1594904395110382	TCF4
chr3:141541875-141542376	-0.0886998111869523	TCF4
chr3:141738129-141738630	0.0468177063816664	TCF4
chr3:142619191-142619692	-0.3997837276868199	TCF4
chr3:142638444-142638945	-0.6560119580949159	TCF4
chr3:152123555-152124056	-0.3274419102958716	TCF4
chr3:152454300-152454801	-0.403873226135821	TCF4
chr3:154193298-154193799	-0.2118078162206715	TCF4
chr3:156090353-156090854	0.2896493039395867	TCF4
chr3:156478968-156479469	0.0789696252220878	TCF4
chr3:156702013-156702514	-0.7399171848933843	TCF4
chr3:159076019-159076520	-0.4925730373227732	TCF4
chr3:159177939-159178440	-0.5976308423057295	TCF4
chr3:160968862-160969363	-0.0612014595471181	TCF4
chr3:161069933-161070434	-0.0380746407320781	TCF4
chr3:16668781-16669282	-0.5302246264911616	TCF4
chr3:167928488-167928989	-0.3963993151773019	TCF4
chr3:16860298-16860799	-0.3590297603847067	TCF4
chr3:17040437-17040938	0.314045277445696	TCF4
chr3:173615730-173616231	-0.0523173767096332	TCF4
chr3:173622127-173622628	-0.3488765228561526	TCF4
chr3:177055754-177056255	-0.3430948181523926	TCF4
chr3:179093927-179094428	-0.1807840348834226	TCF4
chr3:179391462-179391963	-0.5238788530358154	TCF4
chr3:179853283-179853784	0.1917833755393563	TCF4
chr3:18062759-18063260	-0.0551377204675649	TCF4
chr3:18189698-18190199	-0.4635234966160767	TCF4
chr3:183045544-183046045	-0.3299802196780101	TCF4
chr3:183298949-183299450	-0.3027639024139691	TCF4
chr3:183963025-183963526	-0.5467236374750621	TCF4
chr3:184105051-184105552	-0.5949515157356944	TCF4
chr3:184789455-184789956	-0.1499012707340704	TCF4
chr3:184803340-184803841	-0.3979505042441644	TCF4
chr3:185153011-185153512	-0.201090509940531	TCF4
chr3:188408868-188409369	-0.2804831867263087	TCF4
chr3:188526927-188527428	-0.0755905063507535	TCF4
chr3:188596081-188596582	0.2168844349849485	TCF4
chr3:188668003-188668504	-0.3383002337639087	TCF4
chr3:188693524-188694025	0.3832711735499548	TCF4
chr3:196419416-196419917	-0.4700102872593196	TCF4
chr3:197019197-197019698	-0.39400202298306	TCF4
chr3:197467033-197467534	-0.0502021188911844	TCF4
chr3:23713024-23713525	0.3941430401709565	TCF4
chr3:23762611-23763112	-0.2978283008375886	TCF4
chr3:24027947-24028448	-0.5357242968191285	TCF4
chr3:24360896-24361397	-0.3852589573334717	TCF4
chr3:24361418-24361919	-0.6114505267195949	TCF4
chr3:24608997-24609498	-0.1135188362567513	TCF4
chr3:24610192-24610693	-0.4330637840304142	TCF4
chr3:279467-279968	-0.0559838235949444	TCF4
chr3:32401644-32402145	0.1975650802431163	TCF4
chr3:33918275-33918776	-0.5178151139562621	TCF4
chr3:35760281-35760782	-0.4411017637405195	TCF4
chr3:3642126-3642627	-0.4731126653930445	TCF4
chr3:36859371-36859872	-0.6104634064043188	TCF4
chr3:37334462-37334963	-0.4000657620626132	TCF4
chr3:37922765-37923266	-0.0361004001015259	TCF4
chr3:38174803-38175304	-0.3048791602324179	TCF4
chr3:38490693-38491194	-0.2924696476975184	TCF4
chr3:38960330-38960831	-0.6201935923691831	TCF4
chr3:40187931-40188432	-0.0301776782098693	TCF4
chr3:41174369-41174870	0.6963211289306818	TCF4
chr3:41450816-41451317	-0.375951822932297	TCF4
chr3:42350126-42350627	-0.5800036938186564	TCF4
chr3:42473920-42474421	-0.4804455591636669	TCF4
chr3:4398368-4398869	0.0588041673528761	TCF4
chr3:4409382-4409883	-0.178950811440767	TCF4
chr3:47274763-47275264	-0.2237942771918812	TCF4
chr3:47802868-47803369	-0.0977249112123337	TCF4
chr3:47910319-47910820	-0.0612014595471181	TCF4
chr3:4812597-4813098	-0.3760928401201936	TCF4
chr3:49996535-49997036	-0.4523831387722464	TCF4
chr3:51622929-51623430	0.2046159396379456	TCF4
chr3:51710713-51711214	0.0695214736330166	TCF4
chr3:53188170-53188671	-0.742032442711833	TCF4
chr3:5356013-5356514	-0.0449844829390107	TCF4
chr3:54838100-54838601	0.0714957142635688	TCF4
chr3:54859285-54859786	-0.372567410422779	TCF4
chr3:56411308-56411809	-0.0612014595471181	TCF4
chr3:58151742-58152243	-0.4267180105750678	TCF4
chr3:58266563-58267064	-0.4539343278391088	TCF4
chr3:62658977-62659478	-0.4639465481797664	TCF4
chr3:63876234-63876735	-0.4673309606892845	TCF4
chr3:64079896-64080397	-0.2459339756916452	TCF4
chr3:65276236-65276737	-0.5921311719777628	TCF4
chr3:65979370-65979871	-0.5439032937171304	TCF4
chr3:68985191-68985692	-0.5574409437552027	TCF4
chr3:71002989-71003490	0.1185954550210284	TCF4
chr3:71032062-71032563	0.3834257338908161	TCF4
chr3:71046041-71046542	-0.2187176584276041	TCF4
chr3:71307947-71308448	-0.1555419582499338	TCF4
chr3:71345512-71346013	-0.7809531865712906	TCF4
chr3:71640411-71640912	-0.4459980901758543	TCF4
chr3:7190182-7190683	0.1566700957531065	TCF4
chr3:7210067-7210568	-0.694791684766477	TCF4
chr3:72907990-72908491	-0.3777850463749527	TCF4
chr3:7425342-7425843	-0.565478923465308	TCF4
chr3:74390385-74390886	-0.4738177513325274	TCF4
chr3:74423478-74423979	-0.5278273342969197	TCF4
chr3:7548502-7549003	-0.6115915439074915	TCF4
chr3:7671353-7671854	-0.393296937043577	TCF4
chr3:7775368-7775869	-0.6739211409577823	TCF4
chr3:7891145-7891646	-0.5588511156341686	TCF4
chr3:9224648-9225149	-0.2270376725135027	TCF4
chr3:9944303-9944804	-0.2116667990327748	TCF4
chr4:101307243-101307744	-0.3257497040411126	TCF4
chr4:102352874-102353375	0.4587289122275927	TCF4
chr4:102387811-102388312	-0.2344574940450143	TCF4
chr4:102541816-102542317	-0.0203064750571083	TCF4
chr4:109287972-109288473	-0.3583246744452238	TCF4
chr4:109527315-109527816	-0.6187834204902174	TCF4
chr4:109574389-109574890	0.2388831162968158	TCF4
chr4:109611714-109612215	-0.5281093686727127	TCF4
chr4:118174124-118174625	-0.3037510227292452	TCF4
chr4:118281043-118281544	-0.0215756297481775	TCF4
chr4:119659629-119660130	-0.2930337164491047	TCF4
chr4:1207990-1208491	-0.3775030119991595	TCF4
chr4:127997602-127998103	-0.7055089910466175	TCF4
chr4:128156099-128156600	-0.4048603464510971	TCF4
chr4:128810662-128811163	-0.0631757001776703	TCF4
chr4:133146775-133147276	0.0982889799639201	TCF4
chr4:133151320-133151821	-0.1568111129410031	TCF4
chr4:141021915-141022416	-0.6468458408816379	TCF4
chr4:141022502-141023003	-0.5384036233891637	TCF4
chr4:143273164-143273665	-0.020729526620798	TCF4
chr4:143290984-143291485	-0.2802011523505154	TCF4
chr4:143359633-143360134	-0.2917645617580355	TCF4
chr4:145200457-145200958	-0.4064115355179595	TCF4
chr4:145278926-145279427	-0.471561476326182	TCF4
chr4:145658780-145659281	-0.2718811382646169	TCF4
chr4:145867206-145867707	-0.2941618539522774	TCF4
chr4:146025937-146026438	-0.1259283487916508	TCF4
chr4:150256299-150256800	0.0070508593948292	TCF4
chr4:152368128-152368629	0.2978283008375886	TCF4
chr4:152896980-152897481	-0.4876374357463928	TCF4
chr4:153144020-153144521	0.1039296674797835	TCF4
chr4:153421095-153421596	-0.3738365651138483	TCF4
chr4:158936366-158936867	-0.0958916877696781	TCF4
chr4:16461506-16462007	0.1453887207213797	TCF4
chr4:16525316-16525817	-0.306571366487177	TCF4
chr4:165378943-165379444	-0.0101532375285541	TCF4
chr4:165398699-165399200	-0.5682992672232398	TCF4
chr4:165430108-165430609	-0.56209451095579	TCF4
chr4:16591986-16592487	-0.53318598743699	TCF4
chr4:16676366-16676867	-0.3918867651646112	TCF4
chr4:16694054-16694555	0.0029613609458282	TCF4
chr4:16850493-16850994	-0.251433646019612	TCF4
chr4:16869954-16870455	0.0022562750063453	TCF4
chr4:168737286-168737787	-0.2460749928795417	TCF4
chr4:16989562-16990063	-0.6871767566200613	TCF4
chr4:172521219-172521720	-0.1460938066608626	TCF4
chr4:173264591-173265092	0.2321305474875751	TCF4
chr4:173387061-173387562	-0.2207778688285533	TCF4
chr4:173476416-173476917	-0.4879194701221859	TCF4
chr4:174266037-174266538	-0.7064961113618935	TCF4
chr4:174605383-174605884	-0.5568768750036163	TCF4
chr4:174773008-174773509	-0.7841965818929122	TCF4
chr4:176261525-176262026	-0.2118078162206715	TCF4
chr4:183358783-183359284	-0.4810096279152533	TCF4
chr4:21348399-21348900	-0.471561476326182	TCF4
chr4:21652550-21653051	-0.7511985599251112	TCF4
chr4:24392725-24393226	0.4680360466287674	TCF4
chr4:24687914-24688415	-0.6492431330758798	TCF4
chr4:3177511-3178012	-0.2893672695637935	TCF4
chr4:35915354-35915855	0.2651123132455808	TCF4
chr4:39178089-39178590	-0.6496661846395696	TCF4
chr4:39458872-39459373	-0.1346714144412391	TCF4
chr4:41260373-41260874	-0.2216790193734324	TCF4
chr4:41446335-41446836	-0.2266146209498129	TCF4
chr4:41570120-41570621	-0.5596972187615481	TCF4
chr4:42148516-42149017	-0.5479927921661314	TCF4
chr4:42635959-42636460	-0.3483124541045663	TCF4
chr4:47040961-47041462	-0.3359029415696667	TCF4
chr4:47278419-47278920	-0.2648302788697876	TCF4
chr4:52726954-52727455	-0.3687599463495711	TCF4
chr4:52755495-52755996	0.0703675767603961	TCF4
chr4:52939422-52939923	-0.2089874724627397	TCF4
chr4:53197320-53197821	0.2627150210513388	TCF4
chr4:5899517-5900018	-0.1613236629536938	TCF4
chr4:6097683-6098184	-0.3769389432475731	TCF4
chr4:61200277-61200778	-0.0067688250190361	TCF4
chr4:61992347-61992848	-0.5688633359748261	TCF4
chr4:6444716-6445217	-0.0355363313499395	TCF4
chr4:70601550-70602051	-0.4704333388230093	TCF4
chr4:70629467-70629968	-0.7320202223711756	TCF4
chr4:70924175-70924676	-0.3804643729449878	TCF4
chr4:75920015-75920516	0.0685343533177405	TCF4
chr4:76082003-76082504	-0.1545548379346577	TCF4
chr4:76590380-76590881	0.0117044265954166	TCF4
chr4:77586978-77587479	0.0572529782860137	TCF4
chr4:82798761-82799262	-0.1152110425115103	TCF4
chr4:84692016-84692517	0.1294537784890655	TCF4
chr4:86001699-86002200	-0.5252890249147811	TCF4
chr4:87901490-87901991	-0.4161417214828239	TCF4
chr4:90281955-90282456	-0.603553564197386	TCF4
chr4:95270277-95270778	0.1838992915697435	TCF4
chr4:95386552-95387053	0.4162827386707205	TCF4
chr4:95411371-95411872	-0.0298272240544484	TCF4
chr4:98652930-98653431	-0.4877784529342894	TCF4
chr4:98745486-98745987	-0.5565948406278232	TCF4
chr5:107434342-107434843	0.0473817751332527	TCF4
chr5:107589544-107590045	0.4106420511548571	TCF4
chr5:107696067-107696568	-0.6271034345761158	TCF4
chr5:107813009-107813510	0.5815548828855188	TCF4
chr5:107815151-107815652	0.2009494927526344	TCF4
chr5:108629901-108630402	0.39790786132211	TCF4
chr5:108726624-108727125	-0.1648490926511085	TCF4
chr5:10935719-10936220	-0.5938233782325216	TCF4
chr5:109471086-109471587	-0.1707837746096314	TCF4
chr5:109664721-109665222	-0.6210396954965628	TCF4
chr5:109671250-109671751	-0.2797271816170141	TCF4
chr5:109691730-109692231	-0.1740152098643865	TCF4
chr5:110359323-110359824	-0.407257638645339	TCF4
chr5:111583518-111584019	-0.5495824687479224	TCF4
chr5:112897337-112897838	-0.0798157283494674	TCF4
chr5:11302690-11303191	-0.4618312903613177	TCF4
chr5:11535176-11535677	-0.4578828091002132	TCF4
chr5:116029124-116029625	-0.5917081204140728	TCF4
chr5:128020171-128020672	-0.2397292194241954	TCF4
chr5:130103058-130103559	-0.4544983965906952	TCF4
chr5:130223613-130224114	-0.6290776752066682	TCF4
chr5:131251588-131252089	-0.4145905324159615	TCF4
chr5:131534963-131535464	-0.2824574273568608	TCF4
chr5:132759871-132760372	0.5114693405009157	TCF4
chr5:132774157-132774658	-0.0160759594202107	TCF4
chr5:134905060-134905561	0.2883801492485174	TCF4
chr5:136839949-136840450	-0.4561906028454542	TCF4
chr5:137015728-137016229	0.540659898395509	TCF4
chr5:137040247-137040748	-0.4908808310680142	TCF4
chr5:137078080-137078581	0.2033467849468763	TCF4
chr5:137201290-137201791	0.1698322729573644	TCF4
chr5:137287658-137288159	0.1506063566735533	TCF4
chr5:137304367-137304868	0.4910218482559108	TCF4
chr5:137490387-137490888	0.032998021967801	TCF4
chr5:137497086-137497587	0.1111215440625093	TCF4
chr5:137598287-137598788	-0.505264584233466	TCF4
chr5:137629774-137630275	0.4312305605877586	TCF4
chr5:138456920-138457421	-0.4203722371197215	TCF4
chr5:139116192-139116693	-0.6163861282959754	TCF4
chr5:141951518-141952019	-0.1119676471898889	TCF4
chr5:143010254-143010755	-0.381733527636057	TCF4
chr5:143128535-143129036	0.2974052492738989	TCF4
chr5:143190102-143190603	-0.4058474667663732	TCF4
chr5:14499117-14499618	-0.1191595237726147	TCF4
chr5:146426724-146427225	-0.265394347621374	TCF4
chr5:146515593-146516094	0.2105386615296022	TCF4
chr5:146940418-146940919	0.232396325653573	TCF4
chr5:147534784-147535285	-0.5784525047517939	TCF4
chr5:149485916-149486417	-0.3636833275852941	TCF4
chr5:157505297-157505798	-0.3304032712416999	TCF4
chr5:157509167-157509668	-0.7585314536957337	TCF4
chr5:159152997-159153498	-0.3588887431968102	TCF4
chr5:160278538-160279039	-0.2799191179747223	TCF4
chr5:171745723-171746224	0.2960863210511324	TCF4
chr5:171857049-171857550	-0.1462348238487592	TCF4
chr5:17403810-17404311	-0.0141017187896585	TCF4
chr5:174282140-174282641	-0.3758108057444004	TCF4
chr5:176791014-176791515	-0.2748424992104452	TCF4
chr5:178627026-178627527	0.0836231924226752	TCF4
chr5:178670439-178670940	-0.2099745927780158	TCF4
chr5:179828970-179829471	0.1060449252982323	TCF4
chr5:180155487-180155988	-0.4684590981924572	TCF4
chr5:180251158-180251659	-0.4728306310172513	TCF4
chr5:19835857-19836358	-0.6722289347030234	TCF4
chr5:20033946-20034447	-0.4480116059474522	TCF4
chr5:32014345-32014846	-0.3942840573588531	TCF4
chr5:32265265-32265766	-0.0535865314007025	TCF4
chr5:32493096-32493597	-0.2978283008375886	TCF4
chr5:36158178-36158679	-0.1640029895237289	TCF4
chr5:38880620-38881121	-0.6978940629002018	TCF4
chr5:39074386-39074887	0.0716367314514654	TCF4
chr5:41674111-41674612	-0.2078738924645721	TCF4
chr5:43306073-43306574	-0.2658173991850637	TCF4
chr5:43634067-43634568	0.0379336235441815	TCF4
chr5:45288823-45289324	0.5873365875892788	TCF4
chr5:45299996-45300497	-0.3237754634105604	TCF4
chr5:45697797-45698298	-0.1520165285525192	TCF4
chr5:469338-469839	0.1390429472660333	TCF4
chr5:50590595-50591096	0.1761304676828353	TCF4
chr5:50764475-50764976	-0.194603719297288	TCF4
chr5:53052203-53052704	-0.6231549533150116	TCF4
chr5:5318587-5319088	-0.4731126653930445	TCF4
chr5:53766854-53767355	0.2616601879866369	TCF4
chr5:53820746-53821247	-0.2417034600547476	TCF4
chr5:53917934-53918435	-0.5149947701983304	TCF4
chr5:54358802-54359303	-0.600169151687868	TCF4
chr5:54386145-54386646	-0.4891886248132552	TCF4
chr5:5539719-5540220	-0.4903167623164279	TCF4
chr5:5634919-5635420	-0.4309485262119653	TCF4
chr5:5637395-5637896	-0.6485380471363968	TCF4
chr5:57324162-57324663	-0.3357619243817702	TCF4
chr5:59080378-59080879	-0.5087900139308806	TCF4
chr5:59221862-59222363	-0.2842906507995165	TCF4
chr5:59351479-59351980	-0.0304597125856624	TCF4
chr5:59516194-59516695	-0.4174108761738932	TCF4
chr5:61232788-61233289	0.2400112537999885	TCF4
chr5:61245894-61246395	-0.0815079346042264	TCF4
chr5:62711286-62711787	-0.749135764431348	TCF4
chr5:633593-634094	-0.1449656691576899	TCF4
chr5:66307825-66308326	-0.2150512115422929	TCF4
chr5:66517592-66518093	0.4024630542568551	TCF4
chr5:67204326-67204827	-0.1625928176447631	TCF4
chr5:67264163-67264664	-0.4220644433744805	TCF4
chr5:67268231-67268732	0.3029049196018657	TCF4
chr5:7565714-7566215	-0.04625363763008	TCF4
chr5:7629713-7630214	-0.2213969849976393	TCF4
chr5:77983966-77984467	-0.0368785772588097	TCF4
chr5:79319061-79319562	-0.4482936403232455	TCF4
chr5:79955450-79955951	-0.374259616677538	TCF4
chr5:79983746-79984247	-0.3423897322129097	TCF4
chr5:80010836-80011337	-0.4217824089986873	TCF4
chr5:80792348-80792849	-0.5966437219904535	TCF4
chr5:81128398-81128899	-0.5240198702237119	TCF4
chr5:81609124-81609625	-0.7671335021574254	TCF4
chr5:87198020-87198521	-0.1185954550210284	TCF4
chr5:87455041-87455542	-0.617514265799148	TCF4
chr5:883403-883904	-0.0390617610473541	TCF4
chr5:88665053-88665554	-0.0032433953216214	TCF4
chr5:89010206-89010707	-0.5606843390768241	TCF4
chr5:89021297-89021798	-0.5436212593413372	TCF4
chr5:892565-893066	0.065996043935602	TCF4
chr5:94239385-94239886	-0.5551846687488573	TCF4
chr5:94241026-94241527	-0.4453634683874617	TCF4
chr5:94442920-94443421	-0.4416658324921059	TCF4
chr5:94690940-94691441	-0.2498824569527495	TCF4
chr5:94711889-94712390	-0.3893484557824727	TCF4
chr5:95124200-95124701	-0.5078028936156045	TCF4
chr6:100988498-100988999	-0.0200244406813151	TCF4
chr6:101060982-101061483	-0.6146939220412164	TCF4
chr6:101163681-101164182	-0.2739963960830657	TCF4
chr6:101195689-101196190	-0.4319356465272415	TCF4
chr6:101393620-101394121	-0.4461783825047967	TCF4
chr6:101403692-101404193	-0.3536711072446366	TCF4
chr6:104638502-104639003	-0.4921499857590835	TCF4
chr6:105301732-105302233	-0.2876750633090345	TCF4
chr6:108550269-108550770	0.0376515891683883	TCF4
chr6:109908326-109908827	0.1577982332562792	TCF4
chr6:110285012-110285513	-0.0688163876935337	TCF4
chr6:111129590-111130091	-0.5955155844872807	TCF4
chr6:111760240-111760741	0.0242549563182127	TCF4
chr6:111846209-111846710	-0.340556508770254	TCF4
chr6:114006825-114007326	-0.3267368243563887	TCF4
chr6:116847361-116847862	0.0523173767096332	TCF4
chr6:118476606-118477107	-0.2103976443417056	TCF4
chr6:121020769-121021270	-0.2598946772934071	TCF4
chr6:123854264-123854765	-0.5635046828347559	TCF4
chr6:124043723-124044224	-0.5357242968191285	TCF4
chr6:124512505-124513006	-0.2414214256789544	TCF4
chr6:124561703-124562204	-0.6225908845634252	TCF4
chr6:124681606-124682107	-0.655306872155433	TCF4
chr6:124683548-124684049	-0.4866503154311167	TCF4
chr6:125859617-125860118	-0.3078405211782462	TCF4
chr6:128233593-128234094	-0.0232678360029366	TCF4
chr6:128382971-128383472	-0.3150323977609721	TCF4
chr6:136201849-136202350	-0.098648431329015	TCF4
chr6:136232571-136233072	-0.1417222738360684	TCF4
chr6:136843679-136844180	-0.5470056718508554	TCF4
chr6:138261256-138261757	-0.5640687515863422	TCF4
chr6:143299149-143299650	0.1410171878965855	TCF4
chr6:146112044-146112545	-0.3608629838273624	TCF4
chr6:149457389-149457890	-0.2411393913031612	TCF4
chr6:149864338-149864839	-0.2219610537492256	TCF4
chr6:152596859-152597360	-0.7031116988523756	TCF4
chr6:152723522-152724023	-0.519225285835228	TCF4
chr6:152745615-152746116	-0.7544419552467326	TCF4
chr6:154675698-154676199	-0.1577982332562792	TCF4
chr6:155252654-155253155	0.0999811862186791	TCF4
chr6:155376425-155376926	0.3326595462480453	TCF4
chr6:15595553-15596054	-0.3432358353402892	TCF4
chr6:156859671-156860172	-0.1524395801162089	TCF4
chr6:158033542-158034043	-0.2701889320098579	TCF4
chr6:158066293-158066794	0.1022374612250245	TCF4
chr6:158118073-158118574	-0.1988342349341856	TCF4
chr6:162151029-162151530	-0.1404531191449992	TCF4
chr6:162798684-162799185	-0.4030271230084414	TCF4
chr6:165274663-165275164	0.1787518037305598	TCF4
chr6:165404340-165404841	-0.7091754379319287	TCF4
chr6:168031520-168032021	-0.3945660917346464	TCF4
chr6:18197576-18198077	0.1596314566989348	TCF4
chr6:1872759-1873260	-0.3751057198049175	TCF4
chr6:24122299-24122800	-0.1305910613447718	TCF4
chr6:24614162-24614663	-0.1546958551225543	TCF4
chr6:25232592-25233093	-0.4339098871577937	TCF4
chr6:25659688-25660189	-0.0215816758824557	TCF4
chr6:30732670-30733171	-0.6902791347537862	TCF4
chr6:34433096-34433597	-0.1630158692084528	TCF4
chr6:35362877-35363378	0.2529848350864744	TCF4
chr6:35569061-35569562	0.2338064975325388	TCF4
chr6:35967591-35968092	-0.3144683290093858	TCF4
chr6:36200562-36201063	-0.190514220848287	TCF4
chr6:36230753-36231254	-0.0263702141366614	TCF4
chr6:36594171-36594672	-0.0937764299512293	TCF4
chr6:37807675-37808176	-0.2087054380869466	TCF4
chr6:4157573-4158074	-0.3339287009391145	TCF4
chr6:42929166-42929667	-0.0772774189673288	TCF4
chr6:46203540-46204041	-0.2707530007614442	TCF4
chr6:52528564-52529065	0.0183322344265561	TCF4
chr6:52724583-52725084	0.2652533304334774	TCF4
chr6:530151-530652	-0.577747418812311	TCF4
chr6:56660177-56660678	-0.5274042827332299	TCF4
chr6:56672093-56672594	0.0888408283748488	TCF4
chr6:56733357-56733858	0.2132179880996373	TCF4
chr6:61676553-61677054	-0.5753501266180691	TCF4
chr6:61833319-61833820	-0.4075396730211322	TCF4
chr6:61887517-61888018	-0.1635799379600392	TCF4
chr6:61953485-61953986	0.1538497519951748	TCF4
chr6:63554040-63554541	-0.5646328203379285	TCF4
chr6:63572343-63572844	0.0018332234426556	TCF4
chr6:63813693-63814194	-0.4035911917600278	TCF4
chr6:68985865-68986366	-0.3333646321875282	TCF4
chr6:70229893-70230394	-0.6840743784863366	TCF4
chr6:70509011-70509512	-0.4110651027185468	TCF4
chr6:70625587-70626088	-0.0588041673528761	TCF4
chr6:70664000-70664501	0.0695214736330166	TCF4
chr6:72445472-72445973	-0.2952899914554501	TCF4
chr6:72556588-72557089	-0.1831941562493074	TCF4
chr6:727949-728450	-0.4626773934886972	TCF4
chr6:73153052-73153553	-0.1982701661825992	TCF4
chr6:75337448-75337949	-0.2496004225769564	TCF4
chr6:75576213-75576714	0.2080586400432827	TCF4
chr6:79082353-79082854	-0.4436400731226582	TCF4
chr6:79570253-79570754	-0.1183134206452352	TCF4
chr6:82796152-82796653	-0.7072011973013765	TCF4
chr6:83811962-83812463	-0.4711384247624923	TCF4
chr6:84061326-84061827	0.5106232373735363	TCF4
chr6:85461515-85462016	-0.1972830458673232	TCF4
chr6:88650317-88650818	-0.1248002112884782	TCF4
chr6:93323672-93324173	-0.2858418398663789	TCF4
chr6:96015905-96016406	0.06938045644512	TCF4
chr6:96725405-96725906	-0.4904577795043245	TCF4
chr6:96789635-96790136	-0.1635799379600392	TCF4
chr6:96929867-96930368	-0.530083609303265	TCF4
chr6:96975885-96976386	-0.0582400986012898	TCF4
chr6:97030522-97031023	-0.4859452294916337	TCF4
chr6:99668437-99668938	-0.24325464912161	TCF4
chr7:101496042-101496543	0.164990109839005	TCF4
chr7:102830291-102830792	-0.5131615467556748	TCF4
chr7:102991527-102992028	-0.7269436036068985	TCF4
chr7:104974024-104974525	-0.3316724259327692	TCF4
chr7:105594786-105595287	-0.4568956887849371	TCF4
chr7:105649768-105650269	-0.465779771622422	TCF4
chr7:105780554-105781055	-0.6003101688757646	TCF4
chr7:106385376-106385877	-0.7669924849695288	TCF4
chr7:107232195-107232696	0.0633167173655669	TCF4
chr7:107605235-107605736	-0.5283914030485061	TCF4
chr7:107619606-107620107	-0.3748236854291243	TCF4
chr7:107697790-107698291	-0.6461407549421548	TCF4
chr7:107857740-107858241	-0.3285700477990443	TCF4
chr7:107966861-107967362	-0.0122684953470029	TCF4
chr7:108461241-108461742	-0.4192440996165488	TCF4
chr7:108461818-108462319	-0.352825004117257	TCF4
chr7:108618772-108619273	-0.5455954999718895	TCF4
chr7:111820689-111821190	-0.3295571681143204	TCF4
chr7:111846300-111846801	-0.5482748265419246	TCF4
chr7:112407732-112408233	-0.1967189771157368	TCF4
chr7:112722769-112723270	-0.4127573089733059	TCF4
chr7:116906523-116907024	-0.3044069178322788	TCF4
chr7:117059497-117059998	-0.5651968890895148	TCF4
chr7:117090886-117091387	-0.7488012677308693	TCF4
chr7:117874395-117874896	-0.3278649618595614	TCF4
chr7:120646066-120646567	-0.2012315271284275	TCF4
chr7:123398011-123398512	-0.0669831642508781	TCF4
chr7:123534431-123534932	-0.1623107832689699	TCF4
chr7:127252862-127253363	-0.2046159396379456	TCF4
chr7:127255914-127256415	-0.5808497969460359	TCF4
chr7:127290424-127290925	-0.6687035050056086	TCF4
chr7:127677582-127678083	0.1717589348580411	TCF4
chr7:127770639-127771140	-0.1576572160683826	TCF4
chr7:127885999-127886500	-0.1606185770142109	TCF4
chr7:127990455-127990956	0.1515934769888294	TCF4
chr7:128157558-128158059	0.0297546266461795	TCF4
chr7:129149095-129149596	-0.170771814542765	TCF4
chr7:129835558-129836059	-0.6450126174389823	TCF4
chr7:133121329-133121830	-0.4144495152280649	TCF4
chr7:133575916-133576417	-0.485522177927944	TCF4
chr7:133796978-133797479	-0.2569333163475789	TCF4
chr7:134179121-134179622	-0.6256932626971501	TCF4
chr7:134855990-134856491	0.2213969849976393	TCF4
chr7:135342949-135343450	-0.2875340461211379	TCF4
chr7:137662995-137663496	-0.1938986333578051	TCF4
chr7:140414313-140414814	-0.3649524822763633	TCF4
chr7:141318645-141319146	-0.6272444517640124	TCF4
chr7:146486603-146487104	0.0300366610219727	TCF4
chr7:146592133-146592634	-0.0846103127379513	TCF4
chr7:147639831-147640332	-0.6097583204648359	TCF4
chr7:147711217-147711718	-0.1857716806352565	TCF4
chr7:147742413-147742914	-0.5453134655960963	TCF4
chr7:147829125-147829626	-0.3271598759200784	TCF4
chr7:148056471-148056972	-0.4238976668171361	TCF4
chr7:148138635-148139136	0.239870236612092	TCF4
chr7:148485661-148486162	-0.1865657395871827	TCF4
chr7:148807587-148808088	-0.1604775598263143	TCF4
chr7:152011593-152012094	-0.3124940883788335	TCF4
chr7:154912965-154913466	-0.657986198725468	TCF4
chr7:155705592-155706093	0.3278649618595614	TCF4
chr7:157702539-157703040	-0.6956377878938564	TCF4
chr7:158120415-158120916	0.1685155395364197	TCF4
chr7:158314478-158314979	-0.3720033416711927	TCF4
chr7:16754167-16754668	0.0124095125348995	TCF4
chr7:17725972-17726473	-0.2019366130679105	TCF4
chr7:18829896-18830397	-0.6705367284482642	TCF4
chr7:1981988-1982489	-0.0737519892699142	TCF4
chr7:22364955-22365456	-0.2001033896252549	TCF4
chr7:22400744-22401245	-0.3794772526297116	TCF4
chr7:23115008-23115509	-0.5055466186092591	TCF4
chr7:23181772-23182273	0.0035254296974146	TCF4
chr7:24910886-24911387	0.1408761707086889	TCF4
chr7:24971409-24971910	0.3863870948366444	TCF4
chr7:28298196-28298697	-0.5828240375765881	TCF4
chr7:30994865-30995366	-0.1314280191196177	TCF4
chr7:31037068-31037569	-0.5419290530865782	TCF4
chr7:31073512-31074013	-0.626398348636633	TCF4
chr7:35744776-35745277	-0.6615116284228828	TCF4
chr7:35792721-35793222	-0.1518755113646226	TCF4
chr7:37149050-37149551	-0.095609653393885	TCF4
chr7:37172079-37172580	-0.4308075090240688	TCF4
chr7:38396967-38397468	-0.4841120060489782	TCF4
chr7:38930682-38931183	-0.2187176584276041	TCF4
chr7:38975116-38975617	0.1387609128902401	TCF4
chr7:38992170-38992671	0.4686001153803537	TCF4
chr7:43481977-43482478	-0.1331202253743767	TCF4
chr7:43520390-43520891	-0.5856443813345197	TCF4
chr7:45601197-45601698	-0.4062989716353	TCF4
chr7:50834894-50835395	-0.5155588389499167	TCF4
chr7:51058691-51059192	-0.3655165510279497	TCF4
chr7:51249286-51249787	-0.3966813495530951	TCF4
chr7:56169032-56169533	-0.5254300421026777	TCF4
chr7:673042-673543	-0.0992761002791962	TCF4
chr7:69668638-69669139	-0.4614082387976279	TCF4
chr7:70036597-70037098	-0.5492619468572006	TCF4
chr7:70387505-70388006	-0.0067688250190361	TCF4
chr7:70512622-70513123	-0.3851179401455751	TCF4
chr7:71637645-71638146	0.0304597125856624	TCF4
chr7:7265337-7265838	-0.1909372724119768	TCF4
chr7:73522650-73523151	-0.1386198957023436	TCF4
chr7:74569512-74570013	-0.4119112058459263	TCF4
chr7:74616395-74616896	-0.2401522709878852	TCF4
chr7:76364667-76365168	-0.0078969625222087	TCF4
chr7:77798493-77798994	-0.1895271005330109	TCF4
chr7:78588411-78588912	-0.2481902506979905	TCF4
chr7:78747620-78748121	-0.0545736517159786	TCF4
chr7:79136349-79136850	-0.5467236374750621	TCF4
chr7:79401211-79401712	0.3914323566915997	TCF4
chr7:87981341-87981842	-0.1420043082118616	TCF4
chr7:88795694-88796195	0.1717589348580411	TCF4
chr7:88965396-88965897	-0.1491961847945875	TCF4
chr7:89183729-89184230	-0.2914825273822423	TCF4
chr7:90671493-90671994	-0.0119864609712097	TCF4
chr7:90973303-90973804	0.0458305860663902	TCF4
chr7:91156469-91156970	-0.1916423583514597	TCF4
chr7:91265834-91266335	-0.5785935219396905	TCF4
chr7:91690726-91691227	-0.0042305156368975	TCF4
chr7:93433584-93434085	-0.4910218482559108	TCF4
chr7:95092340-95092841	0.2347936178478149	TCF4
chr7:95789071-95789572	-0.5271222483574367	TCF4
chr7:95798604-95799105	-0.4198081683681351	TCF4
chr7:95812281-95812782	-0.639653964298912	TCF4
chr7:95819831-95820332	-0.1981291489947026	TCF4
chr7:95951537-95952038	-0.2455109241279554	TCF4
chr7:96033096-96033597	-0.5613894250163071	TCF4
chr7:96246991-96247492	-0.6080661142100768	TCF4
chr7:98846408-98846909	0.1988342349341856	TCF4
chr7:98957191-98957692	0.3525429697414639	TCF4
chr8:100362233-100362734	-0.5206354577141938	TCF4
chr8:101070040-101070541	-0.171476900482248	TCF4
chr8:10376065-10376566	-0.6993042347791677	TCF4
chr8:10404422-10404923	0.0507661876427707	TCF4
chr8:104889190-104889691	-0.2621509522997525	TCF4
chr8:106148286-106148787	0.103083564352404	TCF4
chr8:106392955-106393456	-0.4183979964891693	TCF4
chr8:106567535-106568036	-0.2408573569273681	TCF4
chr8:106600013-106600514	0.1447642812855381	TCF4
chr8:106772919-106773420	-0.6232959705029081	TCF4
chr8:106795016-106795517	0.1475039785398285	TCF4
chr8:106811352-106811853	-0.3034689883534521	TCF4
chr8:115641138-115641639	-0.3681958775979849	TCF4
chr8:115658143-115658644	-0.173169106737007	TCF4
chr8:115766857-115767358	-0.2007375715665724	TCF4
chr8:118195394-118195895	0.0662780783113952	TCF4
chr8:124226018-124226519	-0.2418444772426442	TCF4
chr8:125284948-125285449	0.0303913323107973	TCF4
chr8:12857588-12858089	-0.1305819159922382	TCF4
chr8:130237265-130237766	-0.3770799604354697	TCF4
chr8:132144253-132144754	-0.1166212143904762	TCF4
chr8:132184289-132184790	0.4202312199318249	TCF4
chr8:132391480-132391981	0.0352542969741463	TCF4
chr8:132760576-132761077	0.2523154853856109	TCF4
chr8:132858343-132858844	-0.5106232373735363	TCF4
chr8:132945626-132946127	-0.1004042377823689	TCF4
chr8:135427757-135428258	0.5490888740236171	TCF4
chr8:135457912-135458413	0.2742784304588588	TCF4
chr8:138275985-138276486	-0.493701174825946	TCF4
chr8:140108608-140109109	-0.2518566975833017	TCF4
chr8:140669875-140670376	-0.6093352689011462	TCF4
chr8:141032572-141033073	-0.0898279486901249	TCF4
chr8:16911331-16911832	-0.4869323498069098	TCF4
chr8:17850693-17851194	-0.1219798675305464	TCF4
chr8:18551196-18551697	-0.4045783120753039	TCF4
chr8:19670626-19671127	-0.3375951478244257	TCF4
chr8:22680283-22680784	0.1380558269507572	TCF4
chr8:23299990-23300491	0.1446836347818967	TCF4
chr8:23323226-23323727	0.2150512115422929	TCF4
chr8:23428229-23428730	0.120428678463684	TCF4
chr8:26164015-26164516	-0.3629782416458111	TCF4
chr8:26196328-26196829	-0.5840931922676573	TCF4
chr8:26392573-26393074	-0.2573563679112686	TCF4
chr8:27129042-27129543	-0.1029425471645074	TCF4
chr8:27488866-27489367	-0.2322553084656763	TCF4
chr8:27606184-27606685	-0.1226849534700294	TCF4
chr8:27845827-27846328	-0.4024630542568551	TCF4
chr8:27908766-27909267	-0.4693052013198366	TCF4
chr8:28657981-28658482	-0.2273197068892959	TCF4
chr8:30020260-30020761	-0.0219986813118673	TCF4
chr8:3309275-3309776	-0.586913536025589	TCF4
chr8:35740957-35741458	-0.1173263003299591	TCF4
chr8:35767266-35767767	0.5448904140324065	TCF4
chr8:35863563-35864064	0.1169032487662694	TCF4
chr8:3624232-3624733	-0.3982325386199576	TCF4
chr8:38605390-38605891	-0.0926482924480567	TCF4
chr8:38876410-38876911	-0.34196668064922	TCF4
chr8:396347-396848	-0.5114693405009157	TCF4
chr8:4399936-4400437	-0.4267180105750678	TCF4
chr8:47794395-47794896	-0.3655165510279497	TCF4
chr8:47942938-47943439	-0.6053867876400417	TCF4
chr8:48023988-48024489	-0.802246781943675	TCF4
chr8:4957766-4958267	-0.4900347279406347	TCF4
chr8:4999730-5000231	-0.1985522005583924	TCF4
chr8:50287281-50287782	0.1940532401840239	TCF4
chr8:51870039-51870540	0.0397668469868371	TCF4
chr8:54969015-54969516	0.2197906793799427	TCF4
chr8:55035584-55036085	-0.421218340247101	TCF4
chr8:55195912-55196413	-0.4107830683427536	TCF4
chr8:58721769-58722270	-0.0658550267477054	TCF4
chr8:60613941-60614442	0.0839052267984684	TCF4
chr8:60641464-60641965	-0.262997055427132	TCF4
chr8:61288715-61289216	-0.0610604423592215	TCF4
chr8:63274994-63275495	0.081866210702635	TCF4
chr8:668554-669055	-0.1972830458673232	TCF4
chr8:72584782-72585283	-0.4924320201348767	TCF4
chr8:72974817-72975318	-0.7055089910466175	TCF4
chr8:73160475-73160976	-0.5697094391022056	TCF4
chr8:74227726-74228227	-0.6816770862920946	TCF4
chr8:74464371-74464872	-0.4301024230845859	TCF4
chr8:74587055-74587556	-0.6747672440851618	TCF4
chr8:754732-755233	-0.5560307718762367	TCF4
chr8:78629180-78629681	-0.1479270301035182	TCF4
chr8:84247721-84248222	-0.1507473738614499	TCF4
chr8:84256060-84256561	0.0438563454358381	TCF4
chr8:84798724-84799225	-0.4099369652153741	TCF4
chr8:86451697-86452198	-0.5265581796058505	TCF4
chr8:86478545-86479046	-0.4176929105496863	TCF4
chr8:87890785-87891286	-0.5544795828093744	TCF4
chr8:88034177-88034678	-0.6058098392037314	TCF4
chr8:88328674-88329175	-0.024819025069799	TCF4
chr8:90888788-90889289	-0.3573375541299478	TCF4
chr8:92103303-92103804	-0.1669643504695572	TCF4
chr8:9555727-9556228	-0.0258061453850751	TCF4
chr8:9931644-9932145	-0.321519188404215	TCF4
chr9:100111395-100111896	-0.164990109839005	TCF4
chr9:100554969-100555470	-0.7276486895463813	TCF4
chr9:105117734-105118235	-0.4526651731480396	TCF4
chr9:105242626-105243127	-0.216038331857569	TCF4
chr9:105341886-105342387	-0.492996088886463	TCF4
chr9:105390888-105391389	-0.5553256859367539	TCF4
chr9:105403271-105403772	-0.3992476184309387	TCF4
chr9:105418927-105419428	-0.5193663030231246	TCF4
chr9:10613001-10613502	-0.0145247703533483	TCF4
chr9:10613684-10614185	0.0901099830659181	TCF4
chr9:108968020-108968521	0.0830591236710888	TCF4
chr9:109246469-109246970	-0.3147503633851788	TCF4
chr9:109271899-109272400	-0.4817147138547362	TCF4
chr9:109314146-109314647	-0.3328005634359419	TCF4
chr9:111438587-111439088	-0.511751374876709	TCF4
chr9:120701410-120701911	-0.0181912172386595	TCF4
chr9:121772821-121773322	-0.1032245815403006	TCF4
chr9:121863564-121864065	-0.0133966328501756	TCF4
chr9:121886847-121887348	0.0425871907447688	TCF4
chr9:122807167-122807668	-0.1734511411128002	TCF4
chr9:122858887-122859388	0.0128325640985892	TCF4
chr9:123061779-123062280	-0.4475885543837624	TCF4
chr9:123097819-123098320	0.1733101239249036	TCF4
chr9:123111600-123112101	0.1992572864978753	TCF4
chr9:123589449-123589950	-0.6255522455092535	TCF4
chr9:125197893-125198394	0.1029425471645074	TCF4
chr9:125545054-125545555	-0.5372754858859909	TCF4
chr9:126836058-126836559	0.4176929105496863	TCF4
chr9:127344445-127344946	-0.4171288417981	TCF4
chr9:127788772-127789273	0.0425871907447688	TCF4
chr9:131912720-131913221	-0.5326219186854035	TCF4
chr9:131943453-131943954	-0.0812259002284332	TCF4
chr9:135244820-135245321	0.5692863875385158	TCF4
chr9:137162677-137163178	0.0300366610219727	TCF4
chr9:137305242-137305743	0.1833223442655611	TCF4
chr9:17676666-17677167	0.0274983516398341	TCF4
chr9:17699957-17700458	-0.3258907212290092	TCF4
chr9:17824721-17825222	0.161605697329487	TCF4
chr9:1879720-1880221	-0.0645198818199062	TCF4
chr9:1916694-1917195	-0.6554478893433296	TCF4
chr9:1918682-1919183	-0.2556641616565095	TCF4
chr9:20220307-20220808	-0.492996088886463	TCF4
chr9:20271263-20271764	-0.5265581796058505	TCF4
chr9:20355156-20355657	-0.1687975739122128	TCF4
chr9:20442596-20443097	0.081648951792123	TCF4
chr9:20729630-20730131	-0.6297827611461511	TCF4
chr9:27413863-27414364	-0.5602612875131343	TCF4
chr9:27712869-27713370	-0.2775218257804803	TCF4
chr9:27977971-27978472	0.3588433645699483	TCF4
chr9:28044686-28045187	-0.1889630317814246	TCF4
chr9:35110308-35110809	-0.6324620877161862	TCF4
chr9:35908279-35908780	-0.4360251449762425	TCF4
chr9:37197223-37197724	-0.3481714369166696	TCF4
chr9:37202711-37203212	-0.4901757451285313	TCF4
chr9:69797658-69798159	-0.4533702590875225	TCF4
chr9:72045646-72046147	-0.2140640912270168	TCF4
chr9:76024056-76024557	-0.5571589093794095	TCF4
chr9:76310627-76311128	-0.1805020005076295	TCF4
chr9:76510644-76511145	-0.3216602055921116	TCF4
chr9:78007390-78007891	-0.5611073906405138	TCF4
chr9:83563372-83563873	-0.0073328937706224	TCF4
chr9:84737514-84738015	0.2008084755647378	TCF4
chr9:84793511-84794012	-0.0840462439863649	TCF4
chr9:84950093-84950594	-0.2426905803700237	TCF4
chr9:85439723-85440224	-0.345351093158738	TCF4
chr9:8555687-8556188	0.4884835388737722	TCF4
chr9:85610188-85610689	0.2236532600039847	TCF4
chr9:8659146-8659647	-0.0418821048052859	TCF4
chr9:8794239-8794740	-0.4427939699952786	TCF4
chr9:8811917-8812418	0.1740152098643865	TCF4
chr9:88291466-88291967	-0.4497038122022113	TCF4
chr9:89103901-89104402	-0.4842530232368747	TCF4
chr9:89112133-89112634	-0.4949703295170153	TCF4
chr9:8923348-8923849	0.3201090165252492	TCF4
chr9:8950393-8950894	-0.0753031783367766	TCF4
chr9:9026897-9027398	0.1253642800400645	TCF4
chr9:9072365-9072866	-0.4348970074730698	TCF4
chr9:9100215-9100716	-0.3676318088463985	TCF4
chr9:9142052-9142553	-0.2684967257550988	TCF4
chr9:9170842-9171343	0.0930713440117464	TCF4
chr9:92729484-92729985	-0.305866280547694	TCF4
chr9:93055112-93055613	-0.5856443813345197	TCF4
chr9:96510381-96510882	0.0668421470629815	TCF4
chr9:98342965-98343466	-0.5752091094301724	TCF4
chr9:98433083-98433584	-0.4230515636897566	TCF4
chrX:103826060-103826561	0.0031045529521719	TCF4
chrX:104310163-104310664	-0.325608686853216	TCF4
chrX:109844518-109845019	-0.1950267708609778	TCF4
chrX:110044967-110045468	-0.1279820606591582	TCF4
chrX:123350260-123350761	-0.4048603464510971	TCF4
chrX:124340315-124340816	-0.4559085684696611	TCF4
chrX:12607682-12608183	-0.3957924553608016	TCF4
chrX:13046080-13046581	-0.6928174441359247	TCF4
chrX:13653536-13654037	0.0947635502665054	TCF4
chrX:18323572-18324073	-0.2980528179060722	TCF4
chrX:18632185-18632686	0.108865269056164	TCF4
chrX:20061535-20062036	-0.3877972667156102	TCF4
chrX:21255164-21255665	-0.413744429288582	TCF4
chrX:21583799-21584300	-0.3205320680889389	TCF4
chrX:28589049-28589550	-0.1456707550971728	TCF4
chrX:37820732-37821233	-0.5698504562901021	TCF4
chrX:41086102-41086603	0.0895459143143318	TCF4
chrX:41146320-41146821	-0.3123530711909369	TCF4
chrX:41476017-41476518	-0.1740152098643865	TCF4
chrX:43970742-43971243	-0.342953800964496	TCF4
chrX:45079185-45079686	0.1809757526613774	TCF4
chrX:47687196-47687697	-0.5268402139816435	TCF4
chrX:8675038-8675539	-0.4982137248386367	TCF4
chrX:8851369-8851870	0.048650929824322	TCF4
chrY:12546804-12547305	-0.0436046290299778	TCF4
chr1:10149388-10149889	-0.2460217133001669	RFX7
chr1:10253841-10254342	-0.6636268862413316	RFX7
chr1:10430687-10431188	0.1389019300781367	RFX7
chr1:108200295-108200796	-0.1355175175686187	RFX7
chr1:108742194-108742695	-0.6097583204648359	RFX7
chr1:108816795-108817296	-0.0393437954231473	RFX7
chr1:109499135-109499636	-0.2745604648346521	RFX7
chr1:11068259-11068760	-0.2982513524012784	RFX7
chr1:111747342-111747843	-0.1538497519951748	RFX7
chr1:11355301-11355802	-0.3789131838781253	RFX7
chr1:113695771-113696272	-0.6656011268718838	RFX7
chr1:113758909-113759410	-0.206167128704808	RFX7
chr1:113895205-113895706	-0.3516968666140843	RFX7
chr1:118074230-118074731	-0.2290119131440549	RFX7
chr1:12333199-12333700	-0.391604730788818	RFX7
chr1:12659095-12659596	-0.0031023781337248	RFX7
chr1:14602174-14602675	-0.2916235445701389	RFX7
chr1:146037050-146037551	-0.1855786192719065	RFX7
chr1:150887047-150887548	-0.6056688220158349	RFX7
chr1:151048547-151049048	0.1259283487916508	RFX7
chr1:151710313-151710814	-0.198693217746289	RFX7
chr1:151763432-151763933	0.0492149985759083	RFX7
chr1:15247153-15247654	0.5424931218381646	RFX7
chr1:154183160-154183661	0.3117890024393506	RFX7
chr1:15526738-15527239	-0.02312681881504	RFX7
chr1:155291486-155291987	-0.6076430626463871	RFX7
chr1:155334755-155335256	-0.0157939250444175	RFX7
chr1:155500046-155500547	-0.483124885733702	RFX7
chr1:155596276-155596777	-0.3976684698683712	RFX7
chr1:155688367-155688868	-0.0157939250444175	RFX7
chr1:155718867-155719368	-0.4773431810299421	RFX7
chr1:155957587-155958088	0.5510951702998563	RFX7
chr1:15603582-15604083	0.060214339231842	RFX7
chr1:15622857-15623358	-0.0454075345027005	RFX7
chr1:159207921-159208422	0.0886998111869523	RFX7
chr1:168300752-168301253	-0.8064772975805728	RFX7
chr1:16904872-16905373	-0.2837265820479301	RFX7
chr1:169427376-169427877	0.1238130909732021	RFX7
chr1:174954265-174954766	-0.4114881542822367	RFX7
chr1:175084394-175084895	-0.783209461577636	RFX7
chr1:179814280-179814781	-0.1445426175940002	RFX7
chr1:179860773-179861274	-0.580144711006553	RFX7
chr1:179911033-179911534	-0.5075208592398113	RFX7
chr1:180548596-180549097	-0.3935789714193703	RFX7
chr1:180631881-180632382	-0.1193005409605113	RFX7
chr1:182926239-182926740	-0.7744663959280478	RFX7
chr1:183027104-183027605	0.0197424063055219	RFX7
chr1:183234699-183235200	-0.0815079346042264	RFX7
chr1:183879595-183880096	-0.7620568833931483	RFX7
chr1:186279447-186279948	-0.3312011436078833	RFX7
chr1:19028124-19028625	-0.2665224851245467	RFX7
chr1:19154929-19155430	-0.4537933106512122	RFX7
chr1:19309438-19309939	-0.6952147363301667	RFX7
chr1:197321094-197321595	-0.7465449927245239	RFX7
chr1:197464137-197464638	-0.0296136094582829	RFX7
chr1:197469451-197469952	-0.7059320426103072	RFX7
chr1:197471352-197471853	-0.519225285835228	RFX7
chr1:201009977-201010478	-0.3925918511040941	RFX7
chr1:202410997-202411498	0.0454075345027005	RFX7
chr1:205783231-205783732	0.0743160580215005	RFX7
chr1:206087151-206087652	-0.6498072018274662	RFX7
chr1:206464598-206465099	-0.7655823130905629	RFX7
chr1:20865050-20865551	-0.360298915075776	RFX7
chr1:210233311-210233812	0.4686001153803537	RFX7
chr1:211258886-211259387	-0.0580990814133932	RFX7
chr1:211326794-211327295	0.2369088756662637	RFX7
chr1:211344323-211344824	-0.3110839164998676	RFX7
chr1:21188388-21188889	-0.6802669144131286	RFX7
chr1:212945517-212946018	-0.2710350351372374	RFX7
chr1:212981062-212981563	0.3681958775979849	RFX7
chr1:214446773-214447274	-0.2095515412143261	RFX7
chr1:220137155-220137656	-0.1428504113392411	RFX7
chr1:220313682-220314183	-0.6093352689011462	RFX7
chr1:220339097-220339598	-0.1576572160683826	RFX7
chr1:223248234-223248735	-0.4842530232368747	RFX7
chr1:223500634-223501135	0.0339851422830771	RFX7
chr1:223860210-223860711	-0.6302058127098408	RFX7
chr1:226417919-226418420	-0.4226285121260668	RFX7
chr1:230067117-230067618	0.0321519188404215	RFX7
chr1:231422278-231422779	-0.0133966328501756	RFX7
chr1:232863633-232864134	-0.5785935219396905	RFX7
chr1:233490550-233491051	-0.3832847167029194	RFX7
chr1:235022442-235022943	-0.4693052013198366	RFX7
chr1:235583511-235584012	-0.3913226964130248	RFX7
chr1:235661628-235662129	-0.4174108761738932	RFX7
chr1:235866974-235867475	-0.0153708734807278	RFX7
chr1:235937107-235937608	0.0430102423084585	RFX7
chr1:243255177-243255678	-0.0889818455627454	RFX7
chr1:244409985-244410486	-0.6051047532642485	RFX7
chr1:244418764-244419265	0.1138008706325445	RFX7
chr1:244620395-244620896	0.1656951957784879	RFX7
chr1:244635254-244635755	-0.6102241063054298	RFX7
[truncated: 529,633 more rows]
