# Supplementary material for: Single-cell multiomic human brain atlas reveals regulatory drivers of cortical regionality
Source: Nat Commun. 2026 Feb 21;17:3051. doi: 10.1038/s41467-026-69368-2 (PMC13039890; doi:10.1038/s41467-026-69368-2)
Supplement: Supplementary file 16 — Source data [file 41467_2026_69368_MOESM16_ESM.zip › Source Data Final/Fig5c.xlsx]

## Sheet: 5c
Negatively Correlated				Positively Correlated
	ST -Total	ST - Unique			ST +Total	ST + Unique
L2_3_IT	20754	18881		L2_3_IT	20517	18762
"L5_IT"	2323	1355		"L5_IT"	1607	943
"L4_IT"	1145	623		"L4_IT"	1267	620
"L6_IT"	1075	563		"L6_IT"	1185	708
"PVALB"	906	784		"PVALB"	964	745
"L6_CT"	369	238		"L6_CT"	792	556
"SST"	95	65		"SST"	117	89
"L6_IT_Car3"	20	13		"L6_IT_Car3"	32	18
"Astro"	18	17		"Astro"	8	7
"Oligo"	1	1		"Oligo"	11	11
"VIP"	8	6		"VIP"	7	5
"L5_6_NP"	6	3		"L5_6_NP"	1	1
"L6B"	2	2		"L6B"	1	1
"LAMP5"	2	1		LAMP5	0	0
"OPC"	1	1		OPC	0	0
