# Supplementary material for: Single-cell multiomic human brain atlas reveals regulatory drivers of cortical regionality
Source: Nat Commun. 2026 Feb 21;17:3051. doi: 10.1038/s41467-026-69368-2 (PMC13039890; doi:10.1038/s41467-026-69368-2)
Supplement: Supplementary file 16 — Source data [file 41467_2026_69368_MOESM16_ESM.zip › Source Data Final/Fig5h.xlsx]

## Sheet: 5h
	A24	A9	FI	MTG	AnG	M1C	S1C	A1C	V1C
CHRM2	-0.5864	-0.74725	-0.64312	-0.95379	-0.776	0.455204	0.153835	1.28034	1.81717
CHRM3	0.799448	0.377874	1.07941	0.700831	0.662337	-0.79351	-0.64154	-0.17179	-2.01305
GRIK1	-1.04247	-0.98858	-0.85591	-0.39499	0.115027	-0.2705	0.446382	1.11569	1.87535
GRIK2	1.01271	0.885459	0.96763	0.373803	0.548648	-0.72075	-0.89321	-0.33472	-1.83956
GABRA1	-1.93607	-0.00798	-0.55128	-0.4007	0.003068	0.386158	0.240287	0.422035	1.84448
GABRD	-1.11004	-0.95607	-1.1691	-0.33426	-0.06503	1.12388	0.295203	0.575409	1.64001
GABRG3	-1.32601	-0.55771	-0.41721	-0.33176	-0.28357	0.021346	0.472722	0.113677	2.30852
GABRA2	1.25906	-0.01005	1.23996	0.040947	-0.13792	-1.00169	-1.50993	0.944692	-0.82507
GABRA3	1.40112	0.619792	0.772431	-0.12529	-0.31999	0.239322	0.13817	-0.60538	-2.12018
GABRA5	1.18726	0.278674	1.54509	-0.53392	-0.83038	0.125945	-0.71774	0.48826	-1.54319
GABRB1	1.1068	0.745666	1.00814	0.343189	0.272843	-0.37786	-0.68869	-0.34218	-2.06791
GABRB3	0.997891	0.751927	1.1938	0.307567	-0.03744	-0.35616	-0.57404	-0.17897	-2.10458
GRIN1	-0.71766	-1.57687	-1.24433	0.821103	0.110243	1.32943	0.17747	0.97406	0.126558
GRIN3B	-0.44194	-1.55096	-1.03365	1.28782	-0.39957	0.152498	-0.16534	1.34794	0.8032
GRIN2B	0.979921	0.677941	1.23661	0.334725	-0.06262	0.082763	-1.12164	-0.22525	-1.90245
GRM4	-0.58409	-0.36425	-0.71857	-0.67869	-0.76172	0.344404	0.333882	0.033677	2.39536
GRM1	1.25463	0.346099	0.962057	0.205442	-0.16152	-0.01896	-0.33966	0.031289	-2.27938
GRM5	0.749153	0.560971	1.16193	0.616275	0.580689	-1.4258	-0.96314	0.159076	-1.43916
GRM8	-0.05338	0.805879	0.470308	1.43272	0.914538	-0.63395	-1.77754	-0.53037	-0.6282
HTR1F	-1.12373	-0.14894	-1.66906	-0.59741	-0.02413	0.42732	0.992818	0.840232	1.30289
HTR4	-0.28901	0.358523	0.290116	1.40514	1.01566	-0.06055	-0.5538	-0.07272	-2.09335
HTR1E	0.698642	0.506671	0.642079	0.397573	0.249887	0.283852	0.192267	-0.46286	-2.50811
