# Supplementary material for: Single-cell multiomic human brain atlas reveals regulatory drivers of cortical regionality
Source: Nat Commun. 2026 Feb 21;17:3051. doi: 10.1038/s41467-026-69368-2 (PMC13039890; doi:10.1038/s41467-026-69368-2)
Supplement: Supplementary file 16 — Source data [file 41467_2026_69368_MOESM16_ESM.zip › Source Data Final/FigS9e.xlsx]

## Sheet: FigureS9e_top
index	count	group
0	85	L4_IT
1	70	L2_3_IT
2	75	L5_ET
3	27	L5_6_NP
4	20	L5_IT
5	29	L6_IT_Car3
6	28	VIP
7	15	L6_CT
8	21	SST
9	16	L6_IT
10	13	L6B
11	7	Chandelier
12	7	LAMP5_LHX6
13	6	PVALB
14	3	SNCG
15	3	PAX6
16	3	Astro
17	1	Micro
18	26	L4_IT,L2_3_IT
19	14	L2_3_IT,L5_IT
20	14	L4_IT,L5_ET
21	11	L4_IT,L5_IT
22	8	L2_3_IT,L5_ET
23	7	L4_IT,L2_3_IT,L5_IT
24	6	L2_3_IT,L6_CT
25	6	L2_3_IT,L6_IT
26	5	L2_3_IT,L6_IT_Car3
27	5	L5_ET,L6_CT
28	4	L4_IT,L2_3_IT,L5_ET
29	3	L5_6_NP,L6_CT
30	3	L4_IT,L6_IT
31	3	L4_IT,L5_6_NP
32	3	L6_IT_Car3,L6_IT
33	3	L4_IT,SST
34	2	L5_ET,Chandelier
35	2	L4_IT,L2_3_IT,L6_IT_Car3
36	2	L4_IT,L6_CT
37	2	L4_IT,L2_3_IT,L6_IT

## Sheet: FigureS9e_right
celltype	count
L4_IT	132
L2_3_IT	116
L5_ET	100
L5_6_NP	38
L5_IT	38
L6_IT_Car3	37
VIP	32
L6_CT	31
SST	28
L6_IT	27
L6B	16
Chandelier	10
LAMP5_LHX6	7
PVALB	7
SNCG	4
PAX6	3
Astro	3
Micro	1
