# Supplementary material for: Single-cell multiomic human brain atlas reveals regulatory drivers of cortical regionality
Source: Nat Commun. 2026 Feb 21;17:3051. doi: 10.1038/s41467-026-69368-2 (PMC13039890; doi:10.1038/s41467-026-69368-2)
Supplement: Supplementary file 16 — Source data [file 41467_2026_69368_MOESM16_ESM.zip › Source Data Final/Fig3e.xlsx]

## Sheet: 3e
L2/3 IT
	ACC	DFC	FI	M1C	S1C	MTG	A1C	AnG	V1C
ACC	1	0.883044	0.721459	0.794716	0.748747	0.669398	0.775686	0.835703	0.760135
DFC	0.883044	1	0.83073	0.805715	0.636546	0.776518	0.713573	0.899103	0.778715
FI	0.721459	0.83073	1	0.73241	0.675138	0.874308	0.742967	0.923373	0.740665
M1C	0.794716	0.805715	0.73241	1	0.711108	0.64148	0.873567	0.80393	0.918465
S1C	0.748747	0.636546	0.675138	0.711108	1	0.545457	0.783784	0.675942	0.698235
MTG	0.669398	0.776518	0.874308	0.64148	0.545457	1	0.654875	0.8924	0.641713
A1C	0.775686	0.713573	0.742967	0.873567	0.783784	0.654875	1	0.826004	0.882407
AnG	0.835703	0.899103	0.923373	0.80393	0.675942	0.8924	0.826004	1	0.802202
V1C	0.760135	0.778715	0.740665	0.918465	0.698235	0.641713	0.882407	0.802202	1
L4 IT
	ACC	DFC	FI	M1C	S1C	MTG	A1C	AnG	V1C
ACC	1	0.683225	0.654797	0.698499	0.552759	0.244369	0.523207	0.446186	0.654197
DFC	0.683225	1	0.734126	0.762036	0.810153	0.526198	0.610183	0.568118	0.570105
FI	0.654797	0.734126	1	0.671611	0.645056	0.701832	0.833797	0.917874	0.48554
M1C	0.698499	0.762036	0.671611	1	0.700652	0.358277	0.798377	0.543005	0.613745
S1C	0.552759	0.810153	0.645056	0.700652	1	0.700165	0.509892	0.48898	0.458842
MTG	0.244369	0.526198	0.701832	0.358277	0.700165	1	0.522851	0.642613	0.208875
A1C	0.523207	0.610183	0.833797	0.798377	0.509892	0.522851	1	0.841924	0.56872
AnG	0.446186	0.568118	0.917874	0.543005	0.48898	0.642613	0.841924	1	0.422153
V1C	0.654197	0.570105	0.48554	0.613745	0.458842	0.208875	0.56872	0.422153	1
PVALB
	ACC	DFC	FI	M1C	S1C	MTG	A1C	AnG	V1C
ACC	1	0.409458	0.443744	0.412532	0.447602	0.454626	0.346863	0.619204	0.55229
DFC	0.409458	1	0.672857	0.783363	0.748025	0.477617	0.593188	0.735045	0.657064
FI	0.443744	0.672857	1	0.603429	0.704457	0.725348	0.886228	0.904224	0.684993
M1C	0.412532	0.783363	0.603429	1	0.825796	0.524973	0.589732	0.640602	0.803395
S1C	0.447602	0.748025	0.704457	0.825796	1	0.666491	0.717489	0.768066	0.673929
MTG	0.454626	0.477617	0.725348	0.524973	0.666491	1	0.624522	0.671777	0.58546
A1C	0.346863	0.593188	0.886228	0.589732	0.717489	0.624522	1	0.876405	0.666624
AnG	0.619204	0.735045	0.904224	0.640602	0.768066	0.671777	0.876405	1	0.70292
V1C	0.55229	0.657064	0.684993	0.803395	0.673929	0.58546	0.666624	0.70292	1
Astrocyte
	ACC	DFC	FI	M1C	S1C	MTG	A1C	AnG	V1C
ACC	1	-0.0477563	0.525524	-0.16395	0.538886	0.440104	-0.321772	-0.0294799	-0.268502
DFC	-0.0477563	1	-0.173178	0.543357	0.248099	-0.0331245	0.133506	0.326409	0.601099
FI	0.525524	-0.173178	1	-0.516402	0.410057	0.5977	-0.477232	-0.323365	-0.45527
M1C	-0.16395	0.543357	-0.516402	1	0.280597	-0.187089	0.69685	0.786752	0.638521
S1C	0.538886	0.248099	0.410057	0.280597	1	0.403908	0.167754	0.343857	0.248604
MTG	0.440104	-0.0331245	0.5977	-0.187089	0.403908	1	-0.348167	-0.252874	-0.29434
A1C	-0.321772	0.133506	-0.477232	0.69685	0.167754	-0.348167	1	0.443987	0.410598
AnG	-0.0294799	0.326409	-0.323365	0.786752	0.343857	-0.252874	0.443987	1	0.418119
V1C	-0.268502	0.601099	-0.45527	0.638521	0.248604	-0.29434	0.410598	0.418119	1
Oligo
	ACC	DFC	FI	M1C	S1C	MTG	A1C	AnG	V1C
ACC	1	0.236258	0.880303	0.380835	0.631145	0.58961	0.543407	0.917524	0.497484
DFC	0.236258	1	0.502715	0.772857	0.585037	0.360339	0.782227	0.282464	0.351439
FI	0.880303	0.502715	1	0.527574	0.802461	0.671412	0.712989	0.852448	0.663256
M1C	0.380835	0.772857	0.527574	1	0.607749	0.563882	0.612975	0.360002	0.485221
S1C	0.631145	0.585037	0.802461	0.607749	1	0.66029	0.59197	0.622728	0.767293
MTG	0.58961	0.360339	0.671412	0.563882	0.66029	1	0.44644	0.610327	0.544191
A1C	0.543407	0.782227	0.712989	0.612975	0.59197	0.44644	1	0.629916	0.538411
AnG	0.917524	0.282464	0.852448	0.360002	0.622728	0.610327	0.629916	1	0.564184
V1C	0.497484	0.351439	0.663256	0.485221	0.767293	0.544191	0.538411	0.564184	1
