# Supplementary material for: Single-cell multiomic human brain atlas reveals regulatory drivers of cortical regionality
Source: Nat Commun. 2026 Feb 21;17:3051. doi: 10.1038/s41467-026-69368-2 (PMC13039890; doi:10.1038/s41467-026-69368-2)
Supplement: Supplementary file 16 — Source data [file 41467_2026_69368_MOESM16_ESM.zip › Source Data Final/Fig5d.xlsx]

## Sheet: 5d
	L2/3 IT	L4 IT	L5 IT	L6 IT	L6 CT	SST	PVALB
JDP2	0.367773	0.14835	0.113657	0.31039	0.0270059	0.10753	0.141299
RORA	0.416706	0.292623					0.296924
NFE2L1	0.0648679		0.0963215	0.186918	0.293174	0.00917254	0.21759
NFIC	0.320955	-0.0508608	0.135979		0.303836
ZNF385D		0.0908264	0.0639558	0.202147	0.154414	-0.0095584	0.0146658
KLF9	0.065291		0.231268	0.10753	0.178258
IRF2	0.276958			0.053657	0.206731	0.100968
RARB	0.0926483	0.00620476	0.07347	0.169362		0.0204485	0.0564069
FOSL2	-0.0282034	-0.0802388	0.09011	-0.0071215	0.229819		0.116903
SMARCC1		-0.0700174	-0.0223686	-0.0542559	0.266381	0.134953	0.0941995
KLF12	0.124769	0.103013	0.0671242	0.0713342		0.0286461
ETS1	0.174368	0.245745				-0.0157939	-0.0630523
BACH2	0.181348	0.0285555	0.172071	-0.112469	-0.0018332	0.0916612	-0.0865846
NFIA	-0.0212936	-0.127659	-0.0332771		0.236847		0.240733
LIN28B	0.171477		0.00580451	0.0529534	0.239622
SATB1	0.182617		0.10338	0.0612375	0.179685	-0.049497
EGR1			0.102264	0.181066	0.157099
ELF2	-0.0441384	0.0332095	0.0716367		0.149774	-0.0364074	-0.131428
TCF12	-0.0109997	0.174346	-0.0106468	-0.024255		0.00275061	-0.21746
NFIX	0.117467	-0.0401899	-0.0338536
KLF13				0.16217	0.0974429	-0.101955
NF1	-0.144966	-0.152158	-0.127559		0.176546
SMAD3	-0.179374	-0.213058	-0.12558	-0.0595093	0.0306007	0.209834
NFIB	-0.194322	-0.15185	-0.126351		0.185169
LHX2		-0.0072038	-0.0267933	-0.249634
ZNF846	-0.2551		-0.164708		-0.113813	-0.0029614
SMAD9				-0.159349	-0.0588042	-0.117311	-0.293386
KLF8		-0.168739	-0.244383	-0.131851	-0.189527	-0.0662781
TCF4	-0.295431	-0.18996	-0.188117	-0.0803854
RFX7	-0.237473	-0.166189	-0.19545	-0.0800978	-0.0778442	-0.127515
RFX3	-0.323634	-0.172302	-0.157191	-0.10682	-0.0720598	-0.109993
RFX2	-0.36044			-0.285207	-0.20133
