# Supplementary material for: Single-cell multiomic human brain atlas reveals regulatory drivers of cortical regionality
Source: Nat Commun. 2026 Feb 21;17:3051. doi: 10.1038/s41467-026-69368-2 (PMC13039890; doi:10.1038/s41467-026-69368-2)
Supplement: Supplementary file 16 — Source data [file 41467_2026_69368_MOESM16_ESM.zip › Source Data Final/Fig4b.xlsx]

## Sheet: 4b
Negative Correlation				Positive Correlation
	RC - Total	RC - Unique			RC + Total	RC + Unique
L4IT	210	137		L4IT	132	85
L23IT	135	83		L23IT	116	70
L5ET	92	65		L5ET	100	75
L56NP	84	59		L56NP	38	27
L6CT	73	40		L6CT	31	15
L5IT	60	25		L5IT	38	20
VIP	59	42		VIP	32	28
L6ITCAR3	36	19		L6ITCAR3	37	29
SST	41	27		SST	28	21
L6IT	26	14		L6IT	27	16
L6B	14	10		L6B	16	13
LAMP5 LHX6	11	8		Lamp5 LHX6	7	7
Chandelier	7	4		Chandelier	10	7
PAX6	11	8		PAX6	3	3
PVALB	6	4		PVALB	7	6
LAMP5	10	5		Lamp5	0	0
SNCG	5	1		SNCG	4	3
Astro	5	4		Astro	3	3
OPC	4	4		OPC	0	0
Micro	0	0		Micro	1	1
