# Supplementary material for: Single-cell multiomic human brain atlas reveals regulatory drivers of cortical regionality
Source: Nat Commun. 2026 Feb 21;17:3051. doi: 10.1038/s41467-026-69368-2 (PMC13039890; doi:10.1038/s41467-026-69368-2)
Supplement: Supplementary file 16 — Source data [file 41467_2026_69368_MOESM16_ESM.zip › Source Data Final/FigS12a.xlsx]

## Sheet: S12a
	TS Negative			TS - Positive
L2/3 IT	147		L2/3 IT	141
PVALB	132		PVALB	105
LAMP5 LHX6	89		LAMP5 LHX6	67
L5 IT	76		L5 IT	54
L6 CT	71		L6 CT	47
L5 ET	51		L5 ET	57
L6 IT Car3	52		L6 IT Car3	47
L5/6 NP	65		L5/6 NP	32
L6 IT	38		L6 IT	49
SST	41		SST	43
L6B	46		L6B	18
Chandelier	37		Chandelier	23
VIP	35		VIP	23
LAMP5	28		LAMP5	26
L4 IT	35		L4 IT	17
SNCG	21		SNCG	12
PAX6	7		PAX6	9
Astro	6		Astro	3
OPC	1		OPC	2
Oligo	1		Oligo	1
Micro	0		Micro	0
VLMC	0		VLMC	0
SST CHODL	0		SST CHODL	0
Endo	0		Endo	0
