# Supplementary material for: Single-cell multiomic human brain atlas reveals regulatory drivers of cortical regionality
Source: Nat Commun. 2026 Feb 21;17:3051. doi: 10.1038/s41467-026-69368-2 (PMC13039890; doi:10.1038/s41467-026-69368-2)
Supplement: Supplementary file 16 — Source data [file 41467_2026_69368_MOESM16_ESM.zip › Source Data Final/Fig1e.xlsx]

## Sheet: Region
	ACC	DFC	FI	M1C	S1C	MTG	A1C	AnG	V1C
VLMC_2	0.0953157	0.131976	0.152342	0.178411	0.101833	0.085947	0.0696538	0.118534	0.0659878
VLMC_1	0.135176	0.148995	0.118593	0.18191	0.0884422	0.0826633	0.0469849	0.0896985	0.107538
Endo_1	0.0739757	0.102807	0.102428	0.221168	0.110015	0.114568	0.0827011	0.0883915	0.103945
Endo_2	0.16167	0.146384	0.130511	0.211052	0.0823045	0.0676073	0.0634921	0.0623163	0.074662
Astro_3	0.0867129	0.0831202	0.132322	0.202899	0.117799	0.0548959	0.122336	0.134515	0.0654001
Astro_4	0.117288	0.0785509	0.131277	0.157819	0.128049	0.0803443	0.0989957	0.16033	0.0473458
Astro_5	0.088475	0.0989523	0.110594	0.167637	0.0908033	0.0849825	0.088475	0.185099	0.0849825
Astro_1	0.0972663	0.0934494	0.169319	0.11199	0.0906942	0.0587566	0.0928049	0.221592	0.064128
Astro_2	0.0643886	0.0384428	0.0936295	0.187967	0.161142	0.0722724	0.0846473	0.207518	0.0899927
Oligo_4	0.0547951	0.0850133	0.0867189	0.319412	0.16491	0.0537018	0.0832204	0.0903923	0.0618358
Oligo_2	0.0535802	0.10258	0.110153	0.268752	0.137463	0.0702549	0.0823056	0.120973	0.053938
Oligo_1	0.0534222	0.101866	0.113823	0.233406	0.133031	0.0833012	0.0854406	0.137983	0.0577266
Oligo_3	0.0526319	0.099653	0.110835	0.245162	0.13248	0.083652	0.0805683	0.138372	0.0566453
OPC_1	0.090764	0.0937448	0.157405	0.164142	0.0964264	0.099795	0.080226	0.144906	0.0725913
Micro/PVM_1	0.116095	0.106015	0.167419	0.14112	0.109774	0.0737335	0.098992	0.129947	0.0569032
L5 ET_3	0	0	0.0429688	0.0234375	0.0585938	0.234375	0.273438	0.296875	0.0703125
L5 ET_4	0	0	0.00617284	0.0925926	0.111111	0.00617284	0.123457	0.037037	0.623457
L5 ET_1	0	0.00860215	0.0107527	0.632258	0.346237	0	0	0	0.00215054
L5 ET_2	0.160737	0.121665	0.231258	0.196633	0.14676	0.0327192	0.0301779	0.0702033	0.00984752
L5 IT_2	0.0511114	0.120985	0.162927	0.0950389	0.0696416	0.140974	0.0848335	0.197177	0.0773115
L5 IT_1	0.013245	0.0645695	0.057947	0.369205	0.173841	0.0430464	0.124172	0.0910596	0.0629139
L5 IT_5	0.00351803	0.00615655	0.00791557	0.0395778	0.0193492	0.0202287	0.204925	0.0316623	0.666667
L5 IT_3	0.0108003	0.0819779	0.0385166	0.256864	0.124658	0.037866	0.104229	0.170852	0.174236
L5 IT_4	0.00699558	0.0445508	0.0327688	0.082106	0.0662739	0.070324	0.0810015	0.10162	0.514359
L6 IT_1	0.00844917	0.0212592	0.0207141	0.116108	0.10139	0.0242573	0.0893977	0.0487871	0.569638
L6 IT_2	0.0560453	0.116214	0.177961	0.14977	0.126964	0.0812488	0.101971	0.12484	0.0649864
L4 IT_2	0.007431	0.007431	0.00849257	0.0329087	0.0127388	0.0138004	0.0498938	0.0254777	0.841826
L4 IT_6	0.00522345	0.00638421	0.0139292	0.0226349	0.0325015	0.0255368	0.0458503	0.0156703	0.832269
L4 IT_5	0.0923863	0.144696	0.18952	0.131641	0.0971335	0.0798795	0.108727	0.135202	0.0208143
L5 IT_6	0.0407483	0.0974779	0.185715	0.0701356	0.0686965	0.0872529	0.101871	0.159509	0.188593
L4 IT_1	0.013236	0.0800011	0.145624	0.0868281	0.0563435	0.167637	0.0647867	0.251261	0.134283
L4 IT_3	0.00811018	0.0190513	0.0146136	0.0783474	0.0476664	0.0670237	0.100689	0.0857689	0.57873
L4 IT_4	0	0.025	0.01875	0.05	0.0875	0.10625	0.125	0.0375	0.55
L2/3 IT_2	0.00056163	0.00393139	0.00362898	0.0843738	0.186849	0.00298095	0.0874411	0.0201322	0.610101
L2/3 IT_1	0.0351346	0.0687016	0.0828108	0.0783844	0.0637219	0.0632608	0.0869605	0.101162	0.419864
L2/3 IT_5	0.0350985	0.0794809	0.0687287	0.180135	0.147783	0.0299356	0.151951	0.0760705	0.230817
L2/3 IT_6	0.0525226	0.089082	0.149911	0.150692	0.0993572	0.106288	0.0946879	0.173476	0.0839832
L2/3 IT_3	0.0161987	0.0369134	0.0370607	0.366189	0.0487434	0.0769193	0.0384842	0.190359	0.189132
L2/3 IT_4	0.023455	0.0403366	0.0398884	0.2346	0.0933718	0.0645884	0.0547781	0.122603	0.326378
L6 IT Car3_1	0.00088417	0.0277041	0.0330091	0.20896	0.116711	0.0129679	0.152667	0.0474506	0.399646
L6 IT Car3_2	0.0270256	0.0672799	0.250465	0.104382	0.0838673	0.0985428	0.183754	0.130116	0.054568
L5/6 NP_6	0.0677507	0.105691	0.102981	0.306233	0.371274	0.00542005	0.0216802	0.00813008	0.0108401
L5/6 NP_3	0.0225322	0.10515	0.10515	0.251073	0.292918	0.00643777	0.0386266	0.0933476	0.084764
L5/6 NP_5	0.337778	0.0877778	0.326667	0.02	0.0155556	0.0588889	0.0866667	0.0644444	0.00222222
L5/6 NP_2	0.0454546	0.149351	0.168831	0.0649351	0.0584416	0.0584416	0.0519481	0.279221	0.123377
L5/6 NP_1	0.0605941	0.114774	0.14665	0.139544	0.105497	0.108655	0.0636534	0.185039	0.0755946
L5/6 NP_4	0.018018	0.042042	0.21021	0.0405405	0.0165165	0.198198	0.322823	0.133634	0.018018
L6B_4	0.0591398	0.146816	0.174524	0.202647	0.117866	0.0682382	0.0657568	0.0996691	0.0653433
L6B_3	0.112319	0.065942	0.283333	0.0717391	0.0282609	0.0811594	0.22029	0.0724638	0.0644928
L6B_6	0.166501	0.110671	0.289395	0.148001	0.0753221	0.041295	0.066072	0.0555005	0.0472415
L6B_5	0.0418251	0.102662	0.155894	0.34981	0.0874525	0.0190114	0.095057	0.0475285	0.10076
L6B_1	0.0320592	0.0517879	0.0838471	0.155364	0.167694	0.025894	0.0394575	0.0739827	0.369914
L6B_2	0.06922	0.162306	0.240712	0.142623	0.103502	0.06881	0.0706143	0.0998934	0.0423194
L6 CT_2	0.0109072	0.00771482	0.0127694	0.0681032	0.0526736	0.0119713	0.0441607	0.0138335	0.777866
L6 CT_1	0.0747238	0.0396361	0.0987654	0.213125	0.193632	0.0467836	0.130604	0.0877193	0.11501
L6 CT_3	0.0790768	0.0913532	0.13288	0.219411	0.11481	0.0697441	0.0900379	0.0844321	0.118255
Chandelier_1	0.0645823	0.101612	0.170005	0.188862	0.103762	0.0779678	0.0723986	0.154958	0.0658525
PVALB_1	0.0889104	0.0847074	0.161332	0.170708	0.126091	0.107662	0.076948	0.149693	0.0339476
PVALB_5	0.102987	0.110143	0.192595	0.151525	0.124144	0.0771624	0.0793404	0.140012	0.0220908
PVALB_7	0.0107663	0.0493984	0.0541482	0.104813	0.169094	0.0449652	0.136479	0.102913	0.327422
PVALB_6	0.047791	0.0902066	0.134582	0.175598	0.11854	0.0890587	0.0753962	0.17221	0.0966179
PVALB_8	0.109251	0.121586	0.270925	0.103084	0.0405286	0.0977974	0.0819383	0.137885	0.0370044
PVALB_9	0.0452972	0.133006	0.148586	0.139642	0.110502	0.0701096	0.127236	0.142239	0.0833814
PVALB_3	0.0692159	0.104066	0.158761	0.113262	0.0982575	0.133591	0.0871249	0.193127	0.0425944
PVALB_4	0.0909652	0.0801544	0.192896	0.301776	0.0466409	0.070888	0.0688803	0.11166	0.036139
SST_4	0.142857	0.0714286	0.214286	0.214286	0.107143	0.0714286	0	0.142857	0.0357143
SST_24	0.0782443	0.116412	0.203244	0.175573	0.0935114	0.0734733	0.0591603	0.153626	0.0467557
SST_16	0.0909091	0.0516746	0.173206	0.144498	0.10622	0.0755981	0.10622	0.147368	0.104306
SST_10	0.0506329	0.0925633	0.141614	0.139241	0.121044	0.0617089	0.0648734	0.195411	0.132911
SST_7	0.0433455	0.115385	0.137363	0.1221	0.115995	0.0854701	0.0775336	0.222222	0.0805861
SST_25	0.0218101	0.0650867	0.127941	0.0972008	0.108879	0.0728147	0.127082	0.248497	0.130689
SST_5	0.0616523	0.107275	0.163995	0.0974106	0.11344	0.0986436	0.106042	0.217016	0.0345253
SST_21	0.0948276	0.149295	0.1971	0.0909091	0.0803292	0.0791536	0.0748433	0.205329	0.0282132
SST_26	0.0430108	0.150538	0.215054	0.0967742	0.172043	0.0215054	0.0215054	0.225806	0.0537634
SST_30	0.0868677	0.136433	0.198263	0.103219	0.0965764	0.0679612	0.0689831	0.20184	0.0398569
SST_33	0.0860668	0.167319	0.21607	0.089678	0.0746314	0.0529642	0.0695155	0.215769	0.0279868
SST_35	0.0395108	0.074318	0.125118	0.0856068	0.0856068	0.0319849	0.0987771	0.266228	0.19285
SST_2	0.065508	0.0975936	0.119652	0.171791	0.188503	0.0708556	0.0768717	0.124332	0.084893
SST_22	0.108911	0.106759	0.165303	0.146793	0.142919	0.0787774	0.0830822	0.115368	0.0520878
SST_18	0.0548523	0.0970464	0.223629	0.196906	0.0759494	0.0520394	0.068917	0.16737	0.0632911
SST_34	0.0833333	0.0895522	0.16791	0.105721	0.109453	0.0721393	0.0932836	0.172886	0.105721
SST_11	0.0499363	0.113029	0.150658	0.121375	0.0983166	0.0879898	0.0687509	0.187297	0.122648
SST_6	0.0793004	0.104935	0.171299	0.13656	0.107571	0.0898419	0.0934356	0.144466	0.0725922
SST_17	0.0866142	0.139764	0.234252	0.0839895	0.0892388	0.0761155	0.0603675	0.170604	0.0590551
SST_37	0.037415	0.0816327	0.102041	0.14966	0.156463	0.0578231	0.105442	0.085034	0.22449
SST_12	0.0660011	0.102052	0.199113	0.0837493	0.0848586	0.0787576	0.0937327	0.209651	0.0820854
SST_14	0.0418095	0.0760795	0.0932145	0.148732	0.23098	0.0534613	0.122687	0.11172	0.121316
SST_1	0.130552	0.103634	0.263795	0.127187	0.106999	0.0625841	0.0948856	0.076716	0.0336474
SST_20	0.0185759	0.0201238	0.0743034	0.0681115	0.0603715	0.0371517	0.122291	0.0835913	0.51548
SST_15	0.0255474	0.0565693	0.0510949	0.116788	0.198905	0.0821168	0.0912409	0.131387	0.24635
SST_29	0.102964	0.129485	0.201248	0.109724	0.0868435	0.103484	0.0790432	0.143526	0.0436817
SST_8	0.0490709	0.112394	0.178604	0.0828071	0.0584521	0.125023	0.0927296	0.212159	0.0887606
SST_27	0.0445283	0.107925	0.0966038	0.131321	0.150189	0.114717	0.0543396	0.175849	0.124528
SST_9	0.0790698	0.115116	0.194186	0.115116	0.0837209	0.101163	0.0837209	0.160465	0.0674419
SST_28	0.0527108	0.141566	0.204066	0.128012	0.104669	0.0873494	0.0685241	0.152861	0.060241
SST_3	0.0205479	0.0890411	0.0684932	0.123288	0.143836	0.0639269	0.0821918	0.159817	0.248858
SST_13	0.0817814	0.146559	0.177328	0.140891	0.136842	0.0704453	0.106883	0.0890688	0.0502024
SST_23	0.0381026	0.12675	0.140746	0.135303	0.128305	0.104977	0.0832037	0.151633	0.0909798
SST_19	0.127198	0.159255	0.231644	0.132368	0.0920372	0.0506722	0.0837642	0.0796277	0.0434333
SST_36	0.135037	0.111314	0.256387	0.123175	0.0930657	0.080292	0.0702555	0.114051	0.0164234
PVALB_2	0.118326	0.0909091	0.202501	0.159692	0.102934	0.0822511	0.0928331	0.114478	0.036075
SST CHODL_1	0.0942699	0.100739	0.209797	0.226433	0.0961183	0.0563771	0.0813309	0.100739	0.0341959
LAMP5_5	0.0733824	0.118468	0.148651	0.155065	0.103377	0.0962083	0.0697982	0.172232	0.0628183
LAMP5_6	0.0483051	0.0737288	0.0762712	0.244915	0.105085	0.0864407	0.0813559	0.161864	0.122034
LAMP5_2	0.104895	0.138986	0.231206	0.159965	0.13549	0.0441434	0.0380245	0.10271	0.0445804
LAMP5_3	0.0977654	0.0865922	0.156425	0.167598	0.0921788	0.0865922	0.0977654	0.167598	0.047486
LAMP5_4	0.0467885	0.0844011	0.10391	0.201538	0.124246	0.0992808	0.0862197	0.156237	0.0973795
LAMP5_1	0.0494374	0.0883055	0.0934197	0.218207	0.0995568	0.106035	0.0756904	0.182066	0.0872827
LAMP5_7	0.0645161	0.112903	0.193548	0.274194	0.0322581	0.0806452	0.0645161	0.16129	0.016129
LAMP5 LHX6_1	0.0649762	0.0898045	0.151963	0.187709	0.124142	0.0914774	0.0765099	0.139989	0.0734284
VIP_14	0.108051	0.105932	0.165254	0.127119	0.0741525	0.101695	0.118644	0.150424	0.0487288
VIP_6	0.107534	0.108178	0.203477	0.113973	0.090792	0.0875724	0.0972312	0.151964	0.0392788
VIP_2	0.062861	0.0924227	0.155284	0.1614	0.0934421	0.114509	0.0784913	0.166497	0.0750934
VIP_11	0.0598308	0.103747	0.158944	0.149476	0.113618	0.0856164	0.0906527	0.142023	0.0960919
VIP_18	0.0272572	0.0613288	0.0425894	0.260647	0.0911414	0.0996593	0.0545145	0.143101	0.219761
VIP_20	0.10017	0.103565	0.220713	0.117148	0.0916808	0.0645161	0.0933786	0.156197	0.0526316
VIP_3	0.0591133	0.0917488	0.132697	0.116995	0.107759	0.102833	0.085899	0.193966	0.10899
VIP_15	0.0867689	0.104506	0.153883	0.172579	0.109779	0.0733461	0.0939597	0.151486	0.0536913
VIP_10	0.125416	0.114317	0.228635	0.134295	0.0954495	0.0554939	0.09101	0.108768	0.0466149
VIP_4	0.0902256	0.13823	0.218623	0.1417	0.104685	0.0601504	0.0821284	0.111047	0.0532099
VIP_12	0.0411199	0.0839895	0.117235	0.114611	0.0936133	0.132983	0.0909886	0.242345	0.0831146
VIP_23	0.0568435	0.0798038	0.148239	0.123718	0.0954079	0.129514	0.106108	0.20263	0.0577352
VIP_24	0.0455408	0.100569	0.125237	0.0967742	0.0664137	0.172676	0.0967742	0.233397	0.0626186
VIP_9	0.0148064	0.0675778	0.0652999	0.123386	0.0994685	0.0892179	0.0971906	0.215642	0.227411
VIP_19	0.0711709	0.135454	0.13447	0.118071	0.0685471	0.135126	0.0790423	0.237783	0.0203345
VIP_1	0.0334569	0.0818422	0.0950768	0.131922	0.108523	0.131816	0.0989942	0.210376	0.107994
VIP_28	0.051797	0.0665962	0.0597252	0.208774	0.0718816	0.162791	0.0602537	0.237315	0.0808668
VIP_26	0.0273973	0.0567515	0.0332681	0.213307	0.0919765	0.152642	0.0606654	0.162427	0.201566
VIP_13	0.0223069	0.0516866	0.0402612	0.178999	0.101197	0.12296	0.0729053	0.186072	0.223613
VIP_21	0.0836013	0.0836013	0.128617	0.11254	0.109325	0.122187	0.125402	0.138264	0.096463
VIP_22	0.0594795	0.0483271	0.0855019	0.182156	0.104089	0.107807	0.0743494	0.200743	0.137546
VIP_25	0.0517145	0.0863781	0.0912498	0.205546	0.10193	0.107926	0.0738242	0.16395	0.117482
VIP_5	0.0341823	0.122654	0.11126	0.11059	0.105228	0.144772	0.0884719	0.209115	0.0737265
VIP_7	0.128405	0.155642	0.249027	0.0661479	0.0350195	0.108949	0.0817121	0.163424	0.0116732
VIP_16	0.0765957	0.105319	0.170213	0.139362	0.0968085	0.109574	0.0776596	0.179787	0.0446809
VIP_17	0.0856423	0.130982	0.183879	0.120907	0.143577	0.0654912	0.0730479	0.13602	0.0604534
VIP_27	0.0745573	0.0987884	0.168686	0.130475	0.145387	0.112768	0.0587139	0.169618	0.0410065
VIP_8	0.0585146	0.0997749	0.105776	0.116279	0.113278	0.140285	0.0937734	0.178545	0.0937734
SNCG_6	0.0891089	0.0757426	0.162871	0.149505	0.130693	0.0950495	0.10099	0.132178	0.0638614
SNCG_7	0.0917431	0.0954128	0.205505	0.130275	0.113761	0.0770642	0.111927	0.144954	0.0293578
SNCG_1	0.0467919	0.0850762	0.100674	0.166962	0.120879	0.108827	0.0815314	0.198511	0.090748
SNCG_2	0.13882	0.146301	0.234414	0.0889443	0.0573566	0.111388	0.0798005	0.124688	0.0182876
SNCG_5	0.0720439	0.111981	0.13704	0.145654	0.0931872	0.0939702	0.0853563	0.221613	0.0391543
SNCG_3	0.0600302	0.0850679	0.114932	0.179186	0.0781297	0.125792	0.0760181	0.166516	0.114329
SNCG_8	0.0606061	0.094697	0.0719697	0.159091	0.0795455	0.121212	0.121212	0.181818	0.109848
SNCG_4	0.0892116	0.108402	0.188278	0.123963	0.0726141	0.119813	0.0695021	0.165456	0.0627593
PAX6_3	0.119363	0.1187	0.215517	0.137268	0.102122	0.081565	0.08687	0.10809	0.030504
PAX6_1	0.0907195	0.0834202	0.167883	0.218978	0.161627	0.0625652	0.0782065	0.114703	0.0218978
PAX6_4	0.101719	0.110315	0.203438	0.133238	0.0916905	0.0802292	0.111748	0.137536	0.030086
PAX6_2	0.0704485	0.0889182	0.142216	0.172032	0.092876	0.0978892	0.0883905	0.176517	0.0707124

## Sheet: Donor
	H18.30.001	H18.30.002	H19.30.001	H19.30.002	H19.30.004	UW 7118
VLMC_2	0.0211813	0.0431772	0.421181	0.331161	0.142159	0.0411405
VLMC_1	0.0135678	0.0281407	0.287688	0.318844	0.294975	0.0567839
Endo_1	0.0155539	0.0307284	0.365326	0.273141	0.25569	0.0595599
Endo_2	0.0194004	0.0393886	0.286302	0.29806	0.30629	0.0505585
Astro_3	0.0205822	0.0704847	0.310711	0.25548	0.20302	0.139721
Astro_4	0.01901	0.0573888	0.308824	0.273314	0.266858	0.0746055
Astro_5	0.00931315	0.0314319	0.239814	0.32596	0.307334	0.0861467
Astro_1	0.00333658	0.0224461	0.260582	0.265321	0.369892	0.0784222
Astro_2	0.0129851	0.0650476	0.240005	0.469441	0.152331	0.0601904
Oligo_4	0.0640661	0.148117	0.366642	0.168146	0.166484	0.0865439
Oligo_2	0.0548216	0.121965	0.392587	0.192041	0.151644	0.0869405
Oligo_1	0.0468293	0.100205	0.373446	0.202833	0.198173	0.0785133
Oligo_3	0.0535682	0.109899	0.368404	0.200098	0.199208	0.0688228
OPC_1	0.0254751	0.0496316	0.313513	0.305491	0.210139	0.0957505
Micro/PVM_1	0.00926058	0.0361319	0.373064	0.289575	0.173896	0.118072
L5 ET_3	0	0	0.21875	0.265625	0.367188	0.148438
L5 ET_4	0	0	0.351852	0.135802	0.320988	0.191358
L5 ET_1	0.32043	0.262366	0.202151	0.0473118	0.154839	0.0129032
L5 ET_2	0.0495553	0.0333545	0.21474	0.388818	0.268107	0.0454257
L5 IT_2	0.0185514	0.00862069	0.29116	0.344046	0.225892	0.111731
L5 IT_1	0.0844371	0.15894	0.19702	0.228477	0.263245	0.0678808
L5 IT_5	0.00263852	0.00439754	0.211082	0.201407	0.487247	0.0932278
L5 IT_3	0.0668835	0.0836695	0.269226	0.139362	0.362134	0.0787248
L5 IT_4	0.00920471	0.00515464	0.219072	0.277246	0.357143	0.13218
L6 IT_1	0.00899428	0.00926683	0.281003	0.218043	0.312347	0.170346
L6 IT_2	0.029327	0.0255191	0.277912	0.30137	0.253298	0.112574
L4 IT_2	0.00849257	0.00636943	0.238853	0.389597	0.29724	0.059448
L4 IT_6	0.00290192	0.0034823	0.337783	0.34823	0.249565	0.0580383
L4 IT_5	0.0153369	0.0214533	0.263465	0.30336	0.295965	0.10042
L5 IT_6	0.0086344	0.00575627	0.310763	0.286677	0.284859	0.10331
L4 IT_1	0.0174158	0.0185304	0.320032	0.253964	0.275476	0.114582
L4 IT_3	0.0205815	0.0218822	0.211247	0.228156	0.439556	0.0785769
L4 IT_4	0.00625	0	0.2375	0.3625	0.35625	0.0375
L2/3 IT_2	0.0118374	0.0128742	0.393269	0.179721	0.265261	0.137037
L2/3 IT_1	0.0106049	0.0065474	0.351623	0.268167	0.278956	0.0841018
L2/3 IT_5	0.0258147	0.0301251	0.294288	0.197139	0.320008	0.132626
L2/3 IT_6	0.0234835	0.0458157	0.259461	0.315099	0.259598	0.0965428
L2/3 IT_3	0.167387	0.162772	0.100137	0.224278	0.318476	0.0269488
L2/3 IT_4	0.0758926	0.102535	0.139734	0.253623	0.388178	0.0400378
L6 IT Car3_1	0.0223991	0.0907751	0.295314	0.150015	0.290893	0.150604
L6 IT Car3_2	0.0163807	0.0205664	0.238373	0.30617	0.270825	0.147685
L5/6 NP_6	0.0731707	0.0867209	0.268293	0.257453	0.233062	0.0813008
L5/6 NP_3	0.0450644	0.026824	0.333691	0.314378	0.184549	0.0954936
L5/6 NP_5	0.00222222	0.00222222	0.357778	0.314444	0.23	0.0933333
L5/6 NP_2	0.00649351	0.025974	0.298701	0.409091	0.227273	0.0324675
L5/6 NP_1	0.0277312	0.0245732	0.335833	0.264976	0.24514	0.101747
L5/6 NP_4	0.003003	0.003003	0.279279	0.208709	0.258258	0.247748
L6B_4	0.0272953	0.0492142	0.319272	0.260546	0.213813	0.129859
L6B_3	0.0173913	0.015942	0.306522	0.15	0.29058	0.219565
L6B_6	0.0198216	0.0386521	0.378593	0.237859	0.216386	0.108688
L6B_5	0.0912547	0.195817	0.155894	0.121673	0.41635	0.0190114
L6B_1	0.0135635	0.0135635	0.378545	0.249075	0.165228	0.180025
L6B_2	0.0232921	0.0210777	0.411302	0.318297	0.112524	0.113508
L6 CT_2	0.00931099	0.0215483	0.330939	0.339984	0.210694	0.0875233
L6 CT_1	0.0240416	0.0253411	0.310591	0.205978	0.204678	0.22937
L6 CT_3	0.0377063	0.0596599	0.254518	0.322195	0.219066	0.106855
Chandelier_1	0.0482658	0.0615535	0.318026	0.25999	0.237225	0.0749389
PVALB_1	0.0268348	0.0504365	0.323957	0.255739	0.250889	0.0921436
PVALB_5	0.0295582	0.0258245	0.379278	0.228065	0.247666	0.089608
PVALB_7	0.020266	0.0196327	0.433502	0.244775	0.227042	0.0547815
PVALB_6	0.0445434	0.0473431	0.3106	0.244191	0.278263	0.0750602
PVALB_8	0.0185022	0.0273128	0.257269	0.373568	0.221145	0.102203
PVALB_9	0.0190421	0.0207732	0.247259	0.325447	0.276111	0.111368
PVALB_3	0.00822846	0.017425	0.356728	0.313166	0.214908	0.089545
PVALB_4	0.0498842	0.201236	0.249266	0.201853	0.226255	0.0715058
SST_4	0.0357143	0.107143	0.142857	0.5	0.178571	0.0357143
SST_24	0.0248092	0.0458015	0.306298	0.299618	0.250954	0.0725191
SST_16	0.0287081	0.0382775	0.289952	0.249761	0.319617	0.0736842
SST_10	0.0221519	0.0356013	0.317247	0.261867	0.306962	0.0561709
SST_7	0.018315	0.0299145	0.332112	0.221001	0.320513	0.0781441
SST_25	0.00463679	0.0133952	0.434827	0.176541	0.257256	0.113344
SST_5	0.00616523	0.00616523	0.488286	0.194821	0.193588	0.110974
SST_21	0.00705329	0.00901254	0.320925	0.347571	0.221395	0.0940439
SST_26	0	0.0107527	0.333333	0.344086	0.236559	0.0752688
SST_30	0.00970874	0.0178845	0.37813	0.286663	0.23301	0.074604
SST_33	0.0102317	0.0204634	0.29672	0.278363	0.294011	0.100211
SST_35	0.0084666	0.0216369	0.196613	0.248354	0.458137	0.0667921
SST_2	0.0213904	0.0274064	0.388369	0.22861	0.239305	0.0949198
SST_22	0.0159277	0.0236763	0.348687	0.271201	0.238485	0.102023
SST_18	0.0295359	0.0829817	0.357243	0.246132	0.198312	0.0857947
SST_34	0.011194	0.00870647	0.261194	0.31592	0.330846	0.0721393
SST_11	0.0186731	0.0277267	0.274438	0.29693	0.317018	0.0652143
SST_6	0.0117393	0.0114998	0.367513	0.282223	0.22137	0.105654
SST_17	0.00656168	0.019685	0.387795	0.270997	0.205381	0.10958
SST_37	0.0102041	0.0272109	0.445578	0.14966	0.180272	0.187075
SST_12	0.00610094	0.00499168	0.433167	0.21076	0.230172	0.114809
SST_14	0.0109664	0.0315284	0.439342	0.18026	0.23852	0.0993831
SST_1	0.0121131	0.0107672	0.410498	0.238896	0.178331	0.149394
SST_20	0.00464396	0.0139319	0.386997	0.24613	0.27709	0.0712074
SST_15	0.00547445	0.0109489	0.410584	0.259124	0.178832	0.135037
SST_29	0.00780031	0.0135205	0.387936	0.306812	0.178887	0.105044
SST_8	0.00631427	0.0129894	0.361717	0.30543	0.25239	0.0611582
SST_27	0.0113207	0.0226415	0.323774	0.336604	0.217358	0.0883019
SST_9	0.00348837	0.0104651	0.380233	0.306977	0.173256	0.125581
SST_28	0.0240964	0.0173193	0.336596	0.308735	0.236446	0.0768072
SST_3	0.00913242	0.0136986	0.420091	0.203196	0.267123	0.086758
SST_13	0.0145749	0.0161943	0.325506	0.280972	0.262348	0.100405
SST_23	0.0124417	0.0163297	0.320373	0.299378	0.24339	0.108087
SST_19	0.0227508	0.0155119	0.312306	0.320579	0.238883	0.089969
SST_36	0.0218978	0.0264599	0.333029	0.263686	0.274635	0.080292
PVALB_2	0.027898	0.03367	0.328523	0.26455	0.242424	0.102934
SST CHODL_1	0.0452865	0.0859519	0.301294	0.209797	0.281885	0.0757856
LAMP5_5	0.0313148	0.0441426	0.254669	0.263535	0.329183	0.0771552
LAMP5_6	0.0661017	0.117797	0.205932	0.238136	0.312712	0.059322
LAMP5_2	0.0310315	0.0402098	0.314248	0.301573	0.225962	0.0869755
LAMP5_3	0.0223464	0.0865922	0.321229	0.23743	0.251397	0.0810056
LAMP5_4	0.0467058	0.0757213	0.283789	0.220716	0.287923	0.0851451
LAMP5_1	0.0494374	0.0992158	0.18718	0.263553	0.339243	0.0613706
LAMP5_7	0.0967742	0.145161	0.112903	0.16129	0.387097	0.0967742
LAMP5 LHX6_1	0.0474555	0.0560838	0.305247	0.246434	0.241504	0.103275
VIP_14	0.029661	0.0169491	0.28178	0.21822	0.34322	0.110169
VIP_6	0.0160979	0.0283323	0.304572	0.254346	0.290406	0.106246
VIP_2	0.0200476	0.0781516	0.296636	0.228678	0.276249	0.100238
VIP_11	0.0185334	0.040693	0.347703	0.245971	0.26249	0.0846092
VIP_18	0.064736	0.146508	0.138842	0.302385	0.316865	0.0306644
VIP_20	0.0135823	0.0203735	0.329372	0.275042	0.24618	0.11545
VIP_3	0.0126231	0.0224754	0.377463	0.247845	0.244766	0.0948276
VIP_15	0.0311601	0.0551294	0.248322	0.299137	0.267498	0.0987536
VIP_10	0.00887902	0.0277469	0.259711	0.316315	0.297447	0.0899001
VIP_4	0.0144592	0.037594	0.325622	0.227299	0.304222	0.0908039
VIP_12	0.0201225	0.0358705	0.207349	0.222222	0.423447	0.0909886
VIP_23	0.0189478	0.0365582	0.323228	0.228266	0.267276	0.125724
VIP_24	0.0170778	0.0151803	0.383302	0.218216	0.294118	0.0721063
VIP_9	0.025057	0.03265	0.328018	0.211465	0.307897	0.0949127
VIP_19	0.014431	0.0288619	0.313545	0.310266	0.239423	0.0934733
VIP_1	0.0228692	0.0369508	0.334357	0.226469	0.283113	0.0962414
VIP_28	0.0597252	0.108879	0.151691	0.288584	0.34778	0.0433404
VIP_26	0.0763209	0.0841487	0.135029	0.277886	0.387476	0.0391389
VIP_13	0.0408052	0.0805223	0.18444	0.268226	0.373232	0.0527748
VIP_21	0.0160772	0.0160772	0.202572	0.266881	0.395498	0.102894
VIP_22	0.0297398	0.0743494	0.197026	0.267658	0.349442	0.0817844
VIP_25	0.0481544	0.0822559	0.255387	0.241334	0.299981	0.0728874
VIP_5	0.0120643	0.0214477	0.418901	0.216488	0.266086	0.0650134
VIP_7	0.0116732	0.0077821	0.377432	0.315175	0.214008	0.07393
VIP_16	0.0244681	0.0329787	0.321277	0.275532	0.260638	0.0851064
VIP_17	0.0151133	0.02267	0.267003	0.355164	0.269521	0.070529
VIP_27	0.0177074	0.0400746	0.38863	0.21808	0.226468	0.10904
VIP_8	0.0157539	0.0277569	0.28057	0.283571	0.314329	0.0780195
SNCG_6	0.0341584	0.0425743	0.30396	0.221782	0.309901	0.0876238
SNCG_7	0.0238532	0.0311927	0.33578	0.223853	0.282569	0.102752
SNCG_1	0.0361574	0.045374	0.272953	0.245658	0.323999	0.0758596
SNCG_2	0.0182876	0.0149626	0.301746	0.27847	0.296758	0.0897756
SNCG_5	0.0211433	0.0407204	0.250587	0.274863	0.346124	0.0665623
SNCG_3	0.0482655	0.0684766	0.241026	0.260935	0.315535	0.0657617
SNCG_8	0.0340909	0.0530303	0.17803	0.208333	0.443182	0.0833333
SNCG_4	0.0259336	0.0363071	0.26556	0.258299	0.325207	0.088693
PAX6_3	0.0185676	0.0464191	0.267905	0.259947	0.311008	0.0961538
PAX6_1	0.0417101	0.0865485	0.263816	0.248175	0.300313	0.0594369
PAX6_4	0.0186246	0.0401146	0.23639	0.247851	0.345272	0.111748
PAX6_2	0.0358839	0.0638522	0.239842	0.251451	0.326121	0.0828496
