# Supplementary material for: Single-cell multiomic human brain atlas reveals regulatory drivers of cortical regionality
Source: Nat Commun. 2026 Feb 21;17:3051. doi: 10.1038/s41467-026-69368-2 (PMC13039890; doi:10.1038/s41467-026-69368-2)
Supplement: Supplementary file 16 — Source data [file 41467_2026_69368_MOESM16_ESM.zip › Source Data Final/Fig1d.xlsx]

## Sheet: Excitatory neuron
	L2/3 IT	L4 IT	L5 IT	L6 IT	L6 IT Car3	L5 ET	L5/6 NP	L6B	L6 CT
ACC	49.39	5.92	11.29	9.91	1.93	1.86	3.61	6.23	9.86
DFC	46.42	9.31	15.38	11.03	2.75	0.76	2.82	5.62	5.92
FI	45.74	9.36	13.16	10.61	6.16	0.93	2.59	5.93	5.52
M1C	58.15	6.36	8.86	8.48	3.07	1.05	2.04	3.47	8.53
S1C	55.73	6.45	9.31	10.9	3.44	1.12	2.57	3.4	7.08
MTG	50.31	14.34	15.28	7.22	3.57	0.3	2.38	2.33	4.29
A1C	51.66	8.93	12	9.29	7.31	0.33	1.78	2.88	5.82
AnG	53.82	13.24	14.87	6.93	3.04	0.34	2.44	2.05	3.27
V1C	55.85	15.93	10.33	5.53	2.57	0.16	0.94	1.34	7.34

## Sheet: Inhibitory neuron
	LAMP5 LHX6	LAMP5	SNCG	VIP	PAX6	Chandelier	PVALB	SST	SST CHODL
ACC	4.78	9.3	6.53	20.39	3.92	4.28	24.15	26.01	0.66
DFC	4.24	9.77	5.32	21.73	2.8	4.32	23.49	27.88	0.45
FI	4.74	8.26	5.35	19.35	3.21	4.78	25.35	28.33	0.62
M1C	5.57	12.09	5.25	21.6	3.03	5.05	28.34	18.43	0.64
S1C	5.38	10.72	4.86	21.68	2.76	4.05	25.75	24.4	0.4
MTG	4.54	9.89	6.45	27.96	2.67	3.49	23.07	21.67	0.27
A1C	4.23	9.03	5.44	24.05	3.01	3.61	24.63	25.57	0.43
AnG	3.86	9.3	5.48	25.32	2.52	3.85	23.19	26.22	0.26
V1C	3.92	9.54	4.71	25.59	1.67	3.17	25.51	25.72	0.17

## Sheet: Non neuron
	Astro	Endo	Micro/PVM	Oligo	OPC	VLMC
ACC	22.09	0.76	14.51	48.07	13.32	1.26
DFC	13.97	0.61	9.48	65.04	9.84	1.07
FI	19.71	0.44	11.51	54.88	12.7	0.76
M1C	12.45	0.49	5.67	73.04	7.74	0.61
S1C	16.22	0.39	7.57	67.48	7.81	0.54
MTG	14.17	0.61	8.28	63.01	13.15	0.79
A1C	19.79	0.42	9.92	59.96	9.44	0.47
AnG	24.37	0.27	7.84	56.76	10.26	0.51
V1C	20.48	0.74	8.06	57.56	12.07	1.09
