# Supplementary material for: Single-cell multiomic human brain atlas reveals regulatory drivers of cortical regionality
Source: Nat Commun. 2026 Feb 21;17:3051. doi: 10.1038/s41467-026-69368-2 (PMC13039890; doi:10.1038/s41467-026-69368-2)
Supplement: Supplementary file 16 — Source data [file 41467_2026_69368_MOESM16_ESM.zip › Source Data Final/Fig4c.xlsx]

## Sheet: 4c
Negatively Correlated				Positively Correlated
	RC -Total	RC - Unique			RC +Total	RC + Unique
L2_3_IT	15460	14502		L2_3_IT	16058	14648
"L4_IT"	2249	1431		"L4_IT"	3108	1842
"L5_IT"	454	270		"L5_IT"	419	252
"L6_CT"	61	51		"L6_CT"	111	80
"L6_IT"	62	37		"L6_IT"	95	62
"L6_IT_Car3"	4	1		"L6_IT_Car3"	26	16
"SST"	5	5		"SST"	9	7
"Astro"	6	3		"Astro"	8	2
				"L5_6_NP"	1	1
"OPC"	3	0		"OPC"	1	0
				"Endo"	1	1
"PVALB"	1	1		"PVALB"	1	1
"LAMP5"	1	1		LAMP5
