# Supplementary material for: Single-cell multiomic human brain atlas reveals regulatory drivers of cortical regionality
Source: Nat Commun. 2026 Feb 21;17:3051. doi: 10.1038/s41467-026-69368-2 (PMC13039890; doi:10.1038/s41467-026-69368-2)
Supplement: Supplementary file 16 — Source data [file 41467_2026_69368_MOESM16_ESM.zip › Source Data Final/Fig5e.xlsx]

## Sheet: 5e
	L2/3 IT	L4 IT	L5 IT	L6 IT	L6 CT	SST	PVALB
JDP2	0.645577	0.505124	0.455203	0.553351	0.186425	0.243114	0.654884
RORA	0.552505	0.465498					0.536218
NFE2L1	0.461408		0.355645	0.397034	0.496592	0.0314468	0.229576
NFIC	0.625411	0.164708	0.571543	0	0.559274
ZNF385D		0.273291	0.226615	0.528321	0.389207	0.00014102	0.326596
KLF9	0.530789		0.484112	0.514924	0.545948
IRF2	0.469305			0.342531	0.397175	0.397527
RARB	0.169291	0.0760083	0.213359	0.370734		0.339287	0.326596
FOSL2	0.0595092	0.0293316	0.193758	0.0875749	0.36876		0.369465
SMARCC1	0	0.00056407	0.073611	-0.343941	0.543198	-0.0141017	0.246921
KLF12	0.493137	0.406129	0.48108	0.384836		0.131075
ETS1	0.35071	0.4533				-0.164003	-0.160407
BACH2	0.480164	0.285278	0.490881	-0.319263	-0.312353	-0.0559133	-0.520636
NFIA	0.187694	-0.196155	-0.0762903		0.423193		0.661723
LIN28B	0.450409		0.0551377	0.187341	0.565902
SATB1	0.400207		0.42559	0.294585	0.409373	-0.132909
EGR1			0.344646	0.388009	0.376375
ELF2	0.507662	0.464652	0.472549		0.369183	0.0767133	0.4741
TCF12	0.336255	0.447448	0.386669	0.184521		-0.0200244	-0.559838
NFIX	0.563787	0.124095	0.310802
KLF13				0.531635	0.559838	-0.168657
NF1	0.0803798	-0.106045	0.0160055		0.1303
SMAD3	-0.132133	-0.325186	-0.263632	-0.112955	-0.168234	0.665037
NFIB	-0.225204	-0.289579	-0.190232		0.260036
LHX2		-0.101391	-0.124659	-0.412475
ZNF846	-0.460492		-0.433416		-0.280272	-0.210821
SMAD9				-0.306289	-0.0989941	-0.388291	-0.702971
KLF8		-0.314116	-0.495252	-0.458376	-0.551307	-0.353601
TCF4	-0.0009166	-0.139396	-0.0308828	0.0850334
RFX7	0.220833	-0.0915202	0.0135377	0.0782645	-0.0790401	-0.182758
RFX3	-0.149055	-0.15117	0.184733	-0.0597913	-0.0008461	-0.146517
RFX2	-0.280201			-0.482561	-0.346197
