# Supplementary material for: Single-cell multiomic human brain atlas reveals regulatory drivers of cortical regionality
Source: Nat Commun. 2026 Feb 21;17:3051. doi: 10.1038/s41467-026-69368-2 (PMC13039890; doi:10.1038/s41467-026-69368-2)
Supplement: Supplementary file 16 — Source data [file 41467_2026_69368_MOESM16_ESM.zip › Source Data Final/Fig2c_S5g_S5h.xls]

Peak	Major	Subclass	Celltype
chr7:18399630-18400131	Deep_layer	L5/6 NP	L5/6 NP_1
chr18:75362508-75363009	IT_Projecting	L4 IT	Not_defined
chr22:48945674-48946175	Not_defined	L4 IT	Not_defined
chr8:13499462-13499963	Not_defined	L5/6 NP	L5/6 NP_1
chr1:83941997-83942498	Not_defined	L6 IT	Not_defined
chr14:69369828-69370329	Not_defined	L6 IT Car3	L6 IT Car3_2
chr4:74205127-74205628	Not_defined	Not_defined	L5 IT_6
chr8:103351066-103351567	Not_defined	SST	Not_defined
chr1:29355412-29355913	Deep_layer	L5 ET	Not_defined
chr18:39781752-39782253	Not_defined	SST CHODL	L4 IT_5
chr9:131649711-131650212	IT_Projecting	L6 CT	Not_defined
chr6:5712521-5713022	Deep_layer	L5/6 NP	L5/6 NP_1
chr1:28835416-28835917	Not_defined	Astro	Not_defined
chr5:150209097-150209598	Not_defined	L6 IT Car3	Not_defined
chr18:73352623-73353124	Not_defined	L6B	L6 CT_3
chr1:184868323-184868824	Not_defined	SST	SST_22
chr13:101913788-101914289	CGE_derived	PAX6	Not_defined
chr6:139572110-139572611	Not_defined	L5/6 NP	L5/6 NP_1
chr17:33823690-33824191	Not_defined	L5/6 NP	L5/6 NP_1
chr21:17638587-17639088	Not_defined	L2/3 IT	L5 IT_2
chr22:47448970-47449471	Not_defined	VIP	Chandelier_1
chr2:24993870-24994371	Not_defined	L6B	Not_defined
chr7:102215345-102215846	CGE_derived	PAX6	L2/3 IT_5
chrX:69210686-69211187	Not_defined	L6B	Not_defined
chr6:33849174-33849675	Not_defined	L5/6 NP	Not_defined
chr12:51611882-51612383	Not_defined	L6 IT Car3	L6 IT Car3_2
chr16:5393153-5393654	IT_Projecting	Not_defined	L2/3 IT_1
chr13:37779324-37779825	Not_defined	Chandelier	Chandelier_1
chr11:106601559-106602060	Not_defined	L6B	L6B_2
chr7:3264458-3264959	MGE_derived	Chandelier	Chandelier_1
chr3:99094581-99095082	Not_defined	L6B	LAMP5_4
chr17:5944028-5944529	MGE_derived	SST	SNCG_6
chr1:203821386-203821887	Not_defined	Chandelier	Chandelier_1
chr10:86677656-86678157	Not_defined	L5/6 NP	L5/6 NP_1
chr7:22034444-22034945	Not_defined	L6 IT Car3	L6 IT Car3_2
chr1:197955635-197956136	Not_defined	L5 ET	L5 ET_2
chr21:42670822-42671323	Deep_layer	L5 ET	L5/6 NP_1
chr6:1251985-1252486	Not_defined	L2/3 IT	Not_defined
chr7:122841538-122842039	IT_Projecting	L5 IT	Not_defined
chr8:112509650-112510151	Not_defined	L5 IT	L6 IT_2
chr1:82989768-82990269	Not_defined	L6 IT	L6 IT_2
chr4:134006420-134006921	Not_defined	L2/3 IT	Not_defined
chr5:93608991-93609492	Not_defined	L6 IT Car3	LAMP5_5
chr9:2208658-2209159	Not_defined	PVALB	Not_defined
chr12:99526144-99526645	Not_defined	L5 IT	Not_defined
chr16:67036669-67037170	Not_defined	OPC	OPC_1
chr2:9761685-9762186	Not_defined	L6 CT	L5 ET_2
chr1:213070483-213070984	IT_Projecting	Not_defined	Not_defined
chr11:110371191-110371692	Not_defined	Oligo	Not_defined
chr14:59324953-59325454	Not_defined	SST	Not_defined
chr2:39682850-39683351	Not_defined	Not_defined	Oligo_4
chr4:39914648-39915149	Not_defined	L4 IT	Not_defined
chr1:15236372-15236873	IT_Projecting	L4 IT	Not_defined
chr16:19879930-19880431	Not_defined	L2/3 IT	L5 IT_2
chr4:117285473-117285974	Not_defined	Oligo	Not_defined
chr5:116487198-116487699	Not_defined	LAMP5	Not_defined
chr10:4619683-4620184	IT_Projecting	L6 IT	L4 IT_5
chr3:50830606-50831107	Not_defined	Oligo	Not_defined
chr2:30970441-30970942	Not_defined	Not_defined	L5/6 NP_3
chr16:17134243-17134744	Not_defined	L5 ET	L5 ET_2
chr3:47224780-47225281	Not_defined	L6 IT Car3	L6 IT Car3_2
chr10:72671935-72672436	CGE_derived	LAMP5 LHX6	LAMP5 LHX6_1
chr4:22803007-22803508	Not_defined	PVALB	PVALB_1
chr3:28739746-28740247	Not_defined	PAX6	Not_defined
chr1:224211470-224211971	CGE_derived	PAX6	Not_defined
chr12:104121177-104121678	Not_defined	Not_defined	VIP_9
chr16:63065740-63066241	Not_defined	L5/6 NP	L5/6 NP_1
chr2:104207362-104207863	Not_defined	L6 IT Car3	L6 IT Car3_2
chr6:15290875-15291376	IT_Projecting	Not_defined	Not_defined
chr8:93562066-93562567	Not_defined	L6 IT	SST_8
chr17:21399774-21400275	MGE_derived	Chandelier	Chandelier_1
chr12:39966868-39967369	IT_Projecting	Not_defined	SST_22
chr3:4639292-4639793	Not_defined	LAMP5	Not_defined
chr3:35198986-35199487	Deep_layer	L5 IT	Not_defined
chr11:87932719-87933220	Not_defined	Not_defined	SST_25
chr2:198080988-198081489	Not_defined	Oligo	Not_defined
chr4:114968461-114968962	Not_defined	PVALB	PVALB_3
chr11:116998647-116999148	Not_defined	Oligo	Not_defined
chr15:73814200-73814701	Not_defined	L6B	LAMP5_4
chr1:168999048-168999549	Not_defined	L4 IT	L2/3 IT_5
chr7:69960244-69960745	Not_defined	L2/3 IT	Not_defined
chr11:40879590-40880091	Not_defined	L4 IT	L2/3 IT_5
chr19:47202967-47203468	Not_defined	L6B	Not_defined
chr5:33046739-33047240	Not_defined	SNCG	Not_defined
chr8:81965869-81966370	Not_defined	L6 IT	L6 IT_2
chr6:20312706-20313207	Not_defined	PVALB	Micro/PVM_1
chr16:31881216-31881717	Not_defined	L2/3 IT	Not_defined
chr5:160359574-160360075	Not_defined	Chandelier	Chandelier_1
chr16:64762341-64762842	Not_defined	L6B	Not_defined
chr6:163639450-163639951	CGE_derived	LAMP5	SNCG_5
chr17:67796894-67797395	CGE_derived	LAMP5 LHX6	LAMP5 LHX6_1
chr1:168671667-168672168	Not_defined	LAMP5	Not_defined
chr17:33196592-33197093	IT_Projecting	L2/3 IT	L6 IT_2
chr22:29041551-29042052	Not_defined	Astro	VLMC_2
chr16:63754146-63754647	MGE_derived	SST CHODL	SST CHODL_1
chr5:68543305-68543806	Not_defined	L6B	L6B_2
chr8:138351373-138351874	Not_defined	PVALB	Not_defined
chr8:122150624-122151125	CGE_derived	LAMP5 LHX6	LAMP5 LHX6_1
chr17:75242075-75242576	Not_defined	Micro/PVM	VIP_9
chr11:68413147-68413648	MGE_derived	VIP	Chandelier_1
chr13:106029110-106029611	Not_defined	SNCG	Not_defined
chr1:187396314-187396815	Not_defined	OPC	OPC_1
chr11:62865812-62866313	CGE_derived	Not_defined	Not_defined
chr15:34789351-34789852	Not_defined	PVALB	Not_defined
chr10:124605012-124605513	Not_defined	Oligo	Not_defined
chr10:63265226-63265727	Not_defined	Micro/PVM	Micro/PVM_1
chr16:58179591-58180092	Not_defined	L6B	L6B_2
chr5:31886204-31886705	Not_defined	LAMP5 LHX6	LAMP5 LHX6_1
chr9:122224875-122225376	MGE_derived	LAMP5 LHX6	LAMP5 LHX6_1
chr22:25547771-25548272	Not_defined	L5 ET	L5 ET_2
chr10:111601341-111601842	Not_defined	VIP	Not_defined
chr2:237410129-237410630	IT_Projecting	VLMC	Not_defined
chr5:81609124-81609625	Deep_layer	L5 ET	L5 ET_2
chr10:11689036-11689537	Not_defined	Chandelier	Chandelier_1
chr1:87992471-87992972	Not_defined	L6 IT	Not_defined
chr2:132929888-132930389	Deep_layer	L5 ET	L5 ET_2
chr14:99057944-99058445	CGE_derived	LAMP5	Not_defined
chr3:195183610-195184111	CGE_derived	Not_defined	Not_defined
chr3:167335393-167335894	Not_defined	L6B	L6B_2
chr6:1992856-1993357	Not_defined	L6 IT Car3	L6 IT Car3_2
chr5:66860511-66861012	Not_defined	L5 ET	L5 ET_2
chr8:33536731-33537232	CGE_derived	Not_defined	Not_defined
chr2:3328408-3328909	Not_defined	VIP	VIP_5
chr3:487627-488128	Deep_layer	L4 IT	Not_defined
chr3:29279291-29279792	Not_defined	Not_defined	VLMC_2
chr1:5728173-5728674	CGE_derived	Not_defined	Not_defined
chr20:41656109-41656610	MGE_derived	VIP	VIP_9
chr8:118332586-118333087	Not_defined	PVALB	VIP_19
chr18:34721773-34722274	Not_defined	PVALB	Not_defined
chr3:107812526-107813027	Not_defined	L6 IT Car3	Not_defined
chr12:14723811-14724312	Not_defined	L5 ET	L5 ET_2
chr1:31648886-31649387	CGE_derived	SNCG	LAMP5_5
chr3:71570778-71571279	IT_Projecting	Not_defined	L2/3 IT_1
chr2:154359273-154359774	Not_defined	Not_defined	SNCG_6
chr3:56521691-56522192	CGE_derived	LAMP5 LHX6	LAMP5 LHX6_1
chr11:20039038-20039539	Not_defined	SST CHODL	SST CHODL_1
chr11:31421161-31421662	Not_defined	L2/3 IT	L5 IT_2
chr13:99059498-99059999	CGE_derived	Not_defined	Not_defined
chr7:39072002-39072503	Not_defined	Not_defined	SST_22
chr20:49567978-49568479	Not_defined	Not_defined	L2/3 IT_5
chr15:69509171-69509672	Not_defined	Not_defined	Oligo_4
chr21:37665766-37666267	CGE_derived	Not_defined	Not_defined
chr3:78839779-78840280	CGE_derived	VIP	Not_defined
chr12:108638348-108638849	Not_defined	Astro	Not_defined
chr18:65758242-65758743	Not_defined	L5 IT	Not_defined
chr5:153362504-153363005	Not_defined	PVALB	Not_defined
chr1:184101181-184101682	Not_defined	Not_defined	PAX6_1
chr6:157062007-157062508	Not_defined	LAMP5 LHX6	LAMP5 LHX6_1
chr5:30748345-30748846	Not_defined	L5/6 NP	L5/6 NP_1
chr10:81068576-81069077	Not_defined	L6 CT	Not_defined
chr3:30496752-30497253	Not_defined	LAMP5 LHX6	LAMP5 LHX6_1
chr11:19963563-19964064	Not_defined	Not_defined	L2/3 IT_1
chr7:110960924-110961425	Not_defined	L4 IT	L2/3 IT_5
chr2:88992278-88992779	Not_defined	VIP	Not_defined
chrX:11478842-11479343	Not_defined	Astro	Not_defined
chr4:54087228-54087729	Not_defined	Not_defined	SNCG_6
chr19:55693688-55694189	IT_Projecting	L2/3 IT	Not_defined
chr18:7954264-7954765	Not_defined	PVALB	Not_defined
chr8:143502200-143502701	Not_defined	L6 IT Car3	L6 IT Car3_2
chr11:63609646-63610147	Not_defined	Oligo	Not_defined
chr11:113459828-113460329	CGE_derived	SNCG	SNCG_1
chr6:99793602-99794103	Not_defined	L5 IT	Not_defined
chr1:196344600-196345101	Not_defined	VIP	SNCG_1
chr6:148954950-148955451	Not_defined	VIP	Not_defined
chr11:11502753-11503254	Not_defined	SST CHODL	SST CHODL_1
chr1:215704089-215704590	Not_defined	L5 ET	L5 ET_2
chr18:77561853-77562354	Not_defined	OPC	OPC_1
chr11:130876429-130876930	Not_defined	L5/6 NP	Not_defined
chr7:140414313-140414814	IT_Projecting	Not_defined	Not_defined
chr2:7999774-8000275	CGE_derived	Not_defined	Not_defined
chr10:96741678-96742179	Not_defined	Micro/PVM	Micro/PVM_1
chr11:10460828-10461329	Not_defined	SST	SST_25
chr18:23119393-23119894	Not_defined	L5/6 NP	L5/6 NP_1
chr6:33779495-33779996	Not_defined	L4 IT	L2/3 IT_5
chr1:195791902-195792403	Not_defined	L6B	Not_defined
chr17:28892971-28893472	Not_defined	Micro/PVM	Micro/PVM_1
chr12:128135104-128135605	Not_defined	L5/6 NP	L5/6 NP_1
chr15:101214441-101214942	Not_defined	L4 IT	L6 CT_3
chr13:97136569-97137070	Deep_layer	L5 ET	L5 ET_2
chr8:41586872-41587373	Not_defined	OPC	L2/3 IT_1
chr16:23118477-23118978	Not_defined	Not_defined	SNCG_1
chr18:58347468-58347969	Not_defined	L5 ET	Not_defined
chr1:163863774-163864275	Not_defined	L5 IT	L2/3 IT_1
chr4:141175726-141176227	Not_defined	Micro/PVM	Micro/PVM_1
chr1:247830444-247830945	CGE_derived	LAMP5 LHX6	LAMP5 LHX6_1
chr5:111116639-111117140	IT_Projecting	L2/3 IT	L6 CT_3
chr2:134660690-134661191	Not_defined	L6 IT Car3	Oligo_4
chr2:156326781-156327282	Not_defined	L6 IT Car3	L6 IT Car3_2
chr11:72205339-72205840	Not_defined	L5 IT	L6 IT_2
chr10:23951898-23952399	Not_defined	L6B	L6B_2
chr7:154580565-154581066	Not_defined	L5/6 NP	Chandelier_1
chr11:13316560-13317061	Not_defined	L6 IT Car3	L6 IT Car3_2
chr16:24834585-24835086	Not_defined	Oligo	Not_defined
chr12:75571783-75572284	CGE_derived	LAMP5 LHX6	LAMP5 LHX6_1
chr16:58369823-58370324	Not_defined	L2/3 IT	L6 IT_2
chr12:125910629-125911130	Not_defined	L6B	Not_defined
chr3:139680567-139681068	Not_defined	L6 IT Car3	L6 IT Car3_2
chr2:140727210-140727711	Not_defined	L6B	L6B_2
chr6:84258913-84259414	IT_Projecting	L6 IT	L6 IT_2
chr6:104162158-104162659	Not_defined	Not_defined	SST_13
chr17:79055329-79055830	Not_defined	L2/3 IT	Not_defined
chr17:79371308-79371809	Not_defined	LAMP5 LHX6	LAMP5 LHX6_1
chr3:61137424-61137925	Not_defined	L6B	L2/3 IT_5
chr14:65333979-65334480	Not_defined	L5/6 NP	L5/6 NP_1
chr3:122683105-122683606	Not_defined	Micro/PVM	Micro/PVM_1
chr22:49811185-49811686	Not_defined	L6 IT Car3	Not_defined
chr20:32018467-32018968	Not_defined	Not_defined	VLMC_1
chr6:15641312-15641813	Not_defined	Astro	Not_defined
chr16:84922916-84923417	Not_defined	OPC	OPC_1
chr5:42950759-42951260	Non_Neuron	Micro/PVM	Micro/PVM_1
chr1:165484701-165485202	CGE_derived	L6 CT	L6 CT_3
chr6:46397023-46397524	Not_defined	L6 IT Car3	L5/6 NP_1
chr18:56076261-56076762	Not_defined	L4 IT	L2/3 IT_5
chr10:114033279-114033780	Not_defined	L6 CT	Not_defined
chr2:234285626-234286127	Not_defined	SST	Not_defined
chr7:116385374-116385875	Not_defined	L2/3 IT	L5 IT_6
chr4:85850551-85851052	Not_defined	L6 IT	L6 IT_2
chr13:36542661-36543162	CGE_derived	Not_defined	PAX6_3
chr7:15989581-15990082	Not_defined	L2/3 IT	L6 IT_2
chrX:36313635-36314136	Not_defined	L5 IT	L6 CT_3
chr1:27057797-27058298	Not_defined	SST CHODL	SST CHODL_1
chr1:82004504-82005005	Not_defined	PVALB	Not_defined
chr5:57721415-57721916	Not_defined	L2/3 IT	Not_defined
chr7:37943937-37944438	Not_defined	VIP	SST_21
chr11:83021554-83022055	Not_defined	Not_defined	L2/3 IT_5
chr2:168914474-168914975	Deep_layer	L6B	Not_defined
chr14:86656201-86656702	Not_defined	L2/3 IT	Not_defined
chr8:128689832-128690333	Not_defined	L2/3 IT	Not_defined
chr6:162638238-162638739	CGE_derived	LAMP5 LHX6	LAMP5 LHX6_1
chr6:93529513-93530014	Not_defined	L2/3 IT	L2/3 IT_6
chr11:43267140-43267641	CGE_derived	LAMP5	Not_defined
chr22:20868661-20869162	Not_defined	Not_defined	VIP_9
chr12:119184429-119184930	Not_defined	Not_defined	SST_36
chr8:17362782-17363283	Not_defined	SST CHODL	SST CHODL_1
chr5:39580829-39581330	Deep_layer	L5 ET	L5 ET_2
chr3:67809000-67809501	Not_defined	L2/3 IT	OPC_1
chr12:100008812-100009313	Deep_layer	L6B	Not_defined
chr2:27258938-27259439	Not_defined	L4 IT	Not_defined
chr3:127141816-127142317	Not_defined	VIP	VIP_1
chr2:187629044-187629545	Not_defined	SST	SST_19
chr7:152984619-152985120	Not_defined	L5 ET	Not_defined
chr17:33575830-33576331	CGE_derived	LAMP5	SNCG_1
chr3:40895249-40895750	Not_defined	L5 IT	L5 IT_2
chr12:94916824-94917325	Not_defined	LAMP5 LHX6	LAMP5 LHX6_1
chr9:19751784-19752285	Not_defined	L6B	Not_defined
chr13:102298111-102298612	Not_defined	L5 ET	L5 ET_2
chr4:124492005-124492506	Not_defined	LAMP5 LHX6	LAMP5 LHX6_1
chr1:112336031-112336532	Not_defined	L5/6 NP	L5/6 NP_1
chr4:18722764-18723265	Not_defined	L5 IT	L5 IT_6
chr2:105117689-105118190	Not_defined	Not_defined	L2/3 IT_5
chr2:64383299-64383800	Not_defined	Micro/PVM	Micro/PVM_1
chr8:58745075-58745576	Not_defined	LAMP5 LHX6	LAMP5 LHX6_1
chr5:173666793-173667294	IT_Projecting	L4 IT	Not_defined
chr1:201549276-201549777	Not_defined	SNCG	Not_defined
chr13:49072918-49073419	Not_defined	L2/3 IT	Not_defined
chr1:179146647-179147148	Not_defined	L5/6 NP	L5/6 NP_1
chr15:94236632-94237133	Not_defined	L6 IT Car3	L6 IT Car3_2
chr11:11336258-11336759	Not_defined	VLMC	VIP_23
chr6:166640443-166640944	Not_defined	Endo	L5/6 NP_5
chr7:122685413-122685914	Not_defined	L5 IT	Not_defined
chr12:1284043-1284544	Not_defined	L6 CT	Not_defined
chr19:10505715-10506216	Not_defined	Oligo	Not_defined
chr4:137206767-137207268	Not_defined	SST	VIP_9
chr19:7560303-7560804	Not_defined	L6 IT	L6 IT_2
chr7:151412771-151413272	Not_defined	L6 IT	L5 IT_6
chr13:79447832-79448333	Not_defined	L4 IT	Not_defined
chr7:31236764-31237265	Not_defined	L4 IT	L2/3 IT_5
chr1:108653456-108653957	Not_defined	LAMP5 LHX6	LAMP5 LHX6_1
chr7:135161867-135162368	Not_defined	Not_defined	VLMC_1
chr3:197874624-197875125	Not_defined	Astro	Oligo_4
chr6:18801414-18801915	Not_defined	PVALB	Not_defined
chr7:122329277-122329778	Not_defined	Oligo	Not_defined
chr18:79577008-79577509	Non_Neuron	OPC	OPC_1
chrX:40539668-40540169	Not_defined	Micro/PVM	Micro/PVM_1
chr6:122114336-122114837	Not_defined	L6B	L6B_6
chr8:19448361-19448862	Not_defined	Not_defined	VIP_23
chr8:97563342-97563843	Not_defined	Astro	Not_defined
chr10:128041940-128042441	Not_defined	VIP	LAMP5_5
chr2:27737248-27737749	MGE_derived	Chandelier	Chandelier_1
chr11:59392127-59392628	Not_defined	L4 IT	L4 IT_1
chr22:32707922-32708423	CGE_derived	VIP	PAX6_2
chr2:30258579-30259080	Not_defined	PVALB	Not_defined
chr8:4896762-4897263	Not_defined	L6 CT	Not_defined
chr11:45451687-45452188	Not_defined	L2/3 IT	Not_defined
chr14:29595014-29595515	Not_defined	L4 IT	Not_defined
chr10:24858690-24859191	Not_defined	Not_defined	SNCG_1
chr11:6492281-6492782	Not_defined	L5 IT	Not_defined
chr2:177628959-177629460	Not_defined	Astro	OPC_1
chr7:52419067-52419568	Not_defined	Chandelier	Chandelier_1
chr11:95682692-95683193	Not_defined	L6 IT	Not_defined
chr4:63799932-63800433	Not_defined	VIP	Not_defined
chr9:123778326-123778827	Not_defined	Chandelier	Chandelier_1
chr2:98589660-98590161	Not_defined	L5/6 NP	L5/6 NP_1
chr18:9462470-9462971	Not_defined	L6 IT	L6 IT_2
chr20:36379311-36379812	Not_defined	L5/6 NP	Not_defined
chr12:126883871-126884372	Not_defined	VIP	VIP_9
chr3:40398642-40399143	CGE_derived	PAX6	Not_defined
chr8:91312476-91312977	Not_defined	L2/3 IT	L2/3 IT_6
chr13:102825935-102826436	Deep_layer	L5 ET	L5 ET_2
chr10:62422045-62422546	Not_defined	Not_defined	VIP_19
chr5:137823049-137823550	Not_defined	Not_defined	L2/3 IT_2
chr8:136694853-136695354	Not_defined	L4 IT	L2/3 IT_5
chr2:128260718-128261219	Non_Neuron	Astro	Not_defined
chr3:61656198-61656699	Not_defined	PVALB	Not_defined
chr21:44133535-44134036	Not_defined	L6 CT	OPC_1
chr5:90987747-90988248	Deep_layer	L6B	Not_defined
chr9:11891740-11892241	Not_defined	L2/3 IT	L6 IT_2
chr2:111921008-111921509	Not_defined	Astro	Not_defined
chr14:102579710-102580211	Not_defined	L6 IT Car3	LAMP5 LHX6_1
chr11:62896187-62896688	Not_defined	Astro	Not_defined
chr13:85705906-85706407	IT_Projecting	L6 IT Car3	Not_defined
chr12:95428607-95429108	Not_defined	Micro/PVM	Micro/PVM_1
chr17:7088723-7089224	Not_defined	L6 CT	L6 CT_3
chr3:72435983-72436484	Not_defined	PAX6	Not_defined
chr22:25731154-25731655	Not_defined	LAMP5	Not_defined
chr6:53529819-53530320	Not_defined	Chandelier	Chandelier_1
chr3:154795679-154796180	Not_defined	Micro/PVM	Micro/PVM_1
chr1:143626012-143626513	Not_defined	Micro/PVM	Micro/PVM_1
chr11:99246299-99246800	CGE_derived	Not_defined	Not_defined
chr19:35397906-35398407	Not_defined	L6B	L6B_2
chr2:183530444-183530945	Not_defined	PVALB	Not_defined
chr14:34003494-34003995	Not_defined	L2/3 IT	L4 IT_5
chr12:46205272-46205773	CGE_derived	LAMP5	SNCG_1
chr12:75709560-75710061	Not_defined	Astro	VLMC_2
chr13:48437522-48438023	Not_defined	Micro/PVM	Micro/PVM_1
chr1:14966354-14966855	CGE_derived	LAMP5 LHX6	LAMP5 LHX6_1
chr11:132648647-132649148	Not_defined	L6B	Not_defined
chr3:167875021-167875522	Not_defined	VLMC	VLMC_2
chr3:74385194-74385695	IT_Projecting	L5 IT	L5 IT_6
chrX:78625016-78625517	Not_defined	LAMP5	Chandelier_1
chr6:119326864-119327365	Not_defined	PAX6	Not_defined
chr11:121566581-121567082	Not_defined	Astro	Not_defined
chr13:112072759-112073260	Not_defined	OPC	OPC_1
chr8:121861513-121862014	Not_defined	L5/6 NP	L2/3 IT_5
chr20:49183027-49183528	Not_defined	L6 IT Car3	L6 IT Car3_2
chr1:153842302-153842803	Not_defined	L2/3 IT	Not_defined
chr18:61673540-61674041	Not_defined	L5 ET	L5 ET_2
chr13:27460190-27460691	Not_defined	L5/6 NP	L5/6 NP_1
chr8:121502709-121503210	Not_defined	Oligo	Not_defined
chr14:65731969-65732470	Not_defined	LAMP5 LHX6	LAMP5 LHX6_1
chr6:90855982-90856483	Deep_layer	L5/6 NP	L5/6 NP_1
chr1:42852101-42852602	Not_defined	Micro/PVM	Micro/PVM_1
chr2:197132802-197133303	Not_defined	L6B	LAMP5 LHX6_1
chr3:153464591-153465092	Not_defined	L2/3 IT	L6 IT_2
chr5:35129347-35129848	Not_defined	L6 IT	L6 IT_2
chr21:44926562-44927063	IT_Projecting	L2/3 IT	L6 IT_2
chr22:29716010-29716511	Not_defined	OPC	OPC_1
chr11:97764722-97765223	Not_defined	L6B	Not_defined
chr7:34155567-34156068	Not_defined	Chandelier	Chandelier_1
chr17:6762635-6763136	Deep_layer	L5 ET	L5 ET_2
chr20:53803020-53803521	Not_defined	Astro	LAMP5_4
chrX:27308318-27308819	IT_Projecting	L4 IT	Not_defined
chr1:4684365-4684866	Not_defined	LAMP5 LHX6	LAMP5 LHX6_1
chr2:11995157-11995658	Deep_layer	L5/6 NP	L5/6 NP_1
chr3:20651752-20652253	CGE_derived	SNCG	Not_defined
chr3:111926146-111926647	Deep_layer	L6B	L2/3 IT_5
chr17:59547448-59547949	CGE_derived	SNCG	PAX6_3
chr1:162936196-162936697	Deep_layer	L5 ET	L5 ET_2
chr11:73262877-73263378	Not_defined	LAMP5 LHX6	LAMP5 LHX6_1
chr1:237013134-237013635	Not_defined	L2/3 IT	Not_defined
chr11:127714103-127714604	Not_defined	LAMP5 LHX6	LAMP5 LHX6_1
chr5:137694128-137694629	Not_defined	L6 IT	Not_defined
chr10:93575504-93576005	Not_defined	L2/3 IT	Not_defined
chr16:17513998-17514499	Not_defined	PVALB	Not_defined
chr6:5323381-5323882	Not_defined	L5/6 NP	Not_defined
chr14:99176980-99177481	Not_defined	L5 ET	L5 ET_2
chr2:167434264-167434765	Not_defined	L2/3 IT	L6 IT_2
chr14:20927013-20927514	IT_Projecting	L6 IT	L6 IT_2
chr15:24209173-24209674	Not_defined	VIP	Not_defined
chr8:107944452-107944953	Not_defined	L4 IT	Not_defined
chr1:228968999-228969500	Not_defined	Astro	Not_defined
chr2:180163696-180164197	IT_Projecting	L2/3 IT	L6 IT_2
chr6:39779002-39779503	Deep_layer	L5 ET	L5 ET_2
chr4:142024598-142025099	Not_defined	SNCG	Not_defined
chr2:220938356-220938857	Not_defined	L4 IT	L6 IT_2
chr12:127670895-127671396	Deep_layer	L6 CT	Not_defined
chr13:39870441-39870942	IT_Projecting	L5 IT	L4 IT_5
chr1:197428788-197429289	Not_defined	Astro	Not_defined
chr5:124220616-124221117	Not_defined	SST	SST_25
chr19:15213784-15214285	Not_defined	VLMC	VLMC_1
chr5:59617567-59618068	Not_defined	L6 IT Car3	L5/6 NP_1
chr14:78154964-78155465	Not_defined	PAX6	Not_defined
chr14:104625338-104625839	Not_defined	L2/3 IT	L6B_2
chr6:33957935-33958436	Deep_layer	L5 ET	L5 ET_2
chr12:40580390-40580891	IT_Projecting	L2/3 IT	L6 IT_2
chr12:31966607-31967108	Not_defined	Not_defined	L2/3 IT_2
chr9:90600190-90600691	Not_defined	L5/6 NP	L5/6 NP_1
chr14:84991192-84991693	Not_defined	L6 CT	L6 CT_3
chr17:75315629-75316130	Not_defined	Chandelier	Chandelier_1
chrX:137108673-137109174	Not_defined	L5 IT	Oligo_4
chr10:83999861-84000362	Not_defined	PVALB	Not_defined
chr12:116009926-116010427	Not_defined	L6B	Not_defined
chr2:128998104-128998605	IT_Projecting	L6 IT Car3	Not_defined
chr16:1680097-1680598	Not_defined	LAMP5 LHX6	LAMP5 LHX6_1
chr22:46494799-46495300	Not_defined	L6B	Not_defined
chr8:137943992-137944493	Not_defined	L5/6 NP	L5/6 NP_1
chr6:47094505-47095006	Not_defined	Not_defined	Oligo_4
chr4:4774625-4775126	Not_defined	Not_defined	VIP_1
chr5:95986139-95986640	Not_defined	SST	SST CHODL_1
chr14:31489896-31490397	Not_defined	L5 ET	L5 ET_2
chr8:134949667-134950168	Not_defined	L2/3 IT	L6 CT_3
chr12:95905675-95906176	Not_defined	LAMP5	LAMP5_5
chr19:51430336-51430837	Not_defined	Micro/PVM	Micro/PVM_1
chr15:85036836-85037337	Not_defined	Oligo	Not_defined
chr5:6305950-6306451	IT_Projecting	Not_defined	Not_defined
chr1:239776967-239777468	Not_defined	L6 IT Car3	L4 IT_5
chr5:133422330-133422831	Not_defined	L2/3 IT	Not_defined
chr1:31203329-31203830	Not_defined	Oligo	Not_defined
chr8:85542511-85543012	Not_defined	L2/3 IT	L6 IT_2
chr3:54716470-54716971	Not_defined	L6 IT Car3	L6 IT Car3_2
chr14:59292999-59293500	Not_defined	Not_defined	L6B_4
chr11:11061414-11061915	Not_defined	PAX6	PAX6_2
chr18:56176880-56177381	Not_defined	PAX6	PAX6_2
chr12:68145547-68146048	Not_defined	LAMP5 LHX6	LAMP5 LHX6_1
chrX:43314459-43314960	Not_defined	L2/3 IT	Not_defined
chr8:13026112-13026613	Not_defined	L5/6 NP	L5/6 NP_1
chr9:133526742-133527243	Not_defined	Oligo	Not_defined
chr4:82521370-82521871	Not_defined	L6 IT Car3	Not_defined
chr11:96741123-96741624	MGE_derived	PVALB	Not_defined
chr2:9570577-9571078	Not_defined	PVALB	Not_defined
chr3:188563814-188564315	Not_defined	PVALB	Micro/PVM_1
chr2:73776369-73776870	Not_defined	L6 IT Car3	Not_defined
chr2:8594360-8594861	IT_Projecting	L5 IT	Not_defined
chr8:144605313-144605814	Not_defined	Not_defined	Oligo_4
chr6:154415-154916	MGE_derived	L6 IT Car3	L6 IT Car3_2
chr5:23582623-23583124	Not_defined	L5 IT	L6 IT_2
chr20:279257-279758	Not_defined	PAX6	Not_defined
chr5:81779196-81779697	Not_defined	Micro/PVM	Micro/PVM_1
chr10:1679646-1680147	CGE_derived	LAMP5	PAX6_3
chr7:22055292-22055793	Not_defined	L6 IT Car3	L6 IT Car3_2
chr2:11168342-11168843	Not_defined	L5 ET	Not_defined
chr7:141399203-141399704	Not_defined	PVALB	Not_defined
chr1:22794738-22795239	Not_defined	LAMP5 LHX6	LAMP5 LHX6_1
chr12:52258436-52258937	Not_defined	L6B	Not_defined
chr5:25522467-25522968	Not_defined	L5 IT	Not_defined
chr5:14030366-14030867	MGE_derived	Chandelier	Chandelier_1
chr5:157158369-157158870	Not_defined	L6 IT Car3	L6 IT Car3_2
chr1:171899941-171900442	Not_defined	Oligo	Not_defined
chr11:135043020-135043521	CGE_derived	VIP	Not_defined
chr10:68205114-68205615	Deep_layer	L5/6 NP	L5/6 NP_1
chr5:22908261-22908762	Not_defined	L2/3 IT	L6B_2
chr18:61789853-61790354	IT_Projecting	L4 IT	L2/3 IT_5
chr13:46475634-46476135	Not_defined	SST CHODL	SST CHODL_1
chr2:102844977-102845478	Not_defined	L5 ET	Not_defined
chr8:106061457-106061958	Deep_layer	L5 ET	L5 ET_2
chr2:187496296-187496797	Not_defined	L2/3 IT	L6 IT_2
chr5:88089886-88090387	Not_defined	Not_defined	L2/3 IT_5
chr12:19769096-19769597	MGE_derived	SST	SST_1
chr2:220120853-220121354	Not_defined	L6B	L6 CT_2
chr1:151395587-151396088	Not_defined	LAMP5 LHX6	LAMP5 LHX6_1
chr17:16644985-16645486	Not_defined	SST	PVALB_2
chr4:592984-593485	Not_defined	PVALB	PVALB_2
chr8:118646946-118647447	Not_defined	Oligo	Not_defined
chr9:138089548-138090049	Not_defined	L6B	L6B_2
chr8:61035467-61035968	Not_defined	OPC	OPC_1
chr8:20638477-20638978	Not_defined	L6 CT	L6B_2
chr6:158379320-158379821	Not_defined	Oligo	Not_defined
chr16:82704085-82704586	MGE_derived	PVALB	Not_defined
chr14:62299371-62299872	Not_defined	L6 CT	L6 CT_3
chr16:8375275-8375776	Not_defined	L4 IT	Not_defined
chr4:71410146-71410647	Not_defined	PVALB	Not_defined
chr6:96153817-96154318	Not_defined	L5 ET	Not_defined
chr8:86345188-86345689	CGE_derived	PAX6	Not_defined
chr8:61338424-61338925	Not_defined	L5/6 NP	L2/3 IT_5
chr20:53117000-53117501	Not_defined	L5/6 NP	L5/6 NP_1
chr2:125271785-125272286	Not_defined	Chandelier	Chandelier_1
chr21:37797461-37797962	IT_Projecting	L6 IT Car3	L6 IT Car3_2
chr22:29590724-29591225	Not_defined	L6 IT Car3	Not_defined
chr11:7467681-7468182	Not_defined	L6 IT Car3	L6 IT Car3_1
chr11:35524057-35524558	Not_defined	Chandelier	Chandelier_1
chr20:22937903-22938404	IT_Projecting	L6 IT Car3	Not_defined
chr14:21036842-21037343	Not_defined	Not_defined	SST_22
chr13:41611506-41612007	Not_defined	Oligo	Not_defined
chr13:50393703-50394204	Not_defined	Oligo	Not_defined
chr7:143347896-143348397	Not_defined	L6 IT	L6 IT_2
chr15:79096930-79097431	Not_defined	L2/3 IT	L6B_2
chr5:153570304-153570805	CGE_derived	Not_defined	Not_defined
chr5:76085484-76085985	Not_defined	LAMP5 LHX6	LAMP5 LHX6_1
chr3:28746810-28747311	Not_defined	Chandelier	Chandelier_1
chr4:16990714-16991215	Not_defined	L5/6 NP	L5/6 NP_1
chr6:13363535-13364036	Not_defined	L6B	Not_defined
chr12:109115709-109116210	Non_Neuron	Astro	OPC_1
chr18:44845326-44845827	Not_defined	L5/6 NP	Not_defined
chr1:105700844-105701345	Not_defined	LAMP5	L2/3 IT_5
chr1:244754867-244755368	Not_defined	L5/6 NP	L5/6 NP_1
chr17:63655744-63656245	Not_defined	L6B	L6B_2
chr15:48009598-48010099	CGE_derived	LAMP5	LAMP5_4
chr14:94165704-94166205	Not_defined	L6 IT	L6 IT_2
chr9:129524939-129525440	Not_defined	L5 ET	L5 ET_2
chr4:183359708-183360209	IT_Projecting	L2/3 IT	Not_defined
chr15:63819953-63820454	Not_defined	L5 ET	L5 ET_2
chr15:57605339-57605840	Not_defined	L6B	Not_defined
chr8:118519994-118520495	Not_defined	LAMP5	SNCG_5
chr3:136234560-136235061	Not_defined	OPC	OPC_1
chr4:22723053-22723554	Not_defined	L2/3 IT	Not_defined
chr3:4178924-4179425	Not_defined	LAMP5 LHX6	LAMP5 LHX6_1
chr4:157558371-157558872	Not_defined	L5 IT	Not_defined
chr16:67505265-67505766	Not_defined	L6B	Not_defined
chr5:149144786-149145287	Not_defined	Not_defined	Oligo_4
chr2:104125095-104125596	Not_defined	L5 IT	L5 IT_2
chr13:76677144-76677645	Not_defined	VIP	PVALB_1
chr17:4301200-4301701	Not_defined	Oligo	Not_defined
chr1:44406261-44406762	Not_defined	Oligo	L6B_3
chr10:43586552-43587053	Deep_layer	L5/6 NP	L5/6 NP_1
chr10:33426024-33426525	Not_defined	L2/3 IT	Not_defined
chr14:71725949-71726450	Not_defined	SST CHODL	SST CHODL_1
chr21:40159294-40159795	Not_defined	Not_defined	PVALB_2
chr2:51283359-51283860	Deep_layer	L5 ET	Not_defined
chr13:80844251-80844752	Not_defined	L5 IT	Not_defined
chr11:128586828-128587329	Not_defined	LAMP5 LHX6	LAMP5 LHX6_1
chr1:151371624-151372125	Non_Neuron	Astro	Micro/PVM_1
chr9:14089616-14090117	Not_defined	LAMP5	Not_defined
chr21:42759712-42760213	Not_defined	L5/6 NP	Not_defined
chr5:126443015-126443516	Not_defined	Oligo	VLMC_2
chr16:66334934-66335435	Not_defined	Oligo	Not_defined
chr12:47504915-47505416	IT_Projecting	L2/3 IT	L4 IT_5
chr4:41930651-41931152	Not_defined	Oligo	Not_defined
chr2:183498400-183498901	Not_defined	L2/3 IT	L5 IT_2
chr10:114547578-114548079	CGE_derived	LAMP5 LHX6	LAMP5 LHX6_1
chr7:68344647-68345148	Not_defined	L6 IT	L6 IT_2
chr1:67546329-67546830	IT_Projecting	L4 IT	L6 IT_2
chr18:8808073-8808574	Not_defined	Not_defined	VIP_1
chr20:52684233-52684734	Not_defined	Not_defined	L2/3 IT_2
chr3:79586346-79586847	Not_defined	PAX6	Not_defined
chr16:54755869-54756370	Not_defined	L6 IT	L6 IT_2
chr5:156482888-156483389	Not_defined	VLMC	VLMC_2
chr18:34136804-34137305	Not_defined	SNCG	Not_defined
chr13:113832265-113832766	Not_defined	Chandelier	Chandelier_1
chr3:141649896-141650397	Not_defined	L2/3 IT	Not_defined
chr13:39534945-39535446	Not_defined	L5 ET	L5 ET_2
chr4:48528777-48529278	CGE_derived	LAMP5 LHX6	LAMP5 LHX6_1
chr7:135929040-135929541	Deep_layer	Not_defined	L5 ET_2
chr1:238407215-238407716	Not_defined	L2/3 IT	L6 CT_3
chr13:86087406-86087907	Not_defined	L6 IT	Not_defined
chr20:59166678-59167179	Not_defined	L5 ET	L5 ET_2
chr6:166839687-166840188	Not_defined	Astro	Not_defined
chr1:150881665-150882166	Not_defined	LAMP5 LHX6	LAMP5 LHX6_1
chr5:116520785-116521286	Not_defined	Not_defined	L2/3 IT_1
chr11:45745170-45745671	IT_Projecting	L6 IT Car3	L6 IT Car3_2
chr3:32760467-32760968	Not_defined	L2/3 IT	L6 IT_2
chr7:111869019-111869520	Not_defined	Not_defined	L6 CT_3
chr8:29336036-29336537	Not_defined	L2/3 IT	L5 ET_2
chr15:26231091-26231592	Not_defined	L4 IT	Not_defined
chr16:62039081-62039582	Not_defined	L5/6 NP	L5/6 NP_1
chr17:50424149-50424650	Not_defined	L2/3 IT	Micro/PVM_1
chr21:44407585-44408086	Not_defined	L6 IT Car3	L6 IT Car3_2
chr14:30415138-30415639	Not_defined	LAMP5 LHX6	LAMP5 LHX6_1
chr3:160150574-160151075	Not_defined	L4 IT	L4 IT_5
chr3:21990882-21991383	Not_defined	LAMP5 LHX6	LAMP5 LHX6_1
chr3:194779722-194780223	Not_defined	Not_defined	VIP_9
chr20:43326665-43327166	Not_defined	L5 IT	Not_defined
chr5:124866849-124867350	Not_defined	L6 IT Car3	L6 IT Car3_2
chr16:79486160-79486661	Not_defined	Micro/PVM	Micro/PVM_1
chr7:128761480-128761981	Not_defined	PVALB	Not_defined
chr17:59234744-59235245	Not_defined	L2/3 IT	Not_defined
chr3:191695492-191695993	Not_defined	L6 IT	Not_defined
chr8:88237800-88238301	Not_defined	L6B	Not_defined
chr1:145686292-145686793	Not_defined	L6 IT Car3	L6 IT Car3_2
chr12:86745984-86746485	Not_defined	LAMP5 LHX6	LAMP5 LHX6_1
chr9:134341390-134341891	Not_defined	Micro/PVM	Micro/PVM_1
chr11:134578809-134579310	Not_defined	Not_defined	SNCG_1
chr10:109029482-109029983	IT_Projecting	L6 IT Car3	L6 IT Car3_2
chrX:87997000-87997501	Not_defined	OPC	OPC_1
chr4:130738334-130738835	Not_defined	Astro	Not_defined
chr8:13234608-13235109	Not_defined	L5/6 NP	L5/6 NP_1
chr15:87492354-87492855	Not_defined	PVALB	SST_25
chr5:100101369-100101870	Not_defined	PVALB	Not_defined
chr12:128654226-128654727	CGE_derived	LAMP5 LHX6	LAMP5 LHX6_1
chr10:32169581-32170082	CGE_derived	VIP	SST_25
chr6:138294095-138294596	Not_defined	L6 CT	LAMP5 LHX6_1
chr4:68145347-68145848	Not_defined	L5 IT	VIP_27
chr8:54227537-54228038	Deep_layer	L5 IT	L5 ET_2
chr5:107917464-107917965	Not_defined	SST CHODL	SST CHODL_1
chr21:45123599-45124100	Not_defined	Chandelier	Chandelier_1
chr4:98946174-98946675	Not_defined	L5/6 NP	L5/6 NP_1
chr12:106760176-106760677	Not_defined	L2/3 IT	Not_defined
chr3:107285089-107285590	Not_defined	L5 ET	Not_defined
chr6:160828340-160828841	Deep_layer	L5 ET	L5 ET_2
chr15:100010560-100011061	Deep_layer	Not_defined	Not_defined
chr17:27824743-27825244	Not_defined	Not_defined	L5 ET_2
chr1:240008078-240008579	Not_defined	L4 IT	Not_defined
chr2:72564539-72565040	CGE_derived	LAMP5 LHX6	LAMP5 LHX6_1
chr1:55095228-55095729	Not_defined	LAMP5 LHX6	LAMP5 LHX6_1
chr1:181456606-181457107	Not_defined	L6 IT Car3	L6 IT Car3_2
chr19:5880675-5881176	Not_defined	Micro/PVM	Micro/PVM_1
chr4:148132362-148132863	Not_defined	PAX6	Not_defined
chr6:1235782-1236283	Not_defined	SST	Not_defined
chr2:9976089-9976590	IT_Projecting	L6 IT Car3	L6 IT Car3_2
chr16:14658127-14658628	Not_defined	L5 ET	L5 ET_2
chr13:66837351-66837852	Not_defined	L4 IT	Chandelier_1
chr2:457922-458423	MGE_derived	L2/3 IT	SST CHODL_1
chr4:181647792-181648293	Not_defined	L6B	Not_defined
chr12:3534652-3535153	Not_defined	L6 IT Car3	Not_defined
chr8:49570608-49571109	Not_defined	L5/6 NP	L5/6 NP_1
chr8:124941048-124941549	Not_defined	PAX6	PAX6_2
chr3:123263210-123263711	Not_defined	L6B	Not_defined
chr3:55717612-55718113	Not_defined	PAX6	Not_defined
chr4:143280952-143281453	Deep_layer	L6 IT Car3	L6 IT Car3_2
chr2:105236688-105237189	Not_defined	Not_defined	L5/6 NP_3
chr21:27320492-27320993	Not_defined	Oligo	Not_defined
chr1:246417376-246417877	Not_defined	PVALB	Not_defined
chr14:72943155-72943656	IT_Projecting	L2/3 IT	Not_defined
chr19:36347013-36347514	Not_defined	LAMP5 LHX6	LAMP5 LHX6_1
chr4:29390942-29391443	Not_defined	L2/3 IT	L2/3 IT_6
chr7:148570523-148571024	Not_defined	L6 IT	L6 IT_2
chr8:20421083-20421584	Not_defined	OPC	OPC_1
chr8:68809074-68809575	Not_defined	PVALB	SST_25
chr13:34421984-34422485	Deep_layer	L5 ET	L6 CT_2
chr5:124804800-124805301	Not_defined	LAMP5 LHX6	LAMP5 LHX6_1
chr17:66988479-66988980	Not_defined	VLMC	VLMC_2
chr1:205348237-205348738	MGE_derived	PVALB	Not_defined
chr3:62823930-62824431	MGE_derived	Not_defined	Not_defined
chr1:175021187-175021688	Not_defined	L6 IT	L6 IT Car3_2
chr15:56962229-56962730	Not_defined	L6 IT	Not_defined
chr5:112637803-112638304	Not_defined	L6B	Not_defined
chr1:33713549-33714050	Not_defined	L5/6 NP	L5/6 NP_1
chr8:17535207-17535708	MGE_derived	Chandelier	Chandelier_1
chr12:8358297-8358798	Not_defined	L5/6 NP	L5/6 NP_1
chr5:175892566-175893067	Deep_layer	L5/6 NP	L5/6 NP_1
chr22:41369932-41370433	Not_defined	L5/6 NP	Oligo_4
chr9:132372434-132372935	Not_defined	Micro/PVM	Micro/PVM_1
chr19:20044624-20045125	Not_defined	L5 IT	L4 IT_5
chr5:151217544-151218045	Not_defined	L6 CT	Not_defined
chr3:17664898-17665399	Not_defined	PVALB	Not_defined
chr16:15639328-15639829	Not_defined	Not_defined	Oligo_4
chr8:93780034-93780535	IT_Projecting	L2/3 IT	Not_defined
chr18:32085761-32086262	Not_defined	Micro/PVM	Micro/PVM_1
chr14:90355649-90356150	CGE_derived	LAMP5 LHX6	LAMP5 LHX6_1
chr5:133426501-133427002	IT_Projecting	L2/3 IT	Not_defined
chr4:124483174-124483675	CGE_derived	SNCG	Not_defined
chr1:208954695-208955196	Not_defined	L6B	L6B_3
chr14:76428661-76429162	CGE_derived	LAMP5 LHX6	LAMP5 LHX6_1
chr11:32829655-32830156	Not_defined	Micro/PVM	Micro/PVM_1
chr3:141574668-141575169	Not_defined	SST	SST_28
chr2:239126435-239126936	MGE_derived	PVALB	Not_defined
chr7:4110969-4111470	CGE_derived	LAMP5 LHX6	LAMP5 LHX6_1
chr8:4454901-4455402	Not_defined	L2/3 IT	L6 IT_2
chr2:235255811-235256312	Not_defined	L6B	L6B_2
chr13:29497208-29497709	Not_defined	VLMC	VLMC_2
chr2:84483386-84483887	Not_defined	L5 IT	L4 IT_5
chrX:55009038-55009539	Not_defined	L6 CT	Not_defined
chr3:5199110-5199611	Not_defined	L6B	L6B_2
chr11:36241098-36241599	Not_defined	Not_defined	SST_19
chr20:16292572-16293073	IT_Projecting	Not_defined	Not_defined
chr9:38410694-38411195	Not_defined	L5/6 NP	Not_defined
chr4:38947632-38948133	Not_defined	Chandelier	L4 IT_5
chr3:157092247-157092748	CGE_derived	Not_defined	Not_defined
chr4:142940747-142941248	Not_defined	VIP	Not_defined
chr11:74905596-74906097	Not_defined	L6 IT Car3	Not_defined
chr7:31890251-31890752	Not_defined	SST	Micro/PVM_1
chr4:120920013-120920514	Not_defined	LAMP5	LAMP5_5
chr3:70986573-70987074	Not_defined	LAMP5 LHX6	LAMP5 LHX6_1
chr7:90961175-90961676	IT_Projecting	L2/3 IT	Not_defined
chr6:164756275-164756776	Not_defined	VIP	SST_25
chr11:116229703-116230204	Not_defined	L5 ET	L5 IT_2
chr1:206785264-206785765	Not_defined	Micro/PVM	Micro/PVM_1
chr1:244341460-244341961	CGE_derived	PAX6	PAX6_1
chr5:160554776-160555277	CGE_derived	Not_defined	SNCG_1
chrX:56367438-56367939	Not_defined	Astro	Not_defined
chr2:15667726-15668227	Not_defined	L6B	L6B_6
chr1:150138295-150138796	Not_defined	L6B	L6B_2
chr2:26558513-26559014	Not_defined	SST CHODL	SST CHODL_1
chr14:70013384-70013885	Not_defined	Oligo	Not_defined
chr5:31264974-31265475	Not_defined	Not_defined	L5 ET_2
chr2:23533464-23533965	Not_defined	LAMP5 LHX6	LAMP5 LHX6_1
chr15:57972870-57973371	Not_defined	VLMC	VLMC_2
chr6:109782886-109783387	Not_defined	L6 IT Car3	L6 IT Car3_2
chr20:54267503-54268004	Not_defined	Chandelier	Chandelier_1
chr3:69671204-69671705	Not_defined	PAX6	PAX6_3
chr2:222757348-222757849	Not_defined	SNCG	VIP_9
chr4:55474886-55475387	Not_defined	SST	PVALB_2
chr2:14969013-14969514	Not_defined	L6B	L6B_2
chr1:204642024-204642525	CGE_derived	Not_defined	Not_defined
chr8:8764028-8764529	Not_defined	OPC	OPC_1
chr8:42637722-42638223	Not_defined	L6 IT	L5 ET_2
chr11:116929182-116929683	Not_defined	Astro	Not_defined
chr3:127781521-127782022	Not_defined	Not_defined	VLMC_1
chr14:101993667-101994168	Not_defined	L6 IT Car3	Not_defined
chr3:56191093-56191594	Not_defined	L5/6 NP	L5/6 NP_1
chr2:100881848-100882349	Not_defined	SNCG	Not_defined
chr13:108578849-108579350	CGE_derived	LAMP5 LHX6	LAMP5 LHX6_1
chr3:183201845-183202346	Not_defined	LAMP5 LHX6	LAMP5 LHX6_1
chr17:39089229-39089730	CGE_derived	LAMP5 LHX6	LAMP5 LHX6_1
chr3:24296473-24296974	Not_defined	VIP	OPC_1
chr3:75779228-75779729	Not_defined	SNCG	SNCG_6
chr15:70914651-70915152	Not_defined	L5/6 NP	L5/6 NP_1
chr11:23643273-23643774	Not_defined	L5 IT	Not_defined
chr2:228291591-228292092	Not_defined	L5 IT	Not_defined
chr6:23466977-23467478	Deep_layer	L6B	L6B_3
chr13:18971640-18972141	Not_defined	VIP	SST_23
chr10:128003643-128004144	Not_defined	Not_defined	PAX6_1
chr3:118108314-118108815	IT_Projecting	L6 IT	Not_defined
chr2:229658099-229658600	Not_defined	OPC	OPC_1
chr7:37497115-37497616	Not_defined	L2/3 IT	Not_defined
chr5:38744598-38745099	Not_defined	L5 ET	L5 ET_2
chr8:41663799-41664300	Not_defined	PVALB	Not_defined
chr20:16596262-16596763	Not_defined	L6 CT	L6 CT_2
chr6:79189078-79189579	Not_defined	Astro	Not_defined
chr6:112322281-112322782	Not_defined	PVALB	Not_defined
chr3:11292026-11292527	Not_defined	L5/6 NP	Not_defined
chr11:31231817-31232318	Not_defined	L2/3 IT	Not_defined
chr5:143272339-143272840	Not_defined	L6B	Not_defined
chr11:78194168-78194669	CGE_derived	VIP	Not_defined
chr14:71470482-71470983	CGE_derived	LAMP5 LHX6	LAMP5 LHX6_1
chrX:132752525-132753026	Not_defined	Not_defined	PVALB_1
chr18:8383630-8384131	Not_defined	LAMP5 LHX6	LAMP5 LHX6_1
chr20:48743012-48743513	Not_defined	Oligo	Not_defined
chr13:48738454-48738955	Not_defined	SST CHODL	SST CHODL_1
chr1:228745696-228746197	Not_defined	L6 IT Car3	L6B_2
chr22:44520053-44520554	Not_defined	PAX6	PAX6_2
chr16:28093791-28094292	Not_defined	PAX6	Not_defined
chr11:86459991-86460492	Not_defined	Not_defined	VLMC_2
chr16:89018009-89018510	Not_defined	SST	PVALB_2
chr2:12702163-12702664	IT_Projecting	Not_defined	SST_25
chr6:34919709-34920210	Not_defined	L6B	Not_defined
chr4:173107333-173107834	Not_defined	L5 IT	Not_defined
chr1:170713544-170714045	Not_defined	L6 IT	L6 IT_2
chr21:45135937-45136438	Not_defined	PVALB	Not_defined
chr1:5944139-5944640	Not_defined	L6 IT	L6 IT_2
chr16:62008-62509	Not_defined	L6 IT Car3	L6 IT Car3_2
chr6:112883347-112883848	Not_defined	L6 IT Car3	L6 IT Car3_2
chr2:128422638-128423139	IT_Projecting	L4 IT	L2/3 IT_1
chr7:49828717-49829218	MGE_derived	PVALB	VIP_11
chr3:131772407-131772908	Not_defined	L6 IT Car3	Not_defined
chr10:102247531-102248032	Not_defined	OPC	OPC_1
chr8:1953424-1953925	Not_defined	Astro	Not_defined
chr8:14410463-14410964	Not_defined	L5 IT	Not_defined
chr15:61780348-61780849	Not_defined	Astro	Not_defined
chr13:48111016-48111517	Not_defined	Not_defined	VLMC_2
chr5:125303958-125304459	CGE_derived	SNCG	VIP_9
chr17:57436852-57437353	Not_defined	L5/6 NP	Not_defined
chr7:155576724-155577225	Not_defined	LAMP5 LHX6	LAMP5 LHX6_1
chr8:53395153-53395654	Not_defined	L5 ET	L5 ET_2
chr2:18096924-18097425	Not_defined	Oligo	Not_defined
chr9:113574144-113574645	Not_defined	L5/6 NP	L5/6 NP_1
chr9:130218528-130219029	Not_defined	L4 IT	Not_defined
chr12:124125581-124126082	Not_defined	PAX6	Chandelier_1
chr14:69764316-69764817	IT_Projecting	L6 IT	Not_defined
chr15:65415290-65415791	Not_defined	Not_defined	VLMC_2
chr5:82624105-82624606	Not_defined	L2/3 IT	Not_defined
chr10:87401755-87402256	Not_defined	Micro/PVM	Micro/PVM_1
chr17:55487468-55487969	Not_defined	L6 IT	L5 IT_6
chrX:32599279-32599780	Not_defined	OPC	OPC_1
chr8:57676101-57676602	Not_defined	L6B	L6B_6
chr15:42360125-42360626	IT_Projecting	L6 IT Car3	L6B_2
chr3:184479845-184480346	IT_Projecting	PVALB	Not_defined
chr7:127263151-127263652	Not_defined	L5/6 NP	L2/3 IT_5
chr17:43967622-43968123	Not_defined	L6 IT Car3	VLMC_2
chr1:41771486-41771987	Not_defined	Micro/PVM	Micro/PVM_1
chr5:11564683-11565184	Non_Neuron	Astro	Not_defined
chr3:150147027-150147528	Not_defined	L5 ET	L5 ET_2
chr13:109740308-109740809	Not_defined	Micro/PVM	Micro/PVM_1
chr6:15254093-15254594	Not_defined	Oligo	Not_defined
chr10:60218358-60218859	Not_defined	Micro/PVM	Micro/PVM_1
chr3:75942631-75943132	Not_defined	L6 IT	L6 IT_2
chr9:72526181-72526682	IT_Projecting	Not_defined	Not_defined
chr6:72182624-72183125	Not_defined	SST CHODL	SST CHODL_1
chr12:121545521-121546022	Not_defined	Not_defined	LAMP5_5
chr1:36615090-36615591	Not_defined	SST	LAMP5_5
chr18:37549441-37549942	MGE_derived	Not_defined	Not_defined
chr17:38454177-38454678	Not_defined	Oligo	Not_defined
chr13:26659699-26660200	Not_defined	SST	Not_defined
chr5:96680342-96680843	Not_defined	L6B	Not_defined
chr11:12706959-12707460	Not_defined	L6 IT Car3	Not_defined
chr3:124962746-124963247	Not_defined	L6 CT	Not_defined
chr7:142440565-142441066	MGE_derived	PVALB	SST_25
chr9:118032245-118032746	Not_defined	L5 IT	L5 IT_2
chr3:17840193-17840694	Not_defined	L5/6 NP	Not_defined
chr6:62141189-62141690	MGE_derived	PVALB	Not_defined
chr7:142488232-142488733	Not_defined	LAMP5 LHX6	LAMP5 LHX6_1
chr3:119548440-119548941	Not_defined	Micro/PVM	Micro/PVM_1
chr15:29485341-29485842	Not_defined	L5/6 NP	L5/6 NP_1
chr6:125246080-125246581	Not_defined	LAMP5 LHX6	LAMP5 LHX6_1
chr12:52319298-52319799	Deep_layer	L5/6 NP	L6B_6
chr7:129982290-129982791	Not_defined	L4 IT	L5/6 NP_1
chr16:977422-977923	Non_Neuron	Astro	Not_defined
chr22:41271720-41272221	Not_defined	L6 IT	Not_defined
chrX:119776605-119777106	Not_defined	Micro/PVM	Micro/PVM_1
chr7:31562157-31562658	Not_defined	L5 IT	L5 IT_2
chr14:33642172-33642673	Not_defined	SNCG	SNCG_1
chr7:151448757-151449258	Not_defined	VLMC	VLMC_2
chr5:19547737-19548238	Not_defined	Chandelier	Chandelier_1
chr11:126954467-126954968	CGE_derived	PAX6	PAX6_2
chr3:102114302-102114803	Not_defined	Micro/PVM	Micro/PVM_1
chr6:147639403-147639904	Not_defined	PVALB	Not_defined
chr13:86827024-86827525	IT_Projecting	L2/3 IT	Not_defined
chr2:111371910-111372411	Not_defined	L5 IT	Not_defined
chr1:171655351-171655852	Not_defined	VLMC	VLMC_2
chr3:148190498-148190999	CGE_derived	LAMP5 LHX6	LAMP5 LHX6_1
chr17:36788602-36789103	Not_defined	L5 IT	L5 IT_6
chr17:3544332-3544833	Not_defined	L6B	Not_defined
chr3:155483006-155483507	Not_defined	L4 IT	L4 IT_5
chr11:2705188-2705689	MGE_derived	Not_defined	PVALB_2
chr16:27222274-27222775	Not_defined	VIP	Not_defined
chr3:114017989-114018490	Not_defined	L5 IT	Not_defined
chr16:73891357-73891858	Not_defined	L6B	L6B_2
chr2:165364357-165364858	Not_defined	L5/6 NP	Not_defined
chr16:14364418-14364919	Not_defined	L2/3 IT	Not_defined
chr12:77727767-77728268	CGE_derived	VIP	Not_defined
chr10:90986061-90986562	Not_defined	SST	Not_defined
chr4:23276931-23277432	Not_defined	Micro/PVM	Micro/PVM_1
chr1:201265543-201266044	Not_defined	L2/3 IT	Not_defined
chr1:39347018-39347519	Not_defined	SST	Not_defined
chr7:147830821-147831322	Deep_layer	L6B	Not_defined
chr6:53495591-53496092	Not_defined	L6 IT Car3	Not_defined
chr20:12849711-12850212	Not_defined	L6B	Not_defined
chr20:45087851-45088352	Deep_layer	L6B	L5 ET_2
chr8:80443607-80444108	Not_defined	L4 IT	L4 IT_5
chr8:64701717-64702218	Not_defined	SNCG	SNCG_1
chr18:54762409-54762910	Not_defined	L2/3 IT	Not_defined
chr12:105995825-105996326	Not_defined	L5/6 NP	L5/6 NP_1
chr3:102253962-102254463	Not_defined	L6 IT Car3	L6 IT Car3_2
chr1:204414467-204414968	Not_defined	PAX6	Not_defined
chr1:192551198-192551699	Not_defined	Micro/PVM	Micro/PVM_1
chr10:92310167-92310668	Not_defined	LAMP5	Not_defined
chr11:15983790-15984291	Not_defined	PVALB	Not_defined
chr19:33804333-33804834	Not_defined	LAMP5	Not_defined
chr7:34500401-34500902	CGE_derived	Not_defined	Not_defined
chr20:18321845-18322346	Not_defined	Not_defined	L2/3 IT_5
chr18:5882285-5882786	CGE_derived	PAX6	Not_defined
chr3:185452049-185452550	Not_defined	L6 IT Car3	Not_defined
chr10:79467483-79467984	Non_Neuron	Micro/PVM	Micro/PVM_1
chr17:17134168-17134669	Not_defined	L6B	Not_defined
chr7:8489466-8489967	CGE_derived	PAX6	Not_defined
chr8:137934556-137935057	Not_defined	Micro/PVM	Micro/PVM_1
chr7:32916047-32916548	Not_defined	L4 IT	Not_defined
chr3:192279463-192279964	Not_defined	SNCG	SNCG_6
chr10:110322320-110322821	MGE_derived	Chandelier	Chandelier_1
chr5:67358273-67358774	IT_Projecting	L6 IT Car3	Not_defined
chr3:56971369-56971870	Not_defined	L5/6 NP	L5/6 NP_1
chr15:45203206-45203707	Deep_layer	L5 ET	L5 ET_2
chr8:37099882-37100383	MGE_derived	Chandelier	Chandelier_1
chr17:9206055-9206556	Not_defined	VIP	Not_defined
chr3:171325779-171326280	Not_defined	L6B	Not_defined
chr14:65206511-65207012	IT_Projecting	L6 IT	Not_defined
chr4:152369358-152369859	Not_defined	Not_defined	Oligo_4
chr3:177090083-177090584	Not_defined	Not_defined	SNCG_6
chr19:39534861-39535362	Not_defined	Chandelier	L2/3 IT_5
chr11:78186010-78186511	Not_defined	VLMC	Not_defined
chr2:79389349-79389850	Not_defined	LAMP5 LHX6	LAMP5 LHX6_1
chr5:43400251-43400752	Not_defined	L6B	PAX6_4
chr6:71727977-71728478	Not_defined	LAMP5 LHX6	LAMP5 LHX6_1
chr18:36715929-36716430	Not_defined	L6 IT Car3	L5/6 NP_3
chr17:57946106-57946607	Not_defined	SST CHODL	SST CHODL_1
chr20:23519692-23520193	Not_defined	VIP	SNCG_6
chr2:74999646-75000147	Not_defined	L6B	VIP_27
chr1:92795237-92795738	Not_defined	L5 ET	Not_defined
chr17:7867940-7868441	Not_defined	L6B	L6B_2
chr7:110159-110660	CGE_derived	LAMP5 LHX6	LAMP5 LHX6_1
chr8:67307345-67307846	Not_defined	LAMP5 LHX6	LAMP5 LHX6_1
chr12:64432287-64432788	Not_defined	L6 IT	L6 IT_2
chr2:124463511-124464012	MGE_derived	PVALB	Not_defined
chr8:76811339-76811840	IT_Projecting	L2/3 IT	Not_defined
chr1:26534994-26535495	Not_defined	Oligo	Not_defined
chr6:164098269-164098770	Not_defined	Endo	Not_defined
chr11:6772635-6773136	Not_defined	SST	Micro/PVM_1
chr1:206710533-206711034	Not_defined	L6B	Not_defined
chr15:81026109-81026610	Not_defined	LAMP5	Not_defined
chr1:41541374-41541875	CGE_derived	Not_defined	Not_defined
chr9:102779394-102779895	Not_defined	L5 IT	Not_defined
chr5:28691543-28692044	Not_defined	PVALB	L5 IT_6
chr13:52738050-52738551	Not_defined	Chandelier	Chandelier_1
chrX:115590329-115590830	Not_defined	L2/3 IT	Not_defined
chr2:23745822-23746323	Not_defined	VLMC	VLMC_2
chr3:187281488-187281989	Not_defined	L6 IT Car3	L6 IT Car3_2
chr3:29736328-29736829	CGE_derived	SNCG	SNCG_1
chr5:108661114-108661615	Not_defined	OPC	OPC_1
chr5:84372478-84372979	MGE_derived	Chandelier	Chandelier_1
chr12:80400569-80401070	IT_Projecting	Not_defined	Not_defined
chr14:51682580-51683081	Not_defined	SST	Not_defined
chr10:24009220-24009721	Deep_layer	L6B	Not_defined
chr7:28534177-28534678	Not_defined	OPC	OPC_1
chr6:134613492-134613993	CGE_derived	LAMP5 LHX6	LAMP5 LHX6_1
chr11:110896500-110897001	Not_defined	VIP	Chandelier_1
chr20:11558438-11558939	Not_defined	L5/6 NP	Chandelier_1
chr5:93398339-93398840	Not_defined	PVALB	SST_25
chr13:96420833-96421334	Not_defined	L6 IT	L5/6 NP_1
chr5:139183794-139184295	Not_defined	SNCG	Not_defined
chr4:130081024-130081525	Not_defined	Micro/PVM	Micro/PVM_1
chr2:203143542-203144043	Not_defined	L5 IT	VIP_1
chr2:197677633-197678134	Not_defined	Oligo	Not_defined
chr12:129482078-129482579	Not_defined	Chandelier	Chandelier_1
chr2:25965037-25965538	Not_defined	OPC	OPC_1
chr11:57205132-57205633	Not_defined	VLMC	VLMC_2
chr8:63442946-63443447	Not_defined	PAX6	VIP_3
chr2:65529060-65529561	Not_defined	L6B	Not_defined
chr9:39552588-39553089	Not_defined	PVALB	Not_defined
chr4:181799682-181800183	Not_defined	L6B	L6B_2
chr2:100790520-100791021	Deep_layer	L6B	L6B_2
chr10:120659570-120660071	MGE_derived	SST	SST_22
chr4:20292016-20292517	Not_defined	LAMP5 LHX6	LAMP5 LHX6_1
chr5:61948868-61949369	Not_defined	Astro	OPC_1
chr6:125841547-125842048	Not_defined	L6B	L6B_2
chr9:97142152-97142653	Not_defined	L5/6 NP	L5/6 NP_1
chr10:67119209-67119710	Not_defined	L2/3 IT	Not_defined
chr6:15549700-15550201	Not_defined	L6B	Not_defined
chr1:156251221-156251722	Not_defined	Endo	L5/6 NP_3
chr20:1761151-1761652	MGE_derived	Chandelier	Chandelier_1
chr13:37225761-37226262	IT_Projecting	L6 IT	L5 IT_6
chr7:105164733-105165234	Not_defined	L6 IT Car3	L6 IT Car3_2
chr17:36089229-36089730	Not_defined	L6 CT	L6 CT_2
chr3:51716974-51717475	Not_defined	L5 ET	Not_defined
chr7:91835184-91835685	Not_defined	L6 IT	Not_defined
chr20:51541195-51541696	Non_Neuron	L5 ET	Micro/PVM_1
chr1:163168135-163168636	Not_defined	PVALB	Not_defined
chr13:87316650-87317151	Not_defined	L2/3 IT	L5 IT_2
chr3:42078669-42079170	Not_defined	L5 IT	Not_defined
chr11:71530602-71531103	Not_defined	SNCG	Chandelier_1
chr7:75611840-75612341	Non_Neuron	Astro	OPC_1
chr8:6528616-6529117	Not_defined	Chandelier	Chandelier_1
chr6:142723756-142724257	Deep_layer	L5 ET	L2/3 IT_5
chr4:98605915-98606416	MGE_derived	Not_defined	Not_defined
chr5:149503966-149504467	Not_defined	Chandelier	Chandelier_1
chr2:169945352-169945853	Not_defined	Chandelier	Chandelier_1
chr1:53851957-53852458	Not_defined	LAMP5 LHX6	LAMP5 LHX6_1
chrX:29694112-29694613	CGE_derived	LAMP5 LHX6	LAMP5 LHX6_1
chr15:70809377-70809878	Not_defined	Astro	Not_defined
chr6:26331982-26332483	Not_defined	L6B	Not_defined
chr2:137921579-137922080	Not_defined	LAMP5 LHX6	LAMP5 LHX6_1
chr6:119268369-119268870	Not_defined	L4 IT	Not_defined
chr13:73230374-73230875	Not_defined	PVALB	PVALB_1
chr13:50448242-50448743	Not_defined	LAMP5 LHX6	LAMP5 LHX6_1
chr1:3063074-3063575	Not_defined	L6B	Not_defined
chr8:135560897-135561398	Deep_layer	Not_defined	Not_defined
chr11:59269635-59270136	CGE_derived	LAMP5 LHX6	LAMP5 LHX6_1
chr1:160233066-160233567	Not_defined	L2/3 IT	Not_defined
chr5:102783597-102784098	Not_defined	PVALB	Not_defined
chr22:43988542-43989043	Not_defined	Not_defined	Oligo_4
chr2:70514692-70515193	Not_defined	L6 IT Car3	L6 IT Car3_2
chr3:51568655-51569156	Not_defined	L5 ET	Not_defined
chr16:73778999-73779500	Not_defined	L4 IT	L6B_2
chr1:165288468-165288969	MGE_derived	SST	SST CHODL_1
chr7:545381-545882	MGE_derived	PVALB	SST CHODL_1
chr14:27211865-27212366	Not_defined	L6 IT	Not_defined
chr15:86063347-86063848	Not_defined	SST	SST_25
chr10:37820250-37820751	Not_defined	VIP	Chandelier_1
chr11:16348125-16348626	Not_defined	PVALB	OPC_1
chr2:181194971-181195472	Not_defined	L2/3 IT	Not_defined
chr6:40320738-40321239	IT_Projecting	L4 IT	Not_defined
chr11:116311971-116312472	CGE_derived	PAX6	PAX6_1
chrX:72166112-72166613	Not_defined	L5 IT	L6 IT_2
chr4:9558658-9559159	Deep_layer	L5/6 NP	SST CHODL_1
chr14:47342937-47343438	Deep_layer	Not_defined	Not_defined
chr10:64159569-64160070	Not_defined	L2/3 IT	L6B_2
chr7:55733867-55734368	Not_defined	L2/3 IT	L5 ET_2
chr8:122958079-122958580	Deep_layer	L5 ET	L5 ET_2
chrX:83276361-83276862	Not_defined	SNCG	SNCG_6
chr5:50798097-50798598	Not_defined	L5 ET	L5 IT_2
chr6:35788217-35788718	Not_defined	L6B	Not_defined
chr18:2316484-2316985	CGE_derived	Not_defined	L6B_2
chr1:48684575-48685076	Not_defined	L6B	Not_defined
chr1:22767985-22768486	Not_defined	L6 CT	Not_defined
chr3:10562253-10562754	Not_defined	L6 IT Car3	L6 CT_2
chr9:109966607-109967108	Not_defined	L6 IT Car3	Not_defined
chr15:80132954-80133455	Not_defined	L2/3 IT	Not_defined
chr13:23834315-23834816	Not_defined	L6 IT Car3	L6 IT Car3_2
chr2:91775292-91775793	Not_defined	LAMP5	LAMP5_5
chr4:61862792-61863293	Not_defined	L6 IT	Not_defined
chr2:170466193-170466694	Not_defined	L5/6 NP	L2/3 IT_5
chr15:95613546-95614047	Not_defined	LAMP5 LHX6	LAMP5 LHX6_1
chr1:168908535-168909036	Not_defined	VIP	Micro/PVM_1
chr11:40799786-40800287	Not_defined	L6B	Not_defined
chr20:19603798-19604299	Not_defined	VIP	VIP_19
chr10:87709762-87710263	Not_defined	LAMP5 LHX6	LAMP5 LHX6_1
chr16:2113415-2113916	Not_defined	VLMC	Not_defined
chr1:103459459-103459960	Not_defined	OPC	OPC_1
chr5:161029843-161030344	Not_defined	PVALB	L2/3 IT_1
chr18:57792843-57793344	IT_Projecting	L4 IT	Not_defined
chr1:185130626-185131127	Not_defined	L2/3 IT	Not_defined
chr11:99666437-99666938	Not_defined	Chandelier	L2/3 IT_2
chr4:3190660-3191161	MGE_derived	Not_defined	Not_defined
chr6:28218670-28219171	Non_Neuron	Micro/PVM	VIP_9
chr16:19114233-19114734	Not_defined	Micro/PVM	Micro/PVM_1
chr18:27557414-27557915	Not_defined	L6B	L6B_2
chr17:33834589-33835090	Not_defined	L5/6 NP	L5/6 NP_1
chr12:77169063-77169564	Not_defined	L6 CT	Not_defined
chr7:101075801-101076302	Not_defined	Oligo	Not_defined
chr10:116478064-116478565	IT_Projecting	L2/3 IT	Not_defined
chr1:74513397-74513898	Not_defined	SST CHODL	SST CHODL_1
chr3:143564886-143565387	Not_defined	L5 ET	L5 ET_2
chr4:176253367-176253868	Not_defined	L2/3 IT	L6B_2
chr14:75396985-75397486	IT_Projecting	L6 IT Car3	Not_defined
chr1:92094061-92094562	Not_defined	LAMP5 LHX6	LAMP5 LHX6_1
chr8:2876727-2877228	Not_defined	Not_defined	SNCG_6
chr9:96169700-96170201	Not_defined	VLMC	VLMC_2
chr17:8005025-8005526	IT_Projecting	L6 IT	L6 IT Car3_2
chr22:21703881-21704382	Not_defined	LAMP5 LHX6	LAMP5 LHX6_1
chr9:26368374-26368875	Not_defined	L4 IT	L2/3 IT_5
chr18:62142175-62142676	Not_defined	Oligo	Not_defined
chr1:36805495-36805996	Not_defined	L6B	Not_defined
chr5:68717656-68718157	Not_defined	Not_defined	L5/6 NP_1
chr8:117764092-117764593	Not_defined	VIP	Not_defined
chr22:25754892-25755393	Not_defined	VLMC	L4 IT_6
chr9:78467706-78468207	Not_defined	L2/3 IT	L4 IT_5
chr2:183649975-183650476	IT_Projecting	L2/3 IT	Not_defined
chr11:9760249-9760750	Not_defined	VLMC	VLMC_2
chr18:36582709-36583210	Not_defined	LAMP5 LHX6	LAMP5 LHX6_1
chr18:46413142-46413643	Not_defined	PAX6	Not_defined
chr5:73153622-73154123	Not_defined	L6B	Micro/PVM_1
chr12:110966078-110966579	Not_defined	L2/3 IT	SST_21
chr14:93075329-93075830	Not_defined	L6B	Not_defined
chr7:114979504-114980005	Not_defined	L5 IT	L5/6 NP_1
chr10:114246647-114247148	Deep_layer	L6B	Not_defined
chr7:4014445-4014946	Not_defined	SNCG	SNCG_1
chr2:167708594-167709095	IT_Projecting	L5 IT	Not_defined
chr11:97445373-97445874	Not_defined	L5/6 NP	L5/6 NP_1
chr1:179858650-179859151	Not_defined	Chandelier	Chandelier_1
chr11:64990244-64990745	Not_defined	VLMC	VLMC_1
chr7:20964133-20964634	Not_defined	VIP	PAX6_3
chr8:59040596-59041097	Not_defined	LAMP5 LHX6	LAMP5 LHX6_1
chr2:172357260-172357761	Not_defined	Endo	Endo_1
chr2:217921063-217921564	Not_defined	VIP	SNCG_1
chr5:84038132-84038633	Not_defined	VIP	Not_defined
chr1:89681501-89682002	Not_defined	Micro/PVM	Micro/PVM_1
chr10:5637434-5637935	MGE_derived	PVALB	Not_defined
chr12:77943628-77944129	Not_defined	L5 IT	L6 CT_3
chr14:99041887-99042388	Not_defined	LAMP5 LHX6	LAMP5 LHX6_1
chr13:47515934-47516435	IT_Projecting	L6 IT	L6 IT Car3_2
chr10:93072152-93072653	MGE_derived	Not_defined	Not_defined
chr20:11101372-11101873	Not_defined	Micro/PVM	Micro/PVM_1
chr5:149314555-149315056	Not_defined	L6 CT	Not_defined
chr3:58358698-58359199	IT_Projecting	L2/3 IT	Not_defined
chr7:132054632-132055133	CGE_derived	VIP	Not_defined
chr12:42606536-42607037	Deep_layer	L5 ET	L5 ET_2
chr17:9834808-9835309	Not_defined	L6 IT Car3	L5/6 NP_1
chr6:152644894-152645395	IT_Projecting	L2/3 IT	Not_defined
chr2:57107552-57108053	Not_defined	L5 IT	L6B_2
chrY:12748864-12749365	Not_defined	L2/3 IT	Not_defined
chr15:74396592-74397093	Not_defined	Micro/PVM	Micro/PVM_1
chr2:105081013-105081514	Not_defined	L5 ET	L5 ET_2
chr1:24746197-24746698	Not_defined	Not_defined	VLMC_2
chr4:1605027-1605528	Not_defined	L6B	Not_defined
chr2:106907375-106907876	Not_defined	L6B	L6B_2
chr1:167790195-167790696	Not_defined	L5/6 NP	L5/6 NP_1
chr20:39653732-39654233	Not_defined	L5/6 NP	LAMP5 LHX6_1
chr20:53329225-53329726	Deep_layer	Not_defined	Not_defined
chrX:42071637-42072138	Not_defined	L6B	Chandelier_1
chr11:103344420-103344921	Not_defined	L5/6 NP	L5/6 NP_1
chr14:102238873-102239374	Not_defined	L6 IT	L6 IT_2
chr9:77555186-77555687	Deep_layer	Not_defined	Not_defined
chr7:78169465-78169966	Not_defined	PVALB	Not_defined
chr5:81253035-81253536	Not_defined	Oligo	Oligo_4
chr18:6367585-6368086	Not_defined	VIP	Not_defined
chr3:155696704-155697205	Not_defined	PAX6	Not_defined
chr10:35172192-35172693	Not_defined	Not_defined	VLMC_2
chr12:106162452-106162953	Not_defined	Micro/PVM	Micro/PVM_1
chr20:20992866-20993367	Not_defined	L5 IT	PAX6_2
chr10:97938004-97938505	Not_defined	L6 IT Car3	L6 IT Car3_2
chr9:90467391-90467892	Not_defined	L2/3 IT	L5/6 NP_1
chr8:28449382-28449883	IT_Projecting	L6 IT Car3	L6 IT Car3_2
chr1:1672719-1673220	Not_defined	L6 IT Car3	L6 IT Car3_2
chr8:128575166-128575667	Not_defined	L6 IT Car3	L6 IT Car3_2
chr19:47704008-47704509	IT_Projecting	L6 IT Car3	L6 IT Car3_2
chr7:109318126-109318627	Not_defined	L6 CT	Not_defined
chr13:51746880-51747381	Not_defined	L5 ET	L5 ET_2
chr2:211637085-211637586	Not_defined	PVALB	Not_defined
chr6:164270148-164270649	IT_Projecting	L2/3 IT	L5 IT_6
chrX:1181257-1181758	Not_defined	Micro/PVM	Micro/PVM_1
chr2:210059171-210059672	Not_defined	L5/6 NP	L5/6 NP_1
chr19:16160996-16161497	Not_defined	L5 ET	L5 ET_2
chr19:30781464-30781965	MGE_derived	PVALB	VLMC_2
chr12:4987204-4987705	Not_defined	Not_defined	SST_36
chr6:53161795-53162296	Not_defined	L6 IT Car3	L6 IT Car3_2
chr20:32945855-32946356	Not_defined	Oligo	Not_defined
chr12:25978204-25978705	MGE_derived	Chandelier	VIP_9
chr20:56843452-56843953	Not_defined	L6 IT	VIP_25
chr8:52412174-52412675	Not_defined	L6 IT Car3	L6 IT Car3_2
chr1:221487697-221488198	Not_defined	LAMP5 LHX6	LAMP5 LHX6_1
chr7:16025436-16025937	Not_defined	L6B	Not_defined
chr1:68482677-68483178	Not_defined	SST	Not_defined
chr16:10294331-10294832	Not_defined	Micro/PVM	Micro/PVM_1
chr6:456549-457050	Not_defined	VIP	OPC_1
chr5:145821615-145822116	Not_defined	LAMP5	Oligo_4
chr4:152180659-152181160	Not_defined	L5/6 NP	Not_defined
chr1:98220215-98220716	Not_defined	L6B	L6B_2
chr8:27218846-27219347	Not_defined	L6 IT	L6 IT_2
chr7:46146977-46147478	Deep_layer	L5 IT	L6B_2
chr2:212235968-212236469	Not_defined	SNCG	Not_defined
chr18:77043906-77044407	Not_defined	Oligo	Not_defined
chr19:47261067-47261568	Not_defined	L2/3 IT	L6 IT_2
chr2:219789220-219789721	Not_defined	L4 IT	L4 IT_5
chr16:81290172-81290673	CGE_derived	LAMP5 LHX6	L5 IT_6
chr19:5781038-5781539	Not_defined	Oligo	Not_defined
chr15:79512893-79513394	Not_defined	L5 ET	Not_defined
chr4:65696562-65697063	Deep_layer	L6B	Not_defined
chr6:166524394-166524895	Not_defined	PVALB	Not_defined
chr11:13786684-13787185	Deep_layer	L5/6 NP	L5/6 NP_1
chr13:33107059-33107560	Not_defined	L2/3 IT	L6 IT_2
chr11:58509253-58509754	IT_Projecting	Not_defined	Not_defined
chr5:93557830-93558331	MGE_derived	PVALB	Not_defined
chr2:8735778-8736279	Not_defined	L6 IT Car3	Not_defined
chr7:149254533-149255034	Not_defined	Astro	Not_defined
chr10:18060348-18060849	Not_defined	L5 ET	L5 ET_2
chr9:12961512-12962013	Not_defined	L6 IT Car3	L6 IT Car3_2
chrX:53550874-53551375	Not_defined	L2/3 IT	L6 IT_2
chr17:1520636-1521137	Not_defined	L6 IT	L6 IT_2
chr11:80214148-80214649	IT_Projecting	L4 IT	L4 IT_1
chr17:52140645-52141146	IT_Projecting	Not_defined	Not_defined
chr5:31626939-31627440	Not_defined	L5/6 NP	L5/6 NP_1
chr14:63312387-63312888	MGE_derived	PVALB	SST_33
chr9:84304252-84304753	Not_defined	PAX6	PAX6_2
chr7:3495079-3495580	Not_defined	SNCG	Chandelier_1
chr22:17711446-17711947	Not_defined	L6 IT Car3	Not_defined
chr11:124830088-124830589	IT_Projecting	L4 IT	L6 IT Car3_2
chr2:80185707-80186208	CGE_derived	VIP	Not_defined
chr3:150898193-150898694	Deep_layer	L6 CT	Not_defined
chr2:61456011-61456512	Not_defined	PVALB	Not_defined
chr16:51174783-51175284	Not_defined	Oligo	Not_defined
chr8:133652103-133652604	Not_defined	L6B	Micro/PVM_1
chr17:38397549-38398050	Not_defined	LAMP5 LHX6	LAMP5 LHX6_1
chr11:330526-331027	Not_defined	VLMC	Not_defined
chr1:108862039-108862540	MGE_derived	PVALB	Not_defined
chr21:45085523-45086024	Not_defined	Chandelier	Chandelier_1
chr19:30267839-30268340	Not_defined	PAX6	PAX6_4
chr16:60731492-60731993	Not_defined	L6B	SST_21
chr12:12023364-12023865	Not_defined	L4 IT	L2/3 IT_5
chr4:154349978-154350479	Deep_layer	L6B	L5/6 NP_1
chr5:112185189-112185690	Deep_layer	L6 CT	Not_defined
chr22:27273502-27274003	CGE_derived	Not_defined	Not_defined
chr10:6507493-6507994	Not_defined	Oligo	Not_defined
chr4:20298559-20299060	Not_defined	PVALB	Not_defined
chr14:87633970-87634471	Not_defined	L4 IT	L4 IT_1
chr3:21661209-21661710	Not_defined	Chandelier	Chandelier_1
chr20:38278293-38278794	Not_defined	OPC	OPC_1
chr16:12443073-12443574	Not_defined	L4 IT	L2/3 IT_5
chr10:113626926-113627427	CGE_derived	LAMP5 LHX6	LAMP5 LHX6_1
chr17:64732694-64733195	Not_defined	Astro	Not_defined
chr9:84599374-84599875	Not_defined	L6B	L6B_2
chr11:83537182-83537683	Not_defined	VIP	PAX6_1
chr13:109209086-109209587	Not_defined	PVALB	Not_defined
chr10:52965973-52966474	Not_defined	Micro/PVM	Micro/PVM_1
chr1:17475817-17476318	Not_defined	L6 IT Car3	L4 IT_6
chr8:52108457-52108958	CGE_derived	LAMP5 LHX6	LAMP5 LHX6_1
chr1:183126278-183126779	Not_defined	VLMC	VLMC_2
chr1:208785713-208786214	Not_defined	SST	Not_defined
chr2:101449258-101449759	Not_defined	L4 IT	L2/3 IT_5
chr5:61809038-61809539	Not_defined	LAMP5 LHX6	LAMP5 LHX6_1
chr1:28831536-28832037	IT_Projecting	L6 IT	Chandelier_1
chr14:54888152-54888653	Deep_layer	L5/6 NP	Not_defined
chr4:165863057-165863558	Not_defined	L5 IT	L5/6 NP_1
chr2:22913119-22913620	Not_defined	PVALB	Not_defined
chr18:9969215-9969716	Not_defined	L5 IT	L5 IT_6
chr10:17780644-17781145	Not_defined	Micro/PVM	Micro/PVM_1
chr5:166699275-166699776	CGE_derived	PAX6	PAX6_2
chr8:101353042-101353543	Not_defined	VIP	VIP_1
chr6:72445472-72445973	IT_Projecting	L4 IT	Not_defined
chr17:80519917-80520418	Not_defined	L6B	Not_defined
chr6:129527646-129528147	Not_defined	L5/6 NP	L5/6 NP_1
chr1:20078443-20078944	Not_defined	L5 IT	L4 IT_5
chr1:245099593-245100094	Not_defined	Not_defined	L5 ET_2
chr11:105940425-105940926	Not_defined	LAMP5	LAMP5_5
chr7:120651295-120651796	Not_defined	PVALB	Not_defined
chr11:88402580-88403081	Not_defined	VLMC	VLMC_2
chr4:160294133-160294634	Not_defined	L4 IT	Not_defined
chr22:29014672-29015173	Not_defined	Astro	Not_defined
chr11:60807119-60807620	Not_defined	L6 IT Car3	L6 IT Car3_2
chr1:111401554-111402055	Not_defined	Chandelier	Chandelier_1
chr21:36719189-36719690	Not_defined	OPC	OPC_1
chr16:2045216-2045717	IT_Projecting	L6 IT Car3	L6 IT Car3_2
chr7:24123088-24123589	CGE_derived	LAMP5	SST_25
chr14:75757362-75757863	Not_defined	LAMP5 LHX6	LAMP5 LHX6_1
chr8:35525956-35526457	Not_defined	LAMP5 LHX6	LAMP5 LHX6_1
chr12:90123615-90124116	Not_defined	L6B	Not_defined
chr10:113016601-113017102	Not_defined	Astro	OPC_1
chr18:68035834-68036335	Not_defined	SNCG	VIP_1
chr2:102930977-102931478	Not_defined	LAMP5 LHX6	LAMP5 LHX6_1
chr10:43596582-43597083	Deep_layer	L6B	Not_defined
chr14:48971181-48971682	Not_defined	L6 IT	L6 IT_2
chr2:104584499-104585000	Not_defined	Astro	Not_defined
chr17:78691182-78691683	Not_defined	LAMP5 LHX6	LAMP5 LHX6_1
chr2:172811845-172812346	Not_defined	Chandelier	Chandelier_1
chr5:56128659-56129160	Not_defined	Micro/PVM	Micro/PVM_1
chr13:39348259-39348760	Not_defined	VLMC	VLMC_2
chr8:29530607-29531108	Not_defined	Not_defined	PVALB_2
chr2:225448638-225449139	Not_defined	VIP	Not_defined
chr2:52978431-52978932	Not_defined	Not_defined	L5/6 NP_1
chr5:124909185-124909686	CGE_derived	PAX6	PAX6_2
chr7:5489889-5490390	Not_defined	VLMC	VLMC_2
chr7:117885084-117885585	Not_defined	L2/3 IT	L6 IT_2
chr12:519064-519565	Deep_layer	Not_defined	L5 ET_2
chr6:19380286-19380787	Not_defined	Astro	Not_defined
chr2:145559831-145560332	IT_Projecting	L6 IT	L6 IT_2
chr2:103009971-103010472	Not_defined	L5 ET	L5 ET_2
chr7:45829873-45830374	MGE_derived	SST	SST_25
chr17:37096689-37097190	Not_defined	L5/6 NP	L5/6 NP_1
chr9:90296537-90297038	Not_defined	L5/6 NP	L5/6 NP_1
chr6:23003425-23003926	Not_defined	Not_defined	L2/3 IT_2
chr2:61424317-61424818	Not_defined	L6B	LAMP5_5
chr3:97910944-97911445	Not_defined	SST	Micro/PVM_1
chr1:12525672-12526173	Not_defined	Micro/PVM	Micro/PVM_1
chr5:80876982-80877483	Not_defined	L2/3 IT	L6 IT Car3_2
chr2:40131528-40132029	Not_defined	Not_defined	SNCG_6
chr6:70125618-70126119	Not_defined	L6B	Not_defined
chrX:85232120-85232621	Not_defined	Not_defined	L6 CT_2
chr3:33140817-33141318	Not_defined	OPC	OPC_1
chr2:12213175-12213676	Not_defined	L5 IT	Not_defined
chr6:81979345-81979846	Not_defined	L6 IT	L6 IT_2
chr8:137823073-137823574	Not_defined	L4 IT	L2/3 IT_5
chr3:55961097-55961598	Not_defined	L6 IT Car3	L6 IT Car3_2
chr8:48265395-48265896	Not_defined	PVALB	Not_defined
chr4:37594712-37595213	Not_defined	Not_defined	L2/3 IT_5
chr12:126941246-126941747	Not_defined	L5/6 NP	Not_defined
chr8:106813143-106813644	Not_defined	Micro/PVM	L6 IT Car3_2
chr16:17649216-17649717	Not_defined	L4 IT	L4 IT_5
chr12:41687877-41688378	Not_defined	L5 IT	L5 IT_2
chr1:206823773-206824274	Deep_layer	L5 ET	L5 ET_2
chr14:99239256-99239757	Not_defined	SST CHODL	SST CHODL_1
chr14:84927501-84928002	CGE_derived	LAMP5 LHX6	LAMP5 LHX6_1
chr6:79413581-79414082	Not_defined	L6 IT	L6 IT_2
chr2:197339111-197339612	IT_Projecting	L6 IT Car3	Not_defined
chr10:104089577-104090078	Not_defined	L2/3 IT	Not_defined
chr1:204337039-204337540	Not_defined	L6B	Not_defined
chr7:141443648-141444149	Not_defined	L6 IT Car3	Not_defined
chr12:83098729-83099230	Deep_layer	L6 CT	Not_defined
chr15:72872168-72872669	Not_defined	L6B	L6B_4
chr18:63559801-63560302	Not_defined	L6 IT Car3	L6 IT Car3_2
chr7:84907238-84907739	Not_defined	L6 IT	L6B_2
chr2:52406084-52406585	Deep_layer	L5/6 NP	L5/6 NP_1
chr8:34734765-34735266	IT_Projecting	L6 IT Car3	Not_defined
chr9:114264253-114264754	Not_defined	VLMC	Not_defined
chr13:93446261-93446762	Not_defined	OPC	OPC_1
chr3:12098048-12098549	Not_defined	L6 IT	L6 IT_2
chr11:111518667-111519168	CGE_derived	SNCG	SNCG_4
chr12:72657946-72658447	Not_defined	L6 IT Car3	L6 IT Car3_2
chr4:40211940-40212441	Not_defined	VIP	SST_36
chr2:40316640-40317141	Not_defined	L6 CT	Not_defined
chr4:180283543-180284044	Not_defined	L5/6 NP	L5/6 NP_1
chr5:169304007-169304508	Not_defined	L2/3 IT	L4 IT_5
chr3:25857041-25857542	Not_defined	Oligo	Not_defined
chr14:97525572-97526073	IT_Projecting	L6 IT	L5 ET_2
chr11:116329997-116330498	Not_defined	L4 IT	L5/6 NP_1
chr17:66381817-66382318	CGE_derived	VLMC	VLMC_2
chr17:75610815-75611316	IT_Projecting	L6 IT Car3	Not_defined
chr3:31947470-31947971	Not_defined	L6B	Not_defined
chr16:26336930-26337431	Deep_layer	L6B	L6 CT_3
chr15:85824119-85824620	Not_defined	L6 IT	L6 IT_2
chr18:44997210-44997711	Not_defined	L5/6 NP	Not_defined
chr13:110126637-110127138	CGE_derived	LAMP5 LHX6	LAMP5 LHX6_1
chr11:5603392-5603893	Not_defined	OPC	Astro_3
chr3:168489317-168489818	Not_defined	L6 CT	Not_defined
chr2:124230962-124231463	Not_defined	LAMP5	LAMP5_5
chr2:187526721-187527222	Not_defined	L6B	VLMC_2
chr2:116706593-116707094	IT_Projecting	L2/3 IT	Not_defined
chr5:20276265-20276766	IT_Projecting	L2/3 IT	L6 CT_2
chr4:80186500-80187001	Not_defined	Oligo	Not_defined
chr1:195264344-195264845	Not_defined	L2/3 IT	L6B_2
chr14:95304273-95304774	Not_defined	Chandelier	Chandelier_1
chr7:14288800-14289301	Not_defined	L6 IT	L6B_2
chr19:3199253-3199754	Not_defined	LAMP5	L6 CT_2
chr4:3311186-3311687	Not_defined	PAX6	Not_defined
chr3:28913861-28914362	Not_defined	Astro	Not_defined
chr6:28695920-28696421	Not_defined	L5 ET	L5 ET_2
chr6:25085748-25086249	Not_defined	Endo	Endo_1
chr8:59110647-59111148	Not_defined	L5/6 NP	Not_defined
chr2:100813464-100813965	Not_defined	L2/3 IT	L5 ET_2
chr6:20302832-20303333	Not_defined	L2/3 IT	L6 IT_2
chr12:51318977-51319478	Not_defined	L6 CT	Micro/PVM_1
chr5:145685808-145686309	CGE_derived	LAMP5 LHX6	LAMP5 LHX6_1
chr1:157104652-157105153	Not_defined	LAMP5 LHX6	LAMP5 LHX6_1
chr6:40410914-40411415	CGE_derived	VIP	PAX6_2
chr13:80169146-80169647	Not_defined	L6 IT Car3	Not_defined
chr6:35060860-35061361	MGE_derived	Not_defined	Not_defined
chr2:98242122-98242623	Not_defined	Oligo	Astro_3
chr8:133530689-133531190	Not_defined	PVALB	Not_defined
chr3:18451832-18452333	Not_defined	PVALB	Not_defined
chr22:28029386-28029887	CGE_derived	Endo	Not_defined
chrX:23796482-23796983	CGE_derived	Not_defined	Not_defined
chr3:13532157-13532658	Not_defined	VLMC	VLMC_2
chr2:113407-113908	Not_defined	L6B	SST_22
chr4:108529992-108530493	Not_defined	LAMP5 LHX6	LAMP5 LHX6_1
chr16:10967930-10968431	Not_defined	PVALB	Not_defined
chr14:56177968-56178469	Not_defined	Chandelier	Chandelier_1
chr17:34845499-34846000	CGE_derived	SNCG	SNCG_1
chr19:14662049-14662550	Not_defined	Micro/PVM	Micro/PVM_1
chr14:90611580-90612081	Not_defined	L6B	Not_defined
chr4:25664474-25664975	Not_defined	VIP	Not_defined
chr13:109381637-109382138	Deep_layer	L6B	Not_defined
chr2:103814129-103814630	Not_defined	L2/3 IT	Not_defined
chr1:3315140-3315641	Not_defined	L6B	Not_defined
chr6:154233229-154233730	Deep_layer	L6B	Not_defined
chr3:130118073-130118574	Not_defined	L6 CT	L5 IT_2
chr1:232865625-232866126	IT_Projecting	L2/3 IT	Not_defined
chr17:63980523-63981024	CGE_derived	PAX6	SNCG_1
chr4:13711315-13711816	Not_defined	VIP	VIP_1
chr3:188648779-188649280	Not_defined	L2/3 IT	L2/3 IT_6
chr5:68614099-68614600	Not_defined	L4 IT	L4 IT_5
chr7:55204741-55205242	Not_defined	SNCG	Not_defined
chr3:177679129-177679630	Not_defined	L6B	Not_defined
chr9:135674091-135674592	Not_defined	L2/3 IT	Not_defined
chr12:132137517-132138018	Not_defined	L6 IT Car3	Not_defined
chr3:188198163-188198664	Not_defined	PVALB	Not_defined
chr17:15648692-15649193	Not_defined	Not_defined	VLMC_2
chr13:27264364-27264865	MGE_derived	Not_defined	Not_defined
chr5:111491478-111491979	Not_defined	L6 IT Car3	L6 IT Car3_2
chr7:55082693-55083194	CGE_derived	LAMP5 LHX6	LAMP5 LHX6_1
chr15:48928277-48928778	Not_defined	L4 IT	Not_defined
chr10:2057883-2058384	CGE_derived	SNCG	SNCG_3
chr9:99784554-99785055	IT_Projecting	L6 IT	L6 IT_2
chr10:85256829-85257330	MGE_derived	L5/6 NP	L2/3 IT_5
chr5:119203220-119203721	Not_defined	L5 IT	L5 IT_2
chr14:24121686-24122187	Not_defined	L2/3 IT	L5 IT_2
chr16:53931954-53932455	Not_defined	LAMP5	LAMP5_4
chr17:7894968-7895469	Not_defined	Not_defined	L4 IT_1
chr11:133070209-133070710	Not_defined	PAX6	PAX6_3
chr1:238606835-238607336	MGE_derived	SST	SST_1
chr7:69913849-69914350	Not_defined	L5/6 NP	L5/6 NP_1
chr17:37143818-37144319	Not_defined	L6 CT	Not_defined
chr19:46459350-46459851	Not_defined	L2/3 IT	L2/3 IT_5
chr5:128749750-128750251	CGE_derived	Not_defined	Not_defined
chr14:54684642-54685143	Not_defined	Astro	Not_defined
chr3:25600484-25600985	Not_defined	L5/6 NP	Not_defined
chr10:77092433-77092934	Not_defined	L5 IT	Not_defined
chr15:33985305-33985806	Not_defined	Oligo	PAX6_2
chr21:46472235-46472736	Not_defined	Micro/PVM	Micro/PVM_1
chr4:21874001-21874502	Not_defined	L5 ET	L5 ET_2
chr5:154092073-154092574	Not_defined	L6B	L6B_6
chr3:183360065-183360566	Not_defined	OPC	OPC_1
chr15:32767915-32768416	IT_Projecting	L6 IT	L6 IT Car3_2
chr17:5221112-5221613	Not_defined	Micro/PVM	Micro/PVM_1
chr5:176196035-176196536	Not_defined	L2/3 IT	L6 IT Car3_2
chr7:29624074-29624575	Not_defined	VIP	Not_defined
chr11:3588873-3589374	Not_defined	L2/3 IT	Not_defined
chr6:79903398-79903899	Not_defined	L2/3 IT	L6 IT_2
chr2:197283856-197284357	Not_defined	SNCG	OPC_1
chr12:8134074-8134575	Not_defined	L2/3 IT	Not_defined
chr3:36895078-36895579	Not_defined	Micro/PVM	Micro/PVM_1
chr2:159002775-159003276	MGE_derived	Chandelier	Chandelier_1
chr1:57087038-57087539	CGE_derived	LAMP5	Not_defined
chr5:73964213-73964714	Not_defined	L6 IT	Not_defined
chr11:17530717-17531218	Not_defined	L6B	Not_defined
chr11:47393991-47394492	Not_defined	Micro/PVM	Micro/PVM_1
chr14:23603226-23603727	IT_Projecting	L2/3 IT	Not_defined
chr2:206517744-206518245	Not_defined	L6B	Not_defined
chr7:102241634-102242135	IT_Projecting	L6 IT Car3	L6 IT Car3_1
chr14:39686272-39686773	Not_defined	L6 IT	Not_defined
chr15:27070165-27070666	CGE_derived	Not_defined	Not_defined
chr14:75451665-75452166	Not_defined	Not_defined	Oligo_4
chr10:7753308-7753809	Not_defined	L2/3 IT	L6 IT Car3_2
chr15:94841204-94841705	Deep_layer	L6 CT	L6 CT_2
chr18:7084563-7085064	Not_defined	L5 ET	L5 ET_2
chr4:119580006-119580507	Not_defined	VLMC	VLMC_1
chr3:16519412-16519913	IT_Projecting	L5 IT	L6B_2
chr6:136562010-136562511	Not_defined	LAMP5	LAMP5_4
chr6:132087618-132088119	CGE_derived	LAMP5 LHX6	LAMP5 LHX6_1
chr6:50270279-50270780	Not_defined	L6 IT	L6 IT Car3_2
chr2:34408888-34409389	Not_defined	L5 IT	L6 CT_3
chr2:162808080-162808581	Not_defined	PVALB	Not_defined
chr7:121927324-121927825	Not_defined	VIP	Not_defined
chr8:117584474-117584975	CGE_derived	LAMP5 LHX6	LAMP5 LHX6_1
chr20:62310900-62311401	Not_defined	Not_defined	L4 IT_5
chr8:3191812-3192313	IT_Projecting	L2/3 IT	Not_defined
chr9:101015782-101016283	IT_Projecting	L4 IT	L4 IT_5
chr1:94012698-94013199	Not_defined	SNCG	SNCG_6
chr20:34507680-34508181	Not_defined	Not_defined	Astro_3
chr20:35010629-35011130	Not_defined	L6 IT Car3	L6 IT Car3_2
chr4:25677996-25678497	Not_defined	L5/6 NP	L5/6 NP_1
chr20:16332228-16332729	Not_defined	L4 IT	L5/6 NP_1
chr12:124470907-124471408	Not_defined	Oligo	Not_defined
chr16:46635954-46636455	Not_defined	L2/3 IT	L2/3 IT_6
chr1:115839275-115839776	Not_defined	L6B	Not_defined
chr1:160095403-160095904	Not_defined	Oligo	Astro_5
chr1:174365436-174365937	Not_defined	Oligo	Not_defined
chr17:72481389-72481890	CGE_derived	PAX6	Not_defined
chr18:70031339-70031840	Deep_layer	L5 IT	L5 IT_2
chr8:107469509-107470010	CGE_derived	PAX6	VIP_11
chr2:184120114-184120615	Not_defined	L5 ET	L2/3 IT_5
chr8:71605865-71606366	CGE_derived	SNCG	LAMP5_5
chr2:177025795-177026296	Not_defined	LAMP5 LHX6	LAMP5 LHX6_1
chr3:72683270-72683771	MGE_derived	SST CHODL	SST CHODL_1
chr15:94269751-94270252	Not_defined	L6B	L6B_2
chr5:127970553-127971054	Not_defined	L6B	Not_defined
chr6:15923474-15923975	Not_defined	L5/6 NP	L5/6 NP_1
chr12:30949164-30949665	Not_defined	L6 IT	Not_defined
chr8:27992653-27993154	Not_defined	Not_defined	SST_1
chr3:87153707-87154208	Not_defined	LAMP5 LHX6	L6B_2
chr1:44728008-44728509	Not_defined	L6 IT Car3	L6 IT Car3_2
chr1:156400776-156401277	Not_defined	Astro	OPC_1
chr2:8265443-8265944	Not_defined	Not_defined	PAX6_2
chr18:36457703-36458204	Not_defined	L5/6 NP	Not_defined
chr21:22343829-22344330	IT_Projecting	L2/3 IT	L6 IT_2
chr2:53028409-53028910	Not_defined	L5/6 NP	L5/6 NP_1
chr1:24733772-24734273	Not_defined	Micro/PVM	Micro/PVM_1
chr8:52944194-52944695	Not_defined	L2/3 IT	LAMP5_4
chr4:9398762-9399263	Not_defined	Astro	Not_defined
chr12:108323651-108324152	Not_defined	L5 ET	VIP_19
chr9:124835045-124835546	Not_defined	PAX6	PAX6_2
chr11:21365076-21365577	Not_defined	VIP	Not_defined
chr14:60155888-60156389	Not_defined	PVALB	Not_defined
chr4:172602781-172603282	Not_defined	PAX6	Not_defined
chr12:67121862-67122363	Not_defined	LAMP5 LHX6	LAMP5 LHX6_1
chr14:91901478-91901979	Not_defined	VLMC	VLMC_2
chr15:66753784-66754285	Not_defined	Micro/PVM	Micro/PVM_1
chr4:148068713-148069214	Not_defined	L2/3 IT	L5 ET_2
chrX:118557317-118557818	Not_defined	PVALB	Micro/PVM_1
chr3:34531251-34531752	Deep_layer	L5/6 NP	Not_defined
chr8:136710115-136710616	Not_defined	L6B	L6B_2
chr1:226664499-226665000	Not_defined	Chandelier	Chandelier_1
chr4:150282494-150282995	Not_defined	L6 IT Car3	Not_defined
chr18:5439310-5439811	CGE_derived	LAMP5 LHX6	LAMP5 LHX6_1
chr18:45830087-45830588	Not_defined	L6 IT Car3	Not_defined
chr10:395926-396427	Not_defined	Not_defined	PAX6_4
chr11:45489657-45490158	Not_defined	L6 IT	Not_defined
chr2:80609380-80609881	Not_defined	L4 IT	L2/3 IT_5
chr11:130633586-130634087	Not_defined	Chandelier	Chandelier_1
chr11:57819489-57819990	Not_defined	L5 ET	Not_defined
chr8:33536196-33536697	Not_defined	LAMP5 LHX6	LAMP5 LHX6_1
chr2:695183-695684	Not_defined	L6 IT	L6 IT Car3_2
chr21:38918096-38918597	Deep_layer	L6B	Not_defined
chr2:9179749-9180250	MGE_derived	L5 ET	L5 ET_2
chr20:57610128-57610629	Not_defined	LAMP5 LHX6	LAMP5 LHX6_1
chr7:87868892-87869393	Not_defined	Not_defined	L2/3 IT_5
chr8:134233103-134233604	Not_defined	L2/3 IT	Not_defined
chr1:75535295-75535796	CGE_derived	Not_defined	Not_defined
chr1:157564585-157565086	Not_defined	LAMP5	OPC_1
chr7:49875318-49875819	Not_defined	L6 IT Car3	L6 IT Car3_2
chr17:68719543-68720044	Not_defined	L6B	Not_defined
chr20:37449978-37450479	Not_defined	L2/3 IT	Not_defined
chr3:11392262-11392763	MGE_derived	Chandelier	Chandelier_1
chr17:11901995-11902496	IT_Projecting	L4 IT	L4 IT_5
chr20:2224193-2224694	Not_defined	L2/3 IT	L4 IT_5
chr2:202769416-202769917	Not_defined	PVALB	Not_defined
chr8:133063147-133063648	Not_defined	LAMP5	Not_defined
chr16:16019705-16020206	Not_defined	L5 ET	L5 ET_2
chr13:45388836-45389337	Not_defined	L6B	Astro_3
chr5:35901630-35902131	IT_Projecting	L6 IT	L6 IT_2
chr9:131579248-131579749	Not_defined	Astro	Not_defined
chr14:95047473-95047974	Not_defined	Astro	Not_defined
chr10:29271595-29272096	Deep_layer	L6 IT	L6 CT_3
chr9:36822376-36822877	Not_defined	L6 IT	Not_defined
chr14:51692510-51693011	Not_defined	L6 IT	Not_defined
chr9:126337848-126338349	Non_Neuron	Astro	OPC_1
chr1:233542902-233543403	Deep_layer	Not_defined	Not_defined
chr12:79691545-79692046	Not_defined	SST	Not_defined
chr21:32698607-32699108	Not_defined	L2/3 IT	Not_defined
chr7:92797868-92798369	Not_defined	LAMP5 LHX6	LAMP5 LHX6_1
chr6:41677096-41677597	Not_defined	Not_defined	SST_36
chr1:14106205-14106706	Not_defined	VIP	SNCG_6
chr3:65347032-65347533	Not_defined	L6 IT Car3	L6 IT Car3_2
chrX:134622327-134622828	Not_defined	LAMP5	LAMP5_4
chr12:90562610-90563111	Not_defined	L5 IT	L4 IT_5
chr11:13013079-13013580	Not_defined	Astro	Not_defined
chr20:40810105-40810606	IT_Projecting	L2/3 IT	L6 IT Car3_2
chr11:57888505-57889006	IT_Projecting	Not_defined	Not_defined
chr11:132237642-132238143	CGE_derived	LAMP5	LAMP5_4
chr5:66864661-66865162	Deep_layer	L5 ET	L5 ET_2
chr11:69014349-69014850	Not_defined	VLMC	VLMC_1
chr21:35712885-35713386	Not_defined	Micro/PVM	Micro/PVM_1
chr17:76075420-76075921	Not_defined	Not_defined	L6B_3
chr2:42859075-42859576	Not_defined	LAMP5	Chandelier_1
chr10:373600-374101	Not_defined	SST CHODL	SST CHODL_1
chr12:125080053-125080554	Deep_layer	Not_defined	Not_defined
chr6:60799807-60800308	IT_Projecting	L6 IT Car3	Not_defined
chr11:26388984-26389485	Deep_layer	L5 ET	L5 ET_2
chr10:4081563-4082064	Not_defined	L2/3 IT	L4 IT_5
chrX:109844518-109845019	Not_defined	L5 ET	L5 ET_2
chr2:133977555-133978056	Not_defined	L6 IT Car3	Not_defined
chr2:192122997-192123498	Not_defined	Not_defined	SNCG_3
chr1:56788690-56789191	Not_defined	L6B	PAX6_2
chr5:71974217-71974718	CGE_derived	VIP	Not_defined
chrX:7867346-7867847	Not_defined	L2/3 IT	L5/6 NP_1
chr7:39659544-39660045	Not_defined	Chandelier	Chandelier_1
chr6:144314208-144314709	Not_defined	VLMC	VLMC_1
chr13:47049279-47049780	Not_defined	L6B	Not_defined
chr18:71442079-71442580	Deep_layer	L6B	L6 CT_3
chr1:212293738-212294239	Not_defined	Not_defined	L5/6 NP_1
chr10:127551837-127552338	IT_Projecting	Not_defined	Not_defined
chr16:11363253-11363754	Not_defined	VIP	Not_defined
chr1:241338278-241338779	Deep_layer	L5 ET	Not_defined
chr10:99913851-99914352	Not_defined	Astro	OPC_1
chr4:57774793-57775294	IT_Projecting	L4 IT	L4 IT_5
chrX:130299788-130300289	Not_defined	VIP	Not_defined
chr6:78492418-78492919	Not_defined	VLMC	VLMC_2
chr12:40800680-40801181	Not_defined	Astro	Not_defined
chr5:163540043-163540544	Not_defined	L2/3 IT	L5 ET_2
chr2:419769-420270	Not_defined	L2/3 IT	Chandelier_1
chr10:105771440-105771941	Not_defined	PAX6	OPC_1
chr7:29848034-29848535	MGE_derived	PVALB	Not_defined
chrX:110531848-110532349	Not_defined	L2/3 IT	Not_defined
chr6:147759772-147760273	Not_defined	PVALB	Not_defined
chr20:20741832-20742333	Not_defined	Astro	Not_defined
chr4:42643307-42643808	Not_defined	L6 IT Car3	Not_defined
chr8:38078944-38079445	Not_defined	OPC	OPC_1
chr8:96768371-96768872	Not_defined	OPC	OPC_1
chr3:48524057-48524558	Not_defined	L4 IT	LAMP5 LHX6_1
chr12:51225829-51226330	Not_defined	L5 ET	L5 ET_2
chr8:5481616-5482117	Deep_layer	L5 ET	L5 ET_2
chr10:35072241-35072742	Not_defined	L6 IT Car3	Not_defined
chr11:124509371-124509872	Not_defined	L4 IT	L5 ET_2
chr1:200988134-200988635	IT_Projecting	L4 IT	Not_defined
chr12:59665474-59665975	MGE_derived	PVALB	Not_defined
chr10:9433501-9434002	Not_defined	Astro	Not_defined
chr3:56471713-56472214	Not_defined	L6B	Not_defined
chr2:241411501-241412002	Not_defined	L6 IT Car3	L6 IT Car3_2
chr4:144880841-144881342	Not_defined	L6 IT Car3	Not_defined
chr6:118486010-118486511	Not_defined	Oligo	Not_defined
chr13:64929063-64929564	Not_defined	L6 IT	L6 IT Car3_2
chr2:97082431-97082932	MGE_derived	PVALB	Not_defined
chr14:60648748-60649249	Not_defined	VLMC	Not_defined
chr1:78586614-78587115	Not_defined	LAMP5 LHX6	LAMP5 LHX6_1
chr16:74034972-74035473	Not_defined	L6B	L6B_2
chr2:177315407-177315908	Not_defined	Astro	Not_defined
chr9:111037818-111038319	Not_defined	Micro/PVM	Micro/PVM_1
chr3:195565572-195566073	CGE_derived	LAMP5 LHX6	LAMP5 LHX6_1
chr2:209754153-209754654	Not_defined	L2/3 IT	PVALB_3
chrX:138906739-138907240	Not_defined	LAMP5 LHX6	LAMP5 LHX6_1
chr6:106567984-106568485	Not_defined	L4 IT	Not_defined
chr11:57128688-57129189	Not_defined	LAMP5 LHX6	LAMP5 LHX6_1
chr20:31537135-31537636	Not_defined	L6 IT Car3	L6 IT Car3_2
chrX:121297415-121297916	Not_defined	SST	Not_defined
chr8:31746600-31747101	Not_defined	L5 ET	L5 ET_2
chr17:66872853-66873354	Not_defined	L6B	Chandelier_1
chr17:34565721-34566222	Not_defined	L2/3 IT	Not_defined
chr4:124410271-124410772	Not_defined	VIP	Not_defined
chr1:151868221-151868722	CGE_derived	LAMP5 LHX6	LAMP5 LHX6_1
chr2:206813926-206814427	Not_defined	L5 ET	Not_defined
chr1:30256225-30256726	Not_defined	L6 IT Car3	L6 IT Car3_2
chr16:3750180-3750681	Not_defined	LAMP5 LHX6	LAMP5 LHX6_1
chr14:73054815-73055316	Not_defined	SST	Not_defined
chr3:89314540-89315041	Not_defined	Not_defined	PAX6_2
chr3:97618648-97619149	Not_defined	L5 IT	L4 IT_5
chr4:45444592-45445093	Not_defined	L6B	Not_defined
chr2:228373299-228373800	Not_defined	L5 IT	L5 IT_6
chrX:65471966-65472467	Not_defined	L2/3 IT	L6 IT_2
chr4:170529340-170529841	Not_defined	L6B	L6B_2
chr18:15069656-15070157	Not_defined	L6 IT Car3	L6 IT Car3_2
chr9:87584413-87584914	Not_defined	L5 IT	Chandelier_1
chr7:44744655-44745156	Not_defined	LAMP5 LHX6	LAMP5 LHX6_1
chr1:155589292-155589793	IT_Projecting	L6 IT Car3	Not_defined
chr6:34017918-34018419	CGE_derived	SNCG	PAX6_3
chr7:97009876-97010377	MGE_derived	SST CHODL	SST CHODL_1
chr1:110483011-110483512	Not_defined	Chandelier	Chandelier_1
chr1:11620429-11620930	CGE_derived	PAX6	VIP_27
chr6:145825343-145825844	Not_defined	L6 IT Car3	L6 IT Car3_2
chr6:61811504-61812005	Not_defined	L6 IT Car3	L6 IT Car3_2
chr10:19970843-19971344	Not_defined	L6 CT	Not_defined
chr3:110062815-110063316	CGE_derived	LAMP5	SNCG_4
chr6:61697198-61697699	Not_defined	L6 IT Car3	Not_defined
chr14:33103623-33104124	Not_defined	PVALB	Not_defined
chr10:124469762-124470263	Not_defined	L5/6 NP	L5/6 NP_1
chr2:41932220-41932721	Not_defined	VLMC	VIP_9
chr1:64243779-64244280	Not_defined	SNCG	Not_defined
chr4:80189383-80189884	IT_Projecting	L4 IT	Not_defined
chr1:12004486-12004987	Not_defined	L6 IT	Not_defined
chr1:190451373-190451874	Not_defined	L6B	Not_defined
chr9:78764799-78765300	Not_defined	L6B	Not_defined
chr5:179318333-179318834	Not_defined	OPC	LAMP5_4
chr10:101903975-101904476	MGE_derived	Chandelier	Chandelier_1
chr7:71661437-71661938	Not_defined	L6B	VIP_19
chr5:116666826-116667327	Not_defined	L6 CT	L2/3 IT_2
chr8:25285779-25286280	Not_defined	Oligo	Not_defined
chr9:11366992-11367493	Not_defined	L4 IT	Not_defined
chr1:87052946-87053447	MGE_derived	SST	SST_25
chr7:102008943-102009444	IT_Projecting	L6 IT Car3	Not_defined
chr2:225591017-225591518	Not_defined	L4 IT	L2/3 IT_5
chr16:17768326-17768827	Not_defined	L5 ET	L5 ET_2
chr7:20217414-20217915	Not_defined	Micro/PVM	Micro/PVM_1
chr17:311978-312479	CGE_derived	PAX6	Not_defined
chr18:7896957-7897458	MGE_derived	PVALB	Not_defined
chr9:127521880-127522381	Not_defined	VLMC	VLMC_2
chr15:66820936-66821437	Deep_layer	L5 ET	L5 ET_2
chr8:135439269-135439770	Not_defined	L6 IT Car3	L6 IT Car3_2
chr2:135997425-135997926	IT_Projecting	L6 IT Car3	L6 IT Car3_2
chr5:124929132-124929633	IT_Projecting	L2/3 IT	L6 IT Car3_2
chr8:4746937-4747438	Not_defined	L6 IT Car3	Not_defined
chr12:7345350-7345851	Not_defined	Micro/PVM	Micro/PVM_1
chr17:54684501-54685002	Not_defined	L6 IT	Not_defined
chr5:60264463-60264964	IT_Projecting	L6 IT Car3	L6 IT Car3_2
chr1:154896798-154897299	Not_defined	VIP	Not_defined
chr4:59560266-59560767	Not_defined	Micro/PVM	Micro/PVM_1
chr3:21117919-21118420	Not_defined	L2/3 IT	L6 IT_2
chrX:121825786-121826287	Not_defined	L2/3 IT	L4 IT_1
chr4:128497138-128497639	Not_defined	L4 IT	L5 IT_6
chr18:6629927-6630428	Not_defined	L6 IT	L6 IT_2
chr10:44811308-44811809	Not_defined	Not_defined	VIP_1
chr7:131111137-131111638	Not_defined	SST CHODL	SST CHODL_1
chr16:19233020-19233521	CGE_derived	VIP	Not_defined
chr2:162538956-162539457	Not_defined	LAMP5 LHX6	LAMP5 LHX6_1
chr19:38276187-38276688	Not_defined	Chandelier	Chandelier_1
chrX:100598920-100599421	Not_defined	L2/3 IT	L5 IT_2
chr5:117881470-117881971	Deep_layer	L5 ET	Not_defined
chr4:81399494-81399995	Not_defined	L6 IT Car3	Not_defined
chr3:149840306-149840807	Not_defined	L6 IT	L6 CT_3
chr9:9141536-9142037	Not_defined	L2/3 IT	L2/3 IT_5
chr11:93372986-93373487	Not_defined	PVALB	VIP_23
chr2:225757315-225757816	Not_defined	L2/3 IT	L5 ET_2
chr1:119926775-119927276	Not_defined	L6 IT Car3	L6 IT Car3_2
chr3:43094897-43095398	Not_defined	Not_defined	L5 ET_2
chr12:20332813-20333314	Not_defined	SNCG	SNCG_1
chr17:27665831-27666332	Not_defined	Not_defined	L2/3 IT_5
chr9:38202465-38202966	Not_defined	L5/6 NP	Not_defined
chr12:108007672-108008173	CGE_derived	LAMP5 LHX6	LAMP5 LHX6_1
chr11:10385761-10386262	CGE_derived	VIP	SNCG_6
chr5:125656005-125656506	Not_defined	L6B	L6B_2
chr15:82682598-82683099	Not_defined	L6 CT	L6 CT_3
chr6:75368249-75368750	Not_defined	L6 CT	Not_defined
chr17:64529333-64529834	Not_defined	L6 CT	Not_defined
chr4:29424191-29424692	Not_defined	L2/3 IT	SST_25
chr7:110347282-110347783	Not_defined	VIP	Not_defined
chr5:81119581-81120082	Not_defined	Chandelier	VIP_11
chr1:153248386-153248887	Not_defined	LAMP5 LHX6	LAMP5 LHX6_1
chr11:102868395-102868896	Not_defined	L5/6 NP	Chandelier_1
chr14:70648557-70649058	MGE_derived	Chandelier	L2/3 IT_5
chr6:149483470-149483971	Not_defined	Micro/PVM	Micro/PVM_1
chr3:159436474-159436975	Not_defined	Astro	Not_defined
chr3:39516214-39516715	Not_defined	L5/6 NP	L5/6 NP_1
chr3:186287974-186288475	Not_defined	L2/3 IT	L6 IT_2
chr3:140572511-140573012	Not_defined	L5/6 NP	Chandelier_1
chr5:118064604-118065105	CGE_derived	LAMP5 LHX6	LAMP5 LHX6_1
chr2:30534070-30534571	Not_defined	PVALB	Not_defined
chr16:28273869-28274370	Not_defined	L2/3 IT	Not_defined
chr1:33597444-33597945	Not_defined	L6 IT Car3	L6 IT Car3_2
chr11:110513656-110514157	Not_defined	L6 IT	L6 IT Car3_2
chr4:151504248-151504749	Not_defined	L6B	L6B_2
chr8:92079776-92080277	Not_defined	SST	Not_defined
chr1:203444118-203444619	Not_defined	L5/6 NP	L4 IT_5
chr3:70123686-70124187	Not_defined	L5/6 NP	L5/6 NP_1
chr1:9203687-9204188	Not_defined	Not_defined	L2/3 IT_2
chr11:94820685-94821186	CGE_derived	LAMP5 LHX6	LAMP5 LHX6_1
chr9:28069471-28069972	Not_defined	SNCG	LAMP5_5
chr2:195017959-195018460	IT_Projecting	L6 IT Car3	L6 IT Car3_2
chr16:5222262-5222763	Not_defined	L2/3 IT	L6 IT_2
chr4:27474542-27475043	Not_defined	VIP	Not_defined
chr11:35518987-35519488	Not_defined	L2/3 IT	L4 IT_5
chr4:99011202-99011703	Not_defined	LAMP5 LHX6	LAMP5 LHX6_1
chr5:6826025-6826526	Not_defined	L6 IT Car3	Not_defined
chr3:150286673-150287174	Not_defined	Micro/PVM	Micro/PVM_1
chr3:61096640-61097141	Not_defined	L4 IT	L2/3 IT_5
chr8:134507986-134508487	Not_defined	L2/3 IT	VIP_9
chr6:3640673-3641174	Not_defined	Oligo	Not_defined
chrX:65548789-65549290	Not_defined	Oligo	Not_defined
chr1:192459408-192459909	CGE_derived	LAMP5 LHX6	LAMP5 LHX6_1
chr3:179822410-179822911	Not_defined	SNCG	Not_defined
chr14:89255099-89255600	IT_Projecting	L6 IT	Not_defined
chr4:17031693-17032194	Not_defined	L6 IT	L6 IT_2
chr1:208418269-208418770	CGE_derived	LAMP5 LHX6	LAMP5 LHX6_1
chr18:8407035-8407536	Not_defined	LAMP5 LHX6	LAMP5 LHX6_1
chr1:214014989-214015490	CGE_derived	LAMP5 LHX6	LAMP5 LHX6_1
chr1:182185285-182185786	Not_defined	Micro/PVM	Micro/PVM_1
chr19:2887501-2888002	CGE_derived	Not_defined	Not_defined
chr4:109948068-109948569	Not_defined	VIP	Not_defined
chr14:22535509-22536010	IT_Projecting	L4 IT	Not_defined
chr5:93596772-93597273	Not_defined	VLMC	PAX6_4
chr8:139607241-139607742	CGE_derived	LAMP5	SNCG_4
chr12:66531952-66532453	CGE_derived	Not_defined	Not_defined
chr13:110156602-110157103	CGE_derived	PVALB	PAX6_3
chr3:99910952-99911453	Deep_layer	L5 ET	L5 ET_2
chr4:168741348-168741849	Not_defined	PVALB	SST_33
chr11:26243445-26243946	Not_defined	LAMP5 LHX6	LAMP5 LHX6_1
chr12:90546463-90546964	Not_defined	Not_defined	L4 IT_5
chr3:117829904-117830405	Not_defined	L5 ET	L5 ET_2
chr2:165035894-165036395	MGE_derived	Chandelier	Chandelier_1
chr1:14212062-14212563	Not_defined	L5 IT	L5 IT_6
chr7:34918867-34919368	Not_defined	L5/6 NP	Not_defined
chr5:167578248-167578749	Not_defined	L5 ET	L5 ET_2
chr1:175668819-175669320	Not_defined	Not_defined	L5 ET_2
chr2:147149723-147150224	Not_defined	SST	SNCG_6
chr15:85365328-85365829	Not_defined	Micro/PVM	Micro/PVM_1
chr2:223122349-223122850	Not_defined	LAMP5	Astro_3
chr14:61488918-61489419	CGE_derived	Not_defined	VIP_9
chr15:40768029-40768530	Not_defined	Endo	Not_defined
chr20:4938960-4939461	Not_defined	Not_defined	L2/3 IT_1
chr7:780501-781002	Not_defined	VLMC	Not_defined
chr12:115504647-115505148	Not_defined	Micro/PVM	Micro/PVM_1
chr3:125823994-125824495	Not_defined	L5/6 NP	L5/6 NP_1
chr5:123752529-123753030	Not_defined	Not_defined	L5 IT_6
chr6:47764753-47765254	Not_defined	L2/3 IT	L6 IT_2
chr2:236222302-236222803	Not_defined	LAMP5 LHX6	LAMP5 LHX6_1
chr8:41022884-41023385	Not_defined	OPC	OPC_1
chr6:108175654-108176155	CGE_derived	SNCG	LAMP5_5
chr14:39380815-39381316	Not_defined	Not_defined	L6 IT_2
chr12:131063529-131064030	CGE_derived	LAMP5 LHX6	LAMP5 LHX6_1
chr6:162736057-162736558	Not_defined	Not_defined	PAX6_1
chr20:42345992-42346493	Not_defined	Not_defined	L2/3 IT_5
chr3:127113859-127114360	Not_defined	L6 IT Car3	LAMP5 LHX6_1
chr21:33150773-33151274	Not_defined	L5 IT	L2/3 IT_5
chr5:169801639-169802140	IT_Projecting	L6 IT	L6 IT Car3_2
chr10:116166164-116166665	Not_defined	L6 IT Car3	L6 IT Car3_2
chr11:89442350-89442851	Not_defined	L6B	L6B_2
chr10:110010151-110010652	Not_defined	Not_defined	VLMC_2
chr9:7595049-7595550	Not_defined	L6 IT	L6 IT_2
chr13:59758818-59759319	Deep_layer	L5/6 NP	L5/6 NP_1
chr5:60475640-60476141	Deep_layer	L5 ET	Not_defined
chr12:41191165-41191666	Deep_layer	L5/6 NP	Not_defined
chr10:113222598-113223099	Not_defined	L5/6 NP	Not_defined
chr2:10410193-10410694	Not_defined	Not_defined	SST_22
chr11:2978449-2978950	Not_defined	Not_defined	Oligo_4
chr4:7324264-7324765	Not_defined	L5/6 NP	SST CHODL_1
chr1:117783831-117784332	Not_defined	L5/6 NP	L2/3 IT_5
chr16:58707154-58707655	IT_Projecting	L4 IT	Not_defined
chr13:26813735-26814236	Deep_layer	L5/6 NP	L5/6 NP_1
chr2:237478020-237478521	Deep_layer	L5/6 NP	Not_defined
chr10:17432093-17432594	Not_defined	Not_defined	VLMC_1
chr2:9986075-9986576	Not_defined	Not_defined	L5 ET_2
chr4:135934082-135934583	Not_defined	SNCG	VIP_9
chrX:101233395-101233896	Not_defined	L4 IT	Not_defined
chr5:75045154-75045655	Not_defined	L6 IT Car3	Not_defined
chr18:74450837-74451338	Non_Neuron	Astro	Not_defined
chr5:157913684-157914185	Not_defined	Astro	OPC_1
chr6:54092196-54092697	Not_defined	L6B	L6 CT_3
chr7:11811592-11812093	MGE_derived	SST	SST_30
chr8:3412863-3413364	Non_Neuron	OPC	OPC_1
chr17:60645909-60646410	Not_defined	L2/3 IT	LAMP5 LHX6_1
chr22:43996145-43996646	Deep_layer	L5/6 NP	L5/6 NP_1
chr2:154467870-154468371	Not_defined	L6 IT	L6 CT_3
chr13:18721927-18722428	Not_defined	L5 ET	Not_defined
chr19:56862782-56863283	Not_defined	SNCG	SNCG_6
chr6:119213617-119214118	Not_defined	L2/3 IT	Not_defined
chr10:26235826-26236327	CGE_derived	LAMP5 LHX6	LAMP5 LHX6_1
chr12:107932101-107932602	Not_defined	LAMP5 LHX6	LAMP5 LHX6_1
chr7:107962024-107962525	Not_defined	L6 IT	Not_defined
chr7:5275652-5276153	CGE_derived	Not_defined	Not_defined
chr20:1871978-1872479	Not_defined	SST CHODL	SST CHODL_1
chr6:46808876-46809377	Not_defined	Micro/PVM	Micro/PVM_1
chr21:5065622-5066123	Not_defined	Micro/PVM	Micro/PVM_1
chr21:45957567-45958068	Not_defined	L6B	LAMP5 LHX6_1
chr2:17901222-17901723	MGE_derived	PVALB	Not_defined
chr7:115276884-115277385	Not_defined	PVALB	L6B_2
chr4:143207679-143208180	IT_Projecting	Not_defined	Not_defined
chr18:68769510-68770011	Deep_layer	L6B	L5 ET_2
chr12:69754046-69754547	Not_defined	LAMP5 LHX6	LAMP5 LHX6_1
chr18:45313997-45314498	Not_defined	PVALB	Not_defined
chr6:71734022-71734523	Not_defined	Chandelier	L2/3 IT_5
chr10:1524800-1525301	CGE_derived	LAMP5	PAX6_2
chr16:67723184-67723685	Not_defined	Not_defined	L5 ET_2
chr1:93780149-93780650	Not_defined	L4 IT	Not_defined
chr17:76684332-76684833	Not_defined	LAMP5 LHX6	LAMP5 LHX6_1
chr13:102643218-102643719	Not_defined	L6 IT Car3	Not_defined
chr10:15324395-15324896	Not_defined	Not_defined	SNCG_4
chr2:79615716-79616217	Not_defined	L5 ET	L5 ET_2
chr5:31019979-31020480	Not_defined	L5/6 NP	L5/6 NP_1
chr14:21488149-21488650	Not_defined	SNCG	SNCG_4
chr5:45648710-45649211	Not_defined	L5/6 NP	L5/6 NP_1
chr8:10944550-10945051	Not_defined	L5/6 NP	L5/6 NP_1
chr3:194329125-194329626	Not_defined	L6B	L6B_2
chr17:51585672-51586173	Not_defined	Not_defined	L4 IT_5
chr9:94760307-94760808	Not_defined	L6B	Not_defined
chr2:177651870-177652371	Not_defined	Astro	OPC_1
chr14:76237848-76238349	Not_defined	LAMP5 LHX6	LAMP5 LHX6_1
chr5:51302503-51303004	Not_defined	L6B	L6B_4
chr18:27984903-27985404	Not_defined	Not_defined	L6 CT_2
chr3:86329199-86329700	Not_defined	LAMP5 LHX6	LAMP5 LHX6_1
chr4:110819896-110820397	Not_defined	Chandelier	Chandelier_1
chr20:52236321-52236822	Not_defined	L6 IT	L6 CT_3
chr10:51710099-51710600	Not_defined	L6B	L6B_2
chr15:33178224-33178725	Not_defined	PVALB	Not_defined
chr9:83146647-83147148	Deep_layer	L5/6 NP	L5/6 NP_1
chr17:38431810-38432311	Not_defined	Oligo	Astro_5
chr17:33769102-33769603	Not_defined	L6B	Not_defined
chr1:226400590-226401091	Not_defined	Chandelier	Chandelier_1
chr6:145287013-145287514	Not_defined	L6B	L2/3 IT_5
chr15:75837006-75837507	Not_defined	L6 IT Car3	Not_defined
chr16:68179370-68179871	Not_defined	L6B	L6B_6
chr16:81136500-81137001	CGE_derived	Not_defined	Not_defined
chr1:208329415-208329916	MGE_derived	Chandelier	Chandelier_1
chr8:57987299-57987800	Not_defined	L6 IT Car3	L6 IT Car3_2
chr1:86849352-86849853	Not_defined	LAMP5 LHX6	LAMP5 LHX6_1
chr14:50813666-50814167	Not_defined	L6 IT	L6 IT_2
chr10:114324558-114325059	Not_defined	L5 ET	OPC_1
chr7:28596345-28596846	CGE_derived	Not_defined	Not_defined
chr12:126425114-126425615	Not_defined	VIP	OPC_1
chr2:241886973-241887474	CGE_derived	LAMP5 LHX6	LAMP5 LHX6_1
chr2:38791098-38791599	Not_defined	L2/3 IT	Not_defined
chr18:76229027-76229528	Not_defined	Chandelier	Chandelier_1
chr5:140220628-140221129	Not_defined	L6 IT Car3	Not_defined
chr3:66369273-66369774	Not_defined	SST CHODL	SST CHODL_1
chr5:140801517-140802018	Not_defined	Oligo	Not_defined
chr7:46589327-46589828	Not_defined	L6B	L6B_3
chr15:69660997-69661498	Not_defined	Micro/PVM	Micro/PVM_1
chr5:82012450-82012951	Not_defined	LAMP5	Not_defined
chr20:51013745-51014246	Not_defined	L5 ET	L5 ET_2
chr6:152012790-152013291	Not_defined	L2/3 IT	L6B_2
chr11:105739091-105739592	Not_defined	PVALB	Not_defined
chr4:78291306-78291807	Not_defined	VIP	Not_defined
chr5:120093303-120093804	Not_defined	L6B	L2/3 IT_5
chr1:243442287-243442788	Not_defined	L5 ET	Micro/PVM_1
chr20:25587899-25588400	Not_defined	L6 IT Car3	Not_defined
chr7:155214687-155215188	Not_defined	Chandelier	Chandelier_1
chr8:139894634-139895135	Not_defined	L6 IT Car3	L6 IT Car3_2
chr12:14152600-14153101	Not_defined	L5/6 NP	Not_defined
chr17:30460011-30460512	CGE_derived	Not_defined	Not_defined
chr6:125810107-125810608	Not_defined	Chandelier	Chandelier_1
chr2:104599904-104600405	IT_Projecting	L6 IT	Not_defined
chrX:4051639-4052140	Not_defined	L6B	L6B_2
chr12:75086522-75087023	IT_Projecting	Not_defined	Not_defined
chr6:166830684-166831185	IT_Projecting	L6 IT Car3	L5 IT_6
chr5:94153691-94154192	Not_defined	L2/3 IT	Not_defined
chr2:86278644-86279145	Not_defined	Not_defined	L2/3 IT_2
chr15:96351688-96352691	CGE_derived	Not_defined	Not_defined
chr2:120797994-120798495	Not_defined	Astro	Not_defined
chr17:33652450-33652951	Deep_layer	L6B	Not_defined
chr3:187657105-187657606	Not_defined	L6 CT	SST_25
chr7:96346574-96347075	Not_defined	L6 IT Car3	L6 IT Car3_2
chr12:33930160-33930661	Not_defined	L6 IT Car3	L6 IT Car3_2
chr10:21181693-21182194	Not_defined	L2/3 IT	Not_defined
chr12:6632507-6633008	Not_defined	Micro/PVM	Micro/PVM_1
chr11:132831413-132831914	MGE_derived	PVALB	Not_defined
chr16:86065637-86066138	Not_defined	VLMC	VLMC_2
chrX:87139158-87139659	Not_defined	LAMP5	LAMP5_4
chr21:9884244-9884745	IT_Projecting	L5 IT	L5 IT_6
chr14:102434531-102435032	Not_defined	L6 IT Car3	L6 IT Car3_2
chr3:18263445-18263946	Deep_layer	L5/6 NP	L5/6 NP_3
chr1:6899363-6899864	CGE_derived	PAX6	Not_defined
chr11:63610726-63611227	Not_defined	Not_defined	VLMC_2
chr7:41787070-41787571	IT_Projecting	L2/3 IT	L6 IT Car3_2
chr7:151700939-151701440	Not_defined	L5 ET	L5 ET_2
chr12:55949451-55949952	CGE_derived	LAMP5 LHX6	LAMP5 LHX6_1
chr3:128210532-128211033	Not_defined	PVALB	Astro_3
chr1:89518227-89518728	Not_defined	Chandelier	Chandelier_1
chr4:7283448-7283949	Not_defined	L4 IT	L5/6 NP_1
chr3:188713039-188713540	Not_defined	PAX6	PAX6_2
chr2:3980620-3981121	Not_defined	VIP	Not_defined
chr6:11721156-11721657	Deep_layer	Not_defined	Not_defined
chr8:130421384-130421885	Deep_layer	Not_defined	Not_defined
chr5:161276257-161276758	Deep_layer	L5/6 NP	L5/6 NP_1
chr2:235699685-235700186	Not_defined	L6 CT	Not_defined
chr4:114922347-114922848	Not_defined	VLMC	Not_defined
chr18:34700681-34701182	Not_defined	L2/3 IT	Not_defined
chr1:14485513-14486014	Not_defined	SNCG	SNCG_3
chr14:61577722-61578223	Not_defined	Astro	L2/3 IT_5
chr4:167221214-167221715	Not_defined	PVALB	Not_defined
chr5:7665227-7665728	Not_defined	VIP	Not_defined
chr1:24914264-24914765	Not_defined	OPC	OPC_1
chr1:223280971-223281472	Not_defined	L2/3 IT	Not_defined
chr4:47886601-47887102	IT_Projecting	L6 IT	L6 IT_2
chr1:87127708-87128209	Not_defined	L2/3 IT	Not_defined
chr6:126616898-126617399	Deep_layer	L5 ET	L5 ET_2
chr4:8899495-8899996	Not_defined	OPC	OPC_1
chr1:112960440-112960941	Not_defined	L6 IT Car3	L6 IT Car3_2
chr6:73372572-73373073	Not_defined	Not_defined	L6 CT_2
chr9:118782816-118783317	CGE_derived	VIP	VIP_3
chr12:117907207-117907708	Not_defined	SST CHODL	SST CHODL_1
chr3:5687206-5687707	IT_Projecting	L6 IT Car3	L6 IT Car3_2
chr4:17462047-17462548	Not_defined	L2/3 IT	L4 IT_1
chr4:187961289-187961790	Not_defined	Oligo	Not_defined
chr1:43244152-43244653	Not_defined	L2/3 IT	LAMP5 LHX6_1
chr3:166959960-166960461	MGE_derived	Chandelier	Chandelier_1
chr10:80249257-80249758	Not_defined	L6 IT	L6 IT_2
chr5:62977813-62978314	Not_defined	Micro/PVM	Micro/PVM_1
chr15:58541563-58542064	Not_defined	L6 IT Car3	L6 IT Car3_2
chr9:84633652-84634153	IT_Projecting	L4 IT	Not_defined
chr6:115798696-115799197	Not_defined	L5 IT	Not_defined
chr9:100509101-100509602	Not_defined	LAMP5	Not_defined
chr2:14816811-14817312	Not_defined	L2/3 IT	L4 IT_1
chr10:75336093-75336594	Not_defined	Micro/PVM	Micro/PVM_1
chr4:167040952-167041453	Not_defined	Chandelier	Chandelier_1
chr8:11858103-11858604	Not_defined	Micro/PVM	Micro/PVM_1
chr6:107605662-107606163	Not_defined	LAMP5	Not_defined
chr2:141667059-141667560	Not_defined	Chandelier	Chandelier_1
chr2:157174255-157174756	Not_defined	L6 IT Car3	L6 IT Car3_2
chr20:12260667-12261168	Not_defined	L5/6 NP	L2/3 IT_5
chr14:25953867-25954368	IT_Projecting	L2/3 IT	VIP_9
chr10:89090884-89091385	Not_defined	Micro/PVM	Micro/PVM_1
chr5:1161997-1162498	Not_defined	OPC	OPC_1
chr6:50265805-50266306	Not_defined	L5 IT	L5 IT_2
chr9:37716282-37716783	Not_defined	L6B	Not_defined
chr2:195487035-195487536	Not_defined	L2/3 IT	L6 IT_2
chr7:142715153-142715654	Not_defined	SST	Not_defined
chr18:34589508-34590009	Not_defined	L5 ET	L5 ET_2
chr1:236832169-236832670	Not_defined	L6 CT	L6 CT_3
chr7:126973291-126973792	Not_defined	L5/6 NP	L5/6 NP_1
chr5:68910146-68910647	Not_defined	L6 IT	L6 IT_2
chr18:51480713-51481214	Not_defined	L5 ET	Not_defined
chr1:206307817-206308318	Not_defined	Micro/PVM	Micro/PVM_1
chr15:62474846-62475347	Not_defined	Astro	Not_defined
chr5:149528340-149528841	Not_defined	L4 IT	L5/6 NP_1
chr12:113409816-113410317	Not_defined	Astro	OPC_1
chr22:35219551-35220052	Not_defined	L4 IT	Not_defined
chr7:94295893-94296394	Not_defined	LAMP5 LHX6	LAMP5 LHX6_1
chr2:168923001-168923502	Not_defined	L5/6 NP	L5/6 NP_1
chr16:25301122-25301623	Not_defined	L5 IT	L6 CT_2
chr15:50523886-50524387	CGE_derived	SNCG	SNCG_1
chr6:137825177-137825678	Deep_layer	L5 ET	L5 ET_2
chr10:111240714-111241215	Not_defined	L2/3 IT	Not_defined
chr2:229392369-229392870	Not_defined	Micro/PVM	Micro/PVM_1
chr19:31127772-31128273	Not_defined	L4 IT	L4 IT_5
chrY:26372557-26373058	Not_defined	Not_defined	L2/3 IT_5
chr10:25483345-25483846	Not_defined	Not_defined	PAX6_4
chr12:123007107-123007608	Not_defined	L6 IT	L6B_2
chrX:115626007-115626508	Not_defined	Oligo	Not_defined
chr1:215091231-215091732	Not_defined	L5 IT	Not_defined
chr9:87553849-87554350	MGE_derived	Not_defined	Not_defined
chr2:8734408-8734909	CGE_derived	SNCG	SNCG_3
chr7:158585459-158585960	Not_defined	SST CHODL	SST CHODL_1
chr6:110075083-110075584	IT_Projecting	L2/3 IT	L6 IT_2
chr13:73983927-73984428	IT_Projecting	L4 IT	Not_defined
chr16:72790166-72790667	Not_defined	L6B	Not_defined
chr2:194421555-194422056	Not_defined	L5/6 NP	L5/6 NP_1
chr4:91918860-91919361	Not_defined	L2/3 IT	L6 IT_2
chr11:87430010-87430511	Not_defined	L5/6 NP	L5/6 NP_1
chr16:61991139-61991640	IT_Projecting	L5 ET	L5 ET_2
chr1:231467622-231468123	Not_defined	PAX6	Not_defined
chr2:235734339-235734840	Not_defined	L6B	Not_defined
chr9:113372147-113372648	Not_defined	Not_defined	L4 IT_5
chr11:10461596-10462097	Not_defined	Oligo	Not_defined
chr19:16875604-16876105	Not_defined	L5/6 NP	L5/6 NP_1
chr1:192798027-192798528	Not_defined	Micro/PVM	Micro/PVM_1
chr6:165686402-165686903	IT_Projecting	L6B	Not_defined
chr1:177920161-177920662	CGE_derived	LAMP5	SNCG_3
chrX:133781254-133781755	Deep_layer	L6B	Not_defined
chr11:131534174-131534675	Not_defined	OPC	OPC_1
chr6:152607558-152608059	Not_defined	LAMP5 LHX6	LAMP5 LHX6_1
chr9:108727828-108728329	Not_defined	Astro	OPC_1
chr13:105202429-105202930	Not_defined	Oligo	Not_defined
chr3:103349819-103350320	Not_defined	L2/3 IT	Not_defined
chr17:82561888-82562389	Not_defined	Oligo	Not_defined
chr10:13193857-13194358	Not_defined	L6 IT	L6 IT_2
chrX:149891610-149892111	CGE_derived	LAMP5 LHX6	LAMP5 LHX6_1
chr12:23830155-23830656	Not_defined	L6 IT	L6 IT_2
chr2:136180442-136180943	Not_defined	L4 IT	Not_defined
chr7:92295001-92295502	CGE_derived	PAX6	PAX6_2
chr3:25522812-25523313	Not_defined	L5 IT	Not_defined
chr1:224721334-224721835	Deep_layer	L6 IT	L6 IT_2
chr4:26089137-26089638	Not_defined	L6B	L6B_2
chr15:33956466-33956967	Not_defined	L5 ET	L5 ET_2
chr12:104361195-104361696	Deep_layer	L5/6 NP	L5/6 NP_1
chr2:12854583-12855084	CGE_derived	PAX6	Not_defined
chr15:60204338-60204839	Not_defined	Astro	Not_defined
chr1:240738056-240738557	Not_defined	Not_defined	L2/3 IT_5
chr5:116298761-116299262	Not_defined	L4 IT	L4 IT_1
chr7:132929483-132929984	Not_defined	L5/6 NP	Not_defined
chr14:64409763-64410264	Not_defined	L2/3 IT	Not_defined
chr11:85771797-85772298	Not_defined	Not_defined	L6B_2
chr9:107774205-107774706	Not_defined	Micro/PVM	Micro/PVM_1
chr18:61765293-61765794	Not_defined	L6 IT Car3	L6 IT Car3_2
chr6:113781322-113781823	Not_defined	L6 IT Car3	L6 IT Car3_2
chr7:48950386-48950887	Not_defined	L4 IT	L5/6 NP_1
chr8:9944836-9945337	Deep_layer	L6 CT	Not_defined
chr3:10774375-10774876	Not_defined	VIP	VIP_1
chr6:66179484-66179985	Not_defined	L5 ET	L5 ET_2
chr20:9523751-9524252	Not_defined	LAMP5 LHX6	LAMP5 LHX6_1
chr14:65485501-65486002	MGE_derived	Not_defined	SST_23
chr12:118443821-118444322	Not_defined	L5/6 NP	L5/6 NP_3
chr10:88347992-88348493	Not_defined	VLMC	L2/3 IT_5
chr7:157931034-157931535	Deep_layer	L5 ET	L5 ET_2
chr12:119630592-119631093	Not_defined	Not_defined	L4 IT_5
chr20:24523790-24524291	Not_defined	LAMP5 LHX6	LAMP5 LHX6_1
chr14:105945054-105945555	Not_defined	VIP	Not_defined
chr11:116567916-116568417	Not_defined	Astro	Not_defined
chr19:56270864-56271365	Not_defined	VIP	SNCG_4
chr7:112176336-112176837	Not_defined	Oligo	Not_defined
chr10:100362707-100363208	Not_defined	Astro	Not_defined
chr19:29838116-29838617	MGE_derived	Chandelier	Chandelier_1
chr4:158937488-158937989	IT_Projecting	Not_defined	Not_defined
chrX:136088313-136088814	Not_defined	L5 IT	L5 IT_2
chr8:115219006-115219507	Not_defined	OPC	OPC_1
chr1:225578510-225579011	Not_defined	LAMP5 LHX6	LAMP5 LHX6_1
chr6:109297239-109297740	Deep_layer	L6B	Not_defined
chr16:509346-509847	Not_defined	Micro/PVM	Micro/PVM_1
chr13:111969403-111969904	Not_defined	LAMP5 LHX6	LAMP5 LHX6_1
chr10:26665780-26666281	Not_defined	LAMP5	Not_defined
chr1:87070101-87070602	Not_defined	L6 IT	L6 IT_2
chr12:64502546-64503047	Not_defined	L6 IT	L2/3 IT_5
chr5:15280340-15280841	Not_defined	LAMP5 LHX6	LAMP5 LHX6_1
chr14:61589804-61590305	Not_defined	VIP	VIP_19
chr6:63708803-63709304	CGE_derived	Not_defined	LAMP5_4
chr6:7141763-7142264	Not_defined	Astro	Not_defined
chr18:6293973-6294474	Not_defined	Micro/PVM	Micro/PVM_1
chr10:1710582-1711083	CGE_derived	VIP	Not_defined
chr8:3106852-3107353	Not_defined	L6 IT Car3	L6 IT Car3_2
chr8:106242242-106242743	IT_Projecting	L6 IT	L6 IT_2
chr3:195253114-195253615	Not_defined	VLMC	VLMC_2
chr10:112512038-112512539	Not_defined	L4 IT	L4 IT_1
chr10:103716307-103716808	Not_defined	Oligo	Not_defined
chr1:186851226-186851727	Not_defined	L5 ET	L5 ET_2
chr19:30321998-30322499	CGE_derived	LAMP5 LHX6	LAMP5 LHX6_1
chr8:129035063-129035564	Not_defined	L6 IT	Not_defined
chr1:175900784-175901285	Not_defined	Not_defined	SNCG_3
chr5:132826803-132827304	Not_defined	Endo	Not_defined
chr12:5432037-5432538	Not_defined	PAX6	SNCG_1
chr8:31755765-31756266	Not_defined	SNCG	L2/3 IT_2
chr5:104619114-104619615	Not_defined	LAMP5 LHX6	LAMP5 LHX6_1
chr18:29148634-29149135	Not_defined	VIP	Not_defined
chr9:34788357-34788858	Deep_layer	L6 IT Car3	L6 IT Car3_2
chr7:154604764-154605265	Not_defined	Oligo	Not_defined
chr2:11019982-11020483	Not_defined	L6 IT Car3	Not_defined
chr12:27420051-27420552	Not_defined	L5/6 NP	L5/6 NP_1
chr2:149442449-149442950	CGE_derived	Not_defined	Not_defined
chr22:31858869-31859370	Not_defined	L2/3 IT	Not_defined
chr17:74276691-74277192	Not_defined	Chandelier	Chandelier_1
chr2:64576157-64576658	Not_defined	L6 IT Car3	Not_defined
chr18:49678121-49678622	Not_defined	Micro/PVM	Micro/PVM_1
chr5:146236207-146236708	IT_Projecting	Not_defined	Not_defined
chrX:66167439-66167940	Not_defined	L6 IT	Not_defined
chr13:95745949-95746450	Not_defined	PVALB	Not_defined
chr15:94231866-94232367	Not_defined	L6 IT Car3	L6 IT Car3_2
chr8:63983176-63983677	Not_defined	L6B	Not_defined
chr7:121357091-121357592	Not_defined	PVALB	SST_8
chr4:18714844-18715345	Not_defined	L6 IT Car3	L5 IT_6
chr1:73852870-73853371	Not_defined	L5 ET	Not_defined
chr20:43155997-43156498	Not_defined	L5 IT	LAMP5 LHX6_1
chr2:42298204-42298705	Not_defined	L6B	PAX6_2
chr3:48523520-48524021	Not_defined	L4 IT	L4 IT_1
chr5:43018012-43018513	Non_Neuron	Micro/PVM	Micro/PVM_1
chr9:15182176-15182677	CGE_derived	PAX6	Not_defined
chr2:59777212-59777713	IT_Projecting	L2/3 IT	L5 IT_2
chr6:162868401-162868902	Not_defined	PAX6	PAX6_2
chr3:183665193-183665694	Not_defined	PAX6	Not_defined
chr18:68801727-68802228	Not_defined	L5 IT	L5/6 NP_1
chr7:30312314-30312815	Not_defined	L6B	LAMP5 LHX6_1
[truncated: 313,476 more rows]
