# Supplementary material for: Single-cell multiomic human brain atlas reveals regulatory drivers of cortical regionality
Source: Nat Commun. 2026 Feb 21;17:3051. doi: 10.1038/s41467-026-69368-2 (PMC13039890; doi:10.1038/s41467-026-69368-2)
Supplement: Supplementary file 16 — Source data [file 41467_2026_69368_MOESM16_ESM.zip › Source Data Final/Fig2b.xlsx]

## Sheet: 2b
	New cCREs	Known cCREs
ENCODE cCREs	40.98	59.02
HEA adult brain	61.01	38.99
HEA fetal brain	67.03	32.97
ENCODE DHS	12.98	87.02
Y.E.Li 2023	33.99	66.01
