# Supplementary material for: Single-cell multiomic human brain atlas reveals regulatory drivers of cortical regionality
Source: Nat Commun. 2026 Feb 21;17:3051. doi: 10.1038/s41467-026-69368-2 (PMC13039890; doi:10.1038/s41467-026-69368-2)
Supplement: Supplementary file 16 — Source data [file 41467_2026_69368_MOESM16_ESM.zip › Source Data Final/Fig3d.xlsx]

## Sheet: 3d
L2/3 IT
	ACC	DFC	FI	M1C	S1C	MTG	A1C	AnG	V1C
ACC	1	0.860764	0.457231	0.930439	0.699136	0.5646	0.813744	0.678541	0.666971
DFC	0.860764	1	0.808124	0.98025	0.951116	0.867488	0.916675	0.838895	0.917215
FI	0.457231	0.808124	1	0.732818	0.937004	0.990266	0.846026	0.884471	0.959547
M1C	0.930439	0.98025	0.732818	1	0.906348	0.811083	0.934938	0.836011	0.880918
S1C	0.699136	0.951116	0.937004	0.906348	1	0.968956	0.933097	0.91954	0.973776
MTG	0.5646	0.867488	0.990266	0.811083	0.968956	1	0.908031	0.927297	0.983726
A1C	0.813744	0.916675	0.846026	0.934938	0.933097	0.908031	1	0.966849	0.938786
AnG	0.678541	0.838895	0.884471	0.836011	0.91954	0.927297	0.966849	1	0.914296
V1C	0.666971	0.917215	0.959547	0.880918	0.973776	0.983726	0.938786	0.914296	1
L4 IT
	ACC	DFC	FI	M1C	S1C	MTG	A1C	AnG	V1C
ACC	1	-0.252283	0.0242265	0.561141	0.106934	-0.0201296	0.412876	0.145025	0.546998
DFC	-0.252283	1	0.388414	0.0522675	0.487732	0.793753	-0.0191571	0.245819	0.346959
FI	0.0242265	0.388414	1	0.562067	0.938805	0.789519	0.478005	0.927115	0.775853
M1C	0.561141	0.0522675	0.562067	1	0.731469	0.510752	0.957201	0.760071	0.840416
S1C	0.106934	0.487732	0.938805	0.731469	1	0.89307	0.657726	0.924744	0.873037
MTG	-0.0201296	0.793753	0.789519	0.510752	0.89307	1	0.398024	0.678952	0.775865
A1C	0.412876	-0.0191571	0.478005	0.957201	0.657726	0.398024	1	0.736911	0.680681
AnG	0.145025	0.245819	0.927115	0.760071	0.924744	0.678952	0.736911	1	0.787679
V1C	0.546998	0.346959	0.775853	0.840416	0.873037	0.775865	0.680681	0.787679	1
PVALB
	ACC	DFC	FI	M1C	S1C	MTG	A1C	AnG	V1C
ACC	1	0.262106	0.506166	0.584662	0.499856	0.388004	0.689496	0.609529	0.411451
DFC	0.262106	1	0.6755	0.78476	0.564985	0.936991	0.738046	0.578721	0.936371
FI	0.506166	0.6755	1	0.96379	0.962638	0.765167	0.946101	0.983458	0.863416
M1C	0.584662	0.78476	0.96379	1	0.924489	0.837448	0.978979	0.942016	0.936427
S1C	0.499856	0.564985	0.962638	0.924489	1	0.669443	0.891372	0.969592	0.808928
MTG	0.388004	0.936991	0.765167	0.837448	0.669443	1	0.839285	0.707174	0.923288
A1C	0.689496	0.738046	0.946101	0.978979	0.891372	0.839285	1	0.947742	0.885372
AnG	0.609529	0.578721	0.983458	0.942016	0.969592	0.707174	0.947742	1	0.800378
V1C	0.411451	0.936371	0.863416	0.936427	0.808928	0.923288	0.885372	0.800378	1
Astrocytes
	ACC	DFC	FI	M1C	S1C	MTG	A1C	AnG	V1C
ACC	1	0.394856	0.900935	-0.0209813	0.763571	0.619264	0.0312761	0.25169	-0.371677
DFC	0.394856	1	0.169066	0.567505	0.278941	-0.0590078	0.479318	0.847199	0.39564
FI	0.900935	0.169066	1	-0.434233	0.589011	0.82124	-0.37954	-0.123433	-0.639032
M1C	-0.0209813	0.567505	-0.434233	1	0.140177	-0.642899	0.960215	0.871255	0.789032
S1C	0.763571	0.278941	0.589011	0.140177	1	0.596778	0.269996	0.258379	-0.330339
MTG	0.619264	-0.0590078	0.82124	-0.642899	0.596778	1	-0.584573	-0.434887	-0.893789
A1C	0.0312761	0.479318	-0.37954	0.960215	0.269996	-0.584573	1	0.833613	0.777477
AnG	0.25169	0.847199	-0.123433	0.871255	0.258379	-0.434887	0.833613	1	0.713635
V1C	-0.371677	0.39564	-0.639032	0.789032	-0.330339	-0.893789	0.777477	0.713635	1
Oligo
	ACC	DFC	FI	M1C	S1C	MTG	A1C	AnG	V1C
ACC	1	0.263323	0.980176	0.807485	0.931605	0.976775	0.854939	0.99413	0.978212
DFC	0.263323	1	0.327958	0.638049	0.489543	0.390768	0.671414	0.331918	0.22154
FI	0.980176	0.327958	1	0.78463	0.961697	0.945676	0.856196	0.974565	0.927379
M1C	0.807485	0.638049	0.78463	1	0.873122	0.86275	0.981986	0.825675	0.804276
S1C	0.931605	0.489543	0.961697	0.873122	1	0.91918	0.929291	0.930252	0.863717
MTG	0.976775	0.390768	0.945676	0.86275	0.91918	1	0.898525	0.990941	0.976261
A1C	0.854939	0.671414	0.856196	0.981986	0.929291	0.898525	1	0.875932	0.831374
AnG	0.99413	0.331918	0.974565	0.825675	0.930252	0.990941	0.875932	1	0.981268
V1C	0.978212	0.22154	0.927379	0.804276	0.863717	0.976261	0.831374	0.981268	1
