# Supplementary material for: Single-cell multiomic human brain atlas reveals regulatory drivers of cortical regionality
Source: Nat Commun. 2026 Feb 21;17:3051. doi: 10.1038/s41467-026-69368-2 (PMC13039890; doi:10.1038/s41467-026-69368-2)
Supplement: Supplementary file 16 — Source data [file 41467_2026_69368_MOESM16_ESM.zip › Source Data Final/FigS9d.xlsx]

## Sheet: FigureS9d_top
index	count	group
0	137	L4_IT
1	83	L2_3_IT
2	65	L5_ET
3	59	L5_6_NP
4	40	L6_CT
5	25	L5_IT
6	42	VIP
7	27	SST
8	19	L6_IT_Car3
9	14	L6_IT
10	10	L6B
11	8	PAX6
12	8	LAMP5_LHX6
13	5	LAMP5
14	4	Chandelier
15	4	PVALB
16	1	SNCG
17	4	Astro
18	4	OPC
19	29	L4_IT,L2_3_IT
20	22	L4_IT,L5_IT
21	12	L2_3_IT,L5_IT
22	11	L2_3_IT,L5_ET
23	10	L4_IT,L5_ET
24	10	L4_IT,L6_CT
25	9	L4_IT,VIP
26	8	L4_IT,L2_3_IT,L5_IT
27	8	L5_6_NP,L6_CT
28	7	L4_IT,L5_6_NP
29	6	L5_ET,L6_CT
30	6	L2_3_IT,L6_IT
31	6	L2_3_IT,L6_IT_Car3
32	5	L4_IT,L6_IT_Car3
33	4	L6_CT,L6_IT
34	4	L5_ET,L5_6_NP
35	4	L5_6_NP,SST
36	4	L5_ET,L5_IT
37	4	L6_CT,L5_IT
38	3	L6_CT,SST

## Sheet: FigureS9d_right
celltype	count
L4_IT	210
L2_3_IT	135
L5_ET	92
L5_6_NP	84
L6_CT	73
L5_IT	60
VIP	59
SST	41
L6_IT_Car3	36
L6_IT	26
L6B	14
PAX6	11
LAMP5_LHX6	11
LAMP5	10
Chandelier	7
PVALB	6
SNCG	5
Astro	5
OPC	4
